# Supplementary material for: Thermodynamic forces from protein and water govern condensate formation of an intrinsically disordered protein domain
Source: Nat Commun. 2023 Sep 21;14:5892. doi: 10.1038/s41467-023-41586-y (PMC10514047; doi:10.1038/s41467-023-41586-y)
Supplement: Supplementary file 4 — Supplementary Data 1 [file 41467_2023_41586_MOESM4_ESM.zip]

Archive with 85 entries (84 files):
- disp.ff/
- disp.ff/aminoacids.arn
- disp.ff/aminoacids.c.tdb
- disp.ff/aminoacids.hdb
- disp.ff/aminoacids.n.tdb
- disp.ff/aminoacids.r2b
- disp.ff/aminoacids.rtp
- disp.ff/aminoacids.rtp~
- disp.ff/atomtypes.atp
- disp.ff/ffbonded.itp~
- disp.ff/ffbonded.itp.Dcorr
- disp.ff/ffnonbonded.itp
- disp.ff/forcefield.doc
- disp.ff/forcefield.itp
- disp.ff/ions.itp
- disp.ff/watermodels.dat
- disp.ff/aminoacids.vsd
- disp.ff/ffbonded.itp
- disp.ff/tip4pd.itp
- final_coord_set-1_100mgmL.gro
- final_coord_set-1_145mgmL.gro
- final_coord_set-1_170mgmL.gro
- final_coord_set-1_205mgmL.gro
- final_coord_set-1_25mgmL.gro
- final_coord_set-1_260mgmL.gro
- final_coord_set-1_350mgmL.gro
- final_coord_set-1_525mgmL.gro
- final_coord_set-1_60mgmL.gro
- final_coord_set-2_100mgmL.gro
- final_coord_set-2_145mgmL.gro
- final_coord_set-2_170mgmL.gro
- final_coord_set-2_205mgmL.gro
- final_coord_set-2_25mgmL.gro
- final_coord_set-2_260mgmL.gro
- final_coord_set-2_350mgmL.gro
- final_coord_set-2_525mgmL.gro
- final_coord_set-2_60mgmL.gro
- final_coord_set-3_100mgmL.gro
- final_coord_set-3_145mgmL.gro
- final_coord_set-3_170mgmL.gro
- final_coord_set-3_205mgmL.gro
- final_coord_set-3_25mgmL.gro
- final_coord_set-3_260mgmL.gro
- final_coord_set-3_350mgmL.gro
- final_coord_set-3_525mgmL.gro
- final_coord_set-3_60mgmL.gro
- initial_coord_set-1_100mgmL.gro
- initial_coord_set-1_145mgmL.gro
- initial_coord_set-1_170mgmL.gro
- initial_coord_set-1_205mgmL.gro
- initial_coord_set-1_25mgmL.gro
- initial_coord_set-1_260mgmL.gro
- initial_coord_set-1_350mgmL.gro
- initial_coord_set-1_525mgmL.gro
- initial_coord_set-1_60mgmL.gro
- initial_coord_set-2_100mgmL.gro
- initial_coord_set-2_145mgmL.gro
- initial_coord_set-2_170mgmL.gro
- initial_coord_set-2_205mgmL.gro
- initial_coord_set-2_25mgmL.gro
- initial_coord_set-2_260mgmL.gro
- initial_coord_set-2_350mgmL.gro
- initial_coord_set-2_525mgmL.gro
- initial_coord_set-2_60mgmL.gro
- initial_coord_set-3_100mgmL.gro
- initial_coord_set-3_145mgmL.gro
- initial_coord_set-3_170mgmL.gro
- initial_coord_set-3_205mgmL.gro
- initial_coord_set-3_25mgmL.gro
- initial_coord_set-3_260mgmL.gro
- initial_coord_set-3_350mgmL.gro
- initial_coord_set-3_525mgmL.gro
- initial_coord_set-3_60mgmL.gro
- production_0mgmL.mdp
- production_with_proteins.mdp
- topol_0mgmL.top
- topol_100mgmL.top
- topol_145mgmL.top
- topol_170mgmL.top
- topol_205mgmL.top
- topol_25mgmL.top
- topol_260mgmL.top
- topol_350mgmL.top
- topol_525mgmL.top
- topol_60mgmL.top
