# Supplementary material for: Thermodynamic forces from protein and water govern condensate formation of an intrinsically disordered protein domain
Source: Nat Commun. 2023 Sep 21;14:5892. doi: 10.1038/s41467-023-41586-y (PMC10514047; doi:10.1038/s41467-023-41586-y)
Supplement: Supplementary file 4 — Supplementary Data 1 [file 41467_2023_41586_MOESM4_ESM.zip › disp.ff/forcefield.doc]

AMBER99SBdisp_new

********************************************************************
* Amber99sb-ildn is an improvement to Amber99SB by                 *
* Kresten Lindorff-Larsen and coworkers at D.E. Shaw Research, inc.*
* The primary publication (please cite it) is                      *
* Lindorff-Larsen, K., Piana, S., Palmo, K., Maragakis, P.,        *
* Klepeis, J.L., Dror, R.O., Shaw, D.E.,                           *
* Improved side-chain torsion potentials for the Amber ff99SB      *
* protein force field, Proteins 78:1950–1958 (2010)                *
********************************************************************
