# Supplementary material for: Thermodynamic forces from protein and water govern condensate formation of an intrinsically disordered protein domain
Source: Nat Commun. 2023 Sep 21;14:5892. doi: 10.1038/s41467-023-41586-y (PMC10514047; doi:10.1038/s41467-023-41586-y)
Supplement: Supplementary file 4 — Supplementary Data 1 [file 41467_2023_41586_MOESM4_ESM.zip › disp.ff/ions.itp]

[ moleculetype ]
; molname       nrexcl
IB+             1       ; big positive ion

[ atoms ]
; id    at type         res nr  residu name     at name  cg nr  charge
   1    IB                  1       IB+            IB      1    1.00000


[ moleculetype ]
; molname       nrexcl
CA              1

[ atoms ]
; id    at type         res nr  residu name     at name  cg nr  charge
   1    C0                  1       CA             CA      1    2.00000


[ moleculetype ]
; molname       nrexcl
CL              1

[ atoms ]
; id    at type         res nr  residu name     at name  cg nr  charge
   1    Cl                  1       CL             CL      1   -1.00000


[ moleculetype ]
; molname       nrexcl
NA              1

[ atoms ]
; id    at type         res nr  residu name     at name  cg nr  charge
   1    Na                  1       NA             NA      1    1.00000


[ moleculetype ]
; molname       nrexcl
MG              1

[ atoms ]
; id    at type         res nr  residu name     at name  cg nr  charge
   1    MG                  1       MG             MG      1    2.00000


[ moleculetype ]
; molname       nrexcl
K               1

[ atoms ]
; id    at type         res nr  residu name     at name  cg nr  charge
   1    K                   1       K              K       1    1.00000


[ moleculetype ]
; molname       nrexcl
RB              1

[ atoms ]
; id    at type         res nr  residu name     at name  cg nr  charge
   1    Rb                  1       RB             RB      1    1.00000


[ moleculetype ]
; molname       nrexcl
CS              1

[ atoms ]
; id    at type         res nr  residu name     at name  cg nr  charge
   1    Cs                  1       CS             CS      1    1.00000


[ moleculetype ]
; molname       nrexcl
LI              1

[ atoms ]
; id    at type         res nr  residu name     at name  cg nr  charge
   1    Li                  1       LI             LI      1    1.00000


[ moleculetype ]
; molname       nrexcl
ZN              1

[ atoms ]
; id    at type         res nr  residu name     at name  cg nr  charge
   1    Zn                  1       ZN             ZN      1    2.00000
