# Supplementary material for: Thermodynamic forces from protein and water govern condensate formation of an intrinsically disordered protein domain
Source: Nat Commun. 2023 Sep 21;14:5892. doi: 10.1038/s41467-023-41586-y (PMC10514047; doi:10.1038/s41467-023-41586-y)
Supplement: Supplementary file 4 — Supplementary Data 1 [file 41467_2023_41586_MOESM4_ESM.zip › disp.ff/tip4pd.itp]

[ moleculetype ]
; molname	nrexcl
SOL		1

[ atoms ]
; 	at type	      res nr  res name	at name	      cg nr	charge	   mass
1       OW_tip4pd    	1	SOL	 OW		1	0        16.00000
2	HW       	1	SOL	HW2		1	0.5900 	  1.00800
3	HW	        1	SOL	HW3		1	0.5900 	  1.00800
4	MW		1	SOL	MW4		1      -1.1800    0.00000

[ settles ]
; i	funct	doh	dhh ---> same as standard tip4p
1	1	0.09572	0.15139

[ virtual_sites3 ]
; Dummy from			funct	a		b
4	1	2	3	1	0.131937768	0.131937768

[ exclusions ]
1	2	3	4
2	1	3	4
3	1	2	4
4	1	2	3
