# Supplementary material for: Thermodynamic forces from protein and water govern condensate formation of an intrinsically disordered protein domain
Source: Nat Commun. 2023 Sep 21;14:5892. doi: 10.1038/s41467-023-41586-y (PMC10514047; doi:10.1038/s41467-023-41586-y)
Supplement: Supplementary file 4 — Supplementary Data 1 [file 41467_2023_41586_MOESM4_ESM.zip › final_coord_set-1_100mgmL.gro]

Protein in water
18298
    1MET      N    1  10.780   2.363   0.553 -0.0471  0.1605 -0.0658
    1MET     H1    2  10.704   2.355   0.619 -0.9723  1.9789 -0.8255
    1MET     H2    3  10.731   2.414   0.481  0.6939  0.4372 -0.3855
    1MET     H3    4  10.855   2.419   0.591  0.6733 -0.6036 -0.3446
    1MET     CA    5  10.824   2.230   0.510  0.0847  0.1528  0.0915
    1MET     HA    6  10.878   2.180   0.590  2.3707  1.2381 -0.7130
    1MET     CB    7  10.705   2.143   0.470  0.0634  0.2858 -0.1345
    1MET    HB1    8  10.642   2.192   0.395  1.6163  0.5225 -1.3210
    1MET    HB2    9  10.646   2.124   0.560  0.5619 -0.2956  0.0827
    1MET     CG   10  10.747   2.006   0.418 -0.0215 -0.0481  0.6642
    1MET    HG1   11  10.793   2.030   0.323 -0.3799  1.1787  0.7856
    1MET    HG2   12  10.825   1.964   0.483 -0.3955  1.0327  1.8549
    1MET     SD   13  10.608   1.893   0.394 -0.1447  0.2500 -0.0323
    1MET     CE   14  10.677   1.779   0.272 -0.0161 -0.8552  1.0552
    1MET    HE1   15  10.704   1.840   0.186 -0.1765 -3.4675 -0.9911
    1MET    HE2   16  10.598   1.710   0.241 -0.0754  0.2037 -1.4084
    1MET    HE3   17  10.761   1.721   0.310  1.7826  1.1112  0.2811
    1MET      C   18  10.918   2.245   0.392  0.1448  0.0790  0.1299
    1MET      O   19  10.876   2.272   0.279 -0.1655 -0.3218  0.1468
    2ALA      N   20  11.048   2.256   0.421  0.0855  0.3726  0.2869
    2ALA      H   21  11.083   2.228   0.511  1.5426 -2.5792 -1.0792
    2ALA     CA   22  11.140   2.272   0.310 -0.2933 -0.1254 -0.1025
    2ALA     HA   23  11.118   2.356   0.245 -1.5997 -1.0105 -0.8461
    2ALA     CB   24  11.280   2.284   0.369 -0.1872  0.5812 -0.4910
    2ALA    HB1   25  11.312   2.196   0.425  2.6806  1.4293 -0.6427
    2ALA    HB2   26  11.275   2.371   0.436 -1.6293  1.3275 -1.5388
    2ALA    HB3   27  11.348   2.300   0.285 -2.1756 -1.0744 -2.5240
    2ALA      C   28  11.137   2.147   0.222  0.1527  0.1432 -0.5044
    2ALA      O   29  11.119   2.039   0.277 -0.0391  0.1244 -0.6046
    3SER      N   30  11.146   2.157   0.089  0.2884 -0.0860 -0.5124
    3SER      H   31  11.153   2.246   0.043 -2.4023  0.3845 -0.1772
    3SER     CA   32  11.150   2.044  -0.001 -0.0380 -0.3458 -0.2062
    3SER     HA   33  11.060   1.987   0.022 -1.5476  2.0177  0.0801
    3SER     CB   34  11.133   2.090  -0.146  0.0385  0.1138 -0.0733
    3SER    HB1   35  11.105   2.003  -0.207 -0.1564 -0.7428  1.1910
    3SER    HB2   36  11.232   2.123  -0.177  1.7100 -2.9191  1.5105
    3SER     OG   37  11.031   2.185  -0.165  0.1654  0.3235  0.2924
    3SER     HG   38  11.025   2.199  -0.260 -1.9547 -3.4416 -0.3648
    3SER      C   39  11.273   1.956   0.016  0.5238  0.3121 -0.7968
    3SER      O   40  11.378   2.010   0.052 -0.1292  0.8093  0.3974
    4ASN      N   41  11.266   1.827  -0.016  0.3334  0.2122 -0.3602
    4ASN      H   42  11.173   1.798  -0.042  0.8131 -0.6053 -1.2473
    4ASN     CA   43  11.370   1.727  -0.031  0.5949  0.3908  0.2429
    4ASN     HA   44  11.474   1.755  -0.042  1.2391 -1.2698  1.6274
    4ASN     CB   45  11.356   1.644   0.096  0.5736  0.2377  0.1416
    4ASN    HB1   46  11.397   1.704   0.178  0.1951  0.3398  0.2601
    4ASN    HB2   47  11.255   1.614   0.127 -0.2543  2.8429  0.2818
    4ASN     CG   48  11.433   1.513   0.097  0.0430 -0.0789  0.6392
    4ASN    OD1   49  11.383   1.404   0.071 -0.1865  0.0612  0.4788
    4ASN    ND2   50  11.562   1.522   0.131  0.3937  0.6509 -0.7839
    4ASN   HD21   51  11.622   1.441   0.125 -0.6278 -0.0818 -1.5997
    4ASN   HD22   52  11.601   1.613   0.152  0.6781  0.7550 -1.7265
    4ASN      C   53  11.345   1.656  -0.164 -0.2257  0.3996  0.3851
    4ASN      O   54  11.234   1.652  -0.217  0.1292 -0.1522 -0.3106
    5ASP      N   55  11.458   1.600  -0.205 -0.4237  0.5538 -0.3758
    5ASP      H   56  11.539   1.621  -0.148  0.2956 -2.0573 -0.2653
    5ASP     CA   57  11.469   1.504  -0.314 -0.2962 -0.1981  0.2898
    5ASP     HA   58  11.387   1.525  -0.383  1.0100  1.3647 -0.8705
    5ASP     CB   59  11.594   1.529  -0.398 -0.2009  0.6363  0.6725
    5ASP    HB1   60  11.694   1.510  -0.358  0.7122 -0.4791 -1.9391
    5ASP    HB2   61  11.591   1.462  -0.483 -1.6664  0.8022  0.5571
    5ASP     CG   62  11.589   1.669  -0.459  0.2785  0.1043 -0.6110
    5ASP    OD1   63  11.514   1.695  -0.555  0.0716  0.2335 -0.4156
    5ASP    OD2   64  11.671   1.751  -0.413  0.1250  0.1512 -0.4208
    5ASP      C   65  11.456   1.359  -0.271  0.5936 -0.3818 -0.0423
    5ASP      O   66  11.533   1.322  -0.183  0.5991  0.4210  0.2989
    6TYR      N   67  11.362   1.286  -0.331 -0.6473  0.6002  0.6629
    6TYR      H   68  11.303   1.336  -0.397  0.1244 -0.2421 -0.7298
    6TYR     CA   69  11.344   1.142  -0.331  0.1072  0.4937 -0.1956
    6TYR     HA   70  11.426   1.092  -0.281  1.9041  1.4901 -2.0069
    6TYR     CB   71  11.212   1.116  -0.257  0.1501  0.0678 -0.2676
    6TYR    HB1   72  11.138   1.183  -0.300  1.6595  0.3722 -2.6235
    6TYR    HB2   73  11.237   1.152  -0.158 -0.9392 -1.0247  0.4228
    6TYR     CG   74  11.173   0.970  -0.257 -0.0518  0.1207  0.5216
    6TYR    CD1   75  11.095   0.914  -0.359  0.4009  0.2957  0.0774
    6TYR    HD1   76  11.056   0.971  -0.442 -0.6690 -0.5013  0.0180
    6TYR    CE1   77  11.085   0.775  -0.370  0.3383  0.2879  0.2349
    6TYR    HE1   78  11.034   0.735  -0.457 -0.5278  0.3182  0.7167
    6TYR     CZ   79  11.148   0.689  -0.277  0.8484  0.0742 -0.2998
    6TYR     OH   80  11.126   0.556  -0.296  0.1100  0.1760 -0.2150
    6TYR     HH   81  11.158   0.509  -0.219  3.6316  1.2760 -0.7905
    6TYR    CE2   82  11.218   0.738  -0.165  0.5593 -0.2249  0.0147
    6TYR    HE2   83  11.290   0.685  -0.105  2.9727  3.0734  0.3419
    6TYR    CD2   84  11.231   0.878  -0.169  0.0739 -0.1739  0.1341
    6TYR    HD2   85  11.305   0.921  -0.104 -0.7287  1.6054 -0.0759
    6TYR      C   86  11.346   1.086  -0.473 -0.0018 -0.0140 -0.0000
    6TYR      O   87  11.283   1.147  -0.559  0.0785  0.2408  0.1184
    7THR      N   88  11.395   0.967  -0.507  0.1497  0.0771 -0.1064
    7THR      H   89  11.432   0.903  -0.438  0.1598  0.5152  0.2957
    7THR     CA   90  11.369   0.893  -0.628 -0.2665 -0.2584  0.1835
    7THR     HA   91  11.268   0.914  -0.663  0.8890 -1.9200 -5.2226
    7THR     CB   92  11.464   0.927  -0.743 -0.3696  0.0853  0.2014
    7THR     HB   93  11.482   1.035  -0.735 -0.8035  0.0437  2.3380
    7THR    CG2   94  11.597   0.854  -0.732 -0.5554 -0.3566 -0.4427
    7THR   HG21   95  11.582   0.747  -0.741  1.9046 -0.8700  0.7272
    7THR   HG22   96  11.638   0.864  -0.631  1.9062 -2.5160 -1.1231
    7THR   HG23   97  11.667   0.894  -0.805  1.7491 -2.5456  0.4128
    7THR    OG1   98  11.404   0.907  -0.869 -0.0522  0.4271 -0.0051
    7THR    HG1   99  11.328   0.967  -0.868 -0.9796 -0.6928 -0.8333
    7THR      C  100  11.356   0.745  -0.593 -0.1334 -0.2113  0.4353
    7THR      O  101  11.389   0.714  -0.479  0.2401 -0.2262  0.3214
    8GLN      N  102  11.289   0.669  -0.681 -0.3002  0.0432  0.3401
    8GLN      H  103  11.254   0.705  -0.769  1.9487  1.3050 -0.1198
    8GLN     CA  104  11.275   0.527  -0.657  0.2441 -0.0839 -0.0786
    8GLN     HA  105  11.334   0.510  -0.567 -0.0301  2.0377  0.5480
    8GLN     CB  106  11.335   0.437  -0.765 -0.1909  0.2170 -0.5758
    8GLN    HB1  107  11.318   0.334  -0.737 -0.7005 -0.2899 -2.5973
    8GLN    HB2  108  11.282   0.454  -0.859 -3.8520  0.2955  1.3471
    8GLN     CG  109  11.485   0.454  -0.788 -0.0727 -0.0229  0.0189
    8GLN    HG1  110  11.501   0.554  -0.826  1.5881 -0.7474 -1.3302
    8GLN    HG2  111  11.516   0.398  -0.876  0.6420  0.5167 -0.0800
    8GLN     CD  112  11.574   0.423  -0.668  0.0167  0.3006  0.0380
    8GLN    OE1  113  11.537   0.357  -0.571  0.2011 -0.0772 -0.1469
    8GLN    NE2  114  11.696   0.477  -0.673  0.4271 -0.6055  0.0309
    8GLN   HE21  115  11.725   0.532  -0.753 -2.2425  1.5184  0.3665
    8GLN   HE22  116  11.751   0.450  -0.593 -0.6058  0.1070  1.0126
    8GLN      C  117  11.134   0.482  -0.621  0.2055  0.1074  0.0095
    8GLN      O  118  11.037   0.549  -0.657  0.5124  0.4793 -0.1416
    9GLN      N  119  11.120   0.364  -0.561 -0.2553  0.2641  0.2131
    9GLN      H  120  11.208   0.316  -0.546  0.5356  1.3949 -0.6026
    9GLN     CA  121  10.996   0.305  -0.514 -0.4731  0.5701  0.0296
    9GLN     HA  122  10.944   0.386  -0.464  1.7779  2.1364  0.0168
    9GLN     CB  123  10.917   0.227  -0.618 -0.0455 -0.3648  0.3935
    9GLN    HB1  124  10.908   0.291  -0.706  1.2253 -2.2360 -1.1910
    9GLN    HB2  125  10.818   0.207  -0.578  1.1868  0.5122  4.3198
    9GLN     CG  126  10.989   0.104  -0.672  0.0377 -0.0706 -0.1761
    9GLN    HG1  127  10.962   0.013  -0.618  1.0167  0.2424  0.8723
    9GLN    HG2  128  11.097   0.115  -0.684  0.0936 -0.4073 -0.0060
    9GLN     CD  129  10.936   0.078  -0.812 -0.1441 -0.2352 -0.0774
    9GLN    OE1  130  11.002   0.099  -0.913  0.6893 -0.0543  0.4991
    9GLN    NE2  131  10.807   0.047  -0.829 -0.2433  0.0297  0.2050
    9GLN   HE21  132  10.761   0.034  -0.918 -2.5421 -0.4751  1.3987
    9GLN   HE22  133  10.743   0.033  -0.752 -1.0124 -0.5210 -0.5185
    9GLN      C  134  11.018   0.213  -0.395  0.2436  0.3120 -0.2971
    9GLN      O  135  11.129   0.172  -0.361  0.3928  0.6864 -0.3228
   10ALA      N  136  10.906   0.173  -0.335  0.5612  0.0625  0.1408
   10ALA      H  137  10.822   0.208  -0.380  1.7230  0.4261 -1.8758
   10ALA     CA  138  10.870   0.078  -0.232  0.4607 -0.3165 -0.2391
   10ALA     HA  139  10.766   0.094  -0.205  0.1883 -0.9388 -0.8850
   10ALA     CB  140  10.883  -0.063  -0.290  0.3159 -0.1542 -0.6652
   10ALA    HB1  141  10.985  -0.084  -0.320  1.2900 -0.7476  2.6926
   10ALA    HB2  142  10.853  -0.136  -0.215  1.6003  0.8271  0.8614
   10ALA    HB3  143  10.817  -0.075  -0.376 -0.7501 -0.8897  0.2314
   10ALA      C  144  10.945   0.088  -0.100  0.1064  0.1290 -0.0689
   10ALA      O  145  10.928   0.013  -0.004  0.0949  0.1748 -0.0356
   11THR      N  146  11.040   0.182  -0.096  0.2014  0.0459 -0.3054
   11THR      H  147  11.060   0.238  -0.178  2.6514 -1.0619 -0.5441
   11THR     CA  148  11.096   0.224   0.031 -0.0117 -0.2550 -0.1093
   11THR     HA  149  11.011   0.213   0.098 -1.1884  0.4048 -1.4458
   11THR     CB  150  11.212   0.137   0.077 -0.4210 -0.7242  0.0419
   11THR     HB  151  11.162   0.048   0.117 -0.8912  0.0046  1.1315
   11THR    CG2  152  11.315   0.102  -0.030 -0.2406 -0.1909  0.0362
   11THR   HG21  153  11.281   0.115  -0.133  1.6242 -0.5601 -0.6565
   11THR   HG22  154  11.333  -0.006  -0.024 -1.8105 -0.8163 -3.4807
   11THR   HG23  155  11.404   0.163  -0.022 -0.2144 -0.0151 -1.3280
   11THR    OG1  156  11.288   0.189   0.184 -0.1631 -0.2050 -0.3920
   11THR    HG1  157  11.312   0.116   0.241 -1.9051  2.0753  3.6764
   11THR      C  158  11.129   0.373   0.033  0.0532 -0.2680 -0.1724
   11THR      O  159  11.164   0.428  -0.071  0.6555 -0.1212  0.1020
   12GLN      N  160  11.122   0.443   0.147  0.2935  0.0721 -0.3653
   12GLN      H  161  11.096   0.384   0.225  0.2023 -0.1682 -0.5742
   12GLN     CA  162  11.170   0.575   0.181 -0.7484  0.3082  0.2193
   12GLN     HA  163  11.263   0.592   0.128 -0.0745 -1.9374  0.5690
   12GLN     CB  164  11.065   0.679   0.144 -0.5250  0.6137  0.4419
   12GLN    HB1  165  10.983   0.664   0.214 -0.3540 -0.4123  0.4413
   12GLN    HB2  166  11.038   0.657   0.041  0.9654  3.4457 -0.6757
   12GLN     CG  167  11.123   0.820   0.139  0.4428  0.2198  0.3006
   12GLN    HG1  168  11.209   0.837   0.075  0.3145 -0.2638  0.0023
   12GLN    HG2  169  11.147   0.858   0.238  3.0650  0.8749 -0.5080
   12GLN     CD  170  11.012   0.912   0.090  0.1232 -0.4965 -0.3427
   12GLN    OE1  171  10.893   0.889   0.110  0.0827 -0.0426 -0.0415
   12GLN    NE2  172  11.044   1.037   0.056 -0.2919 -0.2397  0.1899
   12GLN   HE21  173  11.141   1.061   0.048 -0.7544  2.1361  0.9392
   12GLN   HE22  174  10.976   1.087   0.000  0.9219  1.8251  0.4795
   12GLN      C  175  11.207   0.577   0.329  0.1425 -0.2298  0.0157
   12GLN      O  176  11.162   0.494   0.408 -0.7819  0.5433  0.3266
   13SER      N  177  11.297   0.669   0.365  0.1139 -0.2994  0.2667
   13SER      H  178  11.325   0.743   0.302  1.0615  2.1014  3.2941
   13SER     CA  179  11.356   0.675   0.497  0.8891 -0.0168 -0.0894
   13SER     HA  180  11.287   0.627   0.566 -1.1293  0.5924 -1.5857
   13SER     CB  181  11.494   0.609   0.499  0.5159 -0.8140 -0.4119
   13SER    HB1  182  11.553   0.626   0.589  1.5227  0.3421 -1.2676
   13SER    HB2  183  11.550   0.653   0.417  3.1026 -0.7515  1.2575
   13SER     OG  184  11.485   0.469   0.483  0.2108 -0.9366  0.7151
   13SER     HG  185  11.490   0.456   0.388 -3.5305 -0.6585  0.3175
   13SER      C  186  11.369   0.820   0.541  0.3424 -0.0441  0.1689
   13SER      O  187  11.373   0.911   0.458 -0.1633  0.1212  0.3220
   14TYR      N  188  11.375   0.834   0.673  0.1695  0.2068  0.1512
   14TYR      H  189  11.391   0.751   0.729  0.3218  0.1619  0.0422
   14TYR     CA  190  11.353   0.953   0.754 -0.0535 -0.0126  0.4147
   14TYR     HA  191  11.330   1.038   0.690  0.5420  2.0660  2.8089
   14TYR     CB  192  11.226   0.929   0.835 -0.3042  0.3086  0.1136
   14TYR    HB1  193  11.200   1.024   0.883 -0.5273 -0.4469  1.5269
   14TYR    HB2  194  11.246   0.868   0.922  0.4830 -0.7376 -0.7707
   14TYR     CG  195  11.113   0.881   0.746 -0.0611  0.1892 -0.1348
   14TYR    CD1  196  11.025   0.783   0.792 -0.6839  0.7276 -0.1591
   14TYR    HD1  197  11.046   0.737   0.887 -0.6275  2.0491  0.4830
   14TYR    CE1  198  10.933   0.734   0.699  0.1938 -0.6213 -0.3489
   14TYR    HE1  199  10.879   0.646   0.730  0.6780 -2.1876 -3.4785
   14TYR     CZ  200  10.916   0.792   0.571  0.6773 -0.3995 -0.3129
   14TYR     OH  201  10.812   0.752   0.492  0.1649  0.3413 -0.0215
   14TYR     HH  202  10.750   0.698   0.540  0.2563  1.4729  1.4375
   14TYR    CE2  203  10.988   0.907   0.536  0.1248 -0.1215 -0.5435
   14TYR    HE2  204  10.982   0.945   0.435 -2.2204 -1.2746 -0.8877
   14TYR    CD2  205  11.088   0.947   0.625 -0.3270  0.0960 -0.1316
   14TYR    HD2  206  11.162   1.016   0.588 -0.9378  0.6468 -0.3497
   14TYR      C  207  11.472   0.988   0.842  0.0565  0.3392  0.1290
   14TYR      O  208  11.555   0.901   0.869 -0.2099  0.1889  0.4740
   15GLY      N  209  11.468   1.101   0.913 -0.6005  0.2162  0.2968
   15GLY      H  210  11.401   1.175   0.896 -2.0447 -0.6077  2.1065
   15GLY     CA  211  11.571   1.147   1.004 -0.2949 -0.1365  0.1328
   15GLY    HA1  212  11.538   1.244   1.040  0.5848  0.3536 -0.3671
   15GLY    HA2  213  11.667   1.131   0.956 -0.0732 -0.6393  0.7214
   15GLY      C  214  11.571   1.061   1.130  0.2398  0.2350  0.3873
   15GLY      O  215  11.465   1.025   1.180  0.0599  0.7620  0.3919
   16ALA      N  216  11.689   1.015   1.174  0.1642 -0.1837  0.1624
   16ALA      H  217  11.768   1.045   1.118  0.3163 -0.8860 -0.0018
   16ALA     CA  218  11.707   0.961   1.307 -0.0234 -0.1499  0.2008
   16ALA     HA  219  11.624   0.895   1.332 -1.1157  1.1966  0.2604
   16ALA     CB  220  11.836   0.882   1.319  0.1405  0.1666  0.5495
   16ALA    HB1  221  11.831   0.800   1.247 -0.0956  0.2189  0.5061
   16ALA    HB2  222  11.927   0.941   1.307  1.1131 -1.1752  0.9974
   16ALA    HB3  223  11.849   0.832   1.416  3.8429  0.5108  0.3831
   16ALA      C  224  11.716   1.071   1.412  0.6744 -0.1980  0.1908
   16ALA      O  225  11.739   1.186   1.376 -0.1134 -0.0101  0.2687
   17TYR      N  226  11.707   1.036   1.541 -0.5412  0.2821  0.2461
   17TYR      H  227  11.681   0.940   1.558  0.5200 -0.5785 -2.5111
   17TYR     CA  228  11.708   1.127   1.654 -0.1638  0.1025  0.3901
   17TYR     HA  229  11.749   1.221   1.614 -1.5148  0.2144 -0.8192
   17TYR     CB  230  11.562   1.152   1.689 -0.2570 -0.2727  0.2701
   17TYR    HB1  231  11.511   1.056   1.699 -2.5982  1.0535  2.2274
   17TYR    HB2  232  11.554   1.203   1.785 -0.3157  0.4494 -0.1117
   17TYR     CG  233  11.488   1.240   1.590 -0.6983 -0.1228  0.7277
   17TYR    CD1  234  11.406   1.192   1.488 -0.2477  0.1689  0.2205
   17TYR    HD1  235  11.381   1.087   1.478 -1.3141  0.1987  2.0548
   17TYR    CE1  236  11.346   1.276   1.394  0.1445 -0.0300 -0.2135
   17TYR    HE1  237  11.282   1.236   1.317  1.2791  0.2635 -1.3342
   17TYR     CZ  238  11.357   1.416   1.404  0.3858 -0.0678  0.0483
   17TYR     OH  239  11.291   1.507   1.327 -0.2770 -0.0500  0.6317
   17TYR     HH  240  11.330   1.595   1.332 -1.2386  0.5371 -1.2325
   17TYR    CE2  241  11.447   1.465   1.502  0.1529 -0.3030  0.3811
   17TYR    HE2  242  11.467   1.571   1.504 -1.3805  0.0251 -0.1164
   17TYR    CD2  243  11.516   1.377   1.587  0.5211 -0.3671  0.0217
   17TYR    HD2  244  11.584   1.422   1.658  0.6872 -1.8678  0.8549
   17TYR      C  245  11.790   1.087   1.775  0.0501 -0.1363  0.1669
   17TYR      O  246  11.835   0.972   1.778  0.5937  0.0512 -0.5778
   18PRO      N  247  11.837   1.183   1.854  0.0691 -0.0373  0.0360
   18PRO     CD  248  11.806   1.325   1.848 -0.0452 -0.0661 -0.0617
   18PRO    HD1  249  11.850   1.361   1.755 -0.9252 -0.8133 -0.7940
   18PRO    HD2  250  11.698   1.339   1.841 -0.3258 -2.1751 -0.5768
   18PRO     CG  251  11.864   1.402   1.966 -0.3601 -0.1402  0.1457
   18PRO    HG1  252  11.916   1.497   1.950 -1.3383  0.9320  2.8481
   18PRO    HG2  253  11.794   1.419   2.048 -0.5933 -2.0891  0.3959
   18PRO     CB  254  11.971   1.299   2.003  0.4320  0.5839 -0.0923
   18PRO    HB1  255  12.058   1.320   1.940  0.0949  1.5978 -0.2406
   18PRO    HB2  256  12.002   1.317   2.106  1.6854  0.8614 -0.4990
   18PRO     CA  257  11.923   1.159   1.968  0.3461  0.5985 -0.0328
   18PRO     HA  258  12.003   1.091   1.939 -0.3989 -0.0372 -0.6459
   18PRO      C  259  11.851   1.092   2.084  0.5816  0.1697 -0.1299
   18PRO      O  260  11.776   1.165   2.149  0.1031 -0.5067  0.0890
   19THR      N  261  11.859   0.960   2.104  0.0669  0.1792  0.1572
   19THR      H  262  11.927   0.910   2.050  0.1509  2.5230 -2.1076
   19THR     CA  263  11.787   0.881   2.201  0.2456 -0.3793 -0.1623
   19THR     HA  264  11.792   0.775   2.177  0.2805 -0.3476 -0.2943
   19THR     CB  265  11.849   0.892   2.340 -0.0268 -0.1998 -0.0537
   19THR     HB  266  11.816   0.984   2.389  1.6597 -0.0183  0.8418
   19THR    CG2  267  11.812   0.772   2.428 -0.9191 -0.2872 -0.5354
   19THR   HG21  268  11.846   0.678   2.384  0.1663 -0.3948  0.4773
   19THR   HG22  269  11.704   0.769   2.439 -0.9897  1.1471 -0.5929
   19THR   HG23  270  11.867   0.781   2.522 -0.5230  2.3685 -0.9258
   19THR    OG1  271  11.990   0.892   2.345 -0.0421 -0.0977  0.4022
   19THR    HG1  272  12.023   0.803   2.342  0.0681 -0.0732  0.7989
   19THR      C  273  11.636   0.900   2.205  0.2543 -0.3149 -0.0702
   19THR      O  274  11.588   0.971   2.293  0.0197 -0.3298 -0.1861
   20GLN      N  275  11.554   0.836   2.121  0.0276 -0.7002  0.4453
   20GLN      H  276  11.603   0.781   2.052  0.6521  0.0984  0.2404
   20GLN     CA  277  11.415   0.801   2.137 -0.3716  0.7001  0.1536
   20GLN     HA  278  11.364   0.896   2.152 -3.9103 -1.2077  1.5484
   20GLN     CB  279  11.376   0.740   2.003 -0.4136  0.0473  0.4589
   20GLN    HB1  280  11.270   0.716   2.014 -0.4461 -0.6911 -1.0853
   20GLN    HB2  281  11.426   0.648   1.972 -2.4933 -0.6807 -1.0146
   20GLN     CG  282  11.392   0.837   1.886 -0.7804 -0.4477 -0.0074
   20GLN    HG1  283  11.346   0.929   1.923  0.2488 -0.6065  1.8132
   20GLN    HG2  284  11.496   0.855   1.859 -0.8506 -0.5950 -0.3830
   20GLN     CD  285  11.339   0.792   1.751 -0.8310 -0.3483 -0.0203
   20GLN    OE1  286  11.372   0.685   1.699  0.2860  0.0457 -0.1586
   20GLN    NE2  287  11.263   0.871   1.675 -0.1733  0.5562  0.2460
   20GLN   HE21  288  11.218   0.953   1.713 -0.3355 -0.0885  1.4865
   20GLN   HE22  289  11.237   0.830   1.586  0.9590 -1.2535  0.6936
   20GLN      C  290  11.389   0.722   2.265 -0.5733  0.6800  0.1017
   20GLN      O  291  11.478   0.655   2.318 -0.7037  0.2844 -0.1763
   21PRO      N  292  11.270   0.737   2.324 -0.7079  0.0565 -0.0105
   21PRO     CD  293  11.153   0.809   2.279 -0.5358  0.2176 -0.2073
   21PRO    HD1  294  11.182   0.912   2.298  1.7063 -0.4338  0.1136
   21PRO    HD2  295  11.128   0.789   2.175 -1.3193 -3.6269  0.5602
   21PRO     CG  296  11.030   0.777   2.364 -0.2227  0.0691  0.1886
   21PRO    HG1  297  10.983   0.688   2.322 -2.0718  0.0422  2.1195
   21PRO    HG2  298  10.965   0.863   2.381 -1.7794 -1.0910  0.3188
   21PRO     CB  299  11.102   0.735   2.492 -0.1014  0.1660  0.1529
   21PRO    HB1  300  11.131   0.820   2.554  1.4481 -0.2088 -0.0253
   21PRO    HB2  301  11.040   0.670   2.555  0.1438  0.8648  1.1406
   21PRO     CA  302  11.234   0.673   2.449 -0.2343 -0.0594  0.0681
   21PRO     HA  303  11.302   0.699   2.530  0.3072  0.2560 -0.4780
   21PRO      C  304  11.222   0.521   2.437 -0.1492 -0.0436 -0.2458
   21PRO      O  305  11.196   0.469   2.329 -0.3538  0.0859 -0.2586
   22GLY      N  306  11.228   0.449   2.550  0.3163 -0.0479 -0.2711
   22GLY      H  307  11.241   0.500   2.636 -0.2769 -0.5577  0.1301
   22GLY     CA  308  11.238   0.304   2.553  0.1742 -0.0536 -0.1168
   22GLY    HA1  309  11.324   0.278   2.492 -1.2207  1.0965 -2.7061
   22GLY    HA2  310  11.246   0.272   2.657 -0.2339 -0.1581 -0.1158
   22GLY      C  311  11.116   0.229   2.503  0.3048 -0.0067 -0.5082
   22GLY      O  312  11.011   0.293   2.502  0.0972 -0.3116  0.3049
   23GLN      N  313  11.135   0.100   2.471  0.2256 -0.1942  0.1834
   23GLN      H  314  11.227   0.062   2.486  0.2743  0.0219  0.4562
   23GLN     CA  315  11.032   0.011   2.422 -0.0254  0.0081  0.3367
   23GLN     HA  316  10.928   0.037   2.444  0.3897  0.1324  2.3728
   23GLN     CB  317  11.052  -0.002   2.271  0.2681  0.0135  0.3743
   23GLN    HB1  318  10.978  -0.072   2.234 -0.7796  1.6415 -0.7613
   23GLN    HB2  319  11.155  -0.030   2.250 -0.4603 -1.8934 -0.8866
   23GLN     CG  320  11.023   0.128   2.196 -0.4891 -0.3123  0.0937
   23GLN    HG1  321  10.924   0.172   2.203 -1.9537 -2.9099 -2.3065
   23GLN    HG2  322  11.103   0.194   2.229  0.6697 -1.2908 -0.6571
   23GLN     CD  323  11.044   0.119   2.046 -0.2130 -0.2514  0.1281
   23GLN    OE1  324  11.063   0.005   2.002  0.9635  0.0257 -0.1211
   23GLN    NE2  325  11.043   0.228   1.969  0.8985 -0.0329  0.4068
   23GLN   HE21  326  11.021   0.322   1.999  0.7441  1.4124 -3.5863
   23GLN   HE22  327  11.055   0.213   1.870 -1.7092 -0.6652  0.1246
   23GLN      C  328  11.053  -0.129   2.478 -0.3040 -0.0283  0.3529
   23GLN      O  329  11.161  -0.169   2.521  0.0739  0.4309 -0.1410
   24GLY      N  330  10.940  -0.200   2.474 -0.3749  0.1278 -0.6820
   24GLY      H  331  10.850  -0.160   2.452 -0.8168 -1.3517 -1.7153
   24GLY     CA  332  10.920  -0.323   2.547  0.3821  0.4038  0.0124
   24GLY    HA1  333  10.950  -0.405   2.481  0.8898  1.0157 -0.5274
   24GLY    HA2  334  10.978  -0.331   2.639  0.0013 -1.3961  0.1415
   24GLY      C  335  10.773  -0.345   2.582  0.3705  0.2030 -0.1507
   24GLY      O  336  10.703  -0.249   2.614 -0.2817 -0.2975 -0.0683
   25TYR      N  337  10.738  -0.473   2.576 -0.2722  0.4110 -0.8831
   25TYR      H  338  10.802  -0.542   2.540 -1.2767 -0.9594 -0.1747
   25TYR     CA  339  10.607  -0.526   2.608  0.2009 -0.3089 -0.1003
   25TYR     HA  340  10.533  -0.478   2.544  0.4059 -0.0433 -0.1373
   25TYR     CB  341  10.608  -0.670   2.558 -0.2759 -0.1218 -0.6638
   25TYR    HB1  342  10.623  -0.680   2.450  1.0978 -0.6539 -0.4410
   25TYR    HB2  343  10.691  -0.722   2.605 -1.5252 -1.1124  0.5371
   25TYR     CG  344  10.484  -0.747   2.599 -0.2634  0.2179  0.0179
   25TYR    CD1  345  10.491  -0.835   2.707 -0.5893 -0.1765 -0.2766
   25TYR    HD1  346  10.587  -0.851   2.755 -0.0642 -1.6967 -1.7349
   25TYR    CE1  347  10.374  -0.894   2.756  0.0040 -0.2580  1.1109
   25TYR    HE1  348  10.375  -0.970   2.833 -1.4689 -1.1397  0.3181
   25TYR     CZ  349  10.251  -0.876   2.688  0.3567  0.1661  0.5771
   25TYR     OH  350  10.137  -0.935   2.733  0.1705  0.9211  1.1275
   25TYR     HH  351  10.153  -0.988   2.811 -1.3959  0.7330  1.3561
   25TYR    CE2  352  10.244  -0.789   2.577 -0.3953 -0.5618  0.0475
   25TYR    HE2  353  10.152  -0.765   2.528 -0.9455  0.1376  1.3786
   25TYR    CD2  354  10.361  -0.725   2.535 -0.5637  0.0762  0.5420
   25TYR    HD2  355  10.353  -0.652   2.457 -2.0171  1.2417  1.7323
   25TYR      C  356  10.554  -0.510   2.750 -0.0333  0.2193 -0.2468
   25TYR      O  357  10.630  -0.531   2.844 -0.3384  0.3826  0.0398
   26SER      N  358  10.432  -0.458   2.764 -0.0553  0.0246  0.2831
   26SER      H  359  10.383  -0.423   2.683 -4.2174 -1.5364  1.8300
   26SER     CA  360  10.369  -0.419   2.889 -0.0665 -0.0069  0.2869
   26SER     HA  361  10.424  -0.460   2.974  1.6246  2.5351  0.5444
   26SER     CB  362  10.382  -0.267   2.905 -0.4797  0.0548  0.0239
   26SER    HB1  363  10.487  -0.243   2.895 -0.0597 -1.6127  0.0637
   26SER    HB2  364  10.317  -0.221   2.831  1.5814  0.3882 -1.6461
   26SER     OG  365  10.341  -0.204   3.025 -0.0485 -0.0844  0.2445
   26SER     HG  366  10.260  -0.155   3.011 -0.5166 -1.0869 -0.8191
   26SER      C  367  10.226  -0.467   2.899  0.0777 -0.5658 -0.3025
   26SER      O  368  10.151  -0.436   2.807  0.1696  0.2179 -0.1146
   27GLN      N  369  10.179  -0.523   3.011 -0.3073 -0.5803 -0.4693
   27GLN      H  370  10.251  -0.536   3.080 -0.8037 -1.0371 -0.0330
   27GLN     CA  371  10.043  -0.552   3.054 -0.1612 -0.4272  0.1027
   27GLN     HA  372   9.970  -0.496   2.996  0.0569  0.9459  1.0951
   27GLN     CB  373  10.015  -0.698   3.022  0.8386 -0.5393 -0.3088
   27GLN    HB1  374   9.911  -0.725   3.038  0.9548 -1.1879 -0.6286
   27GLN    HB2  375  10.037  -0.726   2.919  1.1797 -0.5389 -0.2364
   27GLN     CG  376  10.102  -0.796   3.100  0.3201  0.0103  0.9850
   27GLN    HG1  377  10.083  -0.795   3.207 -0.7846 -0.5023  0.8044
   27GLN    HG2  378  10.208  -0.781   3.079 -0.0586  0.4214 -0.7785
   27GLN     CD  379  10.064  -0.937   3.059 -0.0828  0.5070 -0.3933
   27GLN    OE1  380  10.143  -1.010   2.998  0.3738  0.0513  0.7198
   27GLN    NE2  381   9.949  -0.988   3.103  0.6308 -0.2369  0.6513
   27GLN   HE21  382   9.886  -0.927   3.153  1.1177 -0.9566  2.2041
   27GLN   HE22  383   9.930  -1.084   3.077 -2.7791  0.3961  0.3224
   27GLN      C  384  10.008  -0.518   3.198 -0.0682 -0.8019  0.2150
   27GLN      O  385  10.097  -0.483   3.274 -0.4975  0.1411  0.2991
   28GLN      N  386   9.882  -0.537   3.240 -0.3048 -0.0128 -0.1180
   28GLN      H  387   9.815  -0.555   3.167  0.4101 -0.3832 -0.6996
   28GLN     CA  388   9.831  -0.499   3.370 -0.5409  0.1737 -0.2633
   28GLN     HA  389   9.868  -0.398   3.388 -1.4007  0.0230  2.8790
   28GLN     CB  390   9.679  -0.492   3.359 -0.5401  0.4715 -0.0880
   28GLN    HB1  391   9.663  -0.433   3.268  0.0706 -2.5165 -2.2843
   28GLN    HB2  392   9.634  -0.589   3.341 -1.0775  0.4938  1.0533
   28GLN     CG  393   9.618  -0.422   3.480 -0.2605 -0.0221  0.3429
   28GLN    HG1  394   9.635  -0.485   3.567 -1.4092 -0.1569  0.4913
   28GLN    HG2  395   9.651  -0.320   3.497 -2.6662  0.7112  1.0994
   28GLN     CD  396   9.467  -0.404   3.471 -0.1939  0.4211  0.0447
   28GLN    OE1  397   9.402  -0.463   3.384 -0.4316  0.1848  0.3769
   28GLN    NE2  398   9.401  -0.335   3.564  0.0329  0.0295  0.4993
   28GLN   HE21  399   9.459  -0.289   3.632  0.4163  1.0575 -0.5012
   28GLN   HE22  400   9.302  -0.322   3.545  0.0459 -1.3486 -0.7285
   28GLN      C  401   9.873  -0.594   3.482  0.0104  0.7802  0.0527
   28GLN      O  402   9.857  -0.714   3.466  0.4611  0.7112  0.1285
   29SER      N  403   9.912  -0.548   3.602  0.7535  0.0901  0.0750
   29SER      H  404   9.926  -0.450   3.620  1.7092 -0.0021 -0.1080
   29SER     CA  405   9.975  -0.633   3.701 -0.2611 -0.0309  0.6261
   29SER     HA  406  10.054  -0.692   3.654  1.7282  1.4474  1.9752
   29SER     CB  407  10.042  -0.553   3.812  0.8678 -0.7690  0.4932
   29SER    HB1  408  10.076  -0.624   3.887  0.3578 -5.1167 -2.9214
   29SER    HB2  409   9.971  -0.481   3.852 -1.7043 -2.4674 -0.7076
   29SER     OG  410  10.144  -0.482   3.745  0.4135 -0.1137  0.4923
   29SER     HG  411  10.148  -0.391   3.777  1.5515 -0.3061  0.9195
   29SER      C  412   9.879  -0.738   3.755 -0.0912 -0.6978 -0.3257
   29SER      O  413   9.919  -0.843   3.804  0.1518 -0.2599  0.4318
   30SER      N  414   9.747  -0.716   3.750 -0.0316 -0.1252  0.3942
   30SER      H  415   9.715  -0.625   3.721  2.1466  1.1321  1.6833
   30SER     CA  416   9.647  -0.815   3.783 -0.0804 -0.1283  0.2357
   30SER     HA  417   9.670  -0.863   3.878 -1.4797 -0.2554  0.5321
   30SER     CB  418   9.511  -0.750   3.807 -0.2315 -0.3364 -0.0521
   30SER    HB1  419   9.438  -0.831   3.811 -0.6345 -0.0071 -0.6592
   30SER    HB2  420   9.512  -0.691   3.899 -1.2445  1.1368 -0.9366
   30SER     OG  421   9.489  -0.659   3.701 -0.0729 -0.2134  0.0199
   30SER     HG  422   9.438  -0.712   3.639 -0.6255  1.2524 -0.8131
   30SER      C  423   9.628  -0.929   3.684 -0.4580  0.2332 -0.1178
   30SER      O  424   9.536  -1.008   3.703 -0.3838  0.2010  0.1062
   31GLN      N  425   9.699  -0.944   3.572  0.1586  0.1797  0.2754
   31GLN      H  426   9.782  -0.888   3.557  0.1936 -0.5383 -3.0015
   31GLN     CA  427   9.672  -1.048   3.475  0.1172  0.1851  0.2805
   31GLN     HA  428   9.572  -1.085   3.495 -0.1399  1.9449  2.6181
   31GLN     CB  429   9.674  -0.986   3.336  0.0816 -0.2791  0.0695
   31GLN    HB1  430   9.687  -1.065   3.262 -2.6000 -1.7098  0.9953
   31GLN    HB2  431   9.762  -0.921   3.335 -0.6229  0.7175  0.7349
   31GLN     CG  432   9.560  -0.895   3.291 -0.0582 -0.6395 -0.3137
   31GLN    HG1  433   9.467  -0.951   3.293  0.5602 -1.7187 -1.0323
   31GLN    HG2  434   9.541  -0.808   3.355  2.0627 -0.0447 -0.4221
   31GLN     CD  435   9.585  -0.831   3.155  0.1189  0.6235  0.2949
   31GLN    OE1  436   9.696  -0.805   3.110  0.1140  0.2352  0.0596
   31GLN    NE2  437   9.481  -0.812   3.073  0.3028 -0.2580 -0.1476
   31GLN   HE21  438   9.490  -0.786   2.976 -1.7496  0.9699 -0.0583
   31GLN   HE22  439   9.392  -0.813   3.120 -0.9737 -2.7494 -2.3075
   31GLN      C  440   9.776  -1.159   3.483 -0.5327 -0.4084  0.5330
   31GLN      O  441   9.883  -1.139   3.540 -0.6058 -0.2989  0.6291
   32PRO      N  442   9.747  -1.279   3.432  0.0190 -0.2050 -0.2606
   32PRO     CD  443   9.622  -1.326   3.375  0.0490  0.0766 -0.5646
   32PRO    HD1  444   9.532  -1.288   3.423  0.4526  1.2162 -0.6691
   32PRO    HD2  445   9.626  -1.306   3.268  3.5074  0.4739 -0.4826
   32PRO     CG  446   9.622  -1.474   3.410  0.0440  0.2125  0.0387
   32PRO    HG1  447   9.604  -1.482   3.517 -1.3637 -0.7592 -0.2375
   32PRO    HG2  448   9.553  -1.535   3.351  0.9301 -0.2102 -0.6068
   32PRO     CB  449   9.769  -1.513   3.390 -0.1295 -0.1760 -0.5316
   32PRO    HB1  450   9.790  -1.549   3.290 -0.4169 -0.5186 -0.4686
   32PRO    HB2  451   9.806  -1.592   3.454  0.7278 -1.6507 -2.7590
   32PRO     CA  452   9.846  -1.383   3.412 -0.0489 -0.2646 -0.2883
   32PRO     HA  453   9.907  -1.397   3.501  0.3441 -0.7494 -0.6278
   32PRO      C  454   9.938  -1.336   3.300 -0.0305  0.5142  0.0476
   32PRO      O  455   9.888  -1.287   3.199  0.4154  0.3951 -0.2329
   33TYR      N  456  10.070  -1.349   3.316 -0.1218 -0.2929  0.1819
   33TYR      H  457  10.111  -1.372   3.405 -0.4462 -1.2524  0.0923
   33TYR     CA  458  10.172  -1.302   3.225 -0.5235 -0.0377 -0.1393
   33TYR     HA  459  10.135  -1.203   3.196  3.2415  1.5409 -0.0989
   33TYR     CB  460  10.304  -1.270   3.295 -0.2986 -0.6157 -0.2949
   33TYR    HB1  461  10.285  -1.212   3.385  1.2710  2.4664 -1.7865
   33TYR    HB2  462  10.359  -1.360   3.322 -0.7765 -0.6362  0.6674
   33TYR     CG  463  10.401  -1.191   3.211 -0.2184  0.1607  0.5165
   33TYR    CD1  464  10.405  -1.051   3.211 -0.4759  0.1771 -0.3526
   33TYR    HD1  465  10.334  -0.998   3.273 -0.7629 -0.3418 -0.2396
   33TYR    CE1  466  10.498  -0.994   3.123 -0.2729 -0.4886 -0.5782
   33TYR    HE1  467  10.498  -0.886   3.111 -2.7355 -0.4512 -0.9357
   33TYR     CZ  468  10.581  -1.067   3.036  0.6489 -0.2510  0.0843
   33TYR     OH  469  10.671  -1.011   2.951  0.1455  0.2958 -0.1018
   33TYR     HH  470  10.708  -1.085   2.901 -4.0692 -2.4934  0.3670
   33TYR    CE2  471  10.579  -1.208   3.045 -0.9490 -0.3092 -0.6711
   33TYR    HE2  472  10.647  -1.273   2.993  1.2548  0.2757  1.2879
   33TYR    CD2  473  10.499  -1.265   3.144 -0.6482  0.1765 -0.1420
   33TYR    HD2  474  10.501  -1.373   3.148  0.7231  0.1741 -0.4967
   33TYR      C  475  10.172  -1.384   3.097 -0.0592 -0.0598 -0.1283
   33TYR      O  476  10.170  -1.507   3.094 -0.2305 -0.0515 -0.4176
   34GLY      N  477  10.163  -1.307   2.989  0.1964  0.5396  0.2745
   34GLY      H  478  10.153  -1.207   2.995 -2.3363  0.3347  0.6662
   34GLY     CA  479  10.126  -1.356   2.857  0.1400 -0.1811  0.5563
   34GLY    HA1  480  10.146  -1.462   2.844  0.4778 -0.0072 -0.3833
   34GLY    HA2  481  10.191  -1.315   2.780  0.5829  1.6531  1.8415
   34GLY      C  482   9.983  -1.323   2.817  0.0816 -0.4855  0.5090
   34GLY      O  483   9.923  -1.234   2.878  0.1228  0.4023 -0.7077
   35GLN      N  484   9.925  -1.394   2.720  0.1827  0.0281  0.0710
   35GLN      H  485   9.970  -1.479   2.688  1.2048  0.3153  0.6948
   35GLN     CA  486   9.791  -1.372   2.671  0.1437 -0.1856  0.0815
   35GLN     HA  487   9.742  -1.301   2.738 -0.2692 -1.0056  0.6630
   35GLN     CB  488   9.802  -1.314   2.530  0.3717 -0.2275  0.0832
   35GLN    HB1  489   9.703  -1.306   2.487 -0.3632 -1.5569  1.4189
   35GLN    HB2  490   9.859  -1.375   2.460  1.1108  1.2507 -0.6508
   35GLN     CG  491   9.873  -1.178   2.530 -0.2992  0.1290 -0.1154
   35GLN    HG1  492   9.812  -1.117   2.597  1.0484  0.6349  0.6764
   35GLN    HG2  493   9.974  -1.184   2.571 -0.4134 -0.0403  0.1496
   35GLN     CD  494   9.867  -1.107   2.396  0.7081  0.0367 -0.2107
   35GLN    OE1  495   9.871  -1.165   2.288  0.4287 -0.0525 -0.1723
   35GLN    NE2  496   9.863  -0.974   2.396  0.2464  0.0242 -0.0342
   35GLN   HE21  497   9.860  -0.923   2.483  2.0910  0.4032 -0.1572
   35GLN   HE22  498   9.854  -0.922   2.310  1.2392  0.0038 -0.1661
   35GLN      C  499   9.710  -1.500   2.660 -0.0058 -0.0139 -0.9228
   35GLN      O  500   9.760  -1.608   2.630 -0.1202 -0.3624  0.1006
   36GLN      N  501   9.582  -1.480   2.694  0.1910  0.0030 -0.1804
   36GLN      H  502   9.545  -1.392   2.726 -0.4430 -0.7665  1.2543
   36GLN     CA  503   9.483  -1.584   2.702  0.1785  0.0361  0.1051
   36GLN     HA  504   9.509  -1.672   2.643 -0.1566 -0.2581  0.3867
   36GLN     CB  505   9.469  -1.638   2.844 -0.1512  0.3801  0.2049
   36GLN    HB1  506   9.434  -1.741   2.839  0.2285  0.0491  2.8621
   36GLN    HB2  507   9.383  -1.597   2.897  0.2130  0.7328  0.5277
   36GLN     CG  508   9.586  -1.650   2.941 -0.1338  0.0355  0.1419
   36GLN    HG1  509   9.669  -1.698   2.888  1.6709  0.4914  2.3704
   36GLN    HG2  510   9.561  -1.713   3.027  0.2911  0.8096  0.8437
   36GLN     CD  511   9.614  -1.510   2.992 -0.0785  0.1320 -0.1526
   36GLN    OE1  512   9.524  -1.436   3.032 -0.1641 -0.3097  0.4784
   36GLN    NE2  513   9.741  -1.469   2.998  0.1088 -0.5122  0.4299
   36GLN   HE21  514   9.809  -1.543   2.986 -0.3517 -0.7092 -1.2645
   36GLN   HE22  515   9.767  -1.382   3.043  1.1181  0.1055 -1.2436
   36GLN      C  516   9.346  -1.536   2.655 -0.0696 -0.0831  0.6883
   36GLN      O  517   9.276  -1.604   2.580  0.2249  0.5624 -0.1909
   37SER      N  518   9.290  -1.419   2.686 -0.3326 -0.0072 -0.0411
   37SER      H  519   9.198  -1.400   2.651 -0.9501  0.5294  1.7626
   37SER     CA  520   9.321  -1.327   2.794 -0.7327  0.5819 -0.4237
   37SER     HA  521   9.406  -1.366   2.851 -1.3553 -1.3192 -0.7115
   37SER     CB  522   9.361  -1.187   2.749 -0.1044  0.7294  0.5761
   37SER    HB1  523   9.384  -1.119   2.832  1.7305 -0.1117  0.8022
   37SER    HB2  524   9.287  -1.140   2.684 -0.6145 -0.4662  0.2785
   37SER     OG  525   9.482  -1.202   2.679 -0.3865  0.7757  0.0754
   37SER     HG  526   9.512  -1.113   2.658  2.0847  0.1233  0.5050
   37SER      C  527   9.213  -1.314   2.900  0.1641  0.4060  0.5267
   37SER      O  528   9.095  -1.290   2.874  0.1300  0.3837  0.6602
   38TYR      N  529   9.257  -1.337   3.024  0.4720  0.6354  0.4610
   38TYR      H  530   9.348  -1.381   3.028  1.4471  1.9236 -3.2140
   38TYR     CA  531   9.181  -1.332   3.147  0.1283 -0.1249  0.2887
   38TYR     HA  532   9.084  -1.304   3.106  0.2749 -0.7365 -0.4982
   38TYR     CB  533   9.171  -1.468   3.215 -0.5623 -0.1688  0.1100
   38TYR    HB1  534   9.078  -1.473   3.271 -0.6613  1.6773  0.1869
   38TYR    HB2  535   9.255  -1.485   3.281 -0.8569 -0.3453  0.4414
   38TYR     CG  536   9.162  -1.589   3.124 -0.4239 -0.4439  0.4624
   38TYR    CD1  537   9.258  -1.690   3.122  0.1719  0.1205  0.1846
   38TYR    HD1  538   9.345  -1.695   3.186 -0.3746 -1.0920  0.8801
   38TYR    CE1  539   9.250  -1.798   3.034  0.2142  0.2933 -0.0330
   38TYR    HE1  540   9.325  -1.876   3.028 -1.0782 -0.9008 -1.3139
   38TYR     CZ  541   9.136  -1.812   2.953 -0.1559  0.4088  0.4602
   38TYR     OH  542   9.140  -1.910   2.858  0.0813  0.0322  0.8575
   38TYR     HH  543   9.222  -1.960   2.862  0.0092 -0.1430  0.2026
   38TYR    CE2  544   9.043  -1.707   2.947 -0.3742  0.1854 -0.1441
   38TYR    HE2  545   8.970  -1.709   2.867  0.7494  0.1375 -1.1950
   38TYR    CD2  546   9.058  -1.595   3.030  0.0193  0.0786 -0.0707
   38TYR    HD2  547   8.994  -1.510   3.013  0.9688  0.7888 -0.2056
   38TYR      C  548   9.219  -1.214   3.235 -0.0227 -0.1692  0.4125
   38TYR      O  549   9.315  -1.145   3.204  0.0102 -0.2775  0.2719
   39SER      N  550   9.149  -1.195   3.348  0.0803 -0.2535  0.4904
   39SER      H  551   9.074  -1.259   3.370  1.7101 -2.2832  0.4646
   39SER     CA  552   9.170  -1.083   3.437  0.1004  0.0007  0.1680
   39SER     HA  553   9.276  -1.061   3.426  0.2715 -1.5548 -2.0638
   39SER     CB  554   9.082  -0.967   3.393  0.2181  0.0228 -0.0113
   39SER    HB1  555   9.104  -0.873   3.442  1.0870  1.1548 -2.4175
   39SER    HB2  556   9.099  -0.942   3.288  0.0692 -0.7463 -0.2268
   39SER     OG  557   8.945  -0.995   3.417  0.1941  0.1402 -0.0097
   39SER     HG  558   8.941  -1.086   3.388  1.3884  0.1967 -0.4113
   39SER      C  559   9.153  -1.129   3.581  0.5255 -0.2436  0.1427
   39SER      O  560   9.101  -1.237   3.607 -0.3815 -0.1138 -1.0546
   40GLY      N  561   9.193  -1.051   3.682 -0.4180  0.1085  0.2551
   40GLY      H  562   9.225  -0.958   3.658  0.6223 -0.6681 -1.6100
   40GLY     CA  563   9.210  -1.092   3.820 -0.2043 -0.4886  0.0551
   40GLY    HA1  564   9.250  -1.193   3.821 -0.6929 -0.6841  1.7806
   40GLY    HA2  565   9.281  -1.028   3.872 -0.3083  0.6360 -1.1262
   40GLY      C  566   9.078  -1.079   3.895 -0.0923 -0.3429  0.2282
   40GLY      O  567   8.998  -0.992   3.863  0.3519 -0.1519 -0.3781
   41TYR      N  568   9.051  -1.163   3.996  0.6066  0.0764  0.7695
   41TYR      H  569   9.116  -1.239   4.010 -0.2250 -0.7833  0.0731
   41TYR     CA  570   8.927  -1.175   4.069  0.2256 -0.6608  0.0160
   41TYR     HA  571   8.863  -1.090   4.042 -0.9971 -0.9559  1.7864
   41TYR     CB  572   8.866  -1.312   4.040 -0.1490 -0.4806 -0.0639
   41TYR    HB1  573   8.932  -1.392   4.072  0.1417 -0.7707 -1.3558
   41TYR    HB2  574   8.851  -1.325   3.933 -0.6947  3.2709 -0.5855
   41TYR     CG  575   8.729  -1.332   4.100  0.0442  0.1139  0.5906
   41TYR    CD1  576   8.714  -1.430   4.199  0.5479 -0.3070  0.2552
   41TYR    HD1  577   8.800  -1.484   4.234  0.3025 -0.1318  1.1455
   41TYR    CE1  578   8.586  -1.451   4.253  0.5045  0.3089  0.3993
   41TYR    HE1  579   8.577  -1.530   4.326  0.7869  0.4581  0.6003
   41TYR     CZ  580   8.478  -1.373   4.208  0.3845  0.1754  0.4584
   41TYR     OH  581   8.359  -1.401   4.268  0.2512  0.3299  0.2675
   41TYR     HH  582   8.284  -1.358   4.226 -0.9545 -1.7231  0.2009
   41TYR    CE2  583   8.492  -1.278   4.105  0.7081  0.3974  0.7069
   41TYR    HE2  584   8.402  -1.231   4.067  0.5580  0.0612  0.6500
   41TYR    CD2  585   8.620  -1.258   4.052  0.4677  0.4518  0.1359
   41TYR    HD2  586   8.622  -1.189   3.969  0.9947  0.9794  0.5849
   41TYR      C  587   8.952  -1.157   4.218 -0.2598 -1.1057  0.1527
   41TYR      O  588   9.058  -1.205   4.257  0.3852 -0.3660 -0.6561
   42SER      N  589   8.850  -1.115   4.293 -0.0169 -0.4878  0.1394
   42SER      H  590   8.767  -1.091   4.241  0.9208  0.0457 -1.1662
   42SER     CA  591   8.823  -1.158   4.429 -0.2203 -0.0630  0.2359
   42SER     HA  592   8.868  -1.257   4.429 -0.7429 -0.3090 -0.3175
   42SER     CB  593   8.897  -1.073   4.531  0.0682 -0.1961  0.1390
   42SER    HB1  594   8.847  -0.976   4.533 -0.7297 -0.6084  0.9371
   42SER    HB2  595   8.874  -1.122   4.626  0.5039 -0.4078  0.1389
   42SER     OG  596   9.037  -1.075   4.516  0.0637 -0.3111  0.1054
   42SER     HG  597   9.050  -1.014   4.443  1.1176 -0.1304  0.4270
   42SER      C  598   8.672  -1.167   4.448 -0.3459 -0.2230 -0.7587
   42SER      O  599   8.596  -1.075   4.418 -0.4717 -0.2612 -0.5591
   43GLN      N  600   8.628  -1.272   4.516  0.1015  0.1529  0.1346
   43GLN      H  601   8.698  -1.342   4.539  1.4739  1.4159 -0.0872
   43GLN     CA  602   8.491  -1.299   4.555  0.0242  0.1003 -0.1647
   43GLN     HA  603   8.434  -1.283   4.464 -0.1684  0.8300  0.0745
   43GLN     CB  604   8.473  -1.441   4.609  0.2122  0.3129  0.4737
   43GLN    HB1  605   8.495  -1.442   4.716 -2.8496 -3.0601  1.2242
   43GLN    HB2  606   8.546  -1.507   4.561  0.0054  1.6863 -1.9002
   43GLN     CG  607   8.336  -1.506   4.594  0.1128  0.5451  0.3607
   43GLN    HG1  608   8.325  -1.543   4.493  1.2069  0.5300  0.2332
   43GLN    HG2  609   8.258  -1.435   4.620  0.9504  0.8674  2.1639
   43GLN     CD  610   8.325  -1.629   4.682  0.0619  0.0592 -0.3224
   43GLN    OE1  611   8.417  -1.679   4.747  0.1187  0.0191 -0.4343
   43GLN    NE2  612   8.205  -1.688   4.694  0.0365  0.0645 -0.5434
   43GLN   HE21  613   8.120  -1.668   4.644 -1.5997 -1.3552  1.4659
   43GLN   HE22  614   8.209  -1.765   4.760 -0.7365 -0.0191 -0.5925
   43GLN      C  615   8.436  -1.201   4.658  0.5837  0.0524  0.1810
   43GLN      O  616   8.507  -1.164   4.752  0.0761 -0.0593  0.6172
   44SER      N  617   8.309  -1.166   4.637  0.6670  0.1429 -0.1723
   44SER      H  618   8.273  -1.206   4.551  0.3132 -0.2461  0.1574
   44SER     CA  619   8.242  -1.061   4.711  0.2511 -0.3536  0.1568
   44SER     HA  620   8.317  -1.013   4.774 -0.2018  0.3117  0.2033
   44SER     CB  621   8.169  -0.966   4.616  0.5223 -0.3190 -0.0166
   44SER    HB1  622   8.129  -0.885   4.677  1.1568 -0.2646  0.3457
   44SER    HB2  623   8.092  -1.013   4.555 -0.1673  0.3010  0.3647
   44SER     OG  624   8.259  -0.899   4.529  0.6291 -0.5674 -0.0978
   44SER     HG  625   8.313  -0.842   4.584 -2.4290  0.8967  1.6240
   44SER      C  626   8.133  -1.111   4.805 -0.1141  0.4241  0.1559
   44SER      O  627   8.048  -1.189   4.764  0.0702  0.3841 -0.1508
   45THR      N  628   8.151  -1.079   4.934 -0.1286 -0.0398  0.2748
   45THR      H  629   8.223  -1.014   4.964 -0.9799  0.0472  2.2814
   45THR     CA  630   8.063  -1.137   5.033 -0.1511 -0.6431 -0.0933
   45THR     HA  631   8.013  -1.225   4.992 -0.1703  0.2177 -2.0530
   45THR     CB  632   8.139  -1.165   5.162  0.4617 -0.1120 -0.3346
   45THR     HB  633   8.072  -1.175   5.247 -0.4711  1.0334 -0.9210
   45THR    CG2  634   8.219  -1.295   5.154  0.0543 -0.4058  0.3098
   45THR   HG21  635   8.290  -1.292   5.072 -0.2568  0.9562  0.0760
   45THR   HG22  636   8.147  -1.376   5.141  0.2883 -0.6394  0.4649
   45THR   HG23  637   8.267  -1.316   5.250 -0.3578  2.3647  1.2033
   45THR    OG1  638   8.229  -1.063   5.199 -0.1431  0.4846 -0.5070
   45THR    HG1  639   8.312  -1.087   5.158  0.1487  1.7564 -0.7086
   45THR      C  640   7.951  -1.037   5.060  0.1325 -0.4043  0.2157
   45THR      O  641   7.836  -1.078   5.077 -0.1341 -0.2792 -1.1433
   46ASP      N  642   7.976  -0.907   5.047 -0.1512 -0.3745 -0.0289
   46ASP      H  643   8.072  -0.888   5.023 -0.1683 -1.1254 -0.7522
   46ASP     CA  644   7.893  -0.791   5.075  0.2553 -0.1192  0.1300
   46ASP     HA  645   7.792  -0.832   5.086  0.2751 -0.6176 -1.2374
   46ASP     CB  646   7.939  -0.716   5.199  0.4574  0.4442 -0.2793
   46ASP    HB1  647   8.032  -0.663   5.179 -0.0028  2.2808  2.0697
   46ASP    HB2  648   7.953  -0.790   5.278  0.0526 -0.9140 -1.4187
   46ASP     CG  649   7.834  -0.620   5.253 -0.1009  0.0172 -0.5902
   46ASP    OD1  650   7.758  -0.668   5.340  0.3875 -0.7474 -0.5774
   46ASP    OD2  651   7.823  -0.501   5.216  0.1801  0.1299 -0.3094
   46ASP      C  652   7.881  -0.699   4.954 -0.3125 -0.7061 -0.2734
   46ASP      O  653   7.778  -0.639   4.924 -0.1300 -0.1014  0.2707
   47THR      N  654   7.990  -0.678   4.881 -0.3476 -0.0361 -0.1415
   47THR      H  655   8.076  -0.721   4.913  0.8412  1.2354 -1.4639
   47THR     CA  656   7.994  -0.597   4.761 -0.5501  0.0012 -0.1241
   47THR     HA  657   7.954  -0.498   4.781  0.0907  0.1859  0.2810
   47THR     CB  658   8.137  -0.572   4.711 -0.2773 -0.0945  0.6035
   47THR     HB  659   8.182  -0.667   4.682 -0.4568 -0.6528  2.0658
   47THR    CG2  660   8.163  -0.474   4.597  0.3581 -0.4825  0.4112
   47THR   HG21  661   8.269  -0.458   4.576 -0.0815  1.3255 -0.6570
   47THR   HG22  662   8.122  -0.377   4.627  0.2015 -0.8690  1.5167
   47THR   HG23  663   8.122  -0.516   4.505 -2.6901 -1.8988  2.2493
   47THR    OG1  664   8.212  -0.510   4.813  0.1121 -0.3868  0.4958
   47THR    HG1  665   8.239  -0.426   4.775  1.0036 -1.0728 -0.4591
   47THR      C  666   7.912  -0.659   4.648  0.2054 -0.7006 -0.3009
   47THR      O  667   7.914  -0.780   4.629 -0.5086 -0.7440 -0.1340
   48SER      N  668   7.840  -0.580   4.569  0.3283 -0.3273 -0.0435
   48SER      H  669   7.826  -0.484   4.598  1.6469 -0.4648  1.1661
   48SER     CA  670   7.784  -0.606   4.438 -0.3529  0.1291  0.1481
   48SER     HA  671   7.828  -0.694   4.390 -0.2942  1.1158 -1.7198
   48SER     CB  672   7.635  -0.637   4.444 -0.3297 -0.1533 -0.5522
   48SER    HB1  673   7.595  -0.655   4.345 -1.6271  0.6852 -0.2081
   48SER    HB2  674   7.615  -0.728   4.501 -2.9371 -0.0079 -1.1108
   48SER     OG  675   7.571  -0.525   4.501 -0.3275 -0.4211 -0.0200
   48SER     HG  676   7.483  -0.523   4.463 -0.9579 -2.9990  1.0968
   48SER      C  677   7.811  -0.493   4.340  0.7907 -0.0411  0.2494
   48SER      O  678   7.841  -0.380   4.378  0.0539  0.2921 -0.1238
   49GLY      N  679   7.792  -0.520   4.210  0.5439  0.1065  0.2534
   49GLY      H  680   7.768  -0.613   4.179  0.9102  0.5892 -1.5577
   49GLY     CA  681   7.840  -0.435   4.102 -0.1307  0.0152 -0.1208
   49GLY    HA1  682   7.780  -0.344   4.105  1.4615  1.0715  1.5913
   49GLY    HA2  683   7.822  -0.499   4.016 -1.8791 -0.1249  0.3071
   49GLY      C  684   7.987  -0.399   4.104 -0.0878 -0.1585 -0.1065
   49GLY      O  685   8.069  -0.454   4.177 -0.1410 -0.6032 -0.3738
   50TYR      N  686   8.025  -0.297   4.026  0.0645 -0.1557 -0.0287
   50TYR      H  687   7.958  -0.244   3.972  3.7818  3.7593 -1.4266
   50TYR     CA  688   8.162  -0.252   4.013 -0.0103  0.1290  0.1464
   50TYR     HA  689   8.224  -0.337   3.985  1.2224  1.6150 -1.9203
   50TYR     CB  690   8.177  -0.158   3.894 -0.6909  0.3066  0.1971
   50TYR    HB1  691   8.102  -0.079   3.897  0.3339  1.4147 -1.5793
   50TYR    HB2  692   8.274  -0.108   3.896 -1.3528  1.6111  1.3889
   50TYR     CG  693   8.156  -0.221   3.758  0.7317 -0.3019  0.2472
   50TYR    CD1  694   8.078  -0.150   3.667 -0.2922 -1.3905  0.2640
   50TYR    HD1  695   8.044  -0.050   3.686  0.0007 -0.6070 -2.7965
   50TYR    CE1  696   8.069  -0.191   3.533  0.6137  0.4019 -0.3626
   50TYR    HE1  697   8.024  -0.127   3.458  0.0627 -0.9845 -1.2489
   50TYR     CZ  698   8.127  -0.313   3.492 -0.1403  0.1291 -0.6243
   50TYR     OH  699   8.117  -0.343   3.359  0.3691  0.1452 -0.6668
   50TYR     HH  700   8.193  -0.396   3.333  1.5396  2.1259 -1.4392
   50TYR    CE2  701   8.213  -0.377   3.583 -0.9284 -0.5209 -0.3273
   50TYR    HE2  702   8.278  -0.456   3.548 -0.0865  0.3288 -0.7018
   50TYR    CD2  703   8.228  -0.334   3.715  0.2159 -0.3488 -0.5050
   50TYR    HD2  704   8.285  -0.396   3.783  0.4556 -0.3605 -0.7168
   50TYR      C  705   8.216  -0.186   4.139  0.1414  0.4889 -0.1060
   50TYR      O  706   8.148  -0.107   4.205 -0.1136 -0.0877  0.3287
   51GLY      N  707   8.344  -0.210   4.168  0.1507  0.4815 -0.1513
   51GLY      H  708   8.396  -0.263   4.099 -1.3504 -1.8269  0.4081
   51GLY     CA  709   8.426  -0.159   4.276 -0.0280  0.3048  0.0677
   51GLY    HA1  710   8.496  -0.236   4.310 -1.1982 -0.4767  0.7683
   51GLY    HA2  711   8.361  -0.131   4.359 -1.6362  0.0326 -1.0519
   51GLY      C  712   8.499  -0.033   4.232  0.4820 -0.1131 -0.3019
   51GLY      O  713   8.474   0.032   4.131  0.1599 -0.2444 -0.3061
   52GLN      N  714   8.577   0.005   4.334  0.0756  0.4109 -0.1831
   52GLN      H  715   8.585  -0.054   4.416  1.3439  0.0370 -0.5475
   52GLN     CA  716   8.642   0.134   4.338  0.6799  0.1109 -0.2010
   52GLN     HA  717   8.572   0.208   4.299  2.5092  1.2655 -1.4728
   52GLN     CB  718   8.666   0.180   4.482  0.4098 -0.5747  0.0670
   52GLN    HB1  719   8.683   0.089   4.539 -0.0875 -0.8334 -0.1860
   52GLN    HB2  720   8.745   0.255   4.491 -0.5252  0.4471 -0.0189
   52GLN     CG  721   8.543   0.228   4.558 -0.0345 -1.2455 -0.2152
   52GLN    HG1  722   8.514   0.325   4.517  1.2894 -0.6562  0.1925
   52GLN    HG2  723   8.456   0.164   4.543 -0.0778 -0.9375 -1.3613
   52GLN     CD  724   8.575   0.232   4.707  0.0118  0.2849 -0.2496
   52GLN    OE1  725   8.674   0.187   4.764 -0.7915 -0.1689  0.8350
   52GLN    NE2  726   8.482   0.281   4.790  0.1174 -0.4234  0.3007
   52GLN   HE21  727   8.507   0.272   4.887 -1.1333  2.4731  0.9813
   52GLN   HE22  728   8.410   0.340   4.752  1.4401  0.4757 -0.9191
   52GLN      C  729   8.758   0.145   4.240  0.9280  0.1745  0.0998
   52GLN      O  730   8.815   0.042   4.205 -0.0961 -0.4882  0.3329
   53SER      N  731   8.795   0.270   4.209  0.2934  0.3031 -0.1531
   53SER      H  732   8.747   0.345   4.256  1.2915  0.6009  0.4212
   53SER     CA  733   8.888   0.296   4.101 -0.2039  0.4954 -0.5390
   53SER     HA  734   8.949   0.208   4.083 -0.3277  0.3895 -0.4375
   53SER     CB  735   8.818   0.327   3.969  0.2292  0.3502 -0.8060
   53SER    HB1  736   8.886   0.337   3.884 -0.3483 -0.4643 -1.3810
   53SER    HB2  737   8.759   0.239   3.942 -1.4441  0.9963  0.5612
   53SER     OG  738   8.727   0.434   3.987 -0.3296 -0.2767  0.2238
   53SER     HG  739   8.641   0.404   4.017 -0.1073 -1.0012  0.1499
   53SER      C  740   8.986   0.405   4.143  0.3383 -0.1449 -0.1270
   53SER      O  741   8.965   0.464   4.248  0.7275 -0.1811 -0.0281
   54SER      N  742   9.094   0.426   4.067  0.3018  0.1402 -0.0983
   54SER      H  743   9.108   0.365   3.988  2.1651  0.5840 -0.1653
   54SER     CA  744   9.198   0.526   4.082  0.1456  0.2936 -0.0226
   54SER     HA  745   9.154   0.606   4.141 -1.5487 -0.6297  0.0329
   54SER     CB  746   9.318   0.470   4.157  0.0888  0.0125 -0.1390
   54SER    HB1  747   9.393   0.414   4.101  1.1310  2.0506 -0.9301
   54SER    HB2  748   9.270   0.404   4.228  1.4728 -0.5501  0.3145
   54SER     OG  749   9.390   0.569   4.227 -0.5731  0.5249 -0.1795
   54SER     HG  750   9.430   0.534   4.307 -0.7353  0.0257 -0.3151
   54SER      C  751   9.243   0.583   3.948  0.1503  0.3691  0.0116
   54SER      O  752   9.206   0.525   3.846  0.4693 -0.1669  0.1971
   55TYR      N  753   9.312   0.698   3.948  0.2047  0.3371 -0.3588
   55TYR      H  754   9.340   0.747   4.031  1.3748 -0.1156 -0.4687
   55TYR     CA  755   9.335   0.775   3.827  0.1249  0.4074 -0.3290
   55TYR     HA  756   9.240   0.770   3.774 -0.8341 -2.1775  1.4064
   55TYR     CB  757   9.367   0.920   3.862  0.4775  0.3045 -0.2192
   55TYR    HB1  758   9.359   0.985   3.774 -0.7915  0.6748  0.1520
   55TYR    HB2  759   9.471   0.924   3.893  1.1347  2.4001 -2.3843
   55TYR     CG  760   9.269   0.972   3.964  0.3764 -0.5656  0.1302
   55TYR    CD1  761   9.133   0.985   3.931  0.3750  0.1284  0.3937
   55TYR    HD1  762   9.109   0.961   3.829 -1.0077  0.8290  0.5323
   55TYR    CE1  763   9.045   1.029   4.030 -0.4527 -0.4039 -0.1001
   55TYR    HE1  764   8.938   1.022   4.018 -0.5480 -1.2795  1.0423
   55TYR     CZ  765   9.093   1.059   4.159 -0.3313  0.1983 -0.2818
   55TYR     OH  766   8.998   1.079   4.255  0.2126 -0.0567  0.3213
   55TYR     HH  767   8.909   1.099   4.224  0.2573  1.8507  1.3265
   55TYR    CE2  768   9.230   1.052   4.190 -0.4350 -0.3855  0.0578
   55TYR    HE2  769   9.261   1.071   4.292 -1.6674 -0.5815  0.4897
   55TYR    CD2  770   9.317   1.004   4.092 -0.0884  0.0096  0.1690
   55TYR    HD2  771   9.424   0.997   4.110  0.3659  1.4527 -1.6612
   55TYR      C  772   9.436   0.711   3.734 -0.1236 -0.2094 -0.1814
   55TYR      O  773   9.546   0.673   3.773 -0.2285 -0.2987  0.0241
   56SER      N  774   9.400   0.687   3.607  0.0288  0.0012 -0.2663
   56SER      H  775   9.308   0.713   3.576  0.3349 -1.7794 -2.9513
   56SER     CA  776   9.492   0.637   3.507  0.2821 -0.0990  0.0146
   56SER     HA  777   9.583   0.698   3.512  0.0923  0.2568 -0.7844
   56SER     CB  778   9.428   0.646   3.369 -0.0944 -0.1382  0.1858
   56SER    HB1  779   9.385   0.745   3.352 -3.1953 -0.8318  2.9213
   56SER    HB2  780   9.345   0.575   3.373 -0.5235  0.1044 -2.3747
   56SER     OG  781   9.512   0.615   3.260  0.3263 -0.3482  0.5666
   56SER     HG  782   9.563   0.691   3.230 -1.3798  0.1690 -1.2660
   56SER      C  783   9.529   0.492   3.533 -0.1497 -0.1651  0.2644
   56SER      O  784   9.449   0.412   3.582 -0.0474 -0.2753  0.2521
   57SER      N  785   9.655   0.456   3.507 -0.2070 -0.2050  0.0433
   57SER      H  786   9.712   0.518   3.452 -1.4815  0.8127 -0.1834
   57SER     CA  787   9.714   0.326   3.534 -0.1374 -0.2323 -0.2360
   57SER     HA  788   9.639   0.247   3.533  1.1693 -1.5159 -0.9488
   57SER     CB  789   9.800   0.290   3.414  0.3626 -0.5933  0.2270
   57SER    HB1  790   9.848   0.193   3.432  4.2415  1.2451  0.8759
   57SER    HB2  791   9.740   0.283   3.323  0.8374 -2.3781  0.0114
   57SER     OG  792   9.893   0.396   3.411 -0.4096  0.0934  0.2532
   57SER     HG  793   9.976   0.363   3.375 -0.3312  0.7457 -0.1617
   57SER      C  794   9.792   0.300   3.662  0.2886 -0.1714 -0.4817
   57SER      O  795   9.820   0.185   3.696  0.6726  0.2425  0.6472
   58TYR      N  796   9.821   0.405   3.739  0.2165 -0.5703  0.0968
   58TYR      H  797   9.792   0.493   3.700 -0.2519 -0.9263 -0.3724
   58TYR     CA  798   9.885   0.400   3.869 -0.0835 -0.6102  0.2435
   58TYR     HA  799   9.922   0.303   3.900  3.7642  0.9089  0.9391
   58TYR     CB  800  10.000   0.500   3.866 -0.2491 -0.4070  0.6047
   58TYR    HB1  801   9.968   0.588   3.809  2.7760  0.5173  0.1383
   58TYR    HB2  802  10.039   0.526   3.964  2.3596 -0.3540 -0.3594
   58TYR     CG  803  10.122   0.440   3.800 -0.2608  0.2764 -0.0561
   58TYR    CD1  804  10.143   0.470   3.665 -0.3688 -0.0989 -0.1579
   58TYR    HD1  805  10.074   0.530   3.607 -2.4930 -1.5689  0.7140
   58TYR    CE1  806  10.249   0.414   3.594 -0.3013 -0.3434  0.1375
   58TYR    HE1  807  10.260   0.437   3.489 -2.1022  1.1970  0.2288
   58TYR     CZ  808  10.337   0.330   3.667 -0.0016 -0.1563 -0.0077
   58TYR     OH  809  10.443   0.284   3.595 -0.2875 -0.8095 -0.0149
   58TYR     HH  810  10.496   0.243   3.664 -2.6779  2.3107  4.1194
   58TYR    CE2  811  10.324   0.307   3.805  0.0171 -0.5747 -0.0737
   58TYR    HE2  812  10.396   0.254   3.866  3.2566  2.2941 -1.0230
   58TYR    CD2  813  10.209   0.355   3.869 -0.2379 -0.2690 -0.7533
   58TYR    HD2  814  10.186   0.324   3.970  2.1943 -3.2194 -0.9305
   58TYR      C  815   9.783   0.431   3.978  0.0013 -0.2553  0.2235
   58TYR      O  816   9.683   0.496   3.947  0.3397 -0.0593 -0.4787
   59GLY      N  817   9.813   0.390   4.101  0.1643  0.3569  0.3901
   59GLY      H  818   9.894   0.331   4.117 -1.0095 -0.7737  2.6269
   59GLY     CA  819   9.730   0.401   4.219  0.5818  0.3509  0.6859
   59GLY    HA1  820   9.788   0.429   4.308 -1.5346 -0.4292  2.4015
   59GLY    HA2  821   9.653   0.476   4.201  0.8144  0.7621  1.3207
   59GLY      C  822   9.665   0.269   4.256  0.2636  0.3422  0.1020
   59GLY      O  823   9.674   0.180   4.172 -0.0891  0.1392  0.2785
   60GLN      N  824   9.596   0.255   4.369 -0.1767  0.2519 -0.1744
   60GLN      H  825   9.576   0.340   4.421  0.5816  0.0973  0.3923
   60GLN     CA  826   9.542   0.128   4.414 -0.0627  0.2576 -0.0208
   60GLN     HA  827   9.621   0.053   4.420 -0.8470 -0.4649  3.3656
   60GLN     CB  828   9.489   0.143   4.556  0.1627 -0.4099  0.1356
   60GLN    HB1  829   9.561   0.202   4.613 -0.0745  0.9774 -0.9573
   60GLN    HB2  830   9.396   0.200   4.550  0.4184 -0.1169 -1.2662
   60GLN     CG  831   9.465   0.017   4.639  0.0441 -0.3707  0.1624
   60GLN    HG1  832   9.392  -0.049   4.593 -0.1470  0.0815 -0.1817
   60GLN    HG2  833   9.429   0.058   4.733 -0.0478  1.6022 -0.7024
   60GLN     CD  834   9.587  -0.071   4.667  0.2546  0.0046  0.4293
   60GLN    OE1  835   9.700  -0.046   4.624  0.3946 -0.1053  0.7309
   60GLN    NE2  836   9.563  -0.179   4.742  0.6953 -0.0189  0.5378
   60GLN   HE21  837   9.645  -0.227   4.777  0.9304  0.6873  0.9843
   60GLN   HE22  838   9.470  -0.196   4.777 -0.2520 -2.1385 -2.6015
   60GLN      C  839   9.434   0.069   4.326  0.0657  0.0045 -0.0095
   60GLN      O  840   9.362   0.139   4.254 -0.0962 -0.3466 -0.1918
   61SER      N  841   9.414  -0.063   4.335 -0.6061  0.1075  0.0777
   61SER      H  842   9.466  -0.115   4.404 -1.4402  3.1264  3.2607
   61SER     CA  843   9.313  -0.142   4.268 -0.1939 -0.7483  0.4424
   61SER     HA  844   9.233  -0.071   4.245  0.9629  0.8724  1.2393
   61SER     CB  845   9.368  -0.192   4.135 -0.3537 -0.0358  0.1027
   61SER    HB1  846   9.299  -0.253   4.078 -0.3927 -0.6645  0.8063
   61SER    HB2  847   9.385  -0.107   4.069 -0.7008 -0.9398 -1.2007
   61SER     OG  848   9.483  -0.269   4.162  0.0544  0.5182 -0.0392
   61SER     HG  849   9.558  -0.213   4.184  1.1080  0.4733 -3.0381
   61SER      C  850   9.267  -0.260   4.352 -0.4096 -0.8563  0.1717
   61SER      O  851   9.333  -0.297   4.449  0.5408  0.3145 -0.0202
   62GLN      N  852   9.156  -0.317   4.304 -0.7596  0.0595 -0.1323
   62GLN      H  853   9.122  -0.286   4.214  1.6543 -1.5247 -1.7155
   62GLN     CA  854   9.087  -0.422   4.377  0.0502 -0.1249  0.3792
   62GLN     HA  855   9.063  -0.383   4.475 -0.9911 -0.7002  0.3644
   62GLN     CB  856   8.959  -0.457   4.303  0.1497 -0.1615  0.2231
   62GLN    HB1  857   8.908  -0.546   4.342 -0.9948  0.4552  0.1724
   62GLN    HB2  858   8.976  -0.467   4.196  0.6480 -0.5663  0.3377
   62GLN     CG  859   8.855  -0.346   4.314 -0.5082 -0.7644  0.2171
   62GLN    HG1  860   8.807  -0.333   4.411 -0.5689  1.4798 -0.0487
   62GLN    HG2  861   8.900  -0.248   4.298  0.4899 -1.1350  0.6729
   62GLN     CD  862   8.749  -0.353   4.205 -0.3421 -0.1129  0.0060
   62GLN    OE1  863   8.655  -0.432   4.211 -0.2506 -0.2101  0.1644
   62GLN    NE2  864   8.752  -0.269   4.102  0.1147 -0.1576 -0.0175
   62GLN   HE21  865   8.838  -0.214   4.101  0.0330 -0.0033  0.8587
   62GLN   HE22  866   8.684  -0.272   4.028 -1.4039  2.4931  1.1141
   62GLN      C  867   9.171  -0.549   4.389  0.3773  0.0358 -0.1596
   62GLN      O  868   9.234  -0.595   4.294  0.0305 -0.6463 -0.0681
   63ASN      N  869   9.169  -0.614   4.505  0.3302  0.2503 -0.0390
   63ASN      H  870   9.120  -0.573   4.583 -0.2383 -1.2694  0.4547
   63ASN     CA  871   9.235  -0.739   4.538 -0.0746  0.1315  0.3317
   63ASN     HA  872   9.340  -0.720   4.560  0.2832 -1.3332 -0.0616
   63ASN     CB  873   9.173  -0.780   4.672 -0.1064  0.7378  0.5094
   63ASN    HB1  874   9.067  -0.808   4.672  0.1232 -0.2562 -0.6330
   63ASN    HB2  875   9.183  -0.699   4.744 -0.6205 -1.0089  2.6400
   63ASN     CG  876   9.251  -0.893   4.737 -0.2896 -0.2694 -0.9711
   63ASN    OD1  877   9.370  -0.917   4.713 -0.2157 -0.3934 -0.4884
   63ASN    ND2  878   9.197  -0.961   4.838  0.6236  0.2102 -0.1549
   63ASN   HD21  879   9.100  -0.943   4.859  0.2560 -1.5484 -0.2585
   63ASN   HD22  880   9.255  -1.032   4.881  0.1323 -0.3244 -0.3750
   63ASN      C  881   9.233  -0.849   4.434  0.5272  0.4305 -0.0000
   63ASN      O  882   9.132  -0.860   4.364  0.7068 -0.7259 -0.0928
   64THR      N  883   9.336  -0.934   4.427  0.2409  0.1322 -0.7395
   64THR      H  884   9.405  -0.927   4.501 -0.2226  0.7852 -0.3547
   64THR     CA  885   9.340  -1.053   4.345 -0.0118 -0.2303 -0.2240
   64THR     HA  886   9.242  -1.068   4.300  0.0634  0.9561 -0.8145
   64THR     CB  887   9.437  -1.038   4.229 -0.2666  0.1882 -0.3835
   64THR     HB  888   9.424  -1.130   4.171  1.7270 -0.5778  0.3072
   64THR    CG2  889   9.405  -0.929   4.127 -0.8409  0.0940 -0.3107
   64THR   HG21  890   9.463  -0.944   4.036  1.2661  1.5421  0.7021
   64THR   HG22  891   9.434  -0.831   4.166  0.1344 -0.5907  0.7656
   64THR   HG23  892   9.302  -0.933   4.093 -0.4946 -2.0549 -1.2431
   64THR    OG1  893   9.572  -1.021   4.268 -0.3487  0.5211 -0.2400
   64THR    HG1  894   9.625  -1.044   4.191 -0.0712 -1.6024  0.5187
   64THR      C  895   9.386  -1.174   4.427  0.2315  0.2776  0.3981
   64THR      O  896   9.453  -1.154   4.528 -0.1527  0.7995  0.5566
   65GLY      N  897   9.374  -1.294   4.371 -0.4709  0.6537 -0.2865
   65GLY      H  898   9.313  -1.305   4.291  1.7111 -0.5782 -1.8937
   65GLY     CA  899   9.437  -1.412   4.427  0.2995  0.9441 -0.5210
   65GLY    HA1  900   9.544  -1.394   4.430  1.1255 -3.0198 -0.2959
   65GLY    HA2  901   9.410  -1.443   4.528 -1.5726  0.2443 -1.1787
   65GLY      C  902   9.420  -1.536   4.340 -0.3810  0.6738 -0.0152
   65GLY      O  903   9.467  -1.543   4.227  0.0037 -0.1289  0.1810
   66TYR      N  904   9.348  -1.632   4.398  0.4718 -0.1068 -0.2233
   66TYR      H  905   9.298  -1.610   4.483 -2.2916 -3.8260 -0.5950
   66TYR     CA  906   9.306  -1.753   4.328 -0.0425 -0.2342  0.2940
   66TYR     HA  907   9.394  -1.803   4.288 -0.7308 -2.2585  1.1975
   66TYR     CB  908   9.232  -1.848   4.422 -0.1777 -0.3123  0.1079
   66TYR    HB1  909   9.124  -1.843   4.411 -0.2786 -1.5208  0.4412
   66TYR    HB2  910   9.251  -1.821   4.525 -0.6622 -0.8956  0.3528
   66TYR     CG  911   9.278  -1.989   4.396 -0.3930 -0.4606  0.5400
   66TYR    CD1  912   9.190  -2.077   4.330 -0.0196 -0.2743 -0.2242
   66TYR    HD1  913   9.097  -2.043   4.287 -0.0923 -1.0958 -0.7252
   66TYR    CE1  914   9.226  -2.210   4.306  0.0979 -0.1589 -0.6858
   66TYR    HE1  915   9.158  -2.279   4.259 -1.4586  2.2441 -2.2035
   66TYR     CZ  916   9.348  -2.259   4.356 -0.0093  0.1793 -0.0801
   66TYR     OH  917   9.374  -2.392   4.339 -0.1939  0.1221  0.0854
   66TYR     HH  918   9.308  -2.434   4.283  1.3282 -2.2642 -0.0422
   66TYR    CE2  919   9.426  -2.176   4.439  0.0651  0.0848 -0.0551
   66TYR    HE2  920   9.516  -2.220   4.480 -1.6920 -2.4278  1.4154
   66TYR    CD2  921   9.393  -2.041   4.455  0.6803  0.3249 -0.8022
   66TYR    HD2  922   9.448  -1.969   4.514  0.3447  0.4830 -0.6833
   66TYR      C  923   9.209  -1.728   4.214 -0.0194  0.1550  0.3590
   66TYR      O  924   9.125  -1.638   4.222 -0.1105  0.1212 -0.1541
   67GLY      N  925   9.213  -1.804   4.105  0.0842 -0.0604  0.5125
   67GLY      H  926   9.274  -1.884   4.096  0.7379  0.6094 -2.2175
   67GLY     CA  927   9.130  -1.794   3.986  0.7351  0.2184  0.0743
   67GLY    HA1  928   9.026  -1.800   4.018  0.8040 -0.8011  0.1284
   67GLY    HA2  929   9.153  -1.872   3.914  3.3743  1.2848 -0.3712
   67GLY      C  930   9.137  -1.665   3.904 -0.2910  0.2893  0.0904
   67GLY      O  931   9.206  -1.572   3.944  0.1872 -0.0248  0.0053
   68THR      N  932   9.065  -1.667   3.792 -0.1796  0.1740  0.0207
   68THR      H  933   9.015  -1.752   3.771 -0.7070  0.8039 -1.4652
   68THR     CA  934   9.069  -1.561   3.693  0.0582 -0.4391 -0.6351
   68THR     HA  935   9.072  -1.467   3.748  1.1466 -1.6837  1.5438
   68THR     CB  936   9.188  -1.567   3.599  0.4560  0.1474 -0.1745
   68THR     HB  937   9.164  -1.496   3.520 -3.1382 -2.2130 -1.4451
   68THR    CG2  938   9.323  -1.527   3.659  0.4397 -0.1255  0.0448
   68THR   HG21  939   9.306  -1.428   3.702 -2.8049 -0.4822 -0.1397
   68THR   HG22  940   9.343  -1.605   3.732 -1.4785 -1.3629 -0.6626
   68THR   HG23  941   9.397  -1.518   3.580  1.7255  1.4512  1.3362
   68THR    OG1  942   9.210  -1.698   3.552  0.7416  0.3571 -0.6432
   68THR    HG1  943   9.304  -1.717   3.563  0.6265 -0.6542 -1.3233
   68THR      C  944   8.941  -1.559   3.611 -0.3574  0.2289  0.0106
   68THR      O  945   8.875  -1.661   3.593  0.2506 -0.1555 -0.0663
   69GLN      N  946   8.899  -1.444   3.557  0.1344  0.4613  0.1262
   69GLN      H  947   8.943  -1.358   3.589 -0.2636  0.4132  0.8251
   69GLN     CA  948   8.780  -1.425   3.478  0.1041 -0.1981  0.0071
   69GLN     HA  949   8.728  -1.518   3.457  0.2353 -0.4551  0.7879
   69GLN     CB  950   8.681  -1.329   3.543  0.0256 -0.0379 -0.3463
   69GLN    HB1  951   8.596  -1.329   3.474 -1.0099 -1.8982  0.8516
   69GLN    HB2  952   8.719  -1.227   3.552 -2.5302  0.9279  0.3713
   69GLN     CG  953   8.633  -1.362   3.684  0.2093  0.0540 -0.2628
   69GLN    HG1  954   8.573  -1.277   3.717  0.0059 -0.8009  1.6951
   69GLN    HG2  955   8.719  -1.361   3.752 -0.8220  0.5334  1.0809
   69GLN     CD  956   8.571  -1.499   3.705  0.2055  0.0981  0.0286
   69GLN    OE1  957   8.503  -1.555   3.619 -0.5652  0.5095  0.3699
   69GLN    NE2  958   8.594  -1.566   3.818  0.1529 -0.2229 -0.1501
   69GLN   HE21  959   8.654  -1.521   3.886 -0.4208 -1.2114  1.0448
   69GLN   HE22  960   8.543  -1.649   3.845  1.1573 -0.3647  1.4431
   69GLN      C  961   8.813  -1.360   3.344  0.5785 -0.1860  0.1299
   69GLN      O  962   8.901  -1.274   3.344  0.0831  0.3374  0.6765
   70SER      N  963   8.733  -1.386   3.241  0.1031  0.5196  0.3130
   70SER      H  964   8.669  -1.464   3.246 -1.3087  1.7087  3.1769
   70SER     CA  965   8.742  -1.315   3.115  0.9073  0.0189  0.0794
   70SER     HA  966   8.832  -1.351   3.064  0.9497  1.5678 -1.0087
   70SER     CB  967   8.615  -1.343   3.035  0.6985 -0.0267  0.4258
   70SER    HB1  968   8.622  -1.306   2.933 -0.9533 -1.8450 -0.3879
   70SER    HB2  969   8.528  -1.299   3.084  1.4626  2.3056 -0.1533
   70SER     OG  970   8.597  -1.482   3.027 -0.1307  0.1193 -0.3560
   70SER     HG  971   8.512  -1.489   2.982  0.2047 -2.1462 -0.7487
   70SER      C  972   8.756  -1.164   3.128  0.7716  0.0215  0.1831
   70SER      O  973   8.693  -1.089   3.202  0.0565  0.3066 -0.6862
   71THR      N  974   8.828  -1.107   3.031  0.1853  0.3306 -0.0832
   71THR      H  975   8.871  -1.163   2.959 -1.1963 -2.6410  1.2293
   71THR     CA  976   8.824  -0.967   2.994 -0.4531  0.5102  0.6622
   71THR     HA  977   8.839  -0.893   3.073 -2.0791  1.9981 -0.3534
   71THR     CB  978   8.939  -0.941   2.898 -0.2449 -0.7102  0.5751
   71THR     HB  979   8.926  -0.844   2.851  0.2065 -0.6291  0.6156
   71THR    CG2  980   9.069  -0.966   2.974  0.3378  0.1469 -0.1255
   71THR   HG21  981   9.153  -0.927   2.916  0.1503  1.3058  0.3499
   71THR   HG22  982   9.062  -0.930   3.076 -0.2937  0.2789 -0.2128
   71THR   HG23  983   9.080  -1.074   2.983 -1.8056 -0.0741  0.2584
   71THR    OG1  984   8.954  -1.032   2.791 -0.0059  0.2720 -0.2378
   71THR    HG1  985   9.018  -1.003   2.726 -1.0996  1.8386 -0.6933
   71THR      C  986   8.694  -0.932   2.921 -0.2256 -0.1491 -0.0643
   71THR      O  987   8.641  -1.020   2.855  0.0711 -0.3694 -0.0157
   72PRO      N  988   8.646  -0.808   2.926  0.0632 -0.0396  0.0837
   72PRO     CD  989   8.526  -0.761   2.858  0.1600 -0.0646 -0.1050
   72PRO    HD1  990   8.547  -0.735   2.755  1.5254 -1.7584 -0.3096
   72PRO    HD2  991   8.449  -0.838   2.859 -1.6489  1.6837  1.4984
   72PRO     CG  992   8.479  -0.640   2.938 -0.1114 -0.1480 -0.1424
   72PRO    HG1  993   8.429  -0.565   2.876  1.3538  0.8509 -0.1524
   72PRO    HG2  994   8.422  -0.665   3.028 -0.0256  0.3976  0.0620
   72PRO     CB  995   8.611  -0.580   2.984 -0.2494  0.1172 -0.0964
   72PRO    HB1  996   8.603  -0.516   3.072  0.6553  0.5564 -0.3278
   72PRO    HB2  997   8.647  -0.512   2.907 -0.4486 -0.7367 -0.9590
   72PRO     CA  998   8.697  -0.703   3.011  0.0116  0.2637 -0.2587
   72PRO     HA  999   8.797  -0.682   2.972 -0.3377 -0.2346 -1.4681
   72PRO      C 1000   8.690  -0.729   3.161 -0.8927  0.3755 -0.2780
   72PRO      O 1001   8.601  -0.799   3.209 -0.1428 -0.1297  0.4051
   73GLN      N 1002   8.788  -0.674   3.233 -0.7770 -0.0049 -0.1415
   73GLN      H 1003   8.873  -0.653   3.183 -1.5807  1.7357 -0.8835
   73GLN     CA 1004   8.794  -0.681   3.378  0.3824  0.6049 -0.1456
   73GLN     HA 1005   8.781  -0.788   3.397  0.2406  0.8071  0.9338
   73GLN     CB 1006   8.921  -0.628   3.442  0.4491  0.1528  0.1005
   73GLN    HB1 1007   8.941  -0.674   3.539 -1.7708 -1.4215 -0.1173
   73GLN    HB2 1008   9.010  -0.659   3.386  0.9391  1.4607  0.1110
   73GLN     CG 1009   8.930  -0.476   3.457  0.0859  0.1907 -0.0403
   73GLN    HG1 1010   8.854  -0.440   3.526 -3.7815  0.5212 -4.0380
   73GLN    HG2 1011   9.032  -0.452   3.489  0.4114  0.7684 -1.4238
   73GLN     CD 1012   8.913  -0.392   3.331 -0.1686  0.0396 -0.1075
   73GLN    OE1 1013   9.013  -0.364   3.266  0.0334 -0.0923  0.1428
   73GLN    NE2 1014   8.791  -0.355   3.292 -0.5319 -0.2339  0.7341
   73GLN   HE21 1015   8.702  -0.384   3.329 -1.1544  1.1428  0.3890
   73GLN   HE22 1016   8.799  -0.311   3.201  1.2421 -0.7916  0.5801
   73GLN      C 1017   8.664  -0.627   3.437 -0.4010 -0.8140 -0.5125
   73GLN      O 1018   8.605  -0.528   3.394 -0.2932 -0.3334  0.4262
   74GLY      N 1019   8.622  -0.686   3.549  0.1734 -0.7048 -0.2329
   74GLY      H 1020   8.671  -0.769   3.576 -0.8757 -1.3783 -0.3424
   74GLY     CA 1021   8.501  -0.656   3.624  0.0176 -0.0399 -0.7357
   74GLY    HA1 1022   8.465  -0.556   3.599  1.3705  0.3991 -1.0181
   74GLY    HA2 1023   8.521  -0.655   3.731  0.1786 -1.6034 -0.7248
   74GLY      C 1024   8.386  -0.752   3.597 -0.0123 -0.2674  0.1715
   74GLY      O 1025   8.376  -0.809   3.489 -0.2474 -0.4000  0.2640
   75TYR      N 1026   8.284  -0.742   3.683  0.1059  0.1978  0.2598
   75TYR      H 1027   8.296  -0.679   3.761  1.5787  2.2234 -1.4699
   75TYR     CA 1028   8.161  -0.817   3.666  0.1315  0.2218 -0.0452
   75TYR     HA 1029   8.191  -0.921   3.662  2.5325  0.8584 -0.3110
   75TYR     CB 1030   8.075  -0.802   3.791 -0.0369  0.1428 -0.1523
   75TYR    HB1 1031   8.084  -0.695   3.810  3.3156 -0.1334  0.4837
   75TYR    HB2 1032   8.109  -0.873   3.866 -1.6911 -2.0788 -1.3722
   75TYR     CG 1033   7.930  -0.843   3.778  0.1366 -0.4661 -0.2251
   75TYR    CD1 1034   7.894  -0.977   3.797  0.0628 -0.3954  0.1421
   75TYR    HD1 1035   7.968  -1.044   3.840 -1.7506 -1.1566  2.2439
   75TYR    CE1 1036   7.770  -1.031   3.761 -0.0060 -0.2103  0.0999
   75TYR    HE1 1037   7.752  -1.137   3.770 -2.0147  0.0977  0.0413
   75TYR     CZ 1038   7.668  -0.943   3.720 -0.0969 -0.3846 -0.0481
   75TYR     OH 1039   7.542  -0.989   3.694 -0.2107 -0.3463  0.4277
   75TYR     HH 1040   7.490  -0.913   3.668  2.1154  0.7513 -1.4395
   75TYR    CE2 1041   7.701  -0.808   3.698  0.4079 -0.4861  0.0760
   75TYR    HE2 1042   7.628  -0.744   3.651  1.9465  4.4772  3.6113
   75TYR    CD2 1043   7.831  -0.760   3.725  0.2395 -0.0770  0.1746
   75TYR    HD2 1044   7.860  -0.664   3.684 -0.9262  0.8044  1.3443
   75TYR      C 1045   8.099  -0.762   3.538  0.8742  0.2945 -0.3818
   75TYR      O 1046   8.074  -0.643   3.524 -0.3986  0.1107  0.2239
   76GLY      N 1047   8.073  -0.856   3.447  0.0672 -0.1163  0.2566
   76GLY      H 1048   8.114  -0.946   3.466 -0.4094 -0.3792  0.0392
   76GLY     CA 1049   7.986  -0.850   3.331 -0.0550 -0.4754  0.3288
   76GLY    HA1 1050   8.020  -0.920   3.255  0.8976  0.8599 -0.5078
   76GLY    HA2 1051   8.003  -0.748   3.297  0.5788 -0.4414  0.7193
   76GLY      C 1052   7.839  -0.881   3.357 -0.2652  0.3073  0.1058
   76GLY      O 1053   7.806  -0.956   3.449 -0.1643  0.4300  0.2426
   77SER      N 1054   7.746  -0.832   3.275 -0.3682  0.2830  0.2079
   77SER      H 1055   7.792  -0.776   3.205  1.1486  0.6999  1.4903
   77SER     CA 1056   7.604  -0.862   3.274 -0.2020 -0.5205 -0.1658
   77SER     HA 1057   7.561  -0.906   3.364 -0.1949  0.8500  0.5286
   77SER     CB 1058   7.530  -0.729   3.261  0.0697 -0.3699 -0.1746
   77SER    HB1 1059   7.424  -0.748   3.250 -0.3557  1.8728 -0.3784
   77SER    HB2 1060   7.576  -0.675   3.179  0.1350 -1.5174 -0.9130
   77SER     OG 1061   7.544  -0.653   3.379  0.1933 -0.0924 -0.3674
   77SER     HG 1062   7.639  -0.647   3.391  0.8140 -4.1066 -1.7045
   77SER      C 1063   7.563  -0.947   3.154 -0.2865  0.0465 -0.5459
   77SER      O 1064   7.638  -0.964   3.058  0.3689 -0.0320 -0.0278
   78THR      N 1065   7.443  -1.004   3.164 -0.3122  0.1603 -0.1980
   78THR      H 1066   7.396  -1.007   3.254 -2.0308 -1.2984 -1.0720
   78THR     CA 1067   7.370  -1.065   3.055 -0.2713 -0.4791  0.1307
   78THR     HA 1068   7.416  -1.033   2.961 -0.2504  0.1254  0.3455
   78THR     CB 1069   7.378  -1.217   3.067 -0.0714 -0.4682  0.1674
   78THR     HB 1070   7.332  -1.253   2.975 -1.3721 -0.7991  0.9156
   78THR    CG2 1071   7.521  -1.269   3.072  0.1387  0.1271  0.4784
   78THR   HG21 1072   7.587  -1.224   2.997  0.6455 -1.3289  0.0102
   78THR   HG22 1073   7.508  -1.376   3.055 -0.7007  0.1947  0.6400
   78THR   HG23 1074   7.569  -1.247   3.167 -1.1528 -0.0835  1.2073
   78THR    OG1 1075   7.310  -1.248   3.187 -0.6001  0.2174  0.0499
   78THR    HG1 1076   7.331  -1.187   3.258 -0.2323  0.4526 -0.2578
   78THR      C 1077   7.227  -1.016   3.042 -0.2676 -0.4153  0.3251
   78THR      O 1078   7.174  -0.960   3.137  0.5593  0.3673  0.3405
   79GLY      N 1079   7.159  -1.033   2.928  0.1704 -0.2086  0.0283
   79GLY      H 1080   7.215  -1.074   2.854  3.5369 -0.5849  2.5010
   79GLY     CA 1081   7.022  -0.994   2.904  0.2717  0.2206  0.1409
   79GLY    HA1 1082   6.996  -1.013   2.800 -1.0129 -2.5850  0.8828
   79GLY    HA2 1083   7.012  -0.886   2.912  0.3085  0.1538  1.2621
   79GLY      C 1084   6.912  -1.051   2.993  0.0270  0.2098 -0.1665
   79GLY      O 1085   6.938  -1.130   3.084 -0.6710 -0.4046 -0.4880
   80GLY      N 1086   6.786  -1.022   2.964  0.1564  0.7639 -0.1728
   80GLY      H 1087   6.773  -0.971   2.878  2.5382  0.0766 -1.0085
   80GLY     CA 1088   6.670  -1.084   3.026  0.3241  0.1712 -0.4455
   80GLY    HA1 1089   6.650  -1.044   3.126  3.2177  1.3061 -0.2181
   80GLY    HA2 1090   6.691  -1.190   3.030  1.3751  0.2295 -2.7064
   80GLY      C 1091   6.542  -1.058   2.948  0.0261 -0.0994 -0.0550
   80GLY      O 1092   6.544  -1.015   2.832  0.3576 -0.2900 -0.1224
   81TYR      N 1093   6.424  -1.084   3.003  0.1467  0.1176  0.3116
   81TYR      H 1094   6.424  -1.119   3.097 -2.0902 -0.5372  0.1380
   81TYR     CA 1095   6.292  -1.069   2.945  0.3326 -0.1226 -0.1797
   81TYR     HA 1096   6.304  -0.998   2.863 -0.0704  2.6194  1.9777
   81TYR     CB 1097   6.235  -1.202   2.895  0.5325 -0.3863  0.2953
   81TYR    HB1 1098   6.129  -1.183   2.879  0.5854 -0.7932 -0.5498
   81TYR    HB2 1099   6.245  -1.271   2.980  2.8335  0.9737  1.2343
   81TYR     CG 1100   6.298  -1.265   2.773  0.2781  0.4831 -0.2938
   81TYR    CD1 1101   6.271  -1.201   2.652 -0.9306 -0.0630 -0.3372
   81TYR    HD1 1102   6.208  -1.114   2.642 -0.5313  0.3843  0.9202
   81TYR    CE1 1103   6.340  -1.243   2.537  0.2963  0.1247  0.3050
   81TYR    HE1 1104   6.312  -1.192   2.445 -1.2099  0.9452  1.1687
   81TYR     CZ 1105   6.443  -1.338   2.543  0.4573  0.2765 -0.0244
   81TYR     OH 1106   6.527  -1.370   2.440  0.3715  0.0380 -0.0211
   81TYR     HH 1107   6.591  -1.437   2.466 -1.1834 -1.4929  0.0490
   81TYR    CE2 1108   6.470  -1.398   2.668 -0.0758  0.0294 -0.0238
   81TYR    HE2 1109   6.549  -1.473   2.668  1.7109  1.8087 -0.8368
   81TYR    CD2 1110   6.396  -1.365   2.781 -1.1747 -0.9972 -0.4219
   81TYR    HD2 1111   6.419  -1.413   2.875 -3.0395 -2.9088 -0.8686
   81TYR      C 1112   6.195  -1.006   3.044  0.9504  0.3267  0.1429
   81TYR      O 1113   6.167  -1.068   3.147 -0.2306  0.5950 -0.0031
   82GLY      N 1114   6.141  -0.889   3.012  0.4410 -0.0368 -0.3374
   82GLY      H 1115   6.165  -0.846   2.923 -0.4831  3.6540  1.0189
   82GLY     CA 1116   6.049  -0.828   3.105  0.0720 -0.6721 -0.2800
   82GLY    HA1 1117   6.063  -0.872   3.204 -1.8050  0.6992  0.6648
   82GLY    HA2 1118   6.066  -0.720   3.103 -1.8726 -0.3120 -0.1086
   82GLY      C 1119   5.906  -0.860   3.063 -0.0822 -0.4806  0.0867
   82GLY      O 1120   5.879  -0.906   2.952 -0.3261 -0.3780  0.1035
   83SER      N 1121   5.808  -0.835   3.149  0.1554 -0.2913  0.3033
   83SER      H 1122   5.832  -0.786   3.234  0.0711  0.0805  0.1193
   83SER     CA 1123   5.667  -0.862   3.126  0.0938  0.5665 -0.3694
   83SER     HA 1124   5.634  -0.832   3.026 -3.8372 -2.2546 -0.1295
   83SER     CB 1125   5.640  -1.009   3.153 -0.4027  0.7541  0.1641
   83SER    HB1 1126   5.724  -1.058   3.104 -0.0856  0.4503  0.9822
   83SER    HB2 1127   5.545  -1.037   3.108  0.4437  0.6590 -1.6542
   83SER     OG 1128   5.646  -1.038   3.291 -0.6245 -0.3816 -0.0531
   83SER     HG 1129   5.709  -0.976   3.330 -0.0713 -0.7133 -0.4033
   83SER      C 1130   5.579  -0.772   3.212  0.2471  0.9492 -0.6056
   83SER      O 1131   5.615  -0.751   3.328 -0.0900 -0.1307 -0.2947
   84SER      N 1132   5.459  -0.741   3.165 -0.1480  0.0910 -0.1861
   84SER      H 1133   5.425  -0.775   3.076  0.3814  0.1424 -0.4108
   84SER     CA 1134   5.355  -0.680   3.246 -0.0601  0.2391 -0.1848
   84SER     HA 1135   5.400  -0.593   3.292 -1.3653 -0.4563  2.6235
   84SER     CB 1136   5.242  -0.619   3.162 -0.5412 -0.2920  0.0743
   84SER    HB1 1137   5.177  -0.694   3.116  0.4979 -0.7534 -0.6734
   84SER    HB2 1138   5.196  -0.556   3.238  1.2886 -0.3265  1.2950
   84SER     OG 1139   5.300  -0.533   3.068 -0.1260 -0.3614  0.2639
   84SER     HG 1140   5.360  -0.589   3.017 -1.0703 -2.4603  1.3677
   84SER      C 1141   5.289  -0.766   3.352  0.0524 -0.0634 -0.3595
   84SER      O 1142   5.167  -0.781   3.359 -0.0272  0.5804 -0.3578
   85GLN      N 1143   5.373  -0.822   3.439 -0.2871  0.3173  0.2174
   85GLN      H 1144   5.470  -0.794   3.435 -0.8119  2.2515  0.0608
   85GLN     CA 1145   5.335  -0.920   3.539 -0.4127  0.2710  0.1241
   85GLN     HA 1146   5.280  -1.002   3.495 -0.2404 -0.0224  0.4447
   85GLN     CB 1147   5.468  -0.970   3.596 -0.7712 -0.3558  0.4222
   85GLN    HB1 1148   5.446  -1.068   3.638  0.8594 -1.5883 -1.4063
   85GLN    HB2 1149   5.519  -1.007   3.507 -1.5092 -0.9938  0.2557
   85GLN     CG 1150   5.547  -0.877   3.688  0.2457 -0.2639 -0.5084
   85GLN    HG1 1151   5.558  -0.775   3.652 -0.1340 -0.7788 -2.1769
   85GLN    HG2 1152   5.499  -0.874   3.786 -1.5835 -1.7132 -1.2924
   85GLN     CD 1153   5.689  -0.920   3.719 -0.1188 -0.7243  0.6054
   85GLN    OE1 1154   5.761  -0.980   3.639 -0.1489 -0.4578  0.3764
   85GLN    NE2 1155   5.746  -0.894   3.837  1.1617 -0.0373 -0.1335
   85GLN   HE21 1156   5.847  -0.890   3.838  1.1737  0.0249  1.3852
   85GLN   HE22 1157   5.682  -0.864   3.910 -0.4671 -0.1468 -1.4607
   85GLN      C 1158   5.238  -0.870   3.645 -0.3661  0.3690  0.1216
   85GLN      O 1159   5.247  -0.754   3.682  0.6833  0.2641  0.2143
   86SER      N 1160   5.142  -0.947   3.697  0.1049 -0.2134  0.1503
   86SER      H 1161   5.131  -1.034   3.647  1.0597 -0.0030 -0.4456
   86SER     CA 1162   5.070  -0.925   3.821  0.0241 -0.0802  0.0812
   86SER     HA 1163   5.034  -0.823   3.816  1.4288  0.4268 -0.2755
   86SER     CB 1164   4.950  -1.019   3.834 -0.0523 -0.0799 -0.5726
   86SER    HB1 1165   4.906  -0.990   3.930  2.1402  0.5284  0.3180
   86SER    HB2 1166   4.986  -1.122   3.842  1.6473  0.6339  2.7058
   86SER     OG 1167   4.862  -0.980   3.731 -0.8494  0.3747  0.2631
   86SER     HG 1168   4.919  -0.980   3.654 -1.7976  0.3508 -0.4594
   86SER      C 1169   5.170  -0.935   3.936  0.3461  0.6717 -0.1292
   86SER      O 1170   5.261  -1.017   3.932 -0.2767 -0.0254 -0.4008
   87SER      N 1171   5.162  -0.843   4.032 -0.5134 -0.2808  0.7350
   87SER      H 1172   5.094  -0.768   4.031  0.8963  1.1290  2.7138
   87SER     CA 1173   5.249  -0.854   4.147  0.5016 -0.6120 -0.0543
   87SER     HA 1174   5.351  -0.868   4.110  0.2838 -2.8100  0.0756
   87SER     CB 1175   5.260  -0.714   4.208 -0.0433 -0.4265 -0.3729
   87SER    HB1 1176   5.293  -0.645   4.131  0.0296 -0.1511 -0.0979
   87SER    HB2 1177   5.339  -0.707   4.283  0.4367 -0.6677 -0.8499
   87SER     OG 1178   5.136  -0.659   4.245  0.2462  0.2240 -0.3583
   87SER     HG 1179   5.088  -0.724   4.297 -0.1438  0.5056 -0.3587
   87SER      C 1180   5.200  -0.958   4.247  0.0826 -0.3567  0.0049
   87SER      O 1181   5.091  -1.014   4.236  0.0105 -0.1839 -0.1796
   88GLN      N 1182   5.277  -0.989   4.351  0.2833 -0.3715 -0.1477
   88GLN      H 1183   5.368  -0.946   4.361  1.2073 -1.8278 -1.8027
   88GLN     CA 1184   5.258  -1.095   4.448 -0.0944 -0.2048 -0.0377
   88GLN     HA 1185   5.241  -1.185   4.389 -0.1867 -0.3028  0.1404
   88GLN     CB 1186   5.388  -1.117   4.525 -0.2247 -0.1080  0.2115
   88GLN    HB1 1187   5.374  -1.190   4.605 -0.4118 -1.0630 -0.6705
   88GLN    HB2 1188   5.406  -1.021   4.573 -0.4393 -0.6068  1.3020
   88GLN     CG 1189   5.505  -1.158   4.435 -0.3019 -0.3024  0.1995
   88GLN    HG1 1190   5.480  -1.260   4.407 -2.7494 -0.3239  2.1155
   88GLN    HG2 1191   5.512  -1.100   4.343  0.2030  2.1475  1.7002
   88GLN     CD 1192   5.642  -1.173   4.498 -0.4127 -0.0299  0.5115
   88GLN    OE1 1193   5.685  -1.093   4.582 -0.2216  0.1596  0.2365
   88GLN    NE2 1194   5.707  -1.289   4.488  0.2256  0.3328  0.3639
   88GLN   HE21 1195   5.788  -1.300   4.548  0.4391 -0.1520  0.0006
   88GLN   HE22 1196   5.694  -1.351   4.409  0.8542 -1.3385  1.5132
   88GLN      C 1197   5.145  -1.071   4.547  0.2817  0.4700  0.2396
   88GLN      O 1198   5.123  -0.954   4.575  0.5858  0.5588  0.1041
   89SER      N 1199   5.077  -1.170   4.607 -0.0197  0.5632  0.0558
   89SER      H 1200   5.110  -1.265   4.598  0.1694  0.3321  2.6338
   89SER     CA 1201   4.954  -1.155   4.682 -0.0103 -0.1483  0.2205
   89SER     HA 1202   4.954  -1.061   4.739 -3.7749 -0.0805  0.3306
   89SER     CB 1203   4.840  -1.133   4.583  0.4915 -0.1108 -0.3558
   89SER    HB1 1204   4.749  -1.098   4.630  0.7225  2.1107 -1.4253
   89SER    HB2 1205   4.862  -1.046   4.520 -0.1757  1.2330  1.1926
   89SER     OG 1206   4.817  -1.247   4.503  0.4085 -0.0095 -0.4751
   89SER     HG 1207   4.862  -1.237   4.418 -0.8725  0.6530 -1.1103
   89SER      C 1208   4.919  -1.272   4.772  0.0967 -0.4134 -0.0804
   89SER      O 1209   4.983  -1.377   4.782 -0.5185 -0.8333 -0.4690
   90SER      N 1210   4.815  -1.243   4.850 -0.2246 -0.5214 -0.4618
   90SER      H 1211   4.762  -1.157   4.850 -0.2309 -0.5108  0.6984
   90SER     CA 1212   4.778  -1.334   4.957 -0.0620 -0.0429  0.0121
   90SER     HA 1213   4.866  -1.395   4.978  0.2916  0.3537 -0.2949
   90SER     CB 1214   4.750  -1.268   5.091  0.5329 -0.3470  0.2930
   90SER    HB1 1215   4.655  -1.214   5.086 -1.6812 -4.0546 -1.7275
   90SER    HB2 1216   4.724  -1.336   5.172  2.1466  0.3022  1.4063
   90SER     OG 1217   4.859  -1.189   5.132 -0.4198  0.7352  0.8126
   90SER     HG 1218   4.820  -1.102   5.146  2.2562  2.1628  0.0475
   90SER      C 1219   4.664  -1.423   4.911 -0.4892  0.3425  0.3209
   90SER      O 1220   4.595  -1.392   4.814 -0.2353  0.0787  0.0538
   91TYR      N 1221   4.637  -1.531   4.984 -0.3696 -0.1019 -0.2885
   91TYR      H 1222   4.691  -1.560   5.064 -3.1964  0.6353  2.0371
   91TYR     CA 1223   4.526  -1.620   4.955 -0.2452 -0.2431 -0.3361
   91TYR     HA 1224   4.508  -1.625   4.848 -0.8871  1.6893 -0.3654
   91TYR     CB 1225   4.556  -1.762   5.003 -0.0830 -0.0026  0.2833
   91TYR    HB1 1226   4.604  -1.762   5.101  1.2403  1.2597 -0.3294
   91TYR    HB2 1227   4.627  -1.803   4.931 -1.1515 -0.7112 -0.4014
   91TYR     CG 1228   4.438  -1.856   4.996  0.3670 -0.5540  0.0344
   91TYR    CD1 1229   4.409  -1.921   4.876  0.4680 -0.3192 -0.1183
   91TYR    HD1 1230   4.478  -1.910   4.793 -0.9220  0.0606 -1.2630
   91TYR    CE1 1231   4.298  -2.005   4.866  0.2212 -0.0125  0.0726
   91TYR    HE1 1232   4.280  -2.057   4.773 -2.3700  2.5636 -1.0231
   91TYR     CZ 1233   4.219  -2.028   4.981  0.2468 -0.4560  0.0036
   91TYR     OH 1234   4.110  -2.109   4.979 -0.3365  0.3261 -0.0171
   91TYR     HH 1235   4.103  -2.139   4.888  1.2215 -0.3290  0.0641
   91TYR    CE2 1236   4.256  -1.970   5.104 -0.9224  0.6908 -0.1670
   91TYR    HE2 1237   4.200  -1.995   5.193 -0.8881  0.3889 -0.2299
   91TYR    CD2 1238   4.350  -1.865   5.105 -0.5687  0.3820 -0.6259
   91TYR    HD2 1239   4.365  -1.809   5.195  2.7397 -0.7318 -0.3688
   91TYR      C 1240   4.397  -1.561   5.009 -0.0561 -0.6760  0.5992
   91TYR      O 1241   4.398  -1.479   5.100 -0.5930  0.0147 -0.0115
   92GLY      N 1242   4.285  -1.606   4.952 -0.0587 -0.0689  0.1262
   92GLY      H 1243   4.296  -1.676   4.880 -1.0579 -0.2437  0.1248
   92GLY     CA 1244   4.152  -1.556   4.980 -0.1676 -0.1141 -0.3007
   92GLY    HA1 1245   4.161  -1.513   5.080 -0.0350 -1.8475  0.4835
   92GLY    HA2 1246   4.076  -1.634   4.980  0.5775 -0.8561  0.4040
   92GLY      C 1247   4.103  -1.439   4.896  0.1377 -0.0200 -0.3500
   92GLY      O 1248   4.188  -1.364   4.849 -0.0692  0.3940 -0.0715
   93GLN      N 1249   3.972  -1.411   4.891  0.1102 -0.1742 -0.4754
   93GLN      H 1250   3.911  -1.477   4.937  1.0275  0.8614  2.4203
   93GLN     CA 1251   3.907  -1.301   4.823 -0.1195 -0.0319 -0.0254
   93GLN     HA 1252   3.978  -1.225   4.788  0.8400 -0.3048  1.2471
   93GLN     CB 1253   3.832  -1.367   4.708 -0.3448 -0.2938  0.2694
   93GLN    HB1 1254   3.764  -1.287   4.680  1.6939  1.1262 -0.9469
   93GLN    HB2 1255   3.773  -1.455   4.730 -0.7123 -0.0941  0.0951
   93GLN     CG 1256   3.922  -1.384   4.586 -0.4041  0.3075  0.1360
   93GLN    HG1 1257   4.008  -1.452   4.593  0.1922  0.7778 -2.0393
   93GLN    HG2 1258   3.973  -1.290   4.568  2.3852 -0.9257  0.9952
   93GLN     CD 1259   3.853  -1.416   4.454  0.2240 -0.5614  0.0040
   93GLN    OE1 1260   3.866  -1.352   4.350  0.0443 -0.1693  0.2192
   93GLN    NE2 1261   3.756  -1.507   4.445 -0.1951 -0.1210  0.0313
   93GLN   HE21 1262   3.702  -1.514   4.360  1.0587 -1.0631 -0.7042
   93GLN   HE22 1263   3.744  -1.580   4.513 -1.1179 -0.2223 -0.2197
   93GLN      C 1264   3.811  -1.240   4.924 -0.3590  0.2462 -0.4197
   93GLN      O 1265   3.766  -1.303   5.020  0.7413  0.0212 -0.0438
   94GLN      N 1266   3.777  -1.113   4.901  0.0840  0.4541  0.0541
   94GLN      H 1267   3.828  -1.061   4.831  1.0007  0.1073  0.4473
   94GLN     CA 1268   3.688  -1.030   4.981  0.1137  0.4295  0.1137
   94GLN     HA 1269   3.706  -1.049   5.087 -1.3773 -1.9480  0.0333
   94GLN     CB 1270   3.711  -0.883   4.948  0.0046  0.6497  1.0164
   94GLN    HB1 1271   3.633  -0.823   4.996  1.1156  1.5320  1.7485
   94GLN    HB2 1272   3.701  -0.865   4.841  1.1473 -0.1577  0.7574
   94GLN     CG 1273   3.846  -0.825   4.988  0.4257  0.0455  0.4790
   94GLN    HG1 1274   3.885  -0.867   5.080  1.5824  0.5954  0.2549
   94GLN    HG2 1275   3.922  -0.852   4.914 -0.4508 -0.8007 -0.1410
   94GLN     CD 1276   3.854  -0.674   5.004  0.4744  0.0635  0.3005
   94GLN    OE1 1277   3.777  -0.599   4.945  0.1612 -0.2890  0.2573
   94GLN    NE2 1278   3.958  -0.612   5.061  0.5126 -0.1071  0.4190
   94GLN   HE21 1279   3.950  -0.511   5.059 -3.1449 -0.2456  0.1116
   94GLN   HE22 1280   4.038  -0.661   5.098  0.5497 -0.8295 -0.5609
   94GLN      C 1281   3.544  -1.073   4.955  0.2271  0.1508 -0.0748
   94GLN      O 1282   3.509  -1.130   4.853 -0.5609  0.5101 -0.0147
   95SER      N 1283   3.454  -1.033   5.046  0.0982 -0.0502 -0.1159
   95SER      H 1284   3.493  -0.984   5.125  1.2961 -1.6454  0.3554
   95SER     CA 1285   3.315  -1.068   5.033  0.1175 -0.3288  0.4115
   95SER     HA 1286   3.301  -1.176   5.042  1.9149 -0.4348  2.7489
   95SER     CB 1287   3.246  -0.993   5.147 -0.0768 -0.1446  0.1738
   95SER    HB1 1288   3.138  -1.003   5.138  0.0259 -0.1086 -1.4059
   95SER    HB2 1289   3.268  -0.888   5.125 -0.5547 -0.3108 -1.2136
   95SER     OG 1290   3.293  -1.041   5.270  0.1400 -0.4537 -0.0276
   95SER     HG 1291   3.286  -0.967   5.331 -0.9925 -0.5526 -0.0226
   95SER      C 1292   3.249  -1.024   4.902  0.6988 -0.1588  0.1750
   95SER      O 1293   3.252  -0.906   4.869 -0.3699 -0.2999 -0.4602
   96SER      N 1294   3.181  -1.112   4.829  0.3070  0.4887 -0.2435
   96SER      H 1295   3.179  -1.204   4.871  0.3937  0.5433 -0.1164
   96SER     CA 1296   3.097  -1.085   4.714 -0.1991  0.2403  0.0622
   96SER     HA 1297   3.129  -0.987   4.678 -0.3946 -0.4513 -2.1132
   96SER     CB 1298   3.125  -1.180   4.598 -0.5008  0.0937  0.1075
   96SER    HB1 1299   3.134  -1.281   4.637  1.4822 -0.3895 -1.4662
   96SER    HB2 1300   3.047  -1.176   4.522  1.2190 -1.2505 -1.8134
   96SER     OG 1301   3.247  -1.154   4.532 -0.5188  0.6801  0.2991
   96SER     HG 1302   3.247  -1.062   4.507  0.8533  0.6348  0.0581
   96SER      C 1303   2.951  -1.079   4.758 -0.2103 -0.5980  0.1554
   96SER      O 1304   2.890  -1.174   4.806 -0.7942 -0.3158 -0.0282
   97TYR      N 1305   2.888  -0.967   4.721  0.0922 -0.5254 -0.1467
   97TYR      H 1306   2.935  -0.898   4.663 -0.7106 -0.0949 -0.2918
   97TYR     CA 1307   2.757  -0.928   4.767  0.1685 -0.2284 -0.1783
   97TYR     HA 1308   2.708  -1.018   4.805  0.2840 -0.2531 -0.0906
   97TYR     CB 1309   2.769  -0.818   4.872 -0.3533 -0.1583 -0.1885
   97TYR    HB1 1310   2.801  -0.869   4.963  1.6546 -1.0976 -1.3599
   97TYR    HB2 1311   2.668  -0.779   4.887  0.4010  1.9188 -0.2205
   97TYR     CG 1312   2.862  -0.703   4.844  0.1356 -0.6959 -0.8245
   97TYR    CD1 1313   2.831  -0.607   4.747  0.3238  0.1131 -0.0978
   97TYR    HD1 1314   2.732  -0.617   4.703 -0.2683 -1.4280  1.4560
   97TYR    CE1 1315   2.916  -0.500   4.717 -0.2917  0.7347  0.3326
   97TYR    HE1 1316   2.900  -0.424   4.642  0.4023  1.5826  1.0169
   97TYR     CZ 1317   3.041  -0.500   4.783 -0.2378  0.1956  0.2336
   97TYR     OH 1318   3.141  -0.413   4.749 -0.1521  0.1344  0.3299
   97TYR     HH 1319   3.109  -0.346   4.689 -0.1798  0.6330  0.8959
   97TYR    CE2 1320   3.066  -0.587   4.891 -0.8842 -0.1326  0.1270
   97TYR    HE2 1321   3.161  -0.585   4.944 -1.1093  1.0252  0.5129
   97TYR    CD2 1322   2.980  -0.694   4.919 -0.9065  0.0564  0.7885
   97TYR    HD2 1323   3.000  -0.764   4.999 -0.6456  1.1286  1.6884
   97TYR      C 1324   2.673  -0.877   4.651 -0.2017  0.5511  0.4272
   97TYR      O 1325   2.729  -0.829   4.553  0.0746  0.0359  0.3336
   98PRO      N 1326   2.540  -0.889   4.657 -0.1938  0.2466  0.0298
   98PRO     CD 1327   2.457  -0.953   4.758  0.1259  0.4828  0.4434
   98PRO    HD1 1328   2.429  -0.873   4.826  0.4959  0.3738  0.7288
   98PRO    HD2 1329   2.501  -1.039   4.809  0.8316  1.7509  2.0782
   98PRO     CG 1330   2.332  -0.992   4.680  0.5630 -0.1249  0.0442
   98PRO    HG1 1331   2.253  -1.006   4.753  0.0863  0.5978 -0.3349
   98PRO    HG2 1332   2.351  -1.089   4.633  0.4941 -0.0812 -0.0743
   98PRO     CB 1333   2.309  -0.875   4.585  0.0995 -0.2641 -0.0186
   98PRO    HB1 1334   2.258  -0.793   4.635 -2.3722 -1.4944 -0.3852
   98PRO    HB2 1335   2.252  -0.912   4.500 -0.2306 -1.0502  0.5251
   98PRO     CA 1336   2.454  -0.838   4.553  0.0010 -0.1503 -0.3265
   98PRO     HA 1337   2.487  -0.883   4.459  1.8849  0.4902  0.0003
   98PRO      C 1338   2.456  -0.687   4.538  0.3211 -0.1511 -0.2997
   98PRO      O 1339   2.468  -0.615   4.637 -0.0153 -0.1571 -0.2552
   99GLY      N 1340   2.421  -0.641   4.418  0.0243  0.2447 -0.0633
   99GLY      H 1341   2.409  -0.709   4.344  0.8191  0.9928 -0.9000
   99GLY     CA 1342   2.435  -0.502   4.378  0.1642  0.2680  0.0639
   99GLY    HA1 1343   2.369  -0.472   4.296  0.3486  0.1360 -0.1323
   99GLY    HA2 1344   2.416  -0.437   4.463  2.2421  0.4782  0.4127
   99GLY      C 1345   2.578  -0.478   4.333  0.1356 -0.3371 -0.3708
   99GLY      O 1346   2.634  -0.554   4.255 -0.0870 -0.6277 -0.2466
  100TYR      N 1347   2.616  -0.350   4.338  0.4951 -0.4447 -0.2384
  100TYR      H 1348   2.552  -0.290   4.389 -0.5993 -1.7767  0.0102
  100TYR     CA 1349   2.726  -0.281   4.274  0.0384  0.6766  0.1580
  100TYR     HA 1350   2.802  -0.357   4.256 -0.1827  0.9420 -2.1158
  100TYR     CB 1351   2.688  -0.239   4.133  0.1002  0.1687 -0.0088
  100TYR    HB1 1352   2.693  -0.320   4.060  0.1472 -1.0683  1.3229
  100TYR    HB2 1353   2.763  -0.171   4.094 -0.6703  0.2110 -1.5089
  100TYR     CG 1354   2.550  -0.181   4.112 -0.1492 -0.2756  0.3953
  100TYR    CD1 1355   2.450  -0.252   4.045  0.2788  0.0304 -0.5884
  100TYR    HD1 1356   2.480  -0.349   4.008  0.7206 -0.5094  1.0656
  100TYR    CE1 1357   2.320  -0.200   4.041  0.0795 -0.3425  0.5279
  100TYR    HE1 1358   2.240  -0.259   3.997  0.3000 -0.6012  0.4741
  100TYR     CZ 1359   2.291  -0.072   4.091 -0.1491 -0.3577  0.4417
  100TYR     OH 1360   2.166  -0.019   4.091 -0.1610 -0.3727 -0.3020
  100TYR     HH 1361   2.150   0.072   4.117 -0.6956 -0.4952 -0.1764
  100TYR    CE2 1362   2.398   0.003   4.144 -0.1148 -0.4725  0.5355
  100TYR    HE2 1363   2.382   0.102   4.183 -0.6649 -0.1383 -0.5027
  100TYR    CD2 1364   2.527  -0.051   4.159  0.1309 -0.0619 -0.0607
  100TYR    HD2 1365   2.605   0.009   4.204 -1.0689 -0.7061  3.1217
  100TYR      C 1366   2.794  -0.162   4.340  0.4988  0.3117  0.3455
  100TYR      O 1367   2.731  -0.087   4.414  0.1025 -0.1288  0.4588
  101GLY      N 1368   2.925  -0.149   4.315  0.3050  0.6149 -0.5219
  101GLY      H 1369   2.973  -0.225   4.270 -0.2452 -0.2889  0.3751
  101GLY     CA 1370   3.008  -0.061   4.395 -0.1162  0.0634  0.5436
  101GLY    HA1 1371   2.959   0.036   4.402 -0.9337 -0.1122 -1.6852
  101GLY    HA2 1372   3.104  -0.042   4.348  0.1818 -0.5232  0.9127
  101GLY      C 1373   3.039  -0.109   4.536  0.4197  0.0474  0.4234
  101GLY      O 1374   3.045  -0.229   4.561  0.3556 -0.1449 -0.4343
  102GLN      N 1375   3.049  -0.012   4.627 -0.2254  0.1396  0.4036
  102GLN      H 1376   3.040   0.084   4.598 -0.0202  0.0124 -0.0967
  102GLN     CA 1377   3.096  -0.043   4.761 -0.0381  0.1852  0.3489
  102GLN     HA 1378   3.172  -0.119   4.745 -0.0285  0.6574 -2.2526
  102GLN     CB 1379   3.186   0.063   4.823  0.0416  0.3146  0.0132
  102GLN    HB1 1380   3.271   0.087   4.758 -1.5218 -0.7727 -2.5866
  102GLN    HB2 1381   3.223   0.023   4.917  0.7580 -1.4702 -0.9646
  102GLN     CG 1382   3.121   0.196   4.861  0.1761  0.4046 -0.0671
  102GLN    HG1 1383   3.107   0.252   4.769  2.6391 -2.1971 -2.2237
  102GLN    HG2 1384   3.026   0.170   4.907 -1.2850  1.9961 -2.0200
  102GLN     CD 1385   3.205   0.286   4.951  0.0556  0.3552  0.0946
  102GLN    OE1 1386   3.195   0.276   5.073 -0.0786 -0.9891 -0.0137
  102GLN    NE2 1387   3.297   0.367   4.898 -0.1370  0.0034 -0.7906
  102GLN   HE21 1388   3.360   0.405   4.966  1.6131 -0.4817 -2.0436
  102GLN   HE22 1389   3.316   0.377   4.799  1.3736  1.3507 -0.4050
  102GLN      C 1390   2.993  -0.101   4.857  0.1932 -0.0473  0.4560
  102GLN      O 1391   2.874  -0.082   4.834  0.1187 -0.4776  0.4755
  103GLN      N 1392   3.036  -0.172   4.962 -0.0154 -0.0469  0.5402
  103GLN      H 1393   3.136  -0.175   4.967  0.1777  1.1068 -1.5002
  103GLN     CA 1394   2.953  -0.261   5.041  0.1293 -0.1938  0.5259
  103GLN     HA 1395   2.908  -0.332   4.973 -1.7095  2.2322 -0.9725
  103GLN     CB 1396   3.056  -0.317   5.139  0.6598  0.2355  0.2215
  103GLN    HB1 1397   3.093  -0.239   5.205 -0.0772 -0.3640  1.3862
  103GLN    HB2 1398   3.148  -0.348   5.089  0.5571  2.3567 -1.3857
  103GLN     CG 1399   3.016  -0.436   5.226  0.1143  0.4223  0.2293
  103GLN    HG1 1400   2.927  -0.412   5.285  0.4962 -1.6874  1.7829
  103GLN    HG2 1401   2.977  -0.519   5.169  0.6215 -0.4204  1.0752
  103GLN     CD 1402   3.134  -0.480   5.311  0.0544  0.0610  0.1265
  103GLN    OE1 1403   3.206  -0.576   5.282 -0.0744 -0.0825  0.2785
  103GLN    NE2 1404   3.140  -0.420   5.430 -0.4825 -0.1494  0.2608
  103GLN   HE21 1405   3.214  -0.444   5.495 -0.9726 -0.4987  0.6980
  103GLN   HE22 1406   3.072  -0.349   5.456  1.3662  0.8331  2.9385
  103GLN      C 1407   2.849  -0.188   5.126  0.1833 -0.0972  0.5097
  103GLN      O 1408   2.886  -0.087   5.185  0.3875  0.2015 -0.1155
  104PRO      N 1409   2.721  -0.224   5.122  0.1972 -0.0679 -0.4104
  104PRO     CD 1410   2.662  -0.342   5.061 -0.3381 -0.0838  0.1263
  104PRO    HD1 1411   2.700  -0.434   5.106  0.8359  0.0620 -0.5084
  104PRO    HD2 1412   2.679  -0.332   4.954  1.4260  1.7895  0.5074
  104PRO     CG 1413   2.512  -0.340   5.086 -0.3990 -0.3551 -0.2127
  104PRO    HG1 1414   2.496  -0.391   5.181  2.2422 -1.6788 -0.3903
  104PRO    HG2 1415   2.451  -0.397   5.016 -2.0740 -0.2782  1.1062
  104PRO     CB 1416   2.499  -0.188   5.093  0.0551 -0.3073 -0.4049
  104PRO    HB1 1417   2.523  -0.142   4.998  1.8795  0.3445  0.3179
  104PRO    HB2 1418   2.401  -0.159   5.130  0.2770  0.5070 -0.4329
  104PRO     CA 1419   2.614  -0.150   5.187  0.0062 -0.4490 -0.2861
  104PRO     HA 1420   2.633  -0.043   5.180 -1.4504 -0.1608 -0.0299
  104PRO      C 1421   2.602  -0.178   5.336 -0.4396 -0.4387 -0.3192
  104PRO      O 1422   2.690  -0.244   5.390 -0.3864 -0.1741 -0.0851
  105ALA      N 1423   2.505  -0.113   5.402  0.2848  0.1640  0.1705
  105ALA      H 1424   2.448  -0.052   5.346  1.0416  2.2103  1.5391
  105ALA     CA 1425   2.484  -0.124   5.545  0.1352 -0.1146  0.1297
  105ALA     HA 1426   2.581  -0.114   5.594  1.2915 -0.9317 -1.8481
  105ALA     CB 1427   2.381  -0.017   5.580 -0.3962 -0.4879 -0.2803
  105ALA    HB1 1428   2.375  -0.005   5.688 -0.1072  1.6706 -0.4494
  105ALA    HB2 1429   2.417   0.082   5.552  0.3163 -0.6362  0.0729
  105ALA    HB3 1430   2.282  -0.039   5.541 -0.2442 -1.9201  0.0910
  105ALA      C 1431   2.430  -0.260   5.586 -0.0799  0.0216  0.3011
  105ALA      O 1432   2.360  -0.318   5.504  0.1097  0.4207 -0.1493
  106PRO      N 1433   2.454  -0.322   5.702 -0.1738 -0.6499 -0.0333
  106PRO     CD 1434   2.531  -0.260   5.808  0.2820 -0.4840 -0.4571
  106PRO    HD1 1435   2.517  -0.152   5.813  2.6645 -0.0804 -1.1337
  106PRO    HD2 1436   2.639  -0.272   5.800  0.1023 -1.3588 -2.1473
  106PRO     CG 1437   2.489  -0.334   5.934  0.5426  0.0536 -0.0523
  106PRO    HG1 1438   2.572  -0.346   6.004  0.3238 -1.3738 -0.0156
  106PRO    HG2 1439   2.395  -0.294   5.972  0.1259 -0.8177 -0.1364
  106PRO     CB 1440   2.449  -0.473   5.885 -0.3488  0.2177  0.1853
  106PRO    HB1 1441   2.539  -0.533   5.869 -0.3444  0.3687 -0.3623
  106PRO    HB2 1442   2.379  -0.520   5.954  0.5272 -0.3900  0.6836
  106PRO     CA 1443   2.389  -0.443   5.748 -0.1083 -0.7263 -0.1382
  106PRO     HA 1444   2.417  -0.520   5.677  0.7041  0.6784 -1.4175
  106PRO      C 1445   2.238  -0.428   5.743  0.0017  0.2710 -0.9914
  106PRO      O 1446   2.186  -0.317   5.746  0.0155  0.2601  0.6441
  107SER      N 1447   2.166  -0.541   5.743 -0.0658  0.2985  0.1897
  107SER      H 1448   2.217  -0.628   5.739 -0.6370  0.0052 -0.9460
  107SER     CA 1449   2.023  -0.543   5.720 -0.0431 -0.1402  0.0691
  107SER     HA 1450   2.006  -0.455   5.657 -0.3160  0.4475  0.9493
  107SER     CB 1451   1.977  -0.655   5.627 -0.1371  0.2779 -0.3987
  107SER    HB1 1452   1.979  -0.752   5.678  0.2907  0.9240  0.8697
  107SER    HB2 1453   1.875  -0.634   5.596  0.0673  0.6130 -0.8393
  107SER     OG 1454   2.062  -0.667   5.516  0.5893  0.6878  0.1108
  107SER     HG 1455   2.053  -0.750   5.470  0.6240  0.5990  0.2618
  107SER      C 1456   1.939  -0.545   5.846 -0.3184 -0.1575 -0.1137
  107SER      O 1457   1.954  -0.640   5.923 -0.7391 -0.0413  0.1171
  108SER      N 1458   1.833  -0.464   5.847 -0.1035  0.1193  0.2872
  108SER      H 1459   1.829  -0.391   5.778 -2.9446  1.4025  1.6288
  108SER     CA 1460   1.730  -0.457   5.949  0.1292  0.0342  0.5280
  108SER     HA 1461   1.745  -0.530   6.029 -1.7851 -3.0597 -1.7169
  108SER     CB 1462   1.736  -0.318   6.010 -0.7957  0.4679 -0.3478
  108SER    HB1 1463   1.636  -0.288   6.044 -0.0442  1.6475  0.9581
  108SER    HB2 1464   1.774  -0.248   5.936 -0.6573  0.3362 -0.4006
  108SER     OG 1465   1.830  -0.324   6.115 -0.3868 -0.1031 -0.7465
  108SER     HG 1466   1.910  -0.370   6.087 -1.4117 -2.5745  0.0958
  108SER      C 1467   1.596  -0.498   5.891  0.4261 -0.0653 -0.0936
  108SER      O 1468   1.543  -0.431   5.803 -0.4825 -0.1234  0.3975
  109THR      N 1469   1.538  -0.609   5.938  0.2168  0.1207  0.0858
  109THR      H 1470   1.594  -0.662   6.004 -1.4699 -0.2510  1.2889
  109THR     CA 1471   1.403  -0.653   5.911  0.2876 -0.4331  0.6063
  109THR     HA 1472   1.377  -0.646   5.805 -0.5332  1.2522  0.8853
  109THR     CB 1473   1.392  -0.801   5.948 -0.3044 -0.5171  0.1206
  109THR     HB 1474   1.407  -0.815   6.055 -1.2847 -0.2599  0.2981
  109THR    CG2 1475   1.261  -0.859   5.897 -0.4036 -0.1842 -0.0108
  109THR   HG21 1476   1.259  -0.958   5.943 -4.1658  0.4473  1.5450
  109THR   HG22 1477   1.262  -0.865   5.788  2.0040 -0.5997 -0.0318
  109THR   HG23 1478   1.173  -0.809   5.937 -0.5323 -0.4610  0.0584
  109THR    OG1 1479   1.497  -0.870   5.885  0.2616 -0.0405  0.5248
  109THR    HG1 1480   1.531  -0.936   5.946  0.1953  0.0422  0.6520
  109THR      C 1481   1.302  -0.566   5.985  0.4946  0.4805 -0.1560
  109THR      O 1482   1.309  -0.559   6.108 -0.2734 -0.5813 -0.0376
  110SER      N 1483   1.212  -0.499   5.914 -0.1495  0.1229  0.3087
  110SER      H 1484   1.218  -0.501   5.814  0.6264  1.7662  0.2711
  110SER     CA 1485   1.112  -0.417   5.981 -0.2542  0.1494  0.1198
  110SER     HA 1486   1.158  -0.353   6.056 -1.8621  0.4203  0.9037
  110SER     CB 1487   1.033  -0.334   5.881 -0.3503  0.3601  0.3713
  110SER    HB1 1488   0.951  -0.285   5.933 -0.6970 -1.7821  1.9489
  110SER    HB2 1489   1.093  -0.254   5.837 -1.5982  1.0043 -0.2094
  110SER     OG 1490   0.976  -0.426   5.790 -0.4754  0.4241  0.3854
  110SER     HG 1491   0.921  -0.373   5.731 -0.2853  1.1710  0.8671
  110SER      C 1492   1.012  -0.492   6.067 -0.2575 -0.2004 -0.1846
  110SER      O 1493   0.997  -0.613   6.051 -0.3710 -0.2472  0.2469
  111GLY      N 1494   0.937  -0.427   6.157 -0.9429 -0.1081 -0.8061
  111GLY      H 1495   0.955  -0.329   6.168 -1.4583 -0.0730 -0.2049
  111GLY     CA 1496   0.855  -0.493   6.257 -0.2410  0.0850 -0.0938
  111GLY    HA1 1497   0.776  -0.429   6.296  0.7652  1.2557  0.0902
  111GLY    HA2 1498   0.809  -0.579   6.210 -0.6198  0.8978 -1.2642
  111GLY      C 1499   0.930  -0.547   6.378 -0.1703 -0.3964 -0.3493
  111GLY      O 1500   1.051  -0.564   6.377 -0.0650  0.2001  0.7112
  112SER      N 1501   0.859  -0.583   6.486 -0.3410  0.0952 -0.2942
  112SER      H 1502   0.762  -0.558   6.479 -0.2714  0.5579  0.3420
  112SER     CA 1503   0.905  -0.664   6.597 -0.5012  0.3163 -0.0646
  112SER     HA 1504   0.994  -0.722   6.574 -0.3163  0.7878 -0.5648
  112SER     CB 1505   0.930  -0.575   6.718  0.1723  0.4862 -0.3258
  112SER    HB1 1506   0.997  -0.492   6.699 -2.7868  3.1644  0.1514
  112SER    HB2 1507   0.831  -0.533   6.736 -0.8004 -0.5450 -2.8258
  112SER     OG 1508   0.966  -0.655   6.829  0.1607  0.6635 -0.1944
  112SER     HG 1509   0.884  -0.681   6.871  0.8034 -0.2300  0.5494
  112SER      C 1510   0.793  -0.765   6.621  0.0218 -0.1670  0.3663
  112SER      O 1511   0.679  -0.721   6.623  0.2392  0.4035  0.2784
  113TYR      N 1512   0.825  -0.893   6.644  0.5464 -0.0024  0.5446
  113TYR      H 1513   0.923  -0.917   6.649  1.1823  1.9733 -0.9559
  113TYR     CA 1514   0.734  -1.004   6.665  0.5131 -0.1234 -0.2334
  113TYR     HA 1515   0.635  -0.963   6.683  0.4594 -0.2299 -0.2898
  113TYR     CB 1516   0.725  -1.084   6.535  0.3726 -0.2213 -0.1619
  113TYR    HB1 1517   0.643  -1.156   6.544 -1.0060  1.0574 -1.8978
  113TYR    HB2 1518   0.699  -1.021   6.451 -0.4576  0.7190  0.7777
  113TYR     CG 1519   0.860  -1.144   6.505  0.7634  0.2125  0.6842
  113TYR    CD1 1520   0.953  -1.064   6.437  0.0326 -0.0253 -0.6345
  113TYR    HD1 1521   0.927  -0.964   6.408  0.8371  0.2771 -0.3294
  113TYR    CE1 1522   1.084  -1.112   6.423  0.2890  0.3818  0.3045
  113TYR    HE1 1523   1.157  -1.044   6.381 -0.4684  2.6857  2.4951
  113TYR     CZ 1524   1.119  -1.241   6.467 -0.4022 -0.0361 -0.3658
  113TYR     OH 1525   1.250  -1.278   6.473 -0.4230 -0.0784 -0.1758
  113TYR     HH 1526   1.259  -1.373   6.480 -0.4470 -0.1326 -0.7951
  113TYR    CE2 1527   1.015  -1.329   6.505 -0.0683 -0.2688  0.0126
  113TYR    HE2 1528   1.031  -1.433   6.528 -0.9529 -0.4627 -0.2111
  113TYR    CD2 1529   0.886  -1.279   6.529  0.1362  0.0490  0.4681
  113TYR    HD2 1530   0.810  -1.343   6.571 -0.6130  1.6338  1.6386
  113TYR      C 1531   0.770  -1.088   6.786 -0.1065 -0.0512 -0.0005
  113TYR      O 1532   0.863  -1.064   6.862  0.1498 -0.1196 -0.2909
  114GLY      N 1533   0.690  -1.193   6.808 -0.3836  0.0664 -0.4320
  114GLY      H 1534   0.605  -1.202   6.754  0.4402 -1.9357 -1.5080
  114GLY     CA 1535   0.716  -1.287   6.915 -0.4067  0.1620 -0.3435
  114GLY    HA1 1536   0.824  -1.292   6.930  0.0299 -0.1394 -3.1064
  114GLY    HA2 1537   0.679  -1.385   6.885 -1.4493  1.0090 -1.9517
  114GLY      C 1538   0.649  -1.245   7.045  0.2919  0.1546  0.0262
  114GLY      O 1539   0.574  -1.148   7.057  0.4049  0.2212  0.2021
  115SER      N 1540   0.675  -1.321   7.151  0.7099  0.0596 -0.1442
  115SER      H 1541   0.726  -1.408   7.141  0.5094 -0.0129 -0.5132
  115SER     CA 1542   0.633  -1.302   7.288 -0.3466  0.6628 -0.5457
  115SER     HA 1543   0.543  -1.241   7.280 -0.4318  0.4334 -1.3830
  115SER     CB 1544   0.608  -1.438   7.352  0.0080  0.6413 -0.4470
  115SER    HB1 1545   0.704  -1.489   7.362 -0.4456 -0.2046 -0.2818
  115SER    HB2 1546   0.571  -1.423   7.453  2.0624 -0.3735  0.5141
  115SER     OG 1547   0.512  -1.507   7.274  0.6496 -0.9529  0.1243
  115SER     HG 1548   0.557  -1.525   7.191  1.6969 -0.1455  0.4890
  115SER      C 1549   0.726  -1.226   7.382 -0.2598  0.0347 -0.1176
  115SER      O 1550   0.846  -1.231   7.355 -0.3036  0.1687 -0.3385
  116SER      N 1551   0.672  -1.180   7.495 -0.4817  0.1999 -0.2916
  116SER      H 1552   0.578  -1.205   7.521  0.0730  0.4313  2.1830
  116SER     CA 1553   0.748  -1.131   7.608 -0.7745 -0.1509  0.0583
  116SER     HA 1554   0.855  -1.150   7.593 -0.5160  1.7315 -0.6567
  116SER     CB 1555   0.739  -0.980   7.623  0.7204 -0.0394 -0.0064
  116SER    HB1 1556   0.784  -0.949   7.718  2.5548  1.9964 -1.4470
  116SER    HB2 1557   0.636  -0.945   7.629  0.6698 -0.3192  1.1502
  116SER     OG 1558   0.811  -0.912   7.522  0.0976  0.1575 -0.3199
  116SER     HG 1559   0.755  -0.922   7.445 -2.7781  2.0812  1.3303
  116SER      C 1560   0.723  -1.206   7.738  0.0471  0.2961  0.4817
  116SER      O 1561   0.610  -1.237   7.776  0.0339  0.1246  0.3026
  117SER      N 1562   0.827  -1.248   7.811  0.5797  0.2694 -0.2814
  117SER      H 1563   0.912  -1.201   7.784  0.5732  0.8961  0.7327
  117SER     CA 1564   0.814  -1.331   7.930  0.1833  0.0524 -0.4715
  117SER     HA 1565   0.750  -1.415   7.905 -1.4566  0.9632  0.4800
  117SER     CB 1566   0.947  -1.380   7.987 -0.5628 -0.6421  0.6972
  117SER    HB1 1567   0.931  -1.431   8.082 -0.0527 -0.8792  0.6562
  117SER    HB2 1568   1.024  -1.304   7.996  0.0228 -1.2768  1.1931
  117SER     OG 1569   0.998  -1.475   7.895 -0.0185 -0.3868  0.7324
  117SER     HG 1570   1.091  -1.488   7.911  0.0805  2.1690  3.1002
  117SER      C 1571   0.731  -1.272   8.043  0.4384  0.0139 -0.2634
  117SER      O 1572   0.772  -1.174   8.105 -0.3732 -0.0083  0.3218
  118GLN      N 1573   0.620  -1.335   8.082  0.1429  0.2994 -0.6306
  118GLN      H 1574   0.596  -1.417   8.028 -0.8541  1.0453 -1.3593
  118GLN     CA 1575   0.530  -1.294   8.187  0.8512 -0.1225  0.1569
  118GLN     HA 1576   0.523  -1.185   8.185 -0.9151 -0.1988 -0.0927
  118GLN     CB 1577   0.388  -1.344   8.163  0.8176 -0.0645  0.2329
  118GLN    HB1 1578   0.364  -1.328   8.058  0.7612 -1.6839 -0.0366
  118GLN    HB2 1579   0.321  -1.275   8.214  1.6603  3.5655 -3.1004
  118GLN     CG 1580   0.344  -1.484   8.208 -0.0039  0.0054 -0.3158
  118GLN    HG1 1581   0.403  -1.565   8.166  0.9397 -0.2176  1.3404
  118GLN    HG2 1582   0.359  -1.489   8.316  0.0088 -1.4872 -0.3755
  118GLN     CD 1583   0.197  -1.506   8.178 -0.2039  0.4370  0.3223
  118GLN    OE1 1584   0.129  -1.451   8.091 -0.4280  0.0526  0.2542
  118GLN    NE2 1585   0.141  -1.610   8.240 -0.3605  0.3058 -0.0393
  118GLN   HE21 1586   0.050  -1.647   8.218 -0.1222 -1.5635  1.8056
  118GLN   HE22 1587   0.195  -1.656   8.312 -0.1559  0.9899  0.2473
  118GLN      C 1588   0.575  -1.345   8.323 -0.7677 -0.3665  0.6320
  118GLN      O 1589   0.640  -1.449   8.329 -0.3684 -0.1614  0.0357
  119SER      N 1590   0.527  -1.271   8.423  0.4913  0.4423  0.6658
  119SER      H 1591   0.487  -1.180   8.403  0.3150 -0.0008 -1.2009
  119SER     CA 1592   0.553  -1.304   8.562  0.1325 -0.2199  0.5774
  119SER     HA 1593   0.661  -1.315   8.572 -0.0946 -2.1993  1.3287
  119SER     CB 1594   0.496  -1.190   8.645  0.0013  0.0818  0.0819
  119SER    HB1 1595   0.476  -1.223   8.747 -0.3066 -2.4115 -0.7238
  119SER    HB2 1596   0.401  -1.158   8.602  0.5665  1.3310 -0.2900
  119SER     OG 1597   0.589  -1.084   8.639  0.2143 -0.0716  0.5951
  119SER     HG 1598   0.591  -1.056   8.547  1.0003 -1.9169  0.0103
  119SER      C 1599   0.491  -1.436   8.605 -0.3764 -0.1404  0.1063
  119SER      O 1600   0.405  -1.488   8.535 -0.0002 -0.3430 -0.2107
  120SER      N 1601   0.540  -1.489   8.717 -0.4662  0.0817  0.2513
  120SER      H 1602   0.612  -1.439   8.767  0.2481 -0.5333 -0.1414
  120SER     CA 1603   0.492  -1.605   8.790 -0.4541  0.0413  0.1969
  120SER     HA 1604   0.473  -1.688   8.722 -0.5676  0.5565 -0.4059
  120SER     CB 1605   0.603  -1.644   8.888 -0.0824  0.5561 -0.0209
  120SER    HB1 1606   0.574  -1.727   8.952  1.9261  0.9515  1.5179
  120SER    HB2 1607   0.635  -1.560   8.950  2.5610  0.2037 -0.7778
  120SER     OG 1608   0.714  -1.672   8.806 -0.0903  0.0621  0.1366
  120SER     HG 1609   0.785  -1.695   8.867 -0.4375 -0.9098  0.1939
  120SER      C 1610   0.357  -1.580   8.856 -0.4439  0.5427  0.0329
  120SER      O 1611   0.318  -1.468   8.886 -0.8253  0.3506  0.2718
  121SER      N 1612   0.286  -1.691   8.880  0.2955  0.1750  0.5498
  121SER      H 1613   0.319  -1.778   8.841 -3.4911 -1.1425 -0.1638
  121SER     CA 1614   0.149  -1.686   8.927  0.2805 -0.3840  0.5681
  121SER     HA 1615   0.095  -1.624   8.855  0.5253  1.1484  1.6667
  121SER     CB 1616   0.089  -1.827   8.930 -0.0409 -0.2638  0.0327
  121SER    HB1 1617   0.123  -1.869   8.836 -0.0967 -1.1792  0.4118
  121SER    HB2 1618  -0.019  -1.824   8.946 -0.0401 -1.6269  0.4024
  121SER     OG 1619   0.139  -1.908   9.034 -0.2140  0.1936  0.4831
  121SER     HG 1620   0.077  -1.981   9.040 -1.9715  1.4587 -1.3170
  121SER      C 1621   0.117  -1.612   9.056 -0.7029 -0.3393  0.3095
  121SER      O 1622   0.199  -1.620   9.147 -0.7880  0.3882  0.4550
  122TYR      N 1623  -0.006  -1.563   9.073 -0.4456  0.4161  0.0379
  122TYR      H 1624  -0.069  -1.574   8.995  1.4659  1.6447 -1.7863
  122TYR     CA 1625  -0.062  -1.532   9.204 -0.2841 -0.0793  0.2263
  122TYR     HA 1626   0.002  -1.451   9.241 -0.6416  1.1639 -1.6789
  122TYR     CB 1627  -0.200  -1.472   9.182  0.0941  0.6175 -0.3078
  122TYR    HB1 1628  -0.272  -1.541   9.138  0.3301  0.2693 -0.1537
  122TYR    HB2 1629  -0.195  -1.393   9.106 -2.2518 -0.1783 -1.3938
  122TYR     CG 1630  -0.269  -1.395   9.292 -0.1648  0.1589 -0.1487
  122TYR    CD1 1631  -0.394  -1.429   9.344  0.1559 -0.3801  0.2862
  122TYR    HD1 1632  -0.459  -1.502   9.297 -3.0743  2.5780 -0.2580
  122TYR    CE1 1633  -0.451  -1.369   9.457 -0.3821 -0.1320 -0.1076
  122TYR    HE1 1634  -0.546  -1.402   9.496 -0.2512 -1.4045 -0.7978
  122TYR     CZ 1635  -0.383  -1.260   9.515  0.2080 -0.7536  0.3982
  122TYR     OH 1636  -0.439  -1.191   9.618  0.7143  0.7554 -0.3084
  122TYR     HH 1637  -0.525  -1.231   9.630  1.0154  0.0153 -0.5675
  122TYR    CE2 1638  -0.254  -1.226   9.469 -0.2896  0.3206 -0.2365
  122TYR    HE2 1639  -0.195  -1.148   9.516 -0.4045  0.2822 -0.0292
  122TYR    CD2 1640  -0.197  -1.299   9.364 -0.2659  0.2602 -0.1793
  122TYR    HD2 1641  -0.101  -1.261   9.330  0.1237 -0.3428  0.2143
  122TYR      C 1642  -0.072  -1.648   9.301  0.0191 -0.1203  0.2124
  122TYR      O 1643  -0.085  -1.764   9.263 -0.1601  0.0548 -0.2634
  123GLY      N 1644  -0.047  -1.624   9.430 -0.1346  0.1277  0.1983
  123GLY      H 1645   0.002  -1.539   9.454  0.8726 -0.0168 -1.1920
  123GLY     CA 1646  -0.104  -1.706   9.535 -0.0959 -0.2190 -0.0493
  123GLY    HA1 1647  -0.034  -1.700   9.618  0.4340 -2.9861 -0.2086
  123GLY    HA2 1648  -0.108  -1.809   9.500  0.2263  0.8062 -3.4185
  123GLY      C 1649  -0.239  -1.653   9.582 -0.0991  0.1475 -0.4599
  123GLY      O 1650  -0.259  -1.534   9.607  0.1751  0.0308  0.3602
  124GLN      N 1651  -0.336  -1.742   9.606  0.1916 -0.0034  0.1785
  124GLN      H 1652  -0.305  -1.838   9.600 -1.2205 -0.5188  0.8705
  124GLN     CA 1653  -0.473  -1.706   9.633  0.0648 -0.3221 -0.0433
  124GLN     HA 1654  -0.498  -1.624   9.566 -3.2148 -2.2411 -1.4565
  124GLN     CB 1655  -0.565  -1.821   9.592  0.1461 -0.5013  0.2759
  124GLN    HB1 1656  -0.665  -1.814   9.633  0.6168  1.4417  1.1772
  124GLN    HB2 1657  -0.526  -1.913   9.635  0.4912 -0.2430  0.5151
  124GLN     CG 1658  -0.572  -1.844   9.441  0.2182  0.4650  0.1206
  124GLN    HG1 1659  -0.472  -1.873   9.407 -0.0842 -1.0309  0.4354
  124GLN    HG2 1660  -0.638  -1.928   9.419  2.0985 -0.5839 -1.8837
  124GLN     CD 1661  -0.636  -1.729   9.364 -0.3101  0.0143 -0.1181
  124GLN    OE1 1662  -0.721  -1.657   9.417  0.1487  0.2031  0.3715
  124GLN    NE2 1663  -0.626  -1.721   9.232 -0.0187  0.1869 -0.0856
  124GLN   HE21 1664  -0.569  -1.782   9.174  0.7295  1.6956 -1.0184
  124GLN   HE22 1665  -0.682  -1.647   9.192  0.6500  0.5879 -0.3072
  124GLN      C 1666  -0.498  -1.661   9.776  0.2038  0.0897 -0.1496
  124GLN      O 1667  -0.576  -1.567   9.794 -0.4281 -0.4212 -0.2018
  125PRO      N 1668  -0.440  -1.719   9.881  0.1143 -0.2083 -0.2653
  125PRO     CD 1669  -0.471  -1.678  10.017  0.2139  0.2552 -0.3815
  125PRO    HD1 1670  -0.460  -1.570  10.031 -1.4313  0.2043  1.7960
  125PRO    HD2 1671  -0.575  -1.703  10.036  0.0573  2.5602  2.4542
  125PRO     CG 1672  -0.377  -1.747  10.114 -0.2840 -0.0734 -0.1298
  125PRO    HG1 1673  -0.414  -1.759  10.216 -0.5738  2.9654  0.2152
  125PRO    HG2 1674  -0.284  -1.691  10.122  1.1355 -2.5228  2.3607
  125PRO     CB 1675  -0.376  -1.879  10.037  0.3540 -0.2062  0.0981
  125PRO    HB1 1676  -0.473  -1.928  10.040  0.5249 -0.5154  0.6639
  125PRO    HB2 1677  -0.304  -1.948  10.081  0.4230 -1.0932 -1.3247
  125PRO     CA 1678  -0.354  -1.835   9.892  0.5412  0.1503  0.2311
  125PRO     HA 1679  -0.384  -1.915   9.824 -1.5056  1.2378 -0.2228
  125PRO      C 1680  -0.206  -1.806   9.875  0.4076  0.4126 -0.5159
  125PRO      O 1681  -0.165  -1.691   9.885  0.1325  0.4715  0.0212
  126GLN      N 1682  -0.126  -1.912   9.859  0.0549  0.0453  0.1094
  126GLN      H 1683  -0.174  -2.000   9.857  0.5576 -0.2158 -0.6224
  126GLN     CA 1684   0.017  -1.911   9.832  0.0273 -0.2728 -0.0476
  126GLN     HA 1685   0.049  -1.810   9.808 -0.1153 -0.3102 -0.4065
  126GLN     CB 1686   0.092  -1.955   9.957  0.0100 -0.4948 -0.1150
  126GLN    HB1 1687   0.197  -1.949   9.930  0.0063  1.1044  0.1150
  126GLN    HB2 1688   0.070  -2.057   9.989 -0.9263  0.3313  2.0674
  126GLN     CG 1689   0.068  -1.867  10.079 -0.1690 -0.5693 -0.0963
  126GLN    HG1 1690   0.058  -1.763  10.048  2.2541 -0.3946 -0.5051
  126GLN    HG2 1691  -0.025  -1.903  10.123 -1.5268  0.8848 -1.6433
  126GLN     CD 1692   0.172  -1.858  10.191  0.0299 -0.1095 -0.3166
  126GLN    OE1 1693   0.293  -1.862  10.174 -0.0916 -0.6518 -1.1377
  126GLN    NE2 1694   0.123  -1.838  10.313  0.8256 -0.0236 -0.0065
  126GLN   HE21 1695   0.192  -1.831  10.386  1.7681 -0.3885 -0.8544
  126GLN   HE22 1696   0.025  -1.811  10.319  0.7130 -0.2222 -0.8949
  126GLN      C 1697   0.055  -2.000   9.715 -0.2894  0.2225 -0.5342
  126GLN      O 1698  -0.014  -2.095   9.679 -0.1859 -0.2364  0.4416
  127SER      N 1699   0.171  -1.975   9.654 -0.1766  0.4412 -0.2314
  127SER      H 1700   0.236  -1.912   9.698 -1.7574  0.5841  2.0821
  127SER     CA 1701   0.219  -2.046   9.537 -0.4973  0.3519 -0.3113
  127SER     HA 1702   0.191  -2.151   9.534 -0.4320  0.3450 -0.6415
  127SER     CB 1703   0.156  -1.985   9.413 -0.3062  0.1044 -0.5304
  127SER    HB1 1704   0.195  -2.041   9.328 -1.5458 -2.1056  0.2859
  127SER    HB2 1705   0.048  -2.001   9.413  0.0153 -2.4972 -0.2873
  127SER     OG 1706   0.183  -1.847   9.406 -0.2714  0.1394  0.2746
  127SER     HG 1707   0.141  -1.817   9.325 -0.9979  0.6150  0.8124
  127SER      C 1708   0.371  -2.044   9.529 -0.4574 -0.2892  0.1836
  127SER      O 1709   0.447  -1.994   9.611  0.2903 -0.0286 -0.6445
  128GLY      N 1710   0.428  -2.103   9.423 -0.0072 -0.3335  0.4513
  128GLY      H 1711   0.368  -2.140   9.351 -0.8917  3.8557 -1.2824
  128GLY     CA 1712   0.571  -2.095   9.397 -0.1758  0.4921 -0.2634
  128GLY    HA1 1713   0.617  -2.002   9.428  1.4974 -0.8241  1.4438
  128GLY    HA2 1714   0.615  -2.175   9.456 -2.1060 -1.8246 -1.7457
  128GLY      C 1715   0.607  -2.135   9.254  0.0661  0.5774 -0.2251
  128GLY      O 1716   0.537  -2.201   9.178  0.3911  0.5767 -0.5266
  129SER      N 1717   0.729  -2.091   9.221  0.3962  0.1683  0.4239
  129SER      H 1718   0.777  -2.041   9.294 -1.7245  1.7432  0.8432
  129SER     CA 1719   0.800  -2.130   9.101 -0.0747  0.2048  0.1284
  129SER     HA 1720   0.730  -2.137   9.018  0.5792 -0.2420 -0.4005
  129SER     CB 1721   0.905  -2.033   9.050  0.1253 -0.3422 -0.5147
  129SER    HB1 1722   0.980  -2.019   9.128 -1.1488  1.8564  0.3915
  129SER    HB2 1723   0.941  -2.064   8.952  0.1918 -4.3104  0.6168
  129SER     OG 1724   0.845  -1.906   9.038  1.0211  0.1339 -0.1097
  129SER     HG 1725   0.827  -1.901   8.944 -1.6957 -0.0116  0.3114
  129SER      C 1726   0.857  -2.271   9.117 -0.0556  0.2021  0.0258
  129SER      O 1727   0.888  -2.330   9.014 -0.2150 -0.0109  0.0998
  130TYR      N 1728   0.868  -2.322   9.239 -0.0694 -0.3858 -0.2149
  130TYR      H 1729   0.851  -2.255   9.313  0.9406  0.2920 -0.5871
  130TYR     CA 1730   0.902  -2.460   9.264  0.2186 -0.3049 -0.1552
  130TYR     HA 1731   0.882  -2.517   9.173 -0.6255  2.7697 -2.0526
  130TYR     CB 1732   1.048  -2.474   9.306 -0.0084 -0.4112  0.6093
  130TYR    HB1 1733   1.059  -2.578   9.336 -1.8268 -0.7932  0.0725
  130TYR    HB2 1734   1.067  -2.422   9.400  1.3599  2.2282 -1.0042
  130TYR     CG 1735   1.149  -2.437   9.200 -0.7195  0.0033  0.0653
  130TYR    CD1 1736   1.181  -2.533   9.103  0.2456  0.1885  0.1907
  130TYR    HD1 1737   1.129  -2.628   9.098 -0.0666  0.4337 -1.8926
  130TYR    CE1 1738   1.290  -2.503   9.021 -0.0514 -0.1759 -0.3415
  130TYR    HE1 1739   1.322  -2.577   8.949  1.0280  0.8395 -0.9404
  130TYR     CZ 1740   1.357  -2.379   9.029  0.1034 -0.2749 -0.1079
  130TYR     OH 1741   1.468  -2.355   8.954  0.0865  0.6345  0.1539
  130TYR     HH 1742   1.508  -2.273   8.985 -1.9849  0.8856  2.4500
  130TYR    CE2 1743   1.323  -2.283   9.126  0.1077 -0.5252  0.1447
  130TYR    HE2 1744   1.380  -2.191   9.133  4.1619 -2.8428  1.0376
  130TYR    CD2 1745   1.220  -2.317   9.214  0.3439 -0.6438  0.3761
  130TYR    HD2 1746   1.193  -2.242   9.287  3.1240 -1.1763  2.0865
  130TYR      C 1747   0.814  -2.524   9.371 -0.0403  0.3090 -0.0013
  130TYR      O 1748   0.776  -2.467   9.473 -0.2238  0.1051  0.0423
  131SER      N 1749   0.768  -2.648   9.354  0.2745  0.1593  0.2433
  131SER      H 1750   0.808  -2.700   9.278 -1.3942 -0.9924  0.0952
  131SER     CA 1751   0.703  -2.732   9.452  0.0181 -0.0672 -0.1191
  131SER     HA 1752   0.596  -2.712   9.461 -0.8436 -4.2767  1.5824
  131SER     CB 1753   0.701  -2.878   9.409  0.1057 -0.1765  0.2382
  131SER    HB1 1754   0.799  -2.924   9.417  0.8117  1.0317 -1.0290
  131SER    HB2 1755   0.636  -2.930   9.480  1.1635 -3.2439 -0.8943
  131SER     OG 1756   0.643  -2.896   9.281  0.5225 -0.6361  0.1092
  131SER     HG 1757   0.703  -2.856   9.218  1.6808 -0.8058  1.0609
  131SER      C 1758   0.766  -2.729   9.591 -0.1721  0.5040 -0.0422
  131SER      O 1759   0.888  -2.721   9.604 -0.1057 -0.6024  0.0558
  132GLN      N 1760   0.687  -2.743   9.697 -0.1263 -0.8997 -0.1737
  132GLN      H 1761   0.588  -2.752   9.679 -1.1005  3.9775  1.2410
  132GLN     CA 1762   0.737  -2.774   9.830 -0.3305 -0.1461  0.0844
  132GLN     HA 1763   0.832  -2.720   9.835  0.1650 -0.4864 -3.1395
  132GLN     CB 1764   0.656  -2.721   9.948 -0.0394  0.2834  0.0926
  132GLN    HB1 1765   0.560  -2.771   9.942  1.3376 -2.5286 -0.2570
  132GLN    HB2 1766   0.701  -2.763  10.037 -0.5682 -2.1136 -0.7115
  132GLN     CG 1767   0.645  -2.569   9.935 -0.5654  0.2547  0.2231
  132GLN    HG1 1768   0.596  -2.550   9.839 -1.2571 -2.2568  0.0065
  132GLN    HG2 1769   0.573  -2.534  10.009 -2.4090  1.6035 -2.0444
  132GLN     CD 1770   0.781  -2.503   9.954 -0.3139 -0.3057  0.3774
  132GLN    OE1 1771   0.875  -2.554  10.013  0.3083 -0.1933 -0.4990
  132GLN    NE2 1772   0.797  -2.382   9.902  0.1008 -0.1999  0.7515
  132GLN   HE21 1773   0.726  -2.320   9.865  0.3331  0.9928  2.1922
  132GLN   HE22 1774   0.880  -2.325   9.913  0.9096 -0.4590 -2.7544
  132GLN      C 1775   0.770  -2.921   9.847  0.8909  0.0449 -0.4953
  132GLN      O 1776   0.702  -3.002   9.784 -0.0236  0.0587  0.4447
  133GLN      N 1777   0.873  -2.963   9.921  0.1525 -0.1553  0.4331
  133GLN      H 1778   0.928  -2.894   9.970 -2.2683  1.3168  1.2689
  133GLN     CA 1779   0.890  -3.104   9.950  0.4330 -0.2340 -0.0992
  133GLN     HA 1780   0.898  -3.154   9.854 -0.2492  1.2475 -0.9527
  133GLN     CB 1781   1.019  -3.130  10.028  0.2263 -0.5545  0.1388
  133GLN    HB1 1782   1.017  -3.065  10.116 -1.5737 -0.4604  0.0604
  133GLN    HB2 1783   1.022  -3.233  10.063  2.3552 -0.6446 -0.1895
  133GLN     CG 1784   1.151  -3.103   9.957 -0.1500  0.4271 -0.1984
  133GLN    HG1 1785   1.167  -3.003   9.915 -2.5604 -0.4633 -3.6302
  133GLN    HG2 1786   1.229  -3.130  10.028  0.3492 -1.8748 -1.5123
  133GLN     CD 1787   1.173  -3.186   9.831  0.2167  0.0340  0.1245
  133GLN    OE1 1788   1.105  -3.287   9.814  0.2535 -0.1051  0.7541
  133GLN    NE2 1789   1.274  -3.148   9.752 -0.1603  0.1280 -0.3161
  133GLN   HE21 1790   1.318  -3.061   9.777 -2.2501  1.5880 -1.5023
  133GLN   HE22 1791   1.312  -3.208   9.681 -1.7159  2.3242 -3.1834
  133GLN      C 1792   0.765  -3.159  10.017  0.3442 -0.1527 -0.1984
  133GLN      O 1793   0.705  -3.088  10.096  0.1732 -0.5076 -0.0057
  134PRO      N 1794   0.734  -3.289  10.004 -0.7389  0.0923 -0.1599
  134PRO     CD 1795   0.817  -3.388   9.939  0.2173  0.6307  0.2194
  134PRO    HD1 1796   0.848  -3.369   9.836  0.4122 -1.4622 -0.1550
  134PRO    HD2 1797   0.903  -3.413  10.001 -0.1536  1.5902  1.1522
  134PRO     CG 1798   0.718  -3.501   9.913  0.1949  0.4711  0.9751
  134PRO    HG1 1799   0.661  -3.481   9.822  1.3925 -2.0439 -0.4605
  134PRO    HG2 1800   0.770  -3.595   9.893  0.6207  1.1038 -1.2719
  134PRO     CB 1801   0.626  -3.498  10.034 -0.1949 -0.2962  0.7046
  134PRO    HB1 1802   0.527  -3.530  10.003 -0.6357  1.1648  0.5236
  134PRO    HB2 1803   0.657  -3.560  10.119 -1.0483 -1.0682  0.4672
  134PRO     CA 1804   0.621  -3.350  10.071 -0.6245 -0.0953 -0.1397
  134PRO     HA 1805   0.528  -3.304  10.038 -2.3932 -2.3076  1.4347
  134PRO      C 1806   0.624  -3.343  10.223 -0.0924 -0.5318 -0.1242
  134PRO      O 1807   0.732  -3.356  10.280 -0.1367  0.1284  0.1159
  135SER      N 1808   0.506  -3.336  10.287 -0.2610  0.2398 -0.5074
  135SER      H 1809   0.420  -3.312  10.239 -0.5684 -0.5275 -0.3576
  135SER     CA 1810   0.501  -3.345  10.431  0.3134  0.4211 -0.4738
  135SER     HA 1811   0.564  -3.425  10.469 -0.1743 -0.0170 -0.5785
  135SER     CB 1812   0.531  -3.214  10.505  0.4851  0.2066 -0.1595
  135SER    HB1 1813   0.631  -3.183  10.475  0.7208 -0.8209 -0.4763
  135SER    HB2 1814   0.541  -3.234  10.611  0.5857  0.5006 -0.1142
  135SER     OG 1815   0.426  -3.121  10.490  0.0539 -0.2919 -0.2586
  135SER     HG 1816   0.469  -3.055  10.435  0.6958  0.4084  1.0332
  135SER      C 1817   0.362  -3.393  10.470  0.5195  0.0664 -0.1780
  135SER      O 1818   0.262  -3.383  10.399  0.4155 -0.0396 -0.0475
  136TYR      N 1819   0.351  -3.446  10.592 -0.0116 -0.3086 -0.3860
  136TYR      H 1820   0.439  -3.460  10.640  0.8903  0.8384 -1.6364
  136TYR     CA 1821   0.230  -3.480  10.665  0.0843  0.3805  0.1085
  136TYR     HA 1822   0.146  -3.421  10.629 -0.2151  1.3475  2.2365
  136TYR     CB 1823   0.199  -3.626  10.631 -0.6495  0.5603 -0.0114
  136TYR    HB1 1824   0.158  -3.672  10.721  0.7268  0.5487  0.6383
  136TYR    HB2 1825   0.290  -3.684  10.615 -1.0513 -0.7026  1.9297
  136TYR     CG 1826   0.113  -3.653  10.510 -0.1417  0.1029 -0.2737
  136TYR    CD1 1827   0.158  -3.715  10.393 -0.5204 -0.3176 -0.2008
  136TYR    HD1 1828   0.262  -3.746  10.394  0.0244  1.2037  2.7064
  136TYR    CE1 1829   0.071  -3.733  10.286 -0.0201 -0.5396 -0.5759
  136TYR    HE1 1830   0.100  -3.773  10.190  0.3112 -0.9853 -0.2938
  136TYR     CZ 1831  -0.067  -3.706  10.300  0.2343  0.3379  0.3409
  136TYR     OH 1832  -0.151  -3.735  10.197  0.5347  0.1123  0.1560
  136TYR     HH 1833  -0.112  -3.782  10.123  1.5813 -0.2998  0.9430
  136TYR    CE2 1834  -0.112  -3.647  10.420 -0.1653 -0.6035  0.6667
  136TYR    HE2 1835  -0.216  -3.621  10.432  0.1282  0.4391  1.0375
  136TYR    CD2 1836  -0.020  -3.610  10.519 -0.2016 -0.2294  0.5671
  136TYR    HD2 1837  -0.060  -3.550  10.599  0.0597  0.6518  0.0528
  136TYR      C 1838   0.256  -3.457  10.813  0.2590 -0.1924  0.1724
  136TYR      O 1839   0.360  -3.411  10.860 -0.0352  0.2795  0.3699
  137GLY      N 1840   0.144  -3.466  10.886  0.1640 -0.7362 -0.0412
  137GLY      H 1841   0.059  -3.510  10.854 -0.8242  0.3789  0.9910
  137GLY     CA 1842   0.141  -3.434  11.027 -0.0821  0.1592 -0.2470
  137GLY    HA1 1843   0.036  -3.426  11.054 -0.0995 -0.6243 -0.0571
  137GLY    HA2 1844   0.193  -3.339  11.042  0.2908  0.0363 -0.7319
  137GLY      C 1845   0.216  -3.532  11.115 -0.4097  0.1052 -0.0251
  137GLY      O 1846   0.224  -3.649  11.079 -0.2721 -0.1024  0.6529
  138GLY      N 1847   0.269  -3.495  11.232 -0.1828  0.1154 -0.1290
  138GLY      H 1848   0.246  -3.398  11.252 -1.3552  0.8298 -4.1439
  138GLY     CA 1849   0.324  -3.578  11.338 -0.2303 -0.2571 -0.3970
  138GLY    HA1 1850   0.310  -3.530  11.435 -1.0138 -3.1762  1.0486
  138GLY    HA2 1851   0.269  -3.672  11.344 -0.0869 -0.2642  3.4195
  138GLY      C 1852   0.471  -3.612  11.319 -0.0776  0.1719  0.0011
  138GLY      O 1853   0.534  -3.567  11.223 -0.2202 -0.8010 -0.5589
  139GLN      N 1854   0.528  -3.699  11.402 -0.0834  0.5543  0.4124
  139GLN      H 1855   0.475  -3.710  11.487  2.7449 -1.0298  2.1093
  139GLN     CA 1856   0.663  -3.752  11.400 -0.1657  0.3455  0.2791
  139GLN     HA 1857   0.674  -3.809  11.492 -0.0990 -1.1569 -0.6232
  139GLN     CB 1858   0.680  -3.855  11.289 -0.1932  0.1402  0.4659
  139GLN    HB1 1859   0.676  -3.792  11.200  1.1957  0.5590  0.6765
  139GLN    HB2 1860   0.775  -3.905  11.308 -0.6319 -1.6573 -1.6891
  139GLN     CG 1861   0.574  -3.965  11.279 -0.2109  0.2438 -0.5003
  139GLN    HG1 1862   0.569  -4.022  11.371 -0.5575 -1.4508 -1.5339
  139GLN    HG2 1863   0.484  -3.914  11.246 -0.1386  0.6013 -0.1498
  139GLN     CD 1864   0.606  -4.071  11.175 -0.4161 -0.1746 -0.1384
  139GLN    OE1 1865   0.703  -4.146  11.179  0.0651  0.4369 -0.1825
  139GLN    NE2 1866   0.539  -4.081  11.060  0.2213  0.4089 -0.5687
  139GLN   HE21 1867   0.452  -4.034  11.038  0.5193  1.0516 -0.3929
  139GLN   HE22 1868   0.579  -4.145  10.992  1.1819  1.5353 -1.1158
  139GLN      C 1869   0.767  -3.642  11.381 -0.3176  0.3772 -0.3668
  139GLN      O 1870   0.871  -3.659  11.316 -0.3571 -0.1382 -0.2980
  140GLN      N 1871   0.733  -3.518  11.416 -0.4940  0.4036 -0.6275
  140GLN      H 1872   0.648  -3.510  11.469  0.2482 -0.8191  0.8202
  140GLN     CA 1873   0.806  -3.394  11.406  0.2092  0.0732  0.3261
  140GLN     HA 1874   0.817  -3.375  11.300  1.2459 -1.1456  0.1821
  140GLN     CB 1875   0.724  -3.282  11.469  0.1326  0.2180 -0.0328
  140GLN    HB1 1876   0.773  -3.185  11.476  0.8324 -0.0696 -0.8097
  140GLN    HB2 1877   0.695  -3.315  11.569 -0.1574  0.4736 -0.0315
  140GLN     CG 1878   0.601  -3.260  11.382  0.1199 -0.5058 -0.2054
  140GLN    HG1 1879   0.635  -3.256  11.279  3.1246 -1.2542  0.6777
  140GLN    HG2 1880   0.534  -3.345  11.392 -1.1118  0.4730  0.1676
  140GLN     CD 1881   0.529  -3.130  11.418  0.3535 -0.3553 -0.2807
  140GLN    OE1 1882   0.454  -3.114  11.514 -0.3588  0.4497 -0.9483
  140GLN    NE2 1883   0.542  -3.022  11.341  0.1366 -0.0085  0.1665
  140GLN   HE21 1884   0.607  -3.022  11.264  1.6829 -0.2580  1.4200
  140GLN   HE22 1885   0.487  -2.938  11.355 -0.8698 -0.2467 -1.9457
  140GLN      C 1886   0.943  -3.409  11.473  0.4072  0.1176 -0.0654
  140GLN      O 1887   0.944  -3.411  11.596  0.0157  0.0629 -0.0625
  141GLN      N 1888   1.052  -3.411  11.397  0.4156 -0.1542 -0.0458
  141GLN      H 1889   1.048  -3.406  11.296 -0.2873  0.8750  0.0241
  141GLN     CA 1890   1.178  -3.463  11.447  0.2870 -0.2272  0.2053
  141GLN     HA 1891   1.163  -3.556  11.501  1.5896 -1.8942 -2.1441
  141GLN     CB 1892   1.262  -3.510  11.329 -0.0038 -0.1420 -0.0374
  141GLN    HB1 1893   1.283  -3.422  11.268 -1.1923  0.3655  0.2674
  141GLN    HB2 1894   1.204  -3.585  11.275 -0.4969  1.9357 -2.5975
  141GLN     CG 1895   1.392  -3.573  11.379  0.0909  0.1186  0.0463
  141GLN    HG1 1896   1.460  -3.496  11.414 -0.1100  0.9854 -1.3720
  141GLN    HG2 1897   1.374  -3.644  11.459 -0.3897 -1.5860 -1.5117
  141GLN     CD 1898   1.463  -3.651  11.269  0.4986  0.5253  0.0189
  141GLN    OE1 1899   1.433  -3.653  11.150  0.6311 -0.6128 -0.0024
  141GLN    NE2 1900   1.567  -3.726  11.306  0.3122  0.0407 -0.4304
  141GLN   HE21 1901   1.595  -3.728  11.403 -0.1279 -0.3057 -0.3058
  141GLN   HE22 1902   1.610  -3.780  11.233  0.4970  0.1391 -0.3935
  141GLN      C 1903   1.241  -3.356  11.536  0.0712  0.0763 -0.0043
  141GLN      O 1904   1.254  -3.243  11.489  0.0341 -0.1170 -0.4892
  142SER      N 1905   1.280  -3.385  11.660 -0.1979  0.1145  0.0909
  142SER      H 1906   1.257  -3.476  11.698  2.4032 -0.2477  1.0129
  142SER     CA 1907   1.371  -3.311  11.746 -0.0056  0.4597 -0.4073
  142SER     HA 1908   1.357  -3.203  11.740 -1.3187  0.3397  0.1350
  142SER     CB 1909   1.352  -3.359  11.889 -0.2531 -0.5119 -0.7509
  142SER    HB1 1910   1.364  -3.467  11.885 -3.0004 -0.8639 -0.7314
  142SER    HB2 1911   1.424  -3.319  11.962 -1.6322  2.2795 -0.7729
  142SER     OG 1912   1.223  -3.334  11.939  0.0877 -0.5109  0.1649
  142SER     HG 1913   1.223  -3.360  12.031 -2.2663 -0.8889  0.1340
  142SER      C 1914   1.515  -3.343  11.707  0.0044 -0.1819  0.1394
  142SER      O 1915   1.547  -3.453  11.664  0.2166 -0.0063 -0.1546
  143TYR      N 1916   1.601  -3.241  11.723 -0.2136  0.0576 -0.1967
  143TYR      H 1917   1.570  -3.169  11.786  2.3697  0.1427  1.0956
  143TYR     CA 1918   1.744  -3.247  11.703 -0.1598  0.2690  0.1233
  143TYR     HA 1919   1.772  -3.352  11.696  0.8393  0.5822 -0.8184
  143TYR     CB 1920   1.782  -3.181  11.571 -0.1819 -0.2806 -0.1591
  143TYR    HB1 1921   1.890  -3.186  11.561 -0.0942  0.3481  0.4506
  143TYR    HB2 1922   1.761  -3.075  11.584 -2.3859 -0.4840 -1.4897
  143TYR     CG 1923   1.720  -3.224  11.439 -0.0856 -0.4260 -0.1576
  143TYR    CD1 1924   1.620  -3.144  11.384  0.7523  0.4632 -0.4131
  143TYR    HD1 1925   1.587  -3.050  11.426  1.5019  0.5898 -0.0895
  143TYR    CE1 1926   1.561  -3.181  11.262  0.0139 -0.2803  0.1633
  143TYR    HE1 1927   1.481  -3.120  11.222  0.1204 -0.4118 -0.2555
  143TYR     CZ 1928   1.598  -3.302  11.201 -0.2314 -0.1447 -0.2584
  143TYR     OH 1929   1.534  -3.340  11.087 -0.3622 -0.8305  0.0387
  143TYR     HH 1930   1.466  -3.279  11.058 -2.0419 -2.3914  0.4775
  143TYR    CE2 1931   1.687  -3.390  11.265  0.5376  0.2581 -0.7645
  143TYR    HE2 1932   1.710  -3.490  11.229  0.2353 -0.4018  0.8074
  143TYR    CD2 1933   1.755  -3.345  11.378  0.0654 -0.3426 -0.2352
  143TYR    HD2 1934   1.837  -3.403  11.417 -0.2289 -1.1114 -0.7451
  143TYR      C 1935   1.813  -3.186  11.824 -0.3294  0.3299  0.1887
  143TYR      O 1936   1.778  -3.084  11.882  0.0191  0.2145  0.6105
  144GLY      N 1937   1.917  -3.251  11.876 -0.2871  0.2052 -0.0508
  144GLY      H 1938   1.958  -3.327  11.823 -0.2349 -0.3769  0.8046
  144GLY     CA 1939   2.010  -3.187  11.967  0.1536  0.1011 -0.4250
  144GLY    HA1 1940   2.032  -3.087  11.931  2.9661 -0.4823 -0.5669
  144GLY    HA2 1941   2.103  -3.245  11.964  1.9782  2.7837  0.1740
  144GLY      C 1942   1.970  -3.180  12.113  0.2481 -0.0989 -0.3884
  144GLY      O 1943   1.854  -3.162  12.148  0.3785 -0.2795  0.1492
  145GLN      N 1944   2.071  -3.182  12.201 -0.0631  0.1761 -0.0191
  145GLN      H 1945   2.166  -3.189  12.166 -0.6355 -0.6879 -1.4808
  145GLN     CA 1946   2.056  -3.190  12.345  0.0699 -0.3712 -0.0344
  145GLN     HA 1947   1.991  -3.111  12.381  0.3062  0.0386 -0.4848
  145GLN     CB 1948   2.195  -3.184  12.407 -0.2596  0.5118  0.6267
  145GLN    HB1 1949   2.200  -3.208  12.513  0.6999 -0.0610  0.4627
  145GLN    HB2 1950   2.261  -3.258  12.361 -0.1522  0.0095  1.5647
  145GLN     CG 1951   2.250  -3.041  12.395 -0.0255  0.3552 -0.1928
  145GLN    HG1 1952   2.241  -3.023  12.287 -1.2768 -1.5700 -0.4829
  145GLN    HG2 1953   2.187  -2.973  12.452  1.8461  0.1077  2.3370
  145GLN     CD 1954   2.390  -3.026  12.452 -0.0229  0.4594 -0.2274
  145GLN    OE1 1955   2.402  -2.996  12.571 -0.3067  0.4351 -0.1897
  145GLN    NE2 1956   2.493  -3.053  12.373  0.4819 -0.0283  0.5872
  145GLN   HE21 1957   2.584  -3.055  12.417 -0.5706  0.6040  2.9481
  145GLN   HE22 1958   2.477  -3.077  12.276 -1.4412  0.2326  0.8113
  145GLN      C 1959   1.995  -3.322  12.388 -0.6215 -0.0732 -0.0938
  145GLN      O 1960   2.041  -3.429  12.350 -0.6166  0.0043 -0.3050
  146GLN      N 1961   1.900  -3.317  12.483 -0.5298  0.1727 -0.0153
  146GLN      H 1962   1.858  -3.227  12.497  0.2041  0.8244 -1.7208
  146GLN     CA 1963   1.824  -3.428  12.536 -0.1086 -0.0337  0.1604
  146GLN     HA 1964   1.884  -3.518  12.552  0.5014  0.0871 -1.2373
  146GLN     CB 1965   1.752  -3.389  12.665 -0.0771  0.8502 -0.0839
  146GLN    HB1 1966   1.686  -3.474  12.683  2.3529 -0.8329  1.6454
  146GLN    HB2 1967   1.710  -3.291  12.644  1.4481  2.1862  2.6067
  146GLN     CG 1968   1.839  -3.372  12.789 -0.5046 -0.3860  0.3997
  146GLN    HG1 1969   1.788  -3.340  12.880  0.1882 -0.9515  0.9970
  146GLN    HG2 1970   1.929  -3.314  12.771 -0.1290 -0.5985  1.5416
  146GLN     CD 1971   1.888  -3.510  12.831  0.2591 -0.2233  0.0552
  146GLN    OE1 1972   1.995  -3.556  12.791  0.1197  0.0394 -0.6371
  146GLN    NE2 1973   1.816  -3.591  12.909  0.0991 -0.2850 -0.1603
  146GLN   HE21 1974   1.849  -3.684  12.927 -0.7103 -0.4107  0.7496
  146GLN   HE22 1975   1.725  -3.568  12.947  0.3132  0.9206 -0.3285
  146GLN      C 1976   1.722  -3.474  12.433 -0.0489 -0.2345  0.1894
  146GLN      O 1977   1.671  -3.389  12.360  0.3862  0.2219  0.4110
  147GLN      N 1978   1.696  -3.604  12.417 -0.8804 -0.1263  0.6412
  147GLN      H 1979   1.746  -3.671  12.474  0.1680 -0.1390 -0.2679
  147GLN     CA 1980   1.598  -3.666  12.330  0.0264 -0.2190 -0.3330
  147GLN     HA 1981   1.628  -3.633  12.230  0.3147  3.2423  0.7489
  147GLN     CB 1982   1.616  -3.817  12.317  0.1494 -0.1524 -1.0040
  147GLN    HB1 1983   1.536  -3.858  12.256 -0.1704 -0.9839 -0.0538
  147GLN    HB2 1984   1.606  -3.866  12.413  0.3113 -0.5601 -1.1947
  147GLN     CG 1985   1.750  -3.866  12.263  0.5561 -0.0072 -0.1384
  147GLN    HG1 1986   1.833  -3.843  12.330  1.6185  0.4825 -1.5640
  147GLN    HG2 1987   1.776  -3.824  12.167  0.6413 -0.7197 -0.4363
  147GLN     CD 1988   1.750  -4.017  12.242  0.3826  0.1077 -0.9775
  147GLN    OE1 1989   1.650  -4.082  12.213  0.0906  0.1237 -0.0283
  147GLN    NE2 1990   1.863  -4.085  12.265 -0.0503 -0.2854  0.0391
  147GLN   HE21 1991   1.865  -4.180  12.231 -2.2881 -0.2686 -0.2943
  147GLN   HE22 1992   1.954  -4.041  12.266  0.2998 -0.9521 -0.6493
  147GLN      C 1993   1.457  -3.621  12.365  0.1910  0.0971 -0.0759
  147GLN      O 1994   1.419  -3.609  12.482 -0.0183 -0.0996 -0.1241
  148SER      N 1995   1.383  -3.580  12.262 -0.2480  0.0923  0.2311
  148SER      H 1996   1.429  -3.583  12.172 -0.7082  0.9777 -0.0531
  148SER     CA 1997   1.239  -3.566  12.267 -0.2298  0.5661 -0.4198
  148SER     HA 1998   1.206  -3.633  12.346  2.6448  0.9054  1.2288
  148SER     CB 1999   1.191  -3.425  12.299  0.0881  0.5801  0.0064
  148SER    HB1 2000   1.082  -3.415  12.296  0.2609  3.0541 -2.5331
  148SER    HB2 2001   1.232  -3.400  12.396 -1.6198  1.9872  0.4357
  148SER     OG 2002   1.243  -3.335  12.204 -0.0356  0.1981 -0.4282
  148SER     HG 2003   1.227  -3.247  12.237 -0.8939 -0.0721 -0.1083
  148SER      C 2004   1.169  -3.622  12.143  0.2143  0.3670 -0.5862
  148SER      O 2005   1.230  -3.645  12.040  0.0021 -0.3419 -0.5600
  149TYR      N 2006   1.040  -3.655  12.154  0.2803  0.2566 -0.1217
  149TYR      H 2007   1.003  -3.628  12.244  1.4732 -1.5802  0.9890
  149TYR     CA 2008   0.967  -3.740  12.062  0.4025 -0.0126  0.0290
  149TYR     HA 2009   1.014  -3.756  11.965 -0.8607 -1.5680 -0.3765
  149TYR     CB 2010   0.953  -3.883  12.114  0.0510 -0.1502 -0.4310
  149TYR    HB1 2011   0.933  -3.870  12.220 -1.4108  1.6437 -0.8690
  149TYR    HB2 2012   1.057  -3.918  12.115  0.7641  1.8124 -0.3299
  149TYR     CG 2013   0.855  -3.972  12.043 -0.4067  0.2972 -0.3612
  149TYR    CD1 2014   0.735  -4.000  12.110  0.0179 -0.0779  0.2540
  149TYR    HD1 2015   0.706  -3.953  12.203 -0.2242  0.4550 -0.0798
  149TYR    CE1 2016   0.647  -4.089  12.048  0.1454 -0.0629  0.0519
  149TYR    HE1 2017   0.549  -4.108  12.089 -0.1571 -0.2777 -0.7550
  149TYR     CZ 2018   0.679  -4.145  11.922 -0.0036  0.0820 -0.0507
  149TYR     OH 2019   0.596  -4.226  11.850  0.3295 -0.4181  0.1151
  149TYR     HH 2020   0.627  -4.253  11.763 -3.4462 -0.3337 -1.4855
  149TYR    CE2 2021   0.804  -4.117  11.864 -0.2230  0.2075 -0.4586
  149TYR    HE2 2022   0.825  -4.152  11.764  0.9958 -0.8954  0.1560
  149TYR    CD2 2023   0.895  -4.027  11.921 -0.4826  0.4787 -0.4690
  149TYR    HD2 2024   0.993  -4.002  11.884  0.1964  2.1091  2.1484
  149TYR      C 2025   0.834  -3.675  12.029  0.4722  0.0361 -0.1518
  149TYR      O 2026   0.776  -3.613  12.118  0.1949  0.0652 -0.3506
  150ASN      N 2027   0.783  -3.699  11.907  0.9204 -0.0681 -0.3208
  150ASN      H 2028   0.851  -3.732  11.840  0.2044 -0.4394 -0.8730
  150ASN     CA 2029   0.646  -3.666  11.877  1.0163  0.1622 -0.5032
  150ASN     HA 2030   0.584  -3.637  11.962 -0.6420  0.0846 -1.6200
  150ASN     CB 2031   0.654  -3.541  11.789 -0.1621  0.1402 -0.6656
  150ASN    HB1 2032   0.708  -3.571  11.699  0.1562  0.1340 -0.4744
  150ASN    HB2 2033   0.715  -3.464  11.837  1.1451 -2.2953  1.9088
  150ASN     CG 2034   0.517  -3.493  11.742 -0.1139  0.6876 -0.2565
  150ASN    OD1 2035   0.482  -3.524  11.628 -0.0348  0.1640 -0.1423
  150ASN    ND2 2036   0.438  -3.437  11.833 -0.3653  0.5856 -0.4137
  150ASN   HD21 2037   0.455  -3.407  11.928 -0.7959 -0.8201  0.1474
  150ASN   HD22 2038   0.360  -3.392  11.787 -0.2491 -0.3520 -1.5883
  150ASN      C 2039   0.583  -3.791  11.816 -0.0623  0.6381 -0.3952
  150ASN      O 2040   0.653  -3.870  11.752  0.0498 -0.0194  0.5291
  151PRO      N 2041   0.452  -3.811  11.834  0.1326 -0.0797  0.2735
  151PRO     CD 2042   0.360  -3.746  11.925 -0.2629  0.1118 -0.2599
  151PRO    HD1 2043   0.284  -3.697  11.864  0.1528  1.0212 -0.0567
  151PRO    HD2 2044   0.397  -3.677  12.001 -2.2725  0.0451  0.8444
  151PRO     CG 2045   0.298  -3.866  11.996  0.2949 -0.1418 -0.1998
  151PRO    HG1 2046   0.362  -3.922  12.064 -0.9063 -3.6250 -1.7059
  151PRO    HG2 2047   0.205  -3.840  12.047  1.3564  0.4003  1.5253
  151PRO     CB 2048   0.270  -3.959  11.878  0.0388 -0.5070  0.1482
  151PRO    HB1 2049   0.270  -4.065  11.904 -0.0145 -1.2329 -2.5022
  151PRO    HB2 2050   0.182  -3.928  11.822  1.7919  2.6052 -1.1258
  151PRO     CA 2051   0.389  -3.932  11.786  0.1094 -0.0995  0.3580
  151PRO     HA 2052   0.463  -4.010  11.807  0.5755  0.4805  0.9415
  151PRO      C 2053   0.339  -3.915  11.644  0.4833  0.2728  0.2695
  151PRO      O 2054   0.328  -3.803  11.594 -0.0524 -0.1086 -0.4846
  152PRO      N 2055   0.291  -4.022  11.579  0.6000  0.3282  0.0905
  152PRO     CD 2056   0.315  -4.160  11.617  0.4333  0.2636 -0.0434
  152PRO    HD1 2057   0.229  -4.213  11.659  0.1809  2.0578  1.8540
  152PRO    HD2 2058   0.386  -4.162  11.699 -0.8026  0.7848  1.0876
  152PRO     CG 2059   0.359  -4.226  11.487 -0.3061  0.3781 -0.3614
  152PRO    HG1 2060   0.352  -4.334  11.494  1.6150  0.1039 -1.6833
  152PRO    HG2 2061   0.462  -4.200  11.461 -0.3169  0.4276 -0.3539
  152PRO     CB 2062   0.258  -4.163  11.391 -0.4683  0.2698 -0.2593
  152PRO    HB1 2063   0.162  -4.215  11.399  0.2987 -1.0579  0.9398
  152PRO    HB2 2064   0.285  -4.183  11.287 -1.8594  0.9345 -0.7734
  152PRO     CA 2065   0.249  -4.019  11.440 -0.0637  0.1133  0.2832
  152PRO     HA 2066   0.320  -3.958  11.385  0.1506 -0.0279  0.3999
  152PRO      C 2067   0.110  -3.960  11.422 -0.2503 -0.3293  0.2455
  152PRO      O 2068   0.039  -3.935  11.519 -0.1934  0.3421  0.1239
  153GLN      N 2069   0.065  -3.931  11.300 -0.1202 -0.0625  0.2592
  153GLN      H 2070   0.125  -3.964  11.225 -0.9573  2.4363 -1.6583
  153GLN     CA 2071  -0.069  -3.885  11.268 -0.0789  0.2027  0.4596
  153GLN     HA 2072  -0.139  -3.912  11.347 -1.3700  0.6131 -0.5260
  153GLN     CB 2073  -0.073  -3.736  11.240  0.0810  0.0855 -0.1979
  153GLN    HB1 2074  -0.171  -3.720  11.195  0.2199 -1.2241 -1.0191
  153GLN    HB2 2075   0.008  -3.716  11.169  1.8462 -2.7343  0.8962
  153GLN     CG 2076  -0.067  -3.664  11.374  0.1978  0.0956 -0.2089
  153GLN    HG1 2077   0.021  -3.702  11.426 -0.1030  1.3398  1.2847
  153GLN    HG2 2078  -0.154  -3.692  11.433  0.7576  0.2105  0.6948
  153GLN     CD 2079  -0.052  -3.514  11.357 -0.4963  0.2647  0.5927
  153GLN    OE1 2080  -0.076  -3.445  11.258 -0.1918 -0.1740  0.2127
  153GLN    NE2 2081  -0.007  -3.441  11.460  0.7739  0.3205  0.0144
  153GLN   HE21 2082   0.032  -3.352  11.433 -0.2312  0.8590  0.2988
  153GLN   HE22 2083   0.038  -3.494  11.533  0.4702 -0.2835 -0.2278
  153GLN      C 2084  -0.110  -3.956  11.140  0.1489 -0.0712  0.5356
  153GLN      O 2085  -0.032  -3.978  11.047  0.0124  0.3153  0.3279
  154GLY      N 2086  -0.241  -3.966  11.115  0.2666 -0.2627 -0.0321
  154GLY      H 2087  -0.305  -3.951  11.191  0.7527 -1.9941  0.7625
  154GLY     CA 2088  -0.288  -3.997  10.982  0.7251  0.0840 -0.2792
  154GLY    HA1 2089  -0.256  -4.097  10.952 -1.3729 -0.7971  0.2198
  154GLY    HA2 2090  -0.245  -3.918  10.921  1.9047  0.5653  1.1131
  154GLY      C 2091  -0.438  -3.998  10.957  0.6975  0.2227 -0.1194
  154GLY      O 2092  -0.495  -4.077  10.881 -0.2568  0.6507  0.1364
  155TYR      N 2093  -0.513  -3.919  11.035 -0.0687 -0.7289  0.1430
  155TYR      H 2094  -0.460  -3.860  11.097  0.8958 -2.5083  1.0818
  155TYR     CA 2095  -0.657  -3.909  11.034 -0.0327 -0.1412 -0.0512
  155TYR     HA 2096  -0.689  -3.959  10.942  1.7361 -0.3202 -0.6047
  155TYR     CB 2097  -0.709  -4.000  11.145  0.0660 -0.2029 -0.0564
  155TYR    HB1 2098  -0.666  -4.098  11.125 -0.2914 -0.4795  0.5121
  155TYR    HB2 2099  -0.672  -3.975  11.245 -0.3517  0.1831  0.0071
  155TYR     CG 2100  -0.858  -4.019  11.131  0.0175  0.0247  0.1270
  155TYR    CD1 2101  -0.909  -4.113  11.040 -0.4262  0.1892  0.2021
  155TYR    HD1 2102  -0.838  -4.167  10.980  0.0003  0.5515  0.3705
  155TYR    CE1 2103  -1.048  -4.125  11.027 -0.3009 -0.7677 -0.3547
  155TYR    HE1 2104  -1.083  -4.191  10.950  2.2146  0.2372 -2.5293
  155TYR     CZ 2105  -1.131  -4.050  11.113  0.1471 -0.4082 -0.2292
  155TYR     OH 2106  -1.266  -4.066  11.110  0.1623 -0.5853  0.0370
  155TYR     HH 2107  -1.310  -4.010  11.175 -0.0575 -1.5737  0.7787
  155TYR    CE2 2108  -1.081  -3.954  11.203 -0.4403 -0.1987 -0.1220
  155TYR    HE2 2109  -1.142  -3.898  11.272 -1.7820  1.1573 -2.2747
  155TYR    CD2 2110  -0.942  -3.937  11.207 -0.4041 -0.5626  0.3050
  155TYR    HD2 2111  -0.889  -3.877  11.279 -0.1527 -0.6500  0.1949
  155TYR      C 2112  -0.720  -3.771  11.037 -0.2739 -0.2495 -0.1367
  155TYR      O 2113  -0.656  -3.678  11.084  0.2223 -0.5824 -0.1509
  156GLY      N 2114  -0.843  -3.752  10.986 -0.4145 -0.4557  0.1241
  156GLY      H 2115  -0.891  -3.840  10.976 -1.6662 -0.2148  2.9809
  156GLY     CA 2116  -0.917  -3.628  10.990  0.0982 -0.1474  0.0661
  156GLY    HA1 2117  -0.844  -3.548  11.006 -0.5931  0.7080 -0.9209
  156GLY    HA2 2118  -0.986  -3.618  11.073  0.9044  0.1749  0.7207
  156GLY      C 2119  -1.000  -3.592  10.868 -0.3847 -0.3563  0.3356
  156GLY      O 2120  -1.087  -3.667  10.822  0.0100 -0.4361 -0.2929
  157GLN      N 2121  -0.979  -3.471  10.815  0.0510 -0.3478  0.5215
  157GLN      H 2122  -0.913  -3.407  10.855  1.0095  0.2580 -1.8782
  157GLN     CA 2123  -1.062  -3.411  10.713  0.1147 -0.2038  0.5566
  157GLN     HA 2124  -1.090  -3.480  10.633  0.1222  1.8995 -1.3717
  157GLN     CB 2125  -1.190  -3.357  10.777  0.1377  0.7636 -0.1910
  157GLN    HB1 2126  -1.222  -3.434  10.847  0.7120  1.4722  0.8855
  157GLN    HB2 2127  -1.166  -3.275  10.845  0.0784  0.8952 -0.3294
  157GLN     CG 2128  -1.290  -3.305  10.675  0.0091 -0.1497 -0.5372
  157GLN    HG1 2129  -1.254  -3.221  10.615 -1.2936  1.5870  0.9774
  157GLN    HG2 2130  -1.314  -3.382  10.601  0.0722 -0.5749 -0.1149
  157GLN     CD 2131  -1.420  -3.263  10.742  0.1733 -0.4474 -0.0290
  157GLN    OE1 2132  -1.433  -3.270  10.864 -0.0606 -0.1183 -0.0315
  157GLN    NE2 2133  -1.529  -3.214  10.682  0.6565  0.3606 -0.2635
  157GLN   HE21 2134  -1.611  -3.210  10.740  0.9448  0.3662  0.1501
  157GLN   HE22 2135  -1.526  -3.213  10.581 -1.7944  0.0265 -0.3956
  157GLN      C 2136  -0.978  -3.301  10.651 -0.2258 -0.2915 -0.0704
  157GLN      O 2137  -0.901  -3.238  10.723 -0.3830  0.1075 -0.2435
  158GLN      N 2138  -0.996  -3.279  10.520 -0.0296  0.0179 -0.0473
  158GLN      H 2139  -1.070  -3.333  10.476 -0.9614 -0.6021  2.1314
  158GLN     CA 2140  -0.926  -3.178  10.443 -0.0588 -0.1535 -0.2996
  158GLN     HA 2141  -0.886  -3.109  10.517  0.4732 -0.1519 -0.5861
  158GLN     CB 2142  -0.807  -3.240  10.371  0.3355  0.1748  0.0648
  158GLN    HB1 2143  -0.743  -3.156  10.344  0.0278  0.2371 -0.4967
  158GLN    HB2 2144  -0.759  -3.304  10.444 -0.0968 -1.7467 -1.2597
  158GLN     CG 2145  -0.827  -3.320  10.242 -0.1080 -0.3505  0.4602
  158GLN    HG1 2146  -0.912  -3.388  10.251 -0.7702  0.4435  0.3208
  158GLN    HG2 2147  -0.843  -3.255  10.156  0.4167 -0.9309 -0.0864
  158GLN     CD 2148  -0.710  -3.412  10.212  0.1710  0.0478  0.3222
  158GLN    OE1 2149  -0.616  -3.379  10.139 -0.1274  0.2644  0.0358
  158GLN    NE2 2150  -0.710  -3.535  10.262 -0.1237 -0.1914 -0.2631
  158GLN   HE21 2151  -0.782  -3.569  10.324  0.5977  0.4780  0.9594
  158GLN   HE22 2152  -0.624  -3.588  10.261  0.2072  0.3246  0.2324
  158GLN      C 2153  -1.023  -3.118  10.343 -0.2213 -0.1241 -0.1262
  158GLN      O 2154  -1.125  -3.177  10.309 -0.0549 -0.1497 -0.5941
  159ASN      N 2155  -0.988  -3.004  10.283 -0.2683  0.1264  0.3243
  159ASN      H 2156  -0.902  -2.966  10.321 -0.2562 -0.4880  0.9153
  159ASN     CA 2157  -1.064  -2.940  10.177 -0.0838 -0.2223 -0.0184
  159ASN     HA 2158  -1.136  -3.016  10.147  1.1284 -0.9923 -1.0647
  159ASN     CB 2159  -1.139  -2.824  10.241  0.1155 -0.0870 -0.0260
  159ASN    HB1 2160  -1.074  -2.746  10.279  0.1447 -0.9675  1.8914
  159ASN    HB2 2161  -1.193  -2.868  10.326 -1.4395  1.7811  0.0367
  159ASN     CG 2162  -1.248  -2.758  10.158  0.3814  0.4301  0.0326
  159ASN    OD1 2163  -1.367  -2.779  10.181  0.5618 -0.6262  0.0567
  159ASN    ND2 2164  -1.213  -2.677  10.058  0.1119 -0.2400 -0.6146
  159ASN   HD21 2165  -1.116  -2.658  10.039  0.0739 -1.0834 -1.6849
  159ASN   HD22 2166  -1.292  -2.643  10.004 -1.9138 -0.9831  1.6703
  159ASN      C 2167  -0.979  -2.885  10.063 -0.0517 -0.4744 -0.1172
  159ASN      O 2168  -1.019  -2.917   9.952 -0.1637 -0.2652 -0.1370
  160GLN      N 2169  -0.861  -2.826  10.088 -0.2999  0.0446 -0.1587
  160GLN      H 2170  -0.832  -2.824  10.185 -0.6597  1.3379 -0.0598
  160GLN     CA 2171  -0.753  -2.832   9.993 -0.0571  0.4525  0.0882
  160GLN     HA 2172  -0.796  -2.832   9.892  0.1877  2.0514 -0.0434
  160GLN     CB 2173  -0.653  -2.718  10.011  0.3759  0.1521 -0.3523
  160GLN    HB1 2174  -0.649  -2.682  10.114 -3.0955 -2.7709  1.0434
  160GLN    HB2 2175  -0.557  -2.756   9.976  0.9145 -0.9148  2.0989
  160GLN     CG 2176  -0.686  -2.596   9.925 -0.1453  0.1278 -0.1923
  160GLN    HG1 2177  -0.696  -2.624   9.820  1.2256 -2.0586  0.1803
  160GLN    HG2 2178  -0.599  -2.532   9.918  0.0051  0.2115  1.9861
  160GLN     CD 2179  -0.810  -2.516   9.963  0.0887  0.0996  0.6428
  160GLN    OE1 2180  -0.856  -2.518  10.077  0.0963 -0.5578  0.6399
  160GLN    NE2 2181  -0.854  -2.435   9.866  0.4969 -0.0724  0.3077
  160GLN   HE21 2182  -0.815  -2.418   9.775 -0.8359  0.6726 -0.1574
  160GLN   HE22 2183  -0.948  -2.404   9.887  1.0562  0.9379  1.4633
  160GLN      C 2184  -0.684  -2.968  10.000 -0.4587  0.2508  0.1226
  160GLN      O 2185  -0.676  -3.016  10.113  0.0572  0.1051  0.0247
  161TYR      N 2186  -0.633  -3.024   9.890 -0.1235 -0.5605  0.6811
  161TYR      H 2187  -0.647  -2.975   9.803 -0.2189  0.7004  1.3770
  161TYR     CA 2188  -0.570  -3.154   9.880  0.5259 -0.2657  0.8664
  161TYR     HA 2189  -0.535  -3.184   9.979 -0.0193  2.1254  1.8615
  161TYR     CB 2190  -0.673  -3.261   9.846 -0.4354  0.8101  0.3316
  161TYR    HB1 2191  -0.622  -3.356   9.857 -0.7831  0.3758 -1.5423
  161TYR    HB2 2192  -0.758  -3.266   9.914 -0.5985 -0.7288  0.0519
  161TYR     CG 2193  -0.723  -3.274   9.704 -0.0566 -0.6535  0.3193
  161TYR    CD1 2194  -0.828  -3.196   9.654  0.6673 -0.0200 -0.2330
  161TYR    HD1 2195  -0.866  -3.114   9.713 -0.5462 -0.9137  0.2595
  161TYR    CE1 2196  -0.874  -3.223   9.525 -0.4350 -0.2971  0.2103
  161TYR    HE1 2197  -0.962  -3.168   9.495  0.6118  1.1509 -0.2753
  161TYR     CZ 2198  -0.807  -3.306   9.433  0.3921  0.3849  0.1840
  161TYR     OH 2199  -0.861  -3.331   9.310 -0.4502 -0.2129  0.6666
  161TYR     HH 2200  -0.819  -3.390   9.247 -1.7796 -0.5067  0.0298
  161TYR    CE2 2201  -0.691  -3.372   9.481  0.3480  0.2062  0.0454
  161TYR    HE2 2202  -0.639  -3.439   9.414 -0.3440 -0.6467  0.3429
  161TYR    CD2 2203  -0.659  -3.363   9.617  0.2583 -0.2100  0.0966
  161TYR    HD2 2204  -0.574  -3.417   9.656 -1.4684 -2.1409  1.3096
  161TYR      C 2205  -0.462  -3.147   9.773  0.0638  0.8320  0.4512
  161TYR      O 2206  -0.480  -3.086   9.669 -0.1355 -0.0988 -0.0750
  162ASN      N 2207  -0.349  -3.216   9.794 -0.2806  0.1251  0.0368
  162ASN      H 2208  -0.344  -3.265   9.882  0.9459 -0.1416 -0.1645
  162ASN     CA 2209  -0.232  -3.214   9.708  0.1289  0.2032  0.5877
  162ASN     HA 2210  -0.196  -3.112   9.707  1.2361 -0.1851 -0.0075
  162ASN     CB 2211  -0.127  -3.304   9.773  0.0254 -0.1645  0.2483
  162ASN    HB1 2212  -0.102  -3.271   9.874  0.3662 -0.8895  0.4081
  162ASN    HB2 2213  -0.165  -3.406   9.784  0.2935 -0.0365  3.0412
  162ASN     CG 2214   0.002  -3.303   9.692 -0.0938  0.1478  0.0634
  162ASN    OD1 2215   0.019  -3.233   9.593 -0.0608 -0.0921 -0.1004
  162ASN    ND2 2216   0.097  -3.378   9.748 -0.0075  0.1018 -0.1467
  162ASN   HD21 2217   0.190  -3.383   9.709 -0.0248  0.0081 -0.1742
  162ASN   HD22 2218   0.080  -3.417   9.839 -2.6556  0.7814 -0.2706
  162ASN      C 2219  -0.269  -3.263   9.569  0.2859  0.1581  0.5621
  162ASN      O 2220  -0.317  -3.374   9.548 -0.4255  0.5623 -0.0032
  163SER      N 2221  -0.256  -3.173   9.471  0.1149 -0.2610  0.1527
  163SER      H 2222  -0.212  -3.087   9.500  0.1625  0.5735 -2.1343
  163SER     CA 2223  -0.315  -3.187   9.339  0.2947 -0.6421  0.1129
  163SER     HA 2224  -0.354  -3.287   9.321 -0.8217 -0.0708 -0.8001
  163SER     CB 2225  -0.427  -3.084   9.324  0.5779 -0.2919  0.3804
  163SER    HB1 2226  -0.386  -2.985   9.342 -0.0207  0.4998 -2.1391
  163SER    HB2 2227  -0.469  -3.082   9.223 -2.0570  0.4368  1.4045
  163SER     OG 2228  -0.527  -3.118   9.417 -0.3961 -0.2236 -0.6266
  163SER     HG 2229  -0.499  -3.108   9.508 -2.1784 -3.4729  0.4533
  163SER      C 2230  -0.211  -3.174   9.229 -0.3802  0.1881 -0.4454
  163SER    OC1 2231  -0.141  -3.071   9.231  0.1765 -0.1922  0.6762
  163SER    OC2 2232  -0.210  -3.264   9.141  0.3819 -0.2351 -0.0172
    1MET      N 2233  11.613   9.688   5.106 -0.2471 -0.2658  0.1052
    1MET     H1 2234  11.558   9.618   5.057  1.9281 -0.0049 -2.9768
    1MET     H2 2235  11.562   9.775   5.109 -0.0141 -0.0729 -1.3132
    1MET     H3 2236  11.689   9.697   5.041  0.1596 -1.5643  0.3689
    1MET     CA 2237  11.658   9.662   5.244 -0.2431  0.2315  0.2015
    1MET     HA 2238  11.720   9.573   5.230 -0.4818 -0.0032  0.6380
    1MET     CB 2239  11.723   9.774   5.325 -0.2041  0.5118 -0.2140
    1MET    HB1 2240  11.749   9.742   5.426  1.5148  0.0439 -0.7619
    1MET    HB2 2241  11.660   9.862   5.324 -2.9376 -1.3258 -0.7238
    1MET     CG 2242  11.860   9.809   5.267  0.3165  0.0688  0.7335
    1MET    HG1 2243  11.903   9.891   5.325  0.6256  1.1697 -0.9873
    1MET    HG2 2244  11.843   9.858   5.171  1.3858  1.8150  1.3928
    1MET     SD 2245  11.984   9.678   5.255 -0.0856 -0.2239 -0.3136
    1MET     CE 2246  12.139   9.764   5.218  0.0817 -0.0473  0.7737
    1MET    HE1 2247  12.220   9.690   5.225  0.0850 -0.1928 -0.6047
    1MET    HE2 2248  12.155   9.844   5.291  0.8320 -0.1216  0.7033
    1MET    HE3 2249  12.129   9.808   5.119 -1.0621  0.9735  1.3176
    1MET      C 2250  11.550   9.605   5.334  0.0352  0.0766  0.4408
    1MET      O 2251  11.575   9.499   5.390  0.6019 -0.2065 -0.3377
    2ALA      N 2252  11.436   9.674   5.347  0.1847  0.2544  0.8182
    2ALA      H 2253  11.427   9.769   5.315 -0.2971  0.1584  0.6625
    2ALA     CA 2254  11.326   9.634   5.432 -0.0076 -0.2724  0.3281
    2ALA     HA 2255  11.371   9.592   5.522 -2.2136  1.3557  2.3086
    2ALA     CB 2256  11.248   9.759   5.472 -0.1568 -0.3089  0.1504
    2ALA    HB1 2257  11.156   9.776   5.416 -0.6700 -1.1233  0.7312
    2ALA    HB2 2258  11.218   9.754   5.576 -0.8468  0.2223 -0.0181
    2ALA    HB3 2259  11.315   9.845   5.467 -0.3167 -0.2501 -2.1664
    2ALA      C 2260  11.238   9.529   5.365  0.3193 -0.3156 -0.0344
    2ALA      O 2261  11.239   9.519   5.243 -0.3061 -0.2873 -0.0438
    3SER      N 2262  11.148   9.462   5.437 -0.3046  0.6156  0.0681
    3SER      H 2263  11.140   9.473   5.537  2.0822  1.6040  0.2093
    3SER     CA 2264  11.074   9.351   5.379  0.6648  0.0631 -0.1285
    3SER     HA 2265  11.141   9.276   5.336 -1.9206 -3.1565  0.9962
    3SER     CB 2266  11.004   9.273   5.490 -0.8938  0.0567 -1.0883
    3SER    HB1 2267  10.971   9.182   5.439  1.3748 -1.1928 -0.4933
    3SER    HB2 2268  11.075   9.234   5.563 -1.1758 -0.4392 -1.0711
    3SER     OG 2269  10.899   9.337   5.558  0.1278  0.9247 -0.3115
    3SER     HG 2270  10.894   9.302   5.647 -1.0350 -0.7513 -0.9913
    3SER      C 2271  10.987   9.388   5.260  0.1541 -0.2434  0.1494
    3SER      O 2272  10.958   9.300   5.178  0.2453 -0.2030  0.0750
    4ASN      N 2273  10.947   9.514   5.247  0.1854 -0.3215 -0.7577
    4ASN      H 2274  10.971   9.572   5.326 -1.4435 -0.6187 -0.0148
    4ASN     CA 2275  10.870   9.577   5.142 -0.1546  0.2082 -0.1945
    4ASN     HA 2276  10.849   9.501   5.067 -1.0662 -0.1214  0.3760
    4ASN     CB 2277  10.733   9.614   5.199 -0.2750 -0.0134 -0.3381
    4ASN    HB1 2278  10.705   9.533   5.267 -1.7577 -1.1771 -2.2455
    4ASN    HB2 2279  10.742   9.715   5.240 -2.3665  0.0145  0.1696
    4ASN     CG 2280  10.615   9.627   5.105 -0.1232 -0.1615 -0.5508
    4ASN    OD1 2281  10.616   9.586   4.989  0.3060 -0.2253 -0.5241
    4ASN    ND2 2282  10.498   9.675   5.149  0.1418 -0.4936  0.5403
    4ASN   HD21 2283  10.498   9.703   5.246  1.9353  0.0020  0.4477
    4ASN   HD22 2284  10.429   9.692   5.078  0.9595  0.5812 -0.0438
    4ASN      C 2285  10.941   9.693   5.073 -0.1565  0.0021 -0.5436
    4ASN      O 2286  10.882   9.788   5.023 -0.4028 -0.0044 -0.2709
    5ASP      N 2287  11.075   9.686   5.068 -0.0722  0.2773  0.7831
    5ASP      H 2288  11.121   9.619   5.127  0.8551 -1.4700 -1.7212
    5ASP     CA 2289  11.160   9.788   5.011 -0.2692  0.2749  0.4838
    5ASP     HA 2290  11.103   9.857   4.948 -0.8432 -1.4336 -0.9442
    5ASP     CB 2291  11.216   9.872   5.125 -0.7729  0.3167  0.7041
    5ASP    HB1 2292  11.138   9.916   5.187 -0.2675  0.2347  1.4059
    5ASP    HB2 2293  11.265   9.794   5.183  0.5213  0.7843  0.2800
    5ASP     CG 2294  11.315   9.979   5.080 -0.5623 -0.4399 -0.6910
    5ASP    OD1 2295  11.435   9.950   5.093 -0.5987 -0.3248 -0.0910
    5ASP    OD2 2296  11.279  10.083   5.021  0.2088  0.2102 -0.0402
    5ASP      C 2297  11.269   9.731   4.921 -0.4695  0.4823  0.1060
    5ASP      O 2298  11.380   9.704   4.966 -0.5894 -0.4001 -0.1104
    6TYR      N 2299  11.237   9.717   4.792 -0.1973 -0.3751  0.1272
    6TYR      H 2300  11.142   9.731   4.760  0.3179  0.6342 -1.0356
    6TYR     CA 2301  11.326   9.686   4.682 -0.1459 -0.2167  0.1245
    6TYR     HA 2302  11.420   9.732   4.714 -0.0214 -0.0666 -0.4475
    6TYR     CB 2303  11.338   9.535   4.665  0.4864 -0.2222  0.5492
    6TYR    HB1 2304  11.339   9.492   4.765 -0.3192 -0.2227  0.5642
    6TYR    HB2 2305  11.249   9.499   4.612  1.8074 -3.6628  0.3932
    6TYR     CG 2306  11.463   9.504   4.586 -0.0218 -0.2556 -0.2517
    6TYR    CD1 2307  11.590   9.524   4.641 -0.3216 -0.1893  0.4350
    6TYR    HD1 2308  11.599   9.549   4.745  2.7665  1.0792 -0.0268
    6TYR    CE1 2309  11.701   9.502   4.558 -0.3316  0.6004  0.2006
    6TYR    HE1 2310  11.800   9.520   4.598 -0.4500 -1.0731  1.3608
    6TYR     CZ 2311  11.694   9.459   4.424  0.1465  0.0046  0.3609
    6TYR     OH 2312  11.806   9.434   4.352 -0.1507  0.2909 -0.2018
    6TYR     HH 2313  11.780   9.396   4.267  0.7444 -0.9248  0.0420
    6TYR    CE2 2314  11.563   9.436   4.378 -0.3191  1.3591  0.9447
    6TYR    HE2 2315  11.559   9.401   4.275  2.8235  0.3042  1.0612
    6TYR    CD2 2316  11.449   9.451   4.457 -1.4290  0.5151 -0.4364
    6TYR    HD2 2317  11.348   9.431   4.422 -2.2401  3.0095  0.2381
    6TYR      C 2318  11.288   9.748   4.548  0.0829  0.2244  0.2606
    6TYR      O 2319  11.171   9.754   4.512 -0.0917 -0.4121  0.6989
    7THR      N 2320  11.388   9.790   4.470 -0.1569 -0.0373 -0.1949
    7THR      H 2321  11.477   9.791   4.519 -0.5201 -0.3022  0.4809
    7THR     CA 2322  11.383   9.851   4.339 -0.1573  0.1646 -0.1012
    7THR     HA 2323  11.292   9.819   4.290 -1.1332  0.0924  1.6785
    7THR     CB 2324  11.380  10.004   4.339 -0.1184  0.1651  0.0106
    7THR     HB 2325  11.409  10.043   4.242 -0.1876  0.8739  0.2710
    7THR    CG2 2326  11.244  10.060   4.379 -0.3580 -0.2396 -0.2268
    7THR   HG21 2327  11.205  10.026   4.475 -0.3831  1.2961  0.3444
    7THR   HG22 2328  11.257  10.168   4.391  1.7901 -0.6310  1.7762
    7THR   HG23 2329  11.169  10.043   4.303  0.8312  1.2243 -1.8067
    7THR    OG1 2330  11.464  10.076   4.427  0.1094 -0.2839  0.1633
    7THR    HG1 2331  11.449  10.049   4.518 -1.1100 -1.5601 -0.3790
    7THR      C 2332  11.497   9.797   4.254 -0.2889  0.1743 -0.2852
    7THR      O 2333  11.470   9.708   4.173  0.0024 -0.1759 -0.0011
    8GLN      N 2334  11.617   9.856   4.266 -0.6048  0.7745 -0.0179
    8GLN      H 2335  11.625   9.922   4.342  0.5814 -0.8412  1.3271
    8GLN     CA 2336  11.737   9.805   4.202 -0.6255  0.2778  0.3336
    8GLN     HA 2337  11.735   9.696   4.199  0.2121  0.2513  0.5627
    8GLN     CB 2338  11.749   9.860   4.061 -0.2418  0.0086  0.2600
    8GLN    HB1 2339  11.844   9.828   4.018  0.2987  0.9901  0.7108
    8GLN    HB2 2340  11.671   9.820   3.996  1.8806  0.6654 -2.9319
    8GLN     CG 2341  11.746  10.012   4.043  0.2057 -0.0590 -0.4288
    8GLN    HG1 2342  11.829  10.050   4.102 -0.3278  0.2946  0.0993
    8GLN    HG2 2343  11.656  10.062   4.079 -0.0412  0.5473 -1.8052
    8GLN     CD 2344  11.765  10.052   3.897 -0.0361 -0.6143 -0.6185
    8GLN    OE1 2345  11.870  10.051   3.834  0.3457 -0.3148 -0.0009
    8GLN    NE2 2346  11.654  10.090   3.833 -0.1832 -0.0345 -0.0411
    8GLN   HE21 2347  11.564  10.059   3.869 -0.9051 -0.6643 -2.2098
    8GLN   HE22 2348  11.673  10.107   3.735 -0.5518 -1.3215 -0.3658
    8GLN      C 2349  11.863   9.842   4.279 -0.1820 -0.2057 -0.1515
    8GLN      O 2350  11.872   9.946   4.344  0.3953 -0.0813 -0.4307
    9GLN      N 2351  11.969   9.764   4.259  0.0778 -0.0347  0.5284
    9GLN      H 2352  11.961   9.693   4.188  2.1445  0.2292 -0.0337
    9GLN     CA 2353  12.094   9.767   4.332  0.6467 -0.1748 -0.4211
    9GLN     HA 2354  12.086   9.817   4.429 -1.5209 -2.6022  0.7663
    9GLN     CB 2355  12.121   9.625   4.380  0.6074 -0.0937 -0.1555
    9GLN    HB1 2356  12.183   9.619   4.469 -1.1312 -1.1225  1.0499
    9GLN    HB2 2357  12.029   9.573   4.407  0.5946  1.0232  2.2073
    9GLN     CG 2358  12.196   9.537   4.280 -0.0738 -0.0394 -0.7237
    9GLN    HG1 2359  12.145   9.525   4.185 -2.2743 -1.0643  0.5111
    9GLN    HG2 2360  12.297   9.578   4.273 -0.1010  0.1722  0.0269
    9GLN     CD 2361  12.208   9.397   4.339 -0.1572  0.1315 -0.2908
    9GLN    OE1 2362  12.302   9.360   4.409 -0.3338 -0.1488 -0.2034
    9GLN    NE2 2363  12.106   9.316   4.309 -0.2381  0.1837 -0.1561
    9GLN   HE21 2364  12.098   9.228   4.358  0.0032  0.6080  0.6727
    9GLN   HE22 2365  12.033   9.347   4.246 -0.9586 -0.0859  0.5359
    9GLN      C 2366  12.208   9.831   4.255  0.8197 -0.4379 -0.3861
    9GLN      O 2367  12.211   9.830   4.132 -0.0883  0.1314 -0.4204
   10ALA      N 2368  12.310   9.877   4.328  0.1534  0.5261 -0.0396
   10ALA      H 2369  12.302   9.865   4.428  0.5105 -1.8906 -0.2358
   10ALA     CA 2370  12.427   9.933   4.263  0.2403  0.2106 -0.1588
   10ALA     HA 2371  12.384  10.013   4.203 -0.3096 -0.5994 -0.8576
   10ALA     CB 2372  12.514   9.984   4.378 -0.0690  0.3419  0.0168
   10ALA    HB1 2373  12.599  10.038   4.339  0.2374  0.6832  1.1259
   10ALA    HB2 2374  12.464  10.059   4.440 -0.8854 -0.7399  0.7157
   10ALA    HB3 2375  12.549   9.899   4.437 -0.1576  0.6109  0.4675
   10ALA      C 2376  12.501   9.828   4.181  0.0362 -0.2516  0.2448
   10ALA      O 2377  12.525   9.714   4.218 -0.2998 -0.3760  0.0848
   11THR      N 2378  12.551   9.868   4.064 -0.1030 -0.6141  0.0613
   11THR      H 2379  12.537   9.967   4.047 -1.4887 -0.8188 -0.1455
   11THR     CA 2380  12.631   9.794   3.969  0.7762  0.0802  0.2487
   11THR     HA 2381  12.572   9.706   3.942 -2.9016  1.3955  3.2025
   11THR     CB 2382  12.659   9.875   3.843  0.1104 -0.0578  0.0057
   11THR     HB 2383  12.711   9.967   3.868 -2.0971  1.7274 -1.6265
   11THR    CG2 2384  12.734   9.798   3.734  0.0518 -0.2371  0.0906
   11THR   HG21 2385  12.752   9.861   3.646 -1.7168  1.8972  1.1584
   11THR   HG22 2386  12.682   9.703   3.722  0.8265 -0.6322 -0.1995
   11THR   HG23 2387  12.831   9.763   3.768  0.2135 -0.4146 -0.5378
   11THR    OG1 2388  12.539   9.915   3.782  0.0383  0.0070  0.1928
   11THR    HG1 2389  12.570   9.975   3.713 -0.4066 -1.1493 -1.0430
   11THR      C 2390  12.759   9.745   4.036  0.6336 -0.6796 -0.0205
   11THR      O 2391  12.833   9.827   4.090 -0.1978 -0.0923  0.2622
   12GLN      N 2392  12.788   9.616   4.019  0.5005 -0.7065 -0.0521
   12GLN      H 2393  12.718   9.567   3.966  0.5220  0.6118 -1.3536
   12GLN     CA 2394  12.915   9.549   4.039  0.3911 -0.8584  0.1353
   12GLN     HA 2395  12.987   9.630   4.027 -0.7822  0.1512 -0.2870
   12GLN     CB 2396  12.923   9.498   4.183  0.2083 -0.4474  0.2934
   12GLN    HB1 2397  12.915   9.583   4.250 -0.1379  0.1857 -0.5370
   12GLN    HB2 2398  12.859   9.412   4.206 -0.9457  0.4391  0.5033
   12GLN     CG 2399  13.064   9.445   4.207  0.3588 -0.1136  0.1534
   12GLN    HG1 2400  13.077   9.345   4.166  0.9058 -0.1325  0.3682
   12GLN    HG2 2401  13.141   9.501   4.154  1.4382 -1.1215  0.6143
   12GLN     CD 2402  13.103   9.445   4.355  0.1029  0.3662  0.2246
   12GLN    OE1 2403  13.103   9.339   4.417  0.6372  0.0857 -0.2466
   12GLN    NE2 2404  13.120   9.559   4.421  0.4196  0.2419  0.3571
   12GLN   HE21 2405  13.113   9.645   4.369 -1.6372  0.4692  0.9223
   12GLN   HE22 2406  13.122   9.545   4.521 -1.7132 -0.7451  0.3121
   12GLN      C 2407  12.935   9.441   3.934  0.3362 -0.1712 -0.5938
   12GLN      O 2408  12.835   9.376   3.903  0.0464  0.0250 -0.0817
   13SER      N 2409  13.059   9.421   3.890  0.4805  0.6344 -0.5697
   13SER      H 2410  13.142   9.470   3.922  0.0569  1.7761 -1.1642
   13SER     CA 2411  13.091   9.317   3.793  0.6124  0.0946  0.0455
   13SER     HA 2412  13.009   9.245   3.790  1.5081 -1.0174  1.1730
   13SER     CB 2413  13.119   9.373   3.654  0.3817  0.9033  0.3164
   13SER    HB1 2414  13.198   9.448   3.650  1.8954 -0.6777 -0.8435
   13SER    HB2 2415  13.139   9.289   3.587 -1.5030 -0.4943  1.3954
   13SER     OG 2416  13.004   9.438   3.603  0.0959 -0.0991 -0.3607
   13SER     HG 2417  13.004   9.513   3.543 -1.1709 -1.6002 -2.3270
   13SER      C 2418  13.202   9.225   3.840  0.0324 -0.4054  0.4449
   13SER      O 2419  13.271   9.250   3.939  0.5385 -0.2550  0.0545
   14TYR      N 2420  13.228   9.114   3.770  0.1527  0.0615 -0.2548
   14TYR      H 2421  13.183   9.108   3.680  0.3682 -0.0814 -0.3534
   14TYR     CA 2422  13.308   9.001   3.814  0.1740  0.2405  0.1721
   14TYR     HA 2423  13.384   9.026   3.888  0.4179  1.5749 -0.4816
   14TYR     CB 2424  13.220   8.898   3.884  0.4106 -0.1566 -0.1150
   14TYR    HB1 2425  13.159   8.845   3.810  0.5784 -2.1921  1.1331
   14TYR    HB2 2426  13.138   8.937   3.943  1.7283  2.1045  0.3360
   14TYR     CG 2427  13.294   8.801   3.972 -0.2620 -0.2768  0.3223
   14TYR    CD1 2428  13.345   8.853   4.092  0.0856  0.1810 -0.0171
   14TYR    HD1 2429  13.322   8.955   4.119 -2.4106 -0.2144 -0.3509
   14TYR    CE1 2430  13.416   8.766   4.176 -0.1085  0.0008 -0.0371
   14TYR    HE1 2431  13.455   8.807   4.267 -1.6031  1.1595  0.1155
   14TYR     CZ 2432  13.446   8.633   4.138  0.3640 -0.0927  0.6487
   14TYR     OH 2433  13.518   8.552   4.221  0.4099 -0.0648  0.6377
   14TYR     HH 2434  13.541   8.597   4.301  2.4346 -1.1544  0.7214
   14TYR    CE2 2435  13.402   8.588   4.012 -0.3357 -0.2154  0.9279
   14TYR    HE2 2436  13.431   8.491   3.975 -3.1925  0.1240 -2.7982
   14TYR    CD2 2437  13.325   8.671   3.930 -0.2142 -0.3754  0.6498
   14TYR    HD2 2438  13.288   8.631   3.836 -0.2648 -2.0759  1.3603
   14TYR      C 2439  13.373   8.940   3.691 -0.0648  0.1883  0.0708
   14TYR      O 2440  13.316   8.967   3.586  0.1156 -0.5941 -0.2346
   15GLY      N 2441  13.484   8.865   3.693  0.1127  0.4040 -0.9757
   15GLY      H 2442  13.527   8.845   3.782 -0.9762 -1.5651 -0.8229
   15GLY     CA 2443  13.550   8.816   3.574  0.5670 -0.6411 -0.3057
   15GLY    HA1 2444  13.557   8.897   3.502 -2.0953 -1.4437 -1.5800
   15GLY    HA2 2445  13.653   8.787   3.598  0.7831 -0.5756 -1.1186
   15GLY      C 2446  13.473   8.705   3.505 -0.2040 -0.2540 -0.0699
   15GLY      O 2447  13.386   8.635   3.557 -0.3088  0.3291  0.5485
   16ALA      N 2448  13.508   8.677   3.379  0.5636 -0.4678  0.1875
   16ALA      H 2449  13.586   8.732   3.345 -0.1415 -1.2998 -3.0676
   16ALA     CA 2450  13.464   8.572   3.290 -0.2025  0.0642 -0.0788
   16ALA     HA 2451  13.358   8.548   3.302 -0.4663  0.1194 -2.0757
   16ALA     CB 2452  13.484   8.623   3.148  0.3696 -0.4420 -0.1845
   16ALA    HB1 2453  13.455   8.548   3.075  0.6570  0.5078 -1.3114
   16ALA    HB2 2454  13.587   8.656   3.129  0.0004  2.7251  2.3969
   16ALA    HB3 2455  13.424   8.710   3.125  0.0766 -0.7888 -0.7612
   16ALA      C 2456  13.537   8.443   3.328  0.0829  0.3868  0.4813
   16ALA      O 2457  13.658   8.432   3.342  0.2026  0.4499 -0.4494
   17TYR      N 2458  13.461   8.333   3.324  0.4624  0.1502 -0.4128
   17TYR      H 2459  13.364   8.345   3.301  0.3788 -1.0331 -0.7136
   17TYR     CA 2460  13.514   8.199   3.334 -0.4353 -0.2142 -0.5050
   17TYR     HA 2461  13.613   8.202   3.289 -0.2632  1.3094 -0.0637
   17TYR     CB 2462  13.515   8.165   3.483 -0.0448  0.5354 -0.3329
   17TYR    HB1 2463  13.546   8.060   3.485 -3.0068 -0.4273  1.6869
   17TYR    HB2 2464  13.414   8.161   3.524  1.2714  3.1611  3.8071
   17TYR     CG 2465  13.624   8.230   3.566  0.2282 -0.3255 -0.0006
   17TYR    CD1 2466  13.601   8.354   3.626  0.7849  0.1016 -0.6648
   17TYR    HD1 2467  13.503   8.395   3.610  1.3412  1.4919 -0.6646
   17TYR    CE1 2468  13.710   8.421   3.686  0.1243  0.1417  0.5282
   17TYR    HE1 2469  13.697   8.514   3.739  0.2667  1.1769 -1.1631
   17TYR     CZ 2470  13.839   8.365   3.680 -0.0571 -0.2386  0.0455
   17TYR     OH 2471  13.937   8.431   3.748  0.1722 -0.0252 -0.4864
   17TYR     HH 2472  14.024   8.394   3.732  0.3184 -0.2704  0.7772
   17TYR    CE2 2473  13.863   8.249   3.604  0.1374 -0.1094 -0.0891
   17TYR    HE2 2474  13.962   8.216   3.576  0.5453  1.1966 -0.2432
   17TYR    CD2 2475  13.754   8.182   3.547  0.2276 -0.3239 -0.0117
   17TYR    HD2 2476  13.771   8.098   3.482 -0.6598  0.4665 -1.3158
   17TYR      C 2477  13.433   8.103   3.248 -0.5487 -0.2467 -0.3633
   17TYR      O 2478  13.312   8.114   3.234 -0.5405  0.3356 -0.0163
   18PRO      N 2479  13.499   7.995   3.205 -0.0086 -0.0885  0.0506
   18PRO     CD 2480  13.642   7.975   3.192  0.0151  0.1502 -0.0558
   18PRO    HD1 2481  13.702   8.007   3.278  1.4878  0.0079 -0.9873
   18PRO    HD2 2482  13.686   8.027   3.107  0.4347  1.4652  0.9323
   18PRO     CG 2483  13.670   7.829   3.161  0.1737  0.2147 -0.2189
   18PRO    HG1 2484  13.757   7.801   3.101 -1.1575  0.4707 -2.3797
   18PRO    HG2 2485  13.672   7.765   3.249 -1.1480 -0.3323 -0.5527
   18PRO     CB 2486  13.540   7.794   3.088  0.0090 -0.0722  0.2081
   18PRO    HB1 2487  13.521   7.687   3.087  2.7872 -0.6330 -0.5684
   18PRO    HB2 2488  13.550   7.829   2.986  1.9457 -1.5711 -0.1706
   18PRO     CA 2489  13.431   7.875   3.159 -0.1417  0.0778 -0.1902
   18PRO     HA 2490  13.351   7.899   3.090 -0.2725  0.2458  0.0176
   18PRO      C 2491  13.363   7.805   3.275  0.4623 -0.2625 -0.0370
   18PRO      O 2492  13.399   7.819   3.392  0.2264 -0.0981  0.0164
   19THR      N 2493  13.270   7.713   3.248  0.1514 -0.0234  0.2194
   19THR      H 2494  13.248   7.717   3.149 -0.5401  2.3282  0.3978
   19THR     CA 2495  13.210   7.621   3.342  0.3967 -0.3226  0.0811
   19THR     HA 2496  13.185   7.688   3.425  1.5713 -0.1256  0.2926
   19THR     CB 2497  13.087   7.541   3.299 -0.0760  0.3863  0.1012
   19THR     HB 2498  13.066   7.472   3.381 -1.1347  1.3456  0.6700
   19THR    CG2 2499  12.972   7.634   3.263 -0.4431 -0.4149 -0.8410
   19THR   HG21 2500  12.883   7.575   3.242 -0.8625 -0.3649  0.6607
   19THR   HG22 2501  12.958   7.692   3.355  0.1484  0.3801 -1.2429
   19THR   HG23 2502  13.004   7.701   3.183 -0.3109 -0.6732 -1.0047
   19THR    OG1 2503  13.120   7.468   3.183 -0.1121  0.0670  0.2892
   19THR    HG1 2504  13.042   7.434   3.140  0.6809 -1.3691 -0.0622
   19THR      C 2505  13.318   7.530   3.400  0.4544  0.0223  0.5261
   19THR      O 2506  13.421   7.507   3.338  0.2887 -0.0084  0.2584
   20GLN      N 2507  13.293   7.474   3.518 -0.4561 -0.5336  0.0884
   20GLN      H 2508  13.206   7.493   3.567  1.1981  1.9905  2.3899
   20GLN     CA 2509  13.380   7.391   3.598  0.1760 -0.1423 -0.1882
   20GLN     HA 2510  13.444   7.336   3.529 -1.0687 -0.6244 -0.9895
   20GLN     CB 2511  13.469   7.481   3.683  0.3645 -0.1912 -0.3317
   20GLN    HB1 2512  13.394   7.537   3.740 -1.9783 -1.4378 -2.0038
   20GLN    HB2 2513  13.528   7.427   3.757 -0.8361 -0.0929  0.7352
   20GLN     CG 2514  13.556   7.579   3.605  0.1165  0.0764 -0.2771
   20GLN    HG1 2515  13.488   7.642   3.549 -2.4493 -2.3761 -0.1379
   20GLN    HG2 2516  13.621   7.520   3.540  0.7826  0.0895  0.3604
   20GLN     CD 2517  13.640   7.657   3.706 -0.1501  0.1042 -0.0758
   20GLN    OE1 2518  13.754   7.619   3.729 -0.1594  0.2272  0.1681
   20GLN    NE2 2519  13.599   7.768   3.767 -0.4702 -0.1805  0.2363
   20GLN   HE21 2520  13.506   7.805   3.755 -0.9942 -0.8350  2.0065
   20GLN   HE22 2521  13.665   7.814   3.828  0.3713  0.5483 -1.1665
   20GLN      C 2522  13.300   7.304   3.694  0.1340  0.1083  0.0031
   20GLN      O 2523  13.182   7.331   3.717  0.0560 -0.1636 -0.0736
   21PRO      N 2524  13.356   7.206   3.765 -0.2278  0.1511  0.3547
   21PRO     CD 2525  13.484   7.143   3.742 -0.0951  0.4665  0.2211
   21PRO    HD1 2526  13.574   7.205   3.741  0.9759 -0.9908 -1.4011
   21PRO    HD2 2527  13.482   7.090   3.647 -2.0666  0.8545  0.0064
   21PRO     CG 2528  13.508   7.037   3.849 -0.0899  0.5995  0.3519
   21PRO    HG1 2529  13.565   7.073   3.935 -1.8969 -0.6413  2.1836
   21PRO    HG2 2530  13.555   6.947   3.811  0.5053  0.1172  2.1044
   21PRO     CB 2531  13.363   6.997   3.877  0.0788  0.0270  0.4348
   21PRO    HB1 2532  13.363   6.967   3.981  4.1800  1.5124  1.0572
   21PRO    HB2 2533  13.325   6.926   3.804  0.4697  1.6336 -1.4409
   21PRO     CA 2534  13.281   7.125   3.859  0.1914  0.1322  0.6743
   21PRO     HA 2535  13.187   7.111   3.807  0.3815  5.1864 -1.6599
   21PRO      C 2536  13.257   7.199   3.990 -0.2704  0.1348  0.5879
   21PRO      O 2537  13.334   7.286   4.029 -0.4087  0.2147  0.6810
   22GLY      N 2538  13.148   7.173   4.062 -0.7533  0.3675 -0.0450
   22GLY      H 2539  13.132   7.231   4.144  0.4731  0.5632  0.0762
   22GLY     CA 2540  13.062   7.059   4.041  0.2249 -0.4975  0.5460
   22GLY    HA1 2541  12.989   7.065   3.960  0.9189 -2.2708 -0.2682
   22GLY    HA2 2542  13.117   6.969   4.012 -1.0872 -1.2612  0.3265
   22GLY      C 2543  12.987   7.024   4.168 -0.7331  0.1989  0.1819
   22GLY      O 2544  12.998   7.093   4.269 -0.0946 -0.1957  0.3872
   23GLN      N 2545  12.911   6.914   4.168 -0.8100  0.2523 -0.3817
   23GLN      H 2546  12.907   6.858   4.084  0.6845 -1.6236  0.6901
   23GLN     CA 2547  12.852   6.855   4.286  0.3839  0.4648  0.3434
   23GLN     HA 2548  12.893   6.906   4.373  1.3074  1.8318 -0.8401
   23GLN     CB 2549  12.703   6.887   4.281  0.3618  0.3079 -0.1033
   23GLN    HB1 2550  12.656   6.833   4.199  1.2265 -1.6826  0.6423
   23GLN    HB2 2551  12.659   6.849   4.374 -0.2760  0.4996 -0.3238
   23GLN     CG 2552  12.659   7.033   4.276  0.3224  0.2772 -0.6112
   23GLN    HG1 2553  12.708   7.079   4.189 -1.8352 -0.8725 -2.5580
   23GLN    HG2 2554  12.553   7.039   4.250  0.6272  1.9008 -1.6536
   23GLN     CD 2555  12.671   7.104   4.410  0.0703 -0.5664 -0.1349
   23GLN    OE1 2556  12.580   7.108   4.491  0.6005 -0.3764  0.4631
   23GLN    NE2 2557  12.789   7.160   4.441  0.0518 -0.6774  0.1364
   23GLN   HE21 2558  12.870   7.157   4.380 -0.1341 -0.5408 -0.1212
   23GLN   HE22 2559  12.802   7.195   4.534 -1.7688  0.2095  0.0880
   23GLN      C 2560  12.875   6.705   4.274  0.0617  0.4508 -0.1555
   23GLN      O 2561  12.948   6.669   4.182 -0.2972  0.2704 -0.3693
   24GLY      N 2562  12.820   6.627   4.368 -0.2133  0.0840 -0.6203
   24GLY      H 2563  12.779   6.661   4.454 -0.1270 -4.2005  1.3481
   24GLY     CA 2564  12.839   6.484   4.367  0.3127  0.1416  0.1438
   24GLY    HA1 2565  12.768   6.434   4.432 -0.8003  1.0387 -0.3620
   24GLY    HA2 2566  12.814   6.438   4.270 -1.0918 -0.1585  0.6210
   24GLY      C 2567  12.976   6.422   4.394  0.3360  0.0946 -0.0741
   24GLY      O 2568  13.079   6.489   4.387 -0.2814  1.0855  0.1514
   25TYR      N 2569  12.985   6.293   4.427 -0.0383 -0.2075 -1.0988
   25TYR      H 2570  12.900   6.244   4.447  0.6230 -1.7019 -1.7824
   25TYR     CA 2571  13.107   6.228   4.470 -0.5740 -0.5190 -0.0372
   25TYR     HA 2572  13.192   6.285   4.433  0.0599 -1.0268  0.5812
   25TYR     CB 2573  13.123   6.228   4.622  0.3462  0.4143 -0.1226
   25TYR    HB1 2574  13.033   6.181   4.662 -0.3592  1.4786 -0.4331
   25TYR    HB2 2575  13.121   6.331   4.657 -1.4218 -0.0031  1.1097
   25TYR     CG 2576  13.249   6.162   4.674  0.0421  0.2284  0.3879
   25TYR    CD1 2577  13.247   6.033   4.727  0.1515  0.0500 -0.0433
   25TYR    HD1 2578  13.154   5.981   4.746 -0.2806  0.7350 -0.2419
   25TYR    CE1 2579  13.364   5.969   4.768  0.0111 -0.1946 -0.0210
   25TYR    HE1 2580  13.359   5.865   4.797 -2.8021 -0.1448 -0.0719
   25TYR     CZ 2581  13.486   6.036   4.748  0.1032 -0.3306  0.0763
   25TYR     OH 2582  13.600   5.966   4.772 -0.1042 -0.5757  0.3416
   25TYR     HH 2583  13.682   6.007   4.743 -0.2693  1.0934  2.0662
   25TYR    CE2 2584  13.486   6.165   4.690 -0.3677 -0.3985 -0.0736
   25TYR    HE2 2585  13.583   6.208   4.674  0.2330 -2.7088 -4.1144
   25TYR    CD2 2586  13.369   6.230   4.649 -0.0817  0.4967  0.5167
   25TYR    HD2 2587  13.373   6.329   4.604 -1.4027  0.1127 -0.4986
   25TYR      C 2588  13.128   6.087   4.416  0.3755 -0.0774 -0.8311
   25TYR      O 2589  13.034   6.012   4.391  0.7814 -0.6523 -0.6435
   26SER      N 2590  13.254   6.043   4.414  0.3155 -0.2507 -0.7602
   26SER      H 2591  13.330   6.105   4.438  1.5934 -2.3664  1.0229
   26SER     CA 2592  13.293   5.906   4.389 -0.0788 -0.5114  0.0460
   26SER     HA 2593  13.234   5.835   4.448  0.4814  0.1216  1.4169
   26SER     CB 2594  13.278   5.878   4.240 -0.8398  0.0419  0.0137
   26SER    HB1 2595  13.330   5.957   4.186  0.5777 -0.5015  0.5540
   26SER    HB2 2596  13.335   5.787   4.224  0.5152  1.0638 -1.2723
   26SER     OG 2597  13.147   5.869   4.188 -0.9070 -0.5378  0.2734
   26SER     HG 2598  13.098   5.942   4.225 -0.2721 -0.6257  1.3223
   26SER      C 2599  13.436   5.881   4.434  0.0521 -0.4172 -0.3207
   26SER      O 2600  13.527   5.961   4.414  0.2092 -0.5338 -0.0772
   27GLN      N 2601  13.467   5.759   4.477  0.3480 -0.2559 -0.0728
   27GLN      H 2602  13.391   5.695   4.458 -0.9726  1.9895 -3.2900
   27GLN     CA 2603  13.594   5.705   4.522  0.4764  0.1333  0.0279
   27GLN     HA 2604  13.635   5.783   4.588 -0.3491  0.1487  0.5367
   27GLN     CB 2605  13.565   5.580   4.605  0.0978  0.2576  0.0843
   27GLN    HB1 2606  13.500   5.511   4.551  0.0338 -0.4137  1.0143
   27GLN    HB2 2607  13.658   5.529   4.627 -0.8194 -0.5909  2.2602
   27GLN     CG 2608  13.480   5.612   4.727 -0.3462 -0.1279 -0.1215
   27GLN    HG1 2609  13.384   5.651   4.694  0.0674 -0.4098 -1.7051
   27GLN    HG2 2610  13.526   5.689   4.789 -1.4555 -0.1011  0.7119
   27GLN     CD 2611  13.450   5.492   4.816  0.3715 -0.5321 -0.4219
   27GLN    OE1 2612  13.357   5.413   4.795 -0.2026  0.0794 -0.1940
   27GLN    NE2 2613  13.508   5.471   4.934 -0.0386 -0.0763 -0.1386
   27GLN   HE21 2614  13.602   5.500   4.958 -0.0319 -1.8641  2.4513
   27GLN   HE22 2615  13.489   5.377   4.966 -0.0386 -1.2959 -3.3469
   27GLN      C 2616  13.701   5.685   4.416  0.1488 -0.0849 -0.2614
   27GLN      O 2617  13.674   5.681   4.296 -0.3810 -0.1357 -0.1427
   28GLN      N 2618  13.824   5.663   4.463  0.0594 -0.3656 -0.1548
   28GLN      H 2619  13.839   5.669   4.563 -0.1447 -1.6063 -0.0307
   28GLN     CA 2620  13.938   5.626   4.381  0.0898  0.0730 -0.3128
   28GLN     HA 2621  13.910   5.596   4.280  1.8099 -1.5143 -0.3700
   28GLN     CB 2622  14.021   5.752   4.357  0.4889 -0.1485 -0.0979
   28GLN    HB1 2623  14.034   5.795   4.456 -3.4636  0.6462  0.2118
   28GLN    HB2 2624  14.123   5.723   4.329 -0.0618 -0.5089 -1.8632
   28GLN     CG 2625  13.952   5.851   4.264 -0.0082  0.1392  0.5737
   28GLN    HG1 2626  13.861   5.896   4.304  0.3371  0.9937  0.4250
   28GLN    HG2 2627  13.926   5.810   4.167  1.5591 -1.3810  0.7411
   28GLN     CD 2628  14.051   5.963   4.234 -0.2589  0.0600 -0.5884
   28GLN    OE1 2629  14.061   6.054   4.316  0.4136 -0.6996  0.1857
   28GLN    NE2 2630  14.135   5.953   4.131 -0.2931  0.0998 -0.6199
   28GLN   HE21 2631  14.198   6.030   4.116  0.4228 -0.5423 -1.0039
   28GLN   HE22 2632  14.129   5.874   4.067 -0.4367  1.2362 -2.0542
   28GLN      C 2633  14.020   5.511   4.438 -0.2854 -0.0082  0.0728
   28GLN      O 2634  14.031   5.506   4.560 -0.0640  0.1406  0.0605
   29SER      N 2635  14.077   5.437   4.342  0.3190 -0.2569  0.6127
   29SER      H 2636  14.072   5.476   4.249 -1.2306 -0.2688  0.6637
   29SER     CA 2637  14.147   5.313   4.370  0.2538 -0.3860  0.2053
   29SER     HA 2638  14.073   5.252   4.421 -2.1264  1.7533 -0.4518
   29SER     CB 2639  14.175   5.240   4.239  0.4585  0.1669 -0.0623
   29SER    HB1 2640  14.079   5.217   4.193 -0.4939 -1.0924  2.3600
   29SER    HB2 2641  14.233   5.149   4.252  2.0168  1.1901  0.5765
   29SER     OG 2642  14.259   5.319   4.157  0.1116  0.1960 -0.3934
   29SER     HG 2643  14.350   5.298   4.178  0.1381  2.1904  2.1538
   29SER      C 2644  14.270   5.329   4.458  0.1066  0.3041  0.2963
   29SER      O 2645  14.359   5.410   4.438  0.2040  0.2086  0.3399
   30SER      N 2646  14.286   5.238   4.554 -0.0144  0.1260  0.1491
   30SER      H 2647  14.223   5.163   4.580  1.4591 -0.4607  2.3225
   30SER     CA 2648  14.410   5.235   4.629  0.2292 -0.4641 -0.2738
   30SER     HA 2649  14.416   5.332   4.678 -1.4182 -0.3306 -0.2655
   30SER     CB 2650  14.416   5.132   4.742  0.0844 -0.0205  0.1414
   30SER    HB1 2651  14.439   5.035   4.698 -0.3804  0.9219 -2.3766
   30SER    HB2 2652  14.497   5.163   4.807  2.0435 -0.5108 -1.9241
   30SER     OG 2653  14.295   5.137   4.814  0.2052  0.3068  0.3225
   30SER     HG 2654  14.217   5.127   4.759  1.6142  1.6159 -2.0865
   30SER      C 2655  14.538   5.230   4.546  0.4634 -0.0739  0.0646
   30SER      O 2656  14.639   5.288   4.586  0.3490 -0.0736  0.3604
   31GLN      N 2657  14.542   5.147   4.442 -0.6421  0.0480 -0.0846
   31GLN      H 2658  14.461   5.087   4.430 -0.8223  0.2951 -0.1180
   31GLN     CA 2659  14.653   5.137   4.351 -0.6154 -0.3078 -0.0159
   31GLN     HA 2660  14.734   5.199   4.391 -0.2483  0.0364 -1.2303
   31GLN     CB 2661  14.702   4.993   4.341  0.0743 -0.0680 -0.2211
   31GLN    HB1 2662  14.804   4.983   4.305 -0.3827 -1.5143 -1.2179
   31GLN    HB2 2663  14.632   4.938   4.278 -0.5180 -0.5530  0.8341
   31GLN     CG 2664  14.692   4.926   4.478 -0.1810  0.5269  0.0536
   31GLN    HG1 2665  14.737   4.997   4.547  1.0675 -1.5402  1.4799
   31GLN    HG2 2666  14.589   4.905   4.505 -0.7245  1.9448 -0.8419
   31GLN     CD 2667  14.774   4.798   4.488  0.1179  0.7205  0.1082
   31GLN    OE1 2668  14.876   4.776   4.424  0.3243  0.2979  0.5800
   31GLN    NE2 2669  14.734   4.708   4.579 -0.0653  0.4155 -0.2715
   31GLN   HE21 2670  14.640   4.723   4.612  0.5550 -1.4550  2.6970
   31GLN   HE22 2671  14.788   4.624   4.586 -1.8224 -0.8920 -1.5443
   31GLN      C 2672  14.622   5.202   4.217  0.0987  0.1198  0.0170
   31GLN      O 2673  14.507   5.230   4.184  0.2023 -0.5406 -0.9406
   32PRO      N 2674  14.722   5.229   4.133  0.4040  0.0840  0.3664
   32PRO     CD 2675  14.864   5.215   4.159  0.4629 -0.5291 -0.2598
   32PRO    HD1 2676  14.889   5.109   4.170 -0.3685 -0.7503 -0.3590
   32PRO    HD2 2677  14.892   5.260   4.254  2.1804 -0.8806 -0.5788
   32PRO     CG 2678  14.944   5.272   4.043  0.0842  0.3100 -0.1113
   32PRO    HG1 2679  14.970   5.190   3.976 -0.6894 -1.6430  1.8631
   32PRO    HG2 2680  15.026   5.327   4.088 -1.1095  2.6824 -0.6645
   32PRO     CB 2681  14.839   5.366   3.984  0.0089  0.1891 -0.1712
   32PRO    HB1 2682  14.851   5.460   4.038 -0.4553 -0.4885  1.1351
   32PRO    HB2 2683  14.866   5.389   3.881  1.1347  0.0387  0.0757
   32PRO     CA 2684  14.706   5.295   4.004  0.2934 -0.2331  0.2158
   32PRO     HA 2685  14.626   5.368   4.009 -1.8290 -2.2983 -1.3697
   32PRO      C 2686  14.675   5.182   3.906  0.3641  0.3801 -0.5184
   32PRO      O 2687  14.738   5.077   3.905 -0.6724 -0.2775  0.3432
   33TYR      N 2688  14.592   5.212   3.806 -0.4718 -0.1067  0.0178
   33TYR      H 2689  14.553   5.306   3.807 -0.2616 -0.0205  0.5307
   33TYR     CA 2690  14.544   5.122   3.704 -0.2620  0.3368 -0.4781
   33TYR     HA 2691  14.612   5.036   3.702  0.2597  0.6125  2.0722
   33TYR     CB 2692  14.409   5.059   3.739 -0.0259 -0.1345 -0.4013
   33TYR    HB1 2693  14.330   5.133   3.754  2.0959  1.9937  1.1292
   33TYR    HB2 2694  14.379   5.002   3.652 -0.9139  0.7920 -0.7277
   33TYR     CG 2695  14.427   4.971   3.860 -0.2106  0.0946 -0.2048
   33TYR    CD1 2696  14.473   4.839   3.843 -0.3971  0.0554 -0.4103
   33TYR    HD1 2697  14.492   4.811   3.741  0.0705  3.1934 -1.3053
   33TYR    CE1 2698  14.483   4.754   3.953 -0.1815  0.1849 -0.3291
   33TYR    HE1 2699  14.505   4.648   3.953 -1.5782 -0.1485  1.0568
   33TYR     CZ 2700  14.458   4.806   4.082  0.1746  0.0615 -0.2085
   33TYR     OH 2701  14.471   4.730   4.195  0.1645  0.0445 -0.2188
   33TYR     HH 2702  14.531   4.659   4.174 -0.6750 -0.6753 -0.2455
   33TYR    CE2 2703  14.419   4.940   4.101 -0.0383 -0.0911  0.4400
   33TYR    HE2 2704  14.414   4.982   4.200  0.8522  1.3260 -0.0911
   33TYR    CD2 2705  14.403   5.021   3.988  0.7083 -0.3379  0.1490
   33TYR    HD2 2706  14.378   5.125   4.002 -0.1221 -0.3523 -1.0407
   33TYR      C 2707  14.541   5.196   3.571 -0.1300  0.1029 -0.6129
   33TYR      O 2708  14.458   5.285   3.556  0.0352  0.5498  0.9021
   34GLY      N 2709  14.625   5.167   3.472  0.6590  0.0558  0.0560
   34GLY      H 2710  14.692   5.095   3.494 -0.1941 -1.2764 -1.4939
   34GLY     CA 2711  14.629   5.217   3.336 -0.4295 -0.1454 -0.0554
   34GLY    HA1 2712  14.526   5.227   3.301 -0.6380 -2.3648 -0.1796
   34GLY    HA2 2713  14.686   5.150   3.272 -1.7739  0.1839 -1.6769
   34GLY      C 2714  14.679   5.361   3.333 -0.3890 -0.1609 -0.1590
   34GLY      O 2715  14.602   5.447   3.292  0.2326  0.4702 -0.0216
   35GLN      N 2716  14.799   5.382   3.386 -0.3819  0.1081 -0.2797
   35GLN      H 2717  14.868   5.308   3.390 -0.4408  0.0341 -0.6626
   35GLN     CA 2718  14.844   5.516   3.416 -0.0898 -0.0702  0.0887
   35GLN     HA 2719  14.770   5.591   3.387 -2.6163 -1.5216  2.3532
   35GLN     CB 2720  14.859   5.530   3.568 -0.2581 -0.3855  0.1340
   35GLN    HB1 2721  14.910   5.439   3.600 -0.0797  0.0250  1.0188
   35GLN    HB2 2722  14.926   5.612   3.593 -1.5473  0.5664  0.5975
   35GLN     CG 2723  14.733   5.545   3.652 -0.1364  0.0458  0.2398
   35GLN    HG1 2724  14.656   5.478   3.614  0.6253 -0.3652 -0.6102
   35GLN    HG2 2725  14.762   5.529   3.756  0.1224  0.2493  0.2003
   35GLN     CD 2726  14.677   5.687   3.657 -0.3102 -0.0058 -0.2337
   35GLN    OE1 2727  14.732   5.785   3.607 -0.1411 -0.1493 -0.3289
   35GLN    NE2 2728  14.565   5.715   3.723  0.0136  0.6316  0.0514
   35GLN   HE21 2729  14.521   5.639   3.773 -0.7553 -0.2183 -1.8249
   35GLN   HE22 2730  14.549   5.810   3.755  0.2007 -0.5118  3.9510
   35GLN      C 2731  14.968   5.551   3.334 -0.1064 -0.0579  0.0692
   35GLN      O 2732  15.062   5.472   3.324  0.4130  0.5210  0.2870
   36GLN      N 2733  14.969   5.676   3.288  0.0859 -0.2105 -0.3445
   36GLN      H 2734  14.895   5.736   3.323 -0.4582 -0.5213 -0.9526
   36GLN     CA 2735  15.086   5.742   3.233  0.1256  0.1140  0.1209
   36GLN     HA 2736  15.176   5.687   3.262 -0.1847 -0.0693  0.7505
   36GLN     CB 2737  15.068   5.729   3.082  0.1880 -0.0503  0.1268
   36GLN    HB1 2738  15.073   5.626   3.047 -0.6220  0.4548 -1.5961
   36GLN    HB2 2739  15.144   5.775   3.019  0.8555  0.8054  1.4877
   36GLN     CG 2740  14.934   5.779   3.029  0.5594  0.3496 -0.4408
   36GLN    HG1 2741  14.938   5.885   3.055  2.7676  0.1661  0.1732
   36GLN    HG2 2742  14.853   5.721   3.073  1.9314 -0.1858  1.4723
   36GLN     CD 2743  14.922   5.760   2.878  0.5777  0.0939 -0.4103
   36GLN    OE1 2744  14.854   5.668   2.833 -0.1093  0.4051 -0.0342
   36GLN    NE2 2745  14.971   5.850   2.793  0.9818  0.1109 -0.1589
   36GLN   HE21 2746  14.951   5.845   2.694 -1.6908  0.2997  0.3022
   36GLN   HE22 2747  15.026   5.925   2.834  1.3447 -0.3566  0.2285
   36GLN      C 2748  15.089   5.890   3.269  0.7047  0.1487 -0.0460
   36GLN      O 2749  14.993   5.949   3.318  0.2451 -0.1741 -0.5466
   37SER      N 2750  15.199   5.959   3.240  0.6214  0.2025 -0.2364
   37SER      H 2751  15.282   5.915   3.203  1.5409  2.9428 -1.6871
   37SER     CA 2752  15.214   6.103   3.237  0.0162  0.2684 -0.2900
   37SER     HA 2753  15.173   6.151   3.326  0.4306  0.2449 -0.0811
   37SER     CB 2754  15.362   6.140   3.226 -0.0260  0.3470 -0.5752
   37SER    HB1 2755  15.374   6.248   3.226  1.8376  0.1794 -1.7234
   37SER    HB2 2756  15.389   6.097   3.129  1.0484 -2.8570  0.9931
   37SER     OG 2757  15.448   6.081   3.321 -0.2514  0.5281 -0.2567
   37SER     HG 2758  15.462   6.143   3.393  0.7699 -0.8903  0.8240
   37SER      C 2759  15.141   6.175   3.125  0.3296  0.3825 -0.4207
   37SER      O 2760  15.146   6.115   3.018  0.2113  0.0119 -0.2204
   38TYR      N 2761  15.069   6.285   3.145  0.3036  0.2300  0.3365
   38TYR      H 2762  15.066   6.317   3.241  4.3463 -2.2905  1.5471
   38TYR     CA 2763  14.991   6.361   3.050  0.6384 -0.1739 -0.2651
   38TYR     HA 2764  15.001   6.314   2.952  0.1696  0.0005 -0.4012
   38TYR     CB 2765  14.841   6.352   3.078  0.7209 -0.0776  0.2071
   38TYR    HB1 2766  14.827   6.392   3.179  1.0564 -0.1966  0.3017
   38TYR    HB2 2767  14.782   6.418   3.015  0.3881 -1.2406 -0.7099
   38TYR     CG 2768  14.790   6.210   3.084 -0.3335  0.2991  0.3728
   38TYR    CD1 2769  14.761   6.133   2.971  0.2824  0.5336  0.0457
   38TYR    HD1 2770  14.792   6.172   2.875 -0.4865  1.2123  0.0649
   38TYR    CE1 2771  14.697   6.009   2.987  0.5307  0.4229  0.1752
   38TYR    HE1 2772  14.687   5.940   2.905  1.6215  0.0805  0.3084
   38TYR     CZ 2773  14.670   5.955   3.114  0.4400 -0.4837 -0.2231
   38TYR     OH 2774  14.601   5.838   3.126 -0.0632 -0.1876 -0.1822
   38TYR     HH 2775  14.590   5.816   3.218  1.6679  0.8680  0.3151
   38TYR    CE2 2776  14.708   6.030   3.226  0.6523 -0.3332 -0.3952
   38TYR    HE2 2777  14.684   5.993   3.325 -0.0943  0.0356 -0.4291
   38TYR    CD2 2778  14.767   6.156   3.211  0.8766 -0.3455  0.3308
   38TYR    HD2 2779  14.783   6.215   3.300  1.2161  0.7183 -0.4120
   38TYR      C 2780  15.012   6.512   3.044  0.3278 -0.1230 -0.0924
   38TYR      O 2781  15.045   6.580   3.141  0.6294  0.3240 -0.5052
   39SER      N 2782  14.981   6.577   2.932 -0.0147  0.2013  0.1889
   39SER      H 2783  14.943   6.528   2.852  0.7113  0.4254 -0.3021
   39SER     CA 2784  15.006   6.718   2.911 -0.0649  0.1329 -0.3409
   39SER     HA 2785  15.094   6.735   2.973  1.0210  0.1669 -1.8351
   39SER     CB 2786  15.043   6.750   2.766  0.0567  0.3417 -0.2634
   39SER    HB1 2787  15.087   6.850   2.765 -0.5576  0.6090 -1.0316
   39SER    HB2 2788  14.953   6.741   2.705 -1.5721  0.4952  1.9566
   39SER     OG 2789  15.148   6.672   2.715 -0.1540 -0.1477  0.0477
   39SER     HG 2790  15.214   6.675   2.785 -1.0856  0.7221  0.9065
   39SER      C 2791  14.889   6.810   2.945 -0.1037 -0.0131 -0.0727
   39SER      O 2792  14.777   6.765   2.964 -0.2110  0.2076 -0.1746
   40GLY      N 2793  14.919   6.940   2.958  0.3821 -0.1381  0.0612
   40GLY      H 2794  15.007   6.977   2.924  0.6533  0.1010  1.0119
   40GLY     CA 2795  14.822   7.041   2.994  0.0560 -0.4199 -0.0223
   40GLY    HA1 2796  14.865   7.140   3.006  0.2489 -0.3368 -1.2785
   40GLY    HA2 2797  14.788   7.019   3.096  0.5366  1.5146  0.5868
   40GLY      C 2798  14.711   7.065   2.893  0.6024  0.1323 -0.4931
   40GLY      O 2799  14.718   7.022   2.778  0.1134 -0.6091 -0.2507
   41TYR      N 2800  14.608   7.131   2.945  0.6966 -0.0313 -0.0972
   41TYR      H 2801  14.603   7.150   3.044 -0.4365 -1.3541  0.1319
   41TYR     CA 2802  14.487   7.172   2.876  0.5480  0.3052  0.3511
   41TYR     HA 2803  14.509   7.189   2.770  0.3700 -0.5569  0.1649
   41TYR     CB 2804  14.399   7.048   2.888  0.4206  0.3741  0.1413
   41TYR    HB1 2805  14.382   7.025   2.993 -2.4191  0.4562 -0.2267
   41TYR    HB2 2806  14.451   6.965   2.840  1.0115 -0.8945  2.7546
   41TYR     CG 2807  14.263   7.061   2.823  0.3643  0.3459  0.2529
   41TYR    CD1 2808  14.234   6.994   2.704  0.2877  0.5059  0.1801
   41TYR    HD1 2809  14.305   6.939   2.644 -0.4063  1.7502 -1.8528
   41TYR    CE1 2810  14.109   7.020   2.647  0.3356  0.0910 -0.1148
   41TYR    HE1 2811  14.073   6.984   2.551 -3.9767  1.9213  0.5895
   41TYR     CZ 2812  14.012   7.096   2.715  0.1063 -0.5123  0.2395
   41TYR     OH 2813  13.894   7.123   2.654  0.3310  0.5828  0.2666
   41TYR     HH 2814  13.851   7.198   2.696  1.7004  1.1232  0.7573
   41TYR    CE2 2815  14.033   7.143   2.846 -0.1087 -0.6689  0.3306
   41TYR    HE2 2816  13.962   7.195   2.908  0.9862 -0.2862  1.3124
   41TYR    CD2 2817  14.163   7.127   2.896 -0.1085 -0.5082  0.3818
   41TYR    HD2 2818  14.184   7.163   2.996  1.2415  0.4877 -0.2387
   41TYR      C 2819  14.412   7.292   2.931  0.1541  0.0525  0.3749
   41TYR      O 2820  14.428   7.327   3.048 -0.2747 -0.1345  0.4900
   42SER      N 2821  14.333   7.362   2.851  0.5561 -0.3455 -0.3786
   42SER      H 2822  14.327   7.329   2.756  0.2017  0.2128 -0.5576
   42SER     CA 2823  14.285   7.498   2.867  0.6134 -0.3423 -0.2323
   42SER     HA 2824  14.251   7.515   2.970 -0.2252  0.4154 -0.6218
   42SER     CB 2825  14.385   7.610   2.843  0.5359 -0.2485 -0.1244
   42SER    HB1 2826  14.440   7.602   2.749  0.3594  0.9840 -0.3524
   42SER    HB2 2827  14.326   7.701   2.850  2.4961  1.1594 -1.0068
   42SER     OG 2828  14.483   7.620   2.944 -0.2133  0.2914  0.5511
   42SER     HG 2829  14.441   7.629   3.031  0.0946  2.3165  0.5447
   42SER      C 2830  14.168   7.507   2.769 -0.0387 -0.7170  0.4953
   42SER      O 2831  14.186   7.479   2.651 -0.1548 -0.2217  0.3574
   43GLN      N 2832  14.051   7.564   2.799  0.0713 -0.3389  0.2190
   43GLN      H 2833  14.034   7.587   2.896 -0.7995 -0.4035  0.0858
   43GLN     CA 2834  13.941   7.581   2.707  0.0879 -0.7654  0.1150
   43GLN     HA 2835  13.922   7.489   2.652  0.3896  0.1960 -1.6700
   43GLN     CB 2836  13.814   7.617   2.783 -0.0518 -0.2068 -0.3727
   43GLN    HB1 2837  13.731   7.617   2.712 -0.9190 -1.5508  0.5871
   43GLN    HB2 2838  13.820   7.721   2.814  1.1795 -0.6448  0.9706
   43GLN     CG 2839  13.771   7.525   2.897 -0.0737 -0.5089 -0.6242
   43GLN    HG1 2840  13.687   7.571   2.950  0.2550  0.4246 -0.8949
   43GLN    HG2 2841  13.846   7.532   2.975 -1.1696  0.3089  0.3907
   43GLN     CD 2842  13.749   7.376   2.872 -0.1427 -0.5935 -0.0786
   43GLN    OE1 2843  13.764   7.329   2.759  0.8329 -0.1195 -0.1587
   43GLN    NE2 2844  13.711   7.297   2.973 -0.2951 -0.3961  0.0195
   43GLN   HE21 2845  13.683   7.337   3.061  4.2761  1.5250  0.8930
   43GLN   HE22 2846  13.676   7.208   2.942 -1.0319  0.2888 -1.2223
   43GLN      C 2847  13.971   7.684   2.598 -0.2575 -0.0837  0.6543
   43GLN      O 2848  14.003   7.800   2.620 -0.1276  0.0059 -0.0106
   44SER      N 2849  13.941   7.633   2.479  0.2042  0.8404  0.1386
   44SER      H 2850  13.934   7.532   2.477 -0.3366  0.8744 -0.6174
   44SER     CA 2851  13.911   7.708   2.358  0.2950  0.1253 -0.3392
   44SER     HA 2852  13.989   7.784   2.351 -0.0946  0.5857  0.1866
   44SER     CB 2853  13.910   7.625   2.231 -0.3345 -0.3657 -0.0173
   44SER    HB1 2854  14.012   7.588   2.226 -1.0140 -2.3532 -0.1219
   44SER    HB2 2855  13.885   7.686   2.144 -1.8999 -0.9470 -0.0147
   44SER     OG 2856  13.819   7.522   2.261 -0.8156  0.1232  0.2234
   44SER     HG 2857  13.873   7.449   2.294 -0.7099  0.4129  0.6928
   44SER      C 2858  13.785   7.793   2.371  0.1488 -0.0533 -0.5909
   44SER      O 2859  13.696   7.748   2.442  0.4091 -0.5609 -0.5868
   45THR      N 2860  13.782   7.910   2.306 -0.0835  0.2428 -0.0567
   45THR      H 2861  13.868   7.950   2.273 -0.8811  3.2035  1.1556
   45THR     CA 2862  13.661   7.980   2.267 -0.3628  0.0629  0.4752
   45THR     HA 2863  13.584   7.911   2.302  0.2887 -0.8548  0.1429
   45THR     CB 2864  13.651   8.117   2.334 -0.2774  0.5090 -0.4011
   45THR     HB 2865  13.742   8.171   2.308 -0.2474  0.6633  0.0263
   45THR    CG2 2866  13.532   8.209   2.309 -0.9052 -0.1115  0.2539
   45THR   HG21 2867  13.516   8.270   2.397  2.5434  0.1420  0.8466
   45THR   HG22 2868  13.557   8.275   2.226  0.5610  0.5412  1.1763
   45THR   HG23 2869  13.446   8.146   2.288 -0.9044  0.2009 -0.7278
   45THR    OG1 2870  13.641   8.096   2.473 -0.2002  0.1073 -0.4538
   45THR    HG1 2871  13.730   8.080   2.505  0.4631  3.2599 -0.4124
   45THR      C 2872  13.647   7.978   2.115  0.3676 -0.7204  0.4104
   45THR      O 2873  13.747   7.986   2.044 -0.3862  0.1005 -0.5863
   46ASP      N 2874  13.523   7.978   2.065  0.5972 -0.1107 -0.1730
   46ASP      H 2875  13.457   8.008   2.136 -0.2375  0.0163 -0.9852
   46ASP     CA 2876  13.475   7.964   1.929  0.4618 -0.1522 -0.1214
   46ASP     HA 2877  13.549   8.006   1.861 -1.3186 -0.7325 -2.5138
   46ASP     CB 2878  13.458   7.817   1.892  0.6067 -0.2599  0.2284
   46ASP    HB1 2879  13.371   7.786   1.950 -0.3962  1.1285 -0.4646
   46ASP    HB2 2880  13.550   7.774   1.931  0.8380  1.5505  1.7966
   46ASP     CG 2881  13.438   7.792   1.743 -0.1414  0.0347  0.2742
   46ASP    OD1 2882  13.471   7.876   1.657 -0.6305  0.0202  0.0680
   46ASP    OD2 2883  13.360   7.702   1.705  0.0682 -0.2299  0.4711
   46ASP      C 2884  13.339   8.032   1.920  0.2233 -0.6471 -0.2576
   46ASP      O 2885  13.271   8.043   2.021  0.4523  0.1122 -0.1799
   47THR      N 2886  13.286   8.068   1.803 -0.2526 -0.2842  0.0703
   47THR      H 2887  13.331   8.032   1.720 -1.7555 -1.7067 -0.1801
   47THR     CA 2888  13.162   8.141   1.784  0.0634  0.2373 -0.0190
   47THR     HA 2889  13.170   8.228   1.849 -0.6694  1.0937 -1.0370
   47THR     CB 2890  13.142   8.206   1.648 -0.3408  0.1290 -0.0124
   47THR     HB 2891  13.045   8.253   1.665 -0.3068 -0.2441  1.2784
   47THR    CG2 2892  13.253   8.308   1.622 -0.0994 -0.1996 -0.2822
   47THR   HG21 2893  13.353   8.265   1.617 -0.6999 -2.1938  2.5152
   47THR   HG22 2894  13.239   8.358   1.526  4.3847  0.7951 -0.6216
   47THR   HG23 2895  13.248   8.380   1.704 -0.0469  1.9271 -2.0450
   47THR    OG1 2896  13.147   8.126   1.532  0.3437  0.0295  0.0848
   47THR    HG1 2897  13.145   8.178   1.451  1.2398  2.3166  1.4345
   47THR      C 2898  13.034   8.065   1.818 -0.2212  0.3601 -0.7938
   47THR      O 2899  13.024   7.945   1.795  0.2423  0.1293  0.1782
   48SER      N 2900  12.934   8.136   1.870 -0.0280  0.1615 -0.1523
   48SER      H 2901  12.948   8.235   1.881 -4.2762  0.7425  2.4882
   48SER     CA 2902  12.808   8.092   1.928  0.2704  0.1493  0.5023
   48SER     HA 2903  12.781   7.998   1.880 -1.4690  0.6548  0.4223
   48SER     CB 2904  12.823   8.046   2.073  0.6569 -0.2217  0.3459
   48SER    HB1 2905  12.722   8.020   2.104  0.2256  0.9596 -0.0062
   48SER    HB2 2906  12.884   7.957   2.088  0.9940  0.2523  2.0195
   48SER     OG 2907  12.872   8.149   2.156 -0.3687  0.2232  0.4127
   48SER     HG 2908  12.885   8.095   2.234 -1.2750 -0.1492  0.3172
   48SER      C 2909  12.693   8.191   1.917  0.1289  0.0065  0.7038
   48SER      O 2910  12.581   8.146   1.941  0.0063 -0.1215 -0.0793
   49GLY      N 2911  12.710   8.315   1.870  0.1408 -0.4134 -0.4380
   49GLY      H 2912  12.802   8.351   1.846  1.0302 -0.3780  2.5621
   49GLY     CA 2913  12.602   8.407   1.845  0.3647  0.0942  0.4097
   49GLY    HA1 2914  12.548   8.433   1.936  0.6945  0.8228  0.4048
   49GLY    HA2 2915  12.523   8.363   1.784  1.4983 -1.8993  0.3043
   49GLY      C 2916  12.650   8.537   1.781 -0.0653 -0.0052 -0.1172
   49GLY      O 2917  12.752   8.549   1.714  0.2428 -0.3399  0.2891
   50TYR      N 2918  12.567   8.642   1.787  0.2546  0.2495 -0.1060
   50TYR      H 2919  12.480   8.630   1.837 -0.6376  0.2461 -1.5895
   50TYR     CA 2920  12.580   8.772   1.725 -0.5248  0.4223  0.0915
   50TYR     HA 2921  12.684   8.801   1.726 -0.1607 -0.7162  2.5822
   50TYR     CB 2922  12.528   8.755   1.582  0.2944 -0.0064 -0.1575
   50TYR    HB1 2923  12.421   8.774   1.583  0.0604 -1.2617 -0.4488
   50TYR    HB2 2924  12.545   8.649   1.561  0.9645  0.1513 -0.4507
   50TYR     CG 2925  12.593   8.844   1.479  0.5174 -0.0069 -0.0198
   50TYR    CD1 2926  12.707   8.802   1.408  0.1819 -0.9859  0.0004
   50TYR    HD1 2927  12.746   8.704   1.430 -1.9644 -1.4190  2.4057
   50TYR    CE1 2928  12.754   8.875   1.298  0.3585  0.0509  0.7445
   50TYR    HE1 2929  12.841   8.827   1.256  0.5645  0.3668  0.8062
   50TYR     CZ 2930  12.695   8.997   1.260  0.1167 -0.2764  0.0476
   50TYR     OH 2931  12.753   9.065   1.157  0.1055  0.0319  0.2428
   50TYR     HH 2932  12.716   9.146   1.122  1.1958  0.7933  0.7829
   50TYR    CE2 2933  12.589   9.045   1.340  0.0665  0.1305 -0.2603
   50TYR    HE2 2934  12.537   9.136   1.314 -0.8063  0.6052  2.7552
   50TYR    CD2 2935  12.536   8.967   1.443 -0.1459 -0.5605 -0.8895
   50TYR    HD2 2936  12.445   8.990   1.495 -0.0578 -0.7174 -0.6602
   50TYR      C 2937  12.502   8.875   1.806 -0.2436  0.6389  0.0844
   50TYR      O 2938  12.390   8.851   1.851  0.0771 -0.1912  0.4562
   51GLY      N 2939  12.558   8.996   1.798  0.3785  0.3505  0.0032
   51GLY      H 2940  12.649   9.008   1.756  0.7479 -1.2842  0.2762
   51GLY     CA 2941  12.496   9.110   1.864 -0.0234  0.0620  0.1291
   51GLY    HA1 2942  12.470   9.095   1.968 -0.4294  1.8877  0.3159
   51GLY    HA2 2943  12.409   9.145   1.808 -0.9001 -1.3104  0.5918
   51GLY      C 2944  12.584   9.234   1.861  0.3686 -0.2080  0.3442
   51GLY      O 2945  12.690   9.227   1.800  0.1845 -0.1025  0.0076
   52GLN      N 2946  12.545   9.348   1.919  0.7433  0.1774 -0.1520
   52GLN      H 2947  12.449   9.359   1.949  0.3465 -1.3108 -0.7941
   52GLN     CA 2948  12.617   9.474   1.928  0.4236  0.3071  0.6764
   52GLN     HA 2949  12.612   9.524   1.831  0.2307 -1.8280 -0.4710
   52GLN     CB 2950  12.541   9.585   2.000 -0.9016 -0.0083 -0.2006
   52GLN    HB1 2951  12.447   9.597   1.946  1.2016  0.7813 -4.0076
   52GLN    HB2 2952  12.596   9.678   1.987 -0.1174 -0.4915 -0.3517
   52GLN     CG 2953  12.513   9.562   2.149 -0.2352  0.4697  0.0028
   52GLN    HG1 2954  12.422   9.618   2.168  1.1929  1.9288  3.2692
   52GLN    HG2 2955  12.497   9.455   2.162  1.9594  0.3292  2.4899
   52GLN     CD 2956  12.611   9.607   2.256  0.5622  0.0039 -0.5143
   52GLN    OE1 2957  12.610   9.724   2.296 -0.7079  0.0043 -0.5162
   52GLN    NE2 2958  12.687   9.516   2.317  0.4701  0.3595  0.1431
   52GLN   HE21 2959  12.715   9.429   2.273  0.8105  0.5153  0.0499
   52GLN   HE22 2960  12.723   9.542   2.407  0.4820 -1.9985  0.8934
   52GLN      C 2961  12.754   9.444   1.986  0.5979 -0.3860 -0.0775
   52GLN      O 2962  12.782   9.372   2.082 -0.2651 -0.4121  0.1604
   53SER      N 2963  12.852   9.506   1.920  0.0340  0.2482 -0.3205
   53SER      H 2964  12.828   9.563   1.840 -1.6027  1.7575  1.1702
   53SER     CA 2965  12.991   9.471   1.943 -0.1438 -0.1631  0.1656
   53SER     HA 2966  12.989   9.363   1.953 -0.5230 -0.1239  0.5586
   53SER     CB 2967  13.063   9.508   1.814 -0.3017  0.1964  0.1791
   53SER    HB1 2968  13.166   9.474   1.804  0.2453  1.4963  1.1422
   53SER    HB2 2969  13.065   9.617   1.813 -0.1141  0.2064  1.1293
   53SER     OG 2970  13.004   9.452   1.698 -0.2790 -0.1299  0.3247
   53SER     HG 2971  13.039   9.485   1.615 -1.4483 -0.1857 -0.2093
   53SER      C 2972  13.059   9.545   2.057  0.0622 -0.0902 -0.0048
   53SER      O 2973  13.009   9.646   2.104  0.0763  0.0682 -0.3290
   54SER      N 2974  13.177   9.504   2.107  0.1683 -0.6651 -0.7085
   54SER      H 2975  13.231   9.427   2.071  0.9435  0.1435 -1.3175
   54SER     CA 2976  13.240   9.560   2.224 -0.1511 -0.3324 -0.6919
   54SER     HA 2977  13.159   9.562   2.297 -1.9030  2.3899 -2.5127
   54SER     CB 2978  13.350   9.465   2.270 -0.4065 -0.4841 -0.3894
   54SER    HB1 2979  13.435   9.478   2.203 -0.0768  1.7713  0.3683
   54SER    HB2 2980  13.373   9.492   2.373  1.3975 -1.1609 -0.5813
   54SER     OG 2981  13.313   9.329   2.270 -0.4022 -0.4885  0.3903
   54SER     HG 2982  13.395   9.279   2.268 -0.3153 -0.3145 -0.4499
   54SER      C 2983  13.289   9.702   2.201  0.2461 -0.3692 -0.0979
   54SER      O 2984  13.331   9.743   2.093  0.2167 -0.0072  0.0265
   55TYR      N 2985  13.300   9.768   2.317 -0.1115  0.0799 -0.3128
   55TYR      H 2986  13.268   9.724   2.402  1.4280  0.5507  0.5378
   55TYR     CA 2987  13.364   9.897   2.330 -0.0787  0.0062  0.2890
   55TYR     HA 2988  13.320   9.972   2.263  2.8921  0.8963 -0.8199
   55TYR     CB 2989  13.352   9.950   2.473 -0.8275 -0.0086  0.2378
   55TYR    HB1 2990  13.406   9.880   2.537  0.7275  1.2889  0.3934
   55TYR    HB2 2991  13.247   9.963   2.497 -0.7331 -0.1147  0.7150
   55TYR     CG 2992  13.414  10.086   2.492 -0.2873 -0.1710 -0.3282
   55TYR    CD1 2993  13.548  10.098   2.531 -0.3658 -0.2890 -0.0243
   55TYR    HD1 2994  13.598  10.008   2.562  1.8160  0.8759  0.0239
   55TYR    CE1 2995  13.616  10.220   2.535 -0.0735 -0.4368 -0.4359
   55TYR    HE1 2996  13.719  10.235   2.565 -0.0241  1.0809 -1.2477
   55TYR     CZ 2997  13.548  10.337   2.496  0.1774 -0.1831 -0.1260
   55TYR     OH 2998  13.600  10.462   2.508 -0.1768 -0.0139 -0.3450
   55TYR     HH 2999  13.685  10.460   2.554 -0.3297  1.5270  0.0809
   55TYR    CE2 3000  13.419  10.324   2.442  0.1425 -0.0488 -0.0752
   55TYR    HE2 3001  13.366  10.411   2.406 -1.3273 -1.1366 -0.6612
   55TYR    CD2 3002  13.353  10.201   2.439 -0.1376  0.0962  0.0744
   55TYR    HD2 3003  13.251  10.201   2.405  0.6394  1.4975 -2.4876
   55TYR      C 3004  13.509   9.886   2.285 -0.3080  0.0586 -0.4820
   55TYR      O 3005  13.575   9.786   2.312 -0.5449  0.0569  0.1061
   56SER      N 3006  13.552   9.990   2.214 -0.7328  0.2416 -0.4775
   56SER      H 3007  13.494  10.069   2.188 -1.5172  0.6789  2.3204
   56SER     CA 3008  13.692  10.000   2.177 -0.7240  0.4311 -0.3916
   56SER     HA 3009  13.745   9.943   2.253 -0.3082  0.8111 -0.3908
   56SER     CB 3010  13.725   9.947   2.038  0.6235  0.5443 -0.1271
   56SER    HB1 3011  13.820   9.983   1.998  0.5407  0.4965 -0.3642
   56SER    HB2 3012  13.650   9.976   1.965  1.5305  1.0115 -0.8922
   56SER     OG 3013  13.730   9.807   2.022 -0.3885  0.4881 -0.0138
   56SER     HG 3014  13.676   9.763   2.088  0.4970 -0.8790 -0.1554
   56SER      C 3015  13.732  10.147   2.181  0.0355  0.2217 -0.1509
   56SER      O 3016  13.650  10.233   2.151 -0.0474  0.3697  0.4860
   57SER      N 3017  13.854  10.177   2.225 -0.1428  0.6468  0.0480
   57SER      H 3018  13.904  10.111   2.284  0.1944  1.9835  1.3338
   57SER     CA 3019  13.904  10.312   2.242  0.1094  0.5798 -0.1521
   57SER     HA 3020  13.843  10.365   2.317  0.8784  2.7961 -1.0030
   57SER     CB 3021  14.044  10.304   2.303 -0.2736  0.0257  0.6736
   57SER    HB1 3022  14.118  10.312   2.223 -2.3532  0.0474 -1.3523
   57SER    HB2 3023  14.068  10.390   2.366  1.0477 -0.7614  1.2916
   57SER     OG 3024  14.064  10.195   2.391  0.4332 -0.1239  0.3341
   57SER     HG 3025  14.156  10.169   2.389  0.7147  0.8477  0.2821
   57SER      C 3026  13.914  10.388   2.111 -0.9215  0.0440 -0.5480
   57SER      O 3027  13.930  10.328   2.005 -0.3644 -0.3445 -0.2466
   58TYR      N 3028  13.914  10.522   2.113  0.0827  0.0445 -0.0664
   58TYR      H 3029  13.897  10.566   2.203 -0.5913  1.7036 -0.9754
   58TYR     CA 3030  13.932  10.606   1.997 -0.3913  0.0395 -0.1456
   58TYR     HA 3031  13.843  10.602   1.933 -0.6693 -1.9780  0.2946
   58TYR     CB 3032  13.951  10.748   2.048  0.2409 -0.1157  0.0567
   58TYR    HB1 3033  13.879  10.756   2.128  0.6487 -3.7024  0.9614
   58TYR    HB2 3034  14.050  10.752   2.094  0.3844 -0.7256 -0.1837
   58TYR     CG 3035  13.941  10.866   1.954  0.1124 -0.9444 -0.9938
   58TYR    CD1 3036  13.812  10.898   1.909  0.2447  0.0725 -0.6817
   58TYR    HD1 3037  13.728  10.839   1.942 -0.1230  0.6261 -0.6297
   58TYR    CE1 3038  13.790  10.998   1.814 -0.0902  0.8529  0.2041
   58TYR    HE1 3039  13.693  11.019   1.772  0.6799  0.8971 -1.6568
   58TYR     CZ 3040  13.901  11.064   1.756  0.1334 -0.0861 -0.4679
   58TYR     OH 3041  13.883  11.171   1.673  0.0037  0.0212 -0.3036
   58TYR     HH 3042  13.966  11.217   1.658  0.3799 -0.9702 -1.4237
   58TYR    CE2 3043  14.030  11.033   1.804  0.1654 -0.0611 -0.5391
   58TYR    HE2 3044  14.113  11.094   1.771  1.4738 -1.1560  0.5699
   58TYR    CD2 3045  14.051  10.936   1.903 -0.2227  0.1720 -0.2269
   58TYR    HD2 3046  14.149  10.923   1.945 -0.1233  3.2007  0.7149
   58TYR      C 3047  14.053  10.567   1.913 -0.0134  0.0599  0.3860
   58TYR      O 3048  14.154  10.519   1.963  0.0010 -0.4159 -0.0910
   59GLY      N 3049  14.033  10.592   1.783  0.2904 -0.3207  0.2641
   59GLY      H 3050  13.952  10.647   1.759  1.5099  0.6485 -1.8643
   59GLY     CA 3051  14.121  10.551   1.676  0.3394 -0.0239  0.1912
   59GLY    HA1 3052  14.085  10.592   1.581  1.8899  0.2308 -0.3163
   59GLY    HA2 3053  14.218  10.591   1.705 -0.4888  1.1612  1.4587
   59GLY      C 3054  14.125  10.401   1.650 -0.5046 -0.0199  0.0339
   59GLY      O 3055  14.130  10.371   1.531 -0.3853 -0.2048  0.0857
   60GLN      N 3056  14.130  10.308   1.745 -0.4761 -0.1299 -0.0736
   60GLN      H 3057  14.093  10.336   1.835 -4.7474  1.1918 -1.9576
   60GLN     CA 3058  14.162  10.170   1.715  0.6007  0.0851  0.0583
   60GLN     HA 3059  14.259  10.162   1.666  1.2900  0.9807  1.2226
   60GLN     CB 3060  14.154  10.093   1.846 -0.4577  0.1177  0.0171
   60GLN    HB1 3061  14.171   9.987   1.825 -1.2885 -0.6089  2.6024
   60GLN    HB2 3062  14.053  10.113   1.882  0.0712  3.1553  0.0232
   60GLN     CG 3063  14.255  10.138   1.951  0.2742  0.0035 -0.6296
   60GLN    HG1 3064  14.206  10.124   2.047  0.5807  0.6881 -0.3677
   60GLN    HG2 3065  14.261  10.246   1.939 -1.3037  0.0302 -1.5089
   60GLN     CD 3066  14.390  10.069   1.959  0.3248  0.1819  0.1316
   60GLN    OE1 3067  14.414   9.965   1.897 -0.0870 -0.0436  0.3415
   60GLN    NE2 3068  14.488  10.121   2.033  0.2995  0.7809 -0.2492
   60GLN   HE21 3069  14.582  10.085   2.020  0.2038  0.1662  0.6453
   60GLN   HE22 3070  14.476  10.200   2.094 -0.0124 -1.2942  2.5899
   60GLN      C 3071  14.064  10.098   1.623  0.3786 -0.1033  0.4416
   60GLN      O 3072  13.945  10.128   1.627  0.2000 -0.8080  0.4471
   61SER      N 3073  14.107  10.008   1.535 -0.6083 -0.2489  0.0940
   61SER      H 3074  14.203   9.980   1.548 -0.3109  1.1625  1.2285
   61SER     CA 3075  14.026   9.929   1.445 -0.4307 -0.0967 -0.1984
   61SER     HA 3076  13.970   9.997   1.379  0.6702  1.0315 -0.0052
   61SER     CB 3077  14.106   9.821   1.373  0.2895  0.2081  0.1407
   61SER    HB1 3078  14.146   9.752   1.447 -1.9564 -0.8901  0.3907
   61SER    HB2 3079  14.043   9.781   1.294 -1.3017  2.0196  0.4012
   61SER     OG 3080  14.198   9.892   1.292 -0.3975  0.2506 -0.6109
   61SER     HG 3081  14.286   9.855   1.287 -0.3377  0.5338 -3.2325
   61SER      C 3082  13.917   9.866   1.530 -0.4771  0.2111 -0.0280
   61SER      O 3083  13.941   9.807   1.635  0.1025  0.0773 -0.2328
   62GLN      N 3084  13.794   9.860   1.479 -0.3206 -0.4452 -0.3397
   62GLN      H 3085  13.783   9.919   1.397  0.0826 -0.9292 -0.7477
   62GLN     CA 3086  13.681   9.796   1.544 -0.4983  0.3678  0.1644
   62GLN     HA 3087  13.712   9.700   1.584 -0.4590  0.1272 -0.4315
   62GLN     CB 3088  13.620   9.878   1.657  0.0989  0.0616  0.7145
   62GLN    HB1 3089  13.545   9.815   1.705  0.9726 -0.7615  1.0159
   62GLN    HB2 3090  13.693   9.910   1.731  2.7888  2.0511 -2.5227
   62GLN     CG 3091  13.550  10.008   1.616  0.0111 -0.1681  0.1093
   62GLN    HG1 3092  13.488   9.986   1.529  0.7294 -0.7964 -0.2562
   62GLN    HG2 3093  13.628  10.083   1.601 -0.4155 -0.3671 -4.1930
   62GLN     CD 3094  13.457  10.054   1.727  0.1991 -0.3888  0.3611
   62GLN    OE1 3095  13.335  10.047   1.712  0.1885  0.1818  0.1582
   62GLN    NE2 3096  13.509  10.122   1.830 -0.0198 -0.3018  0.4159
   62GLN   HE21 3097  13.606  10.150   1.831 -0.1284  0.0662  0.5493
   62GLN   HE22 3098  13.451  10.161   1.903  0.3756 -1.7779  1.5842
   62GLN      C 3099  13.581   9.751   1.439  0.1415 -0.0988 -0.2520
   62GLN      O 3100  13.589   9.785   1.321  0.1274  0.3050 -0.1380
   63ASN      N 3101  13.479   9.678   1.487 -0.1144  0.1357 -0.4350
   63ASN      H 3102  13.489   9.642   1.581 -2.4636 -2.6260 -1.1385
   63ASN     CA 3103  13.373   9.616   1.411 -0.0997 -0.2681 -0.1275
   63ASN     HA 3104  13.416   9.573   1.320  0.7890 -0.1864  0.2452
   63ASN     CB 3105  13.320   9.507   1.503  0.4280 -0.1955  0.2713
   63ASN    HB1 3106  13.272   9.559   1.586  0.6590  1.2599 -0.4794
   63ASN    HB2 3107  13.405   9.444   1.531  1.2227 -0.0520 -1.6459
   63ASN     CG 3108  13.210   9.420   1.444  0.1888  0.3677 -0.1223
   63ASN    OD1 3109  13.234   9.309   1.398  0.2149  0.1334  0.4449
   63ASN    ND2 3110  13.088   9.473   1.429 -0.0901 -0.3861 -0.5925
   63ASN   HD21 3111  13.007   9.426   1.391 -0.9857  1.2578 -0.8300
   63ASN   HD22 3112  13.069   9.569   1.452 -1.1709 -0.4064 -1.3479
   63ASN      C 3113  13.262   9.711   1.369 -0.5458 -0.7276  0.0014
   63ASN      O 3114  13.189   9.765   1.452  0.0587 -0.0493  0.1074
   64THR      N 3115  13.244   9.736   1.240  0.5871 -0.6937 -0.1584
   64THR      H 3116  13.307   9.692   1.173  1.2190 -0.6896  0.4215
   64THR     CA 3117  13.136   9.812   1.181  0.5144 -0.3827  0.3733
   64THR     HA 3118  13.130   9.907   1.235  1.2337  0.1662 -0.4819
   64THR     CB 3119  13.162   9.841   1.033  0.0634  0.0761  0.3816
   64THR     HB 3120  13.191   9.748   0.986 -1.6783 -0.2116 -0.2145
   64THR    CG2 3121  13.042   9.897   0.956  0.1259  0.0820  0.2896
   64THR   HG21 3122  12.993   9.971   1.019 -1.5098  0.4694 -1.3645
   64THR   HG22 3123  13.059   9.940   0.858  0.4561  0.7403  0.6263
   64THR   HG23 3124  12.972   9.816   0.938 -0.2444  0.6525 -0.9022
   64THR    OG1 3125  13.270   9.928   1.011 -0.0338  0.1109  0.0450
   64THR    HG1 3126  13.229  10.014   0.996  3.1717  1.5627 -1.5358
   64THR      C 3127  13.005   9.738   1.201  0.2769  0.0491  0.4503
   64THR      O 3128  12.993   9.620   1.167 -0.4144  0.2078  0.1253
   65GLY      N 3129  12.905   9.803   1.261 -0.0390  0.1169 -0.1495
   65GLY      H 3130  12.919   9.896   1.297  0.9433 -0.4564  0.9908
   65GLY     CA 3131  12.775   9.745   1.291 -0.0102  0.0799 -0.0981
   65GLY    HA1 3132  12.715   9.822   1.339  0.6073 -0.0670  0.9543
   65GLY    HA2 3133  12.723   9.724   1.198  1.2648 -0.4661 -0.7218
   65GLY      C 3134  12.778   9.636   1.398 -0.3726  0.4268  0.2680
   65GLY      O 3135  12.872   9.631   1.477 -0.1707 -0.2773 -0.0148
   66TYR      N 3136  12.682   9.544   1.396  0.3896 -0.3763 -0.2636
   66TYR      H 3137  12.612   9.540   1.323 -1.8685 -1.2123  1.8310
   66TYR     CA 3138  12.681   9.432   1.488 -0.1647 -0.1323  0.0350
   66TYR     HA 3139  12.708   9.469   1.587  2.0456 -1.6515  0.0686
   66TYR     CB 3140  12.543   9.369   1.494 -0.3359  0.2153 -0.1680
   66TYR    HB1 3141  12.506   9.353   1.393  2.7701 -1.2813 -1.1925
   66TYR    HB2 3142  12.561   9.268   1.530  1.4524  1.0038  1.3266
   66TYR     CG 3143  12.435   9.426   1.583 -0.5444 -0.1603 -0.1791
   66TYR    CD1 3144  12.443   9.563   1.612  0.1346 -0.1867 -0.2239
   66TYR    HD1 3145  12.530   9.623   1.592 -1.1050  0.7279 -3.6690
   66TYR    CE1 3146  12.332   9.621   1.674  0.4131 -0.0666  0.1657
   66TYR    HE1 3147  12.332   9.727   1.696 -1.4983  0.2122 -0.8960
   66TYR     CZ 3148  12.221   9.544   1.715  0.2614 -0.0902 -0.2739
   66TYR     OH 3149  12.122   9.597   1.792  0.1088 -0.3294 -0.3050
   66TYR     HH 3150  12.045   9.540   1.796  0.3238 -0.8376 -2.4841
   66TYR    CE2 3151  12.209   9.410   1.674 -0.3207  0.0603 -0.5955
   66TYR    HE2 3152  12.121   9.355   1.703  1.1546 -1.0096  2.2790
   66TYR    CD2 3153  12.320   9.351   1.610 -0.5006 -0.3593 -0.5251
   66TYR    HD2 3154  12.317   9.249   1.577  0.5710 -0.3776 -0.5971
   66TYR      C 3155  12.788   9.332   1.447 -0.0771  0.0816 -0.2677
   66TYR      O 3156  12.846   9.343   1.339  0.0460  0.5661 -0.1560
   67GLY      N 3157  12.822   9.237   1.535  0.2373  0.5675  0.1390
   67GLY      H 3158  12.767   9.215   1.616  0.9463 -0.8683  0.2602
   67GLY     CA 3159  12.926   9.140   1.508 -0.3762  0.0081 -0.2257
   67GLY    HA1 3160  12.936   9.112   1.402 -0.6462 -0.1021 -0.2228
   67GLY    HA2 3161  13.020   9.189   1.532  0.8967 -2.0756 -0.6882
   67GLY      C 3162  12.921   9.009   1.586  0.0733 -0.1889 -0.5193
   67GLY      O 3163  12.824   8.987   1.658  0.3650 -0.1846 -0.1213
   68THR      N 3164  13.019   8.923   1.561 -0.0265 -0.5702  0.3736
   68THR      H 3165  13.083   8.942   1.485 -2.1507 -2.1157 -1.9919
   68THR     CA 3166  13.015   8.787   1.612 -0.3075 -0.5066  0.5240
   68THR     HA 3167  12.915   8.750   1.590 -0.8325  0.6299  0.9575
   68THR     CB 3168  13.124   8.694   1.559  0.2902  0.4284  0.0799
   68THR     HB 3169  13.124   8.598   1.612  3.1598 -0.6439 -1.6461
   68THR    CG2 3170  13.105   8.658   1.412  0.1377  0.1819  0.1599
   68THR   HG21 3171  13.007   8.617   1.388  1.4062 -2.5365 -0.8455
   68THR   HG22 3172  13.179   8.582   1.388  0.7789  1.3498 -1.7590
   68THR   HG23 3173  13.120   8.748   1.352 -0.4619  0.7294  0.8164
   68THR    OG1 3174  13.248   8.751   1.592  0.2395  0.5095  0.1290
   68THR    HG1 3175  13.250   8.842   1.561  0.2760 -0.3173 -2.5316
   68THR      C 3176  13.029   8.786   1.763  0.1146  0.1062  0.4928
   68THR      O 3177  13.082   8.875   1.830 -0.1454  0.4120  0.2972
   69GLN      N 3178  12.980   8.676   1.821  0.0088 -0.3208 -0.3916
   69GLN      H 3179  12.924   8.606   1.775  0.2577 -0.8624  0.1122
   69GLN     CA 3180  12.996   8.646   1.962  0.2556  0.0601 -0.3374
   69GLN     HA 3181  13.081   8.705   1.997 -0.3831  1.4511 -1.0243
   69GLN     CB 3182  12.870   8.676   2.042  0.1206 -0.3814 -0.3843
   69GLN    HB1 3183  12.898   8.656   2.145  0.5991  2.1672  0.0562
   69GLN    HB2 3184  12.787   8.613   2.009 -2.6330  2.3073  0.9014
   69GLN     CG 3185  12.841   8.825   2.030  0.4204 -0.1822  1.1637
   69GLN    HG1 3186  12.928   8.888   2.044  0.8490 -0.6495  0.6136
   69GLN    HG2 3187  12.799   8.857   1.934 -1.2370  1.9418  2.4910
   69GLN     CD 3188  12.730   8.876   2.122  0.1552 -0.5252  1.0354
   69GLN    OE1 3189  12.639   8.803   2.161 -0.3383 -0.4439  0.0889
   69GLN    NE2 3190  12.730   9.005   2.155 -0.4936 -0.1553 -0.3044
   69GLN   HE21 3191  12.644   9.041   2.194  0.3423  1.4588  0.1529
   69GLN   HE22 3192  12.797   9.069   2.113 -1.2570  0.0158 -1.2813
   69GLN      C 3193  13.036   8.500   1.977  0.2323  0.0602 -0.2705
   69GLN      O 3194  12.998   8.417   1.895 -0.4741 -0.3217  0.4234
   70SER      N 3195  13.116   8.465   2.078  0.1320  0.3575 -0.0868
   70SER      H 3196  13.127   8.550   2.132 -0.8856  1.4825 -1.5531
   70SER     CA 3197  13.170   8.338   2.121 -0.1737  0.2939  0.1150
   70SER     HA 3198  13.116   8.261   2.066 -1.3692  0.8150  0.5316
   70SER     CB 3199  13.319   8.349   2.091 -0.1493  0.3698  0.2659
   70SER    HB1 3200  13.361   8.428   2.154 -0.4324  0.2378  0.6167
   70SER    HB2 3201  13.362   8.253   2.120  0.6368  0.6055 -0.0869
   70SER     OG 3202  13.345   8.372   1.954 -0.1733 -0.1349  0.1778
   70SER     HG 3203  13.336   8.467   1.955  0.0398 -0.1163  1.2438
   70SER      C 3204  13.154   8.299   2.267  0.4105  0.6673  0.2856
   70SER      O 3205  13.114   8.383   2.347 -0.9320  0.1374  0.2101
   71THR      N 3206  13.174   8.171   2.299  0.9368  0.7071  0.1284
   71THR      H 3207  13.177   8.103   2.224  0.1738  0.3655  0.3877
   71THR     CA 3208  13.179   8.108   2.429 -0.1265  0.0377 -0.1416
   71THR     HA 3209  13.197   8.186   2.503 -0.0479  1.0372 -1.2069
   71THR     CB 3210  13.040   8.053   2.462 -0.0135 -0.0112  0.2566
   71THR     HB 3211  13.036   7.988   2.549  0.5635  0.8124  0.9265
   71THR    CG2 3212  12.935   8.159   2.493 -0.2205 -0.0417 -0.3355
   71THR   HG21 3213  12.985   8.241   2.545 -0.3405 -1.0596  1.4643
   71THR   HG22 3214  12.883   8.203   2.407 -2.2802 -0.2891  0.7103
   71THR   HG23 3215  12.858   8.110   2.553  0.0121 -0.4736 -0.3892
   71THR    OG1 3216  12.996   7.987   2.346  0.5231  0.2928 -0.1278
   71THR    HG1 3217  13.003   7.893   2.367 -0.4112 -0.1158 -1.5061
   71THR      C 3218  13.269   7.986   2.447 -0.1719  0.0186 -0.0371
   71THR      O 3219  13.259   7.895   2.365  0.3479  0.0817 -0.1706
   72PRO      N 3220  13.341   7.983   2.559 -0.6058 -0.4140  0.2349
   72PRO     CD 3221  13.355   8.084   2.661  0.9876 -0.5415  0.1698
   72PRO    HD1 3222  13.394   8.177   2.620  1.6844 -0.0358  1.8826
   72PRO    HD2 3223  13.257   8.109   2.702 -0.8829 -1.8927 -3.1071
   72PRO     CG 3224  13.436   8.026   2.777  0.3267 -0.3651  0.7248
   72PRO    HG1 3225  13.360   7.983   2.843  0.7996  0.8349  2.1032
   72PRO    HG2 3226  13.501   8.093   2.833 -0.5312  0.2158  1.0542
   72PRO     CB 3227  13.516   7.918   2.706 -0.0059  0.1077 -0.4004
   72PRO    HB1 3228  13.528   7.833   2.774 -0.3138 -1.2579 -1.9915
   72PRO    HB2 3229  13.615   7.962   2.694 -0.1193  0.6334  0.4563
   72PRO     CA 3230  13.433   7.874   2.586  0.2468  0.0926 -0.5708
   72PRO     HA 3231  13.504   7.872   2.504  1.0495  1.6568  0.0319
   72PRO      C 3232  13.372   7.736   2.602  0.4177  0.1071  0.2792
   72PRO      O 3233  13.257   7.715   2.642  0.1842 -0.4642 -0.6487
   73GLN      N 3234  13.448   7.634   2.560 -0.2075 -0.1022 -0.3826
   73GLN      H 3235  13.541   7.664   2.536  0.1858  1.0253  2.2049
   73GLN     CA 3236  13.424   7.500   2.610  0.3552 -0.0788 -0.0370
   73GLN     HA 3237  13.328   7.473   2.567  0.0317 -0.4085  0.8630
   73GLN     CB 3238  13.527   7.408   2.546  0.1353 -0.5972  0.3485
   73GLN    HB1 3239  13.523   7.310   2.593  1.3858  0.3777  2.7052
   73GLN    HB2 3240  13.624   7.455   2.566 -0.2165  0.2313  0.1191
   73GLN     CG 3241  13.503   7.394   2.396  0.5691  0.3994  0.1786
   73GLN    HG1 3242  13.400   7.360   2.386  0.3833  1.1073 -0.4320
   73GLN    HG2 3243  13.512   7.495   2.355  2.3412  1.2676  2.4528
   73GLN     CD 3244  13.590   7.295   2.321 -0.1079  0.0917 -0.2087
   73GLN    OE1 3245  13.685   7.239   2.375 -0.3047 -0.0296  0.0116
   73GLN    NE2 3246  13.552   7.261   2.197 -0.7031  0.1787 -0.0515
   73GLN   HE21 3247  13.614   7.198   2.148 -1.7510 -0.5404 -0.5076
   73GLN   HE22 3248  13.465   7.296   2.159 -1.4843 -2.4480 -0.9008
   73GLN      C 3249  13.418   7.488   2.762 -0.5854  0.1562 -0.0476
   73GLN      O 3250  13.466   7.580   2.827 -0.1983  0.4505 -0.7356
   74GLY      N 3251  13.353   7.387   2.820  0.5978 -0.5296  0.1165
   74GLY      H 3252  13.309   7.314   2.765 -0.9708  0.2615  0.2745
   74GLY     CA 3253  13.343   7.379   2.964  0.1676 -0.4014  0.0944
   74GLY    HA1 3254  13.268   7.449   3.002 -0.0611 -0.1530 -0.7834
   74GLY    HA2 3255  13.431   7.426   3.009  0.4531  0.5113 -1.3594
   74GLY      C 3256  13.307   7.249   3.034 -0.3827 -0.1431  0.2945
   74GLY      O 3257  13.292   7.146   2.970 -0.3149 -0.2378  0.4306
   75TYR      N 3258  13.291   7.244   3.167 -0.0358 -0.1963  0.3337
   75TYR      H 3259  13.280   7.334   3.211 -1.6386 -0.6876  1.0086
   75TYR     CA 3260  13.266   7.123   3.243  0.1029 -0.0941  0.5436
   75TYR     HA 3261  13.339   7.048   3.212  1.0461  0.8977  0.3078
   75TYR     CB 3262  13.288   7.155   3.390  1.0367  0.2278  0.3429
   75TYR    HB1 3263  13.224   7.240   3.416 -1.6160 -1.4369 -0.4241
   75TYR    HB2 3264  13.391   7.186   3.405  0.9398  1.3933 -1.1197
   75TYR     CG 3265  13.253   7.039   3.479 -0.0158  0.1316 -0.1818
   75TYR    CD1 3266  13.327   6.920   3.484  0.3138  0.3603  0.5586
   75TYR    HD1 3267  13.414   6.908   3.421 -0.4154  2.0726 -0.8932
   75TYR    CE1 3268  13.277   6.809   3.552 -0.4304 -0.1990 -0.8559
   75TYR    HE1 3269  13.329   6.715   3.561 -0.2164  0.0028  0.1961
   75TYR     CZ 3270  13.151   6.809   3.617 -0.1811 -0.0200 -0.3697
   75TYR     OH 3271  13.111   6.704   3.695  0.0080 -0.1921 -0.5007
   75TYR     HH 3272  13.168   6.629   3.681 -0.0003 -0.3298  0.1910
   75TYR    CE2 3273  13.086   6.933   3.626  0.0503  0.1283 -0.7148
   75TYR    HE2 3274  12.997   6.936   3.687  0.9391 -2.5922  0.8777
   75TYR    CD2 3275  13.132   7.041   3.549 -0.0590  0.4954 -0.2673
   75TYR    HD2 3276  13.076   7.133   3.561  0.9297  0.9692  0.9668
   75TYR      C 3277  13.129   7.060   3.221  0.2413 -0.3731  0.4736
   75TYR      O 3278  13.036   7.138   3.200  0.2717 -0.6408 -0.7528
   76GLY      N 3279  13.119   6.928   3.231  0.1968 -0.3233  1.1083
   76GLY      H 3280  13.204   6.878   3.256  1.0360  0.0352 -0.8834
   76GLY     CA 3281  12.994   6.854   3.229 -0.0361  0.0815  0.1731
   76GLY    HA1 3282  12.960   6.836   3.127 -1.0246  0.6472  0.3895
   76GLY    HA2 3283  12.921   6.916   3.281  1.0342  0.4997  1.2518
   76GLY      C 3284  13.004   6.719   3.299 -0.2823  0.0466  0.1390
   76GLY      O 3285  13.110   6.657   3.294 -0.4572 -0.2185 -0.4193
   77SER      N 3286  12.898   6.668   3.363  0.1472 -0.4166  0.4796
   77SER      H 3287  12.816   6.725   3.372  2.0796  2.8968 -1.1509
   77SER     CA 3288  12.905   6.547   3.444  0.1520 -0.3885  0.5214
   77SER     HA 3289  13.004   6.544   3.491  1.4870  0.3320 -2.0033
   77SER     CB 3290  12.799   6.567   3.552 -0.3042  0.3877 -0.0599
   77SER    HB1 3291  12.805   6.474   3.608  1.4093 -0.7083 -1.8825
   77SER    HB2 3292  12.835   6.652   3.610  2.7499 -0.0472 -1.0992
   77SER     OG 3293  12.669   6.590   3.503 -0.4152  0.6067  0.3353
   77SER     HG 3294  12.605   6.593   3.575 -1.1367 -1.8053 -0.1323
   77SER      C 3295  12.900   6.417   3.365 -0.5819 -0.2021  0.2514
   77SER      O 3296  12.817   6.411   3.275 -0.2285  0.4346 -0.1308
   78THR      N 3297  12.985   6.316   3.386 -0.1828  0.0437 -0.1695
   78THR      H 3298  13.063   6.341   3.446  1.8940  0.9509 -3.0102
   78THR     CA 3299  12.992   6.196   3.305 -0.0547 -0.0946  0.0453
   78THR     HA 3300  12.902   6.192   3.243 -1.5511  2.9363  1.7446
   78THR     CB 3301  13.110   6.215   3.210  0.0111  0.4237  0.2288
   78THR     HB 3302  13.112   6.120   3.158  1.7926 -0.5103  1.8574
   78THR    CG2 3303  13.093   6.313   3.094 -0.5512  0.1157  0.0450
   78THR   HG21 3304  12.996   6.303   3.046 -1.0296  0.9775  0.7907
   78THR   HG22 3305  13.102   6.416   3.131 -0.6713  1.2767 -2.8696
   78THR   HG23 3306  13.163   6.287   3.014 -0.1538 -1.3678  0.8448
   78THR    OG1 3307  13.237   6.235   3.268 -0.0426  0.2629  0.4016
   78THR    HG1 3308  13.256   6.329   3.276  0.4180  0.2598 -0.5858
   78THR      C 3309  12.996   6.069   3.388 -0.2812  0.0231  0.2384
   78THR      O 3310  12.928   5.973   3.352 -0.0715  0.0919 -0.3615
   79GLY      N 3311  13.092   6.061   3.480 -0.0315  0.0508 -0.0149
   79GLY      H 3312  13.148   6.144   3.495  0.8243 -0.3151 -1.1006
   79GLY     CA 3313  13.122   5.951   3.570 -0.2756  0.1250  0.1598
   79GLY    HA1 3314  13.206   5.980   3.633  0.7261 -1.3515 -0.4380
   79GLY    HA2 3315  13.033   5.919   3.624 -2.0892 -0.5177 -2.9784
   79GLY      C 3316  13.170   5.828   3.495 -0.0378  0.1525  0.2649
   79GLY      O 3317  13.224   5.839   3.385 -0.4375  0.2584  0.0760
   80GLY      N 3318  13.163   5.707   3.550 -0.7230  0.1263  0.1234
   80GLY      H 3319  13.114   5.695   3.638  2.5938 -1.3050  1.9553
   80GLY     CA 3320  13.207   5.580   3.494 -0.4084  0.5296 -0.5574
   80GLY    HA1 3321  13.157   5.557   3.400 -1.2750  1.8871 -0.4577
   80GLY    HA2 3322  13.312   5.584   3.468  0.7324 -2.0357  2.9263
   80GLY      C 3323  13.187   5.470   3.597  0.0011  0.5361 -0.4712
   80GLY      O 3324  13.097   5.467   3.680  0.3255  0.1747 -0.1258
   81TYR      N 3325  13.277   5.373   3.576 -0.1952  0.1458  0.4662
   81TYR      H 3326  13.348   5.391   3.507 -0.3558 -1.2209 -0.0947
   81TYR     CA 3327  13.249   5.234   3.609 -0.0189 -0.0190 -0.0751
   81TYR     HA 3328  13.153   5.206   3.568 -0.3154  0.3059  0.3878
   81TYR     CB 3329  13.354   5.144   3.545 -0.4356 -0.1991 -0.5061
   81TYR    HB1 3330  13.361   5.174   3.440  2.0066 -2.2426 -1.0262
   81TYR    HB2 3331  13.451   5.167   3.589 -0.3875 -0.3272 -0.5429
   81TYR     CG 3332  13.318   4.997   3.556 -0.3712 -0.2059 -0.3841
   81TYR    CD1 3333  13.378   4.922   3.657 -0.2174 -0.0202 -0.3345
   81TYR    HD1 3334  13.447   4.961   3.731 -0.9269 -2.5463  1.8304
   81TYR    CE1 3335  13.355   4.783   3.658  0.5735 -0.1506 -0.1193
   81TYR    HE1 3336  13.414   4.713   3.716  0.2609 -2.5810 -2.5632
   81TYR     CZ 3337  13.264   4.728   3.566  0.1810  0.3507 -0.0384
   81TYR     OH 3338  13.224   4.598   3.577  0.8607  0.1652  0.3580
   81TYR     HH 3339  13.150   4.596   3.516  1.0441  0.4031  0.1288
   81TYR    CE2 3340  13.198   4.812   3.475 -0.2684  0.4588  0.3784
   81TYR    HE2 3341  13.132   4.770   3.400 -1.8760  0.1346  1.9172
   81TYR    CD2 3342  13.231   4.947   3.459 -0.6546  0.4592 -0.4800
   81TYR    HD2 3343  13.179   5.009   3.388  0.0799 -0.3415 -1.7600
   81TYR      C 3344  13.252   5.207   3.759  0.0299 -0.5047 -0.1608
   81TYR      O 3345  13.347   5.245   3.827  0.3010  0.1161 -0.8630
   82GLY      N 3346  13.156   5.132   3.812  0.0929 -0.1680  0.4487
   82GLY      H 3347  13.079   5.096   3.756 -0.2763 -0.9109  1.4144
   82GLY     CA 3348  13.154   5.088   3.949  0.5280 -0.5318  0.3406
   82GLY    HA1 3349  13.088   5.150   4.010  1.5846  0.7045  0.2442
   82GLY    HA2 3350  13.256   5.102   3.984  0.4645 -0.6427  0.5812
   82GLY      C 3351  13.120   4.942   3.979  0.3995 -0.6031 -0.1531
   82GLY      O 3352  13.093   4.855   3.896 -0.3094 -0.4949 -0.0439
   83SER      N 3353  13.112   4.917   4.110 -0.3596  0.2830 -0.0226
   83SER      H 3354  13.138   4.987   4.177 -1.4902 -1.1662  2.0247
   83SER     CA 3355  13.079   4.791   4.172 -0.0793  0.5308  0.6323
   83SER     HA 3356  13.144   4.714   4.132  0.5118  0.8274  1.0105
   83SER     CB 3357  13.104   4.806   4.322 -0.2414 -0.1433  0.7323
   83SER    HB1 3358  13.067   4.713   4.365 -0.0838 -0.3625  0.3976
   83SER    HB2 3359  13.054   4.898   4.354  0.1598 -0.0359  1.0608
   83SER     OG 3360  13.241   4.812   4.357 -0.0566  0.4308 -0.0731
   83SER     HG 3361  13.258   4.814   4.451 -0.0640 -0.7441 -0.0342
   83SER      C 3362  12.932   4.754   4.157  0.1082  0.0674 -0.0822
   83SER      O 3363  12.895   4.640   4.128  0.7229 -0.2176  0.2406
   84SER      N 3364  12.845   4.850   4.189  0.0884 -0.1081  0.4021
   84SER      H 3365  12.884   4.940   4.212 -1.2537  1.2797 -2.2410
   84SER     CA 3366  12.706   4.825   4.221 -0.0750 -0.1098 -0.2767
   84SER     HA 3367  12.705   4.723   4.261  1.9436 -0.2584 -0.4726
   84SER     CB 3368  12.655   4.908   4.339 -0.1452 -0.2539 -0.2064
   84SER    HB1 3369  12.565   4.865   4.382 -0.3966  0.4405 -0.0271
   84SER    HB2 3370  12.633   5.008   4.301 -0.8937  0.0374  0.9686
   84SER     OG 3371  12.751   4.921   4.441 -0.0060  0.1141 -0.3817
   84SER     HG 3372  12.704   4.905   4.523 -0.6675 -1.5553 -1.0381
   84SER      C 3373  12.599   4.834   4.114  0.0660 -0.2219 -0.4276
   84SER      O 3374  12.603   4.925   4.032  0.0318  0.3716  0.2194
   85GLN      N 3375  12.492   4.756   4.132  0.0314 -0.0067  0.3275
   85GLN      H 3376  12.494   4.690   4.209 -0.7858 -1.1406 -0.5883
   85GLN     CA 3377  12.374   4.758   4.048  0.2182 -0.4048  0.0509
   85GLN     HA 3378  12.371   4.848   3.987  1.1325 -0.7019 -0.4590
   85GLN     CB 3379  12.368   4.639   3.953 -0.2539  0.5331 -1.1150
   85GLN    HB1 3380  12.362   4.554   4.020 -0.8509  0.2829 -1.4797
   85GLN    HB2 3381  12.288   4.644   3.879 -0.2951 -2.8025 -1.4234
   85GLN     CG 3382  12.495   4.617   3.872  0.5435  0.0111  0.2475
   85GLN    HG1 3383  12.577   4.577   3.931  0.0443 -0.6355  0.5058
   85GLN    HG2 3384  12.523   4.719   3.842 -1.5475  0.3725 -0.6259
   85GLN     CD 3385  12.480   4.531   3.747 -0.0930  0.2777  0.1350
   85GLN    OE1 3386  12.402   4.437   3.736  0.5532 -0.2718  0.1214
   85GLN    NE2 3387  12.553   4.569   3.642  0.2970  0.4235  0.4544
   85GLN   HE21 3388  12.631   4.629   3.665  0.4112 -0.4777  2.6548
   85GLN   HE22 3389  12.536   4.530   3.551  0.0710  0.9223  0.2774
   85GLN      C 3390  12.251   4.756   4.138 -0.0875  0.0976 -0.3526
   85GLN      O 3391  12.249   4.720   4.255  0.1278  0.0723 -0.3546
   86SER      N 3392  12.141   4.789   4.071  0.0040  0.8267 -0.1494
   86SER      H 3393  12.153   4.800   3.971  1.5593 -2.5631 -0.4691
   86SER     CA 3394  12.005   4.797   4.122 -0.0874  0.2725 -0.2969
   86SER     HA 3395  11.995   4.812   4.230 -4.2380 -0.5952 -0.3965
   86SER     CB 3396  11.937   4.920   4.062 -0.1901  0.2064 -0.3142
   86SER    HB1 3397  11.851   4.936   4.128  1.9018 -1.4371  3.1267
   86SER    HB2 3398  11.903   4.902   3.960  1.5307  0.1017 -0.8859
   86SER     OG 3399  12.014   5.037   4.077  0.1604 -0.0228 -0.3353
   86SER     HG 3400  11.973   5.108   4.027 -0.4610  1.5763  2.2991
   86SER      C 3401  11.926   4.671   4.091  0.1527 -0.0127  0.2396
   86SER      O 3402  11.968   4.592   4.006  0.5050 -0.2915  0.6660
   87SER      N 3403  11.814   4.652   4.160  0.4125 -0.3595  0.5715
   87SER      H 3404  11.776   4.726   4.218  0.3421 -0.4899  0.6946
   87SER     CA 3405  11.732   4.532   4.156 -0.0740 -0.0072 -0.0540
   87SER     HA 3406  11.798   4.446   4.154 -0.8815 -0.6438  0.0184
   87SER     CB 3407  11.642   4.509   4.277  0.3188 -0.1070  0.2199
   87SER    HB1 3408  11.577   4.423   4.257  0.8200 -0.5316  0.3991
   87SER    HB2 3409  11.574   4.592   4.297  2.0112  1.2120  0.6689
   87SER     OG 3410  11.733   4.485   4.382 -0.2877 -0.0590  0.7595
   87SER     HG 3411  11.696   4.470   4.469  1.5318  2.0516  1.9866
   87SER      C 3412  11.658   4.528   4.022  0.4089  0.4682 -0.3404
   87SER      O 3413  11.614   4.633   3.977  0.2472  0.4840 -0.1445
   88GLN      N 3414  11.631   4.409   3.968 -0.0513  0.4111  0.0102
   88GLN      H 3415  11.649   4.324   4.020 -0.8645  0.3575  0.2194
   88GLN     CA 3416  11.576   4.396   3.835  0.0931  0.1164 -0.0224
   88GLN     HA 3417  11.633   4.459   3.768  3.9481  0.8789  3.5313
   88GLN     CB 3418  11.598   4.254   3.783  0.1664  0.1482 -0.0784
   88GLN    HB1 3419  11.698   4.229   3.748 -0.8602 -0.7169 -2.6641
   88GLN    HB2 3420  11.534   4.243   3.695 -1.9318  1.8390  1.1352
   88GLN     CG 3421  11.540   4.149   3.877  0.0485  0.1237 -0.1776
   88GLN    HG1 3422  11.591   4.153   3.974  1.1505  1.1828 -0.7687
   88GLN    HG2 3423  11.434   4.169   3.891  0.2730  1.0839  0.2843
   88GLN     CD 3424  11.553   4.005   3.829  0.0902 -0.0030  0.2085
   88GLN    OE1 3425  11.607   3.971   3.725  0.1438 -0.2281  0.3099
   88GLN    NE2 3426  11.504   3.912   3.911 -0.0781 -0.3532 -0.2850
   88GLN   HE21 3427  11.510   3.816   3.883 -1.8736 -0.9736  1.2244
   88GLN   HE22 3428  11.477   3.930   4.007  1.0815  0.1330 -0.0320
   88GLN      C 3429  11.427   4.430   3.831  0.0247 -0.2025 -0.2118
   88GLN      O 3430  11.366   4.429   3.938  0.1866 -0.3508 -0.1207
   89SER      N 3431  11.377   4.459   3.711 -0.2909 -0.4730 -0.1452
   89SER      H 3432  11.426   4.446   3.624 -0.4017 -0.8702 -0.1527
   89SER     CA 3433  11.240   4.498   3.683 -0.0226  0.1399 -0.6299
   89SER     HA 3434  11.186   4.438   3.756 -0.1079 -0.1889 -0.9651
   89SER     CB 3435  11.212   4.643   3.722  0.4559 -0.0052  0.2903
   89SER    HB1 3436  11.245   4.655   3.825  2.0384 -0.2039 -0.1647
   89SER    HB2 3437  11.105   4.666   3.719  0.8829  2.0015 -0.5628
   89SER     OG 3438  11.275   4.732   3.633 -0.3398 -0.0178 -0.2992
   89SER     HG 3439  11.360   4.694   3.610 -1.0426 -0.9144 -1.5214
   89SER      C 3440  11.192   4.468   3.542 -0.2681 -0.8073 -0.3501
   89SER      O 3441  11.276   4.465   3.453  0.0431 -0.7973 -0.0595
   90SER      N 3442  11.061   4.451   3.522 -0.5162  0.5063  0.0225
   90SER      H 3443  10.996   4.459   3.599 -1.4248 -1.1981 -0.5129
   90SER     CA 3444  11.010   4.403   3.394  0.0558 -0.0065 -0.0191
   90SER     HA 3445  11.067   4.452   3.314 -0.3054  2.0833  0.9233
   90SER     CB 3446  10.996   4.251   3.396 -0.1717  0.0129 -0.1422
   90SER    HB1 3447  10.937   4.217   3.481 -0.3148 -0.7857 -0.5574
   90SER    HB2 3448  10.937   4.228   3.307 -1.0261 -1.1615  0.7113
   90SER     OG 3449  11.121   4.186   3.388 -0.3167 -0.2624 -0.1750
   90SER     HG 3450  11.095   4.094   3.382  1.5606 -0.8507  0.1831
   90SER      C 3451  10.870   4.458   3.372 -0.0911 -0.2834  0.2160
   90SER      O 3452  10.790   4.466   3.465 -0.1973  0.4023  0.0683
   91TYR      N 3453  10.825   4.492   3.251 -0.1697  0.1882  0.3756
   91TYR      H 3454  10.889   4.497   3.173  1.2195 -2.9037  1.1481
   91TYR     CA 3455  10.684   4.508   3.223 -0.0617  0.2217 -0.1538
   91TYR     HA 3456  10.638   4.545   3.315 -0.5203  2.8449 -1.3325
   91TYR     CB 3457  10.661   4.629   3.133 -0.0948 -0.2924 -0.8419
   91TYR    HB1 3458  10.559   4.623   3.096 -0.8177  1.1246  0.7646
   91TYR    HB2 3459  10.728   4.622   3.047 -0.1984 -2.0401 -0.8033
   91TYR     CG 3460  10.685   4.766   3.192 -0.3203 -0.4390 -0.4095
   91TYR    CD1 3461  10.748   4.866   3.117 -0.0021 -0.2331  0.1289
   91TYR    HD1 3462  10.802   4.837   3.028 -1.4908 -1.0353 -0.5401
   91TYR    CE1 3463  10.742   4.998   3.165  0.2897 -0.2351  0.1730
   91TYR    HE1 3464  10.801   5.070   3.110 -2.0042  0.6491 -1.2604
   91TYR     CZ 3465  10.668   5.034   3.279 -0.2281 -0.0237 -0.2258
   91TYR     OH 3466  10.679   5.160   3.329 -0.2631 -0.1047 -0.0127
   91TYR     HH 3467  10.660   5.179   3.422 -1.6288  0.6347 -0.4174
   91TYR    CE2 3468  10.594   4.935   3.347  0.2187 -0.1738  0.0450
   91TYR    HE2 3469  10.533   4.952   3.435  0.3516  0.6373 -0.0039
   91TYR    CD2 3470  10.603   4.804   3.299  0.3612 -0.1554  0.0192
   91TYR    HD2 3471  10.545   4.732   3.355  1.2372 -1.3631 -0.5772
   91TYR      C 3472  10.616   4.379   3.180  0.1422  0.1401 -0.2322
   91TYR      O 3473  10.618   4.344   3.063  0.6353  0.1942 -0.2416
   92GLY      N 3474  10.577   4.298   3.279 -0.3499  0.0536 -0.4916
   92GLY      H 3475  10.585   4.339   3.371 -1.4436  0.9405 -0.7689
   92GLY     CA 3476  10.540   4.158   3.272  0.0757 -0.0759 -0.2551
   92GLY    HA1 3477  10.431   4.155   3.273  0.0434  0.7908  1.2294
   92GLY    HA2 3478  10.568   4.111   3.178 -2.7911 -0.5887 -0.9641
   92GLY      C 3479  10.592   4.081   3.392 -0.0024 -0.0833 -0.2261
   92GLY      O 3480  10.674   4.126   3.472  0.1837 -0.2784 -0.3083
   93GLN      N 3481  10.531   3.964   3.410 -0.1130  0.0310  0.1736
   93GLN      H 3482  10.460   3.934   3.345  0.6170 -1.5894  0.0586
   93GLN     CA 3483  10.555   3.874   3.521  0.2575  0.3420  0.3461
   93GLN     HA 3484  10.565   3.929   3.615  0.8581 -0.7846  0.9669
   93GLN     CB 3485  10.435   3.782   3.536  0.2573  0.3385  0.3260
   93GLN    HB1 3486  10.416   3.728   3.443  3.5357 -1.1836  0.4098
   93GLN    HB2 3487  10.458   3.710   3.615  1.5793  0.7181  0.3116
   93GLN     CG 3488  10.310   3.858   3.579 -0.0595  0.0482 -0.0755
   93GLN    HG1 3489  10.279   3.910   3.488  0.2655 -0.4028 -0.4458
   93GLN    HG2 3490  10.345   3.932   3.651  4.2449  0.5575 -2.3894
   93GLN     CD 3491  10.189   3.788   3.639 -0.2409  0.6338  0.2485
   93GLN    OE1 3492  10.162   3.671   3.613  0.2801  0.5042  0.2803
   93GLN    NE2 3493  10.120   3.846   3.739 -0.1157  0.2684  0.5479
   93GLN   HE21 3494  10.139   3.940   3.769 -0.2302  0.9342 -1.3324
   93GLN   HE22 3495  10.046   3.794   3.784 -0.3046  0.2433  0.2117
   93GLN      C 3496  10.688   3.800   3.514  0.0696  0.0248  0.0764
   93GLN      O 3497  10.754   3.809   3.411  0.0946 -0.5088  0.0458
   94GLN      N 3498  10.730   3.730   3.620  0.6915  0.1833 -0.0604
   94GLN      H 3499  10.665   3.738   3.697 -1.3190 -0.0434 -1.6517
   94GLN     CA 3500  10.858   3.669   3.648  0.6922  0.1742 -0.0794
   94GLN     HA 3501  10.920   3.679   3.558  1.9619  1.3336  0.8863
   94GLN     CB 3502  10.924   3.729   3.771  0.0800  0.1058  0.2853
   94GLN    HB1 3503  10.931   3.836   3.755  2.4064 -0.1427 -0.7791
   94GLN    HB2 3504  11.023   3.682   3.769 -0.9530 -2.3534 -3.1783
   94GLN     CG 3505  10.850   3.699   3.901 -0.3556  0.0415  0.0218
   94GLN    HG1 3506  10.746   3.735   3.904 -0.3286  0.1567  3.2042
   94GLN    HG2 3507  10.856   3.594   3.927  1.1755  0.8020  3.2731
   94GLN     CD 3508  10.914   3.765   4.022 -0.0126 -0.2984  0.0263
   94GLN    OE1 3509  10.923   3.888   4.025  0.0347 -0.3071  0.2973
   94GLN    NE2 3510  10.962   3.692   4.123 -0.2443 -1.1543 -0.4808
   94GLN   HE21 3511  10.963   3.593   4.102 -1.6771 -1.6214  1.4538
   94GLN   HE22 3512  11.033   3.742   4.174  0.3805  2.5623 -4.3651
   94GLN      C 3513  10.836   3.519   3.664 -0.2230  0.2704 -0.3962
   94GLN      O 3514  10.724   3.477   3.692 -0.2069  0.3057 -0.2817
   95SER      N 3515  10.938   3.435   3.643 -0.6318 -0.3572  0.0976
   95SER      H 3516  11.024   3.472   3.606 -0.1537  0.1353  1.6621
   95SER     CA 3517  10.921   3.292   3.623 -0.7055 -0.3905  0.3959
   95SER     HA 3518  10.830   3.253   3.667 -0.2014 -1.8246  0.1970
   95SER     CB 3519  10.909   3.267   3.473  0.3870  0.6953  0.1006
   95SER    HB1 3520  10.891   3.163   3.445  0.1027  0.8506 -0.2977
   95SER    HB2 3521  10.999   3.301   3.422 -0.3491  0.2830 -1.5462
   95SER     OG 3522  10.796   3.337   3.429 -0.1614 -0.1382  0.1475
   95SER     HG 3523  10.824   3.373   3.344  0.3620  0.6610  0.6494
   95SER      C 3524  11.039   3.212   3.676 -0.4106  0.0990  0.4959
   95SER      O 3525  11.157   3.247   3.668 -0.3652 -0.2817 -0.7012
   96SER      N 3526  11.005   3.094   3.729  0.0903 -0.1406  0.2980
   96SER      H 3527  10.908   3.080   3.754  0.8034 -1.1977  2.8465
   96SER     CA 3528  11.087   3.014   3.818  0.3803  0.1200  0.2672
   96SER     HA 3529  11.148   3.079   3.881  2.9167 -0.9190 -0.9733
   96SER     CB 3530  10.999   2.952   3.926  0.2284  0.0698  0.1171
   96SER    HB1 3531  11.062   2.891   3.991 -0.9057 -0.1596  1.0193
   96SER    HB2 3532  10.922   2.888   3.883  0.9244 -1.2741  0.8150
   96SER     OG 3533  10.939   3.053   4.004  0.8364  0.7177 -0.2397
   96SER     HG 3534  10.865   3.001   4.037  1.1138  0.6600  0.3068
   96SER      C 3535  11.184   2.922   3.745 -0.0635  0.1016 -0.3089
   96SER      O 3536  11.138   2.851   3.656 -0.0359 -0.2265 -0.0628
   97TYR      N 3537  11.312   2.914   3.782  0.1814  0.5646 -1.0233
   97TYR      H 3538  11.341   2.954   3.870 -1.1342 -1.8974  0.6624
   97TYR     CA 3539  11.408   2.818   3.732  0.0243 -0.4679  0.5835
   97TYR     HA 3540  11.381   2.819   3.626 -0.9442  2.6273  0.7712
   97TYR     CB 3541  11.550   2.871   3.751 -0.1019  0.0236  0.1705
   97TYR    HB1 3542  11.628   2.801   3.720  1.8603  2.2240 -0.1258
   97TYR    HB2 3543  11.559   2.903   3.855 -3.2214  0.8616  0.2888
   97TYR     CG 3544  11.584   2.994   3.671  0.2260 -0.0898  0.1372
   97TYR    CD1 3545  11.551   3.122   3.714 -0.0980  0.1730 -0.8698
   97TYR    HD1 3546  11.507   3.132   3.812  1.1502 -0.8729 -0.1719
   97TYR    CE1 3547  11.585   3.238   3.643  0.3559  0.5758 -0.0138
   97TYR    HE1 3548  11.545   3.335   3.668 -1.2366 -0.0723  0.0799
   97TYR     CZ 3549  11.637   3.217   3.513 -0.4455  0.2245 -0.2851
   97TYR     OH 3550  11.653   3.328   3.435 -0.3906  0.3626 -0.0799
   97TYR     HH 3551  11.638   3.402   3.494  1.2145  1.6930 -1.2358
   97TYR    CE2 3552  11.665   3.091   3.459  0.4015  0.2127  0.1775
   97TYR    HE2 3553  11.708   3.093   3.360  2.8524 -1.2211  1.1181
   97TYR    CD2 3554  11.640   2.981   3.542 -0.0670  0.1726 -0.0170
   97TYR    HD2 3555  11.671   2.881   3.517 -0.2460 -0.7257  2.8785
   97TYR      C 3556  11.405   2.675   3.786  0.1283 -0.5858  0.2816
   97TYR      O 3557  11.327   2.655   3.878  0.3708  0.1063  0.6437
   98PRO      N 3558  11.483   2.579   3.736  0.3163 -0.1926 -0.1919
   98PRO     CD 3559  11.517   2.564   3.596  0.5463 -0.2360 -0.1312
   98PRO    HD1 3560  11.623   2.589   3.586  0.2352  1.0701 -0.3425
   98PRO    HD2 3561  11.460   2.625   3.527 -0.2697  0.0884  0.8040
   98PRO     CG 3562  11.479   2.420   3.561  0.1983 -0.1688 -0.0307
   98PRO    HG1 3563  11.372   2.405   3.546  0.4091  0.3563 -2.4432
   98PRO    HG2 3564  11.521   2.387   3.466  0.8636  0.7289 -0.0639
   98PRO     CB 3565  11.532   2.353   3.687 -0.6963 -0.8872 -0.0285
   98PRO    HB1 3566  11.641   2.350   3.681 -0.6565  1.4051 -1.6564
   98PRO    HB2 3567  11.498   2.251   3.704 -2.6688 -0.2429  0.2319
   98PRO     CA 3568  11.478   2.447   3.795  0.0369 -0.2046 -0.2430
   98PRO     HA 3569  11.372   2.427   3.811  0.0686  1.4544  2.5941
   98PRO      C 3570  11.538   2.434   3.934  0.1953  0.0069 -0.2920
   98PRO      O 3571  11.627   2.509   3.974  0.1423 -0.2550  0.3237
   99GLY      N 3572  11.476   2.342   4.008 -0.2865  0.4613 -0.1156
   99GLY      H 3573  11.404   2.288   3.962 -2.0145  0.2566  2.6174
   99GLY     CA 3574  11.519   2.291   4.137 -0.2766  0.2231 -0.2116
   99GLY    HA1 3575  11.452   2.208   4.158  1.0211 -0.5120  1.2364
   99GLY    HA2 3576  11.619   2.249   4.124  0.5145  1.7895  0.5821
   99GLY      C 3577  11.513   2.391   4.251  0.3100  0.2234 -0.1797
   99GLY      O 3578  11.523   2.347   4.365  0.0373 -0.0278 -0.2539
  100TYR      N 3579  11.483   2.520   4.233 -0.2603  0.0877 -0.2107
  100TYR      H 3580  11.468   2.527   4.133 -0.5686 -3.4255 -0.5407
  100TYR     CA 3581  11.478   2.626   4.331  0.1704  0.2810 -0.3946
  100TYR     HA 3582  11.573   2.612   4.384  1.1696 -0.9186 -2.4033
  100TYR     CB 3583  11.484   2.763   4.264 -0.1629  0.2923 -0.4008
  100TYR    HB1 3584  11.419   2.766   4.176 -1.2906 -0.2549  0.3985
  100TYR    HB2 3585  11.457   2.841   4.334 -1.6494 -0.1417 -0.4378
  100TYR     CG 3586  11.625   2.798   4.225  0.2325 -0.7594  0.0351
  100TYR    CD1 3587  11.715   2.848   4.321  0.2598  0.1548 -0.4528
  100TYR    HD1 3588  11.687   2.846   4.425 -0.3704  0.5063 -0.6089
  100TYR    CE1 3589  11.844   2.883   4.280  0.3629  0.7108  0.3221
  100TYR    HE1 3590  11.913   2.928   4.350 -0.2694  1.3319  0.5605
  100TYR     CZ 3591  11.883   2.859   4.147 -0.3907 -0.5164  0.3090
  100TYR     OH 3592  12.013   2.885   4.115 -0.6126 -0.1498 -0.3111
  100TYR     HH 3593  12.034   2.850   4.028 -1.8807  0.2704 -0.8172
  100TYR    CE2 3594  11.794   2.807   4.051 -0.1633  0.5153 -0.4733
  100TYR    HE2 3595  11.833   2.799   3.950  0.0822 -0.8791 -0.2780
  100TYR    CD2 3596  11.661   2.786   4.090  0.1904 -0.8728  0.0336
  100TYR    HD2 3597  11.582   2.760   4.022 -1.0021  1.3691  0.4433
  100TYR      C 3598  11.365   2.606   4.431  0.2458  0.3872 -0.2879
  100TYR      O 3599  11.277   2.522   4.411  0.7268 -0.1356 -0.2391
  101GLY      N 3600  11.370   2.682   4.540 -0.3660  0.7856 -0.5323
  101GLY      H 3601  11.452   2.734   4.568  0.0821 -0.2619  0.1629
  101GLY     CA 3602  11.256   2.686   4.630  0.3607  0.5944  0.4125
  101GLY    HA1 3603  11.166   2.710   4.574 -0.0882  1.6837  1.5778
  101GLY    HA2 3604  11.270   2.768   4.700  1.7779  1.6042 -0.9839
  101GLY      C 3605  11.234   2.557   4.707  0.2157  0.4325  0.1052
  101GLY      O 3606  11.329   2.491   4.750 -0.0221 -0.1780 -0.2938
  102GLN      N 3607  11.109   2.518   4.734  0.2308  0.7249  0.6289
  102GLN      H 3608  11.040   2.585   4.702  0.2075 -0.5018 -2.1975
  102GLN     CA 3609  11.066   2.392   4.791  0.3905  0.3308 -0.1073
  102GLN     HA 3610  11.116   2.377   4.887 -0.5241  1.1450  0.5110
  102GLN     CB 3611  10.921   2.411   4.836  0.3674 -0.7515  0.3151
  102GLN    HB1 3612  10.848   2.416   4.755  0.5339  1.8325  0.2478
  102GLN    HB2 3613  10.919   2.505   4.892  0.7795 -0.2958 -0.4139
  102GLN     CG 3614  10.870   2.308   4.936  0.4931 -0.7347  0.3961
  102GLN    HG1 3615  10.927   2.314   5.029  0.2650  1.2910  0.4488
  102GLN    HG2 3616  10.897   2.210   4.897  0.9488 -0.5491  0.2369
  102GLN     CD 3617  10.720   2.318   4.957  0.4636  0.5607 -0.3203
  102GLN    OE1 3618  10.644   2.327   4.861 -0.1470  0.1162  0.1120
  102GLN    NE2 3619  10.665   2.296   5.077 -0.0883 -0.0225 -0.6697
  102GLN   HE21 3620  10.725   2.275   5.156  0.4427 -0.6165 -1.2202
  102GLN   HE22 3621  10.565   2.294   5.085 -0.3065 -0.8625 -2.7989
  102GLN      C 3622  11.083   2.271   4.699 -0.8608  0.2284 -0.2283
  102GLN      O 3623  11.058   2.281   4.579 -0.0713  0.4537 -0.3843
  103GLN      N 3624  11.145   2.167   4.756 -0.6803  0.3583 -0.1841
  103GLN      H 3625  11.157   2.169   4.856  0.1239  0.3766 -0.2805
  103GLN     CA 3626  11.156   2.037   4.694  0.0403  0.1932  0.2768
  103GLN     HA 3627  11.112   2.045   4.594  0.9915  3.0279 -0.0140
  103GLN     CB 3628  11.301   2.006   4.659 -0.1446  0.1265 -0.4552
  103GLN    HB1 3629  11.362   2.024   4.747  0.3653  2.5149 -1.2282
  103GLN    HB2 3630  11.307   1.904   4.620 -2.5884  0.7548 -2.7709
  103GLN     CG 3631  11.358   2.098   4.552  0.2016  0.4716  0.0243
  103GLN    HG1 3632  11.356   2.201   4.589  0.0689 -0.6728  3.5978
  103GLN    HG2 3633  11.464   2.078   4.534  0.6184  2.5357 -0.0897
  103GLN     CD 3634  11.308   2.076   4.410  0.4714  0.0151 -0.0043
  103GLN    OE1 3635  11.338   1.974   4.349 -0.0826 -0.1943  0.0719
  103GLN    NE2 3636  11.221   2.166   4.362  0.4044 -0.1359 -0.1636
  103GLN   HE21 3637  11.184   2.233   4.428 -0.2726 -1.3221  0.7224
  103GLN   HE22 3638  11.178   2.152   4.272 -2.1229  0.6441  0.8157
  103GLN      C 3639  11.088   1.923   4.768  0.0422 -0.1387 -0.2257
  103GLN      O 3640  11.090   1.922   4.891  0.4121 -0.0196 -0.2284
  104PRO      N 3641  11.041   1.823   4.693 -0.0689 -0.1763 -0.1059
  104PRO     CD 3642  11.053   1.791   4.553  0.0276 -0.0561 -0.1261
  104PRO    HD1 3643  11.152   1.805   4.511  0.3589 -0.0974  0.6335
  104PRO    HD2 3644  10.975   1.836   4.490 -2.8118 -4.4665 -0.2619
  104PRO     CG 3645  11.026   1.642   4.534  0.1225 -0.0515 -0.3011
  104PRO    HG1 3646  11.117   1.589   4.562  1.6102  2.6710  0.3522
  104PRO    HG2 3647  10.987   1.615   4.436 -2.6777  0.2267  0.6450
  104PRO     CB 3648  10.925   1.628   4.648 -0.0258  0.0218 -0.4236
  104PRO    HB1 3649  10.910   1.522   4.668  0.6949 -0.1963 -0.9724
  104PRO    HB2 3650  10.831   1.679   4.624 -0.5589  0.6659  2.6824
  104PRO     CA 3651  10.986   1.708   4.762 -0.1743 -0.1828 -0.2003
  104PRO     HA 3652  10.903   1.734   4.828 -0.0998 -2.4876  0.8778
  104PRO      C 3653  11.089   1.625   4.837  0.4028  0.9694  0.3090
  104PRO      O 3654  11.209   1.628   4.810  0.3372 -0.5028 -0.2066
  105ALA      N 3655  11.043   1.549   4.937  0.3659  0.1291 -0.3389
  105ALA      H 3656  10.948   1.553   4.970  0.7311 -2.2065  1.2031
  105ALA     CA 3657  11.122   1.443   4.997 -0.0722 -0.0556 -0.0861
  105ALA     HA 3658  11.223   1.471   5.027  2.6385 -1.7530 -6.1516
  105ALA     CB 3659  11.048   1.380   5.115  0.0868  0.4374  0.2815
  105ALA    HB1 3660  11.036   1.457   5.191 -1.5398 -1.5339  2.1318
  105ALA    HB2 3661  10.951   1.346   5.080  0.0662  0.2199  0.5465
  105ALA    HB3 3662  11.102   1.299   5.164  0.5481  1.2446  1.1473
  105ALA      C 3663  11.153   1.343   4.888 -0.2093  0.0108 -0.1870
  105ALA      O 3664  11.067   1.327   4.802  0.0359  0.1162 -0.4538
  106PRO      N 3665  11.271   1.278   4.888  0.0357  0.4546 -0.2287
  106PRO     CD 3666  11.391   1.298   4.966 -0.0932 -0.7668  0.2993
  106PRO    HD1 3667  11.440   1.387   4.926 -2.9000  0.2586 -1.1301
  106PRO    HD2 3668  11.365   1.312   5.071  0.5560 -1.4246  0.5568
  106PRO     CG 3669  11.478   1.175   4.941  0.3339 -0.3336 -0.3685
  106PRO    HG1 3670  11.460   1.101   5.019  1.1187  0.2693  0.4069
  106PRO    HG2 3671  11.585   1.196   4.936  0.8592 -3.0274 -2.2699
  106PRO     CB 3672  11.431   1.117   4.808  0.2621 -0.5487 -0.2491
  106PRO    HB1 3673  11.489   1.172   4.735 -0.5955  0.6623 -0.0451
  106PRO    HB2 3674  11.446   1.009   4.797  2.2589 -0.5328  1.5158
  106PRO     CA 3675  11.285   1.159   4.807  0.4265  0.0661  0.4009
  106PRO     HA 3676  11.260   1.188   4.705 -0.5155  1.0622  0.8873
  106PRO      C 3677  11.189   1.053   4.859 -0.2228  0.5787  0.2621
  106PRO      O 3678  11.174   1.026   4.978  0.3512 -0.2972  0.1416
  107SER      N 3679  11.122   0.988   4.764 -0.1410  0.4342  0.3032
  107SER      H 3680  11.134   1.019   4.668  0.1330 -0.0812  0.1714
  107SER     CA 3681  11.010   0.900   4.790  0.2715 -0.2592 -0.2097
  107SER     HA 3682  10.941   0.954   4.856  0.2912 -0.8076  0.2740
  107SER     CB 3683  10.938   0.865   4.660  0.0501  0.1297 -0.1942
  107SER    HB1 3684  10.995   0.798   4.596 -0.0109  1.7066 -1.9692
  107SER    HB2 3685  10.916   0.958   4.608 -2.4018 -1.0180 -1.3798
  107SER     OG 3686  10.813   0.806   4.687  0.0646  0.4390  0.5689
  107SER     HG 3687  10.741   0.867   4.667  0.2629  0.7110  0.6734
  107SER      C 3688  11.060   0.781   4.871  0.4269  0.0603  0.1710
  107SER      O 3689  11.145   0.705   4.825  0.3026 -0.1061  0.2167
  108SER      N 3690  10.999   0.755   4.987  0.1207  0.3247  0.0704
  108SER      H 3691  10.943   0.828   5.030  0.4146 -0.2294  1.4365
  108SER     CA 3692  11.037   0.646   5.074 -0.2490  0.3245  0.2331
  108SER     HA 3693  11.132   0.667   5.122 -1.2715 -1.2366  3.1811
  108SER     CB 3694  10.933   0.638   5.186 -0.5848  0.1117 -0.0927
  108SER    HB1 3695  10.834   0.643   5.141  0.0895 -1.4608 -1.9285
  108SER    HB2 3696  10.949   0.543   5.238  1.7852  0.0984 -0.7376
  108SER     OG 3697  10.952   0.747   5.273 -0.6019  0.3438 -0.3770
  108SER     HG 3698  10.867   0.750   5.317 -0.4118 -0.9855  0.1526
  108SER      C 3699  11.043   0.509   5.007 -0.1527  0.4198  0.0466
  108SER      O 3700  10.974   0.482   4.909  0.6395 -0.0412 -0.3939
  109THR      N 3701  11.139   0.431   5.057 -0.2011  0.3721  0.0638
  109THR      H 3702  11.179   0.466   5.143 -0.5850  0.6250  0.1445
  109THR     CA 3703  11.185   0.299   5.018 -0.3412  0.3420 -0.0023
  109THR     HA 3704  11.139   0.279   4.921  1.7596  0.9642 -1.1971
  109THR     CB 3705  11.333   0.297   4.980 -0.4365  0.2319 -0.3798
  109THR     HB 3706  11.388   0.363   5.048 -0.2058  0.4643 -0.7911
  109THR    CG2 3707  11.407   0.164   4.981 -0.1779  0.3733 -0.2438
  109THR   HG21 3708  11.342   0.090   4.932  0.1933 -0.9204  1.1326
  109THR   HG22 3709  11.434   0.121   5.078  0.5821  0.3707 -0.4520
  109THR   HG23 3710  11.495   0.165   4.918  0.8986 -1.0800  1.1524
  109THR    OG1 3711  11.349   0.364   4.857  0.5967 -0.1997 -0.4861
  109THR    HG1 3712  11.444   0.371   4.842  0.2693  3.7377 -1.8266
  109THR      C 3713  11.146   0.199   5.125 -0.0893  0.0909 -0.1449
  109THR      O 3714  11.178   0.215   5.243  0.3919  0.0139 -0.2632
  110SER      N 3715  11.084   0.087   5.086 -0.2066  0.2138 -0.3105
  110SER      H 3716  11.064   0.067   4.989  0.0099 -4.0185  0.3268
  110SER     CA 3717  11.063  -0.028   5.172 -0.5553  0.1406 -0.4928
  110SER     HA 3718  11.053   0.005   5.275 -0.7517  1.1839 -0.8324
  110SER     CB 3719  10.932  -0.098   5.136 -0.2727 -0.5464 -0.1954
  110SER    HB1 3720  10.938  -0.128   5.031  0.8755  1.0584 -0.6439
  110SER    HB2 3721  10.927  -0.191   5.193  1.9240 -0.3874  0.3715
  110SER     OG 3722  10.816  -0.020   5.155 -0.2080 -0.5331  0.1493
  110SER     HG 3723  10.761  -0.051   5.083 -0.7446  2.1175 -0.6830
  110SER      C 3724  11.181  -0.123   5.162 -0.2986  0.3774  0.2092
  110SER      O 3725  11.226  -0.153   5.051 -0.4434 -0.4550  0.3714
  111GLY      N 3726  11.229  -0.184   5.270  0.1418 -0.4302 -0.4270
  111GLY      H 3727  11.190  -0.161   5.361 -1.0662 -2.8363 -0.2437
  111GLY     CA 3728  11.303  -0.308   5.270 -0.0758 -0.5622 -0.2535
  111GLY    HA1 3729  11.393  -0.289   5.212  0.6661 -4.2532 -0.5721
  111GLY    HA2 3730  11.325  -0.338   5.373 -1.7736 -0.1383  0.2520
  111GLY      C 3731  11.220  -0.414   5.199 -0.0514 -0.3389 -0.6169
  111GLY      O 3732  11.099  -0.413   5.219  0.1234  0.0127  0.4686
  112SER      N 3733  11.282  -0.504   5.121  0.3781 -0.2306 -0.4025
  112SER      H 3734  11.382  -0.494   5.114  0.3158  1.4053  0.6106
  112SER     CA 3735  11.218  -0.607   5.042 -0.2077 -0.3621  0.2301
  112SER     HA 3736  11.128  -0.633   5.097  0.1460  0.5329  1.2873
  112SER     CB 3737  11.194  -0.555   4.901 -0.0323  0.0164  0.3373
  112SER    HB1 3738  11.129  -0.617   4.839 -0.8698 -0.3168  1.5140
  112SER    HB2 3739  11.161  -0.451   4.895 -1.5853 -0.5297 -1.6704
  112SER     OG 3740  11.318  -0.568   4.835 -0.2469  0.2976 -0.1285
  112SER     HG 3741  11.304  -0.534   4.746 -1.0944 -0.7275 -0.4185
  112SER      C 3742  11.286  -0.743   5.033  0.2661 -0.1040 -0.1059
  112SER      O 3743  11.406  -0.745   5.061  0.1426 -0.0014  0.4291
  113TYR      N 3744  11.213  -0.846   4.991  0.3915 -0.3842  0.3563
  113TYR      H 3745  11.116  -0.821   4.974  0.8584  1.5622  0.2920
  113TYR     CA 3746  11.256  -0.979   4.953  0.4899 -0.2173 -0.1185
  113TYR     HA 3747  11.361  -0.988   4.983  0.7007  0.3206 -0.6784
  113TYR     CB 3748  11.175  -1.086   5.025  0.8264  0.0027  0.6000
  113TYR    HB1 3749  11.204  -1.186   4.992 -1.4007 -0.4418 -0.1849
  113TYR    HB2 3750  11.070  -1.085   4.994  1.0625  1.2312 -0.2096
  113TYR     CG 3751  11.195  -1.086   5.175  0.1926  0.3919  0.6857
  113TYR    CD1 3752  11.076  -1.095   5.249 -0.2522  0.4037 -0.0067
  113TYR    HD1 3753  10.983  -1.074   5.200 -0.6730 -0.1608  0.5471
  113TYR    CE1 3754  11.075  -1.113   5.388 -0.1119 -0.0211 -0.0594
  113TYR    HE1 3755  10.977  -1.113   5.433 -0.6078  0.0660 -1.1085
  113TYR     CZ 3756  11.200  -1.118   5.453  0.0323  0.0550 -0.3275
  113TYR     OH 3757  11.209  -1.156   5.584  0.1229 -0.1486 -0.3910
  113TYR     HH 3758  11.120  -1.171   5.618 -0.2094  0.9403 -0.7300
  113TYR    CE2 3759  11.318  -1.112   5.376  0.3290  0.5081  0.1577
  113TYR    HE2 3760  11.410  -1.118   5.432  1.0746 -2.2217 -1.2236
  113TYR    CD2 3761  11.319  -1.098   5.237  0.4242 -0.5960  0.0428
  113TYR    HD2 3762  11.412  -1.109   5.183 -1.0667 -2.1288 -2.4017
  113TYR      C 3763  11.246  -0.991   4.802 -0.0153  0.0838 -0.1107
  113TYR      O 3764  11.153  -0.942   4.738 -0.3833 -0.2261  0.1812
  114GLY      N 3765  11.339  -1.072   4.751 -0.0352 -0.0483  0.0672
  114GLY      H 3766  11.408  -1.113   4.814  0.7900  1.0944 -0.0707
  114GLY     CA 3767  11.335  -1.126   4.617 -0.1875 -0.4343  0.2247
  114GLY    HA1 3768  11.430  -1.174   4.594  0.3808  0.5228  0.5028
  114GLY    HA2 3769  11.328  -1.046   4.544 -1.3637  0.4386  1.2425
  114GLY      C 3770  11.226  -1.229   4.591 -0.2721 -0.2634 -0.1048
  114GLY      O 3771  11.106  -1.213   4.612 -0.2189  0.1025 -0.0674
  115SER      N 3772  11.271  -1.348   4.553  0.0672 -0.1735  0.0102
  115SER      H 3773  11.371  -1.364   4.558 -0.1138 -1.1999  0.7093
  115SER     CA 3774  11.186  -1.464   4.528  0.4119 -0.4484  0.1081
  115SER     HA 3775  11.094  -1.431   4.480 -0.6853 -1.3193  1.5431
  115SER     CB 3776  11.246  -1.559   4.425  0.5132 -0.3366  0.0610
  115SER    HB1 3777  11.347  -1.585   4.457  0.8325  0.6435 -0.1173
  115SER    HB2 3778  11.190  -1.653   4.426  0.5544 -0.3587  0.7304
  115SER     OG 3779  11.250  -1.494   4.300 -0.1738 -0.3182  0.0419
  115SER     HG 3780  11.276  -1.554   4.230  0.3868  0.4717 -0.4499
  115SER      C 3781  11.146  -1.545   4.650  0.2364 -0.6371 -0.0760
  115SER      O 3782  11.205  -1.530   4.756 -0.3476  0.2593  0.1381
  116SER      N 3783  11.052  -1.638   4.629 -0.4783  0.0386  0.0777
  116SER      H 3784  11.013  -1.645   4.536 -0.6439  1.0913  0.0551
  116SER     CA 3785  10.974  -1.716   4.723 -0.2745 -0.4644 -0.1690
  116SER     HA 3786  10.951  -1.648   4.804  1.0458  0.6229 -0.6597
  116SER     CB 3787  10.843  -1.759   4.656 -0.3547 -0.0195 -0.2970
  116SER    HB1 3788  10.769  -1.680   4.642  0.2157  1.1419  2.4816
  116SER    HB2 3789  10.803  -1.839   4.717  4.3979 -2.4086  0.1680
  116SER     OG 3790  10.875  -1.818   4.532 -0.0392 -0.0307 -0.2120
  116SER     HG 3791  10.828  -1.901   4.529 -0.4306  0.1844 -0.0343
  116SER      C 3792  11.045  -1.834   4.788 -0.1315 -0.2365  0.0898
  116SER      O 3793  10.987  -1.934   4.830  0.0274 -0.3369  0.0723
  117SER      N 3794  11.175  -1.813   4.810 -0.1015  0.0127 -0.3254
  117SER      H 3795  11.212  -1.721   4.791 -0.3034  0.2305  0.3039
  117SER     CA 3796  11.253  -1.883   4.910  0.1645  0.8194  0.0394
  117SER     HA 3797  11.193  -1.965   4.948 -0.2557  0.8037 -0.6419
  117SER     CB 3798  11.375  -1.949   4.847 -0.6244 -0.6734  0.0370
  117SER    HB1 3799  11.429  -1.868   4.798  0.7742 -2.4117 -1.4379
  117SER    HB2 3800  11.341  -2.007   4.761  0.3721 -1.1389 -0.0588
  117SER     OG 3801  11.445  -2.020   4.946  0.0233  0.5487  0.4829
  117SER     HG 3802  11.539  -2.011   4.932 -0.2077  1.6061 -0.4814
  117SER      C 3803  11.292  -1.791   5.025 -0.1920  0.3716  0.5222
  117SER      O 3804  11.288  -1.668   5.019  0.1483  0.3438 -0.3852
  118GLN      N 3805  11.321  -1.842   5.145 -0.4672 -0.0747  0.4014
  118GLN      H 3806  11.303  -1.941   5.152 -3.6680  0.2937 -0.8917
  118GLN     CA 3807  11.403  -1.773   5.243  0.1929  0.0746 -0.2469
  118GLN     HA 3808  11.357  -1.678   5.271  1.3316 -0.1425  2.5951
  118GLN     CB 3809  11.417  -1.854   5.371 -0.0099 -0.0340 -0.2918
  118GLN    HB1 3810  11.505  -1.812   5.419  0.9365 -1.7628 -0.3974
  118GLN    HB2 3811  11.432  -1.958   5.339 -1.6890  0.2427 -2.1878
  118GLN     CG 3812  11.295  -1.848   5.462  0.1344 -0.0146 -0.0992
  118GLN    HG1 3813  11.281  -1.742   5.484  1.7051  0.3917 -0.9141
  118GLN    HG2 3814  11.210  -1.887   5.406 -1.5619  2.4460  0.5725
  118GLN     CD 3815  11.310  -1.934   5.586  0.3158  0.5998  0.3061
  118GLN    OE1 3816  11.381  -2.034   5.589  0.0420  0.4040  0.2434
  118GLN    NE2 3817  11.246  -1.892   5.696  0.0773  0.2102  0.3173
  118GLN   HE21 3818  11.179  -1.817   5.692 -1.5721 -1.2245 -3.3929
  118GLN   HE22 3819  11.255  -1.952   5.776 -0.1632 -1.1061 -0.6037
  118GLN      C 3820  11.541  -1.741   5.187  0.3522 -0.0565  0.0733
  118GLN      O 3821  11.591  -1.805   5.095  0.1244 -0.0097 -0.0828
  119SER      N 3822  11.607  -1.651   5.261  0.0320  0.1892  0.0631
  119SER      H 3823  11.562  -1.624   5.347  2.2705 -1.0147  1.7020
  119SER     CA 3824  11.734  -1.591   5.224  0.2150 -0.2494 -0.0229
  119SER     HA 3825  11.782  -1.664   5.159  0.4547  0.7328 -0.9519
  119SER     CB 3826  11.711  -1.456   5.158  0.3607 -0.0393  0.3546
  119SER    HB1 3827  11.628  -1.464   5.089  0.4949  0.6107  0.1113
  119SER    HB2 3828  11.804  -1.427   5.111  0.7155 -0.2124  0.9376
  119SER     OG 3829  11.660  -1.363   5.252  0.0127  0.1808 -0.0492
  119SER     HG 3830  11.667  -1.280   5.203  2.5934  0.8580  1.2956
  119SER      C 3831  11.813  -1.563   5.351  0.2257  0.3552 -0.1612
  119SER      O 3832  11.765  -1.577   5.464  0.2782 -0.3517 -0.2200
  120SER      N 3833  11.937  -1.518   5.331  0.3817  0.0301  0.0525
  120SER      H 3834  11.968  -1.511   5.235 -1.1917 -0.5720 -0.5439
  120SER     CA 3835  12.022  -1.457   5.431  0.1733  0.1199  0.1762
  120SER     HA 3836  12.017  -1.511   5.526  2.5950  2.4214  1.7434
  120SER     CB 3837  12.165  -1.466   5.378  0.1120  0.1814 -0.0019
  120SER    HB1 3838  12.232  -1.456   5.463  1.3980  1.9906 -1.1674
  120SER    HB2 3839  12.171  -1.562   5.326  2.5807  0.4802 -0.3763
  120SER     OG 3840  12.200  -1.375   5.276 -0.3737  0.0774 -0.2666
  120SER     HG 3841  12.149  -1.397   5.198 -0.1382 -1.8115  0.0637
  120SER      C 3842  11.992  -1.311   5.462  0.1848  0.2491 -0.4096
  120SER      O 3843  11.913  -1.249   5.392 -0.0958 -0.2692 -0.5549
  121SER      N 3844  12.049  -1.257   5.570 -0.3111 -0.1571  0.0600
  121SER      H 3845  12.124  -1.303   5.620  1.9635  1.7318 -1.3774
  121SER     CA 3846  12.030  -1.119   5.611  0.4794 -0.0464  0.0677
  121SER     HA 3847  11.923  -1.099   5.615  0.6188  1.3813 -1.9738
  121SER     CB 3848  12.095  -1.108   5.748  0.6248  0.4652 -0.0407
  121SER    HB1 3849  12.113  -1.002   5.765  0.7996  0.5655 -0.8518
  121SER    HB2 3850  12.028  -1.151   5.823  0.6697  1.4162  0.5538
  121SER     OG 3851  12.220  -1.175   5.750  0.1330 -0.4688  0.0776
  121SER     HG 3852  12.253  -1.164   5.839 -0.2539 -0.9220  0.2794
  121SER      C 3853  12.099  -1.021   5.517 -0.4783 -0.4513 -1.0868
  121SER      O 3854  12.212  -1.049   5.476 -0.0028  0.4473 -0.4212
  122TYR      N 3855  12.035  -0.910   5.482 -0.0647  0.2025  0.1653
  122TYR      H 3856  11.946  -0.893   5.527 -0.9815 -2.1638 -0.6070
  122TYR     CA 3857  12.092  -0.818   5.386  0.1372 -0.1296 -0.0351
  122TYR     HA 3858  12.187  -0.844   5.340  1.2357  2.9767  0.2067
  122TYR     CB 3859  11.988  -0.812   5.275  0.1091 -0.2371 -0.0140
  122TYR    HB1 3860  11.895  -0.793   5.329 -0.4148  1.2343 -1.3549
  122TYR    HB2 3861  11.987  -0.900   5.211 -0.4857 -0.7306  0.6502
  122TYR     CG 3862  12.010  -0.696   5.181 -0.1019 -0.4540 -0.3317
  122TYR    CD1 3863  11.913  -0.596   5.172  0.4169  0.0925  0.0231
  122TYR    HD1 3864  11.821  -0.594   5.229  0.6592  1.5601  0.4066
  122TYR    CE1 3865  11.930  -0.487   5.086  0.2560  0.2511  0.1918
  122TYR    HE1 3866  11.852  -0.413   5.074  0.1068 -0.0101 -0.4931
  122TYR     CZ 3867  12.045  -0.490   5.005 -0.2905 -0.3139 -0.5818
  122TYR     OH 3868  12.058  -0.396   4.907 -0.2062  0.1262 -0.1569
  122TYR     HH 3869  11.978  -0.350   4.882 -0.5600 -0.3639  0.0628
  122TYR    CE2 3870  12.148  -0.585   5.016  0.0605  0.1504  0.3021
  122TYR    HE2 3871  12.230  -0.584   4.946  1.1066  4.1581  1.3616
  122TYR    CD2 3872  12.128  -0.691   5.106  0.5487  0.4006  0.7099
  122TYR    HD2 3873  12.201  -0.771   5.110  1.2901  0.9472 -0.9325
  122TYR      C 3874  12.122  -0.684   5.453  0.5806 -0.4361  0.3832
  122TYR      O 3875  12.041  -0.641   5.535 -0.1604 -0.2847 -0.4161
  123GLY      N 3876  12.236  -0.624   5.418  0.2633 -0.1130 -0.1044
  123GLY      H 3877  12.289  -0.661   5.341  0.9095  1.3604 -0.3914
  123GLY     CA 3878  12.287  -0.505   5.484 -0.3244  0.4203 -0.6051
  123GLY    HA1 3879  12.230  -0.500   5.577  1.0721  1.7010  0.2134
  123GLY    HA2 3880  12.394  -0.511   5.504 -0.2934  1.8500 -0.2684
  123GLY      C 3881  12.261  -0.376   5.407  0.3401  0.6559 -0.4356
  123GLY      O 3882  12.191  -0.371   5.306 -0.2840  0.3443 -0.0226
  124GLN      N 3883  12.302  -0.269   5.476  0.3212  0.2903  0.1565
  124GLN      H 3884  12.360  -0.288   5.557  0.9874 -1.1625 -0.6132
  124GLN     CA 3885  12.301  -0.132   5.429  0.1026  0.2162 -0.0603
  124GLN     HA 3886  12.282  -0.152   5.324  0.0124  2.1235 -0.4381
  124GLN     CB 3887  12.183  -0.051   5.479  0.5052  0.8411 -0.1137
  124GLN    HB1 3888  12.163   0.043   5.427 -1.4169  0.8186  0.4941
  124GLN    HB2 3889  12.101  -0.118   5.452  1.2438 -0.7242  1.3565
  124GLN     CG 3890  12.174  -0.020   5.628 -0.1389  0.0443  0.0186
  124GLN    HG1 3891  12.073   0.018   5.644 -0.1391  0.1173 -0.1494
  124GLN    HG2 3892  12.248   0.054   5.657  0.4040 -0.6309  0.3971
  124GLN     CD 3893  12.190  -0.136   5.726  0.3316 -0.2577 -0.4124
  124GLN    OE1 3894  12.300  -0.160   5.777  0.2990  0.0064 -0.2102
  124GLN    NE2 3895  12.087  -0.219   5.738  0.4206 -0.2880  0.1753
  124GLN   HE21 3896  12.097  -0.294   5.806 -1.4965 -1.1684 -0.4254
  124GLN   HE22 3897  11.999  -0.195   5.695  0.8975  1.7444  0.2512
  124GLN      C 3898  12.439  -0.069   5.442 -0.0252  0.4176  0.3476
  124GLN      O 3899  12.504  -0.088   5.544 -0.3984 -0.4295  0.4346
  125PRO      N 3900  12.483   0.021   5.353 -0.0175  0.4986  0.4329
  125PRO     CD 3901  12.453   0.004   5.213 -0.3243 -0.1181  0.5693
  125PRO    HD1 3902  12.440  -0.101   5.188  0.0390 -0.4353  1.6903
  125PRO    HD2 3903  12.367   0.069   5.197 -0.5634 -0.1749  1.5976
  125PRO     CG 3904  12.571   0.064   5.137 -1.0410  0.2203 -0.3038
  125PRO    HG1 3905  12.548   0.113   5.042 -0.4421 -0.1270 -0.6292
  125PRO    HG2 3906  12.646  -0.012   5.117  0.2675  0.9169  1.6364
  125PRO     CB 3907  12.629   0.168   5.233  0.3261 -0.3196 -0.5286
  125PRO    HB1 3908  12.584   0.267   5.223 -0.2483 -0.2690  1.9239
  125PRO    HB2 3909  12.738   0.165   5.225  0.3965  0.3397  0.0993
  125PRO     CA 3910  12.597   0.110   5.370  0.3493  0.1808 -0.3080
  125PRO     HA 3911  12.678   0.047   5.405  0.1271 -0.2143 -0.5007
  125PRO      C 3912  12.570   0.208   5.483 -0.4513 -0.5853  0.1814
  125PRO      O 3913  12.456   0.250   5.505 -0.4719 -0.8698  0.6123
  126GLN      N 3914  12.674   0.250   5.555 -0.6205  0.4561 -0.1631
  126GLN      H 3915  12.764   0.221   5.520 -1.3685 -1.5020 -0.6065
  126GLN     CA 3916  12.658   0.344   5.665 -0.0053  0.1575  0.1881
  126GLN     HA 3917  12.575   0.302   5.722  0.4536 -0.0211  0.7304
  126GLN     CB 3918  12.778   0.369   5.755  0.7349 -0.1510 -0.6943
  126GLN    HB1 3919  12.865   0.388   5.692  0.6320  0.2924 -0.7087
  126GLN    HB2 3920  12.760   0.458   5.816  0.9859  0.0608 -0.9271
  126GLN     CG 3921  12.812   0.249   5.843 -0.3311  0.2039  0.2221
  126GLN    HG1 3922  12.833   0.169   5.773 -0.5225  1.1535 -0.9615
  126GLN    HG2 3923  12.731   0.220   5.910 -0.2945 -0.0811  0.1451
  126GLN     CD 3924  12.948   0.258   5.910 -0.1982 -0.5568  0.0637
  126GLN    OE1 3925  12.962   0.299   6.025 -0.2869  0.0352 -0.1331
  126GLN    NE2 3926  13.061   0.224   5.847 -0.1938 -0.2402 -0.0992
  126GLN   HE21 3927  13.148   0.218   5.898  0.1137 -2.1896 -0.7762
  126GLN   HE22 3928  13.057   0.191   5.751 -0.2922 -1.4838  0.3159
  126GLN      C 3929  12.603   0.471   5.602 -0.9530 -0.5842 -0.5302
  126GLN      O 3930  12.644   0.511   5.494  0.0164  0.0721  0.0586
  127SER      N 3931  12.513   0.539   5.674 -0.6196 -0.3871 -0.2975
  127SER      H 3932  12.466   0.499   5.754 -1.0742  1.9213  0.6747
  127SER     CA 3933  12.466   0.667   5.627 -0.2585 -0.0320  0.2874
  127SER     HA 3934  12.507   0.686   5.528  1.0840  0.8024  0.9795
  127SER     CB 3935  12.314   0.657   5.614 -0.2760  0.1631  0.3227
  127SER    HB1 3936  12.274   0.755   5.588  2.2032  1.1340 -0.0823
  127SER    HB2 3937  12.289   0.575   5.546 -0.1558 -0.3874  0.9348
  127SER     OG 3938  12.260   0.618   5.739  0.0224 -0.3060  0.3076
  127SER     HG 3939  12.241   0.700   5.786 -0.1219 -0.1665  0.0105
  127SER      C 3940  12.514   0.785   5.711 -0.0112  0.2656 -0.2657
  127SER      O 3941  12.576   0.767   5.816 -0.1628 -0.4882 -0.2930
  128GLY      N 3942  12.489   0.908   5.667 -0.1882  0.2356 -0.2480
  128GLY      H 3943  12.447   0.906   5.575 -1.1014 -4.3685  0.0391
  128GLY     CA 3944  12.542   1.035   5.714  0.0338  0.0087  0.1162
  128GLY    HA1 3945  12.458   1.073   5.773 -1.7912 -2.7332 -0.5030
  128GLY    HA2 3946  12.623   1.013   5.783 -0.8263  1.6298  1.7338
  128GLY      C 3947  12.592   1.126   5.604  0.1231 -0.1230  0.0456
  128GLY      O 3948  12.557   1.115   5.486  0.0788  0.2449  0.0225
  129SER      N 3949  12.687   1.212   5.639 -0.4691  0.5992 -0.0849
  129SER      H 3950  12.698   1.227   5.739 -0.4875  0.5163 -0.0710
  129SER     CA 3951  12.758   1.306   5.555  0.2760  0.0855 -0.0425
  129SER     HA 3952  12.690   1.325   5.472 -2.2201 -1.4744  1.5317
  129SER     CB 3953  12.764   1.443   5.623 -0.6306 -0.2081  0.6377
  129SER    HB1 3954  12.822   1.516   5.567 -2.2396  0.3670 -0.3588
  129SER    HB2 3955  12.811   1.434   5.721 -0.4659 -0.3995  0.5402
  129SER     OG 3956  12.640   1.507   5.642 -0.4796  0.3569 -0.2528
  129SER     HG 3957  12.651   1.602   5.638  1.0541  0.2877  1.3560
  129SER      C 3958  12.889   1.260   5.493 -0.0265 -0.9978  0.1190
  129SER      O 3959  12.953   1.167   5.544  0.3484 -0.5011  0.5643
  130TYR      N 3960  12.934   1.324   5.385  0.2929 -0.2553  0.6878
  130TYR      H 3961  12.874   1.396   5.347 -0.0196 -1.7114 -1.7518
  130TYR     CA 3962  13.042   1.289   5.296  0.3261  0.1219  0.5741
  130TYR     HA 3963  13.120   1.238   5.352  0.4039 -0.1896  0.1872
  130TYR     CB 3964  12.990   1.184   5.198  0.4504  0.9030 -0.3446
  130TYR    HB1 3965  12.963   1.094   5.253  1.5394  0.7050 -0.1209
  130TYR    HB2 3966  12.898   1.220   5.151 -0.3272 -1.3007 -0.6642
  130TYR     CG 3967  13.085   1.136   5.090 -0.0448 -0.1227 -0.3428
  130TYR    CD1 3968  13.216   1.101   5.124 -0.0057  0.3504  0.0216
  130TYR    HD1 3969  13.242   1.101   5.229 -0.0892  0.2781  0.0420
  130TYR    CE1 3970  13.310   1.061   5.028 -0.0021  0.5019 -0.0385
  130TYR    HE1 3971  13.412   1.031   5.048  0.5952  0.8061 -2.3045
  130TYR     CZ 3972  13.270   1.059   4.893 -0.1601 -0.6479  0.0089
  130TYR     OH 3973  13.354   1.029   4.789 -0.1492 -0.5423 -0.0134
  130TYR     HH 3974  13.447   1.026   4.813  0.7316  1.2131 -2.7896
  130TYR    CE2 3975  13.142   1.105   4.858  0.1961  0.3294 -0.0446
  130TYR    HE2 3976  13.117   1.101   4.753 -1.4239 -0.3967  0.3337
  130TYR    CD2 3977  13.049   1.145   4.955 -0.0082  0.5169 -0.3142
  130TYR    HD2 3978  12.947   1.171   4.931 -0.7265 -1.0520  0.8524
  130TYR      C 3979  13.100   1.407   5.220 -0.0259 -0.5366 -0.7624
  130TYR      O 3980  13.041   1.473   5.134 -0.1650 -0.2717 -0.4706
  131SER      N 3981  13.226   1.436   5.252 -0.2881 -0.0996 -0.1039
  131SER      H 3982  13.270   1.399   5.335  0.3939  1.2216  0.1585
  131SER     CA 3983  13.323   1.502   5.167 -0.3696 -0.0156 -0.1328
  131SER     HA 3984  13.260   1.567   5.106 -0.1031  1.7338  1.3738
  131SER     CB 3985  13.418   1.592   5.245 -0.3185  0.0574 -0.2791
  131SER    HB1 3986  13.484   1.652   5.182  0.8288  0.6846  1.4530
  131SER    HB2 3987  13.484   1.526   5.301  2.0282  1.9156 -0.6638
  131SER     OG 3988  13.352   1.687   5.326 -0.1112 -0.2025  0.1937
  131SER     HG 3989  13.421   1.743   5.364  0.6056 -0.9624  0.0500
  131SER      C 3990  13.406   1.409   5.079  0.6069  0.4732  0.2624
  131SER      O 3991  13.449   1.302   5.121  0.6241  0.6674  0.7436
  132GLN      N 3992  13.436   1.450   4.955  0.2139  0.0293  0.0207
  132GLN      H 3993  13.399   1.541   4.932  0.7224  0.4997  0.9894
  132GLN     CA 3994  13.555   1.398   4.892  0.0369 -0.2500 -0.0871
  132GLN     HA 3995  13.531   1.292   4.883  0.1711 -0.1797 -1.4546
  132GLN     CB 3996  13.569   1.463   4.755 -0.3515  0.1684  0.0693
  132GLN    HB1 3997  13.675   1.450   4.730 -0.5627 -0.9875 -0.3028
  132GLN    HB2 3998  13.539   1.568   4.750  0.7733  0.4708 -0.8889
  132GLN     CG 3999  13.476   1.387   4.662 -0.0815 -0.0201 -0.0498
  132GLN    HG1 4000  13.494   1.279   4.669  0.9778  0.2848  3.0319
  132GLN    HG2 4001  13.371   1.404   4.687 -0.2515  1.8985 -1.8286
  132GLN     CD 4002  13.510   1.441   4.524 -0.3535 -0.2668 -0.2161
  132GLN    OE1 4003  13.599   1.519   4.492 -0.1734 -0.3693  0.0383
  132GLN    NE2 4004  13.425   1.400   4.429 -0.2455  0.4426 -0.6282
  132GLN   HE21 4005  13.440   1.416   4.330 -0.1629 -2.2871 -1.1302
  132GLN   HE22 4006  13.349   1.339   4.452 -0.3665  0.9103  0.2447
  132GLN      C 4007  13.678   1.412   4.981  0.0302 -0.2747 -0.0741
  132GLN      O 4008  13.685   1.504   5.062 -0.4862  0.4927 -0.8772
  133GLN      N 4009  13.761   1.308   4.970  0.3337 -0.0025 -0.4134
  133GLN      H 4010  13.740   1.237   4.901  0.6127  0.7407 -1.2786
  133GLN     CA 4011  13.888   1.294   5.037  0.1610  0.0097 -0.0800
  133GLN     HA 4012  13.875   1.318   5.142 -0.5542  2.9485 -0.7533
  133GLN     CB 4013  13.945   1.153   5.021  0.3540  0.0399  0.3445
  133GLN    HB1 4014  13.942   1.112   4.920  1.8685 -1.5237  0.8769
  133GLN    HB2 4015  14.047   1.154   5.060 -0.1874  2.2494  1.9372
  133GLN     CG 4016  13.871   1.057   5.114  0.1329  0.2202  0.3558
  133GLN    HG1 4017  13.768   1.059   5.080  0.3275  2.6913 -0.2936
  133GLN    HG2 4018  13.890   1.096   5.214  3.1200 -1.8997  0.7289
  133GLN     CD 4019  13.911   0.910   5.110 -0.0747  0.1737 -0.0470
  133GLN    OE1 4020  13.907   0.849   5.004  0.0513  0.6035 -0.3003
  133GLN    NE2 4021  13.935   0.851   5.227 -0.6270 -0.1425 -0.0861
  133GLN   HE21 4022  13.938   0.906   5.312 -0.6657 -1.1182  0.5573
  133GLN   HE22 4023  13.936   0.751   5.240 -0.1022  0.0344  1.5071
  133GLN      C 4024  13.991   1.388   4.975  0.6604 -0.4409  0.0563
  133GLN      O 4025  13.982   1.410   4.855 -0.2148 -0.0816  0.1789
  134PRO      N 4026  14.091   1.440   5.047  0.8141 -0.3535 -0.2205
  134PRO     CD 4027  14.127   1.404   5.182 -0.0676 -0.0537  0.1005
  134PRO    HD1 4028  14.055   1.438   5.257 -2.4616 -1.7343 -1.2881
  134PRO    HD2 4029  14.137   1.295   5.174  0.1264 -0.0178 -0.1292
  134PRO     CG 4030  14.265   1.463   5.207 -0.0245 -0.1624  0.1221
  134PRO    HG1 4031  14.341   1.386   5.197  0.7326  0.6810 -1.0064
  134PRO    HG2 4032  14.269   1.496   5.310 -1.3715  1.8281 -0.4112
  134PRO     CB 4033  14.272   1.581   5.109 -0.0417 -0.1189  0.1732
  134PRO    HB1 4034  14.376   1.604   5.086 -0.4872  2.9028  0.8582
  134PRO    HB2 4035  14.230   1.668   5.159 -1.8002 -1.2516  0.7717
  134PRO     CA 4036  14.191   1.529   4.991  0.5146 -0.0334 -0.2518
  134PRO     HA 4037  14.141   1.617   4.952  0.6184  0.5288  0.8392
  134PRO      C 4038  14.274   1.472   4.877  0.5345 -0.0749 -0.2175
  134PRO      O 4039  14.277   1.350   4.873  0.0454 -0.0992 -0.0176
  135SER      N 4040  14.347   1.555   4.802  0.6674  0.2948  0.3152
  135SER      H 4041  14.355   1.655   4.817  0.9641  0.4704 -0.8763
  135SER     CA 4042  14.423   1.511   4.687  0.0223 -0.3502  0.1269
  135SER     HA 4043  14.388   1.413   4.654  0.5324 -0.1730 -0.9785
  135SER     CB 4044  14.402   1.618   4.581 -0.2120 -0.3889  0.1355
  135SER    HB1 4045  14.295   1.635   4.564  0.0370 -0.1304 -1.3042
  135SER    HB2 4046  14.443   1.717   4.597 -0.0622 -0.5821  1.0037
  135SER     OG 4047  14.455   1.574   4.458  0.0886  0.1978  0.0525
  135SER     HG 4048  14.478   1.650   4.404  0.4849 -0.5650 -0.8735
  135SER      C 4049  14.572   1.493   4.716  0.0302 -0.3564  0.0815
  135SER      O 4050  14.623   1.542   4.816 -0.7712  0.2666  0.1898
  136TYR      N 4051  14.633   1.404   4.636 -0.3274 -0.0608 -0.5286
  136TYR      H 4052  14.580   1.352   4.567 -0.1061 -1.2111  0.1399
  136TYR     CA 4053  14.769   1.362   4.660 -0.2759  0.4413  0.0753
  136TYR     HA 4054  14.826   1.450   4.690  1.3567 -0.6764  0.3662
  136TYR     CB 4055  14.783   1.249   4.761 -0.1832  0.0549 -0.3692
  136TYR    HB1 4056  14.716   1.274   4.843  1.1042  0.6576  0.5451
  136TYR    HB2 4057  14.880   1.239   4.810  0.5771  2.4418 -1.2588
  136TYR     CG 4058  14.735   1.112   4.718 -0.1782 -0.0244 -0.1237
  136TYR    CD1 4059  14.598   1.086   4.726 -0.1938  0.0578 -0.1227
  136TYR    HD1 4060  14.526   1.159   4.760 -1.4367 -0.8465 -0.7288
  136TYR    CE1 4061  14.556   0.956   4.695 -0.1045 -0.1398  0.5767
  136TYR    HE1 4062  14.451   0.932   4.693 -0.0415 -0.3827 -1.2218
  136TYR     CZ 4063  14.647   0.852   4.669 -0.1856  0.0275 -0.4331
  136TYR     OH 4064  14.594   0.729   4.648 -0.0146 -0.0918 -0.1731
  136TYR     HH 4065  14.499   0.725   4.659 -0.2819  2.0040 -1.2399
  136TYR    CE2 4066  14.785   0.880   4.671 -0.0877 -0.4564  0.1819
  136TYR    HE2 4067  14.856   0.802   4.649  0.2337 -0.2665  0.5216
  136TYR    CD2 4068  14.829   1.010   4.699 -0.4456 -0.3051  0.0444
  136TYR    HD2 4069  14.935   1.029   4.707 -0.3333 -1.3433  1.3501
  136TYR      C 4070  14.833   1.321   4.529 -0.1090  0.1971  0.2319
  136TYR      O 4071  14.772   1.269   4.436  0.2982  0.0918  0.0205
  137GLY      N 4072  14.966   1.335   4.531 -0.0457 -0.3691  0.0755
  137GLY      H 4073  15.015   1.370   4.612 -1.1719  0.8478  0.2580
  137GLY     CA 4074  15.046   1.307   4.413 -0.3806  0.3225 -0.3198
  137GLY    HA1 4075  14.996   1.337   4.321 -0.4000 -0.6387 -0.6270
  137GLY    HA2 4076  15.134   1.372   4.421 -1.6489  2.2117 -0.8818
  137GLY      C 4077  15.082   1.163   4.380  0.1826  0.3153  0.3030
  137GLY      O 4078  15.087   1.077   4.468  0.5254  0.2883  0.2591
  138GLY      N 4079  15.122   1.141   4.255 -0.1610  0.3087  0.1932
  138GLY      H 4080  15.104   1.210   4.184  0.4346 -0.4279 -0.7071
  138GLY     CA 4081  15.180   1.018   4.205 -0.6281  0.1793 -0.0373
  138GLY    HA1 4082  15.225   1.046   4.110 -1.0846 -1.4985 -0.7995
  138GLY    HA2 4083  15.256   0.981   4.274 -0.2329  0.4814 -0.3059
  138GLY      C 4084  15.079   0.905   4.193 -0.2334 -0.1492 -0.3061
  138GLY      O 4085  14.957   0.920   4.197 -0.1611  0.4439 -0.2730
  139GLN      N 4086  15.131   0.785   4.166 -0.0131 -0.0971 -0.1164
  139GLN      H 4087  15.231   0.784   4.159  0.0019 -1.6418 -0.0401
  139GLN     CA 4088  15.057   0.662   4.141 -0.0351 -0.0663 -0.2041
  139GLN     HA 4089  14.996   0.660   4.051 -2.5411 -0.2544  1.3936
  139GLN     CB 4090  15.153   0.544   4.145  0.5858  0.4497  0.6814
  139GLN    HB1 4091  15.201   0.538   4.243  1.1077 -0.7645  0.3720
  139GLN    HB2 4092  15.084   0.462   4.126  0.4119  0.4188  1.4372
  139GLN     CG 4093  15.266   0.548   4.043  0.0901 -0.0371  0.1043
  139GLN    HG1 4094  15.333   0.631   4.065  0.8201 -0.2313 -1.2639
  139GLN    HG2 4095  15.331   0.460   4.045  0.2984  0.0772 -0.8312
  139GLN     CD 4096  15.211   0.567   3.902  0.2369 -0.1790  0.0266
  139GLN    OE1 4097  15.217   0.672   3.838  0.3070 -0.1120  0.1420
  139GLN    NE2 4098  15.146   0.464   3.847 -0.8922  0.4437  0.1720
  139GLN   HE21 4099  15.138   0.374   3.892  1.1949  0.7798  1.3129
  139GLN   HE22 4100  15.106   0.491   3.758  2.7888  4.0870 -0.6884
  139GLN      C 4101  14.960   0.636   4.256  0.1714 -0.6175 -0.1539
  139GLN      O 4102  15.002   0.623   4.371 -0.2878  0.1476  0.1090
  140GLN      N 4103  14.830   0.629   4.230  0.0780 -0.0222  0.1470
  140GLN      H 4104  14.804   0.645   4.133 -2.3586  0.9857  0.8819
  140GLN     CA 4105  14.728   0.621   4.332 -0.2172 -0.3266 -0.1691
  140GLN     HA 4106  14.750   0.701   4.403 -0.3091  0.8640 -1.4504
  140GLN     CB 4107  14.589   0.647   4.274 -0.4729  0.3592  0.7110
  140GLN    HB1 4108  14.520   0.640   4.358 -0.3517 -0.0974  0.7751
  140GLN    HB2 4109  14.576   0.566   4.202 -0.5900  1.0093 -0.0112
  140GLN     CG 4110  14.570   0.780   4.203  0.6792  0.3009  0.2667
  140GLN    HG1 4111  14.470   0.779   4.159  0.9257 -1.5330 -0.3004
  140GLN    HG2 4112  14.642   0.789   4.121  0.5835 -1.1875  0.0026
  140GLN     CD 4113  14.570   0.894   4.304 -0.2039  0.1089  0.4922
  140GLN    OE1 4114  14.471   0.948   4.353 -0.2899  0.4433 -0.0522
  140GLN    NE2 4115  14.689   0.947   4.331 -0.3408  0.9048 -0.4012
  140GLN   HE21 4116  14.771   0.917   4.280  0.4003 -2.7039  2.4084
  140GLN   HE22 4117  14.689   1.034   4.381 -2.4072  1.3354 -1.0944
  140GLN      C 4118  14.722   0.488   4.405 -0.1603 -0.0073  0.4280
  140GLN      O 4119  14.734   0.383   4.342  0.2149  0.1614  0.2195
  141GLN      N 4120  14.694   0.488   4.536  0.1051  0.2965  0.4845
  141GLN      H 4121  14.669   0.581   4.568  1.2381  0.9314 -0.3772
  141GLN     CA 4122  14.682   0.373   4.622 -0.4301  0.0202  0.0461
  141GLN     HA 4123  14.772   0.318   4.595  0.1742  0.9630  0.0879
  141GLN     CB 4124  14.687   0.407   4.771  0.2602  0.0064  0.0272
  141GLN    HB1 4125  14.696   0.312   4.823 -0.3982  0.6932  1.4394
  141GLN    HB2 4126  14.594   0.453   4.804 -0.9638 -2.1753 -0.1937
  141GLN     CG 4127  14.815   0.485   4.802  0.3373 -0.2058  0.2372
  141GLN    HG1 4128  14.910   0.457   4.756  1.0724  1.1541  0.8723
  141GLN    HG2 4129  14.800   0.592   4.787  0.0279  0.0056  1.8403
  141GLN     CD 4130  14.836   0.482   4.953 -0.1053  0.1293  0.3077
  141GLN    OE1 4131  14.760   0.528   5.038 -0.6054  0.1400 -0.1452
  141GLN    NE2 4132  14.940   0.409   4.995 -0.3692 -0.3957  0.0622
  141GLN   HE21 4133  14.956   0.393   5.094  2.4804 -2.3994 -0.6068
  141GLN   HE22 4134  15.010   0.381   4.929  0.1761  0.3103  0.3223
  141GLN      C 4135  14.560   0.288   4.588 -0.3554 -0.1890  0.2922
  141GLN      O 4136  14.453   0.336   4.551 -0.3494 -0.5693 -0.2355
  142SER      N 4137  14.579   0.156   4.587  0.5625 -0.0657 -0.6262
  142SER      H 4138  14.662   0.122   4.634 -0.3606 -1.5249 -0.0011
  142SER     CA 4139  14.501   0.052   4.524  0.1806  0.1009 -0.4303
  142SER     HA 4140  14.401   0.085   4.496  1.2502  3.2882 -0.7908
  142SER     CB 4141  14.566   0.031   4.388  0.2691  0.0971 -0.3877
  142SER    HB1 4142  14.662  -0.020   4.392  0.2864  0.0435 -1.2678
  142SER    HB2 4143  14.579   0.129   4.343  0.3158 -0.0073 -0.6058
  142SER     OG 4144  14.475  -0.045   4.311  0.2211 -0.6804  0.4296
  142SER     HG 4145  14.511  -0.058   4.223  0.4123 -1.2151  0.5790
  142SER      C 4146  14.480  -0.074   4.607 -0.0015  0.0261 -0.5884
  142SER      O 4147  14.582  -0.139   4.629  0.1489  0.4320 -0.0842
  143TYR      N 4148  14.357  -0.118   4.633  0.0831 -0.0243 -0.2687
  143TYR      H 4149  14.279  -0.065   4.596 -0.3287 -1.4932 -1.5819
  143TYR     CA 4150  14.330  -0.238   4.710 -0.4753  0.1308 -0.2165
  143TYR     HA 4151  14.419  -0.260   4.767 -1.1577  0.3119  0.9602
  143TYR     CB 4152  14.224  -0.214   4.818  0.1339  0.0417  0.4068
  143TYR    HB1 4153  14.209  -0.109   4.843 -2.4973 -0.4769  1.2572
  143TYR    HB2 4154  14.126  -0.247   4.785 -0.3233  0.1094  1.6535
  143TYR     CG 4155  14.259  -0.272   4.953  0.0891 -0.1091  0.3536
  143TYR    CD1 4156  14.318  -0.189   5.049 -0.1996 -0.1984  0.6103
  143TYR    HD1 4157  14.341  -0.087   5.024  0.2513 -0.8704 -2.0810
  143TYR    CE1 4158  14.353  -0.251   5.169 -0.8160 -0.0410  0.8733
  143TYR    HE1 4159  14.418  -0.199   5.237  0.4795 -1.9323  1.1721
  143TYR     CZ 4160  14.316  -0.385   5.197 -0.3958 -0.3692 -0.1231
  143TYR     OH 4161  14.329  -0.435   5.323 -0.1561  0.5495  0.2250
  143TYR     HH 4162  14.360  -0.368   5.385 -1.8461  0.4954  1.1692
  143TYR    CE2 4163  14.257  -0.467   5.098 -0.8103 -0.3017  0.0657
  143TYR    HE2 4164  14.232  -0.567   5.130 -1.8428  0.6143  2.3280
  143TYR    CD2 4165  14.225  -0.406   4.977 -0.4722 -0.0100  0.1185
  143TYR    HD2 4166  14.166  -0.455   4.900  2.0321 -1.0944 -1.2193
  143TYR      C 4167  14.302  -0.362   4.627 -0.0327 -0.0837 -0.0421
  143TYR      O 4168  14.223  -0.352   4.534  0.0458 -0.3557 -0.1420
  144GLY      N 4169  14.368  -0.476   4.653 -0.2857 -0.2731 -0.2212
  144GLY      H 4170  14.426  -0.475   4.736 -0.2555  1.8202 -0.2120
  144GLY     CA 4171  14.360  -0.590   4.565 -0.1372 -0.6174  0.2101
  144GLY    HA1 4172  14.393  -0.681   4.616  0.1172 -0.8631 -0.3832
  144GLY    HA2 4173  14.253  -0.597   4.544  0.0152  2.6736 -2.3080
  144GLY      C 4174  14.438  -0.574   4.436 -0.2062 -0.2472  0.2161
  144GLY      O 4175  14.524  -0.651   4.396 -0.3000 -0.1915 -0.0973
  145GLN      N 4176  14.395  -0.476   4.356 -0.0713 -0.4027 -0.0482
  145GLN      H 4177  14.313  -0.422   4.380  0.6944  1.3044 -1.0612
  145GLN     CA 4178  14.429  -0.463   4.215 -0.3135 -0.2445 -0.0930
  145GLN     HA 4179  14.397  -0.551   4.160  3.1116  0.6111 -3.8862
  145GLN     CB 4180  14.350  -0.345   4.158  0.0319 -0.0524 -0.1727
  145GLN    HB1 4181  14.319  -0.273   4.234  2.0252 -0.8455  1.4973
  145GLN    HB2 4182  14.414  -0.287   4.091  0.5396 -0.1902  0.1825
  145GLN     CG 4183  14.231  -0.401   4.082  0.1568 -0.1793 -0.2758
  145GLN    HG1 4184  14.183  -0.478   4.143 -0.9817  0.1357 -0.7291
  145GLN    HG2 4185  14.162  -0.319   4.060 -1.0598 -0.7381  1.3223
  145GLN     CD 4186  14.267  -0.460   3.946 -0.1111 -0.5518 -0.1873
  145GLN    OE1 4187  14.376  -0.445   3.891  0.0973 -0.1023  0.3407
  145GLN    NE2 4188  14.177  -0.534   3.880  0.2234 -0.3345 -0.8909
  145GLN   HE21 4189  14.079  -0.534   3.903  0.5921  2.5013  1.3156
  145GLN   HE22 4190  14.216  -0.580   3.798 -0.4503 -1.2721 -0.6977
  145GLN      C 4191  14.577  -0.443   4.184 -0.3929  0.2883 -0.1419
  145GLN      O 4192  14.648  -0.367   4.249  0.5713 -0.1493 -0.6623
  146GLN      N 4193  14.623  -0.509   4.077  0.4845  0.0821  0.3520
  146GLN      H 4194  14.561  -0.571   4.026  0.1333  2.2376 -2.0957
  146GLN     CA 4195  14.763  -0.495   4.044  0.5902 -0.3553  0.6184
  146GLN     HA 4196  14.815  -0.511   4.138 -0.7843  0.1003  1.4844
  146GLN     CB 4197  14.804  -0.609   3.950 -0.4130 -0.4883  0.3332
  146GLN    HB1 4198  14.719  -0.624   3.883  0.0923 -1.7114 -0.0533
  146GLN    HB2 4199  14.885  -0.572   3.887  2.2575 -0.6072  3.4119
  146GLN     CG 4200  14.841  -0.739   4.020  0.3620 -0.1938  0.4805
  146GLN    HG1 4201  14.762  -0.779   4.084 -0.1526  2.0281  1.3317
  146GLN    HG2 4202  14.846  -0.808   3.935  0.5571 -0.1466  0.4529
  146GLN     CD 4203  14.973  -0.735   4.096  0.0306 -0.2332  1.0639
  146GLN    OE1 4204  15.038  -0.632   4.109  0.1003 -0.1721  0.2842
  146GLN    NE2 4205  15.021  -0.847   4.150  0.0414 -0.7246  0.0602
  146GLN   HE21 4206  15.114  -0.837   4.189 -0.5089  1.2946  0.9775
  146GLN   HE22 4207  14.965  -0.931   4.161 -0.1792 -0.6963 -0.8027
  146GLN      C 4208  14.799  -0.361   3.981  0.1542 -0.5588 -0.0860
  146GLN      O 4209  14.727  -0.303   3.901 -0.0118 -0.1930  0.3262
  147GLN      N 4210  14.912  -0.311   4.032 -0.0948 -0.2086  0.1216
  147GLN      H 4211  14.959  -0.371   4.098 -0.2236 -0.4039  0.0355
  147GLN     CA 4212  14.983  -0.191   3.991 -0.1950 -0.2225 -0.0920
  147GLN     HA 4213  14.909  -0.132   3.938 -1.3558 -0.8990  0.7243
  147GLN     CB 4214  15.024  -0.117   4.118 -0.0888  0.1345 -0.3332
  147GLN    HB1 4215  15.068  -0.190   4.187 -4.1364 -0.5805  1.8229
  147GLN    HB2 4216  15.095  -0.037   4.100 -0.6789  0.4510 -1.3255
  147GLN     CG 4217  14.905  -0.061   4.195  0.1601  0.0938  0.0843
  147GLN    HG1 4218  14.849   0.019   4.146 -1.1585  0.2906  1.8080
  147GLN    HG2 4219  14.828  -0.137   4.203 -1.2782  1.6245  1.9232
  147GLN     CD 4220  14.952  -0.011   4.331  0.0238 -0.1853  0.2357
  147GLN    OE1 4221  14.979   0.107   4.352  0.1731 -0.2173  0.2224
  147GLN    NE2 4222  14.928  -0.081   4.442 -0.0636 -0.1305  0.2518
  147GLN   HE21 4223  14.894  -0.176   4.438  0.9345 -0.4824 -2.6039
  147GLN   HE22 4224  14.914  -0.027   4.526  0.2141  0.7105 -0.2298
  147GLN      C 4225  15.108  -0.216   3.907 -0.1287 -0.2080  0.0020
  147GLN      O 4226  15.179  -0.314   3.926 -0.0248 -0.1418 -0.0440
  148SER      N 4227  15.142  -0.127   3.814  0.4417 -0.2645  0.1529
  148SER      H 4228  15.075  -0.054   3.794  0.0427 -1.2847 -2.8248
  148SER     CA 4229  15.269  -0.125   3.744  0.4855  0.0846  0.2403
  148SER     HA 4230  15.336  -0.183   3.807 -1.1328 -1.9144  0.2380
  148SER     CB 4231  15.259  -0.196   3.609 -0.0145  0.1267  0.2534
  148SER    HB1 4232  15.357  -0.197   3.562  0.1064 -1.0739  0.5001
  148SER    HB2 4233  15.191  -0.140   3.545  0.4996  2.2827  1.4685
  148SER     OG 4234  15.226  -0.332   3.621  0.2664 -0.0034 -0.4034
  148SER     HG 4235  15.136  -0.335   3.654 -0.3126 -3.8073 -1.8126
  148SER      C 4236  15.323   0.017   3.736  0.4626  0.0887  0.1528
  148SER      O 4237  15.250   0.115   3.735  0.0532 -0.2104  0.4964
  149TYR      N 4238  15.456   0.025   3.725  0.4192  0.0755 -0.4140
  149TYR      H 4239  15.514  -0.051   3.693  1.6704  1.3580 -1.3752
  149TYR     CA 4240  15.511   0.159   3.714 -0.4745  0.5091  0.2572
  149TYR     HA 4241  15.440   0.221   3.659 -0.6033  0.1835  0.0551
  149TYR     CB 4242  15.543   0.211   3.853 -0.1105  0.4312  0.2049
  149TYR    HB1 4243  15.618   0.155   3.908 -0.7582 -0.1426  0.5151
  149TYR    HB2 4244  15.451   0.200   3.912 -0.0505  2.6317  0.8020
  149TYR     CG 4245  15.579   0.358   3.851  0.4592  0.2891  0.1369
  149TYR    CD1 4246  15.488   0.448   3.795  0.5876  0.2720 -0.1050
  149TYR    HD1 4247  15.394   0.413   3.754  0.4695  0.5985 -0.1171
  149TYR    CE1 4248  15.519   0.582   3.774 -0.3646  0.6394  0.7109
  149TYR    HE1 4249  15.455   0.653   3.724  1.6746  1.5325 -0.8128
  149TYR     CZ 4250  15.645   0.626   3.821  0.1161  0.2339 -0.1685
  149TYR     OH 4251  15.677   0.759   3.816  0.0274  0.3065  0.9890
  149TYR     HH 4252  15.753   0.783   3.869  0.3262 -1.0812  1.2332
  149TYR    CE2 4253  15.731   0.540   3.891 -0.6397 -0.0474  0.4235
  149TYR    HE2 4254  15.830   0.575   3.917 -0.6433 -0.6244  1.2484
  149TYR    CD2 4255  15.704   0.403   3.897  0.4186 -0.2516  0.7899
  149TYR    HD2 4256  15.785   0.339   3.929  2.6185  0.5208 -2.7291
  149TYR      C 4257  15.638   0.168   3.630 -0.6069 -0.5653 -0.0690
  149TYR      O 4258  15.730   0.086   3.638 -0.2058 -0.0497  0.7207
  150ASN      N 4259  15.642   0.274   3.550 -0.1242 -0.4547  0.0988
  150ASN      H 4260  15.564   0.338   3.555  0.6974  0.6222 -0.4385
  150ASN     CA 4261  15.744   0.311   3.454 -0.3724 -0.3650 -0.1328
  150ASN     HA 4262  15.823   0.235   3.456  1.0459  1.0339 -0.5209
  150ASN     CB 4263  15.671   0.306   3.320 -0.7749 -0.0830  0.0745
  150ASN    HB1 4264  15.599   0.387   3.315 -0.5131  0.0779 -1.5160
  150ASN    HB2 4265  15.626   0.208   3.303 -0.1990 -0.0415 -1.8996
  150ASN     CG 4266  15.772   0.329   3.209  0.0308 -0.0908  0.7916
  150ASN    OD1 4267  15.790   0.441   3.161  0.5992 -0.3816  0.2998
  150ASN    ND2 4268  15.855   0.231   3.173 -0.4001 -0.2305  0.1630
  150ASN   HD21 4269  15.917   0.239   3.093  0.3986 -1.4813  0.6213
  150ASN   HD22 4270  15.835   0.143   3.218  0.4292  0.6493  2.4036
  150ASN      C 4271  15.801   0.449   3.485 -0.4133 -0.4569  0.3627
  150ASN      O 4272  15.720   0.541   3.489 -0.1585 -0.1924 -0.4117
  151PRO      N 4273  15.928   0.468   3.521 -0.4732  0.2533  0.2118
  151PRO     CD 4274  16.022   0.360   3.547  0.3109  0.7024 -0.7240
  151PRO    HD1 4275  15.975   0.276   3.596  0.1733  1.2527  0.1022
  151PRO    HD2 4276  16.085   0.328   3.464  0.3057 -0.0209 -0.4546
  151PRO     CG 4277  16.123   0.428   3.638  0.2776  0.0923 -0.2277
  151PRO    HG1 4278  16.218   0.374   3.637 -1.2137 -2.6774 -0.0812
  151PRO    HG2 4279  16.078   0.440   3.736 -0.6649  1.0177 -0.7572
  151PRO     CB 4280  16.137   0.567   3.575  0.0476 -0.0225 -0.5311
  151PRO    HB1 4281  16.182   0.633   3.649 -1.6858  0.9382 -0.2855
  151PRO    HB2 4282  16.197   0.565   3.485  0.5820 -0.4925 -0.1711
  151PRO     CA 4283  15.989   0.596   3.550 -0.0690  0.0576  0.2324
  151PRO     HA 4284  15.945   0.642   3.639  0.5573  0.5834  0.2772
  151PRO      C 4285  15.991   0.693   3.433 -0.6060  0.1100  0.2627
  151PRO      O 4286  15.985   0.652   3.317 -0.4968 -0.2540  0.3832
  152PRO      N 4287  15.995   0.824   3.458  0.2182  0.1995 -0.2739
  152PRO     CD 4288  16.003   0.886   3.589  0.2267 -0.0905 -0.1367
  152PRO    HD1 4289  16.075   0.836   3.654 -2.2213 -1.8584  1.3993
  152PRO    HD2 4290  15.914   0.877   3.651  0.0759 -0.1695 -0.3618
  152PRO     CG 4291  16.052   1.030   3.576 -0.2540  0.1006  0.1606
  152PRO    HG1 4292  16.160   1.025   3.593 -0.3336  0.3267  0.7813
  152PRO    HG2 4293  16.005   1.109   3.636 -0.4833  0.2724 -0.2458
  152PRO     CB 4294  16.003   1.058   3.435  0.1732 -0.2767 -0.0635
  152PRO    HB1 4295  15.898   1.084   3.443  0.6592  1.7307  0.1682
  152PRO    HB2 4296  16.056   1.138   3.383 -0.6295 -1.3221 -2.6642
  152PRO     CA 4297  16.017   0.926   3.358  0.2548 -0.0207 -0.4921
  152PRO     HA 4298  15.942   0.927   3.279  0.2388  2.2576 -0.5236
  152PRO      C 4299  16.151   0.912   3.287  0.4604  0.1823 -0.1488
  152PRO      O 4300  16.241   0.851   3.344  0.2327  0.4793  0.5412
  153GLN      N 4301  16.149   0.938   3.156 -0.5674 -0.2306 -0.2279
  153GLN      H 4302  16.059   0.971   3.124 -0.1161  0.4799 -0.7817
  153GLN     CA 4303  16.266   0.952   3.072  0.1806 -0.5038  0.7391
  153GLN     HA 4304  16.330   0.864   3.083  2.1934  0.9061  0.8215
  153GLN     CB 4305  16.233   0.974   2.924  0.8769 -0.7378  0.5472
  153GLN    HB1 4306  16.176   1.066   2.923  1.8118 -0.0931  2.2327
  153GLN    HB2 4307  16.324   0.986   2.865  1.0697 -2.5497  0.4009
  153GLN     CG 4308  16.141   0.866   2.868 -0.0828  0.5264 -0.3522
  153GLN    HG1 4309  16.193   0.771   2.853  0.8140  0.6890  1.4908
  153GLN    HG2 4310  16.060   0.841   2.937  2.3524 -1.8732  1.8424
  153GLN     CD 4311  16.075   0.910   2.738 -0.4070  0.0765 -0.3431
  153GLN    OE1 4312  16.116   0.888   2.625  0.5736  0.1284 -0.0061
  153GLN    NE2 4313  15.959   0.977   2.749 -0.6095 -0.3337  0.0520
  153GLN   HE21 4314  15.915   1.015   2.667 -1.0084 -0.6656  0.1124
  153GLN   HE22 4315  15.928   0.993   2.844  1.2166 -1.2216  0.8653
  153GLN      C 4316  16.356   1.059   3.131  0.1899  0.2931 -0.6688
  153GLN      O 4317  16.306   1.159   3.181 -0.3554 -0.3991  0.2024
  154GLY      N 4318  16.488   1.044   3.121  0.1340 -0.6990 -0.0478
  154GLY      H 4319  16.524   0.953   3.095  0.1686 -0.2414 -1.7021
  154GLY     CA 4320  16.587   1.135   3.175 -0.0681 -0.4058 -0.1735
  154GLY    HA1 4321  16.667   1.148   3.102 -1.3582  1.8396 -1.3383
  154GLY    HA2 4322  16.546   1.235   3.192 -0.0032 -0.4187  0.0574
  154GLY      C 4323  16.639   1.090   3.310 -0.5851  0.1928  0.2330
  154GLY      O 4324  16.598   0.987   3.365 -0.3853  0.0217  0.0632
  155TYR      N 4325  16.737   1.161   3.365  0.3399 -0.8264 -0.0646
  155TYR      H 4326  16.779   1.236   3.311 -1.9547  0.4437 -0.2003
  155TYR     CA 4327  16.799   1.144   3.495  0.3070  0.0726  0.0800
  155TYR     HA 4328  16.779   1.043   3.530  2.6800 -0.0616  1.2056
  155TYR     CB 4329  16.948   1.169   3.474  0.2258  0.3597 -0.1657
  155TYR    HB1 4330  16.995   1.157   3.572  0.8479 -0.6007 -0.5690
  155TYR    HB2 4331  16.972   1.268   3.436  0.4131  1.2382  2.0781
  155TYR     CG 4332  16.995   1.055   3.387 -0.1156  0.1811 -0.1165
  155TYR    CD1 4333  16.980   0.921   3.426  0.0912  0.3101  0.4106
  155TYR    HD1 4334  16.926   0.896   3.516 -0.5467  1.2626  0.3101
  155TYR    CE1 4335  17.020   0.816   3.342 -0.2740  0.6774 -0.2366
  155TYR    HE1 4336  17.022   0.717   3.384  0.7512  1.1786  0.9747
  155TYR     CZ 4337  17.090   0.848   3.225  0.3027  0.5816  0.0778
  155TYR     OH 4338  17.134   0.751   3.140  0.6370  0.1442  0.7491
  155TYR     HH 4339  17.123   0.663   3.178 -0.0665 -0.2501 -0.3392
  155TYR    CE2 4340  17.104   0.981   3.180  0.1094  0.4158 -0.4811
  155TYR    HE2 4341  17.160   0.999   3.090  0.0383 -0.4054 -0.6895
  155TYR    CD2 4342  17.057   1.083   3.264  0.0276  0.0438 -0.0758
  155TYR    HD2 4343  17.088   1.184   3.246  2.1049 -0.3271  1.1177
  155TYR      C 4344  16.741   1.240   3.598  0.1985  0.4556 -0.3339
  155TYR      O 4345  16.671   1.332   3.557 -0.1545  0.3345 -0.0067
  156GLY      N 4346  16.770   1.214   3.725  0.6289  0.0826 -0.5030
  156GLY      H 4347  16.828   1.136   3.754  2.9245  1.4655 -1.1428
  156GLY     CA 4348  16.720   1.285   3.841  0.6022 -1.1695  0.2752
  156GLY    HA1 4349  16.739   1.391   3.822 -1.5859 -0.9773 -1.1300
  156GLY    HA2 4350  16.790   1.245   3.915  0.6858 -1.1366  0.2140
  156GLY      C 4351  16.578   1.262   3.890  0.2834  0.5821  0.2477
  156GLY      O 4352  16.492   1.209   3.821  0.1983  0.2926  0.5718
  157GLN      N 4353  16.554   1.287   4.019  0.1332 -0.0200  0.3411
  157GLN      H 4354  16.636   1.308   4.074  1.2796 -0.6617 -1.0577
  157GLN     CA 4355  16.429   1.249   4.082  0.0189  0.1424  0.2128
  157GLN     HA 4356  16.413   1.147   4.047  0.2326  0.4093 -0.6943
  157GLN     CB 4357  16.459   1.245   4.231  0.1761 -0.0088  0.1781
  157GLN    HB1 4358  16.374   1.197   4.280 -0.0382  0.0451 -0.1460
  157GLN    HB2 4359  16.545   1.180   4.245 -0.1759 -0.2407  1.4188
  157GLN     CG 4360  16.493   1.376   4.301 -0.0092  0.1594 -0.0462
  157GLN    HG1 4361  16.406   1.440   4.289 -1.0299 -0.8812  1.4263
  157GLN    HG2 4362  16.583   1.414   4.252 -0.0074 -0.6884 -0.7245
  157GLN     CD 4363  16.523   1.368   4.450  0.6620  0.1797 -0.1754
  157GLN    OE1 4364  16.520   1.260   4.509 -0.0680  0.5080  0.4135
  157GLN    NE2 4365  16.549   1.477   4.523 -0.2881  0.1897  0.1674
  157GLN   HE21 4366  16.557   1.463   4.623 -2.1943  0.3644  0.3750
  157GLN   HE22 4367  16.557   1.571   4.488  1.8342  1.3565  3.3427
  157GLN      C 4368  16.312   1.340   4.048 -0.0986 -0.0185  0.1865
  157GLN      O 4369  16.327   1.457   4.015 -0.1023 -0.1658 -0.3626
  158GLN      N 4370  16.199   1.269   4.037  0.1504 -0.3911 -0.0080
  158GLN      H 4371  16.195   1.173   4.068  0.0532 -0.5005 -0.3609
  158GLN     CA 4372  16.078   1.318   3.975 -0.0228 -0.0116  0.6220
  158GLN     HA 4373  16.109   1.369   3.884  3.4475 -0.6739  1.2923
  158GLN     CB 4374  15.990   1.204   3.926  0.5018  0.1478 -0.7479
  158GLN    HB1 4375  15.965   1.137   4.009 -0.6649  0.7738 -0.5719
  158GLN    HB2 4376  16.031   1.140   3.848 -1.9169  1.2741 -3.0910
  158GLN     CG 4377  15.858   1.251   3.867  0.2448 -0.1489 -0.4179
  158GLN    HG1 4378  15.881   1.334   3.800 -1.3191  1.4553  0.9042
  158GLN    HG2 4379  15.795   1.285   3.950 -0.3260 -1.6889 -0.1850
  158GLN     CD 4380  15.772   1.143   3.803 -1.0034  0.2689  0.5044
  158GLN    OE1 4381  15.773   1.031   3.852  0.2522  0.0681  0.0462
  158GLN    NE2 4382  15.702   1.169   3.692 -0.4550  0.4546  0.1982
  158GLN   HE21 4383  15.702   1.266   3.663  0.0217  0.8268  1.3629
  158GLN   HE22 4384  15.666   1.100   3.629  1.2431  0.0944 -0.4353
  158GLN      C 4385  16.010   1.423   4.062 -0.7891 -0.0399  0.0618
  158GLN      O 4386  15.983   1.386   4.176 -0.1302  0.4704  0.3870
  159ASN      N 4387  15.986   1.544   4.009 -0.0322  0.3515  0.6048
  159ASN      H 4388  16.014   1.558   3.914  1.7928 -1.8841  0.7144
  159ASN     CA 4389  15.902   1.641   4.076 -0.6753  0.2611 -0.0566
  159ASN     HA 4390  15.951   1.650   4.174  0.9928 -2.1680 -0.5861
  159ASN     CB 4391  15.918   1.775   4.004  0.5666  0.0136 -0.2713
  159ASN    HB1 4392  16.025   1.792   3.999  0.5009  1.6180  2.0807
  159ASN    HB2 4393  15.864   1.763   3.910 -0.0395 -1.8751  0.2740
  159ASN     CG 4394  15.860   1.894   4.080 -0.5541 -0.6179 -0.1163
  159ASN    OD1 4395  15.799   1.881   4.186 -0.3921  0.3080  0.0978
  159ASN    ND2 4396  15.863   2.016   4.027  0.5244 -0.2475  0.7589
  159ASN   HD21 4397  15.830   2.104   4.064  0.9587  1.0076 -1.5869
  159ASN   HD22 4398  15.911   2.021   3.938  0.5724  0.1931  0.8091
  159ASN      C 4399  15.757   1.596   4.088 -0.4185 -0.4915  0.2565
  159ASN      O 4400  15.692   1.576   3.986 -0.3416 -1.1039  0.3202
  160GLN      N 4401  15.695   1.608   4.206  0.3411 -0.5498  0.6717
  160GLN      H 4402  15.750   1.631   4.287 -0.2818  0.5488  0.7995
  160GLN     CA 4403  15.558   1.567   4.226 -0.0121  0.1883 -0.1558
  160GLN     HA 4404  15.526   1.482   4.165 -0.2103  0.8771 -1.0292
  160GLN     CB 4405  15.542   1.513   4.368  0.1269  0.4123 -0.0541
  160GLN    HB1 4406  15.604   1.425   4.378 -1.5296 -0.7835  0.1371
  160GLN    HB2 4407  15.441   1.476   4.388 -0.7908 -1.0929 -5.6343
  160GLN     CG 4408  15.578   1.607   4.483 -0.0067  0.3312  0.0538
  160GLN    HG1 4409  15.528   1.704   4.481 -0.4623  0.1139  0.7333
  160GLN    HG2 4410  15.545   1.554   4.572 -0.3388  0.7553  0.1883
  160GLN     CD 4411  15.728   1.611   4.504  0.0701 -0.1012 -0.4027
  160GLN    OE1 4412  15.800   1.702   4.463 -0.3256  0.1235 -0.5989
  160GLN    NE2 4413  15.789   1.503   4.555  0.1540 -0.0453 -0.3849
  160GLN   HE21 4414  15.731   1.424   4.576  0.1603 -0.6379 -2.4579
  160GLN   HE22 4415  15.886   1.514   4.579 -0.2198 -0.5570  1.5195
  160GLN      C 4416  15.462   1.683   4.202 -0.0357  0.1995 -0.0101
  160GLN      O 4417  15.345   1.646   4.191  0.1077 -0.2157 -0.1721
  161TYR      N 4418  15.504   1.809   4.186  0.2534  0.1576  0.4101
  161TYR      H 4419  15.604   1.823   4.190  0.2189  0.1901  2.7764
  161TYR     CA 4420  15.428   1.930   4.160  0.4498  0.2249  0.1485
  161TYR     HA 4421  15.321   1.909   4.165  0.5447 -0.0642  1.5394
  161TYR     CB 4422  15.464   2.048   4.250 -0.0498  0.1614  0.4311
  161TYR    HB1 4423  15.565   2.085   4.236  0.4656 -0.8724  1.2513
  161TYR    HB2 4424  15.403   2.132   4.218  0.9928  0.8463  0.2334
  161TYR     CG 4425  15.440   2.020   4.397  0.5230 -0.9077  0.3321
  161TYR    CD1 4426  15.551   1.995   4.479  0.6026  0.3249  0.6279
  161TYR    HD1 4427  15.646   2.007   4.428  0.2623  0.5973  0.0500
  161TYR    CE1 4428  15.537   1.944   4.608  0.1446 -0.0604  0.4330
  161TYR    HE1 4429  15.621   1.928   4.675 -0.4646 -1.7144  0.8326
  161TYR     CZ 4430  15.408   1.936   4.664  0.1188  0.2143  0.4139
  161TYR     OH 4431  15.388   1.893   4.792 -0.2515 -1.0091 -0.0466
  161TYR     HH 4432  15.472   1.891   4.837 -0.5024 -1.9415  0.4153
  161TYR    CE2 4433  15.296   1.964   4.582  0.1934 -0.3383  0.1223
  161TYR    HE2 4434  15.199   1.965   4.630  0.0897 -2.0928  0.0434
  161TYR    CD2 4435  15.312   2.005   4.450  0.3751 -0.3755  0.1301
  161TYR    HD2 4436  15.228   2.039   4.390  0.6095  0.8040  0.4506
  161TYR      C 4437  15.464   1.967   4.017  0.1490 -0.3037 -0.0666
  161TYR      O 4438  15.569   1.937   3.962  0.0618 -0.6663 -0.0388
  162ASN      N 4439  15.367   2.038   3.959  0.0469 -0.8225 -0.5419
  162ASN      H 4440  15.287   2.071   4.011  0.7565  2.8547 -1.4918
  162ASN     CA 4441  15.384   2.105   3.832  0.1134 -0.1373 -0.1770
  162ASN     HA 4442  15.431   2.037   3.761  1.4633  2.6392 -2.1748
  162ASN     CB 4443  15.244   2.141   3.782  0.0591 -0.2594 -0.1127
  162ASN    HB1 4444  15.214   2.231   3.836 -1.7792 -0.0579 -1.3747
  162ASN    HB2 4445  15.174   2.066   3.820 -0.0875  0.6903  1.5797
  162ASN     CG 4446  15.245   2.160   3.631 -0.1989 -0.8306 -0.1876
  162ASN    OD1 4447  15.340   2.125   3.562  0.4146 -0.3860  0.4257
  162ASN    ND2 4448  15.130   2.197   3.574  0.0497 -0.1543 -0.2596
  162ASN   HD21 4449  15.134   2.190   3.474  0.5872 -2.1480 -0.1321
  162ASN   HD22 4450  15.040   2.204   3.620  0.3904 -1.6316  0.7249
  162ASN      C 4451  15.467   2.232   3.842 -0.3575  0.1433  0.2482
  162ASN      O 4452  15.499   2.270   3.955 -0.1640 -0.2009  0.3112
  163SER      N 4453  15.511   2.287   3.728 -0.5790  0.0668  0.1262
  163SER      H 4454  15.482   2.240   3.643  2.3510 -2.6437  0.4680
  163SER     CA 4455  15.608   2.395   3.725 -0.1126 -0.3461  0.2768
  163SER     HA 4456  15.646   2.416   3.825 -3.1090  1.4848  1.1549
  163SER     CB 4457  15.720   2.366   3.626  0.2325  0.8367  0.3110
  163SER    HB1 4458  15.780   2.454   3.602 -0.3339  0.3596 -3.3570
  163SER    HB2 4459  15.671   2.345   3.532 -2.0669  1.3763  1.3272
  163SER     OG 4460  15.801   2.262   3.675 -0.6722 -0.2274 -0.4110
  163SER     HG 4461  15.879   2.253   3.620  0.3795  1.0271  0.7826
  163SER      C 4462  15.544   2.528   3.688  0.8174 -0.1130 -0.5051
  163SER    OC1 4463  15.483   2.524   3.579  0.4858 -0.4311 -0.3092
  163SER    OC2 4464  15.551   2.637   3.749  0.2627 -0.2963 -0.1186
    1MET      N 4465  12.141   2.457   4.042  0.4928  0.3388  0.0556
    1MET     H1 4466  12.208   2.392   4.005  0.2431 -0.0153  0.2225
    1MET     H2 4467  12.169   2.496   4.131  0.5457  1.3559 -0.3922
    1MET     H3 4468  12.125   2.524   3.968  0.4260 -1.5549 -1.7269
    1MET     CA 4469  12.019   2.382   4.077  0.4556  0.3911  0.0434
    1MET     HA 4470  12.029   2.318   4.165 -1.4276 -1.2300 -0.8390
    1MET     CB 4471  11.907   2.478   4.113  0.1639 -0.1453  0.5827
    1MET    HB1 4472  11.808   2.432   4.115 -0.4874  1.1477 -0.0572
    1MET    HB2 4473  11.905   2.564   4.045  0.5317  0.8734  1.8275
    1MET     CG 4474  11.926   2.535   4.253 -0.0973  0.3432  0.4222
    1MET    HG1 4475  11.838   2.596   4.274 -0.3113  0.0362  0.4156
    1MET    HG2 4476  12.020   2.590   4.252  1.2033 -1.7698 -0.2482
    1MET     SD 4477  11.908   2.416   4.388 -0.3212 -0.0255  0.0672
    1MET     CE 4478  11.895   2.538   4.521  0.2161 -0.3793  0.4463
    1MET    HE1 4479  11.814   2.608   4.502  0.2757 -0.9454 -2.3311
    1MET    HE2 4480  11.886   2.492   4.620  3.8250 -1.9573  0.1917
    1MET    HE3 4481  11.979   2.606   4.533 -0.8213  0.8952  0.7416
    1MET      C 4482  11.965   2.297   3.963  0.0734  0.0588  0.4708
    1MET      O 4483  11.929   2.353   3.859  0.1598  0.6478  0.7554
    2ALA      N 4484  11.951   2.165   3.974  0.2007  0.0430  0.4432
    2ALA      H 4485  11.979   2.128   4.064  3.0438  0.1853 -0.2911
    2ALA     CA 4486  11.894   2.084   3.868  0.2739  0.4497  0.0872
    2ALA     HA 4487  11.922   1.983   3.901 -1.0331  0.3665  0.9900
    2ALA     CB 4488  11.742   2.089   3.879  0.2531  0.1444 -0.0688
    2ALA    HB1 4489  11.713   2.054   3.978 -1.5340 -1.1978 -1.0214
    2ALA    HB2 4490  11.704   2.019   3.805  0.6228 -2.6394  2.2078
    2ALA    HB3 4491  11.693   2.183   3.854  0.6699 -0.0685 -1.7988
    2ALA      C 4492  11.950   2.103   3.728 -0.1416  0.3853 -0.0877
    2ALA      O 4493  11.883   2.156   3.640 -0.3796 -0.8101 -0.6585
    3SER      N 4494  12.072   2.056   3.700 -0.2908  0.2623 -0.5389
    3SER      H 4495  12.123   2.004   3.769  0.2845 -0.8457 -1.7506
    3SER     CA 4496  12.144   2.074   3.575  0.5489 -0.1399 -0.1184
    3SER     HA 4497  12.151   2.182   3.558  1.1243 -0.3676 -1.4272
    3SER     CB 4498  12.284   2.014   3.587  0.5766 -0.1360 -0.4275
    3SER    HB1 4499  12.351   2.058   3.513  0.9808 -0.6280 -0.3606
    3SER    HB2 4500  12.279   1.908   3.565 -0.1816 -0.8771  2.8555
    3SER     OG 4501  12.337   2.043   3.714 -0.1107 -0.1442 -0.1318
    3SER     HG 4502  12.429   2.016   3.716  0.3083  1.2426  0.3306
    3SER      C 4503  12.066   2.014   3.459  0.0179  0.1724  0.0721
    3SER      O 4504  12.024   1.899   3.463 -0.3806  0.3009 -0.4097
    4ASN      N 4505  12.066   2.088   3.349 -0.4556 -0.0135 -0.0572
    4ASN      H 4506  12.107   2.181   3.354 -2.1921  0.9111 -1.7720
    4ASN     CA 4507  12.025   2.041   3.218  0.2217  0.2347 -0.3680
    4ASN     HA 4508  11.923   2.002   3.225  0.3837 -0.3241 -1.0737
    4ASN     CB 4509  12.032   2.160   3.124  0.4156  0.6201  0.1337
    4ASN    HB1 4510  11.977   2.248   3.157 -0.7363 -0.3805  0.9544
    4ASN    HB2 4511  12.136   2.193   3.118  0.8702 -0.8455 -0.4928
    4ASN     CG 4512  11.967   2.119   2.993  0.3738  0.3524  0.2371
    4ASN    OD1 4513  11.956   2.006   2.946 -0.9142  0.1185  1.0590
    4ASN    ND2 4514  11.942   2.224   2.913  0.0361  0.3819  0.3834
    4ASN   HD21 4515  11.910   2.211   2.818 -0.6565  1.2797  0.4733
    4ASN   HD22 4516  11.957   2.319   2.943 -0.6064  1.1379 -1.5552
    4ASN      C 4517  12.124   1.932   3.177 -0.4934 -0.5162 -0.1363
    4ASN      O 4518  12.242   1.964   3.170 -0.5719 -0.0915  0.4133
    5ASP      N 4519  12.075   1.814   3.138 -0.3126 -0.7030  0.2045
    5ASP      H 4520  11.978   1.810   3.112 -0.2804 -0.1918 -0.0062
    5ASP     CA 4521  12.147   1.690   3.115  0.7356 -0.1065  0.2194
    5ASP     HA 4522  12.248   1.706   3.076  2.0042 -3.8012  1.5992
    5ASP     CB 4523  12.166   1.613   3.245  0.8096  0.1483  0.3621
    5ASP    HB1 4524  12.196   1.684   3.321  0.2500 -0.8097  1.5130
    5ASP    HB2 4525  12.066   1.582   3.275  0.6499 -0.6554 -0.9044
    5ASP     CG 4526  12.265   1.497   3.252  0.1915 -0.4042  0.0871
    5ASP    OD1 4527  12.265   1.427   3.355  0.0903  0.4385  0.6706
    5ASP    OD2 4528  12.347   1.481   3.159 -0.0415  0.4413 -0.2763
    5ASP      C 4529  12.069   1.606   3.015  0.3897  0.1793  0.2458
    5ASP      O 4530  11.947   1.600   3.008  0.4087  0.0938 -0.0101
    6TYR      N 4531  12.149   1.541   2.929 -0.2766 -0.0269 -0.2235
    6TYR      H 4532  12.247   1.548   2.950 -0.7005  0.5618  1.8421
    6TYR     CA 4533  12.112   1.441   2.831  0.2057 -0.5344  0.1098
    6TYR     HA 4534  12.047   1.490   2.759  0.9312  1.0968  0.5239
    6TYR     CB 4535  12.243   1.401   2.762  0.0509 -0.1337 -0.4204
    6TYR    HB1 4536  12.307   1.353   2.835 -1.5773 -1.2617  0.3397
    6TYR    HB2 4537  12.213   1.344   2.674 -0.9505 -1.1679  0.5602
    6TYR     CG 4538  12.308   1.523   2.701  0.0210  0.0683 -0.0517
    6TYR    CD1 4539  12.247   1.583   2.590 -0.0122  0.4226  0.1541
    6TYR    HD1 4540  12.156   1.543   2.549 -0.7566  3.1396 -1.0713
    6TYR    CE1 4541  12.300   1.698   2.531 -0.1580  0.6578  0.4810
    6TYR    HE1 4542  12.253   1.746   2.447 -0.9158  0.0075  0.5225
    6TYR     CZ 4543  12.428   1.739   2.574  0.2658 -0.0978 -0.0294
    6TYR     OH 4544  12.493   1.833   2.499  0.1446 -0.0477 -0.0740
    6TYR     HH 4545  12.439   1.871   2.430  0.0065  1.3278  0.7469
    6TYR    CE2 4546  12.489   1.681   2.687  0.3096  0.3918  0.2017
    6TYR    HE2 4547  12.588   1.717   2.714  0.8610  0.5731 -1.8583
    6TYR    CD2 4548  12.433   1.567   2.745 -0.0770  0.4141 -0.1213
    6TYR    HD2 4549  12.486   1.519   2.826 -1.6072  0.4199  0.9262
    6TYR      C 4550  12.031   1.323   2.883 -0.1473 -0.4184 -0.1809
    6TYR      O 4551  12.073   1.276   2.988 -0.0722  0.1169  0.0312
    7THR      N 4552  11.928   1.270   2.815 -0.5599  0.1941 -0.0456
    7THR      H 4553  11.902   1.317   2.730  0.5050 -0.4227 -0.7345
    7THR     CA 4554  11.864   1.144   2.846 -0.1101 -0.0155  0.0407
    7THR     HA 4555  11.840   1.154   2.952  0.0215  0.3942  0.0366
    7THR     CB 4556  11.738   1.121   2.764  0.0365  0.1073 -0.2200
    7THR     HB 4557  11.694   1.022   2.778  1.0911 -0.5349 -1.2427
    7THR    CG2 4558  11.629   1.224   2.795 -0.3821 -0.5361  0.4599
    7THR   HG21 4559  11.610   1.221   2.902 -2.3098  0.1571  0.1844
    7THR   HG22 4560  11.532   1.193   2.756 -0.2534 -1.8949  1.1678
    7THR   HG23 4561  11.658   1.316   2.745 -0.2607 -0.6741  0.2714
    7THR    OG1 4562  11.760   1.134   2.625 -0.5664 -0.3530 -0.3629
    7THR    HG1 4563  11.669   1.126   2.595 -1.1168  0.7692  0.8885
    7THR      C 4564  11.959   1.026   2.837 -0.4995 -0.2912 -0.5161
    7THR      O 4565  12.022   1.003   2.734  0.3689 -0.0666 -0.0440
    8GLN      N 4566  11.955   0.943   2.942  0.2907  0.2001 -0.0903
    8GLN      H 4567  11.901   0.965   3.025  0.9689  1.8533 -0.0325
    8GLN     CA 4568  12.039   0.825   2.940 -0.3117 -0.2331  0.1335
    8GLN     HA 4569  12.131   0.858   2.892 -0.2466 -0.4479  0.1089
    8GLN     CB 4570  12.084   0.786   3.080 -0.3732 -0.3692  0.1164
    8GLN    HB1 4571  12.135   0.690   3.070  0.8330 -0.0895  2.7649
    8GLN    HB2 4572  11.997   0.760   3.141 -0.0514 -0.4644  0.5404
    8GLN     CG 4573  12.177   0.884   3.150 -0.4105 -0.1926 -0.0814
    8GLN    HG1 4574  12.136   0.985   3.142 -1.8997 -0.4174  3.2001
    8GLN    HG2 4575  12.279   0.877   3.112 -0.0924  0.2812  0.6505
    8GLN     CD 4576  12.199   0.845   3.296 -0.3329 -0.6211 -0.2062
    8GLN    OE1 4577  12.140   0.904   3.386 -0.1810 -0.2666 -0.3368
    8GLN    NE2 4578  12.286   0.750   3.329  0.1184  0.0338  0.5257
    8GLN   HE21 4579  12.342   0.716   3.252 -0.2636  0.2444  0.1510
    8GLN   HE22 4580  12.281   0.711   3.422 -1.7719  1.5457  1.1275
    8GLN      C 4581  11.987   0.708   2.857  0.3110 -0.2023 -0.2985
    8GLN      O 4582  11.867   0.686   2.852  0.2458  0.0901 -0.0364
    9GLN      N 4583  12.074   0.637   2.785  0.1774 -0.2087 -0.4538
    9GLN      H 4584  12.165   0.680   2.770 -0.2475  0.6726 -0.5958
    9GLN     CA 4585  12.027   0.531   2.698 -0.6281 -0.3120  0.1054
    9GLN     HA 4586  11.927   0.563   2.669  1.4617  2.3039 -5.6780
    9GLN     CB 4587  12.107   0.538   2.569 -0.7285  0.2645  0.0709
    9GLN    HB1 4588  12.090   0.629   2.511  1.8127  0.6651 -0.1949
    9GLN    HB2 4589  12.069   0.460   2.504  0.0066  2.1294 -2.7963
    9GLN     CG 4590  12.257   0.509   2.573 -0.7967 -0.1350 -0.2148
    9GLN    HG1 4591  12.275   0.431   2.647 -1.9302  0.3022  0.5419
    9GLN    HG2 4592  12.314   0.594   2.611 -1.7948  0.3732  0.1753
    9GLN     CD 4593  12.307   0.470   2.434  0.0517  0.4276 -0.0765
    9GLN    OE1 4594  12.281   0.526   2.328 -0.4125 -0.5218 -0.4790
    9GLN    NE2 4595  12.382   0.359   2.427 -0.5157  0.0162  0.2495
    9GLN   HE21 4596  12.400   0.320   2.336 -0.3702 -0.3425  0.4297
    9GLN   HE22 4597  12.396   0.311   2.514 -0.1775  1.1026  0.8225
    9GLN      C 4598  12.028   0.390   2.754  0.2491 -0.2079  0.3528
    9GLN      O 4599  12.123   0.349   2.822 -0.0412 -0.0364  0.8705
   10ALA      N 4600  11.941   0.299   2.710 -0.7549  0.4155  1.0118
   10ALA      H 4601  11.872   0.335   2.645 -0.0669 -0.0687 -0.0072
   10ALA     CA 4602  11.959   0.156   2.722 -0.0996  0.3921 -0.0863
   10ALA     HA 4603  11.953   0.133   2.829 -0.1011 -1.1324 -0.3914
   10ALA     CB 4604  11.840   0.092   2.653 -0.4998  0.6622  0.3461
   10ALA    HB1 4605  11.752   0.119   2.711 -0.6724 -1.5000  1.2119
   10ALA    HB2 4606  11.848   0.108   2.545 -1.1162  1.8877  0.4672
   10ALA    HB3 4607  11.840  -0.015   2.675  0.2847  0.7651  0.8724
   10ALA      C 4608  12.092   0.102   2.670 -0.1479  0.2138 -0.0267
   10ALA      O 4609  12.135   0.147   2.565  0.0569  0.0479 -0.0140
   11THR      N 4610  12.147   0.003   2.741 -0.6644 -0.7372 -0.9316
   11THR      H 4611  12.114  -0.034   2.829  0.8218 -0.3447 -0.1813
   11THR     CA 4612  12.286  -0.035   2.723 -0.4284 -0.4041  0.0950
   11THR     HA 4613  12.334   0.060   2.701  0.8038 -1.0625 -0.1718
   11THR     CB 4614  12.345  -0.100   2.847 -0.1524 -0.4620 -0.0658
   11THR     HB 4615  12.433  -0.155   2.813 -0.4804 -0.9763 -0.0950
   11THR    CG2 4616  12.404  -0.017   2.960 -0.0356  0.3437 -0.7167
   11THR   HG21 4617  12.458  -0.076   3.034  0.4664 -0.4596 -1.6947
   11THR   HG22 4618  12.324   0.034   3.014  1.6151  0.3830  1.8999
   11THR   HG23 4619  12.469   0.059   2.916  0.9246 -0.5993 -0.9586
   11THR    OG1 4620  12.248  -0.181   2.911 -0.2110 -0.3029  0.0482
   11THR    HG1 4621  12.255  -0.271   2.878 -1.8951 -0.8061  0.9672
   11THR      C 4622  12.308  -0.118   2.597 -0.5254  0.2062 -0.3255
   11THR      O 4623  12.237  -0.212   2.562 -0.0163 -0.2434 -0.1371
   12GLN      N 4624  12.418  -0.079   2.532 -0.4242 -0.0421 -0.3055
   12GLN      H 4625  12.472  -0.005   2.574  1.3082 -1.6574  0.4440
   12GLN     CA 4626  12.478  -0.160   2.428 -0.0806 -0.3570  0.1360
   12GLN     HA 4627  12.399  -0.215   2.377 -0.0632  0.2787 -0.5829
   12GLN     CB 4628  12.520  -0.064   2.317 -0.2013 -0.3225  0.1194
   12GLN    HB1 4629  12.592  -0.117   2.254  0.4232  2.4106 -1.6198
   12GLN    HB2 4630  12.558   0.028   2.361 -0.8708  0.8070 -1.5880
   12GLN     CG 4631  12.401  -0.010   2.238 -0.0620 -0.1435  0.0334
   12GLN    HG1 4632  12.344  -0.086   2.184  0.4959 -0.5017 -0.0608
   12GLN    HG2 4633  12.337   0.045   2.308 -1.4528 -1.2100 -0.3442
   12GLN     CD 4634  12.445   0.099   2.142  0.5139  0.0687  0.5309
   12GLN    OE1 4635  12.436   0.219   2.165  0.7863  0.2999 -0.5165
   12GLN    NE2 4636  12.481   0.061   2.019 -0.3448  0.4475  0.1542
   12GLN   HE21 4637  12.498  -0.037   2.003  0.8561  0.9746 -2.3473
   12GLN   HE22 4638  12.513   0.134   1.956 -2.6297  1.0597 -0.3692
   12GLN      C 4639  12.589  -0.254   2.474  0.1780 -0.0925  0.0524
   12GLN      O 4640  12.641  -0.233   2.583 -0.2933  0.2539  0.2132
   13SER      N 4641  12.622  -0.349   2.386 -0.0569  0.0281 -0.1661
   13SER      H 4642  12.578  -0.353   2.295 -0.2048  1.5045 -0.1925
   13SER     CA 4643  12.744  -0.424   2.405 -0.1597 -0.0265  0.2936
   13SER     HA 4644  12.775  -0.416   2.509  1.2453 -1.1837 -0.0033
   13SER     CB 4645  12.734  -0.574   2.380 -0.2773 -0.0032  0.2010
   13SER    HB1 4646  12.739  -0.597   2.274  0.9251  1.0109  0.0183
   13SER    HB2 4647  12.814  -0.628   2.430 -0.4084  0.6346  1.1304
   13SER     OG 4648  12.614  -0.617   2.441 -0.1487 -0.2170  0.3020
   13SER     HG 4649  12.627  -0.599   2.535  1.1056 -0.1748  0.1371
   13SER      C 4650  12.859  -0.363   2.325 -0.3962  0.1224  0.0677
   13SER      O 4651  12.849  -0.299   2.220  0.2261 -0.1162 -0.1413
   14TYR      N 4652  12.981  -0.379   2.377 -0.4246 -0.5158 -0.0549
   14TYR      H 4653  12.997  -0.451   2.446 -1.7676 -0.1893  0.6270
   14TYR     CA 4654  13.097  -0.302   2.337 -0.5686 -0.2949 -0.0466
   14TYR     HA 4655  13.083  -0.267   2.235  1.7738  1.8244  0.2556
   14TYR     CB 4656  13.125  -0.176   2.419 -0.2719 -0.1718 -0.3334
   14TYR    HB1 4657  13.131  -0.206   2.524 -2.4054  1.4333  0.3228
   14TYR    HB2 4658  13.221  -0.130   2.398 -0.1301  0.3622  1.3542
   14TYR     CG 4659  13.009  -0.080   2.429 -0.4238 -0.3539 -0.3415
   14TYR    CD1 4660  12.934  -0.058   2.546  0.2872  0.0085  0.0525
   14TYR    HD1 4661  12.955  -0.115   2.635  0.5192 -1.8527 -1.1365
   14TYR    CE1 4662  12.837   0.043   2.545  0.2175 -0.0556  0.1645
   14TYR    HE1 4663  12.781   0.064   2.635  0.9323 -0.3992  0.7034
   14TYR     CZ 4664  12.808   0.123   2.433 -0.2270 -0.1680  0.1974
   14TYR     OH 4665  12.717   0.224   2.441  0.2907  0.3442 -0.1962
   14TYR     HH 4666  12.699   0.269   2.358  0.1401 -2.7776 -1.9988
   14TYR    CE2 4667  12.859   0.079   2.309  0.0485  0.3072  0.1388
   14TYR    HE2 4668  12.836   0.129   2.216  0.0389 -0.6193 -0.3736
   14TYR    CD2 4669  12.961  -0.016   2.314  0.1225  0.3680 -0.1750
   14TYR    HD2 4670  13.015  -0.036   2.223 -1.3218  0.0521 -0.9910
   14TYR      C 4671  13.222  -0.387   2.322 -0.0024  0.5342 -0.1041
   14TYR      O 4672  13.322  -0.350   2.261  0.1302 -0.1793 -0.3318
   15GLY      N 4673  13.232  -0.496   2.398  0.5396  0.1267 -0.7557
   15GLY      H 4674  13.143  -0.516   2.442 -1.2641  3.5720 -2.4282
   15GLY     CA 4675  13.346  -0.585   2.411 -0.0097 -0.5353 -0.4032
   15GLY    HA1 4676  13.354  -0.628   2.311 -1.3076 -0.3233 -0.6193
   15GLY    HA2 4677  13.441  -0.537   2.434 -0.2772 -0.3590  0.3973
   15GLY      C 4678  13.335  -0.706   2.503 -0.0844 -0.2864 -0.0823
   15GLY      O 4679  13.227  -0.760   2.526 -0.1906 -0.0478 -0.0190
   16ALA      N 4680  13.446  -0.759   2.554  0.0060 -0.4120 -0.4067
   16ALA      H 4681  13.540  -0.727   2.537  0.5678  1.3450  4.3909
   16ALA     CA 4682  13.438  -0.889   2.618 -0.1625 -0.4518 -0.5058
   16ALA     HA 4683  13.398  -0.966   2.553  0.7771 -1.0826 -0.3534
   16ALA     CB 4684  13.582  -0.933   2.646 -0.1509  0.0715  0.2967
   16ALA    HB1 4685  13.624  -0.877   2.730 -0.5603 -0.6693  1.0092
   16ALA    HB2 4686  13.633  -0.943   2.550 -1.7811 -1.8136 -0.4496
   16ALA    HB3 4687  13.569  -1.036   2.678  0.7116 -0.6456 -1.5717
   16ALA      C 4688  13.360  -0.900   2.749 -0.0783 -0.1376 -0.4292
   16ALA      O 4689  13.331  -1.012   2.788 -0.2840  0.1929  0.3977
   17TYR      N 4690  13.319  -0.791   2.815  0.0761 -0.1488 -0.3139
   17TYR      H 4691  13.363  -0.703   2.791  2.5723 -1.6419 -1.6487
   17TYR     CA 4692  13.238  -0.803   2.934  0.1877  0.4791 -0.1714
   17TYR     HA 4693  13.215  -0.908   2.952 -2.5307  1.2661  1.4755
   17TYR     CB 4694  13.326  -0.761   3.052  0.0374  0.6026 -0.1029
   17TYR    HB1 4695  13.357  -0.660   3.027  0.3463  0.5047 -0.1173
   17TYR    HB2 4696  13.272  -0.763   3.147  2.6693  0.9672  1.4935
   17TYR     CG 4697  13.445  -0.853   3.068 -0.1294  0.4455  0.2589
   17TYR    CD1 4698  13.425  -0.973   3.137  0.2525  0.0697 -0.2688
   17TYR    HD1 4699  13.326  -0.999   3.170 -0.6384  3.4074  0.1328
   17TYR    CE1 4700  13.536  -1.048   3.177  0.0200 -0.1741 -0.0828
   17TYR    HE1 4701  13.520  -1.141   3.230 -1.2759 -0.4164 -0.8723
   17TYR     CZ 4702  13.666  -1.012   3.136  0.1203  0.1603  0.5111
   17TYR     OH 4703  13.774  -1.078   3.188 -0.1783 -0.5059  0.2975
   17TYR     HH 4704  13.855  -1.027   3.186  0.2261 -1.0809  1.3467
   17TYR    CE2 4705  13.685  -0.886   3.076  0.3258 -0.2333 -0.2636
   17TYR    HE2 4706  13.783  -0.845   3.056  1.1292 -2.4352 -1.2253
   17TYR    CD2 4707  13.575  -0.807   3.043  0.1180 -0.5664 -0.3755
   17TYR    HD2 4708  13.591  -0.707   3.005 -1.7480  1.7366  4.1294
   17TYR      C 4709  13.105  -0.730   2.926  0.2032  0.6307  0.8016
   17TYR      O 4710  13.100  -0.624   2.864  0.2082  0.2862  0.2073
   18PRO      N 4711  12.997  -0.793   2.973  0.2903  0.0973  0.2975
   18PRO     CD 4712  12.991  -0.898   3.072 -0.1589  0.2818  0.4675
   18PRO    HD1 4713  13.044  -0.883   3.166  0.4796  0.3846  0.0916
   18PRO    HD2 4714  13.029  -0.989   3.025 -1.3142 -1.2945  2.4192
   18PRO     CG 4715  12.843  -0.921   3.102 -0.2422  0.7509  0.4262
   18PRO    HG1 4716  12.832  -1.029   3.113 -0.9368  0.8096  0.3800
   18PRO    HG2 4717  12.812  -0.866   3.191 -2.7680 -0.5187  0.4163
   18PRO     CB 4718  12.781  -0.876   2.970  0.2076 -0.5148 -0.2358
   18PRO    HB1 4719  12.799  -0.947   2.890  0.5518 -0.3220 -0.3337
   18PRO    HB2 4720  12.677  -0.850   2.986  0.6350  0.4831  1.2021
   18PRO     CA 4721  12.863  -0.750   2.939  0.1156 -0.2536  0.5411
   18PRO     HA 4722  12.863  -0.720   2.834  1.6102  0.6639  0.7736
   18PRO      C 4723  12.821  -0.625   3.014  0.1187  0.0697  0.0143
   18PRO      O 4724  12.855  -0.607   3.131  0.7105  0.1904 -0.1704
   19THR      N 4725  12.728  -0.549   2.957  0.1222 -0.0319 -0.1270
   19THR      H 4726  12.711  -0.564   2.859  2.8701  1.4911 -0.9364
   19THR     CA 4727  12.666  -0.432   3.016  0.3731  0.2586 -0.4349
   19THR     HA 4728  12.723  -0.412   3.106 -0.4710  3.2866 -0.4573
   19THR     CB 4729  12.671  -0.317   2.916 -0.6793  0.4165 -0.3197
   19THR     HB 4730  12.613  -0.234   2.958 -0.6398 -0.4837  1.6018
   19THR    CG2 4731  12.812  -0.283   2.869 -0.1616 -0.0704  0.8619
   19THR   HG21 4732  12.798  -0.178   2.844  0.4456  0.2344  1.7219
   19THR   HG22 4733  12.872  -0.272   2.960 -0.7598 -1.5707  1.4744
   19THR   HG23 4734  12.853  -0.347   2.792 -0.7084 -0.6500  1.0452
   19THR    OG1 4735  12.602  -0.361   2.801 -0.5300  0.7118 -0.5240
   19THR    HG1 4736  12.658  -0.347   2.724  1.2830  1.3381  0.8474
   19THR      C 4737  12.522  -0.454   3.063  0.4511 -0.3476 -0.4758
   19THR      O 4738  12.465  -0.554   3.020 -0.3306 -0.1253  0.0282
   20GLN      N 4739  12.470  -0.370   3.152  0.0446 -0.8209 -0.2641
   20GLN      H 4740  12.516  -0.287   3.186 -1.9719  0.2645 -0.0227
   20GLN     CA 4741  12.337  -0.383   3.209 -0.0429 -0.0152 -0.2591
   20GLN     HA 4742  12.275  -0.425   3.130  2.0511  1.9802 -3.1702
   20GLN     CB 4743  12.327  -0.470   3.335  0.0031 -0.0525 -0.2807
   20GLN    HB1 4744  12.377  -0.425   3.420  0.9259  0.1196 -0.9029
   20GLN    HB2 4745  12.220  -0.469   3.358  0.2848  2.2549  1.2541
   20GLN     CG 4746  12.374  -0.614   3.322  0.2884 -0.0215  0.3673
   20GLN    HG1 4747  12.474  -0.614   3.277 -1.2854 -1.6326 -3.5851
   20GLN    HG2 4748  12.373  -0.661   3.420 -1.0409 -1.7556 -0.4191
   20GLN     CD 4749  12.295  -0.703   3.227 -0.1029  0.2471  0.4402
   20GLN    OE1 4750  12.191  -0.665   3.173  0.0355 -0.1506 -0.1112
   20GLN    NE2 4751  12.334  -0.825   3.189 -0.5729  0.0862  0.4579
   20GLN   HE21 4752  12.267  -0.883   3.141 -1.2700  1.5372 -0.3909
   20GLN   HE22 4753  12.421  -0.863   3.223  1.7446 -0.0342 -4.7177
   20GLN      C 4754  12.277  -0.251   3.254  0.0589  0.0507 -0.3215
   20GLN      O 4755  12.350  -0.164   3.301 -0.4794  0.0938  0.4481
   21PRO      N 4756  12.145  -0.233   3.258  0.0556 -0.1208  0.3198
   21PRO     CD 4757  12.046  -0.315   3.191  0.5598 -0.3762 -0.1155
   21PRO    HD1 4758  12.084  -0.362   3.100 -1.3042 -3.4648  0.5808
   21PRO    HD2 4759  12.006  -0.388   3.261 -0.0891 -0.4946 -0.5949
   21PRO     CG 4760  11.933  -0.223   3.147  0.2371 -0.5564  0.3279
   21PRO    HG1 4761  11.967  -0.162   3.063 -0.5380  1.6853  1.5383
   21PRO    HG2 4762  11.841  -0.281   3.144  0.3426 -0.6798 -1.1916
   21PRO     CB 4763  11.933  -0.115   3.254  0.2262 -0.1434 -0.0842
   21PRO    HB1 4764  11.878  -0.156   3.339  0.9287  0.4539  0.6919
   21PRO    HB2 4765  11.889  -0.020   3.223 -0.6320 -0.0060  1.4403
   21PRO     CA 4766  12.078  -0.112   3.302  0.2119  0.0987 -0.0524
   21PRO     HA 4767  12.122  -0.031   3.244  1.2211  0.1098  0.7043
   21PRO      C 4768  12.096  -0.078   3.449 -0.8221  0.2003  0.0597
   21PRO      O 4769  12.084  -0.168   3.531 -0.0182  0.1594  0.1402
   22GLY      N 4770  12.134   0.046   3.480  0.6409 -0.0270 -0.6888
   22GLY      H 4771  12.143   0.118   3.409  0.0904 -0.0701 -0.8094
   22GLY     CA 4772  12.168   0.075   3.618 -0.1877 -0.6858 -0.3331
   22GLY    HA1 4773  12.226  -0.002   3.669  0.0306 -0.4522 -0.2230
   22GLY    HA2 4774  12.230   0.164   3.610 -0.4933 -0.3347  1.0583
   22GLY      C 4775  12.048   0.111   3.703 -0.0777  0.3130 -0.5812
   22GLY      O 4776  11.935   0.084   3.663 -0.2801  0.3019 -0.0139
   23GLN      N 4777  12.069   0.164   3.824 -0.6620 -0.1710 -0.2562
   23GLN      H 4778  12.164   0.194   3.844 -0.4091 -0.2890 -1.1952
   23GLN     CA 4779  11.976   0.204   3.927 -0.1021  0.1436  0.1307
   23GLN     HA 4780  11.879   0.203   3.879 -0.6148 -2.4346  1.0491
   23GLN     CB 4781  11.964   0.101   4.040  0.2098  0.1899  0.2075
   23GLN    HB1 4782  12.049   0.116   4.107  0.5401 -0.0889 -0.1391
   23GLN    HB2 4783  11.876   0.124   4.099  1.5070  1.6150  1.7115
   23GLN     CG 4784  11.964  -0.049   4.009  0.1174  0.2034  0.1401
   23GLN    HG1 4785  11.876  -0.079   3.951 -1.5888  1.1219  2.1038
   23GLN    HG2 4786  12.059  -0.071   3.961  1.5168  1.0062  2.4019
   23GLN     CD 4787  11.969  -0.137   4.133  0.2435 -0.4927 -0.3525
   23GLN    OE1 4788  11.865  -0.179   4.182 -0.3209  0.7544 -0.4257
   23GLN    NE2 4789  12.087  -0.164   4.190 -0.0638  0.0552  0.5794
   23GLN   HE21 4790  12.170  -0.116   4.157 -0.0735 -0.0095  0.4606
   23GLN   HE22 4791  12.089  -0.228   4.268  1.2882  0.1448  0.6474
   23GLN      C 4792  12.004   0.343   3.983  0.0657  0.3109 -0.3702
   23GLN      O 4793  12.120   0.373   4.011 -0.0180 -0.0178  0.3387
   24GLY      N 4794  11.907   0.434   3.995 -0.2825 -0.1231  0.1305
   24GLY      H 4795  11.812   0.401   3.985 -0.6634 -0.4308  3.6586
   24GLY     CA 4796  11.918   0.576   4.022  0.2655 -0.0546 -0.4193
   24GLY    HA1 4797  11.843   0.607   4.095  0.2842  2.1657 -1.2759
   24GLY    HA2 4798  12.017   0.594   4.062  0.7440  0.5853 -1.8106
   24GLY      C 4799  11.921   0.660   3.895 -0.1726 -0.0459 -0.4263
   24GLY      O 4800  11.908   0.613   3.782 -0.2139 -0.2654 -0.3320
   25TYR      N 4801  11.909   0.789   3.927 -0.2535 -0.1615  0.0170
   25TYR      H 4802  11.943   0.807   4.020 -0.7458 -0.6241  0.2959
   25TYR     CA 4803  11.884   0.906   3.845 -0.1020 -0.0381  0.1456
   25TYR     HA 4804  11.913   0.877   3.744 -0.1204  2.8940 -0.7897
   25TYR     CB 4805  11.737   0.949   3.842 -0.1169 -0.0946  0.0133
   25TYR    HB1 4806  11.717   1.031   3.773 -0.0167  0.8256  1.0520
   25TYR    HB2 4807  11.724   0.974   3.947  1.9159 -1.9762  0.7959
   25TYR     CG 4808  11.637   0.843   3.805 -0.2735  0.0366  0.0640
   25TYR    CD1 4809  11.639   0.812   3.669 -0.3829  0.2119  0.0226
   25TYR    HD1 4810  11.714   0.856   3.605 -0.5062 -0.9188 -0.9385
   25TYR    CE1 4811  11.554   0.711   3.624  0.3479 -0.5079  0.2278
   25TYR    HE1 4812  11.560   0.669   3.525  0.9688 -2.0548  0.8790
   25TYR     CZ 4813  11.468   0.646   3.716 -0.5521  0.2488 -0.0598
   25TYR     OH 4814  11.380   0.553   3.671 -0.3217  0.0393 -0.0834
   25TYR     HH 4815  11.305   0.536   3.729  0.1578 -0.7393  0.3194
   25TYR    CE2 4816  11.456   0.689   3.849 -0.2264 -0.6117  0.2508
   25TYR    HE2 4817  11.388   0.638   3.916 -0.2519 -1.2022 -0.2122
   25TYR    CD2 4818  11.544   0.788   3.894 -0.3394 -0.2985 -0.2086
   25TYR    HD2 4819  11.547   0.799   4.002  1.8490  1.2365 -0.3707
   25TYR      C 4820  11.977   1.020   3.884 -0.1245 -0.0987  0.3773
   25TYR      O 4821  12.050   1.018   3.982  0.0826  0.4159  0.2374
   26SER      N 4822  11.976   1.131   3.811 -0.6835 -0.4498 -0.1637
   26SER      H 4823  11.943   1.124   3.716 -1.7037 -0.2820  0.1584
   26SER     CA 4824  12.029   1.260   3.851 -0.3613 -0.5736 -0.1961
   26SER     HA 4825  12.137   1.251   3.866 -0.3932 -1.4944 -0.4425
   26SER     CB 4826  12.017   1.348   3.727  0.3130 -0.1014  0.0684
   26SER    HB1 4827  12.076   1.299   3.649  1.8428  1.3194  0.2618
   26SER    HB2 4828  12.058   1.449   3.732  1.6787 -0.2272 -4.0523
   26SER     OG 4829  11.884   1.347   3.682  0.1675  0.0369  0.4981
   26SER     HG 4830  11.877   1.409   3.609  0.0293  0.9942  1.2912
   26SER      C 4831  11.968   1.329   3.972 -0.2457  0.0052 -0.4637
   26SER      O 4832  12.007   1.441   4.006 -0.1605 -0.1279 -0.1165
   27GLN      N 4833  11.877   1.260   4.041 -0.1905  0.3536 -0.0380
   27GLN      H 4834  11.858   1.168   4.003 -2.1493 -0.2148  2.1128
   27GLN     CA 4835  11.798   1.309   4.151 -0.0493 -0.4258  0.4186
   27GLN     HA 4836  11.852   1.395   4.191  0.3159 -0.6927  0.5022
   27GLN     CB 4837  11.655   1.349   4.116  0.0586 -0.6917 -0.3325
   27GLN    HB1 4838  11.600   1.388   4.202  3.7874 -0.0466  1.9983
   27GLN    HB2 4839  11.597   1.265   4.079 -0.5851 -0.5587  0.3438
   27GLN     CG 4840  11.656   1.449   4.000 -0.1398  0.0454  0.2906
   27GLN    HG1 4841  11.690   1.398   3.910  0.5810 -1.2811  1.2714
   27GLN    HG2 4842  11.722   1.530   4.028  0.2095 -0.3559  0.6431
   27GLN     CD 4843  11.518   1.508   3.976 -0.0308  0.2856  0.2580
   27GLN    OE1 4844  11.419   1.463   4.034  0.0507  0.1269  0.2721
   27GLN    NE2 4845  11.508   1.612   3.893 -0.1524 -0.1481 -0.2730
   27GLN   HE21 4846  11.417   1.645   3.865  0.7428  0.7217 -2.3424
   27GLN   HE22 4847  11.595   1.654   3.862 -0.1797  0.1601  0.0584
   27GLN      C 4848  11.803   1.205   4.262  0.2314 -0.5513  0.2881
   27GLN      O 4849  11.826   1.088   4.235  0.1144 -0.5408  0.1434
   28GLN      N 4850  11.786   1.252   4.386 -0.1367 -0.1974  0.1046
   28GLN      H 4851  11.770   1.351   4.400  0.2475 -0.1233  0.0299
   28GLN     CA 4852  11.846   1.185   4.499  0.0060  0.0573  0.1823
   28GLN     HA 4853  11.944   1.152   4.467 -0.3525 -1.0393  0.1675
   28GLN     CB 4854  11.885   1.281   4.611  0.3357  0.0168  0.1004
   28GLN    HB1 4855  11.935   1.372   4.578  0.3940  0.1732  0.6014
   28GLN    HB2 4856  11.968   1.240   4.669  1.2092  1.7910  0.1550
   28GLN     CG 4857  11.770   1.323   4.702  0.1794 -0.1201 -0.0341
   28GLN    HG1 4858  11.744   1.234   4.759  1.7115 -1.4106 -1.2646
   28GLN    HG2 4859  11.686   1.357   4.640  1.0273  4.5553  0.9581
   28GLN     CD 4860  11.807   1.433   4.800  0.4253 -0.1086 -0.1391
   28GLN    OE1 4861  11.842   1.411   4.916 -0.5476  0.1820  0.2175
   28GLN    NE2 4862  11.847   1.551   4.753 -1.0326  0.2991 -0.3882
   28GLN   HE21 4863  11.822   1.574   4.658 -2.3077 -3.5559 -1.1746
   28GLN   HE22 4864  11.877   1.626   4.814  1.7525  0.7357 -2.1167
   28GLN      C 4865  11.766   1.064   4.548 -0.2302  0.1108 -0.0681
   28GLN      O 4866  11.644   1.068   4.542 -0.2438 -0.1500  0.0392
   29SER      N 4867  11.834   0.957   4.590  0.3647  0.7999  0.7549
   29SER      H 4868  11.935   0.955   4.584  0.3436 -1.0130  0.6827
   29SER     CA 4869  11.783   0.838   4.654  0.0958  0.3578 -0.2681
   29SER     HA 4870  11.688   0.813   4.607 -0.7641  1.4176  0.8324
   29SER     CB 4871  11.886   0.726   4.645 -0.3265 -0.0357 -0.2390
   29SER    HB1 4872  11.907   0.690   4.545  3.9908  1.1433  0.0599
   29SER    HB2 4873  11.841   0.641   4.696 -2.6628  1.2608  0.0005
   29SER     OG 4874  12.008   0.763   4.706 -0.1520 -0.2385 -0.4631
   29SER     HG 4875  12.051   0.678   4.717 -0.1403 -0.2481 -0.5877
   29SER      C 4876  11.750   0.849   4.802  1.0507 -0.1588 -0.0105
   29SER      O 4877  11.770   0.951   4.868  0.4596 -0.3477  0.4745
   30SER      N 4878  11.677   0.750   4.856 -0.2116  0.8427  0.1719
   30SER      H 4879  11.653   0.665   4.806 -0.9766 -0.9457  3.3178
   30SER     CA 4880  11.624   0.748   4.990  0.2072 -0.2711  0.3299
   30SER     HA 4881  11.665   0.829   5.051  1.4708 -1.8750  1.7441
   30SER     CB 4882  11.473   0.770   4.986  0.2629  0.0543  0.0173
   30SER    HB1 4883  11.426   0.777   5.084 -0.6066  0.9551 -0.4499
   30SER    HB2 4884  11.442   0.865   4.943 -1.8024 -1.0366 -1.0810
   30SER     OG 4885  11.412   0.662   4.918  0.2005  0.0459  0.0865
   30SER     HG 4886  11.318   0.677   4.905 -0.2888 -2.7888 -0.2361
   30SER      C 4887  11.665   0.626   5.072 -0.2949 -0.0353  0.9435
   30SER      O 4888  11.695   0.520   5.016 -0.5743  0.2793  0.1727
   31GLN      N 4889  11.655   0.638   5.204 -0.0227  1.1252  0.8659
   31GLN      H 4890  11.615   0.722   5.245 -1.1053  0.2130  1.7520
   31GLN     CA 4891  11.716   0.547   5.298 -0.0630  0.2961  0.1021
   31GLN     HA 4892  11.804   0.512   5.243 -0.6026 -3.7634  1.4682
   31GLN     CB 4893  11.763   0.617   5.425 -0.0193  0.5139 -0.0345
   31GLN    HB1 4894  11.798   0.550   5.504 -0.2125  1.8274  1.2163
   31GLN    HB2 4895  11.684   0.678   5.469 -0.1525  0.5142 -0.2751
   31GLN     CG 4896  11.881   0.710   5.398  0.1449  0.4000  0.2747
   31GLN    HG1 4897  11.950   0.640   5.349 -1.6037 -0.7711 -0.6285
   31GLN    HG2 4898  11.849   0.790   5.331  0.5250  0.2946 -0.0364
   31GLN     CD 4899  11.940   0.771   5.524 -0.7938  0.7844  0.5302
   31GLN    OE1 4900  11.921   0.730   5.638  0.2382  0.2017  0.4968
   31GLN    NE2 4901  12.023   0.874   5.505  0.2430 -0.1307  0.0166
   31GLN   HE21 4902  12.041   0.901   5.409 -2.5623 -1.3250 -0.9539
   31GLN   HE22 4903  12.059   0.922   5.586 -0.8260 -2.6598  2.1508
   31GLN      C 4904  11.632   0.425   5.334  0.0773  0.1935  0.0858
   31GLN      O 4905  11.510   0.434   5.328  0.0346 -0.6734 -0.4243
   32PRO      N 4906  11.700   0.318   5.379 -0.3226 -0.2057 -0.2583
   32PRO     CD 4907  11.628   0.204   5.431 -0.1564  0.0969  0.6548
   32PRO    HD1 4908  11.555   0.179   5.353  1.5048 -0.3984 -0.7958
   32PRO    HD2 4909  11.576   0.224   5.525  0.7994 -0.3247  1.2809
   32PRO     CG 4910  11.722   0.085   5.441  0.1724  0.2590 -0.3842
   32PRO    HG1 4911  11.697   0.017   5.522 -2.6389  2.8032  1.0795
   32PRO    HG2 4912  11.726   0.027   5.348  2.0311 -1.2702  0.5687
   32PRO     CB 4913  11.853   0.160   5.465  0.3450 -0.3091  0.4666
   32PRO    HB1 4914  11.867   0.188   5.570  0.4171  0.4765  0.2457
   32PRO    HB2 4915  11.942   0.104   5.435 -0.9309 -1.5846 -1.0921
   32PRO     CA 4916  11.840   0.284   5.379 -0.4066 -0.5637  0.2044
   32PRO     HA 4917  11.898   0.367   5.420 -0.1170 -0.7020  0.0787
   32PRO      C 4918  11.885   0.259   5.235 -0.1064  0.1613  0.1646
   32PRO      O 4919  11.811   0.200   5.157  0.1856 -0.3175  0.2450
   33TYR      N 4920  12.009   0.293   5.200 -0.1603  0.0435 -0.1397
   33TYR      H 4921  12.065   0.338   5.271  0.1367  0.2588 -0.5081
   33TYR     CA 4922  12.063   0.271   5.067 -0.2633 -0.1732 -0.1451
   33TYR     HA 4923  11.987   0.293   4.992  1.2942 -1.8201 -2.3265
   33TYR     CB 4924  12.180   0.367   5.051 -0.3131 -0.1179 -0.1872
   33TYR    HB1 4925  12.267   0.337   5.110  1.1441  1.8671 -1.2130
   33TYR    HB2 4926  12.211   0.351   4.948 -0.7875 -1.6499 -0.1213
   33TYR     CG 4927  12.157   0.514   5.076  0.4597 -0.0409  0.1094
   33TYR    CD1 4928  12.239   0.588   5.162  0.0854  0.1723  0.2848
   33TYR    HD1 4929  12.328   0.544   5.204 -0.6397 -1.5090  0.1413
   33TYR    CE1 4930  12.212   0.723   5.188 -0.2617  0.1632 -0.0302
   33TYR    HE1 4931  12.254   0.774   5.273  1.9108 -1.5900  0.0426
   33TYR     CZ 4932  12.099   0.785   5.130 -0.4186 -0.0639  0.0293
   33TYR     OH 4933  12.069   0.908   5.180  0.1636 -0.2285  0.8154
   33TYR     HH 4934  12.011   0.941   5.110  2.1402 -2.0361 -1.8667
   33TYR    CE2 4935  12.012   0.712   5.047 -0.0768  0.2940 -0.6522
   33TYR    HE2 4936  11.919   0.762   5.020 -0.6567 -0.4521 -0.0727
   33TYR    CD2 4937  12.045   0.579   5.023  0.1801  0.0780  0.8431
   33TYR    HD2 4938  11.972   0.519   4.970  0.8457  0.8322 -0.9707
   33TYR      C 4939  12.093   0.122   5.056  0.2622 -0.0658 -0.1831
   33TYR      O 4940  12.109   0.043   5.148  0.0786  0.4224  0.2727
   34GLY      N 4941  12.088   0.078   4.929  0.1952 -0.0282 -0.1940
   34GLY      H 4942  12.075   0.150   4.860 -0.5123  1.9244  1.8243
   34GLY     CA 4943  12.113  -0.059   4.890 -0.3868 -0.1708 -0.0751
   34GLY    HA1 4944  12.089  -0.117   4.979  4.3858  2.6667  3.5671
   34GLY    HA2 4945  12.063  -0.084   4.797  2.0014  2.4478 -2.2542
   34GLY      C 4946  12.261  -0.090   4.870 -0.2828 -0.0026  0.4117
   34GLY      O 4947  12.349  -0.005   4.878  0.4529 -0.6852 -0.2408
   35GLN      N 4948  12.289  -0.217   4.839  0.3676  0.1502  0.3755
   35GLN      H 4949  12.217  -0.283   4.815  1.6887 -2.1849  2.3861
   35GLN     CA 4950  12.422  -0.265   4.806  0.0963 -0.5935  0.3581
   35GLN     HA 4951  12.468  -0.210   4.725 -0.0457 -1.6481 -0.4548
   35GLN     CB 4952  12.515  -0.264   4.927  0.4095  0.3104  0.1180
   35GLN    HB1 4953  12.614  -0.300   4.898  0.9148  1.2962  0.5835
   35GLN    HB2 4954  12.531  -0.163   4.965 -3.2661  0.1414  2.7007
   35GLN     CG 4955  12.463  -0.349   5.043  0.3165 -0.3212 -0.3839
   35GLN    HG1 4956  12.373  -0.305   5.087 -0.2528 -0.3114 -1.5094
   35GLN    HG2 4957  12.437  -0.451   5.015 -1.9652  0.1806 -0.2869
   35GLN     CD 4958  12.562  -0.362   5.158 -0.6667  0.0571  0.5208
   35GLN    OE1 4959  12.658  -0.290   5.183 -0.1214 -0.6744  0.5761
   35GLN    NE2 4960  12.548  -0.460   5.247  0.0351 -0.0163  0.5561
   35GLN   HE21 4961  12.609  -0.467   5.327  0.7914  1.8467  0.1853
   35GLN   HE22 4962  12.491  -0.539   5.220 -0.3097  0.5460 -0.3915
   35GLN      C 4963  12.406  -0.402   4.740  0.1486 -0.3734 -0.1112
   35GLN      O 4964  12.296  -0.452   4.721 -0.1220  0.2511 -0.2371
   36GLN      N 4965  12.512  -0.471   4.697  0.4347 -0.0691  0.0963
   36GLN      H 4966  12.605  -0.432   4.702  0.0680  1.5014 -2.8628
   36GLN     CA 4967  12.497  -0.609   4.655  0.1183 -0.0670  0.1932
   36GLN     HA 4968  12.416  -0.613   4.582  0.6535  1.8290 -0.5864
   36GLN     CB 4969  12.620  -0.658   4.578  0.0147  0.3325 -0.2365
   36GLN    HB1 4970  12.637  -0.588   4.496  0.1960  0.5611 -0.0034
   36GLN    HB2 4971  12.700  -0.661   4.652 -2.3806  0.9460  2.5818
   36GLN     CG 4972  12.595  -0.794   4.513  0.4405  0.1376  0.0019
   36GLN    HG1 4973  12.542  -0.848   4.591 -0.8677  0.5416 -0.5767
   36GLN    HG2 4974  12.685  -0.844   4.477  0.8365  0.3231  0.7124
   36GLN     CD 4975  12.512  -0.789   4.386  0.1092 -0.1989  0.2045
   36GLN    OE1 4976  12.389  -0.790   4.393  0.1431  0.1614  0.9585
   36GLN    NE2 4977  12.573  -0.772   4.268 -0.7231  0.1388 -0.1892
   36GLN   HE21 4978  12.528  -0.748   4.182 -0.2120 -0.2102 -0.5592
   36GLN   HE22 4979  12.674  -0.782   4.263 -0.8803 -2.8947  0.8215
   36GLN      C 4980  12.445  -0.696   4.768 -0.2314 -0.1778 -0.0506
   36GLN      O 4981  12.490  -0.690   4.882 -0.1663 -0.0442 -0.0842
   37SER      N 4982  12.352  -0.783   4.728 -0.0606 -0.3449 -0.0851
   37SER      H 4983  12.328  -0.780   4.630 -0.3386 -1.7551 -0.0795
   37SER     CA 4984  12.312  -0.896   4.810  0.0252 -0.0290  0.4005
   37SER     HA 4985  12.328  -0.873   4.915  1.6216 -1.1598  0.4485
   37SER     CB 4986  12.163  -0.925   4.792  0.1969 -0.3176 -0.6670
   37SER    HB1 4987  12.102  -0.840   4.821 -1.0680 -0.2573 -3.2976
   37SER    HB2 4988  12.143  -0.952   4.688  0.9188 -1.0980 -0.6227
   37SER     OG 4989  12.118  -1.030   4.875  0.1586  0.4247  0.2671
   37SER     HG 4990  12.031  -1.018   4.914  0.2374 -1.8351  1.2695
   37SER      C 4991  12.389  -1.025   4.784 -0.1439  0.0476 -0.5332
   37SER      O 4992  12.442  -1.036   4.674  0.3984  0.7644 -0.3502
   38TYR      N 4993  12.385  -1.124   4.873  0.2097  0.7404  0.2633
   38TYR      H 4994  12.313  -1.116   4.943  0.2459 -0.2378  0.4328
   38TYR     CA 4995  12.457  -1.249   4.856 -0.3339  0.3777  0.5950
   38TYR     HA 4996  12.483  -1.253   4.750  0.3343  2.1033  0.6542
   38TYR     CB 4997  12.596  -1.248   4.920  0.0246 -0.4192 -0.1492
   38TYR    HB1 4998  12.580  -1.277   5.024 -3.0966 -0.8117 -0.6522
   38TYR    HB2 4999  12.659  -1.324   4.874  1.0793 -0.5149  1.3816
   38TYR     CG 5000  12.679  -1.122   4.914 -0.0002 -0.3717  0.4250
   38TYR    CD1 5001  12.662  -1.019   5.007  0.2413  0.2740 -0.2311
   38TYR    HD1 5002  12.593  -1.029   5.090 -0.2387  1.4227 -0.4757
   38TYR    CE1 5003  12.746  -0.906   5.005  0.0956  0.3821 -0.2240
   38TYR    HE1 5004  12.740  -0.833   5.084 -1.9695 -0.6616  0.6782
   38TYR     CZ 5005  12.837  -0.885   4.900 -0.4871  0.3586 -0.7463
   38TYR     OH 5006  12.907  -0.767   4.896  0.2473 -0.0526 -0.3426
   38TYR     HH 5007  12.972  -0.767   4.825 -0.4299 -0.6890 -0.9879
   38TYR    CE2 5008  12.855  -0.986   4.804  0.3164  0.1244 -0.3539
   38TYR    HE2 5009  12.920  -0.975   4.718  1.4031 -0.0770  0.4091
   38TYR    CD2 5010  12.771  -1.098   4.811 -0.0874  0.4726  0.5366
   38TYR    HD2 5011  12.785  -1.167   4.729 -1.0162  0.6089  0.2502
   38TYR      C 5012  12.371  -1.370   4.888 -0.0631  0.0833  0.2139
   38TYR      O 5013  12.278  -1.364   4.968 -0.3841  0.2612 -0.1674
   39SER      N 5014  12.388  -1.482   4.817  0.0841 -0.2049  0.7039
   39SER      H 5015  12.456  -1.474   4.743 -1.6511  0.7591 -0.8576
   39SER     CA 5016  12.306  -1.602   4.826 -0.5480  0.1493 -0.2348
   39SER     HA 5017  12.210  -1.562   4.796 -1.2406 -1.0335  0.3480
   39SER     CB 5018  12.350  -1.702   4.719  0.1473  0.0577  0.1256
   39SER    HB1 5019  12.444  -1.737   4.760  0.6865  2.0268  0.7053
   39SER    HB2 5020  12.279  -1.784   4.716  1.1936 -0.9296  1.3539
   39SER     OG 5021  12.373  -1.651   4.590  0.5757  0.5207  0.3810
   39SER     HG 5022  12.425  -1.716   4.543  0.2446  1.4031 -1.2941
   39SER      C 5023  12.309  -1.671   4.961 -0.2367  0.3497 -0.1366
   39SER      O 5024  12.248  -1.775   4.987  0.0617  0.1562 -0.2010
   40GLY      N 5025  12.400  -1.627   5.048  0.0187 -0.2919 -0.0707
   40GLY      H 5026  12.449  -1.542   5.023  2.7019 -1.9190 -0.8408
   40GLY     CA 5027  12.435  -1.681   5.178  0.2107 -0.1116 -0.0465
   40GLY    HA1 5028  12.521  -1.747   5.163  0.6004  0.6122 -1.1570
   40GLY    HA2 5029  12.350  -1.736   5.219  0.5482 -0.6380 -0.0424
   40GLY      C 5030  12.467  -1.566   5.272 -0.1309  0.1000 -0.1873
   40GLY      O 5031  12.513  -1.459   5.230  0.2014  0.0272 -0.0051
   41TYR      N 5032  12.470  -1.601   5.400  0.5441 -0.0485 -0.2420
   41TYR      H 5033  12.456  -1.700   5.415 -1.5362 -0.0466 -1.7023
   41TYR     CA 5034  12.523  -1.516   5.504 -0.4015 -0.0151  0.2219
   41TYR     HA 5035  12.467  -1.422   5.501  0.5054  0.5215 -0.5442
   41TYR     CB 5036  12.507  -1.574   5.644 -0.0882 -0.2691  0.1535
   41TYR    HB1 5037  12.541  -1.678   5.643  1.2203  0.1346 -1.3264
   41TYR    HB2 5038  12.571  -1.513   5.708 -2.0454  0.5971  1.4065
   41TYR     CG 5039  12.364  -1.577   5.692 -0.0485 -0.5337  0.2582
   41TYR    CD1 5040  12.330  -1.488   5.795  0.1491 -0.2639  0.0877
   41TYR    HD1 5041  12.403  -1.417   5.831 -1.9853  2.4940 -0.6748
   41TYR    CE1 5042  12.202  -1.495   5.851  0.3758 -0.2160  0.6199
   41TYR    HE1 5043  12.185  -1.430   5.935  2.6679 -0.2994  1.2045
   41TYR     CZ 5044  12.103  -1.575   5.790  0.1344  0.5642 -0.0359
   41TYR     OH 5045  11.972  -1.558   5.822 -0.0533 -0.0864 -0.4498
   41TYR     HH 5046  11.963  -1.513   5.906  0.4599 -0.6049 -0.1149
   41TYR    CE2 5047  12.137  -1.664   5.686 -0.0744  0.5886 -0.1243
   41TYR    HE2 5048  12.061  -1.728   5.644  0.3958 -0.3728  0.4566
   41TYR    CD2 5049  12.270  -1.669   5.643 -0.0722 -0.3476 -0.0426
   41TYR    HD2 5050  12.302  -1.740   5.569 -0.0382  0.0615 -0.4263
   41TYR      C 5051  12.668  -1.477   5.477 -0.3862 -0.2324 -0.0080
   41TYR      O 5052  12.755  -1.563   5.477  0.2256  0.3831  0.3968
   42SER      N 5053  12.697  -1.347   5.463 -0.3886 -0.2804 -0.4918
   42SER      H 5054  12.624  -1.277   5.458 -0.4327 -0.3206 -0.4270
   42SER     CA 5055  12.834  -1.310   5.438 -0.3198  0.1556  0.5116
   42SER     HA 5056  12.882  -1.370   5.361 -1.1018 -2.2909  1.8501
   42SER     CB 5057  12.839  -1.165   5.391 -0.5720  0.0625  0.2033
   42SER    HB1 5058  12.942  -1.131   5.380 -0.7995  0.2323 -1.8503
   42SER    HB2 5059  12.790  -1.100   5.463  1.9909  1.3446  0.8836
   42SER     OG 5060  12.773  -1.170   5.266  0.0111 -0.1835 -0.0977
   42SER     HG 5061  12.787  -1.096   5.206  0.1447 -0.3783 -0.3064
   42SER      C 5062  12.936  -1.320   5.552  0.0337  0.0802  0.1898
   42SER      O 5063  12.894  -1.302   5.666  0.5340 -0.0441  0.3958
   43GLN      N 5064  13.063  -1.342   5.518  0.1455  1.0002 -0.0154
   43GLN      H 5065  13.073  -1.363   5.420 -0.0844  0.4727  0.0727
   43GLN     CA 5066  13.175  -1.365   5.608  0.2590  0.0017 -0.3981
   43GLN     HA 5067  13.146  -1.351   5.712  1.3236 -0.0639 -0.0785
   43GLN     CB 5068  13.216  -1.511   5.601  0.1785 -0.0182 -0.4658
   43GLN    HB1 5069  13.136  -1.580   5.626  0.1061  0.3094  0.2161
   43GLN    HB2 5070  13.239  -1.533   5.497 -0.5502  1.2227 -0.9047
   43GLN     CG 5071  13.329  -1.559   5.692  0.6704  0.4536 -0.8237
   43GLN    HG1 5072  13.301  -1.537   5.795 -0.2943  1.0205 -1.2017
   43GLN    HG2 5073  13.416  -1.496   5.670  1.6913 -1.1271 -1.4759
   43GLN     CD 5074  13.364  -1.704   5.664  0.1014  0.1174  0.1574
   43GLN    OE1 5075  13.451  -1.729   5.580  0.0823  0.2369  0.1019
   43GLN    NE2 5076  13.302  -1.795   5.740 -0.0338  0.0752 -0.0034
   43GLN   HE21 5077  13.336  -1.889   5.740  0.8973  0.4036  0.1379
   43GLN   HE22 5078  13.220  -1.766   5.791  1.0641  2.9268  0.3239
   43GLN      C 5079  13.282  -1.261   5.577 -0.0655  0.4102 -0.1576
   43GLN      O 5080  13.285  -1.206   5.467 -0.2390  0.1157 -0.3105
   44SER      N 5081  13.369  -1.227   5.673  0.1278 -0.0630 -0.1622
   44SER      H 5082  13.359  -1.265   5.766 -1.5613 -1.2311 -0.7787
   44SER     CA 5083  13.482  -1.136   5.660 -0.0346  0.1868  0.1499
   44SER     HA 5084  13.448  -1.033   5.658 -1.2007 -0.1781 -0.6062
   44SER     CB 5085  13.570  -1.157   5.782  0.3100 -0.1193 -0.1484
   44SER    HB1 5086  13.585  -1.262   5.804 -1.6006  0.0216  2.1830
   44SER    HB2 5087  13.673  -1.123   5.763 -0.0796 -0.1744 -2.7589
   44SER     OG 5088  13.515  -1.098   5.897  0.3294 -0.4945  0.0551
   44SER     HG 5089  13.506  -1.003   5.881 -2.8774 -0.7847 -0.6091
   44SER      C 5090  13.565  -1.164   5.536 -0.5316  0.4023 -0.2384
   44SER      O 5091  13.611  -1.278   5.524  0.4864  0.8068 -0.3532
   45THR      N 5092  13.592  -1.066   5.449  0.0426  0.2451 -0.2484
   45THR      H 5093  13.557  -0.973   5.469 -1.7659 -0.4777  0.1961
   45THR     CA 5094  13.706  -1.072   5.361  0.2857 -0.5020  0.1092
   45THR     HA 5095  13.715  -1.177   5.331 -2.4782 -1.1756  1.3244
   45THR     CB 5096  13.682  -1.000   5.228 -0.3111 -0.3556  0.2935
   45THR     HB 5097  13.773  -1.010   5.170 -0.3914  0.4255  0.0254
   45THR    CG2 5098  13.565  -1.055   5.148  0.0153 -0.5071 -0.0813
   45THR   HG21 5099  13.565  -1.164   5.151 -0.7308 -0.5317 -0.5622
   45THR   HG22 5100  13.468  -1.025   5.188 -0.7561 -1.5751 -1.0574
   45THR   HG23 5101  13.591  -1.028   5.045 -1.3909  1.2759 -0.0249
   45THR    OG1 5102  13.639  -0.867   5.247 -0.0715 -0.2578  0.1605
   45THR    HG1 5103  13.609  -0.835   5.162 -0.8843  0.5786  0.7468
   45THR      C 5104  13.841  -1.038   5.422  0.1271 -0.6139  0.5256
   45THR      O 5105  13.850  -0.963   5.519  0.6263 -0.3576  0.2849
   46ASP      N 5106  13.944  -1.095   5.359 -0.0208 -0.0246 -0.2589
   46ASP      H 5107  13.927  -1.143   5.272 -1.0764 -1.2185  0.5745
   46ASP     CA 5108  14.080  -1.080   5.407 -0.0556 -0.1891 -0.1118
   46ASP     HA 5109  14.080  -1.100   5.514  1.5169  1.4853  0.2532
   46ASP     CB 5110  14.170  -1.184   5.340  0.3310  0.0446  0.0397
   46ASP    HB1 5111  14.122  -1.281   5.355  2.6777 -1.1269  0.5148
   46ASP    HB2 5112  14.171  -1.164   5.233 -0.8744  0.4887  0.0876
   46ASP     CG 5113  14.312  -1.182   5.394  0.4991 -0.3772 -0.3860
   46ASP    OD1 5114  14.331  -1.233   5.507  0.2809  0.4908  0.0458
   46ASP    OD2 5115  14.396  -1.111   5.334  0.2033  0.3139  0.0194
   46ASP      C 5116  14.141  -0.944   5.377  0.2070 -0.2743  0.0322
   46ASP      O 5117  14.117  -0.893   5.267 -0.3192  0.0090  0.2737
   47THR      N 5118  14.215  -0.879   5.467 -0.3918 -0.0779  0.3926
   47THR      H 5119  14.224  -0.921   5.558 -1.1405  0.7313  0.8449
   47THR     CA 5120  14.293  -0.758   5.457 -0.0531 -0.2873  0.4690
   47THR     HA 5121  14.304  -0.729   5.352  0.3643  0.8180  0.7978
   47THR     CB 5122  14.231  -0.654   5.550  0.2535  0.0068  0.3496
   47THR     HB 5123  14.285  -0.561   5.533 -0.4392  0.3572  0.0234
   47THR    CG2 5124  14.080  -0.639   5.527  0.3558 -0.0208 -0.3624
   47THR   HG21 5125  14.075  -0.601   5.425  1.3239 -0.9718 -0.7885
   47THR   HG22 5126  14.030  -0.736   5.532 -1.9299  0.8820 -3.3565
   47THR   HG23 5127  14.045  -0.562   5.594  2.2222  1.2658 -0.7788
   47THR    OG1 5128  14.241  -0.709   5.679 -0.0511 -0.2485  0.2668
   47THR    HG1 5129  14.227  -0.648   5.752  2.7151  0.7134  0.0976
   47THR      C 5130  14.437  -0.775   5.502  0.0697 -0.3405  0.0617
   47THR      O 5131  14.509  -0.680   5.532 -0.3382 -0.0826  0.2215
   48SER      N 5132  14.493  -0.897   5.505 -0.1066 -0.4373 -0.4824
   48SER      H 5133  14.441  -0.981   5.484 -0.4577 -0.9796  2.2076
   48SER     CA 5134  14.635  -0.913   5.528 -0.1241  0.3306  0.1934
   48SER     HA 5135  14.654  -0.859   5.621 -3.4386  0.4748  0.9053
   48SER     CB 5136  14.670  -1.061   5.539 -0.4560  0.2514  0.1771
   48SER    HB1 5137  14.777  -1.068   5.561 -0.3607 -0.2646 -0.4316
   48SER    HB2 5138  14.611  -1.113   5.614 -0.1396  0.1068  0.3307
   48SER     OG 5139  14.654  -1.124   5.414 -0.2522  0.1993  0.1770
   48SER     HG 5140  14.566  -1.102   5.383  0.0502  0.0099 -0.8479
   48SER      C 5141  14.724  -0.849   5.422 -0.1920  0.6906  0.3491
   48SER      O 5142  14.687  -0.838   5.305  0.0312  0.1995  0.2269
   49GLY      N 5143  14.852  -0.823   5.448 -0.0396  0.1153  0.1960
   49GLY      H 5144  14.884  -0.821   5.544  0.4161 -1.2521  0.1004
   49GLY     CA 5145  14.955  -0.803   5.347  0.2079  0.2414  0.4716
   49GLY    HA1 5146  14.939  -0.872   5.265 -0.9460 -0.8070  1.5360
   49GLY    HA2 5147  15.051  -0.832   5.388 -0.0900  1.5245  2.2525
   49GLY      C 5148  14.964  -0.661   5.292  0.3182  0.0005 -0.1321
   49GLY      O 5149  14.998  -0.642   5.176  0.1129  0.4127 -0.1261
   50TYR      N 5150  14.926  -0.556   5.366  0.2017 -0.0267 -0.1538
   50TYR      H 5151  14.913  -0.576   5.464  0.9750 -0.7494 -0.1857
   50TYR     CA 5152  14.937  -0.414   5.343 -0.1689  0.0132 -0.0876
   50TYR     HA 5153  14.976  -0.395   5.243 -1.1882  1.6485 -0.2170
   50TYR     CB 5154  14.801  -0.345   5.337 -0.0953  0.1125 -0.6441
   50TYR    HB1 5155  14.822  -0.239   5.325 -0.0911 -0.0732 -2.4698
   50TYR    HB2 5156  14.757  -0.356   5.436  3.3353 -0.2018  0.9950
   50TYR     CG 5157  14.720  -0.399   5.221  0.2324 -0.6397 -0.5252
   50TYR    CD1 5158  14.756  -0.350   5.095  0.0901  0.4163 -0.1674
   50TYR    HD1 5159  14.834  -0.278   5.076  0.1309 -0.1654 -2.4996
   50TYR    CE1 5160  14.699  -0.410   4.982  0.6470 -0.2795 -0.0835
   50TYR    HE1 5161  14.730  -0.380   4.883  0.5980  0.7789  0.2091
   50TYR     CZ 5162  14.598  -0.505   5.006  0.7127 -0.3612 -0.1315
   50TYR     OH 5163  14.528  -0.543   4.895  0.6470 -0.8455  0.0745
   50TYR     HH 5164  14.470  -0.618   4.913 -0.3347  0.1039  1.0737
   50TYR    CE2 5165  14.570  -0.559   5.133  0.8399 -0.5140 -0.1679
   50TYR    HE2 5166  14.488  -0.629   5.148  1.7342 -1.1098  2.6081
   50TYR    CD2 5167  14.632  -0.504   5.246 -0.3116 -0.0145  0.2354
   50TYR    HD2 5168  14.611  -0.519   5.351  1.9494  0.4200  0.7958
   50TYR      C 5169  15.029  -0.353   5.448 -0.1061 -0.4118  0.1052
   50TYR      O 5170  15.011  -0.367   5.569 -0.7297 -0.0782  0.0550
   51GLY      N 5171  15.126  -0.281   5.392 -0.4480  0.1081  0.1709
   51GLY      H 5172  15.125  -0.273   5.291  2.0664  1.2374  0.1603
   51GLY     CA 5173  15.228  -0.204   5.461 -0.2598  0.0035  0.0152
   51GLY    HA1 5174  15.282  -0.278   5.519  0.6602  0.3978 -0.3141
   51GLY    HA2 5175  15.295  -0.152   5.392  0.0404  0.5788  0.7294
   51GLY      C 5176  15.174  -0.096   5.554  0.2238  0.4839 -0.2541
   51GLY      O 5177  15.082  -0.023   5.516 -1.1880 -1.0027  0.1577
   52GLN      N 5178  15.234  -0.081   5.672  0.6638  0.5431 -0.4851
   52GLN      H 5179  15.297  -0.158   5.691 -1.3804 -1.0274  0.3378
   52GLN     CA 5180  15.194   0.014   5.773 -0.6597 -0.2179 -0.2690
   52GLN     HA 5181  15.087  -0.000   5.791 -0.3991  0.3523  2.1056
   52GLN     CB 5182  15.266  -0.020   5.903  0.0542  0.3010 -0.5191
   52GLN    HB1 5183  15.372  -0.016   5.877  0.0890  1.9631 -0.2349
   52GLN    HB2 5184  15.244  -0.125   5.926  4.6876 -0.1288  3.9105
   52GLN     CG 5185  15.216   0.044   6.032  0.1313 -0.6242 -0.0209
   52GLN    HG1 5186  15.200  -0.031   6.110  0.4680  0.0543  0.7209
   52GLN    HG2 5187  15.120   0.092   6.015  0.4966  0.1810  0.1358
   52GLN     CD 5188  15.318   0.145   6.081 -0.2942 -0.1296 -0.1470
   52GLN    OE1 5189  15.437   0.118   6.095 -0.2563  0.2227  0.2123
   52GLN    NE2 5190  15.282   0.273   6.093  0.0251 -0.1296  0.8901
   52GLN   HE21 5191  15.184   0.298   6.088 -0.1958 -0.3232  3.3093
   52GLN   HE22 5192  15.352   0.344   6.107 -0.3663  0.2797  0.7985
   52GLN      C 5193  15.231   0.157   5.734 -0.0924 -0.3481 -0.2243
   52GLN      O 5194  15.337   0.189   5.682 -0.0397 -0.3514 -0.1194
   53SER      N 5195  15.142   0.254   5.759  0.0887 -0.2349 -0.0166
   53SER      H 5196  15.051   0.231   5.795  0.2257 -0.8098 -0.0193
   53SER     CA 5197  15.167   0.396   5.754 -0.2788 -0.1749 -0.1728
   53SER     HA 5198  15.275   0.410   5.755 -0.1991 -0.7013  1.6771
   53SER     CB 5199  15.104   0.435   5.620  0.5775 -0.3094 -0.6212
   53SER    HB1 5200  15.004   0.393   5.622  0.1957  0.5614 -0.7854
   53SER    HB2 5201  15.167   0.387   5.546  1.4679 -0.6832  0.3430
   53SER     OG 5202  15.101   0.576   5.606 -0.0807 -0.2811 -0.2339
   53SER     HG 5203  15.069   0.594   5.517  0.3886 -1.5160 -0.6768
   53SER      C 5204  15.110   0.466   5.877  0.2279  0.1746 -0.1314
   53SER      O 5205  15.052   0.403   5.965  0.2414  0.0051 -0.2422
   54SER      N 5206  15.141   0.595   5.892 -0.2059  0.2352  0.2456
   54SER      H 5207  15.185   0.646   5.817 -3.1747  2.6024 -0.0969
   54SER     CA 5208  15.092   0.669   6.007 -0.2394  0.1032  0.3168
   54SER     HA 5209  15.126   0.626   6.101 -1.6877  0.2875  0.9485
   54SER     CB 5210  15.147   0.811   5.998 -0.2753  0.0890 -0.1509
   54SER    HB1 5211  15.103   0.865   5.914 -0.1737  0.5072  0.0666
   54SER    HB2 5212  15.112   0.874   6.080  3.8884 -1.3270  3.0662
   54SER     OG 5213  15.288   0.806   6.002 -0.3027 -0.2536  0.4670
   54SER     HG 5214  15.316   0.872   6.066 -0.9191  2.2493 -1.6745
   54SER      C 5215  14.940   0.678   5.999 -0.2418 -0.2392 -0.1023
   54SER      O 5216  14.877   0.713   6.099  0.5047  1.3561 -0.1537
   55TYR      N 5217  14.880   0.660   5.881  0.1504  0.5394 -0.4275
   55TYR      H 5218  14.939   0.633   5.804 -0.3423 -1.3148 -0.1923
   55TYR     CA 5219  14.739   0.682   5.852 -0.0310 -0.0504  0.0007
   55TYR     HA 5220  14.683   0.678   5.945 -2.1967 -0.7352 -1.2754
   55TYR     CB 5221  14.722   0.823   5.798 -0.6327 -0.1790 -0.1491
   55TYR    HB1 5222  14.614   0.837   5.788 -0.8113 -0.6789  0.9307
   55TYR    HB2 5223  14.748   0.889   5.881  1.7340 -2.2027  0.8343
   55TYR     CG 5224  14.796   0.872   5.676  0.1328 -0.5591  0.1530
   55TYR    CD1 5225  14.771   0.825   5.546 -0.4887  0.6752 -0.1910
   55TYR    HD1 5226  14.704   0.743   5.525 -0.0567 -0.4183  2.3685
   55TYR    CE1 5227  14.830   0.878   5.430  0.2315 -0.3182 -0.2906
   55TYR    HE1 5228  14.810   0.829   5.336 -0.4086  0.4577 -0.5664
   55TYR     CZ 5229  14.936   0.970   5.442  0.2924 -0.3704 -0.4233
   55TYR     OH 5230  14.998   1.021   5.332 -0.0907  0.3305 -0.3209
   55TYR     HH 5231  14.958   0.998   5.247  0.6022 -3.2783  0.1613
   55TYR    CE2 5232  14.964   1.018   5.572 -0.4999 -0.1116 -0.3414
   55TYR    HE2 5233  15.031   1.102   5.581 -0.9200  0.1720  0.1829
   55TYR    CD2 5234  14.891   0.974   5.683  0.1067 -0.5158 -0.0936
   55TYR    HD2 5235  14.914   1.012   5.782 -1.1548 -3.2203  1.3282
   55TYR      C 5236  14.687   0.574   5.758  0.0071  0.0565 -0.1422
   55TYR      O 5237  14.761   0.520   5.676 -0.1561 -0.1107 -0.1812
   56SER      N 5238  14.556   0.547   5.762 -0.0330  0.2827  0.1080
   56SER      H 5239  14.504   0.587   5.839 -1.8894  1.1826 -1.5190
   56SER     CA 5240  14.478   0.481   5.659 -0.1205  0.2473  0.1957
   56SER     HA 5241  14.506   0.376   5.656 -0.0193  0.2493  0.9120
   56SER     CB 5242  14.336   0.497   5.710 -0.2316 -0.5313  0.1369
   56SER    HB1 5243  14.261   0.462   5.640 -0.7356  0.2815  0.2502
   56SER    HB2 5244  14.314   0.604   5.713  0.0011 -0.4785 -0.0963
   56SER     OG 5245  14.315   0.437   5.836 -0.0924  0.0500  0.4431
   56SER     HG 5246  14.251   0.365   5.824  0.4579 -0.3190 -0.3343
   56SER      C 5247  14.472   0.544   5.520  0.5852  0.0162  0.0545
   56SER      O 5248  14.489   0.665   5.503  0.0344  0.0866 -0.0065
   57SER      N 5249  14.452   0.459   5.420 -0.2134  0.1280  0.1142
   57SER      H 5250  14.437   0.365   5.454  2.2219  0.1060  1.3519
   57SER     CA 5251  14.452   0.485   5.277  0.3821 -0.1608  0.0581
   57SER     HA 5252  14.518   0.568   5.254 -1.0334  1.5908  1.8821
   57SER     CB 5253  14.494   0.357   5.205  0.5837  0.0602 -0.2140
   57SER    HB1 5254  14.415   0.282   5.205 -1.0486  1.6725 -1.0051
   57SER    HB2 5255  14.586   0.328   5.254 -0.8643  1.2930  3.5944
   57SER     OG 5256  14.530   0.380   5.070 -0.2959 -0.3286 -0.5230
   57SER     HG 5257  14.602   0.444   5.070  1.5762 -2.2533  1.3158
   57SER      C 5258  14.320   0.537   5.222  0.3301 -0.1216  0.2174
   57SER      O 5259  14.217   0.547   5.289  0.1852  0.1972 -0.0496
   58TYR      N 5260  14.329   0.572   5.093  0.0626 -0.3961  0.1217
   58TYR      H 5261  14.397   0.529   5.033  0.6911 -0.6128  0.9709
   58TYR     CA 5262  14.224   0.646   5.026  0.0385 -0.3201  0.2427
   58TYR     HA 5263  14.170   0.698   5.105  2.3215 -0.6301  2.1000
   58TYR     CB 5264  14.277   0.757   4.935 -0.2889 -0.1940  0.2020
   58TYR    HB1 5265  14.312   0.706   4.845  0.2842 -0.6609  0.6800
   58TYR    HB2 5266  14.200   0.826   4.903  1.3982  1.3028 -0.8519
   58TYR     CG 5267  14.389   0.837   4.997 -0.5293  0.0241  0.3543
   58TYR    CD1 5268  14.354   0.944   5.082  0.0534  0.4295  0.0912
   58TYR    HD1 5269  14.248   0.957   5.096 -0.5074 -1.5693 -1.7410
   58TYR    CE1 5270  14.454   1.025   5.137  0.2477  0.1600  0.1432
   58TYR    HE1 5271  14.435   1.111   5.201 -0.6442 -1.2037  1.7965
   58TYR     CZ 5272  14.587   1.002   5.097  0.1850  0.4030 -0.2106
   58TYR     OH 5273  14.683   1.096   5.118  0.0531  0.4877  0.0158
   58TYR     HH 5274  14.647   1.175   5.158 -1.1261  0.7919 -1.5288
   58TYR    CE2 5275  14.624   0.886   5.025 -0.2927 -0.0626  0.2779
   58TYR    HE2 5276  14.727   0.867   4.997 -1.1992 -0.6823 -2.9711
   58TYR    CD2 5277  14.523   0.807   4.970 -0.4811 -0.2556  0.8930
   58TYR    HD2 5278  14.547   0.728   4.901 -0.1710 -1.2007  2.0523
   58TYR      C 5279  14.126   0.549   4.962 -0.3739  0.0279  0.3398
   58TYR      O 5280  14.173   0.457   4.895 -0.5512  0.1048  0.1067
   59GLY      N 5281  13.995   0.566   4.980 -0.2876  0.4409  0.5710
   59GLY      H 5282  13.958   0.657   5.006  0.1536  0.3955  1.3975
   59GLY     CA 5283  13.898   0.462   4.954  0.2027 -0.0173  0.5560
   59GLY    HA1 5284  13.932   0.369   4.999 -3.1003 -1.9336 -0.4879
   59GLY    HA2 5285  13.896   0.447   4.846  0.0697  0.1164  0.5390
   59GLY      C 5286  13.752   0.491   4.988  0.0163  0.1144 -0.3210
   59GLY      O 5287  13.714   0.600   5.030 -0.2263 -0.0877 -0.0152
   60GLN      N 5288  13.662   0.400   4.953 -0.2105  0.4742 -0.6857
   60GLN      H 5289  13.695   0.326   4.892 -3.1528 -0.7439 -0.9714
   60GLN     CA 5290  13.522   0.420   4.983 -0.0269  0.3709  0.2630
   60GLN     HA 5291  13.477   0.518   4.970 -5.4034 -1.5052  1.7867
   60GLN     CB 5292  13.442   0.330   4.889 -0.2591  0.3032  0.5223
   60GLN    HB1 5293  13.473   0.227   4.902  3.1096  0.9287 -1.3165
   60GLN    HB2 5294  13.336   0.338   4.910 -1.3058 -1.5613 -3.1090
   60GLN     CG 5295  13.468   0.365   4.742  0.1483 -0.0781  0.5000
   60GLN    HG1 5296  13.575   0.361   4.722  0.6319 -0.1120  2.8208
   60GLN    HG2 5297  13.447   0.470   4.723  0.7646 -0.0874 -0.2769
   60GLN     CD 5298  13.387   0.285   4.641 -0.0585  0.6074  0.1188
   60GLN    OE1 5299  13.265   0.271   4.651 -0.0392  0.2158 -0.1789
   60GLN    NE2 5300  13.448   0.237   4.533 -0.4740 -0.8399  0.5039
   60GLN   HE21 5301  13.547   0.252   4.515 -0.1384 -1.6915  1.5322
   60GLN   HE22 5302  13.397   0.181   4.467  2.1262 -0.5128 -1.9765
   60GLN      C 5303  13.486   0.398   5.129  0.1359  0.1346  0.2676
   60GLN      O 5304  13.430   0.485   5.195  0.0935  0.6362 -0.4243
   61SER      N 5305  13.516   0.276   5.175 -0.3468 -0.1426 -0.1444
   61SER      H 5306  13.557   0.208   5.113 -1.1940 -0.2564 -0.5986
   61SER     CA 5307  13.499   0.241   5.315 -0.2204  0.3445 -0.0062
   61SER     HA 5308  13.490   0.332   5.375  3.5705  1.0582 -0.3026
   61SER     CB 5309  13.371   0.161   5.336 -0.0615  0.1650  0.2844
   61SER    HB1 5310  13.353   0.123   5.436 -0.1287  0.5020  0.3997
   61SER    HB2 5311  13.281   0.221   5.325  0.1028  0.7984  2.1734
   61SER     OG 5312  13.365   0.049   5.251 -0.4738  0.5000 -0.1361
   61SER     HG 5313  13.407  -0.029   5.288  0.3287  0.6303 -0.7299
   61SER      C 5314  13.617   0.160   5.366 -0.5901 -0.0928  0.1592
   61SER      O 5315  13.707   0.113   5.297 -0.4811  0.0315  0.2176
   62GLN      N 5316  13.621   0.155   5.499  0.4552  0.0011  0.1342
   62GLN      H 5317  13.547   0.206   5.546 -0.9611 -0.1745 -1.8298
   62GLN     CA 5318  13.726   0.106   5.587  0.3011 -0.4423  0.0725
   62GLN     HA 5319  13.819   0.102   5.529 -0.4686  2.2250 -1.5245
   62GLN     CB 5320  13.747   0.203   5.703  0.1296 -0.2396 -0.0647
   62GLN    HB1 5321  13.650   0.221   5.751 -0.7913 -2.3854 -0.9921
   62GLN    HB2 5322  13.816   0.159   5.775 -0.7641 -1.0951  0.2936
   62GLN     CG 5323  13.805   0.336   5.656  0.2253 -0.1142  0.3988
   62GLN    HG1 5324  13.829   0.394   5.745 -2.9236 -1.3044  2.1765
   62GLN    HG2 5325  13.738   0.395   5.593  2.8646  1.4367 -1.1729
   62GLN     CD 5326  13.937   0.331   5.580 -0.1546  0.3402 -0.3016
   62GLN    OE1 5327  13.939   0.323   5.457 -0.1009  0.1909 -0.2915
   62GLN    NE2 5328  14.053   0.343   5.646 -0.3235  0.6955 -0.0653
   62GLN   HE21 5329  14.053   0.367   5.744  0.4838  1.8080 -0.3218
   62GLN   HE22 5330  14.135   0.299   5.606 -2.1701  0.0104 -3.5210
   62GLN      C 5331  13.697  -0.035   5.635  0.4176 -0.3095  0.5418
   62GLN      O 5332  13.584  -0.067   5.674  0.2693  0.1167  0.4658
   63ASN      N 5333  13.800  -0.119   5.637  0.3699 -0.3922 -0.2141
   63ASN      H 5334  13.896  -0.090   5.632  0.1183  0.7125  0.9286
   63ASN     CA 5335  13.787  -0.264   5.637  0.1730 -0.3749 -0.1386
   63ASN     HA 5336  13.681  -0.288   5.645  0.1780 -0.5227 -0.5206
   63ASN     CB 5337  13.834  -0.316   5.502 -0.1379 -0.5766 -0.1695
   63ASN    HB1 5338  13.776  -0.268   5.423  0.7965 -1.2381 -1.2972
   63ASN    HB2 5339  13.806  -0.422   5.498  0.5807 -0.9129  2.2010
   63ASN     CG 5340  13.983  -0.308   5.475 -0.0608  0.2088  0.4619
   63ASN    OD1 5341  14.061  -0.312   5.570  0.3953  0.2270  0.0920
   63ASN    ND2 5342  14.034  -0.313   5.352 -0.7168  0.0354  0.1946
   63ASN   HD21 5343  14.133  -0.305   5.334 -0.7435  0.1827  0.1144
   63ASN   HD22 5344  13.972  -0.327   5.273 -1.4740  0.5053  0.6965
   63ASN      C 5345  13.847  -0.331   5.760  0.3896 -0.3494 -0.2302
   63ASN      O 5346  13.926  -0.278   5.837  0.4419 -0.0373 -0.4958
   64THR      N 5347  13.807  -0.457   5.781  0.3371 -0.4044 -0.6451
   64THR      H 5348  13.744  -0.502   5.717  1.9199 -3.5859 -0.1566
   64THR     CA 5349  13.860  -0.546   5.883  0.0788  0.0953 -0.0670
   64THR     HA 5350  13.958  -0.507   5.908 -0.8159  1.8896  0.9070
   64THR     CB 5351  13.779  -0.546   6.012  0.0826 -0.3094 -0.0651
   64THR     HB 5352  13.821  -0.618   6.082  1.6158  2.0026  1.5144
   64THR    CG2 5353  13.754  -0.410   6.077 -0.5652 -0.6550  0.4311
   64THR   HG21 5354  13.662  -0.359   6.049  0.0379  1.4716  2.0584
   64THR   HG22 5355  13.839  -0.342   6.072 -0.3136 -0.9256  0.9614
   64THR   HG23 5356  13.745  -0.427   6.184  0.9561 -2.0697  0.3767
   64THR    OG1 5357  13.645  -0.583   5.986  0.1097 -0.2387 -0.3056
   64THR    HG1 5358  13.608  -0.617   6.068  0.3848  1.1956  0.4557
   64THR      C 5359  13.883  -0.687   5.830 -0.3099 -0.1142  0.3124
   64THR      O 5360  13.803  -0.742   5.756  0.0997  0.1147 -0.3043
   65GLY      N 5361  13.993  -0.750   5.873 -0.0466  0.2603  0.1982
   65GLY      H 5362  14.046  -0.715   5.951  0.0922  0.0726  0.1869
   65GLY     CA 5363  14.047  -0.873   5.819 -0.1746  0.1438  0.3372
   65GLY    HA1 5364  14.153  -0.877   5.845  0.3632  1.6220 -1.4703
   65GLY    HA2 5365  14.045  -0.872   5.710  1.4944 -1.0152  0.2460
   65GLY      C 5366  13.979  -1.000   5.868  0.3996 -0.1966  0.2683
   65GLY      O 5367  13.883  -0.993   5.945 -0.1264 -0.2530 -0.3732
   66TYR      N 5368  14.036  -1.116   5.835  0.3253 -0.1968  0.1382
   66TYR      H 5369  14.130  -1.104   5.799  0.9080 -0.4924  1.5296
   66TYR     CA 5370  13.983  -1.246   5.869  0.0654 -0.1231  0.0175
   66TYR     HA 5371  13.875  -1.241   5.864  0.0237  0.3044  1.2435
   66TYR     CB 5372  14.024  -1.357   5.772  0.5760 -0.3609  0.4982
   66TYR    HB1 5373  14.029  -1.320   5.670  1.0655  0.0668  0.6716
   66TYR    HB2 5374  14.122  -1.391   5.805  1.0040 -0.5605 -0.9164
   66TYR     CG 5375  13.929  -1.475   5.767  0.1755 -0.0237  0.0348
   66TYR    CD1 5376  13.960  -1.597   5.827 -0.2468 -0.1882 -0.0804
   66TYR    HD1 5377  14.042  -1.604   5.897 -1.5928 -0.9041  1.4753
   66TYR    CE1 5378  13.879  -1.710   5.806  0.2773 -0.5631 -0.1064
   66TYR    HE1 5379  13.913  -1.811   5.825 -1.5267 -1.2551 -0.3764
   66TYR     CZ 5380  13.768  -1.700   5.720  0.1916 -0.0809  0.0568
   66TYR     OH 5381  13.695  -1.809   5.685 -0.3328  0.2514  0.1088
   66TYR     HH 5382  13.623  -1.774   5.632  1.0156  1.1306 -1.2125
   66TYR    CE2 5383  13.731  -1.573   5.670  0.4240  0.0012  0.0929
   66TYR    HE2 5384  13.643  -1.563   5.609 -1.6239  1.1796  3.0307
   66TYR    CD2 5385  13.814  -1.462   5.689 -0.1663  0.3615  0.5968
   66TYR    HD2 5386  13.788  -1.364   5.649  1.1211  0.6843  0.4948
   66TYR      C 5387  14.007  -1.288   6.013  0.0350  0.3599  0.1657
   66TYR      O 5388  14.115  -1.270   6.070  0.3496  0.0074 -0.3137
   67GLY      N 5389  13.906  -1.343   6.082 -0.0786  0.4759  0.0925
   67GLY      H 5390  13.820  -1.354   6.031  0.4723 -1.4682 -0.5390
   67GLY     CA 5391  13.902  -1.373   6.223 -0.0518 -0.2042 -0.0435
   67GLY    HA1 5392  13.796  -1.377   6.248 -0.0578 -2.3319 -0.2613
   67GLY    HA2 5393  13.945  -1.286   6.273 -0.8454  1.4914 -2.1557
   67GLY      C 5394  13.960  -1.507   6.265  0.0988 -0.0365  0.2940
   67GLY      O 5395  14.064  -1.542   6.209  0.0876  0.3169  0.0494
   68THR      N 5396  13.902  -1.573   6.365 -0.4021 -0.1306 -0.0500
   68THR      H 5397  13.830  -1.519   6.411  0.6182  2.6744 -1.5396
   68THR     CA 5398  13.945  -1.699   6.423  0.4916  0.1102 -0.1707
   68THR     HA 5399  14.051  -1.691   6.447  0.4146  1.1944 -0.1559
   68THR     CB 5400  13.866  -1.721   6.553  0.3804  0.1714 -0.2275
   68THR     HB 5401  13.760  -1.733   6.531  0.1181  0.8528  0.6089
   68THR    CG2 5402  13.919  -1.848   6.618 -0.2216  0.0741  0.0665
   68THR   HG21 5403  13.872  -1.867   6.715 -0.4020 -0.5551 -0.1369
   68THR   HG22 5404  14.021  -1.826   6.647 -1.2169  0.5308  3.8906
   68THR   HG23 5405  13.918  -1.934   6.551 -1.7473  0.5046 -0.5029
   68THR    OG1 5406  13.875  -1.612   6.642 -0.1258 -0.0843  0.1331
   68THR    HG1 5407  13.967  -1.602   6.666  1.5734 -1.0483 -4.9152
   68THR      C 5408  13.919  -1.813   6.327  0.3951 -0.1166  0.1216
   68THR      O 5409  13.806  -1.828   6.280  0.4876 -0.0988 -0.1117
   69GLN      N 5410  14.020  -1.899   6.306  0.2776 -0.2741  0.1992
   69GLN      H 5411  14.101  -1.883   6.364 -0.5494  2.6926  0.7425
   69GLN     CA 5412  14.008  -2.021   6.228  0.1034 -0.2772  0.2302
   69GLN     HA 5413  13.910  -2.021   6.180  0.0412  0.3833  0.3421
   69GLN     CB 5414  14.113  -2.024   6.119  0.1316 -0.6303  0.2672
   69GLN    HB1 5415  14.114  -2.124   6.075  1.2001 -1.0735  1.2351
   69GLN    HB2 5416  14.211  -1.997   6.160 -0.4329  1.2416  0.4937
   69GLN     CG 5417  14.086  -1.919   6.011  0.4218 -0.3560  0.4565
   69GLN    HG1 5418  14.010  -1.966   5.948  0.3092  1.1280 -0.5486
   69GLN    HG2 5419  14.044  -1.829   6.054  0.7474  0.3260 -0.6210
   69GLN     CD 5420  14.206  -1.877   5.929  0.3220 -0.2495  0.3644
   69GLN    OE1 5421  14.261  -1.767   5.944 -0.6540  0.2708  0.2086
   69GLN    NE2 5422  14.245  -1.959   5.831 -0.0268  0.0061  0.0056
   69GLN   HE21 5423  14.218  -2.056   5.823  0.9136 -0.1698 -1.4395
   69GLN   HE22 5424  14.322  -1.932   5.771  0.6818 -2.4788 -0.3417
   69GLN      C 5425  14.009  -2.150   6.309  0.4322 -0.3740  0.0701
   69GLN      O 5426  14.062  -2.157   6.420  0.7861 -0.6030 -0.1094
   70SER      N 5427  13.955  -2.261   6.258  0.2091 -0.0673 -0.3758
   70SER      H 5428  13.901  -2.252   6.173 -1.6565 -0.1900  0.7289
   70SER     CA 5429  13.961  -2.396   6.309 -0.0089 -0.0724 -0.3655
   70SER     HA 5430  13.963  -2.403   6.418 -0.6585 -1.2134 -0.4054
   70SER     CB 5431  13.836  -2.468   6.258 -0.1130 -0.0127 -0.1944
   70SER    HB1 5432  13.840  -2.480   6.150  2.0700 -0.9452 -0.0569
   70SER    HB2 5433  13.821  -2.566   6.303 -0.5945  1.5003  3.2758
   70SER     OG 5434  13.717  -2.400   6.292 -0.5852 -0.7670 -0.3165
   70SER     HG 5435  13.684  -2.351   6.216 -0.5203  0.5828  0.4881
   70SER      C 5436  14.086  -2.476   6.273 -0.0416 -0.0268 -0.5790
   70SER      O 5437  14.112  -2.577   6.338  0.0632  0.2838 -0.1324
   71THR      N 5438  14.166  -2.428   6.178  0.6391 -0.1994 -0.0945
   71THR      H 5439  14.144  -2.341   6.132  1.1633 -0.5645 -1.0782
   71THR     CA 5440  14.281  -2.496   6.122  0.3722 -0.6218 -0.1335
   71THR     HA 5441  14.254  -2.602   6.118 -1.1839 -0.2769  0.6965
   71THR     CB 5442  14.310  -2.444   5.981  0.4592  0.1688  0.1746
   71THR     HB 5443  14.417  -2.455   5.963  0.5469  0.5238  0.4645
   71THR    CG2 5444  14.228  -2.514   5.873  0.1636  0.6364  0.0915
   71THR   HG21 5445  14.263  -2.617   5.877  1.5881  1.0806 -0.3130
   71THR   HG22 5446  14.121  -2.503   5.892 -0.6218 -2.9966 -1.3783
   71THR   HG23 5447  14.253  -2.478   5.773  0.6613 -1.7649 -0.7235
   71THR    OG1 5448  14.285  -2.306   5.963 -0.6155 -0.0013  0.2950
   71THR    HG1 5449  14.356  -2.285   5.903  1.0238 -0.1537  2.0932
   71THR      C 5450  14.404  -2.500   6.212  0.4925  0.0740 -0.2609
   71THR      O 5451  14.443  -2.613   6.243  0.2112 -0.0017 -0.1751
   72PRO      N 5452  14.455  -2.390   6.269 -0.5557  0.2442  0.3932
   72PRO     CD 5453  14.542  -2.408   6.383 -0.6457 -0.4477  0.3617
   72PRO    HD1 5454  14.533  -2.510   6.419 -0.3184 -0.8464 -0.6571
   72PRO    HD2 5455  14.646  -2.382   6.366 -0.5524 -1.1213 -0.1198
   72PRO     CG 5456  14.473  -2.310   6.478 -0.4790 -0.0638  0.0914
   72PRO    HG1 5457  14.382  -2.346   6.527  1.0336 -1.2748  2.2167
   72PRO    HG2 5458  14.543  -2.286   6.559 -0.2250 -0.7335  0.0783
   72PRO     CB 5459  14.441  -2.187   6.394 -0.6260  0.0882  0.3688
   72PRO    HB1 5460  14.525  -2.118   6.399  0.5763 -1.4057  1.6399
   72PRO    HB2 5461  14.354  -2.128   6.424 -0.5982  1.5801 -2.1742
   72PRO     CA 5462  14.424  -2.249   6.256 -0.0051  0.3499  0.1689
   72PRO     HA 5463  14.318  -2.243   6.228 -0.1473 -0.0567  0.6012
   72PRO      C 5464  14.504  -2.183   6.146 -0.1316 -0.3957 -0.3776
   72PRO      O 5465  14.469  -2.071   6.110 -0.7974 -0.4963 -0.0465
   73GLN      N 5466  14.606  -2.244   6.084 -0.0522 -0.3371 -0.3042
   73GLN      H 5467  14.638  -2.332   6.122  1.0418  0.3236  0.3846
   73GLN     CA 5468  14.692  -2.193   5.979  0.3796 -0.6115 -0.0874
   73GLN     HA 5469  14.735  -2.096   6.006  1.1014 -1.0455  0.3739
   73GLN     CB 5470  14.809  -2.288   5.955  0.4485 -0.4521 -0.3881
   73GLN    HB1 5471  14.774  -2.385   5.920  1.1604 -0.7303 -0.3517
   73GLN    HB2 5472  14.856  -2.233   5.874 -0.0625  2.9025  1.4009
   73GLN     CG 5473  14.919  -2.307   6.059  0.4558  0.1001 -0.2923
   73GLN    HG1 5474  15.002  -2.362   6.017  2.1534  1.6002  0.9162
   73GLN    HG2 5475  14.952  -2.213   6.103 -1.2371  0.2736  0.7307
   73GLN     CD 5476  14.871  -2.393   6.176 -0.1936  0.4725 -0.2760
   73GLN    OE1 5477  14.774  -2.467   6.171  0.3063 -0.2228  0.1668
   73GLN    NE2 5478  14.928  -2.379   6.296 -0.4444  0.9160 -0.2066
   73GLN   HE21 5479  14.903  -2.447   6.366 -0.3477  0.8093 -0.2739
   73GLN   HE22 5480  15.012  -2.322   6.300  0.0979  0.2026 -1.0217
   73GLN      C 5481  14.623  -2.180   5.844  0.2403 -0.7041 -0.0249
   73GLN      O 5482  14.522  -2.246   5.819 -0.1747  0.1994 -0.7649
   74GLY      N 5483  14.688  -2.106   5.754 -0.2910  0.2052  0.3223
   74GLY      H 5484  14.782  -2.078   5.780 -0.5564  1.4726 -0.0549
   74GLY     CA 5485  14.652  -2.091   5.615  0.1027 -0.1510  0.1807
   74GLY    HA1 5486  14.744  -2.069   5.560  0.2988 -0.2064  0.4841
   74GLY    HA2 5487  14.600  -2.178   5.575  2.2437 -1.0558 -0.7924
   74GLY      C 5488  14.560  -1.971   5.602  0.1215 -0.1272  0.2732
   74GLY      O 5489  14.499  -1.926   5.699 -0.1347  0.3599 -0.1084
   75TYR      N 5490  14.546  -1.911   5.484  0.0266 -0.0521  0.3226
   75TYR      H 5491  14.582  -1.960   5.403 -2.5260 -0.7318 -0.4855
   75TYR     CA 5492  14.437  -1.819   5.461  0.1545 -0.0149 -0.1509
   75TYR     HA 5493  14.452  -1.738   5.532  1.0759  0.6329 -1.0612
   75TYR     CB 5494  14.430  -1.762   5.319 -0.4282  0.1319 -0.0652
   75TYR    HB1 5495  14.342  -1.698   5.309 -0.1175  0.3065 -1.9165
   75TYR    HB2 5496  14.414  -1.844   5.251  2.7750 -0.1638 -0.6148
   75TYR     CG 5497  14.555  -1.684   5.284  0.1907 -0.5409  0.6173
   75TYR    CD1 5498  14.557  -1.547   5.309  0.1975 -0.4685  0.2139
   75TYR    HD1 5499  14.465  -1.497   5.336 -0.9006 -2.3531  0.1455
   75TYR    CE1 5500  14.670  -1.470   5.278 -0.3739  0.1140 -0.4782
   75TYR    HE1 5501  14.664  -1.362   5.284  1.9694  0.2599  0.0782
   75TYR     CZ 5502  14.784  -1.535   5.226  0.0045 -0.0181  0.5091
   75TYR     OH 5503  14.899  -1.471   5.192 -0.0812  0.0553  0.3581
   75TYR     HH 5504  14.887  -1.376   5.194  2.8173  0.5771 -0.6713
   75TYR    CE2 5505  14.779  -1.673   5.200  0.1218  0.0966 -0.1397
   75TYR    HE2 5506  14.870  -1.721   5.167  2.0658  3.2710  0.2525
   75TYR    CD2 5507  14.664  -1.749   5.224  0.0235  0.1519 -0.4440
   75TYR    HD2 5508  14.655  -1.855   5.205 -0.4377  0.0120  0.5063
   75TYR      C 5509  14.298  -1.874   5.493  0.0213  0.1423 -0.4498
   75TYR      O 5510  14.274  -1.994   5.500 -0.1242  0.1758 -0.3798
   76GLY      N 5511  14.209  -1.778   5.521  0.3820  0.4427 -0.3233
   76GLY      H 5512  14.246  -1.684   5.516  0.6762  0.2801 -1.3850
   76GLY     CA 5513  14.067  -1.797   5.542  0.4422 -0.0841 -0.3786
   76GLY    HA1 5514  14.050  -1.876   5.616 -0.1748  0.0166 -0.4106
   76GLY    HA2 5515  14.034  -1.702   5.584  1.3261 -0.7815  2.1324
   76GLY      C 5516  13.985  -1.847   5.425  0.0803 -0.1376 -0.1044
   76GLY      O 5517  14.035  -1.852   5.312 -0.0565 -0.1083 -0.1673
   77SER      N 5518  13.858  -1.880   5.449  0.2139 -0.4812  0.1330
   77SER      H 5519  13.820  -1.875   5.543 -0.1541  0.7778 -0.0667
   77SER     CA 5520  13.768  -1.936   5.350  0.2557 -0.2062 -0.0599
   77SER     HA 5521  13.830  -1.996   5.284 -0.0351 -0.9752  0.3530
   77SER     CB 5522  13.665  -2.021   5.423 -0.3769  0.4083 -0.2253
   77SER    HB1 5523  13.589  -2.052   5.350  0.0636 -0.2541 -0.4125
   77SER    HB2 5524  13.610  -1.969   5.502  0.7936  3.0586 -1.0483
   77SER     OG 5525  13.729  -2.137   5.471 -0.2447  0.4149 -0.3875
   77SER     HG 5526  13.758  -2.119   5.561 -0.8531 -1.2647  0.1807
   77SER      C 5527  13.707  -1.830   5.260 -0.2636 -0.2721  0.2064
   77SER      O 5528  13.612  -1.868   5.192 -0.2774  0.2156 -0.0579
   78THR      N 5529  13.761  -1.708   5.257 -0.5791 -0.1429 -0.4369
   78THR      H 5530  13.848  -1.697   5.308 -0.0935 -0.8321 -1.1077
   78THR     CA 5531  13.725  -1.596   5.171  0.0353  0.3348 -0.0814
   78THR     HA 5532  13.659  -1.631   5.092 -0.1352 -1.7510  0.9054
   78THR     CB 5533  13.651  -1.491   5.253 -0.1392 -0.0138  0.2132
   78THR     HB 5534  13.623  -1.406   5.191  1.5166 -0.3921 -1.1278
   78THR    CG2 5535  13.513  -1.535   5.301 -0.2128 -0.0083  0.0085
   78THR   HG21 5536  13.460  -1.451   5.347 -0.8110 -0.7696  0.7452
   78THR   HG22 5537  13.520  -1.609   5.380 -1.1537  0.1760  0.2796
   78THR   HG23 5538  13.453  -1.580   5.222  0.1122  0.7316 -0.6811
   78THR    OG1 5539  13.729  -1.453   5.364 -0.1162  0.1045  0.1573
   78THR    HG1 5540  13.680  -1.377   5.398 -0.3709  0.8076 -1.6956
   78THR      C 5541  13.844  -1.527   5.106  0.1118  0.3155  0.0366
   78THR      O 5542  13.955  -1.528   5.160  0.2389  0.3532 -0.2232
   79GLY      N 5543  13.816  -1.461   4.994 -0.3245  0.6178  0.3196
   79GLY      H 5544  13.723  -1.458   4.956 -1.6151  1.1312  3.2676
   79GLY     CA 5545  13.916  -1.383   4.923 -0.1129  0.0602 -0.0012
   79GLY    HA1 5546  13.883  -1.350   4.824 -0.5801  2.2687  0.8214
   79GLY    HA2 5547  14.004  -1.446   4.918  0.5897  1.0085  0.2344
   79GLY      C 5548  13.946  -1.257   5.002 -0.3742  0.2294 -0.1667
   79GLY      O 5549  13.886  -1.227   5.104 -0.1341 -0.3710  0.1551
   80GLY      N 5550  14.043  -1.182   4.948 -0.0934  0.1111  0.1626
   80GLY      H 5551  14.081  -1.203   4.857  1.7076 -0.4795  1.0179
   80GLY     CA 5552  14.069  -1.043   4.979  0.1199  0.3941 -1.1960
   80GLY    HA1 5553  14.152  -1.007   4.918 -0.5524  3.6849 -0.4192
   80GLY    HA2 5554  14.101  -1.033   5.083  2.1413  2.3597 -1.9321
   80GLY      C 5555  13.947  -0.952   4.965 -0.1259  0.2273 -0.1907
   80GLY      O 5556  13.861  -0.981   4.882 -0.1539  0.0355 -0.0944
   81TYR      N 5557  13.949  -0.839   5.036  0.2468  0.0583  0.0766
   81TYR      H 5558  14.027  -0.825   5.099  0.2933  0.4274 -0.0594
   81TYR     CA 5559  13.862  -0.725   5.014  0.2668 -0.0061 -0.3321
   81TYR     HA 5560  13.758  -0.755   5.015  0.9231 -2.4397 -0.3814
   81TYR     CB 5561  13.889  -0.619   5.121 -0.1555  0.2019 -0.4290
   81TYR    HB1 5562  13.995  -0.592   5.115  0.0355 -0.1760  1.0434
   81TYR    HB2 5563  13.884  -0.669   5.218  0.3269 -0.6901 -0.8489
   81TYR     CG 5564  13.802  -0.496   5.123 -0.2659  0.1243 -0.4450
   81TYR    CD1 5565  13.692  -0.489   5.209  0.0055  0.5743 -0.1277
   81TYR    HD1 5566  13.670  -0.574   5.271  0.8811 -0.2113 -0.8636
   81TYR    CE1 5567  13.614  -0.372   5.210 -0.8075  0.0475 -0.3422
   81TYR    HE1 5568  13.529  -0.368   5.275 -0.4583 -0.1838  0.1312
   81TYR     CZ 5569  13.661  -0.253   5.150  0.3683 -0.1600  0.1291
   81TYR     OH 5570  13.583  -0.142   5.164  0.2546 -0.1744 -0.3810
   81TYR     HH 5571  13.628  -0.061   5.137 -0.0702 -0.3444 -1.4917
   81TYR    CE2 5572  13.771  -0.258   5.062 -0.2361  0.5476 -0.6786
   81TYR    HE2 5573  13.805  -0.167   5.016  0.7589  0.5631  0.0732
   81TYR    CD2 5574  13.838  -0.381   5.051 -0.0570  0.5530  0.3376
   81TYR    HD2 5575  13.933  -0.387   5.002  0.2951  1.3860  0.8806
   81TYR      C 5576  13.881  -0.671   4.873  0.0407 -0.4971 -0.5501
   81TYR      O 5577  13.986  -0.673   4.809  0.3355 -0.1755 -0.0763
   82GLY      N 5578  13.783  -0.594   4.826 -0.0620 -0.3234 -0.0552
   82GLY      H 5579  13.694  -0.578   4.872 -0.5020  1.5628 -1.4268
   82GLY     CA 5580  13.798  -0.512   4.707  0.3588  0.2589  0.3929
   82GLY    HA1 5581  13.883  -0.447   4.730  2.2613 -1.7131 -0.6280
   82GLY    HA2 5582  13.823  -0.583   4.627 -1.2169 -2.1275  1.8893
   82GLY      C 5583  13.682  -0.423   4.667  0.3265 -0.0061 -0.1187
   82GLY      O 5584  13.574  -0.440   4.723  0.3487  0.8326  0.1915
   83SER      N 5585  13.699  -0.339   4.565  0.0958  0.0937 -0.0770
   83SER      H 5586  13.789  -0.329   4.520  0.2870  1.4544  0.5355
   83SER     CA 5587  13.603  -0.243   4.516  0.2893  0.1727 -0.3074
   83SER     HA 5588  13.503  -0.283   4.534  0.5034 -0.6455 -0.8767
   83SER     CB 5589  13.627  -0.110   4.588 -0.3711  0.1580 -0.0520
   83SER    HB1 5590  13.539  -0.047   4.579  0.4071  1.8682  2.8918
   83SER    HB2 5591  13.711  -0.061   4.538  0.3639 -2.4930 -1.6281
   83SER     OG 5592  13.649  -0.121   4.727  0.2566 -0.5324 -0.1964
   83SER     HG 5593  13.745  -0.126   4.733  0.1992 -0.2975  1.3559
   83SER      C 5594  13.614  -0.213   4.367  0.2997 -0.2087 -0.3829
   83SER      O 5595  13.713  -0.245   4.301  0.1247  0.1233 -0.8070
   84SER      N 5596  13.511  -0.145   4.316  0.5870  0.2740 -0.3306
   84SER      H 5597  13.425  -0.125   4.365  1.0582  2.7925 -0.4301
   84SER     CA 5598  13.540  -0.050   4.211  0.5440  0.0116 -0.5817
   84SER     HA 5599  13.645  -0.020   4.222 -0.1266  1.7745  1.9075
   84SER     CB 5600  13.508  -0.120   4.079 -0.3044 -0.9444  0.1145
   84SER    HB1 5601  13.547  -0.060   3.997 -1.8218 -0.7992 -0.5433
   84SER    HB2 5602  13.566  -0.212   4.083  2.4064  0.7051  1.3608
   84SER     OG 5603  13.370  -0.137   4.054 -0.3541 -0.0490 -0.2789
   84SER     HG 5604  13.352  -0.150   3.961 -1.7388 -0.3891  0.0188
   84SER      C 5605  13.455   0.075   4.230 -0.0905 -0.4040 -0.6653
   84SER      O 5606  13.370   0.083   4.318 -0.3004  0.1201 -0.9127
   85GLN      N 5607  13.478   0.179   4.149 -0.0234  0.0908 -0.0171
   85GLN      H 5608  13.533   0.169   4.065 -1.8794  6.2111 -2.4713
   85GLN     CA 5609  13.405   0.304   4.148  0.1352  0.1827 -0.0341
   85GLN     HA 5610  13.363   0.335   4.244 -3.9998  4.3666 -2.7478
   85GLN     CB 5611  13.496   0.418   4.103 -0.3005  0.7537  0.5071
   85GLN    HB1 5612  13.544   0.378   4.013 -4.3906  1.3706 -2.2577
   85GLN    HB2 5613  13.448   0.511   4.073 -1.0375  0.4053  0.5922
   85GLN     CG 5614  13.603   0.441   4.209  0.3023  0.6446 -0.0686
   85GLN    HG1 5615  13.652   0.346   4.227 -1.8228 -0.6539 -0.8212
   85GLN    HG2 5616  13.678   0.500   4.157 -0.5648  0.8338 -1.1365
   85GLN     CD 5617  13.558   0.512   4.336  0.1945  0.6086 -0.0872
   85GLN    OE1 5618  13.453   0.576   4.342 -0.3331 -0.2171 -0.3824
   85GLN    NE2 5619  13.640   0.503   4.441  0.0344 -0.7240 -0.0613
   85GLN   HE21 5620  13.732   0.464   4.428  1.9343  2.6995  1.7875
   85GLN   HE22 5621  13.622   0.577   4.508  1.2239  1.2809 -1.8341
   85GLN      C 5622  13.281   0.289   4.062  0.0137  0.0135  0.1700
   85GLN      O 5623  13.303   0.250   3.948  0.2753 -0.0358  0.2372
   86SER      N 5624  13.159   0.314   4.110 -0.0524 -0.9077  0.5123
   86SER      H 5625  13.148   0.357   4.201  0.9893 -0.9270  0.6610
   86SER     CA 5626  13.040   0.292   4.031  0.0582  0.0791  0.0564
   86SER     HA 5627  13.066   0.264   3.929 -1.4783  0.8364 -0.5770
   86SER     CB 5628  12.959   0.180   4.097 -0.2527  0.0493 -0.3710
   86SER    HB1 5629  12.922   0.196   4.198  1.8779  0.3315  0.4295
   86SER    HB2 5630  12.872   0.155   4.036 -0.3461 -0.3603 -0.0697
   86SER     OG 5631  13.038   0.064   4.097 -0.0530  0.1827  0.0929
   86SER     HG 5632  13.090   0.061   4.178 -2.9308 -0.6099  2.0706
   86SER      C 5633  12.942   0.408   4.035  0.3156  0.3053 -0.1508
   86SER      O 5634  12.925   0.474   4.137 -0.6924  0.2969 -0.3027
   87SER      N 5635  12.874   0.426   3.921 -0.0725 -0.7614 -0.1009
   87SER      H 5636  12.903   0.374   3.839 -0.2415 -1.1176  0.0670
   87SER     CA 5637  12.765   0.519   3.900  0.5824  0.0462  0.0251
   87SER     HA 5638  12.745   0.572   3.993  0.6860  0.4057 -0.1570
   87SER     CB 5639  12.809   0.614   3.788  0.4566 -0.2748 -0.2982
   87SER    HB1 5640  12.893   0.676   3.819  0.3537  1.0936 -2.5905
   87SER    HB2 5641  12.843   0.548   3.708 -2.3841 -1.7127 -0.4847
   87SER     OG 5642  12.702   0.698   3.751 -0.0612 -0.6223  0.3767
   87SER     HG 5643  12.678   0.757   3.823  0.5495 -0.3183  0.3341
   87SER      C 5644  12.636   0.449   3.860  0.2498  0.5235  0.2519
   87SER      O 5645  12.637   0.362   3.773 -0.1367 -0.0498  0.8121
   88GLN      N 5646  12.520   0.485   3.915  0.0685  0.1243  0.1407
   88GLN      H 5647  12.519   0.573   3.965  0.1488  0.1560  0.0872
   88GLN     CA 5648  12.389   0.425   3.898 -0.0688  0.3614  0.3605
   88GLN     HA 5649  12.340   0.459   3.989  0.2034 -1.1378  1.1096
   88GLN     CB 5650  12.318   0.475   3.773  0.8075  0.0488 -0.2740
   88GLN    HB1 5651  12.382   0.469   3.685  1.0619 -0.8560 -0.0408
   88GLN    HB2 5652  12.223   0.423   3.761 -0.4872  2.2716 -0.1416
   88GLN     CG 5653  12.289   0.624   3.781  1.0335  0.0848 -0.1131
   88GLN    HG1 5654  12.373   0.688   3.809  0.5319  0.3456  0.8327
   88GLN    HG2 5655  12.216   0.636   3.861  2.2256  1.0631  0.8655
   88GLN     CD 5656  12.223   0.682   3.656 -0.5642 -0.0412  0.6468
   88GLN    OE1 5657  12.180   0.623   3.557  0.0285  0.7965 -0.1189
   88GLN    NE2 5658  12.207   0.815   3.659 -0.2310  0.0138  0.0125
   88GLN   HE21 5659  12.257   0.871   3.726  0.9007 -0.8184 -0.1027
   88GLN   HE22 5660  12.198   0.850   3.565  2.9975 -1.6797 -1.1142
   88GLN      C 5661  12.388   0.274   3.918 -0.4616  0.3517  0.2628
   88GLN      O 5662  12.345   0.209   3.823  0.4867  0.4971 -0.2726
   89SER      N 5663  12.470   0.227   4.012 -0.2145  0.0967 -0.0773
   89SER      H 5664  12.495   0.285   4.090  0.7920 -0.2092 -0.1530
   89SER     CA 5665  12.519   0.090   4.008 -0.1184  0.1315 -0.0647
   89SER     HA 5666  12.585   0.082   3.921 -1.1811  0.2492 -0.9010
   89SER     CB 5667  12.602   0.069   4.134 -0.0283 -0.5799 -0.2380
   89SER    HB1 5668  12.530   0.060   4.215 -0.3891  1.0741 -0.3413
   89SER    HB2 5669  12.658   0.162   4.152  0.4572 -1.0539  0.7723
   89SER     OG 5670  12.688  -0.042   4.121  0.5000 -0.2489  0.3169
   89SER     HG 5671  12.727  -0.047   4.208  2.2766 -1.8647 -0.4927
   89SER      C 5672  12.417  -0.023   3.998  0.2665 -0.2301  0.0944
   89SER      O 5673  12.319  -0.029   4.072  0.3602 -0.1735  0.2245
   90SER      N 5674  12.449  -0.123   3.916 -0.4206 -0.2240 -0.1870
   90SER      H 5675  12.527  -0.115   3.852  0.0746 -1.3700  0.2521
   90SER     CA 5676  12.368  -0.242   3.906 -0.6366 -0.0707 -0.2753
   90SER     HA 5677  12.262  -0.218   3.912  0.0447  3.0341  1.1601
   90SER     CB 5678  12.396  -0.301   3.768  0.8461  0.2380 -0.1212
   90SER    HB1 5679  12.503  -0.322   3.763  0.8701  0.4334 -0.5337
   90SER    HB2 5680  12.334  -0.390   3.765 -0.3581  0.9862  1.5316
   90SER     OG 5681  12.368  -0.214   3.660 -1.3569  0.0486  0.2625
   90SER     HG 5682  12.275  -0.219   3.638 -0.3948  0.6997 -5.4001
   90SER      C 5683  12.399  -0.343   4.016 -0.1387 -0.1471 -0.4779
   90SER      O 5684  12.513  -0.384   4.032  0.1092  0.6929  0.0249
   91TYR      N 5685  12.292  -0.386   4.084 -0.1031  0.1669 -0.2158
   91TYR      H 5686  12.202  -0.345   4.065  1.0761  4.3338  2.0277
   91TYR     CA 5687  12.296  -0.504   4.167  0.1153  0.2175 -0.1545
   91TYR     HA 5688  12.363  -0.581   4.127  0.6172 -0.8948  2.5837
   91TYR     CB 5689  12.363  -0.472   4.301 -0.0560 -0.7433  0.1706
   91TYR    HB1 5690  12.361  -0.567   4.355  0.0566 -2.3693 -2.4540
   91TYR    HB2 5691  12.471  -0.464   4.285 -0.3172  1.9245 -0.7154
   91TYR     CG 5692  12.300  -0.357   4.375 -0.1290 -0.6847  0.0153
   91TYR    CD1 5693  12.362  -0.232   4.364 -0.2917 -0.5702  0.3891
   91TYR    HD1 5694  12.455  -0.220   4.310 -1.5109  1.3450 -1.4665
   91TYR    CE1 5695  12.298  -0.121   4.421 -0.0441 -0.2745  0.1020
   91TYR    HE1 5696  12.345  -0.026   4.405 -0.1430 -0.3159 -0.4783
   91TYR     CZ 5697  12.176  -0.130   4.491  0.2880 -0.3681  0.6762
   91TYR     OH 5698  12.103  -0.018   4.519  0.0971 -0.1720 -0.5269
   91TYR     HH 5699  12.136   0.064   4.481 -2.0681  1.3804  0.6886
   91TYR    CE2 5700  12.121  -0.259   4.502 -0.3035 -0.1444  0.3995
   91TYR    HE2 5701  12.029  -0.268   4.559 -0.5639  2.6779  0.5723
   91TYR    CD2 5702  12.179  -0.372   4.444 -0.0317  0.0230  0.3447
   91TYR    HD2 5703  12.134  -0.467   4.464 -0.6690  0.3550  0.4992
   91TYR      C 5704  12.160  -0.569   4.190  0.2980 -0.1314 -0.0453
   91TYR      O 5705  12.065  -0.514   4.135  0.2634  0.0015  0.1466
   92GLY      N 5706  12.153  -0.681   4.262  0.5441 -0.0828  0.0558
   92GLY      H 5707  12.236  -0.730   4.292  0.8734  0.4900  0.0918
   92GLY     CA 5708  12.021  -0.729   4.297  0.4666  0.4952  0.5747
   92GLY    HA1 5709  11.939  -0.658   4.285  1.3116  1.2633 -1.0283
   92GLY    HA2 5710  12.006  -0.812   4.227  1.9226 -1.7725  2.8107
   92GLY      C 5711  12.009  -0.788   4.436  0.0471 -0.5554  0.1003
   92GLY      O 5712  12.101  -0.768   4.515  0.0192 -0.8236  0.2042
   93GLN      N 5713  11.898  -0.856   4.467 -0.2601 -0.0951  0.0141
   93GLN      H 5714  11.824  -0.850   4.398 -0.7180 -0.9374  0.4085
   93GLN     CA 5715  11.860  -0.917   4.593 -0.8254 -0.1947 -0.1995
   93GLN     HA 5716  11.939  -0.901   4.667 -1.6958  2.6376  0.2565
   93GLN     CB 5717  11.724  -0.862   4.635 -0.5934  0.3816 -0.1904
   93GLN    HB1 5718  11.737  -0.754   4.628 -1.4581  0.5622  0.8131
   93GLN    HB2 5719  11.657  -0.893   4.556  1.0989  0.0041 -1.5379
   93GLN     CG 5720  11.682  -0.911   4.773  0.4423 -0.6092 -0.2151
   93GLN    HG1 5721  11.664  -1.019   4.781 -1.9715 -0.1893  0.9393
   93GLN    HG2 5722  11.588  -0.869   4.808  0.2421  0.0998 -1.5732
   93GLN     CD 5723  11.795  -0.883   4.871 -0.3524  0.2999  0.4607
   93GLN    OE1 5724  11.878  -0.968   4.904 -0.0648  0.3583 -0.1009
   93GLN    NE2 5725  11.807  -0.761   4.923  0.3896  0.5016 -0.1630
   93GLN   HE21 5726  11.733  -0.697   4.899 -0.0765  0.3863  0.8901
   93GLN   HE22 5727  11.881  -0.740   4.989  0.8598  1.2044 -0.8900
   93GLN      C 5728  11.850  -1.068   4.574  0.0849 -0.3235  0.2602
   93GLN      O 5729  11.819  -1.112   4.464  0.0885 -0.3667  0.2763
   94GLN      N 5730  11.868  -1.149   4.678 -0.0378 -0.3913  0.2292
   94GLN      H 5731  11.876  -1.115   4.773  1.1043 -1.3812  0.5144
   94GLN     CA 5732  11.900  -1.290   4.660  0.2449 -0.2654 -0.2921
   94GLN     HA 5733  11.872  -1.325   4.561 -2.4010  0.4084  0.1386
   94GLN     CB 5734  12.049  -1.310   4.687  0.3390  0.3316 -0.3509
   94GLN    HB1 5735  12.073  -1.259   4.780 -1.3190  2.3773 -0.9484
   94GLN    HB2 5736  12.073  -1.416   4.694  1.7272  0.5842 -1.0339
   94GLN     CG 5737  12.141  -1.241   4.587  0.3355  0.5378 -0.2114
   94GLN    HG1 5738  12.242  -1.231   4.626  0.4407  1.6200 -0.7191
   94GLN    HG2 5739  12.113  -1.137   4.569 -0.4524  0.3320 -0.2235
   94GLN     CD 5740  12.143  -1.312   4.453  0.5214 -0.1972  0.1741
   94GLN    OE1 5741  12.100  -1.426   4.439  0.0188 -0.0465  0.4661
   94GLN    NE2 5742  12.162  -1.245   4.339  1.1043  0.1454  0.4693
   94GLN   HE21 5743  12.144  -1.293   4.252 -0.5110  1.3872  0.0604
   94GLN   HE22 5744  12.170  -1.144   4.336  1.8872  0.0689 -0.9443
   94GLN      C 5745  11.823  -1.374   4.762  0.4658  0.3996  0.4336
   94GLN      O 5746  11.775  -1.330   4.866  0.6289 -0.2138  0.7726
   95SER      N 5747  11.825  -1.503   4.731  0.4120  0.4059  0.4060
   95SER      H 5748  11.884  -1.541   4.658 -1.7951 -2.9134  0.0794
   95SER     CA 5749  11.773  -1.609   4.816  0.1525 -0.0618 -0.3223
   95SER     HA 5750  11.759  -1.575   4.918 -0.6424  2.0136 -1.0662
   95SER     CB 5751  11.633  -1.657   4.778  0.0828  0.2609 -0.4739
   95SER    HB1 5752  11.641  -1.702   4.679  0.0897  1.5094 -1.0671
   95SER    HB2 5753  11.606  -1.736   4.848  2.0349 -0.7391 -0.7758
   95SER     OG 5754  11.535  -1.557   4.758 -0.8819 -0.6455 -0.3246
   95SER     HG 5755  11.451  -1.593   4.788 -0.5016 -1.6563 -0.4248
   95SER      C 5756  11.867  -1.728   4.827  0.0720 -0.1042 -0.0909
   95SER      O 5757  11.968  -1.737   4.759 -0.0277  0.1808 -0.2787
   96SER      N 5758  11.840  -1.816   4.924 -0.1805  0.1944  0.1144
   96SER      H 5759  11.755  -1.819   4.978  0.8549 -1.3439  1.7789
   96SER     CA 5760  11.912  -1.938   4.955  0.0186  0.3461  0.2482
   96SER     HA 5761  11.996  -1.945   4.886 -0.3753 -0.4080 -0.1586
   96SER     CB 5762  11.963  -1.937   5.099  0.3359  0.3293  0.1379
   96SER    HB1 5763  11.878  -1.955   5.166  1.2525  0.4595  1.3778
   96SER    HB2 5764  12.030  -2.018   5.125  0.5211  0.6572  0.6957
   96SER     OG 5765  12.028  -1.817   5.136  0.3704  0.1996  0.4981
   96SER     HG 5766  12.099  -1.802   5.073 -1.0300 -1.3186 -1.5602
   96SER      C 5767  11.827  -2.062   4.932 -0.3328  0.5731  0.3322
   96SER      O 5768  11.706  -2.062   4.956 -0.3482 -0.0952  0.2706
   97TYR      N 5769  11.894  -2.173   4.901 -0.1798  0.6195  0.4966
   97TYR      H 5770  11.993  -2.162   4.883 -0.1779  1.1528  0.8077
   97TYR     CA 5771  11.833  -2.300   4.870  0.4504  0.5009 -0.2689
   97TYR     HA 5772  11.734  -2.307   4.915  0.6426 -0.4097  0.0561
   97TYR     CB 5773  11.817  -2.293   4.719  0.4393  0.2430 -0.2804
   97TYR    HB1 5774  11.776  -2.389   4.685 -0.4223 -0.3841  2.3287
   97TYR    HB2 5775  11.915  -2.279   4.673  2.1377 -0.0078  2.9439
   97TYR     CG 5776  11.716  -2.199   4.660  0.0725  0.0476  0.0339
   97TYR    CD1 5777  11.751  -2.075   4.606  0.2157 -0.1633 -0.3581
   97TYR    HD1 5778  11.855  -2.054   4.586  0.4405  0.2399  1.1415
   97TYR    CE1 5779  11.658  -1.990   4.545  0.3240 -0.0249 -0.3362
   97TYR    HE1 5780  11.690  -1.900   4.495  2.0289  0.9292  2.2883
   97TYR     CZ 5781  11.523  -2.031   4.543  0.2584  0.1726  0.0793
   97TYR     OH 5782  11.434  -1.945   4.486  0.1274 -0.1798 -0.2583
   97TYR     HH 5783  11.485  -1.878   4.438  0.0409 -1.5819 -2.4431
   97TYR    CE2 5784  11.484  -2.151   4.606  0.3572  0.1195  0.0383
   97TYR    HE2 5785  11.378  -2.173   4.608  0.3563  0.0153  2.8477
   97TYR    CD2 5786  11.580  -2.233   4.668  0.0782  0.1209  0.4788
   97TYR    HD2 5787  11.545  -2.321   4.719  0.7575  0.2685  1.2106
   97TYR      C 5788  11.911  -2.418   4.928 -0.4076  0.2122  0.3155
   97TYR      O 5789  12.017  -2.398   4.987 -0.2768 -0.0854  0.1780
   98PRO      N 5790  11.875  -2.544   4.907 -0.3527  0.2204  0.1747
   98PRO     CD 5791  11.750  -2.587   4.847 -0.2849  0.1553  0.0774
   98PRO    HD1 5792  11.677  -2.513   4.878 -0.3269 -0.3006  1.1267
   98PRO    HD2 5793  11.756  -2.583   4.738  2.3995  0.7786  0.1807
   98PRO     CG 5794  11.716  -2.725   4.903 -0.3007 -0.0381 -0.4049
   98PRO    HG1 5795  11.674  -2.707   5.002 -1.6721  0.9659 -1.1342
   98PRO    HG2 5796  11.658  -2.789   4.837 -1.5454 -0.0515  0.6538
[truncated: 862,670 more chars]
