# Supplementary material for: Thermodynamic forces from protein and water govern condensate formation of an intrinsically disordered protein domain
Source: Nat Commun. 2023 Sep 21;14:5892. doi: 10.1038/s41467-023-41586-y (PMC10514047; doi:10.1038/s41467-023-41586-y)
Supplement: Supplementary file 4 — Supplementary Data 1 [file 41467_2023_41586_MOESM4_ESM.zip › final_coord_set-1_145mgmL.gro]

Protein in water
18170
    1MET      N    1   7.003   8.148   4.772  0.0535  0.6402 -0.3629
    1MET     H1    2   6.903   8.133   4.779  0.4033 -3.4774 -1.7711
    1MET     H2    3   7.018   8.247   4.758  1.7599  0.4449 -0.0483
    1MET     H3    4   7.050   8.124   4.858  0.1112 -0.9272 -0.8058
    1MET     CA    5   7.055   8.076   4.656  0.1485  0.2096 -0.0547
    1MET     HA    6   7.160   8.104   4.645  0.2618 -0.0291  0.3958
    1MET     CB    7   7.034   7.925   4.666 -0.4834  0.2625 -0.4694
    1MET    HB1    8   6.932   7.908   4.701 -0.9922  2.8925 -0.4843
    1MET    HB2    9   7.045   7.882   4.567  0.9061  0.5032 -0.4420
    1MET     CG   10   7.140   7.853   4.749 -0.2982  0.5172 -0.4822
    1MET    HG1   11   7.141   7.744   4.740 -0.1641  0.3528  1.2035
    1MET    HG2   12   7.233   7.887   4.704 -0.0380  0.4974  0.0319
    1MET     SD   13   7.141   7.899   4.924  0.3620 -0.3642 -0.2458
    1MET     CE   14   6.993   7.825   4.995 -0.0989  0.4569 -0.3380
    1MET    HE1   15   6.900   7.876   4.968 -0.1851  0.3724 -0.2082
    1MET    HE2   16   6.998   7.821   5.104  0.6195  0.3765 -0.3695
    1MET    HE3   17   6.995   7.721   4.963  0.5219  0.1586  0.6132
    1MET      C   18   6.984   8.123   4.530 -0.2902  0.2685  0.2145
    1MET      O   19   6.867   8.162   4.536 -0.1856  0.5444  0.5036
    2ALA      N   20   7.054   8.130   4.417 -0.2856  0.1076  0.2072
    2ALA      H   21   7.154   8.119   4.424 -0.3897 -0.4714  0.9049
    2ALA     CA   22   7.001   8.202   4.303 -0.1248  0.5686  0.4192
    2ALA     HA   23   6.963   8.300   4.332 -0.2373  0.8900 -0.7706
    2ALA     CB   24   7.116   8.226   4.206  0.0862 -0.3128  0.4429
    2ALA    HB1   25   7.210   8.255   4.253  1.6079 -0.5573 -2.2589
    2ALA    HB2   26   7.081   8.290   4.125  0.5459  0.3938  0.7866
    2ALA    HB3   27   7.142   8.127   4.167  1.3783  0.5315 -0.9581
    2ALA      C   28   6.882   8.131   4.239  0.3793 -0.1576  0.2815
    2ALA      O   29   6.865   8.011   4.259  0.0187 -0.1368  0.1101
    3SER      N   30   6.811   8.205   4.153  0.0349 -0.4330  0.3267
    3SER      H   31   6.835   8.302   4.140 -1.0989  0.0834  1.8581
    3SER     CA   32   6.702   8.155   4.072  0.1376 -0.4688  0.2109
    3SER     HA   33   6.723   8.053   4.038  0.0804  0.0013 -1.3118
    3SER     CB   34   6.570   8.133   4.145 -0.1431  0.0167 -0.1523
    3SER    HB1   35   6.566   8.063   4.228 -0.3333  2.3993  1.9668
    3SER    HB2   36   6.497   8.106   4.068 -0.4479 -0.1587  0.1950
    3SER     OG   37   6.536   8.260   4.195  0.6703  0.0975  0.2101
    3SER     HG   38   6.597   8.270   4.269 -0.3051  3.3478  0.7344
    3SER      C   39   6.681   8.237   3.946  0.3726 -0.5345  0.1268
    3SER      O   40   6.721   8.353   3.939  0.6637 -0.6789 -0.7492
    4ASN      N   41   6.624   8.173   3.844 -0.4210  0.2693  0.0551
    4ASN      H   42   6.574   8.088   3.866 -1.2469  1.1783  1.8787
    4ASN     CA   43   6.626   8.224   3.708 -0.5871  0.1985  0.0248
    4ASN     HA   44   6.663   8.327   3.701  0.9335 -0.3700 -0.8702
    4ASN     CB   45   6.746   8.157   3.641 -0.5590  0.1127  0.1582
    4ASN    HB1   46   6.825   8.149   3.715  0.1060  0.0982 -0.5486
    4ASN    HB2   47   6.723   8.052   3.623  0.0601  0.1206 -0.7582
    4ASN     CG   48   6.803   8.224   3.517 -0.0780  0.1443  0.3961
    4ASN    OD1   49   6.764   8.326   3.461  0.0268 -0.1018 -0.1342
    4ASN    ND2   50   6.900   8.154   3.457 -0.4099 -0.3755  0.4572
    4ASN   HD21   51   6.938   8.070   3.498 -0.4775 -0.8694 -0.4737
    4ASN   HD22   52   6.940   8.185   3.369  1.2305  0.0100  1.2951
    4ASN      C   53   6.500   8.209   3.625 -0.4788 -0.1190 -0.0818
    4ASN      O   54   6.422   8.116   3.642 -0.2996 -0.2917 -0.1971
    5ASP      N   55   6.485   8.301   3.529 -0.3372 -0.2746 -0.2566
    5ASP      H   56   6.560   8.366   3.516  0.4312 -0.4171  2.6398
    5ASP     CA   57   6.374   8.308   3.435 -0.5470 -0.1053  0.0010
    5ASP     HA   58   6.327   8.211   3.422 -1.2311 -0.0700  1.8251
    5ASP     CB   59   6.262   8.387   3.502 -0.2685 -0.1352  0.5109
    5ASP    HB1   60   6.235   8.333   3.593 -0.7848  2.6353  2.1334
    5ASP    HB2   61   6.313   8.479   3.529  0.3145  0.3485 -1.9746
    5ASP     CG   62   6.137   8.415   3.420 -0.2267 -0.2963  0.3914
    5ASP    OD1   63   6.083   8.527   3.416  0.0950 -0.1636 -0.2617
    5ASP    OD2   64   6.089   8.321   3.352 -0.4803 -0.0626  0.2474
    5ASP      C   65   6.414   8.367   3.301  0.1590 -0.0986  0.2078
    5ASP      O   66   6.498   8.455   3.282 -0.2387  0.1253 -0.5469
    6TYR      N   67   6.341   8.309   3.205  0.3867 -0.7407  0.4154
    6TYR      H   68   6.263   8.251   3.232 -1.4079  2.3350  2.5399
    6TYR     CA   69   6.361   8.339   3.065 -0.0124 -0.2435  0.4619
    6TYR     HA   70   6.468   8.346   3.044  0.0787 -1.8445  0.2570
    6TYR     CB   71   6.299   8.230   2.978 -0.0000  0.0564  0.0683
    6TYR    HB1   72   6.340   8.131   3.002 -0.5447 -0.4895 -1.1532
    6TYR    HB2   73   6.191   8.228   2.996  0.0539  0.7941  0.5151
    6TYR     CG   74   6.326   8.239   2.830 -0.2956 -0.3014 -0.0112
    6TYR    CD1   75   6.424   8.159   2.769 -0.1410 -0.3682  0.3229
    6TYR    HD1   76   6.495   8.102   2.827  0.9748  2.2734  1.7415
    6TYR    CE1   77   6.432   8.142   2.631 -0.5406  0.1919  0.2278
    6TYR    HE1   78   6.518   8.091   2.592 -1.6251 -0.7573 -1.0195
    6TYR     CZ   79   6.342   8.209   2.545  0.0754  0.4159 -0.2476
    6TYR     OH   80   6.349   8.202   2.409 -1.0980 -0.4489 -0.2736
    6TYR     HH   81   6.422   8.148   2.378 -0.6294 -0.2245  0.4121
    6TYR    CE2   82   6.254   8.300   2.606 -0.6277 -0.3975 -0.0377
    6TYR    HE2   83   6.198   8.366   2.542  1.5943  0.6875 -0.9515
    6TYR    CD2   84   6.246   8.315   2.745  0.2719  0.2666 -0.0498
    6TYR    HD2   85   6.173   8.383   2.787  1.1485  2.7647 -2.2839
    6TYR      C   86   6.308   8.477   3.029  0.3643 -0.2136  0.0164
    6TYR      O   87   6.188   8.499   3.039  0.3338 -0.2062 -0.3393
    7THR      N   88   6.387   8.567   2.968  0.3062 -0.0131  0.2369
    7THR      H   89   6.479   8.538   2.938  0.2145  0.4691 -0.5356
    7THR     CA   90   6.339   8.701   2.944 -0.1149 -0.2111 -0.0398
    7THR     HA   91   6.260   8.737   3.011  0.6175 -0.2543  0.8618
    7THR     CB   92   6.458   8.796   2.954 -0.2021  0.0069 -0.9877
    7THR     HB   93   6.528   8.777   2.873  1.3615 -0.5297  0.4211
    7THR    CG2   94   6.429   8.945   2.960 -0.1462 -0.0050 -0.3675
    7THR   HG21   95   6.380   8.974   3.054  0.4321  1.5940 -0.5223
    7THR   HG22   96   6.522   9.002   2.961  0.3931 -0.8456  0.9828
    7THR   HG23   97   6.369   8.981   2.876  0.3953  1.6017 -0.1134
    7THR    OG1   98   6.543   8.770   3.064 -0.4215  0.1545 -0.7841
    7THR    HG1   99   6.487   8.729   3.131  0.1306 -2.7976 -1.9844
    7THR      C  100   6.276   8.718   2.807  0.5254 -0.2061 -0.3368
    7THR      O  101   6.331   8.682   2.703 -0.4684 -0.1911 -0.8806
    8GLN      N  102   6.169   8.797   2.794  0.1630 -0.6912 -0.3374
    8GLN      H  103   6.123   8.830   2.878 -0.1844 -0.6930 -0.5256
    8GLN     CA  104   6.101   8.838   2.673  0.0035 -0.2109 -0.0868
    8GLN     HA  105   6.178   8.878   2.607 -0.4799  1.2153  0.1775
    8GLN     CB  106   6.013   8.730   2.612 -0.0734  0.2506 -0.8062
    8GLN    HB1  107   6.083   8.653   2.579  0.3531 -0.5626  1.7910
    8GLN    HB2  108   5.949   8.774   2.536  1.2377  0.7359 -1.6428
    8GLN     CG  109   5.928   8.646   2.708  0.5166  0.0698 -0.4342
    8GLN    HG1  110   5.850   8.708   2.752  1.8526  1.8076 -0.3939
    8GLN    HG2  111   5.993   8.612   2.788 -1.3988 -1.2814  0.6074
    8GLN     CD  112   5.859   8.525   2.647  0.6353 -0.3650  0.2821
    8GLN    OE1  113   5.793   8.531   2.543  0.5885  0.0415  0.3341
    8GLN    NE2  114   5.858   8.411   2.716  0.3442 -0.2002  0.5518
    8GLN   HE21  115   5.879   8.406   2.815  0.7460 -0.3307  0.4618
    8GLN   HE22  116   5.801   8.335   2.680 -0.2575  0.3694  0.2798
    8GLN      C  117   6.007   8.955   2.699  0.4504  0.1051  0.1116
    8GLN      O  118   5.949   8.956   2.807  0.4597 -0.1882  0.1202
    9GLN      N  119   5.986   9.052   2.610 -0.1009  0.1259  0.2660
    9GLN      H  120   6.026   9.051   2.518 -1.5225  4.2408 -0.6254
    9GLN     CA  121   5.888   9.159   2.621 -0.3277 -0.0179 -0.3175
    9GLN     HA  122   5.857   9.163   2.725 -3.0610 -1.3516 -0.9877
    9GLN     CB  123   5.962   9.287   2.581  0.0978 -0.1183  0.1410
    9GLN    HB1  124   5.883   9.361   2.568 -0.8937 -1.1018  0.3773
    9GLN    HB2  125   6.015   9.280   2.486 -1.4062 -1.6896 -0.6326
    9GLN     CG  126   6.065   9.330   2.685 -0.0031 -0.3995  0.3590
    9GLN    HG1  127   6.046   9.274   2.776  1.7825 -1.4097  0.1610
    9GLN    HG2  128   6.050   9.435   2.710 -3.8731 -0.5924 -0.5935
    9GLN     CD  129   6.214   9.312   2.660 -0.0615 -0.0048 -0.3023
    9GLN    OE1  130   6.275   9.346   2.559  0.5137 -0.0353  0.0258
    9GLN    NE2  131   6.287   9.257   2.758 -0.0374  0.4121 -0.0863
    9GLN   HE21  132   6.243   9.262   2.849 -0.2963 -0.1034 -0.1825
    9GLN   HE22  133   6.387   9.252   2.740 -0.2622 -0.2983 -1.2442
    9GLN      C  134   5.752   9.162   2.554 -0.6307 -0.2798  0.2876
    9GLN      O  135   5.730   9.099   2.451  0.2021  0.9684 -0.6672
   10ALA      N  136   5.660   9.234   2.619  0.1138  0.6321  0.3473
   10ALA      H  137   5.691   9.282   2.703 -1.3211  0.0025  1.2764
   10ALA     CA  138   5.522   9.244   2.577  0.0505 -1.2791  0.0240
   10ALA     HA  139   5.489   9.145   2.545 -0.5186 -2.2385  3.1694
   10ALA     CB  140   5.444   9.284   2.702 -0.1749 -0.7952 -0.2680
   10ALA    HB1  141   5.459   9.388   2.732  0.0592 -0.5221 -1.3179
   10ALA    HB2  142   5.338   9.277   2.682 -0.7388 -0.9487  2.3840
   10ALA    HB3  143   5.467   9.228   2.793  0.7510  2.1946  1.5124
   10ALA      C  144   5.491   9.343   2.466 -0.3573 -0.3940  0.9093
   10ALA      O  145   5.534   9.458   2.476 -0.2774 -0.3119 -0.2695
   11THR      N  146   5.421   9.295   2.363 -0.1360  0.1070  0.5160
   11THR      H  147   5.383   9.201   2.368  1.4262 -0.6571 -1.0100
   11THR     CA  148   5.392   9.374   2.246  0.0994 -0.1614  0.2733
   11THR     HA  149   5.419   9.476   2.273 -0.3793  0.2540 -0.7611
   11THR     CB  150   5.483   9.331   2.131  0.3844 -0.0678  0.4625
   11THR     HB  151   5.442   9.374   2.040 -0.2394  0.0636  0.7919
   11THR    CG2  152   5.630   9.365   2.150  0.4824  0.0572 -0.5066
   11THR   HG21  153   5.677   9.333   2.057 -0.8512 -0.0900 -1.1586
   11THR   HG22  154   5.638   9.474   2.154 -1.7877  0.3567 -2.0794
   11THR   HG23  155   5.672   9.320   2.240  1.3530  0.3397 -0.7621
   11THR    OG1  156   5.478   9.192   2.109  0.0890  0.0133  0.0049
   11THR    HG1  157   5.409   9.175   2.044 -0.2992  1.2479  0.0768
   11THR      C  158   5.243   9.367   2.214  0.0416  0.0778  0.4815
   11THR      O  159   5.166   9.298   2.279 -0.2272 -0.0826 -0.0024
   12GLN      N  160   5.199   9.440   2.110 -0.3315 -0.7735  0.0299
   12GLN      H  161   5.263   9.494   2.054 -2.4548 -0.6372 -2.4617
   12GLN     CA  162   5.067   9.449   2.052 -0.1477 -0.5396 -0.3566
   12GLN     HA  163   5.003   9.366   2.083 -0.3088  0.1019  1.0908
   12GLN     CB  164   4.998   9.575   2.101  0.5009 -0.2494 -0.1747
   12GLN    HB1  165   5.056   9.666   2.088  0.2244  0.2537  1.7600
   12GLN    HB2  166   4.901   9.577   2.051  0.5793  1.2077 -0.3102
   12GLN     CG  167   4.967   9.562   2.250  0.2184 -0.1385 -0.2229
   12GLN    HG1  168   5.059   9.565   2.309  0.6390 -3.9747 -0.4469
   12GLN    HG2  169   4.917   9.467   2.270 -0.1389 -0.0890 -0.8555
   12GLN     CD  170   4.880   9.671   2.312  0.3819  0.0930 -0.3949
   12GLN    OE1  171   4.759   9.652   2.326  0.3557  0.0439 -0.6830
   12GLN    NE2  172   4.936   9.784   2.354 -0.1809  0.5240 -0.7967
   12GLN   HE21  173   5.035   9.800   2.344  0.0714 -0.6359 -0.2997
   12GLN   HE22  174   4.887   9.858   2.402  0.1881  2.0750 -2.6833
   12GLN      C  175   5.071   9.456   1.900 -0.0304 -0.5030 -0.3521
   12GLN      O  176   5.158   9.524   1.846  0.0095 -0.3080 -0.0448
   13SER      N  177   4.973   9.392   1.835 -0.9567  0.4909  0.0269
   13SER      H  178   4.915   9.330   1.889 -0.2980 -0.2111 -0.0581
   13SER     CA  179   4.964   9.366   1.693  0.5054  0.1738 -0.0210
   13SER     HA  180   5.064   9.350   1.652 -0.3364  0.1229 -2.1742
   13SER     CB  181   4.889   9.234   1.676 -0.0102  0.3859  0.5899
   13SER    HB1  182   4.937   9.160   1.739  0.3671 -0.8528 -1.0702
   13SER    HB2  183   4.894   9.194   1.575  0.6576 -2.3666  1.6361
   13SER     OG  184   4.756   9.251   1.718 -0.1700 -0.4798  0.4613
   13SER     HG  185   4.733   9.159   1.732 -2.2119  0.1661  1.7936
   13SER      C  186   4.910   9.479   1.607  0.4809  0.2439  0.0855
   13SER      O  187   4.878   9.460   1.490 -0.2260  0.3014  0.2655
   14TYR      N  188   4.905   9.602   1.658 -0.0012  0.0851  0.4267
   14TYR      H  189   4.948   9.614   1.749 -0.6171 -1.8987  1.0371
   14TYR     CA  190   4.828   9.707   1.594 -0.0219 -0.1928 -0.0035
   14TYR     HA  191   4.842   9.698   1.486 -0.4840  0.8986 -0.1612
   14TYR     CB  192   4.681   9.688   1.628 -0.0789 -0.1048 -0.1974
   14TYR    HB1  193   4.622   9.749   1.561  1.5240 -0.0324 -1.6013
   14TYR    HB2  194   4.643   9.588   1.604  0.3098 -0.3081  0.0150
   14TYR     CG  195   4.648   9.707   1.774  0.1570  0.1344 -0.1748
   14TYR    CD1  196   4.604   9.831   1.824  0.3481  0.1050  0.0703
   14TYR    HD1  197   4.589   9.915   1.758  3.4808  1.8691  1.3580
   14TYR    CE1  198   4.572   9.846   1.959  0.0682  0.2395 -0.0115
   14TYR    HE1  199   4.544   9.943   1.996 -2.8144  0.5618 -2.5770
   14TYR     CZ  200   4.602   9.740   2.047  0.8562  0.3685 -0.1228
   14TYR     OH  201   4.565   9.763   2.176  0.3441  0.3638 -0.2689
   14TYR     HH  202   4.617   9.707   2.234  0.5043 -1.1532 -1.7883
   14TYR    CE2  203   4.647   9.615   2.000  0.1567  0.0811 -0.0380
   14TYR    HE2  204   4.657   9.527   2.063 -1.4103  0.3065  0.5673
   14TYR    CD2  205   4.671   9.601   1.863 -0.0654  0.1611 -0.0844
   14TYR    HD2  206   4.709   9.505   1.832  0.4901  0.2073  0.4346
   14TYR      C  207   4.876   9.847   1.629  0.7386 -0.1047 -1.3288
   14TYR      O  208   4.983   9.861   1.689 -0.0341  1.0116 -0.1617
   15GLY      N  209   4.809   9.942   1.563 -0.1204 -0.2001 -0.6067
   15GLY      H  210   4.734   9.912   1.504 -0.2622 -0.4155 -0.3203
   15GLY     CA  211   4.857  10.078   1.546  0.0481 -0.2032 -0.1917
   15GLY    HA1  212   4.902  10.112   1.639  3.7311  2.0720 -2.5318
   15GLY    HA2  213   4.762  10.127   1.527 -1.0631 -1.5751  1.5158
   15GLY      C  214   4.961  10.093   1.436  0.5088  0.1675  0.2887
   15GLY      O  215   4.933  10.141   1.326 -0.0091  0.2922  0.4699
   16ALA      N  216   5.072  10.022   1.457  0.3811  0.0305  0.4990
   16ALA      H  217   5.074   9.987   1.552  0.0039 -2.0464 -0.2191
   16ALA     CA  218   5.160   9.980   1.350 -0.0802  0.0690  0.1008
   16ALA     HA  219   5.165  10.054   1.270 -0.8437 -1.3561 -1.3145
   16ALA     CB  220   5.303   9.976   1.404 -0.2711 -0.6225  0.5565
   16ALA    HB1  221   5.310   9.909   1.490  1.9233 -0.5482  0.4782
   16ALA    HB2  222   5.333  10.075   1.438  1.2375 -0.7719 -0.2824
   16ALA    HB3  223   5.381   9.949   1.332 -0.0834  0.8656  0.1803
   16ALA      C  224   5.109   9.843   1.309 -0.2941  0.1729  0.0168
   16ALA      O  225   5.077   9.759   1.393 -0.4113 -0.0045 -0.2027
   17TYR      N  226   5.100   9.819   1.178  0.5172 -0.6216  0.0967
   17TYR      H  227   5.156   9.872   1.113 -0.0007 -1.0802 -0.7549
   17TYR     CA  228   5.050   9.693   1.127 -0.3764 -0.3303  0.2362
   17TYR     HA  229   5.021   9.626   1.208 -0.9484 -0.9854 -0.5005
   17TYR     CB  230   4.929   9.716   1.037 -0.1219  0.2556  0.0400
   17TYR    HB1  231   4.951   9.798   0.969 -1.4250 -0.5188 -1.3921
   17TYR    HB2  232   4.910   9.626   0.979  0.9655  0.6578 -0.9808
   17TYR     CG  233   4.808   9.759   1.118 -0.0609 -0.1076  0.3301
   17TYR    CD1  234   4.740   9.660   1.189  0.2052  0.1391  0.9341
   17TYR    HD1  235   4.768   9.557   1.173  0.8979  0.2558  1.3369
   17TYR    CE1  236   4.635   9.691   1.275 -0.5023  0.8241 -0.1538
   17TYR    HE1  237   4.582   9.616   1.332  4.1862 -2.1440  0.8448
   17TYR     CZ  238   4.591   9.824   1.288 -0.2654  0.9332 -0.4574
   17TYR     OH  239   4.494   9.848   1.381  0.2278  0.0074  0.3111
   17TYR     HH  240   4.476   9.942   1.385 -0.5632 -0.1694  1.2011
   17TYR    CE2  241   4.665   9.922   1.219  0.5181  0.4360 -0.3366
   17TYR    HE2  242   4.638  10.026   1.237 -0.4291  0.4215 -1.5604
   17TYR    CD2  243   4.772   9.894   1.135  0.4189  0.1150 -0.3554
   17TYR    HD2  244   4.829   9.972   1.086  1.4868  1.5662  2.9303
   17TYR      C  245   5.154   9.626   1.038 -0.1911 -0.0195  0.2201
   17TYR      O  246   5.241   9.689   0.978 -0.3346  0.1856  0.2260
   18PRO      N  247   5.142   9.497   1.007 -0.0283 -0.0483  0.2776
   18PRO     CD  248   5.090   9.395   1.096 -0.1504 -0.3626 -0.1500
   18PRO    HD1  249   4.988   9.375   1.062  0.0204  1.8549 -2.2629
   18PRO    HD2  250   5.090   9.424   1.201  0.9398 -1.7918  0.2747
   18PRO     CG  251   5.180   9.274   1.073  0.3996  0.1245 -0.5884
   18PRO    HG1  252   5.125   9.182   1.090  1.6573 -0.3546  1.1234
   18PRO    HG2  253   5.278   9.278   1.119 -0.1022 -0.2200  0.5518
   18PRO     CB  254   5.193   9.284   0.921  0.3651  0.0927 -0.5935
   18PRO    HB1  255   5.274   9.228   0.875  0.2154 -0.8650  0.2677
   18PRO    HB2  256   5.101   9.250   0.872  0.3333  1.5853 -1.6065
   18PRO     CA  257   5.213   9.433   0.898  0.6166  0.2375  0.5239
   18PRO     HA  258   5.319   9.456   0.907 -0.0116  3.3689  1.0911
   18PRO      C  259   5.164   9.480   0.762  0.2267 -0.3429  0.4632
   18PRO      O  260   5.044   9.498   0.744  0.2713 -0.1681  0.3401
   19THR      N  261   5.260   9.495   0.671 -0.0786 -0.0070  0.1960
   19THR      H  262   5.356   9.474   0.692  0.1369  0.0938 -0.6425
   19THR     CA  263   5.227   9.517   0.532  0.4755  0.0269  0.0655
   19THR     HA  264   5.121   9.506   0.507  0.5305  0.9189 -0.6506
   19THR     CB  265   5.280   9.654   0.490  0.2880 -0.0118 -0.3053
   19THR     HB  266   5.280   9.659   0.381  0.8456 -0.7100 -0.3428
   19THR    CG2  267   5.185   9.758   0.549  0.0860 -0.1604 -0.3680
   19THR   HG21  268   5.201   9.758   0.657 -1.5726 -1.6423 -0.0725
   19THR   HG22  269   5.211   9.858   0.516 -0.4955 -0.2205 -1.0368
   19THR   HG23  270   5.082   9.748   0.514 -0.4445  1.5963  0.5571
   19THR    OG1  271   5.406   9.700   0.531 -0.0234  0.2018  0.4183
   19THR    HG1  272   5.390   9.727   0.622  0.0075 -0.0419  0.4958
   19THR      C  273   5.284   9.409   0.441  0.7634  0.1611  0.0882
   19THR      O  274   5.249   9.402   0.324  0.1149  0.3639  0.2660
   20GLN      N  275   5.356   9.313   0.499 -0.3732 -0.7776 -0.0371
   20GLN      H  276   5.396   9.326   0.591  0.2346  2.1338 -0.6109
   20GLN     CA  277   5.417   9.205   0.422 -0.0358 -0.3416 -0.3904
   20GLN     HA  278   5.451   9.252   0.330  0.4695  0.8416  0.3688
   20GLN     CB  279   5.538   9.146   0.493 -0.1817 -0.2761 -0.0812
   20GLN    HB1  280   5.578   9.067   0.429 -0.3657 -0.1506 -0.3525
   20GLN    HB2  281   5.616   9.223   0.492  1.0236 -1.4677 -1.0577
   20GLN     CG  282   5.531   9.100   0.638 -0.5542  0.0370 -0.0005
   20GLN    HG1  283   5.505   9.177   0.712  3.7115  2.3382 -0.5784
   20GLN    HG2  284   5.459   9.019   0.646 -0.5245  0.0152  0.0395
   20GLN     CD  285   5.661   9.032   0.678 -0.4148  0.3801  0.1351
   20GLN    OE1  286   5.766   9.096   0.688  0.0781 -0.4030  0.0179
   20GLN    NE2  287   5.653   8.901   0.698  0.1173  0.1839 -0.8422
   20GLN   HE21  288   5.739   8.853   0.722  0.7659  2.4982  2.1353
   20GLN   HE22  289   5.567   8.849   0.707  0.2832 -0.0879 -0.8224
   20GLN      C  290   5.316   9.097   0.385 -0.4818  0.1039 -0.5009
   20GLN      O  291   5.226   9.067   0.463 -0.2088  0.2882 -0.1072
   21PRO      N  292   5.323   9.042   0.264 -0.6590  0.2333 -0.5681
   21PRO     CD  293   5.381   9.090   0.140  0.2381 -0.0907 -0.2739
   21PRO    HD1  294   5.354   9.193   0.121 -1.3625 -0.3318  0.5751
   21PRO    HD2  295   5.488   9.069   0.143  0.0929 -0.7275  1.5763
   21PRO     CG  296   5.321   9.000   0.033  0.0087 -0.1660 -0.0816
   21PRO    HG1  297   5.384   9.010  -0.056  1.2732  2.1398  0.9880
   21PRO    HG2  298   5.219   9.027   0.004  0.1000 -0.9361 -1.2089
   21PRO     CB  299   5.326   8.864   0.101  0.0976 -0.0053  0.2345
   21PRO    HB1  300   5.269   8.781   0.057 -1.4067  0.5049  1.1303
   21PRO    HB2  301   5.430   8.838   0.121  0.5089  0.4224 -1.2043
   21PRO     CA  302   5.271   8.910   0.236 -0.5422  0.0771 -0.0458
   21PRO     HA  303   5.164   8.923   0.224 -0.6112 -0.1376  0.3320
   21PRO      C  304   5.292   8.805   0.344 -0.1358 -0.1246 -0.3175
   21PRO      O  305   5.377   8.818   0.432 -0.4571 -0.3701  0.0321
   22GLY      N  306   5.211   8.700   0.333 -0.0532 -0.1733 -0.4628
   22GLY      H  307   5.128   8.710   0.276 -0.4318  1.5320  0.3416
   22GLY     CA  308   5.212   8.585   0.421 -0.1670  0.0538 -0.1598
   22GLY    HA1  309   5.313   8.555   0.452 -0.9285 -1.7401  0.7304
   22GLY    HA2  310   5.175   8.501   0.362 -1.9224 -0.6832  1.8714
   22GLY      C  311   5.117   8.608   0.538 -0.4154 -0.9556 -0.1533
   22GLY      O  312   5.030   8.694   0.529  0.5123  0.0035 -0.1684
   23GLN      N  313   5.137   8.535   0.648  0.1690 -0.2735  0.2028
   23GLN      H  314   5.223   8.489   0.675  0.5712  0.0514 -0.4949
   23GLN     CA  315   5.047   8.545   0.761  0.0152 -0.2446  0.0790
   23GLN     HA  316   4.990   8.638   0.770  0.5900  0.1323 -0.0485
   23GLN     CB  317   4.950   8.430   0.738  0.1446 -0.2887 -0.2472
   23GLN    HB1  318   5.006   8.337   0.727 -0.0232 -0.6777  1.8802
   23GLN    HB2  319   4.896   8.432   0.832 -0.5384  1.2570 -0.6425
   23GLN     CG  320   4.849   8.432   0.624  0.1996  0.9013 -0.2885
   23GLN    HG1  321   4.901   8.459   0.532  1.5006  0.1743  0.2067
   23GLN    HG2  322   4.807   8.332   0.617  0.8431  0.5876  0.1965
   23GLN     CD  323   4.729   8.521   0.652 -0.0796  0.4558 -0.0561
   23GLN    OE1  324   4.669   8.499   0.757  0.1939  0.2094  0.0518
   23GLN    NE2  325   4.703   8.614   0.560  0.3576  0.1640 -0.4819
   23GLN   HE21  326   4.758   8.611   0.476 -0.2992 -1.7533 -0.8861
   23GLN   HE22  327   4.623   8.674   0.577  0.4251 -0.3387  2.0895
   23GLN      C  328   5.126   8.521   0.889  0.0177  0.2389  0.1711
   23GLN      O  329   5.231   8.458   0.883  0.1189  0.3832  0.3990
   24GLY      N  330   5.070   8.563   1.003 -0.0558  0.6847 -0.0268
   24GLY      H  331   4.991   8.625   1.008  1.1252  2.1605  1.3078
   24GLY     CA  332   5.121   8.531   1.134  0.7581  0.3398 -0.4216
   24GLY    HA1  333   5.141   8.423   1.133  0.9398  0.3538  0.5065
   24GLY    HA2  334   5.042   8.560   1.203 -0.9915 -0.5760 -1.9583
   24GLY      C  335   5.249   8.601   1.176  0.7559  0.1059 -0.0150
   24GLY      O  336   5.325   8.642   1.088  0.1052  0.2680 -0.5088
   25TYR      N  337   5.279   8.620   1.305  0.2804 -0.0333  0.1147
   25TYR      H  338   5.217   8.574   1.371 -1.4810  0.8583 -0.8567
   25TYR     CA  339   5.406   8.672   1.353  0.2834  0.4147 -0.3792
   25TYR     HA  340   5.440   8.736   1.272 -0.6539  0.2168 -0.9597
   25TYR     CB  341   5.386   8.763   1.473 -0.4071 -0.0052 -0.1678
   25TYR    HB1  342   5.338   8.712   1.557 -0.2153  2.7616  1.7592
   25TYR    HB2  343   5.482   8.794   1.515 -0.3869  0.8610 -0.8093
   25TYR     CG  344   5.310   8.890   1.438 -0.5499 -0.2607 -0.7998
   25TYR    CD1  345   5.170   8.890   1.442 -0.5309  0.0617  0.3089
   25TYR    HD1  346   5.116   8.799   1.463  0.6537 -1.1934 -1.6599
   25TYR    CE1  347   5.111   9.014   1.414  0.1050  0.2734 -0.1174
   25TYR    HE1  348   5.004   9.026   1.417 -0.0155 -0.4745 -0.9146
   25TYR     CZ  349   5.187   9.128   1.381  0.4785  0.0191 -0.1561
   25TYR     OH  350   5.120   9.247   1.365 -0.5130 -0.5599 -0.4052
   25TYR     HH  351   5.028   9.232   1.342 -0.5990 -0.3544 -0.1936
   25TYR    CE2  352   5.327   9.124   1.381  0.4843  0.1377 -0.4038
   25TYR    HE2  353   5.390   9.208   1.355  0.1549  0.2025 -1.0027
   25TYR    CD2  354   5.389   9.000   1.402 -0.3065 -0.2171 -0.1348
   25TYR    HD2  355   5.497   8.998   1.402 -0.2623  0.5665 -1.7146
   25TYR      C  356   5.514   8.566   1.371  0.2069  0.4251  0.1481
   25TYR      O  357   5.488   8.447   1.381  0.0124  0.4204 -0.3712
   26SER      N  358   5.639   8.613   1.378  0.4396 -0.2030  0.2311
   26SER      H  359   5.658   8.712   1.374 -1.7788  0.3470  1.3288
   26SER     CA  360   5.755   8.526   1.378  0.4317 -0.2191 -0.3045
   26SER     HA  361   5.739   8.453   1.299 -1.3872  0.7054 -0.8431
   26SER     CB  362   5.885   8.600   1.346  0.3408 -0.1509 -0.5200
   26SER    HB1  363   5.913   8.662   1.431 -1.0808 -0.3484  0.1246
   26SER    HB2  364   5.874   8.653   1.252  1.6614 -1.6055 -1.5431
   26SER     OG  365   5.983   8.502   1.325  0.5324 -0.1007  0.1076
   26SER     HG  366   6.059   8.552   1.293  0.7978  0.9087  2.1661
   26SER      C  367   5.765   8.452   1.511  0.3685  0.1741 -0.0781
   26SER      O  368   5.743   8.508   1.618  0.0809  0.0167 -0.0550
   27GLN      N  369   5.795   8.322   1.504  0.1614  0.0875  0.6099
   27GLN      H  370   5.796   8.280   1.412  0.0899  1.3181  0.0236
   27GLN     CA  371   5.848   8.247   1.616  0.4769  0.1896  0.5277
   27GLN     HA  372   5.791   8.282   1.702 -0.4678 -0.2596  0.0943
   27GLN     CB  373   5.808   8.100   1.603  0.0628  0.3400  0.1106
   27GLN    HB1  374   5.850   8.063   1.509 -0.7000  0.2008 -0.1824
   27GLN    HB2  375   5.851   8.043   1.685 -2.0713  1.5546  2.1956
   27GLN     CG  376   5.661   8.062   1.600  0.1934 -0.1271 -0.6698
   27GLN    HG1  377   5.614   8.136   1.535 -0.5115  1.6968  1.7660
   27GLN    HG2  378   5.629   8.086   1.702  1.2207  0.3060 -0.4445
   27GLN     CD  379   5.625   7.917   1.569  0.0642 -0.3711  0.5745
   27GLN    OE1  380   5.700   7.832   1.523  0.0313  0.2645 -0.6867
   27GLN    NE2  381   5.495   7.890   1.587 -0.1825  0.0635 -0.4722
   27GLN   HE21  382   5.464   7.803   1.547  1.3656 -0.4822 -0.5636
   27GLN   HE22  383   5.434   7.955   1.634 -0.3839  1.3379 -2.4236
   27GLN      C  384   5.996   8.268   1.646  0.6450 -0.2389  0.0268
   27GLN      O  385   6.079   8.275   1.556  0.1025 -0.2958 -0.4830
   28GLN      N  386   6.028   8.262   1.776 -0.0984  0.6481  0.2631
   28GLN      H  387   5.956   8.249   1.845  1.4575  0.2255  1.8719
   28GLN     CA  388   6.166   8.278   1.817  0.0780  0.0915 -0.1081
   28GLN     HA  389   6.209   8.367   1.772  0.2679  0.0898  0.0685
   28GLN     CB  390   6.172   8.283   1.969 -0.9017 -0.3983 -0.0428
   28GLN    HB1  391   6.102   8.214   2.014 -1.4843 -0.6250 -1.2751
   28GLN    HB2  392   6.275   8.265   2.000  0.0829  1.9847 -1.6437
   28GLN     CG  393   6.132   8.420   2.024  0.1016 -0.0598 -0.1322
   28GLN    HG1  394   6.172   8.501   1.963  1.7314 -2.2557 -2.1863
   28GLN    HG2  395   6.164   8.437   2.127  1.8633  1.6595 -0.8872
   28GLN     CD  396   5.981   8.439   2.027  0.1182  0.0485 -0.0028
   28GLN    OE1  397   5.907   8.377   2.102  0.0039  0.6045  0.3491
   28GLN    NE2  398   5.920   8.531   1.952 -0.6629 -0.2289  0.2823
   28GLN   HE21  399   5.971   8.586   1.884  1.6993 -1.1770  1.1878
   28GLN   HE22  400   5.822   8.533   1.930 -0.7877 -0.1014  0.8346
   28GLN      C  401   6.249   8.157   1.775  0.4099  0.2195  0.1766
   28GLN      O  402   6.191   8.049   1.760  0.0559  0.3291  0.7019
   29SER      N  403   6.382   8.164   1.763  0.4197 -0.3315 -0.0861
   29SER      H  404   6.429   8.253   1.762 -1.0325  0.4758  0.0485
   29SER     CA  405   6.467   8.047   1.763  0.6446 -0.1670  0.0122
   29SER     HA  406   6.402   7.961   1.778  0.4267 -0.0791 -0.4222
   29SER     CB  407   6.537   8.023   1.630  0.2078 -0.2400 -0.2071
   29SER    HB1  408   6.586   7.925   1.623 -0.4311 -0.8637  2.6931
   29SER    HB2  409   6.457   8.035   1.557  1.2271  2.6517 -0.9946
   29SER     OG  410   6.637   8.119   1.601 -0.1863  0.2718  0.1250
   29SER     HG  411   6.593   8.186   1.549  0.8088  1.8819  1.2762
   29SER      C  412   6.575   8.030   1.869  0.0799 -0.1565  0.5928
   29SER      O  413   6.654   7.937   1.873 -0.1096 -0.3394  0.0759
   30SER      N  414   6.583   8.133   1.955  0.4713  0.2571  0.0673
   30SER      H  415   6.516   8.208   1.949  0.7670  0.5134 -0.0373
   30SER     CA  416   6.677   8.135   2.064  0.2103  0.3964  0.2896
   30SER     HA  417   6.778   8.102   2.040 -0.3897 -1.9379  0.7657
   30SER     CB  418   6.687   8.276   2.122  0.0349  0.5340 -0.0094
   30SER    HB1  419   6.730   8.278   2.222  0.5574  0.1906 -0.2210
   30SER    HB2  420   6.590   8.322   2.140  0.2692  0.0725  2.9695
   30SER     OG  421   6.767   8.356   2.038 -0.2951  0.4768 -0.3796
   30SER     HG  422   6.711   8.374   1.962 -0.8040 -0.6921 -0.2893
   30SER      C  423   6.641   8.033   2.171  0.3571  0.1635  0.1161
   30SER      O  424   6.555   8.061   2.255  0.6379 -0.3705  0.5857
   31GLN      N  425   6.701   7.914   2.177 -0.2982 -0.1923 -0.1724
   31GLN      H  426   6.767   7.894   2.104 -0.6544 -3.0301  0.1694
   31GLN     CA  427   6.687   7.808   2.275 -0.3572 -0.3142 -0.3127
   31GLN     HA  428   6.594   7.816   2.331 -0.5714 -2.7808 -0.2128
   31GLN     CB  429   6.664   7.677   2.200  0.3783 -0.4478 -0.3061
   31GLN    HB1  430   6.654   7.594   2.270 -0.6437  1.3113  1.7347
   31GLN    HB2  431   6.741   7.652   2.126 -0.5724  0.0489 -1.4933
   31GLN     CG  432   6.529   7.682   2.129  0.2813  0.0567 -0.0935
   31GLN    HG1  433   6.453   7.711   2.201  0.2939 -0.7816  0.2694
   31GLN    HG2  434   6.534   7.757   2.051 -0.7130  0.3043  0.0696
   31GLN     CD  435   6.491   7.548   2.067  0.0301  0.2457 -0.3470
   31GLN    OE1  436   6.488   7.451   2.143  0.0344  0.6215  0.1364
   31GLN    NE2  437   6.447   7.535   1.942  0.4301  0.0468 -0.4696
   31GLN   HE21  438   6.466   7.611   1.878  0.3268 -0.0361 -0.5989
   31GLN   HE22  439   6.454   7.441   1.906  0.8879  0.1670 -0.7027
   31GLN      C  440   6.804   7.788   2.369 -0.0686  0.5856 -0.4689
   31GLN      O  441   6.915   7.825   2.329  0.1440 -0.1730 -0.5960
   32PRO      N  442   6.784   7.730   2.488  0.0025  0.2611 -0.6116
   32PRO     CD  443   6.877   7.732   2.600 -0.5653  0.2140 -0.1334
   32PRO    HD1  444   6.895   7.831   2.641  0.7855 -0.7198  1.6621
   32PRO    HD2  445   6.974   7.706   2.558 -0.9191  0.4353 -1.1299
   32PRO     CG  446   6.832   7.632   2.705  0.6475 -0.4535 -0.2407
   32PRO    HG1  447   6.794   7.681   2.795 -1.8255 -0.0539 -1.4227
   32PRO    HG2  448   6.918   7.572   2.737  0.8188  0.2132  0.6039
   32PRO     CB  449   6.718   7.555   2.639 -0.4426  0.4376  0.5703
   32PRO    HB1  450   6.767   7.474   2.585  0.0672  1.4687 -0.5609
   32PRO    HB2  451   6.636   7.514   2.698 -0.5226  0.5522  0.5383
   32PRO     CA  452   6.670   7.653   2.532  0.2692  0.2461  0.0676
   32PRO     HA  453   6.625   7.588   2.456 -0.1869 -0.4085  0.8789
   32PRO      C  454   6.555   7.740   2.582  0.2152 -0.0883  0.5279
   32PRO      O  455   6.580   7.842   2.646 -0.1880  0.5721 -0.3563
   33TYR      N  456   6.433   7.687   2.574 -0.0031  0.5134 -0.1824
   33TYR      H  457   6.413   7.594   2.541 -2.9310  0.4685  1.3470
   33TYR     CA  458   6.321   7.763   2.627  0.0204  0.5034 -0.1183
   33TYR     HA  459   6.335   7.870   2.611  0.3450  0.4945  0.0863
   33TYR     CB  460   6.200   7.730   2.542  0.0877  0.5140 -0.2193
   33TYR    HB1  461   6.111   7.784   2.575  0.3905  1.5463 -1.0410
   33TYR    HB2  462   6.180   7.622   2.541 -0.1108  0.5304 -2.0524
   33TYR     CG  463   6.220   7.764   2.396  0.1542 -0.0607 -0.3494
   33TYR    CD1  464   6.239   7.900   2.369 -0.0355  0.1460  0.5136
   33TYR    HD1  465   6.233   7.969   2.451 -0.6946 -2.0608  2.4177
   33TYR    CE1  466   6.250   7.945   2.236  0.6941 -0.3487  0.4024
   33TYR    HE1  467   6.260   8.049   2.211 -0.1539 -0.8744 -2.4593
   33TYR     CZ  468   6.238   7.850   2.133 -0.8977  0.1472  0.1120
   33TYR     OH  469   6.258   7.888   2.003 -0.4883 -0.1768  0.0805
   33TYR     HH  470   6.234   7.824   1.936  0.0562 -0.1312 -0.1681
   33TYR    CE2  471   6.218   7.714   2.160  0.3678 -0.1058 -0.1549
   33TYR    HE2  472   6.210   7.639   2.083  0.6472 -1.1973  0.8388
   33TYR    CD2  473   6.221   7.670   2.293  0.4244 -0.2281 -0.1966
   33TYR    HD2  474   6.198   7.566   2.315  1.6114 -0.3237  0.6396
   33TYR      C  475   6.296   7.750   2.777  0.3210  0.2615 -0.0874
   33TYR      O  476   6.323   7.647   2.837 -0.5524 -0.1645 -0.4142
   34GLY      N  477   6.251   7.859   2.839  0.0997 -0.1806  0.5395
   34GLY      H  478   6.216   7.936   2.782  2.7190  0.1993 -0.7088
   34GLY     CA  479   6.220   7.865   2.980 -0.0889  0.7964  0.4691
   34GLY    HA1  480   6.166   7.956   3.003 -1.1233  0.3862 -0.2780
   34GLY    HA2  481   6.156   7.782   3.012 -0.5497  1.1923  0.5819
   34GLY      C  482   6.349   7.860   3.061  0.2545 -0.1697 -0.1238
   34GLY      O  483   6.458   7.879   3.007 -0.0965  0.6771 -0.5432
   35GLN      N  484   6.338   7.844   3.193  0.5596  0.0508 -0.0704
   35GLN      H  485   6.245   7.841   3.234 -0.6729 -2.5213 -2.7025
   35GLN     CA  486   6.449   7.801   3.275  0.3492  0.3835  0.3967
   35GLN     HA  487   6.534   7.767   3.216  0.3374 -0.9158  1.0836
   35GLN     CB  488   6.493   7.920   3.359 -0.2123  1.0004 -0.1708
   35GLN    HB1  489   6.412   7.941   3.428 -0.2160 -0.0943  0.1726
   35GLN    HB2  490   6.569   7.873   3.422  0.1066  0.3325 -1.0151
   35GLN     CG  491   6.561   8.036   3.287 -0.5537  0.4906 -1.3384
   35GLN    HG1  492   6.490   8.066   3.210 -0.9033  2.8770 -0.1707
   35GLN    HG2  493   6.574   8.122   3.353 -0.7398 -0.8794  0.5457
   35GLN     CD  494   6.699   8.009   3.227  0.1679 -0.2411  0.5761
   35GLN    OE1  495   6.753   7.900   3.215  0.3340 -0.0908 -0.0571
   35GLN    NE2  496   6.751   8.122   3.178 -0.1863 -0.4549 -0.3191
   35GLN   HE21  497   6.851   8.123   3.163 -0.0962  1.3539  0.2141
   35GLN   HE22  498   6.711   8.212   3.201  0.8001  0.5190 -2.2114
   35GLN      C  499   6.411   7.682   3.363 -0.7995  0.2042 -0.3144
   35GLN      O  500   6.369   7.699   3.478 -0.0826  0.1995 -0.0483
   36GLN      N  501   6.424   7.560   3.312 -0.2799  0.3945 -0.6475
   36GLN      H  502   6.477   7.547   3.227  0.3078 -2.8923  0.0960
   36GLN     CA  503   6.369   7.436   3.364  0.2552  0.4543  0.0716
   36GLN     HA  504   6.340   7.468   3.465  0.1631  0.9633 -0.1123
   36GLN     CB  505   6.246   7.390   3.287  0.5177 -0.3354  0.1214
   36GLN    HB1  506   6.219   7.293   3.330 -0.3019  0.0640  0.5348
   36GLN    HB2  507   6.269   7.374   3.182 -1.2904 -2.9477  0.0150
   36GLN     CG  508   6.131   7.485   3.320  0.4011 -0.1897 -0.6912
   36GLN    HG1  509   6.160   7.587   3.293  0.8368 -0.5627 -1.7069
   36GLN    HG2  510   6.107   7.485   3.426 -0.0958  0.3481 -0.7950
   36GLN     CD  511   6.000   7.448   3.253 -0.0681  0.4800 -0.1584
   36GLN    OE1  512   5.956   7.509   3.156 -0.2516 -0.6213 -0.7915
   36GLN    NE2  513   5.920   7.361   3.315  0.0714  0.3871 -0.1074
   36GLN   HE21  514   5.948   7.328   3.406  0.2775  1.8099  0.3747
   36GLN   HE22  515   5.828   7.350   3.273  1.0423  0.8052 -2.5420
   36GLN      C  516   6.467   7.320   3.362 -0.2042  0.0686 -0.2233
   36GLN      O  517   6.551   7.315   3.272 -0.0029  0.4545 -0.0578
   37SER      N  518   6.452   7.229   3.458  0.3531 -0.1809 -0.3703
   37SER      H  519   6.370   7.235   3.517  1.6150  1.3575  1.3259
   37SER     CA  520   6.525   7.104   3.470  0.4030 -0.1265 -0.0952
   37SER     HA  521   6.629   7.123   3.441  0.4839 -1.2024 -0.5741
   37SER     CB  522   6.543   7.064   3.616 -0.2850  0.1594  0.0701
   37SER    HB1  523   6.450   7.065   3.672  0.7730 -0.8873  1.9415
   37SER    HB2  524   6.579   6.961   3.617  2.5379  1.0709  0.9135
   37SER     OG  525   6.636   7.147   3.681  0.1734 -0.6058  0.4136
   37SER     HG  526   6.703   7.096   3.727 -0.6826 -2.6446 -0.4757
   37SER      C  527   6.465   6.999   3.378  0.4388 -0.5401  0.3546
   37SER      O  528   6.435   6.888   3.423 -0.2037 -0.3364  0.4480
   38TYR      N  529   6.428   7.041   3.257  0.3122 -0.8655  0.2791
   38TYR      H  530   6.461   7.132   3.228 -0.8144  0.3948  2.6559
   38TYR     CA  531   6.358   6.965   3.155 -0.7849  0.4002  0.0540
   38TYR     HA  532   6.369   6.857   3.165 -0.2363  0.2371 -1.9720
   38TYR     CB  533   6.209   6.997   3.157 -0.7142  0.7196  0.3869
   38TYR    HB1  534   6.167   6.963   3.062 -0.2757  3.1568 -0.7553
   38TYR    HB2  535   6.192   7.104   3.158  0.0258  0.8548 -0.4806
   38TYR     CG  536   6.131   6.936   3.271 -0.4834 -0.4628 -0.0753
   38TYR    CD1  537   6.073   7.024   3.363  0.1563 -0.1625  0.0459
   38TYR    HD1  538   6.097   7.128   3.354  1.8168 -0.6644 -2.1349
   38TYR    CE1  539   6.016   6.974   3.481 -0.7258  0.3960 -0.1308
   38TYR    HE1  540   5.987   7.033   3.567 -0.5996  0.6711 -0.2752
   38TYR     CZ  541   5.996   6.835   3.493  0.3719  0.2307 -0.0741
   38TYR     OH  542   5.933   6.789   3.605 -0.6233  0.0672 -0.6858
   38TYR     HH  543   5.921   6.694   3.598  1.3444 -0.1848 -1.3452
   38TYR    CE2  544   6.044   6.743   3.398  0.1727  0.0098  0.0377
   38TYR    HE2  545   6.033   6.636   3.406 -2.3532  0.2493  0.5614
   38TYR    CD2  546   6.115   6.798   3.291  0.3065 -0.5701 -0.1733
   38TYR    HD2  547   6.154   6.731   3.216 -1.1380  1.6341 -3.1277
   38TYR      C  548   6.415   6.988   3.016 -0.1194 -0.2769  0.2046
   38TYR      O  549   6.465   7.094   2.977 -0.0554 -0.3908 -0.0208
   39SER      N  550   6.390   6.886   2.935  0.0003 -0.1386 -0.0073
   39SER      H  551   6.359   6.805   2.987 -0.9841  1.2494  1.6298
   39SER     CA  552   6.409   6.883   2.791  0.5643  0.2758  0.0537
   39SER     HA  553   6.496   6.947   2.779  0.7248 -0.0489 -0.5554
   39SER     CB  554   6.451   6.746   2.738  0.2034  0.1488  0.0875
   39SER    HB1  555   6.492   6.744   2.637  1.6090 -2.1614  0.6354
   39SER    HB2  556   6.355   6.696   2.734 -1.2747  2.8540 -2.2707
   39SER     OG  557   6.541   6.685   2.828  0.0212 -0.3036 -0.0383
   39SER     HG  558   6.558   6.606   2.777  1.4445 -0.6843  0.9609
   39SER      C  559   6.302   6.946   2.703  0.3745  0.1544  0.1986
   39SER      O  560   6.185   6.965   2.736  0.2047  0.3784 -0.5135
   40GLY      N  561   6.336   6.974   2.577  0.0845 -0.3372  0.0087
   40GLY      H  562   6.435   6.962   2.560  0.3153  3.2218 -2.0613
   40GLY     CA  563   6.258   7.019   2.464  0.0731  0.2707  0.2546
   40GLY    HA1  564   6.205   7.109   2.494  0.1918 -0.0140  1.3562
   40GLY    HA2  565   6.320   7.045   2.378 -0.5402 -2.6097 -1.1991
   40GLY      C  566   6.159   6.915   2.412  0.3927  0.0497  0.0770
   40GLY      O  567   6.159   6.805   2.467 -0.3289  0.0612  0.1131
   41TYR      N  568   6.089   6.940   2.302  0.3738  0.0971  0.0993
   41TYR      H  569   6.096   7.032   2.260  1.5538 -0.7616 -1.7232
   41TYR     CA  570   5.983   6.860   2.243  0.4960 -0.0508  0.0794
   41TYR     HA  571   5.893   6.856   2.305  0.2122 -1.5978 -0.4026
   41TYR     CB  572   5.941   6.935   2.117  0.0884  0.1278  0.3175
   41TYR    HB1  573   6.027   6.961   2.055 -0.3566  0.9191  0.0203
   41TYR    HB2  574   5.883   7.022   2.148 -2.9224 -2.1830  1.6018
   41TYR     CG  575   5.838   6.860   2.036 -0.0202  0.4567  0.1483
   41TYR    CD1  576   5.877   6.788   1.922 -0.3026 -0.3042  0.5227
   41TYR    HD1  577   5.981   6.782   1.892 -0.1703  1.1252  0.5949
   41TYR    CE1  578   5.786   6.715   1.845 -0.1969  0.4852 -0.3730
   41TYR    HE1  579   5.820   6.661   1.759  0.6453  0.2367  0.1059
   41TYR     CZ  580   5.649   6.725   1.878 -0.2228 -0.2192 -0.2699
   41TYR     OH  581   5.553   6.653   1.812 -0.3449 -0.1589 -0.1581
   41TYR     HH  582   5.587   6.616   1.731 -1.9192 -2.5316  0.1532
   41TYR    CE2  583   5.607   6.795   1.993  0.6043  0.1069 -0.1605
   41TYR    HE2  584   5.502   6.795   2.017  0.2759 -1.2223 -1.4062
   41TYR    CD2  585   5.704   6.855   2.074  0.0942  0.0317  0.5150
   41TYR    HD2  586   5.676   6.905   2.166 -1.9464 -1.4697  0.7887
   41TYR      C  587   6.031   6.719   2.212 -0.1303 -0.2291 -0.0955
   41TYR      O  588   6.142   6.697   2.165  0.2839 -0.1693  0.8280
   42SER      N  589   5.938   6.624   2.224 -0.3630 -0.0517 -0.4516
   42SER      H  590   5.854   6.638   2.278  0.3331 -2.3281  1.4314
   42SER     CA  591   5.956   6.482   2.203  0.5957 -0.0043 -0.0025
   42SER     HA  592   6.059   6.460   2.232  0.8560  1.0303 -0.1260
   42SER     CB  593   5.864   6.408   2.299  0.8127 -0.2382  0.0270
   42SER    HB1  594   5.760   6.431   2.274  0.8254  1.2056  1.1880
   42SER    HB2  595   5.876   6.301   2.283 -1.0544 -0.4140 -0.4958
   42SER     OG  596   5.889   6.454   2.431  0.0281 -0.6001  0.3068
   42SER     HG  597   5.828   6.402   2.485 -1.7216  2.3736  1.4000
   42SER      C  598   5.930   6.446   2.057  0.2626  0.3426 -0.0273
   42SER      O  599   5.813   6.424   2.026  0.5136 -0.8727 -0.1400
   43GLN      N  600   6.030   6.441   1.970  0.1330 -0.0446 -0.1533
   43GLN      H  601   6.122   6.455   2.009 -0.3291  2.4380  0.1664
   43GLN     CA  602   6.009   6.395   1.834 -0.1189  0.6213 -0.3407
   43GLN     HA  603   5.928   6.454   1.790  0.1688  2.7951  1.8215
   43GLN     CB  604   6.134   6.420   1.750 -0.1709 -0.2403 -0.6772
   43GLN    HB1  605   6.116   6.414   1.642 -2.6279 -0.0345 -0.3337
   43GLN    HB2  606   6.208   6.345   1.778 -0.5342 -0.8350 -1.2507
   43GLN     CG  607   6.192   6.561   1.748 -0.9000  0.0687 -0.4387
   43GLN    HG1  608   6.117   6.631   1.712 -0.1094  0.8594 -0.5700
   43GLN    HG2  609   6.218   6.580   1.852 -3.8306 -0.1426  0.4393
   43GLN     CD  610   6.322   6.569   1.669 -0.4421  0.1679  0.3129
   43GLN    OE1  611   6.423   6.512   1.706 -0.0341  0.7769  0.1536
   43GLN    NE2  612   6.321   6.634   1.552 -0.3118 -0.4880 -0.0601
   43GLN   HE21  613   6.413   6.655   1.518  0.3292 -3.9714 -0.8293
   43GLN   HE22  614   6.233   6.656   1.507 -1.0627  0.4070  1.7318
   43GLN      C  615   5.976   6.247   1.817 -0.5529  0.6055  0.5773
   43GLN      O  616   6.018   6.163   1.896  0.0205  0.2270 -0.1233
   44SER      N  617   5.936   6.214   1.694  0.7304 -0.3930  0.4076
   44SER      H  618   5.926   6.282   1.620  1.4703 -0.0768  0.5903
   44SER     CA  619   5.908   6.079   1.650 -0.0208 -0.1842  0.2197
   44SER     HA  620   5.869   6.088   1.549 -0.3457  1.4682  0.4667
   44SER     CB  621   6.042   6.006   1.639  0.1036 -0.0046  0.5152
   44SER    HB1  622   6.029   5.912   1.585  0.6066  0.7511 -0.9649
   44SER    HB2  623   6.091   5.992   1.735 -1.2506 -3.9363  0.8178
   44SER     OG  624   6.138   6.083   1.570 -0.3020 -0.1370 -0.2079
   44SER     HG  625   6.142   6.058   1.477  0.0467  1.9480 -0.7859
   44SER      C  626   5.806   5.999   1.729 -0.3108  0.2162  0.2508
   44SER      O  627   5.820   5.877   1.736 -0.2984  0.1820 -0.3719
   45THR      N  628   5.723   6.067   1.810 -0.5343  0.1954  0.0419
   45THR      H  629   5.726   6.167   1.803 -1.1932  0.3772  1.9693
   45THR     CA  630   5.602   6.010   1.864 -0.0424 -0.7025  0.2266
   45THR     HA  631   5.617   5.902   1.871  2.4386 -0.5623 -1.6860
   45THR     CB  632   5.572   6.063   2.004  0.5990  0.4029 -0.0445
   45THR     HB  633   5.486   6.015   2.050  1.1920  1.4931  2.4021
   45THR    CG2  634   5.681   6.045   2.110  0.1149 -0.8991  0.2545
   45THR   HG21  635   5.653   6.089   2.206  1.6898 -0.0062  0.3475
   45THR   HG22  636   5.702   5.939   2.114  1.1646 -0.6867  0.5762
   45THR   HG23  637   5.772   6.090   2.069  0.4097 -2.9099 -1.4568
   45THR    OG1  638   5.551   6.202   1.992 -0.2580  0.2549 -0.3018
   45THR    HG1  639   5.517   6.235   2.076 -0.2674 -0.4420 -0.0198
   45THR      C  640   5.487   6.020   1.765  0.3464 -0.0903 -0.1729
   45THR      O  641   5.464   6.118   1.695  0.2503  0.0551  0.0632
   46ASP      N  642   5.406   5.914   1.757  0.3651 -0.0696 -0.6866
   46ASP      H  643   5.432   5.838   1.819  0.5457  0.1494 -0.4919
   46ASP     CA  644   5.290   5.890   1.673 -0.0996 -0.0566 -0.0570
   46ASP     HA  645   5.278   5.782   1.675  0.5003 -0.2373 -2.8887
   46ASP     CB  646   5.167   5.943   1.746 -0.2232 -0.5627  0.1100
   46ASP    HB1  647   5.175   6.052   1.749 -2.6888 -0.2665 -1.2956
   46ASP    HB2  648   5.170   5.912   1.851  1.8922  1.5514  0.7830
   46ASP     CG  649   5.033   5.906   1.684 -0.1783 -0.2968 -0.1443
   46ASP    OD1  650   5.008   5.785   1.667  0.5179 -0.5515  0.5636
   46ASP    OD2  651   4.945   5.995   1.678 -0.1432 -0.2603 -0.1139
   46ASP      C  652   5.302   5.931   1.527  0.1153  0.0145 -0.0205
   46ASP      O  653   5.226   6.009   1.471  0.2297  0.3472  0.2865
   47THR      N  654   5.399   5.867   1.461  0.0798 -0.0287 -0.0316
   47THR      H  655   5.455   5.796   1.506  0.7225  0.6583  0.2670
   47THR     CA  656   5.445   5.898   1.328  0.2300 -0.4476 -0.0804
   47THR     HA  657   5.456   6.007   1.332  2.8561 -0.6170 -0.6909
   47THR     CB  658   5.580   5.834   1.297  0.3664 -0.3507  0.3139
   47THR     HB  659   5.603   5.833   1.191  0.2030 -1.9131  0.2804
   47THR    CG2  660   5.696   5.888   1.381 -0.1644 -0.5743  1.2105
   47THR   HG21  661   5.702   5.995   1.360  0.2376 -0.8289 -0.0868
   47THR   HG22  662   5.676   5.865   1.485 -0.0731  0.6713  1.5133
   47THR   HG23  663   5.788   5.846   1.338 -0.7266  0.6214 -1.3861
   47THR    OG1  664   5.574   5.697   1.328 -0.3584 -0.3396  0.2323
   47THR    HG1  665   5.665   5.668   1.332  1.0920  3.7017  1.7381
   47THR      C  666   5.345   5.865   1.218  0.1423 -0.0504 -0.1223
   47THR      O  667   5.244   5.799   1.241  0.2424 -0.3813 -0.6261
   48SER      N  668   5.377   5.908   1.096  0.0843  0.4448  0.0325
   48SER      H  669   5.463   5.960   1.090 -0.9654  2.9852  3.8979
   48SER     CA  670   5.301   5.878   0.976 -0.1307 -0.1918  0.3200
   48SER     HA  671   5.197   5.905   0.995 -0.1775  0.8756 -1.1893
   48SER     CB  672   5.347   5.972   0.864  0.3878 -0.0464  0.6524
   48SER    HB1  673   5.451   5.950   0.841  0.8267  1.0724  1.5000
   48SER    HB2  674   5.283   5.957   0.777  0.6649 -2.1219  0.7559
   48SER     OG  675   5.339   6.106   0.905 -0.3888  0.2473 -0.4156
   48SER     HG  676   5.419   6.126   0.954 -0.7352 -0.9581  0.6893
   48SER      C  677   5.316   5.736   0.925  0.0288  0.0003 -0.1790
   48SER      O  678   5.428   5.688   0.913 -0.0700 -0.1484 -0.5309
   49GLY      N  679   5.205   5.670   0.890 -0.0411 -0.1205  0.2599
   49GLY      H  680   5.117   5.719   0.896  0.3350  0.5185  0.6800
   49GLY     CA  681   5.195   5.529   0.856 -0.4601  0.0497 -0.3548
   49GLY    HA1  682   5.231   5.475   0.944 -2.4342  1.1328  1.1943
   49GLY    HA2  683   5.089   5.508   0.844 -0.3294  0.0871 -1.7018
   49GLY      C  684   5.259   5.490   0.724  0.2441  0.0893 -0.0303
   49GLY      O  685   5.255   5.572   0.633 -0.2415 -0.0693 -0.1539
   50TYR      N  686   5.292   5.363   0.700 -0.5466 -0.1381  0.0755
   50TYR      H  687   5.265   5.300   0.774  2.1491 -0.9773  0.4557
   50TYR     CA  688   5.347   5.306   0.579  0.3569  0.5059  0.1730
   50TYR     HA  689   5.437   5.365   0.563 -1.1492  2.4233 -1.9385
   50TYR     CB  690   5.384   5.160   0.601 -0.0566  0.3113 -0.4009
   50TYR    HB1  691   5.294   5.098   0.604  0.1260  0.0742  0.2266
   50TYR    HB2  692   5.446   5.151   0.690 -0.0453  2.1200 -0.1871
   50TYR     CG  693   5.451   5.095   0.482 -0.0274  0.0841 -0.2605
   50TYR    CD1  694   5.381   5.057   0.367 -0.3530  0.6311 -0.2448
   50TYR    HD1  695   5.274   5.056   0.356 -0.3698 -1.3385 -0.1469
   50TYR    CE1  696   5.448   4.995   0.261 -0.3092 -0.4882  0.4234
   50TYR    HE1  697   5.396   4.966   0.171  2.3569 -0.5832 -1.2188
   50TYR     CZ  698   5.587   4.973   0.273 -0.3000 -0.4366  0.4141
   50TYR     OH  699   5.657   4.920   0.169 -0.4097 -0.5031  0.3737
   50TYR     HH  700   5.749   4.921   0.198 -0.4006  0.5462  0.3640
   50TYR    CE2  701   5.661   5.016   0.385 -0.0019 -0.4448  0.2206
   50TYR    HE2  702   5.768   5.002   0.387  0.1256 -0.2302 -2.3263
   50TYR    CD2  703   5.590   5.077   0.489 -0.0108  0.2403 -0.1779
   50TYR    HD2  704   5.642   5.101   0.580  3.4199 -1.4017 -1.5508
   50TYR      C  705   5.253   5.321   0.459  0.1553 -0.1702  0.2416
   50TYR      O  706   5.143   5.266   0.458  0.1827 -0.2235  0.1080
   51GLY      N  707   5.297   5.400   0.360 -0.2411 -0.4885 -0.1880
   51GLY      H  708   5.375   5.463   0.368 -1.1132  0.6483 -0.4267
   51GLY     CA  709   5.218   5.426   0.241  0.2957  0.1473 -0.4065
   51GLY    HA1  710   5.163   5.340   0.204  0.8941  0.7301 -2.7784
   51GLY    HA2  711   5.290   5.455   0.165 -0.9167 -0.8769 -1.9885
   51GLY      C  712   5.116   5.539   0.249  0.2986  0.1054  0.3290
   51GLY      O  713   5.056   5.568   0.146  0.6714  0.0143  0.0796
   52GLN      N  714   5.096   5.605   0.363 -0.3345  0.0969  0.2238
   52GLN      H  715   5.147   5.578   0.446  1.2868  3.9954  0.7068
   52GLN     CA  716   4.995   5.705   0.391 -0.3990  0.1341 -0.1359
   52GLN     HA  717   4.917   5.698   0.316 -0.0335 -0.2271 -0.4880
   52GLN     CB  718   4.939   5.687   0.532  0.5992 -0.0475  0.2478
   52GLN    HB1  719   4.867   5.766   0.552 -0.4253 -0.9353  0.1603
   52GLN    HB2  720   5.032   5.682   0.588  0.6256 -2.9599  0.1404
   52GLN     CG  721   4.870   5.550   0.536  0.9208 -0.2063  0.4207
   52GLN    HG1  722   4.811   5.529   0.447  1.5411 -2.0558  0.4143
   52GLN    HG2  723   4.946   5.473   0.547 -1.0952 -2.8015 -2.2390
   52GLN     CD  724   4.771   5.546   0.652 -0.1839 -0.0197 -0.4998
   52GLN    OE1  725   4.814   5.548   0.767  0.2105  0.2198 -0.6511
   52GLN    NE2  726   4.641   5.554   0.623 -0.4865 -0.7988  0.5709
   52GLN   HE21  727   4.587   5.573   0.705  2.1834  0.6601  2.1301
   52GLN   HE22  728   4.608   5.559   0.527  0.2137 -0.0418  0.3599
   52GLN      C  729   5.053   5.846   0.396  0.3065 -0.1093 -1.0262
   52GLN      O  730   5.170   5.864   0.427 -0.0018  0.2602 -0.0136
   53SER      N  731   4.966   5.945   0.375 -0.0199 -0.1980 -0.1584
   53SER      H  732   4.871   5.915   0.361 -0.0301 -2.2731  3.2400
   53SER     CA  733   4.997   6.087   0.367 -0.1465 -0.1643 -0.0705
   53SER     HA  734   5.063   6.105   0.282  1.1777 -0.4452  0.8572
   53SER     CB  735   4.867   6.164   0.349 -0.2276 -0.2192  0.2736
   53SER    HB1  736   4.828   6.131   0.253 -0.5619  0.9986 -0.0298
   53SER    HB2  737   4.891   6.270   0.336 -0.4609 -0.3319 -1.3423
   53SER     OG  738   4.775   6.133   0.450 -0.3543 -0.2669  0.1434
   53SER     HG  739   4.686   6.115   0.418 -0.4019  0.3036 -0.0550
   53SER      C  740   5.074   6.138   0.488  0.4393 -0.3640 -0.3542
   53SER      O  741   5.059   6.091   0.600  0.0951  0.0574 -0.2256
   54SER      N  742   5.167   6.232   0.469  0.0563  0.0834 -0.0131
   54SER      H  743   5.190   6.262   0.375  1.5152  0.4855  0.4574
   54SER     CA  744   5.242   6.290   0.578  0.0222 -0.5963  0.3789
   54SER     HA  745   5.259   6.214   0.654  0.2550  0.4773  1.4371
   54SER     CB  746   5.376   6.327   0.513 -0.2681 -0.3015 -0.0593
   54SER    HB1  747   5.358   6.373   0.416  0.4195 -0.5713 -0.3173
   54SER    HB2  748   5.425   6.397   0.582 -1.9999  1.0773 -0.1406
   54SER     OG  749   5.454   6.211   0.496 -0.5512 -0.4836 -0.1242
   54SER     HG  750   5.531   6.231   0.442  0.2694 -0.8459  0.8712
   54SER      C  751   5.176   6.412   0.640  0.4759 -0.0570 -0.1830
   54SER      O  752   5.074   6.459   0.591  0.1352 -0.3332  0.2614
   55TYR      N  753   5.218   6.459   0.758 -0.4031 -0.2533  0.2141
   55TYR      H  754   5.281   6.400   0.812 -0.7566 -0.6760  0.1683
   55TYR     CA  755   5.169   6.576   0.828  0.1953  0.3687 -0.3997
   55TYR     HA  756   5.064   6.563   0.853  0.4681  0.0703  0.6282
   55TYR     CB  757   5.248   6.587   0.958 -0.3146 -0.1443 -0.0401
   55TYR    HB1  758   5.223   6.686   0.997  0.8241 -0.0932  0.6286
   55TYR    HB2  759   5.355   6.582   0.935  0.0186  2.0657  0.7258
   55TYR     CG  760   5.207   6.487   1.063  0.1519 -0.0171  0.2693
   55TYR    CD1  761   5.107   6.529   1.151  0.4796  0.3794  0.4546
   55TYR    HD1  762   5.030   6.599   1.120  0.6840  0.1244 -0.6705
   55TYR    CE1  763   5.085   6.460   1.270 -0.1790  0.4972  0.4042
   55TYR    HE1  764   4.994   6.470   1.328 -1.0157 -0.0988 -0.7720
   55TYR     CZ  765   5.175   6.361   1.314  0.0339  0.3857 -0.2844
   55TYR     OH  766   5.174   6.298   1.435  0.9842  0.5976 -0.1564
   55TYR     HH  767   5.217   6.213   1.436 -1.0103 -0.4815  0.8810
   55TYR    CE2  768   5.288   6.334   1.234  0.2896  0.2119  0.1314
   55TYR    HE2  769   5.364   6.274   1.280 -0.1459  0.0235  0.6093
   55TYR    CD2  770   5.303   6.396   1.109  0.0941 -0.2934 -0.1455
   55TYR    HD2  771   5.397   6.389   1.055  1.1389  0.7325  1.4472
   55TYR      C  772   5.173   6.709   0.753  0.1392  0.5405 -0.0994
   55TYR      O  773   5.284   6.744   0.714  0.0837 -0.1903 -0.9594
   56SER      N  774   5.064   6.786   0.753 -0.2271  0.0303  0.2405
   56SER      H  775   4.976   6.748   0.786 -1.0877  2.5448  1.0627
   56SER     CA  776   5.058   6.926   0.718  0.3156 -0.0868 -0.3326
   56SER     HA  777   5.103   6.945   0.620  0.2463 -0.4008 -0.4248
   56SER     CB  778   4.912   6.971   0.718  0.4033  0.2039 -0.4039
   56SER    HB1  779   4.916   7.078   0.699 -1.3642  0.1547 -1.2131
   56SER    HB2  780   4.877   6.958   0.820  3.1984 -0.6411  0.5409
   56SER     OG  781   4.830   6.906   0.623 -0.1016 -0.1059  0.2401
   56SER     HG  782   4.738   6.918   0.648 -0.1450 -0.9678  0.5540
   56SER      C  783   5.136   7.003   0.824  0.1880 -0.4323  0.0129
   56SER      O  784   5.206   7.097   0.787 -0.2203  0.0207  0.3716
   57SER      N  785   5.130   6.961   0.950 -0.0672  0.3773  0.2729
   57SER      H  786   5.075   6.883   0.981  1.6365 -0.5069  1.2399
   57SER     CA  787   5.203   7.017   1.062  0.5115 -0.2180  0.1985
   57SER     HA  788   5.295   7.063   1.024  0.1982  0.1348 -0.1385
   57SER     CB  789   5.117   7.116   1.141  0.0464 -0.4128 -0.0617
   57SER    HB1  790   5.030   7.052   1.140  0.4643 -1.0147  0.9415
   57SER    HB2  791   5.168   7.147   1.233 -1.6243  0.6354  0.5528
   57SER     OG  792   5.097   7.233   1.065  0.4747 -0.1439  0.2306
   57SER     HG  793   5.073   7.308   1.120  0.3489 -0.7541  1.0191
   57SER      C  794   5.244   6.911   1.163 -0.0154 -0.2341  0.3951
   57SER      O  795   5.169   6.815   1.184 -0.2418 -0.0914  0.2422
   58TYR      N  796   5.351   6.929   1.241  0.3435 -0.5396 -0.0218
   58TYR      H  797   5.410   7.010   1.224  0.0358 -0.9902 -4.2756
   58TYR     CA  798   5.401   6.847   1.349 -0.2318 -0.6826  0.1425
   58TYR     HA  799   5.322   6.788   1.395 -0.6274 -1.2151 -1.1751
   58TYR     CB  800   5.499   6.740   1.303  0.2773 -0.0716 -0.2059
   58TYR    HB1  801   5.584   6.801   1.270  1.3219 -1.9532 -1.1756
   58TYR    HB2  802   5.466   6.692   1.211  0.1282 -3.2955  1.4075
   58TYR     CG  803   5.536   6.629   1.398  0.1662  0.0439 -0.0284
   58TYR    CD1  804   5.669   6.628   1.442  0.1552  0.5828  0.0312
   58TYR    HD1  805   5.747   6.687   1.395  3.0364 -2.3045  0.7907
   58TYR    CE1  806   5.702   6.527   1.533 -0.3609  0.4353  0.0524
   58TYR    HE1  807   5.805   6.513   1.560 -0.2717 -1.7266 -1.1275
   58TYR     CZ  808   5.610   6.427   1.572 -0.0341  0.4404  0.8531
   58TYR     OH  809   5.651   6.316   1.641  0.3724 -0.0528 -0.1447
   58TYR     HH  810   5.575   6.264   1.671  0.8239  0.8285  2.9393
   58TYR    CE2  811   5.476   6.438   1.532  0.2965  0.1636 -0.3964
   58TYR    HE2  812   5.403   6.374   1.579  0.5411  1.3599  1.7428
   58TYR    CD2  813   5.438   6.543   1.448  0.0307 -0.2490 -0.7957
   58TYR    HD2  814   5.333   6.553   1.424 -0.2898 -1.1159  0.1938
   58TYR      C  815   5.474   6.928   1.456 -0.2899 -0.4396 -0.0023
   58TYR      O  816   5.541   7.025   1.418 -0.0954 -0.4347  0.3537
   59GLY      N  817   5.454   6.902   1.585  0.0239 -0.1050  0.1181
   59GLY      H  818   5.403   6.821   1.617  2.1195 -1.2143  0.8265
   59GLY     CA  819   5.500   6.978   1.699 -0.2029  0.1202  0.0605
   59GLY    HA1  820   5.452   7.076   1.699 -1.7150 -0.5845  0.4561
   59GLY    HA2  821   5.485   6.920   1.790 -0.2120  0.0608  0.0209
   59GLY      C  822   5.651   6.997   1.698 -0.2041  0.1165 -0.3707
   59GLY      O  823   5.731   6.924   1.641 -0.1797  0.0459 -0.2464
   60GLN      N  824   5.690   7.103   1.770 -0.4197  0.0627 -0.1750
   60GLN      H  825   5.615   7.141   1.827 -1.2298 -1.6879  0.0037
   60GLN     CA  826   5.825   7.153   1.785 -0.2805 -0.2858 -0.2509
   60GLN     HA  827   5.891   7.066   1.778 -1.1150 -1.1710  1.8140
   60GLN     CB  828   5.861   7.257   1.680 -0.1817 -0.2784 -0.2092
   60GLN    HB1  829   5.960   7.292   1.709 -1.2601  2.3943  0.5252
   60GLN    HB2  830   5.791   7.337   1.699 -0.2406  0.2739 -2.4781
   60GLN     CG  831   5.861   7.213   1.533 -0.2847 -0.3105 -0.1995
   60GLN    HG1  832   5.759   7.183   1.508 -0.5440 -0.4577  0.9569
   60GLN    HG2  833   5.922   7.124   1.518 -1.7859 -1.0677 -2.1071
   60GLN     CD  834   5.910   7.320   1.437  0.2350 -0.1546  0.2320
   60GLN    OE1  835   5.954   7.430   1.469  0.1535 -0.0968  0.1445
   60GLN    NE2  836   5.903   7.285   1.308 -0.4330 -0.7320  0.4161
   60GLN   HE21  837   5.866   7.194   1.285 -0.2635 -0.7842  0.3455
   60GLN   HE22  838   5.933   7.361   1.248  0.8387 -0.7960  0.9260
   60GLN      C  839   5.846   7.197   1.929  0.3411 -0.0900 -0.3989
   60GLN      O  840   5.750   7.224   2.002  0.7870 -0.7031  0.4275
   61SER      N  841   5.971   7.230   1.962  0.2853 -0.5560  0.3009
   61SER      H  842   6.043   7.214   1.894  0.3048  0.1962  0.1328
   61SER     CA  843   6.020   7.309   2.074 -0.1063  0.2704 -0.0977
   61SER     HA  844   5.971   7.269   2.163  0.8559  1.5316  1.0273
   61SER     CB  845   6.171   7.301   2.096 -0.0738  0.1510 -0.3662
   61SER    HB1  846   6.219   7.300   1.998 -0.7839  0.3615 -0.7241
   61SER    HB2  847   6.203   7.382   2.160  1.1327 -0.0655 -0.6735
   61SER     OG  848   6.195   7.175   2.155  0.5347  0.4211 -0.0398
   61SER     HG  849   6.281   7.148   2.122  0.7153  1.7011 -0.7068
   61SER      C  850   5.981   7.455   2.054 -0.1679  0.2579 -0.0723
   61SER      O  851   6.001   7.499   1.941 -0.4773  0.1991 -0.1485
   62GLN      N  852   5.920   7.517   2.155  0.1587  0.0837  0.2384
   62GLN      H  853   5.887   7.455   2.228  0.0599 -0.5498 -0.3268
   62GLN     CA  854   5.876   7.654   2.144 -0.3990 -0.0913  0.2445
   62GLN     HA  855   5.942   7.700   2.070 -1.6156  0.7224 -0.3864
   62GLN     CB  856   5.732   7.663   2.094 -0.5289 -0.2420  0.5889
   62GLN    HB1  857   5.708   7.769   2.097 -0.6543 -0.2717  0.6405
   62GLN    HB2  858   5.675   7.611   2.171  2.5316 -3.7066  0.7833
   62GLN     CG  859   5.697   7.593   1.963  0.2750  0.0744  0.2004
   62GLN    HG1  860   5.723   7.487   1.957 -0.0573 -0.0577  1.0756
   62GLN    HG2  861   5.589   7.608   1.967  0.3867  1.1183 -0.2728
   62GLN     CD  862   5.747   7.661   1.836 -0.1209 -0.0092 -0.0015
   62GLN    OE1  863   5.828   7.753   1.846 -0.0251 -0.0726 -0.2002
   62GLN    NE2  864   5.703   7.628   1.714 -0.0539 -0.2138  0.0290
   62GLN   HE21  865   5.627   7.563   1.703 -0.6432  0.5420 -0.4233
   62GLN   HE22  866   5.719   7.692   1.637 -1.2079  0.6788  0.5154
   62GLN      C  867   5.882   7.732   2.274  0.0570 -0.6263  0.5418
   62GLN      O  868   5.891   7.670   2.380  0.5499 -0.4004  0.6364
   63ASN      N  869   5.884   7.865   2.262 -0.4980 -0.6723 -0.0776
   63ASN      H  870   5.888   7.904   2.169 -0.4465  0.1227  0.2563
   63ASN     CA  871   5.874   7.962   2.368 -0.3383  0.0435 -0.7091
   63ASN     HA  872   5.951   7.943   2.444 -1.7051  0.3186  0.8036
   63ASN     CB  873   5.904   8.099   2.308  0.0312  0.2341 -0.1023
   63ASN    HB1  874   6.003   8.088   2.263  0.0426 -1.3033  0.2656
   63ASN    HB2  875   5.826   8.135   2.241  0.9369 -0.0144 -1.3203
   63ASN     CG  876   5.917   8.204   2.418  0.2958  0.2474 -0.1451
   63ASN    OD1  877   5.940   8.173   2.534  0.0561  0.0387 -0.1532
   63ASN    ND2  878   5.918   8.331   2.375  0.0396  0.0973 -0.6123
   63ASN   HD21  879   5.911   8.352   2.277  0.1944  1.4086 -0.3571
   63ASN   HD22  880   5.907   8.397   2.451 -0.1885  1.1149 -1.5119
   63ASN      C  881   5.737   7.962   2.434 -0.0925 -0.7959 -0.1852
   63ASN      O  882   5.642   7.923   2.366 -0.3639 -0.1758 -0.1667
   64THR      N  883   5.719   8.011   2.557 -0.0491 -0.9463 -0.1181
   64THR      H  884   5.795   8.062   2.601 -0.1482  0.4855 -1.5354
   64THR     CA  885   5.586   8.033   2.608  0.1173  0.3358 -0.2023
   64THR     HA  886   5.525   7.946   2.582  1.9916 -0.6258 -1.5455
   64THR     CB  887   5.580   8.057   2.759 -0.0440  0.1847 -0.1838
   64THR     HB  888   5.477   8.087   2.777 -0.8627 -2.5951  0.2711
   64THR    CG2  889   5.613   7.934   2.843  0.1489  0.5725  0.3075
   64THR   HG21  890   5.627   7.968   2.946  0.2635  1.4211  0.0207
   64THR   HG22  891   5.536   7.858   2.829  3.0620 -2.6336  0.2602
   64THR   HG23  892   5.698   7.876   2.806 -1.7886 -0.7014 -2.4957
   64THR    OG1  893   5.672   8.159   2.787  0.6313 -0.6209  0.5977
   64THR    HG1  894   5.624   8.242   2.778  0.3794 -0.6989  1.2141
   64THR      C  895   5.511   8.139   2.528 -0.3019  0.1409 -0.0698
   64THR      O  896   5.565   8.243   2.493  0.0760 -0.1199 -0.2762
   65GLY      N  897   5.385   8.113   2.491 -0.4363  0.1091  0.3968
   65GLY      H  898   5.338   8.029   2.519 -0.1933  0.2024  1.0905
   65GLY     CA  899   5.295   8.207   2.426  0.0651  0.0105 -0.4544
   65GLY    HA1  900   5.195   8.166   2.412 -0.0730  0.6265 -1.3434
   65GLY    HA2  901   5.320   8.236   2.324 -1.0359  0.1050 -0.7126
   65GLY      C  902   5.277   8.332   2.511  0.6222 -0.1783 -0.0549
   65GLY      O  903   5.310   8.331   2.629  0.1399 -0.2385  0.0784
   66TYR      N  904   5.217   8.436   2.453  0.1491 -0.4700 -0.0875
   66TYR      H  905   5.175   8.420   2.362 -0.3524 -2.6142  0.4536
   66TYR     CA  906   5.220   8.571   2.507  0.0515 -0.5106  0.0205
   66TYR     HA  907   5.326   8.582   2.526  0.5039 -0.8726 -1.9921
   66TYR     CB  908   5.172   8.661   2.393  0.1478 -0.2408  0.1956
   66TYR    HB1  909   5.258   8.660   2.326  0.1597  1.2603  0.1550
   66TYR    HB2  910   5.169   8.761   2.436  1.6067 -0.1262  0.0858
   66TYR     CG  911   5.049   8.622   2.315  0.5478 -0.4160 -0.3480
   66TYR    CD1  912   5.065   8.562   2.189  0.0678  0.8075 -1.0104
   66TYR    HD1  913   5.161   8.529   2.153 -0.5018 -0.3974 -1.5140
   66TYR    CE1  914   4.953   8.530   2.112 -0.2816  0.1060 -0.2331
   66TYR    HE1  915   4.964   8.473   2.021  0.7695  0.2123 -0.1781
   66TYR     CZ  916   4.822   8.560   2.154 -0.1064  0.0042  0.3828
   66TYR     OH  917   4.712   8.524   2.082  0.0412 -0.3176  0.3129
   66TYR     HH  918   4.730   8.499   1.991 -0.6832 -1.4995  0.4764
   66TYR    CE2  919   4.806   8.620   2.281  0.5235  0.1681  0.3863
   66TYR    HE2  920   4.706   8.627   2.320  1.0405  0.4366  1.7147
   66TYR    CD2  921   4.919   8.654   2.355  0.7426 -0.5178  0.3719
   66TYR    HD2  922   4.900   8.702   2.450  1.1978 -0.8100  0.6154
   66TYR      C  923   5.132   8.584   2.630 -0.3388  0.2297 -0.3293
   66TYR      O  924   5.035   8.512   2.655 -0.1936  0.1810  0.0985
   67GLY      N  925   5.152   8.695   2.701  0.3218  0.0094 -0.1649
   67GLY      H  926   5.225   8.758   2.673  1.7513 -1.2049  0.6788
   67GLY     CA  927   5.067   8.737   2.811 -0.0643 -0.0274 -0.4494
   67GLY    HA1  928   5.043   8.654   2.878  2.3702 -1.0970 -0.7948
   67GLY    HA2  929   5.127   8.813   2.860  0.6800  0.6848 -2.3644
   67GLY      C  930   4.931   8.792   2.771 -0.3630 -0.1380  0.3933
   67GLY      O  931   4.921   8.835   2.656 -0.1919 -0.5614  0.2199
   68THR      N  932   4.837   8.785   2.866 -0.5276  0.0631  0.2459
   68THR      H  933   4.876   8.760   2.955 -2.2219  2.4074  1.7566
   68THR     CA  934   4.694   8.793   2.845 -0.5227 -0.0626  0.1567
   68THR     HA  935   4.674   8.857   2.759 -2.1443  0.6229  0.9931
   68THR     CB  936   4.642   8.654   2.813 -0.1957 -0.0840 -0.2809
   68THR     HB  937   4.534   8.652   2.822 -0.1162  2.4737  2.8770
   68THR    CG2  938   4.682   8.601   2.675  0.0794 -0.2685 -0.1342
   68THR   HG21  939   4.651   8.684   2.610 -0.0833 -1.7739 -2.0893
   68THR   HG22  940   4.625   8.511   2.652  1.5987 -0.9364 -1.5214
   68THR   HG23  941   4.790   8.591   2.668  0.2377  1.4033 -0.4886
   68THR    OG1  942   4.687   8.564   2.912 -0.2745 -0.0154 -0.1831
   68THR    HG1  943   4.647   8.480   2.890  2.2629 -0.8887 -1.9259
   68THR      C  944   4.621   8.854   2.964 -0.0120  0.6831  0.0945
   68THR      O  945   4.662   8.840   3.079  0.1472  0.1822 -0.0222
   69GLN      N  946   4.516   8.927   2.927 -0.2149  0.0614 -0.5830
   69GLN      H  947   4.490   8.914   2.830  1.4875 -0.1808 -1.0321
   69GLN     CA  948   4.410   8.977   3.012  0.1145 -0.6728  0.2656
   69GLN     HA  949   4.453   9.058   3.072  1.4494 -1.5159  0.4853
   69GLN     CB  950   4.305   9.049   2.928  0.5585 -0.9370 -0.5256
   69GLN    HB1  951   4.251   8.977   2.867 -2.2417  0.3594  0.2160
   69GLN    HB2  952   4.234   9.094   2.998  1.8813  0.9545 -0.3294
   69GLN     CG  953   4.346   9.159   2.830  0.3635 -0.1323  0.2787
   69GLN    HG1  954   4.422   9.118   2.764  1.3498  0.6341  0.9015
   69GLN    HG2  955   4.256   9.182   2.774 -1.0039 -0.1260  2.3452
   69GLN     CD  956   4.396   9.294   2.880  0.5658  0.1229 -0.6015
   69GLN    OE1  957   4.432   9.311   2.996 -0.4476 -0.0155 -0.2554
   69GLN    NE2  958   4.368   9.399   2.803 -0.3668  0.6804  0.4808
   69GLN   HE21  959   4.301   9.390   2.728 -0.3926 -0.6014  0.6459
   69GLN   HE22  960   4.401   9.481   2.852  4.0242 -0.4557 -0.1733
   69GLN      C  961   4.352   8.863   3.095 -1.1824  0.1982  0.5985
   69GLN      O  962   4.290   8.773   3.038  0.1235 -0.4131  0.0919
   70SER      N  963   4.387   8.858   3.224  0.9309 -0.2338  0.0583
   70SER      H  964   4.442   8.936   3.256  1.7785 -0.7654 -0.0764
   70SER     CA  965   4.366   8.744   3.310 -0.0596 -0.1046  0.0085
   70SER     HA  966   4.265   8.706   3.296 -0.9408  1.2808  2.0818
   70SER     CB  967   4.476   8.644   3.275  0.0344  0.2241 -0.6392
   70SER    HB1  968   4.471   8.598   3.176  0.2431  0.9729 -1.0093
   70SER    HB2  969   4.456   8.567   3.349 -1.7770  0.1376 -1.1641
   70SER     OG  970   4.607   8.691   3.298  0.0492  0.3782 -1.0303
   70SER     HG  971   4.635   8.743   3.222  1.7863  2.0137  0.6142
   70SER      C  972   4.375   8.771   3.460 -0.0727  0.0052 -0.0103
   70SER      O  973   4.322   8.688   3.533 -1.1381  0.5612 -0.1355
   71THR      N  974   4.427   8.883   3.509  0.1478 -0.1248  0.0542
   71THR      H  975   4.444   8.960   3.445 -0.4194  0.6027  0.7569
   71THR     CA  976   4.458   8.916   3.647 -0.1164 -0.2310  0.1384
   71THR     HA  977   4.395   8.862   3.717 -2.4064  1.0873 -0.7729
   71THR     CB  978   4.606   8.888   3.669  0.0058  0.3232  0.0365
   71THR     HB  979   4.643   8.924   3.765 -1.0826  2.5570 -0.3089
   71THR    CG2  980   4.632   8.738   3.666 -0.6751  0.2105 -0.7358
   71THR   HG21  981   4.636   8.711   3.561  2.5597  1.1511 -0.9741
   71THR   HG22  982   4.564   8.687   3.734 -0.0838  0.1015 -0.2064
   71THR   HG23  983   4.731   8.722   3.710 -0.5941 -1.2356 -1.3789
   71THR    OG1  984   4.684   8.949   3.569  0.4020 -0.2574 -0.0153
   71THR    HG1  985   4.723   8.877   3.518 -1.9474 -2.5577  1.2084
   71THR      C  986   4.420   9.061   3.674 -0.0571 -0.1729 -0.0847
   71THR      O  987   4.427   9.138   3.579  0.2379 -0.2205 -0.1002
   72PRO      N  988   4.391   9.105   3.797  0.8557 -0.4146  0.2213
   72PRO     CD  989   4.368   9.244   3.832 -0.0343 -0.5755  0.2998
   72PRO    HD1  990   4.260   9.255   3.840 -0.2890 -1.2890 -1.5373
   72PRO    HD2  991   4.406   9.306   3.751 -1.5583  2.3264  1.6798
   72PRO     CG  992   4.442   9.258   3.965 -0.0932  0.4050  0.2327
   72PRO    HG1  993   4.401   9.344   4.018 -0.3811  0.7080 -0.4549
   72PRO    HG2  994   4.546   9.263   3.933 -0.3780 -4.3103 -2.3653
   72PRO     CB  995   4.422   9.123   4.032 -0.0561  0.1896 -0.1882
   72PRO    HB1  996   4.511   9.090   4.086  1.0130 -1.0261 -2.5258
   72PRO    HB2  997   4.343   9.123   4.107  0.7290 -3.2561  0.8192
   72PRO     CA  998   4.380   9.028   3.920 -0.1393 -0.2751  0.2289
   72PRO     HA  999   4.451   8.946   3.908 -0.2812 -0.0993 -2.2810
   72PRO      C 1000   4.240   8.974   3.943 -0.3304  0.0843 -0.0668
   72PRO      O 1001   4.141   9.020   3.888 -0.1311 -0.3064 -0.7671
   73GLN      N 1002   4.243   8.861   4.015 -0.0163 -0.0419 -0.2711
   73GLN      H 1003   4.332   8.823   4.043 -0.6960 -0.6362  1.2020
   73GLN     CA 1004   4.125   8.781   4.041 -0.0357  0.0671 -0.0204
   73GLN     HA 1005   4.039   8.848   4.028  0.9634  1.1479 -1.3224
   73GLN     CB 1006   4.107   8.672   3.936 -0.7271  0.4527 -0.3159
   73GLN    HB1 1007   4.200   8.615   3.946 -0.1835  1.2637 -0.6046
   73GLN    HB2 1008   4.020   8.613   3.966 -0.8221  1.3352  1.2765
   73GLN     CG 1009   4.096   8.710   3.789  0.1460 -0.0085 -0.5104
   73GLN    HG1 1010   4.168   8.790   3.769 -0.3328  0.9455  1.3232
   73GLN    HG2 1011   4.118   8.623   3.728  1.6734  1.1622 -1.7393
   73GLN     CD 1012   3.954   8.752   3.752  0.1785  0.2706 -0.3220
   73GLN    OE1 1013   3.891   8.686   3.670 -0.0558  0.1331 -0.0316
   73GLN    NE2 1014   3.898   8.858   3.810  0.0123  0.2410 -0.4277
   73GLN   HE21 1015   3.811   8.892   3.772  0.7621 -1.0599 -3.6202
   73GLN   HE22 1016   3.960   8.912   3.870  1.4769 -0.4212 -1.2914
   73GLN      C 1017   4.131   8.732   4.185 -0.1207  0.1739  0.0207
   73GLN      O 1018   4.238   8.689   4.229 -0.1274  0.0266 -0.1075
   74GLY      N 1019   4.021   8.738   4.260 -0.0783 -0.1058  0.1080
   74GLY      H 1020   3.933   8.771   4.222  0.3030 -0.7339 -1.3909
   74GLY     CA 1021   4.022   8.700   4.400  0.1378 -0.5711 -0.0187
   74GLY    HA1 1022   4.077   8.609   4.424 -0.2648 -0.7986  0.0367
   74GLY    HA2 1023   3.927   8.680   4.449  0.1352 -0.0062  0.2151
   74GLY      C 1024   4.087   8.809   4.484  0.0914 -0.5441 -0.0197
   74GLY      O 1025   4.112   8.919   4.436 -0.4877 -0.1903  0.4773
   75TYR      N 1026   4.116   8.786   4.613  0.3601  0.2722  0.0700
   75TYR      H 1027   4.122   8.691   4.646  0.9259  0.9822  2.1745
   75TYR     CA 1028   4.174   8.890   4.696  0.0793  0.1009  0.4772
   75TYR     HA 1029   4.135   8.989   4.672 -1.3445 -0.1959  1.4139
   75TYR     CB 1030   4.149   8.856   4.843 -0.0735 -0.1930  0.3860
   75TYR    HB1 1031   4.207   8.770   4.873 -1.7237 -1.4707  0.0582
   75TYR    HB2 1032   4.177   8.945   4.900 -1.1868 -0.9503  2.2145
   75TYR     CG 1033   4.005   8.825   4.877 -0.2166  0.5955  0.5187
   75TYR    CD1 1034   3.976   8.718   4.961  0.3809 -0.0055 -0.0278
   75TYR    HD1 1035   4.056   8.656   5.000 -0.3258 -0.2286  1.1246
   75TYR    CE1 1036   3.842   8.688   4.990  0.4381 -0.2447 -0.0069
   75TYR    HE1 1037   3.821   8.606   5.057  0.1070 -0.2266 -0.0871
   75TYR     CZ 1038   3.739   8.770   4.940  0.4433  0.2858  0.8392
   75TYR     OH 1039   3.608   8.738   4.961  0.3097  0.1512 -0.1603
   75TYR     HH 1040   3.556   8.799   4.908 -0.0907  1.4241  1.5896
   75TYR    CE2 1041   3.771   8.884   4.863  0.2250  0.0011  0.3215
   75TYR    HE2 1042   3.689   8.940   4.821  0.9030  1.2735  0.6753
   75TYR    CD2 1043   3.903   8.906   4.825  0.0868  0.8616  0.3358
   75TYR    HD2 1044   3.924   8.988   4.757  0.6920 -0.3467 -0.9882
   75TYR      C 1045   4.325   8.895   4.681  0.0363  0.0971  0.0511
   75TYR      O 1046   4.398   8.815   4.622 -0.1883 -0.0072 -0.0893
   76GLY      N 1047   4.379   9.006   4.730 -0.1408  0.4031 -0.4436
   76GLY      H 1048   4.313   9.071   4.771  0.0307 -0.4281  1.2316
   76GLY     CA 1049   4.519   9.041   4.713 -0.0977  0.4198 -0.0436
   76GLY    HA1 1050   4.565   8.993   4.800 -0.9269  0.5018  0.4573
   76GLY    HA2 1051   4.555   8.994   4.622  0.2849  1.5384 -0.4786
   76GLY      C 1052   4.553   9.189   4.710 -0.0664  0.4109 -0.1375
   76GLY      O 1053   4.453   9.261   4.715 -0.3796  0.0206 -0.6106
   77SER      N 1054   4.677   9.236   4.704 -0.1416  0.5801 -0.3820
   77SER      H 1055   4.761   9.181   4.696 -0.4394 -0.2960  1.8288
   77SER     CA 1056   4.701   9.379   4.711 -0.3905  0.6078 -0.0719
   77SER     HA 1057   4.637   9.409   4.794  2.6950  0.1413  2.6735
   77SER     CB 1058   4.842   9.419   4.754 -0.0328 -0.6091 -0.0737
   77SER    HB1 1059   4.856   9.527   4.744  2.5797 -0.9325 -0.5390
   77SER    HB2 1060   4.840   9.404   4.862 -0.1613  0.8636  0.1568
   77SER     OG 1061   4.939   9.349   4.681  0.1066 -0.3192 -0.1668
   77SER     HG 1062   5.027   9.376   4.709 -0.8767  2.9849  0.1831
   77SER      C 1063   4.667   9.464   4.589  0.0552  0.9120  0.0125
   77SER      O 1064   4.704   9.580   4.576  0.3101  0.7811 -0.4725
   78THR      N 1065   4.595   9.399   4.497 -0.3229  0.5545  0.5499
   78THR      H 1066   4.595   9.298   4.501  2.3085  0.4716  0.1890
   78THR     CA 1067   4.523   9.468   4.392 -0.0927  0.2257  0.1758
   78THR     HA 1068   4.512   9.573   4.420 -1.2194 -0.1166  1.0886
   78THR     CB 1069   4.591   9.470   4.255 -0.2485 -0.1618  0.0927
   78THR     HB 1070   4.516   9.496   4.181 -2.2162 -1.3270  1.5872
   78THR    CG2 1071   4.712   9.563   4.255  0.0611 -0.5577 -0.0008
   78THR   HG21 1072   4.668   9.663   4.261 -0.4944 -0.6887 -1.4121
   78THR   HG22 1073   4.760   9.545   4.159  0.6951 -0.2529  0.2527
   78THR   HG23 1074   4.773   9.539   4.342 -0.5178 -2.9908 -0.1888
   78THR    OG1 1075   4.638   9.340   4.226  0.0001 -0.0451 -0.0302
   78THR    HG1 1076   4.592   9.289   4.159  1.1589 -2.1101  0.6496
   78THR      C 1077   4.382   9.414   4.375 -0.1441  0.3986  0.0402
   78THR      O 1078   4.314   9.449   4.278  0.0945  0.2994 -0.1639
   79GLY      N 1079   4.334   9.324   4.461  0.2434  0.1899  0.0407
   79GLY      H 1080   4.397   9.281   4.527 -0.7822 -1.8485 -0.2352
   79GLY     CA 1081   4.205   9.259   4.454  0.2973  0.1398 -0.5430
   79GLY    HA1 1082   4.198   9.168   4.514  1.3111  1.9789  2.5875
   79GLY    HA2 1083   4.191   9.243   4.347 -0.4588  2.4651 -0.8481
   79GLY      C 1084   4.091   9.341   4.513  0.2371 -0.2682 -0.0771
   79GLY      O 1085   4.038   9.312   4.620 -0.2621 -0.1400 -0.2863
   80GLY      N 1086   4.052   9.453   4.452  0.3672  0.0216  0.3694
   80GLY      H 1087   4.105   9.493   4.375 -0.2598  2.4531  1.1024
   80GLY     CA 1088   3.943   9.534   4.503 -0.3013 -0.5896 -0.0664
   80GLY    HA1 1089   3.858   9.468   4.516 -0.0238 -0.5182  2.7094
   80GLY    HA2 1090   3.961   9.576   4.602 -3.4152 -1.3600  0.9314
   80GLY      C 1091   3.904   9.653   4.416  0.0107 -0.2905  0.1990
   80GLY      O 1092   3.971   9.685   4.318 -0.0628  0.0483  0.2576
   81TYR      N 1093   3.805   9.729   4.463  0.2168 -0.0258  0.2091
   81TYR      H 1094   3.771   9.697   4.553 -0.1942 -2.2574 -0.6606
   81TYR     CA 1095   3.747   9.848   4.403  0.2571 -0.2981 -0.3793
   81TYR     HA 1096   3.766   9.845   4.296 -0.8560  1.2060 -0.6450
   81TYR     CB 1097   3.596   9.844   4.424  0.2924  0.2142 -0.0151
   81TYR    HB1 1098   3.549   9.933   4.384 -0.4538  0.0753  0.5135
   81TYR    HB2 1099   3.583   9.849   4.532  0.9403  0.3614  0.0589
   81TYR     CG 1100   3.535   9.724   4.355  0.2131  0.1396  0.1810
   81TYR    CD1 1101   3.496   9.611   4.427 -0.5568  0.1866 -0.1451
   81TYR    HD1 1102   3.520   9.612   4.533 -0.7135 -2.0535 -0.0349
   81TYR    CE1 1103   3.434   9.507   4.356 -0.0007 -0.0731 -0.2595
   81TYR    HE1 1104   3.381   9.432   4.414 -0.5853 -0.7689 -1.6543
   81TYR     CZ 1105   3.399   9.522   4.221  0.7074 -0.0603 -0.4441
   81TYR     OH 1106   3.331   9.419   4.163 -0.0335 -0.0772  0.4407
   81TYR     HH 1107   3.303   9.442   4.074  0.1219  1.3988  0.7624
   81TYR    CE2 1108   3.444   9.633   4.147 -0.1839  0.3230 -0.4232
   81TYR    HE2 1109   3.427   9.635   4.041  0.1198  0.1420 -0.4764
   81TYR    CD2 1110   3.523   9.727   4.216  0.4547 -0.6076  0.1426
   81TYR    HD2 1111   3.566   9.804   4.153 -0.3334 -0.3451 -0.0878
   81TYR      C 1112   3.806   9.977   4.456  0.5913 -0.2682 -0.8259
   81TYR      O 1113   3.855   9.982   4.568 -0.3719  0.0558 -0.4073
   82GLY      N 1114   3.808  10.085   4.376  0.4257  0.3123 -0.0586
   82GLY      H 1115   3.763  10.076   4.287  0.7438  1.9570 -0.4148
   82GLY     CA 1116   3.884  10.207   4.392  0.1391  0.4986 -0.1204
   82GLY    HA1 1117   3.862  10.278   4.313 -1.1069  0.6528  0.3445
   82GLY    HA2 1118   3.873  10.250   4.492  2.7979  1.4685 -0.1600
   82GLY      C 1119   4.035  10.189   4.377  0.1755  0.1514  0.6314
   82GLY      O 1120   4.086  10.080   4.354  0.1774  0.2600  0.1228
   83SER      N 1121   4.109  10.291   4.420  0.2898 -0.0201  0.8466
   83SER      H 1122   4.059  10.375   4.446  0.0196 -0.6601  2.4709
   83SER     CA 1123   4.252  10.281   4.443  0.4802  0.1249 -0.2262
   83SER     HA 1124   4.299  10.244   4.352 -0.9992 -2.3550 -0.0584
   83SER     CB 1125   4.309  10.418   4.477  0.3671  0.1971 -0.3203
   83SER    HB1 1126   4.418  10.410   4.483  0.1773 -1.9487  1.2504
   83SER    HB2 1127   4.271  10.465   4.568  1.2104  2.0617 -0.8713
   83SER     OG 1128   4.279  10.518   4.382 -0.1733 -0.2540 -0.6285
   83SER     HG 1129   4.221  10.474   4.319  0.0328 -0.2774 -0.8024
   83SER      C 1130   4.297  10.182   4.549 -0.1344 -0.2667 -0.3270
   83SER      O 1131   4.222  10.164   4.644  0.3686  0.2605  0.1794
   84SER      N 1132   4.415  10.121   4.534 -0.0132 -0.0546 -0.2365
   84SER      H 1133   4.477  10.157   4.463  1.5894 -2.4851 -0.1721
   84SER     CA 1134   4.453   9.998   4.599 -0.3754 -0.1166 -0.1397
   84SER     HA 1135   4.371   9.926   4.591 -1.2584  0.3085  3.2258
   84SER     CB 1136   4.572   9.941   4.523 -0.3712 -0.2849 -0.0093
   84SER    HB1 1137   4.655  10.008   4.545 -1.1687  1.1474 -1.2240
   84SER    HB2 1138   4.585   9.837   4.553  1.8584 -0.2289 -0.6288
   84SER     OG 1139   4.555   9.945   4.383 -0.1195 -0.4776 -0.0459
   84SER     HG 1140   4.471   9.902   4.365 -0.5827  0.8332 -1.1809
   84SER      C 1141   4.482  10.009   4.748 -0.1553  0.1958 -0.2050
   84SER      O 1142   4.512  10.118   4.797  0.2555  0.1968 -0.4560
   85GLN      N 1143   4.470   9.900   4.824  0.1674  0.0853 -0.3105
   85GLN      H 1144   4.440   9.818   4.773 -1.0231  1.0769 -1.2755
   85GLN     CA 1145   4.517   9.890   4.961  0.2983  0.0728 -0.3562
   85GLN     HA 1146   4.590   9.969   4.979  0.8827 -0.4946 -0.1934
   85GLN     CB 1147   4.402   9.908   5.060 -0.0473  0.2076 -0.7773
   85GLN    HB1 1148   4.366   9.809   5.088  0.2864  0.6420  1.4066
   85GLN    HB2 1149   4.446   9.943   5.154 -0.2281  0.6245 -0.8455
   85GLN     CG 1150   4.286  10.000   5.026 -0.4478 -0.0655 -0.1633
   85GLN    HG1 1151   4.246   9.987   4.925 -0.0879  2.0660 -0.6311
   85GLN    HG2 1152   4.327  10.101   5.024 -0.9634  0.2100  1.4097
   85GLN     CD 1153   4.175   9.999   5.130 -0.1910 -0.2292  0.1093
   85GLN    OE1 1154   4.188   9.970   5.249 -0.1732 -0.5773  0.0229
   85GLN    NE2 1155   4.054  10.046   5.098  0.1356  0.4567 -0.1260
   85GLN   HE21 1156   3.986  10.042   5.173  0.4660  1.5365  0.2577
   85GLN   HE22 1157   4.040  10.098   5.013 -1.3556  0.7217  0.2438
   85GLN      C 1158   4.579   9.752   4.981  0.2474  0.1163  0.1217
   85GLN      O 1159   4.563   9.662   4.899 -0.0217  0.7067 -0.4832
   86SER      N 1160   4.658   9.743   5.088 -0.3845 -0.2596  0.5620
   86SER      H 1161   4.670   9.826   5.144  1.6147 -0.3828  0.3843
   86SER     CA 1162   4.736   9.625   5.119  0.1935  0.0435  0.2662
   86SER     HA 1163   4.703   9.534   5.070 -0.4463  1.2418 -1.6522
   86SER     CB 1164   4.882   9.640   5.075  0.0112 -0.7140 -0.6318
   86SER    HB1 1165   4.932   9.720   5.129 -1.6158 -1.0900  1.6118
   86SER    HB2 1166   4.938   9.550   5.104 -0.6948 -1.7244 -2.2693
   86SER     OG 1167   4.884   9.656   4.935 -0.0530  0.4729 -0.5026
   86SER     HG 1168   4.887   9.751   4.922  1.7612  0.4776 -0.3720
   86SER      C 1169   4.727   9.587   5.266 -0.1780 -0.4584  0.1170
   86SER      O 1170   4.647   9.646   5.338  0.1030  0.2529 -0.1429
   87SER      N 1171   4.810   9.493   5.314  0.5872  0.2234  0.1493
   87SER      H 1172   4.872   9.448   5.249  0.0421  1.3135 -1.1753
   87SER     CA 1173   4.834   9.452   5.451 -0.1335 -0.6705  0.0123
   87SER     HA 1174   4.796   9.535   5.511  2.9440  0.0138  1.1967
   87SER     CB 1175   4.759   9.321   5.475 -0.0285 -0.8028 -0.3745
   87SER    HB1 1176   4.810   9.239   5.423  2.2361  0.7074 -0.6700
   87SER    HB2 1177   4.756   9.297   5.581  1.5476 -0.3715 -0.2062
   87SER     OG 1178   4.631   9.340   5.420  0.0158 -0.4721 -0.3630
   87SER     HG 1179   4.593   9.255   5.398 -0.6434 -0.2246 -0.2033
   87SER      C 1180   4.980   9.421   5.481 -0.0491 -0.1322  0.1580
   87SER      O 1181   5.053   9.385   5.389 -0.4655  0.0113 -0.2317
   88GLN      N 1182   5.014   9.414   5.610  0.7155  0.0087 -0.0321
   88GLN      H 1183   4.950   9.445   5.681 -0.6882 -1.4638 -0.6107
   88GLN     CA 1184   5.147   9.380   5.655  0.8275  0.3608 -0.0867
   88GLN     HA 1185   5.222   9.391   5.577  0.9651  0.0990  0.0055
   88GLN     CB 1186   5.180   9.476   5.769  0.1844  0.1910  0.2497
   88GLN    HB1 1187   5.100   9.467   5.841 -1.9115 -0.0929 -1.9824
   88GLN    HB2 1188   5.171   9.579   5.735 -1.2461  0.7028  2.0626
   88GLN     CG 1189   5.313   9.449   5.839 -0.0160 -0.4461  0.3844
   88GLN    HG1 1190   5.390   9.417   5.769 -0.4960 -1.1522  0.1597
   88GLN    HG2 1191   5.298   9.361   5.903 -1.3775 -0.3617  0.2148
   88GLN     CD 1192   5.363   9.571   5.914  0.0830 -0.2483 -0.0044
   88GLN    OE1 1193   5.455   9.646   5.879 -0.2760  0.5117  0.6465
   88GLN    NE2 1194   5.303   9.584   6.033 -0.0976 -0.5183 -0.0654
   88GLN   HE21 1195   5.320   9.674   6.077  0.1451  1.4638 -3.7397
   88GLN   HE22 1196   5.229   9.524   6.065  0.3152 -1.7105 -1.2463
   88GLN      C 1197   5.152   9.234   5.700  0.0542  0.2759 -0.2672
   88GLN      O 1198   5.065   9.183   5.770  0.4830  0.3253  0.3058
   89SER      N 1199   5.254   9.161   5.653 -0.2998 -0.1235 -0.4237
   89SER      H 1200   5.323   9.215   5.603  0.1508 -0.4003 -0.1090
   89SER     CA 1201   5.286   9.022   5.675  0.0576 -0.0131 -0.2330
   89SER     HA 1202   5.373   9.002   5.613 -1.7764  0.0398 -2.9944
   89SER     CB 1203   5.325   8.997   5.820  0.0214 -0.3431 -0.2796
   89SER    HB1 1204   5.367   8.896   5.822  0.4838 -0.1779 -1.0736
   89SER    HB2 1205   5.234   9.010   5.878 -0.2109 -2.5033 -0.0763
   89SER     OG 1206   5.431   9.079   5.865  0.0692 -0.5031 -0.0993
   89SER     HG 1207   5.447   9.053   5.956 -0.9772 -0.4405  0.1163
   89SER      C 1208   5.177   8.922   5.638  0.1270 -0.1046 -0.1869
   89SER      O 1209   5.153   8.824   5.709  0.5328 -0.0796 -0.0095
   90SER      N 1210   5.089   8.967   5.550 -0.1817 -0.2635  0.0375
   90SER      H 1211   5.115   9.047   5.494  0.6314 -1.7721 -1.8520
   90SER     CA 1212   4.964   8.900   5.519 -0.2868  0.0605 -0.2610
   90SER     HA 1213   4.987   8.793   5.516  1.0848  0.2281  1.8176
   90SER     CB 1214   4.858   8.912   5.628 -0.4976  0.2963 -0.4920
   90SER    HB1 1215   4.868   8.833   5.702  0.9361  0.2469 -0.7208
   90SER    HB2 1216   4.761   8.915   5.578  0.2416 -0.8919 -2.0662
   90SER     OG 1217   4.860   9.035   5.697 -0.6140  0.0415 -0.0282
   90SER     HG 1218   4.949   9.063   5.721 -0.7171  0.0426  0.3446
   90SER      C 1219   4.904   8.935   5.384  0.2569  0.0667 -0.5015
   90SER      O 1220   4.925   9.048   5.340  0.8356  0.1038 -0.1387
   91TYR      N 1221   4.834   8.844   5.315 -0.1141  0.2623 -0.3838
   91TYR      H 1222   4.831   8.751   5.354 -0.8283 -0.7613 -2.7262
   91TYR     CA 1223   4.796   8.868   5.178 -0.0268 -0.4733 -0.5426
   91TYR     HA 1224   4.774   8.973   5.158  1.4812  0.0796  0.5244
   91TYR     CB 1225   4.909   8.823   5.085  0.6058 -0.0459  0.0072
   91TYR    HB1 1226   4.995   8.876   5.125  0.9177 -1.2259  0.9759
   91TYR    HB2 1227   4.927   8.715   5.083  1.0783  0.0350 -0.1887
   91TYR     CG 1228   4.888   8.861   4.940 -0.4894  0.6951  0.3432
   91TYR    CD1 1229   4.821   8.770   4.858  1.0966 -0.2124  0.0066
   91TYR    HD1 1230   4.773   8.680   4.894  2.2253 -0.8217  0.0425
   91TYR    CE1 1231   4.803   8.799   4.722  0.1974 -0.0386  0.1564
   91TYR    HE1 1232   4.737   8.748   4.654 -0.3472 -0.5770  1.0701
   91TYR     CZ 1233   4.867   8.913   4.668 -0.2577  0.1657  0.0455
   91TYR     OH 1234   4.846   8.933   4.535 -0.3030  0.2045  0.0583
   91TYR     HH 1235   4.895   9.009   4.501  1.2314 -0.4936  0.6280
   91TYR    CE2 1236   4.935   9.004   4.751 -0.8432  1.1120 -0.4986
   91TYR    HE2 1237   4.976   9.094   4.707  0.3272  1.5524  1.3947
   91TYR    CD2 1238   4.939   8.981   4.889  0.5216 -0.1645 -0.7310
   91TYR    HD2 1239   5.005   9.043   4.947  0.5173 -0.7959 -0.0305
   91TYR      C 1240   4.665   8.796   5.153 -0.1750 -0.2926 -0.2894
   91TYR      O 1241   4.636   8.690   5.208  0.3188 -0.3577 -0.1537
   92GLY      N 1242   4.581   8.853   5.066 -0.2896 -0.0630 -0.0276
   92GLY      H 1243   4.610   8.939   5.022  2.1433 -1.9015 -2.2909
   92GLY     CA 1244   4.458   8.788   5.024 -0.2008 -0.4453  0.2971
   92GLY    HA1 1245   4.414   8.853   4.948 -0.8621 -1.6127 -0.3449
   92GLY    HA2 1246   4.486   8.689   4.987  0.4063 -0.4076  0.6350
   92GLY      C 1247   4.363   8.769   5.141  0.1568 -0.2280  0.6269
   92GLY      O 1248   4.283   8.676   5.137  0.6503 -0.6324 -0.0077
   93GLN      N 1249   4.367   8.855   5.243  0.4556 -0.2800  0.6604
   93GLN      H 1250   4.446   8.917   5.240  0.7772 -0.6791  0.7775
   93GLN     CA 1251   4.270   8.852   5.351 -0.5448 -0.1892 -0.2191
   93GLN     HA 1252   4.238   8.749   5.368 -6.0248  0.8273 -2.2244
   93GLN     CB 1253   4.316   8.925   5.477  0.4915  0.1960 -0.8104
   93GLN    HB1 1254   4.237   8.930   5.552 -0.3921  0.4812 -1.7457
   93GLN    HB2 1255   4.353   9.021   5.443  1.3259  0.1667 -0.0285
   93GLN     CG 1256   4.427   8.836   5.533 -0.3942 -0.2868  0.2269
   93GLN    HG1 1257   4.510   8.833   5.462 -0.9402 -0.3323 -0.4150
   93GLN    HG2 1258   4.373   8.743   5.546  0.1811 -0.4987  1.2612
   93GLN     CD 1259   4.474   8.881   5.670 -0.1535  0.4834 -0.1026
   93GLN    OE1 1260   4.419   8.981   5.716 -0.3778  0.2478  0.1455
   93GLN    NE2 1261   4.572   8.828   5.744 -0.1216  0.7085  0.0183
   93GLN   HE21 1262   4.591   8.731   5.725  0.8385  1.0717 -0.9583
   93GLN   HE22 1263   4.589   8.868   5.836 -0.0593 -0.2433  0.4349
   93GLN      C 1264   4.146   8.923   5.298 -0.0897  0.3685 -0.5445
   93GLN      O 1265   4.152   9.028   5.234 -0.7683  0.7470  0.0046
   94GLN      N 1266   4.028   8.881   5.344  0.1557  0.5778  0.2988
   94GLN      H 1267   4.028   8.806   5.412  1.3190 -1.7482 -2.0615
   94GLN     CA 1268   3.908   8.957   5.315 -0.2280 -0.0099  0.3170
   94GLN     HA 1269   3.903   8.974   5.207  1.1159  1.0580  0.3938
   94GLN     CB 1270   3.786   8.878   5.360 -0.2437 -0.1547  0.0251
   94GLN    HB1 1271   3.788   8.853   5.466 -0.3715 -0.5368 -0.0605
   94GLN    HB2 1272   3.782   8.786   5.302  1.2292 -0.0035 -0.3514
   94GLN     CG 1273   3.662   8.963   5.336 -0.0773  0.0101 -0.2614
   94GLN    HG1 1274   3.649   9.040   5.412 -0.2026  0.1307 -0.4038
   94GLN    HG2 1275   3.662   8.997   5.232  0.6748  1.1668  0.1069
   94GLN     CD 1276   3.538   8.876   5.353  0.3008 -0.5129 -0.1342
   94GLN    OE1 1277   3.533   8.778   5.426  0.3765 -0.2888  0.1747
   94GLN    NE2 1278   3.425   8.922   5.297  0.4435  1.0324  0.7882
   94GLN   HE21 1279   3.419   9.002   5.236 -0.6794  0.4187  0.0505
   94GLN   HE22 1280   3.346   8.884   5.348  1.0905  0.3839  1.3305
   94GLN      C 1281   3.915   9.089   5.390  0.1210  0.2937 -0.2406
   94GLN      O 1282   3.923   9.087   5.513 -0.3439  0.3580 -0.2071
   95SER      N 1283   3.883   9.201   5.325  0.6569  0.3733 -0.3726
   95SER      H 1284   3.878   9.187   5.225  2.5253 -0.1898 -0.4387
   95SER     CA 1285   3.855   9.331   5.383  0.0481  0.0097  0.1561
   95SER     HA 1286   3.817   9.314   5.484  0.2323  2.8651  0.7887
   95SER     CB 1287   3.978   9.420   5.400 -0.0729  0.0928  0.6068
   95SER    HB1 1288   3.959   9.495   5.477 -0.0503  0.6128  0.1017
   95SER    HB2 1289   4.061   9.355   5.429  0.5867  1.2002  1.2396
   95SER     OG 1290   4.004   9.484   5.277 -0.5502 -0.8269  0.0192
   95SER     HG 1291   4.078   9.438   5.237  0.9523  1.1510  0.3695
   95SER      C 1292   3.746   9.400   5.303 -0.0572 -0.1333  0.1768
   95SER      O 1293   3.686   9.335   5.218  0.1199 -0.5891  0.3979
   96SER      N 1294   3.712   9.525   5.334  0.5148  0.0532  0.0537
   96SER      H 1295   3.752   9.566   5.417 -0.6627 -0.8570  1.1067
   96SER     CA 1296   3.618   9.600   5.253  0.8559  0.3013 -0.1145
   96SER     HA 1297   3.523   9.549   5.242  0.1361  1.2549  1.4180
   96SER     CB 1298   3.589   9.734   5.320  0.4758  0.1638 -0.0039
   96SER    HB1 1299   3.546   9.801   5.246  1.5019  1.0087  0.1525
   96SER    HB2 1300   3.677   9.788   5.355  0.5761 -0.8789  1.4842
   96SER     OG 1301   3.495   9.733   5.425  0.3383  0.5114 -0.1220
   96SER     HG 1302   3.500   9.811   5.481 -0.6950  0.1176  0.5668
   96SER      C 1303   3.670   9.624   5.112 -0.0536 -0.4873 -0.5988
   96SER      O 1304   3.589   9.664   5.029 -0.2581  0.2067 -0.0794
   97TYR      N 1305   3.801   9.613   5.087  0.1242 -0.0271  0.0834
   97TYR      H 1306   3.857   9.600   5.170 -1.5634  1.6151  1.5700
   97TYR     CA 1307   3.860   9.660   4.963 -0.1725 -0.4113 -0.2082
   97TYR     HA 1308   3.839   9.766   4.947  1.0036  0.0411  1.0767
   97TYR     CB 1309   4.011   9.673   4.979 -0.1549 -0.8450  0.0007
   97TYR    HB1 1310   4.051   9.585   5.030  0.9406 -1.3733 -1.6937
   97TYR    HB2 1311   4.033   9.763   5.038  0.1387 -0.1081 -1.2018
   97TYR     CG 1312   4.098   9.676   4.856  0.4799  0.5065  0.4622
   97TYR    CD1 1313   4.219   9.606   4.847 -0.3687 -0.9213 -0.0889
   97TYR    HD1 1314   4.258   9.549   4.930  1.6612 -0.0828 -0.4195
   97TYR    CE1 1315   4.292   9.605   4.728 -0.2843 -0.1047 -0.0470
   97TYR    HE1 1316   4.383   9.549   4.718 -0.4324 -0.3308 -0.1356
   97TYR     CZ 1317   4.248   9.686   4.621  0.3551  0.5979  0.2157
   97TYR     OH 1318   4.323   9.687   4.507  0.3986 -0.2813  0.2289
   97TYR     HH 1319   4.303   9.766   4.456  0.8050 -0.5677 -0.3881
   97TYR    CE2 1320   4.138   9.773   4.639  0.0718  0.2241  0.2932
   97TYR    HE2 1321   4.097   9.838   4.563 -0.5005  0.9339  1.1876
   97TYR    CD2 1322   4.066   9.772   4.759 -0.0919  0.0509  0.1947
   97TYR    HD2 1323   3.975   9.829   4.770 -1.2076 -1.7854  1.0633
   97TYR      C 1324   3.805   9.583   4.844 -0.1129 -0.0083 -0.4972
   97TYR      O 1325   3.757   9.650   4.753 -0.0575  0.1413 -0.4162
   98PRO      N 1326   3.802   9.450   4.852  0.3465  0.0010 -0.1509
   98PRO     CD 1327   3.885   9.373   4.943  0.5712  0.2634 -0.1338
   98PRO    HD1 1328   3.850   9.382   5.046 -1.2373 -0.2277 -0.6672
   98PRO    HD2 1329   3.987   9.407   4.925  0.1647  1.0059 -1.1917
   98PRO     CG 1330   3.873   9.226   4.906 -0.1454  0.1550  0.5019
   98PRO    HG1 1331   3.861   9.164   4.995 -1.3410 -2.1795 -1.1755
   98PRO    HG2 1332   3.962   9.191   4.854 -0.7720  0.3637 -0.7462
   98PRO     CB 1333   3.743   9.223   4.825  0.3153  0.6710 -0.2641
   98PRO    HB1 1334   3.655   9.199   4.884 -0.9529  0.8686 -1.9934
   98PRO    HB2 1335   3.743   9.149   4.745 -1.5657  0.3597 -0.0075
   98PRO     CA 1336   3.735   9.361   4.760  0.4260  0.4812 -0.6807
   98PRO     HA 1337   3.795   9.350   4.669 -1.3584  1.7243 -2.0883
   98PRO      C 1338   3.589   9.385   4.725  0.2697  0.0552 -0.3309
   98PRO      O 1339   3.549   9.331   4.622 -0.1751  0.1675 -0.2164
   99GLY      N 1340   3.512   9.459   4.804 -0.1709 -0.3651 -0.3640
   99GLY      H 1341   3.550   9.498   4.890 -2.7655  1.2816  0.1466
   99GLY     CA 1342   3.370   9.483   4.786 -0.0818  0.2985 -0.2101
   99GLY    HA1 1343   3.353   9.590   4.778 -0.8272  0.1064 -1.4062
   99GLY    HA2 1344   3.324   9.434   4.700 -0.2422 -0.0852  0.0876
   99GLY      C 1345   3.291   9.440   4.909 -0.0001  0.2546 -0.1724
   99GLY      O 1346   3.349   9.386   5.003  0.1852  0.1874 -0.3255
  100TYR      N 1347   3.158   9.453   4.903 -0.0627 -0.0313  0.4874
  100TYR      H 1348   3.119   9.490   4.818 -0.6162 -0.4671  0.5454
  100TYR     CA 1349   3.080   9.424   5.022  0.2020  0.2181  0.7233
  100TYR     HA 1350   3.132   9.466   5.107 -0.9132  0.7868  1.1397
  100TYR     CB 1351   2.946   9.495   5.014  0.3421  0.4534  0.4126
  100TYR    HB1 1352   2.899   9.477   4.917 -0.8963 -2.0928  1.3773
  100TYR    HB2 1353   2.880   9.447   5.086 -0.1500  2.8266  1.6483
  100TYR     CG 1354   2.937   9.643   5.044 -0.0333  0.5152  0.0001
  100TYR    CD1 1355   2.923   9.678   5.179 -0.3571  0.3229  0.0176
  100TYR    HD1 1356   2.909   9.604   5.256 -1.5504 -0.7769 -1.1877
  100TYR    CE1 1357   2.908   9.813   5.211  0.1121  0.2826  0.4059
  100TYR    HE1 1358   2.895   9.849   5.312 -1.3472 -0.0275  0.3491
  100TYR     CZ 1359   2.902   9.910   5.109 -0.2863 -0.1333  0.0317
  100TYR     OH 1360   2.883  10.040   5.147  0.8528 -0.0737  0.4386
  100TYR     HH 1361   2.889  10.051   5.242 -0.1989 -0.1702  0.5290
  100TYR    CE2 1362   2.913   9.875   4.973 -0.4149  0.1894 -0.0628
  100TYR    HE2 1363   2.916   9.953   4.898 -1.1888  1.1539  0.8775
  100TYR    CD2 1364   2.935   9.740   4.943  0.1904  0.3140 -0.1986
  100TYR    HD2 1365   2.935   9.712   4.839 -1.1387  1.8369 -0.6604
  100TYR      C 1366   3.053   9.275   5.038 -0.1905  0.2483  0.3660
  100TYR      O 1367   2.968   9.210   4.977 -0.0304 -0.3559  0.7749
  101GLY      N 1368   3.125   9.220   5.137  0.0164 -0.2904 -0.0778
  101GLY      H 1369   3.184   9.276   5.196 -0.1135 -0.9927  0.7404
  101GLY     CA 1370   3.117   9.082   5.180  0.4013 -0.2396  0.1532
  101GLY    HA1 1371   3.165   9.070   5.277  0.1801 -2.1414  0.0565
  101GLY    HA2 1372   3.012   9.057   5.201 -0.2893 -0.0884 -2.7715
  101GLY      C 1373   3.175   8.983   5.081  0.3937 -0.1431  0.0514
  101GLY      O 1374   3.231   9.005   4.974  0.2066  0.0907  0.0014
  102GLN      N 1375   3.151   8.858   5.122 -0.0668  0.0493  0.3782
  102GLN      H 1376   3.082   8.837   5.192 -0.8535  1.1209 -0.0559
  102GLN     CA 1377   3.187   8.742   5.042  0.1157  0.4286 -0.0957
  102GLN     HA 1378   3.287   8.759   5.004  0.6145 -1.2795  0.3822
  102GLN     CB 1379   3.188   8.616   5.128 -0.1308  0.6788  0.2779
  102GLN    HB1 1380   3.188   8.532   5.059  2.2288  1.0191 -0.2214
  102GLN    HB2 1381   3.107   8.618   5.201  0.8494  1.3993  1.3884
  102GLN     CG 1382   3.308   8.610   5.221 -0.0976  0.4640  0.2220
  102GLN    HG1 1383   3.394   8.607   5.154 -0.2603 -0.7068  0.0487
  102GLN    HG2 1384   3.316   8.698   5.285  2.9719  1.7959 -1.7600
  102GLN     CD 1385   3.313   8.489   5.313 -0.1874  0.2185 -0.0964
  102GLN    OE1 1386   3.215   8.415   5.320  0.0600 -0.0969  0.0515
  102GLN    NE2 1387   3.419   8.475   5.393 -0.2566  0.1853 -0.0102
  102GLN   HE21 1388   3.496   8.540   5.388  0.1948 -0.3545 -0.2331
  102GLN   HE22 1389   3.425   8.400   5.460 -0.5437  1.2825  1.2887
  102GLN      C 1390   3.097   8.725   4.921 -0.0283 -0.5466  0.1444
  102GLN      O 1391   3.147   8.667   4.824  0.0536  0.2979 -0.3332
  103GLN      N 1392   2.972   8.770   4.917  0.2186  0.1043 -0.4561
  103GLN      H 1393   2.937   8.792   5.009 -0.5504 -4.6386  0.6442
  103GLN     CA 1394   2.883   8.773   4.802 -0.0716 -0.0327 -0.2355
  103GLN     HA 1395   2.945   8.758   4.714 -2.8619 -1.9389 -2.0408
  103GLN     CB 1396   2.784   8.657   4.804 -0.1014 -0.0047 -0.0866
  103GLN    HB1 1397   2.825   8.562   4.836  2.4000  0.2959 -2.0904
  103GLN    HB2 1398   2.703   8.681   4.873 -0.0055 -0.8296  0.3203
  103GLN     CG 1399   2.728   8.649   4.662 -0.3042  0.4022 -0.0311
  103GLN    HG1 1400   2.661   8.734   4.647  0.2195  0.6493 -1.0888
  103GLN    HG2 1401   2.807   8.656   4.587 -0.2462 -0.4993 -0.0619
  103GLN     CD 1402   2.633   8.532   4.638  0.0009  0.2321 -0.4191
  103GLN    OE1 1403   2.601   8.449   4.723  0.0192  0.4066 -0.2388
  103GLN    NE2 1404   2.578   8.514   4.518 -0.1332 -0.5632 -0.2409
  103GLN   HE21 1405   2.528   8.428   4.502  0.2356 -1.2385  1.8724
  103GLN   HE22 1406   2.604   8.575   4.441  0.3012  0.7130  0.8833
  103GLN      C 1407   2.811   8.906   4.782  0.3383  0.3222  0.5938
  103GLN      O 1408   2.697   8.920   4.824 -0.0891 -0.3424 -0.3263
  104PRO      N 1409   2.876   9.002   4.716  0.2722 -0.0706 -0.0450
  104PRO     CD 1410   3.018   9.006   4.688  0.4218  0.5616  0.7773
  104PRO    HD1 1411   3.083   8.988   4.773 -0.5200 -0.7230  1.2523
  104PRO    HD2 1412   3.040   8.936   4.607  1.1297  0.4203  1.0857
  104PRO     CG 1413   3.051   9.142   4.626  0.5012  0.3993  0.4601
  104PRO    HG1 1414   3.148   9.183   4.657  0.9107 -0.8979  0.9795
  104PRO    HG2 1415   3.049   9.124   4.518 -2.6040 -1.7924  0.7689
  104PRO     CB 1416   2.933   9.231   4.664 -0.0303 -0.0471 -0.1278
  104PRO    HB1 1417   2.941   9.297   4.750 -0.0672  0.1684 -0.2891
  104PRO    HB2 1418   2.912   9.298   4.581 -1.2987  0.5065  0.6144
  104PRO     CA 1419   2.819   9.132   4.687  0.0816 -0.0964  0.2140
  104PRO     HA 1420   2.761   9.164   4.774 -0.8961 -1.4067  0.0737
  104PRO      C 1421   2.721   9.127   4.571  0.5486  0.4272 -0.2070
  104PRO      O 1422   2.703   9.022   4.510 -0.7284  0.1656  0.5861
  105ALA      N 1423   2.649   9.234   4.539 -0.0092  0.0772 -0.1298
  105ALA      H 1424   2.638   9.316   4.597 -0.7490  0.2920 -0.5442
  105ALA     CA 1425   2.588   9.248   4.408  0.2657 -0.3716 -0.3069
  105ALA     HA 1426   2.557   9.153   4.363  2.0911 -0.7853 -0.7668
  105ALA     CB 1427   2.453   9.317   4.428  0.2202 -0.6165  0.2505
  105ALA    HB1 1428   2.413   9.341   4.329  1.0845 -2.3551 -0.5761
  105ALA    HB2 1429   2.481   9.413   4.470  1.1635 -0.3971 -0.8231
  105ALA    HB3 1430   2.389   9.251   4.487 -2.4325  0.0959 -1.6667
  105ALA      C 1431   2.680   9.299   4.299  0.0271  0.3386 -0.1804
  105ALA      O 1432   2.757   9.393   4.322  0.2962  0.0007  0.3204
  106PRO      N 1433   2.668   9.255   4.173  0.1430  0.0754 -0.1006
  106PRO     CD 1434   2.622   9.124   4.134  0.9358 -0.2306 -0.0283
  106PRO    HD1 1435   2.644   9.046   4.207  0.2774  0.7916  1.3016
  106PRO    HD2 1436   2.513   9.125   4.125  0.7927 -0.4870  1.4345
  106PRO     CG 1437   2.673   9.109   3.991  0.1322  0.1384 -0.3618
  106PRO    HG1 1438   2.611   9.044   3.930  1.0798 -0.6852 -0.4680
  106PRO    HG2 1439   2.776   9.073   3.996  0.5253  1.1791 -0.7985
  106PRO     CB 1440   2.677   9.253   3.940 -0.2390  0.3307  0.1346
  106PRO    HB1 1441   2.587   9.275   3.883  0.4906 -2.1543 -2.2057
  106PRO    HB2 1442   2.759   9.262   3.868  0.3029 -0.9477  0.5585
  106PRO     CA 1443   2.705   9.340   4.061  0.4929  0.1701  0.0849
  106PRO     HA 1444   2.812   9.361   4.054  0.4450 -0.1118 -4.5393
  106PRO      C 1445   2.628   9.471   4.053 -0.0231 -0.1001  0.4948
  106PRO      O 1446   2.517   9.469   4.104 -0.3355  0.5143 -0.1497
  107SER      N 1447   2.675   9.579   3.989 -0.8800 -0.0723 -0.0975
  107SER      H 1448   2.751   9.560   3.925 -1.6722 -0.9248 -0.8304
  107SER     CA 1449   2.612   9.709   3.984 -0.1125  0.3008 -0.1879
  107SER     HA 1450   2.562   9.723   4.080  2.2841 -3.9890  1.9883
  107SER     CB 1451   2.709   9.825   3.964 -0.5152  0.6657 -0.0475
  107SER    HB1 1452   2.648   9.915   3.959 -0.9092  0.4697  0.9956
  107SER    HB2 1453   2.767   9.809   3.873 -0.0578 -1.4040  0.5529
  107SER     OG 1454   2.801   9.821   4.071 -0.1359  0.2515 -0.3850
  107SER     HG 1455   2.845   9.907   4.077  1.9191 -0.7355 -0.3720
  107SER      C 1456   2.513   9.711   3.868 -0.4922  0.2190  0.1324
  107SER      O 1457   2.534   9.643   3.768 -0.4397 -0.1564  0.3947
  108SER      N 1458   2.422   9.809   3.870 -0.0591  0.6282 -0.0388
  108SER      H 1459   2.403   9.846   3.963  2.6257 -2.5387  2.0141
  108SER     CA 1460   2.343   9.856   3.758 -0.0545 -0.0365 -0.3244
  108SER     HA 1461   2.364   9.792   3.672  1.6182  0.4631 -0.3139
  108SER     CB 1462   2.196   9.839   3.794  0.0619  0.2566  0.3050
  108SER    HB1 1463   2.173   9.901   3.880  0.4985 -0.2177  0.7752
  108SER    HB2 1464   2.133   9.877   3.714  0.7170 -0.4941 -0.5872
  108SER     OG 1465   2.163   9.705   3.826  0.2181  0.2255  0.3358
  108SER     HG 1466   2.077   9.698   3.785  0.8714  1.0995 -1.3454
  108SER      C 1467   2.373  10.001   3.723  0.2653  0.0627  0.3297
  108SER      O 1468   2.446  10.073   3.790  0.6435  0.1583 -0.1758
  109THR      N 1469   2.305  10.047   3.617  0.1427 -0.6113  0.1099
  109THR      H 1470   2.256   9.979   3.561  0.6253 -0.5398 -0.4078
  109THR     CA 1471   2.297  10.185   3.574 -0.3918 -0.7755 -0.3253
  109THR     HA 1472   2.386  10.233   3.614 -1.7446 -0.3482  2.4344
  109THR     CB 1473   2.301  10.197   3.422 -0.2214 -0.2250 -0.2785
  109THR     HB 1474   2.226  10.143   3.364  2.1059 -1.4600 -2.3052
  109THR    CG2 1475   2.303  10.340   3.370 -0.2784 -0.1075  0.0364
  109THR   HG21 1476   2.315  10.331   3.262 -0.0164  0.8917 -0.0262
  109THR   HG22 1477   2.383  10.398   3.416 -1.1681  1.6732 -0.5740
  109THR   HG23 1478   2.206  10.383   3.394 -0.9541 -1.7871  0.4244
  109THR    OG1 1479   2.429  10.148   3.390 -0.1034 -0.1014  0.0018
  109THR    HG1 1480   2.443  10.169   3.297  1.5878  2.6763  0.7683
  109THR      C 1481   2.174  10.253   3.632  0.1901 -0.6034  0.7340
  109THR      O 1482   2.064  10.201   3.647 -0.1264 -0.0926  0.2421
  110SER      N 1483   2.197  10.372   3.687  0.1570 -0.3452  0.2002
  110SER      H 1484   2.291  10.408   3.698 -0.1923  0.1919  1.8122
  110SER     CA 1485   2.101  10.450   3.763  0.4673  0.4651 -0.2287
  110SER     HA 1486   2.054  10.389   3.840  1.0938  0.5362  0.2224
  110SER     CB 1487   2.164  10.571   3.832 -0.3940  0.6034  0.3234
  110SER    HB1 1488   2.097  10.582   3.918 -0.7520 -2.5488  0.5611
  110SER    HB2 1489   2.171  10.653   3.761  1.1250  0.4503  0.2709
  110SER     OG 1490   2.292  10.536   3.880 -0.6976 -0.4196  0.4206
  110SER     HG 1491   2.277  10.470   3.948 -0.6448 -0.7236  0.1409
  110SER      C 1492   1.988  10.515   3.685  0.1464  0.2865  0.0852
  110SER      O 1493   2.011  10.547   3.568  0.0102  0.0518 -0.0070
  111GLY      N 1494   1.873  10.549   3.743  0.2355 -0.3231  0.6296
  111GLY      H 1495   1.877  10.509   3.836  0.4796 -2.4071 -0.2135
  111GLY     CA 1496   1.765  10.634   3.698  0.3302 -0.1305  0.7662
  111GLY    HA1 1497   1.677  10.627   3.763  0.6164 -0.2605  1.1408
  111GLY    HA2 1498   1.745  10.599   3.597  1.5398  0.7736  0.1846
  111GLY      C 1499   1.805  10.780   3.687 -0.0134 -0.0591  0.4396
  111GLY      O 1500   1.916  10.817   3.725  0.1954 -0.2117 -0.0081
  112SER      N 1501   1.714  10.864   3.637  0.2443 -0.0012  0.0686
  112SER      H 1502   1.635  10.816   3.597 -1.0682  0.2044  2.2829
  112SER     CA 1503   1.732  11.008   3.625  0.0164  0.0278  0.0625
  112SER     HA 1504   1.825  11.016   3.568 -0.2124  0.7874 -0.2201
  112SER     CB 1505   1.610  11.062   3.552  0.3593 -0.0677 -0.5841
  112SER    HB1 1506   1.519  11.047   3.609 -0.8094  0.1439 -2.2976
  112SER    HB2 1507   1.616  11.169   3.531  0.1655 -0.0049 -0.3183
  112SER     OG 1508   1.603  10.991   3.430 -0.3303 -0.2292 -0.4532
  112SER     HG 1509   1.692  10.977   3.399  0.5049  0.6168  1.4188
  112SER      C 1510   1.750  11.072   3.762 -0.2367 -0.0375  0.1260
  112SER      O 1511   1.674  11.067   3.858 -0.3224  0.2667  0.0771
  113TYR      N 1512   1.872  11.123   3.780 -0.1740  0.0197 -0.4316
  113TYR      H 1513   1.939  11.129   3.705  1.5909 -1.4408  0.9346
  113TYR     CA 1514   1.929  11.169   3.905 -0.5257  0.4013 -0.4089
  113TYR     HA 1515   1.913  11.101   3.988  0.0981  2.5080  1.5321
  113TYR     CB 1516   2.081  11.163   3.887 -0.5066 -0.6261  0.0488
  113TYR    HB1 1517   2.111  11.058   3.876 -0.9054 -0.8021  0.6317
  113TYR    HB2 1518   2.110  11.213   3.795  1.4473 -0.7114  0.5815
  113TYR     CG 1519   2.174  11.207   3.997 -0.2729  0.3093 -0.5135
  113TYR    CD1 1520   2.256  11.318   3.975  0.2074  0.1323  0.3556
  113TYR    HD1 1521   2.258  11.374   3.882 -1.3975  1.7367  1.2217
  113TYR    CE1 1522   2.346  11.359   4.074  0.3027  0.2598  0.2177
  113TYR    HE1 1523   2.402  11.451   4.066  0.3311  0.1543 -1.0376
  113TYR     CZ 1524   2.347  11.287   4.196 -0.6996  0.0358  0.0979
  113TYR     OH 1525   2.431  11.324   4.297  0.0682 -0.5805 -0.3038
  113TYR     HH 1526   2.426  11.274   4.379  2.6990 -1.3857 -0.5589
  113TYR    CE2 1527   2.265  11.175   4.220  0.3277 -0.7038  0.2172
  113TYR    HE2 1528   2.270  11.123   4.314 -0.8079  0.0521  0.7199
  113TYR    CD2 1529   2.185  11.131   4.114  0.4228  0.5689 -0.4054
  113TYR    HD2 1530   2.112  11.054   4.134  0.4843  1.0752  2.0826
  113TYR      C 1531   1.878  11.305   3.951 -0.5978  0.2046  0.1002
  113TYR      O 1532   1.876  11.404   3.877  0.5032  0.1192 -0.0731
  114GLY      N 1533   1.843  11.302   4.079  0.0507 -0.4022  0.2738
  114GLY      H 1534   1.847  11.216   4.132  0.5799 -0.6746 -0.2083
  114GLY     CA 1535   1.791  11.419   4.149 -0.1703 -0.0663 -0.4445
  114GLY    HA1 1536   1.749  11.389   4.245  2.2271 -1.1530  0.3649
  114GLY    HA2 1537   1.719  11.470   4.085 -1.5598 -1.5028 -0.0893
  114GLY      C 1538   1.910  11.512   4.167 -0.2202 -0.1307  0.2500
  114GLY      O 1539   2.017  11.469   4.209 -0.0221 -0.1584 -0.2676
  115SER      N 1540   1.876  11.639   4.144 -0.0793 -0.0575  0.4410
  115SER      H 1541   1.790  11.660   4.095  0.0228 -0.0236  0.2764
  115SER     CA 1542   1.954  11.757   4.176  0.6791 -0.2986 -0.4641
  115SER     HA 1543   2.055  11.744   4.137  0.9317 -2.9246  0.7872
  115SER     CB 1544   1.887  11.876   4.109  0.2583 -0.3587 -0.1559
  115SER    HB1 1545   1.875  11.864   4.001  1.6608 -0.5731 -0.3042
  115SER    HB2 1546   1.952  11.963   4.119 -0.9317  0.6896 -1.1880
  115SER     OG 1547   1.762  11.908   4.167  0.4875 -0.3522  0.3397
  115SER     HG 1548   1.702  11.862   4.108 -0.0601  1.8305 -0.9430
  115SER      C 1549   1.979  11.787   4.323 -0.3475  0.3678 -0.4155
  115SER      O 1550   1.908  11.739   4.411 -0.2689  0.4821 -0.2888
  116SER      N 1551   2.086  11.864   4.343 -0.1568 -0.0050  0.0144
  116SER      H 1552   2.119  11.918   4.264 -2.5051  0.1058 -0.9600
  116SER     CA 1553   2.147  11.893   4.472 -0.0109  0.4145 -0.1475
  116SER     HA 1554   2.166  11.800   4.525 -0.1088  1.0978  1.1198
  116SER     CB 1555   2.281  11.964   4.457  0.3114 -0.2497 -0.4822
  116SER    HB1 1556   2.324  11.988   4.554 -0.2988  0.1083 -0.2916
  116SER    HB2 1557   2.261  12.057   4.403 -0.9603  0.8175  1.6803
  116SER     OG 1558   2.371  11.895   4.374  1.0763  0.5677 -0.3480
  116SER     HG 1559   2.453  11.944   4.369  1.0733  0.6433  0.3601
  116SER      C 1560   2.048  11.969   4.558 -0.1858  0.0554 -0.0311
  116SER      O 1561   1.974  12.054   4.509 -0.4183 -0.0506  0.1334
  117SER      N 1562   2.047  11.948   4.690  0.5009  0.1803 -0.0066
  117SER      H 1563   2.128  11.897   4.725 -0.4532 -2.0672 -0.8598
  117SER     CA 1564   1.966  12.020   4.785  0.7067 -0.1372  0.4183
  117SER     HA 1565   1.859  12.007   4.768  0.1523  1.7729  2.0411
  117SER     CB 1566   1.984  11.952   4.920 -0.0085 -0.2948  0.4386
  117SER    HB1 1567   1.988  11.843   4.914  0.9624 -0.3726  1.9270
  117SER    HB2 1568   1.900  11.984   4.982 -0.8240  0.0218 -0.7893
  117SER     OG 1569   2.100  11.992   4.990  0.1422 -0.2052  0.1367
  117SER     HG 1570   2.079  12.066   5.048 -1.4600 -0.1573 -0.4303
  117SER      C 1571   1.994  12.170   4.789 -0.1718  0.0456  0.0075
  117SER      O 1572   2.105  12.218   4.770 -0.2435  0.2898  0.2015
  118GLN      N 1573   1.887  12.243   4.822 -0.3321 -0.0386 -0.3147
  118GLN      H 1574   1.803  12.192   4.846 -0.4090  0.7961  1.3287
  118GLN     CA 1575   1.886  12.386   4.846 -0.1197 -0.1437  0.3494
  118GLN     HA 1576   1.985  12.428   4.830 -1.3900  3.5005  1.0675
  118GLN     CB 1577   1.814  12.445   4.725 -0.0509 -0.1411  0.3104
  118GLN    HB1 1578   1.816  12.554   4.735  0.0123 -0.0483 -0.5915
  118GLN    HB2 1579   1.709  12.417   4.721 -0.4911  1.3667  0.4836
  118GLN     CG 1580   1.875  12.414   4.588 -0.1488  0.3018  0.1635
  118GLN    HG1 1581   1.840  12.312   4.572  2.7209 -0.8444  0.5641
  118GLN    HG2 1582   1.984  12.412   4.590 -0.1390  0.7772  0.2607
  118GLN     CD 1583   1.823  12.493   4.469 -0.4089  0.1312  0.1633
  118GLN    OE1 1584   1.737  12.581   4.476 -0.3213  0.2186  0.1384
  118GLN    NE2 1585   1.852  12.472   4.340  0.7849  0.6471  0.3336
  118GLN   HE21 1586   1.915  12.398   4.312 -0.4775 -0.2556 -0.2193
  118GLN   HE22 1587   1.815  12.542   4.277  3.5165  2.1169  0.2142
  118GLN      C 1588   1.820  12.426   4.977  0.1235  0.2211  0.3605
  118GLN      O 1589   1.774  12.342   5.054  0.2435  0.0489  0.2441
  119SER      N 1590   1.812  12.557   5.003  0.1560  0.2119  0.4171
  119SER      H 1591   1.862  12.618   4.940  0.4689  1.4477  1.7929
  119SER     CA 1592   1.729  12.618   5.105 -0.2759 -0.1753  0.2999
  119SER     HA 1593   1.716  12.549   5.189  0.0181 -1.2412 -0.5108
  119SER     CB 1594   1.775  12.756   5.151  0.3944 -0.0381 -0.7497
  119SER    HB1 1595   1.704  12.808   5.215  2.0061 -0.6607  1.7213
  119SER    HB2 1596   1.795  12.813   5.060  0.3889  2.4331  0.7153
  119SER     OG 1597   1.891  12.723   5.225 -0.4022 -0.6887  0.2430
  119SER     HG 1598   1.870  12.734   5.318 -1.3650  0.2544 -0.0587
  119SER      C 1599   1.592  12.642   5.045 -0.0301 -0.2947 -0.3214
  119SER      O 1600   1.569  12.631   4.925 -0.4926  0.0838 -0.2720
  120SER      N 1601   1.499  12.677   5.135  0.1060 -0.1424 -0.2392
  120SER      H 1602   1.527  12.686   5.231  1.3885 -1.4751 -0.4554
  120SER     CA 1603   1.364  12.712   5.096  0.0012  0.3048  0.5202
  120SER     HA 1604   1.322  12.631   5.037 -0.2994 -0.3121  1.5565
  120SER     CB 1605   1.263  12.730   5.209 -0.6740 -0.0483 -0.0171
  120SER    HB1 1606   1.290  12.823   5.259  2.6661 -0.9088  0.0008
  120SER    HB2 1607   1.158  12.733   5.178 -1.4133 -0.2312  2.2615
  120SER     OG 1608   1.275  12.620   5.297 -0.4797 -0.2416 -0.2859
  120SER     HG 1609   1.212  12.550   5.276  1.2656 -1.8101 -0.5310
  120SER      C 1610   1.356  12.838   5.011  0.1225  0.0668  0.1547
  120SER      O 1611   1.444  12.923   5.008  0.5499 -0.3777  0.0402
  121SER      N 1612   1.237  12.851   4.952  0.2631 -0.0006 -0.1442
  121SER      H 1613   1.162  12.783   4.953 -0.4488  0.7816  1.4473
  121SER     CA 1614   1.207  12.974   4.881 -0.2524  0.2254  0.4509
  121SER     HA 1615   1.305  13.008   4.847 -1.6859  2.0338 -2.2018
  121SER     CB 1616   1.121  12.940   4.759  0.3469 -0.0122  0.0838
  121SER    HB1 1617   1.074  13.026   4.710  0.8184  0.9895  1.3271
  121SER    HB2 1618   1.187  12.889   4.690  0.2291 -1.3463  0.9249
  121SER     OG 1619   1.022  12.844   4.789  0.3888  0.0243  0.3436
  121SER     HG 1620   0.977  12.821   4.708 -2.1182 -3.5671  2.4760
  121SER      C 1621   1.143  13.084   4.963  0.5371  0.7236  0.4109
  121SER      O 1622   1.078  13.050   5.062 -0.3903 -0.4512 -0.5686
  122TYR      N 1623   1.140  13.208   4.913 -0.1074  0.2558 -0.7524
  122TYR      H 1624   1.166  13.224   4.817  0.7976 -0.9601 -0.7370
  122TYR     CA 1625   1.080  13.318   4.986 -0.4427 -0.2998 -0.1788
  122TYR     HA 1626   1.015  13.281   5.066  0.8697 -2.0068  0.1582
  122TYR     CB 1627   1.200  13.397   5.036 -0.2069 -0.9246  0.2533
  122TYR    HB1 1628   1.179  13.479   5.104  2.5458 -1.2083  1.5992
  122TYR    HB2 1629   1.242  13.452   4.951  0.3390 -2.2240 -0.3611
  122TYR     CG 1630   1.309  13.317   5.105  0.1449 -0.5718  0.1136
  122TYR    CD1 1631   1.435  13.307   5.046  0.1230  0.0423 -0.0446
  122TYR    HD1 1632   1.452  13.359   4.953  0.9266 -0.9347 -0.4576
  122TYR    CE1 1633   1.537  13.227   5.100  0.0004 -0.0586  0.0377
  122TYR    HE1 1634   1.635  13.222   5.055  0.4042 -0.8732  0.9758
  122TYR     CZ 1635   1.513  13.153   5.217  0.5097 -0.0435  0.1528
  122TYR     OH 1636   1.600  13.056   5.259  0.6093  0.0510  0.1664
  122TYR     HH 1637   1.556  13.001   5.324 -0.7094  0.9725  0.1118
  122TYR    CE2 1638   1.385  13.162   5.276  0.6014 -0.0559  0.3548
  122TYR    HE2 1639   1.364  13.092   5.355 -0.3544 -0.9115 -0.6448
  122TYR    CD2 1640   1.287  13.247   5.224  0.1678 -0.7664  0.0043
  122TYR    HD2 1641   1.188  13.250   5.267  0.0074  0.5510 -0.4114
  122TYR      C 1642   1.000  13.411   4.895 -0.3620  0.0708  0.1294
  122TYR      O 1643   1.042  13.437   4.783 -0.1137 -0.2034  0.1581
  123GLY      N 1644   0.885  13.464   4.939 -0.2528  0.5335 -0.1364
  123GLY      H 1645   0.854  13.433   5.030 -2.0260 -0.4846 -1.0261
  123GLY     CA 1646   0.788  13.548   4.872 -0.2423 -0.0020 -0.8388
  123GLY    HA1 1647   0.696  13.550   4.929 -0.2199 -0.8581 -0.7542
  123GLY    HA2 1648   0.763  13.505   4.774  1.5070 -1.7680 -0.5812
  123GLY      C 1649   0.833  13.693   4.863 -0.0620  0.0250  0.3831
  123GLY      O 1650   0.781  13.774   4.787 -0.5056 -0.5978  0.0195
  124GLN      N 1651   0.927  13.733   4.950 -0.4738  0.0060  0.8412
  124GLN      H 1652   0.966  13.661   5.009  0.2719 -1.1630 -0.9684
  124GLN     CA 1653   1.002  13.856   4.941 -0.0731 -0.2810  0.1519
  124GLN     HA 1654   0.980  13.905   4.846  1.1338 -2.8385 -1.5406
  124GLN     CB 1655   0.947  13.946   5.051 -0.1110 -0.5365  0.3413
  124GLN    HB1 1656   1.017  14.027   5.074 -2.5567  1.9623 -0.4879
  124GLN    HB2 1657   0.935  13.880   5.137 -0.7102  0.5451  1.1173
  124GLN     CG 1658   0.811  14.011   5.030  0.0573 -0.2769  0.0422
  124GLN    HG1 1659   0.732  13.935   5.026  0.5727 -0.7983 -0.3752
  124GLN    HG2 1660   0.793  14.071   5.119  2.1333 -0.6599  0.7569
  124GLN     CD 1661   0.787  14.100   4.909 -0.1321 -0.6155 -0.1700
  124GLN    OE1 1662   0.875  14.162   4.850 -0.2953 -0.3808 -0.1699
  124GLN    NE2 1663   0.666  14.105   4.853 -0.1664  0.1400 -0.0309
  124GLN   HE21 1664   0.592  14.063   4.908 -0.0635  0.7621  0.6088
  124GLN   HE22 1665   0.650  14.168   4.776  1.0346 -1.8138 -1.9794
  124GLN      C 1666   1.153  13.844   4.952 -0.0448  0.1735  0.2849
  124GLN      O 1667   1.186  13.757   5.033  0.1731 -0.3022 -0.3074
  125PRO      N 1668   1.241  13.921   4.887 -0.2374  0.0030 -0.1837
  125PRO     CD 1669   1.381  13.934   4.924 -0.1618 -0.1571 -0.4125
  125PRO    HD1 1670   1.441  13.863   4.866 -0.0187  0.5986 -1.2103
  125PRO    HD2 1671   1.393  13.921   5.031  0.3175 -3.6631 -0.7812
  125PRO     CG 1672   1.423  14.075   4.883 -0.0904 -0.0121  0.1576
  125PRO    HG1 1673   1.523  14.084   4.841 -0.2876  2.5179  0.1012
  125PRO    HG2 1674   1.402  14.145   4.964  0.1710  0.1221  0.1114
  125PRO     CB 1675   1.337  14.094   4.759  0.5108 -0.2589 -0.2994
  125PRO    HB1 1676   1.317  14.196   4.728 -1.6493 -0.4674  0.2851
  125PRO    HB2 1677   1.376  14.028   4.681 -0.2618 -2.8847  1.4221
  125PRO     CA 1678   1.206  14.023   4.791  0.3501 -0.0219 -0.4284
  125PRO     HA 1679   1.138  14.091   4.842  0.3230 -0.1105 -0.3459
  125PRO      C 1680   1.143  13.969   4.663  0.2457  0.2272 -0.4812
  125PRO      O 1681   1.166  13.855   4.623  0.4753  0.1132 -0.0321
  126GLN      N 1682   1.066  14.056   4.597  0.0028  0.2538 -0.1619
  126GLN      H 1683   1.052  14.149   4.634 -1.1805  0.6884 -1.6194
  126GLN     CA 1684   1.000  14.030   4.471 -0.0786  0.1686 -0.1028
  126GLN     HA 1685   1.029  13.927   4.446  0.7776  0.6883 -1.3620
  126GLN     CB 1686   0.848  14.031   4.483 -0.0607  0.2797  0.1127
  126GLN    HB1 1687   0.823  13.982   4.577  4.3897 -1.9064  0.4274
  126GLN    HB2 1688   0.806  13.976   4.399 -2.5329  2.2361 -0.0441
  126GLN     CG 1689   0.799  14.175   4.483  0.3779  0.4342 -0.4343
  126GLN    HG1 1690   0.836  14.231   4.569 -0.1157 -0.3520  0.3049
  126GLN    HG2 1691   0.813  14.233   4.392 -1.4710 -1.9434 -2.3749
  126GLN     CD 1692   0.649  14.174   4.509  0.4894 -0.4307  0.2068
  126GLN    OE1 1693   0.598  14.216   4.613 -0.1449  0.5090 -0.4639
  126GLN    NE2 1694   0.569  14.135   4.409 -0.2446 -0.6208  0.8593
  126GLN   HE21 1695   0.468  14.140   4.414 -0.3004 -1.9150  1.5182
  126GLN   HE22 1696   0.610  14.096   4.326  0.8334  1.4881  0.3409
  126GLN      C 1697   1.054  14.121   4.361 -0.7043  0.4360 -0.1900
  126GLN      O 1698   1.075  14.241   4.382  1.0003  0.1779 -0.2587
  127SER      N 1699   1.072  14.070   4.240  0.7614 -0.0866  0.2283
  127SER      H 1700   1.056  13.972   4.219  0.9300  0.1581 -1.1370
  127SER     CA 1701   1.127  14.140   4.126 -0.2406 -0.4654 -0.5037
  127SER     HA 1702   1.149  14.244   4.152 -2.4064  0.1700 -1.0315
  127SER     CB 1703   1.260  14.082   4.078  0.2853 -0.1086  0.4976
  127SER    HB1 1704   1.290  14.142   3.992  1.3206  0.7667  1.4267
  127SER    HB2 1705   1.239  13.982   4.040  0.0763  0.2646 -0.4060
  127SER     OG 1706   1.369  14.087   4.168  0.5715  0.4862  0.1220
  127SER     HG 1707   1.442  14.097   4.106  0.3473  0.5481 -0.1368
  127SER      C 1708   1.028  14.148   4.011 -0.9285 -0.0533  0.1121
  127SER      O 1709   0.991  14.048   3.949 -0.6879  0.3053 -0.6207
  128GLY      N 1710   1.009  14.268   3.956  0.6231 -0.1650 -0.7101
  128GLY      H 1711   1.046  14.353   3.997 -0.8032 -0.2659  0.8806
  128GLY     CA 1712   0.913  14.308   3.854  0.0593 -0.1206 -0.1684
  128GLY    HA1 1713   0.930  14.414   3.839 -0.8900  0.2689  1.2986
  128GLY    HA2 1714   0.939  14.260   3.759 -0.1588 -0.1237 -0.2252
  128GLY      C 1715   0.769  14.282   3.895  0.0462  0.0134 -0.1310
  128GLY      O 1716   0.736  14.248   4.008 -0.1724  0.6726  0.0110
  129SER      N 1717   0.679  14.294   3.797  0.4464  0.1118 -0.4900
  129SER      H 1718   0.706  14.334   3.708  1.3586  1.0716  0.1916
  129SER     CA 1719   0.539  14.282   3.831  0.5494 -0.0139 -0.1084
  129SER     HA 1720   0.519  14.337   3.923  1.1043 -1.4695  0.9293
  129SER     CB 1721   0.460  14.348   3.718  0.1009  0.2594  0.3603
  129SER    HB1 1722   0.451  14.277   3.636  2.0982 -0.3847  0.6408
  129SER    HB2 1723   0.360  14.370   3.754  0.3752 -0.0161  1.3321
  129SER     OG 1724   0.510  14.472   3.675  0.4825  0.0611  0.2291
  129SER     HG 1725   0.483  14.475   3.583 -1.5357  0.5360  0.7825
  129SER      C 1726   0.480  14.143   3.854  0.1097  0.2121  0.1578
  129SER      O 1727   0.534  14.048   3.797 -0.1875  0.4881 -0.6021
  130TYR      N 1728   0.382  14.133   3.944  0.0009 -0.5477 -0.0345
  130TYR      H 1729   0.332  14.220   3.958 -0.5764 -0.6774 -1.1441
  130TYR     CA 1730   0.307  14.017   3.985 -0.4233 -0.3359 -0.2023
  130TYR     HA 1731   0.227  14.065   4.041  0.9131  0.6196  0.9583
  130TYR     CB 1732   0.240  13.956   3.863  0.3461 -0.2374 -0.6820
  130TYR    HB1 1733   0.164  13.891   3.908 -0.0577  0.1538 -0.7873
  130TYR    HB2 1734   0.307  13.890   3.808  0.0351 -1.4543  0.3423
  130TYR     CG 1735   0.174  14.049   3.764 -0.2332 -0.1202 -0.1919
  130TYR    CD1 1736   0.225  14.064   3.634  0.4789  0.1180  0.1121
  130TYR    HD1 1737   0.308  14.001   3.605 -0.0486  0.7229 -3.0442
  130TYR    CE1 1738   0.182  14.171   3.556  0.1765  0.2173  0.4152
  130TYR    HE1 1739   0.232  14.197   3.464 -2.3650  3.5571 -0.2259
  130TYR     CZ 1740   0.072  14.253   3.591 -0.0323  0.0925  0.0545
  130TYR     OH 1741   0.017  14.346   3.509 -0.0717  0.1609  0.1577
  130TYR     HH 1742   0.048  14.335   3.418 -0.6450  0.6994 -0.1139
  130TYR    CE2 1743   0.019  14.229   3.720 -0.1070 -0.0299  0.0017
  130TYR    HE2 1744  -0.066  14.282   3.760 -1.6527 -1.3669 -1.3263
  130TYR    CD2 1745   0.070  14.132   3.807 -0.0274  0.0281  0.0194
  130TYR    HD2 1746   0.042  14.136   3.911  1.6667  0.9930  0.4792
  130TYR      C 1747   0.376  13.908   4.066  0.1294 -0.0211 -0.2416
  130TYR      O 1748   0.498  13.894   4.062  0.1649  0.0970  0.2785
  131SER      N 1749   0.297  13.837   4.147  0.0684 -0.1971 -0.4543
  131SER      H 1750   0.199  13.863   4.151  0.1796  0.0993  0.6646
  131SER     CA 1751   0.343  13.768   4.267 -0.7000 -0.1440 -0.1230
  131SER     HA 1752   0.450  13.752   4.269 -0.7411 -0.3237  1.0084
  131SER     CB 1753   0.312  13.844   4.395  0.5783 -0.1247  0.1786
  131SER    HB1 1754   0.300  13.770   4.474 -2.0814 -1.1658 -1.0939
  131SER    HB2 1755   0.397  13.905   4.428  0.4182 -1.1228  2.7319
  131SER     OG 1756   0.187  13.907   4.377  0.7563  0.3111  0.4307
  131SER     HG 1757   0.194  13.997   4.410 -0.9233  0.1263  1.4098
  131SER      C 1758   0.278  13.631   4.278  0.1111 -0.4844  0.4855
  131SER      O 1759   0.162  13.610   4.242  0.2968  0.1649 -0.5140
  132GLN      N 1760   0.356  13.534   4.325  1.3067  0.2612  0.0879
  132GLN      H 1761   0.454  13.556   4.333  1.1147  0.6662  1.7058
  132GLN     CA 1762   0.308  13.401   4.356 -0.3239  0.7938 -0.0588
  132GLN     HA 1763   0.229  13.377   4.285  0.0550 -0.5213 -0.0670
  132GLN     CB 1764   0.423  13.302   4.343 -0.6360  0.5127 -0.6859
  132GLN    HB1 1765   0.479  13.313   4.436  0.3130 -2.0858 -0.8527
  132GLN    HB2 1766   0.490  13.324   4.260  2.6433  0.0240  1.6564
  132GLN     CG 1767   0.352  13.167   4.331  0.2058 -0.0009 -0.0190
  132GLN    HG1 1768   0.272  13.143   4.400  1.1885 -3.5134  0.1251
  132GLN    HG2 1769   0.306  13.152   4.233  0.2118 -0.9269  0.1074
  132GLN     CD 1770   0.450  13.051   4.343  0.2836  0.0215 -0.4100
  132GLN    OE1 1771   0.569  13.071   4.363  0.1741  0.0528  0.2364
  132GLN    NE2 1772   0.406  12.925   4.328 -0.6069  0.1775  0.7499
  132GLN   HE21 1773   0.471  12.848   4.328 -1.4827 -0.6109 -1.0902
  132GLN   HE22 1774   0.308  12.906   4.341 -0.4457 -0.6806  0.7879
  132GLN      C 1775   0.226  13.389   4.484 -0.3186  0.1272 -0.1111
  132GLN      O 1776   0.268  13.418   4.596 -0.4080 -0.6058  0.1203
  133GLN      N 1777   0.107  13.328   4.477 -0.3647  0.2589 -0.4726
  133GLN      H 1778   0.074  13.311   4.383  1.5198  1.9651 -1.5278
  133GLN     CA 1779   0.031  13.306   4.597 -0.0289  0.1272 -0.2830
  133GLN     HA 1780   0.019  13.393   4.662 -5.7925 -0.9963  0.7993
  133GLN     CB 1781  -0.117  13.292   4.561 -0.0642 -0.3540  0.0316
  133GLN    HB1 1782  -0.123  13.213   4.486 -0.2531 -2.0288  1.7211
  133GLN    HB2 1783  -0.174  13.258   4.648 -0.6638 -1.3498 -0.7301
  133GLN     CG 1784  -0.189  13.417   4.511 -0.8171 -0.4724  0.8046
  133GLN    HG1 1785  -0.135  13.464   4.429 -0.5723 -0.7335  0.8122
  133GLN    HG2 1786  -0.207  13.485   4.595 -0.9515 -0.1126  0.4877
  133GLN     CD 1787  -0.323  13.380   4.449 -0.3093 -0.7958 -0.1103
  133GLN    OE1 1788  -0.341  13.350   4.331  1.0004 -0.0773 -0.5055
  133GLN    NE2 1789  -0.429  13.384   4.530 -0.1608  0.2200  0.0424
  133GLN   HE21 1790  -0.515  13.351   4.489 -0.0671 -0.0271  0.0500
  133GLN   HE22 1791  -0.428  13.387   4.631 -0.1656 -0.0958  0.0525
  133GLN      C 1792   0.083  13.185   4.674 -0.6913 -0.0957 -0.1691
  133GLN      O 1793   0.139  13.094   4.614  0.2968  0.3993 -0.0230
  134PRO      N 1794   0.089  13.191   4.808 -0.2390 -0.2426 -0.1792
  134PRO     CD 1795   0.074  13.310   4.889 -0.1055 -0.1396 -0.3047
  134PRO    HD1 1796   0.130  13.397   4.854  1.1857 -0.9484 -0.2764
  134PRO    HD2 1797  -0.031  13.340   4.893  0.1300  0.5687  1.1204
  134PRO     CG 1798   0.123  13.275   5.029  0.9179 -0.3069 -0.6984
  134PRO    HG1 1799   0.230  13.284   5.045  0.7036 -0.1870  0.8104
  134PRO    HG2 1800   0.064  13.333   5.100 -0.9452 -0.5215 -2.0035
  134PRO     CB 1801   0.089  13.126   5.033  0.3003 -0.1454  0.3497
  134PRO    HB1 1802   0.160  13.078   5.099  0.7213 -0.4523 -0.3152
  134PRO    HB2 1803  -0.014  13.111   5.065 -0.7341 -0.0975 -2.6258
  134PRO     CA 1804   0.108  13.074   4.891 -0.2206  0.0354  0.2107
  134PRO     HA 1805   0.215  13.052   4.885  0.0469  1.1749  0.4643
  134PRO      C 1806   0.018  12.956   4.857 -0.0064 -0.0653 -0.0143
  134PRO      O 1807  -0.102  12.982   4.846  0.0463  0.1776 -0.0385
  135SER      N 1808   0.055  12.828   4.855  0.4752  0.0794 -0.5557
  135SER      H 1809   0.140  12.807   4.904 -0.2838 -1.0402  0.3084
  135SER     CA 1810  -0.018  12.708   4.821 -0.0978  0.3553 -0.3280
  135SER     HA 1811  -0.098  12.734   4.752  0.0057  1.5264 -0.0111
  135SER     CB 1812   0.074  12.613   4.743  0.1758 -0.2597  0.7251
  135SER    HB1 1813   0.170  12.607   4.794  0.0384  1.2879  1.2204
  135SER    HB2 1814   0.032  12.513   4.734  0.1020 -0.2335  0.7774
  135SER     OG 1815   0.097  12.663   4.613  0.0135 -0.0949  0.7585
  135SER     HG 1816   0.033  12.627   4.552  0.3264  2.4516 -1.2367
  135SER      C 1817  -0.067  12.627   4.940  0.0554  0.2191 -0.3562
  135SER      O 1818  -0.006  12.615   5.046 -0.3054 -0.1388 -0.1874
  136TYR      N 1819  -0.184  12.566   4.924  0.0519  0.0713  0.1949
  136TYR      H 1820  -0.230  12.578   4.834  1.1240  0.2600 -0.3397
  136TYR     CA 1821  -0.234  12.467   5.017 -0.1686  0.3722  0.3998
  136TYR     HA 1822  -0.221  12.512   5.115 -1.1888  2.4628 -0.3684
  136TYR     CB 1823  -0.385  12.453   5.004 -0.1216 -0.0776  0.3532
  136TYR    HB1 1824  -0.414  12.362   5.057 -0.2045  0.4913  1.2902
  136TYR    HB2 1825  -0.410  12.429   4.900 -2.6678 -1.3524  1.1789
  136TYR     CG 1826  -0.481  12.558   5.054 -0.0024  0.1263  0.1534
  136TYR    CD1 1827  -0.493  12.681   4.988  0.2657  0.1899  0.2239
  136TYR    HD1 1828  -0.426  12.708   4.907  0.5921  1.1111  0.7805
  136TYR    CE1 1829  -0.596  12.767   5.028 -0.1458 -0.1624 -0.0714
  136TYR    HE1 1830  -0.598  12.860   4.974  1.0095  1.0472  1.8390
  136TYR     CZ 1831  -0.668  12.744   5.147 -0.6090 -0.5972 -0.4330
  136TYR     OH 1832  -0.762  12.836   5.184 -0.0303 -0.2192  0.1124
  136TYR     HH 1833  -0.802  12.796   5.261 -0.1929 -0.6334 -0.1836
  136TYR    CE2 1834  -0.653  12.621   5.214 -0.4079 -0.2875  0.0984
  136TYR    HE2 1835  -0.716  12.595   5.298 -1.8585  1.5947 -0.3349
  136TYR    CD2 1836  -0.555  12.531   5.169  0.2227  0.2761  0.3337
  136TYR    HD2 1837  -0.544  12.443   5.230 -0.3112 -0.8505 -1.1519
  136TYR      C 1838  -0.157  12.336   5.022 -0.1666  0.3589  0.1067
  136TYR      O 1839  -0.054  12.317   4.958 -0.4018  0.5337 -0.3241
  137GLY      N 1840  -0.203  12.245   5.109 -0.1106 -0.1469 -0.3873
  137GLY      H 1841  -0.276  12.275   5.172  1.1081 -1.2841  1.6560
  137GLY     CA 1842  -0.156  12.113   5.145  0.0226 -0.0117 -0.0662
  137GLY    HA1 1843  -0.235  12.044   5.176 -0.8650  1.1510  0.3354
  137GLY    HA2 1844  -0.112  12.069   5.056  2.5368  1.2194  0.4610
  137GLY      C 1845  -0.042  12.122   5.246 -0.1087  0.1904  0.0643
  137GLY      O 1846  -0.022  12.221   5.315 -0.3601  0.1990  0.1273
  138GLY      N 1847   0.033  12.013   5.265  0.2527  0.2966 -0.7198
  138GLY      H 1848   0.017  11.933   5.206  0.1237 -0.4967  0.3695
  138GLY     CA 1849   0.104  11.984   5.388 -0.3975 -0.4538 -0.5180
  138GLY    HA1 1850   0.167  11.902   5.352 -2.0067 -1.1825 -1.8237
  138GLY    HA2 1851   0.165  12.063   5.432 -1.5865  0.4977 -0.5395
  138GLY      C 1852   0.019  11.929   5.502 -0.1805  0.2601 -0.0032
  138GLY      O 1853  -0.094  11.888   5.477 -0.2225  0.2427  0.2100
  139GLN      N 1854   0.084  11.935   5.618 -0.3802  0.3881  0.1013
  139GLN      H 1855   0.178  11.973   5.618 -0.2913  0.2730 -2.1986
  139GLN     CA 1856   0.024  11.894   5.744 -0.5601 -0.1493 -0.1569
  139GLN     HA 1857  -0.084  11.903   5.744 -0.4899  2.6763  2.9287
  139GLN     CB 1858   0.064  11.750   5.775 -0.0647  0.1175  0.4743
  139GLN    HB1 1859   0.050  11.730   5.882 -1.1938  0.1519  0.3511
  139GLN    HB2 1860   0.170  11.734   5.762 -0.2854 -2.1473  1.0690
  139GLN     CG 1861  -0.003  11.643   5.690  1.0777 -0.1635 -0.0855
  139GLN    HG1 1862   0.031  11.651   5.587  0.8641 -0.2149 -0.1614
  139GLN    HG2 1863  -0.109  11.666   5.702  1.6544  1.7792  1.7346
  139GLN     CD 1864   0.006  11.506   5.756 -0.1133 -0.2193 -0.0153
  139GLN    OE1 1865  -0.090  11.467   5.823 -0.3270 -0.3863 -0.4180
  139GLN    NE2 1866   0.120  11.441   5.736 -0.0171 -0.0276 -0.0860
  139GLN   HE21 1867   0.138  11.354   5.785  2.3665  0.4715  0.0685
  139GLN   HE22 1868   0.193  11.482   5.680  1.9819  0.9984  2.9886
  139GLN      C 1869   0.068  11.982   5.860  0.3377 -0.6835 -0.0794
  139GLN      O 1870   0.147  12.073   5.835 -0.2316 -0.2401 -0.2813
  140GLN      N 1871   0.013  11.963   5.980  0.1289 -0.2136 -0.0955
  140GLN      H 1872  -0.044  11.879   5.985  0.9488 -0.7635  0.2730
  140GLN     CA 1873   0.069  12.015   6.103  0.3457  0.2337 -0.3810
  140GLN     HA 1874   0.082  12.123   6.100 -1.1808  0.4938  1.1348
  140GLN     CB 1875  -0.042  11.991   6.204  0.3111 -0.5785 -0.5980
  140GLN    HB1 1876  -0.088  11.893   6.191  0.4212 -0.5571 -1.1753
  140GLN    HB2 1877   0.011  11.995   6.299 -0.2370  1.4664 -0.3201
  140GLN     CG 1878  -0.154  12.095   6.205  0.3597 -0.5289 -0.1089
  140GLN    HG1 1879  -0.225  12.079   6.124 -0.9018  2.1953  0.3402
  140GLN    HG2 1880  -0.102  12.191   6.214  1.3672 -1.0495 -0.2421
  140GLN     CD 1881  -0.230  12.082   6.337  0.0098  1.0640 -0.1284
  140GLN    OE1 1882  -0.175  12.075   6.447 -0.5259 -0.2301  0.0815
  140GLN    NE2 1883  -0.363  12.071   6.338  0.1028 -0.2733 -0.3117
  140GLN   HE21 1884  -0.415  12.062   6.424  2.0679 -0.8392  0.8685
  140GLN   HE22 1885  -0.400  12.079   6.244  4.2442  2.2015 -2.0097
  140GLN      C 1886   0.187  11.929   6.146  0.2175 -0.0655 -0.6236
  140GLN      O 1887   0.176  11.807   6.139  0.5102 -0.1281 -0.0501
  141GLN      N 1888   0.295  11.996   6.187  0.0404 -0.1341 -0.0482
  141GLN      H 1889   0.285  12.095   6.204  1.5274 -0.3206  2.5579
  141GLN     CA 1890   0.420  11.931   6.218  0.0846 -0.3115 -0.5946
  141GLN     HA 1891   0.402  11.844   6.282  0.6659  0.2458  0.3574
  141GLN     CB 1892   0.496  11.878   6.097 -0.1422  0.1826 -0.9566
  141GLN    HB1 1893   0.433  11.803   6.049 -0.4264 -0.4411  0.3481
  141GLN    HB2 1894   0.579  11.818   6.137  0.9406  0.9670 -1.9696
  141GLN     CG 1895   0.558  11.976   5.999  0.1482  0.6725 -0.2893
  141GLN    HG1 1896   0.646  12.020   6.047 -0.3684 -0.4152  1.7389
  141GLN    HG2 1897   0.494  12.060   5.972 -0.8505 -0.0528 -0.1979
  141GLN     CD 1898   0.608  11.898   5.878  0.0959  0.5478 -0.2308
  141GLN    OE1 1899   0.533  11.878   5.783  0.0059 -0.2313  0.0021
  141GLN    NE2 1900   0.730  11.844   5.881  0.0215  0.3936  0.0512
  141GLN   HE21 1901   0.783  11.835   5.966 -0.0523  1.2743  0.2026
  141GLN   HE22 1902   0.765  11.800   5.797  0.5036  1.3735 -0.2804
  141GLN      C 1903   0.507  12.020   6.306 -0.4311 -0.4259  0.0354
  141GLN      O 1904   0.499  12.142   6.298  0.4401 -0.3268  0.5608
  142SER      N 1905   0.592  11.961   6.391 -0.2596 -0.2164  0.0078
  142SER      H 1906   0.574  11.863   6.404 -1.7724  0.0932  0.5316
  142SER     CA 1907   0.685  12.033   6.476 -0.2314 -0.1634 -0.0681
  142SER     HA 1908   0.622  12.110   6.521  2.1859  1.2950  1.0194
  142SER     CB 1909   0.710  11.957   6.606 -0.1654 -0.7267 -0.4061
  142SER    HB1 1910   0.791  12.011   6.654 -1.0157 -0.7939  1.1658
  142SER    HB2 1911   0.748  11.858   6.585 -2.3394 -1.1456 -3.0618
  142SER     OG 1912   0.602  11.942   6.695 -0.0989  0.1927 -0.1578
  142SER     HG 1913   0.626  11.929   6.787 -2.2858 -3.9061  0.0769
  142SER      C 1914   0.819  12.068   6.411  0.2815 -0.3695  0.8704
  142SER      O 1915   0.862  11.998   6.320  0.1692  0.1739  0.4006
  143TYR      N 1916   0.885  12.175   6.456 -0.3722  0.5032 -0.1959
  143TYR      H 1917   0.852  12.221   6.539  0.5470 -0.7734  0.9298
  143TYR     CA 1918   1.007  12.224   6.396 -0.1485  0.4955  0.2520
  143TYR     HA 1919   1.061  12.151   6.336 -0.3856  0.3444  0.2254
  143TYR     CB 1920   0.987  12.339   6.298  0.5774  0.3793 -0.0353
  143TYR    HB1 1921   0.929  12.417   6.345 -0.0942 -0.3091  0.2994
  143TYR    HB2 1922   1.081  12.373   6.253  1.5441  1.4996  2.6521
  143TYR     CG 1923   0.909  12.293   6.177  0.3939  0.4202  0.0675
  143TYR    CD1 1924   0.963  12.207   6.080  0.0549 -0.2641  0.4801
  143TYR    HD1 1925   1.058  12.158   6.094 -0.2470 -0.5082  1.8479
  143TYR    CE1 1926   0.891  12.177   5.964  0.3332 -0.1275  0.2681
  143TYR    HE1 1927   0.932  12.110   5.891  1.0814  0.9179 -0.2872
  143TYR     CZ 1928   0.767  12.240   5.937  0.1603 -0.4592  0.2831
  143TYR     OH 1929   0.697  12.215   5.823  0.0111  0.4484  0.1729
  143TYR     HH 1930   0.611  12.258   5.822 -0.4117 -0.0966 -3.8699
  143TYR    CE2 1931   0.716  12.329   6.034  0.5280  0.3501 -0.2586
  143TYR    HE2 1932   0.617  12.370   6.029  0.3774  0.0953  0.5940
  143TYR    CD2 1933   0.787  12.357   6.151  0.2659  0.1326 -0.0453
  143TYR    HD2 1934   0.761  12.434   6.222  0.8460  0.0746  0.2358
  143TYR      C 1935   1.110  12.251   6.506  0.2860 -0.0647 -0.0099
  143TYR      O 1936   1.073  12.284   6.618 -0.0286  0.6241 -0.3114
  144GLY      N 1937   1.239  12.241   6.474  0.2774 -0.2180  0.0006
  144GLY      H 1938   1.259  12.201   6.384  0.8312  1.4825 -0.6671
  144GLY     CA 1939   1.345  12.287   6.562 -0.2494  0.2689  0.3926
  144GLY    HA1 1940   1.319  12.382   6.609 -0.5349  0.7292 -0.6503
  144GLY    HA2 1941   1.427  12.303   6.492 -1.1562  0.7932 -0.5796
  144GLY      C 1942   1.392  12.192   6.671 -0.2173  0.3841  0.4793
  144GLY      O 1943   1.322  12.094   6.698 -0.0745  0.0697 -0.2695
  145GLN      N 1944   1.498  12.238   6.737  0.3219  0.0143 -0.1184
  145GLN      H 1945   1.545  12.317   6.696  1.5983 -1.4376 -1.5785
  145GLN     CA 1946   1.545  12.182   6.862 -0.0710  0.1742  0.1029
  145GLN     HA 1947   1.475  12.110   6.905  1.7532 -2.3191 -0.8617
  145GLN     CB 1948   1.659  12.082   6.843 -0.2297 -0.0655  0.3972
  145GLN    HB1 1949   1.682  12.024   6.932  0.4631 -1.1228 -0.4353
  145GLN    HB2 1950   1.636  12.012   6.763 -0.0667  0.1123  0.1924
  145GLN     CG 1951   1.797  12.145   6.822 -0.1593 -0.2588  0.2789
  145GLN    HG1 1952   1.839  12.191   6.912  1.8778  1.2478 -1.3599
  145GLN    HG2 1953   1.785  12.221   6.745 -2.2272  1.7002  2.3726
  145GLN     CD 1954   1.903  12.046   6.775 -0.1035 -0.1077  0.0873
  145GLN    OE1 1955   1.944  11.953   6.844 -0.0767 -0.3101 -0.2005
  145GLN    NE2 1956   1.970  12.079   6.665 -0.4361  0.4767  0.0515
  145GLN   HE21 1957   2.059  12.034   6.646 -0.9141 -0.3633 -0.2473
  145GLN   HE22 1958   1.957  12.170   6.624  0.8923  0.3879 -0.6512
  145GLN      C 1959   1.586  12.291   6.960  0.2136  0.0400  0.1344
  145GLN      O 1960   1.629  12.398   6.917 -0.6749  0.2875 -0.1612
  146GLN      N 1961   1.579  12.248   7.086 -1.0207  0.6103  0.2785
  146GLN      H 1962   1.546  12.153   7.092  0.9054 -0.1797 -0.5501
  146GLN     CA 1963   1.605  12.320   7.209 -0.0139 -0.0636  0.4685
  146GLN     HA 1964   1.577  12.264   7.298 -2.0008  0.8086  0.4399
  146GLN     CB 1965   1.756  12.344   7.215  0.0026 -0.0655  0.1041
  146GLN    HB1 1966   1.775  12.407   7.303 -0.5484 -0.0485  0.2140
  146GLN    HB2 1967   1.795  12.396   7.128 -0.8823  0.9063  0.2677
  146GLN     CG 1968   1.840  12.221   7.246  0.0378 -0.0648  0.0104
  146GLN    HG1 1969   1.803  12.140   7.184 -3.1896 -0.0214  1.7000
  146GLN    HG2 1970   1.827  12.183   7.347  1.9626 -0.5529  0.1149
  146GLN     CD 1971   1.992  12.229   7.231  0.0050  0.0091 -0.2976
  146GLN    OE1 1972   2.055  12.334   7.233 -0.2612  0.1690 -0.2152
  146GLN    NE2 1973   2.060  12.114   7.229 -0.1759 -0.1062  0.0186
  146GLN   HE21 1974   2.018  12.023   7.228  0.1999 -0.2848 -1.2144
  146GLN   HE22 1975   2.160  12.124   7.241 -0.1328 -0.8809  0.3210
  146GLN      C 1976   1.519  12.444   7.225 -0.4568 -0.3285  0.1508
  146GLN      O 1977   1.451  12.488   7.133 -0.0426  0.3499  0.1635
  147GLN      N 1978   1.524  12.501   7.346  0.3155 -0.2227  0.0759
  147GLN      H 1979   1.578  12.446   7.411 -1.8606 -2.7407 -0.0722
  147GLN     CA 1980   1.436  12.607   7.391  0.2317 -0.1776 -0.1894
  147GLN     HA 1981   1.333  12.576   7.371 -0.1858  0.4344  0.8935
  147GLN     CB 1982   1.446  12.629   7.542 -0.0752 -0.2411 -0.1574
  147GLN    HB1 1983   1.553  12.617   7.561 -0.2770 -2.0350  0.0620
  147GLN    HB2 1984   1.410  12.727   7.571 -0.1772  0.5022 -2.5615
  147GLN     CG 1985   1.387  12.520   7.630  0.3983 -0.1610  0.2639
  147GLN    HG1 1986   1.279  12.536   7.636  0.1591 -1.1444 -1.0061
  147GLN    HG2 1987   1.400  12.424   7.579  1.6562  0.1842 -0.0965
  147GLN     CD 1988   1.445  12.513   7.771 -0.0715  0.6805  0.5038
  147GLN    OE1 1989   1.376  12.546   7.867 -1.0183  0.0440  0.0608
  147GLN    NE2 1990   1.570  12.470   7.788 -0.2672  0.2251  0.7933
  147GLN   HE21 1991   1.604  12.464   7.883 -0.7352  2.7602  1.1933
  147GLN   HE22 1992   1.620  12.437   7.707 -3.9654 -2.9826 -0.4819
  147GLN      C 1993   1.452  12.737   7.315 -0.3219 -0.4110 -0.7140
  147GLN      O 1994   1.557  12.771   7.261  0.4640 -0.0793  0.9827
  148SER      N 1995   1.349  12.822   7.318 -0.0583 -0.1073 -0.1654
  148SER      H 1996   1.263  12.793   7.362 -0.1886  0.5714  0.0482
  148SER     CA 1997   1.354  12.961   7.277  0.5162 -0.0071  0.2413
  148SER     HA 1998   1.458  12.993   7.265  0.4096 -0.2535 -1.5317
  148SER     CB 1999   1.295  13.050   7.386 -0.5856 -0.5399  0.0939
  148SER    HB1 2000   1.188  13.032   7.392 -0.3041 -2.1042  0.7701
  148SER    HB2 2001   1.309  13.155   7.359 -0.1282 -0.2621  1.3318
  148SER     OG 2002   1.361  13.031   7.510 -1.0227  0.2373  0.4554
  148SER     HG 2003   1.451  13.007   7.487 -1.1414 -1.1287  1.2888
  148SER      C 2004   1.294  12.993   7.141  0.0273 -0.4888  0.3414
  148SER      O 2005   1.202  12.925   7.097  0.0678 -0.1785 -0.2267
  149TYR      N 2006   1.343  13.097   7.073 -0.0198 -0.6175  0.1105
  149TYR      H 2007   1.413  13.140   7.132 -1.4486  1.8389  0.1779
  149TYR     CA 2008   1.311  13.142   6.939 -0.2127 -0.3468  0.2458
  149TYR     HA 2009   1.331  13.249   6.941  1.3543 -0.6217  0.5709
  149TYR     CB 2010   1.408  13.086   6.836 -0.4753 -0.1056 -0.1392
  149TYR    HB1 2011   1.386  13.121   6.736  1.8163  1.7123 -0.0855
  149TYR    HB2 2012   1.511  13.117   6.852 -0.7535 -0.0167  1.7430
  149TYR     CG 2013   1.405  12.935   6.825 -0.2857 -0.1415  0.2783
  149TYR    CD1 2014   1.505  12.863   6.891 -0.7048 -0.3554  0.6891
  149TYR    HD1 2015   1.586  12.913   6.943 -0.9711 -1.4451  2.2459
  149TYR    CE1 2016   1.507  12.723   6.892 -0.1817 -0.3639 -0.1684
  149TYR    HE1 2017   1.580  12.680   6.959 -0.3700 -1.1322 -0.4424
  149TYR     CZ 2018   1.407  12.653   6.821 -0.3447 -0.1153 -0.1845
  149TYR     OH 2019   1.416  12.518   6.805  0.3442 -0.0903 -0.0335
  149TYR     HH 2020   1.495  12.485   6.850 -0.2815 -1.3487  0.1712
  149TYR    CE2 2021   1.306  12.727   6.758  0.0549  0.0935 -0.5849
  149TYR    HE2 2022   1.219  12.677   6.718  0.1703 -0.7925  0.2346
  149TYR    CD2 2023   1.306  12.867   6.753  0.2618  0.0891 -0.6944
  149TYR    HD2 2024   1.224  12.919   6.706  0.4797  0.5277 -0.5951
  149TYR      C 2025   1.165  13.147   6.895 -0.1561  0.9603  0.1723
  149TYR      O 2026   1.131  13.131   6.778 -0.4282 -0.1010  0.3909
  150ASN      N 2027   1.072  13.150   6.992 -0.1217  0.2995  0.2294
  150ASN      H 2028   1.109  13.169   7.084 -0.0411  3.6284 -0.3536
  150ASN     CA 2029   0.929  13.127   6.988 -0.1134  0.3064 -0.1418
  150ASN     HA 2030   0.921  13.019   6.973  1.0659  0.1111  0.4575
  150ASN     CB 2031   0.864  13.161   7.121 -0.5210 -0.3401 -0.1728
  150ASN    HB1 2032   0.907  13.099   7.200 -1.5574 -3.6780 -2.0169
  150ASN    HB2 2033   0.878  13.268   7.137  3.6808 -0.7890  0.3696
  150ASN     CG 2034   0.721  13.111   7.129 -0.4850 -0.3711  0.3237
  150ASN    OD1 2035   0.622  13.184   7.123  0.0159  0.2995  0.0409
  150ASN    ND2 2036   0.697  12.980   7.129  0.4049 -0.5363 -0.2558
  150ASN   HD21 2037   0.764  12.907   7.148  0.1013 -0.4759  1.0891
  150ASN   HD22 2038   0.599  12.957   7.131  0.6633 -1.6871  1.8480
  150ASN      C 2039   0.857  13.203   6.877 -0.0677  0.3438 -0.1464
  150ASN      O 2040   0.867  13.325   6.874 -0.2638  0.3541 -0.3743
  151PRO      N 2041   0.783  13.144   6.783  0.0074  0.3534 -0.2111
  151PRO     CD 2042   0.763  13.001   6.773 -0.1939  0.3402  0.3433
  151PRO    HD1 2043   0.859  12.958   6.743 -0.5933  1.0068 -2.0584
  151PRO    HD2 2044   0.729  12.956   6.866 -0.2918  0.4206  0.3460
  151PRO     CG 2045   0.671  12.983   6.653  0.5495  0.0162 -0.1918
  151PRO    HG1 2046   0.568  12.970   6.689 -0.2008  3.2937 -0.8692
  151PRO    HG2 2047   0.682  12.898   6.585 -2.1733 -0.1581 -0.5466
  151PRO     CB 2048   0.682  13.115   6.578  0.3748  0.3605  0.3822
  151PRO    HB1 2049   0.603  13.149   6.512  1.6758 -0.4469 -1.6956
  151PRO    HB2 2050   0.772  13.103   6.518  0.5877  0.1516  0.7355
  151PRO     CA 2051   0.709  13.221   6.685 -0.3978  0.6315  0.3103
  151PRO     HA 2052   0.767  13.294   6.630 -1.7267 -0.4251 -2.7123
  151PRO      C 2053   0.579  13.280   6.739 -0.3663  0.5917  0.4295
  151PRO      O 2054   0.498  13.215   6.804  0.0832 -0.1833  0.2269
  152PRO      N 2055   0.549  13.405   6.703 -0.5116  0.4383  0.0072
  152PRO     CD 2056   0.622  13.509   6.634  0.1119 -0.0994 -0.1451
  152PRO    HD1 2057   0.644  13.476   6.532  0.3282 -1.8981  0.4488
  152PRO    HD2 2058   0.718  13.520   6.684  1.6544 -3.2411 -2.0752
  152PRO     CG 2059   0.546  13.641   6.640  0.5238  0.1263  0.1703
  152PRO    HG1 2060   0.499  13.662   6.544  2.9272 -0.9810 -1.3537
  152PRO    HG2 2061   0.612  13.722   6.669  2.0458  0.0199 -2.6150
  152PRO     CB 2062   0.445  13.612   6.751 -0.0727  0.1163 -0.3686
  152PRO    HB1 2063   0.484  13.644   6.847  1.5014  2.6022 -1.7431
  152PRO    HB2 2064   0.350  13.662   6.735 -0.0046  0.4017  0.1159
  152PRO     CA 2065   0.424  13.461   6.751 -0.5588  0.1836  0.1813
  152PRO     HA 2066   0.405  13.431   6.854  0.7551 -0.2361  0.3206
  152PRO      C 2067   0.311  13.407   6.665 -0.1185 -0.4392 -0.0145
  152PRO      O 2068   0.325  13.412   6.543  0.2621  0.2439  0.0510
  153GLN      N 2069   0.204  13.349   6.720 -0.2284  0.0921  0.3345
  153GLN      H 2070   0.173  13.347   6.816 -0.6910 -0.6421  0.1789
  153GLN     CA 2071   0.097  13.289   6.644 -0.0917  0.1391  0.1063
  153GLN     HA 2072   0.099  13.343   6.549  1.9386  1.4370  0.8182
  153GLN     CB 2073   0.125  13.144   6.606 -0.5120  0.0824  0.0076
  153GLN    HB1 2074   0.038  13.107   6.552 -0.4033 -0.0065 -0.1067
  153GLN    HB2 2075   0.149  13.098   6.702  0.7751  2.8886  1.1337
  153GLN     CG 2076   0.241  13.110   6.513 -0.0265 -0.0634  0.6591
  153GLN    HG1 2077   0.330  13.140   6.569  0.2765 -1.0616  0.7304
  153GLN    HG2 2078   0.242  13.001   6.511 -0.3623 -0.0672  0.6445
  153GLN     CD 2079   0.235  13.164   6.370 -0.3988 -0.6944  0.4312
  153GLN    OE1 2080   0.134  13.224   6.334  0.0699 -0.2844 -0.2247
  153GLN    NE2 2081   0.345  13.157   6.296 -0.7724  0.3969 -0.2516
  153GLN   HE21 2082   0.346  13.178   6.197  1.6512  0.1917 -0.3528
  153GLN   HE22 2083   0.415  13.091   6.327  1.0860  2.8259  1.1095
  153GLN      C 2084  -0.043  13.298   6.701 -0.0378  0.6909  0.1501
  153GLN      O 2085  -0.059  13.265   6.819  0.4681  0.4789  0.1595
  154GLY      N 2086  -0.147  13.331   6.624 -0.0540 -0.2877 -0.2523
  154GLY      H 2087  -0.133  13.371   6.533  0.5454  1.6140  0.6310
  154GLY     CA 2088  -0.288  13.337   6.660 -0.0511 -0.2953 -0.2420
  154GLY    HA1 2089  -0.329  13.398   6.580  2.0142  1.5526  0.0243
  154GLY    HA2 2090  -0.312  13.378   6.758  0.5702 -2.2965  0.8050
  154GLY      C 2091  -0.366  13.206   6.661 -0.4304 -0.0687 -0.2330
  154GLY      O 2092  -0.342  13.107   6.593 -0.3133 -0.2837  0.1241
  155TYR      N 2093  -0.475  13.199   6.738 -0.3243 -0.0610 -0.0828
  155TYR      H 2094  -0.476  13.271   6.809  2.5444  0.5667 -0.5346
  155TYR     CA 2095  -0.568  13.088   6.746  0.0650 -0.3870 -0.0567
  155TYR     HA 2096  -0.514  13.003   6.788  0.0174 -0.3721  0.0365
  155TYR     CB 2097  -0.683  13.134   6.836  0.4956 -0.4374  0.5290
  155TYR    HB1 2098  -0.719  13.232   6.806 -0.9645 -1.4572 -1.2592
  155TYR    HB2 2099  -0.657  13.145   6.941 -1.9121  0.3461  1.0930
  155TYR     CG 2100  -0.800  13.041   6.820 -0.0825  0.3787 -0.0992
  155TYR    CD1 2101  -0.785  12.908   6.862 -0.2485  0.4053  0.0469
  155TYR    HD1 2102  -0.693  12.878   6.910 -0.1919 -0.4491 -0.5726
  155TYR    CE1 2103  -0.895  12.823   6.844  0.0341  0.1927 -0.7104
  155TYR    HE1 2104  -0.877  12.725   6.886 -1.2351  0.8330  1.4567
  155TYR     CZ 2105  -1.016  12.858   6.780 -0.2464 -0.1478 -0.3763
  155TYR     OH 2106  -1.112  12.769   6.743  0.0375 -0.4511 -0.3865
  155TYR     HH 2107  -1.198  12.803   6.718  0.9753  2.1112 -0.4563
  155TYR    CE2 2108  -1.024  12.993   6.739  0.1662 -0.0577 -0.1641
  155TYR    HE2 2109  -1.110  13.036   6.692  0.5068 -0.6484 -1.3684
  155TYR    CD2 2110  -0.921  13.085   6.764 -0.2390  0.3060  0.1809
  155TYR    HD2 2111  -0.926  13.186   6.726 -0.8712  0.3794  0.4514
  155TYR      C 2112  -0.607  13.044   6.606 -0.4462 -0.3526  0.0721
  155TYR      O 2113  -0.639  13.128   6.522 -0.3302  0.0512  0.4281
  156GLY      N 2114  -0.603  12.913   6.585 -0.1415 -0.3483  0.0901
  156GLY      H 2115  -0.572  12.854   6.661  1.2474  1.7540  1.2284
  156GLY     CA 2116  -0.649  12.846   6.464 -0.2509 -0.0986 -0.0062
  156GLY    HA1 2117  -0.741  12.892   6.428 -0.2874  0.7433  1.0967
  156GLY    HA2 2118  -0.676  12.743   6.487  0.9519 -0.9153 -2.0985
  156GLY      C 2119  -0.546  12.844   6.353 -0.7781 -0.3483 -0.4979
  156GLY      O 2120  -0.547  12.932   6.266  0.2183  0.6542  0.4644
  157GLN      N 2121  -0.467  12.737   6.341 -0.1150  0.0636  0.0824
  157GLN      H 2122  -0.480  12.669   6.415 -1.5997  1.2623  1.0036
  157GLN     CA 2123  -0.382  12.712   6.227  0.1067  0.4593  0.1602
  157GLN     HA 2124  -0.300  12.784   6.219  1.1277 -0.7923 -1.3931
  157GLN     CB 2125  -0.303  12.584   6.252 -0.2679  0.2678  0.3632
  157GLN    HB1 2126  -0.254  12.553   6.159 -0.3425 -1.4059  0.8432
  157GLN    HB2 2127  -0.367  12.501   6.284 -0.4807  1.1072  2.2215
  157GLN     CG 2128  -0.201  12.608   6.362 -0.4380 -0.1784  0.6207
  157GLN    HG1 2129  -0.148  12.702   6.349 -2.1224  0.6489 -0.6338
  157GLN    HG2 2130  -0.262  12.606   6.453 -0.7608  1.0575  0.4409
  157GLN     CD 2131  -0.095  12.500   6.378  0.2682  0.4075 -0.0505
  157GLN    OE1 2132  -0.030  12.457   6.282 -0.1545 -0.3432 -0.0101
  157GLN    NE2 2133  -0.077  12.438   6.495 -0.7352 -0.7026 -0.4668
  157GLN   HE21 2134  -0.011  12.362   6.502  0.9432  0.6325 -1.2393
  157GLN   HE22 2135  -0.139  12.458   6.573  0.6697  1.9803  0.0662
  157GLN      C 2136  -0.453  12.694   6.094  0.5378  0.1761 -0.0364
  157GLN      O 2137  -0.565  12.643   6.090  0.8679 -0.5548 -0.1088
  158GLN      N 2138  -0.383  12.718   5.983  0.3212  0.0100 -0.2116
  158GLN      H 2139  -0.300  12.773   6.001  0.0091 -0.1701  2.1262
  158GLN     CA 2140  -0.425  12.710   5.845 -0.1093  0.2335 -0.0930
  158GLN     HA 2141  -0.524  12.664   5.840 -0.1777 -0.3876  3.9297
  158GLN     CB 2142  -0.426  12.854   5.793  0.4601  0.3311  0.1638
  158GLN    HB1 2143  -0.487  12.922   5.852 -1.9338 -0.1152 -1.6554
  158GLN    HB2 2144  -0.471  12.849   5.694 -0.0136 -1.0038  0.4226
  158GLN     CG 2145  -0.286  12.910   5.769  0.2282  0.9771  0.3024
  158GLN    HG1 2146  -0.221  12.838   5.720  2.7603  2.4616  1.3204
  158GLN    HG2 2147  -0.224  12.913   5.858  3.1801 -1.8894 -1.4093
  158GLN     CD 2148  -0.269  13.048   5.706  0.1797  0.8465 -0.0005
  158GLN    OE1 2149  -0.367  13.120   5.694 -0.1462  0.3909 -0.1062
  158GLN    NE2 2150  -0.150  13.097   5.670  0.6714 -0.3963 -0.1230
  158GLN   HE21 2151  -0.066  13.042   5.683 -0.2355 -1.6655  0.7265
  158GLN   HE22 2152  -0.148  13.180   5.613 -3.7380  0.8773  1.1925
  158GLN      C 2153  -0.332  12.609   5.779 -0.1213 -0.2010  0.5475
  158GLN      O 2154  -0.215  12.599   5.815  0.0462 -0.0911  0.0449
  159ASN      N 2155  -0.382  12.545   5.674  0.3849  0.5726 -0.1759
  159ASN      H 2156  -0.477  12.571   5.652  0.0604 -0.3394  0.1299
  159ASN     CA 2157  -0.306  12.443   5.605  0.1937  0.0761  0.3437
  159ASN     HA 2158  -0.220  12.404   5.659  0.7021  1.3671  0.5009
  159ASN     CB 2159  -0.406  12.339   5.555  0.2784 -0.1023  0.5419
  159ASN    HB1 2160  -0.436  12.290   5.647  0.2064 -1.3336 -0.1165
  159ASN    HB2 2161  -0.501  12.372   5.512  0.1258 -0.4405  0.6173
  159ASN     CG 2162  -0.359  12.225   5.465  0.0600  0.2080  0.0265
  159ASN    OD1 2163  -0.395  12.216   5.348 -0.3356  0.7767  0.1004
  159ASN    ND2 2164  -0.290  12.126   5.522 -0.4764 -0.3367 -0.2696
  159ASN   HD21 2165  -0.249  12.136   5.614 -1.8931 -0.9152  0.4654
  159ASN   HD22 2166  -0.271  12.044   5.467  1.5369 -0.4097  0.4575
  159ASN      C 2167  -0.239  12.518   5.491 -0.1809  0.0229  0.0843
  159ASN      O 2168  -0.303  12.545   5.390 -0.3490 -0.6336  0.0130
  160GLN      N 2169  -0.107  12.538   5.484 -0.1109 -0.4576 -0.0078
  160GLN      H 2170  -0.054  12.480   5.548 -1.0741 -1.3736 -0.0256
  160GLN     CA 2171  -0.024  12.612   5.391 -0.1583 -0.0619  0.2646
  160GLN     HA 2172  -0.077  12.599   5.297 -0.5892 -0.3747  0.5446
  160GLN     CB 2173  -0.027  12.761   5.428  0.1209 -0.0276  0.1480
  160GLN    HB1 2174   0.037  12.778   5.515 -1.1385  0.5027  0.9922
  160GLN    HB2 2175  -0.130  12.790   5.446 -0.3721 -0.9166 -1.0753
  160GLN     CG 2176   0.036  12.847   5.319  0.2895  0.2855  0.4906
  160GLN    HG1 2177   0.145  12.849   5.321  0.3869  3.9963 -0.4950
  160GLN    HG2 2178  -0.015  12.819   5.227 -0.3614 -0.5001  1.0716
  160GLN     CD 2179   0.013  12.995   5.346  0.1347  0.3024  0.2712
  160GLN    OE1 2180   0.101  13.077   5.372  0.3399  0.0529  0.3688
  160GLN    NE2 2181  -0.109  13.049   5.334  0.1491  0.2925  0.0934
  160GLN   HE21 2182  -0.111  13.145   5.365  2.0223  1.0573 -1.8917
  160GLN   HE22 2183  -0.195  12.999   5.321 -1.4574  2.8612  0.0455
  160GLN      C 2184   0.116  12.555   5.377 -0.1196  0.0393  0.2376
  160GLN      O 2185   0.181  12.540   5.480 -0.1278  0.1188  0.2548
  161TYR      N 2186   0.169  12.517   5.260  0.0254 -0.4160  0.4528
  161TYR      H 2187   0.134  12.555   5.174  0.6233  1.5964  1.0589
  161TYR     CA 2188   0.286  12.432   5.255  0.3595  0.0791 -0.1786
  161TYR     HA 2189   0.270  12.347   5.322  1.2164 -1.2549 -1.5915
  161TYR     CB 2190   0.292  12.375   5.114 -0.2598  0.0096 -0.1788
  161TYR    HB1 2191   0.313  12.460   5.048  5.1401 -0.4298  0.5154
  161TYR    HB2 2192   0.197  12.334   5.080 -0.1203 -1.2211  0.8804
  161TYR     CG 2193   0.390  12.264   5.088 -0.3503 -0.0360 -0.3292
  161TYR    CD1 2194   0.435  12.177   5.189 -0.7517 -0.4178 -0.4754
  161TYR    HD1 2195   0.392  12.186   5.288 -0.6588  1.6321 -0.5640
  161TYR    CE1 2196   0.529  12.077   5.164 -0.6021 -0.3484 -0.1953
  161TYR    HE1 2197   0.567  12.012   5.242  4.5150  0.2879 -1.7841
  161TYR     CZ 2198   0.580  12.058   5.034  0.2300 -0.1672  0.0963
  161TYR     OH 2199   0.660  11.951   5.007  0.1776 -0.1008 -0.3349
  161TYR     HH 2200   0.685  11.955   4.914 -1.3898 -0.8608 -0.8339
  161TYR    CE2 2201   0.546  12.151   4.934  0.5261  0.3837  0.5050
  161TYR    HE2 2202   0.584  12.157   4.833 -2.8155  0.2512 -0.8730
  161TYR    CD2 2203   0.446  12.245   4.961 -0.5060 -0.4451 -0.3395
  161TYR    HD2 2204   0.426  12.320   4.885  0.9815  1.0795  0.7006
  161TYR      C 2205   0.412  12.514   5.283  0.2085  0.1904  0.1753
  161TYR      O 2206   0.432  12.626   5.238  0.0585  0.0256 -0.2991
  162ASN      N 2207   0.503  12.448   5.356  0.0152 -0.0843  0.1736
  162ASN      H 2208   0.489  12.350   5.373 -2.1635  0.0765 -0.3679
  162ASN     CA 2209   0.640  12.485   5.387  0.0720 -0.2886  0.1659
  162ASN     HA 2210   0.659  12.573   5.325 -2.8038  0.6318  0.3985
  162ASN     CB 2211   0.657  12.519   5.535 -0.1183 -0.0313  0.1307
  162ASN    HB1 2212   0.593  12.604   5.555 -1.2919 -0.5483 -1.2150
  162ASN    HB2 2213   0.619  12.436   5.595  1.3308 -0.9507 -0.1687
  162ASN     CG 2214   0.803  12.535   5.574 -0.0477 -0.0778 -0.1140
  162ASN    OD1 2215   0.843  12.651   5.561  0.4018 -0.1895  0.2621
  162ASN    ND2 2216   0.882  12.432   5.607  0.1186  0.1999  0.3564
  162ASN   HD21 2217   0.973  12.466   5.632  1.6520 -1.7932 -2.0601
  162ASN   HD22 2218   0.850  12.337   5.613  2.4232 -0.7932 -1.6384
  162ASN      C 2219   0.724  12.366   5.346 -0.1916 -0.2195 -0.5979
  162ASN      O 2220   0.689  12.252   5.375 -0.2279 -0.1440 -0.3405
  163SER      N 2221   0.840  12.390   5.284  0.4367 -0.2377  0.5519
  163SER      H 2222   0.867  12.488   5.275 -1.5955  0.5116  1.9413
  163SER     CA 2223   0.952  12.299   5.273  0.4853 -0.1315  0.1524
  163SER     HA 2224   0.948  12.218   5.346  0.0712 -1.6819 -1.5136
  163SER     CB 2225   0.955  12.227   5.138 -0.4058 -0.0271  0.0678
  163SER    HB1 2226   1.041  12.160   5.131 -1.0297 -0.6406 -3.1680
  163SER    HB2 2227   0.960  12.294   5.053  0.5922 -0.0663  0.0823
  163SER     OG 2228   0.834  12.155   5.129 -0.2332 -0.2897 -0.1528
  163SER     HG 2229   0.777  12.199   5.192  2.0552  0.0555  1.8359
  163SER      C 2230   1.083  12.372   5.295 -0.1104  0.8103  0.6623
  163SER    OC1 2231   1.120  12.443   5.199 -0.6691 -0.2198 -0.3418
  163SER    OC2 2232   1.144  12.357   5.403  0.6925  0.1440  0.1334
    1MET      N 2233   2.790   1.104   8.864 -0.4864  0.3378  0.0624
    1MET     H1 2234   2.807   1.202   8.885  2.2043  0.3710 -1.7952
    1MET     H2 2235   2.689   1.102   8.853 -0.2915 -0.8106 -2.2517
    1MET     H3 2236   2.818   1.047   8.943  1.2036  0.0892 -0.6770
    1MET     CA 2237   2.848   1.055   8.738 -0.3294 -0.4346  0.4324
    1MET     HA 2238   2.805   1.107   8.653  0.8785 -0.8213 -0.4467
    1MET     CB 2239   3.000   1.070   8.726 -0.3819 -0.1877  0.0809
    1MET    HB1 2240   3.052   1.029   8.812  0.9406  1.4857  0.1143
    1MET    HB2 2241   3.037   1.011   8.643  1.5677 -1.3138  1.6718
    1MET     CG 2242   3.045   1.215   8.720 -0.0300 -0.2918  0.2047
    1MET    HG1 2243   3.153   1.214   8.707 -0.0305 -1.8705  0.2060
    1MET    HG2 2244   3.010   1.252   8.623 -0.6161 -0.8381  0.2006
    1MET     SD 2245   3.025   1.325   8.862 -0.1656  0.2461 -0.2261
    1MET     CE 2246   3.128   1.251   8.991 -0.0058  0.7578 -0.0561
    1MET    HE1 2247   3.234   1.239   8.969 -0.4602 -2.6957 -1.0313
    1MET    HE2 2248   3.127   1.307   9.085 -0.3702 -1.2280  1.1913
    1MET    HE3 2249   3.093   1.148   8.999  2.1601 -0.1034 -0.8569
    1MET      C 2250   2.821   0.907   8.714 -0.1472 -0.3796 -0.1199
    1MET      O 2251   2.818   0.830   8.809 -0.1954  0.0818  0.2560
    2ALA      N 2252   2.817   0.869   8.586  0.1453  0.5428 -0.4119
    2ALA      H 2253   2.821   0.943   8.517  1.8606  1.0458  0.1922
    2ALA     CA 2254   2.811   0.731   8.542 -0.3026  0.4684 -0.1277
    2ALA     HA 2255   2.722   0.687   8.587  2.5349 -2.2756  3.4629
    2ALA     CB 2256   2.790   0.726   8.391  0.2643  0.2572 -0.2005
    2ALA    HB1 2257   2.867   0.791   8.350  2.7051 -1.4924  1.3403
    2ALA    HB2 2258   2.802   0.624   8.354 -1.1063 -1.0573  2.6674
    2ALA    HB3 2259   2.689   0.762   8.371  0.3218 -0.1174 -1.2022
    2ALA      C 2260   2.930   0.650   8.591 -0.3543  0.4074 -0.1033
    2ALA      O 2261   3.034   0.708   8.618 -0.0616  0.0302 -0.4063
    3SER      N 2262   2.927   0.517   8.605  0.4588  0.3141 -0.7354
    3SER      H 2263   2.846   0.467   8.569 -1.1722  1.4996  1.0669
    3SER     CA 2264   3.035   0.435   8.656 -0.0597 -0.0979 -0.2874
    3SER     HA 2265   3.109   0.490   8.714  2.3119 -2.2656 -1.0769
    3SER     CB 2266   2.974   0.317   8.731 -0.0856  0.1453  0.0778
    3SER    HB1 2267   2.934   0.253   8.653  3.1480 -0.7278 -1.0450
    3SER    HB2 2268   3.046   0.253   8.783 -0.5788 -1.4344 -1.0929
    3SER     OG 2269   2.870   0.354   8.818 -0.2316  0.5585 -0.2706
    3SER     HG 2270   2.911   0.343   8.905 -0.6456  1.1830  0.0108
    3SER      C 2271   3.110   0.396   8.530  0.1797 -0.6787  0.0326
    3SER      O 2272   3.062   0.410   8.417  0.2763 -0.0155  0.0709
    4ASN      N 2273   3.228   0.335   8.542  0.4378 -0.1863  0.0248
    4ASN      H 2274   3.275   0.331   8.632 -1.8866 -3.4849  1.2928
    4ASN     CA 2275   3.294   0.257   8.439 -0.0370 -0.5218 -0.0278
    4ASN     HA 2276   3.211   0.213   8.383 -1.0106  1.0872  0.0795
    4ASN     CB 2277   3.378   0.341   8.344  0.2005 -0.3443  0.3392
    4ASN    HB1 2278   3.469   0.384   8.388 -0.4385 -0.8106  2.2055
    4ASN    HB2 2279   3.311   0.424   8.323  0.3571  0.0041  1.1568
    4ASN     CG 2280   3.416   0.279   8.211  0.4133 -0.0096  0.2426
    4ASN    OD1 2281   3.528   0.232   8.187  0.4827  0.2949 -0.0361
    4ASN    ND2 2282   3.331   0.301   8.111 -0.1422 -0.7289  0.5477
    4ASN   HD21 2283   3.242   0.346   8.126 -0.2676  0.2833 -2.4549
    4ASN   HD22 2284   3.357   0.265   8.020  0.6478  1.1899 -0.0269
    4ASN      C 2285   3.374   0.142   8.498 -0.3242 -0.4316  0.5543
    4ASN      O 2286   3.447   0.168   8.593 -0.2396  0.0052  0.3698
    5ASP      N 2287   3.361   0.021   8.441 -0.4912 -0.1720  0.0340
    5ASP      H 2288   3.287   0.016   8.372  0.3109  1.1789 -0.9802
    5ASP     CA 2289   3.427  -0.098   8.490  0.2325  0.1274 -0.1986
    5ASP     HA 2290   3.398  -0.113   8.594 -0.0871 -1.1609 -0.4576
    5ASP     CB 2291   3.370  -0.214   8.408  0.1836  0.0167 -0.0107
    5ASP    HB1 2292   3.265  -0.225   8.435  0.7013  0.3393  2.3065
    5ASP    HB2 2293   3.389  -0.196   8.302 -0.5222  1.0526  0.0138
    5ASP     CG 2294   3.432  -0.344   8.457 -0.2754 -0.1961  0.0170
    5ASP    OD1 2295   3.535  -0.389   8.403  0.1796  0.4613  0.3192
    5ASP    OD2 2296   3.384  -0.406   8.554  0.4147 -0.6190  0.0862
    5ASP      C 2297   3.579  -0.097   8.490  0.2357 -0.1162  0.3155
    5ASP      O 2298   3.650  -0.155   8.572  0.0131 -0.3320  0.3584
    6TYR      N 2299   3.644  -0.030   8.394  0.3694 -0.1833  0.3585
    6TYR      H 2300   3.584  -0.003   8.317 -0.3711 -0.2571  0.8929
    6TYR     CA 2301   3.786  -0.039   8.368  0.2571 -0.1011 -0.2990
    6TYR     HA 2302   3.811  -0.145   8.353 -0.7504 -0.2924 -0.7243
    6TYR     CB 2303   3.821   0.032   8.238 -0.0064  0.0751 -0.2749
    6TYR    HB1 2304   3.770  -0.017   8.155 -0.5306  1.1065 -0.5687
    6TYR    HB2 2305   3.788   0.136   8.237 -2.6297 -0.6896 -0.0540
    6TYR     CG 2306   3.968   0.040   8.204  0.1597 -0.0277  0.4027
    6TYR    CD1 2307   4.034  -0.060   8.131 -0.3536  0.0164 -0.1284
    6TYR    HD1 2308   3.978  -0.143   8.090  1.0720 -2.3093  2.2944
    6TYR    CE1 2309   4.174  -0.068   8.124 -0.3422  0.1590 -0.0632
    6TYR    HE1 2310   4.218  -0.158   8.085 -0.5734 -0.8889  2.0144
    6TYR     CZ 2311   4.247   0.047   8.160 -0.2796  0.2749 -0.5517
    6TYR     OH 2312   4.381   0.049   8.134 -0.1677 -0.4143 -0.0471
    6TYR     HH 2313   4.419  -0.034   8.107 -0.5907  0.3477 -3.3472
    6TYR    CE2 2314   4.182   0.152   8.228  0.3806  0.3135  0.0312
    6TYR    HE2 2315   4.231   0.247   8.243 -0.7423  0.8623  0.3094
    6TYR    CD2 2316   4.043   0.151   8.246  0.2988  0.2548 -0.5689
    6TYR    HD2 2317   3.996   0.235   8.295  0.3052  1.0229 -1.8346
    6TYR      C 2318   3.878   0.013   8.477  0.1268 -0.3719 -0.0566
    6TYR      O 2319   3.857   0.114   8.543 -0.6920 -0.5710 -0.0098
    7THR      N 2320   3.997  -0.047   8.489  0.1704 -0.3768 -0.5071
    7THR      H 2321   4.001  -0.131   8.433  0.7666  1.3000 -3.2117
    7THR     CA 2322   4.105  -0.010   8.578 -0.2109  0.1857 -0.2693
    7THR     HA 2323   4.122   0.098   8.577 -0.3779  0.2076 -0.8175
    7THR     CB 2324   4.098  -0.081   8.713  0.2453 -0.2263 -0.4570
    7THR     HB 2325   4.134  -0.183   8.700  0.0835 -0.3343 -0.0720
    7THR    CG2 2326   4.168   0.000   8.821 -0.3286 -0.1673 -0.1239
    7THR   HG21 2327   4.143   0.106   8.831 -0.7505  0.2028 -3.7143
    7THR   HG22 2328   4.153  -0.040   8.921  0.8590  0.1305  0.1858
    7THR   HG23 2329   4.277  -0.000   8.811 -0.3552  2.3145 -1.3186
    7THR    OG1 2330   3.964  -0.088   8.756  0.3127  0.1234 -0.1852
    7THR    HG1 2331   3.929  -0.174   8.731 -0.3874  0.7587 -1.5133
    7THR      C 2332   4.235  -0.058   8.515  0.0124 -0.3231  0.5603
    7THR      O 2333   4.238  -0.148   8.430  0.2079  0.1298  0.0796
    8GLN      N 2334   4.343   0.007   8.559  0.3422 -0.3087 -0.2456
    8GLN      H 2335   4.326   0.080   8.627  0.9904  0.0011 -0.4130
    8GLN     CA 2336   4.481  -0.038   8.553  0.2756 -0.4260 -0.9466
    8GLN     HA 2337   4.507  -0.069   8.451  0.3124 -2.1264 -0.4467
    8GLN     CB 2338   4.570   0.076   8.602 -0.4677  0.1091 -0.8136
    8GLN    HB1 2339   4.669   0.031   8.608 -1.4880 -2.1675  0.1342
    8GLN    HB2 2340   4.534   0.106   8.700  1.3856  0.7752 -0.2801
    8GLN     CG 2341   4.581   0.199   8.512 -0.1718  0.2648 -0.5678
    8GLN    HG1 2342   4.608   0.171   8.410  2.9581  0.4899  0.1214
    8GLN    HG2 2343   4.487   0.254   8.504  0.6728  1.6794 -1.1229
    8GLN     CD 2344   4.681   0.301   8.564  0.5432 -0.3357 -0.7505
    8GLN    OE1 2345   4.741   0.283   8.669 -0.0792  0.2905 -0.2861
    8GLN    NE2 2346   4.689   0.412   8.490 -0.2204  0.0503 -0.2666
    8GLN   HE21 2347   4.734   0.493   8.530  0.4559  1.0769 -2.8538
    8GLN   HE22 2348   4.629   0.416   8.409  1.3916  0.6050 -1.4763
    8GLN      C 2349   4.488  -0.167   8.632  0.1859  0.2672  0.2233
    8GLN      O 2350   4.410  -0.190   8.724 -0.2163  0.3374 -0.0982
    9GLN      N 2351   4.581  -0.253   8.590 -0.2427  0.0037 -0.2026
    9GLN      H 2352   4.631  -0.226   8.506 -1.9872  0.5612 -1.1043
    9GLN     CA 2353   4.614  -0.376   8.659  0.4053  0.1739 -0.2039
    9GLN     HA 2354   4.523  -0.427   8.692  0.4891 -0.2389 -0.5923
    9GLN     CB 2355   4.684  -0.471   8.562 -0.1572 -0.3581 -0.0957
    9GLN    HB1 2356   4.789  -0.440   8.557  0.2181 -0.8834  2.9002
    9GLN    HB2 2357   4.634  -0.476   8.465  0.1603 -2.8900 -0.1831
    9GLN     CG 2358   4.688  -0.614   8.613  0.1647 -0.2178  0.2772
    9GLN    HG1 2359   4.699  -0.627   8.721  0.5802 -1.3301  0.1137
    9GLN    HG2 2360   4.586  -0.645   8.592 -0.3907  1.9400 -0.4365
    9GLN     CD 2361   4.781  -0.707   8.536 -0.2224 -0.3843  0.0050
    9GLN    OE1 2362   4.789  -0.701   8.414 -0.2851  0.3271  0.0320
    9GLN    NE2 2363   4.872  -0.777   8.604  0.2054 -0.0036 -0.1673
    9GLN   HE21 2364   4.931  -0.841   8.553 -1.4389 -1.6450 -0.1198
    9GLN   HE22 2365   4.875  -0.773   8.705 -3.6014  1.1305  0.0625
    9GLN      C 2366   4.690  -0.339   8.785 -0.1419  0.3555  0.0761
    9GLN      O 2367   4.760  -0.238   8.796 -0.1285  0.3846 -0.2787
   10ALA      N 2368   4.682  -0.423   8.888  0.3685 -0.4257 -0.5086
   10ALA      H 2369   4.622  -0.503   8.875  1.5547 -1.1973 -1.3674
   10ALA     CA 2370   4.746  -0.405   9.017 -0.3614  0.3620 -0.2438
   10ALA     HA 2371   4.712  -0.309   9.056 -4.9873 -1.4754  0.9347
   10ALA     CB 2372   4.687  -0.502   9.118  0.3523  0.2669  0.0881
   10ALA    HB1 2373   4.723  -0.602   9.091 -1.0148 -0.5105  1.0374
   10ALA    HB2 2374   4.718  -0.483   9.221 -0.2757 -0.8305  0.4935
   10ALA    HB3 2375   4.580  -0.504   9.097  0.1844  2.0227  0.6869
   10ALA      C 2376   4.898  -0.412   9.009 -0.3452 -0.3616  0.6006
   10ALA      O 2377   4.950  -0.497   8.938 -0.7305 -0.1502  0.0578
   11THR      N 2378   4.965  -0.323   9.083 -0.2610 -0.2389  0.3780
   11THR      H 2379   4.913  -0.257   9.139 -0.0023  0.6923 -0.4449
   11THR     CA 2380   5.110  -0.309   9.085 -0.2433 -0.3926  0.2039
   11THR     HA 2381   5.144  -0.316   8.982  0.3119  1.1197  0.2630
   11THR     CB 2382   5.157  -0.175   9.141 -0.0689 -0.2967 -0.1689
   11THR     HB 2383   5.147  -0.176   9.249 -0.7161  1.8583 -0.1682
   11THR    CG2 2384   5.293  -0.122   9.096 -0.3653  0.3145 -0.3576
   11THR   HG21 2385   5.304  -0.119   8.988  2.6260 -0.4740 -0.1594
   11THR   HG22 2386   5.369  -0.196   9.123 -0.3468 -0.0659 -1.4164
   11THR   HG23 2387   5.304  -0.024   9.142  2.7240 -0.0338 -0.1231
   11THR    OG1 2388   5.075  -0.071   9.094 -0.3280 -0.1532  0.5860
   11THR    HG1 2389   5.077  -0.074   8.998  2.4421 -0.2509  0.5786
   11THR      C 2390   5.180  -0.418   9.164  0.1748 -0.1497  0.1702
   11THR      O 2391   5.152  -0.437   9.282 -0.1427 -0.4896  0.0411
   12GLN      N 2392   5.271  -0.497   9.106  0.0159 -0.2096  0.0024
   12GLN      H 2393   5.304  -0.465   9.017 -0.7914  0.5254 -0.0472
   12GLN     CA 2394   5.342  -0.612   9.160 -0.2563 -0.0974  0.6048
   12GLN     HA 2395   5.320  -0.611   9.267  0.5074  1.7267  0.7781
   12GLN     CB 2396   5.283  -0.738   9.098 -0.3637  0.2475  0.0052
   12GLN    HB1 2397   5.330  -0.761   9.002 -0.3741 -1.1571  0.3217
   12GLN    HB2 2398   5.175  -0.726   9.090 -0.6489 -2.1531 -0.5395
   12GLN     CG 2399   5.328  -0.861   9.176  0.0618  0.0740 -0.5078
   12GLN    HG1 2400   5.279  -0.853   9.273 -0.5170 -1.2604 -0.6670
   12GLN    HG2 2401   5.435  -0.868   9.194 -0.3093  0.9762  2.6206
   12GLN     CD 2402   5.279  -0.991   9.112 -0.7592  0.0978  0.0584
   12GLN    OE1 2403   5.260  -1.001   8.991  0.5659  0.1120 -0.1666
   12GLN    NE2 2404   5.258  -1.095   9.193  0.0667 -0.3243 -0.2629
   12GLN   HE21 2405   5.286  -1.093   9.290  0.5391  3.3402 -0.3196
   12GLN   HE22 2406   5.245  -1.188   9.155 -1.6655  0.3192 -1.3709
   12GLN      C 2407   5.492  -0.590   9.156 -0.2873  0.0166  0.1097
   12GLN      O 2408   5.547  -0.550   9.053 -0.2423 -0.0172  0.1210
   13SER      N 2409   5.562  -0.614   9.267  0.2314 -0.0498 -0.2290
   13SER      H 2410   5.517  -0.651   9.349  1.3275  0.3837  0.5856
   13SER     CA 2411   5.707  -0.608   9.268  0.2005  0.6302  0.2588
   13SER     HA 2412   5.736  -0.553   9.178  1.6787 -0.3434  0.1068
   13SER     CB 2413   5.755  -0.516   9.380 -0.0644  0.0466  0.8523
   13SER    HB1 2414   5.709  -0.552   9.472  1.2656  0.0983  1.5687
   13SER    HB2 2415   5.863  -0.523   9.393  0.4875  3.6154 -0.6939
   13SER     OG 2416   5.713  -0.383   9.360 -0.1601 -0.1753 -0.5561
   13SER     HG 2417   5.618  -0.391   9.348 -0.2728  1.0259 -0.5504
   13SER      C 2418   5.768  -0.746   9.280  0.2800  0.6906  0.5409
   13SER      O 2419   5.698  -0.841   9.315  0.4166  0.7790  1.0630
   14TYR      N 2420   5.894  -0.761   9.238 -0.0754  0.2108 -0.3829
   14TYR      H 2421   5.951  -0.680   9.221  2.6838 -1.7880 -1.5055
   14TYR     CA 2422   5.967  -0.883   9.211  0.2471  0.1788  0.5964
   14TYR     HA 2423   5.920  -0.956   9.277  0.5261  0.1150  0.7296
   14TYR     CB 2424   5.951  -0.933   9.068  0.1932 -0.6632  0.8901
   14TYR    HB1 2425   5.953  -0.846   9.002  1.4173 -0.8010  0.7342
   14TYR    HB2 2426   6.028  -1.008   9.051  0.9581  0.5694 -1.4590
   14TYR     CG 2427   5.818  -0.998   9.037  0.2334 -0.3694  0.0807
   14TYR    CD1 2428   5.720  -0.934   8.959  0.1449 -0.2746  0.2694
   14TYR    HD1 2429   5.738  -0.832   8.928  1.5031  0.1618  2.2762
   14TYR    CE1 2430   5.599  -1.000   8.939 -0.0567  0.2250 -0.1611
   14TYR    HE1 2431   5.515  -0.957   8.885 -0.1394  1.2065  0.7196
   14TYR     CZ 2432   5.581  -1.131   8.988  0.5136  0.1320 -0.1967
   14TYR     OH 2433   5.469  -1.203   8.959 -0.0330  0.6032  0.6955
   14TYR     HH 2434   5.400  -1.150   8.918  1.0333  1.1129 -0.4725
   14TYR    CE2 2435   5.678  -1.196   9.067 -0.1094 -0.0561  0.4302
   14TYR    HE2 2436   5.658  -1.299   9.091  0.0020 -0.4165 -0.9276
   14TYR    CD2 2437   5.798  -1.126   9.088  0.1175 -0.3439  0.1022
   14TYR    HD2 2438   5.878  -1.177   9.140  0.3370 -0.2562 -0.1515
   14TYR      C 2439   6.115  -0.882   9.247  0.0641  0.6272  1.3547
   14TYR      O 2440   6.180  -0.780   9.227 -0.0834  0.4113 -0.4165
   15GLY      N 2441   6.175  -0.992   9.294  0.0740 -0.1307 -0.3745
   15GLY      H 2442   6.134  -1.084   9.286  2.6862 -1.2588 -2.0009
   15GLY     CA 2443   6.314  -1.003   9.333 -0.0035  0.2569  0.0228
   15GLY    HA1 2444   6.335  -1.108   9.356 -1.5070  0.0405  0.4978
   15GLY    HA2 2445   6.374  -0.959   9.253  0.6857  0.0576  0.4214
   15GLY      C 2446   6.349  -0.928   9.460  0.1781 -0.3710  0.3478
   15GLY      O 2447   6.262  -0.870   9.526  0.6310  0.3200  0.3445
   16ALA      N 2448   6.473  -0.931   9.509  0.4482 -0.3648 -0.3391
   16ALA      H 2449   6.546  -0.964   9.447  0.5874  1.7189 -1.3815
   16ALA     CA 2450   6.518  -0.869   9.631  0.1140 -0.1755 -0.3117
   16ALA     HA 2451   6.455  -0.904   9.713 -1.4709 -0.8486 -1.7692
   16ALA     CB 2452   6.665  -0.909   9.645  0.2738  0.5818  0.2598
   16ALA    HB1 2453   6.723  -0.879   9.558 -0.5697  1.4149 -0.0342
   16ALA    HB2 2454   6.680  -1.016   9.652  0.9687  0.7542  1.8903
   16ALA    HB3 2455   6.707  -0.866   9.736 -0.5939  2.4167 -0.1412
   16ALA      C 2456   6.502  -0.717   9.638 -0.2721 -0.2017 -0.6106
   16ALA      O 2457   6.518  -0.648   9.537  0.1037 -0.1177 -0.4976
   17TYR      N 2458   6.503  -0.667   9.761  0.2432  0.2019 -0.7767
   17TYR      H 2459   6.499  -0.734   9.836  0.4840  0.5401 -0.4556
   17TYR     CA 2460   6.510  -0.526   9.795 -0.0697  0.0117  0.1109
   17TYR     HA 2461   6.561  -0.467   9.718 -0.7542 -0.2021 -0.5312
   17TYR     CB 2462   6.367  -0.476   9.817  0.0101  0.4615 -0.3661
   17TYR    HB1 2463   6.370  -0.370   9.843 -0.2002  0.3091  0.3035
   17TYR    HB2 2464   6.312  -0.530   9.894 -0.5817  1.7560  0.1479
   17TYR     CG 2465   6.287  -0.478   9.690 -0.6552  0.1629  0.0565
   17TYR    CD1 2466   6.307  -0.377   9.595  0.5164  0.0969  0.2249
   17TYR    HD1 2467   6.385  -0.305   9.617  0.9762 -0.1367 -0.6274
   17TYR    CE1 2468   6.245  -0.375   9.470 -0.2354 -0.0072  0.5904
   17TYR    HE1 2469   6.272  -0.300   9.397 -1.4900  0.8724  0.9904
   17TYR     CZ 2470   6.151  -0.476   9.440 -0.5594  0.4373  0.0923
   17TYR     OH 2471   6.094  -0.483   9.317 -0.1434 -0.0751 -0.0734
   17TYR     HH 2472   6.114  -0.414   9.253  0.6181  0.1978  0.4489
   17TYR    CE2 2473   6.126  -0.576   9.535  0.2128  0.1295 -0.0177
   17TYR    HE2 2474   6.056  -0.655   9.511  0.3485 -0.2163  0.7017
   17TYR    CD2 2475   6.200  -0.583   9.654  0.5701 -0.7592 -0.2824
   17TYR    HD2 2476   6.187  -0.662   9.725  3.2095 -0.0869  1.0725
   17TYR      C 2477   6.583  -0.507   9.926 -0.6944  0.5963  0.3798
   17TYR      O 2478   6.565  -0.593  10.012  0.5207  0.3724  0.4261
   18PRO      N 2479   6.662  -0.402   9.951 -0.3928  0.3990  0.2629
   18PRO     CD 2480   6.671  -0.288   9.861 -0.1603  0.2296  0.0727
   18PRO    HD1 2481   6.725  -0.316   9.771 -1.1978 -0.8046 -0.2567
   18PRO    HD2 2482   6.567  -0.272   9.834 -0.5992 -2.5404 -0.1657
   18PRO     CG 2483   6.743  -0.172   9.928  0.2089 -0.2675  0.5557
   18PRO    HG1 2484   6.801  -0.123   9.849 -1.3271  0.9811  0.1502
   18PRO    HG2 2485   6.673  -0.103   9.975 -0.3901 -0.4618 -0.0433
   18PRO     CB 2486   6.828  -0.249  10.028  0.1164 -0.4323  0.5059
   18PRO    HB1 2487   6.919  -0.287   9.981  1.2030  1.8461  0.6499
   18PRO    HB2 2488   6.853  -0.176  10.105  1.2678  0.8456 -1.0097
   18PRO     CA 2489   6.740  -0.367  10.068  0.0775 -0.5000  0.2259
   18PRO     HA 2490   6.808  -0.444  10.103  1.1236 -0.0811 -0.8135
   18PRO      C 2491   6.654  -0.335  10.190  0.0948 -1.0306  0.3759
   18PRO      O 2492   6.535  -0.304  10.190  0.3453 -0.0268  0.2101
   19THR      N 2493   6.717  -0.341  10.307  0.2748  0.4622  0.3707
   19THR      H 2494   6.816  -0.361  10.310  0.1927 -0.0661 -0.1991
   19THR     CA 2495   6.661  -0.311  10.437 -0.2979 -0.1823  0.2789
   19THR     HA 2496   6.566  -0.361  10.458 -0.0527 -0.8611 -0.2038
   19THR     CB 2497   6.753  -0.366  10.546 -0.0783 -0.2247  0.0727
   19THR     HB 2498   6.714  -0.327  10.640  0.6941 -2.3148  1.3456
   19THR    CG2 2499   6.755  -0.519  10.549  0.0073 -0.2169  0.5592
   19THR   HG21 2500   6.653  -0.557  10.545  0.5794 -1.8301  0.6163
   19THR   HG22 2501   6.804  -0.566  10.463 -1.0773  2.1897 -1.5158
   19THR   HG23 2502   6.798  -0.557  10.642 -0.0257  1.1473  1.1646
   19THR    OG1 2503   6.883  -0.315  10.530 -0.2911  0.3045  0.0319
   19THR    HG1 2504   6.878  -0.226  10.567 -2.8848  0.5605 -0.6924
   19THR      C 2505   6.649  -0.161  10.456  0.2261 -0.0310 -0.5912
   19THR      O 2506   6.746  -0.088  10.434  0.3813  0.0572  0.3645
   20GLN      N 2507   6.529  -0.115  10.489  0.2936 -0.0871 -0.2608
   20GLN      H 2508   6.459  -0.182  10.518 -0.2676 -0.1243 -1.5743
   20GLN     CA 2509   6.501   0.027  10.494 -0.0558 -0.1568 -0.2176
   20GLN     HA 2510   6.586   0.079  10.449  0.4130 -2.3472 -2.0784
   20GLN     CB 2511   6.374   0.064  10.417 -0.1388  0.2743  0.1206
   20GLN    HB1 2512   6.291   0.002  10.451  0.6418 -0.2738  1.0716
   20GLN    HB2 2513   6.344   0.162  10.452 -1.8057  0.4820 -1.7343
   20GLN     CG 2514   6.384   0.073  10.265  0.0749  0.4622  0.1462
   20GLN    HG1 2515   6.432  -0.015  10.221 -2.8680 -0.3919 -1.5990
   20GLN    HG2 2516   6.278   0.065  10.244 -0.2851  0.0504  1.9636
   20GLN     CD 2517   6.451   0.196  10.205 -0.7076  0.7451 -0.1491
   20GLN    OE1 2518   6.524   0.271  10.268  0.7614 -0.5625 -0.2559
   20GLN    NE2 2519   6.420   0.232  10.080  0.0318  0.3567 -0.4458
   20GLN   HE21 2520   6.368   0.172  10.018 -0.5532  1.3129 -0.9027
   20GLN   HE22 2521   6.466   0.314  10.041  0.8795  0.6003  1.0054
   20GLN      C 2522   6.497   0.057  10.643  0.3479 -0.1875 -0.2024
   20GLN      O 2523   6.425  -0.012  10.714 -0.1713  0.2607 -0.2822
   21PRO      N 2524   6.563   0.163  10.692 -0.3762  0.1897 -0.0315
   21PRO     CD 2525   6.634   0.261  10.613  0.0329 -0.5081 -0.5435
   21PRO    HD1 2526   6.735   0.223  10.596 -0.1005 -1.1535  0.0833
   21PRO    HD2 2527   6.587   0.283  10.517 -1.6450 -0.8194  0.1603
   21PRO     CG 2528   6.634   0.395  10.687  0.1989 -0.6691 -0.2518
   21PRO    HG1 2529   6.724   0.454  10.671 -0.8350  0.7062 -1.2801
   21PRO    HG2 2530   6.552   0.454  10.647  0.9563 -0.1534 -1.0730
   21PRO     CB 2531   6.613   0.347  10.830 -0.7805  0.5006  0.0109
   21PRO    HB1 2532   6.562   0.416  10.897 -0.0727  2.0456 -0.9848
   21PRO    HB2 2533   6.716   0.335  10.863 -0.6558  1.2974 -0.0786
   21PRO     CA 2534   6.549   0.208  10.829  0.5771 -0.1459  0.1858
   21PRO     HA 2535   6.601   0.150  10.905 -0.4978 -0.7300  0.4964
   21PRO      C 2536   6.401   0.219  10.861  0.4513 -0.0226 -0.4207
   21PRO      O 2537   6.324   0.277  10.785  0.1210  0.3033  0.1580
   22GLY      N 2538   6.356   0.176  10.979 -0.2264 -0.0875 -0.6950
   22GLY      H 2539   6.424   0.126  11.034 -2.0101 -1.2182  0.6042
   22GLY     CA 2540   6.227   0.195  11.041  0.1020 -0.0223 -0.0216
   22GLY    HA1 2541   6.162   0.167  10.958  2.0604  1.4224 -2.1551
   22GLY    HA2 2542   6.204   0.136  11.130  0.0103  0.0353 -0.0061
   22GLY      C 2543   6.182   0.340  11.058  0.0202 -0.0471 -0.0221
   22GLY      O 2544   6.262   0.431  11.077  0.1866 -0.2530  0.2765
   23GLN      N 2545   6.052   0.368  11.052 -0.0220 -0.2767 -0.1984
   23GLN      H 2546   5.983   0.295  11.043 -0.2429 -0.3088  1.4226
   23GLN     CA 2547   6.007   0.504  11.075  0.3272 -0.2174  0.1431
   23GLN     HA 2548   6.092   0.569  11.094  0.8785  0.5394 -4.0884
   23GLN     CB 2549   5.941   0.553  10.947 -0.0720  0.5762  0.6459
   23GLN    HB1 2550   5.903   0.654  10.964 -2.7302 -0.0930 -0.7083
   23GLN    HB2 2551   5.856   0.492  10.915  2.2282 -1.7243 -1.5663
   23GLN     CG 2552   6.033   0.561  10.826  0.0595  0.3254  0.7292
   23GLN    HG1 2553   6.065   0.463  10.792 -0.5981  0.3070  0.1443
   23GLN    HG2 2554   6.128   0.611  10.845 -0.0915  1.3272 -0.9399
   23GLN     CD 2555   5.969   0.624  10.703  1.0627 -0.0702 -0.0080
   23GLN    OE1 2556   5.918   0.735  10.705  0.0344 -0.5278 -0.0556
   23GLN    NE2 2557   5.950   0.543  10.598  0.2923 -0.1175  0.1648
   23GLN   HE21 2558   5.969   0.444  10.606  0.3951 -0.2100 -1.0549
   23GLN   HE22 2559   5.881   0.572  10.530  0.6473 -0.4099 -0.3273
   23GLN      C 2560   5.906   0.507  11.189  0.4505 -0.0756  0.2503
   23GLN      O 2561   5.835   0.408  11.211  0.1798  0.0975  0.1597
   24GLY      N 2562   5.907   0.613  11.270 -0.0171  0.0029  0.1551
   24GLY      H 2563   5.951   0.698  11.239  0.3897 -0.7091 -1.3253
   24GLY     CA 2564   5.812   0.632  11.378  0.5434  0.3629  0.5900
   24GLY    HA1 2565   5.719   0.591  11.337  1.7734 -0.5095 -1.4881
   24GLY    HA2 2566   5.814   0.740  11.395 -2.0028  0.4188  0.9795
   24GLY      C 2567   5.847   0.559  11.506 -0.1184  0.4875  0.8462
   24GLY      O 2568   5.963   0.555  11.548  0.0225  0.0232  0.4201
   25TYR      N 2569   5.758   0.486  11.573 -0.1948 -0.2689 -0.0696
   25TYR      H 2570   5.668   0.474  11.530 -0.7059  2.5199  0.0643
   25TYR     CA 2571   5.775   0.420  11.701  0.0479 -0.1711 -0.0497
   25TYR     HA 2572   5.841   0.481  11.763  0.5768 -0.0279 -0.7422
   25TYR     CB 2573   5.637   0.418  11.766 -0.2321 -0.3827 -0.6388
   25TYR    HB1 2574   5.623   0.518  11.808  0.2873 -0.3255 -0.5963
   25TYR    HB2 2575   5.560   0.390  11.694  0.7023  0.5459 -2.0710
   25TYR     CG 2576   5.624   0.329  11.886  0.0580 -0.0245 -0.3378
   25TYR    CD1 2577   5.574   0.198  11.879 -0.0813  0.0263 -0.2909
   25TYR    HD1 2578   5.542   0.155  11.785 -1.8545 -0.2820  0.4165
   25TYR    CE1 2579   5.560   0.113  11.990 -0.2945  0.2773 -0.1249
   25TYR    HE1 2580   5.508   0.019  11.983  0.6451 -0.4808  2.3060
   25TYR     CZ 2581   5.616   0.156  12.111  0.2669 -0.0614 -0.2653
   25TYR     OH 2582   5.598   0.080  12.223  0.4836  0.4186  0.0984
   25TYR     HH 2583   5.637   0.128  12.297 -0.5010  1.1292  0.1674
   25TYR    CE2 2584   5.678   0.282  12.118 -0.5966  0.3372  0.4025
   25TYR    HE2 2585   5.734   0.313  12.205  1.0358  2.2859 -1.2269
   25TYR    CD2 2586   5.684   0.368  12.007 -0.0238 -0.4230 -0.1670
   25TYR    HD2 2587   5.728   0.466  12.009  1.7213 -1.1788  0.9514
   25TYR      C 2588   5.829   0.281  11.670 -0.2246 -0.2608 -0.1214
   25TYR      O 2589   5.783   0.217  11.575 -0.0248  0.0975 -0.4625
   26SER      N 2590   5.920   0.231  11.754 -0.4935 -0.2539  0.1749
   26SER      H 2591   5.948   0.285  11.834 -4.8308  3.2760 -0.2799
   26SER     CA 2592   5.949   0.089  11.752 -0.4133 -0.2352 -0.0897
   26SER     HA 2593   5.859   0.028  11.735 -0.4638 -0.6052  1.3703
   26SER     CB 2594   6.042   0.057  11.636  0.3797 -0.6295  0.6401
   26SER    HB1 2595   6.076  -0.047  11.633  0.1692 -0.7403  1.7595
   26SER    HB2 2596   5.974   0.073  11.552  1.4360 -0.8528 -0.2852
   26SER     OG 2597   6.156   0.139  11.638  0.0456 -0.1441  0.1813
   26SER     HG 2598   6.132   0.229  11.615  1.6690  0.5456  1.0449
   26SER      C 2599   6.010   0.045  11.884  0.3346  0.2737 -0.2657
   26SER      O 2600   6.048   0.123  11.972  0.0170 -0.2345  0.3332
   27GLN      N 2601   6.009  -0.088  11.895 -0.0600  0.2835 -0.1714
   27GLN      H 2602   5.984  -0.141  11.812  1.1373 -1.0118  0.2510
   27GLN     CA 2603   6.068  -0.165  12.003 -0.1738  0.0196 -0.2978
   27GLN     HA 2604   6.127  -0.109  12.075  1.6385 -1.6787 -0.3707
   27GLN     CB 2605   5.951  -0.230  12.077  0.0745  0.2254  0.2733
   27GLN    HB1 2606   5.918  -0.314  12.017  0.2099 -0.4626  1.1492
   27GLN    HB2 2607   5.991  -0.272  12.169  2.1667 -0.6421 -0.9724
   27GLN     CG 2608   5.833  -0.140  12.114 -0.5263 -0.4416 -0.0049
   27GLN    HG1 2609   5.868  -0.072  12.191 -0.4866 -1.6599  1.0880
   27GLN    HG2 2610   5.800  -0.084  12.027  2.1486  1.1749 -0.0893
   27GLN     CD 2611   5.721  -0.225  12.172 -0.3930 -0.4065  0.3042
   27GLN    OE1 2612   5.722  -0.261  12.290  0.3904 -0.8975  0.1585
   27GLN    NE2 2613   5.620  -0.263  12.094 -0.6637  0.1955  0.3584
   27GLN   HE21 2614   5.628  -0.236  11.998 -1.4559  1.2159  0.5648
   27GLN   HE22 2615   5.551  -0.328  12.130  2.9986 -3.4274  1.7258
   27GLN      C 2616   6.167  -0.270  11.954 -0.1750 -0.1761  0.1178
   27GLN      O 2617   6.175  -0.304  11.836  0.0364 -0.7141  0.2848
   28GLN      N 2618   6.238  -0.329  12.050  0.6484  0.5991  0.0007
   28GLN      H 2619   6.206  -0.313  12.144  2.1010  0.6340  0.5130
   28GLN     CA 2620   6.342  -0.429  12.032  0.1009  0.0720 -0.2728
   28GLN     HA 2621   6.364  -0.418  11.926 -0.2658 -0.1565 -0.3750
   28GLN     CB 2622   6.470  -0.401  12.111 -0.0993  0.1153  0.0407
   28GLN    HB1 2623   6.556  -0.457  12.074 -0.3764 -0.8258  0.8017
   28GLN    HB2 2624   6.456  -0.417  12.218  0.6523  2.3191  0.5177
   28GLN     CG 2625   6.510  -0.254  12.118 -0.3569  0.1735  0.3106
   28GLN    HG1 2626   6.529  -0.216  12.018  2.1797  0.6565  0.9066
   28GLN    HG2 2627   6.425  -0.202  12.161 -2.0780 -2.1642 -0.0680
   28GLN     CD 2628   6.634  -0.236  12.205 -0.6042  0.0153  0.6950
   28GLN    OE1 2629   6.734  -0.306  12.195 -0.5570  0.1674  0.0914
   28GLN    NE2 2630   6.634  -0.139  12.298 -0.3831  0.3304  0.3676
   28GLN   HE21 2631   6.723  -0.116  12.339 -1.7012  2.2064  2.3954
   28GLN   HE22 2632   6.548  -0.092  12.321 -0.4368  0.4964 -0.1433
   28GLN      C 2633   6.297  -0.571  12.065  0.3684  0.1097  0.2814
   28GLN      O 2634   6.206  -0.593  12.145 -0.0328  0.2674 -0.1214
   29SER      N 2635   6.359  -0.664  11.993 -0.2670  0.0728 -0.2358
   29SER      H 2636   6.425  -0.632  11.924 -1.1989 -0.9153 -1.6411
   29SER     CA 2637   6.318  -0.803  11.989  0.6244 -0.1900 -0.4995
   29SER     HA 2638   6.215  -0.785  11.959 -0.0419  0.7993  2.1116
   29SER     CB 2639   6.400  -0.876  11.883  0.2200 -0.3158 -0.7304
   29SER    HB1 2640   6.396  -0.809  11.797 -0.5812  1.2951  0.5077
   29SER    HB2 2641   6.359  -0.973  11.856  0.1400 -0.0392 -1.6428
   29SER     OG 2642   6.539  -0.878  11.910  0.0084  0.5868  0.5258
   29SER     HG 2643   6.585  -0.921  11.837  0.3115  0.0045  1.0537
   29SER      C 2644   6.319  -0.878  12.121  0.7353  0.1000 -0.3364
   29SER      O 2645   6.407  -0.858  12.205  0.0993 -0.1451  0.3933
   30SER      N 2646   6.232  -0.977  12.139  0.7169  0.0629 -0.6310
   30SER      H 2647   6.169  -0.993  12.062 -0.1727 -0.8534  0.2567
   30SER     CA 2648   6.224  -1.070  12.250  0.1647 -0.0434 -0.7563
   30SER     HA 2649   6.294  -1.039  12.328  1.8929 -1.5614 -1.6329
   30SER     CB 2650   6.090  -1.049  12.319  0.4775  0.0750 -0.1820
   30SER    HB1 2651   6.084  -0.942  12.338  1.9072  0.3203 -0.9651
   30SER    HB2 2652   6.094  -1.113  12.407 -0.1251  1.8714  1.2326
   30SER     OG 2653   5.983  -1.081  12.232  0.2964 -0.1733  0.1299
   30SER     HG 2654   5.990  -1.025  12.155 -1.7423 -1.4194 -1.0325
   30SER      C 2655   6.261  -1.211  12.207 -0.5094 -0.5623  0.3363
   30SER      O 2656   6.242  -1.242  12.090 -0.0578  0.2686  0.0387
   31GLN      N 2657   6.313  -1.300  12.292  0.6996 -0.4178 -0.2355
   31GLN      H 2658   6.308  -1.273  12.390  0.5859  0.7344 -0.5408
   31GLN     CA 2659   6.385  -1.415  12.241  0.3511 -0.6546 -0.1980
   31GLN     HA 2660   6.413  -1.387  12.140 -1.3742  1.6938 -0.1097
   31GLN     CB 2661   6.508  -1.416  12.331  0.1626 -0.0909  0.0736
   31GLN    HB1 2662   6.568  -1.325  12.324 -0.8435  0.5368 -0.5541
   31GLN    HB2 2663   6.469  -1.418  12.433  0.2644  1.5808  0.1700
   31GLN     CG 2664   6.603  -1.531  12.296  0.2139  0.0511 -0.2586
   31GLN    HG1 2665   6.618  -1.524  12.188  0.9765 -1.5043 -0.2730
   31GLN    HG2 2666   6.557  -1.628  12.313  2.3475 -1.5767 -2.9558
   31GLN     CD 2667   6.736  -1.539  12.369 -0.0054 -0.1631  0.1251
   31GLN    OE1 2668   6.790  -1.446  12.429 -0.3139  0.2325 -0.2077
   31GLN    NE2 2669   6.800  -1.656  12.359 -0.1742 -0.2329 -0.1576
   31GLN   HE21 2670   6.898  -1.661  12.383 -0.4637 -0.1745  1.1248
   31GLN   HE22 2671   6.762  -1.725  12.295 -1.0772 -1.1359  1.2864
   31GLN      C 2672   6.296  -1.538  12.244 -1.1201  0.3801 -0.4133
   31GLN      O 2673   6.239  -1.574  12.346 -0.0673  0.0740  0.0762
   32PRO      N 2674   6.287  -1.608  12.131 -0.4045 -0.0035 -0.2366
   32PRO     CD 2675   6.362  -1.583  12.009  0.1727 -0.5144  0.0026
   32PRO    HD1 2676   6.325  -1.488  11.969  0.3129 -0.1038  0.8270
   32PRO    HD2 2677   6.469  -1.565  12.014  0.1858  2.1003 -4.2742
   32PRO     CG 2678   6.330  -1.696  11.911  0.0883 -0.2731 -0.2514
   32PRO    HG1 2679   6.409  -1.769  11.926 -0.7948 -0.9687  1.2746
   32PRO    HG2 2680   6.334  -1.660  11.808  2.1009 -0.3848 -0.2446
   32PRO     CB 2681   6.193  -1.742  11.961  0.0346 -0.3599 -0.4800
   32PRO    HB1 2682   6.107  -1.691  11.919  0.6857  0.7477 -0.5126
   32PRO    HB2 2683   6.173  -1.846  11.934  0.9642 -0.1902 -1.8996
   32PRO     CA 2684   6.202  -1.724  12.112 -0.2980 -0.0412 -0.4960
   32PRO     HA 2685   6.100  -1.706  12.144 -0.2131  1.2510 -0.9378
   32PRO      C 2686   6.260  -1.841  12.191 -0.0906  0.0055 -0.5793
   32PRO      O 2687   6.380  -1.865  12.201 -0.1657  0.0056  0.4398
   33TYR      N 2688   6.168  -1.914  12.255  0.2463 -0.2278 -0.3541
   33TYR      H 2689   6.071  -1.888  12.242  0.2296  0.4334  0.9136
   33TYR     CA 2690   6.181  -2.014  12.359 -0.7631 -0.3662 -0.3483
   33TYR     HA 2691   6.273  -2.072  12.348  0.6585  1.7287 -0.1880
   33TYR     CB 2692   6.162  -1.945  12.493 -0.3630  0.0261 -0.4914
   33TYR    HB1 2693   6.155  -2.021  12.571  0.8272  0.8326  0.4470
   33TYR    HB2 2694   6.067  -1.893  12.505  0.5215  1.0732  3.3070
   33TYR     CG 2695   6.275  -1.852  12.533 -0.1855 -0.1011 -0.6970
   33TYR    CD1 2696   6.408  -1.897  12.531 -0.1714 -0.1223  0.1888
   33TYR    HD1 2697   6.433  -1.994  12.492  2.0116 -0.0979  1.4093
   33TYR    CE1 2698   6.518  -1.820  12.570 -0.2627  0.1541 -0.0889
   33TYR    HE1 2699   6.617  -1.859  12.555 -0.4346 -0.8380  1.1495
   33TYR     CZ 2700   6.488  -1.688  12.610 -0.0240  0.2638 -0.2694
   33TYR     OH 2701   6.588  -1.608  12.657 -0.2221 -0.1051  0.8012
   33TYR     HH 2702   6.674  -1.650  12.654  0.3177  1.0237  0.1732
   33TYR    CE2 2703   6.356  -1.638  12.617  0.0059  0.3162 -0.0840
   33TYR    HE2 2704   6.335  -1.539  12.654 -2.0388 -0.2272  0.3469
   33TYR    CD2 2705   6.251  -1.721  12.576  0.4096 -0.1684 -0.1492
   33TYR    HD2 2706   6.149  -1.686  12.580 -0.7715 -3.2237 -0.7720
   33TYR      C 2707   6.065  -2.112  12.359 -0.3118 -0.9047 -0.2147
   33TYR      O 2708   5.966  -2.088  12.291 -0.1080  0.7237  0.0276
   34GLY      N 2709   6.078  -2.223  12.433 -0.0559 -0.4718  0.3975
   34GLY      H 2710   6.160  -2.229  12.490  1.4130 -1.4956 -1.6836
   34GLY     CA 2711   5.974  -2.321  12.458 -0.1604 -0.5541 -0.3298
   34GLY    HA1 2712   5.937  -2.354  12.361  0.4820 -0.7637 -0.5126
   34GLY    HA2 2713   6.023  -2.398  12.517 -0.6181  0.2725  1.1823
   34GLY      C 2714   5.871  -2.268  12.556  0.0832 -0.4978 -0.1023
   34GLY      O 2715   5.867  -2.148  12.581  0.2172 -0.4440 -0.3395
   35GLN      N 2716   5.791  -2.360  12.610  0.2280 -0.5525  0.0184
   35GLN      H 2717   5.818  -2.456  12.594 -2.2436 -1.4382  0.6276
   35GLN     CA 2718   5.693  -2.349  12.717  0.1531 -0.0668 -0.1016
   35GLN     HA 2719   5.745  -2.361  12.812 -1.0603  0.6751  0.6887
   35GLN     CB 2720   5.594  -2.465  12.715  0.3896 -0.2644 -0.6516
   35GLN    HB1 2721   5.551  -2.468  12.615  3.5046 -1.8545 -2.0807
   35GLN    HB2 2722   5.513  -2.449  12.786 -0.8493  1.2965 -2.3280
   35GLN     CG 2723   5.642  -2.607  12.741  0.3230 -0.1511  0.1175
   35GLN    HG1 2724   5.683  -2.620  12.842 -0.6787 -0.9380  0.4384
   35GLN    HG2 2725   5.725  -2.631  12.675 -0.8221  2.4080 -2.4387
   35GLN     CD 2726   5.531  -2.710  12.727 -0.1077  0.2996  0.2123
   35GLN    OE1 2727   5.414  -2.676  12.707  0.0034  0.6982  0.2258
   35GLN    NE2 2728   5.565  -2.838  12.739 -0.2862  0.1556 -0.7523
   35GLN   HE21 2729   5.482  -2.895  12.736 -0.2657 -0.0261  1.1317
   35GLN   HE22 2730   5.658  -2.867  12.766  0.0637  1.5842 -0.3599
   35GLN      C 2731   5.626  -2.212  12.714 -0.5715 -0.4203 -0.1228
   35GLN      O 2732   5.586  -2.151  12.616 -0.3488  0.1168  0.1198
   36GLN      N 2733   5.606  -2.161  12.836 -0.3099 -0.0608 -0.2302
   36GLN      H 2734   5.635  -2.217  12.916 -2.1837 -0.7074  0.0274
   36GLN     CA 2735   5.529  -2.043  12.868 -0.2523 -0.1112  0.1106
   36GLN     HA 2736   5.445  -2.046  12.799 -0.1542 -4.3279 -0.0722
   36GLN     CB 2737   5.471  -2.049  13.009  0.0554  0.4436  0.2670
   36GLN    HB1 2738   5.426  -1.955  13.041  0.6451  1.0313 -0.5875
   36GLN    HB2 2739   5.549  -2.075  13.080  0.5235  1.1566  0.0228
   36GLN     CG 2740   5.358  -2.151  13.017  0.2068  0.2604  0.1009
   36GLN    HG1 2741   5.265  -2.109  12.978 -0.0933  1.5619  2.0725
   36GLN    HG2 2742   5.393  -2.234  12.954 -1.8484 -0.9345  0.4300
   36GLN     CD 2743   5.325  -2.193  13.160 -0.0575  0.0349 -0.0247
   36GLN    OE1 2744   5.388  -2.281  13.218 -0.9335 -0.7789 -0.2728
   36GLN    NE2 2745   5.227  -2.131  13.225 -0.2664 -0.1076 -0.2030
   36GLN   HE21 2746   5.187  -2.049  13.181 -2.2681 -0.9664 -0.0856
   36GLN   HE22 2747   5.215  -2.142  13.324  2.8304  1.3046  0.4399
   36GLN      C 2748   5.605  -1.914  12.840  0.0654 -0.3206  0.0002
   36GLN      O 2749   5.722  -1.903  12.877  0.1119 -0.4821 -0.0982
   37SER      N 2750   5.543  -1.823  12.764  0.2591  0.1290  0.3819
   37SER      H 2751   5.451  -1.845  12.730 -0.2836  1.9897  0.5442
   37SER     CA 2752   5.580  -1.683  12.752 -0.2760  0.2644  0.2902
   37SER     HA 2753   5.650  -1.655  12.831  0.3864  1.0382 -0.5476
   37SER     CB 2754   5.660  -1.656  12.625 -0.2815 -0.4840  0.1209
   37SER    HB1 2755   5.673  -1.548  12.629 -0.4037 -0.5087  3.0298
   37SER    HB2 2756   5.601  -1.685  12.538 -1.5534 -2.2626  1.5119
   37SER     OG 2757   5.784  -1.722  12.613  0.0031 -0.0252  0.4940
   37SER     HG 2758   5.761  -1.811  12.586  3.9052 -0.7525 -1.0365
   37SER      C 2759   5.452  -1.600  12.753 -0.5497 -0.1275 -0.5936
   37SER      O 2760   5.347  -1.661  12.736 -0.7948  0.1089  0.0221
   38TYR      N 2761   5.453  -1.467  12.758 -0.0474 -0.1421 -0.2186
   38TYR      H 2762   5.539  -1.422  12.788 -0.6208  1.3612 -0.7635
   38TYR     CA 2763   5.344  -1.376  12.729 -0.0609 -0.0760  0.0370
   38TYR     HA 2764   5.256  -1.428  12.768 -0.3133  0.8637  0.7441
   38TYR     CB 2765   5.366  -1.243  12.800 -0.2437  0.0617 -0.1626
   38TYR    HB1 2766   5.276  -1.183  12.789 -0.7164 -0.7190 -0.6211
   38TYR    HB2 2767   5.443  -1.186  12.748 -0.9301  1.3096  0.1644
   38TYR     CG 2768   5.382  -1.248  12.950  0.1985 -0.1095 -0.2122
   38TYR    CD1 2769   5.483  -1.179  13.018 -0.3225  0.1385  0.3268
   38TYR    HD1 2770   5.556  -1.127  12.958 -2.3619  2.3999 -0.3899
   38TYR    CE1 2771   5.489  -1.175  13.158  0.1138 -0.5171  0.3292
   38TYR    HE1 2772   5.570  -1.124  13.208  1.0118 -1.3074 -0.2792
   38TYR     CZ 2773   5.395  -1.248  13.233  0.3161 -0.9663  0.1524
   38TYR     OH 2774   5.394  -1.227  13.368  0.1535  0.5905 -0.0771
   38TYR     HH 2775   5.316  -1.269  13.403 -0.1050  1.3751  0.3191
   38TYR    CE2 2776   5.294  -1.319  13.165 -0.4132  0.0670  0.1330
   38TYR    HE2 2777   5.224  -1.377  13.224 -0.2717 -2.6288 -2.1126
   38TYR    CD2 2778   5.289  -1.321  13.025  0.4998 -0.1700  0.1009
   38TYR    HD2 2779   5.217  -1.382  12.973  1.6202 -0.1553 -1.5503
   38TYR      C 2780   5.307  -1.351  12.583  0.0303 -0.1974 -0.0078
   38TYR      O 2781   5.388  -1.368  12.493  0.3093  0.5402  0.0967
   39SER      N 2782   5.185  -1.305  12.554  0.1602  0.3647  0.3233
   39SER      H 2783   5.119  -1.282  12.627 -1.3631 -2.2730 -0.1294
   39SER     CA 2784   5.126  -1.288  12.423  0.0896  0.0572  0.3143
   39SER     HA 2785   5.159  -1.371  12.361  1.1930 -0.5638  1.6730
   39SER     CB 2786   4.975  -1.305  12.433  0.0922  0.0994  0.4254
   39SER    HB1 2787   4.932  -1.260  12.523 -0.9367  1.0537 -0.5275
   39SER    HB2 2788   4.927  -1.261  12.346 -2.2627 -0.3886  1.4044
   39SER     OG 2789   4.927  -1.438  12.432  0.4152 -0.0169  0.0516
   39SER     HG 2790   4.929  -1.465  12.524  0.7049  2.6268  0.9208
   39SER      C 2791   5.174  -1.164  12.347 -0.0055  0.1996  0.4862
   39SER      O 2792   5.222  -1.074  12.416  0.1776  0.2417  0.3051
   40GLY      N 2793   5.154  -1.155  12.216  0.4743  0.2193  0.4121
   40GLY      H 2794   5.102  -1.228  12.169 -0.7760 -0.3014  2.4906
   40GLY     CA 2795   5.175  -1.028  12.150  0.0137  0.1797  0.1838
   40GLY    HA1 2796   5.226  -1.047  12.056  0.8868  0.5540  0.5737
   40GLY    HA2 2797   5.251  -0.972  12.205 -0.3535  1.5256 -0.6224
   40GLY      C 2798   5.052  -0.938  12.141 -0.3664 -0.3467  0.0377
   40GLY      O 2799   4.981  -0.919  12.239 -0.0834 -0.1773  0.2134
   41TYR      N 2800   5.029  -0.864  12.032 -0.2560  0.0305  0.2655
   41TYR      H 2801   5.085  -0.884  11.951 -0.6341  2.4772 -0.6879
   41TYR     CA 2802   4.920  -0.770  12.016  0.1953  0.4819 -0.1852
   41TYR     HA 2803   4.828  -0.823  12.042  0.5295  0.3154  0.6883
   41TYR     CB 2804   4.931  -0.646  12.105 -0.7648  0.6230 -0.2504
   41TYR    HB1 2805   4.877  -0.556  12.075 -1.8287  0.2856  0.5835
   41TYR    HB2 2806   4.886  -0.682  12.197  0.2886 -0.9512 -0.3060
   41TYR     CG 2807   5.062  -0.589  12.152 -0.9762  0.6273  0.3406
   41TYR    CD1 2808   5.123  -0.620  12.274  0.3097  0.6196 -0.2767
   41TYR    HD1 2809   5.091  -0.693  12.348  0.8878 -0.3569 -0.9696
   41TYR    CE1 2810   5.243  -0.562  12.315  0.2985  0.2834  0.2410
   41TYR    HE1 2811   5.295  -0.588  12.406  1.2082 -1.8252 -0.8125
   41TYR     CZ 2812   5.302  -0.464  12.232  0.3607 -0.1828 -0.2659
   41TYR     OH 2813   5.417  -0.404  12.273  0.0153  0.2060  0.1430
   41TYR     HH 2814   5.447  -0.445  12.355 -0.9491 -1.5711 -0.3357
   41TYR    CE2 2815   5.238  -0.431  12.111 -0.7151  0.5345  0.4843
   41TYR    HE2 2816   5.275  -0.350  12.050  1.1382  0.2236  1.1348
   41TYR    CD2 2817   5.126  -0.500  12.064 -0.1546 -0.1509  0.1250
   41TYR    HD2 2818   5.082  -0.474  11.969 -0.3529  0.9797  0.5046
   41TYR      C 2819   4.907  -0.724  11.871  0.1271  0.5864 -0.1457
   41TYR      O 2820   5.010  -0.708  11.807  0.2463  0.5413  0.0325
   42SER      N 2821   4.782  -0.703  11.827  0.0441  0.3297 -0.0340
   42SER      H 2822   4.705  -0.728  11.887 -0.2181  2.5928  0.6450
   42SER     CA 2823   4.747  -0.679  11.689 -0.0301  0.3006 -0.0200
   42SER     HA 2824   4.808  -0.744  11.627 -1.7872 -0.5592 -0.9064
   42SER     CB 2825   4.599  -0.707  11.664 -0.1741  0.2432  0.8606
   42SER    HB1 2826   4.536  -0.626  11.702 -0.7979 -0.1189  0.6048
   42SER    HB2 2827   4.574  -0.710  11.558 -0.5108  0.4157  0.9327
   42SER     OG 2828   4.564  -0.832  11.719 -0.2654 -0.0505  0.1474
   42SER     HG 2829   4.539  -0.809  11.809 -1.3233 -1.3065  0.2023
   42SER      C 2830   4.779  -0.538  11.641 -0.2224  0.3945  0.1229
   42SER      O 2831   4.787  -0.450  11.726 -0.0562 -0.0818  0.6086
   43GLN      N 2832   4.807  -0.514  11.513 -0.8192  0.3875 -0.0117
   43GLN      H 2833   4.776  -0.578  11.442 -1.2411 -1.4345  1.7455
   43GLN     CA 2834   4.845  -0.381  11.470  0.2278  0.1563  0.1814
   43GLN     HA 2835   4.917  -0.347  11.544  1.2977 -0.8230 -0.3654
   43GLN     CB 2836   4.912  -0.396  11.333 -0.5542 -0.2278 -0.1659
   43GLN    HB1 2837   4.834  -0.434  11.268  1.2756 -2.0684 -1.4003
   43GLN    HB2 2838   4.943  -0.302  11.288  1.4464 -1.8625 -2.4745
   43GLN     CG 2839   5.028  -0.496  11.333 -0.3135  0.0501 -0.4997
   43GLN    HG1 2840   5.100  -0.475  11.411 -2.2502  1.7340  0.9574
   43GLN    HG2 2841   4.989  -0.597  11.344  1.6106 -0.8976 -1.8027
   43GLN     CD 2842   5.104  -0.507  11.202  0.3389  0.0349 -0.1243
   43GLN    OE1 2843   5.066  -0.475  11.089  0.1290  0.3018  0.0228
   43GLN    NE2 2844   5.225  -0.561  11.215  0.4669  0.3994  0.2191
   43GLN   HE21 2845   5.262  -0.590  11.304  0.8706  0.1223 -0.0327
   43GLN   HE22 2846   5.276  -0.568  11.127 -0.2228 -1.8334 -0.0840
   43GLN      C 2847   4.718  -0.298  11.467 -0.0224 -0.2131  0.4970
   43GLN      O 2848   4.611  -0.348  11.432 -0.1230  0.3838 -0.0761
   44SER      N 2849   4.732  -0.167  11.490 -0.0726 -0.1900  0.3918
   44SER      H 2850   4.827  -0.137  11.508  1.4771 -2.2658 -3.2039
   44SER     CA 2851   4.622  -0.073  11.493  0.1392  0.0621  0.3883
   44SER     HA 2852   4.533  -0.130  11.520  0.4249 -1.2138 -1.1597
   44SER     CB 2853   4.649   0.029  11.603 -0.3155  0.6572 -0.0440
   44SER    HB1 2854   4.687  -0.023  11.692 -0.4992  1.8646  0.7587
   44SER    HB2 2855   4.550   0.069  11.627 -0.1213 -0.3244  2.8305
   44SER     OG 2856   4.736   0.132  11.562  0.1221  0.3413  0.0840
   44SER     HG 2857   4.736   0.203  11.627 -0.7220 -0.4390  0.9796
   44SER      C 2858   4.609  -0.002  11.359  1.0687  0.3773  0.4600
   44SER      O 2859   4.688  -0.022  11.267 -0.0885 -0.1510 -0.4551
   45THR      N 2860   4.502   0.077  11.348  0.6745 -0.2308 -0.1754
   45THR      H 2861   4.447   0.105  11.429 -0.3023 -0.9474 -0.5724
   45THR     CA 2862   4.446   0.131  11.226  0.1621 -0.3063  0.0215
   45THR     HA 2863   4.527   0.133  11.152  2.9664  0.9171  2.8910
   45THR     CB 2864   4.332   0.050  11.166 -0.1026 -0.2324  0.4227
   45THR     HB 2865   4.300   0.107  11.078  0.2949 -0.0899  0.3670
   45THR    CG2 2866   4.367  -0.088  11.112 -0.6036 -0.0766 -0.3264
   45THR   HG21 2867   4.455  -0.094  11.048  0.2854  0.8335  0.7762
   45THR   HG22 2868   4.379  -0.154  11.198  0.4080  1.7318  0.9717
   45THR   HG23 2869   4.285  -0.132  11.055  1.5170 -2.8603 -1.4868
   45THR    OG1 2870   4.234   0.032  11.266 -0.0969 -0.0770  0.4561
   45THR    HG1 2871   4.171   0.103  11.246 -1.8593 -1.9607 -1.1475
   45THR      C 2872   4.406   0.276  11.247  0.7977 -0.1224 -0.0025
   45THR      O 2873   4.413   0.324  11.360  0.6706 -0.6268  0.2211
   46ASP      N 2874   4.369   0.343  11.138  0.4871  0.0673  0.2181
   46ASP      H 2875   4.380   0.301  11.047 -2.9053 -1.4822  0.3787
   46ASP     CA 2876   4.320   0.480  11.131  0.4113  0.0280 -0.0425
   46ASP     HA 2877   4.284   0.506  11.231  1.7692 -3.3356  1.4758
   46ASP     CB 2878   4.431   0.583  11.119  0.0007  0.4734 -0.0430
   46ASP    HB1 2879   4.385   0.679  11.141 -2.9534 -0.5267 -1.4327
   46ASP    HB2 2880   4.511   0.569  11.193 -0.1840 -0.9325 -0.0792
   46ASP     CG 2881   4.491   0.595  10.980 -0.0752  0.5408 -0.0696
   46ASP    OD1 2882   4.496   0.704  10.920  0.1516  0.5102 -0.1060
   46ASP    OD2 2883   4.548   0.494  10.934 -0.4719  0.3745 -0.1973
   46ASP      C 2884   4.214   0.511  11.026 -0.0408 -0.3651  0.2867
   46ASP      O 2885   4.198   0.441  10.926 -0.1339  0.1210 -0.0419
   47THR      N 2886   4.140   0.619  11.052  0.1064 -0.1854 -0.0280
   47THR      H 2887   4.151   0.666  11.141  1.2202  1.3131 -0.9240
   47THR     CA 2888   4.039   0.680  10.968 -0.0266  0.1924  0.3987
   47THR     HA 2889   4.054   0.652  10.863  2.6501  0.1356  0.7332
   47THR     CB 2890   3.893   0.649  11.000 -0.1186  0.5141  0.2984
   47THR     HB 2891   3.887   0.544  11.031 -0.2048  0.1138 -1.0064
   47THR    CG2 2892   3.838   0.722  11.122  0.0806  0.2154  0.5685
   47THR   HG21 2893   3.817   0.826  11.099 -1.6468 -0.5022 -1.4036
   47THR   HG22 2894   3.921   0.719  11.193  0.6390 -1.5474 -0.1000
   47THR   HG23 2895   3.749   0.662  11.142 -0.0904  0.6226  1.0422
   47THR    OG1 2896   3.818   0.681  10.886 -0.1982 -0.5260  0.0443
   47THR    HG1 2897   3.760   0.605  10.883 -0.0721 -0.6802  1.1012
   47THR      C 2898   4.070   0.829  10.967 -0.2697  0.2410 -0.0157
   47THR      O 2899   4.096   0.885  11.073 -0.1179  0.2499 -0.0578
   48SER      N 2900   4.074   0.903  10.856  0.2164 -0.4945 -0.4967
   48SER      H 2901   4.070   0.856  10.767  0.1956 -2.1375  0.3290
   48SER     CA 2902   4.091   1.047  10.858  0.3037 -0.5134  0.1834
   48SER     HA 2903   4.191   1.056  10.901 -0.3603  0.7302  1.5734
   48SER     CB 2904   4.092   1.100  10.715 -0.2600 -0.0665  0.3425
   48SER    HB1 2905   4.079   1.208  10.715 -3.5508 -0.2791  3.2822
   48SER    HB2 2906   4.184   1.068  10.667  0.4915  2.0487  0.2627
   48SER     OG 2907   3.978   1.054  10.646 -0.0890  0.2200 -0.1346
   48SER     HG 2908   4.013   1.002  10.574  1.4111  1.5727 -0.4323
   48SER      C 2909   3.995   1.122  10.950  0.2795 -0.3546  0.0270
   48SER      O 2910   3.882   1.079  10.967  0.0573  0.1970 -0.0395
   49GLY      N 2911   4.039   1.239  10.998 -0.2361 -0.1705  0.0597
   49GLY      H 2912   4.137   1.262  11.006 -0.1590 -0.4417 -0.0797
   49GLY     CA 2913   3.944   1.329  11.060 -0.0790  0.0305  0.0102
   49GLY    HA1 2914   3.867   1.353  10.987 -0.5517 -1.2620  0.0583
   49GLY    HA2 2915   3.900   1.270  11.140 -1.7227 -0.3885 -1.1503
   49GLY      C 2916   4.015   1.451  11.116  0.3847 -0.4363  0.4466
   49GLY      O 2917   4.129   1.484  11.084  0.1112  0.2014  0.1325
   50TYR      N 2918   3.946   1.521  11.206  0.5289  0.2312  0.0393
   50TYR      H 2919   3.860   1.477  11.235 -0.3349  2.2119  0.6830
   50TYR     CA 2920   3.985   1.647  11.267 -0.1032  0.6408 -0.3884
   50TYR     HA 2921   4.094   1.655  11.266 -0.0388 -0.1509 -0.4165
   50TYR     CB 2922   3.929   1.753  11.173 -0.1646  0.6744 -0.3140
   50TYR    HB1 2923   3.822   1.732  11.163 -0.0169 -1.3364  1.6330
   50TYR    HB2 2924   3.966   1.726  11.074 -1.6218 -2.1659 -0.1780
   50TYR     CG 2925   3.964   1.895  11.209 -0.0347  0.6047 -0.1651
   50TYR    CD1 2926   3.858   1.984  11.227 -0.4318 -0.0601  0.8579
   50TYR    HD1 2927   3.758   1.941  11.226  0.1071 -1.3486  0.4722
   50TYR    CE1 2928   3.881   2.119  11.257  0.1728 -0.1897  0.9951
   50TYR    HE1 2929   3.796   2.184  11.276 -0.7230 -0.9493 -0.2085
   50TYR     CZ 2930   4.013   2.168  11.258  0.1095  0.0216  0.0193
   50TYR     OH 2931   4.041   2.300  11.274  0.9169 -0.1910  0.4253
   50TYR     HH 2932   3.958   2.348  11.277  1.5245  1.1169 -1.5500
   50TYR    CE2 2933   4.121   2.078  11.242  0.2451  0.1199  0.3736
   50TYR    HE2 2934   4.218   2.124  11.234 -0.4710  1.5494 -0.6012
   50TYR    CD2 2935   4.096   1.943  11.215  0.1229  0.1066  0.5492
   50TYR    HD2 2936   4.182   1.879  11.201  0.4883  0.0718  2.6811
   50TYR      C 2937   3.939   1.664  11.411 -0.1638 -0.1180 -0.3142
   50TYR      O 2938   3.854   1.592  11.464 -0.8454  0.9642  0.1064
   51GLY      N 2939   3.993   1.767  11.477 -0.2890 -0.1596 -0.1453
   51GLY      H 2940   4.073   1.810  11.432  1.8349 -2.8728  0.7404
   51GLY     CA 2941   3.945   1.827  11.599  0.1679  0.0377 -0.0582
   51GLY    HA1 2942   3.838   1.804  11.607  0.2454 -0.0583  0.7444
   51GLY    HA2 2943   3.961   1.935  11.596  1.9100  0.0078  3.3210
   51GLY      C 2944   4.018   1.781  11.724  0.1600  0.1466 -0.0138
   51GLY      O 2945   4.051   1.663  11.722 -0.2298  0.0430 -0.3949
   52GLN      N 2946   4.033   1.861  11.830  0.3051  0.1369 -0.0259
   52GLN      H 2947   3.992   1.953  11.825  1.2746  0.5514 -0.7137
   52GLN     CA 2948   4.117   1.821  11.941  0.1302 -0.0302  0.0461
   52GLN     HA 2949   4.125   1.712  11.947  0.1318  0.0373  1.6325
   52GLN     CB 2950   4.254   1.886  11.931  0.0095  0.2594  0.2633
   52GLN    HB1 2951   4.248   1.995  11.934 -2.8406  0.1982 -0.5551
   52GLN    HB2 2952   4.311   1.849  12.016 -1.1117 -0.7649  0.5934
   52GLN     CG 2953   4.333   1.840  11.808 -0.3393  0.0801  0.1065
   52GLN    HG1 2954   4.340   1.732  11.818  0.2033  0.3057  3.0753
   52GLN    HG2 2955   4.273   1.864  11.720 -1.4439  0.3406  0.8965
   52GLN     CD 2956   4.466   1.907  11.777  0.0165 -0.9401 -0.6307
   52GLN    OE1 2957   4.565   1.889  11.848  0.1980 -0.3473 -0.7322
   52GLN    NE2 2958   4.485   1.989  11.674 -0.1532 -0.4138 -0.2494
   52GLN   HE21 2959   4.574   2.032  11.653 -0.9749  1.4197 -0.1610
   52GLN   HE22 2960   4.406   2.001  11.613 -0.1988 -1.0078 -0.3131
   52GLN      C 2961   4.048   1.858  12.072  0.0156  0.7292 -0.2214
   52GLN      O 2962   3.959   1.942  12.073 -0.1601  0.5494 -0.5765
   53SER      N 2963   4.098   1.812  12.187 -0.5080 -0.0679 -0.2987
   53SER      H 2964   4.183   1.757  12.193 -0.5313 -0.0131  0.7861
   53SER     CA 2965   4.045   1.855  12.315  0.2403  0.4873 -0.1616
   53SER     HA 2966   3.984   1.944  12.296  1.7116  1.9830  1.7316
   53SER     CB 2967   3.963   1.743  12.380  0.2109  0.3461 -0.4405
   53SER    HB1 2968   3.923   1.781  12.474  2.0654 -1.8066  1.3427
   53SER    HB2 2969   4.028   1.659  12.405 -1.5641  0.0253  3.9322
   53SER     OG 2970   3.850   1.712  12.301  0.1174 -0.1435 -0.1130
   53SER     HG 2971   3.880   1.661  12.226 -0.5452 -0.3147 -0.2692
   53SER      C 2972   4.156   1.888  12.413  0.2871  0.1015 -0.0840
   53SER      O 2973   4.271   1.849  12.393  0.2350 -0.3144  0.4070
   54SER      N 2974   4.113   1.956  12.519  0.1609  0.0672 -0.1131
   54SER      H 2975   4.016   1.981  12.531  0.1320 -1.0417  2.9021
   54SER     CA 2976   4.195   2.001  12.630 -0.2790  0.2740  0.1313
   54SER     HA 2977   4.286   2.046  12.590  0.6095 -2.1101 -0.7084
   54SER     CB 2978   4.131   2.103  12.723 -0.3594  0.0549  0.3181
   54SER    HB1 2979   4.205   2.146  12.791  0.0499  1.7031 -1.0837
   54SER    HB2 2980   4.053   2.048  12.774 -0.3673 -1.7021 -1.4685
   54SER     OG 2981   4.064   2.200  12.645 -0.2183 -0.1973 -0.1173
   54SER     HG 2982   4.046   2.280  12.695  0.3328  0.0573 -0.3228
   54SER      C 2983   4.232   1.881  12.716  0.2491  0.2905 -0.0707
   54SER      O 2984   4.340   1.877  12.775 -0.1321  0.1848  0.6150
   55TYR      N 2985   4.146   1.779  12.722  0.0834  0.4589  0.4421
   55TYR      H 2986   4.056   1.790  12.677 -0.6761 -2.4140  1.0774
   55TYR     CA 2987   4.159   1.650  12.786  0.1743  0.2081 -0.0747
   55TYR     HA 2988   4.242   1.669  12.854  0.2194  0.3615 -0.1739
   55TYR     CB 2989   4.036   1.618  12.871 -0.0036 -0.8939 -0.7187
   55TYR    HB1 2990   4.027   1.706  12.935  1.2022 -1.2238 -0.0411
   55TYR    HB2 2991   4.049   1.528  12.932  0.9994  0.1090  0.6353
   55TYR     CG 2992   3.914   1.616  12.784 -0.2364 -0.4242 -0.4046
   55TYR    CD1 2993   3.870   1.499  12.720  0.2791 -0.7749 -0.1169
   55TYR    HD1 2994   3.917   1.404  12.741 -1.5255 -1.9212 -1.0379
   55TYR    CE1 2995   3.757   1.500  12.637 -0.0569  0.4488  0.3301
   55TYR    HE1 2996   3.734   1.414  12.577  1.5682 -1.3826  2.1654
   55TYR     CZ 2997   3.680   1.615  12.612  0.4963  0.6672 -0.4060
   55TYR     OH 2998   3.569   1.618  12.532  0.2406 -0.0858 -0.0886
   55TYR     HH 2999   3.541   1.528  12.513 -0.4849 -0.0467  0.6934
   55TYR    CE2 3000   3.725   1.733  12.675  0.3030  0.5150  0.0216
   55TYR    HE2 3001   3.667   1.824  12.667  0.2455  0.7289  2.1729
   55TYR    CD2 3002   3.841   1.732  12.754  0.2775  0.0243  0.0580
   55TYR    HD2 3003   3.869   1.829  12.793  0.9658 -0.4227  0.6852
   55TYR      C 3004   4.211   1.540  12.694 -0.3192 -0.2726  0.2151
   55TYR      O 3005   4.157   1.522  12.585  0.2245 -0.7919  0.0269
   56SER      N 3006   4.313   1.465  12.736 -0.1276 -0.2931 -0.2794
   56SER      H 3007   4.341   1.482  12.832  0.1097 -2.5014  0.0982
   56SER     CA 3008   4.374   1.356  12.662  0.1565  0.0236 -0.5119
   56SER     HA 3009   4.414   1.388  12.566 -0.1812 -3.6566 -2.0419
   56SER     CB 3010   4.494   1.315  12.747 -0.0583  0.3500 -0.0426
   56SER    HB1 3011   4.454   1.264  12.834  0.5861  0.0774  0.0976
   56SER    HB2 3012   4.548   1.231  12.704 -2.1076 -1.4535  0.7607
   56SER     OG 3013   4.573   1.427  12.780 -0.5640  0.6279  0.2263
   56SER     HG 3014   4.648   1.388  12.825  0.3941 -0.2970 -2.0368
   56SER      C 3015   4.264   1.255  12.636 -0.0137 -0.0674  0.5225
   56SER      O 3016   4.165   1.247  12.709 -0.1517 -0.5063  0.2874
   57SER      N 3017   4.291   1.157  12.550  0.8667  0.2841  0.3955
   57SER      H 3018   4.372   1.161  12.489  0.3514 -1.6338 -0.4678
   57SER     CA 3019   4.209   1.038  12.538  0.2729  0.7008  0.2618
   57SER     HA 3020   4.104   1.064  12.550 -0.1200 -0.9419  0.5841
   57SER     CB 3021   4.212   0.971  12.401  0.0970  0.3380  0.4351
   57SER    HB1 3022   4.180   0.867  12.404 -0.2765  0.4676  1.3301
   57SER    HB2 3023   4.141   1.027  12.340 -0.4292 -0.9478 -0.1757
   57SER     OG 3024   4.337   0.972  12.335  0.1895  0.3094  0.6086
   57SER     HG 3025   4.390   0.911  12.386 -0.2629  0.1393  0.8783
   57SER      C 3026   4.242   0.945  12.653 -0.3111  0.2960  0.1018
   57SER      O 3027   4.344   0.963  12.719 -0.1039  0.2189 -0.1959
   58TYR      N 3028   4.148   0.853  12.678  0.0803  0.0236  0.5751
   58TYR      H 3029   4.070   0.865  12.615 -0.6656  0.9623  1.6485
   58TYR     CA 3030   4.161   0.749  12.779  0.8979 -0.2546  0.1964
   58TYR     HA 3031   4.267   0.744  12.803  0.7634 -0.5007  0.7512
   58TYR     CB 3032   4.075   0.787  12.899  0.1931  0.0275 -0.3875
   58TYR    HB1 3033   4.056   0.700  12.962 -0.8511 -0.7129 -1.6698
   58TYR    HB2 3034   4.129   0.858  12.961 -1.5365  1.5723 -0.5615
   58TYR     CG 3035   3.946   0.860  12.868  0.0889  0.1680  0.3470
   58TYR    CD1 3036   3.832   0.782  12.844  0.0639  0.3235 -0.0520
   58TYR    HD1 3037   3.822   0.675  12.851 -2.3205  0.3855 -1.4147
   58TYR    CE1 3038   3.711   0.843  12.809 -0.2229 -0.3158 -0.1823
   58TYR    HE1 3039   3.618   0.788  12.805 -0.6215  0.3148  0.1828
   58TYR     CZ 3040   3.703   0.984  12.801  0.0245 -0.2649  0.3959
   58TYR     OH 3041   3.586   1.047  12.768 -0.1050 -0.3837  0.6231
   58TYR     HH 3042   3.590   1.140  12.792  2.6047 -0.6738  1.7043
   58TYR    CE2 3043   3.812   1.061  12.844 -0.5661  0.4166  0.6814
   58TYR    HE2 3044   3.821   1.168  12.833  3.5365  0.1492 -0.2789
   58TYR    CD2 3045   3.934   0.999  12.871 -0.5052  0.1360 -0.2088
   58TYR    HD2 3046   4.021   1.056  12.900  0.3567 -0.7320 -1.0049
   58TYR      C 3047   4.114   0.616  12.720  0.0508 -0.0417  0.3733
   58TYR      O 3048   4.044   0.600  12.620 -0.0292 -0.9352  0.5696
   59GLY      N 3049   4.154   0.514  12.795  0.8953 -0.3715 -0.5007
   59GLY      H 3050   4.203   0.532  12.881 -0.5070  1.6458 -0.0574
   59GLY     CA 3051   4.125   0.377  12.755 -0.9909  0.0218 -0.5650
   59GLY    HA1 3052   4.140   0.364  12.648  2.4946  1.2513 -0.3303
   59GLY    HA2 3053   4.022   0.351  12.779 -0.7663  0.0386  0.4192
   59GLY      C 3054   4.220   0.282  12.824 -1.2889 -0.2682 -0.5520
   59GLY      O 3055   4.236   0.291  12.946  0.6478  0.1921 -0.8049
   60GLN      N 3056   4.293   0.197  12.752 -0.2880 -0.6258  0.8248
   60GLN      H 3057   4.285   0.194  12.651  0.2020 -0.8364  0.7878
   60GLN     CA 3058   4.403   0.126  12.814  0.1894 -0.2645  0.3963
   60GLN     HA 3059   4.371   0.089  12.911  0.5659  0.6895  0.9009
   60GLN     CB 3060   4.442   0.012  12.720 -0.0585  0.1370 -0.1976
   60GLN    HB1 3061   4.527  -0.045  12.756  0.2137 -0.0466 -1.1105
   60GLN    HB2 3062   4.479   0.050  12.625  0.8440 -2.4664 -0.9476
   60GLN     CG 3063   4.329  -0.088  12.696 -0.4328  0.4344  0.2958
   60GLN    HG1 3064   4.249  -0.042  12.638 -0.0708  1.3189  0.4825
   60GLN    HG2 3065   4.287  -0.129  12.788 -0.4130  1.4200  0.7572
   60GLN     CD 3066   4.366  -0.208  12.609 -1.0802  0.0630  0.5286
   60GLN    OE1 3067   4.432  -0.298  12.660  0.0275  0.4171 -0.2610
   60GLN    NE2 3068   4.337  -0.221  12.480 -0.3845  0.0117  0.3743
   60GLN   HE21 3069   4.295  -0.139  12.438 -1.8293 -0.8976 -0.0237
   60GLN   HE22 3070   4.370  -0.293  12.417 -0.7790  0.7326 -0.6927
   60GLN      C 3071   4.519   0.224  12.829 -0.1386  0.2076 -0.0684
   60GLN      O 3072   4.523   0.342  12.797  0.2889  0.2797  0.2330
   61SER      N 3073   4.633   0.172  12.877 -0.1617 -0.4272 -0.6799
   61SER      H 3074   4.624   0.075  12.904 -0.1647 -0.2590 -0.0422
   61SER     CA 3075   4.760   0.239  12.895 -0.4671  0.0057 -0.0850
   61SER     HA 3076   4.739   0.342  12.922 -1.5865  0.2838 -1.9102
   61SER     CB 3077   4.827   0.177  13.018 -0.3948 -0.1732 -0.2151
   61SER    HB1 3078   4.924   0.225  13.035 -0.1279 -0.2008 -1.5069
   61SER    HB2 3079   4.771   0.188  13.110  0.0697 -0.6750  0.1343
   61SER     OG 3080   4.844   0.039  12.993 -0.2428 -0.2871  0.5011
   61SER     HG 3081   4.931   0.014  12.960  0.4131 -0.0590  1.9953
   61SER      C 3082   4.854   0.241  12.776 -0.2671  0.3850  0.0797
   61SER      O 3083   4.844   0.159  12.685 -0.4685  0.0314  0.4186
   62GLN      N 3084   4.951   0.334  12.781 -0.0582  0.1442  0.5291
   62GLN      H 3085   4.951   0.397  12.860 -1.2117 -0.9061  1.4101
   62GLN     CA 3086   5.057   0.343  12.683  0.0506  0.3936  0.6684
   62GLN     HA 3087   5.016   0.300  12.592  3.0149 -0.2326 -0.4596
   62GLN     CB 3088   5.177   0.251  12.703 -0.2329 -0.1616 -0.1478
   62GLN    HB1 3089   5.139   0.152  12.732  2.4354 -1.2734 -0.1675
   62GLN    HB2 3090   5.238   0.248  12.613 -0.0849 -0.0609 -0.0516
   62GLN     CG 3091   5.273   0.284  12.817  0.2294 -0.3466 -0.4800
   62GLN    HG1 3092   5.365   0.226  12.812  0.2801 -0.2886 -0.2189
   62GLN    HG2 3093   5.297   0.390  12.802  2.7694 -0.9918 -1.4777
   62GLN     CD 3094   5.213   0.268  12.956 -0.4363  0.3006 -0.6852
   62GLN    OE1 3095   5.167   0.367  13.014 -1.3466 -0.3176 -0.3448
   62GLN    NE2 3096   5.199   0.152  13.019 -0.2793  0.9517  0.5838
   62GLN   HE21 3097   5.238   0.068  12.979 -2.7014 -0.9726  1.9582
   62GLN   HE22 3098   5.177   0.152  13.118  2.7504  0.1840  1.3751
   62GLN      C 3099   5.088   0.487  12.645  0.4822  0.1811  0.2094
   62GLN      O 3100   5.135   0.569  12.724  0.4714 -0.0413  0.4525
   63ASN      N 3101   5.088   0.514  12.515 -0.5653 -0.1204  0.1407
   63ASN      H 3102   5.070   0.439  12.450  2.4714  0.5636 -1.6767
   63ASN     CA 3103   5.098   0.649  12.464 -0.1881 -0.3662 -0.4471
   63ASN     HA 3104   5.193   0.689  12.500 -1.1554  1.1028  0.5822
   63ASN     CB 3105   5.103   0.639  12.312  0.2973 -0.0574 -0.4529
   63ASN    HB1 3106   5.000   0.620  12.283 -0.5652  1.0357  1.7462
   63ASN    HB2 3107   5.170   0.557  12.286 -0.7314 -1.4761  1.2003
   63ASN     CG 3108   5.146   0.765  12.238  0.5879  0.4423  0.5470
   63ASN    OD1 3109   5.204   0.857  12.295  0.0022  0.8152  0.5483
   63ASN    ND2 3110   5.149   0.759  12.104 -0.0871 -0.3640  0.5578
   63ASN   HD21 3111   5.100   0.686  12.055  1.2983 -1.1892  0.3448
   63ASN   HD22 3112   5.161   0.849  12.060 -1.9484 -0.9677 -1.2972
   63ASN      C 3113   4.984   0.738  12.511  0.1829 -0.0644 -0.1065
   63ASN      O 3114   4.896   0.689  12.582  0.5140 -0.2555  0.1752
   64THR      N 3115   4.981   0.864  12.469 -0.0109 -0.0027  0.0904
   64THR      H 3116   5.062   0.895  12.417 -0.9490 -0.1763 -1.5456
   64THR     CA 3117   4.871   0.957  12.491  0.1613  0.3134 -0.3710
   64THR     HA 3118   4.795   0.910  12.553  1.0653 -3.6432 -1.8944
   64THR     CB 3119   4.909   1.075  12.579 -0.3987 -0.1655  0.5180
   64THR     HB 3120   4.954   1.044  12.673 -0.7320  0.2579  0.8253
   64THR    CG2 3121   5.004   1.177  12.518 -0.5351 -0.1899  0.2638
   64THR   HG21 3122   5.102   1.131  12.511 -0.1867  0.5103  0.4063
   64THR   HG22 3123   5.027   1.259  12.586  1.2041  0.7815 -1.4203
   64THR   HG23 3124   4.968   1.220  12.424  0.0665  0.4249  0.3077
   64THR    OG1 3125   4.791   1.144  12.615 -0.4636 -0.0362  0.0570
   64THR    HG1 3126   4.804   1.189  12.698 -0.0626  2.1102 -1.0939
   64THR      C 3127   4.808   0.989  12.356  0.2016  0.5337 -0.3370
   64THR      O 3128   4.835   0.914  12.262 -0.1093 -0.7197  0.5501
   65GLY      N 3129   4.731   1.097  12.342 -0.1058  0.3112 -0.3610
   65GLY      H 3130   4.728   1.158  12.423 -1.5671 -0.8405  0.5098
   65GLY     CA 3131   4.661   1.149  12.226 -0.6597 -0.1601 -0.2431
   65GLY    HA1 3132   4.712   1.238  12.190 -1.2884 -0.7630 -2.7806
   65GLY    HA2 3133   4.647   1.080  12.143 -0.0400 -0.7511  0.1309
   65GLY      C 3134   4.527   1.214  12.259 -0.5436  0.1332 -0.3444
   65GLY      O 3135   4.504   1.255  12.373 -0.2628 -0.0570 -0.2176
   66TYR      N 3136   4.456   1.249  12.152  0.5828  0.4709 -0.9919
   66TYR      H 3137   4.485   1.220  12.059 -1.8151 -3.2889 -0.7921
   66TYR     CA 3138   4.324   1.307  12.160  0.5158  0.2836 -0.7170
   66TYR     HA 3139   4.285   1.314  12.261 -0.1246  1.2296 -1.0188
   66TYR     CB 3140   4.335   1.452  12.116 -0.2890  0.5821  0.0501
   66TYR    HB1 3141   4.361   1.455  12.011  0.5656 -0.9107  0.1995
   66TYR    HB2 3142   4.238   1.499  12.132 -1.3478 -1.4644 -0.0806
   66TYR     CG 3143   4.440   1.532  12.190  0.0245  0.1427  0.0793
   66TYR    CD1 3144   4.539   1.604  12.121  0.4507 -0.3154  0.2028
   66TYR    HD1 3145   4.533   1.592  12.013 -2.7812  0.0684  0.2296
   66TYR    CE1 3146   4.623   1.696  12.182 -0.0270  0.5080 -0.3597
   66TYR    HE1 3147   4.700   1.745  12.124  1.7438 -0.6921  0.8781
   66TYR     CZ 3148   4.605   1.722  12.320 -0.0517  0.1506 -0.2948
   66TYR     OH 3149   4.674   1.822  12.381 -0.4050  0.1189  0.1680
   66TYR     HH 3150   4.648   1.840  12.471  0.1524 -2.1322  0.8441
   66TYR    CE2 3151   4.502   1.656  12.391  0.0782  0.2013 -0.0585
   66TYR    HE2 3152   4.495   1.674  12.497  0.6715  0.8872 -0.1284
   66TYR    CD2 3153   4.430   1.554  12.328  0.6934 -0.4238  0.2289
   66TYR    HD2 3154   4.354   1.502  12.384 -0.3841  0.9769  0.1474
   66TYR      C 3155   4.219   1.226  12.084 -0.1469  0.4686 -0.0093
   66TYR      O 3156   4.252   1.143  11.999  0.1408  0.3576  0.2081
   67GLY      N 3157   4.092   1.254  12.114 -0.2496 -0.2329  0.2247
   67GLY      H 3158   4.082   1.306  12.200  3.5815  0.3371  0.4961
   67GLY     CA 3159   3.973   1.187  12.067 -0.2700 -0.0954  0.0808
   67GLY    HA1 3160   3.892   1.246  12.110  1.5590  0.0372  3.7403
   67GLY    HA2 3161   3.964   1.194  11.958  2.6794 -1.6602 -0.3612
   67GLY      C 3162   3.959   1.042  12.113  0.8163 -0.0375  0.6192
   67GLY      O 3163   3.922   1.016  12.227  0.1549  0.2584  0.4841
   68THR      N 3164   3.974   0.952  12.016 -0.9078 -0.1281  0.4063
   68THR      H 3165   4.008   0.984  11.927  1.5381  0.9174  1.6373
   68THR     CA 3166   3.947   0.811  12.038 -0.1788 -0.3150  0.1137
   68THR     HA 3167   3.908   0.792  12.138  0.0322  0.3130  0.3227
   68THR     CB 3168   3.829   0.761  11.955 -0.1504 -0.0357 -0.0989
   68THR     HB 3169   3.840   0.656  11.927  1.6998  0.1779 -0.3066
   68THR    CG2 3170   3.688   0.803  11.994 -0.2607  0.1938 -0.7293
   68THR   HG21 3171   3.605   0.778  11.928 -2.4870  1.7502  1.3047
   68THR   HG22 3172   3.687   0.910  12.019 -1.7477  0.1999 -0.7541
   68THR   HG23 3173   3.665   0.748  12.085 -0.1812  0.8309 -0.3136
   68THR    OG1 3174   3.838   0.814  11.824 -0.4115 -0.1462 -0.1621
   68THR    HG1 3175   3.808   0.905  11.819  0.0225  0.1036  1.1780
   68THR      C 3176   4.066   0.720  12.015  0.1724  0.1154  0.2095
   68THR      O 3177   4.136   0.731  11.914 -0.0676  0.0984  0.0413
   69GLN      N 3178   4.095   0.623  12.102  0.4522  0.2106  0.2259
   69GLN      H 3179   4.036   0.626  12.185 -0.6508  0.7160 -0.5503
   69GLN     CA 3180   4.192   0.517  12.085 -0.0214 -0.2639  0.4602
   69GLN     HA 3181   4.282   0.560  12.042 -1.9093  1.1748 -2.3642
   69GLN     CB 3182   4.221   0.456  12.222 -0.3189 -0.0326  0.6273
   69GLN    HB1 3183   4.129   0.422  12.270  0.0672  1.2625  2.4280
   69GLN    HB2 3184   4.278   0.365  12.202  0.7780  0.2233  2.3315
   69GLN     CG 3185   4.303   0.535  12.324  0.4984  0.5191 -0.4461
   69GLN    HG1 3186   4.396   0.572  12.280  0.7944 -0.7109 -0.9214
   69GLN    HG2 3187   4.230   0.606  12.362 -3.1354 -3.1401  0.0790
   69GLN     CD 3188   4.342   0.456  12.448  0.2605  0.2241 -0.5601
   69GLN    OE1 3189   4.318   0.336  12.460  0.7918  0.2174  0.4918
   69GLN    NE2 3190   4.413   0.520  12.541  0.6253 -0.2521 -0.5059
   69GLN   HE21 3191   4.434   0.618  12.533  1.4795 -0.5626 -3.3176
   69GLN   HE22 3192   4.429   0.468  12.626  0.3602  0.2696 -0.1356
   69GLN      C 3193   4.146   0.405  11.993  0.2821 -0.0838  0.0856
   69GLN      O 3194   4.025   0.394  11.972  0.2724 -0.2760  0.2381
   70SER      N 3195   4.236   0.320  11.943 -0.1121  0.0253 -0.8227
   70SER      H 3196   4.332   0.340  11.968 -0.9897  2.1463  1.2625
   70SER     CA 3197   4.214   0.195  11.873 -0.1549 -0.2627 -0.2998
   70SER     HA 3198   4.124   0.219  11.816 -0.0170  2.9378  0.6054
   70SER     CB 3199   4.331   0.154  11.783 -0.0279 -0.2005 -0.1634
   70SER    HB1 3200   4.309   0.054  11.747 -1.6548 -0.4088  1.2740
   70SER    HB2 3201   4.427   0.144  11.835 -0.1090 -1.7808 -0.2575
   70SER     OG 3202   4.350   0.252  11.684  0.3292 -0.4942 -0.3859
   70SER     HG 3203   4.386   0.333  11.721  0.3471 -0.3017 -0.8172
   70SER      C 3204   4.185   0.086  11.975  0.1660 -0.1581 -0.0941
   70SER      O 3205   4.250   0.095  12.079 -0.5413  0.1742  0.3235
   71THR      N 3206   4.118  -0.026  11.947  0.0048 -0.1588  0.2866
   71THR      H 3207   4.077  -0.025  11.854  0.8506 -0.0762 -0.0970
   71THR     CA 3208   4.098  -0.143  12.029 -0.2873 -0.5357 -0.3123
   71THR     HA 3209   4.059  -0.109  12.125 -0.7276 -0.4417 -0.5232
   71THR     CB 3210   3.988  -0.222  11.960 -0.3805 -0.3125 -0.4190
   71THR     HB 3211   3.958  -0.306  12.022 -2.2211  0.7002  0.1603
   71THR    CG2 3212   3.854  -0.149  11.947 -0.0477  0.5223  0.6900
   71THR   HG21 3213   3.784  -0.212  11.893 -0.1475  1.7289 -0.6656
   71THR   HG22 3214   3.876  -0.067  11.878  0.0769 -0.7669 -0.8739
   71THR   HG23 3215   3.827  -0.107  12.044  2.0680  1.5613  0.9016
   71THR    OG1 3216   4.027  -0.276  11.836  0.5484 -0.0376 -0.2525
   71THR    HG1 3217   4.029  -0.371  11.848  1.7890 -0.0512 -0.4552
   71THR      C 3218   4.217  -0.229  12.071 -0.1954 -0.1731  0.1941
   71THR      O 3219   4.212  -0.281  12.182  0.0865 -0.1925  0.1979
   72PRO      N 3220   4.313  -0.272  11.988 -0.0490  0.4549  0.0301
   72PRO     CD 3221   4.332  -0.247  11.847 -0.7075  0.2125 -0.1030
   72PRO    HD1 3222   4.274  -0.322  11.793  1.1095 -0.5367 -1.1091
   72PRO    HD2 3223   4.313  -0.143  11.819  0.8824  0.1462 -1.6196
   72PRO     CG 3224   4.478  -0.277  11.817 -0.7291 -0.0541  0.0555
   72PRO    HG1 3225   4.506  -0.292  11.713  2.6088 -2.2142  1.0717
   72PRO    HG2 3226   4.540  -0.196  11.855 -0.7338 -0.6904  1.4968
   72PRO     CB 3227   4.504  -0.395  11.911  0.3672 -0.0418 -0.2144
   72PRO    HB1 3228   4.486  -0.492  11.866  1.0617 -0.8138  1.1126
   72PRO    HB2 3229   4.608  -0.402  11.944  0.2298 -2.7252 -0.1064
   72PRO     CA 3230   4.418  -0.362  12.033  0.3389  0.6783 -0.4258
   72PRO     HA 3231   4.382  -0.454  12.079  1.0361  0.6909  0.1595
   72PRO      C 3232   4.512  -0.301  12.136  0.4992 -0.0003 -0.1664
   72PRO      O 3233   4.530  -0.180  12.143  0.5224 -0.0113 -0.0429
   73GLN      N 3234   4.583  -0.389  12.207  0.5341  0.3323  0.2122
   73GLN      H 3235   4.560  -0.486  12.189  2.5608 -0.3174  0.8989
   73GLN     CA 3236   4.696  -0.358  12.292  0.4803  0.2656  0.3095
   73GLN     HA 3237   4.661  -0.280  12.358  0.2324 -0.3337  0.8935
   73GLN     CB 3238   4.735  -0.483  12.371  0.2138 -0.2888 -0.4176
   73GLN    HB1 3239   4.692  -0.573  12.327 -0.6649 -1.0388  1.8493
   73GLN    HB2 3240   4.844  -0.486  12.374  0.2430 -0.1911 -1.1130
   73GLN     CG 3241   4.661  -0.478  12.504  0.2517 -0.3053 -0.3958
   73GLN    HG1 3242   4.555  -0.468  12.484  0.7192  1.6533 -2.3036
   73GLN    HG2 3243   4.715  -0.399  12.555  1.8811 -1.3329 -0.4394
   73GLN     CD 3244   4.710  -0.599  12.583  0.4264  0.0666  0.0654
   73GLN    OE1 3245   4.830  -0.625  12.585  0.3536 -0.3015 -0.3225
   73GLN    NE2 3246   4.615  -0.671  12.642  0.2128  0.1820 -0.1377
   73GLN   HE21 3247   4.646  -0.758  12.682  3.2532  0.6702 -1.1946
   73GLN   HE22 3248   4.521  -0.633  12.640  0.6368  1.2966  0.0861
   73GLN      C 3249   4.815  -0.289  12.225  0.6659 -0.4967 -0.1692
   73GLN      O 3250   4.816  -0.272  12.104  0.0514  0.3270 -0.0714
   74GLY      N 3251   4.912  -0.249  12.308 -0.0111  0.3278  0.2491
   74GLY      H 3252   4.905  -0.263  12.408  1.2992 -0.2836  0.2811
   74GLY     CA 3253   5.025  -0.168  12.271  0.0066  0.2463  0.1229
   74GLY    HA1 3254   5.072  -0.208  12.181 -0.1662  0.7408 -0.1950
   74GLY    HA2 3255   5.103  -0.187  12.345  0.5966  0.3058 -0.4676
   74GLY      C 3256   5.009  -0.022  12.230  0.7332  0.1908 -0.3888
   74GLY      O 3257   4.929   0.055  12.283  0.5836 -0.1375 -0.1322
   75TYR      N 3258   5.063   0.015  12.113  0.7154 -0.0833 -0.4839
   75TYR      H 3259   5.122  -0.052  12.066 -0.7746 -3.1932  1.6942
   75TYR     CA 3260   5.052   0.145  12.051  0.1088  0.1445  0.0769
   75TYR     HA 3261   5.079   0.226  12.118 -0.9039  0.7862 -0.2807
   75TYR     CB 3262   5.152   0.151  11.935 -0.1329  0.1203 -0.1344
   75TYR    HB1 3263   5.122   0.074  11.863 -0.6427 -0.2993  0.5133
   75TYR    HB2 3264   5.249   0.126  11.980 -0.5706 -1.0518  0.2082
   75TYR     CG 3265   5.168   0.284  11.865 -0.1173  0.1198 -0.1317
   75TYR    CD1 3266   5.245   0.386  11.922 -0.2595  0.1188  0.0666
   75TYR    HD1 3267   5.290   0.382  12.020  0.9436  1.2319 -0.4027
   75TYR    CE1 3268   5.262   0.507  11.854  0.4616 -0.4225 -0.7546
   75TYR    HE1 3269   5.323   0.581  11.905  0.1697 -0.2618 -0.6304
   75TYR     CZ 3270   5.186   0.540  11.740 -0.0442 -0.2890 -0.3842
   75TYR     OH 3271   5.187   0.666  11.690  0.1883 -0.2800 -0.3579
   75TYR     HH 3272   5.240   0.728  11.741 -0.8999 -0.2120  0.7557
   75TYR    CE2 3273   5.111   0.434  11.683  0.1567 -0.6224 -0.0336
   75TYR    HE2 3274   5.047   0.443  11.597  0.1001 -2.7263 -0.2589
   75TYR    CD2 3275   5.100   0.309  11.746 -0.6070 -0.5402 -0.0004
   75TYR    HD2 3276   5.038   0.235  11.698 -1.3022  0.7835 -1.2473
   75TYR      C 3277   4.914   0.186  12.003 -0.0245 -0.1654  0.1951
   75TYR      O 3278   4.891   0.305  11.985 -0.0697 -0.1410  0.4099
   76GLY      N 3279   4.819   0.093  11.983 -0.1253  0.0406 -0.3060
   76GLY      H 3280   4.847  -0.003  11.969  0.2558  0.1776 -0.4928
   76GLY     CA 3281   4.677   0.117  11.975 -0.2109 -0.3115  0.1110
   76GLY    HA1 3282   4.621   0.024  11.981 -0.8817 -0.0114 -1.0318
   76GLY    HA2 3283   4.653   0.157  11.876  1.6318 -0.2067 -0.3218
   76GLY      C 3284   4.619   0.214  12.077  0.1944  0.2954 -0.2312
   76GLY      O 3285   4.520   0.279  12.045 -0.0882 -0.1317 -0.2312
   77SER      N 3286   4.686   0.237  12.190 -0.0715 -0.9861  0.1967
   77SER      H 3287   4.758   0.173  12.219  1.3465  1.0090  1.2854
   77SER     CA 3288   4.657   0.335  12.292 -0.1193 -0.6644 -0.1247
   77SER     HA 3289   4.554   0.320  12.326 -0.8737  3.1342 -0.2774
   77SER     CB 3290   4.742   0.297  12.413 -0.1068  0.0975  0.1113
   77SER    HB1 3291   4.724   0.193  12.440  0.4382 -0.0719 -0.1570
   77SER    HB2 3292   4.710   0.357  12.498 -2.6984 -1.9701  0.7131
   77SER     OG 3293   4.880   0.308  12.388 -0.1467 -0.5626 -0.4217
   77SER     HG 3294   4.909   0.221  12.359 -1.2799 -1.5755  1.3378
   77SER      C 3295   4.685   0.479  12.251  0.0488 -0.5455  0.4012
   77SER      O 3296   4.651   0.570  12.327 -0.7145 -0.0258 -0.5491
   78THR      N 3297   4.758   0.505  12.143 -0.0177  0.2127  0.5283
   78THR      H 3298   4.805   0.431  12.091 -0.1113  1.1776 -0.9725
   78THR     CA 3299   4.756   0.634  12.077  0.2833 -0.1784 -0.2687
   78THR     HA 3300   4.804   0.704  12.146 -1.7409  0.7795  0.2366
   78THR     CB 3301   4.837   0.626  11.948 -0.3954 -0.3508 -0.6882
   78THR     HB 3302   4.788   0.562  11.874  0.2264  0.7402 -2.0884
   78THR    CG2 3303   4.870   0.759  11.881 -0.3044 -0.0156  0.0121
   78THR   HG21 3304   4.958   0.751  11.818 -1.3704 -2.0844 -1.3337
   78THR   HG22 3305   4.883   0.823  11.968 -1.3089  0.5232 -0.2202
   78THR   HG23 3306   4.789   0.799  11.821 -0.0436 -0.8260 -0.9194
   78THR    OG1 3307   4.962   0.581  11.997 -0.3602  0.4700 -0.0048
   78THR    HG1 3308   4.955   0.487  11.983 -0.9764  0.7256 -1.6363
   78THR      C 3309   4.619   0.687  12.038  0.3108 -0.3408 -0.5918
   78THR      O 3310   4.530   0.613  11.998 -0.1241 -0.2149  0.1127
   79GLY      N 3311   4.599   0.819  12.050 -0.0236 -0.4506  0.0677
   79GLY      H 3312   4.670   0.879  12.089  0.2909 -1.2011  0.7046
   79GLY     CA 3313   4.472   0.872  12.005 -0.2906 -0.6769  0.5404
   79GLY    HA1 3314   4.392   0.821  12.059  0.6315 -1.0134  1.6096
   79GLY    HA2 3315   4.462   0.977  12.030 -0.0110 -0.2967 -0.8708
   79GLY      C 3316   4.446   0.866  11.855  0.1273  0.5730  0.4105
   79GLY      O 3317   4.531   0.826  11.775  0.0109  0.4285  0.3587
   80GLY      N 3318   4.326   0.907  11.813 -0.0706 -0.0539  0.3549
   80GLY      H 3319   4.252   0.927  11.878  1.2243  1.6006  1.4179
   80GLY     CA 3320   4.284   0.909  11.674 -0.0546  0.6217  0.3547
   80GLY    HA1 3321   4.363   0.953  11.613  0.6319  0.0019  0.7663
   80GLY    HA2 3322   4.288   0.808  11.634  3.2653  0.9722 -0.5196
   80GLY      C 3323   4.148   0.975  11.658  0.0466  0.7450 -0.0084
   80GLY      O 3324   4.097   1.033  11.754 -0.3474 -0.1259  0.3188
   81TYR      N 3325   4.091   0.971  11.538  0.0912  0.6555 -0.0264
   81TYR      H 3326   4.139   0.915  11.469  3.5461  0.7004  2.1260
   81TYR     CA 3327   3.964   1.033  11.504 -0.2856  0.2324  0.5699
   81TYR     HA 3328   3.938   1.114  11.571 -0.4245  0.5897  0.0899
   81TYR     CB 3329   3.984   1.108  11.372  0.4287 -0.3755  0.3227
   81TYR    HB1 3330   4.013   1.037  11.295 -0.4492  3.0515 -3.4995
   81TYR    HB2 3331   3.896   1.160  11.336  0.4227 -1.4032 -1.2667
   81TYR     CG 3332   4.098   1.206  11.384  0.2304 -0.1124  0.0537
   81TYR    CD1 3333   4.078   1.325  11.456 -0.5974 -0.1696 -0.0765
   81TYR    HD1 3334   3.989   1.341  11.515 -0.1511 -0.5996  0.7319
   81TYR    CE1 3335   4.170   1.430  11.452 -0.4633 -0.3048 -0.7259
   81TYR    HE1 3336   4.155   1.517  11.514 -2.0904 -1.6666  0.8881
   81TYR     CZ 3337   4.285   1.416  11.372  0.0470 -0.2426 -0.0136
   81TYR     OH 3338   4.378   1.516  11.369 -0.1606 -0.0448  0.1213
   81TYR     HH 3339   4.361   1.585  11.433 -1.6779 -0.0224 -0.2720
   81TYR    CE2 3340   4.302   1.297  11.298  0.3209 -0.4170  0.3274
   81TYR    HE2 3341   4.384   1.290  11.229  0.7728 -0.0539  0.8210
   81TYR    CD2 3342   4.215   1.188  11.308  0.4700 -0.5202  0.5119
   81TYR    HD2 3343   4.226   1.101  11.245 -0.6252 -1.5246  1.6346
   81TYR      C 3344   3.859   0.926  11.481 -0.0052 -0.1344  0.9777
   81TYR      O 3345   3.891   0.819  11.429 -0.6169 -0.1317  0.5762
   82GLY      N 3346   3.733   0.955  11.512  0.0237  0.3256  0.6716
   82GLY      H 3347   3.716   1.044  11.556 -1.0711  1.6747 -2.2368
   82GLY     CA 3348   3.619   0.865  11.516  0.0485  0.2063 -0.8374
   82GLY    HA1 3349   3.656   0.774  11.469  2.3418 -0.2284  1.5983
   82GLY    HA2 3350   3.605   0.828  11.617  1.1902  3.4112  0.6159
   82GLY      C 3351   3.490   0.901  11.444 -0.5788  0.5312  0.4260
   82GLY      O 3352   3.494   1.003  11.375 -0.2453  0.1170 -0.1735
   83SER      N 3353   3.383   0.828  11.477 -0.2560  0.0545  0.4303
   83SER      H 3354   3.392   0.742  11.529  0.5077 -1.4362 -1.9732
   83SER     CA 3355   3.255   0.857  11.415  0.0213  0.0958 -0.1299
   83SER     HA 3356   3.250   0.963  11.392 -0.8884  0.3049  0.9496
   83SER     CB 3357   3.238   0.780  11.284  0.0411 -0.2791  0.0881
   83SER    HB1 3358   3.310   0.806  11.207  0.5732  0.2712  0.7585
   83SER    HB2 3359   3.142   0.805  11.240  0.0486 -1.8469 -0.9151
   83SER     OG 3360   3.244   0.640  11.299  0.3833 -0.2537  0.1775
   83SER     HG 3361   3.310   0.623  11.367  2.2233  1.8056 -0.9698
   83SER      C 3362   3.129   0.831  11.496  0.0445 -0.0815 -0.1475
   83SER      O 3363   3.130   0.776  11.606 -0.0390  0.0839 -0.0627
   84SER      N 3364   3.014   0.876  11.446  0.0341  0.0004 -0.0511
   84SER      H 3365   3.024   0.924  11.358  1.3111 -0.7552 -0.3366
   84SER     CA 3366   2.888   0.902  11.513  0.0691  0.4043 -0.1373
   84SER     HA 3367   2.908   0.954  11.606 -0.3877 -0.4147  0.4316
   84SER     CB 3368   2.798   0.994  11.431 -0.4264  0.4554  0.4616
   84SER    HB1 3369   2.766   0.941  11.341  2.4093  2.4210 -1.8838
   84SER    HB2 3370   2.714   1.029  11.492 -0.7053  1.5126 -0.4832
   84SER     OG 3371   2.870   1.108  11.388  0.3064 -0.4311 -0.6942
   84SER     HG 3372   2.805   1.156  11.336 -2.6625 -1.1196  2.0441
   84SER      C 3373   2.811   0.774  11.544 -0.5190  0.5686 -0.8655
   84SER      O 3374   2.837   0.672  11.481  0.7641  0.0823  0.3765
   85GLN      N 3375   2.725   0.772  11.646  0.3481  0.1602 -0.1206
   85GLN      H 3376   2.703   0.856  11.698 -1.5986 -0.0421 -0.5464
   85GLN     CA 3377   2.661   0.652  11.695 -0.2174  0.5670  0.1440
   85GLN     HA 3378   2.736   0.574  11.688 -0.2586  0.3298  1.8511
   85GLN     CB 3379   2.641   0.672  11.845 -0.2047  0.3184  0.1791
   85GLN    HB1 3380   2.564   0.748  11.858 -0.7090 -0.3243  1.1151
   85GLN    HB2 3381   2.732   0.707  11.895  1.9068 -1.4605 -2.2051
   85GLN     CG 3382   2.601   0.550  11.927  0.3539 -0.1443 -0.2315
   85GLN    HG1 3383   2.660   0.462  11.902 -0.0258 -0.1707 -1.0529
   85GLN    HG2 3384   2.495   0.526  11.917  1.0322 -4.0514  0.2228
   85GLN     CD 3385   2.626   0.577  12.075  0.0141 -0.2120 -0.1603
   85GLN    OE1 3386   2.541   0.632  12.145  0.3314 -0.1369  0.1693
   85GLN    NE2 3387   2.749   0.560  12.125  0.0047  0.5409  0.1384
   85GLN   HE21 3388   2.821   0.512  12.074 -1.4223 -2.4385  0.6602
   85GLN   HE22 3389   2.775   0.582  12.220  0.2511 -2.0466  0.7452
   85GLN      C 3390   2.532   0.613  11.625  0.5437  0.0387 -0.9780
   85GLN      O 3391   2.463   0.699  11.571  0.1797  0.3371 -0.0559
   86SER      N 3392   2.498   0.484  11.614 -0.3933  0.2202 -0.2914
   86SER      H 3393   2.564   0.414  11.644 -0.5402  0.2816  0.1810
   86SER     CA 3394   2.374   0.429  11.562 -0.1509 -0.2173 -0.4079
   86SER     HA 3395   2.303   0.507  11.536 -1.6478 -1.1058  0.8376
   86SER     CB 3396   2.414   0.328  11.455  0.3439 -0.2924 -0.1533
   86SER    HB1 3397   2.327   0.266  11.432 -0.4771  1.3364 -1.6714
   86SER    HB2 3398   2.490   0.259  11.493 -1.1596 -2.4375 -0.8330
   86SER     OG 3399   2.467   0.386  11.338  0.1268 -0.0924 -0.1524
   86SER     HG 3400   2.480   0.307  11.285  0.9187 -0.2961  0.3447
   86SER      C 3401   2.298   0.359  11.674  0.1838  0.4221  0.2294
   86SER      O 3402   2.363   0.295  11.757  0.2595  0.2255  0.0210
   87SER      N 3403   2.165   0.370  11.677  0.1470  0.1038 -0.1000
   87SER      H 3404   2.128   0.417  11.596 -0.3445  0.6493  0.4282
   87SER     CA 3405   2.070   0.310  11.768  0.2980  0.0617  0.0316
   87SER     HA 3406   2.114   0.240  11.839 -0.8120 -1.7964 -1.0338
   87SER     CB 3407   2.002   0.421  11.848  0.2992  0.3045 -0.3022
   87SER    HB1 3408   1.905   0.390  11.888 -0.5844  3.5039  0.2927
   87SER    HB2 3409   1.975   0.506  11.785 -0.1751 -0.3298 -0.9799
   87SER     OG 3410   2.084   0.458  11.956  0.0146  0.4573 -0.1347
   87SER     HG 3411   2.123   0.542  11.931  0.7293  0.1473 -0.0974
   87SER      C 3412   1.960   0.233  11.695  0.3875 -0.1933  0.1640
   87SER      O 3413   1.924   0.269  11.583  0.4179 -0.1976  0.1526
   88GLN      N 3414   1.911   0.128  11.761  0.2422 -0.4309 -0.3197
   88GLN      H 3415   1.950   0.101  11.850  0.0021 -0.7910 -0.3243
   88GLN     CA 3416   1.798   0.049  11.718 -0.0981 -0.2794  0.2852
   88GLN     HA 3417   1.807   0.034  11.610  1.8325  1.1574  0.1924
   88GLN     CB 3418   1.792  -0.091  11.778  0.0672 -0.4971 -0.2024
   88GLN    HB1 3419   1.892  -0.132  11.770  0.5013  0.2078  1.3203
   88GLN    HB2 3420   1.768  -0.089  11.884  0.0674  0.0841 -0.2094
   88GLN     CG 3421   1.695  -0.180  11.700 -0.3412  0.1431 -0.4289
   88GLN    HG1 3422   1.595  -0.148  11.729 -0.5150 -1.7507  1.2345
   88GLN    HG2 3423   1.711  -0.175  11.592  1.0826 -0.6737 -0.2830
   88GLN     CD 3424   1.699  -0.326  11.739 -0.5030  0.2337 -0.0722
   88GLN    OE1 3425   1.632  -0.375  11.830 -0.4483 -0.6391 -0.4950
   88GLN    NE2 3426   1.772  -0.411  11.666 -0.2769  0.4781 -0.1330
   88GLN   HE21 3427   1.766  -0.509  11.691 -3.5673  0.4505 -0.5284
   88GLN   HE22 3428   1.819  -0.380  11.582 -0.3322  1.3720  0.1540
   88GLN      C 3429   1.670   0.121  11.757  0.2796  0.3605  0.3499
   88GLN      O 3430   1.636   0.140  11.874 -0.5641  0.1754  0.1414
   89SER      N 3431   1.584   0.151  11.659 -0.2479 -0.4701  0.5496
   89SER      H 3432   1.597   0.102  11.571 -1.5542  1.0261 -0.5152
   89SER     CA 3433   1.468   0.236  11.666  0.5610  0.6680  0.3943
   89SER     HA 3434   1.492   0.321  11.730  1.1130 -0.5947  1.9377
   89SER     CB 3435   1.422   0.275  11.526  0.6916 -0.0691  0.1430
   89SER    HB1 3436   1.430   0.193  11.455  0.5297 -1.4234  1.6289
   89SER    HB2 3437   1.327   0.327  11.541  2.0254  2.4927  0.3598
   89SER     OG 3438   1.509   0.373  11.473  0.4247 -0.0321 -0.2321
   89SER     HG 3439   1.455   0.445  11.439  1.0226  0.1834 -0.7249
   89SER      C 3440   1.355   0.154  11.727  0.0003  0.3152 -1.0752
   89SER      O 3441   1.338   0.037  11.694 -0.0500 -0.1183  0.4200
   90SER      N 3442   1.280   0.217  11.818 -0.0229 -0.3716 -0.6108
   90SER      H 3443   1.321   0.305  11.846  0.6259 -0.7332 -0.4138
   90SER     CA 3444   1.155   0.179  11.880  0.0808  0.0238 -0.1580
   90SER     HA 3445   1.107   0.109  11.812  0.6586  0.2307 -0.7884
   90SER     CB 3446   1.168   0.126  12.023 -0.2259  0.1427 -0.0841
   90SER    HB1 3447   1.219   0.207  12.074  1.3493  1.5991 -3.6630
   90SER    HB2 3448   1.082   0.092  12.081  1.5931 -1.8661  1.5990
   90SER     OG 3449   1.255   0.016  12.008 -0.1364  0.1862  0.1159
   90SER     HG 3450   1.251  -0.027  12.093 -1.8191  1.3119  0.6583
   90SER      C 3451   1.056   0.295  11.891 -0.3211 -0.3622  0.3355
   90SER      O 3452   1.097   0.405  11.926 -0.1053 -0.3011 -0.1136
   91TYR      N 3453   0.931   0.271  11.850 -0.1560 -0.7407  0.0509
   91TYR      H 3454   0.916   0.177  11.816  2.4167 -1.5731  0.9693
   91TYR     CA 3455   0.825   0.369  11.849  0.5112 -0.0076 -0.1631
   91TYR     HA 3456   0.856   0.466  11.811  1.3800  0.0621  0.7109
   91TYR     CB 3457   0.717   0.315  11.755  0.1914 -0.0855  0.2443
   91TYR    HB1 3458   0.633   0.380  11.776  0.7575  0.5095  0.7229
   91TYR    HB2 3459   0.750   0.345  11.656 -0.7057 -1.5551 -0.5314
   91TYR     CG 3460   0.678   0.169  11.762  0.6901 -0.1972  0.7866
   91TYR    CD1 3461   0.709   0.087  11.653  0.3445  0.0584  0.4917
   91TYR    HD1 3462   0.750   0.125  11.561 -1.6370  1.8118  0.2601
   91TYR    CE1 3463   0.679  -0.050  11.662  0.2059  0.0406 -0.1940
   91TYR    HE1 3464   0.683  -0.116  11.577 -1.0346  0.3988 -0.5511
   91TYR     CZ 3465   0.620  -0.103  11.778  0.1950 -0.0207 -0.2270
   91TYR     OH 3466   0.592  -0.236  11.788 -0.1883  0.0541 -0.2731
   91TYR     HH 3467   0.638  -0.285  11.720  0.2315  0.6498 -0.4265
   91TYR    CE2 3468   0.585  -0.017  11.884 -0.3191 -0.2081 -0.2425
   91TYR    HE2 3469   0.532  -0.049  11.973  1.6956  0.3932  1.2515
   91TYR    CD2 3470   0.611   0.120  11.875 -0.8035 -0.0988 -0.0361
   91TYR    HD2 3471   0.569   0.186  11.950  0.0298  2.1082 -1.4097
   91TYR      C 3472   0.770   0.395  11.989 -0.3566 -0.3332 -0.4374
   91TYR      O 3473   0.785   0.317  12.082  0.0302  0.5457  0.2442
   92GLY      N 3474   0.714   0.514  12.006  0.9832  0.2536 -0.0222
   92GLY      H 3475   0.710   0.579  11.928 -2.2319 -0.6776 -0.7711
   92GLY     CA 3476   0.660   0.554  12.135 -0.2571 -0.5104 -0.2818
   92GLY    HA1 3477   0.574   0.492  12.156 -0.9494  0.4074 -0.3427
   92GLY    HA2 3478   0.737   0.546  12.212 -2.0206 -0.8301  1.5127
   92GLY      C 3479   0.600   0.694  12.127  0.6838 -0.0762  0.0938
   92GLY      O 3480   0.594   0.756  12.021  0.4092 -0.0349  0.1337
   93GLN      N 3481   0.551   0.736  12.244  0.0002  0.5137 -0.4020
   93GLN      H 3482   0.556   0.671  12.321 -1.0685 -0.2832 -0.9618
   93GLN     CA 3483   0.492   0.866  12.271  0.4589  0.5640  0.3711
   93GLN     HA 3484   0.475   0.923  12.180 -2.4847 -0.4753  0.1600
   93GLN     CB 3485   0.351   0.847  12.327  0.1759  0.2438 -0.4240
   93GLN    HB1 3486   0.324   0.940  12.378 -0.8478 -1.2330  1.9218
   93GLN    HB2 3487   0.348   0.773  12.408  0.9738  0.6600  0.0008
   93GLN     CG 3488   0.251   0.813  12.218  0.0945 -0.0106 -0.2695
   93GLN    HG1 3489   0.234   0.900  12.155 -0.5689  0.3520  0.3787
   93GLN    HG2 3490   0.292   0.733  12.157  0.4797 -0.2546  0.3034
   93GLN     CD 3491   0.118   0.772  12.281 -0.1597 -0.0813 -0.8412
   93GLN    OE1 3492   0.068   0.665  12.250 -0.0989 -0.4222  0.1823
   93GLN    NE2 3493   0.065   0.852  12.374  0.6358 -0.2892 -0.1956
   93GLN   HE21 3494   0.104   0.945  12.383  0.0752 -0.0820  0.1827
   93GLN   HE22 3495  -0.025   0.830  12.413  1.5682  0.2114  2.4769
   93GLN      C 3496   0.560   0.935  12.388  0.1255  0.2519  0.7530
   93GLN      O 3497   0.619   0.877  12.479  0.3805  0.0423  0.4571
   94GLN      N 3498   0.551   1.068  12.392  0.3053  0.2797  0.2416
   94GLN      H 3499   0.489   1.116  12.327 -1.8289  1.6932  3.1035
   94GLN     CA 3500   0.590   1.148  12.506 -0.2709  0.3138  0.4193
   94GLN     HA 3501   0.697   1.131  12.517  0.4169  0.6120 -3.7864
   94GLN     CB 3502   0.574   1.294  12.463  0.6693  0.1467 -0.5545
   94GLN    HB1 3503   0.591   1.301  12.356  1.0679  1.5691 -0.4294
   94GLN    HB2 3504   0.470   1.324  12.477  1.0771  1.0576  0.7146
   94GLN     CG 3505   0.673   1.393  12.526  0.6236 -0.0881 -0.1108
   94GLN    HG1 3506   0.775   1.361  12.506  0.3689 -2.0544  1.3984
   94GLN    HG2 3507   0.662   1.387  12.634  0.8262 -2.2307 -0.1547
   94GLN     CD 3508   0.638   1.534  12.483 -0.0234 -0.1358  0.2360
   94GLN    OE1 3509   0.553   1.556  12.397  0.5002 -0.3951 -0.3574
   94GLN    NE2 3510   0.715   1.631  12.533 -0.0961  0.0651 -0.0349
   94GLN   HE21 3511   0.706   1.723  12.492 -1.8375  0.5331  1.2377
   94GLN   HE22 3512   0.786   1.618  12.604 -1.3302  1.1463  1.4819
   94GLN      C 3513   0.521   1.131  12.640 -0.4946  0.4633  0.3237
   94GLN      O 3514   0.403   1.099  12.635 -0.3550  0.0115 -0.2229
   95SER      N 3515   0.592   1.130  12.753 -0.0210  0.1442  0.0269
   95SER      H 3516   0.690   1.154  12.754 -0.3526  1.6193 -0.9541
   95SER     CA 3517   0.530   1.125  12.884  0.2442  0.2774  0.1590
   95SER     HA 3518   0.427   1.159  12.877 -0.6221 -1.8849  1.2112
   95SER     CB 3519   0.532   0.977  12.923  0.4702  0.4263  0.7125
   95SER    HB1 3520   0.483   0.918  12.846  0.7554  0.5408  0.4408
   95SER    HB2 3521   0.637   0.950  12.933  0.7197  0.8767 -0.4831
   95SER     OG 3522   0.455   0.963  13.041  0.1902 -0.1650  0.4609
   95SER     HG 3523   0.447   0.869  13.061 -1.1798 -0.7318 -2.2059
   95SER      C 3524   0.617   1.205  12.979  0.6243 -0.4072  0.4002
   95SER      O 3525   0.712   1.275  12.944 -0.2468  0.1633 -0.9477
   96SER      N 3526   0.566   1.212  13.103  0.0576 -0.3376  0.1682
   96SER      H 3527   0.496   1.146  13.133  0.7013 -1.4225 -0.6313
   96SER     CA 3528   0.633   1.274  13.215 -0.4456 -0.0593  0.3168
   96SER     HA 3529   0.666   1.376  13.197  1.7438 -0.8814 -0.6926
   96SER     CB 3530   0.521   1.301  13.315 -0.2267 -0.4056  0.6580
   96SER    HB1 3531   0.560   1.347  13.406 -0.7956 -0.9753  1.2000
   96SER    HB2 3532   0.484   1.207  13.356 -3.5356 -0.0213 -1.0846
   96SER     OG 3533   0.404   1.367  13.271  0.3871  0.1583 -0.1624
   96SER     HG 3534   0.360   1.402  13.349 -0.4870  1.5725 -1.2557
   96SER      C 3535   0.745   1.195  13.281  0.0350  0.4409  0.1055
   96SER      O 3536   0.741   1.073  13.284  0.2954  0.4396  0.4735
   97TYR      N 3537   0.843   1.260  13.346  0.3381  0.0617  0.0312
   97TYR      H 3538   0.826   1.358  13.366  0.8947 -0.2372  2.2174
   97TYR     CA 3539   0.955   1.192  13.408  0.3808 -0.1765 -0.3055
   97TYR     HA 3540   0.967   1.097  13.356  0.1256  0.0065 -0.7131
   97TYR     CB 3541   1.082   1.271  13.378  0.2528  0.0919 -0.1476
   97TYR    HB1 3542   1.085   1.367  13.429 -1.2623 -0.6904  1.5345
   97TYR    HB2 3543   1.092   1.281  13.270  1.8412  0.0032 -0.0333
   97TYR     CG 3544   1.213   1.197  13.393  0.2976  0.1355 -0.3174
   97TYR    CD1 3545   1.263   1.111  13.294  0.1435 -0.3037 -0.0204
   97TYR    HD1 3546   1.207   1.080  13.207  1.5561 -3.3305  0.0163
   97TYR    CE1 3547   1.380   1.041  13.325  0.0148 -0.3786  0.3040
   97TYR    HE1 3548   1.416   0.965  13.258  0.4320 -1.7852  2.0563
   97TYR     CZ 3549   1.444   1.058  13.450 -0.0491  0.1542  0.2688
   97TYR     OH 3550   1.551   0.980  13.483 -0.0489 -0.0380 -0.1761
   97TYR     HH 3551   1.590   1.006  13.566  4.4537 -2.1262 -1.3292
   97TYR    CE2 3552   1.392   1.147  13.546 -0.4025  0.3792 -0.1273
   97TYR    HE2 3553   1.440   1.155  13.642  1.2372 -2.3322 -0.6086
   97TYR    CD2 3554   1.273   1.216  13.518 -0.4576  0.3449  0.0215
   97TYR    HD2 3555   1.220   1.274  13.592 -0.3312 -0.5996  0.8726
   97TYR      C 3556   0.929   1.176  13.557 -0.3857  0.0470 -0.4091
   97TYR      O 3557   0.868   1.261  13.620 -0.0473 -0.1645  0.2118
   98PRO      N 3558   0.974   1.073  13.629 -0.1619  0.0518 -0.5425
   98PRO     CD 3559   1.041   0.956  13.576  0.1399 -0.0079 -0.0354
   98PRO    HD1 3560   0.997   0.930  13.479  0.2827 -0.0559 -0.0872
   98PRO    HD2 3561   1.148   0.974  13.564 -0.5256  3.0726 -2.3925
   98PRO     CG 3562   1.028   0.843  13.678  0.4484  0.1324  0.1602
   98PRO    HG1 3563   1.101   0.763  13.663 -0.5817 -0.4914 -1.7965
   98PRO    HG2 3564   0.925   0.807  13.684  0.7138 -0.7944 -0.5786
   98PRO     CB 3565   1.050   0.926  13.804 -0.0388 -0.1503  0.4351
   98PRO    HB1 3566   1.000   0.885  13.892 -4.4296  0.4321 -1.5233
   98PRO    HB2 3567   1.157   0.949  13.809  0.2014 -0.5758 -1.9242
   98PRO     CA 3568   0.977   1.056  13.773  0.5543 -0.0516 -0.5662
   98PRO     HA 3569   0.875   1.047  13.809  0.1881 -3.6717 -2.0749
   98PRO      C 3570   1.036   1.173  13.850  0.1689 -0.3737  0.2326
   98PRO      O 3571   1.079   1.278  13.801 -0.1849 -0.3010  0.0772
   99GLY      N 3572   1.034   1.163  13.983 -0.4866  0.3972  0.2895
   99GLY      H 3573   0.979   1.085  14.015 -0.2965 -0.0814 -0.5192
   99GLY     CA 3574   1.081   1.261  14.078  0.0237  0.1913  0.2495
   99GLY    HA1 3575   1.179   1.306  14.064  0.6186 -0.9647  0.5299
   99GLY    HA2 3576   1.014   1.346  14.077  0.0965  0.3137 -3.2295
   99GLY      C 3577   1.077   1.198  14.217  0.5928 -0.0785  0.1480
   99GLY      O 3578   1.027   1.088  14.239  0.1369  0.0228 -0.3780
  100TYR      N 3579   1.122   1.278  14.314  0.1612  0.3337  0.0139
  100TYR      H 3580   1.150   1.371  14.287  1.0453 -0.2342 -1.1308
  100TYR     CA 3581   1.103   1.249  14.455 -0.2715 -0.0739 -0.1261
  100TYR     HA 3582   1.162   1.163  14.484 -2.1420 -1.5823 -0.5984
  100TYR     CB 3583   1.156   1.363  14.541  0.9899 -0.3183 -0.5670
  100TYR    HB1 3584   1.074   1.425  14.576  1.5638  1.7854 -2.7303
  100TYR    HB2 3585   1.206   1.434  14.476  1.1896 -0.0370 -0.1160
  100TYR     CG 3586   1.243   1.330  14.660  0.4643 -0.0598 -0.1067
  100TYR    CD1 3587   1.380   1.307  14.640  0.4189 -0.1004 -0.3718
  100TYR    HD1 3588   1.409   1.319  14.537 -1.7415 -1.3338 -1.2055
  100TYR    CE1 3589   1.467   1.269  14.743  0.2261  0.3995 -0.0173
  100TYR    HE1 3590   1.572   1.244  14.729  0.3611 -0.0927  1.6268
  100TYR     CZ 3591   1.413   1.252  14.871  0.1624  0.5974 -0.0187
  100TYR     OH 3592   1.489   1.216  14.979 -0.0459 -0.2566 -0.1554
  100TYR     HH 3593   1.579   1.202  14.949 -0.3369 -1.6998 -0.4544
  100TYR    CE2 3594   1.275   1.273  14.894  0.2044  0.6230  0.2128
  100TYR    HE2 3595   1.231   1.259  14.992 -0.1516  0.9906  0.1067
  100TYR    CD2 3596   1.191   1.309  14.789  0.3202 -0.2831 -0.2014
  100TYR    HD2 3597   1.086   1.327  14.808  0.3347 -0.2152 -0.1862
  100TYR      C 3598   0.958   1.229  14.497 -0.2123 -0.2498 -0.0069
  100TYR      O 3599   0.863   1.294  14.455 -0.1978 -0.0886  0.2087
  101GLY      N 3600   0.940   1.129  14.584  0.3860  0.0208  0.4391
  101GLY      H 3601   1.018   1.070  14.608  0.1048 -0.4390  0.2459
  101GLY     CA 3602   0.810   1.100  14.642  0.1779  1.0456  0.4975
  101GLY    HA1 3603   0.823   0.992  14.653  2.3993  1.0441 -1.3714
  101GLY    HA2 3604   0.740   1.114  14.560  0.0775 -0.4513  0.3093
  101GLY      C 3605   0.769   1.176  14.767 -0.4831  0.1665  0.8215
  101GLY      O 3606   0.838   1.268  14.811  0.4174 -0.0276 -0.1443
  102GLN      N 3607   0.655   1.138  14.826 -0.9180 -0.3207 -0.2942
  102GLN      H 3608   0.619   1.053  14.785 -0.9485 -0.9784  1.0359
  102GLN     CA 3609   0.624   1.169  14.964 -0.2185 -0.3208 -0.1320
  102GLN     HA 3610   0.649   1.273  14.987  0.6344 -0.7336  0.8999
  102GLN     CB 3611   0.475   1.156  14.994 -0.1870  0.0862  0.2188
  102GLN    HB1 3612   0.441   1.053  14.984  1.2388 -0.3967  0.0680
  102GLN    HB2 3613   0.470   1.169  15.102 -2.4942  3.0078 -0.1209
  102GLN     CG 3614   0.380   1.253  14.924 -0.2672 -0.0453  0.1435
  102GLN    HG1 3615   0.423   1.354  14.927 -2.1501  0.7873  0.4127
  102GLN    HG2 3616   0.369   1.228  14.819 -1.7827  2.0417 -0.2654
  102GLN     CD 3617   0.235   1.252  14.970 -0.3939  0.0472 -0.2489
  102GLN    OE1 3618   0.193   1.191  15.069  0.7539  0.1276  0.3089
  102GLN    NE2 3619   0.162   1.348  14.915 -0.5321  0.2664  0.3065
  102GLN   HE21 3620   0.195   1.401  14.835  1.1762 -0.3136  0.5846
  102GLN   HE22 3621   0.062   1.352  14.933 -1.1136 -0.5692 -2.2550
  102GLN      C 3622   0.704   1.084  15.062 -0.5556 -0.5085 -0.0178
  102GLN      O 3623   0.719   1.120  15.179  0.4589  0.3155 -0.3805
  103GLN      N 3624   0.749   0.966  15.018  0.0424 -0.2645 -0.0681
  103GLN      H 3625   0.716   0.932  14.929 -2.6316  1.7741  0.0084
  103GLN     CA 3626   0.853   0.893  15.088  0.2946 -0.1472 -0.3177
  103GLN     HA 3627   0.834   0.911  15.194 -0.2286  0.0832 -0.4442
  103GLN     CB 3628   0.836   0.743  15.063 -0.0531 -0.1779  0.0970
  103GLN    HB1 3629   0.917   0.697  15.120  0.5944  1.7536  0.8049
  103GLN    HB2 3630   0.850   0.722  14.957  1.5785  0.3195  0.1891
  103GLN     CG 3631   0.703   0.691  15.117  0.1497 -0.2654  0.5141
  103GLN    HG1 3632   0.706   0.719  15.223 -1.4473  0.3617  0.4222
  103GLN    HG2 3633   0.616   0.726  15.063  1.4782 -0.2182 -1.6875
  103GLN     CD 3634   0.695   0.541  15.092  0.1462 -0.1180 -0.3910
  103GLN    OE1 3635   0.605   0.492  15.024  0.0443  0.0876 -0.4036
  103GLN    NE2 3636   0.777   0.460  15.160  0.4294  0.1346 -0.4263
  103GLN   HE21 3637   0.842   0.494  15.228 -0.0442 -0.9684  0.6152
  103GLN   HE22 3638   0.784   0.366  15.123 -1.1600  0.0997 -0.7357
  103GLN      C 3639   0.991   0.946  15.055  0.3031 -0.0510 -0.1289
  103GLN      O 3640   1.016   0.978  14.939 -0.0795  0.0546 -0.1833
  104PRO      N 3641   1.082   0.954  15.152  0.0915  0.0676  0.0611
  104PRO     CD 3642   1.060   0.925  15.292  0.1592 -0.1835  0.0216
  104PRO    HD1 3643   1.054   0.816  15.298 -0.4774 -0.1722 -0.3273
  104PRO    HD2 3644   0.968   0.967  15.333  0.7513 -0.4253  1.6743
  104PRO     CG 3645   1.175   0.989  15.369 -0.1094  0.5316 -0.1618
  104PRO    HG1 3646   1.198   0.934  15.460 -0.7875  0.2153 -0.1776
  104PRO    HG2 3647   1.159   1.095  15.390 -1.1598  0.7522 -1.8711
  104PRO     CB 3648   1.286   0.977  15.264  0.5227  0.2030  0.5350
  104PRO    HB1 3649   1.350   1.064  15.275 -0.4495  0.9272  0.5746
  104PRO    HB2 3650   1.336   0.884  15.293  0.6918 -0.6911 -2.2849
  104PRO     CA 3651   1.224   0.970  15.125  0.2311 -0.0787  0.6767
  104PRO     HA 3652   1.248   1.064  15.075  1.8276  0.3599  2.1885
  104PRO      C 3653   1.294   0.863  15.043  0.4987 -0.0700  0.8919
  104PRO      O 3654   1.238   0.755  15.024  0.4654  0.1576 -0.4022
  105ALA      N 3655   1.409   0.894  14.984  0.1181  0.1070  0.2299
  105ALA      H 3656   1.437   0.991  14.991 -0.1449  0.1101  1.4511
  105ALA     CA 3657   1.483   0.805  14.896  0.2211  0.5103 -0.0938
  105ALA     HA 3658   1.413   0.747  14.837  0.8042 -1.7440  1.3136
  105ALA     CB 3659   1.560   0.893  14.798  0.2432 -0.0206 -0.5516
  105ALA    HB1 3660   1.643   0.947  14.843  0.0517 -1.4819  1.7259
  105ALA    HB2 3661   1.605   0.822  14.728  0.4007 -1.4252  0.9108
  105ALA    HB3 3662   1.484   0.962  14.760 -0.4212 -0.9874 -1.0226
  105ALA      C 3663   1.565   0.707  14.978 -0.2578  0.1691 -0.0226
  105ALA      O 3664   1.610   0.734  15.090 -0.5747 -0.1990  0.1985
  106PRO      N 3665   1.597   0.592  14.919  0.2013  0.3638 -0.1577
  106PRO     CD 3666   1.530   0.525  14.809 -0.1221  0.5856 -0.0972
  106PRO    HD1 3667   1.486   0.595  14.739  0.2738  1.5267  0.5845
  106PRO    HD2 3668   1.453   0.460  14.852 -0.3320  0.6180 -0.4217
  106PRO     CG 3669   1.644   0.444  14.748 -0.4630  0.1950 -0.2280
  106PRO    HG1 3670   1.712   0.514  14.698  0.1169 -1.9450 -2.6342
  106PRO    HG2 3671   1.623   0.366  14.675 -0.2195 -1.2428  1.1802
  106PRO     CB 3672   1.720   0.393  14.870 -0.3254  0.3820 -0.2334
  106PRO    HB1 3673   1.825   0.372  14.848  0.1134  1.1884  1.0299
  106PRO    HB2 3674   1.675   0.300  14.906  0.8912 -0.0965  0.1134
  106PRO     CA 3675   1.706   0.510  14.966  0.3009  0.4553 -0.2281
  106PRO     HA 3676   1.669   0.466  15.059 -1.6468  1.8189 -0.3158
  106PRO      C 3677   1.833   0.591  14.988  0.4641  0.2785 -0.5235
  106PRO      O 3678   1.853   0.699  14.932  0.3213  0.3345 -0.4653
  107SER      N 3679   1.933   0.521  15.042 -0.1655 -0.3380 -0.1457
  107SER      H 3680   1.914   0.428  15.077 -1.1068 -0.1674 -0.1913
  107SER     CA 3681   2.065   0.574  15.068 -0.0482 -0.6154 -0.1716
  107SER     HA 3682   2.061   0.683  15.079 -0.8898 -0.5870 -0.7139
  107SER     CB 3683   2.118   0.523  15.202  0.0995  0.4717  0.1997
  107SER    HB1 3684   2.226   0.524  15.195  0.2681 -2.0253  1.4552
  107SER    HB2 3685   2.092   0.420  15.226 -0.6893  0.2780 -1.3183
  107SER     OG 3686   2.078   0.593  15.317 -0.3851 -0.0982  0.3882
  107SER     HG 3687   1.985   0.575  15.335 -0.8359  0.4766 -1.2316
  107SER      C 3688   2.161   0.551  14.952  0.3619 -0.4376  0.1256
  107SER      O 3689   2.144   0.462  14.868 -0.3235  0.1090 -0.3274
  108SER      N 3690   2.258   0.639  14.928  0.0366 -0.2061 -0.3695
  108SER      H 3691   2.277   0.698  15.008  0.6145 -1.3516  0.3737
  108SER     CA 3692   2.346   0.636  14.813  0.5491 -0.2545  0.0181
  108SER     HA 3693   2.369   0.530  14.798  0.7285 -0.4301  1.4432
  108SER     CB 3694   2.275   0.687  14.688 -0.3752 -0.2207  0.5506
  108SER    HB1 3695   2.185   0.628  14.669  1.3725 -1.8233 -3.9298
  108SER    HB2 3696   2.320   0.668  14.591 -0.9553 -0.1735  0.2623
  108SER     OG 3697   2.260   0.826  14.701  0.9245 -0.0172 -0.0190
  108SER     HG 3698   2.217   0.841  14.786  0.2658  2.0867 -0.6511
  108SER      C 3699   2.479   0.707  14.829  0.1027  0.7142 -0.4885
  108SER      O 3700   2.518   0.741  14.940 -0.0472 -0.2210 -0.1442
  109THR      N 3701   2.557   0.726  14.722 -0.0250  0.5322 -0.6139
  109THR      H 3702   2.525   0.689  14.633  0.0695 -3.7920  0.9131
  109THR     CA 3703   2.676   0.808  14.727  0.0671  0.3788 -0.2735
  109THR     HA 3704   2.736   0.777  14.813  0.5865  4.1329  0.8987
  109THR     CB 3705   2.744   0.809  14.590 -0.1918  0.1953 -0.4049
  109THR     HB 3706   2.692   0.872  14.518  1.0762  2.5205  0.5867
  109THR    CG2 3707   2.888   0.860  14.580 -0.2452  0.4153 -0.0672
  109THR   HG21 3708   2.961   0.808  14.641 -0.0853 -0.5587 -1.0532
  109THR   HG22 3709   2.892   0.966  14.604 -0.2090  0.7973 -1.6216
  109THR   HG23 3710   2.911   0.851  14.474  0.6131  0.6124  0.1012
  109THR    OG1 3711   2.744   0.676  14.543  0.3410  0.0717 -0.0592
  109THR    HG1 3712   2.835   0.649  14.531  0.0737 -0.7219 -0.3517
  109THR      C 3713   2.649   0.952  14.766 -0.0484  0.2694  0.0531
  109THR      O 3714   2.542   1.006  14.738 -0.0555  0.2525  0.0491
  110SER      N 3715   2.743   1.011  14.841  0.2642 -0.2899  0.1070
  110SER      H 3716   2.812   0.946  14.876  2.7469  0.4158 -2.9832
  110SER     CA 3717   2.731   1.145  14.895  0.2467 -0.2609  0.0315
  110SER     HA 3718   2.628   1.151  14.931 -0.1087 -2.6166 -0.4179
  110SER     CB 3719   2.829   1.157  15.010  0.2976 -0.0339 -0.0338
  110SER    HB1 3720   2.929   1.146  14.968 -0.0440 -1.6375 -0.5140
  110SER    HB2 3721   2.814   1.252  15.060 -1.2877 -0.5999  0.6305
  110SER     OG 3722   2.813   1.057  15.109 -0.4362 -0.2728 -0.3865
  110SER     HG 3723   2.741   1.088  15.163  0.1196 -2.4670  1.8184
  110SER      C 3724   2.748   1.259  14.795  0.0119  0.0754  0.3719
  110SER      O 3725   2.739   1.236  14.675  0.3173 -0.2066  0.4001
  111GLY      N 3726   2.767   1.383  14.840  0.6252 -0.0840  0.5673
  111GLY      H 3727   2.787   1.412  14.935 -1.9122  2.6125  0.4224
  111GLY     CA 3728   2.775   1.500  14.755  0.2304 -0.2365  0.3146
  111GLY    HA1 3729   2.822   1.582  14.811  1.1149 -0.5819  0.0975
  111GLY    HA2 3730   2.837   1.480  14.668  3.0350  0.9430  1.9047
  111GLY      C 3731   2.639   1.544  14.705  0.3472  0.2827  0.4453
  111GLY      O 3732   2.540   1.471  14.707  0.0076  0.7348  0.3450
  112SER      N 3733   2.633   1.669  14.658 -0.0746  0.1893  0.2395
  112SER      H 3734   2.722   1.717  14.668  0.0904 -0.3417  1.4227
  112SER     CA 3735   2.528   1.734  14.582 -0.0196 -0.1384 -0.1207
  112SER     HA 3736   2.475   1.666  14.516 -1.6165 -0.7260  1.6589
  112SER     CB 3737   2.419   1.769  14.683  0.0556  0.4898 -0.2547
  112SER    HB1 3738   2.404   1.679  14.742  0.1325  0.3777 -0.4071
  112SER    HB2 3739   2.454   1.849  14.749  1.0773 -0.3009  0.1814
  112SER     OG 3740   2.301   1.811  14.617 -0.1893  0.3518  0.0888
  112SER     HG 3741   2.253   1.734  14.589 -0.5744  0.2152  1.0833
  112SER      C 3742   2.571   1.858  14.506 -0.6161  0.1868  0.0646
  112SER      O 3743   2.649   1.935  14.562  0.0124 -0.3754 -0.0294
  113TYR      N 3744   2.523   1.874  14.383 -0.0029 -0.1496 -0.2216
  113TYR      H 3745   2.452   1.807  14.358  1.1087 -1.5058  0.1512
  113TYR     CA 3746   2.543   1.973  14.279  0.3954  0.1535  0.1370
  113TYR     HA 3747   2.599   2.061  14.311  1.1054 -0.3948  0.4275
  113TYR     CB 3748   2.627   1.913  14.166 -0.3339 -0.2859 -0.1804
  113TYR    HB1 3749   2.573   1.823  14.135 -1.1788 -0.0631  0.5842
  113TYR    HB2 3750   2.604   1.975  14.080  1.0165  0.7331  0.1637
  113TYR     CG 3751   2.772   1.890  14.201 -0.1524  0.3596 -0.4861
  113TYR    CD1 3752   2.809   1.778  14.278 -0.1602  0.2623 -0.6239
  113TYR    HD1 3753   2.737   1.707  14.317 -0.1471  0.4221 -0.3057
  113TYR    CE1 3754   2.943   1.753  14.307 -0.3247  0.0260 -0.0653
  113TYR    HE1 3755   2.974   1.672  14.372 -2.2502 -0.5480  0.1852
  113TYR     CZ 3756   3.044   1.844  14.269  0.1466 -0.1336  0.7848
  113TYR     OH 3757   3.174   1.814  14.302  0.2942 -0.2221  0.1352
  113TYR     HH 3758   3.226   1.885  14.263 -0.5406 -0.0810 -0.7718
  113TYR    CE2 3759   3.004   1.963  14.206 -0.5861 -0.2934  0.9474
  113TYR    HE2 3760   3.082   2.036  14.192  0.8546 -1.9054  0.1577
  113TYR    CD2 3761   2.870   1.983  14.168 -0.1420  0.4235 -0.2789
  113TYR    HD2 3762   2.837   2.076  14.123 -1.9769 -0.2004 -0.2910
  113TYR      C 3763   2.401   2.011  14.238  0.3972  0.0157 -0.0030
  113TYR      O 3764   2.311   1.929  14.234  0.5493 -0.1204 -0.9048
  114GLY      N 3765   2.385   2.139  14.204  0.1176  0.0533  0.2695
  114GLY      H 3766   2.465   2.196  14.179  1.4366 -2.7519 -2.5689
  114GLY     CA 3767   2.253   2.195  14.180  0.1557  0.1207  0.2152
  114GLY    HA1 3768   2.283   2.277  14.115  0.1613  0.0297  0.1023
  114GLY    HA2 3769   2.191   2.130  14.117 -0.1874  1.1187 -0.4966
  114GLY      C 3770   2.185   2.243  14.307 -0.0227  0.2907  0.0556
  114GLY      O 3771   2.240   2.331  14.375  0.3770 -0.0268  0.1475
  115SER      N 3772   2.067   2.192  14.341  0.3244 -0.4280  0.1990
  115SER      H 3773   2.034   2.119  14.280  3.3271  0.0862 -2.2922
  115SER     CA 3774   1.991   2.221  14.461  0.0125  0.0262 -0.1045
  115SER     HA 3775   2.061   2.259  14.536 -2.8823  1.6162  1.9826
  115SER     CB 3776   1.880   2.323  14.441  0.0733  0.1495  0.1805
  115SER    HB1 3777   1.814   2.326  14.528  0.8920 -0.4715  0.8346
  115SER    HB2 3778   1.820   2.307  14.351 -0.5117  1.3928  0.3174
  115SER     OG 3779   1.941   2.450  14.434  0.2104  0.1004  0.4786
  115SER     HG 3780   1.962   2.471  14.343  0.1399  0.4839  0.5496
  115SER      C 3781   1.928   2.098  14.525  0.0511 -0.0171 -0.1506
  115SER      O 3782   1.909   1.991  14.466  0.5947  0.0455 -0.4474
  116SER      N 3783   1.885   2.105  14.651 -0.1327 -0.6326 -0.1741
  116SER      H 3784   1.885   2.199  14.688 -0.4109 -0.2699 -1.0586
  116SER     CA 3785   1.829   2.001  14.734  0.2495 -0.2581  0.5637
  116SER     HA 3786   1.880   1.908  14.710 -2.4675 -1.4468 -1.1204
  116SER     CB 3787   1.861   2.019  14.882 -0.0368 -0.4292  0.6480
  116SER    HB1 3788   1.966   2.041  14.900 -0.2345  1.5072 -0.2487
  116SER    HB2 3789   1.826   1.927  14.929 -1.0543 -1.4749 -1.9401
  116SER     OG 3790   1.787   2.127  14.934  0.4507  0.3720 -0.3000
  116SER     HG 3791   1.802   2.137  15.028  0.5809 -0.4674 -0.2228
  116SER      C 3792   1.681   1.986  14.698  0.3504  0.1877 -0.0394
  116SER      O 3793   1.609   2.076  14.656 -0.3071 -0.0235  0.6227
  117SER      N 3794   1.632   1.865  14.723 -0.0647  0.3818  0.0977
  117SER      H 3795   1.700   1.799  14.758 -1.7154 -1.2924  0.2737
  117SER     CA 3796   1.496   1.817  14.724 -0.1275  0.5492 -0.3438
  117SER     HA 3797   1.416   1.891  14.730 -0.8553 -0.2994  0.8716
  117SER     CB 3798   1.470   1.731  14.600  0.1737 -0.0757  0.0224
  117SER    HB1 3799   1.370   1.689  14.595  0.8705 -1.8288  0.2454
  117SER    HB2 3800   1.533   1.642  14.596 -3.3603 -2.9173  1.7617
  117SER     OG 3801   1.496   1.799  14.479 -0.2331  0.1201  0.0453
  117SER     HG 3802   1.587   1.776  14.461 -0.6493 -1.3207 -0.3124
  117SER      C 3803   1.476   1.725  14.843 -0.2359  0.0423 -0.7481
  117SER      O 3804   1.558   1.636  14.867 -0.1448  0.2779 -0.1589
  118GLN      N 3805   1.362   1.737  14.911 -0.1208  0.0533 -0.5542
  118GLN      H 3806   1.300   1.809  14.878 -0.7280  0.9264  2.2399
  118GLN     CA 3807   1.320   1.663  15.028  0.2635  0.5630 -0.0923
  118GLN     HA 3808   1.392   1.582  15.036 -1.3256 -0.8491  0.4890
  118GLN     CB 3809   1.321   1.752  15.152 -0.2473  0.5144 -0.0501
  118GLN    HB1 3810   1.279   1.851  15.133  1.3537  1.0861 -0.7531
  118GLN    HB2 3811   1.260   1.700  15.226  0.6097  2.8316  2.4868
  118GLN     CG 3812   1.460   1.764  15.213 -0.0364  0.8265 -0.5902
  118GLN    HG1 3813   1.534   1.776  15.133 -0.1753 -1.4945 -1.1384
  118GLN    HG2 3814   1.485   1.670  15.261  1.2788  1.0581 -0.7696
  118GLN     CD 3815   1.476   1.871  15.320  0.4952  0.0687  0.0995
  118GLN    OE1 3816   1.541   1.974  15.300  0.0544  0.3405  0.0628
  118GLN    NE2 3817   1.432   1.853  15.445  0.2219  0.8078  0.1171
  118GLN   HE21 3818   1.377   1.771  15.467 -0.4580  1.3256  0.3922
  118GLN   HE22 3819   1.424   1.931  15.507 -1.4759  2.8463 -2.4451
  118GLN      C 3820   1.185   1.598  15.003  0.4229 -0.0691  0.6609
  118GLN      O 3821   1.132   1.601  14.892  0.4954 -0.0169  0.6278
  119SER      N 3822   1.133   1.521  15.099 -0.3843  0.5251  0.7138
  119SER      H 3823   1.167   1.524  15.194 -1.7053  0.1840  1.2154
  119SER     CA 3824   1.005   1.453  15.093 -0.3838  0.5640  0.2237
  119SER     HA 3825   1.017   1.381  15.013 -0.6219 -1.5684  2.0100
  119SER     CB 3826   0.966   1.400  15.231 -0.7843 -0.5156 -0.2927
  119SER    HB1 3827   0.878   1.337  15.222  0.0740 -1.6195 -1.3292
  119SER    HB2 3828   0.949   1.482  15.301  0.6612 -1.7011  1.5168
  119SER     OG 3829   1.076   1.330  15.283 -0.2350  0.5713  0.0468
  119SER     HG 3830   1.054   1.308  15.374 -0.1455 -0.2685 -0.1256
  119SER      C 3831   0.891   1.549  15.062 -0.2091  0.4883 -0.6908
  119SER      O 3832   0.872   1.649  15.131  0.0669  0.0930 -0.0307
  120SER      N 3833   0.815   1.517  14.957 -0.3123 -0.0583 -0.4526
  120SER      H 3834   0.853   1.442  14.900 -0.8282 -1.3121  0.7882
  120SER     CA 3835   0.691   1.582  14.921 -0.2011  0.2003 -0.3671
  120SER     HA 3836   0.724   1.685  14.904 -1.1107  0.4522 -0.6543
  120SER     CB 3837   0.646   1.524  14.788 -0.4203 -0.5785  0.0378
  120SER    HB1 3838   0.543   1.545  14.758 -0.4471 -1.1369 -0.2698
  120SER    HB2 3839   0.663   1.416  14.787  1.1968 -0.3563 -0.0041
  120SER     OG 3840   0.729   1.571  14.684  0.0390 -0.8491  0.2777
  120SER     HG 3841   0.712   1.519  14.605  0.9238  0.2066 -0.6623
  120SER      C 3842   0.583   1.565  15.027  0.7993  0.6682  0.7531
  120SER      O 3843   0.590   1.478  15.114 -0.2359 -0.4789 -0.2677
  121SER      N 3844   0.486   1.656  15.020  0.1211 -0.1355 -0.6610
  121SER      H 3845   0.502   1.741  14.968  0.9700  0.1217 -0.0004
  121SER     CA 3846   0.364   1.654  15.098  0.1724  0.0845 -0.5745
  121SER     HA 3847   0.347   1.550  15.125 -3.2626  0.8162  0.6746
  121SER     CB 3848   0.389   1.739  15.222  0.0688 -0.1331 -0.4034
  121SER    HB1 3849   0.294   1.761  15.271  0.7517 -0.4275  1.1029
  121SER    HB2 3850   0.442   1.830  15.194  1.3851 -0.9315 -0.5779
  121SER     OG 3851   0.470   1.661  15.307 -0.1220  0.3883  0.2715
  121SER     HG 3852   0.436   1.660  15.397 -0.1416  0.1569  0.2603
  121SER      C 3853   0.244   1.701  15.016 -0.2512  0.0618  0.0219
  121SER      O 3854   0.270   1.756  14.909  0.0428 -0.2869 -0.0888
  122TYR      N 3855   0.121   1.674  15.058 -0.2584  0.3774  0.2028
  122TYR      H 3856   0.108   1.621  15.143  1.0734 -0.5927 -0.1755
  122TYR     CA 3857  -0.000   1.719  14.992 -0.3055 -0.0079  0.0270
  122TYR     HA 3858   0.001   1.668  14.896 -0.8234 -0.7760  0.4202
  122TYR     CB 3859  -0.128   1.674  15.062 -0.0834 -0.4376  0.1631
  122TYR    HB1 3860  -0.207   1.745  15.034  0.5022  0.5376  0.9354
  122TYR    HB2 3861  -0.113   1.676  15.170  2.1242 -0.4909 -0.1088
  122TYR     CG 3862  -0.164   1.533  15.021  0.2125 -0.4875  0.0721
  122TYR    CD1 3863  -0.245   1.511  14.909 -0.1333 -0.0272  0.2238
  122TYR    HD1 3864  -0.267   1.603  14.858  3.1805  0.4911 -0.5160
  122TYR    CE1 3865  -0.296   1.385  14.874  0.6495 -0.3702  0.2794
  122TYR    HE1 3866  -0.378   1.378  14.804  0.5256  2.2283  0.0805
  122TYR     CZ 3867  -0.253   1.274  14.950  0.1175 -0.4125  0.5241
  122TYR     OH 3868  -0.305   1.152  14.920 -0.3770  0.0320 -0.5089
  122TYR     HH 3869  -0.269   1.081  14.975 -1.0492  1.0867  1.4002
  122TYR    CE2 3870  -0.157   1.291  15.051  0.8250 -0.1947 -0.1753
  122TYR    HE2 3871  -0.124   1.207  15.111 -0.1843 -0.5597 -0.1140
  122TYR    CD2 3872  -0.124   1.420  15.093  0.3953 -0.2505  0.3459
  122TYR    HD2 3873  -0.064   1.437  15.181 -0.4681 -1.6525  1.2380
  122TYR      C 3874   0.005   1.870  14.971 -0.0755  0.0059  0.1804
  122TYR      O 3875   0.034   1.942  15.066 -0.1594  0.1421  0.1034
  123GLY      N 3876  -0.017   1.920  14.849  0.1994 -0.0933  0.0897
  123GLY      H 3877  -0.039   1.842  14.789 -1.9898 -0.6519  1.4974
  123GLY     CA 3878  -0.015   2.059  14.808  0.1966 -0.0085  0.3766
  123GLY    HA1 3879  -0.051   2.065  14.706 -0.6798  1.3150  0.7313
  123GLY    HA2 3880  -0.076   2.123  14.871 -1.7234 -0.1762 -1.2183
  123GLY      C 3881   0.126   2.116  14.804 -0.0044  0.4815  0.1769
  123GLY      O 3882   0.149   2.197  14.715 -0.0419  0.0726 -0.2047
  124GLN      N 3883   0.225   2.071  14.882 -0.0330 -0.4612 -0.3229
  124GLN      H 3884   0.197   2.012  14.958 -2.7903  0.0721 -0.8091
  124GLN     CA 3885   0.361   2.121  14.875 -0.0434 -0.4077 -0.1442
  124GLN     HA 3886   0.361   2.196  14.797  1.7050  0.8736  1.0175
  124GLN     CB 3887   0.386   2.198  15.004 -0.0007 -0.2421 -0.2513
  124GLN    HB1 3888   0.295   2.253  15.028 -0.8139 -1.5803 -0.1695
  124GLN    HB2 3889   0.403   2.118  15.076 -3.3545 -1.0063 -0.1682
  124GLN     CG 3890   0.512   2.282  14.984 -0.2185  0.0768 -0.2910
  124GLN    HG1 3891   0.507   2.357  14.905  1.2766  2.3801  1.6615
  124GLN    HG2 3892   0.598   2.220  14.958 -1.0118 -0.9517 -0.5656
  124GLN     CD 3893   0.548   2.360  15.109  0.1186 -0.1379 -0.2537
  124GLN    OE1 3894   0.527   2.481  15.110 -0.4780 -0.2368  1.0931
  124GLN    NE2 3895   0.583   2.295  15.220  0.0989 -0.3624 -0.3778
  124GLN   HE21 3896   0.605   2.197  15.212  1.1673  0.0047 -2.4263
  124GLN   HE22 3897   0.587   2.349  15.305 -0.6963 -0.2763 -0.3919
  124GLN      C 3898   0.455   2.005  14.845  0.4069  0.0140 -0.3745
  124GLN      O 3899   0.506   1.946  14.940 -0.6939 -0.3196  0.0250
  125PRO      N 3900   0.485   1.968  14.720 -0.5323 -0.5393 -0.4448
  125PRO     CD 3901   0.563   1.849  14.693  0.3286 -0.0927  0.0423
  125PRO    HD1 3902   0.654   1.837  14.753 -0.3068  2.1365  1.5907
  125PRO    HD2 3903   0.504   1.760  14.711  1.2001 -0.5152  0.9116
  125PRO     CG 3904   0.588   1.847  14.543 -0.5118 -0.3876 -0.0990
  125PRO    HG1 3905   0.672   1.912  14.516  0.6314 -2.3408 -1.5051
  125PRO    HG2 3906   0.599   1.750  14.495 -0.7348 -0.4697  0.0175
  125PRO     CB 3907   0.460   1.915  14.495  0.1259  0.5836 -0.4745
  125PRO    HB1 3908   0.487   1.958  14.399  1.6748 -1.3014 -0.9496
  125PRO    HB2 3909   0.373   1.852  14.475  0.3607 -0.1508  0.6884
  125PRO     CA 3910   0.424   2.020  14.599 -0.3800  0.1678 -0.2227
  125PRO     HA 3911   0.316   2.017  14.604 -0.4240 -2.6930 -0.9623
  125PRO      C 3912   0.488   2.153  14.560 -0.0769  0.1231  0.1099
  125PRO      O 3913   0.572   2.213  14.626  0.4831 -0.0426 -0.4413
  126GLN      N 3914   0.434   2.215  14.455 -0.0074 -0.0834 -0.0499
  126GLN      H 3915   0.354   2.167  14.417  0.2283 -1.6105  1.3062
  126GLN     CA 3916   0.470   2.350  14.415  0.1682 -0.2206 -0.3573
  126GLN     HA 3917   0.578   2.365  14.419  0.1229 -0.2170  1.3514
  126GLN     CB 3918   0.404   2.372  14.279 -0.2405  0.4736 -0.0507
  126GLN    HB1 3919   0.301   2.338  14.288  1.0286 -3.4208  1.9695
  126GLN    HB2 3920   0.402   2.475  14.243 -1.0277 -0.4731 -3.0269
  126GLN     CG 3921   0.461   2.284  14.168  0.1718  0.5078  0.1326
  126GLN    HG1 3922   0.568   2.266  14.177  0.0638  0.7209  2.5197
  126GLN    HG2 3923   0.423   2.186  14.194  1.1533 -0.1318 -0.7285
  126GLN     CD 3924   0.417   2.311  14.025 -0.0847 -0.4057  0.0364
  126GLN    OE1 3925   0.369   2.417  13.986  0.5587 -0.1876 -0.1740
  126GLN    NE2 3926   0.436   2.213  13.936 -0.2996 -0.3194 -0.1052
  126GLN   HE21 3927   0.479   2.128  13.970  0.1975 -0.2438 -0.5284
  126GLN   HE22 3928   0.440   2.230  13.837  0.2024 -0.0449 -0.0425
  126GLN      C 3929   0.418   2.451  14.516  0.1025 -0.2715 -0.3399
  126GLN      O 3930   0.339   2.418  14.603  0.0377 -0.2724 -0.3993
  127SER      N 3931   0.458   2.578  14.504 -0.9222  0.0399 -0.5425
  127SER      H 3932   0.521   2.597  14.426 -1.0935 -2.9138 -1.5232
  127SER     CA 3933   0.409   2.682  14.591 -0.1267  0.1195 -0.1836
  127SER     HA 3934   0.303   2.662  14.607 -0.2185  0.7425  0.0227
  127SER     CB 3935   0.466   2.677  14.733 -0.1764 -0.3545 -0.1808
  127SER    HB1 3936   0.430   2.758  14.796 -1.8304  0.0487 -1.5874
  127SER    HB2 3937   0.438   2.582  14.778  2.0252 -2.0030 -2.0155
  127SER     OG 3938   0.607   2.686  14.732 -0.1533 -0.6276  0.4688
  127SER     HG 3939   0.646   2.635  14.804  0.1700 -1.8240 -0.5255
  127SER      C 3940   0.425   2.820  14.528  0.0836  0.1089 -0.1540
  127SER      O 3941   0.514   2.848  14.449  0.0608  0.1908 -0.1510
  128GLY      N 3942   0.339   2.914  14.568  0.1544  0.0265  0.2015
  128GLY      H 3943   0.270   2.890  14.638  1.4397  2.2028  2.3792
  128GLY     CA 3944   0.342   3.051  14.521  0.0246 -0.1781 -0.4100
  128GLY    HA1 3945   0.379   3.047  14.418  0.9703  0.9623 -0.1368
  128GLY    HA2 3946   0.244   3.100  14.521  0.4818  0.8083  0.9314
  128GLY      C 3947   0.437   3.131  14.609 -0.1118 -0.3634 -0.0935
  128GLY      O 3948   0.478   3.090  14.717  0.0838  0.2695  0.0728
  129SER      N 3949   0.500   3.234  14.552 -0.0444 -0.2327  0.2140
  129SER      H 3950   0.461   3.281  14.471  0.0841  0.7051  0.6831
  129SER     CA 3951   0.608   3.308  14.612  0.2833 -0.0364 -0.6010
  129SER     HA 3952   0.678   3.232  14.647  0.7571  0.3800 -0.6338
  129SER     CB 3953   0.693   3.381  14.508  0.7375  0.2005 -0.0699
  129SER    HB1 3954   0.785   3.413  14.557 -0.6200 -0.7690  3.4275
  129SER    HB2 3955   0.642   3.474  14.481 -2.0371 -0.8198  1.2538
  129SER     OG 3956   0.737   3.292  14.409  0.2709  0.0606 -0.1545
  129SER     HG 3957   0.734   3.329  14.320 -2.0443  1.8092  0.5842
  129SER      C 3958   0.565   3.411  14.716 -0.0813 -0.8866  0.0958
  129SER      O 3959   0.468   3.485  14.700  0.0140 -0.7676  0.0694
  130TYR      N 3960   0.649   3.432  14.817 -0.1716 -0.7085  0.1335
  130TYR      H 3961   0.725   3.368  14.834  1.3209  0.6292 -1.1775
  130TYR     CA 3962   0.619   3.529  14.921  0.3556 -0.1274 -0.2485
  130TYR     HA 3963   0.522   3.509  14.967  0.7220 -0.7264  0.2815
  130TYR     CB 3964   0.729   3.516  15.026  0.1695 -0.1166 -0.0508
  130TYR    HB1 3965   0.724   3.611  15.080  0.3961  0.1095 -0.4188
  130TYR    HB2 3966   0.829   3.495  14.988  0.9237  2.5728  0.2302
  130TYR     CG 3967   0.691   3.425  15.139 -0.5161 -0.1438 -0.2978
  130TYR    CD1 3968   0.596   3.469  15.232  0.5278 -0.0365  0.7415
  130TYR    HD1 3969   0.530   3.551  15.210 -0.1954 -0.7630  0.1606
  130TYR    CE1 3970   0.565   3.386  15.341 -0.6933 -0.0399  0.4032
  130TYR    HE1 3971   0.481   3.420  15.401 -2.5026  1.1776 -2.5687
  130TYR     CZ 3972   0.634   3.267  15.368 -0.0272  0.2050 -0.2057
  130TYR     OH 3973   0.621   3.188  15.478 -0.5924 -0.2914 -0.6203
  130TYR     HH 3974   0.677   3.110  15.475  1.6362  1.2621 -2.2683
  130TYR    CE2 3975   0.730   3.231  15.271 -0.4591 -0.5899 -0.3440
  130TYR    HE2 3976   0.786   3.139  15.284  0.8480 -0.0387 -1.7662
  130TYR    CD2 3977   0.765   3.308  15.159 -0.3583  0.0236  0.1061
  130TYR    HD2 3978   0.853   3.289  15.100  1.0276  0.1916  2.0293
  130TYR      C 3979   0.615   3.672  14.869  0.0809 -0.0300  0.0348
  130TYR      O 3980   0.718   3.708  14.813 -0.0657  0.3793  0.0232
  131SER      N 3981   0.505   3.747  14.883  0.2011  0.1535 -0.0003
  131SER      H 3982   0.422   3.707  14.925 -0.8591  2.1837 -0.0690
  131SER     CA 3983   0.507   3.891  14.866  0.1082  0.1377 -0.1393
  131SER     HA 3984   0.545   3.912  14.766  0.3493  0.0008 -0.0765
  131SER     CB 3985   0.362   3.939  14.870  0.0105 -0.1307 -0.3822
  131SER    HB1 3986   0.306   3.902  14.956 -0.8204 -0.9544 -1.2518
  131SER    HB2 3987   0.303   3.902  14.786 -1.3552  1.6542 -0.2611
  131SER     OG 3988   0.360   4.080  14.865  0.4363 -0.1235 -0.3814
  131SER     HG 3989   0.379   4.091  14.772  2.9421 -2.5709 -0.2810
  131SER      C 3990   0.582   3.959  14.979  0.2400 -0.1904 -0.0273
  131SER      O 3991   0.610   3.895  15.080  0.2857 -0.2158 -0.0562
  132GLN      N 3992   0.627   4.084  14.966 -0.0471 -0.0594  0.2172
  132GLN      H 3993   0.617   4.130  14.877  1.2257  1.6589  0.9113
  132GLN     CA 3994   0.716   4.144  15.062  0.1170  0.2288 -0.1120
  132GLN     HA 3995   0.804   4.081  15.073 -0.7356 -1.1137 -0.7742
  132GLN     CB 3996   0.756   4.278  15.002  0.7161  0.1951  0.1957
  132GLN    HB1 3997   0.675   4.350  15.013 -0.8197 -1.4687  0.2651
  132GLN    HB2 3998   0.834   4.320  15.065  1.3622 -3.3839  2.0352
  132GLN     CG 3999   0.803   4.272  14.857  0.3578 -0.2090  0.0953
  132GLN    HG1 4000   0.716   4.281  14.791 -0.4856  0.1977  1.2444
  132GLN    HG2 4001   0.842   4.170  14.846  2.3690  0.3690  1.2851
  132GLN     CD 4002   0.916   4.367  14.819  0.6113 -0.5266  0.0468
  132GLN    OE1 4003   0.962   4.455  14.891  0.9005 -0.5809 -0.0733
  132GLN    NE2 4004   0.972   4.354  14.699  0.2043 -0.1572 -0.1853
  132GLN   HE21 4005   1.054   4.408  14.676  0.5640 -0.6647 -0.0981
  132GLN   HE22 4006   0.940   4.278  14.641  0.3645 -0.6830  0.4018
  132GLN      C 4007   0.653   4.154  15.201  0.2065  0.4266 -0.0850
  132GLN      O 4008   0.535   4.184  15.217  0.0438 -0.4988  0.5254
  133GLN      N 4009   0.743   4.159  15.299  0.1492  0.2496 -0.0243
  133GLN      H 4010   0.841   4.149  15.275 -0.0053 -0.3802 -0.4172
  133GLN     CA 4011   0.710   4.219  15.427 -0.3067 -0.0489  0.0022
  133GLN     HA 4012   0.633   4.152  15.464 -0.4440 -1.7709 -3.0437
  133GLN     CB 4013   0.837   4.215  15.511  0.1971  0.2118 -0.7350
  133GLN    HB1 4014   0.849   4.300  15.578  0.2189 -0.0617 -0.3854
  133GLN    HB2 4015   0.917   4.210  15.437 -1.4211 -2.0743 -2.4605
  133GLN     CG 4016   0.859   4.097  15.606 -0.5735  0.2558 -0.5007
  133GLN    HG1 4017   0.853   4.004  15.550  1.6772 -0.2853  0.0892
  133GLN    HG2 4018   0.962   4.090  15.641 -0.3677 -1.0013 -1.2981
  133GLN     CD 4019   0.760   4.099  15.722  0.2439 -0.2159  0.2143
  133GLN    OE1 4020   0.641   4.069  15.712  0.3019 -0.4203  0.1271
  133GLN    NE2 4021   0.794   4.122  15.849 -0.4946 -0.5675  0.4848
  133GLN   HE21 4022   0.889   4.146  15.876 -0.9864  1.6456  0.4215
  133GLN   HE22 4023   0.733   4.121  15.929 -1.2079  2.1676  0.0838
  133GLN      C 4024   0.658   4.362  15.426  0.2113  0.1460  0.2986
  133GLN      O 4025   0.671   4.427  15.322  0.5189  0.2342  0.3928
  134PRO      N 4026   0.586   4.412  15.527 -0.0642 -0.0989  0.2264
  134PRO     CD 4027   0.544   4.351  15.652  0.3756 -0.2272  0.3141
  134PRO    HD1 4028   0.623   4.344  15.727  0.1781 -0.8509  0.4698
  134PRO    HD2 4029   0.500   4.253  15.632  1.6350 -1.1972  2.0116
  134PRO     CG 4030   0.421   4.433  15.690  0.2760 -0.0271 -0.4265
  134PRO    HG1 4031   0.405   4.434  15.798 -0.6900  0.2165 -0.5600
  134PRO    HG2 4032   0.328   4.401  15.643  0.1062 -0.4836  0.2176
  134PRO     CB 4033   0.459   4.575  15.651  0.2655  0.0599 -0.1199
  134PRO    HB1 4034   0.535   4.626  15.710  1.1573  0.3866 -1.4984
  134PRO    HB2 4035   0.373   4.640  15.636  0.8089  0.7771 -0.2219
  134PRO     CA 4036   0.525   4.542  15.517  0.1564 -0.0242 -0.1534
  134PRO     HA 4037   0.452   4.537  15.436  0.4472  0.8893 -0.4893
  134PRO      C 4038   0.624   4.652  15.479  0.1640 -0.1032 -0.3631
  134PRO      O 4039   0.736   4.663  15.529  0.0268 -0.5364  0.0454
  135SER      N 4040   0.576   4.757  15.412  0.0744 -0.1919 -0.4391
  135SER      H 4041   0.479   4.745  15.388  0.0190  1.0924 -0.9218
  135SER     CA 4042   0.648   4.879  15.382 -0.3423  0.1759  0.0462
  135SER     HA 4043   0.747   4.882  15.428 -1.5368  1.5586  2.8244
  135SER     CB 4044   0.671   4.895  15.232  0.0638  0.0100  0.0907
  135SER    HB1 4045   0.674   5.002  15.213 -0.2562 -0.1932 -1.1398
  135SER    HB2 4046   0.596   4.851  15.167  0.4347  0.9097 -0.9703
  135SER     OG 4047   0.798   4.847  15.193 -0.2369  0.1689 -1.1042
  135SER     HG 4048   0.795   4.751  15.200 -1.0626  0.3104  1.9173
  135SER      C 4049   0.579   5.001  15.441  0.1092  0.2937  0.3354
  135SER      O 4050   0.464   5.030  15.408  0.0014  0.2067  0.6272
  136TYR      N 4051   0.648   5.088  15.515  0.4847  0.2780  0.0046
  136TYR      H 4052   0.734   5.056  15.557 -0.1429 -1.5258 -0.0015
  136TYR     CA 4053   0.611   5.221  15.561  0.3617  0.0825  0.4757
  136TYR     HA 4054   0.525   5.254  15.504 -0.8214 -1.9515  0.9815
  136TYR     CB 4055   0.578   5.208  15.709  0.2751 -0.6200  0.3989
  136TYR    HB1 4056   0.667   5.169  15.758 -0.7811  0.3267  3.2819
  136TYR    HB2 4057   0.557   5.300  15.764  1.6575 -0.2853  0.4077
  136TYR     CG 4058   0.465   5.112  15.738  0.0455 -0.6346 -0.5368
  136TYR    CD1 4059   0.498   4.983  15.780  0.0591 -0.4011  0.1797
  136TYR    HD1 4060   0.601   4.951  15.783  0.2779  0.1341 -0.9287
  136TYR    CE1 4061   0.398   4.895  15.823 -0.2345 -0.0834  0.1541
  136TYR    HE1 4062   0.420   4.798  15.866 -0.6680 -0.3467 -0.2096
  136TYR     CZ 4063   0.265   4.942  15.822 -0.1530  0.1499  0.2252
  136TYR     OH 4064   0.172   4.855  15.871 -0.1546 -0.0675 -0.1597
  136TYR     HH 4065   0.201   4.769  15.905 -0.4444  0.4827  1.5575
  136TYR    CE2 4066   0.229   5.069  15.772 -0.1906 -0.1616 -0.5581
  136TYR    HE2 4067   0.126   5.099  15.781  0.0181  0.4805 -0.2742
  136TYR    CD2 4068   0.332   5.156  15.734  0.2087  0.0245  0.8959
  136TYR    HD2 4069   0.317   5.254  15.692  1.1361  1.0802  2.8678
  136TYR      C 4070   0.726   5.318  15.535  0.5220 -0.1599  0.2701
  136TYR      O 4071   0.836   5.277  15.497  0.5157 -0.0756  0.1627
  137GLY      N 4072   0.705   5.449  15.544  0.4249 -0.1309 -0.3561
  137GLY      H 4073   0.615   5.486  15.570  0.0995 -1.0000 -0.2101
  137GLY     CA 4074   0.814   5.544  15.530  0.0566  0.2886 -0.4082
  137GLY    HA1 4075   0.872   5.512  15.443 -0.9347  0.3761 -1.1188
  137GLY    HA2 4076   0.770   5.642  15.514 -3.0905 -1.1359 -1.3185
  137GLY      C 4077   0.899   5.545  15.656 -0.1485  0.3028 -0.2705
  137GLY      O 4078   0.897   5.446  15.729 -0.4350  0.6096  0.1458
  138GLY      N 4079   0.974   5.654  15.673  0.1981  0.0532 -0.1915
  138GLY      H 4080   0.953   5.738  15.620 -1.2059  0.7393  1.3663
  138GLY     CA 4081   1.100   5.661  15.744  0.0253  0.5371  0.0690
  138GLY    HA1 4082   1.134   5.764  15.735 -0.0755  0.5477 -0.1931
  138GLY    HA2 4083   1.095   5.652  15.853 -0.7198 -0.1349 -0.0097
  138GLY      C 4084   1.208   5.577  15.679 -0.0046  0.4635  0.1150
  138GLY      O 4085   1.205   5.560  15.557 -0.0152 -0.1799  0.2009
  139GLN      N 4086   1.293   5.517  15.762  0.0109  0.3596  0.0248
  139GLN      H 4087   1.268   5.524  15.859  1.7495  0.5555  0.4946
  139GLN     CA 4088   1.400   5.425  15.728 -0.5686 -0.6569  0.9129
  139GLN     HA 4089   1.465   5.467  15.651  0.7879 -0.2712  2.2234
  139GLN     CB 4090   1.488   5.400  15.850 -0.3837 -0.3116  0.8503
  139GLN    HB1 4091   1.565   5.334  15.809 -1.7580 -0.4304 -1.7626
  139GLN    HB2 4092   1.434   5.383  15.943  0.5471  2.3941  1.9969
  139GLN     CG 4093   1.565   5.530  15.872  0.1155 -0.3877 -0.3409
  139GLN    HG1 4094   1.498   5.616  15.870 -2.2728 -2.1471 -1.3518
  139GLN    HG2 4095   1.642   5.537  15.796 -1.1791 -0.0844 -1.6663
  139GLN     CD 4096   1.636   5.539  16.006 -0.2642 -0.0553 -0.1579
  139GLN    OE1 4097   1.754   5.512  16.029 -0.3138  0.0292  0.2044
  139GLN    NE2 4098   1.566   5.604  16.099 -0.2223 -0.4890  0.1817
  139GLN   HE21 4099   1.478   5.647  16.075 -0.2140 -0.5111  0.1116
  139GLN   HE22 4100   1.612   5.619  16.188 -0.2173 -1.0866  0.2835
  139GLN      C 4101   1.355   5.293  15.666 -0.0836 -0.6787  0.5970
  139GLN      O 4102   1.236   5.259  15.664 -0.2100 -0.2037 -0.0378
  140GLN      N 4103   1.440   5.237  15.581  0.2626 -0.3271  0.7102
  140GLN      H 4104   1.528   5.287  15.573 -0.6870  1.5172  1.2595
  140GLN     CA 4105   1.439   5.098  15.541  0.5184 -0.1383  0.0264
  140GLN     HA 4106   1.332   5.079  15.533  0.4837 -0.7725  1.5982
  140GLN     CB 4107   1.501   5.077  15.403  0.3926 -0.7355  0.0562
  140GLN    HB1 4108   1.479   5.160  15.335  2.3638 -0.6486 -0.5256
  140GLN    HB2 4109   1.608   5.071  15.420  0.3388  1.1068  1.3474
  140GLN     CG 4110   1.463   4.947  15.334 -0.6894 -0.3486 -0.1032
  140GLN    HG1 4111   1.523   4.869  15.380 -1.3471 -0.3237  0.8156
  140GLN    HG2 4112   1.357   4.924  15.339 -0.7669 -0.2060 -0.9277
  140GLN     CD 4113   1.517   4.952  15.191  0.2084 -0.2280  0.2353
  140GLN    OE1 4114   1.630   4.915  15.160  0.1696 -0.1348 -0.0180
  140GLN    NE2 4115   1.441   5.000  15.092 -0.4737 -0.8281  0.4614
  140GLN   HE21 4116   1.486   5.019  15.004 -0.7442  3.6652  1.0491
  140GLN   HE22 4117   1.353   5.046  15.110  0.3143  1.7298 -1.6330
  140GLN      C 4118   1.491   5.010  15.654  0.3184 -0.2561  0.0274
  140GLN      O 4119   1.590   5.040  15.720  0.4228 -0.6103  0.0339
  141GLN      N 4120   1.412   4.905  15.674 -0.0183  0.1016  0.5708
  141GLN      H 4121   1.339   4.889  15.606 -1.9068  0.6641  2.3692
  141GLN     CA 4122   1.410   4.808  15.783 -0.4737 -0.3092  0.2030
  141GLN     HA 4123   1.503   4.811  15.840  1.6398 -2.7845 -2.7913
  141GLN     CB 4124   1.299   4.840  15.882  0.2255  0.4145  0.7696
  141GLN    HB1 4125   1.204   4.833  15.829  0.3782  0.3977  0.4989
  141GLN    HB2 4126   1.294   4.763  15.959  0.5281 -0.6072 -0.2082
  141GLN     CG 4127   1.320   4.971  15.958  0.2462  0.9313 -0.1115
  141GLN    HG1 4128   1.323   5.052  15.886  1.9891  0.6392 -0.4245
  141GLN    HG2 4129   1.419   4.967  16.004  0.1561  1.2244  0.1096
  141GLN     CD 4130   1.208   5.001  16.056 -0.2315  0.2371 -0.4382
  141GLN    OE1 4131   1.099   4.944  16.054  0.0174 -0.2794  0.1512
  141GLN    NE2 4132   1.224   5.093  16.151  0.2006  0.2514 -0.5205
  141GLN   HE21 4133   1.312   5.140  16.160  0.4073 -0.2425  0.1610
  141GLN   HE22 4134   1.143   5.115  16.207 -0.0586  0.6721 -1.0526
  141GLN      C 4135   1.404   4.666  15.730  0.6471 -0.0656 -0.6382
  141GLN      O 4136   1.308   4.630  15.662  0.1503 -0.0763  0.0500
  142SER      N 4137   1.492   4.585  15.790  0.5974  0.1489 -0.2712
  142SER      H 4138   1.557   4.623  15.857  1.7156 -1.1364 -0.5848
  142SER     CA 4139   1.498   4.441  15.771 -0.3990  0.0693 -0.0295
  142SER     HA 4140   1.417   4.405  15.708 -0.0799 -1.4611  0.3948
  142SER     CB 4141   1.626   4.397  15.701 -0.1817 -0.5574  0.7392
  142SER    HB1 4142   1.629   4.289  15.714 -5.3259 -0.6942  3.9758
  142SER    HB2 4143   1.628   4.425  15.595 -0.5595 -1.4074  0.4937
  142SER     OG 4144   1.738   4.461  15.757 -0.1963  0.2116 -0.0814
  142SER     HG 4145   1.811   4.439  15.698 -0.3653 -2.0006  0.4599
  142SER      C 4146   1.494   4.366  15.904  0.0042 -0.3268 -0.2407
  142SER      O 4147   1.489   4.243  15.899 -0.2396 -0.3359  0.1793
  143TYR      N 4148   1.481   4.437  16.016  0.0892  0.1107 -0.5036
  143TYR      H 4149   1.487   4.537  16.010 -0.3310  0.0658 -1.9644
  143TYR     CA 4150   1.449   4.385  16.148  0.5963  0.3376 -0.2897
  143TYR     HA 4151   1.432   4.278  16.139 -1.5231  0.7109 -1.3534
  143TYR     CB 4152   1.569   4.399  16.241  0.1849 -0.1343  0.3146
  143TYR    HB1 4153   1.656   4.373  16.180 -0.5653 -0.2351 -0.7419
  143TYR    HB2 4154   1.587   4.503  16.265  0.5599 -0.6340  2.4570
  143TYR     CG 4155   1.569   4.321  16.371 -0.0643 -0.2503  0.2466
  143TYR    CD1 4156   1.496   4.377  16.477  0.1513  0.1040  0.2121
  143TYR    HD1 4157   1.439   4.469  16.468 -1.1003 -0.6262  0.3672
  143TYR    CE1 4158   1.491   4.313  16.601 -0.2311 -0.1982  0.0434
  143TYR    HE1 4159   1.433   4.351  16.684 -0.9063 -2.1423  0.5228
  143TYR     CZ 4160   1.557   4.189  16.616 -0.2812 -0.2317 -0.0125
  143TYR     OH 4161   1.545   4.115  16.729 -0.4030 -0.2160 -0.0152
  143TYR     HH 4162   1.501   4.170  16.794 -0.9633  1.0626 -1.4475
  143TYR    CE2 4163   1.629   4.135  16.507  0.0017  0.2026 -0.0432
  143TYR    HE2 4164   1.686   4.044  16.515 -0.6540 -0.1100  1.5143
  143TYR    CD2 4165   1.645   4.205  16.387  0.1345 -0.1904 -0.2542
  143TYR    HD2 4166   1.690   4.154  16.303  0.4760  0.4554 -0.4670
  143TYR      C 4167   1.324   4.458  16.196  0.4510 -0.2040  0.1678
  143TYR      O 4168   1.296   4.575  16.172 -0.6273 -0.4031  0.4277
  144GLY      N 4169   1.251   4.387  16.282  0.1149  0.0192  0.0675
  144GLY      H 4170   1.272   4.288  16.287 -0.0509 -0.1153 -1.4377
  144GLY     CA 4171   1.135   4.429  16.357 -0.2255 -0.4346 -0.1961
  144GLY    HA1 4172   1.105   4.361  16.437  0.5571  1.2276  1.6029
  144GLY    HA2 4173   1.168   4.520  16.408  2.5321 -0.4786 -1.7210
  144GLY      C 4174   1.013   4.462  16.272 -0.2926 -0.0117  0.0621
  144GLY      O 4175   1.017   4.442  16.151 -0.2219  0.1640  0.0345
  145GLN      N 4176   0.906   4.504  16.340  0.0764  0.1637  0.5371
  145GLN      H 4177   0.914   4.514  16.440 -0.3803  1.2399  0.4811
  145GLN     CA 4178   0.788   4.555  16.275  0.2360 -0.3463 -0.1601
  145GLN     HA 4179   0.753   4.479  16.205 -0.5453  1.0915 -1.3975
  145GLN     CB 4180   0.683   4.563  16.386  0.5878 -0.0992  0.1571
  145GLN    HB1 4181   0.593   4.613  16.351  0.0307 -1.3785 -0.3187
  145GLN    HB2 4182   0.722   4.623  16.467  0.1609  2.4602 -1.4234
  145GLN     CG 4183   0.632   4.426  16.430  0.3184 -0.0605 -0.0303
  145GLN    HG1 4184   0.705   4.353  16.466  0.1397 -0.3706 -0.2925
  145GLN    HG2 4185   0.596   4.377  16.339  2.3080 -0.2382 -0.7776
  145GLN     CD 4186   0.525   4.441  16.537 -0.1098 -0.2382 -0.4308
  145GLN    OE1 4187   0.406   4.448  16.506 -0.1147  0.2242 -0.3240
  145GLN    NE2 4188   0.554   4.444  16.667 -0.1524  0.1579 -0.4288
  145GLN   HE21 4189   0.647   4.424  16.699 -0.4836  1.8971  1.9213
  145GLN   HE22 4190   0.479   4.417  16.729  1.1087 -1.1983  0.5664
  145GLN      C 4191   0.816   4.689  16.206 -0.1776 -0.1981 -0.0433
  145GLN      O 4192   0.877   4.780  16.262 -0.0394 -0.0213 -0.4843
  146GLN      N 4193   0.765   4.715  16.086 -0.0202  0.1545 -0.0315
  146GLN      H 4194   0.800   4.802  16.047  3.4641 -0.5844  1.1144
  146GLN     CA 4195   0.695   4.630  15.992 -0.1478  0.4544 -0.2087
  146GLN     HA 4196   0.678   4.697  15.908  1.2443  0.1888 -0.7223
  146GLN     CB 4197   0.787   4.527  15.929 -0.5690  0.1265 -0.2930
  146GLN    HB1 4198   0.731   4.477  15.850 -1.7781  0.8813  0.0649
  146GLN    HB2 4199   0.822   4.456  16.005  1.8619 -1.6035 -2.8350
  146GLN     CG 4200   0.911   4.591  15.868 -0.0678 -0.2101  0.3607
  146GLN    HG1 4201   0.869   4.640  15.780 -0.6322 -0.4769  0.4773
  146GLN    HG2 4202   0.964   4.656  15.938 -0.2037  1.1264 -0.7495
  146GLN     CD 4203   1.014   4.494  15.809 -0.2315 -0.0450 -0.1977
  146GLN    OE1 4204   1.004   4.458  15.692 -0.5873  1.2386 -0.5895
  146GLN    NE2 4205   1.111   4.451  15.889 -0.4281  0.2815  0.2227
  146GLN   HE21 4206   1.167   4.376  15.851 -0.3583  1.4440 -2.1330
  146GLN   HE22 4207   1.129   4.485  15.983  0.9979  1.9186 -0.5836
  146GLN      C 4208   0.562   4.571  16.038 -0.2447  0.2066 -0.7998
  146GLN      O 4209   0.536   4.453  16.012 -0.0435  0.0017 -0.0972
  147GLN      N 4210   0.490   4.651  16.116 -0.2251 -0.5886  0.0494
  147GLN      H 4211   0.512   4.749  16.125 -2.8614  0.2580 -1.6071
  147GLN     CA 4212   0.364   4.611  16.176 -0.3654  0.0384  0.1734
  147GLN     HA 4213   0.381   4.513  16.221  1.8206  0.7925  1.1608
  147GLN     CB 4214   0.316   4.700  16.290 -0.2151  0.1980  0.1132
  147GLN    HB1 4215   0.240   4.640  16.341 -0.2265 -2.7643 -3.0726
  147GLN    HB2 4216   0.404   4.720  16.352  1.1245 -0.3481 -1.5607
  147GLN     CG 4217   0.253   4.832  16.246  0.1130  0.2947 -0.0616
  147GLN    HG1 4218   0.190   4.813  16.159  0.6213 -1.1677 -0.1356
  147GLN    HG2 4219   0.183   4.861  16.323 -1.1603 -1.6720 -0.4065
  147GLN     CD 4220   0.360   4.937  16.217  0.2813  0.0076 -0.4934
  147GLN    OE1 4221   0.479   4.907  16.214  0.1919 -0.5852  1.0500
  147GLN    NE2 4222   0.323   5.057  16.173 -0.1968 -0.0098 -0.1520
  147GLN   HE21 4223   0.392   5.096  16.111  1.4192 -1.0881  0.8978
  147GLN   HE22 4224   0.224   5.073  16.159  0.3520  1.4930 -3.1008
  147GLN      C 4225   0.260   4.578  16.070 -0.1996  0.5788 -0.1610
  147GLN      O 4226   0.268   4.614  15.953 -0.1323  0.0783 -0.3105
  148SER      N 4227   0.162   4.494  16.106 -0.2899  0.7284 -0.0530
  148SER      H 4228   0.157   4.457  16.200  0.1890  0.1302 -0.2532
  148SER     CA 4229   0.041   4.490  16.027  0.2530 -0.2649 -0.8676
  148SER     HA 4230   0.059   4.480  15.920  0.0340 -1.4825 -0.8028
  148SER     CB 4231  -0.053   4.377  16.069 -0.0756  0.4106  0.2879
  148SER    HB1 4232  -0.085   4.389  16.172  0.9293  2.8004  0.3769
  148SER    HB2 4233  -0.131   4.364  15.994 -1.0044  2.0310  0.9509
  148SER     OG 4234   0.032   4.264  16.059 -0.2480  0.3217 -0.2358
  148SER     HG 4235  -0.003   4.197  16.118 -0.7676  2.0514  1.5471
  148SER      C 4236  -0.039   4.617  16.052  0.8039 -0.0493 -0.1466
  148SER      O 4237  -0.058   4.659  16.166  0.4792 -0.2040 -0.1410
  149TYR      N 4238  -0.089   4.673  15.941  0.1257 -0.3667 -0.0111
  149TYR      H 4239  -0.071   4.627  15.853  2.4902  0.0371  0.1767
  149TYR     CA 4240  -0.186   4.781  15.944  0.2346 -0.2656 -0.1457
  149TYR     HA 4241  -0.247   4.762  16.032  2.2261 -0.1361  1.3176
  149TYR     CB 4242  -0.121   4.914  15.982 -0.0552 -0.3217  0.5649
  149TYR    HB1 4243  -0.060   4.909  16.072 -0.4387 -2.0998  0.7684
  149TYR    HB2 4244  -0.056   4.936  15.897 -0.0234 -1.2909  0.3244
  149TYR     CG 4245  -0.211   5.033  16.002 -0.4408 -0.4241 -0.4850
  149TYR    CD1 4246  -0.203   5.148  15.923 -0.5259  0.1607  0.3441
  149TYR    HD1 4247  -0.122   5.147  15.851 -0.1065  0.3083  0.8128
  149TYR    CE1 4248  -0.296   5.253  15.930  0.3115  0.9116  0.3046
  149TYR    HE1 4249  -0.291   5.328  15.852 -0.7799  0.2649 -0.4152
  149TYR     CZ 4250  -0.386   5.247  16.038 -0.1433 -0.0030 -0.1137
  149TYR     OH 4251  -0.484   5.341  16.052  0.1233  0.1729  0.5839
  149TYR     HH 4252  -0.545   5.305  16.117 -0.5789  1.3814  0.6174
  149TYR    CE2 4253  -0.400   5.132  16.119 -0.0143  0.1279  0.0956
  149TYR    HE2 4254  -0.474   5.121  16.196  1.4546  1.0280  1.6932
  149TYR    CD2 4255  -0.315   5.023  16.095 -0.3326 -0.0320 -0.3211
  149TYR    HD2 4256  -0.329   4.940  16.163  2.1220 -0.2373  0.0109
  149TYR      C 4257  -0.270   4.784  15.817  0.0108 -0.3798 -0.0003
  149TYR      O 4258  -0.219   4.787  15.705 -0.3983  0.5266 -0.1659
  150ASN      N 4259  -0.400   4.802  15.838 -0.0362 -0.4210 -0.2506
  150ASN      H 4260  -0.433   4.799  15.934  0.2640 -0.6696 -0.1521
  150ASN     CA 4261  -0.494   4.835  15.732 -0.2884  0.0252  0.1092
  150ASN     HA 4262  -0.440   4.827  15.638  0.2707 -0.6730  0.4762
  150ASN     CB 4263  -0.600   4.725  15.732  0.0425 -0.2948  0.1088
  150ASN    HB1 4264  -0.649   4.730  15.828  2.7337 -0.9882  1.6332
  150ASN    HB2 4265  -0.556   4.626  15.719  0.9062  0.0688  0.1788
  150ASN     CG 4266  -0.693   4.753  15.614  0.2087 -0.2286 -0.0093
  150ASN    OD1 4267  -0.668   4.824  15.517 -0.3079 -0.2388 -0.1514
  150ASN    ND2 4268  -0.803   4.678  15.602 -0.3668  0.4728  0.7911
  150ASN   HD21 4269  -0.826   4.607  15.670 -1.1952  2.4746  2.7735
  150ASN   HD22 4270  -0.848   4.684  15.512 -1.2101 -2.3982  0.9382
  150ASN      C 4271  -0.550   4.976  15.748  0.4021  0.2848  0.2927
  150ASN      O 4272  -0.636   4.987  15.835 -0.2247  0.2248 -0.3117
  151PRO      N 4273  -0.501   5.073  15.671 -0.1056  0.3816  0.0895
  151PRO     CD 4274  -0.399   5.059  15.570 -0.0220 -0.5565  0.2994
  151PRO    HD1 4275  -0.445   5.012  15.483  0.1837  1.9422 -1.2580
  151PRO    HD2 4276  -0.313   5.005  15.610  0.3961 -0.4428 -0.4232
  151PRO     CG 4277  -0.352   5.202  15.548 -0.3331 -0.4640  0.2330
  151PRO    HG1 4278  -0.266   5.205  15.615 -2.1967 -0.8117  2.7852
  151PRO    HG2 4279  -0.324   5.219  15.444 -2.0484 -1.8094 -0.5002
  151PRO     CB 4280  -0.468   5.293  15.590 -0.0042  0.1354 -0.1409
  151PRO    HB1 4281  -0.428   5.387  15.628 -0.5167  0.7889 -1.1669
  151PRO    HB2 4282  -0.519   5.319  15.497  2.5151  0.3418 -1.5772
  151PRO     CA 4283  -0.545   5.210  15.692  0.2222  0.4572  0.2925
  151PRO     HA 4284  -0.516   5.242  15.792  0.4143 -0.4603  0.5387
  151PRO      C 4285  -0.694   5.228  15.671  0.2881  0.1578 -0.4473
  151PRO      O 4286  -0.753   5.161  15.586 -0.0949  0.1360 -0.1711
  152PRO      N 4287  -0.755   5.330  15.731  0.3200 -0.1678  0.1506
  152PRO     CD 4288  -0.692   5.419  15.827  0.3044 -0.4221  0.3949
  152PRO    HD1 4289  -0.686   5.364  15.921  1.0015 -2.8431 -0.9766
  152PRO    HD2 4290  -0.589   5.441  15.800  0.3469 -0.1863  0.7420
  152PRO     CG 4291  -0.779   5.544  15.834  0.5480 -0.2386  0.1124
  152PRO    HG1 4292  -0.786   5.591  15.932 -1.5595 -1.3777  0.5455
  152PRO    HG2 4293  -0.740   5.611  15.757  0.3155  0.9900  1.0446
  152PRO     CB 4294  -0.913   5.492  15.784  0.5779 -0.1953 -0.0146
  152PRO    HB1 4295  -0.962   5.578  15.737  2.2976  0.2401 -1.1148
  152PRO    HB2 4296  -0.973   5.452  15.866 -1.2247  0.5824 -0.8962
  152PRO     CA 4297  -0.881   5.384  15.682  0.4652 -0.0998 -0.1521
  152PRO     HA 4298  -0.954   5.303  15.684  0.6806 -0.3136 -0.8830
  152PRO      C 4299  -0.872   5.428  15.537  0.0789 -0.0971 -0.1750
  152PRO      O 4300  -0.775   5.491  15.497 -0.2806  0.8097  0.3688
  153GLN      N 4301  -0.966   5.376  15.457 -0.1466  0.4209 -0.2488
  153GLN      H 4302  -1.033   5.310  15.495 -2.4619  2.3113 -0.7610
  153GLN     CA 4303  -0.978   5.393  15.313  0.0048  0.2302 -0.2844
  153GLN     HA 4304  -1.044   5.317  15.273  1.6926 -2.5969  1.9291
  153GLN     CB 4305  -1.049   5.526  15.289  0.3329  0.4341 -0.1370
  153GLN    HB1 4306  -0.983   5.611  15.311  1.8897 -0.4522 -1.1383
  153GLN    HB2 4307  -1.080   5.542  15.185  0.5468 -0.2455 -0.3080
  153GLN     CG 4308  -1.181   5.524  15.365  0.8098  0.4692  0.6982
  153GLN    HG1 4309  -1.159   5.528  15.472  0.5679  0.4062  0.7492
  153GLN    HG2 4310  -1.247   5.440  15.347 -1.7778  1.8954  2.7874
  153GLN     CD 4311  -1.268   5.646  15.340 -0.6365 -0.5465  0.6527
  153GLN    OE1 4312  -1.355   5.646  15.253  0.2479  0.7288 -0.2794
  153GLN    NE2 4313  -1.255   5.752  15.420  0.3673  0.3609 -0.6652
  153GLN   HE21 4314  -1.327   5.823  15.421 -0.3358 -0.3448 -0.0286
  153GLN   HE22 4315  -1.166   5.764  15.467 -0.2964 -1.4826  1.1580
  153GLN      C 4316  -0.841   5.382  15.247  0.0086 -0.1056 -0.2208
  153GLN      O 4317  -0.811   5.460  15.157 -0.1433 -0.1506 -0.3103
  154GLY      N 4318  -0.760   5.283  15.284  0.0706  0.0293  0.0122
  154GLY      H 4319  -0.805   5.206  15.332  1.9331 -2.2921 -1.7094
  154GLY     CA 4320  -0.633   5.248  15.225  0.2873 -0.1358  0.5674
  154GLY    HA1 4321  -0.558   5.243  15.304 -2.9439 -1.5489  3.7909
  154GLY    HA2 4322  -0.591   5.317  15.151 -1.4410 -0.9146 -1.2466
  154GLY      C 4323  -0.631   5.110  15.161 -0.2471  0.1406 -0.0583
  154GLY      O 4324  -0.736   5.049  15.139 -0.0914 -0.0712 -0.2233
  155TYR      N 4325  -0.510   5.056  15.150 -0.1553  0.2370  0.4625
  155TYR      H 4326  -0.432   5.114  15.179  0.5395  0.5099 -1.7486
  155TYR     CA 4327  -0.481   4.918  15.115  0.4261  0.4108  0.2410
  155TYR     HA 4328  -0.572   4.858  15.111  0.3833  0.0982  3.5438
  155TYR     CB 4329  -0.416   4.901  14.978  0.2991  0.3188  0.1914
  155TYR    HB1 4330  -0.320   4.953  14.981 -0.7437  2.3529 -0.1261
  155TYR    HB2 4331  -0.394   4.798  14.948  0.1825  0.2083  0.4880
  155TYR     CG 4332  -0.493   4.953  14.859  0.1599  0.0588  0.1682
  155TYR    CD1 4333  -0.470   5.082  14.809 -0.0068  0.0952  0.1867
  155TYR    HD1 4334  -0.388   5.140  14.848 -0.1983  0.7668 -0.3962
  155TYR    CE1 4335  -0.532   5.117  14.689  0.3238 -0.2005 -0.0727
  155TYR    HE1 4336  -0.503   5.209  14.639 -0.0011 -0.2545 -0.3692
  155TYR     CZ 4337  -0.632   5.041  14.625  0.1134  0.0126  0.0002
  155TYR     OH 4338  -0.699   5.082  14.513  0.1832 -0.0472 -0.0634
  155TYR     HH 4339  -0.660   5.157  14.468 -0.8234 -0.3311 -1.4719
  155TYR    CE2 4340  -0.661   4.917  14.685  0.4085  0.0041  0.1291
  155TYR    HE2 4341  -0.742   4.857  14.645  1.2511 -0.1905 -1.3302
  155TYR    CD2 4342  -0.595   4.876  14.802 -0.4350  0.4092  0.7593
  155TYR    HD2 4343  -0.633   4.786  14.848 -1.0101  0.2564  0.0039
  155TYR      C 4344  -0.399   4.859  15.228  0.6051  0.4308  0.1233
  155TYR      O 4345  -0.304   4.916  15.281  0.4452  0.7775  0.0404
  156GLY      N 4346  -0.427   4.733  15.264 -0.1344  0.6738  0.4142
  156GLY      H 4347  -0.496   4.680  15.212  1.7436 -1.5350  0.0256
  156GLY     CA 4348  -0.361   4.672  15.378  0.1674  0.2507  0.0145
  156GLY    HA1 4349  -0.422   4.597  15.428  0.8248  0.1488  0.6823
  156GLY    HA2 4350  -0.351   4.744  15.459  0.2641 -0.6776  0.8403
  156GLY      C 4351  -0.224   4.608  15.361  0.0174  0.0569 -0.4780
  156GLY      O 4352  -0.182   4.592  15.246 -0.0819  0.2866 -0.5482
  157GLN      N 4353  -0.158   4.575  15.472 -0.2432 -0.0712 -0.3621
  157GLN      H 4354  -0.199   4.608  15.558 -1.4114 -0.9819 -0.5398
  157GLN     CA 4355  -0.037   4.495  15.478 -0.3794 -0.2373  0.2885
  157GLN     HA 4356  -0.038   4.415  15.403 -3.0114  1.0615 -1.2636
  157GLN     CB 4357   0.086   4.583  15.460 -0.7169  0.2218  0.1922
  157GLN    HB1 4358   0.095   4.650  15.546 -0.2972  0.0142  0.3117
  157GLN    HB2 4359   0.175   4.521  15.469 -1.2927 -0.6550 -0.1125
  157GLN     CG 4360   0.093   4.670  15.335  0.2646 -0.2312 -0.0790
  157GLN    HG1 4361   0.094   4.605  15.248 -1.0175  1.8161 -1.7219
  157GLN    HG2 4362   0.011   4.742  15.343 -0.5830 -1.0763 -0.8316
  157GLN     CD 4363   0.224   4.747  15.341  0.2588 -0.2398  0.1935
  157GLN    OE1 4364   0.323   4.693  15.293 -0.0920 -0.1065 -0.7070
  157GLN    NE2 4365   0.219   4.876  15.375  0.0478 -0.0975 -0.3515
  157GLN   HE21 4366   0.136   4.925  15.404  1.1314  0.2843  2.4315
  157GLN   HE22 4367   0.303   4.933  15.379 -0.3595  0.4572  2.3232
  157GLN      C 4368  -0.029   4.427  15.613 -0.7344 -0.3388  0.2618
  157GLN      O 4369  -0.075   4.478  15.714  0.0551  0.8189  0.0646
  158GLN      N 4370   0.019   4.302  15.619  0.0868 -0.0544 -0.2644
  158GLN      H 4371   0.048   4.266  15.529 -0.5469  0.1699 -0.5626
  158GLN     CA 4372   0.034   4.216  15.734 -0.2732  0.0546 -0.1375
  158GLN     HA 4373   0.020   4.282  15.820 -0.4788  0.0000 -0.1290
  158GLN     CB 4374  -0.071   4.105  15.739 -0.2653  0.0523 -0.0058
  158GLN    HB1 4375  -0.051   4.042  15.825  4.4990 -0.5708 -1.2762
  158GLN    HB2 4376  -0.046   4.038  15.657  3.8038  0.4496  0.7145
  158GLN     CG 4377  -0.216   4.151  15.745 -0.2730  0.1263 -0.6038
  158GLN    HG1 4378  -0.247   4.207  15.657 -0.2208  2.1216  0.5687
  158GLN    HG2 4379  -0.223   4.204  15.840 -0.5951 -1.0045  0.0259
  158GLN     CD 4380  -0.312   4.033  15.754  0.4094 -0.3814  0.2032
  158GLN    OE1 4381  -0.374   4.003  15.652  0.4544  0.0776  0.0386
  158GLN    NE2 4382  -0.326   3.962  15.865 -0.4037 -0.1002  0.2833
  158GLN   HE21 4383  -0.278   3.994  15.948  0.6615 -1.8980  0.4142
  158GLN   HE22 4384  -0.401   3.893  15.866  0.6059 -1.2346 -0.1887
  158GLN      C 4385   0.175   4.158  15.743 -0.3512 -0.0653  0.3381
  158GLN      O 4386   0.239   4.126  15.644 -0.2224  0.4285  0.2572
  159ASN      N 4387   0.220   4.150  15.869  0.1272 -0.2928  0.1525
  159ASN      H 4388   0.159   4.182  15.943  0.6631 -1.9682  1.3813
  159ASN     CA 4389   0.351   4.111  15.917  0.4938  0.1262 -0.4716
  159ASN     HA 4390   0.426   4.156  15.853  1.3611  1.6782  1.5285
  159ASN     CB 4391   0.378   4.156  16.060  1.0024 -0.4064 -0.3926
  159ASN    HB1 4392   0.293   4.127  16.122  1.9148 -0.8538  0.6795
  159ASN    HB2 4393   0.386   4.265  16.065 -1.8812 -0.1320  0.2472
  159ASN     CG 4394   0.501   4.102  16.130  0.6180 -0.3159  0.3725
  159ASN    OD1 4395   0.509   4.009  16.210  0.3654 -0.7906 -0.1528
  159ASN    ND2 4396   0.614   4.165  16.094  0.5317 -0.2832  0.1591
  159ASN   HD21 4397   0.609   4.249  16.037 -0.7912  0.0836  0.7549
  159ASN   HD22 4398   0.699   4.135  16.138  0.9247 -0.3315 -0.6296
  159ASN      C 4399   0.357   3.959  15.919 -0.1922  0.0979  0.1081
  159ASN      O 4400   0.261   3.894  15.962 -0.0553  0.0503  0.3385
  160GLN      N 4401   0.466   3.901  15.867  0.0461  0.2827  0.3999
  160GLN      H 4402   0.527   3.973  15.831 -2.4047  1.9442 -0.7901
  160GLN     CA 4403   0.496   3.761  15.847 -0.3592  0.2506 -0.0230
  160GLN     HA 4404   0.570   3.750  15.767  0.4860 -1.2990  0.9073
  160GLN     CB 4405   0.573   3.703  15.966 -0.1772  0.1492 -0.1897
  160GLN    HB1 4406   0.655   3.772  15.987 -0.7252  0.4035  1.2217
  160GLN    HB2 4407   0.604   3.606  15.928 -0.0094  0.0029  0.3225
  160GLN     CG 4408   0.506   3.688  16.102  0.0587 -0.0873 -0.0991
  160GLN    HG1 4409   0.436   3.766  16.130 -1.1625 -1.5756  1.1956
  160GLN    HG2 4410   0.442   3.600  16.094 -0.3484  0.0709  1.1838
  160GLN     CD 4411   0.612   3.665  16.209 -0.2159  0.2640  0.2505
  160GLN    OE1 4412   0.658   3.554  16.235 -0.2118  0.3268  0.5202
  160GLN    NE2 4413   0.663   3.774  16.267 -0.0665  0.1999  0.2396
  160GLN   HE21 4414   0.730   3.771  16.342  2.4701  1.9884 -1.7966
  160GLN   HE22 4415   0.633   3.866  16.238 -0.8036  0.3202  1.3329
  160GLN      C 4416   0.376   3.680  15.801 -0.1194  0.1381 -0.4551
  160GLN      O 4417   0.347   3.568  15.844 -0.1314  0.4442  0.3517
  161TYR      N 4418   0.304   3.732  15.701  0.0482  0.0437 -0.6255
  161TYR      H 4419   0.324   3.821  15.658 -1.0738  1.9002  2.3829
  161TYR     CA 4420   0.176   3.679  15.656 -0.2080  0.0029  0.1376
  161TYR     HA 4421   0.134   3.627  15.742  0.1641 -1.3127 -0.4623
  161TYR     CB 4422   0.087   3.794  15.610 -0.1228  0.0247  0.0268
  161TYR    HB1 4423   0.135   3.860  15.538  0.3288  0.0493  0.3517
  161TYR    HB2 4424   0.089   3.859  15.697 -1.2210 -0.2434  0.2672
  161TYR     CG 4425  -0.052   3.755  15.564 -0.0325 -0.2247 -0.0429
  161TYR    CD1 4426  -0.072   3.726  15.429 -0.2388  0.0374 -0.0697
  161TYR    HD1 4427   0.010   3.722  15.359  0.2184 -0.0772  0.4717
  161TYR    CE1 4428  -0.201   3.687  15.389 -0.2338  0.1923 -0.2373
  161TYR    HE1 4429  -0.217   3.659  15.286  1.7953 -2.8419  0.1504
  161TYR     CZ 4430  -0.304   3.679  15.484  0.1056  0.2254  0.1347
  161TYR     OH 4431  -0.424   3.627  15.444  0.1348  0.4088 -0.1950
  161TYR     HH 4432  -0.480   3.609  15.520 -1.5650  2.4608 -0.8752
  161TYR    CE2 4433  -0.282   3.709  15.620 -0.3776  0.1548  0.2296
  161TYR    HE2 4434  -0.357   3.683  15.694  0.1317 -2.4579 -0.0509
  161TYR    CD2 4435  -0.157   3.760  15.657 -0.2698  0.3049 -0.3400
  161TYR    HD2 4436  -0.142   3.789  15.760  0.2098  0.0363 -0.3330
  161TYR      C 4437   0.199   3.575  15.547 -0.0616 -0.0439  0.2129
  161TYR      O 4438   0.286   3.600  15.464  0.3116 -0.0829  0.5887
  162ASN      N 4439   0.123   3.466  15.540 -0.2512  0.1186 -0.3098
  162ASN      H 4440   0.137   3.412  15.456  1.4045  0.9019 -0.5845
  162ASN     CA 4441   0.020   3.428  15.635  0.1285  0.0911  0.0977
  162ASN     HA 4442  -0.024   3.512  15.688  0.7675  1.6650 -1.7154
  162ASN     CB 4443  -0.101   3.381  15.555  0.2731  0.0504 -0.0979
  162ASN    HB1 4444  -0.134   3.468  15.497  1.4406  1.0761  0.7207
  162ASN    HB2 4445  -0.069   3.296  15.495 -0.2886 -0.3576  0.1842
  162ASN     CG 4446  -0.229   3.338  15.624  0.2763  0.1234 -0.0467
  162ASN    OD1 4447  -0.231   3.319  15.745  0.1575 -0.2845 -0.1108
  162ASN    ND2 4448  -0.334   3.319  15.544  0.5621 -0.0067 -0.3929
  162ASN   HD21 4449  -0.414   3.270  15.583  1.2050  0.6897  1.9585
  162ASN   HD22 4450  -0.330   3.334  15.444 -1.3295 -0.0855 -0.5229
  162ASN      C 4451   0.071   3.326  15.736  0.8441  0.0851 -0.2639
  162ASN      O 4452   0.078   3.210  15.698  0.4491  0.1046 -0.3922
  163SER      N 4453   0.112   3.364  15.857 -0.3859  0.3888  0.0652
  163SER      H 4454   0.134   3.459  15.883  1.6407 -0.1937  0.6553
  163SER     CA 4455   0.155   3.265  15.954 -0.0487  0.1837 -0.2941
  163SER     HA 4456   0.192   3.178  15.900  0.9260  0.2779  0.2010
  163SER     CB 4457   0.277   3.316  16.030  0.2292 -0.5659 -0.2298
  163SER    HB1 4458   0.284   3.265  16.126  0.3071  3.6024  2.2182
  163SER    HB2 4459   0.254   3.418  16.060  4.2462  0.4796 -0.2010
  163SER     OG 4460   0.395   3.311  15.952  0.8607  0.6613  0.6264
  163SER     HG 4461   0.376   3.369  15.878 -1.3279 -0.7543 -0.0006
  163SER      C 4462   0.044   3.224  16.049  0.0242  0.0012 -0.2873
  163SER    OC1 4463   0.018   3.102  16.059 -0.1554  0.0714  0.1486
  163SER    OC2 4464  -0.012   3.317  16.111 -0.3450 -0.3496 -0.0861
    1MET      N 4465  10.307  10.470   1.251 -0.3274 -0.1380 -0.2836
    1MET     H1 4466  10.305  10.491   1.350  2.0244 -1.7070  0.1729
    1MET     H2 4467  10.394  10.505   1.214 -0.1302  1.6172  1.6189
    1MET     H3 4468  10.230  10.518   1.206  0.2643  0.7839 -0.3272
    1MET     CA 4469  10.296  10.325   1.232  0.2022 -0.2353  0.1354
    1MET     HA 4470  10.208  10.290   1.287 -0.5071  3.2570  1.4467
    1MET     CB 4471  10.282  10.294   1.083  0.5952  0.1090  0.0279
    1MET    HB1 4472  10.365  10.348   1.036  2.0136 -1.4879  0.5791
    1MET    HB2 4473  10.189  10.336   1.046  2.4052  2.8609 -1.7716
    1MET     CG 4474  10.294  10.147   1.043  0.8781  0.0210  0.4225
    1MET    HG1 4475  10.386  10.107   1.086  0.6632  0.2109  1.0666
    1MET    HG2 4476  10.215  10.087   1.088  2.0576 -0.7868  1.4613
    1MET     SD 4477  10.309  10.138   0.863 -0.1201 -0.1350  0.3423
    1MET     CE 4478  10.157  10.223   0.813 -0.0643 -0.0523  0.3102
    1MET    HE1 4479  10.154  10.215   0.705  2.9451 -0.6312  0.1876
    1MET    HE2 4480  10.158  10.330   0.830  0.1549 -0.2666  1.8460
    1MET    HE3 4481  10.078  10.175   0.872  2.2043 -0.5618  3.1430
    1MET      C 4482  10.424  10.258   1.281  0.0674 -0.3664  0.3144
    1MET      O 4483  10.534  10.302   1.251  0.0108 -0.1118  0.4776
    2ALA      N 4484  10.412  10.139   1.339 -0.6930 -0.3077  0.2894
    2ALA      H 4485  10.321  10.097   1.354 -0.7531 -0.4531 -0.4757
    2ALA     CA 4486  10.518  10.049   1.381 -0.3829 -0.2648 -0.4024
    2ALA     HA 4487  10.599  10.109   1.423 -1.0529 -0.1571  0.7589
    2ALA     CB 4488  10.457   9.956   1.485 -0.0786 -0.6183 -0.5381
    2ALA    HB1 4489  10.450   9.997   1.585 -0.2917  0.1703 -0.8671
    2ALA    HB2 4490  10.527   9.874   1.504 -0.3232 -0.8157 -0.4899
    2ALA    HB3 4491  10.375   9.892   1.451  0.0555 -0.8390 -0.4443
    2ALA      C 4492  10.583   9.968   1.269  0.1617 -0.1477 -0.1762
    2ALA      O 4493  10.524   9.926   1.170  0.2574 -0.2543 -0.1873
    3SER      N 4494  10.711   9.942   1.294  0.0267 -0.8019 -0.1430
    3SER      H 4495  10.741   9.961   1.388 -0.9704 -0.7644  0.1739
    3SER     CA 4496  10.801   9.864   1.211  0.2499 -0.1623 -0.5160
    3SER     HA 4497  10.899   9.887   1.251 -0.9790  4.3617  0.4966
    3SER     CB 4498  10.774   9.714   1.219  0.9124 -0.2701 -0.2440
    3SER    HB1 4499  10.867   9.663   1.197  1.3147  0.3805 -0.0527
    3SER    HB2 4500  10.695   9.699   1.145  1.4945  0.0011 -0.9270
    3SER     OG 4501  10.748   9.666   1.349  0.0432  0.0389 -0.2916
    3SER     HG 4502  10.812   9.605   1.387 -2.9530 -2.4054  1.2152
    3SER      C 4503  10.818   9.911   1.067 -0.0696  0.3379 -0.3935
    3SER      O 4504  10.821   9.832   0.972  0.1395  0.2585 -0.3207
    4ASN      N 4505  10.823  10.044   1.060 -0.5044  0.3500 -0.5087
    4ASN      H 4506  10.806  10.087   1.150  1.7860  1.1792 -0.4339
    4ASN     CA 4507  10.807  10.126   0.942  0.1710  0.0005 -0.8455
    4ASN     HA 4508  10.801  10.059   0.855 -1.7929 -0.3665 -0.4700
    4ASN     CB 4509  10.670  10.192   0.950  0.0984 -0.2193 -0.2331
    4ASN    HB1 4510  10.588  10.120   0.961 -0.5681  0.6484  0.7090
    4ASN    HB2 4511  10.667  10.263   1.033 -0.0531 -1.3866  0.7877
    4ASN     CG 4512  10.643  10.273   0.824 -0.6649  0.3245  0.2722
    4ASN    OD1 4513  10.649  10.396   0.827  0.5185  0.2996 -0.3828
    4ASN    ND2 4514  10.613  10.204   0.714  0.9751 -0.1631  0.1086
    4ASN   HD21 4515  10.567  10.260   0.644 -1.7014 -0.8405  1.2188
    4ASN   HD22 4516  10.597  10.105   0.726  0.5316 -0.0941  0.0867
    4ASN      C 4517  10.929  10.216   0.933  0.4943 -0.3062  0.3087
    4ASN      O 4518  10.961  10.241   0.817  0.7188  0.0024  0.4361
    5ASP      N 4519  10.984  10.265   1.045  0.3617  0.0757  0.2064
    5ASP      H 4520  10.961  10.234   1.138  0.1493 -0.0401  0.1176
    5ASP     CA 4521  11.082  10.372   1.040 -0.0044  0.3966 -0.3155
    5ASP     HA 4522  11.145  10.362   0.952  0.6764 -0.6027  0.2616
    5ASP     CB 4523  10.998  10.498   1.023 -0.1927  0.2830 -0.2292
    5ASP    HB1 4524  10.924  10.508   1.102  1.3680 -1.5293  1.5677
    5ASP    HB2 4525  10.952  10.490   0.924  1.1527  0.4829 -0.8907
    5ASP     CG 4526  11.072  10.631   1.017  0.3203  0.0150  0.0692
    5ASP    OD1 4527  11.059  10.714   1.111  0.3879 -0.1142  0.1916
    5ASP    OD2 4528  11.153  10.649   0.924 -0.3441  0.9439 -0.3535
    5ASP      C 4529  11.176  10.370   1.159 -0.0614 -0.1362 -0.2748
    5ASP      O 4530  11.137  10.350   1.274  0.3055 -0.2815 -0.1741
    6TYR      N 4531  11.302  10.398   1.122 -0.1715  0.3915 -0.2674
    6TYR      H 4532  11.330  10.409   1.026  0.0402 -1.3287 -0.4366
    6TYR     CA 4533  11.413  10.373   1.211 -0.0948  0.0484 -0.4587
    6TYR     HA 4534  11.383  10.397   1.313 -1.9423  1.3423 -1.2623
    6TYR     CB 4535  11.468  10.230   1.207  0.3854  0.2129  0.0370
    6TYR    HB1 4536  11.513  10.214   1.109  1.6840 -0.4002  0.7267
    6TYR    HB2 4537  11.387  10.162   1.235 -0.8061  1.4318 -0.2894
    6TYR     CG 4538  11.578  10.204   1.306 -0.0048 -0.1976  0.3712
    6TYR    CD1 4539  11.711  10.215   1.262 -0.1108  0.3079  0.1706
    6TYR    HD1 4540  11.726  10.249   1.161  1.9663  1.7707  0.9096
    6TYR    CE1 4541  11.815  10.173   1.346  0.0488 -0.2385 -0.2919
    6TYR    HE1 4542  11.915  10.202   1.318 -0.2460  0.2473 -0.8657
    6TYR     CZ 4543  11.792  10.137   1.480  0.4965 -0.1272 -0.1840
    6TYR     OH 4544  11.882  10.100   1.576  0.2547 -0.2291  0.0052
    6TYR     HH 4545  11.972  10.118   1.549 -0.5005  0.8379 -1.9914
    6TYR    CE2 4546  11.658  10.124   1.522  0.3706  0.4134 -0.4044
    6TYR    HE2 4547  11.626  10.087   1.619 -0.1599  2.4367  0.2403
    6TYR    CD2 4548  11.553  10.155   1.435 -0.4053 -0.4550  0.1965
    6TYR    HD2 4549  11.452  10.137   1.468 -1.1521  2.0870 -0.5074
    6TYR      C 4550  11.530  10.467   1.181 -0.0474 -0.0303 -0.5182
    6TYR      O 4551  11.571  10.471   1.066  0.5126 -0.1982 -0.3285
    7THR      N 4552  11.567  10.549   1.280 -0.2590 -0.4959 -0.0428
    7THR      H 4553  11.527  10.534   1.371  0.6808 -1.3894  0.2474
    7THR     CA 4554  11.682  10.635   1.259 -0.1084 -0.6034  0.3338
    7THR     HA 4555  11.749  10.598   1.181  1.4352 -1.6775  2.0977
    7THR     CB 4556  11.633  10.775   1.222  0.0814 -0.5049  0.4504
    7THR     HB 4557  11.588  10.823   1.309 -0.5119 -0.9041  0.3727
    7THR    CG2 4558  11.742  10.872   1.178  0.3586 -0.9899  0.0521
    7THR   HG21 4559  11.703  10.973   1.165 -0.8749 -1.3483  0.7402
    7THR   HG22 4560  11.801  10.835   1.095  2.0288  0.2512  0.6404
    7THR   HG23 4561  11.809  10.879   1.264 -0.3516  2.1674  0.4797
    7THR    OG1 4562  11.543  10.770   1.113  0.2566 -0.1988  0.2940
    7THR    HG1 4563  11.465  10.741   1.161 -1.0713  0.2008 -1.5283
    7THR      C 4564  11.765  10.644   1.386  0.0955 -0.1639  0.1713
    7THR      O 4565  11.710  10.673   1.492 -0.1797 -0.4781  0.1178
    8GLN      N 4566  11.896  10.618   1.378  0.2919  0.9108 -0.2994
    8GLN      H 4567  11.937  10.599   1.288 -0.1801 -0.8372 -0.1832
    8GLN     CA 4568  11.977  10.586   1.494 -0.1837  0.0232 -0.2025
    8GLN     HA 4569  11.917  10.544   1.575 -0.9608 -0.2761 -0.9129
    8GLN     CB 4570  12.045  10.454   1.459 -0.1029 -0.0065  0.0633
    8GLN    HB1 4571  12.092  10.468   1.362 -0.4392 -0.6397 -0.2000
    8GLN    HB2 4572  11.966  10.378   1.451  0.0211 -0.0853 -0.4671
    8GLN     CG 4573  12.144  10.400   1.562  0.1964 -0.0518 -0.2450
    8GLN    HG1 4574  12.090  10.380   1.655  1.3622  0.1712  0.5015
    8GLN    HG2 4575  12.218  10.474   1.590 -2.1891  2.8301 -1.0257
    8GLN     CD 4576  12.197  10.267   1.510  0.3830 -0.2079  0.3297
    8GLN    OE1 4577  12.126  10.168   1.498 -0.1409  0.1822  0.1749
    8GLN    NE2 4578  12.324  10.257   1.470  0.1721 -0.1002 -0.3861
    8GLN   HE21 4579  12.386  10.336   1.473  0.1723 -0.1365  0.8685
    8GLN   HE22 4580  12.352  10.162   1.447  0.8315 -0.2208  0.8163
    8GLN      C 4581  12.072  10.698   1.534 -0.1963  0.0307 -0.1950
    8GLN      O 4582  12.101  10.790   1.459 -0.2332  0.3597  0.1906
    9GLN      N 4583  12.116  10.702   1.660  0.2722  0.1277 -0.3604
    9GLN      H 4584  12.103  10.625   1.724 -0.0724 -1.5637 -2.3472
    9GLN     CA 4585  12.194  10.812   1.712 -0.4761  0.0909  0.8856
    9GLN     HA 4586  12.149  10.902   1.670 -0.6242 -0.4517 -0.1385
    9GLN     CB 4587  12.192  10.812   1.865 -0.1089 -0.4064  0.8921
    9GLN    HB1 4588  12.278  10.871   1.898  0.4930 -0.6607 -0.1638
    9GLN    HB2 4589  12.207  10.711   1.904  2.9453  0.3719  2.0095
    9GLN     CG 4590  12.066  10.883   1.913 -0.1920 -0.1331  0.2869
    9GLN    HG1 4591  11.977  10.836   1.872  0.8381  1.4014 -4.1755
    9GLN    HG2 4592  12.068  10.983   1.869  1.5762  0.3766  1.3920
    9GLN     CD 4593  12.054  10.912   2.062  0.6019 -0.1653  0.3644
    9GLN    OE1 4594  12.024  10.822   2.140  0.3863 -0.1554  0.2954
    9GLN    NE2 4595  12.096  11.029   2.112  0.0304  0.0430  0.3729
    9GLN   HE21 4596  12.089  11.053   2.209  1.4448 -1.1184  0.8016
    9GLN   HE22 4597  12.142  11.094   2.049 -2.3967  2.5168  0.9750
    9GLN      C 4598  12.338  10.800   1.665 -0.4768  0.0379  0.8972
    9GLN      O 4599  12.393  10.691   1.647  0.1422  0.5383 -0.4071
   10ALA      N 4600  12.403  10.915   1.644 -0.1797 -0.3103 -0.1616
   10ALA      H 4601  12.349  11.000   1.657 -1.3933 -0.9540 -0.7447
   10ALA     CA 4602  12.544  10.933   1.620 -0.2505  0.2587 -0.1821
   10ALA     HA 4603  12.577  10.871   1.536 -1.1390 -0.7175  0.1694
   10ALA     CB 4604  12.577  11.079   1.592  0.0624  0.2550  0.1644
   10ALA    HB1 4605  12.510  11.125   1.520  1.9790 -1.5836 -3.0483
   10ALA    HB2 4606  12.565  11.142   1.680  0.5151 -0.2023  0.5572
   10ALA    HB3 4607  12.680  11.095   1.562  1.0200 -0.2820  2.8375
   10ALA      C 4608  12.629  10.880   1.735 -0.2797  0.1544 -0.2081
   10ALA      O 4609  12.581  10.885   1.848  0.1875 -0.2194  0.0097
   11THR      N 4610  12.748  10.833   1.698 -0.4739 -0.3871 -0.1578
   11THR      H 4611  12.773  10.846   1.601 -1.4138  1.5459 -0.1990
   11THR     CA 4612  12.838  10.764   1.789 -0.3784  0.1165  0.1341
   11THR     HA 4613  12.843  10.812   1.887 -0.0167  0.3409  0.0064
   11THR     CB 4614  12.788  10.622   1.812 -0.2442 -0.0401 -0.5238
   11THR     HB 4615  12.684  10.627   1.842 -0.3272 -2.0585 -0.3290
   11THR    CG2 4616  12.798  10.528   1.692  1.0272 -0.0041 -0.4599
   11THR   HG21 4617  12.897  10.487   1.671  0.8334 -0.6876 -0.0727
   11THR   HG22 4618  12.723  10.454   1.718 -1.2208  2.2563 -0.1775
   11THR   HG23 4619  12.755  10.578   1.605 -1.2734 -3.4975 -1.5722
   11THR    OG1 4620  12.856  10.552   1.913 -0.5776  0.3913  0.0016
   11THR    HG1 4621  12.797  10.479   1.932 -1.0145  0.5923 -0.5599
   11THR      C 4622  12.978  10.772   1.730 -0.2318 -0.2955  0.4275
   11THR      O 4623  12.993  10.761   1.609  0.2137 -0.1122  0.4636
   12GLN      N 4624  13.076  10.787   1.820 -0.1892 -0.2687  0.3765
   12GLN      H 4625  13.052  10.786   1.918  0.4312  2.6736  0.6609
   12GLN     CA 4626  13.216  10.794   1.783 -0.2842  0.0970  0.0804
   12GLN     HA 4627  13.222  10.777   1.676 -2.6731 -1.5345  0.1288
   12GLN     CB 4628  13.272  10.929   1.827 -0.6300  0.0916  0.5407
   12GLN    HB1 4629  13.376  10.935   1.797 -1.0510  1.5507 -0.7684
   12GLN    HB2 4630  13.212  11.003   1.774 -1.7877 -1.0803  0.1883
   12GLN     CG 4631  13.264  10.958   1.977 -0.4064 -0.5692  0.6816
   12GLN    HG1 4632  13.354  10.904   2.005 -0.9344 -2.0730 -0.3501
   12GLN    HG2 4633  13.183  10.907   2.030  0.6656 -0.3017  2.7022
   12GLN     CD 4634  13.263  11.107   2.007  0.9355 -0.4304  0.1172
   12GLN    OE1 4635  13.234  11.191   1.922 -0.1110  0.0011  0.8715
   12GLN    NE2 4636  13.281  11.147   2.133  0.4491  0.3178 -0.0475
   12GLN   HE21 4637  13.273  11.245   2.158  0.0616  0.4735 -0.7581
   12GLN   HE22 4638  13.311  11.076   2.198 -0.7521 -0.5160 -0.3692
   12GLN      C 4639  13.294  10.686   1.856 -0.3705  0.1801  0.2988
   12GLN      O 4640  13.241  10.621   1.945  0.2533 -0.0750  0.4917
   13SER      N 4641  13.416  10.652   1.813 -0.8375 -0.3791 -0.6363
   13SER      H 4642  13.438  10.674   1.717 -0.1289  0.8447 -0.2284
   13SER     CA 4643  13.492  10.550   1.883 -0.4071  0.5564  0.2958
   13SER     HA 4644  13.426  10.465   1.898  0.3528  0.2811  2.3813
   13SER     CB 4645  13.611  10.504   1.800 -0.8780 -0.6413  0.2659
   13SER    HB1 4646  13.688  10.580   1.787 -1.2176 -0.5601 -1.5039
   13SER    HB2 4647  13.673  10.429   1.849 -0.0715 -0.4403 -0.4228
   13SER     OG 4648  13.572  10.460   1.672 -0.1233  0.2767 -0.2959
   13SER     HG 4649  13.477  10.445   1.663 -0.0725  0.4477 -1.1626
   13SER      C 4650  13.540  10.588   2.023 -0.1992  0.3862  0.2706
   13SER      O 4651  13.558  10.706   2.049  0.0390  0.4601 -0.2214
   14TYR      N 4652  13.562  10.488   2.108  0.2717  0.3440  0.1005
   14TYR      H 4653  13.547  10.393   2.075  0.9292  1.0567 -2.4560
   14TYR     CA 4654  13.622  10.510   2.238  0.0172  0.0494  0.2700
   14TYR     HA 4655  13.665  10.610   2.249 -1.5029  0.8167 -0.4712
   14TYR     CB 4656  13.517  10.492   2.348  0.2591 -0.2963  0.4444
   14TYR    HB1 4657  13.459  10.400   2.341 -0.9754  0.4969 -0.0989
   14TYR    HB2 4658  13.566  10.498   2.445 -0.9739  0.7770  1.0303
   14TYR     CG 4659  13.418  10.605   2.354  0.5083 -0.0250 -0.4302
   14TYR    CD1 4660  13.447  10.719   2.430  0.0532 -0.0999 -0.1382
   14TYR    HD1 4661  13.536  10.712   2.491  0.8673 -0.3047 -1.2959
   14TYR    CE1 4662  13.366  10.832   2.428 -0.0107 -0.1333  0.5645
   14TYR    HE1 4663  13.398  10.925   2.473 -0.9195  1.9345 -2.7704
   14TYR     CZ 4664  13.247  10.832   2.352  0.6152  0.1364 -0.4205
   14TYR     OH 4665  13.160  10.936   2.361  0.4058 -0.0773  0.0280
   14TYR     HH 4666  13.077  10.920   2.315 -0.5889  0.4908  1.5193
   14TYR    CE2 4667  13.208  10.711   2.291  0.0654  0.2745 -0.3442
   14TYR    HE2 4668  13.120  10.710   2.229  1.0986 -1.7207 -1.8967
   14TYR    CD2 4669  13.296  10.602   2.285 -0.1241  0.0547  0.6723
   14TYR    HD2 4670  13.268  10.523   2.218 -0.0889  0.3080  0.3540
   14TYR      C 4671  13.743  10.423   2.269  0.1459  0.2020  0.1979
   14TYR      O 4672  13.754  10.310   2.221 -0.1429  0.5039 -0.6002
   15GLY      N 4673  13.834  10.480   2.348  0.5132  0.2459 -0.2522
   15GLY      H 4674  13.823  10.579   2.367 -0.8018  0.1819 -0.6239
   15GLY     CA 4675  13.940  10.413   2.420 -0.2727 -0.1189  0.5925
   15GLY    HA1 4676  13.911  10.314   2.456  1.2378 -0.7719  0.1106
   15GLY    HA2 4677  13.960  10.468   2.512 -1.2094 -0.7924  1.2108
   15GLY      C 4678  14.065  10.394   2.334 -0.5265  0.2159  0.1453
   15GLY      O 4679  14.085  10.459   2.232  0.2155 -0.3551 -0.0806
   16ALA      N 4680  14.152  10.310   2.391 -0.0362  0.1193 -0.7274
   16ALA      H 4681  14.127  10.286   2.486 -1.2807  0.3085 -0.9890
   16ALA     CA 4682  14.269  10.254   2.327  0.1179 -0.3319 -0.0673
   16ALA     HA 4683  14.311  10.332   2.263  0.9023 -0.0594  0.7621
   16ALA     CB 4684  14.376  10.227   2.432  0.2238 -0.8302 -0.3004
   16ALA    HB1 4685  14.475  10.243   2.390  0.4368 -0.4109  0.3447
   16ALA    HB2 4686  14.373  10.126   2.472 -0.7652 -1.1648 -1.1686
   16ALA    HB3 4687  14.362  10.293   2.517  1.2582 -0.1352 -0.6391
   16ALA      C 4688  14.234  10.136   2.237 -0.0336 -0.3954  0.0776
   16ALA      O 4689  14.123  10.082   2.245 -0.1159 -0.2151  0.1748
   17TYR      N 4690  14.330  10.093   2.156 -0.1533 -0.3165 -0.1074
   17TYR      H 4691  14.421  10.136   2.156  0.0297 -0.6859  1.0891
   17TYR     CA 4692  14.320   9.965   2.088 -0.0761 -0.2869 -0.1743
   17TYR     HA 4693  14.227   9.980   2.034 -0.7767  1.7078  1.4537
   17TYR     CB 4694  14.441   9.941   1.999 -0.1935  0.7108 -0.6203
   17TYR    HB1 4695  14.533   9.920   2.053  0.8905  0.4429 -2.4723
   17TYR    HB2 4696  14.460  10.029   1.938 -3.2194  2.9095  1.3842
   17TYR     CG 4697  14.427   9.837   1.890 -0.5806 -0.0082  0.1001
   17TYR    CD1 4698  14.352   9.872   1.777 -0.2655 -0.3418 -0.2142
   17TYR    HD1 4699  14.308   9.969   1.761 -0.8339 -0.9439 -2.8582
   17TYR    CE1 4700  14.330   9.776   1.676 -0.0944 -0.0046 -0.5733
   17TYR    HE1 4701  14.261   9.793   1.595  1.2103  0.0546 -1.7041
   17TYR     CZ 4702  14.394   9.651   1.685 -0.2505 -0.0506 -0.0530
   17TYR     OH 4703  14.369   9.560   1.587  0.2987 -0.5293  0.2448
   17TYR     HH 4704  14.435   9.491   1.595  0.8518 -0.0000  0.3640
   17TYR    CE2 4705  14.484   9.621   1.789 -0.0479  0.0610 -0.1942
   17TYR    HE2 4706  14.538   9.528   1.803  3.5050  1.7492 -1.5111
   17TYR    CD2 4707  14.494   9.714   1.893 -0.9563 -0.2142  0.1531
   17TYR    HD2 4708  14.562   9.693   1.974  0.0464 -0.8594 -0.8343
   17TYR      C 4709  14.301   9.853   2.189 -0.4449 -0.0322  0.0444
   17TYR      O 4710  14.345   9.859   2.303 -0.5570  0.4526  0.0622
   18PRO      N 4711  14.236   9.744   2.146  0.1760 -0.4408  0.1127
   18PRO     CD 4712  14.178   9.718   2.016  0.8434 -0.2259 -0.2335
   18PRO    HD1 4713  14.243   9.652   1.958 -0.4481 -1.1227 -0.7165
   18PRO    HD2 4714  14.161   9.809   1.958 -1.5344  0.1276  0.8796
   18PRO     CG 4715  14.040   9.659   2.045  0.6428  0.3002 -0.1091
   18PRO    HG1 4716  13.967   9.739   2.058  0.1724 -0.0871 -0.3808
   18PRO    HG2 4717  14.005   9.596   1.964  2.2259  1.8472 -2.1304
   18PRO     CB 4718  14.062   9.591   2.180 -0.0907  0.4413  0.0873
   18PRO    HB1 4719  14.062   9.482   2.179 -1.0151  0.4252  0.6131
   18PRO    HB2 4720  13.988   9.606   2.258  0.1816  1.1229  0.2187
   18PRO     CA 4721  14.196   9.638   2.236  0.1794 -0.3941  0.1696
   18PRO     HA 4722  14.185   9.682   2.335  0.6520  0.0272  0.0413
   18PRO      C 4723  14.300   9.528   2.239  0.5023 -0.1015 -0.2088
   18PRO      O 4724  14.367   9.496   2.141  0.9191 -0.3151  0.1412
   19THR      N 4725  14.312   9.463   2.355  0.0362 -0.1019 -0.1587
   19THR      H 4726  14.240   9.483   2.422  0.9551 -1.7641  1.4171
   19THR     CA 4727  14.421   9.379   2.401 -0.1238 -0.1362  0.1611
   19THR     HA 4728  14.517   9.418   2.368 -0.6159 -0.1484 -1.3592
   19THR     CB 4729  14.416   9.368   2.553  0.0355 -0.0391  0.1734
   19THR     HB 4730  14.479   9.287   2.589 -3.2863 -2.0301  2.0123
   19THR    CG2 4731  14.464   9.502   2.608  0.0723 -0.0499  0.1702
   19THR   HG21 4732  14.552   9.527   2.550 -1.1620 -0.0987 -1.8269
   19THR   HG22 4733  14.481   9.488   2.715 -0.6245 -1.3955  0.1269
   19THR   HG23 4734  14.385   9.577   2.597  0.5178  0.5053  0.7126
   19THR    OG1 4735  14.285   9.349   2.601 -0.1151  0.1388 -0.1631
   19THR    HG1 4736  14.279   9.254   2.605  0.1707  0.1484  0.6759
   19THR      C 4737  14.418   9.235   2.350  0.8084  0.0027 -0.3078
   19THR      O 4738  14.523   9.173   2.339  1.1336  0.4972 -0.0341
   20GLN      N 4739  14.307   9.177   2.305  0.6566 -0.4605  0.6297
   20GLN      H 4740  14.222   9.232   2.315 -0.1748 -0.9538 -2.5703
   20GLN     CA 4741  14.282   9.044   2.254  0.0397 -0.1124 -0.0164
   20GLN     HA 4742  14.357   8.978   2.299 -0.2246  0.3032  1.0754
   20GLN     CB 4743  14.149   8.987   2.303 -0.0140  0.0404  0.0134
   20GLN    HB1 4744  14.120   8.912   2.229  0.6243 -1.2434  1.0502
   20GLN    HB2 4745  14.074   9.066   2.297  1.7346  1.7582 -0.2933
   20GLN     CG 4746  14.147   8.933   2.445 -0.3257 -0.1463 -0.0588
   20GLN    HG1 4747  14.233   8.868   2.462 -0.7216 -0.0281  2.8836
   20GLN    HG2 4748  14.054   8.877   2.455 -0.8326  0.4268 -1.3450
   20GLN     CD 4749  14.150   9.037   2.557  0.0007  0.2046 -0.3878
   20GLN    OE1 4750  14.252   9.096   2.592 -0.1733  0.2561  0.0332
   20GLN    NE2 4751  14.033   9.063   2.615  0.2288  0.1144  0.1164
   20GLN   HE21 4752  14.026   9.126   2.694 -1.2210  0.5099 -0.2845
   20GLN   HE22 4753  13.950   9.019   2.578 -0.2210  2.2797 -1.6906
   20GLN      C 4754  14.303   9.036   2.104 -0.2960  0.1437 -0.0766
   20GLN      O 4755  14.354   8.934   2.060  0.1286  0.4029 -0.1906
   21PRO      N 4756  14.263   9.136   2.025  0.2314  0.3280 -0.1129
   21PRO     CD 4757  14.152   9.225   2.054 -0.0181 -0.1589  0.4265
   21PRO    HD1 4758  14.065   9.172   2.093 -0.3726  0.5997  0.6687
   21PRO    HD2 4759  14.181   9.298   2.129 -1.4442  0.7180  0.1607
   21PRO     CG 4760  14.109   9.282   1.919 -0.2415 -0.3455  0.4171
   21PRO    HG1 4761  14.061   9.379   1.920  0.1420 -0.0332 -2.7418
   21PRO    HG2 4762  14.049   9.203   1.874 -0.8244 -0.4163  1.2898
   21PRO     CB 4763  14.241   9.284   1.842 -0.2196  0.7723  0.4770
   21PRO    HB1 4764  14.223   9.296   1.735 -1.9446  0.5686  0.7137
   21PRO    HB2 4765  14.303   9.369   1.873 -0.5937  1.0115  0.5753
   21PRO     CA 4766  14.305   9.153   1.887 -0.5054  0.3493 -0.3385
   21PRO     HA 4767  14.268   9.066   1.832  2.6350 -0.2965 -1.6445
   21PRO      C 4768  14.454   9.169   1.862 -0.4078 -0.1676 -0.0967
   21PRO      O 4769  14.539   9.214   1.939 -0.1600 -0.1047 -0.4076
   22GLY      N 4770  14.495   9.129   1.741  0.3733 -0.1899  0.1697
   22GLY      H 4771  14.422   9.122   1.672  2.4336  0.6203 -2.2672
   22GLY     CA 4772  14.627   9.155   1.688  0.3292 -0.1892  0.0607
   22GLY    HA1 4773  14.637   9.080   1.610 -0.0608 -1.4056  1.1471
   22GLY    HA2 4774  14.704   9.131   1.761 -1.0345 -1.3472  1.1801
   22GLY      C 4775  14.647   9.295   1.630  0.4112  0.1257  0.8391
   22GLY      O 4776  14.550   9.367   1.608  0.4549 -0.2424 -0.6839
   23GLN      N 4777  14.770   9.327   1.590  0.2009  0.3278  0.3401
   23GLN      H 4778  14.839   9.256   1.610 -1.4887 -1.4379  0.2306
   23GLN     CA 4779  14.815   9.457   1.544  0.4597  0.2296  0.3141
   23GLN     HA 4780  14.766   9.490   1.452  3.3143  1.6123 -0.8260
   23GLN     CB 4781  14.963   9.444   1.507  0.4088 -0.3786  0.3072
   23GLN    HB1 4782  14.975   9.351   1.452  0.2944 -1.1158  1.5108
   23GLN    HB2 4783  15.013   9.434   1.603 -0.0268  3.5405  1.1292
   23GLN     CG 4784  15.028   9.568   1.446 -0.0846 -0.2942 -0.0610
   23GLN    HG1 4785  15.045   9.648   1.519  0.4738 -0.2570 -0.2233
   23GLN    HG2 4786  14.959   9.601   1.368 -3.0251 -0.4645  2.2740
   23GLN     CD 4787  15.163   9.538   1.383  0.1099  0.0930  0.1664
   23GLN    OE1 4788  15.266   9.575   1.439 -0.0898 -0.4723  0.9158
   23GLN    NE2 4789  15.168   9.481   1.262 -0.8504  0.4617 -0.0582
   23GLN   HE21 4790  15.261   9.465   1.225 -0.1897 -0.4761  1.8493
   23GLN   HE22 4791  15.086   9.462   1.207  0.4874  0.4067 -2.1287
   23GLN      C 4792  14.793   9.565   1.649  1.0958  0.1480  0.5373
   23GLN      O 4793  14.836   9.546   1.763  0.2068 -0.7996  0.7321
   24GLY      N 4794  14.739   9.678   1.602 -0.0248 -0.4671  0.3013
   24GLY      H 4795  14.703   9.667   1.509 -1.1533 -1.8510  0.8604
   24GLY     CA 4796  14.755   9.808   1.663  0.1825 -0.1601 -0.3978
   24GLY    HA1 4797  14.737   9.792   1.769 -0.4651 -0.3765 -0.5366
   24GLY    HA2 4798  14.674   9.878   1.641 -0.5192 -0.4679  1.0478
   24GLY      C 4799  14.894   9.867   1.647 -0.0525  0.5765  0.1893
   24GLY      O 4800  14.967   9.859   1.745  0.7779  0.4343 -0.4249
   25TYR      N 4801  14.926   9.934   1.535  0.6529 -0.1935 -0.0807
   25TYR      H 4802  14.851   9.953   1.470 -1.0928 -0.3829  1.7406
   25TYR     CA 4803  15.055   9.995   1.515  0.3289  0.5861  0.1736
   25TYR     HA 4804  15.138   9.925   1.530  2.6369  3.1192  0.1870
   25TYR     CB 4805  15.065  10.049   1.373 -0.0816  0.4640  0.0961
   25TYR    HB1 4806  15.152  10.115   1.369  1.1610 -1.1489 -0.7394
   25TYR    HB2 4807  14.981  10.117   1.360 -0.6060  0.1628  1.6915
   25TYR     CG 4808  15.077   9.946   1.264  0.7343  1.0317 -0.3664
   25TYR    CD1 4809  15.178   9.850   1.276  0.1660  0.4566 -0.1681
   25TYR    HD1 4810  15.241   9.829   1.361  1.0162 -1.9789 -1.3011
   25TYR    CE1 4811  15.214   9.766   1.170 -0.0731  0.0009  0.1078
   25TYR    HE1 4812  15.295   9.694   1.179 -0.4372 -0.2232  2.0080
   25TYR     CZ 4813  15.129   9.764   1.058 -0.0697  0.0520  0.1044
   25TYR     OH 4814  15.157   9.672   0.960  0.3844 -0.0428  0.3196
   25TYR     HH 4815  15.219   9.604   0.987 -1.2584 -1.1132  1.6280
   25TYR    CE2 4816  15.025   9.857   1.043 -0.4559 -0.3252  0.4397
   25TYR    HE2 4817  14.971   9.863   0.949 -1.7291 -0.1568  1.1601
   25TYR    CD2 4818  15.001   9.948   1.146  0.0839  0.2862  0.0327
   25TYR    HD2 4819  14.922  10.021   1.130 -1.7827 -1.1816  1.9531
   25TYR      C 4820  15.067  10.105   1.621 -0.1393  0.7859  0.0207
   25TYR      O 4821  14.986  10.197   1.623 -0.3708  0.5907 -0.2571
   26SER      N 4822  15.170  10.106   1.706 -0.3659  0.1325  0.3110
   26SER      H 4823  15.243  10.037   1.701 -1.1580 -0.8122  1.1314
   26SER     CA 4824  15.178  10.202   1.815 -0.0665  0.2353  0.1989
   26SER     HA 4825  15.080  10.229   1.856  0.0130 -1.2256  1.4295
   26SER     CB 4826  15.236  10.139   1.941 -0.2179 -0.2766  0.0182
   26SER    HB1 4827  15.239  10.217   2.018 -1.0965  0.2779 -0.4850
   26SER    HB2 4828  15.332  10.090   1.923 -0.4785 -1.2751  1.2224
   26SER     OG 4829  15.147  10.048   2.001 -0.1803  0.0395  0.5566
   26SER     HG 4830  15.196   9.994   2.064 -0.9657 -0.9856  0.3142
   26SER      C 4831  15.253  10.327   1.773 -0.2174  0.1748 -0.2659
   26SER      O 4832  15.363  10.301   1.726 -0.2814 -0.0759 -0.2754
   27GLN      N 4833  15.200  10.448   1.796 -0.2446  0.2618 -0.7674
   27GLN      H 4834  15.106  10.450   1.835 -0.5180  0.5713 -1.4265
   27GLN     CA 4835  15.263  10.574   1.763  0.2791  0.2128  0.0102
   27GLN     HA 4836  15.364  10.552   1.732 -0.0206 -2.3953  0.6614
   27GLN     CB 4837  15.184  10.635   1.647 -0.0036  0.0226  0.0985
   27GLN    HB1 4838  15.224  10.735   1.628 -2.0871  1.0902  1.0263
   27GLN    HB2 4839  15.089  10.655   1.697 -0.5017 -0.3170 -0.7093
   27GLN     CG 4840  15.153  10.557   1.520 -0.2636 -0.0150  0.1836
   27GLN    HG1 4841  15.122  10.455   1.539 -0.4767  0.0152 -0.0120
   27GLN    HG2 4842  15.247  10.561   1.465 -0.4915  0.5543 -0.1771
   27GLN     CD 4843  15.049  10.625   1.432 -0.5953 -0.6004  0.1218
   27GLN    OE1 4844  14.976  10.717   1.468  0.3703  0.3665 -0.3377
   27GLN    NE2 4845  15.053  10.599   1.301  0.0957 -0.3357  0.0839
   27GLN   HE21 4846  15.102  10.516   1.273  1.2147  0.7955 -1.5073
   27GLN   HE22 4847  14.992  10.645   1.234  0.8571  0.3406 -0.1635
   27GLN      C 4848  15.271  10.676   1.876  0.2776  0.6975 -0.4226
   27GLN      O 4849  15.173  10.706   1.944  0.6299 -0.6682  0.7591
   28GLN      N 4850  15.390  10.731   1.898  0.3423  0.7280 -0.8311
   28GLN      H 4851  15.470  10.695   1.848 -0.8309 -0.9539 -1.5769
   28GLN     CA 4852  15.422  10.805   2.019  0.5335  0.1313 -0.5083
   28GLN     HA 4853  15.371  10.759   2.104  1.3630 -0.4997 -0.3461
   28GLN     CB 4854  15.570  10.798   2.051  0.3743  0.2690  0.2695
   28GLN    HB1 4855  15.584  10.825   2.156 -2.4668  0.4777  0.6620
   28GLN    HB2 4856  15.608  10.697   2.036  1.9921  0.5694  1.8695
   28GLN     CG 4857  15.664  10.886   1.968 -0.2350  0.4458 -0.2370
   28GLN    HG1 4858  15.619  10.984   1.951  1.2550  1.0741 -0.7051
   28GLN    HG2 4859  15.754  10.892   2.030  0.1680 -2.9035 -0.3106
   28GLN     CD 4860  15.697  10.831   1.830  0.1635  0.2186 -0.0539
   28GLN    OE1 4861  15.635  10.743   1.770  0.4388  0.0396 -0.0757
   28GLN    NE2 4862  15.793  10.895   1.763  0.0662 -0.0116 -0.4172
   28GLN   HE21 4863  15.824  10.983   1.802 -0.1163  0.0675 -0.4497
   28GLN   HE22 4864  15.832  10.868   1.674  0.5745  4.1856 -1.6489
   28GLN      C 4865  15.366  10.947   2.014  0.3855  0.0942  0.0071
   28GLN      O 4866  15.324  10.985   1.905  0.8944 -0.2049 -0.2968
   29SER      N 4867  15.374  11.026   2.121  0.0042  0.3354 -0.1376
   29SER      H 4868  15.401  10.983   2.208  0.7558  0.9569 -0.0496
   29SER     CA 4869  15.326  11.162   2.111 -0.1198  0.3033  0.0235
   29SER     HA 4870  15.235  11.162   2.052  0.1151  0.7074 -0.3444
   29SER     CB 4871  15.292  11.213   2.251  0.0283  0.0216  0.1634
   29SER    HB1 4872  15.375  11.200   2.321  1.2268  3.6682 -0.3761
   29SER    HB2 4873  15.272  11.319   2.239  0.1997 -0.2751 -4.6179
   29SER     OG 4874  15.180  11.154   2.314  0.0933 -0.0785  0.1862
   29SER     HG 4875  15.140  11.091   2.254 -0.0775  0.5710 -0.3977
   29SER      C 4876  15.431  11.250   2.045  0.1202 -0.0110 -0.0192
   29SER      O 4877  15.551  11.221   2.049  0.1589  0.1051 -0.3168
   30SER      N 4878  15.390  11.356   1.975  0.1970 -0.3739 -0.6113
   30SER      H 4879  15.291  11.372   1.963  0.4768  1.9193 -0.2843
   30SER     CA 4880  15.473  11.466   1.930  0.2909  0.0167  0.4873
   30SER     HA 4881  15.554  11.471   2.003  1.2223 -1.1844 -0.4096
   30SER     CB 4882  15.538  11.455   1.792  0.2413  0.0141  0.4641
   30SER    HB1 4883  15.608  11.537   1.775  0.8273 -0.4073  0.8159
   30SER    HB2 4884  15.457  11.452   1.720 -0.7532 -1.1747  1.5986
   30SER     OG 4885  15.610  11.334   1.787  0.5259  0.2014 -0.0245
   30SER     HG 4886  15.547  11.266   1.812  1.7637 -0.6456  0.8506
   30SER      C 4887  15.391  11.594   1.927  0.2890  0.0057 -1.0496
   30SER      O 4888  15.269  11.588   1.916  0.1687 -0.9519  0.5329
   31GLN      N 4889  15.458  11.707   1.952 -0.1179 -0.0607  0.4634
   31GLN      H 4890  15.558  11.695   1.956 -0.3149 -3.9812 -1.5475
   31GLN     CA 4891  15.396  11.838   1.946 -0.3257 -0.1881 -0.2537
   31GLN     HA 4892  15.304  11.832   2.004 -1.1799 -3.7436 -1.7184
   31GLN     CB 4893  15.487  11.946   2.005 -0.3554  0.0829 -0.6936
   31GLN    HB1 4894  15.433  12.039   1.989 -0.2730  0.0072 -1.4325
   31GLN    HB2 4895  15.507  11.918   2.109  0.9462 -1.3878 -1.3000
   31GLN     CG 4896  15.622  11.958   1.935 -0.0039 -0.0597 -0.0457
   31GLN    HG1 4897  15.632  11.982   1.829  0.7497 -1.3685 -0.2850
   31GLN    HG2 4898  15.685  11.870   1.949  1.2515  0.7596 -0.3241
   31GLN     CD 4899  15.706  12.057   2.016  0.0930 -0.2884  0.1338
   31GLN    OE1 4900  15.775  12.017   2.110  0.2093  0.0240  0.1796
   31GLN    NE2 4901  15.695  12.187   1.989 -0.1011 -0.4211 -0.4330
   31GLN   HE21 4902  15.627  12.220   1.922  0.4589  4.1366  0.9138
   31GLN   HE22 4903  15.745  12.246   2.053 -0.3429 -0.4145 -0.2469
   31GLN      C 4904  15.363  11.881   1.803 -0.0481  0.3774 -0.1515
   31GLN      O 4905  15.444  11.866   1.713 -0.0409  0.3793 -0.1451
   32PRO      N 4906  15.243  11.937   1.787 -0.2841 -0.1559 -0.2647
   32PRO     CD 4907  15.130  11.928   1.877  0.0220  0.3572  0.1761
   32PRO    HD1 4908  15.146  11.992   1.964  0.6233 -1.4462  1.4339
   32PRO    HD2 4909  15.110  11.829   1.917  0.5917  0.6261  1.1536
   32PRO     CG 4910  15.004  11.974   1.804  0.1935  0.2569 -0.1839
   32PRO    HG1 4911  14.955  12.065   1.839  0.7804  0.3748  0.3369
   32PRO    HG2 4912  14.928  11.897   1.811 -1.1279  1.5226 -0.0535
   32PRO     CB 4913  15.051  11.995   1.660  0.1513 -0.5788 -0.3217
   32PRO    HB1 4914  15.023  11.916   1.590 -0.2215  0.4694 -1.3724
   32PRO    HB2 4915  15.015  12.094   1.633 -1.0621 -1.1932 -1.0289
   32PRO     CA 4916  15.203  12.009   1.668  0.0298  0.6060  0.0826
   32PRO     HA 4917  15.245  11.956   1.583 -0.1955  0.5315  0.0178
   32PRO      C 4918  15.256  12.152   1.669 -0.1651  0.6831 -0.4328
   32PRO      O 4919  15.223  12.225   1.762 -0.0766  0.1107  0.0567
   33TYR      N 4920  15.322  12.199   1.563  0.2687 -0.2130 -0.5683
   33TYR      H 4921  15.315  12.142   1.480 -1.7246  1.0703 -1.3304
   33TYR     CA 4922  15.369  12.336   1.557 -0.1219 -0.0603 -0.2164
   33TYR     HA 4923  15.397  12.379   1.653  1.4701  1.1296 -1.1633
   33TYR     CB 4924  15.500  12.328   1.478  0.0832 -0.1058  0.1275
   33TYR    HB1 4925  15.483  12.274   1.385 -0.1343 -1.2769  0.8336
   33TYR    HB2 4926  15.531  12.429   1.454 -0.2530 -0.5798 -2.5393
   33TYR     CG 4927  15.610  12.251   1.547 -0.0619 -0.1582  0.3035
   33TYR    CD1 4928  15.635  12.118   1.512  0.0486  0.0739 -0.5387
   33TYR    HD1 4929  15.573  12.069   1.439 -1.8135  1.8742 -0.2555
   33TYR    CE1 4930  15.740  12.044   1.569  0.2658  0.4567 -0.4345
   33TYR    HE1 4931  15.760  11.946   1.529 -0.5836  0.4705 -0.9238
   33TYR     CZ 4932  15.819  12.110   1.665  0.0036 -0.0077  0.1104
   33TYR     OH 4933  15.928  12.047   1.718  0.0269  0.0042  0.0764
   33TYR     HH 4934  15.974  12.104   1.780  0.5750  0.9588 -1.1422
   33TYR    CE2 4935  15.796  12.244   1.702 -0.1248 -0.1482  0.5495
   33TYR    HE2 4936  15.852  12.291   1.781  0.2679  1.2202 -0.4944
   33TYR    CD2 4937  15.688  12.314   1.645 -0.2164 -0.3097  0.5247
   33TYR    HD2 4938  15.671  12.418   1.668  1.6849  0.0486  0.5413
   33TYR      C 4939  15.280  12.437   1.486  0.1340  0.1544 -0.2346
   33TYR      O 4940  15.199  12.398   1.402  0.2128 -0.6664  0.0591
   34GLY      N 4941  15.290  12.566   1.518  0.2884  0.0981 -0.0536
   34GLY      H 4942  15.356  12.594   1.589 -0.6646 -2.2211  1.9120
   34GLY     CA 4943  15.233  12.674   1.440 -0.3820 -0.4008 -0.2665
   34GLY    HA1 4944  15.284  12.764   1.472  2.4363 -2.3706  1.1935
   34GLY    HA2 4945  15.255  12.679   1.333 -0.3060  1.9963 -0.1852
   34GLY      C 4946  15.083  12.693   1.451 -0.2588  0.3644  0.1347
   34GLY      O 4947  15.013  12.621   1.521 -0.0800  0.2732  0.2193
   35GLN      N 4948  15.029  12.786   1.371  0.0573  0.3300 -0.1227
   35GLN      H 4949  15.092  12.829   1.306 -1.1386  0.4682 -1.2407
   35GLN     CA 4950  14.892  12.835   1.377  0.0053  0.1651  0.0712
   35GLN     HA 4951  14.863  12.870   1.476  1.5647  1.4628  0.1075
   35GLN     CB 4952  14.873  12.957   1.288 -0.2025  0.1017  0.0287
   35GLN    HB1 4953  14.894  12.931   1.184 -0.4714 -0.2672  0.0636
   35GLN    HB2 4954  14.768  12.985   1.278 -0.1786 -0.2928 -1.6364
   35GLN     CG 4955  14.956  13.075   1.339 -0.1096  0.0039  0.1039
   35GLN    HG1 4956  14.932  13.088   1.444 -0.3183  2.8683 -0.2225
   35GLN    HG2 4957  15.062  13.050   1.337 -0.1937 -0.5511  1.5838
   35GLN     CD 4958  14.931  13.200   1.256  0.7567  0.5471  0.6437
   35GLN    OE1 4959  14.842  13.273   1.300 -0.2636 -0.5422  0.4368
   35GLN    NE2 4960  14.994  13.221   1.140  0.0626  0.0727  0.1636
   35GLN   HE21 4961  15.072  13.159   1.120 -0.9039 -1.1024 -0.0304
   35GLN   HE22 4962  14.975  13.293   1.072  0.5822 -0.3755 -0.4751
   35GLN      C 4963  14.802  12.725   1.324 -0.0449  0.3723 -0.2773
   35GLN      O 4964  14.852  12.641   1.249 -0.0448  0.0946  0.0322
   36GLN      N 4965  14.678  12.724   1.373  0.1630  0.2232  0.2441
   36GLN      H 4966  14.641  12.803   1.424  0.2605  0.6520 -0.3479
   36GLN     CA 4967  14.586  12.612   1.378  0.4402 -0.0069  0.1627
   36GLN     HA 4968  14.632  12.523   1.334 -0.1540 -0.1468 -0.1952
   36GLN     CB 4969  14.553  12.573   1.522  0.0647 -0.0312  0.0709
   36GLN    HB1 4970  14.492  12.484   1.508 -1.2668  1.1001 -1.8607
   36GLN    HB2 4971  14.506  12.654   1.578  0.0417 -0.8830  1.3158
   36GLN     CG 4972  14.680  12.530   1.595  0.3740  0.0193 -0.4313
   36GLN    HG1 4973  14.751  12.611   1.612  1.0230 -0.5683 -0.3385
   36GLN    HG2 4974  14.733  12.455   1.536  1.2486 -0.5748  1.0700
   36GLN     CD 4975  14.648  12.461   1.727 -0.6476  0.7013 -0.3127
   36GLN    OE1 4976  14.599  12.348   1.728  0.4853  0.2017 -0.2081
   36GLN    NE2 4977  14.656  12.532   1.840 -0.0455 -0.0944  0.1520
   36GLN   HE21 4978  14.679  12.630   1.842  0.4195 -0.1863 -0.3377
   36GLN   HE22 4979  14.614  12.484   1.918 -0.6084  1.5317  0.8887
   36GLN      C 4980  14.459  12.640   1.298  0.8404  0.3539 -0.3571
   36GLN      O 4981  14.421  12.754   1.275 -0.4129  0.1109  0.4351
   37SER      N 4982  14.393  12.533   1.253 -0.6695  0.8882  0.5198
   37SER      H 4983  14.434  12.442   1.265  0.4211  1.2610 -0.1830
   37SER     CA 4984  14.270  12.540   1.177 -0.3442  0.6769 -0.0336
   37SER     HA 4985  14.224  12.639   1.183 -0.6271  0.4684  4.9753
   37SER     CB 4986  14.301  12.523   1.028  0.5066  0.0665  0.2077
   37SER    HB1 4987  14.207  12.545   0.977  0.5640  2.2449  0.9111
   37SER    HB2 4988  14.342  12.425   1.005  1.1020  0.1368  0.9151
   37SER     OG 4989  14.399  12.615   0.985  0.2216  0.1587 -0.2521
   37SER     HG 4990  14.480  12.583   1.024  0.5509  0.5544 -0.6108
   37SER      C 4991  14.169  12.432   1.212  0.1562  0.2436  0.0806
   37SER      O 4992  14.209  12.335   1.275 -0.2883 -0.1118 -0.1803
   38TYR      N 4993  14.040  12.448   1.181  0.2455  0.3562 -0.2382
   38TYR      H 4994  14.004  12.541   1.171  0.3877  0.8481  2.9545
   38TYR     CA 4995  13.935  12.351   1.208 -0.1200  0.6996 -0.4293
   38TYR     HA 4996  13.967  12.290   1.292  0.3441  1.0646 -0.3396
   38TYR     CB 4997  13.809  12.429   1.245 -0.1509  0.0751  0.8000
   38TYR    HB1 4998  13.765  12.469   1.154 -0.6609 -1.2480  0.4304
   38TYR    HB2 4999  13.845  12.512   1.306  1.6686 -1.0753  1.3892
   38TYR     CG 5000  13.689  12.355   1.301 -0.4064 -0.1171  0.0129
   38TYR    CD1 5001  13.653  12.388   1.432 -0.2360  0.2770 -0.0390
   38TYR    HD1 5002  13.720  12.448   1.492  1.0348 -0.3830 -0.7424
   38TYR    CE1 5003  13.536  12.339   1.491  0.0033 -0.2101  0.0361
   38TYR    HE1 5004  13.505  12.366   1.591 -1.9165 -1.3145 -0.2212
   38TYR     CZ 5005  13.446  12.271   1.407  0.0972 -0.4094  0.0969
   38TYR     OH 5006  13.324  12.249   1.464  0.0154 -0.2375 -0.0112
   38TYR     HH 5007  13.307  12.297   1.545 -1.3592 -0.4769 -0.1418
   38TYR    CE2 5008  13.487  12.231   1.279 -0.4599  0.6054 -0.4097
   38TYR    HE2 5009  13.416  12.191   1.207  1.9238 -0.5264 -2.3168
   38TYR    CD2 5010  13.600  12.287   1.218 -0.0161 -0.1995 -0.3443
   38TYR    HD2 5011  13.609  12.263   1.113 -2.7348 -1.7282 -0.3291
   38TYR      C 5012  13.906  12.255   1.093  0.3325 -0.0990  0.1155
   38TYR      O 5013  13.887  12.288   0.976  0.1361  0.0827  0.1968
   39SER      N 5014  13.892  12.128   1.129  0.0463 -0.2005 -0.3467
   39SER      H 5015  13.891  12.110   1.229 -1.3559 -1.1964 -0.5031
   39SER     CA 5016  13.862  12.013   1.045  0.2554 -0.3104 -0.2713
   39SER     HA 5017  13.906  12.030   0.947  0.3028  0.5844 -0.1103
   39SER     CB 5018  13.938  11.889   1.091  0.2452 -0.3059 -0.2419
   39SER    HB1 5019  13.892  11.804   1.042  2.0690 -0.8203 -1.1766
   39SER    HB2 5020  13.920  11.871   1.197  1.8315  0.7347  0.2608
   39SER     OG 5021  14.077  11.884   1.065  0.2493  0.2775 -0.3482
   39SER     HG 5022  14.083  11.873   0.970  0.9660 -1.8531 -0.1201
   39SER      C 5023  13.710  12.008   1.033  0.2147 -0.2039  0.1498
   39SER      O 5024  13.633  12.014   1.127  0.2418  0.1664  0.1514
   40GLY      N 5025  13.651  11.999   0.913 -0.0964  0.2134  0.2721
   40GLY      H 5026  13.707  12.015   0.830 -1.5793 -1.2704 -1.0709
   40GLY     CA 5027  13.508  11.998   0.889 -0.1796  0.3663  0.7298
   40GLY    HA1 5028  13.462  11.933   0.963 -0.2346 -1.6323 -0.9444
   40GLY    HA2 5029  13.489  11.955   0.790  1.1268  0.4700  0.4114
   40GLY      C 5030  13.436  12.131   0.901 -0.2297  0.4229 -0.1375
   40GLY      O 5031  13.499  12.236   0.887  0.4255  0.1435  0.6647
   41TYR      N 5032  13.305  12.120   0.926 -0.1966 -0.0408 -0.1664
   41TYR      H 5033  13.262  12.028   0.933 -0.6219  0.1438 -0.3603
   41TYR     CA 5034  13.211  12.229   0.918 -0.1316  0.0215 -0.0887
   41TYR     HA 5035  13.266  12.312   0.875 -0.5250  0.6597  0.6188
   41TYR     CB 5036  13.098  12.201   0.819 -0.3238  0.0032  0.1318
   41TYR    HB1 5037  13.139  12.164   0.725  0.7446  1.5627 -0.0657
   41TYR    HB2 5038  13.038  12.125   0.867  1.6020 -1.0948  0.9055
   41TYR     CG 5039  13.016  12.320   0.776 -0.1775  0.0305 -0.0772
   41TYR    CD1 5040  13.075  12.418   0.695 -0.4284  0.2704  0.0264
   41TYR    HD1 5041  13.172  12.397   0.652 -0.8302 -2.4219  0.2398
   41TYR    CE1 5042  13.016  12.543   0.676 -0.4703  0.1587 -0.6273
   41TYR    HE1 5043  13.060  12.610   0.603  1.4171 -0.1063  0.1953
   41TYR     CZ 5044  12.890  12.565   0.734 -0.2404 -0.1483  0.0077
   41TYR     OH 5045  12.832  12.689   0.721 -0.4105 -0.2411 -0.1259
   41TYR     HH 5046  12.889  12.753   0.677 -2.2622  0.6385 -1.3915
   41TYR    CE2 5047  12.820  12.463   0.801 -0.0983 -0.2536 -0.0053
   41TYR    HE2 5048  12.725  12.482   0.848  1.3081 -0.1032  3.0513
   41TYR    CD2 5049  12.883  12.339   0.817 -0.0718 -0.1929  0.3704
   41TYR    HD2 5050  12.825  12.263   0.867 -0.5553  0.4088  0.7364
   41TYR      C 5051  13.163  12.275   1.055  0.0293  0.2636 -0.1144
   41TYR      O 5052  13.156  12.193   1.146  0.0063  0.0703 -0.2889
   42SER      N 5053  13.130  12.405   1.058  0.1339  0.2964 -0.3564
   42SER      H 5054  13.144  12.464   0.977 -2.0327  1.2187 -0.1336
   42SER     CA 5055  13.090  12.480   1.175 -0.2729  0.2922 -0.4914
   42SER     HA 5056  13.040  12.417   1.249 -0.0930  0.6355 -0.0714
   42SER     CB 5057  13.213  12.538   1.244 -0.4233 -0.4035  0.3811
   42SER    HB1 5058  13.273  12.459   1.288  0.7402  0.5440  0.5566
   42SER    HB2 5059  13.275  12.590   1.171 -0.0419 -0.5896  0.5732
   42SER     OG 5060  13.175  12.613   1.358 -0.0311  0.4490 -0.0421
   42SER     HG 5061  13.258  12.634   1.401  1.1449 -1.2017 -1.3718
   42SER      C 5062  12.993  12.593   1.143 -0.3074  0.4154  0.0357
   42SER      O 5063  12.997  12.648   1.033  0.0396 -0.0591 -0.1906
   43GLN      N 5064  12.910  12.637   1.238 -0.1805  0.1511  0.2684
   43GLN      H 5065  12.920  12.596   1.330  0.2708  0.7199  0.4788
   43GLN     CA 5066  12.830  12.757   1.226  0.1107  0.3347  0.1453
   43GLN     HA 5067  12.807  12.769   1.120  0.3739  0.2783  0.0823
   43GLN     CB 5068  12.700  12.739   1.304 -0.3213 -0.3035 -0.6968
   43GLN    HB1 5069  12.648  12.835   1.307 -1.5195 -0.9557  0.1450
   43GLN    HB2 5070  12.718  12.699   1.404  0.7915 -1.4292 -1.3191
   43GLN     CG 5071  12.610  12.637   1.235 -0.6359 -0.3342 -0.2458
   43GLN    HG1 5072  12.679  12.553   1.224  0.9078  1.1950 -3.2594
   43GLN    HG2 5073  12.522  12.607   1.292 -0.0891  1.0748  1.4237
   43GLN     CD 5074  12.557  12.662   1.095 -0.2947  0.0631 -0.3049
   43GLN    OE1 5075  12.546  12.775   1.048  0.1180 -0.0367 -0.6586
   43GLN    NE2 5076  12.520  12.561   1.015 -0.1094 -0.1533 -0.1198
   43GLN   HE21 5077  12.471  12.573   0.928  1.2396  0.4103 -0.8299
   43GLN   HE22 5078  12.545  12.469   1.049  1.2705  1.2654  3.1325
   43GLN      C 5079  12.904  12.884   1.261  0.6780  0.1123 -0.2354
   43GLN      O 5080  12.844  12.990   1.281  0.6397  0.1505 -0.5513
   44SER      N 5081  13.036  12.871   1.281  0.5326 -0.3044  0.4801
   44SER      H 5082  13.072  12.777   1.273 -0.4855 -0.8657  1.9530
   44SER     CA 5083  13.128  12.982   1.289 -0.0411  0.2150  0.0053
   44SER     HA 5084  13.087  13.072   1.245 -1.9967 -1.3870 -1.6494
   44SER     CB 5085  13.143  13.011   1.438  0.2120  0.1152  0.0010
   44SER    HB1 5086  13.045  13.035   1.479 -0.2156 -2.4972  0.6674
   44SER    HB2 5087  13.160  12.918   1.492 -1.1032 -0.2753 -0.2251
   44SER     OG 5088  13.244  13.107   1.458  0.4255 -0.0698 -0.1980
   44SER     HG 5089  13.205  13.161   1.526  1.7677 -0.1711  0.6919
   44SER      C 5090  13.263  12.948   1.227 -0.0648  0.2013 -0.0387
   44SER      O 5091  13.303  12.834   1.204  0.4175  0.4005 -0.1879
   45THR      N 5092  13.343  13.050   1.196  0.4080 -0.0362  0.4018
   45THR      H 5093  13.297  13.139   1.205  1.9983  0.7847  0.7658
   45THR     CA 5094  13.483  13.035   1.161  0.4023  0.1654  0.2936
   45THR     HA 5095  13.514  12.934   1.134  0.8821  0.6832 -1.2095
   45THR     CB 5096  13.502  13.121   1.036  0.2042 -0.3148 -0.0688
   45THR     HB 5097  13.611  13.124   1.023  0.3003 -0.2371  0.6694
   45THR    CG2 5098  13.442  13.070   0.906  0.5041 -0.7189 -0.0515
   45THR   HG21 5099  13.476  12.967   0.893  0.5705 -0.9746  1.8947
   45THR   HG22 5100  13.465  13.136   0.822  1.9036  0.6211  1.3126
   45THR   HG23 5101  13.334  13.072   0.899  0.5692 -0.2805 -1.3559
   45THR    OG1 5102  13.455  13.253   1.051  0.6320 -0.1702  0.0381
   45THR    HG1 5103  13.422  13.260   1.141 -0.0432 -0.8632 -0.1434
   45THR      C 5104  13.573  13.070   1.280  0.0256 -0.0096  0.6302
   45THR      O 5105  13.545  13.168   1.348 -0.5046  0.7496 -0.6318
   46ASP      N 5106  13.678  12.991   1.304  0.5173  0.3401 -0.3115
   46ASP      H 5107  13.693  12.907   1.250  1.2037  0.8079 -0.8611
   46ASP     CA 5108  13.775  13.008   1.409  0.0375 -0.3884  0.2642
   46ASP     HA 5109  13.786  13.115   1.429 -0.9275 -0.2542  0.0942
   46ASP     CB 5110  13.713  12.949   1.535 -0.7000  0.4832  0.3163
   46ASP    HB1 5111  13.617  12.998   1.551 -1.2274 -0.3765 -0.1094
   46ASP    HB2 5112  13.699  12.843   1.514  1.9200  0.2501 -0.5831
   46ASP     CG 5113  13.801  12.968   1.657 -0.3033 -0.0095  0.1104
   46ASP    OD1 5114  13.847  13.081   1.681 -0.4770  0.1977 -0.5244
   46ASP    OD2 5115  13.815  12.874   1.739  0.4620 -0.3964 -0.4570
   46ASP      C 5116  13.915  12.952   1.385  0.1666  0.1216 -0.1911
   46ASP      O 5117  13.923  12.844   1.325 -0.5886  0.0586 -0.1937
   47THR      N 5118  14.022  13.010   1.438 -0.0215  0.1656  0.1450
   47THR      H 5119  13.997  13.104   1.464 -2.4783 -0.5788  0.7134
   47THR     CA 5120  14.161  12.970   1.422  0.0460  0.3546  0.2617
   47THR     HA 5121  14.165  12.911   1.331 -1.5652 -0.0963  0.4482
   47THR     CB 5122  14.252  13.091   1.402 -0.0393  0.3040 -0.4709
   47THR     HB 5123  14.354  13.057   1.418 -0.7404 -0.8404  2.1569
   47THR    CG2 5124  14.244  13.140   1.258 -0.7900  0.5263 -0.3592
   47THR   HG21 5125  14.265  13.056   1.193 -0.2263 -0.0904  0.5967
   47THR   HG22 5126  14.143  13.168   1.229 -0.1530  0.0586 -3.3278
   47THR   HG23 5127  14.322  13.212   1.231 -1.7267  1.8021  0.2176
   47THR    OG1 5128  14.215  13.190   1.496 -0.2538  0.2791 -0.5282
   47THR    HG1 5129  14.293  13.237   1.526 -1.2065  4.4173 -3.6903
   47THR      C 5130  14.203  12.873   1.531 -0.2888  0.3804  0.4169
   47THR      O 5131  14.319  12.871   1.573 -0.1934 -0.2071  0.1375
   48SER      N 5132  14.114  12.782   1.572  0.4842 -0.3072  0.6071
   48SER      H 5133  14.026  12.777   1.524  0.1188 -0.1130  1.2445
   48SER     CA 5134  14.147  12.669   1.655  0.1888 -0.4877  0.4788
   48SER     HA 5135  14.246  12.630   1.629 -0.4127 -2.3258  0.7366
   48SER     CB 5136  14.132  12.698   1.804  0.0773  0.1653  0.3400
   48SER    HB1 5137  14.178  12.612   1.853 -3.9148 -1.8203  0.9500
   48SER    HB2 5138  14.183  12.794   1.820  0.3198  0.4441 -1.7557
   48SER     OG 5139  14.001  12.718   1.850 -0.3182 -0.1153 -0.6397
   48SER     HG 5140  13.958  12.779   1.790  0.1500  1.8052  0.8674
   48SER      C 5141  14.056  12.559   1.603  0.1499  0.1226 -0.7937
   48SER      O 5142  13.953  12.584   1.541 -0.4667 -0.0727  0.1168
   49GLY      N 5143  14.089  12.430   1.618 -0.2943  0.0990  0.0948
   49GLY      H 5144  14.166  12.406   1.679 -0.5626  1.1075  0.8597
   49GLY     CA 5145  14.009  12.319   1.572 -0.5064  0.5793 -0.7244
   49GLY    HA1 5146  14.081  12.244   1.541  1.6850  3.2841 -2.6489
   49GLY    HA2 5147  13.955  12.339   1.480  0.0492  1.1542 -0.9245
   49GLY      C 5148  13.914  12.268   1.680  0.2172  0.3884 -0.1717
   49GLY      O 5149  13.861  12.345   1.760  0.0205 -0.3335  0.4077
   50TYR      N 5150  13.897  12.136   1.693 -0.0630  0.4380 -0.0404
   50TYR      H 5151  13.941  12.078   1.624 -1.7656  0.1149 -0.9005
   50TYR     CA 5152  13.838  12.065   1.804  0.0813  0.1061 -0.1766
   50TYR     HA 5153  13.854  12.125   1.894  0.0862 -1.5982  1.0237
   50TYR     CB 5154  13.686  12.052   1.789  0.0806 -0.1925  0.0592
   50TYR    HB1 5155  13.634  12.147   1.774 -2.0739 -1.3704 -0.1735
   50TYR    HB2 5156  13.656  11.996   1.701  0.3708  1.7503 -1.3318
   50TYR     CG 5157  13.616  11.980   1.902 -0.6328  0.0362 -0.2326
   50TYR    CD1 5158  13.593  12.051   2.020 -0.0593  0.4343 -0.3570
   50TYR    HD1 5159  13.626  12.153   2.031  1.4377 -0.1998  1.5475
   50TYR    CE1 5160  13.552  11.984   2.136 -0.2654  0.5623 -0.3562
   50TYR    HE1 5161  13.535  12.040   2.227 -1.7968 -1.2396  0.5292
   50TYR     CZ 5162  13.505  11.851   2.131  0.4465  0.2921 -0.0674
   50TYR     OH 5163  13.457  11.789   2.242  0.3927  0.1339 -0.1788
   50TYR     HH 5164  13.454  11.694   2.228 -0.5248 -0.1085  1.3697
   50TYR    CE2 5165  13.524  11.783   2.009 -0.0348 -0.0537  0.0474
   50TYR    HE2 5166  13.492  11.680   2.015 -3.4207  0.9051  0.8892
   50TYR    CD2 5167  13.573  11.847   1.894  0.4670 -0.3499  0.0962
   50TYR    HD2 5168  13.581  11.799   1.798  0.4902  0.3261 -0.2475
   50TYR      C 5169  13.899  11.927   1.828  0.2795  0.2478  0.1390
   50TYR      O 5170  13.939  11.860   1.733  0.0216 -0.0683  0.2572
   51GLY      N 5171  13.911  11.889   1.955 -0.4245  0.0019  0.1349
   51GLY      H 5172  13.883  11.956   2.025 -0.6001 -1.0423  1.0983
   51GLY     CA 5173  13.928  11.752   2.001 -0.5416 -0.1176 -0.1756
   51GLY    HA1 5174  14.032  11.727   2.020 -1.0490 -1.7583  0.6156
   51GLY    HA2 5175  13.911  11.678   1.923 -0.3330 -1.9443  1.4439
   51GLY      C 5176  13.848  11.713   2.123  0.2702 -0.1308  0.3603
   51GLY      O 5177  13.793  11.794   2.197  0.0647 -0.0652  0.1358
   52GLN      N 5178  13.836  11.582   2.147  0.7949 -0.2413  0.0239
   52GLN      H 5179  13.879  11.522   2.078  1.7939  1.8577 -1.2749
   52GLN     CA 5180  13.770  11.519   2.260  0.2023 -0.2623 -0.3293
   52GLN     HA 5181  13.662  11.529   2.259  0.0343 -1.8382 -0.7147
   52GLN     CB 5182  13.785  11.367   2.245 -0.4273 -0.3836  0.2027
   52GLN    HB1 5183  13.722  11.325   2.323  0.2038 -3.6072 -0.9047
   52GLN    HB2 5184  13.749  11.341   2.145  0.7945 -0.9717 -0.1040
   52GLN     CG 5185  13.929  11.321   2.263 -0.0803  0.3749 -0.5471
   52GLN    HG1 5186  13.957  11.331   2.368  3.2065  2.6744 -1.4902
   52GLN    HG2 5187  14.010  11.368   2.206  1.3367 -1.8005 -0.4409
   52GLN     CD 5188  13.943  11.176   2.219  0.0218  0.1105  0.3407
   52GLN    OE1 5189  13.978  11.141   2.107 -0.3373 -0.0006  0.2617
   52GLN    NE2 5190  13.912  11.086   2.313  0.0987  0.2152  0.4671
   52GLN   HE21 5191  13.862  11.124   2.392 -0.7811 -2.8327  1.5158
   52GLN   HE22 5192  13.906  10.986   2.296  2.3422  0.2111 -0.7237
   52GLN      C 5193  13.822  11.559   2.397 -0.0996  0.1869 -0.3464
   52GLN      O 5194  13.755  11.538   2.498 -0.2180  0.0536 -0.4525
   53SER      N 5195  13.948  11.603   2.402  0.0518 -0.3019  0.2101
   53SER      H 5196  13.998  11.616   2.316 -0.2980 -3.6050 -0.6408
   53SER     CA 5197  14.020  11.622   2.527  0.2059 -0.1738  0.1018
   53SER     HA 5198  14.004  11.525   2.575 -0.3255 -0.2740 -0.2631
   53SER     CB 5199  14.166  11.658   2.500  0.1604 -0.0857 -0.0261
   53SER    HB1 5200  14.216  11.687   2.592 -1.0347  0.5240  0.4632
   53SER    HB2 5201  14.167  11.738   2.426 -1.8740 -0.5550 -0.6315
   53SER     OG 5202  14.244  11.554   2.446  0.4305  0.0179  0.1660
   53SER     HG 5203  14.283  11.507   2.520  1.3313  0.6596  0.1142
   53SER      C 5204  13.961  11.732   2.613  0.0811  0.1958 -0.4511
   53SER      O 5205  13.905  11.827   2.558  0.1520  0.2915 -0.3594
   54SER      N 5206  13.988  11.725   2.744 -1.0452  0.2790 -0.2017
   54SER      H 5207  14.028  11.642   2.785 -0.2980  1.6311  1.9776
   54SER     CA 5208  13.947  11.830   2.835 -0.4535  0.1399  0.2323
   54SER     HA 5209  13.863  11.886   2.793  1.4100  3.0037  0.0465
   54SER     CB 5210  13.895  11.771   2.966  0.1482 -0.0521  0.3855
   54SER    HB1 5211  13.971  11.702   3.003  0.8202 -0.3081 -1.3448
   54SER    HB2 5212  13.871  11.852   3.035  0.0019  1.6666 -1.5765
   54SER     OG 5213  13.776  11.703   2.932  0.3238 -0.3696  0.4047
   54SER     HG 5214  13.748  11.644   3.002 -0.5698 -1.8583 -1.1311
   54SER      C 5215  14.049  11.942   2.849  0.1448 -0.3909  0.1828
   54SER      O 5216  14.014  12.053   2.890 -0.2823 -0.3539 -0.2668
   55TYR      N 5217  14.169  11.914   2.798  0.2138  0.3573 -0.0853
   55TYR      H 5218  14.176  11.831   2.741 -2.8742  1.1536 -1.8361
   55TYR     CA 5219  14.277  12.010   2.801  0.2393  0.3249  0.0454
   55TYR     HA 5220  14.244  12.107   2.836  1.8369  0.5373  1.0577
   55TYR     CB 5221  14.382  11.966   2.902 -0.1719 -0.2334  0.2352
   55TYR    HB1 5222  14.412  11.862   2.889 -1.8525 -0.9700  1.7524
   55TYR    HB2 5223  14.457  12.043   2.884 -0.0133 -0.6119 -0.7524
   55TYR     CG 5224  14.335  11.991   3.044 -0.4194  0.3062  0.0619
   55TYR    CD1 5225  14.378  12.106   3.109  0.8106 -0.0800 -0.0443
   55TYR    HD1 5226  14.438  12.182   3.060 -1.1155  0.1246 -2.2392
   55TYR    CE1 5227  14.337  12.121   3.242  1.0365 -0.2717  0.0490
   55TYR    HE1 5228  14.360  12.209   3.300  0.8659  0.9852 -1.6978
   55TYR     CZ 5229  14.257  12.027   3.310  0.1223  0.4816  0.0363
   55TYR     OH 5230  14.204  12.042   3.435  0.2333  0.3036  0.1041
   55TYR     HH 5231  14.208  12.134   3.460  1.5171  0.1087  0.6400
   55TYR    CE2 5232  14.213  11.914   3.239  0.6165  0.3678 -0.0912
   55TYR    HE2 5233  14.163  11.846   3.306 -0.0511  1.0788  0.1499
   55TYR    CD2 5234  14.249  11.898   3.104 -0.3035 -0.0393 -0.2982
   55TYR    HD2 5235  14.232  11.801   3.060 -1.6324 -0.7412  1.6527
   55TYR      C 5236  14.337  12.021   2.661  0.1415 -0.0627 -0.0281
   55TYR      O 5237  14.348  11.918   2.595  0.0557  0.1030 -0.3029
   56SER      N 5238  14.371  12.141   2.615  0.0544 -0.1830 -0.4125
   56SER      H 5239  14.372  12.224   2.673  1.5254  0.9243 -1.9243
   56SER     CA 5240  14.431  12.174   2.487  0.6626 -0.5418 -0.2281
   56SER     HA 5241  14.514  12.105   2.480  0.3969 -1.1768  2.1069
   56SER     CB 5242  14.340  12.169   2.364  0.5885 -0.1433 -0.1911
   56SER    HB1 5243  14.248  12.228   2.371  0.1850 -0.7522 -0.3213
   56SER    HB2 5244  14.384  12.206   2.272  0.8513  2.3771  0.8682
   56SER     OG 5245  14.293  12.037   2.353 -0.1896  0.1407 -0.3026
   56SER     HG 5246  14.332  11.987   2.425  0.0719  0.2422 -0.3750
   56SER      C 5247  14.478  12.319   2.480  0.0862 -0.3514 -0.2316
   56SER      O 5248  14.411  12.412   2.524  0.2839 -0.4572  0.3052
   57SER      N 5249  14.598  12.336   2.426  0.0454  0.8794  0.0322
   57SER      H 5250  14.649  12.259   2.384  2.1020  2.1229  0.1281
   57SER     CA 5251  14.658  12.467   2.412  0.0384  0.8686 -0.0984
   57SER     HA 5252  14.628  12.532   2.494  1.8488  1.4881  0.1116
   57SER     CB 5253  14.809  12.451   2.422 -0.0466  0.1319  0.0564
   57SER    HB1 5254  14.834  12.376   2.347 -2.3848 -0.7106  0.0527
   57SER    HB2 5255  14.859  12.543   2.391 -1.2932  0.1703 -1.9793
   57SER     OG 5256  14.856  12.406   2.547 -0.2154 -0.0378  0.0577
   57SER     HG 5257  14.950  12.424   2.553 -0.2984  0.2299  0.6532
   57SER      C 5258  14.617  12.534   2.282  0.2890  0.2025 -0.5230
   57SER      O 5259  14.628  12.478   2.173 -0.5810 -0.4823 -0.2683
   58TYR      N 5260  14.572  12.658   2.304 -0.2834 -0.0319 -0.3688
   58TYR      H 5261  14.552  12.682   2.400 -0.9050  0.1570 -0.5429
   58TYR     CA 5262  14.527  12.742   2.195 -0.1884 -0.0744 -0.4409
   58TYR     HA 5263  14.566  12.712   2.098  0.5573 -0.7054  0.0340
   58TYR     CB 5264  14.375  12.735   2.184 -0.2857  0.3496  0.4630
   58TYR    HB1 5265  14.359  12.791   2.092 -0.3401  0.4843  0.5542
   58TYR    HB2 5266  14.332  12.781   2.272 -1.3670 -2.4706  1.5053
   58TYR     CG 5267  14.317  12.598   2.156 -0.2470  0.5132 -0.4673
   58TYR    CD1 5268  14.208  12.545   2.225  0.4467 -0.2346  0.0778
   58TYR    HD1 5269  14.166  12.585   2.316  0.0578 -0.6475  0.0832
   58TYR    CE1 5270  14.141  12.430   2.183  0.4632 -0.3579  0.3835
   58TYR    HE1 5271  14.055  12.397   2.241 -1.7772 -0.6830 -2.8173
   58TYR     CZ 5272  14.187  12.361   2.069 -0.1588  0.1077 -0.1594
   58TYR     OH 5273  14.145  12.236   2.035  0.1001  0.0810 -0.3881
   58TYR     HH 5274  14.072  12.208   2.091 -0.7518 -0.8503 -1.9116
   58TYR    CE2 5275  14.298  12.412   2.000  0.2284 -0.3496  0.1212
   58TYR    HE2 5276  14.321  12.362   1.907  0.3283  1.1403 -0.6894
   58TYR    CD2 5277  14.364  12.527   2.044 -0.0632 -0.1437  0.0182
   58TYR    HD2 5278  14.442  12.569   1.983 -1.1411 -0.6522 -1.7572
   58TYR      C 5279  14.566  12.889   2.211 -0.5888 -0.0269  0.1271
   58TYR      O 5280  14.591  12.943   2.319 -0.0612 -0.2827  0.1388
   59GLY      N 5281  14.573  12.950   2.093  0.2318 -0.2206  0.0636
   59GLY      H 5282  14.566  12.893   2.010  1.6148 -0.8813  0.3833
   59GLY     CA 5283  14.627  13.084   2.080 -0.2158 -0.0221  0.2064
   59GLY    HA1 5284  14.573  13.149   2.149  1.2075 -0.4872  1.8406
   59GLY    HA2 5285  14.619  13.132   1.983 -2.8853  0.2421  0.4781
   59GLY      C 5286  14.772  13.091   2.127 -0.0875 -0.0211 -0.1849
   59GLY      O 5287  14.848  12.998   2.101  0.2829  0.2742 -0.1653
   60GLN      N 5288  14.811  13.198   2.197  0.1020 -0.2052 -0.0059
   60GLN      H 5289  14.739  13.265   2.218 -2.3592 -2.3217 -1.1304
   60GLN     CA 5290  14.941  13.223   2.256 -0.0604 -0.4856  0.4705
   60GLN     HA 5291  15.006  13.221   2.169 -2.0901  0.1162 -1.1380
   60GLN     CB 5292  14.953  13.365   2.310  0.6341 -0.1569 -0.5279
   60GLN    HB1 5293  14.872  13.381   2.381 -1.8844 -0.1984 -3.2375
   60GLN    HB2 5294  15.051  13.386   2.353  0.5496  1.4308 -1.0251
   60GLN     CG 5295  14.932  13.465   2.197  0.1247  0.4001  0.0540
   60GLN    HG1 5296  15.015  13.458   2.127 -0.3776 -0.2708 -0.4948
   60GLN    HG2 5297  14.844  13.442   2.136  0.0282  0.0089  0.3367
   60GLN     CD 5298  14.910  13.608   2.245 -0.3963  0.2159  0.3757
   60GLN    OE1 5299  14.931  13.652   2.357 -0.3023  0.0022  0.4422
   60GLN    NE2 5300  14.876  13.699   2.153  0.6297 -0.0553 -0.2839
   60GLN   HE21 5301  14.843  13.672   2.061 -0.8436  3.6174 -0.9854
   60GLN   HE22 5302  14.867  13.791   2.193  2.5779 -0.4696  1.2528
   60GLN      C 5303  14.982  13.122   2.362 -0.1634 -0.2031  0.7811
   60GLN      O 5304  15.100  13.118   2.397  0.1351 -0.6528 -0.2304
   61SER      N 5305  14.896  13.039   2.421 -0.7718  0.8358  1.3968
   61SER      H 5306  14.805  13.045   2.377 -0.5057  2.0846  0.9867
   61SER     CA 5307  14.929  12.919   2.496  0.3310  0.0600 -0.2581
   61SER     HA 5308  14.974  12.947   2.591 -1.7765  0.7889  0.5994
   61SER     CB 5309  14.801  12.839   2.517  0.2663  0.2288 -0.0128
   61SER    HB1 5310  14.720  12.900   2.558  1.0780  1.2032  0.1875
   61SER    HB2 5311  14.766  12.803   2.421  0.8666 -1.3188  0.3294
   61SER     OG 5312  14.806  12.734   2.611 -0.3404 -0.1813 -0.4314
   61SER     HG 5313  14.754  12.764   2.686  0.5162  0.2174  0.0227
   61SER      C 5314  15.033  12.827   2.434  0.7651  0.3193  0.0829
   61SER      O 5315  15.048  12.824   2.312  0.1287  0.6986 -0.0071
   62GLN      N 5316  15.103  12.754   2.521  0.1455 -0.1448  0.1910
   62GLN      H 5317  15.081  12.762   2.619 -0.3626  0.4179  0.0400
   62GLN     CA 5318  15.214  12.672   2.477  0.1311 -0.0734  0.0180
   62GLN     HA 5319  15.248  12.702   2.378  1.6437  2.1041  1.1187
   62GLN     CB 5320  15.332  12.693   2.572 -0.1125 -0.6272  0.4508
   62GLN    HB1 5321  15.296  12.665   2.671  2.4563 -0.0663  1.6020
   62GLN    HB2 5322  15.412  12.623   2.549 -1.2294 -1.1082 -2.4172
   62GLN     CG 5323  15.378  12.838   2.568  0.4807 -0.8376 -0.4598
   62GLN    HG1 5324  15.299  12.909   2.544 -0.0403 -1.2771 -0.0623
   62GLN    HG2 5325  15.444  12.858   2.483 -0.5220  0.3013 -1.0072
   62GLN     CD 5326  15.447  12.880   2.697  0.3794 -0.4712 -0.5247
   62GLN    OE1 5327  15.567  12.907   2.698  0.3909 -0.5326  0.3573
   62GLN    NE2 5328  15.382  12.871   2.814  0.4617 -0.0589 -0.4448
   62GLN   HE21 5329  15.282  12.867   2.827  0.4780 -2.4188 -0.6223
   62GLN   HE22 5330  15.437  12.890   2.897 -0.3805 -0.3544  0.1946
   62GLN      C 5331  15.180  12.525   2.460 -0.0012  0.0072 -0.4037
   62GLN      O 5332  15.111  12.463   2.541  0.4971 -1.0308 -0.7537
   63ASN      N 5333  15.228  12.466   2.350 -0.1641  0.0809 -0.5150
   63ASN      H 5334  15.288  12.517   2.286  1.0978 -2.6771 -1.6538
   63ASN     CA 5335  15.222  12.325   2.319  0.1308 -0.0099 -0.1605
   63ASN     HA 5336  15.191  12.270   2.408 -2.4774 -0.0321 -1.0115
   63ASN     CB 5337  15.115  12.289   2.217  0.7432 -0.6697 -0.5780
   63ASN    HB1 5338  15.129  12.342   2.123 -1.5018 -0.7031 -1.0016
   63ASN    HB2 5339  15.022  12.327   2.259 -0.1623 -2.0299 -1.2565
   63ASN     CG 5340  15.098  12.138   2.204  0.4147 -0.6519 -0.3707
   63ASN    OD1 5341  15.182  12.058   2.242  0.0658 -0.8061  0.0834
   63ASN    ND2 5342  14.995  12.105   2.126  0.1410 -0.3876 -0.1249
   63ASN   HD21 5343  14.973  12.010   2.099 -2.3321  0.3252 -0.9469
   63ASN   HD22 5344  14.950  12.179   2.074  3.3505  0.5137 -1.8830
   63ASN      C 5345  15.360  12.280   2.273  0.1866  0.1425 -0.1422
   63ASN      O 5346  15.415  12.326   2.173 -0.3505  0.5041 -0.2763
   64THR      N 5347  15.416  12.190   2.354 -0.4915 -0.0244  0.1478
   64THR      H 5348  15.348  12.150   2.416 -0.9255 -0.6950 -0.7244
   64THR     CA 5349  15.555  12.154   2.370 -0.3774  0.3424 -0.0097
   64THR     HA 5350  15.610  12.172   2.277 -2.0423  1.4515 -0.8195
   64THR     CB 5351  15.638  12.234   2.470 -0.1639  0.7184 -0.4808
   64THR     HB 5352  15.650  12.178   2.563  1.6080  0.8907 -0.5761
   64THR    CG2 5353  15.783  12.270   2.437  0.0912 -0.1718 -0.3644
   64THR   HG21 5354  15.796  12.317   2.340  0.0116  0.7247  0.0515
   64THR   HG22 5355  15.841  12.178   2.430  1.8916  1.0710 -3.1647
   64THR   HG23 5356  15.817  12.337   2.516  0.4215  0.8584 -1.3632
   64THR    OG1 5357  15.565  12.348   2.508 -0.4242  0.2866  0.3395
   64THR    HG1 5358  15.579  12.412   2.438  1.1373 -1.6077 -1.2010
   64THR      C 5359  15.571  12.004   2.392 -0.0280  0.3446 -0.2294
   64THR      O 5360  15.476  11.940   2.438  0.3814 -0.2193 -0.1599
   65GLY      N 5361  15.684  11.948   2.348 -0.3252 -0.3341 -0.1447
   65GLY      H 5362  15.743  12.003   2.288 -3.0729  1.2275 -1.6344
   65GLY     CA 5363  15.724  11.813   2.380 -0.4103 -0.2181  0.4674
   65GLY    HA1 5364  15.831  11.812   2.399 -0.4734  0.4200  0.8641
   65GLY    HA2 5365  15.676  11.784   2.474  1.0929 -0.0775  1.3068
   65GLY      C 5366  15.703  11.701   2.278 -0.3785  0.1411  0.0679
   65GLY      O 5367  15.636  11.712   2.176  0.0748 -0.6538 -0.3213
   66TYR      N 5368  15.760  11.586   2.315  0.0686  0.3882  0.1632
   66TYR      H 5369  15.805  11.579   2.405  1.6815 -4.1774 -0.7633
   66TYR     CA 5370  15.766  11.464   2.238  0.0932  0.2190  0.4353
   66TYR     HA 5371  15.676  11.455   2.177 -0.5181  1.3443  1.1467
   66TYR     CB 5372  15.891  11.467   2.150 -0.0694  0.3475  0.2078
   66TYR    HB1 5373  15.906  11.365   2.116 -0.8512  0.5119 -0.6817
   66TYR    HB2 5374  15.975  11.490   2.216  0.9237  2.9339 -1.7942
   66TYR     CG 5375  15.898  11.557   2.029 -0.2542  0.1489  0.0465
   66TYR    CD1 5376  15.869  11.498   1.906 -0.0314 -0.4918  0.2970
   66TYR    HD1 5377  15.845  11.393   1.896 -1.9576  0.0599 -1.7944
   66TYR    CE1 5378  15.868  11.583   1.795 -0.3352 -0.1632  0.5493
   66TYR    HE1 5379  15.834  11.551   1.698 -0.3028 -2.2087  1.1802
   66TYR     CZ 5380  15.909  11.718   1.798 -0.2121 -0.1894  0.0805
   66TYR     OH 5381  15.899  11.791   1.682  0.0528 -0.1590  0.0780
   66TYR     HH 5382  15.912  11.883   1.705  0.1538 -0.4232  1.1465
   66TYR    CE2 5383  15.950  11.770   1.922 -0.6345  0.1359  0.0901
   66TYR    HE2 5384  15.988  11.871   1.930  0.4985 -0.0059 -2.3867
   66TYR    CD2 5385  15.938  11.691   2.037 -0.3969  0.1862  0.1494
   66TYR    HD2 5386  15.964  11.736   2.132 -0.7283  0.4009  0.1391
   66TYR      C 5387  15.770  11.341   2.328 -0.1155 -0.3170 -0.2725
   66TYR      O 5388  15.816  11.336   2.442 -0.4150  0.5254 -0.1084
   67GLY      N 5389  15.728  11.232   2.265 -0.4660 -0.1264 -0.3719
   67GLY      H 5390  15.679  11.253   2.179 -0.1584 -0.1223 -0.5470
   67GLY     CA 5391  15.730  11.100   2.326 -0.3018 -0.0828 -0.2846
   67GLY    HA1 5392  15.743  11.103   2.434  1.8687 -0.2808 -0.5015
   67GLY    HA2 5393  15.638  11.045   2.305 -0.2157 -0.9009  1.3433
   67GLY      C 5394  15.848  11.017   2.279 -0.3434  0.0399 -0.6083
   67GLY      O 5395  15.930  11.067   2.203  0.3975 -0.3744 -0.0905
   68THR      N 5396  15.853  10.887   2.310  0.5173  0.2866  0.3156
   68THR      H 5397  15.783  10.851   2.374  0.6560  2.4429  1.7746
   68THR     CA 5398  15.956  10.793   2.271  0.0767  0.2202 -0.7062
   68THR     HA 5399  16.016  10.830   2.188  1.7024 -0.4970  0.1208
   68THR     CB 5400  16.054  10.753   2.381 -0.2865 -0.4138 -0.6088
   68THR     HB 5401  16.125  10.676   2.350  0.7415  0.3690 -0.2146
   68THR    CG2 5402  16.140  10.869   2.430 -0.5865 -0.4506  0.0120
   68THR   HG21 5403  16.202  10.828   2.509  0.9235  0.2486 -0.7821
   68THR   HG22 5404  16.206  10.897   2.348  0.7554 -1.2076  0.8142
   68THR   HG23 5405  16.086  10.956   2.467  0.3123 -0.4754  1.4351
   68THR    OG1 5406  15.992  10.724   2.504 -0.3798  0.7707 -0.3659
   68THR    HG1 5407  15.976  10.630   2.515  2.1666  0.4349  1.4535
   68THR      C 5408  15.889  10.666   2.219  0.5075 -0.0607 -0.5795
   68THR      O 5409  15.771  10.647   2.249  0.5663  0.2070 -0.1746
   69GLN      N 5410  15.955  10.585   2.136  0.5297 -0.0130 -0.6086
   69GLN      H 5411  16.056  10.592   2.129  0.9682 -2.7889  1.1581
   69GLN     CA 5412  15.888  10.479   2.065  0.4455 -0.3508 -0.0305
   69GLN     HA 5413  15.790  10.517   2.036 -0.7543 -3.4240 -0.4454
   69GLN     CB 5414  15.981  10.436   1.952 -0.0290 -0.7158 -0.2901
   69GLN    HB1 5415  16.075  10.396   1.990  1.8792  1.9751 -1.8028
   69GLN    HB2 5416  15.917  10.368   1.897 -0.4738 -1.5515  1.2270
   69GLN     CG 5417  16.022  10.552   1.860 -0.0440 -0.4243  0.0704
   69GLN    HG1 5418  16.091  10.612   1.919 -0.7966  0.8092 -0.2769
   69GLN    HG2 5419  15.938  10.620   1.848  0.8477  1.1306  2.0192
   69GLN     CD 5420  16.074  10.505   1.725  0.1525 -0.0038 -0.0008
   69GLN    OE1 5421  16.097  10.388   1.695 -0.0501 -0.1343  0.3472
   69GLN    NE2 5422  16.114  10.598   1.638  0.4144  0.1007  0.2273
   69GLN   HE21 5423  16.128  10.695   1.661 -1.3943  0.6156 -0.6123
   69GLN   HE22 5424  16.145  10.562   1.548  0.3694  0.1672  0.1848
   69GLN      C 5425  15.844  10.359   2.147  0.1534 -0.1504  0.1059
   69GLN      O 5426  15.899  10.338   2.255 -0.5390  0.2853  0.5494
   70SER      N 5427  15.745  10.282   2.099  0.4524 -0.6521  0.2850
   70SER      H 5428  15.708  10.306   2.009 -1.3472  0.0930  1.1733
   70SER     CA 5429  15.715  10.146   2.138 -0.1894 -0.5665  0.0951
   70SER     HA 5430  15.738  10.128   2.243 -1.5729 -1.8095  0.2206
   70SER     CB 5431  15.571  10.107   2.106 -0.0823 -0.4907 -0.4996
   70SER    HB1 5432  15.561  10.109   1.998  4.1024 -1.8778 -1.0873
   70SER    HB2 5433  15.556  10.005   2.142  2.2693 -0.1344  1.7769
   70SER     OG 5434  15.476  10.190   2.169  0.7303  0.0877 -0.0188
   70SER     HG 5435  15.476  10.274   2.121 -2.2985 -0.6043 -1.4503
   70SER      C 5436  15.802  10.051   2.057  0.1991  0.0657 -0.2411
   70SER      O 5437  15.827  10.080   1.940  0.1464 -0.0502 -0.2816
   71THR      N 5438  15.830   9.932   2.111  0.1986 -0.0325 -0.4546
   71THR      H 5439  15.805   9.928   2.209 -0.6443  0.5738 -0.6258
   71THR     CA 5440  15.880   9.814   2.044  0.7863  0.0973 -0.2466
   71THR     HA 5441  15.976   9.833   1.996 -0.4601  1.9601 -2.1959
   71THR     CB 5442  15.896   9.698   2.141  0.3690  0.4891  0.3022
   71THR     HB 5443  15.794   9.670   2.168 -0.3080  0.9050 -1.6938
   71THR    CG2 5444  15.967   9.578   2.077 -0.6225  0.4222 -0.7046
   71THR   HG21 5445  15.995   9.499   2.147 -1.3368 -1.5423 -2.5542
   71THR   HG22 5446  15.901   9.523   2.010 -0.4411 -0.1737 -0.3953
   71THR   HG23 5447  16.050   9.613   2.016 -0.8749 -0.8350 -1.7935
   71THR    OG1 5448  15.960   9.742   2.259  0.2800 -0.0119  0.5396
   71THR    HG1 5449  16.052   9.721   2.243  0.1064 -2.7207  2.3498
   71THR      C 5450  15.787   9.775   1.930  0.1258  0.0329  0.3104
   71THR      O 5451  15.668   9.767   1.960  0.0343  0.0754 -0.0408
   72PRO      N 5452  15.829   9.754   1.805 -0.1331 -0.1791  0.2589
   72PRO     CD 5453  15.968   9.758   1.766 -0.2189  0.0768 -0.0230
   72PRO    HD1 5454  15.998   9.861   1.782 -1.2466  0.2107  1.1554
   72PRO    HD2 5455  16.016   9.678   1.822 -2.5423 -2.6161 -1.6319
   72PRO     CG 5456  15.963   9.735   1.615 -0.3248 -0.6183  0.0848
   72PRO    HG1 5457  15.996   9.631   1.605  1.6371  0.0206 -0.3598
   72PRO    HG2 5458  16.028   9.805   1.565 -1.8415  0.1195 -0.9258
   72PRO     CB 5459  15.818   9.752   1.572 -0.2294 -0.0115  0.0051
   72PRO    HB1 5460  15.802   9.855   1.539 -1.2572  0.1393  0.8940
   72PRO    HB2 5461  15.800   9.687   1.487 -1.2494 -0.3516  0.4613
   72PRO     CA 5462  15.745   9.705   1.698  0.1972 -0.4073  0.1043
   72PRO     HA 5463  15.654   9.764   1.708  1.4451  1.5622  0.1780
   72PRO      C 5464  15.713   9.558   1.721  0.1149 -0.4526 -0.2787
   72PRO      O 5465  15.783   9.492   1.798  0.0558  0.0711  0.2291
   73GLN      N 5466  15.596   9.511   1.677  0.1602 -0.5622 -0.2845
   73GLN      H 5467  15.528   9.569   1.629 -0.1708  1.6617  2.5862
   73GLN     CA 5468  15.550   9.376   1.700 -0.4168 -0.3757 -0.3174
   73GLN     HA 5469  15.568   9.349   1.804 -0.1562 -0.4326 -0.3765
   73GLN     CB 5470  15.398   9.379   1.692 -0.3954  0.2041 -0.5100
   73GLN    HB1 5471  15.390   9.387   1.584  1.7681 -0.6663 -0.7828
   73GLN    HB2 5472  15.367   9.279   1.722 -1.5213  0.8337  0.5130
   73GLN     CG 5473  15.307   9.479   1.765 -0.3439 -0.0469 -0.0999
   73GLN    HG1 5474  15.326   9.580   1.729 -2.5750  0.7459  0.8133
   73GLN    HG2 5475  15.208   9.457   1.726 -0.2533 -0.6785  0.0049
   73GLN     CD 5476  15.328   9.473   1.915  0.0892  0.2450 -0.1453
   73GLN    OE1 5477  15.435   9.480   1.976  0.2480 -0.2914 -0.3574
   73GLN    NE2 5478  15.227   9.441   1.998  0.2351  0.7842  0.2465
   73GLN   HE21 5479  15.138   9.411   1.962  0.0512  2.0383 -0.4302
   73GLN   HE22 5480  15.243   9.441   2.097 -0.0449  1.4726  0.2988
   73GLN      C 5481  15.615   9.274   1.607  0.7182  0.0297  0.0055
   73GLN      O 5482  15.643   9.305   1.492  0.7815  0.3257  0.1001
   74GLY      N 5483  15.648   9.155   1.658  0.3697 -0.1073 -0.0847
   74GLY      H 5484  15.623   9.133   1.754 -1.4590 -1.9913 -0.8997
   74GLY     CA 5485  15.735   9.055   1.599 -0.0436 -0.5521  0.0524
   74GLY    HA1 5486  15.707   8.965   1.653  0.0237  0.8294  2.5528
   74GLY    HA2 5487  15.721   9.043   1.491 -0.5034 -1.1422  0.1737
   74GLY      C 5488  15.880   9.094   1.620 -0.2362  0.0250  0.3319
   74GLY      O 5489  15.962   9.016   1.573 -0.1332  0.3223  0.0154
   75TYR      N 5490  15.919   9.202   1.688 -0.1637  0.6478 -0.6844
   75TYR      H 5491  15.849   9.273   1.709 -1.8764 -1.7156  2.6476
   75TYR     CA 5492  16.052   9.238   1.733 -0.1414 -0.0171 -0.2138
   75TYR     HA 5493  16.113   9.156   1.696 -2.4614 -1.8348 -0.2693
   75TYR     CB 5494  16.093   9.365   1.660  0.0152 -0.1243 -0.3133
   75TYR    HB1 5495  16.196   9.382   1.691 -0.8564  0.2154  2.7985
   75TYR    HB2 5496  16.035   9.449   1.699  1.5793 -0.2361  2.5564
   75TYR     CG 5497  16.076   9.361   1.510  0.1567  0.3295 -0.3418
   75TYR    CD1 5498  16.183   9.325   1.428  0.4350 -0.0865  0.1987
   75TYR    HD1 5499  16.278   9.295   1.470  0.0830  0.3404  1.3228
   75TYR    CE1 5500  16.183   9.344   1.289  0.2694  0.3207  0.2532
   75TYR    HE1 5501  16.269   9.324   1.228  0.7823 -0.9052  1.3210
   75TYR     CZ 5502  16.070   9.400   1.226  0.0598 -0.5711 -0.1812
   75TYR     OH 5503  16.070   9.420   1.091 -0.1618  1.0605  0.0428
   75TYR     HH 5504  16.147   9.383   1.049 -0.4599 -1.6662  1.6613
   75TYR    CE2 5505  15.960   9.430   1.310  0.0483  0.3017 -0.5010
   75TYR    HE2 5506  15.873   9.474   1.265  0.2775  2.2119  0.7896
   75TYR    CD2 5507  15.964   9.419   1.449  0.4251  0.7203 -0.4730
   75TYR    HD2 5508  15.877   9.457   1.501  0.5290  0.8176 -0.3693
   75TYR      C 5509  16.062   9.243   1.885 -0.1281  0.6902 -0.2391
   75TYR      O 5510  15.965   9.252   1.960  0.0430  0.7404 -0.0221
   76GLY      N 5511  16.186   9.232   1.931 -0.4381 -1.0044  0.2453
   76GLY      H 5512  16.261   9.210   1.866  0.0187  0.4103  0.2540
   76GLY     CA 5513  16.216   9.239   2.072 -0.0366  0.5668  0.1025
   76GLY    HA1 5514  16.166   9.167   2.137  0.7708 -0.3275 -0.2413
   76GLY    HA2 5515  16.190   9.338   2.109 -1.6702 -0.6201  2.3718
   76GLY      C 5516  16.365   9.215   2.095 -0.1182 -0.2588 -0.1859
   76GLY      O 5517  16.442   9.243   2.003 -0.1710 -0.8930 -0.4282
   77SER      N 5518  16.406   9.161   2.210 -0.0980 -0.4703 -0.2914
   77SER      H 5519  16.331   9.133   2.271 -0.5137  1.3058  0.0673
   77SER     CA 5520  16.540   9.130   2.257 -0.1207 -0.1062  0.0267
   77SER     HA 5521  16.586   9.228   2.242 -1.6285  0.4163 -1.6922
   77SER     CB 5522  16.540   9.101   2.406  0.1571  0.2098  0.0890
   77SER    HB1 5523  16.491   9.176   2.469  1.4464  0.7017  0.5296
   77SER    HB2 5524  16.641   9.086   2.442  0.3370 -2.1537 -1.2343
   77SER     OG 5525  16.474   8.979   2.433 -0.1330  0.4289  0.3880
   77SER     HG 5526  16.492   8.953   2.524  1.1981  1.5558  0.4857
   77SER      C 5527  16.622   9.027   2.180  0.3585  0.2188  0.0964
   77SER      O 5528  16.562   8.934   2.127  0.4948 -0.3225  0.8683
   78THR      N 5529  16.754   9.040   2.185  0.3800  0.1283 -0.2727
   78THR      H 5530  16.793   9.119   2.235 -0.4094 -1.3435  2.8957
   78THR     CA 5531  16.849   8.943   2.133  0.2193 -0.1643 -0.0258
   78THR     HA 5532  16.803   8.845   2.128  0.0234 -0.0991  0.4777
   78THR     CB 5533  16.903   8.973   1.993  0.3827 -0.0045  0.0692
   78THR     HB 5534  16.992   8.916   1.967  0.2852  0.4325 -1.2928
   78THR    CG2 5535  16.807   8.936   1.880  0.0359  0.5183  0.1899
   78THR   HG21 5536  16.724   9.007   1.871  2.0612  2.7435 -2.9351
   78THR   HG22 5537  16.859   8.934   1.785  1.6032 -1.5798  1.0217
   78THR   HG23 5538  16.769   8.834   1.891  1.9413 -0.2485  0.0567
   78THR    OG1 5539  16.931   9.110   1.978  0.4794 -0.0560 -0.2368
   78THR    HG1 5540  16.923   9.141   1.888  0.7975  1.4813  0.2311
   78THR      C 5541  16.972   8.939   2.223  0.2278  0.1809 -0.0169
   78THR      O 5542  16.986   9.011   2.322 -0.0567 -0.2182  0.3189
   79GLY      N 5543  17.070   8.853   2.195  0.1638  0.0156  0.2515
   79GLY      H 5544  17.059   8.803   2.108  0.6534  0.7072 -0.2254
   79GLY     CA 5545  17.203   8.857   2.253  0.1748  0.4519  0.2022
   79GLY    HA1 5546  17.232   8.962   2.257  0.8035  0.2681  0.8659
   79GLY    HA2 5547  17.275   8.806   2.189  1.3041  0.5009  1.3904
   79GLY      C 5548  17.221   8.786   2.387  0.3611  0.1704  0.0275
   79GLY      O 5549  17.179   8.671   2.398 -0.4857  0.4463 -0.2681
   80GLY      N 5550  17.290   8.853   2.479 -0.0902  0.6668  0.0065
   80GLY      H 5551  17.330   8.940   2.445  0.2711  0.1018 -1.0588
   80GLY     CA 5552  17.308   8.820   2.619 -0.0123 -0.6872 -0.3126
   80GLY    HA1 5553  17.403   8.868   2.640 -0.3336  0.1643 -0.7558
   80GLY    HA2 5554  17.310   8.712   2.632  1.2157 -0.6412 -0.0249
   80GLY      C 5555  17.228   8.884   2.731  0.0788 -0.2761 -0.4784
   80GLY      O 5556  17.108   8.907   2.719  0.1566  0.6129  0.3350
   81TYR      N 5557  17.293   8.923   2.841  0.0642 -0.1622 -0.5110
   81TYR      H 5558  17.392   8.906   2.849  0.5711  1.5183 -2.3875
   81TYR     CA 5559  17.227   8.958   2.965  0.3453  0.0125 -0.4080
   81TYR     HA 5560  17.120   8.978   2.953  0.2401  0.7072  1.3483
   81TYR     CB 5561  17.240   8.840   3.062 -0.7083 -0.0781 -0.3609
   81TYR    HB1 5562  17.181   8.854   3.152 -1.7295 -1.8085 -0.7166
   81TYR    HB2 5563  17.339   8.851   3.106 -0.8903  0.0658  0.0126
   81TYR     CG 5564  17.219   8.701   3.008  0.3797 -0.5348  0.3794
   81TYR    CD1 5565  17.320   8.605   3.022  0.4248 -0.5892 -0.3026
   81TYR    HD1 5566  17.420   8.633   3.053  0.9738  1.8381 -3.7020
   81TYR    CE1 5567  17.292   8.482   2.961  0.1120 -0.3991 -0.5425
   81TYR    HE1 5568  17.371   8.408   2.964  2.1820  1.7043  0.0016
   81TYR     CZ 5569  17.163   8.452   2.911 -0.2847  0.1043  0.1581
   81TYR     OH 5570  17.138   8.327   2.863  0.4715  0.0944 -0.2178
   81TYR     HH 5571  17.081   8.324   2.785 -1.4250  1.0840  1.0716
   81TYR    CE2 5572  17.064   8.551   2.902 -0.3314  0.1279  0.8353
   81TYR    HE2 5573  16.967   8.529   2.861  0.7782 -1.0793 -1.3191
   81TYR    CD2 5574  17.091   8.677   2.957  0.2803  0.2659  0.2397
   81TYR    HD2 5575  17.018   8.756   2.952  0.8276  1.0451  2.7198
   81TYR      C 5576  17.284   9.080   3.036  0.0247 -0.2802  0.3714
   81TYR      O 5577  17.403   9.104   3.017 -0.0656  0.1191  0.3106
   82GLY      N 5578  17.206   9.159   3.111  0.2937 -0.2379  0.6057
   82GLY      H 5579  17.109   9.134   3.121  0.0493  0.4898  0.1492
   82GLY     CA 5580  17.248   9.285   3.168  0.4316 -0.2567  0.5488
   82GLY    HA1 5581  17.279   9.358   3.094 -1.5099  0.5462  0.4570
   82GLY    HA2 5582  17.330   9.259   3.235  0.2638 -3.2740 -0.2772
   82GLY      C 5583  17.141   9.352   3.254 -0.4092 -0.5554 -0.2438
   82GLY      O 5584  17.048   9.292   3.308 -0.1632  0.2239  1.0903
   83SER      N 5585  17.150   9.485   3.244 -0.2539 -0.5669 -0.2701
   83SER      H 5586  17.222   9.522   3.184 -1.6549 -1.6650 -2.8101
   83SER     CA 5587  17.049   9.578   3.290  0.2194 -0.1122 -0.1444
   83SER     HA 5588  17.002   9.535   3.378 -1.4670 -0.5857 -1.2236
   83SER     CB 5589  17.110   9.713   3.322 -0.2196  0.0654 -0.0460
   83SER    HB1 5590  17.035   9.780   3.365 -0.4315 -0.6630  0.7491
   83SER    HB2 5591  17.148   9.762   3.232  0.7864  2.0250  1.3625
   83SER     OG 5592  17.221   9.699   3.409 -0.1893  0.4706 -0.0156
   83SER     HG 5593  17.265   9.784   3.413 -1.3674  1.6119 -4.6363
   83SER      C 5594  16.935   9.600   3.192  0.4479  0.2021 -0.3385
   83SER      O 5595  16.939   9.573   3.072  0.4878  0.4556 -0.3962
   84SER      N 5596  16.829   9.666   3.240  0.2257  0.0745 -0.6504
   84SER      H 5597  16.837   9.696   3.336  2.2001 -0.9169 -0.4542
   84SER     CA 5598  16.713   9.710   3.164 -0.4800 -0.5933  0.0221
   84SER     HA 5599  16.663   9.623   3.121 -0.2968 -0.5348 -0.3090
   84SER     CB 5600  16.614   9.787   3.250 -0.2322 -0.1211 -0.1128
   84SER    HB1 5601  16.652   9.877   3.300 -0.6610  0.3683 -0.6503
   84SER    HB2 5602  16.530   9.819   3.189  1.1109 -0.4634 -2.2235
   84SER     OG 5603  16.568   9.697   3.349  0.2432  0.1962  0.4048
   84SER     HG 5604  16.481   9.721   3.383  0.1113 -1.2922  1.1867
   84SER      C 5605  16.750   9.790   3.040 -0.4281 -0.1297  0.3337
   84SER      O 5606  16.855   9.853   3.042 -0.3992 -0.1657 -0.0151
   85GLN      N 5607  16.669   9.793   2.935  0.1719  0.5685 -0.1136
   85GLN      H 5608  16.588   9.734   2.944  0.0059  1.0154  1.7167
   85GLN     CA 5609  16.680   9.874   2.815 -0.0658  0.3997 -0.2520
   85GLN     HA 5610  16.748   9.956   2.841  0.9490 -0.5348  0.1219
   85GLN     CB 5611  16.749   9.801   2.700 -0.2874 -0.0428 -0.1049
   85GLN    HB1 5612  16.687   9.717   2.666  0.0065  0.3410 -1.6733
   85GLN    HB2 5613  16.753   9.867   2.613  0.7549 -0.8349 -0.6784
   85GLN     CG 5614  16.881   9.731   2.732 -0.4544 -0.3975 -0.1822
   85GLN    HG1 5615  16.957   9.798   2.773  0.4722 -2.0537  0.8877
   85GLN    HG2 5616  16.860   9.652   2.804  1.4845 -0.4364  0.3997
   85GLN     CD 5617  16.945   9.670   2.608  0.0465  0.6727 -0.4681
   85GLN    OE1 5618  16.886   9.599   2.527  0.4452  0.1932 -0.3460
   85GLN    NE2 5619  17.076   9.679   2.586  0.2112  0.1218  0.2308
   85GLN   HE21 5620  17.120   9.709   2.671 -1.2562  0.8630  0.7555
   85GLN   HE22 5621  17.111   9.616   2.514 -1.7658 -1.5582  0.6445
   85GLN      C 5622  16.544   9.930   2.777 -0.2500  0.2228  0.1439
   85GLN      O 5623  16.438   9.885   2.820 -0.5741  0.2115 -0.6448
   86SER      N 5624  16.544  10.050   2.718  0.0459 -0.0464 -0.4164
   86SER      H 5625  16.630  10.101   2.705 -1.4458  2.8891  0.4155
   86SER     CA 5626  16.428  10.122   2.670 -0.3882 -0.0483  0.5928
   86SER     HA 5627  16.334  10.110   2.724 -0.2802 -0.2512  0.7357
   86SER     CB 5628  16.458  10.271   2.658 -0.0626 -0.1721 -0.2196
   86SER    HB1 5629  16.374  10.317   2.606 -0.0508 -1.9486 -1.9078
   86SER    HB2 5630  16.465  10.310   2.759  0.4749 -1.9234  0.4498
   86SER     OG 5631  16.578  10.297   2.589 -0.2672  0.0845 -0.4831
   86SER     HG 5632  16.604  10.387   2.613  2.0838 -0.4148 -0.8723
   86SER      C 5633  16.392  10.072   2.530 -0.2487  0.1458  0.4871
   86SER      O 5634  16.474   9.995   2.481 -0.8795  0.0365 -0.4063
   87SER      N 5635  16.281  10.105   2.465  0.1953  0.4552 -0.1268
   87SER      H 5636  16.202  10.150   2.510  0.8310 -0.7032  2.3349
   87SER     CA 5637  16.262  10.073   2.325  0.0900  0.2466 -0.0643
   87SER     HA 5638  16.255   9.966   2.306  1.1585  0.2327 -0.3962
   87SER     CB 5639  16.132  10.143   2.285 -0.3224 -0.3685  0.1805
   87SER    HB1 5640  16.144  10.248   2.311  0.6688 -0.9773  2.5136
   87SER    HB2 5641  16.108  10.123   2.181 -1.8502  0.1823  0.4013
   87SER     OG 5642  16.027  10.091   2.364 -0.7093  0.2907  0.1059
   87SER     HG 5643  15.954  10.152   2.353 -0.1012  0.6384 -2.6482
   87SER      C 5644  16.369  10.130   2.235 -0.0952  0.1461 -0.3498
   87SER      O 5645  16.373  10.252   2.215  0.1176  0.2109  0.0678
   88GLN      N 5646  16.455  10.048   2.174 -0.2388 -0.2374 -0.0356
   88GLN      H 5647  16.485   9.964   2.221 -0.3128 -0.6518 -0.7098
   88GLN     CA 5648  16.536  10.099   2.065  0.0800 -0.3719  0.1357
   88GLN     HA 5649  16.600  10.175   2.111  0.6630 -0.1968 -0.9420
   88GLN     CB 5650  16.620   9.998   1.988 -0.1219  0.1284 -0.7636
   88GLN    HB1 5651  16.652  10.047   1.897  0.8168 -0.2970 -0.6682
   88GLN    HB2 5652  16.550   9.916   1.968  1.0858 -0.9305 -0.7496
   88GLN     CG 5653  16.750   9.945   2.049 -0.4398  0.4392  0.2094
   88GLN    HG1 5654  16.744   9.904   2.150 -0.7852 -0.4564 -0.1661
   88GLN    HG2 5655  16.792   9.860   1.997 -1.2903  0.0212  0.1894
   88GLN     CD 5656  16.860  10.050   2.051 -0.2569  0.2625 -0.4727
   88GLN    OE1 5657  16.842  10.171   2.058  0.2449  0.2647  1.0698
   88GLN    NE2 5658  16.990  10.020   2.049 -0.3036 -0.0264  0.3124
   88GLN   HE21 5659  17.039   9.932   2.038 -0.7987 -0.4694  1.5338
   88GLN   HE22 5660  17.045  10.102   2.071 -2.9415  1.5680  1.3278
   88GLN      C 5661  16.459  10.177   1.959  0.0985 -0.3347  0.1501
   88GLN      O 5662  16.365  10.138   1.891 -0.2425 -0.0422  0.4465
   89SER      N 5663  16.500  10.303   1.938 -0.6474 -0.0777  0.1916
   89SER      H 5664  16.572  10.338   1.999  0.2536  0.5591 -1.2022
   89SER     CA 5665  16.450  10.399   1.842 -0.5318 -0.0451  0.1642
   89SER     HA 5666  16.341  10.388   1.840 -0.9398  2.5501  2.5949
   89SER     CB 5667  16.466  10.542   1.891  0.4185 -0.0349 -0.1560
   89SER    HB1 5668  16.419  10.557   1.989 -1.8055 -2.7341 -0.7002
   89SER    HB2 5669  16.436  10.616   1.817  0.8688 -0.0745 -0.3834
   89SER     OG 5670  16.604  10.560   1.914  0.3616  0.1587  0.0436
   89SER     HG 5671  16.616  10.639   1.966  1.6315 -0.6674  1.0585
   89SER      C 5672  16.502  10.385   1.700 -0.2810 -0.3895  0.2879
   89SER      O 5673  16.614  10.342   1.674 -0.1559  0.3245 -0.3823
   90SER      N 5674  16.424  10.435   1.603  0.1224  0.1208  0.2225
   90SER      H 5675  16.352  10.495   1.639 -0.4879 -0.8636  0.6821
   90SER     CA 5676  16.442  10.433   1.459  0.0061  0.3785  0.2041
   90SER     HA 5677  16.522  10.361   1.442  0.4965  1.5680 -3.3123
   90SER     CB 5678  16.316  10.383   1.390  0.2838 -0.0050 -0.0349
   90SER    HB1 5679  16.325  10.349   1.287  2.9410  2.1628 -0.6229
   90SER    HB2 5680  16.278  10.297   1.446  2.0206 -1.1019 -0.4930
   90SER     OG 5681  16.223  10.489   1.386  0.3805  0.0674 -0.4086
   90SER     HG 5682  16.241  10.536   1.304  1.0142  1.7822  0.6687
   90SER      C 5683  16.496  10.566   1.408 -0.5456  0.3718 -0.4068
   90SER      O 5684  16.464  10.668   1.469 -0.1933  0.3976 -0.2669
   91TYR      N 5685  16.579  10.568   1.304 -0.2688  0.0402 -0.1967
   91TYR      H 5686  16.578  10.483   1.249  1.2290 -0.7569  0.9295
   91TYR     CA 5687  16.652  10.684   1.257 -0.3747  0.3273  0.3457
   91TYR     HA 5688  16.599  10.777   1.279  0.2314  0.7725 -0.0528
   91TYR     CB 5689  16.792  10.687   1.318 -0.3435 -0.1980  0.3020
   91TYR    HB1 5690  16.861  10.735   1.248 -1.3695  0.8507 -0.0222
   91TYR    HB2 5691  16.827  10.584   1.326  0.9684  0.1825 -0.1702
   91TYR     CG 5692  16.786  10.763   1.448  0.3197  0.1463  0.1398
   91TYR    CD1 5693  16.808  10.698   1.570  1.0719  0.5440  0.2195
   91TYR    HD1 5694  16.817  10.590   1.571 -2.9788  0.0277 -0.9179
   91TYR    CE1 5695  16.817  10.764   1.693  0.4083  0.2883  0.4075
   91TYR    HE1 5696  16.827  10.705   1.783  1.3545  0.4404  0.4100
   91TYR     CZ 5697  16.796  10.903   1.687 -0.7625  0.0997 -0.2324
   91TYR     OH 5698  16.808  10.969   1.806  0.4659 -0.3149 -0.1119
   91TYR     HH 5699  16.831  11.060   1.786  0.4566 -0.4149 -0.5985
   91TYR    CE2 5700  16.788  10.973   1.565 -0.4403 -0.0009 -0.3127
   91TYR    HE2 5701  16.783  11.081   1.565 -2.6259  0.0428  2.7255
   91TYR    CD2 5702  16.783  10.903   1.444 -0.0364  0.1280 -0.4036
   91TYR    HD2 5703  16.797  10.953   1.349 -1.1458  0.4261 -0.4189
   91TYR      C 5704  16.665  10.670   1.106 -0.4016  0.3756  0.3389
   91TYR      O 5705  16.670  10.558   1.058  0.1044  0.2158  0.7592
   92GLY      N 5706  16.670  10.778   1.028  0.1434  0.1606  0.0788
   92GLY      H 5707  16.683  10.870   1.068 -0.4442 -1.0839  3.4289
   92GLY     CA 5708  16.630  10.773   0.888 -0.3367  0.3497  0.2093
   92GLY    HA1 5709  16.663  10.863   0.836 -0.6280 -0.0269 -0.6307
   92GLY    HA2 5710  16.685  10.692   0.841 -0.8969 -1.3010  2.2453
   92GLY      C 5711  16.484  10.744   0.860 -0.1757  0.3106 -0.6085
   92GLY      O 5712  16.403  10.728   0.951  0.9854 -0.3718  0.3369
   93GLN      N 5713  16.447  10.737   0.732 -0.4767  0.3556 -0.5259
   93GLN      H 5714  16.517  10.771   0.668  1.7025 -0.8499  1.0783
   93GLN     CA 5715  16.315  10.706   0.681 -0.6657  0.1726  0.0690
   93GLN     HA 5716  16.249  10.743   0.760  2.4053  0.2911  2.7801
   93GLN     CB 5717  16.298  10.794   0.557 -0.0266  0.1207 -0.0563
   93GLN    HB1 5718  16.343  10.892   0.575  0.3682 -0.2428  1.0869
   93GLN    HB2 5719  16.350  10.746   0.474  2.6584 -0.1722  1.6642
   93GLN     CG 5720  16.151  10.820   0.526 -0.1767 -0.6554 -0.0370
   93GLN    HG1 5721  16.093  10.732   0.502 -0.2028 -0.4092 -0.9065
   93GLN    HG2 5722  16.106  10.871   0.611  1.4462 -0.1974  0.5898
   93GLN     CD 5723  16.142  10.918   0.409  0.2716 -0.1454  0.3458
   93GLN    OE1 5724  16.237  10.956   0.342 -0.0050 -0.2991 -0.1415
   93GLN    NE2 5725  16.021  10.964   0.377  0.1540 -0.2743  0.5962
   93GLN   HE21 5726  16.007  11.007   0.286 -1.1736 -0.5147  0.6680
   93GLN   HE22 5727  15.941  10.932   0.430  1.2075 -1.1127  1.7250
   93GLN      C 5728  16.288  10.558   0.657 -0.1516  0.0363  0.3211
   93GLN      O 5729  16.368  10.480   0.605 -0.5618  0.1689 -0.5317
   94GLN      N 5730  16.171  10.515   0.703 -0.1354  0.2247  0.5380
   94GLN      H 5731  16.109  10.583   0.746  0.5003  2.0499 -1.2506
   94GLN     CA 5732  16.121  10.384   0.667 -0.0694  0.3002  0.1695
   94GLN     HA 5733  16.188  10.346   0.590 -1.9957  2.4016 -2.7294
   94GLN     CB 5734  16.131  10.301   0.795 -0.2409 -0.2155 -0.1491
   94GLN    HB1 5735  16.124  10.196   0.767  1.5218 -0.0448 -1.3788
   94GLN    HB2 5736  16.235  10.310   0.825  0.3961  2.4101 -2.6735
   94GLN     CG 5737  16.040  10.340   0.911  0.1677 -0.3904  0.2366
   94GLN    HG1 5738  15.934  10.323   0.890 -0.2628  0.8022  1.3048
   94GLN    HG2 5739  16.040  10.448   0.925 -1.8961 -0.3205  0.0288
   94GLN     CD 5740  16.087  10.284   1.044  0.2280 -0.1042  0.3368
   94GLN    OE1 5741  16.190  10.332   1.091  0.3053  0.5762 -0.5075
   94GLN    NE2 5742  16.029  10.182   1.107 -0.3789  0.3898  0.5857
   94GLN   HE21 5743  16.073  10.161   1.195  1.2847  2.3336  0.2981
   94GLN   HE22 5744  15.941  10.142   1.078  1.7653 -4.4972 -0.1470
   94GLN      C 5745  15.976  10.376   0.622 -0.2164 -0.3139  0.7286
   94GLN      O 5746  15.910  10.479   0.638  0.3737  0.2670 -0.4287
   95SER      N 5747  15.935  10.264   0.563  0.1341 -0.0512 -0.0249
   95SER      H 5748  15.999  10.190   0.540  1.8195  1.4971 -0.5288
   95SER     CA 5749  15.797  10.242   0.523  0.0328  0.4115  0.0566
   95SER     HA 5750  15.764  10.329   0.466  0.6577 -0.2683 -1.4078
   95SER     CB 5751  15.797  10.123   0.427  0.5742  0.5381 -0.1082
   95SER    HB1 5752  15.693  10.092   0.420  0.8410 -0.4577  0.1793
   95SER    HB2 5753  15.856  10.041   0.468 -2.2636 -1.3187  0.5820
   95SER     OG 5754  15.834  10.164   0.298  0.1452 -0.0779 -0.4340
   95SER     HG 5755  15.805  10.097   0.236 -2.2957  1.8360 -1.5040
   95SER      C 5756  15.711  10.207   0.643 -0.1062  0.2951 -0.0756
   95SER      O 5757  15.742  10.120   0.724 -0.2471  0.4651  0.1616
   96SER      N 5758  15.591  10.265   0.643 -0.2256  0.0515  0.0593
   96SER      H 5759  15.563  10.300   0.553  1.5022 -0.1512 -0.5932
   96SER     CA 5760  15.486  10.265   0.743 -0.3790  0.4630 -0.1004
   96SER     HA 5761  15.491  10.193   0.824 -0.4161  1.6101  0.9563
   96SER     CB 5762  15.498  10.406   0.803 -0.0270  0.3633  0.0723
   96SER    HB1 5763  15.495  10.478   0.721 -1.2675  1.8331  1.3366
   96SER    HB2 5764  15.594  10.415   0.852 -0.9241  1.1815  1.7755
   96SER     OG 5765  15.399  10.437   0.898 -0.0009 -0.1798  0.2842
   96SER     HG 5766  15.427  10.519   0.941  1.9704  0.1872 -1.5300
   96SER      C 5767  15.355  10.237   0.672 -0.2685  0.0989 -0.1618
   96SER      O 5768  15.325  10.279   0.560  0.0074  0.0414 -0.2577
   97TYR      N 5769  15.269  10.156   0.733 -0.0706 -0.1049 -0.1541
   97TYR      H 5770  15.299  10.115   0.821 -0.6993 -1.2391 -0.4465
   97TYR     CA 5771  15.141  10.111   0.683 -0.0372  0.0434 -0.3724
   97TYR     HA 5772  15.129  10.158   0.585  0.0987  2.5109  0.7083
   97TYR     CB 5773  15.156   9.960   0.676  0.0572  0.0329  0.0185
   97TYR    HB1 5774  15.080   9.917   0.611 -1.5071  4.7163 -1.6053
   97TYR    HB2 5775  15.138   9.917   0.775  0.0016 -0.8755 -0.3711
   97TYR     CG 5776  15.291   9.913   0.628  0.2052  0.2875  0.1834
   97TYR    CD1 5777  15.322   9.918   0.492 -0.3706 -0.3799  0.0196
   97TYR    HD1 5778  15.241   9.945   0.426  0.6592 -0.5961 -1.3779
   97TYR    CE1 5779  15.454   9.909   0.446 -0.1419 -0.1204  0.6075
   97TYR    HE1 5780  15.475   9.892   0.341 -0.6036 -4.7972  1.0933
   97TYR     CZ 5781  15.555   9.883   0.540  0.0084 -0.0209  0.4757
   97TYR     OH 5782  15.685   9.868   0.503 -0.0540 -0.2574  0.3499
   97TYR     HH 5783  15.741   9.861   0.581 -0.5284  2.3402  1.0348
   97TYR    CE2 5784  15.524   9.860   0.676  0.3025  0.2945  0.5979
   97TYR    HE2 5785  15.598   9.828   0.747 -0.5168  0.6372  1.6281
   97TYR    CD2 5786  15.391   9.875   0.719  0.1497  0.1428  0.1843
   97TYR    HD2 5787  15.366   9.873   0.824  1.4093  2.8654  0.6362
   97TYR      C 5788  15.022  10.150   0.771  0.1762 -0.0017 -0.0636
   97TYR      O 5789  15.038  10.175   0.890 -0.0270  0.0913 -0.0568
   98PRO      N 5790  14.901  10.148   0.716  0.1469 -0.5210  0.0090
   98PRO     CD 5791  14.872  10.112   0.579 -0.1286  0.7671 -0.2857
   98PRO    HD1 5792  14.915  10.018   0.544  0.6728  0.7113  0.7942
   98PRO    HD2 5793  14.902  10.194   0.514  0.1186  0.2739 -0.7960
   98PRO     CG 5794  14.720  10.097   0.567 -0.1485  0.0182  0.8144
   98PRO    HG1 5795  14.699   9.996   0.602  1.7743 -0.3547  1.0253
   98PRO    HG2 5796  14.684  10.118   0.467  0.5662 -2.5284 -0.0555
[truncated: 853,838 more chars]
