# Supplementary material for: Thermodynamic forces from protein and water govern condensate formation of an intrinsically disordered protein domain
Source: Nat Commun. 2023 Sep 21;14:5892. doi: 10.1038/s41467-023-41586-y (PMC10514047; doi:10.1038/s41467-023-41586-y)
Supplement: Supplementary file 4 — Supplementary Data 1 [file 41467_2023_41586_MOESM4_ESM.zip › final_coord_set-1_170mgmL.gro]

Protein in water
18126
    1MET      N    1   2.991   7.354  10.534 -0.1128 -0.0321  0.7566
    1MET     H1    2   3.042   7.271  10.559  1.8362  0.7415 -0.3884
    1MET     H2    3   2.891   7.339  10.536  0.1396 -1.8466  2.2612
    1MET     H3    4   3.012   7.380  10.438  1.6316 -3.5021  0.0573
    1MET     CA    5   3.014   7.466  10.626  0.0591  0.3809  0.2165
    1MET     HA    6   2.963   7.555  10.588  0.0428  0.4372  0.3673
    1MET     CB    7   2.962   7.427  10.764  0.1136 -0.0226  0.1247
    1MET    HB1    8   2.868   7.373  10.757  0.0116  0.2297 -0.4559
    1MET    HB2    9   3.035   7.367  10.819 -0.0747  0.7144  1.2200
    1MET     CG   10   2.927   7.553  10.842 -0.0453  0.0946 -0.1377
    1MET    HG1   11   2.851   7.529  10.917 -0.5523 -2.1115 -1.2839
    1MET    HG2   12   2.884   7.626  10.773  0.1316  0.4162  0.0876
    1MET     SD   13   3.065   7.636  10.925 -0.0022  0.1778 -0.2924
    1MET     CE   14   3.066   7.524  11.067 -0.4050  0.4247 -0.0961
    1MET    HE1   15   3.081   7.420  11.042  0.8982  0.3217  1.0107
    1MET    HE2   16   2.965   7.522  11.110 -0.2476 -1.7581  0.2570
    1MET    HE3   17   3.139   7.550  11.143 -0.5267 -1.8137  0.8675
    1MET      C   18   3.163   7.498  10.619  0.0565  0.2578 -0.3659
    1MET      O   19   3.238   7.402  10.611 -0.3483 -0.0914 -0.0107
    2ALA      N   20   3.194   7.628  10.621  0.0368  0.2585 -0.1627
    2ALA      H   21   3.126   7.699  10.646  1.6867  1.8715 -0.0173
    2ALA     CA   22   3.318   7.686  10.573 -0.4364  0.9606 -0.5502
    2ALA     HA   23   3.364   7.614  10.505 -0.8755 -1.6065  1.7104
    2ALA     CB   24   3.297   7.821  10.505  0.5056  1.2235 -0.3349
    2ALA    HB1   25   3.211   7.816  10.439  0.3816  2.9893 -0.3638
    2ALA    HB2   26   3.272   7.889  10.587  1.0031 -2.4459  3.2024
    2ALA    HB3   27   3.395   7.855  10.472  0.8271  1.0921  0.4568
    2ALA      C   28   3.412   7.705  10.692 -0.8887  0.3628 -0.0904
    2ALA      O   29   3.369   7.734  10.803 -0.6743 -0.3448  0.1780
    3SER      N   30   3.541   7.714  10.661 -0.8736  0.4081 -0.0124
    3SER      H   31   3.573   7.705  10.566  1.8909  2.5422  0.5503
    3SER     CA   32   3.646   7.745  10.757  0.1596 -0.3020 -0.8892
    3SER     HA   33   3.610   7.809  10.838 -0.0335  0.2575 -1.4021
    3SER     CB   34   3.708   7.626  10.829 -0.2872  0.0663  0.1252
    3SER    HB1   35   3.711   7.538  10.764  1.0472 -0.4340  0.8342
    3SER    HB2   36   3.809   7.649  10.862 -0.2059 -0.0793 -0.0220
    3SER     OG   37   3.622   7.593  10.935 -0.1245  0.6379  0.4377
    3SER     HG   38   3.670   7.521  10.978 -1.3426 -0.0867  0.6254
    3SER      C   39   3.755   7.820  10.682  0.8429 -0.1609  0.2288
    3SER      O   40   3.798   7.779  10.574  0.8404 -0.8440  0.4878
    4ASN      N   41   3.803   7.932  10.737  0.5123  0.1551 -0.1153
    4ASN      H   42   3.758   7.972  10.818  0.2699 -1.5507  0.6377
    4ASN     CA   43   3.919   8.002  10.684  0.4310  0.4306  0.0724
    4ASN     HA   44   3.914   7.991  10.576 -1.8718  1.5066  0.0119
    4ASN     CB   45   3.898   8.148  10.722  0.1603  0.3425  0.2689
    4ASN    HB1   46   3.886   8.158  10.829 -2.0067 -1.9943  0.3170
    4ASN    HB2   47   3.802   8.178  10.680 -0.1276  1.0437  1.3901
    4ASN     CG   48   4.009   8.238  10.669 -0.1558  0.3093 -0.4663
    4ASN    OD1   49   4.004   8.290  10.558 -0.4432 -0.1025 -0.6504
    4ASN    ND2   50   4.118   8.257  10.745 -0.1134 -0.3357 -0.3593
    4ASN   HD21   51   4.200   8.305  10.711  0.3204  0.8825  2.2114
    4ASN   HD22   52   4.125   8.236  10.843  0.4455  0.9697 -0.1036
    4ASN      C   53   4.051   7.943  10.730  0.2129 -0.1352 -0.0235
    4ASN      O   54   4.071   7.895  10.842  0.0313  0.0579  0.0928
    5ASP      N   55   4.157   7.951  10.650  0.1944 -0.4204 -0.0784
    5ASP      H   56   4.141   7.974  10.553 -0.3591 -2.4277 -0.5034
    5ASP     CA   57   4.291   7.911  10.689  0.0330 -0.4447  0.4596
    5ASP     HA   58   4.295   7.872  10.790  1.6684  0.4837  0.7868
    5ASP     CB   59   4.338   7.799  10.597 -0.1323 -0.2815  0.1729
    5ASP    HB1   60   4.261   7.722  10.599  0.2881 -0.7673 -1.0487
    5ASP    HB2   61   4.353   7.832  10.494 -1.7949 -0.3226 -0.0990
    5ASP     CG   62   4.473   7.734  10.627  0.0733  0.2341  0.3665
    5ASP    OD1   63   4.528   7.674  10.533 -0.2490  0.2160  0.1880
    5ASP    OD2   64   4.525   7.738  10.741  0.4631 -0.2544  0.2054
    5ASP      C   65   4.380   8.034  10.691 -0.3179 -0.1922  0.6809
    5ASP      O   66   4.361   8.128  10.614  0.0674  0.0944  0.9300
    6TYR      N   67   4.486   8.027  10.772  0.2092 -0.6484 -0.0278
    6TYR      H   68   4.516   7.933  10.795 -1.4333 -2.2843 -3.7549
    6TYR     CA   69   4.557   8.137  10.833  0.0050 -0.2639 -0.4851
    6TYR     HA   70   4.522   8.233  10.795 -1.7009 -1.2671 -1.5754
    6TYR     CB   71   4.527   8.127  10.982  0.4274  0.6585 -0.3304
    6TYR    HB1   72   4.600   8.183  11.040  0.1764 -1.7653  2.5852
    6TYR    HB2   73   4.539   8.024  11.014  0.6202  0.3400 -1.4069
    6TYR     CG   74   4.385   8.169  11.015  0.1081 -0.4644 -0.2524
    6TYR    CD1   75   4.371   8.302  11.057 -0.3640 -0.5703 -0.0683
    6TYR    HD1   76   4.449   8.376  11.048  0.0207 -1.0719 -1.0331
    6TYR    CE1   77   4.243   8.353  11.081  0.0037  0.1621  0.3522
    6TYR    HE1   78   4.236   8.459  11.100  0.3575  1.2182 -4.1733
    6TYR     CZ   79   4.126   8.275  11.076  0.4425 -0.4536 -0.5122
    6TYR     OH   80   4.004   8.336  11.081  0.1477 -1.0546 -0.1831
    6TYR     HH   81   3.937   8.268  11.079 -0.3541 -0.5848  0.1315
    6TYR    CE2   82   4.145   8.140  11.040  0.5445 -0.5909  0.0565
    6TYR    HE2   83   4.054   8.082  11.036 -0.9994  1.7808 -1.7912
    6TYR    CD2   84   4.271   8.088  11.010  0.4143 -0.9195  0.0721
    6TYR    HD2   85   4.276   7.980  10.999 -1.2086 -1.2148  1.7160
    6TYR      C   86   4.708   8.136  10.814  0.0856 -0.3795  0.1447
    6TYR      O   87   4.768   8.030  10.821  0.1258 -0.3909 -0.3257
    7THR      N   88   4.770   8.253  10.797 -0.0210 -0.4027 -0.4520
    7THR      H   89   4.726   8.343  10.788  0.3780 -0.1568 -0.0400
    7THR     CA   90   4.915   8.260  10.788 -0.0131 -0.0188 -0.0719
    7THR     HA   91   4.954   8.200  10.706  2.3590  0.9937  0.2389
    7THR     CB   92   4.952   8.408  10.782  0.3826 -0.1156  0.0083
    7THR     HB   93   4.942   8.460  10.878  2.3125  1.7336 -0.7016
    7THR    CG2   94   5.092   8.432  10.726  0.0294  0.7222 -0.5439
    7THR   HG21   95   5.115   8.538  10.730  4.9047 -0.1383  0.6173
    7THR   HG22   96   5.157   8.388  10.802 -2.2649 -1.2012  0.4412
    7THR   HG23   97   5.114   8.380  10.633  1.7224  0.7795 -0.2135
    7THR    OG1   98   4.878   8.469  10.679 -0.0884 -0.1261  0.3336
    7THR    HG1   99   4.919   8.556  10.673 -3.2327  1.5985  1.7457
    7THR      C  100   4.985   8.208  10.912  0.3742  0.0387 -0.2633
    7THR      O  101   4.936   8.230  11.023  0.6736 -0.4960 -0.0211
    8GLN      N  102   5.093   8.131  10.897  0.5394  0.2839 -0.3211
    8GLN      H  103   5.122   8.112  10.802  1.9151 -0.0606  0.1467
    8GLN     CA  104   5.175   8.077  11.003 -0.0914  0.3288  0.1923
    8GLN     HA  105   5.108   8.054  11.086  0.8917 -0.2723  0.8411
    8GLN     CB  106   5.246   7.950  10.957  0.1340  0.5914 -0.1861
    8GLN    HB1  107   5.292   7.965  10.859 -2.4336 -0.0850 -1.5850
    8GLN    HB2  108   5.324   7.919  11.025 -2.2114 -1.3596  1.8148
    8GLN     CG  109   5.166   7.822  10.939  0.2603  0.5213 -0.2505
    8GLN    HG1  110   5.066   7.851  10.906  0.6719  1.2188 -0.9062
    8GLN    HG2  111   5.207   7.754  10.863 -3.0062  1.6220 -3.3073
    8GLN     CD  112   5.162   7.734  11.063 -0.3503 -0.2283 -0.7884
    8GLN    OE1  113   5.260   7.671  11.104 -0.2922  0.1111 -0.4074
    8GLN    NE2  114   5.052   7.732  11.139 -0.1553 -0.5826 -0.5071
    8GLN   HE21  115   4.974   7.791  11.114 -2.8525 -3.3107  0.9519
    8GLN   HE22  116   5.033   7.665  11.211 -2.1934  1.8445  1.4125
    8GLN      C  117   5.274   8.183  11.048 -0.4341  0.7750 -0.0998
    8GLN      O  118   5.318   8.266  10.968  0.5433  0.1495 -0.2225
    9GLN      N  119   5.320   8.173  11.173 -0.0565  0.5568 -0.2546
    9GLN      H  120   5.280   8.103  11.233  0.4546 -1.5627 -2.2479
    9GLN     CA  121   5.428   8.248  11.234  0.0686  0.0603  0.1359
    9GLN     HA  122   5.396   8.350  11.251 -0.3451  0.1793 -1.2324
    9GLN     CB  123   5.455   8.191  11.373  0.2883  0.0772  0.1006
    9GLN    HB1  124   5.495   8.095  11.341  1.1078  0.7646 -1.0111
    9GLN    HB2  125   5.535   8.249  11.419  0.2127  0.3716 -0.1359
    9GLN     CG  126   5.326   8.192  11.455 -0.0790 -0.5248 -0.4547
    9GLN    HG1  127   5.272   8.285  11.436 -1.3144 -1.2079 -0.3415
    9GLN    HG2  128   5.273   8.103  11.423 -1.0873  0.3290 -1.2006
    9GLN     CD  129   5.354   8.186  11.605 -0.8020 -0.3020 -0.3068
    9GLN    OE1  130   5.367   8.284  11.677 -0.0421 -0.1634 -0.6195
    9GLN    NE2  131   5.374   8.065  11.658  0.0093  0.1658  0.4764
    9GLN   HE21  132   5.378   8.071  11.758 -1.7547 -0.4236  0.5992
    9GLN   HE22  133   5.365   7.980  11.605  0.0885  0.8453 -0.6804
    9GLN      C  134   5.556   8.259  11.152  0.3103  0.2240  0.5322
    9GLN      O  135   5.607   8.157  11.108  0.0659  0.1784  0.3554
   10ALA      N  136   5.609   8.381  11.136 -0.0865  0.3200 -0.1072
   10ALA      H  137   5.558   8.458  11.175  2.3550  1.0469  1.9355
   10ALA     CA  138   5.731   8.410  11.063  0.3237  0.3713  0.5924
   10ALA     HA  139   5.740   8.334  10.986 -0.1439  1.8482 -0.9734
   10ALA     CB  140   5.723   8.545  10.992 -0.1745  0.0200 -0.0275
   10ALA    HB1  141   5.626   8.556  10.942 -0.2402 -1.9309 -0.4090
   10ALA    HB2  142   5.731   8.628  11.062  2.4412  0.4902 -0.8034
   10ALA    HB3  143   5.804   8.555  10.920  0.1793  0.2143  0.3916
   10ALA      C  144   5.853   8.396  11.154  0.5510 -0.1251  0.2152
   10ALA      O  145   5.851   8.420  11.274  0.1390 -0.2352  0.2329
   11THR      N  146   5.967   8.365  11.091  0.3309  0.1585 -0.3275
   11THR      H  147   5.963   8.322  10.999  3.8984 -1.8010  0.2695
   11THR     CA  148   6.091   8.349  11.163  0.1341 -0.2126 -0.0691
   11THR     HA  149   6.090   8.268  11.236  1.3953 -0.1183  0.0825
   11THR     CB  150   6.208   8.309  11.074 -0.0268 -0.4299 -0.1829
   11THR     HB  151   6.219   8.384  10.996 -1.0966 -1.1347 -1.0507
   11THR    CG2  152   6.345   8.292  11.139 -0.1485  0.7456  0.3998
   11THR   HG21  153   6.383   8.385  11.180 -0.6232  1.0145  0.2338
   11THR   HG22  154   6.317   8.224  11.221  0.5059  1.2930  1.0896
   11THR   HG23  155   6.419   8.254  11.069 -0.5197  1.1817 -0.2388
   11THR    OG1  156   6.184   8.185  11.010  0.1663 -0.4395 -0.2367
   11THR    HG1  157   6.229   8.185  10.925 -1.4505 -1.5606 -1.1430
   11THR      C  158   6.131   8.478  11.232 -1.4000 -0.0176  0.4898
   11THR      O  159   6.112   8.586  11.176 -0.0319 -0.2504 -0.4603
   12GLN      N  160   6.180   8.470  11.356  0.2986 -0.1569 -0.1710
   12GLN      H  161   6.210   8.381  11.395  0.1869  1.4532  4.0131
   12GLN     CA  162   6.235   8.582  11.428 -0.0009 -0.0480 -0.1120
   12GLN     HA  163   6.231   8.667  11.360  1.1660  0.3184  0.2457
   12GLN     CB  164   6.154   8.612  11.554  0.4674  0.1929  0.1341
   12GLN    HB1  165   6.048   8.604  11.530  0.0368 -0.1294  1.9826
   12GLN    HB2  166   6.174   8.714  11.589  0.3605  0.3856 -0.3661
   12GLN     CG  167   6.175   8.530  11.681  0.2134 -0.2306 -0.0972
   12GLN    HG1  168   6.272   8.553  11.724  1.4585 -1.0052 -2.3278
   12GLN    HG2  169   6.179   8.422  11.668  1.5467 -0.2592  0.4201
   12GLN     CD  170   6.068   8.556  11.787 -0.0230 -0.6585 -0.2251
   12GLN    OE1  171   5.971   8.628  11.766  0.0675 -0.2465  0.7282
   12GLN    NE2  172   6.083   8.504  11.909 -0.6950  0.0157  0.1512
   12GLN   HE21  173   6.016   8.538  11.976 -1.3661 -1.4553  0.2610
   12GLN   HE22  174   6.151   8.430  11.921 -2.1478 -1.4063 -0.0401
   12GLN      C  175   6.387   8.573  11.440  0.0244  0.2697 -0.1747
   12GLN      O  176   6.431   8.467  11.485 -0.9848 -0.0736  0.0337
   13SER      N  177   6.461   8.683  11.426 -0.1105  0.3728 -0.0783
   13SER      H  178   6.418   8.764  11.382  0.1596  1.2083  1.1435
   13SER     CA  179   6.605   8.686  11.440 -0.0756 -0.2477 -0.2888
   13SER     HA  180   6.640   8.641  11.347 -0.8226 -1.0544 -0.1942
   13SER     CB  181   6.664   8.826  11.426  0.4020 -0.4133  0.0620
   13SER    HB1  182   6.610   8.870  11.343 -0.1698  0.0108  0.6420
   13SER    HB2  183   6.768   8.820  11.394  0.2782 -0.0032 -0.4160
   13SER     OG  184   6.645   8.899  11.546 -0.1078 -0.0317 -0.2505
   13SER     HG  185   6.693   8.981  11.539  0.7688 -0.5949 -1.1675
   13SER      C  186   6.667   8.620  11.563  0.0406 -0.0403 -0.2368
   13SER      O  187   6.756   8.537  11.548  0.2675  0.2050 -0.2638
   14TYR      N  188   6.623   8.652  11.685  0.3987 -0.0043 -0.1157
   14TYR      H  189   6.547   8.718  11.692  0.3084 -0.1591  0.4238
   14TYR     CA  190   6.684   8.600  11.805  0.1157 -0.1972 -0.0537
   14TYR     HA  191   6.793   8.597  11.802  0.1101  0.1892 -1.3748
   14TYR     CB  192   6.642   8.689  11.921 -0.0164  0.2921 -0.4762
   14TYR    HB1  193   6.533   8.697  11.923 -0.3003 -2.6604 -0.2573
   14TYR    HB2  194   6.670   8.644  12.016  1.9247 -0.0988 -1.1829
   14TYR     CG  195   6.714   8.822  11.927  0.5332 -0.0399  0.3552
   14TYR    CD1  196   6.649   8.944  11.910  0.1212 -0.2664  0.2875
   14TYR    HD1  197   6.547   8.944  11.876  0.0313 -3.0671  0.3955
   14TYR    CE1  198   6.718   9.064  11.933  0.1871 -0.2772  0.1514
   14TYR    HE1  199   6.667   9.159  11.934  0.8140  0.0877  1.7659
   14TYR     CZ  200   6.854   9.064  11.970  0.0554  0.2005  0.6617
   14TYR     OH  201   6.924   9.178  11.992  0.4939  0.0563  0.0496
   14TYR     HH  202   6.878   9.257  11.964  0.7592 -0.2893 -1.4198
   14TYR    CE2  203   6.921   8.939  11.970  0.1629  0.2460 -0.2907
   14TYR    HE2  204   7.024   8.930  12.002  0.2411 -2.2397 -1.0574
   14TYR    CD2  205   6.852   8.819  11.951  0.4982 -0.0884  0.5539
   14TYR    HD2  206   6.912   8.729  11.959 -1.2310 -1.2424  1.1778
   14TYR      C  207   6.646   8.456  11.838  0.4191 -0.3776 -0.4764
   14TYR      O  208   6.703   8.383  11.919  0.2835  0.1745  0.1367
   15GLY      N  209   6.544   8.404  11.770  0.2451 -0.2435 -0.3207
   15GLY      H  210   6.504   8.462  11.698 -2.5831 -1.6637 -0.0380
   15GLY     CA  211   6.482   8.275  11.793  0.2269 -0.1277  0.2880
   15GLY    HA1  212   6.562   8.202  11.804  0.7850  0.1150 -1.8077
   15GLY    HA2  213   6.422   8.233  11.713  0.1948 -1.0224  0.7637
   15GLY      C  214   6.393   8.266  11.917 -0.5055 -0.1742 -0.2367
   15GLY      O  215   6.323   8.363  11.943  0.2644  0.2973  0.1100
   16ALA      N  216   6.397   8.151  11.984  0.0545 -0.2136 -0.3285
   16ALA      H  217   6.444   8.070  11.945 -0.6183 -1.5893  1.5549
   16ALA     CA  218   6.328   8.133  12.110  0.2765  0.5078 -0.1026
   16ALA     HA  219   6.324   8.228  12.165  3.5629  0.3246  0.6377
   16ALA     CB  220   6.187   8.081  12.084  0.7544 -0.7141 -0.2753
   16ALA    HB1  221   6.137   8.039  12.172  1.5402 -0.7602  0.1591
   16ALA    HB2  222   6.132   8.163  12.039  0.8700 -1.8201 -2.5874
   16ALA    HB3  223   6.184   8.005  12.006 -1.0909 -0.1340 -0.8043
   16ALA      C  224   6.416   8.045  12.198 -0.4447 -0.1810 -0.0631
   16ALA      O  225   6.507   7.976  12.155 -0.3172 -0.0227 -0.0467
   17TYR      N  226   6.391   8.048  12.329 -0.0249 -0.0529  0.0127
   17TYR      H  227   6.317   8.101  12.371 -0.6062 -2.1426  1.8550
   17TYR     CA  228   6.447   7.959  12.430  0.4509 -0.0966 -0.2832
   17TYR     HA  229   6.555   7.954  12.416  0.4314 -0.6112 -0.2521
   17TYR     CB  230   6.403   8.031  12.557  0.5598 -0.0611 -0.2660
   17TYR    HB1  231   6.432   8.136  12.555  1.6237 -0.2569  1.7312
   17TYR    HB2  232   6.295   8.021  12.551  0.6800 -0.7685 -5.9181
   17TYR     CG  233   6.463   7.986  12.688  0.2082  0.7490  0.1855
   17TYR    CD1  234   6.396   7.888  12.763  0.7316  0.3105  0.0899
   17TYR    HD1  235   6.303   7.851  12.722  2.0917 -1.0995 -1.8988
   17TYR    CE1  236   6.438   7.859  12.894 -0.1911  0.4490  0.4250
   17TYR    HE1  237   6.376   7.798  12.959  0.1464 -0.4834 -0.1034
   17TYR     CZ  238   6.560   7.912  12.940  0.2253  0.0124 -0.1638
   17TYR     OH  239   6.602   7.881  13.066 -0.1065  0.5898  0.0910
   17TYR     HH  240   6.668   7.945  13.094 -0.4603  1.2886 -0.6174
   17TYR    CE2  241   6.631   8.005  12.861 -0.2285  0.6429  0.1720
   17TYR    HE2  242   6.714   8.055  12.909 -0.8834  0.3991  1.6451
   17TYR    CD2  243   6.579   8.046  12.738  0.3433  0.6845 -0.0547
   17TYR    HD2  244   6.631   8.122  12.682  3.9421 -1.4797 -0.0485
   17TYR      C  245   6.389   7.819  12.416  0.0028  0.0341  0.2045
   17TYR      O  246   6.279   7.808  12.362  0.1131 -0.2526  0.0362
   18PRO      N  247   6.458   7.716  12.464 -0.2858 -0.2294  0.0570
   18PRO     CD  248   6.589   7.716  12.528 -0.3635  0.2209  0.2199
   18PRO    HD1  249   6.584   7.775  12.619 -0.6750 -1.4299  1.3098
   18PRO    HD2  250   6.665   7.747  12.456  0.8662 -0.5942  1.1348
   18PRO     CG  251   6.620   7.574  12.575  0.0323  0.3048  0.2105
   18PRO    HG1  252   6.598   7.560  12.680  0.7641 -0.2686  0.2959
   18PRO    HG2  253   6.727   7.556  12.565 -0.1036 -0.0951 -0.6193
   18PRO     CB  254   6.533   7.491  12.482  0.5915 -0.0307 -0.0212
   18PRO    HB1  255   6.504   7.395  12.525 -1.1581  0.7251  0.5939
   18PRO    HB2  256   6.574   7.479  12.382  0.6731 -2.8884  0.2730
   18PRO     CA  257   6.412   7.579  12.452  0.3226 -0.4241 -0.1073
   18PRO     HA  258   6.371   7.562  12.353 -1.8420  0.9804  0.4700
   18PRO      C  259   6.304   7.542  12.553 -0.0279  0.4329 -0.1611
   18PRO      O  260   6.287   7.595  12.663 -0.3557  0.2525 -0.1219
   19THR      N  261   6.224   7.444  12.510  0.3944 -0.3197  0.7280
   19THR      H  262   6.245   7.399  12.422  1.1519 -1.2987  1.3885
   19THR     CA  263   6.095   7.405  12.563 -0.0058  0.1196  0.0909
   19THR     HA  264   6.085   7.447  12.663  0.2983  0.7466 -0.1348
   19THR     CB  265   5.984   7.472  12.483 -0.3349  0.0875  0.5197
   19THR     HB  266   5.894   7.455  12.542 -2.6190 -0.7731 -2.9199
   19THR    CG2  267   5.997   7.622  12.457 -0.1053  0.1004  0.7020
   19THR   HG21  268   6.084   7.655  12.400 -0.3533  1.7169  1.2092
   19THR   HG22  269   6.010   7.680  12.548  1.0124  1.1508 -0.0838
   19THR   HG23  270   5.907   7.665  12.411 -0.6121  1.8189  3.1342
   19THR    OG1  271   5.957   7.397  12.367  0.0417  0.0423  0.4607
   19THR    HG1  272   5.914   7.451  12.299  0.3826 -0.7037 -0.3710
   19THR      C  273   6.068   7.256  12.578  0.3985  0.0388  0.0467
   19THR      O  274   6.123   7.173  12.507 -0.0558 -0.0040 -0.2602
   20GLN      N  275   5.987   7.217  12.678  0.2332 -0.0917 -0.1367
   20GLN      H  276   5.961   7.297  12.734  0.3402 -1.3361  1.7577
   20GLN     CA  277   5.951   7.082  12.715  0.1206 -0.1939 -0.6120
   20GLN     HA  278   5.978   7.016  12.632  2.2731 -0.1683  0.0112
   20GLN     CB  279   6.041   7.040  12.831 -0.4202 -0.7122 -0.3745
   20GLN    HB1  280   6.037   6.931  12.832  1.6543 -0.8301 -0.8156
   20GLN    HB2  281   6.004   7.079  12.925  0.4751 -1.0076  0.1068
   20GLN     CG  282   6.188   7.080  12.820 -0.4671 -0.3658  0.2499
   20GLN    HG1  283   6.204   7.188  12.816  0.5855 -0.5544 -1.4455
   20GLN    HG2  284   6.223   7.034  12.728  0.0976  0.6952 -0.0910
   20GLN     CD  285   6.258   7.024  12.943  0.0898 -0.1686  0.0247
   20GLN    OE1  286   6.222   7.029  13.060 -0.4973  0.1428 -0.1664
   20GLN    NE2  287   6.380   6.975  12.922  0.1555 -0.0232  0.0682
   20GLN   HE21  288   6.435   6.949  13.002 -0.3730  0.2181  0.5154
   20GLN   HE22  289   6.435   6.983  12.837 -0.3630 -2.5585 -0.5708
   20GLN      C  290   5.802   7.075  12.745  0.4796 -0.3188  1.2681
   20GLN      O  291   5.743   7.176  12.784  0.0657 -0.0930  0.0999
   21PRO      N  292   5.735   6.961  12.726  0.5252 -0.2165  0.4588
   21PRO     CD  293   5.789   6.834  12.681 -0.2800 -0.3579 -0.1360
   21PRO    HD1  294   5.843   6.849  12.588 -1.1989 -0.6690 -0.7412
   21PRO    HD2  295   5.850   6.796  12.763 -1.7010 -1.6524  0.3621
   21PRO     CG  296   5.674   6.738  12.651 -0.3981 -0.2642  0.0092
   21PRO    HG1  297   5.662   6.672  12.737 -4.1718 -0.1904 -0.3225
   21PRO    HG2  298   5.669   6.697  12.550  1.9917  1.4481 -0.9060
   21PRO     CB  299   5.551   6.827  12.653  0.1237  0.4741 -0.1674
   21PRO    HB1  300   5.467   6.776  12.700  0.2944 -0.3133 -0.7006
   21PRO    HB2  301   5.533   6.858  12.550  0.2350 -1.8107 -0.9325
   21PRO     CA  302   5.591   6.946  12.739  0.4369  0.2300  0.0271
   21PRO     HA  303   5.549   7.041  12.705  0.7415 -0.3949 -2.2169
   21PRO      C  304   5.545   6.933  12.884 -0.0139  0.5254 -0.0866
   21PRO      O  305   5.629   6.907  12.970 -0.1900  0.2105 -0.0090
   22GLY      N  306   5.414   6.926  12.908 -0.0176 -0.4478 -0.3501
   22GLY      H  307   5.355   6.945  12.829  1.8267 -1.2184 -2.0121
   22GLY     CA  308   5.347   6.903  13.035  0.0193  0.0606 -0.2342
   22GLY    HA1  309   5.274   6.822  13.028  0.3211 -0.2824  0.4881
   22GLY    HA2  310   5.416   6.870  13.112  2.3110  1.2223 -1.6845
   22GLY      C  311   5.268   7.023  13.085  0.3891  0.2710 -0.1516
   22GLY      O  312   5.220   7.106  13.008  1.0140  0.5358 -0.2602
   23GLN      N  313   5.250   7.031  13.217 -0.3176  0.0627 -0.2323
   23GLN      H  314   5.291   6.960  13.276  0.1318  0.9098  0.4996
   23GLN     CA  315   5.175   7.130  13.292 -0.2034  0.0578 -0.1139
   23GLN     HA  316   5.149   7.219  13.236 -0.9553  0.3722  0.7120
   23GLN     CB  317   5.047   7.072  13.350  0.1126 -0.1478  0.3931
   23GLN    HB1  318   4.998   7.148  13.411  0.6598  2.7308 -2.4934
   23GLN    HB2  319   5.065   6.971  13.389  0.7987 -0.4280 -0.6191
   23GLN     CG  320   4.947   7.059  13.236  0.1628 -0.4318  0.3796
   23GLN    HG1  321   4.993   7.005  13.153 -0.4710  0.0046 -0.2713
   23GLN    HG2  322   4.928   7.158  13.193 -1.0997 -1.5175 -1.7783
   23GLN     CD  323   4.811   6.999  13.268 -0.2278  0.0906 -0.2609
   23GLN    OE1  324   4.731   7.037  13.354  0.1646 -0.2807  0.2791
   23GLN    NE2  325   4.776   6.896  13.190  0.3174 -0.4188  0.1597
   23GLN   HE21  326   4.845   6.860  13.126  2.0449  0.3970  1.4734
   23GLN   HE22  327   4.683   6.858  13.196 -0.5218  1.4792  0.1132
   23GLN      C  328   5.265   7.176  13.407 -0.1842 -0.3002  0.0160
   23GLN      O  329   5.381   7.135  13.402 -0.1024 -0.0057 -0.5340
   24GLY      N  330   5.215   7.256  13.501  0.0581 -0.1001 -0.0268
   24GLY      H  331   5.124   7.299  13.500  0.2650  0.3742  0.5410
   24GLY     CA  332   5.299   7.314  13.604  0.3960 -0.3447 -0.1622
   24GLY    HA1  333   5.365   7.238  13.647  2.9263  0.6584 -2.0185
   24GLY    HA2  334   5.236   7.356  13.683 -0.3831  0.3001 -1.1090
   24GLY      C  335   5.390   7.422  13.549  0.0024  0.3689  0.5692
   24GLY      O  336   5.357   7.490  13.452  0.0756 -0.4771 -0.0547
   25TYR      N  337   5.510   7.437  13.605 -0.1216  0.2821  0.8560
   25TYR      H  338   5.534   7.386  13.690  0.2129 -0.0751  0.5537
   25TYR     CA  339   5.625   7.506  13.550 -0.1678 -0.0868  0.2905
   25TYR     HA  340   5.615   7.507  13.441  0.2246 -0.7816  0.2431
   25TYR     CB  341   5.629   7.646  13.611 -0.1662 -0.0258  0.1499
   25TYR    HB1  342   5.645   7.645  13.718  1.5838  1.3056 -0.0357
   25TYR    HB2  343   5.537   7.697  13.583 -0.9652 -2.4230 -1.9561
   25TYR     CG  344   5.732   7.734  13.544 -0.4760  0.2952  0.0917
   25TYR    CD1  345   5.833   7.796  13.620 -0.4829  0.2108  0.1714
   25TYR    HD1  346   5.844   7.782  13.726  2.0877  0.1526 -0.0594
   25TYR    CE1  347   5.923   7.879  13.553  0.0116 -0.1832  0.3443
   25TYR    HE1  348   5.992   7.941  13.608 -0.0681 -0.1928  0.4538
   25TYR     CZ  349   5.918   7.900  13.413  0.0097  0.4969  0.4421
   25TYR     OH  350   6.001   7.986  13.348 -0.1004  0.3276  0.0761
   25TYR     HH  351   6.045   8.044  13.411  0.6657  0.1390 -0.2782
   25TYR    CE2  352   5.814   7.836  13.343  0.4424 -0.5179  0.7188
   25TYR    HE2  353   5.811   7.850  13.236  4.1977 -0.2508  0.5046
   25TYR    CD2  354   5.720   7.754  13.406 -0.1262 -0.4639 -0.0525
   25TYR    HD2  355   5.646   7.703  13.345 -0.2337 -2.2095  1.4537
   25TYR      C  356   5.760   7.439  13.570 -0.1834 -0.0653  0.4727
   25TYR      O  357   5.765   7.346  13.651 -0.0156  0.1094  0.6631
   26SER      N  358   5.854   7.482  13.486 -0.1927 -0.0070  0.4919
   26SER      H  359   5.825   7.551  13.419  1.3513 -0.3802 -0.6201
   26SER     CA  360   5.983   7.419  13.467 -0.1329  0.2095  0.1597
   26SER     HA  361   5.967   7.320  13.423 -3.3596  0.2167  1.1151
   26SER     CB  362   6.067   7.497  13.367 -0.2100 -0.2361 -0.2549
   26SER    HB1  363   6.162   7.445  13.357 -1.5676 -3.2115  1.0267
   26SER    HB2  364   6.086   7.595  13.410  2.5042 -0.1935 -1.3564
   26SER     OG  365   6.001   7.496  13.243  0.2637 -0.2717 -0.5098
   26SER     HG  366   6.028   7.572  13.191  0.9373 -0.1714 -0.0172
   26SER      C  367   6.062   7.407  13.597 -0.0588  0.2288  0.1161
   26SER      O  368   6.045   7.477  13.696 -0.1469  0.0090  0.2572
   27GLN      N  369   6.149   7.306  13.609 -0.2530  0.0317 -0.1202
   27GLN      H  370   6.165   7.247  13.528 -0.3252  0.7007 -0.6326
   27GLN     CA  371   6.244   7.302  13.718 -0.1180  0.1966 -0.2305
   27GLN     HA  372   6.186   7.320  13.809  0.2327  1.2465 -0.2039
   27GLN     CB  373   6.305   7.163  13.731  0.0211  0.2492 -0.3275
   27GLN    HB1  374   6.376   7.156  13.814 -0.1055 -1.7394 -0.3392
   27GLN    HB2  375   6.369   7.137  13.647  0.8939  1.1666  0.0295
   27GLN     CG  376   6.201   7.053  13.750  0.4634 -0.0849  0.2352
   27GLN    HG1  377   6.124   7.087  13.819  0.2818 -0.1254  0.0559
   27GLN    HG2  378   6.147   7.037  13.656  2.0939 -3.2933 -0.2739
   27GLN     CD  379   6.246   6.911  13.777 -0.5595 -0.5373 -0.3715
   27GLN    OE1  380   6.239   6.856  13.887  0.4592  0.5484  0.2531
   27GLN    NE2  381   6.300   6.847  13.673 -0.3277  0.0394 -0.6066
   27GLN   HE21  382   6.364   6.772  13.691 -0.8374 -0.4081 -0.6429
   27GLN   HE22  383   6.292   6.881  13.578  0.2644 -1.6031 -1.2831
   27GLN      C  384   6.355   7.405  13.702 -0.0831  0.2040  0.0446
   27GLN      O  385   6.398   7.439  13.592 -0.3642 -0.5104 -0.2899
   28GLN      N  386   6.406   7.459  13.813 -0.4272 -0.3858  0.4970
   28GLN      H  387   6.364   7.428  13.899  0.7801 -2.3716  0.4415
   28GLN     CA  388   6.511   7.558  13.818 -0.2458 -0.5542  0.0899
   28GLN     HA  389   6.476   7.635  13.749  2.0068 -0.7443 -1.3570
   28GLN     CB  390   6.534   7.608  13.960 -0.5337  0.0499 -0.0724
   28GLN    HB1  391   6.628   7.662  13.972 -0.7916  0.0110  3.2298
   28GLN    HB2  392   6.553   7.520  14.021 -1.1401 -0.2366 -0.2963
   28GLN     CG  393   6.416   7.695  14.004 -0.2602  0.3999 -0.0263
   28GLN    HG1  394   6.320   7.645  13.990 -0.2051 -0.5409  2.3657
   28GLN    HG2  395   6.426   7.794  13.960  0.0798  1.2597  1.8907
   28GLN     CD  396   6.427   7.712  14.155  0.1734 -0.3566  0.0339
   28GLN    OE1  397   6.339   7.665  14.227 -0.0712  0.2282  0.1264
   28GLN    NE2  398   6.520   7.790  14.210  0.3253 -0.1289 -0.5463
   28GLN   HE21  399   6.501   7.807  14.307  0.2184  0.6348 -0.6886
   28GLN   HE22  400   6.584   7.853  14.163 -0.0177  0.7076  0.0832
   28GLN      C  401   6.643   7.511  13.757 -0.2766 -0.2039 -0.2507
   28GLN      O  402   6.673   7.394  13.776 -0.4030 -0.2461 -0.3080
   29SER      N  403   6.716   7.599  13.689 -0.2009 -0.2391 -0.2152
   29SER      H  404   6.676   7.692  13.683 -0.0389 -0.2203 -1.0868
   29SER     CA  405   6.838   7.564  13.618  0.1901  0.1608  0.2438
   29SER     HA  406   6.828   7.478  13.552  0.0566  2.1363 -2.4315
   29SER     CB  407   6.875   7.683  13.531  0.3200  0.2918  0.4781
   29SER    HB1  408   6.934   7.758  13.584  0.6267 -0.4806  1.2499
   29SER    HB2  409   6.941   7.644  13.454 -0.6886 -0.2405 -0.1398
   29SER     OG  410   6.770   7.757  13.472  0.6630  0.4075  0.0109
   29SER     HG  411   6.796   7.849  13.484  0.4724  0.5498 -0.6173
   29SER      C  412   6.950   7.524  13.713 -0.1988 -0.4424  0.4616
   29SER      O  413   6.966   7.584  13.819  0.6568 -0.0195  0.1011
   30SER      N  414   7.039   7.431  13.676 -0.1232 -0.1010 -0.2412
   30SER      H  415   7.042   7.395  13.582 -0.0811 -2.7970  0.7020
   30SER     CA  416   7.120   7.353  13.768 -0.1397 -0.0882 -0.2149
   30SER     HA  417   7.057   7.326  13.853  0.3249  1.7889  0.7786
   30SER     CB  418   7.162   7.219  13.707 -0.1232 -0.0996 -0.1777
   30SER    HB1  419   7.227   7.172  13.780  1.3086  3.0218  0.7611
   30SER    HB2  420   7.217   7.233  13.614 -3.4752 -0.4420 -2.3896
   30SER     OG  421   7.044   7.147  13.681 -0.0331 -0.1987 -0.3096
   30SER     HG  422   7.021   7.096  13.759 -0.9335  1.4313  0.5224
   30SER      C  423   7.242   7.426  13.822  0.4318 -0.6502 -0.7294
   30SER      O  424   7.284   7.388  13.931 -0.4403  0.3586 -0.0218
   31GLN      N  425   7.301   7.520  13.747  0.4331 -0.0160  0.0624
   31GLN      H  426   7.261   7.539  13.656  1.3969 -0.0882 -0.3810
   31GLN     CA  427   7.416   7.595  13.793  0.3444  0.0530  0.1702
   31GLN     HA  428   7.473   7.539  13.867  0.2016  0.7659  0.8477
   31GLN     CB  429   7.512   7.614  13.677 -0.0051 -0.0868 -0.1437
   31GLN    HB1  430   7.457   7.651  13.590  1.5715  2.3753 -0.2028
   31GLN    HB2  431   7.590   7.686  13.705 -0.8158  0.3727  1.0092
   31GLN     CG  432   7.578   7.479  13.652 -0.2298 -0.3946  0.8804
   31GLN    HG1  433   7.622   7.439  13.743  3.6045  2.7515  0.6658
   31GLN    HG2  434   7.665   7.507  13.593  0.5793 -1.3806  1.5805
   31GLN     CD  435   7.494   7.376  13.576 -0.2214  0.0013  0.3245
   31GLN    OE1  436   7.460   7.272  13.633  0.5165 -0.0558  0.6734
   31GLN    NE2  437   7.466   7.396  13.447 -0.1012  0.1880  0.3270
   31GLN   HE21  438   7.434   7.312  13.401  3.4700 -2.4537  2.1717
   31GLN   HE22  439   7.526   7.458  13.395  0.5030 -1.3367 -0.8580
   31GLN      C  440   7.381   7.725  13.865 -0.5101 -0.1626  0.1642
   31GLN      O  441   7.440   7.743  13.972  0.1441 -0.5598 -0.1217
   32PRO      N  442   7.298   7.817  13.816 -0.3418 -0.3478 -0.4852
   32PRO     CD  443   7.231   7.816  13.688 -0.3444  0.1423 -0.4887
   32PRO    HD1  444   7.143   7.753  13.706  1.2448 -2.0410 -0.0074
   32PRO    HD2  445   7.296   7.779  13.609  0.4135 -1.5617  0.8833
   32PRO     CG  446   7.178   7.957  13.661 -0.2755  0.3796  0.5657
   32PRO    HG1  447   7.083   7.951  13.608  0.9849  0.1541 -1.7846
   32PRO    HG2  448   7.251   8.008  13.598 -2.1286 -1.5781 -3.5863
   32PRO     CB  449   7.175   8.026  13.797  0.2426  0.4357  0.5484
   32PRO    HB1  450   7.208   8.129  13.787  1.1233  0.2985  1.7570
   32PRO    HB2  451   7.077   8.016  13.844  1.2668 -1.3151  2.5259
   32PRO     CA  452   7.270   7.943  13.883  0.0777 -0.4520 -0.1110
   32PRO     HA  453   7.365   7.994  13.897 -0.5783  0.5291  0.9322
   32PRO      C  454   7.219   7.928  14.026  0.0910 -0.4749 -0.1083
   32PRO      O  455   7.160   7.825  14.058 -0.7621 -0.0011 -0.1239
   33TYR      N  456   7.239   8.035  14.102 -0.0777 -0.1016 -0.5796
   33TYR      H  457   7.287   8.116  14.067  1.4918 -1.7593 -2.4636
   33TYR     CA  458   7.192   8.048  14.239 -0.0423 -0.1619 -0.5615
   33TYR     HA  459   7.139   7.956  14.264  1.1583 -0.9100 -0.6368
   33TYR     CB  460   7.302   8.068  14.343 -0.5904  0.7248 -0.1438
   33TYR    HB1  461   7.372   8.143  14.306 -2.1090  2.1891 -0.1500
   33TYR    HB2  462   7.356   7.973  14.348 -1.2495  0.4021  2.4847
   33TYR     CG  463   7.261   8.101  14.484  0.2963 -0.1088  0.3239
   33TYR    CD1  464   7.281   8.229  14.538 -0.0437  0.2837 -0.4735
   33TYR    HD1  465   7.330   8.305  14.478 -2.2621  0.2904 -2.4430
   33TYR    CE1  466   7.231   8.264  14.664  0.3961 -0.2760 -0.1404
   33TYR    HE1  467   7.230   8.367  14.698 -2.3504 -0.6531  1.1772
   33TYR     CZ  468   7.166   8.166  14.741  0.0854 -0.2059 -0.3086
   33TYR     OH  469   7.099   8.205  14.854  0.7156  0.3508 -0.1215
   33TYR     HH  470   7.129   8.288  14.892  0.6039 -0.0541  0.8676
   33TYR    CE2  471   7.155   8.034  14.694  0.0043 -0.3139  0.0098
   33TYR    HE2  472   7.101   7.967  14.759  2.4405 -1.8889  0.5350
   33TYR    CD2  473   7.196   8.005  14.563 -0.0945 -0.1618 -0.0551
   33TYR    HD2  474   7.185   7.908  14.519 -2.2907 -0.2074  0.4912
   33TYR      C  475   7.086   8.157  14.240  0.2017  0.0741 -0.0210
   33TYR      O  476   7.108   8.256  14.171  0.7695 -0.5282 -0.7209
   34GLY      N  477   6.988   8.151  14.330  0.4068  0.1483  0.2068
   34GLY      H  478   6.980   8.068  14.388 -0.5488  0.5042  0.5941
   34GLY     CA  479   6.882   8.248  14.340 -0.1433 -0.4066 -0.1683
   34GLY    HA1  480   6.916   8.349  14.361 -0.6823 -0.1215 -0.6309
   34GLY    HA2  481   6.821   8.217  14.425  1.5860 -3.4774  0.0965
   34GLY      C  482   6.789   8.264  14.220 -0.4357  0.5413  0.1726
   34GLY      O  483   6.781   8.166  14.147 -0.0993  0.5819  0.0813
   35GLN      N  484   6.723   8.378  14.203 -0.4321  0.4852 -0.2228
   35GLN      H  485   6.751   8.458  14.258 -1.8094  0.8070  0.0605
   35GLN     CA  486   6.626   8.415  14.102 -0.6119  0.1824 -0.1626
   35GLN     HA  487   6.539   8.350  14.115  0.4055 -1.7159 -2.2770
   35GLN     CB  488   6.593   8.564  14.105 -0.6490  0.1798 -0.4105
   35GLN    HB1  489   6.542   8.597  14.015  0.5786  2.0659 -0.4783
   35GLN    HB2  490   6.687   8.613  14.130 -1.6230  1.0927  1.7752
   35GLN     CG  491   6.504   8.599  14.224  0.2478 -0.0255  0.3316
   35GLN    HG1  492   6.549   8.568  14.319 -0.5489 -0.3765  0.6080
   35GLN    HG2  493   6.414   8.539  14.210  1.5495 -2.2315  0.8524
   35GLN     CD  494   6.470   8.747  14.228  0.4035  0.0283 -0.3071
   35GLN    OE1  495   6.477   8.810  14.333 -0.1697  0.4897 -0.5418
   35GLN    NE2  496   6.423   8.812  14.121  0.3975  0.6937  0.0962
   35GLN   HE21  497   6.426   8.913  14.132  1.1731  0.7652 -0.6956
   35GLN   HE22  498   6.388   8.770  14.037 -1.9030 -0.7457  1.6406
   35GLN      C  499   6.676   8.377  13.963  0.1558  0.0455  0.1469
   35GLN      O  500   6.598   8.332  13.879  0.4476 -0.1514 -0.0184
   36GLN      N  501   6.807   8.378  13.940  0.1774 -0.2747  0.2525
   36GLN      H  502   6.868   8.426  14.005 -0.4162  0.4528  0.2861
   36GLN     CA  503   6.861   8.347  13.809  0.1365 -0.1899  0.2156
   36GLN     HA  504   6.805   8.406  13.737  0.4858 -1.4491 -1.1326
   36GLN     CB  505   7.010   8.379  13.810  0.0139  0.4077 -0.0890
   36GLN    HB1  506   7.059   8.327  13.893 -0.8894  1.9264  1.4549
   36GLN    HB2  507   7.051   8.344  13.716  2.9510  0.9562  0.8932
   36GLN     CG  508   7.041   8.528  13.810 -0.1978  0.4559  0.4265
   36GLN    HG1  509   6.981   8.584  13.738  1.8998  1.1702 -0.8556
   36GLN    HG2  510   7.020   8.568  13.909 -1.4823 -0.2566  0.4604
   36GLN     CD  511   7.189   8.548  13.781 -0.2762 -0.2710 -0.5191
   36GLN    OE1  512   7.278   8.473  13.821  0.2426  0.7464  0.2637
   36GLN    NE2  513   7.224   8.658  13.714 -0.1361 -0.2864 -0.4696
   36GLN   HE21  514   7.321   8.684  13.719 -0.6505  1.5779  1.6124
   36GLN   HE22  515   7.163   8.729  13.678  2.8824  1.5574 -2.3860
   36GLN      C  516   6.832   8.206  13.760  0.2330 -0.1937  0.1690
   36GLN      O  517   6.828   8.180  13.640  0.0139  0.4603  0.0290
   37SER      N  518   6.816   8.109  13.851 -0.1149 -0.2660  0.0334
   37SER      H  519   6.818   8.138  13.948 -1.9873  0.1992 -0.0286
   37SER     CA  520   6.783   7.971  13.825  0.0979 -0.2242 -0.4680
   37SER     HA  521   6.846   7.931  13.745 -0.5419 -2.5896  0.1163
   37SER     CB  522   6.818   7.892  13.951  0.5408  0.5586 -0.0927
   37SER    HB1  523   6.921   7.920  13.969 -0.2034  5.4252 -1.8611
   37SER    HB2  524   6.807   7.784  13.936  1.2243  0.1561  1.9987
   37SER     OG  525   6.720   7.915  14.049 -0.4026 -0.2394 -0.8258
   37SER     HG  526   6.745   7.993  14.098 -2.7458 -1.2517  2.3280
   37SER      C  527   6.637   7.946  13.791  0.0277  0.1986 -0.4748
   37SER      O  528   6.601   7.831  13.767  0.4395  0.0425 -0.3470
   38TYR      N  529   6.549   8.046  13.778  0.3082  0.4107 -0.7556
   38TYR      H  530   6.572   8.142  13.799 -0.9086 -0.0507  3.7011
   38TYR     CA  531   6.420   8.027  13.714  0.1231 -0.5345 -0.1277
   38TYR     HA  532   6.382   7.927  13.733  0.3339 -0.5957 -0.0332
   38TYR     CB  533   6.321   8.117  13.787  0.3051 -0.2531 -0.2240
   38TYR    HB1  534   6.354   8.221  13.788  0.0353 -0.1684  0.2098
   38TYR    HB2  535   6.232   8.113  13.725 -0.0445  0.5399  0.2141
   38TYR     CG  536   6.270   8.079  13.924 -0.3595 -0.1704 -0.4420
   38TYR    CD1  537   6.179   7.974  13.939 -0.2673 -0.2045 -0.1058
   38TYR    HD1  538   6.141   7.923  13.851 -0.3378  1.3996 -1.0510
   38TYR    CE1  539   6.145   7.926  14.066  0.9372 -0.7880  0.0132
   38TYR    HE1  540   6.086   7.836  14.065 -0.1068 -0.1469 -1.7642
   38TYR     CZ  541   6.202   7.987  14.179 -0.5261  0.4749  0.1051
   38TYR     OH  542   6.167   7.942  14.303  0.3707 -0.0126  0.1872
   38TYR     HH  543   6.217   8.001  14.361  2.0379 -0.2456 -0.9415
   38TYR    CE2  544   6.295   8.092  14.168  0.1510 -0.0915  0.3452
   38TYR    HE2  545   6.313   8.158  14.251  0.1532  0.1599  0.1488
   38TYR    CD2  546   6.327   8.137  14.039 -0.5088 -0.7741 -0.0588
   38TYR    HD2  547   6.383   8.229  14.034 -0.6211 -0.4861  2.7963
   38TYR      C  548   6.431   8.046  13.563 -0.1446 -0.2372 -0.1109
   38TYR      O  549   6.516   8.121  13.515  0.0166 -0.5182 -0.2652
   39SER      N  550   6.354   7.968  13.486 -0.0333 -0.4987  0.0404
   39SER      H  551   6.284   7.912  13.532 -0.1063  1.6542  2.8415
   39SER     CA  552   6.374   7.957  13.343  0.8964  0.5390  0.0736
   39SER     HA  553   6.481   7.943  13.326  1.7713 -0.0283  4.6777
   39SER     CB  554   6.301   7.832  13.294 -0.0133  0.7638  0.8276
   39SER    HB1  555   6.194   7.848  13.308  0.1110  0.6354  2.1224
   39SER    HB2  556   6.327   7.804  13.192  1.1955 -1.8813  1.7597
   39SER     OG  557   6.324   7.717  13.372  0.0703  0.0583 -0.2176
   39SER     HG  558   6.411   7.681  13.354 -1.0159 -3.1196  0.2937
   39SER      C  559   6.326   8.072  13.255 -0.6509 -0.5719 -0.5826
   39SER      O  560   6.238   8.153  13.284  0.0140  0.0394 -0.2437
   40GLY      N  561   6.397   8.088  13.142  0.8847  0.6139  0.5110
   40GLY      H  562   6.473   8.024  13.126  0.3147  0.2486 -0.8050
   40GLY     CA  563   6.379   8.193  13.044 -0.4265  0.2302  0.3201
   40GLY    HA1  564   6.347   8.145  12.952  1.3442  2.5199 -1.6116
   40GLY    HA2  565   6.301   8.264  13.075 -0.6028  1.5526 -2.8011
   40GLY      C  566   6.515   8.260  13.028 -0.0763 -0.7303 -0.8584
   40GLY      O  567   6.614   8.225  13.091 -0.2962  0.3021  0.1021
   41TYR      N  568   6.529   8.361  12.942 -0.5359 -0.0280 -0.1237
   41TYR      H  569   6.443   8.370  12.890 -1.0050 -3.8113 -0.2606
   41TYR     CA  570   6.644   8.440  12.903 -0.2321 -0.4170 -0.0226
   41TYR     HA  571   6.726   8.369  12.907 -0.2127 -0.3715  0.4866
   41TYR     CB  572   6.633   8.500  12.763 -0.0524 -0.0457  0.1217
   41TYR    HB1  573   6.598   8.416  12.704 -0.9192 -0.0860  0.6849
   41TYR    HB2  574   6.558   8.579  12.770 -0.5710 -0.6179  1.3292
   41TYR     CG  575   6.768   8.543  12.712 -0.0238  0.0123  0.2426
   41TYR    CD1  576   6.811   8.676  12.717  0.0175  0.0064  0.0942
   41TYR    HD1  577   6.751   8.750  12.769 -0.2616 -0.1786  0.0370
   41TYR    CE1  578   6.934   8.711  12.660 -0.0432 -0.2023 -0.1697
   41TYR    HE1  579   6.962   8.815  12.654  0.6629 -0.3861 -0.1818
   41TYR     CZ  580   7.019   8.616  12.600  0.6604 -0.0744  0.5973
   41TYR     OH  581   7.138   8.656  12.548  0.1253  0.4792 -0.2355
   41TYR     HH  582   7.186   8.582  12.509 -0.7445 -0.8360  1.1286
   41TYR    CE2  583   6.978   8.481  12.599 -0.3508  0.2179 -0.2945
   41TYR    HE2  584   7.049   8.408  12.563 -0.4941  0.9438 -2.1177
   41TYR    CD2  585   6.860   8.447  12.665 -0.0627  0.0285  0.1293
   41TYR    HD2  586   6.832   8.342  12.665  0.7064 -0.1836  0.6788
   41TYR      C  587   6.681   8.540  13.012  0.3523 -0.2179 -0.3998
   41TYR      O  588   6.603   8.582  13.098  0.4233 -0.1235 -0.3818
   42SER      N  589   6.810   8.576  13.009  0.3074  0.0062  0.2558
   42SER      H  590   6.859   8.554  12.924  1.0371 -0.1168  0.6991
   42SER     CA  591   6.863   8.664  13.111  0.1343  0.3528  0.0474
   42SER     HA  592   6.784   8.736  13.134  1.3577  1.7875 -0.0216
   42SER     CB  593   6.904   8.598  13.242 -0.1605 -0.2743 -0.1754
   42SER    HB1  594   6.885   8.676  13.316 -1.7418 -0.3813 -0.4228
   42SER    HB2  595   6.838   8.517  13.273 -0.7952 -1.3083 -3.7212
   42SER     OG  596   7.038   8.554  13.244 -0.1239 -0.1480  0.3271
   42SER     HG  597   7.041   8.508  13.328  1.1842 -1.3670 -0.3440
   42SER      C  598   6.977   8.752  13.061 -0.1534  0.4767 -0.3934
   42SER      O  599   7.056   8.714  12.974 -0.1451  0.1861 -0.2595
   43GLN      N  600   6.998   8.865  13.129 -0.4680  0.3028 -0.0019
   43GLN      H  601   6.933   8.897  13.199  0.8738  0.7099  1.1053
   43GLN     CA  602   7.111   8.956  13.119 -0.0664 -0.1193  0.6385
   43GLN     HA  603   7.116   8.994  13.017  1.7043  1.5511  1.2809
   43GLN     CB  604   7.095   9.083  13.202 -0.1468  0.0720  0.3296
   43GLN    HB1  605   7.177   9.151  13.178  0.3553 -0.0363  1.6835
   43GLN    HB2  606   7.104   9.057  13.307 -1.4731  1.9887  0.9673
   43GLN     CG  607   6.961   9.154  13.181 -0.1282 -0.0816 -0.3386
   43GLN    HG1  608   6.991   9.257  13.201  0.9432 -0.1790 -1.2727
   43GLN    HG2  609   6.934   9.157  13.075  0.6147 -0.1464 -0.5371
   43GLN     CD  610   6.847   9.119  13.275 -0.2498 -0.3721 -0.5966
   43GLN    OE1  611   6.863   9.059  13.381 -0.2012  0.2739 -0.2335
   43GLN    NE2  612   6.725   9.159  13.238 -0.2667  0.3453  0.2325
   43GLN   HE21  613   6.710   9.201  13.148 -2.5927  0.1530  0.4728
   43GLN   HE22  614   6.643   9.134  13.292 -1.5071  0.8339 -1.3541
   43GLN      C  615   7.242   8.886  13.152 -0.1172 -0.6095 -0.1751
   43GLN      O  616   7.346   8.928  13.102 -0.3614  0.4450  0.1775
   44SER      N  617   7.248   8.777  13.229 -0.5214 -0.4280  0.1155
   44SER      H  618   7.163   8.733  13.261 -0.0242 -0.8070  0.9186
   44SER     CA  619   7.363   8.696  13.264 -0.3088 -0.1472  0.0680
   44SER     HA  620   7.449   8.762  13.252 -1.6249  1.3938 -1.3916
   44SER     CB  621   7.359   8.667  13.414  0.2128 -0.2138  0.0683
   44SER    HB1  622   7.454   8.617  13.435  1.8950  2.5713 -0.4211
   44SER    HB2  623   7.349   8.759  13.471  1.6842 -0.2438  0.4246
   44SER     OG  624   7.254   8.579  13.448  0.0585  0.0703  0.3304
   44SER     HG  625   7.266   8.557  13.540 -0.9779  0.6207  0.6124
   44SER      C  626   7.388   8.573  13.179  0.3075 -0.0228  0.0670
   44SER      O  627   7.454   8.478  13.221 -0.1034 -0.6982 -0.7786
   45THR      N  628   7.329   8.572  13.060  0.0194 -0.0224  0.2092
   45THR      H  629   7.295   8.661  13.024 -0.1997  1.1234  2.9779
   45THR     CA  630   7.333   8.461  12.968 -0.3108  0.5427 -0.5038
   45THR     HA  631   7.341   8.368  13.025 -1.3944  0.6750 -0.1218
   45THR     CB  632   7.197   8.446  12.901 -0.1466  0.4911 -0.8290
   45THR     HB  633   7.165   8.542  12.862 -1.1254  2.2954  3.7697
   45THR    CG2  634   7.194   8.337  12.794  0.2820  0.4292 -0.7792
   45THR   HG21  635   7.090   8.305  12.783  0.5429 -0.9517  0.5676
   45THR   HG22  636   7.250   8.379  12.710  1.3626  1.9105  0.6101
   45THR   HG23  637   7.247   8.248  12.826 -2.3666 -0.4484  1.5005
   45THR    OG1  638   7.100   8.404  12.995  0.7372 -0.0453 -0.1380
   45THR    HG1  639   7.095   8.479  13.055 -0.0051  1.9904 -2.5444
   45THR      C  640   7.443   8.471  12.863 -0.1873 -0.3976 -0.4738
   45THR      O  641   7.451   8.578  12.803 -0.1019  0.1911  0.5726
   46ASP      N  642   7.532   8.376  12.832  0.1812 -0.1611 -0.1455
   46ASP      H  643   7.530   8.288  12.882 -2.3132 -0.0385  0.1223
   46ASP     CA  644   7.636   8.379  12.731  0.1302  0.1143 -0.1908
   46ASP     HA  645   7.688   8.472  12.752 -1.9444  1.2740  0.0454
   46ASP     CB  646   7.713   8.248  12.752 -0.2661 -0.0968 -0.0235
   46ASP    HB1  647   7.731   8.244  12.859  1.1582  1.6347 -0.1482
   46ASP    HB2  648   7.652   8.162  12.724  1.2489 -1.3593  0.4370
   46ASP     CG  649   7.838   8.229  12.667 -0.3892 -0.3141 -0.1587
   46ASP    OD1  650   7.872   8.113  12.637  0.3641 -0.1905  0.1742
   46ASP    OD2  651   7.903   8.331  12.633 -0.0285 -0.3328  0.4524
   46ASP      C  652   7.577   8.379  12.591 -0.5883  0.6832  0.1084
   46ASP      O  653   7.628   8.451  12.506  0.3755 -0.3667 -0.2264
   47THR      N  654   7.480   8.291  12.565 -0.3055  0.3040  0.3364
   47THR      H  655   7.453   8.227  12.638  0.2656  0.9270  1.1156
   47THR     CA  656   7.422   8.267  12.434 -0.2089  0.2525  0.3024
   47THR     HA  657   7.505   8.243  12.368  0.6275  0.8477  1.1067
   47THR     CB  658   7.327   8.149  12.438 -0.1675  0.2129  0.0266
   47THR     HB  659   7.244   8.202  12.484  1.4602  0.6010  2.7265
   47THR    CG2  660   7.286   8.079  12.308 -0.2605  0.5843 -0.1440
   47THR   HG21  661   7.257   8.157  12.237 -0.8170  0.3881 -0.1402
   47THR   HG22  662   7.368   8.020  12.268  0.5678  1.9932 -0.6123
   47THR   HG23  663   7.195   8.024  12.334  0.7195 -0.0894  2.0550
   47THR    OG1  664   7.387   8.049  12.517  0.3515  0.2078 -0.3737
   47THR    HG1  665   7.475   8.033  12.481  1.4594  0.0092  2.2397
   47THR      C  666   7.358   8.391  12.374  0.1643  0.3138  0.0269
   47THR      O  667   7.295   8.470  12.444 -0.1874 -0.3292  0.4486
   48SER      N  668   7.362   8.405  12.241 -0.0997 -0.3573 -0.0559
   48SER      H  669   7.398   8.332  12.180  0.2141 -0.1537 -0.1188
   48SER     CA  670   7.295   8.510  12.166 -0.1564 -0.4961 -0.2009
   48SER     HA  671   7.324   8.608  12.205 -1.9692  0.3402 -0.8788
   48SER     CB  672   7.334   8.486  12.021 -0.2093  0.0405 -0.3028
   48SER    HB1  673   7.284   8.398  11.981  0.2910 -0.2270 -0.3466
   48SER    HB2  674   7.441   8.472  12.008 -0.4305 -0.6719 -1.5109
   48SER     OG  675   7.297   8.602  11.949  0.6238  0.1225 -0.6104
   48SER     HG  676   7.272   8.591  11.858  1.8030  0.7882 -1.0470
   48SER      C  677   7.145   8.494  12.181 -0.2215  0.3184  0.0763
   48SER      O  678   7.105   8.378  12.164  0.0545  0.2986 -0.4464
   49GLY      N  679   7.067   8.594  12.222  0.1206  0.4387  0.4342
   49GLY      H  680   7.094   8.690  12.240 -1.5388  1.0988 -0.3743
   49GLY     CA  681   6.927   8.575  12.256  0.2266 -0.3802  0.4387
   49GLY    HA1  682   6.871   8.556  12.165 -0.0810 -1.1407  0.7876
   49GLY    HA2  683   6.916   8.489  12.321 -1.2787 -0.8188 -0.3594
   49GLY      C  684   6.861   8.699  12.315  0.1511 -0.4360  0.4687
   49GLY      O  685   6.919   8.807  12.323 -0.2158 -0.2082  0.0976
   50TYR      N  686   6.733   8.684  12.351 -0.1860  0.5296 -0.2920
   50TYR      H  687   6.704   8.587  12.354  1.0218  0.0344 -2.1892
   50TYR     CA  688   6.640   8.782  12.402  0.2550  0.4019  0.7842
   50TYR     HA  689   6.694   8.857  12.459  2.3363  0.2765 -0.9134
   50TYR     CB  690   6.578   8.858  12.285  0.4011 -0.1171  0.3675
   50TYR    HB1  691   6.501   8.789  12.249 -0.1109  1.0284 -0.7880
   50TYR    HB2  692   6.648   8.859  12.202 -0.4796 -1.8679 -0.4685
   50TYR     CG  693   6.521   8.996  12.306  0.1256 -0.0813 -0.5600
   50TYR    CD1  694   6.382   9.011  12.301  0.0648 -0.0462  0.7166
   50TYR    HD1  695   6.315   8.926  12.288  0.2277 -0.4272  2.1858
   50TYR    CE1  696   6.328   9.139  12.315 -0.0716  0.0250 -0.3439
   50TYR    HE1  697   6.221   9.149  12.324  0.0895  1.3610  0.3653
   50TYR     CZ  698   6.411   9.251  12.341 -0.1654  0.2547 -1.0228
   50TYR     OH  699   6.336   9.362  12.363 -0.1346  0.1358 -0.3065
   50TYR     HH  700   6.392   9.435  12.390  1.2330 -0.8508 -0.3793
   50TYR    CE2  701   6.551   9.241  12.336 -0.1585  0.0035 -0.3501
   50TYR    HE2  702   6.615   9.328  12.348 -0.0967  0.0527 -1.0067
   50TYR    CD2  703   6.599   9.110  12.323 -0.0927 -0.0277  0.1600
   50TYR    HD2  704   6.706   9.097  12.321 -0.1388 -0.7033  1.4757
   50TYR      C  705   6.523   8.730  12.485 -0.1284 -0.0416 -0.0277
   50TYR      O  706   6.474   8.618  12.469 -0.0642 -0.0459 -0.2029
   51GLY      N  707   6.465   8.823  12.561 -0.2091 -0.8945  0.9778
   51GLY      H  708   6.513   8.912  12.553 -1.7563 -0.1649 -1.6368
   51GLY     CA  709   6.355   8.796  12.650 -0.9743 -0.3805  0.2118
   51GLY    HA1  710   6.273   8.868  12.651  0.9812  1.9713 -0.0191
   51GLY    HA2  711   6.311   8.697  12.638 -1.9988 -0.1273  1.5389
   51GLY      C  712   6.400   8.795  12.796  0.0357  0.3893 -0.0838
   51GLY      O  713   6.513   8.823  12.833 -0.0196  0.2526  0.1948
   52GLN      N  714   6.301   8.766  12.882  0.2360  0.1106  0.0554
   52GLN      H  715   6.210   8.764  12.840  0.4669 -0.3213 -0.4395
   52GLN     CA  716   6.312   8.757  13.026 -0.1344  0.0414  0.0797
   52GLN     HA  717   6.411   8.793  13.055  0.2098  0.7038 -1.7568
   52GLN     CB  718   6.212   8.850  13.093 -0.0756  0.2804 -0.1633
   52GLN    HB1  719   6.113   8.805  13.080  0.8146 -3.3361  3.5235
   52GLN    HB2  720   6.238   8.860  13.198 -1.2255  1.7498  0.0268
   52GLN     CG  721   6.216   8.998  13.054 -0.3275  0.4932  0.5957
   52GLN    HG1  722   6.239   8.996  12.947  0.0898 -1.6615  0.6729
   52GLN    HG2  723   6.117   9.043  13.061  0.1807  1.6507  0.4422
   52GLN     CD  724   6.323   9.078  13.126  0.0465  0.6252 -0.1000
   52GLN    OE1  725   6.440   9.074  13.088 -0.0282  0.2021 -0.2929
   52GLN    NE2  726   6.289   9.143  13.237  0.0892  0.0570  0.2522
   52GLN   HE21  727   6.195   9.144  13.275  0.2046  2.2359  0.6399
   52GLN   HE22  728   6.364   9.196  13.280  0.9394 -1.3076  0.5055
   52GLN      C  729   6.284   8.616  13.075  0.6996 -0.1502  0.0281
   52GLN      O  730   6.236   8.529  13.002 -0.6023  0.0988  0.5535
   53SER      N  731   6.318   8.589  13.201  0.7552 -0.6135 -0.0837
   53SER      H  732   6.367   8.666  13.244  0.0076 -0.6927  0.9445
   53SER     CA  733   6.284   8.481  13.291 -0.3847  0.3659  0.6891
   53SER     HA  734   6.321   8.383  13.260 -1.4735 -0.6946  2.5146
   53SER     CB  735   6.363   8.503  13.420  0.6429 -0.2075  0.1711
   53SER    HB1  736   6.337   8.422  13.488 -2.7870  1.9487  1.7041
   53SER    HB2  737   6.469   8.493  13.397  0.4375 -1.4394 -0.3361
   53SER     OG  738   6.325   8.624  13.480 -0.1186 -0.0220 -0.6716
   53SER     HG  739   6.274   8.596  13.556 -0.2259  0.3285 -0.6086
   53SER      C  740   6.134   8.479  13.314 -0.3782  0.0630  0.7149
   53SER      O  741   6.065   8.579  13.294 -0.2620 -0.0918 -0.5081
   54SER      N  742   6.081   8.371  13.372 -0.3664 -0.0458  0.5217
   54SER      H  743   6.134   8.284  13.369 -0.2775 -0.0009 -2.3330
   54SER     CA  744   5.946   8.363  13.423 -0.4259 -0.2357  0.3382
   54SER     HA  745   5.927   8.466  13.454 -1.9478  0.1996 -1.7990
   54SER     CB  746   5.840   8.311  13.327  0.2670 -0.0572 -0.5346
   54SER    HB1  747   5.757   8.270  13.385  1.1969 -0.7614  0.3236
   54SER    HB2  748   5.884   8.227  13.272  0.1843 -1.2922  1.2151
   54SER     OG  749   5.799   8.411  13.236 -0.0454 -0.1077 -0.4517
   54SER     HG  750   5.861   8.419  13.163 -0.0217  0.8605 -0.3403
   54SER      C  751   5.935   8.278  13.548 -0.3038 -0.5752  0.1189
   54SER      O  752   5.995   8.171  13.547 -0.8416 -0.8837  0.2575
   55TYR      N  753   5.861   8.312  13.655  0.3040  0.5470  0.1936
   55TYR      H  754   5.815   8.402  13.656  0.4193  0.5992  0.8947
   55TYR     CA  755   5.830   8.220  13.762  0.0226  0.2589 -0.1324
   55TYR     HA  756   5.922   8.178  13.802  0.9384  2.0898 -0.2132
   55TYR     CB  757   5.783   8.307  13.878  0.0952 -0.0103  0.1008
   55TYR    HB1  758   5.777   8.234  13.959  1.5504  2.1250  2.2629
   55TYR    HB2  759   5.687   8.353  13.855  0.4272  1.2045  1.0219
   55TYR     CG  760   5.880   8.406  13.939 -0.2457  0.1010  0.4655
   55TYR    CD1  761   5.870   8.542  13.910  0.3781  0.1164  0.2966
   55TYR    HD1  762   5.778   8.571  13.861 -0.5345  0.1583  1.9758
   55TYR    CE1  763   5.972   8.633  13.942  0.0812  0.7643 -0.5560
   55TYR    HE1  764   5.968   8.737  13.913 -0.3037  0.8586 -0.1719
   55TYR     CZ  765   6.086   8.582  14.007 -0.3327  0.1692 -0.2833
   55TYR     OH  766   6.196   8.661  14.027  0.3076 -0.7655 -0.0418
   55TYR     HH  767   6.180   8.745  13.984  0.0335  0.1886  1.8103
   55TYR    CE2  768   6.097   8.445  14.039 -0.1278  0.1328 -0.4995
   55TYR    HE2  769   6.181   8.404  14.093 -0.6535  1.8590  1.8267
   55TYR    CD2  770   5.999   8.356  13.994 -0.1428 -0.1297  0.0395
   55TYR    HD2  771   6.012   8.250  14.008 -1.8006 -0.5748 -1.3514
   55TYR      C  772   5.727   8.111  13.735  0.5252 -0.2981  0.1864
   55TYR      O  773   5.726   8.011  13.806  0.4037 -0.1703  0.3636
   56SER      N  774   5.636   8.117  13.638  0.0754 -0.1155  0.6227
   56SER      H  775   5.649   8.198  13.578  0.7259 -1.2008 -0.7423
   56SER     CA  776   5.520   8.036  13.609  0.1506 -0.0420  0.1023
   56SER     HA  777   5.533   7.935  13.648 -0.7163 -0.0645  0.3680
   56SER     CB  778   5.398   8.103  13.671  0.2406  0.3168 -0.1084
   56SER    HB1  779   5.405   8.110  13.779 -0.4573  0.7880 -0.0819
   56SER    HB2  780   5.309   8.041  13.664 -0.0021  0.7887 -1.7289
   56SER     OG  781   5.382   8.229  13.610  0.0615  0.0227 -0.6783
   56SER     HG  782   5.304   8.268  13.650  0.0067 -2.2603  1.6366
   56SER      C  783   5.496   8.025  13.459  0.2670 -0.2771  0.1006
   56SER      O  784   5.556   8.099  13.382  0.0052  0.2577  0.4081
   57SER      N  785   5.394   7.948  13.422 -0.2133  0.4060 -0.0072
   57SER      H  786   5.335   7.907  13.493  2.3515 -0.6046  1.6584
   57SER     CA  787   5.361   7.931  13.282 -0.3805 -0.4221  0.1248
   57SER     HA  788   5.453   7.942  13.224  0.5674  0.0152  1.6747
   57SER     CB  789   5.317   7.788  13.252 -0.1713 -0.4411 -0.0981
   57SER    HB1  790   5.294   7.780  13.145 -0.3758 -0.3665 -0.0619
   57SER    HB2  791   5.403   7.723  13.267  0.9814  1.4399  1.9314
   57SER     OG  792   5.212   7.746  13.336 -0.0430  0.3533  0.4754
   57SER     HG  793   5.254   7.706  13.413  1.6680 -0.1895 -0.6681
   57SER      C  794   5.256   8.025  13.224 -0.2575 -0.1976  0.2639
   57SER      O  795   5.164   8.065  13.295  0.0873  0.1281  0.5369
   58TYR      N  796   5.275   8.051  13.094 -0.2303 -0.1793  0.2715
   58TYR      H  797   5.343   8.002  13.039 -0.5050 -0.7343  0.4169
   58TYR     CA  798   5.202   8.152  13.020 -0.3467 -0.3735  0.1205
   58TYR     HA  799   5.110   8.178  13.073 -0.1222  3.1491 -0.9206
   58TYR     CB  800   5.291   8.277  13.020  0.0498 -0.6531  0.1947
   58TYR    HB1  801   5.395   8.257  13.045  0.4620 -2.4564 -2.5321
   58TYR    HB2  802   5.279   8.320  12.921 -0.7373  1.5273  1.1665
   58TYR     CG  803   5.242   8.383  13.115  0.0408 -0.2349 -0.2757
   58TYR    CD1  804   5.179   8.500  13.070 -0.3362 -0.1624  0.4366
   58TYR    HD1  805   5.166   8.526  12.966 -0.7925  2.7633  1.1352
   58TYR    CE1  806   5.149   8.605  13.159 -0.1934  0.1106  0.1613
   58TYR    HE1  807   5.113   8.701  13.126  2.2008  1.0746  0.1247
   58TYR     CZ  808   5.166   8.587  13.297  0.8944  0.0367  0.0294
   58TYR     OH  809   5.141   8.691  13.383 -0.0400 -0.3135  0.1922
   58TYR     HH  810   5.145   8.663  13.475 -0.2546 -0.3653  0.1854
   58TYR    CE2  811   5.209   8.461  13.344  0.3399 -0.2684 -0.2709
   58TYR    HE2  812   5.225   8.450  13.450  0.9570 -0.3302 -0.3657
   58TYR    CD2  813   5.254   8.365  13.253 -0.2716 -0.5388 -0.2892
   58TYR    HD2  814   5.290   8.268  13.286 -1.7052 -1.3998 -1.1616
   58TYR      C  815   5.178   8.096  12.881  0.1838  0.0979 -0.1681
   58TYR      O  816   5.268   8.072  12.801  0.1160 -0.7260 -0.0118
   59GLY      N  817   5.050   8.059  12.863  0.1861 -0.2532  0.5253
   59GLY      H  818   4.990   8.084  12.941  0.9051  1.1158  0.6818
   59GLY     CA  819   4.996   7.968  12.764 -0.0461  0.3824  0.0667
   59GLY    HA1  820   5.035   7.989  12.664 -0.0862  0.0525 -0.0181
   59GLY    HA2  821   4.889   7.989  12.763  0.0067  0.6420 -0.6775
   59GLY      C  822   5.028   7.822  12.792 -0.3338  0.4583  0.8109
   59GLY      O  823   5.110   7.788  12.877  0.6281  0.4416 -0.0985
   60GLN      N  824   4.948   7.740  12.723  0.0260  0.4497  0.3960
   60GLN      H  825   4.890   7.777  12.649  1.9479 -2.7942 -3.0331
   60GLN     CA  826   4.955   7.596  12.736 -0.4617  0.3533 -0.3504
   60GLN     HA  827   4.978   7.586  12.842 -0.0051  0.7895 -0.4047
   60GLN     CB  828   4.822   7.533  12.698 -0.6632  0.8093 -0.4105
   60GLN    HB1  829   4.779   7.571  12.606  0.9853 -1.1845 -2.1163
   60GLN    HB2  830   4.847   7.428  12.680  1.3770  0.7526  2.1829
   60GLN     CG  831   4.720   7.533  12.812 -0.4250  0.6981 -0.1970
   60GLN    HG1  832   4.771   7.486  12.896 -0.0660 -1.1077 -1.3594
   60GLN    HG2  833   4.701   7.635  12.842  1.2981  0.9513  0.1519
   60GLN     CD  834   4.586   7.472  12.774  0.1522 -0.8163  0.1009
   60GLN    OE1  835   4.559   7.426  12.663 -0.3439 -0.3963  0.0431
   60GLN    NE2  836   4.491   7.476  12.868 -0.0770 -0.6413 -0.1362
   60GLN   HE21  837   4.404   7.432  12.843 -0.7064 -0.4535  1.6213
   60GLN   HE22  838   4.526   7.500  12.960 -0.1140 -1.1807  0.0204
   60GLN      C  839   5.073   7.546  12.654 -0.4906 -0.1875 -0.0656
   60GLN      O  840   5.114   7.593  12.548 -0.2746  0.1394  0.1610
   61SER      N  841   5.127   7.430  12.694  0.7159  0.4718  0.2832
   61SER      H  842   5.082   7.392  12.776 -0.9560  0.4901 -0.5753
   61SER     CA  843   5.233   7.356  12.630  0.2855  0.2609 -0.1985
   61SER     HA  844   5.297   7.428  12.579  0.7315 -0.4477 -0.6588
   61SER     CB  845   5.318   7.281  12.733  0.0548  0.1904 -0.0589
   61SER    HB1  846   5.400   7.235  12.678 -0.0642 -2.6795  1.9782
   61SER    HB2  847   5.263   7.204  12.785 -1.7189  2.0422  0.9513
   61SER     OG  848   5.380   7.368  12.826 -0.0784  0.7184 -0.4598
   61SER     HG  849   5.328   7.443  12.856 -0.0167  0.6820 -0.2653
   61SER      C  850   5.191   7.266  12.515  0.2098 -0.2501  0.2255
   61SER      O  851   5.080   7.214  12.517  0.0787  0.0428  0.6715
   62GLN      N  852   5.272   7.254  12.409 -0.6186  0.0367 -0.4502
   62GLN      H  853   5.362   7.300  12.408 -0.4207 -0.3529 -0.7338
   62GLN     CA  854   5.237   7.179  12.291 -0.5186  0.1932 -0.5788
   62GLN     HA  855   5.132   7.191  12.263 -0.3706  1.7217 -0.5570
   62GLN     CB  856   5.308   7.234  12.168 -0.1894 -0.5802 -0.7389
   62GLN    HB1  857   5.280   7.183  12.076  0.4083  0.2715 -1.4214
   62GLN    HB2  858   5.415   7.210  12.164  0.4559  2.0376 -1.2445
   62GLN     CG  859   5.285   7.382  12.136 -0.0186 -0.2304  0.7012
   62GLN    HG1  860   5.322   7.446  12.216 -0.5833 -0.5302  1.2111
   62GLN    HG2  861   5.177   7.398  12.128  0.2866  0.6898 -3.4322
   62GLN     CD  862   5.332   7.424  11.998 -0.4855  0.4811  0.7537
   62GLN    OE1  863   5.254   7.438  11.905 -0.2932  0.0875  0.5308
   62GLN    NE2  864   5.463   7.443  11.980 -0.4897  0.2041  0.4392
   62GLN   HE21  865   5.530   7.440  12.055 -0.6297  1.1596  0.6140
   62GLN   HE22  866   5.487   7.462  11.884 -0.8842  0.6922  0.4358
   62GLN      C  867   5.260   7.030  12.309  0.4537  0.3568 -0.4237
   62GLN      O  868   5.310   6.980  12.410 -0.2806  0.6924  0.1263
   63ASN      N  869   5.221   6.950  12.210 -0.2276 -0.0848  0.1884
   63ASN      H  870   5.193   7.000  12.127  0.0491 -0.6936 -0.2780
   63ASN     CA  871   5.231   6.805  12.208 -0.3644 -0.1004  0.4986
   63ASN     HA  872   5.175   6.767  12.293  0.9863  0.5564  1.7249
   63ASN     CB  873   5.163   6.749  12.083  1.3737  0.0046 -0.5265
   63ASN    HB1  874   5.056   6.765  12.083  1.2984 -0.4056  0.4333
   63ASN    HB2  875   5.203   6.798  11.995  0.9092  1.4278  0.0350
   63ASN     CG  876   5.182   6.599  12.064 -0.4091 -0.2501 -0.4639
   63ASN    OD1  877   5.272   6.548  11.996  0.1133  0.1610 -0.0863
   63ASN    ND2  878   5.112   6.518  12.143  0.3094 -0.2040  0.2386
   63ASN   HD21  879   5.026   6.556  12.180  1.1358  3.6313 -1.3553
   63ASN   HD22  880   5.128   6.419  12.131  0.3732 -0.5267  2.5743
   63ASN      C  881   5.375   6.758  12.216 -0.2454  0.1703  0.0147
   63ASN      O  882   5.405   6.650  12.267 -0.0107  0.1029 -0.2641
   64THR      N  883   5.473   6.845  12.192 -0.1914  0.1224  0.0604
   64THR      H  884   5.455   6.932  12.145  0.8974  0.1164 -0.4162
   64THR     CA  885   5.616   6.821  12.205 -0.2091  0.0901  0.2033
   64THR     HA  886   5.642   6.743  12.276  2.1924 -1.0325 -1.7633
   64THR     CB  887   5.679   6.769  12.076 -0.5601  0.0630  0.0410
   64THR     HB  888   5.783   6.742  12.095 -0.5168  0.3570  0.2300
   64THR    CG2  889   5.617   6.640  12.024 -0.0644 -0.0871 -0.1786
   64THR   HG21  890   5.617   6.565  12.103 -1.4566 -1.2354 -1.2000
   64THR   HG22  891   5.675   6.600  11.940 -0.1064 -0.0862 -0.2086
   64THR   HG23  892   5.518   6.668  11.990 -0.3128  1.5524  1.7418
   64THR    OG1  893   5.667   6.853  11.963  0.0569  0.0524 -0.0336
   64THR    HG1  894   5.668   6.942  11.999 -1.8181  1.1057 -2.3480
   64THR      C  895   5.697   6.941  12.251  0.2316 -0.1319  0.0097
   64THR      O  896   5.645   7.051  12.235  0.3388 -0.0473  0.2340
   65GLY      N  897   5.817   6.927  12.308  0.2494 -0.2153 -0.0494
   65GLY      H  898   5.859   6.835  12.316  2.9036  0.8980 -0.0630
   65GLY     CA  899   5.912   7.035  12.328 -0.3183  0.3282 -0.2863
   65GLY    HA1  900   5.994   6.993  12.385  2.2102  3.4800 -1.3465
   65GLY    HA2  901   5.868   7.129  12.360  1.6448  1.0885  0.2720
   65GLY      C  902   5.985   7.059  12.196 -0.1354  0.2102 -0.2058
   65GLY      O  903   5.963   6.992  12.096 -0.2719  0.2128 -0.1782
   66TYR      N  904   6.065   7.165  12.210 -0.0223  0.0882  0.0925
   66TYR      H  905   6.077   7.205  12.302 -0.3737 -3.0141  1.6286
   66TYR     CA  906   6.137   7.219  12.096 -0.2416 -0.3408 -0.2515
   66TYR     HA  907   6.169   7.136  12.033  1.2999 -0.3968  0.5620
   66TYR     CB  908   6.050   7.323  12.026 -0.4590 -0.3718 -0.0316
   66TYR    HB1  909   6.108   7.377  11.952 -1.0892  1.3555  0.7034
   66TYR    HB2  910   6.015   7.389  12.106  1.3860 -1.6881  1.9754
   66TYR     CG  911   5.934   7.266  11.948 -0.3849 -0.1778 -0.2817
   66TYR    CD1  912   5.962   7.198  11.829  0.1282 -0.4106 -0.0276
   66TYR    HD1  913   6.061   7.203  11.785  0.1974  2.2692  0.2335
   66TYR    CE1  914   5.859   7.137  11.757 -0.0699  0.1169 -0.1972
   66TYR    HE1  915   5.884   7.085  11.665  2.8678 -0.6305  0.9186
   66TYR     CZ  916   5.728   7.148  11.807 -0.0393 -0.2800 -0.0298
   66TYR     OH  917   5.631   7.095  11.727 -0.3698  0.2286  0.0302
   66TYR     HH  918   5.662   7.039  11.656  0.0425 -2.3759  2.1008
   66TYR    CE2  919   5.700   7.202  11.934  0.0435  0.2629 -0.2382
   66TYR    HE2  920   5.602   7.210  11.980  1.0798  0.4311  2.0943
   66TYR    CD2  921   5.805   7.265  12.002 -0.0755 -0.2718  0.4615
   66TYR    HD2  922   5.795   7.309  12.100  1.1178  1.1288 -0.0162
   66TYR      C  923   6.263   7.286  12.147 -0.5231  0.1586 -0.2057
   66TYR      O  924   6.269   7.339  12.258 -0.5176 -0.5626  0.1428
   67GLY      N  925   6.368   7.282  12.065 -0.3590 -0.0958  0.0160
   67GLY      H  926   6.361   7.229  11.979  2.0692 -1.9628  0.8385
   67GLY     CA  927   6.496   7.349  12.082 -0.4021 -0.0895  0.3160
   67GLY    HA1  928   6.567   7.316  12.007 -1.0048  1.3975 -0.9540
   67GLY    HA2  929   6.528   7.318  12.182 -0.3058  0.5090  0.4718
   67GLY      C  930   6.492   7.501  12.086  0.3577 -0.0582  0.0237
   67GLY      O  931   6.387   7.555  12.121  0.6107  0.3681  0.1248
   68THR      N  932   6.605   7.569  12.071  0.1884  0.1580 -0.2696
   68THR      H  933   6.693   7.520  12.076 -0.4574 -0.9925  0.2845
   68THR     CA  934   6.613   7.709  12.033 -0.1212  0.1558 -0.3497
   68THR     HA  935   6.553   7.764  12.105 -0.5699 -2.0454  1.0416
   68THR     CB  936   6.756   7.755  12.060 -0.0307  0.1434 -0.7944
   68THR     HB  937   6.775   7.854  12.018  0.5391  1.3905  2.1291
   68THR    CG2  938   6.783   7.774  12.209 -0.0918 -0.8254 -0.6504
   68THR   HG21  939   6.782   7.679  12.262  0.6628 -0.2883  0.3752
   68THR   HG22  940   6.718   7.849  12.255  2.4937 -0.3882  2.6974
   68THR   HG23  941   6.888   7.804  12.210 -0.6232  1.2507 -2.0263
   68THR    OG1  942   6.858   7.671  12.009  0.4756  0.4196 -0.2514
   68THR    HG1  943   6.938   7.723  12.001  1.5332 -1.0370  0.4417
   68THR      C  944   6.557   7.738  11.895 -0.1972  0.5410 -0.2395
   68THR      O  945   6.627   7.793  11.811  0.3476 -0.2687 -0.3321
   69GLN      N  946   6.429   7.705  11.872 -0.0279 -0.3744  0.0820
   69GLN      H  947   6.379   7.688  11.958 -0.0018  2.4561  0.7466
   69GLN     CA  948   6.368   7.717  11.741 -0.1252 -0.3012  0.1337
   69GLN     HA  949   6.439   7.663  11.678  1.3239 -2.0029  2.9831
   69GLN     CB  950   6.237   7.639  11.751 -0.3726  0.1265  0.2167
   69GLN    HB1  951   6.187   7.689  11.835  1.3145  1.5221  0.4568
   69GLN    HB2  952   6.270   7.540  11.780 -0.5590 -0.0464 -0.1603
   69GLN     CG  953   6.161   7.628  11.620 -0.0994  0.6583  0.0077
   69GLN    HG1  954   6.104   7.713  11.583 -2.8938 -1.4118 -0.7881
   69GLN    HG2  955   6.224   7.591  11.539 -0.8999  0.2665 -0.4564
   69GLN     CD  956   6.048   7.526  11.627  0.0886  0.4401 -0.1185
   69GLN    OE1  957   6.069   7.416  11.576 -0.3841  0.1744  0.2492
   69GLN    NE2  958   5.936   7.556  11.693  0.2566 -0.0146  0.3768
   69GLN   HE21  959   5.918   7.652  11.719  0.1006  0.1434 -0.2950
   69GLN   HE22  960   5.878   7.479  11.723  0.6620  0.5181  2.7631
   69GLN      C  961   6.360   7.860  11.691  0.4717 -0.1606  0.4258
   69GLN      O  962   6.347   7.953  11.770  0.5516  0.2249 -0.0076
   70SER      N  963   6.346   7.873  11.559  0.3398  0.1977  0.4743
   70SER      H  964   6.329   7.799  11.492 -0.9592 -0.1499  1.1727
   70SER     CA  965   6.366   8.003  11.497  0.0650 -0.1377 -0.3341
   70SER     HA  966   6.434   8.064  11.557  2.2562 -0.9218 -1.8667
   70SER     CB  967   6.427   8.003  11.357 -0.2274  0.2871 -0.4604
   70SER    HB1  968   6.462   8.104  11.332 -0.1391  0.8271  1.6774
   70SER    HB2  969   6.352   7.972  11.284  0.2589 -1.4752 -0.2534
   70SER     OG  970   6.538   7.917  11.348 -0.4394 -0.0225 -0.1516
   70SER     HG  971   6.562   7.928  11.255 -2.2451 -2.4758 -1.0001
   70SER      C  972   6.243   8.091  11.493  0.2922  0.1623 -0.9462
   70SER      O  973   6.250   8.213  11.512 -0.0168  0.0622 -0.1167
   71THR      N  974   6.124   8.034  11.471  0.1873 -0.1009  0.2004
   71THR      H  975   6.126   7.933  11.469 -0.2251 -0.1094 -1.4384
   71THR     CA  976   5.993   8.096  11.475  0.1001 -0.2676 -0.0070
   71THR     HA  977   5.997   8.189  11.418 -1.3709 -1.1617 -1.6583
   71THR     CB  978   5.884   8.015  11.407 -0.0966  0.2245 -0.2889
   71THR     HB  979   5.783   8.055  11.422  0.0561  0.6456 -0.3845
   71THR    CG2  980   5.915   8.002  11.258  0.7105 -0.3209 -0.0813
   71THR   HG21  981   5.828   7.967  11.203 -0.5940 -0.7264  2.1119
   71THR   HG22  982   5.940   8.102  11.222  1.3432 -0.5934 -0.4013
   71THR   HG23  983   6.002   7.944  11.229  1.9453  0.1572  2.3382
   71THR    OG1  984   5.876   7.885  11.463 -0.1377  0.2792 -0.1669
   71THR    HG1  985   5.785   7.857  11.457  0.2683 -1.2990  0.6355
   71THR      C  986   5.950   8.118  11.619 -0.0123  0.2575 -0.1160
   71THR      O  987   5.979   8.035  11.705  0.2327  0.3337 -0.1239
   72PRO      N  988   5.861   8.213  11.646  0.1948  0.4572 -0.1355
   72PRO     CD  989   5.815   8.312  11.550  0.2801 -0.0090 -0.6577
   72PRO    HD1  990   5.893   8.386  11.535 -2.0681  3.4165  2.2563
   72PRO    HD2  991   5.774   8.261  11.462  1.9136 -2.0232 -0.3451
   72PRO     CG  992   5.706   8.386  11.627  0.6156  0.2452 -0.4282
   72PRO    HG1  993   5.609   8.344  11.602 -0.4032  2.0829  0.2066
   72PRO    HG2  994   5.699   8.493  11.606 -0.4037  0.8864  2.6760
   72PRO     CB  995   5.744   8.372  11.775 -0.0612  0.0119 -0.2743
   72PRO    HB1  996   5.654   8.386  11.834  0.5274 -1.3432  0.9771
   72PRO    HB2  997   5.822   8.441  11.808  0.3439 -1.5573  2.2657
   72PRO     CA  998   5.811   8.236  11.781 -0.4560 -0.1848 -0.2634
   72PRO     HA  999   5.898   8.233  11.847 -0.2484  1.3764 -0.4420
   72PRO      C 1000   5.709   8.131  11.823 -0.5177 -0.1813 -0.4006
   72PRO      O 1001   5.642   8.058  11.750  0.2068 -0.8722 -0.3922
   73GLN      N 1002   5.689   8.126  11.955 -0.2326  0.4184 -0.3315
   73GLN      H 1003   5.740   8.182  12.022 -1.9171 -1.1818  2.5169
   73GLN     CA 1004   5.641   8.004  12.016  0.3440  0.0311 -0.6375
   73GLN     HA 1005   5.690   7.921  11.966  0.3615  0.1087 -0.7460
   73GLN     CB 1006   5.668   8.004  12.167 -0.1466 -0.4348 -0.5410
   73GLN    HB1 1007   5.638   8.105  12.195 -0.6798 -0.3824 -1.2786
   73GLN    HB2 1008   5.617   7.927  12.224 -0.6261  0.7861  0.7470
   73GLN     CG 1009   5.814   7.972  12.198 -0.2247 -0.0957  0.1933
   73GLN    HG1 1010   5.880   8.033  12.135 -1.0464 -0.1058 -0.6975
   73GLN    HG2 1011   5.833   7.865  12.187  1.2868  0.2528 -1.1223
   73GLN     CD 1012   5.855   7.989  12.344  0.1578  0.0784  0.0672
   73GLN    OE1 1013   5.788   8.048  12.428 -0.0988 -0.2345  0.0824
   73GLN    NE2 1014   5.970   7.932  12.382 -0.0063  0.0483  0.5168
   73GLN   HE21 1015   6.007   7.944  12.475  2.2690  1.0360 -0.4550
   73GLN   HE22 1016   6.014   7.870  12.316 -0.9418  0.2236 -0.3026
   73GLN      C 1017   5.494   7.979  11.986  0.2521 -0.5058  0.1938
   73GLN      O 1018   5.410   8.069  11.976  0.2331 -0.5431  0.0074
   74GLY      N 1019   5.458   7.853  11.963 -0.0218 -0.3697 -0.1391
   74GLY      H 1020   5.533   7.785  11.969 -0.4034 -0.7442  0.5066
   74GLY     CA 1021   5.319   7.814  11.977 -0.1148  0.0637  0.1462
   74GLY    HA1 1022   5.254   7.890  11.932 -1.5190 -1.4521 -0.4763
   74GLY    HA2 1023   5.293   7.725  11.920 -1.6401  0.2434  0.5208
   74GLY      C 1024   5.278   7.782  12.120  0.0906 -0.4548  0.0913
   74GLY      O 1025   5.358   7.736  12.201 -0.3539  0.0130  0.8213
   75TYR      N 1026   5.148   7.785  12.151  0.1891 -0.2100  0.4943
   75TYR      H 1027   5.085   7.827  12.084 -0.2580 -0.9389  0.4518
   75TYR     CA 1028   5.076   7.721  12.260 -0.0729 -0.2344  0.3071
   75TYR     HA 1029   5.149   7.688  12.333  0.6729 -3.1806 -1.5822
   75TYR     CB 1030   4.984   7.823  12.327 -0.4159 -0.0412 -0.4457
   75TYR    HB1 1031   4.930   7.772  12.407 -1.2764 -0.2151 -1.1189
   75TYR    HB2 1032   4.903   7.849  12.258 -2.2343  1.6273  2.1464
   75TYR     CG 1033   5.056   7.949  12.367 -0.6013 -0.1803  0.3445
   75TYR    CD1 1034   4.986   8.069  12.352 -0.0361  0.0709 -0.3528
   75TYR    HD1 1035   4.884   8.073  12.318 -0.0757  0.5647 -0.1834
   75TYR    CE1 1036   5.041   8.185  12.410 -0.2614 -0.1999  0.4176
   75TYR    HE1 1037   4.985   8.277  12.399 -0.6037 -0.2217  1.7867
   75TYR     CZ 1038   5.170   8.189  12.464  0.1649  0.2399 -0.6094
   75TYR     OH 1039   5.228   8.304  12.510  0.5274 -0.4115  0.6048
   75TYR     HH 1040   5.320   8.286  12.532  0.5367 -1.2496 -0.0565
   75TYR    CE2 1041   5.236   8.065  12.479 -0.9849 -0.3058 -0.0054
   75TYR    HE2 1042   5.331   8.059  12.529 -0.7768  0.9998 -0.2057
   75TYR    CD2 1043   5.182   7.946  12.427 -0.7084 -0.6798  0.5546
   75TYR    HD2 1044   5.239   7.855  12.438 -1.4214 -1.0964  0.8226
   75TYR      C 1045   4.995   7.599  12.219 -0.1458 -0.0578 -0.0867
   75TYR      O 1046   4.977   7.581  12.099  0.0528  0.2541 -0.1634
   76GLY      N 1047   4.957   7.522  12.321  0.0358  0.1126  0.1101
   76GLY      H 1048   4.982   7.562  12.411 -2.0971  1.4636  0.1575
   76GLY     CA 1049   4.897   7.391  12.303 -0.1397  0.1891  0.1426
   76GLY    HA1 1050   4.953   7.327  12.236 -0.4749  0.7627 -0.7093
   76GLY    HA2 1051   4.906   7.336  12.396  0.6922  0.2899  0.1305
   76GLY      C 1052   4.756   7.388  12.244 -0.1096 -0.3524  0.0979
   76GLY      O 1053   4.685   7.488  12.250  0.0635 -0.2069 -0.2759
   77SER      N 1054   4.713   7.272  12.195  0.0563 -0.3403 -0.0775
   77SER      H 1055   4.773   7.191  12.206  1.6897  1.0200  1.9045
   77SER     CA 1056   4.582   7.250  12.137  0.1609 -0.2652 -0.3451
   77SER     HA 1057   4.577   7.157  12.081 -1.2448 -0.9607  0.8596
   77SER     CB 1058   4.488   7.233  12.256  0.2466  0.6340 -0.1433
   77SER    HB1 1059   4.385   7.251  12.224  0.3449  0.4726 -0.5606
   77SER    HB2 1060   4.513   7.318  12.320  2.3099  0.0552 -0.1100
   77SER     OG 1061   4.504   7.110  12.321 -0.4235  0.3987 -0.4118
   77SER     HG 1062   4.587   7.117  12.369 -0.3375  2.2520 -0.7622
   77SER      C 1063   4.537   7.357  12.039  0.1501 -0.0824 -0.1432
   77SER      O 1064   4.418   7.377  12.018  0.1156 -0.1862 -0.0459
   78THR      N 1065   4.629   7.419  11.964  0.0275  0.2592 -0.0159
   78THR      H 1066   4.723   7.384  11.978  0.3229  1.1654  0.3235
   78THR     CA 1067   4.608   7.539  11.886  0.0069  0.3076  0.0644
   78THR     HA 1068   4.706   7.576  11.859  0.5985 -0.7153  0.7275
   78THR     CB 1069   4.534   7.503  11.757 -0.0088 -0.1977  0.2137
   78THR     HB 1070   4.444   7.443  11.771  0.9042 -1.6710  0.0153
   78THR    CG2 1071   4.499   7.629  11.680  0.6458 -0.3172 -0.2844
   78THR   HG21 1072   4.504   7.593  11.577 -1.3411 -0.9097 -0.2093
   78THR   HG22 1073   4.572   7.709  11.698  1.6223 -0.9758 -1.1318
   78THR   HG23 1074   4.398   7.665  11.696  1.0080  1.2077 -1.1445
   78THR    OG1 1075   4.619   7.424  11.677  0.4594  0.6120 -0.1013
   78THR    HG1 1076   4.572   7.402  11.596  0.2862  0.8559 -0.0666
   78THR      C 1077   4.544   7.652  11.965 -0.3613  0.6162 -0.6658
   78THR      O 1078   4.423   7.662  11.987 -0.2737 -0.3017  0.3469
   79GLY      N 1079   4.628   7.746  12.008  0.3482 -0.4019  0.2152
   79GLY      H 1080   4.728   7.737  11.994  0.8670  3.1421  0.6359
   79GLY     CA 1081   4.593   7.859  12.091  0.2083 -0.1065 -0.2448
   79GLY    HA1 1082   4.665   7.940  12.083  0.4640 -0.2080  0.8343
   79GLY    HA2 1083   4.499   7.906  12.060  0.4235  1.4079  1.2282
   79GLY      C 1084   4.587   7.824  12.239  0.0190 -0.4836 -0.3394
   79GLY      O 1085   4.650   7.890  12.322 -0.3998 -0.1977 -0.2426
   80GLY      N 1086   4.499   7.732  12.278 -0.0683 -0.2885 -0.0708
   80GLY      H 1087   4.451   7.686  12.202  1.3927 -0.5779 -0.8450
   80GLY     CA 1088   4.477   7.674  12.409 -0.1216 -0.1481 -0.0182
   80GLY    HA1 1089   4.472   7.757  12.480  0.0680  1.2181 -1.5427
   80GLY    HA2 1090   4.555   7.610  12.450 -1.8208 -0.2677  3.4542
   80GLY      C 1091   4.350   7.590  12.402  0.2265 -0.6882  0.0765
   80GLY      O 1092   4.275   7.600  12.305 -0.1662  0.6641  0.4886
   81TYR      N 1093   4.335   7.495  12.494  0.0626 -0.4748  0.2743
   81TYR      H 1094   4.394   7.482  12.574 -1.1825 -0.2509  1.2512
   81TYR     CA 1095   4.225   7.401  12.491 -0.4408  0.1208 -0.2815
   81TYR     HA 1096   4.208   7.359  12.392 -1.3046 -2.0139  0.6941
   81TYR     CB 1097   4.267   7.278  12.571 -0.4519  0.4507  0.2378
   81TYR    HB1 1098   4.369   7.256  12.541 -0.8445  0.4490 -1.1952
   81TYR    HB2 1099   4.285   7.297  12.677 -0.2061  0.0210  0.2779
   81TYR     CG 1100   4.170   7.163  12.557 -0.1938  0.2882 -0.2434
   81TYR    CD1 1101   4.081   7.135  12.661  0.2101 -0.1700 -0.0177
   81TYR    HD1 1102   4.085   7.194  12.751 -1.8627  0.1999 -0.1148
   81TYR    CE1 1103   3.976   7.044  12.639 -0.1975  0.1818  0.4292
   81TYR    HE1 1104   3.910   7.007  12.715  0.5210 -0.4593  0.7611
   81TYR     CZ 1105   3.967   6.976  12.516  0.2344  0.1828  0.3929
   81TYR     OH 1106   3.864   6.888  12.500  0.2990  0.0468  0.7235
   81TYR     HH 1107   3.868   6.847  12.413  0.1121  0.6896  0.4096
   81TYR    CE2 1108   4.067   6.993  12.418 -0.3953  0.8463 -0.1536
   81TYR    HE2 1109   4.058   6.941  12.324  1.1257  0.8064 -0.3022
   81TYR    CD2 1110   4.171   7.085  12.441 -0.0282  0.4895 -0.3771
   81TYR    HD2 1111   4.223   7.117  12.352  0.4763  1.3956  0.2290
   81TYR      C 1112   4.088   7.454  12.533 -0.4121 -0.0514  0.0393
   81TYR      O 1113   4.068   7.544  12.614  0.4455  0.2245 -0.0461
   82GLY      N 1114   3.990   7.402  12.459  0.1012 -0.1448 -0.5960
   82GLY      H 1115   4.017   7.331  12.393 -0.7221  0.2615 -1.3961
   82GLY     CA 1116   3.856   7.457  12.464  0.0973 -0.1815 -0.2673
   82GLY    HA1 1117   3.798   7.427  12.552 -0.2954  0.2071 -0.3942
   82GLY    HA2 1118   3.815   7.409  12.375 -1.1276 -1.2517  0.8077
   82GLY      C 1119   3.847   7.607  12.439  0.0509 -0.1341  0.0293
   82GLY      O 1120   3.901   7.660  12.342 -0.0775 -0.2637 -0.1133
   83SER      N 1121   3.766   7.680  12.516 -0.3880  0.2029 -0.7457
   83SER      H 1122   3.714   7.628  12.585 -1.1552  1.3650 -0.4285
   83SER     CA 1123   3.763   7.825  12.521  0.2540  0.1978 -0.0982
   83SER     HA 1124   3.841   7.856  12.451  1.1887  1.9735  1.6223
   83SER     CB 1125   3.634   7.872  12.455 -0.0344  0.0505  0.3538
   83SER    HB1 1126   3.627   7.979  12.434 -1.1750  0.3551  2.1014
   83SER    HB2 1127   3.620   7.832  12.355 -0.8484  0.6808  0.2014
   83SER     OG 1128   3.526   7.842  12.541 -0.3333  0.1177  0.0075
   83SER     HG 1129   3.536   7.750  12.567  0.1094  0.8634  2.8389
   83SER      C 1130   3.785   7.873  12.664 -0.8537  0.3121  0.0423
   83SER      O 1131   3.745   7.820  12.767  0.5798  0.6680  0.8127
   84SER      N 1132   3.852   7.988  12.676 -0.1029 -0.1907  0.6828
   84SER      H 1133   3.880   8.033  12.590 -0.7849 -1.6303 -0.3343
   84SER     CA 1134   3.884   8.063  12.796 -0.2845  0.3371  0.3989
   84SER     HA 1135   3.814   8.041  12.876 -3.0715  1.2466 -1.6301
   84SER     CB 1136   4.018   8.031  12.860  0.0713  0.7813 -0.1116
   84SER    HB1 1137   4.045   8.106  12.936  1.4907  2.2586 -1.9648
   84SER    HB2 1138   4.089   8.044  12.778  0.1422 -1.6800 -0.5030
   84SER     OG 1139   4.002   7.902  12.914  0.0512  0.5602 -0.6408
   84SER     HG 1140   3.960   7.847  12.848 -0.8579  0.1237  0.2546
   84SER      C 1141   3.886   8.215  12.779 -0.4154  0.2784 -0.1809
   84SER      O 1142   3.965   8.273  12.705  0.2855 -0.1420  0.2259
   85GLN      N 1143   3.802   8.283  12.858 -0.0981  0.3507  0.1000
   85GLN      H 1144   3.759   8.230  12.932  3.0755  0.1639  1.9585
   85GLN     CA 1145   3.787   8.427  12.853 -0.0002  0.3690  0.3559
   85GLN     HA 1146   3.772   8.452  12.748 -1.2081  0.8120  0.6115
   85GLN     CB 1147   3.660   8.469  12.927 -0.3553 -0.2863  0.1287
   85GLN    HB1 1148   3.677   8.543  13.005  1.3938  0.3470 -0.8139
   85GLN    HB2 1149   3.615   8.383  12.978 -1.8292 -0.0561 -0.7276
   85GLN     CG 1150   3.554   8.524  12.832 -0.2098  0.1114  0.1943
   85GLN    HG1 1151   3.462   8.544  12.886 -0.0469 -1.1246  0.9886
   85GLN    HG2 1152   3.535   8.445  12.759 -0.7229 -1.0593  1.5413
   85GLN     CD 1153   3.606   8.647  12.760  0.0690 -0.0819  0.0611
   85GLN    OE1 1154   3.627   8.645  12.639 -0.3799  0.1975 -0.0250
   85GLN    NE2 1155   3.643   8.755  12.829  0.4246 -0.0083 -0.2419
   85GLN   HE21 1156   3.630   8.749  12.929 -0.2021  0.1686 -0.3040
   85GLN   HE22 1157   3.639   8.842  12.777 -0.4504 -0.0846 -0.3095
   85GLN      C 1158   3.908   8.507  12.896  0.2564  0.0492  0.2321
   85GLN      O 1159   3.989   8.447  12.967 -0.3806 -0.2318  0.7332
   86SER      N 1160   3.922   8.634  12.856  0.3115  0.0914  0.3820
   86SER      H 1161   3.841   8.675  12.813  1.3807  2.4932  0.4964
   86SER     CA 1162   4.024   8.727  12.899  0.5005  0.2329 -0.3480
   86SER     HA 1163   4.124   8.683  12.894 -0.2009 -1.3459 -0.9662
   86SER     CB 1164   4.029   8.851  12.810 -0.0156 -0.0888 -0.8317
   86SER    HB1 1165   4.117   8.912  12.831  0.2239 -0.5833 -0.3507
   86SER    HB2 1166   4.053   8.819  12.709  1.0708 -0.2363 -0.5464
   86SER     OG 1167   3.905   8.918  12.817  0.3440  0.5023  0.2003
   86SER     HG 1168   3.855   8.913  12.735  0.9498 -1.1960 -0.1091
   86SER      C 1169   4.008   8.762  13.047 -0.0705  0.1537 -0.3876
   86SER      O 1170   3.903   8.760  13.109  0.0475 -0.1247 -0.1910
   87SER      N 1171   4.122   8.807  13.100  0.1582 -1.0041  0.1392
   87SER      H 1172   4.207   8.783  13.050 -0.1491  0.1309 -0.9869
   87SER     CA 1173   4.141   8.859  13.234 -0.1786 -0.1171 -0.1490
   87SER     HA 1174   4.047   8.866  13.289  0.5638 -0.6593  1.2256
   87SER     CB 1175   4.221   8.754  13.310  0.3274 -0.2305 -0.8218
   87SER    HB1 1176   4.219   8.778  13.416 -0.8596 -0.5085 -0.7691
   87SER    HB2 1177   4.322   8.745  13.272  1.0030 -4.2118  1.2793
   87SER     OG 1178   4.161   8.626  13.311 -0.0296 -0.0632 -0.7949
   87SER     HG 1179   4.233   8.563  13.304  1.1450  0.7664  2.2095
   87SER      C 1180   4.212   8.993  13.236  0.3419 -0.3913 -0.1391
   87SER      O 1181   4.188   9.066  13.331 -0.3164 -0.4337 -0.2707
   88GLN      N 1182   4.298   9.023  13.137 -0.0767  0.1864 -0.3317
   88GLN      H 1183   4.306   8.965  13.055 -0.5251 -1.5164  0.7746
   88GLN     CA 1184   4.388   9.136  13.146 -0.1728  0.2248  0.1805
   88GLN     HA 1185   4.337   9.223  13.188  1.7180  0.8155  1.3813
   88GLN     CB 1186   4.513   9.102  13.226 -0.1923 -0.4002 -0.0584
   88GLN    HB1 1187   4.478   9.084  13.327 -1.6427  0.4099 -0.3992
   88GLN    HB2 1188   4.578   9.189  13.224 -1.4463  0.5525 -0.0816
   88GLN     CG 1189   4.590   8.980  13.174  0.2062 -0.1442 -0.0784
   88GLN    HG1 1190   4.618   9.000  13.071 -0.0281  0.4906 -0.0257
   88GLN    HG2 1191   4.531   8.889  13.187 -1.6807  0.8317 -1.2873
   88GLN     CD 1192   4.723   8.976  13.248  0.1434 -0.1771  0.0342
   88GLN    OE1 1193   4.731   8.931  13.362  0.5441  0.0206  0.0838
   88GLN    NE2 1194   4.826   9.037  13.190 -0.2026 -0.0352 -0.4415
   88GLN   HE21 1195   4.815   9.089  13.104  0.0268  2.5826  1.0052
   88GLN   HE22 1196   4.908   9.041  13.249 -0.9893  1.2960  0.6357
   88GLN      C 1197   4.441   9.175  13.009  0.0377  0.2799  0.2776
   88GLN      O 1198   4.427   9.097  12.915  0.2759  0.3710  0.1650
   89SER      N 1199   4.507   9.290  12.990 -0.0522  0.2339 -0.3484
   89SER      H 1200   4.512   9.352  13.070 -3.2432  0.1484  0.0392
   89SER     CA 1201   4.581   9.319  12.869  0.3428  0.2655 -0.1012
   89SER     HA 1202   4.525   9.295  12.779 -1.9759 -0.7795  1.5251
   89SER     CB 1203   4.620   9.467  12.863  0.2479  0.3133  0.3747
   89SER    HB1 1204   4.679   9.494  12.951  0.4507  0.2654  0.2541
   89SER    HB2 1205   4.677   9.486  12.772 -0.0094 -1.2598 -0.1420
   89SER     OG 1206   4.499   9.538  12.878 -0.1472 -0.0910 -0.8026
   89SER     HG 1207   4.518   9.632  12.883  1.1299 -0.3979  1.7395
   89SER      C 1208   4.701   9.228  12.856  0.0601 -0.0803 -0.2947
   89SER      O 1209   4.762   9.185  12.954 -0.2039 -0.0050 -0.0985
   90SER      N 1210   4.754   9.215  12.734  0.0530 -0.1662 -0.2890
   90SER      H 1211   4.706   9.269  12.662 -2.6602 -1.1452  0.6704
   90SER     CA 1212   4.858   9.128  12.683  0.3804 -0.1728  0.3787
   90SER     HA 1213   4.841   9.029  12.725 -0.1555  1.1373  3.5406
   90SER     CB 1214   4.853   9.121  12.530 -0.0879  0.1872  0.3753
   90SER    HB1 1215   4.858   9.224  12.494  0.6548 -0.1943 -0.6495
   90SER    HB2 1216   4.932   9.055  12.495 -1.3414 -1.6385  0.8550
   90SER     OG 1217   4.735   9.060  12.484  0.1458 -0.3320  0.4644
   90SER     HG 1218   4.730   9.043  12.390 -1.5973 -1.6533  0.7504
   90SER      C 1219   4.999   9.154  12.733  0.4114 -0.3129  0.3680
   90SER      O 1220   5.090   9.175  12.654  0.1296  0.0792  0.1432
   91TYR      N 1221   5.018   9.162  12.865  0.4406 -0.0639  0.3498
   91TYR      H 1222   4.934   9.160  12.921 -0.7526  0.0391 -1.3654
   91TYR     CA 1223   5.147   9.171  12.931  0.3257  0.3522  0.5192
   91TYR     HA 1224   5.218   9.225  12.868 -2.7454  0.1209 -3.5867
   91TYR     CB 1225   5.127   9.257  13.056 -0.0570  0.2987  0.4953
   91TYR    HB1 1226   5.212   9.272  13.122  0.0255  1.0840  0.2212
   91TYR    HB2 1227   5.052   9.198  13.110 -0.3427 -0.5536 -0.7758
   91TYR     CG 1228   5.075   9.398  13.043  0.0494  0.3251  0.3786
   91TYR    CD1 1229   5.146   9.501  12.980  0.0169  0.2709  0.2505
   91TYR    HD1 1230   5.232   9.474  12.921 -0.6003 -0.3599 -0.3834
   91TYR    CE1 1231   5.087   9.627  12.961 -0.0217  0.2134 -0.0170
   91TYR    HE1 1232   5.146   9.694  12.901 -0.1665  1.0186  0.7153
   91TYR     CZ 1233   4.966   9.663  13.023  0.0838  0.1127  0.2515
   91TYR     OH 1234   4.909   9.786  13.002  0.1413  0.1915  0.5581
   91TYR     HH 1235   4.836   9.798  13.063 -1.3286  2.1464 -1.4334
   91TYR    CE2 1236   4.897   9.564  13.095 -0.4231  0.1073 -0.2304
   91TYR    HE2 1237   4.796   9.593  13.121 -1.1497 -1.7054 -0.8300
   91TYR    CD2 1238   4.951   9.435  13.097  0.4303  0.4710  1.1542
   91TYR    HD2 1239   4.901   9.358  13.153  1.1244  1.1361  2.7728
   91TYR      C 1240   5.207   9.036  12.967  0.1205 -0.0235 -0.5073
   91TYR      O 1241   5.128   8.942  12.979  0.2059 -0.0626 -0.2346
   92GLY      N 1242   5.338   9.031  12.990 -0.0423  0.0774  0.5003
   92GLY      H 1243   5.392   9.115  12.973  0.0869  0.3829  2.2712
   92GLY     CA 1244   5.405   8.915  13.045 -0.3867 -0.4377 -0.1533
   92GLY    HA1 1245   5.500   8.905  12.991 -0.5028  1.9181 -0.9270
   92GLY    HA2 1246   5.344   8.826  13.030 -2.2783  1.0693 -1.9544
   92GLY      C 1247   5.437   8.953  13.189 -0.1018 -0.3252 -0.2446
   92GLY      O 1248   5.425   9.066  13.235 -0.4889 -0.4365 -0.0720
   93GLN      N 1249   5.473   8.855  13.271  0.3765  0.2975  0.3002
   93GLN      H 1250   5.486   8.764  13.228  0.3635  0.8559 -0.9107
   93GLN     CA 1251   5.491   8.861  13.415 -0.1881  0.5381  0.3644
   93GLN     HA 1252   5.402   8.910  13.452 -0.9518 -0.6950  0.2276
   93GLN     CB 1253   5.482   8.722  13.478 -0.1879  0.4671  0.2073
   93GLN    HB1 1254   5.405   8.667  13.425  0.7405 -1.3484  0.6600
   93GLN    HB2 1255   5.462   8.737  13.584  2.3830  0.7726  0.7266
   93GLN     CG 1256   5.613   8.643  13.469 -0.3564  0.2567 -0.4800
   93GLN    HG1 1257   5.659   8.645  13.370 -0.4978 -0.2161 -0.5541
   93GLN    HG2 1258   5.685   8.682  13.541  2.1599 -1.7960 -1.7342
   93GLN     CD 1259   5.590   8.500  13.513 -0.6445  0.4996  0.1743
   93GLN    OE1 1260   5.616   8.459  13.626 -0.8379 -0.0987  0.0076
   93GLN    NE2 1261   5.557   8.414  13.416 -1.0857  0.5475  0.2801
   93GLN   HE21 1262   5.554   8.315  13.436 -0.2068  0.3294 -0.6415
   93GLN   HE22 1263   5.538   8.448  13.323  1.8104 -1.2177 -1.0927
   93GLN      C 1264   5.616   8.939  13.451  0.4506 -0.4914  0.4370
   93GLN      O 1265   5.723   8.919  13.394  0.5716  0.2319  0.3981
   94GLN      N 1266   5.612   9.018  13.559 -0.1805  0.3521 -0.1896
   94GLN      H 1267   5.521   9.035  13.598  0.0512  3.1539 -0.6635
   94GLN     CA 1268   5.727   9.095  13.603  0.3331  0.0873 -1.0501
   94GLN     HA 1269   5.779   9.134  13.515 -0.7500 -0.2302 -1.8496
   94GLN     CB 1270   5.679   9.212  13.688  0.6629 -0.3714 -0.2251
   94GLN    HB1 1271   5.596   9.268  13.644  0.7688 -0.0928 -0.0695
   94GLN    HB2 1272   5.760   9.283  13.703  2.2606 -2.1676  0.0160
   94GLN     CG 1273   5.635   9.165  13.826 -0.1570 -0.3229 -0.4673
   94GLN    HG1 1274   5.717   9.124  13.885 -0.7451  1.7600  1.9510
   94GLN    HG2 1275   5.564   9.082  13.818  0.5196 -1.1405  1.5392
   94GLN     CD 1276   5.571   9.274  13.910  0.3288 -0.2147 -0.2364
   94GLN    OE1 1277   5.634   9.328  14.000  0.2647  0.1909 -0.4346
   94GLN    NE2 1278   5.449   9.320  13.879  0.5839  0.7434  0.1479
   94GLN   HE21 1279   5.394   9.268  13.812  0.2841 -0.2356  1.1194
   94GLN   HE22 1280   5.410   9.399  13.928 -4.0847  1.2452 -3.7168
   94GLN      C 1281   5.837   9.015  13.671 -0.4230 -0.1248 -0.0653
   94GLN      O 1282   5.818   8.907  13.726  0.0401 -0.2499 -0.1545
   95SER      N 1283   5.957   9.072  13.680 -0.6783  0.2851  0.8678
   95SER      H 1284   5.971   9.163  13.638  2.1370 -0.3352  0.2428
   95SER     CA 1285   6.075   9.010  13.738 -0.3760  0.1945  0.1615
   95SER     HA 1286   6.084   8.905  13.711 -2.7216 -0.5774  2.0238
   95SER     CB 1287   6.198   9.089  13.697 -0.0096 -0.1419  0.6018
   95SER    HB1 1288   6.297   9.055  13.728  0.8340  0.3601 -1.3853
   95SER    HB2 1289   6.212   9.074  13.590 -0.2857 -0.6199  0.6326
   95SER     OG 1290   6.194   9.224  13.739  0.2285 -0.0132  0.2192
   95SER     HG 1291   6.278   9.263  13.714  0.7839 -0.0308  1.9362
   95SER      C 1292   6.077   9.002  13.890 -0.4827  0.2702  0.1671
   95SER      O 1293   6.130   8.906  13.945  0.3043  0.3723 -0.3935
   96SER      N 1294   5.997   9.085  13.957 -0.1990  1.0211 -0.4052
   96SER      H 1295   5.944   9.158  13.910 -0.3051  0.7931 -0.6394
   96SER     CA 1296   5.989   9.079  14.102  0.5978 -0.1783 -0.4049
   96SER     HA 1297   6.087   9.110  14.139  0.4113  0.4261 -0.4116
   96SER     CB 1298   5.891   9.185  14.150  0.8727  0.0220 -0.2879
   96SER    HB1 1299   5.900   9.184  14.258 -1.8407  2.7155  0.1059
   96SER    HB2 1300   5.793   9.161  14.110  0.6671  0.0557  0.1904
   96SER     OG 1301   5.945   9.308  14.107  0.1599  0.4098 -0.0791
   96SER     HG 1302   5.896   9.380  14.150  1.0778 -0.2392  2.2129
   96SER      C 1303   5.941   8.944  14.153  0.5646 -0.0621 -0.1271
   96SER      O 1304   5.845   8.887  14.100 -0.1001  0.5747  0.3784
   97TYR      N 1305   6.000   8.896  14.262 -0.5666  0.1138  0.5790
   97TYR      H 1306   6.080   8.947  14.298  1.8356 -0.2412 -3.6095
   97TYR     CA 1307   5.970   8.768  14.323  0.1173 -0.2071  0.2598
   97TYR     HA 1308   6.000   8.694  14.250  2.3686  1.2206 -0.3505
   97TYR     CB 1309   6.056   8.749  14.447  0.1745 -0.0794  0.2402
   97TYR    HB1 1310   6.158   8.759  14.409  0.3873 -1.1491  0.5008
   97TYR    HB2 1311   6.040   8.839  14.508  4.6346  1.7744 -0.9158
   97TYR     CG 1312   6.041   8.614  14.513 -0.1561 -0.3068 -0.2905
   97TYR    CD1 1313   6.120   8.508  14.467  0.8104  0.0997  0.3902
   97TYR    HD1 1314   6.199   8.527  14.395  1.9614  1.1110  1.8535
   97TYR    CE1 1315   6.102   8.378  14.515  0.0922  0.0939  0.1213
   97TYR    HE1 1316   6.158   8.292  14.482  0.2720  0.7840 -1.4228
   97TYR     CZ 1317   5.995   8.360  14.605  0.1852  0.1495  0.2450
   97TYR     OH 1318   5.987   8.228  14.641  0.1212  0.1055  0.0667
   97TYR     HH 1319   5.912   8.226  14.700 -0.0036  1.3133 -0.0162
   97TYR    CE2 1320   5.919   8.464  14.662 -0.2814 -0.0468 -0.0209
   97TYR    HE2 1321   5.843   8.451  14.738 -2.4455 -0.1443 -2.0833
   97TYR    CD2 1322   5.949   8.593  14.616  0.2821 -0.1150  0.1486
   97TYR    HD2 1323   5.887   8.676  14.647 -1.1513 -1.2451  0.4368
   97TYR      C 1324   5.820   8.760  14.350  0.1497  0.1236  0.5448
   97TYR      O 1325   5.766   8.851  14.413 -0.6090  0.0553  0.0102
   98PRO      N 1326   5.752   8.651  14.314  0.0981  0.2557  0.2377
   98PRO     CD 1327   5.820   8.528  14.279 -0.3445  0.1810 -0.3666
   98PRO    HD1 1328   5.872   8.546  14.185 -0.0928 -3.1958 -0.9958
   98PRO    HD2 1329   5.884   8.503  14.363 -1.3827  2.3401  1.1469
   98PRO     CG 1330   5.716   8.419  14.252 -0.4151  0.0472  0.4259
   98PRO    HG1 1331   5.746   8.362  14.164  0.4546 -1.7220  1.7989
   98PRO    HG2 1332   5.698   8.359  14.341  0.1086 -2.2600 -0.9510
   98PRO     CB 1333   5.594   8.507  14.224 -0.1287  0.3206  0.0420
   98PRO    HB1 1334   5.597   8.536  14.119  0.2095  3.1378  0.7485
   98PRO    HB2 1335   5.508   8.444  14.245 -0.1176  0.0755 -0.6192
   98PRO     CA 1336   5.609   8.630  14.313  0.0986  0.2540  0.0987
   98PRO     HA 1337   5.556   8.706  14.256 -0.5151 -1.0081 -1.0551
   98PRO      C 1338   5.545   8.606  14.449 -0.0371  0.2501  0.0340
   98PRO      O 1339   5.606   8.557  14.544  0.0488  0.3457  0.0281
   99GLY      N 1340   5.412   8.623  14.454 -0.0361  0.2263  0.1654
   99GLY      H 1341   5.370   8.647  14.365  1.8625  1.1816 -0.5231
   99GLY     CA 1342   5.325   8.592  14.565  0.1566 -0.6343  0.0863
   99GLY    HA1 1343   5.377   8.596  14.661  1.8537 -0.6487 -0.7932
   99GLY    HA2 1344   5.251   8.672  14.556  1.8502  0.9232 -0.6385
   99GLY      C 1345   5.263   8.454  14.549 -0.0636 -0.4904 -0.3156
   99GLY      O 1346   5.313   8.372  14.472 -0.0191 -0.6683 -0.1005
  100TYR      N 1347   5.161   8.421  14.628 -0.3109 -0.1044 -0.4731
  100TYR      H 1348   5.131   8.485  14.699  1.4126  0.3857 -0.1442
  100TYR     CA 1349   5.090   8.294  14.634 -0.9521  0.2877  0.5368
  100TYR     HA 1350   5.164   8.215  14.623 -1.2765 -0.3822  2.8401
  100TYR     CB 1351   5.016   8.290  14.767 -0.7061 -0.0842  0.6640
  100TYR    HB1 1352   4.957   8.198  14.767  0.4824 -0.8763  1.4934
  100TYR    HB2 1353   4.947   8.373  14.779 -2.8560 -1.7957  0.8358
  100TYR     CG 1354   5.113   8.275  14.882  0.8717  0.2765 -0.5828
  100TYR    CD1 1355   5.162   8.384  14.953  0.1986  0.1954  0.0235
  100TYR    HD1 1356   5.141   8.486  14.925  1.4760  1.0487  1.9298
  100TYR    CE1 1357   5.243   8.362  15.065  0.0662  0.1367  0.1063
  100TYR    HE1 1358   5.284   8.447  15.117 -1.3736  0.5743  0.5878
  100TYR     CZ 1359   5.277   8.233  15.108  0.1357  0.0164 -0.3080
  100TYR     OH 1360   5.380   8.214  15.197 -0.3053  0.6381  0.3439
  100TYR     HH 1361   5.413   8.124  15.200  0.8258  0.9569 -1.2460
  100TYR    CE2 1362   5.224   8.124  15.036  0.3785 -0.0302 -0.4176
  100TYR    HE2 1363   5.260   8.024  15.055 -0.7098 -0.5217 -0.8597
  100TYR    CD2 1364   5.149   8.145  14.920  0.1423  0.1740 -0.2277
  100TYR    HD2 1365   5.106   8.060  14.869  1.9612 -0.1579 -1.2778
  100TYR      C 1366   4.995   8.283  14.516 -0.1921 -0.1645 -0.0474
  100TYR      O 1367   4.943   8.385  14.471 -0.1956 -0.1252  0.0467
  101GLY      N 1368   4.972   8.163  14.462 -0.0544 -0.0802 -0.2983
  101GLY      H 1369   5.026   8.088  14.504  0.2833 -0.6953 -1.7877
  101GLY     CA 1370   4.877   8.133  14.357  0.1255 -0.3778 -0.3777
  101GLY    HA1 1371   4.865   8.029  14.327 -2.5287  0.2701 -1.8954
  101GLY    HA2 1372   4.782   8.171  14.397 -0.1937 -2.9884  1.5916
  101GLY      C 1373   4.918   8.209  14.232 -0.1906  0.7257  0.1774
  101GLY      O 1374   5.035   8.233  14.205 -0.0252 -0.4108 -0.1678
  102GLN      N 1375   4.819   8.239  14.148 -0.2530 -0.1526 -0.0688
  102GLN      H 1376   4.727   8.215  14.183 -0.4590  0.7817  0.0532
  102GLN     CA 1377   4.829   8.336  14.041  0.1143  0.0652  0.1616
  102GLN     HA 1378   4.915   8.337  13.974 -0.3555 -0.5350 -0.4729
  102GLN     CB 1379   4.722   8.320  13.933  0.4424  0.4629 -0.2296
  102GLN    HB1 1380   4.749   8.390  13.854  1.3813  2.8259  2.0545
  102GLN    HB2 1381   4.627   8.348  13.978  0.0126 -2.1394  0.6533
  102GLN     CG 1382   4.718   8.182  13.867  0.4491  0.4747 -0.2552
  102GLN    HG1 1383   4.729   8.108  13.947  1.6971  2.5859  1.6742
  102GLN    HG2 1384   4.798   8.163  13.795 -0.3599 -2.3368 -0.5305
  102GLN     CD 1385   4.589   8.163  13.788  0.1177  0.0016  0.3903
  102GLN    OE1 1386   4.552   8.252  13.713 -0.3104  0.0723  0.6851
  102GLN    NE2 1387   4.532   8.042  13.787  0.1998 -0.0364  0.2265
  102GLN   HE21 1388   4.459   8.017  13.722  2.8291 -0.6592 -2.7063
  102GLN   HE22 1389   4.540   7.981  13.867 -0.7186 -0.6346 -0.1285
  102GLN      C 1390   4.821   8.474  14.105 -0.1726  0.3137 -0.4037
  102GLN      O 1391   4.757   8.489  14.209 -0.2763  0.1389 -0.4427
  103GLN      N 1392   4.876   8.580  14.045 -0.2264  0.2991 -0.4803
  103GLN      H 1393   4.912   8.574  13.950  0.4862  1.4609 -0.3035
  103GLN     CA 1394   4.854   8.711  14.103 -0.2523 -0.0137  0.2257
  103GLN     HA 1395   4.867   8.700  14.210 -0.5615  0.8602  0.3597
  103GLN     CB 1396   4.952   8.815  14.050 -0.2307 -0.3663 -0.4455
  103GLN    HB1 1397   4.944   8.827  13.942 -0.9456  1.1138 -0.2570
  103GLN    HB2 1398   5.054   8.782  14.070  0.0243  1.2988  1.3454
  103GLN     CG 1399   4.942   8.954  14.113 -0.5997 -0.0198 -1.2529
  103GLN    HG1 1400   4.839   8.985  14.099 -0.4852  0.0017 -2.0641
  103GLN    HG2 1401   4.960   8.951  14.221 -0.4351  1.5236 -1.2217
  103GLN     CD 1402   5.023   9.075  14.069  0.1277 -0.0858 -0.1383
  103GLN    OE1 1403   5.070   9.087  13.956  0.1027  0.4012 -0.0964
  103GLN    NE2 1404   5.030   9.180  14.152  0.4212  0.0847 -0.3775
  103GLN   HE21 1405   5.080   9.263  14.125 -1.7325  1.4942 -0.2116
  103GLN   HE22 1406   4.997   9.157  14.244  2.1449  0.7001  0.4301
  103GLN      C 1407   4.710   8.754  14.077 -0.4104 -0.6899 -0.0545
  103GLN      O 1408   4.679   8.757  13.958 -0.0253  0.1834 -0.1398
  104PRO      N 1409   4.624   8.792  14.172  0.0686 -0.0063  0.1135
  104PRO     CD 1410   4.654   8.798  14.313 -0.1797 -0.2381  0.1756
  104PRO    HD1 1411   4.711   8.890  14.324 -1.5920  0.6364  0.4945
  104PRO    HD2 1412   4.713   8.717  14.356  1.1751  0.7375  0.1887
  104PRO     CG 1413   4.512   8.794  14.371 -0.2441 -0.5124  0.0027
  104PRO    HG1 1414   4.475   8.692  14.374 -0.7844 -0.3050  1.5466
  104PRO    HG2 1415   4.521   8.830  14.474  1.8023 -0.2294 -0.2204
  104PRO     CB 1416   4.434   8.883  14.276  0.8930  0.0704 -0.4125
  104PRO    HB1 1417   4.460   8.988  14.288  0.7869  0.0168  0.3457
  104PRO    HB2 1418   4.326   8.867  14.283  0.6221  1.6422 -0.6483
  104PRO     CA 1419   4.487   8.830  14.143  0.1486 -0.2341 -0.5940
  104PRO     HA 1420   4.430   8.739  14.123  1.5198 -1.3137  0.2241
  104PRO      C 1421   4.468   8.943  14.043 -0.4643  0.2122  0.0118
  104PRO      O 1422   4.550   9.034  14.040  0.0522 -0.2477 -0.0189
  105ALA      N 1423   4.364   8.933  13.960 -0.1539  0.0176 -0.3611
  105ALA      H 1424   4.356   9.014  13.902 -0.1650 -0.0616 -0.4703
  105ALA     CA 1425   4.260   8.834  13.940  0.1865 -0.4917  0.3178
  105ALA     HA 1426   4.301   8.733  13.947 -1.5136 -1.4154 -1.8574
  105ALA     CB 1427   4.150   8.862  14.042  0.2449  0.1012  0.2235
  105ALA    HB1 1428   4.058   8.806  14.024  0.1705  0.8509 -2.0409
  105ALA    HB2 1429   4.119   8.966  14.044  0.6472  0.2287 -0.0222
  105ALA    HB3 1430   4.169   8.823  14.142 -0.9525 -0.7678  0.1372
  105ALA      C 1431   4.185   8.830  13.807  0.1682 -0.1398  0.3170
  105ALA      O 1432   4.206   8.918  13.724  0.5749 -0.2713  0.2769
  106PRO      N 1433   4.115   8.721  13.774 -0.1311  0.1049  0.1377
  106PRO     CD 1434   4.128   8.590  13.834 -0.1072  0.0168 -0.0607
  106PRO    HD1 1435   4.234   8.566  13.831  0.0156  0.3408  1.3272
  106PRO    HD2 1436   4.087   8.574  13.933  2.1694 -2.3182  0.6148
  106PRO     CG 1437   4.070   8.500  13.725 -0.0145 -0.2257  0.0881
  106PRO    HG1 1438   4.146   8.468  13.654 -0.6252 -0.2872 -0.5459
  106PRO    HG2 1439   4.025   8.414  13.774  0.4357 -0.7366 -0.3889
  106PRO     CB 1440   3.966   8.582  13.649  0.2955  0.0656 -0.0239
  106PRO    HB1 1441   3.863   8.585  13.684  0.1228 -0.8949 -0.4073
  106PRO    HB2 1442   3.967   8.546  13.546  1.0660 -1.8690  0.6268
  106PRO     CA 1443   4.034   8.719  13.654 -0.0277  0.2253  0.0644
  106PRO     HA 1444   4.096   8.729  13.565 -1.4621  1.2694 -0.8621
  106PRO      C 1445   3.927   8.827  13.645  0.1905  0.4393  0.0670
  106PRO      O 1446   3.890   8.882  13.749 -0.1043 -0.2160  0.3122
  107SER      N 1447   3.875   8.840  13.523 -0.0502  0.1294  0.1371
  107SER      H 1448   3.906   8.773  13.455 -0.7343 -0.2126  0.1480
  107SER     CA 1449   3.747   8.902  13.492 -0.0674  0.0368  0.0202
  107SER     HA 1450   3.736   8.982  13.565 -1.9756 -1.2136  1.1908
  107SER     CB 1451   3.758   8.952  13.349  0.7859 -0.1913 -0.0027
  107SER    HB1 1452   3.663   8.999  13.321  0.9140 -0.5979 -1.1778
  107SER    HB2 1453   3.783   8.865  13.289  0.5518 -0.8815  0.8772
  107SER     OG 1454   3.868   9.038  13.329  0.5397  0.1702  0.1691
  107SER     HG 1455   3.844   9.128  13.352  1.2690  0.9502 -1.8888
  107SER      C 1456   3.625   8.812  13.506  0.1439 -0.2369  0.1218
  107SER      O 1457   3.630   8.696  13.545 -0.2536 -0.0616  0.7044
  108SER      N 1458   3.509   8.878  13.501 -0.1540 -0.7563  0.1228
  108SER      H 1459   3.515   8.977  13.482  2.2921 -0.9782 -0.6460
  108SER     CA 1460   3.376   8.824  13.524 -0.3928 -0.2660 -0.1102
  108SER     HA 1461   3.379   8.716  13.538 -0.6380 -0.3189 -0.4614
  108SER     CB 1462   3.330   8.901  13.648  0.0777  0.0295 -0.1126
  108SER    HB1 1463   3.227   8.868  13.660  0.1673  0.0075  0.6444
  108SER    HB2 1464   3.321   9.009  13.635 -1.6213  0.3048  2.5751
  108SER     OG 1465   3.405   8.864  13.761  0.1507  0.3050 -0.0709
  108SER     HG 1466   3.475   8.929  13.772  2.1902 -2.0378  2.3073
  108SER      C 1467   3.276   8.856  13.413 -0.2305 -1.0085 -0.4739
  108SER      O 1468   3.159   8.877  13.443  0.1093  0.4325 -0.0581
  109THR      N 1469   3.326   8.858  13.290 -0.1292 -0.3527 -0.4248
  109THR      H 1470   3.423   8.828  13.290 -0.3221 -1.0215  0.7940
  109THR     CA 1471   3.265   8.908  13.168 -0.6009  0.0281 -0.0339
  109THR     HA 1472   3.163   8.940  13.190 -0.6307  1.3720 -1.9055
  109THR     CB 1473   3.328   9.043  13.133  0.1383 -0.1319  0.6554
  109THR     HB 1474   3.282   9.069  13.038  1.0134 -1.8517 -0.3100
  109THR    CG2 1475   3.315   9.158  13.232 -0.1507  0.3687  0.0436
  109THR   HG21 1476   3.359   9.245  13.183  0.7969 -0.3166 -0.3557
  109THR   HG22 1477   3.211   9.162  13.264 -0.2641 -0.9964 -0.0956
  109THR   HG23 1478   3.368   9.134  13.324 -0.9441 -1.2809  0.0998
  109THR    OG1 1479   3.466   9.040  13.105 -0.0279 -0.4673 -0.1609
  109THR    HG1 1480   3.490   9.128  13.073  0.6777 -0.0424  1.4317
  109THR      C 1481   3.255   8.815  13.049 -0.5785 -0.3248  0.2389
  109THR      O 1482   3.296   8.701  13.071 -0.3002 -0.1794  0.4923
  110SER      N 1483   3.224   8.862  12.928 -0.1922 -0.4803  0.0768
  110SER      H 1484   3.207   8.958  12.901  2.8188 -0.0071 -0.5081
  110SER     CA 1485   3.218   8.780  12.808  0.4193 -0.3019 -0.0818
  110SER     HA 1486   3.288   8.696  12.813 -0.5578 -1.1006  0.6204
  110SER     CB 1487   3.078   8.720  12.795  0.0445  0.5638 -0.0883
  110SER    HB1 1488   3.068   8.673  12.697  3.4604  0.1643 -0.3469
  110SER    HB2 1489   3.060   8.647  12.873  1.4231 -0.4385 -0.6721
  110SER     OG 1490   2.977   8.816  12.818 -0.7184 -0.2157 -0.1525
  110SER     HG 1491   2.899   8.761  12.831  0.2724 -1.6629 -0.0322
  110SER      C 1492   3.263   8.859  12.686  0.0941  0.1214  0.0705
  110SER      O 1493   3.286   8.979  12.699  0.4779  0.0088  0.4658
  111GLY      N 1494   3.273   8.792  12.571  0.2349 -0.4099  0.3885
  111GLY      H 1495   3.238   8.699  12.559 -1.9019  0.5949 -2.0047
  111GLY     CA 1496   3.329   8.863  12.457 -0.3786 -0.3542  0.1214
  111GLY    HA1 1497   3.285   8.962  12.444 -0.2518 -0.4958 -1.5174
  111GLY    HA2 1498   3.435   8.883  12.472 -0.5760 -0.6991  2.3971
  111GLY      C 1499   3.299   8.782  12.332  0.7049 -0.1773 -0.2567
  111GLY      O 1500   3.316   8.660  12.334  0.4667 -0.2106 -0.2118
  112SER      N 1501   3.252   8.840  12.222 -0.0745 -0.3111 -0.0008
  112SER      H 1502   3.229   8.937  12.235 -2.5891 -0.6121 -1.5029
  112SER     CA 1503   3.210   8.770  12.102 -0.2973 -0.1701 -0.0051
  112SER     HA 1504   3.280   8.688  12.087  0.5564  0.4983  0.2576
  112SER     CB 1505   3.071   8.708  12.115 -0.0781 -0.5994  0.3065
  112SER    HB1 1506   3.012   8.781  12.169  1.4165  0.5204  0.4917
  112SER    HB2 1507   3.084   8.623  12.182  0.1751 -2.1145 -1.5827
  112SER     OG 1508   3.023   8.663  11.990 -0.2576  0.4289 -0.0023
  112SER     HG 1509   2.928   8.675  11.997 -0.1794  0.4929  1.1228
  112SER      C 1510   3.216   8.862  11.981  0.5382  0.2523  0.3501
  112SER      O 1511   3.160   8.971  11.992 -0.2130 -0.1173  0.1943
  113TYR      N 1512   3.280   8.820  11.871 -0.0267 -0.2674  0.2157
  113TYR      H 1513   3.295   8.720  11.872 -2.7398 -0.7838 -0.8321
  113TYR     CA 1514   3.311   8.904  11.757 -0.1094 -0.1058  0.3095
  113TYR     HA 1515   3.336   9.005  11.789 -1.9208  1.6693 -3.2526
  113TYR     CB 1516   3.432   8.840  11.687 -0.2113 -0.0604  0.0898
  113TYR    HB1 1517   3.510   8.845  11.763 -1.0221  3.2678  0.8977
  113TYR    HB2 1518   3.409   8.741  11.648 -1.7169 -0.2846  1.3965
  113TYR     CG 1519   3.477   8.933  11.577  0.3873 -0.2310  0.1897
  113TYR    CD1 1520   3.457   8.900  11.443  0.0028 -0.4611  0.3014
  113TYR    HD1 1521   3.414   8.806  11.411 -2.9721  0.8997  0.0556
  113TYR    CE1 1522   3.500   8.989  11.343  0.1378 -0.1197  0.6623
  113TYR    HE1 1523   3.485   8.972  11.238  0.0620 -0.4747  0.7276
  113TYR     CZ 1524   3.574   9.104  11.379  0.0256  0.2106 -0.1581
  113TYR     OH 1525   3.626   9.191  11.287 -0.1491  0.5714  0.0828
  113TYR     HH 1526   3.675   9.262  11.329  0.1206  1.3176 -1.4502
  113TYR    CE2 1527   3.602   9.130  11.514  0.2108 -0.4904 -0.0584
  113TYR    HE2 1528   3.657   9.218  11.545 -0.7370  0.1225 -0.0976
  113TYR    CD2 1529   3.552   9.046  11.614 -0.1734  0.1176  0.2653
  113TYR    HD2 1530   3.562   9.075  11.717  1.0550  1.8438 -0.3002
  113TYR      C 1531   3.194   8.923  11.662  0.1587  0.0327  0.0070
  113TYR      O 1532   3.091   8.862  11.686  0.0941  0.0422 -0.2384
  114GLY      N 1533   3.201   9.018  11.568  0.5080 -0.1916 -0.1969
  114GLY      H 1534   3.293   9.055  11.548  0.9933  0.0594  2.2190
  114GLY     CA 1535   3.086   9.080  11.504  0.5267  0.4499  0.3796
  114GLY    HA1 1536   3.110   9.146  11.421  0.3269 -0.3406 -0.3103
  114GLY    HA2 1537   3.031   8.993  11.467  0.7599  0.5854 -0.2962
  114GLY      C 1538   2.996   9.163  11.594  0.0813  0.2145  0.1522
  114GLY      O 1539   3.017   9.162  11.715  0.1262  0.6473  0.1484
  115SER      N 1540   2.895   9.227  11.534 -0.3082 -0.9668 -0.4893
  115SER      H 1541   2.900   9.239  11.434  2.9221  0.3972 -0.2857
  115SER     CA 1542   2.782   9.285  11.604  0.5278 -0.2948  0.3275
  115SER     HA 1543   2.760   9.222  11.690  0.0217 -1.4518 -0.6250
  115SER     CB 1544   2.808   9.428  11.651  0.0882 -0.1158  0.0298
  115SER    HB1 1545   2.731   9.457  11.722 -0.6929  1.6652 -1.4558
  115SER    HB2 1546   2.814   9.495  11.565  0.1617  0.8750  0.7873
  115SER     OG 1547   2.929   9.449  11.720 -0.2965  0.0039  0.6829
  115SER     HG 1548   2.967   9.363  11.741  1.2203  0.3621 -0.3913
  115SER      C 1549   2.653   9.286  11.524  0.7421  0.7889 -0.0239
  115SER      O 1550   2.663   9.261  11.404  0.3682  0.1669  0.0722
  116SER      N 1551   2.540   9.310  11.590  0.3546  0.0398 -0.3987
  116SER      H 1552   2.546   9.333  11.688 -2.0316  0.9460 -0.3804
  116SER     CA 1553   2.408   9.285  11.535  0.1389 -0.2025  0.2145
  116SER     HA 1554   2.407   9.290  11.426 -0.2459  0.3513  0.2386
  116SER     CB 1555   2.359   9.149  11.584 -0.4015 -0.1801 -0.2420
  116SER    HB1 1556   2.359   9.157  11.693 -0.6901 -0.3971 -0.2274
  116SER    HB2 1557   2.253   9.130  11.569 -0.7995  0.2588  1.6575
  116SER     OG 1558   2.444   9.045  11.542 -0.2285 -0.1846  0.1120
  116SER     HG 1559   2.419   9.014  11.455 -0.2106  0.4033 -0.1053
  116SER      C 1560   2.306   9.380  11.594  0.1532 -0.3210  0.4292
  116SER      O 1561   2.314   9.412  11.713  0.5467 -0.1309  0.3505
  117SER      N 1562   2.201   9.421  11.522  0.1908 -0.3227  0.3742
  117SER      H 1563   2.176   9.380  11.433 -0.9181  1.0625  0.0057
  117SER     CA 1564   2.101   9.509  11.580  0.4407 -0.0662  0.4195
  117SER     HA 1565   2.161   9.587  11.626  2.3258 -0.4208 -1.2999
  117SER     CB 1566   2.022   9.567  11.463  0.2371 -0.7438  0.2103
  117SER    HB1 1567   1.950   9.495  11.425  0.6444 -1.5337  0.8915
  117SER    HB2 1568   1.968   9.656  11.498 -0.1957 -1.0167  0.2436
  117SER     OG 1569   2.096   9.597  11.347 -0.9129 -0.5359 -0.4780
  117SER     HG 1570   2.183   9.620  11.379 -1.7879  0.0981  1.6319
  117SER      C 1571   2.007   9.441  11.679 -0.1216  0.0698 -0.0167
  117SER      O 1572   1.960   9.331  11.649 -0.2134 -0.1200  0.8017
  118GLN      N 1573   1.970   9.506  11.789  0.2109  0.1521  0.0468
  118GLN      H 1574   2.003   9.602  11.793  0.8091  0.1525 -2.8950
  118GLN     CA 1575   1.924   9.435  11.906  0.0832  0.0895 -0.0417
  118GLN     HA 1576   1.956   9.332  11.891  2.3905  0.9429 -1.3803
  118GLN     CB 1577   1.998   9.488  12.029 -0.3818 -0.3836  0.4542
  118GLN    HB1 1578   1.955   9.585  12.054 -0.8936  0.0856 -1.9524
  118GLN    HB2 1579   2.101   9.514  12.005  0.2566 -1.2235  2.1940
  118GLN     CG 1580   2.001   9.380  12.136 -0.3837 -0.4526  0.3871
  118GLN    HG1 1581   2.048   9.296  12.084 -0.3676 -0.9287  1.1599
  118GLN    HG2 1582   1.902   9.355  12.173  0.0497 -0.1813  1.7911
  118GLN     CD 1583   2.092   9.427  12.249 -0.0926 -0.0089 -0.0267
  118GLN    OE1 1584   2.053   9.502  12.338 -0.0428  0.2085 -0.1882
  118GLN    NE2 1585   2.217   9.379  12.250 -0.0372  0.1301 -0.2050
  118GLN   HE21 1586   2.249   9.329  12.168  0.9813 -1.1379  0.9136
  118GLN   HE22 1587   2.278   9.438  12.305 -0.5215 -0.8201  1.4141
  118GLN      C 1588   1.774   9.454  11.920  0.0873 -0.0670  0.2480
  118GLN      O 1589   1.717   9.560  11.894  0.8103  0.2854  0.0867
  119SER      N 1590   1.699   9.351  11.960 -0.3540  0.3405  0.4825
  119SER      H 1591   1.746   9.266  11.987  0.2679  1.0355  1.6988
  119SER     CA 1592   1.555   9.346  11.945 -0.2372 -0.3634 -0.4900
  119SER     HA 1593   1.520   9.402  11.859 -0.8419 -0.4031 -0.2739
  119SER     CB 1594   1.511   9.203  11.917  0.1667 -0.6594  0.3332
  119SER    HB1 1595   1.561   9.135  11.985 -1.1056 -0.1187  1.8793
  119SER    HB2 1596   1.402   9.193  11.923  0.0126  0.7686  0.1281
  119SER     OG 1597   1.536   9.166  11.783  0.1953 -0.4591  0.2839
  119SER     HG 1598   1.504   9.077  11.769  0.7826 -0.6794  0.3038
  119SER      C 1599   1.475   9.408  12.059  0.0197 -0.6933 -0.1245
  119SER      O 1600   1.522   9.402  12.172 -0.2485  0.0154  0.0295
  120SER      N 1601   1.361   9.470  12.028  0.3989  0.2107  0.2536
  120SER      H 1602   1.325   9.453  11.935  1.2931 -0.1966 -0.0254
  120SER     CA 1603   1.269   9.535  12.120 -0.1319 -0.3196  0.1019
  120SER     HA 1604   1.319   9.539  12.216  0.6912 -0.3324 -0.3184
  120SER     CB 1605   1.236   9.676  12.071 -0.1836 -0.1140  0.7274
  120SER    HB1 1606   1.175   9.668  11.982 -0.8129 -0.2476  1.1679
  120SER    HB2 1607   1.179   9.725  12.150  0.8460  1.2818  0.6528
  120SER     OG 1608   1.350   9.756  12.049  0.0158 -0.6851 -0.3375
  120SER     HG 1609   1.309   9.831  12.005 -2.2022 -1.5174  0.1947
  120SER      C 1610   1.140   9.464  12.160 -0.1071 -0.4569 -0.0614
  120SER      O 1611   1.085   9.392  12.077 -0.2686 -0.6821  0.2377
  121SER      N 1612   1.085   9.498  12.276 -0.1758  0.3178 -0.3109
  121SER      H 1613   1.135   9.559  12.339 -0.4030 -0.9567  1.1667
  121SER     CA 1614   0.951   9.459  12.317  0.0055 -0.0750 -0.0853
  121SER     HA 1615   0.944   9.352  12.299  1.3231 -0.5027  1.6338
  121SER     CB 1616   0.922   9.476  12.466  0.0746 -0.3395 -0.0404
  121SER    HB1 1617   0.909   9.583  12.483  2.5277 -0.2821  1.9858
  121SER    HB2 1618   1.004   9.451  12.532  1.4916  2.6711 -0.4988
  121SER     OG 1619   0.808   9.399  12.500  0.0232  0.1147  0.8608
  121SER     HG 1620   0.748   9.448  12.556  1.0239  0.6831  1.4865
  121SER      C 1621   0.847   9.533  12.234 -0.0687 -0.3572 -0.2442
  121SER      O 1622   0.863   9.651  12.205  1.1043 -0.4424 -0.0138
  122TYR      N 1623   0.738   9.464  12.202 -0.3895 -0.1447  0.3757
  122TYR      H 1624   0.724   9.374  12.245  1.0445 -0.6319 -0.1201
  122TYR     CA 1625   0.620   9.523  12.142 -0.1113 -0.0001 -0.0335
  122TYR     HA 1626   0.652   9.593  12.064  1.1569  2.0000  2.1782
  122TYR     CB 1627   0.530   9.410  12.091  0.1578 -0.4285  0.4315
  122TYR    HB1 1628   0.590   9.343  12.029  0.7725  0.6844 -0.2143
  122TYR    HB2 1629   0.479   9.360  12.173  1.9631 -1.1402  1.1728
  122TYR     CG 1630   0.429   9.460  11.991  0.6606  0.0005  0.1318
  122TYR    CD1 1631   0.297   9.490  12.027  0.4636 -0.2765 -0.3375
  122TYR    HD1 1632   0.275   9.482  12.133  0.1808  1.7404 -0.1952
  122TYR    CE1 1633   0.198   9.530  11.937  0.4810 -0.1434 -0.2976
  122TYR    HE1 1634   0.097   9.552  11.968  0.5717  1.1379 -0.8394
  122TYR     CZ 1635   0.229   9.538  11.799  0.1002 -0.2151 -0.3885
  122TYR     OH 1636   0.141   9.569  11.700  0.0796  0.0000 -0.3052
  122TYR     HH 1637   0.056   9.581  11.743 -0.0662 -2.6489  0.3454
  122TYR    CE2 1638   0.362   9.515  11.758  0.2823 -0.1854  0.1749
  122TYR    HE2 1639   0.394   9.519  11.655 -2.1949 -0.9024 -0.6926
  122TYR    CD2 1640   0.455   9.470  11.853  0.6591  0.5758  0.1714
  122TYR    HD2 1641   0.551   9.436  11.819 -0.2276 -1.3869 -0.4601
  122TYR      C 1642   0.548   9.605  12.248 -0.2041 -0.1222 -0.0017
  122TYR      O 1643   0.533   9.558  12.360 -0.7375  0.0695  0.0147
  123GLY      N 1644   0.479   9.709  12.201  0.0748  0.1188  0.1283
  123GLY      H 1645   0.493   9.742  12.106  1.5897 -1.6452 -0.3143
  123GLY     CA 1646   0.385   9.794  12.272 -0.0135  0.2898 -0.1892
  123GLY    HA1 1647   0.307   9.721  12.292  0.0997 -0.6930 -2.8778
  123GLY    HA2 1648   0.346   9.871  12.205 -1.4318 -0.8723 -0.7535
  123GLY      C 1649   0.428   9.857  12.403 -0.3820  0.0432  0.0517
  123GLY      O 1650   0.546   9.872  12.433 -0.3983 -0.0669  0.1739
  124GLN      N 1651   0.329   9.900  12.483 -0.0128  0.6735  0.1803
  124GLN      H 1652   0.235   9.881  12.451  1.1693 -0.3893 -3.1426
  124GLN     CA 1653   0.344   9.942  12.621  0.2953  0.2557  0.2791
  124GLN     HA 1654   0.377  10.046  12.620  0.6252  0.1514  0.5934
  124GLN     CB 1655   0.204   9.936  12.682  0.1892  0.0121  0.0159
  124GLN    HB1 1656   0.168   9.834  12.677 -2.5916  0.9438 -1.7448
  124GLN    HB2 1657   0.139  10.000  12.622  0.7215  1.8555  1.3185
  124GLN     CG 1658   0.197   9.987  12.826  0.1985 -0.0123  0.0244
  124GLN    HG1 1659   0.222  10.093  12.827 -2.5943  0.7582 -0.9770
  124GLN    HG2 1660   0.271   9.927  12.878  1.3699  1.3595 -0.0057
  124GLN     CD 1661   0.064   9.969  12.899  0.2165 -0.1559  0.0235
  124GLN    OE1 1662  -0.042   9.931  12.851  0.1486  0.1820 -0.0999
  124GLN    NE2 1663   0.053  10.016  13.024  0.6969  0.5916 -0.2050
  124GLN   HE21 1664   0.132  10.045  13.079  1.9769 -1.9457 -0.5771
  124GLN   HE22 1665  -0.040   9.996  13.059  1.1787  1.3630  1.5744
  124GLN      C 1666   0.445   9.859  12.699  0.0589  0.0983  0.4181
  124GLN      O 1667   0.453   9.737  12.687  0.3792  0.1399  0.2077
  125PRO      N 1668   0.523   9.917  12.791  0.6078  0.0610 -0.0261
  125PRO     CD 1669   0.551  10.059  12.792 -0.5539  0.2952 -0.0521
  125PRO    HD1 1670   0.477  10.110  12.854  0.8781  0.2783  1.7355
  125PRO    HD2 1671   0.564  10.096  12.690 -0.1643 -1.1913 -0.5636
  125PRO     CG 1672   0.685  10.073  12.863 -0.6876  0.5440  0.1518
  125PRO    HG1 1673   0.763  10.049  12.791 -0.6339 -1.3919  0.8012
  125PRO    HG2 1674   0.695  10.172  12.907 -0.5606  0.8176 -0.4754
  125PRO     CB 1675   0.674   9.962  12.967  0.0167  0.1611 -0.1811
  125PRO    HB1 1676   0.772   9.928  13.002 -0.7451 -0.7308  1.1731
  125PRO    HB2 1677   0.608   9.981  13.051  1.0647 -1.1054  0.9739
  125PRO     CA 1678   0.609   9.850  12.886  0.0691 -0.2037  0.2774
  125PRO     HA 1679   0.689   9.802  12.829 -0.0900 -0.8639  0.5951
  125PRO      C 1680   0.548   9.744  12.977  0.3942 -0.7063 -0.0847
  125PRO      O 1681   0.426   9.733  12.989  0.3261  0.3294  0.2802
  126GLN      N 1682   0.632   9.659  13.038  0.4855 -0.2145  0.4829
  126GLN      H 1683   0.727   9.666  13.006  0.7998 -1.0223  1.2077
  126GLN     CA 1684   0.592   9.553  13.128 -0.1697 -0.4294 -0.0494
  126GLN     HA 1685   0.490   9.572  13.164  0.1084  1.0408  0.0518
  126GLN     CB 1686   0.578   9.423  13.051  0.6045 -0.4230 -0.2081
  126GLN    HB1 1687   0.672   9.397  13.002 -0.0114 -2.0146 -0.5997
  126GLN    HB2 1688   0.563   9.351  13.131  0.0400  0.9220  0.9373
  126GLN     CG 1689   0.472   9.429  12.941  0.3821 -0.1667  0.0187
  126GLN    HG1 1690   0.383   9.480  12.977  1.0974  1.3899 -0.3319
  126GLN    HG2 1691   0.506   9.476  12.848  1.2365 -3.6195 -1.5926
  126GLN     CD 1692   0.431   9.291  12.891 -0.0080 -0.0809  0.1025
  126GLN    OE1 1693   0.498   9.190  12.909 -0.0052 -0.0019  0.5617
  126GLN    NE2 1694   0.326   9.283  12.809  0.1528 -0.2228 -0.0882
  126GLN   HE21 1695   0.324   9.197  12.757  1.0367  0.5951 -1.5457
  126GLN   HE22 1696   0.261   9.360  12.795  0.2943 -0.1121 -0.1377
  126GLN      C 1697   0.681   9.521  13.248 -0.4035  0.2211  0.3076
  126GLN      O 1698   0.802   9.528  13.230 -0.4424 -0.0837 -0.1013
  127SER      N 1699   0.624   9.482  13.362  0.2179 -0.5506  0.3650
  127SER      H 1700   0.523   9.485  13.369  0.0544 -1.8328 -0.9835
  127SER     CA 1701   0.699   9.454  13.483  0.5755 -0.0160  0.2698
  127SER     HA 1702   0.784   9.522  13.492 -0.2513  1.1861 -0.6243
  127SER     CB 1703   0.614   9.490  13.604  0.3756 -0.1510  0.1685
  127SER    HB1 1704   0.596   9.597  13.610 -0.3008 -0.2139 -0.4783
  127SER    HB2 1705   0.660   9.453  13.695 -0.3489  0.3619  0.7562
  127SER     OG 1706   0.482   9.441  13.589  0.3178  0.0900 -0.1087
  127SER     HG 1707   0.486   9.348  13.610  1.3401  0.3553  1.0082
  127SER      C 1708   0.745   9.310  13.476  0.0161 -0.2026  0.3856
  127SER      O 1709   0.854   9.274  13.521 -0.0903 -0.4529  0.4476
  128GLY      N 1710   0.666   9.224  13.411  0.1607 -0.0721  0.0313
  128GLY      H 1711   0.582   9.265  13.373  0.6886  0.2828 -0.7510
  128GLY     CA 1712   0.681   9.081  13.392  0.2236 -0.0996  0.2737
  128GLY    HA1 1713   0.761   9.057  13.321 -1.0258 -0.7353 -0.9541
  128GLY    HA2 1714   0.590   9.044  13.347  0.7386 -1.5249  0.3729
  128GLY      C 1715   0.704   9.004  13.521 -0.1011  0.0472  0.4195
  128GLY      O 1716   0.671   9.037  13.634 -0.1033 -0.7098  0.6487
  129SER      N 1717   0.747   8.880  13.496 -0.2790  0.0622  0.0231
  129SER      H 1718   0.776   8.863  13.401 -2.9027 -1.3403 -0.6280
  129SER     CA 1719   0.758   8.773  13.594 -0.5177 -0.5071 -0.5633
  129SER     HA 1720   0.813   8.803  13.683 -3.2486 -0.6180  1.2522
  129SER     CB 1721   0.624   8.722  13.646 -0.4487  0.4388  0.5788
  129SER    HB1 1722   0.652   8.631  13.698  1.2409 -0.7567 -2.2014
  129SER    HB2 1723   0.593   8.790  13.725  0.3848  0.8892  0.5354
  129SER     OG 1724   0.531   8.692  13.544 -0.0449 -0.4372  0.4572
  129SER     HG 1725   0.453   8.647  13.578 -1.5224  1.3614 -0.3506
  129SER      C 1726   0.834   8.652  13.540  0.5045 -0.0409 -0.1941
  129SER      O 1727   0.829   8.627  13.420  0.1996 -0.1391 -0.1618
  130TYR      N 1728   0.904   8.578  13.626  0.4451  0.2419  0.1052
  130TYR      H 1729   0.914   8.607  13.722 -1.8155 -1.2378  0.8798
  130TYR     CA 1730   0.975   8.455  13.591  0.0668 -0.0985  0.5371
  130TYR     HA 1731   0.966   8.436  13.484 -1.3651  0.3234  0.5540
  130TYR     CB 1732   1.120   8.455  13.639  0.1977  0.2909  0.1452
  130TYR    HB1 1733   1.110   8.481  13.744  1.4370  0.3343  0.2603
  130TYR    HB2 1734   1.180   8.533  13.592  0.0990  1.4196  1.8069
  130TYR     CG 1735   1.190   8.323  13.623  0.2021  0.3382 -0.2570
  130TYR    CD1 1736   1.240   8.287  13.498 -0.1071 -0.3474 -0.1873
  130TYR    HD1 1737   1.216   8.348  13.412 -1.8631 -0.8448 -0.1063
  130TYR    CE1 1738   1.313   8.168  13.480  0.0736 -0.2553 -0.0521
  130TYR    HE1 1739   1.356   8.141  13.385  1.4813  1.0240  0.1818
  130TYR     CZ 1740   1.353   8.095  13.594 -0.3374 -0.2225  0.1171
  130TYR     OH 1741   1.433   7.988  13.570  0.2063  0.1594  0.2086
  130TYR     HH 1742   1.454   7.939  13.650  2.0835 -1.1866 -1.0171
  130TYR    CE2 1743   1.316   8.142  13.722 -0.0509  0.2993  0.0110
  130TYR    HE2 1744   1.357   8.095  13.810 -0.8698  1.2394  0.9168
  130TYR    CD2 1745   1.224   8.247  13.736 -0.4547 -0.0130 -0.2891
  130TYR    HD2 1746   1.201   8.280  13.836  0.6807 -3.9451  1.4566
  130TYR      C 1747   0.896   8.337  13.647 -0.3351 -0.0320  0.1215
  130TYR      O 1748   0.821   8.353  13.743 -0.1488 -0.3290  0.3196
  131SER      N 1749   0.923   8.212  13.610 -0.1135  0.0304  0.0726
  131SER      H 1750   0.993   8.190  13.540  0.6963 -0.5387  1.0309
  131SER     CA 1751   0.882   8.092  13.679  0.3865  0.0645  0.4388
  131SER     HA 1752   0.834   8.121  13.773 -2.2062 -0.2462 -0.6866
  131SER     CB 1753   0.776   8.014  13.601  0.1383  0.3156  0.5202
  131SER    HB1 1754   0.814   7.996  13.500 -0.8926  0.0267  0.1686
  131SER    HB2 1755   0.740   7.928  13.658  1.2273  0.4248  1.4124
  131SER     OG 1756   0.658   8.090  13.600 -0.2135 -0.2272  0.0237
  131SER     HG 1757   0.663   8.150  13.525  0.9904 -2.9892 -2.3275
  131SER      C 1758   0.998   7.997  13.707  0.0736 -0.4834 -0.0858
  131SER      O 1759   1.073   7.961  13.617  0.0148 -0.4996 -0.1284
  132GLN      N 1760   1.023   7.958  13.832  0.1317 -0.0018  0.0563
  132GLN      H 1761   0.947   7.971  13.896  0.3170 -0.7667  0.4434
  132GLN     CA 1762   1.127   7.868  13.878 -0.0036 -0.1152  0.1387
  132GLN     HA 1763   1.219   7.906  13.833 -0.8497  1.3682 -0.3881
  132GLN     CB 1764   1.166   7.883  14.024  0.3586 -0.4044  0.0742
  132GLN    HB1 1765   1.093   7.826  14.082 -0.8564  1.5893  0.6062
  132GLN    HB2 1766   1.266   7.839  14.030  1.1922  1.1776 -1.4993
  132GLN     CG 1767   1.178   8.021  14.088 -0.6630 -0.2227 -0.1026
  132GLN    HG1 1768   1.109   8.102  14.066  1.3581  1.1289 -1.9143
  132GLN    HG2 1769   1.265   8.069  14.043 -1.3888  0.8160 -0.4196
  132GLN     CD 1770   1.193   8.012  14.239 -0.6581  0.5639 -0.0508
  132GLN    OE1 1771   1.140   7.929  14.313  0.2303 -0.2198 -0.2608
  132GLN    NE2 1772   1.279   8.102  14.288 -0.0806 -0.0677  0.1227
  132GLN   HE21 1773   1.320   8.174  14.230 -0.8915  0.5153  0.2477
  132GLN   HE22 1774   1.301   8.102  14.386 -0.5650  0.3437  0.2315
  132GLN      C 1775   1.111   7.724  13.831 -0.1480 -0.1733  0.3623
  132GLN      O 1776   1.002   7.670  13.816 -0.6725  0.8086  0.6177
  133GLN      N 1777   1.226   7.661  13.805  0.0258  0.0668  0.5420
  133GLN      H 1778   1.314   7.707  13.820  0.2660 -0.2439  0.1184
  133GLN     CA 1779   1.233   7.520  13.770 -0.0176  0.1296  0.2747
  133GLN     HA 1780   1.132   7.479  13.782  0.7183 -1.5989  0.9285
  133GLN     CB 1781   1.275   7.495  13.626  0.0484 -0.1639  0.3435
  133GLN    HB1 1782   1.262   7.389  13.606  2.6585 -0.7537  1.4106
  133GLN    HB2 1783   1.377   7.531  13.618  0.0627 -0.5937 -2.1694
  133GLN     CG 1784   1.194   7.569  13.520  0.0975  0.3909  0.6867
  133GLN    HG1 1785   1.093   7.533  13.542 -0.6882  1.1975 -1.3015
  133GLN    HG2 1786   1.189   7.677  13.534 -1.7123  0.5265 -0.5985
  133GLN     CD 1787   1.229   7.542  13.374 -0.2465  0.3618  0.6077
  133GLN    OE1 1788   1.312   7.457  13.342 -0.2022  0.4706  0.4318
  133GLN    NE2 1789   1.180   7.613  13.273  0.6479 -0.4422 -0.4152
  133GLN   HE21 1790   1.208   7.564  13.188  0.7895 -2.2628  0.6276
  133GLN   HE22 1791   1.094   7.666  13.285 -0.3245 -1.9326 -0.4806
  133GLN      C 1792   1.329   7.453  13.867  0.3511 -0.2182 -0.3301
  133GLN      O 1793   1.430   7.517  13.896  0.3052 -0.3868  0.2116
  134PRO      N 1794   1.289   7.338  13.921  0.4664 -0.2624 -0.3371
  134PRO     CD 1795   1.368   7.268  14.020  0.2048 -0.0811  0.0015
  134PRO    HD1 1796   1.474   7.291  14.024 -0.3016  3.0392 -1.4438
  134PRO    HD2 1797   1.320   7.282  14.117  1.9713 -1.4290  1.1253
  134PRO     CG 1798   1.335   7.122  13.989  0.1267  0.0056 -0.3311
  134PRO    HG1 1799   1.355   7.062  14.077  0.7242  2.3943  1.2771
  134PRO    HG2 1800   1.392   7.087  13.903  2.9990  0.4009  1.2911
  134PRO     CB 1801   1.188   7.121  13.948  0.0681 -0.2243 -0.1148
  134PRO    HB1 1802   1.171   7.032  13.888 -0.3091 -1.3056  1.5256
  134PRO    HB2 1803   1.125   7.103  14.036  1.1408  0.1685  0.7594
  134PRO     CA 1804   1.168   7.262  13.894  0.2327 -0.0805  0.1962
  134PRO     HA 1805   1.147   7.257  13.787  0.5436 -0.1280  0.1375
  134PRO      C 1806   1.048   7.310  13.976  0.1045  0.4293 -0.2862
  134PRO      O 1807   1.068   7.355  14.088 -0.3709 -0.4619  0.1598
  135SER      N 1808   0.930   7.284  13.920  0.0697  0.1981 -0.1040
  135SER      H 1809   0.916   7.239  13.830 -3.2208  1.9107 -0.5881
  135SER     CA 1810   0.801   7.326  13.971 -0.1509 -0.1036 -0.4049
  135SER     HA 1811   0.801   7.430  14.006  0.5463 -0.5555  1.0089
  135SER     CB 1812   0.689   7.330  13.867 -0.2807 -0.4543 -0.2756
  135SER    HB1 1813   0.608   7.387  13.912 -0.8895 -0.1718 -1.7088
  135SER    HB2 1814   0.646   7.231  13.849 -0.5503 -0.3625 -0.1472
  135SER     OG 1815   0.720   7.386  13.742  0.0300 -0.0397 -0.0160
  135SER     HG 1816   0.726   7.481  13.754 -1.0351  0.0835 -0.3411
  135SER      C 1817   0.755   7.251  14.095  0.2201 -0.2286 -0.3390
  135SER      O 1818   0.654   7.180  14.097  0.2715 -0.3042 -0.4280
  136TYR      N 1819   0.823   7.272  14.207 -0.3432  0.3267 -0.0963
  136TYR      H 1820   0.897   7.339  14.196 -0.1481  0.2987  0.9542
  136TYR     CA 1821   0.785   7.236  14.343  0.0316 -0.3000 -0.1572
  136TYR     HA 1822   0.790   7.127  14.350 -0.6243 -0.4140 -1.1485
  136TYR     CB 1823   0.893   7.305  14.426  0.1463 -0.1865 -0.3986
  136TYR    HB1 1824   0.866   7.296  14.531  0.3610  1.2119 -0.2101
  136TYR    HB2 1825   0.897   7.410  14.397  0.0226 -0.3228 -0.9237
  136TYR     CG 1826   1.035   7.259  14.408  0.1573 -0.3925  0.1801
  136TYR    CD1 1827   1.143   7.346  14.435  0.2761 -0.6002  0.3773
  136TYR    HD1 1828   1.124   7.445  14.471  1.0410 -0.2360 -0.1964
  136TYR    CE1 1829   1.277   7.307  14.422  0.4926  0.1574  0.3460
  136TYR    HE1 1830   1.350   7.382  14.448 -1.5792  2.8307 -1.0032
  136TYR     CZ 1831   1.307   7.175  14.386 -0.0379  0.2697 -0.5255
  136TYR     OH 1832   1.433   7.131  14.358  0.1672  0.5572 -0.0652
  136TYR     HH 1833   1.493   7.199  14.388 -0.3399  1.4846 -1.0862
  136TYR    CE2 1834   1.199   7.093  14.347 -0.1526  0.3877 -0.4566
  136TYR    HE2 1835   1.222   6.995  14.308  1.3033  0.3967  0.3154
  136TYR    CD2 1836   1.065   7.131  14.361 -0.3474 -0.3489 -0.2650
  136TYR    HD2 1837   0.991   7.059  14.331 -0.4176 -0.2476 -0.3368
  136TYR      C 1838   0.649   7.285  14.390  0.1310  0.0021 -0.1814
  136TYR      O 1839   0.607   7.393  14.349 -0.0555  0.0852  0.2255
  137GLY      N 1840   0.583   7.210  14.478  0.2199 -0.0629 -0.1702
  137GLY      H 1841   0.641   7.135  14.514  1.8076  0.7658 -0.9076
  137GLY     CA 1842   0.456   7.240  14.540 -0.0546 -0.7557 -0.3785
  137GLY    HA1 1843   0.461   7.347  14.563 -0.7764 -0.8239  0.1248
  137GLY    HA2 1844   0.448   7.184  14.633  0.1371 -0.2137 -0.0329
  137GLY      C 1845   0.337   7.211  14.450 -0.0392 -0.6393 -0.4371
  137GLY      O 1846   0.345   7.121  14.367  0.5841 -0.6026 -0.4200
  138GLY      N 1847   0.234   7.294  14.466  0.4854 -0.0612 -0.0379
  138GLY      H 1848   0.245   7.378  14.522 -0.2688  0.4621 -0.6562
  138GLY     CA 1849   0.117   7.283  14.382  0.2165 -0.6099  0.4048
  138GLY    HA1 1850   0.043   7.354  14.418  1.4867 -0.0517  2.0285
  138GLY    HA2 1851   0.153   7.312  14.283  1.6015 -2.1937  0.3916
  138GLY      C 1852   0.052   7.145  14.381 -1.1051 -0.0061  0.6780
  138GLY      O 1853   0.026   7.092  14.489 -0.6072 -0.4004  0.6061
  139GLN      N 1854   0.018   7.088  14.265 -0.3897 -0.0010  0.4596
  139GLN      H 1855   0.005   7.154  14.190 -1.1025  0.7298  1.1925
  139GLN     CA 1856  -0.058   6.965  14.265 -0.2006 -0.1171  0.4317
  139GLN     HA 1857  -0.134   6.969  14.343  0.0436  0.7762  0.6367
  139GLN     CB 1858  -0.134   6.965  14.133 -0.2217  0.5110  0.4421
  139GLN    HB1 1859  -0.070   6.950  14.046 -0.1925 -2.4871  0.8874
  139GLN    HB2 1860  -0.195   7.055  14.122 -1.7622 -0.2656  2.0456
  139GLN     CG 1861  -0.240   6.856  14.122 -0.2845  0.6226 -0.1254
  139GLN    HG1 1862  -0.309   6.847  14.206 -0.2798 -1.6003 -0.2869
  139GLN    HG2 1863  -0.183   6.764  14.105  2.0770  1.7586  1.2082
  139GLN     CD 1864  -0.325   6.853  13.996 -0.1958 -0.2338 -0.1711
  139GLN    OE1 1865  -0.303   6.773  13.904  0.6680 -0.2920  0.0727
  139GLN    NE2 1866  -0.423   6.943  13.985 -0.2605 -0.3336 -0.4343
  139GLN   HE21 1867  -0.451   6.991  14.069  1.6538 -1.4872  0.9569
  139GLN   HE22 1868  -0.485   6.945  13.906 -0.7786  0.2868 -0.0233
  139GLN      C 1869   0.034   6.843  14.270  0.2648  0.2270  0.3426
  139GLN      O 1870   0.092   6.807  14.168  0.4085  0.8084  0.2139
  140GLN      N 1871   0.029   6.770  14.381 -0.4272  0.0349  0.1888
  140GLN      H 1872  -0.038   6.801  14.451 -1.3682  0.7034 -0.9793
  140GLN     CA 1873   0.106   6.652  14.416 -0.4424 -0.0068  0.0822
  140GLN     HA 1874   0.147   6.608  14.326 -1.0033 -0.4316  0.0226
  140GLN     CB 1875   0.206   6.700  14.521  0.0338 -0.2119 -0.2734
  140GLN    HB1 1876   0.160   6.726  14.617  2.2741  1.0150  0.5508
  140GLN    HB2 1877   0.281   6.626  14.549 -0.8305 -0.9836  0.0895
  140GLN     CG 1878   0.278   6.827  14.478  0.0955 -0.2505 -0.2852
  140GLN    HG1 1879   0.210   6.911  14.470 -0.4815 -0.7007 -0.1735
  140GLN    HG2 1880   0.318   6.813  14.377 -1.1447 -0.3627 -0.7735
  140GLN     CD 1881   0.381   6.863  14.584 -0.2072 -0.7058  0.1688
  140GLN    OE1 1882   0.361   6.939  14.679 -0.2861  0.3667 -0.6780
  140GLN    NE2 1883   0.503   6.811  14.567 -0.0377 -0.4026  0.4383
  140GLN   HE21 1884   0.571   6.822  14.640  2.2018 -3.5037 -0.9776
  140GLN   HE22 1885   0.521   6.763  14.479 -1.7003 -1.0439  0.4130
  140GLN      C 1886   0.020   6.541  14.476 -0.0864  0.0121  0.6384
  140GLN      O 1887  -0.090   6.565  14.524 -0.3371 -0.2453  0.1970
  141GLN      N 1888   0.067   6.416  14.467 -0.3061  0.0067 -0.7757
  141GLN      H 1889   0.156   6.398  14.423 -0.1063 -0.3228 -0.2551
  141GLN     CA 1890  -0.007   6.301  14.514  0.5826  0.0024  0.6824
  141GLN     HA 1891  -0.106   6.311  14.471  0.5404  2.7943  1.2203
  141GLN     CB 1892   0.060   6.176  14.459  0.6420  0.1286  0.4668
  141GLN    HB1 1893   0.077   6.181  14.351  0.0761 -1.3359  0.2863
  141GLN    HB2 1894   0.160   6.172  14.502  0.1983 -1.5349  1.4364
  141GLN     CG 1895  -0.011   6.046  14.494  0.0030  0.2031 -0.5025
  141GLN    HG1 1896  -0.030   6.042  14.602  0.6633  2.2435 -0.2823
  141GLN    HG2 1897  -0.105   6.043  14.440  0.4149  1.1057 -1.2845
  141GLN     CD 1898   0.054   5.921  14.435 -0.0740 -0.2425  0.3252
  141GLN    OE1 1899   0.167   5.921  14.387  0.0842 -0.1320  0.6932
  141GLN    NE2 1900  -0.020   5.810  14.435  0.0218 -0.3058  0.1484
  141GLN   HE21 1901   0.038   5.727  14.433  0.8134  0.2405 -0.0133
  141GLN   HE22 1902  -0.097   5.810  14.500  1.3873 -1.2660  1.8555
  141GLN      C 1903  -0.024   6.304  14.665 -0.0815  0.6246  0.5960
  141GLN      O 1904   0.067   6.352  14.731  0.3845  0.2502  0.2282
  142SER      N 1905  -0.145   6.268  14.709 -0.0376 -0.0249  0.1930
  142SER      H 1906  -0.212   6.239  14.639  0.7639  0.5970 -0.8695
  142SER     CA 1907  -0.197   6.293  14.842 -0.2414  0.3269  0.0498
  142SER     HA 1908  -0.114   6.324  14.906 -2.6733  0.9829  3.1247
  142SER     CB 1909  -0.296   6.409  14.841 -0.5506  0.0628  0.0886
  142SER    HB1 1910  -0.275   6.479  14.760 -0.8075 -0.0887 -0.1080
  142SER    HB2 1911  -0.397   6.371  14.826  0.0248 -1.8033  0.6167
  142SER     OG 1912  -0.276   6.474  14.964  0.2249  0.6140 -0.3205
  142SER     HG 1913  -0.356   6.518  14.991 -0.5989  0.0118 -1.7158
  142SER      C 1914  -0.261   6.170  14.904  0.4471  0.1507  0.4206
  142SER      O 1915  -0.298   6.079  14.830 -0.0600  0.3380  0.4383
  143TYR      N 1916  -0.274   6.165  15.037  0.1077  0.8713  0.4172
  143TYR      H 1917  -0.257   6.252  15.087 -0.6591  2.0539 -1.2770
  143TYR     CA 1918  -0.323   6.055  15.117  0.4700  0.3773 -0.0302
  143TYR     HA 1919  -0.356   5.978  15.047 -0.7393  2.6618 -2.1330
  143TYR     CB 1920  -0.205   5.994  15.191  0.2625 -0.4555 -0.3733
  143TYR    HB1 1921  -0.156   6.069  15.255  0.2982 -0.9958  0.2460
  143TYR    HB2 1922  -0.253   5.914  15.247  0.8123 -0.4637  0.1017
  143TYR     CG 1923  -0.099   5.933  15.102 -0.0414  0.1391 -1.1541
  143TYR    CD1 1924   0.006   6.019  15.068  0.2002  0.4343  0.2792
  143TYR    HD1 1925   0.007   6.120  15.106  0.1897  0.0959  1.2044
  143TYR    CE1 1926   0.112   5.957  15.002 -0.4617  0.0038 -0.4003
  143TYR    HE1 1927   0.203   6.016  14.998 -0.4030 -0.1160 -0.9523
  143TYR     CZ 1928   0.103   5.828  14.946 -0.0911 -0.0927 -0.2423
  143TYR     OH 1929   0.200   5.781  14.862  0.0056  0.0435 -0.2072
  143TYR     HH 1930   0.265   5.852  14.858 -1.3336  1.3830  0.7181
  143TYR    CE2 1931  -0.015   5.757  14.975  0.2716 -0.4065  0.4828
  143TYR    HE2 1932  -0.018   5.659  14.931 -0.2576 -0.0601 -0.2692
  143TYR    CD2 1933  -0.119   5.802  15.057 -0.0941 -0.2320 -0.0721
  143TYR    HD2 1934  -0.206   5.744  15.087 -0.2307  0.4662  0.9343
  143TYR      C 1935  -0.438   6.099  15.207  0.1591 -0.0217 -0.2320
  143TYR      O 1936  -0.437   6.213  15.252 -0.0107 -0.1723  0.1640
  144GLY      N 1937  -0.527   6.003  15.236  0.0173  0.1479 -0.0966
  144GLY      H 1938  -0.511   5.910  15.200 -2.0902 -0.5326  0.5851
  144GLY     CA 1939  -0.634   6.012  15.332 -0.0021  0.2925 -0.1331
  144GLY    HA1 1940  -0.607   6.084  15.410 -2.1612  2.1448 -0.9632
  144GLY    HA2 1941  -0.653   5.921  15.390  0.4072  0.5742  0.4518
  144GLY      C 1942  -0.766   6.069  15.281 -0.0665  0.3274  0.0682
  144GLY      O 1943  -0.801   6.065  15.163 -0.7241  0.1453  0.2633
  145GLN      N 1944  -0.848   6.113  15.377  0.2708  0.6630  0.2004
  145GLN      H 1945  -0.808   6.128  15.469  0.5001  0.5559  0.1183
  145GLN     CA 1946  -0.988   6.147  15.368  0.0848 -0.0989  0.1452
  145GLN     HA 1947  -1.040   6.099  15.285  0.0985 -0.8283  0.5535
  145GLN     CB 1948  -1.062   6.104  15.494 -0.3388  0.2373  0.0134
  145GLN    HB1 1949  -1.039   5.997  15.498 -0.1845  0.2550 -0.3536
  145GLN    HB2 1950  -1.014   6.155  15.577 -0.0742  0.4731 -0.2831
  145GLN     CG 1951  -1.215   6.101  15.499 -0.3295  0.0142  0.2043
  145GLN    HG1 1952  -1.254   6.038  15.419  1.0116  0.2876 -0.7103
  145GLN    HG2 1953  -1.242   6.204  15.475  0.3725  0.0490 -0.4824
  145GLN     CD 1954  -1.258   6.068  15.641  0.2481  0.3749  0.4666
  145GLN    OE1 1955  -1.281   5.953  15.678 -0.0678  0.2185 -0.2151
  145GLN    NE2 1956  -1.269   6.165  15.732 -0.3402  0.6051  0.1558
  145GLN   HE21 1957  -1.270   6.142  15.831  0.3156  3.6317  0.9753
  145GLN   HE22 1958  -1.240   6.258  15.708  2.6848 -0.2334  0.1384
  145GLN      C 1959  -0.999   6.297  15.342 -0.0668 -0.1047  0.1702
  145GLN      O 1960  -0.922   6.377  15.394  0.4749 -0.7231  0.3256
  146GLN      N 1961  -1.102   6.338  15.267 -0.0842 -0.5605 -0.0602
  146GLN      H 1962  -1.166   6.266  15.237  0.3180 -0.4968 -1.1256
  146GLN     CA 1963  -1.117   6.471  15.212  0.0631 -0.4880  0.0726
  146GLN     HA 1964  -1.020   6.520  15.221  0.4953 -1.1255 -0.9252
  146GLN     CB 1965  -1.162   6.468  15.066 -0.3524 -0.1323  0.1875
  146GLN    HB1 1966  -1.143   6.568  15.028  1.3042 -1.3706 -2.5860
  146GLN    HB2 1967  -1.270   6.453  15.063 -0.1990 -1.3594  0.0880
  146GLN     CG 1968  -1.085   6.372  14.975 -0.1006 -0.3200  0.5911
  146GLN    HG1 1969  -1.122   6.379  14.872  0.0380 -2.1698  0.3920
  146GLN    HG2 1970  -1.110   6.269  15.002  1.8091 -0.9276  0.1529
  146GLN     CD 1971  -0.935   6.392  14.970 -0.2206  0.4604 -0.3641
  146GLN    OE1 1972  -0.866   6.340  15.058 -0.3569  0.0067 -0.5227
  146GLN    NE2 1973  -0.871   6.464  14.878 -0.0116  0.6750 -0.0547
  146GLN   HE21 1974  -0.771   6.482  14.882  0.4455 -1.5708  0.1934
  146GLN   HE22 1975  -0.933   6.504  14.809 -0.6977 -1.1787 -0.5708
  146GLN      C 1976  -1.209   6.553  15.302 -0.0288 -0.1894 -0.2848
  146GLN      O 1977  -1.278   6.504  15.392 -0.1139  0.3976 -0.0258
  147GLN      N 1978  -1.217   6.685  15.289  0.2177 -0.1167  0.2762
  147GLN      H 1979  -1.181   6.730  15.206 -1.7383 -0.8013 -1.0006
  147GLN     CA 1980  -1.288   6.776  15.376 -0.3077 -0.3111  0.0516
  147GLN     HA 1981  -1.329   6.714  15.456 -0.6616  0.0771  0.1763
  147GLN     CB 1982  -1.193   6.881  15.432  0.1619 -0.5736 -0.2540
  147GLN    HB1 1983  -1.140   6.910  15.340  0.4706 -0.4027 -0.0257
  147GLN    HB2 1984  -1.258   6.956  15.476 -1.0451 -0.6217 -1.8664
  147GLN     CG 1985  -1.094   6.824  15.534  0.1063 -0.3870 -0.0970
  147GLN    HG1 1986  -1.058   6.727  15.499 -0.6355 -0.8391  0.3583
  147GLN    HG2 1987  -1.155   6.817  15.624  0.8460  0.3908  0.4772
  147GLN     CD 1988  -0.970   6.910  15.552  0.2290 -0.7172  0.6807
  147GLN    OE1 1989  -0.863   6.899  15.492 -0.0081  0.3525  0.0353
  147GLN    NE2 1990  -0.978   7.012  15.637 -0.3343 -0.2129  0.0417
  147GLN   HE21 1991  -1.062   7.020  15.692 -0.4794  0.8140 -0.3086
  147GLN   HE22 1992  -0.914   7.091  15.634 -1.8583  1.0422 -0.7829
  147GLN      C 1993  -1.404   6.842  15.302  0.0122  0.1385 -0.0504
  147GLN      O 1994  -1.385   6.897  15.193 -0.1885 -0.0848 -0.1988
  148SER      N 1995  -1.524   6.851  15.359 -0.0854 -0.4354 -0.1560
  148SER      H 1996  -1.528   6.822  15.456  2.7007  0.0221  0.1880
  148SER     CA 1997  -1.652   6.888  15.304 -0.0952 -0.2386 -0.0045
  148SER     HA 1998  -1.735   6.863  15.371 -1.8222  2.5134 -0.9510
  148SER     CB 1999  -1.659   7.039  15.285 -0.1402 -0.2280  0.0948
  148SER    HB1 2000  -1.568   7.087  15.250 -1.0972  3.2758  1.8731
  148SER    HB2 2001  -1.738   7.076  15.220  1.4847  1.4590 -1.0278
  148SER     OG 2002  -1.685   7.092  15.413 -0.3130 -0.0717 -0.0059
  148SER     HG 2003  -1.615   7.154  15.434  1.4799 -1.4728 -1.5850
  148SER      C 2004  -1.680   6.804  15.180  0.1418 -0.0822 -0.1636
  148SER      O 2005  -1.667   6.863  15.073 -0.2182  0.2216 -0.0422
  149TYR      N 2006  -1.735   6.684  15.197 -0.2374  0.0880 -0.1655
  149TYR      H 2007  -1.744   6.650  15.292 -2.3364  1.0641  0.0373
  149TYR     CA 2008  -1.799   6.612  15.089 -0.2219 -0.2268  0.0330
  149TYR     HA 2009  -1.746   6.622  14.994  0.1310  0.0833  0.2573
  149TYR     CB 2010  -1.800   6.462  15.118 -0.0941 -0.2821 -0.2380
  149TYR    HB1 2011  -1.858   6.413  15.040 -0.2568 -1.9946  0.8853
  149TYR    HB2 2012  -1.853   6.445  15.212  0.6964 -1.6861 -0.0118
  149TYR     CG 2013  -1.668   6.390  15.133  0.0734  0.1463  0.3529
  149TYR    CD1 2014  -1.616   6.321  15.023  0.1867  0.6300  0.0968
  149TYR    HD1 2015  -1.667   6.336  14.929 -0.0562  1.5458  0.3627
  149TYR    CE1 2016  -1.498   6.247  15.036  0.1029  0.4741 -0.0463
  149TYR    HE1 2017  -1.451   6.206  14.948  0.4092  2.4127 -0.8441
  149TYR     CZ 2018  -1.437   6.230  15.162 -0.2678 -0.5193  0.0094
  149TYR     OH 2019  -1.331   6.146  15.178 -0.0419 -0.2688 -0.1728
  149TYR     HH 2020  -1.304   6.102  15.097  1.0198 -1.2618  0.6820
  149TYR    CE2 2021  -1.488   6.302  15.272  0.7399  0.0011  0.1447
  149TYR    HE2 2022  -1.436   6.310  15.367  2.9400  0.8675 -1.0598
  149TYR    CD2 2023  -1.603   6.380  15.257  0.5278 -0.3234  0.0777
  149TYR    HD2 2024  -1.648   6.426  15.344  0.8420 -1.7223  1.0154
  149TYR      C 2025  -1.943   6.657  15.075 -0.2974 -0.3132  0.5131
  149TYR      O 2026  -2.013   6.691  15.170 -0.2682 -0.3692  0.5546
  150ASN      N 2027  -1.993   6.656  14.951 -0.0284 -0.5570  0.4066
  150ASN      H 2028  -1.950   6.600  14.878 -0.3397 -1.4169  0.8712
  150ASN     CA 2029  -2.119   6.712  14.907  0.0668 -0.2592  0.5108
  150ASN     HA 2030  -2.131   6.809  14.957 -1.4544  0.4251 -1.0673
  150ASN     CB 2031  -2.106   6.726  14.756 -0.5684  0.1367  0.4885
  150ASN    HB1 2032  -2.102   6.628  14.707 -3.4298  0.7097 -1.1278
  150ASN    HB2 2033  -2.014   6.779  14.734  0.4837 -1.2153  1.4009
  150ASN     CG 2034  -2.224   6.791  14.685 -0.1531  0.2272 -0.1260
  150ASN    OD1 2035  -2.313   6.722  14.636  0.0130  0.0398 -0.1635
  150ASN    ND2 2036  -2.240   6.923  14.685 -0.4759  0.1894 -0.0107
  150ASN   HD21 2037  -2.161   6.976  14.720 -0.4778 -0.3222  0.7914
  150ASN   HD22 2038  -2.332   6.957  14.661 -1.1417  1.0720  3.2711
  150ASN      C 2039  -2.228   6.612  14.942 -0.0565 -0.2380  0.1926
  150ASN      O 2040  -2.204   6.493  14.956  0.3583 -0.1865 -0.0815
  151PRO      N 2041  -2.345   6.660  14.986  0.1404  0.4621 -0.0393
  151PRO     CD 2042  -2.387   6.799  14.987  0.3712  0.5313  0.4776
  151PRO    HD1 2043  -2.301   6.865  14.993  1.3593 -0.6788  0.1432
  151PRO    HD2 2044  -2.447   6.821  14.899  0.4042 -1.8101 -0.1960
  151PRO     CG 2045  -2.469   6.818  15.115 -0.4590 -0.2177  0.0639
  151PRO    HG1 2046  -2.386   6.844  15.180  0.2573 -2.9256  0.3517
  151PRO    HG2 2047  -2.539   6.901  15.108  1.6136  1.6342  0.1670
  151PRO     CB 2048  -2.527   6.678  15.138 -0.4045 -0.1292  0.7377
  151PRO    HB1 2049  -2.535   6.662  15.246 -2.5991 -1.5473  0.4196
  151PRO    HB2 2050  -2.622   6.667  15.086  0.0210 -1.4035  0.1925
  151PRO     CA 2051  -2.421   6.584  15.083 -0.1172  0.6580 -0.0855
  151PRO     HA 2052  -2.360   6.547  15.165  0.1942  1.7208  0.1644
  151PRO      C 2053  -2.497   6.465  15.025  0.3730  0.3592 -0.1178
  151PRO      O 2054  -2.509   6.372  15.105 -0.5786  0.7489  0.2023
  152PRO      N 2055  -2.562   6.463  14.908 -0.0199  0.3161  0.0987
  152PRO     CD 2056  -2.579   6.575  14.817 -0.2542  0.0869 -0.1390
  152PRO    HD1 2057  -2.585   6.668  14.872 -2.4561  0.2859 -0.6230
  152PRO    HD2 2058  -2.492   6.566  14.752 -1.0771 -0.6936 -1.1814
  152PRO     CG 2059  -2.709   6.543  14.743  0.0923  0.3093 -0.8450
  152PRO    HG1 2060  -2.729   6.587  14.645 -1.8992 -0.6457 -0.8890
  152PRO    HG2 2061  -2.795   6.565  14.805  0.5648  0.9564 -0.4010
  152PRO     CB 2062  -2.701   6.391  14.736 -0.0252  0.2578  0.0571
  152PRO    HB1 2063  -2.794   6.337  14.720  0.8259 -1.7193  1.3916
  152PRO    HB2 2064  -2.635   6.362  14.655 -1.6758  1.8278 -1.9614
  152PRO     CA 2065  -2.637   6.346  14.867  0.1512  0.2517 -0.0308
  152PRO     HA 2066  -2.712   6.324  14.943 -0.7487 -0.4060 -1.0906
  152PRO      C 2067  -2.547   6.227  14.840 -0.0457  0.1147 -0.0836
  152PRO      O 2068  -2.424   6.236  14.838 -0.0758  0.4268 -0.6123
  153GLN      N 2069  -2.611   6.110  14.831 -0.1785  0.1985 -0.2279
  153GLN      H 2070  -2.712   6.111  14.836 -0.3021 -1.3362 -1.5082
  153GLN     CA 2071  -2.545   5.987  14.791  0.1666  0.3785 -0.2203
  153GLN     HA 2072  -2.475   5.951  14.865  1.8584  1.1453 -1.3940
  153GLN     CB 2073  -2.656   5.885  14.764  0.0972  0.5069 -0.4294
  153GLN    HB1 2074  -2.734   5.915  14.834  0.4352  0.0761  0.1445
  153GLN    HB2 2075  -2.693   5.892  14.662 -0.9491  1.2095 -0.0275
  153GLN     CG 2076  -2.602   5.744  14.786 -0.0830  0.5253  0.1601
  153GLN    HG1 2077  -2.544   5.710  14.700 -0.3706 -1.0760  0.5675
  153GLN    HG2 2078  -2.542   5.741  14.876 -1.6919 -0.8196  1.2511
  153GLN     CD 2079  -2.712   5.641  14.811 -0.0645  0.4890  0.0960
  153GLN    OE1 2080  -2.753   5.626  14.926 -0.7194 -0.2698 -0.2345
  153GLN    NE2 2081  -2.768   5.577  14.709 -0.8532 -0.2901  1.0000
  153GLN   HE21 2082  -2.850   5.518  14.719 -0.9954 -0.1046  0.9202
  153GLN   HE22 2083  -2.727   5.584  14.617  0.9148  2.9013  1.8916
  153GLN      C 2084  -2.474   6.014  14.659  0.1847  0.6490 -0.1565
  153GLN      O 2085  -2.529   6.064  14.562  0.5761  0.1497 -0.6440
  154GLY      N 2086  -2.344   5.983  14.649  0.0204 -0.1310  0.0264
  154GLY      H 2087  -2.300   5.945  14.731  0.1520  0.2498  0.1370
  154GLY     CA 2088  -2.262   5.974  14.530  0.1951 -0.2287  0.1540
  154GLY    HA1 2089  -2.273   6.074  14.487 -1.2523  0.1262  1.2690
  154GLY    HA2 2090  -2.289   5.897  14.458  2.8588 -0.4421 -0.7333
  154GLY      C 2091  -2.112   5.964  14.553  0.2125 -0.2984  0.0091
  154GLY      O 2092  -2.063   5.938  14.663  0.7184 -0.0629 -0.1527
  155TYR      N 2093  -2.033   5.981  14.446 -0.2587 -0.0583 -0.3018
  155TYR      H 2094  -2.074   5.997  14.355 -3.2932  0.6736  1.0595
  155TYR     CA 2095  -1.890   6.003  14.449 -0.2796  0.0935 -0.4269
  155TYR     HA 2096  -1.856   6.004  14.553 -1.3861  2.0774 -0.0321
  155TYR     CB 2097  -1.819   5.881  14.391 -0.1091 -0.3986  0.7647
  155TYR    HB1 2098  -1.866   5.794  14.437 -1.9637  0.4415  0.5743
  155TYR    HB2 2099  -1.833   5.888  14.283  2.1435 -0.0860  0.4479
  155TYR     CG 2100  -1.670   5.886  14.416  0.0172  0.5908 -0.0910
  155TYR    CD1 2101  -1.620   5.865  14.545  0.3573 -0.5649 -0.4010
  155TYR    HD1 2102  -1.690   5.853  14.626  0.3978 -0.8452 -0.4059
  155TYR    CE1 2103  -1.482   5.854  14.567  0.2758  0.3963  0.6854
  155TYR    HE1 2104  -1.432   5.839  14.662  1.3079  0.9734  0.2464
  155TYR     CZ 2105  -1.398   5.884  14.458 -0.2395 -0.8828 -0.0860
  155TYR     OH 2106  -1.265   5.902  14.482 -0.4474  0.1277  0.3744
  155TYR     HH 2107  -1.220   5.926  14.400  2.8024 -2.4596  1.1764
  155TYR    CE2 2108  -1.448   5.904  14.328  0.4861 -1.0390 -0.3964
  155TYR    HE2 2109  -1.380   5.932  14.249  1.0933  0.4448  0.6128
  155TYR    CD2 2110  -1.586   5.898  14.305  0.3332  0.2260  0.1073
  155TYR    HD2 2111  -1.627   5.929  14.210  3.1004 -1.7291 -1.8730
  155TYR      C 2112  -1.856   6.141  14.395  0.0108  0.3790  0.4596
  155TYR      O 2113  -1.931   6.203  14.320  0.1106 -0.1364 -0.0683
  156GLY      N 2114  -1.736   6.185  14.435  0.1470  0.4061  0.0323
  156GLY      H 2115  -1.679   6.119  14.484  1.8188  2.0279  0.3731
  156GLY     CA 2116  -1.684   6.316  14.402  0.3177  0.0291 -1.2548
  156GLY    HA1 2117  -1.699   6.339  14.297  0.6554  0.8367 -1.1394
  156GLY    HA2 2118  -1.751   6.383  14.457  0.7192 -0.7355  0.2252
  156GLY      C 2119  -1.539   6.338  14.443 -0.1056  0.1408  0.2500
  156GLY      O 2120  -1.490   6.274  14.536  0.0455  0.0145  0.0828
  157GLN      N 2121  -1.469   6.425  14.369 -0.1283 -0.0583 -0.0059
  157GLN      H 2122  -1.525   6.481  14.307 -0.9170 -0.0383  0.7125
  157GLN     CA 2123  -1.331   6.465  14.388 -0.1937  0.2851 -0.2395
  157GLN     HA 2124  -1.296   6.386  14.456 -4.4190 -1.6320 -0.0128
  157GLN     CB 2125  -1.249   6.463  14.259  0.4422  0.3831  0.1563
  157GLN    HB1 2126  -1.240   6.355  14.244 -1.5726  0.3620 -1.2765
  157GLN    HB2 2127  -1.305   6.508  14.177 -2.7976 -1.4063  1.2048
  157GLN     CG 2128  -1.111   6.527  14.258  0.5696  0.1049 -0.0369
  157GLN    HG1 2129  -1.058   6.502  14.350 -1.5297 -2.0663  0.6690
  157GLN    HG2 2130  -1.116   6.636  14.261  0.9243  0.1364  3.6478
  157GLN     CD 2131  -1.026   6.484  14.139 -0.0425 -0.0031 -0.4433
  157GLN    OE1 2132  -0.991   6.368  14.119 -0.2933 -0.2731  0.6475
  157GLN    NE2 2133  -0.990   6.582  14.055  0.0921  0.4635  0.1460
  157GLN   HE21 2134  -1.041   6.669  14.060 -0.1432  0.3227  0.1792
  157GLN   HE22 2135  -0.926   6.552  13.983 -1.5126 -0.0351 -1.1285
  157GLN      C 2136  -1.332   6.596  14.466 -0.6739  0.3900 -0.4184
  157GLN      O 2137  -1.334   6.707  14.414 -0.3522  0.6096  0.0353
  158GLN      N 2138  -1.318   6.571  14.597 -0.3001  0.3064 -0.4737
  158GLN      H 2139  -1.318   6.475  14.628  1.7158  1.3283  3.3604
  158GLN     CA 2140  -1.295   6.668  14.702 -0.2966 -0.1779 -0.0222
  158GLN     HA 2141  -1.313   6.773  14.674  1.0064 -0.1543 -0.8290
  158GLN     CB 2142  -1.373   6.623  14.825 -0.1304 -0.0066  0.1452
  158GLN    HB1 2143  -1.324   6.531  14.858  1.7476  0.5112 -1.0394
  158GLN    HB2 2144  -1.350   6.699  14.900 -0.5100  0.0597  0.1937
  158GLN     CG 2145  -1.525   6.616  14.821 -0.1252 -0.0954  0.0693
  158GLN    HG1 2146  -1.547   6.585  14.923 -0.4709  0.1780  0.0788
  158GLN    HG2 2147  -1.565   6.544  14.749 -1.1168 -0.1731  0.6861
  158GLN     CD 2148  -1.603   6.744  14.795  0.2066  0.1277  0.1699
  158GLN    OE1 2149  -1.551   6.855  14.793  0.4692  0.0026 -0.0027
  158GLN    NE2 2150  -1.731   6.735  14.758  0.3829 -0.7515 -0.2387
  158GLN   HE21 2151  -1.787   6.818  14.746 -0.7537 -1.6248 -1.1692
  158GLN   HE22 2152  -1.781   6.647  14.759  0.4605 -0.8174 -1.0587
  158GLN      C 2153  -1.146   6.674  14.730 -0.3529  0.2752  0.2006
  158GLN      O 2154  -1.068   6.586  14.694 -0.3383  0.4954 -0.3125
  159ASN      N 2155  -1.100   6.773  14.807 -0.1324  0.3592 -0.0367
  159ASN      H 2156  -1.165   6.842  14.843  0.3200  0.2232  1.1007
  159ASN     CA 2157  -0.963   6.802  14.843 -0.0743  0.3721 -0.2658
  159ASN     HA 2158  -0.895   6.721  14.815  1.6737  2.1092 -1.2771
  159ASN     CB 2159  -0.929   6.930  14.767  0.0356  0.3485 -0.2562
  159ASN    HB1 2160  -0.990   7.005  14.817 -1.0504 -1.0218  0.5383
  159ASN    HB2 2161  -0.964   6.924  14.664 -0.0733 -1.4832 -0.1465
  159ASN     CG 2162  -0.780   6.959  14.780 -0.0200  0.4090  0.2703
  159ASN    OD1 2163  -0.697   6.878  14.821 -0.6528 -0.4588 -0.1200
  159ASN    ND2 2164  -0.746   7.077  14.728 -0.5044  0.4003 -0.0803
  159ASN   HD21 2165  -0.648   7.102  14.731 -1.0086  2.4738  0.0995
  159ASN   HD22 2166  -0.814   7.140  14.689 -0.2425  0.7598  0.0326
  159ASN      C 2167  -0.945   6.810  14.994  0.1168 -0.3624 -0.2435
  159ASN      O 2168  -1.041   6.805  15.071  0.1519  0.1236 -0.1646
  160GLN      N 2169  -0.824   6.831  15.045 -0.1074  0.0333  0.1384
  160GLN      H 2170  -0.746   6.835  14.981  0.9185  2.1582  1.4007
  160GLN     CA 2171  -0.784   6.860  15.182 -0.0031 -0.0702  0.1304
  160GLN     HA 2172  -0.871   6.870  15.246 -0.8299 -1.1942 -0.7706
  160GLN     CB 2173  -0.702   6.747  15.244 -0.4066 -0.2169  0.4002
  160GLN    HB1 2174  -0.681   6.774  15.348  0.9843  1.5153 -0.2670
  160GLN    HB2 2175  -0.601   6.743  15.203 -0.5045 -0.9840  0.2223
  160GLN     CG 2176  -0.761   6.607  15.255  0.0492 -0.4786 -0.4402
  160GLN    HG1 2177  -0.842   6.607  15.327 -0.1201 -1.3727 -0.6143
  160GLN    HG2 2178  -0.801   6.580  15.157  2.4878  0.8334 -1.8914
  160GLN     CD 2179  -0.662   6.499  15.295 -0.3725 -0.3811  0.9095
  160GLN    OE1 2180  -0.575   6.521  15.379  0.0664  0.3106  0.2891
  160GLN    NE2 2181  -0.662   6.383  15.230 -0.0905  0.1593 -0.0913
  160GLN   HE21 2182  -0.589   6.315  15.252  1.7109  1.1405 -2.6051
  160GLN   HE22 2183  -0.735   6.356  15.166  1.3326 -4.3491 -0.2130
  160GLN      C 2184  -0.708   6.992  15.183  0.3384 -0.2695  0.6481
  160GLN      O 2185  -0.635   7.020  15.089  0.0931  0.2245  0.6017
  161TYR      N 2186  -0.728   7.072  15.289 -1.1103 -0.1001  0.2732
  161TYR      H 2187  -0.775   7.034  15.369 -0.7854 -0.2282  0.4068
  161TYR     CA 2188  -0.688   7.211  15.298 -0.2952 -0.2842 -0.3804
  161TYR     HA 2189  -0.655   7.247  15.201  1.0221 -2.1204 -0.6904
  161TYR     CB 2190  -0.819   7.275  15.341 -0.2611 -0.5936  0.1989
  161TYR    HB1 2191  -0.845   7.234  15.438 -0.8335 -0.6989  0.0022
  161TYR    HB2 2192  -0.791   7.378  15.364 -0.2922 -0.8172  1.3176
  161TYR     CG 2193  -0.921   7.266  15.230  0.3466 -0.5983 -0.3614
  161TYR    CD1 2194  -1.027   7.176  15.240 -0.2401  0.1407  0.1968
  161TYR    HD1 2195  -1.039   7.114  15.328  1.4640 -1.9951 -0.9520
  161TYR    CE1 2196  -1.113   7.161  15.131  0.0029 -0.1336  0.0408
  161TYR    HE1 2197  -1.193   7.089  15.133  1.0133 -1.4080  4.6502
  161TYR     CZ 2198  -1.093   7.229  15.009 -0.4518  0.0540  0.0687
  161TYR     OH 2199  -1.171   7.203  14.900  0.0271 -0.5384 -0.1379
  161TYR     HH 2200  -1.225   7.131  14.934  1.3528 -0.8762  1.3621
  161TYR    CE2 2201  -0.986   7.320  15.001 -0.4599  0.0557 -0.0434
  161TYR    HE2 2202  -0.967   7.369  14.906 -4.0876 -1.0043 -1.4587
  161TYR    CD2 2203  -0.904   7.340  15.113 -0.4227  0.0520 -0.0700
  161TYR    HD2 2204  -0.820   7.404  15.087 -1.0418  0.3665 -1.3800
  161TYR      C 2205  -0.573   7.245  15.392 -0.1965 -0.6734 -0.3569
  161TYR      O 2206  -0.532   7.170  15.480  0.1449 -0.1029 -0.0232
  162ASN      N 2207  -0.502   7.355  15.364  0.2674 -0.6952  0.6994
  162ASN      H 2208  -0.547   7.418  15.299  2.2223  0.0851  0.0504
  162ASN     CA 2209  -0.408   7.412  15.459  0.0898 -0.0681  0.5071
  162ASN     HA 2210  -0.333   7.339  15.490 -0.5520 -0.8993  0.1555
  162ASN     CB 2211  -0.354   7.539  15.395 -0.0014 -0.0661  0.4312
  162ASN    HB1 2212  -0.289   7.508  15.313 -0.1944  0.5468  0.0440
  162ASN    HB2 2213  -0.429   7.608  15.356 -2.0060 -3.0902 -1.4384
  162ASN     CG 2214  -0.267   7.612  15.497  0.6034 -0.0331 -0.1007
  162ASN    OD1 2215  -0.312   7.716  15.546 -0.0180 -0.4172  0.1666
  162ASN    ND2 2216  -0.152   7.563  15.543  0.0208 -0.6766  0.7080
  162ASN   HD21 2217  -0.109   7.625  15.610 -2.3096 -0.4442  2.0818
  162ASN   HD22 2218  -0.110   7.487  15.492  0.1202 -0.3150  0.2431
  162ASN      C 2219  -0.484   7.449  15.586 -0.1372  0.8005  0.1224
  162ASN      O 2220  -0.598   7.495  15.584 -0.5609 -0.2163  0.5907
  163SER      N 2221  -0.422   7.425  15.702 -0.6663  0.2925  0.3005
  163SER      H 2222  -0.335   7.375  15.698 -0.6117  0.1065  2.5610
  163SER     CA 2223  -0.451   7.488  15.829 -0.0332 -0.2170  0.7005
  163SER     HA 2224  -0.449   7.596  15.817  3.8383 -0.0882  1.0653
  163SER     CB 2225  -0.346   7.447  15.932  0.4570  0.3600  0.4356
  163SER    HB1 2226  -0.366   7.488  16.031  1.1862 -0.0902  0.7779
  163SER    HB2 2227  -0.360   7.341  15.952 -0.7401  0.5414  0.6615
  163SER     OG 2228  -0.222   7.484  15.876  0.0095  0.4923 -0.4852
  163SER     HG 2229  -0.157   7.441  15.931 -0.7141 -0.8802 -0.6770
  163SER      C 2230  -0.591   7.451  15.875 -0.3164 -0.0854 -0.0397
  163SER    OC1 2231  -0.620   7.337  15.917  0.3487 -0.2101  0.0883
  163SER    OC2 2232  -0.676   7.540  15.897 -0.3209 -0.0184 -0.3244
    1MET      N 2233   4.370  10.583   2.581  0.2834  0.2170 -0.1303
    1MET     H1 2234   4.384  10.484   2.599 -1.7149  0.2102  1.9216
    1MET     H2 2235   4.289  10.611   2.636  0.3688  0.8747 -0.3349
    1MET     H3 2236   4.443  10.643   2.616  1.6232 -2.0176  1.1597
    1MET     CA 2237   4.337  10.611   2.441 -0.4493  0.1205  0.0178
    1MET     HA 2238   4.412  10.586   2.367 -0.9603  0.2730 -0.5658
    1MET     CB 2239   4.211  10.535   2.400 -0.2788 -0.0247 -0.2311
    1MET    HB1 2240   4.223  10.429   2.421 -0.2199  0.1273  0.5161
    1MET    HB2 2241   4.133  10.576   2.464  0.6741  0.8352  0.4121
    1MET     CG 2242   4.169  10.551   2.254 -0.2382 -0.0899 -0.2502
    1MET    HG1 2243   4.159  10.655   2.224  0.4089  0.6240  1.8486
    1MET    HG2 2244   4.074  10.500   2.241  0.2229 -1.2566  0.7933
    1MET     SD 2245   4.275  10.473   2.129  0.2268  0.1733 -0.0246
    1MET     CE 2246   4.171  10.334   2.076  0.2399  0.1319  0.0577
    1MET    HE1 2247   4.071  10.360   2.041 -0.0012  0.6562  1.0890
    1MET    HE2 2248   4.166  10.254   2.149  0.1187  0.1375  0.0563
    1MET    HE3 2249   4.227  10.294   1.992 -0.0195  1.0187 -0.5520
    1MET      C 2250   4.316  10.761   2.425 -0.4283  0.1053 -0.1606
    1MET      O 2251   4.257  10.823   2.514 -0.0621 -0.3693  0.4132
    2ALA      N 2252   4.354  10.823   2.313  0.4020  0.0753  0.1015
    2ALA      H 2253   4.405  10.772   2.242  0.0711 -1.3893  0.8818
    2ALA     CA 2254   4.310  10.954   2.270  0.1731 -0.0423 -0.0216
    2ALA     HA 2255   4.240  10.993   2.344  0.4568  1.0503 -0.3228
    2ALA     CB 2256   4.435  11.040   2.266 -0.2929  0.6261 -0.5559
    2ALA    HB1 2257   4.406  11.136   2.224  1.0814  0.8999 -0.9420
    2ALA    HB2 2258   4.509  10.996   2.199  0.5081 -0.4058  0.9314
    2ALA    HB3 2259   4.472  11.048   2.369 -0.6494  0.9225 -0.4514
    2ALA      C 2260   4.232  10.948   2.139 -0.3516 -0.1428  0.2918
    2ALA      O 2261   4.249  10.852   2.063  0.1194 -0.1712  0.4299
    3SER      N 2262   4.160  11.053   2.101  0.1689 -0.0058 -0.3271
    3SER      H 2263   4.147  11.138   2.155  0.8656  0.0760 -0.2822
    3SER     CA 2264   4.077  11.057   1.982 -0.0625  0.4626 -0.1558
    3SER     HA 2265   4.136  11.026   1.896  1.2142 -2.6344  1.6510
    3SER     CB 2266   3.966  10.954   2.003  0.0668  0.3663  0.0625
    3SER    HB1 2267   3.899  10.998   2.077 -0.4852 -2.3740  1.2886
    3SER    HB2 2268   4.004  10.856   2.029  0.7571  0.5709 -0.1569
    3SER     OG 2269   3.884  10.943   1.889  0.0683 -0.1213  0.1086
    3SER     HG 2270   3.813  10.883   1.914 -0.1435  0.3394  0.6207
    3SER      C 2271   4.009  11.191   1.961  0.3209  0.6743 -0.0595
    3SER      O 2272   3.941  11.250   2.045 -0.2000 -0.0423  0.0264
    4ASN      N 2273   4.022  11.242   1.839  0.7620  0.3854 -0.1333
    4ASN      H 2274   4.067  11.185   1.768  0.3918  0.5845 -0.5321
    4ASN     CA 2275   3.980  11.368   1.782 -0.2518 -0.0210 -0.2925
    4ASN     HA 2276   3.920  11.414   1.861 -0.9687 -0.7987 -0.3734
    4ASN     CB 2277   4.098  11.464   1.772 -0.1019 -0.1655  0.0801
    4ASN    HB1 2278   4.171  11.453   1.852  0.5210 -0.4248 -0.5137
    4ASN    HB2 2279   4.159  11.434   1.687  1.3490  0.7369  0.7631
    4ASN     CG 2280   4.059  11.608   1.743  0.0213 -0.2369 -0.4625
    4ASN    OD1 2281   3.940  11.637   1.746  0.0695 -0.0971  0.6308
    4ASN    ND2 2282   4.155  11.701   1.742 -0.0285 -0.1860 -0.5072
    4ASN   HD21 2283   4.138  11.797   1.717 -1.5235 -0.8053 -2.0543
    4ASN   HD22 2284   4.252  11.676   1.751  0.1105 -0.1518 -1.8503
    4ASN      C 2285   3.899  11.345   1.655 -0.1179  0.1468 -0.4086
    4ASN      O 2286   3.912  11.413   1.553 -0.7122  0.8471 -0.0248
    5ASP      N 2287   3.824  11.235   1.659  0.1956 -0.0593 -0.1670
    5ASP      H 2288   3.821  11.179   1.743 -0.7950 -2.5118 -1.6985
    5ASP     CA 2289   3.749  11.176   1.550 -0.3533 -0.0776  0.2177
    5ASP     HA 2290   3.794  11.177   1.451  1.3005  0.4102  0.9530
    5ASP     CB 2291   3.732  11.029   1.586 -0.8228  0.0091  0.3595
    5ASP    HB1 2292   3.692  11.018   1.687 -0.2529  0.1163  0.5990
    5ASP    HB2 2293   3.835  10.994   1.590 -1.2285 -1.5585 -1.5076
    5ASP     CG 2294   3.644  10.950   1.490 -0.3329 -0.2088  0.0887
    5ASP    OD1 2295   3.695  10.923   1.378  0.6730 -0.1913  0.5257
    5ASP    OD2 2296   3.532  10.917   1.534 -0.5712  0.9525  0.3749
    5ASP      C 2297   3.614  11.246   1.538 -0.0822  0.3590 -0.3068
    5ASP      O 2298   3.540  11.241   1.636 -0.0636  0.1606 -0.3017
    6TYR      N 2299   3.577  11.303   1.423  0.2771  0.3711 -0.4182
    6TYR      H 2300   3.651  11.336   1.362 -0.4665  2.4381 -0.2724
    6TYR     CA 2301   3.445  11.344   1.378  0.0821 -0.0198 -0.2046
    6TYR     HA 2302   3.378  11.346   1.464  2.1532 -1.4157  1.5636
    6TYR     CB 2303   3.451  11.485   1.321 -0.2838  0.1447  0.1545
    6TYR    HB1 2304   3.361  11.503   1.263 -0.8270 -0.3900  0.8106
    6TYR    HB2 2305   3.538  11.500   1.257  0.3649 -2.8468  0.1962
    6TYR     CG 2306   3.465  11.600   1.418 -0.1060 -0.3433  0.7073
    6TYR    CD1 2307   3.570  11.613   1.510 -0.0380 -0.3347  0.6285
    6TYR    HD1 2308   3.647  11.540   1.532  0.4155  0.0661  0.3933
    6TYR    CE1 2309   3.582  11.731   1.584 -0.5137 -0.2614  0.5945
    6TYR    HE1 2310   3.663  11.751   1.653  0.7509  0.5457 -1.0559
    6TYR     CZ 2311   3.490  11.837   1.572  0.2347  0.3524  0.1919
    6TYR     OH 2312   3.508  11.945   1.653  0.3082  0.7664 -0.3687
    6TYR     HH 2313   3.595  11.934   1.693  1.7108 -0.2085 -3.4065
    6TYR    CE2 2314   3.373  11.815   1.497  0.1870  0.0496  0.3540
    6TYR    HE2 2315   3.293  11.887   1.493 -0.4764 -0.5026  2.4299
    6TYR    CD2 2316   3.364  11.696   1.424  0.2315  0.0350  0.3718
    6TYR    HD2 2317   3.281  11.678   1.357  0.6405  0.0570 -0.1415
    6TYR      C 2318   3.386  11.249   1.276  0.2244 -0.4924  0.1478
    6TYR      O 2319   3.455  11.214   1.180 -0.1730 -0.1725 -0.2583
    7THR      N 2320   3.255  11.226   1.267  0.0976  0.4936 -0.7931
    7THR      H 2321   3.202  11.258   1.347  0.7508  3.0307 -1.3068
    7THR     CA 2322   3.182  11.185   1.149 -0.0167 -0.8542 -0.2734
    7THR     HA 2323   3.203  11.080   1.126  0.3334 -0.6203 -1.0610
    7THR     CB 2324   3.032  11.199   1.171  0.1524  0.0111  0.3827
    7THR     HB 2325   2.985  11.150   1.085  1.8189 -0.6489 -0.2050
    7THR    CG2 2326   2.977  11.117   1.287  0.2243  0.2411  0.5784
    7THR   HG21 2327   2.869  11.114   1.293  0.2132  0.5288  0.5278
    7THR   HG22 2328   3.018  11.156   1.381  0.3173  0.6238  0.3820
    7THR   HG23 2329   3.016  11.015   1.278  3.1309  1.2758  0.3001
    7THR    OG1 2330   2.985  11.331   1.186  0.7033  0.2891 -0.2739
    7THR    HG1 2331   3.020  11.364   1.269  0.1397 -2.2570  1.0954
    7THR      C 2332   3.217  11.272   1.029 -0.3288 -0.2957  0.0417
    7THR      O 2333   3.253  11.389   1.044  0.3471 -0.4004 -0.7226
    8GLN      N 2334   3.206  11.218   0.908  0.7721 -0.8328  0.1731
    8GLN      H 2335   3.193  11.121   0.886 -2.0111 -0.4140 -0.3072
    8GLN     CA 2336   3.220  11.294   0.785 -0.0107 -0.0665  0.5472
    8GLN     HA 2337   3.307  11.359   0.799  2.4940 -2.9515 -0.2977
    8GLN     CB 2338   3.263  11.213   0.663 -0.6000 -0.3993  0.5568
    8GLN    HB1 2339   3.195  11.139   0.622 -0.3065 -0.3513 -0.0269
    8GLN    HB2 2340   3.263  11.288   0.583  0.9976 -1.7365 -0.7736
    8GLN     CG 2341   3.403  11.152   0.673 -0.1542  0.4829 -0.1126
    8GLN    HG1 2342   3.390  11.050   0.710 -0.0230  0.8053  0.8647
    8GLN    HG2 2343   3.472  11.191   0.748 -0.8822 -1.7012  1.8355
    8GLN     CD 2344   3.477  11.150   0.540  0.0907  0.6074  0.0214
    8GLN    OE1 2345   3.426  11.106   0.438  0.7132  0.3388 -0.1735
    8GLN    NE2 2346   3.608  11.177   0.536  0.1465  0.2440 -0.6146
    8GLN   HE21 2347   3.649  11.163   0.445 -1.5020 -0.5395 -1.2860
    8GLN   HE22 2348   3.657  11.215   0.616  0.7372  0.5157 -1.1005
    8GLN      C 2349   3.098  11.378   0.754  0.1623  0.0574  0.1923
    8GLN      O 2350   2.995  11.366   0.821  0.1494  0.2512  0.2097
    9GLN      N 2351   3.111  11.474   0.661  0.4169 -0.1729 -0.0078
    9GLN      H 2352   3.205  11.487   0.626  0.2154  0.6248 -0.2686
    9GLN     CA 2353   3.006  11.542   0.588  0.6071 -0.0544 -0.1702
    9GLN     HA 2354   2.910  11.500   0.615  1.3362 -1.4338  0.3945
    9GLN     CB 2355   3.008  11.692   0.615 -0.5516 -0.0607 -0.0079
    9GLN    HB1 2356   3.110  11.726   0.594 -1.3897  1.8143 -1.3414
    9GLN    HB2 2357   2.932  11.743   0.556 -0.0321 -0.5159 -1.1013
    9GLN     CG 2358   2.983  11.724   0.762 -0.3983  0.4652 -0.0939
    9GLN    HG1 2359   2.893  11.672   0.794 -1.7432  3.6682  1.8247
    9GLN    HG2 2360   3.069  11.686   0.817 -0.5271  1.0984  0.5580
    9GLN     CD 2361   2.970  11.872   0.795 -0.2900  0.4793 -0.1137
    9GLN    OE1 2362   3.023  11.955   0.721 -0.1727  0.5534  0.0544
    9GLN    NE2 2363   2.905  11.905   0.907 -0.0954 -0.6468  0.3445
    9GLN   HE21 2364   2.861  11.839   0.969  0.2627  0.1967  1.5340
    9GLN   HE22 2365   2.882  12.003   0.906 -1.6410 -0.9468 -1.6652
    9GLN      C 2366   3.031  11.523   0.439  0.1920 -0.4036 -0.1969
    9GLN      O 2367   3.141  11.493   0.394  0.3556  0.0424 -0.0973
   10ALA      N 2368   2.927  11.542   0.357  0.0668 -0.0595  0.0382
   10ALA      H 2369   2.843  11.575   0.403  0.1811 -1.6083  1.4767
   10ALA     CA 2370   2.920  11.510   0.216  0.0804  0.3439 -0.0557
   10ALA     HA 2371   3.019  11.510   0.173 -0.5409  0.2935 -1.5324
   10ALA     CB 2372   2.874  11.366   0.195 -0.0154  0.4297 -0.4451
   10ALA    HB1 2373   2.883  11.334   0.091 -2.8179  0.7680 -0.8531
   10ALA    HB2 2374   2.935  11.301   0.258 -0.5752  1.6319  1.4136
   10ALA    HB3 2375   2.771  11.359   0.229  0.9353 -2.1289  2.3554
   10ALA      C 2376   2.831  11.605   0.137 -0.4147 -0.1110 -0.0538
   10ALA      O 2377   2.720  11.636   0.179 -0.0578  0.5057  0.4448
   11THR      N 2378   2.880  11.654   0.023 -0.1335 -0.0091  0.1107
   11THR      H 2379   2.977  11.637  -0.000 -0.7768 -2.0557 -1.3657
   11THR     CA 2380   2.798  11.718  -0.077 -0.3771  0.4296  0.5843
   11THR     HA 2381   2.749  11.802  -0.029  1.2239  0.2441  2.6809
   11THR     CB 2382   2.888  11.773  -0.187 -0.6470 -0.3563 -0.0461
   11THR     HB 2383   2.830  11.809  -0.272  0.5978 -0.8010 -1.1235
   11THR    CG2 2384   2.980  11.883  -0.134 -0.1449 -0.8941  0.2121
   11THR   HG21 2385   2.913  11.951  -0.080  0.0177  1.0422 -1.8818
   11THR   HG22 2386   3.051  11.844  -0.061 -0.4840 -0.4319  0.8063
   11THR   HG23 2387   3.027  11.935  -0.217  0.1439 -1.5012 -0.0118
   11THR    OG1 2388   2.973  11.672  -0.237 -0.1014  0.0351  0.0795
   11THR    HG1 2389   2.935  11.630  -0.315  0.7538 -0.1952 -0.2342
   11THR      C 2390   2.692  11.621  -0.129  0.1342  0.2497 -0.1432
   11THR      O 2391   2.712  11.500  -0.132 -0.6158  0.1336 -0.6782
   12GLN      N 2392   2.582  11.676  -0.181 -0.0950 -0.4388 -0.3985
   12GLN      H 2393   2.577  11.776  -0.191  2.4795  0.0773  2.1021
   12GLN     CA 2394   2.467  11.602  -0.228 -0.3395 -0.0140 -0.4711
   12GLN     HA 2395   2.419  11.545  -0.148 -1.7820  1.1991 -0.4232
   12GLN     CB 2396   2.365  11.706  -0.274 -0.0915  0.2640 -0.3959
   12GLN    HB1 2397   2.410  11.767  -0.353  1.7216  1.3708  1.4064
   12GLN    HB2 2398   2.274  11.661  -0.313  0.6278  0.3227 -2.2510
   12GLN     CG 2399   2.333  11.808  -0.166  0.4867  0.6469 -0.5818
   12GLN    HG1 2400   2.411  11.872  -0.124  0.9197 -1.4510  2.0682
   12GLN    HG2 2401   2.301  11.746  -0.082 -2.7239  1.9452 -0.7059
   12GLN     CD 2402   2.213  11.897  -0.194  0.1403  0.4832  0.3514
   12GLN    OE1 2403   2.210  11.961  -0.299  0.9463  0.0143  0.0404
   12GLN    NE2 2404   2.106  11.909  -0.115  0.0997  0.9865  0.2251
   12GLN   HE21 2405   2.091  11.838  -0.044  2.1585 -1.3231 -1.4604
   12GLN   HE22 2406   2.031  11.966  -0.151 -1.5191  0.3075  2.2580
   12GLN      C 2407   2.504  11.523  -0.353 -0.6457 -0.3989 -0.3226
   12GLN      O 2408   2.560  11.584  -0.443  0.0169  0.0645  0.3916
   13SER      N 2409   2.475  11.394  -0.365  0.0067 -0.5514 -0.2745
   13SER      H 2410   2.422  11.350  -0.290  0.3719 -1.5452 -0.5826
   13SER     CA 2411   2.505  11.316  -0.483  0.0642 -0.0640 -0.5825
   13SER     HA 2412   2.559  11.380  -0.553 -0.4074  1.8683  0.7474
   13SER     CB 2413   2.596  11.201  -0.442  0.2057  0.1085 -0.4098
   13SER    HB1 2414   2.569  11.159  -0.345  1.5523  0.1663  0.0133
   13SER    HB2 2415   2.596  11.121  -0.517  1.1668 -1.1569  0.8841
   13SER     OG 2416   2.724  11.258  -0.428  0.0949  0.2955 -0.1644
   13SER     HG 2417   2.750  11.246  -0.336 -0.6132  2.3227  0.3603
   13SER      C 2418   2.389  11.254  -0.559 -0.2080 -0.3734  0.0825
   13SER      O 2419   2.297  11.200  -0.496  0.0689 -0.6555  0.2464
   14TYR      N 2420   2.388  11.251  -0.692 -1.3133  0.3767  0.0532
   14TYR      H 2421   2.470  11.288  -0.739 -0.7237  0.8414  1.4004
   14TYR     CA 2422   2.280  11.221  -0.784 -0.5242 -0.4413 -0.6365
   14TYR     HA 2423   2.249  11.120  -0.759  1.0435 -0.6437  0.6523
   14TYR     CB 2424   2.166  11.320  -0.761 -0.1867 -0.1666 -0.1191
   14TYR    HB1 2425   2.131  11.308  -0.659  0.6878 -0.3504  0.1669
   14TYR    HB2 2426   2.084  11.293  -0.827  0.1275  0.9767 -1.0176
   14TYR     CG 2427   2.200  11.467  -0.772  0.2498 -0.2803 -0.3259
   14TYR    CD1 2428   2.186  11.534  -0.894  0.1632 -0.0955 -0.2169
   14TYR    HD1 2429   2.145  11.485  -0.981 -0.1121  0.5270 -0.4417
   14TYR    CE1 2430   2.220  11.669  -0.905  0.0282 -0.0696 -0.3248
   14TYR    HE1 2431   2.215  11.719  -1.001  1.1131 -0.2781 -0.5082
   14TYR     CZ 2432   2.253  11.746  -0.791 -0.1709  0.0993 -0.3805
   14TYR     OH 2433   2.286  11.877  -0.805 -0.2606  0.1270 -0.3331
   14TYR     HH 2434   2.280  11.898  -0.899  0.1389  0.5873 -0.2604
   14TYR    CE2 2435   2.260  11.679  -0.668 -0.1588  0.0198 -0.4252
   14TYR    HE2 2436   2.280  11.736  -0.578  0.1264 -0.2117 -0.3402
   14TYR    CD2 2437   2.238  11.541  -0.660  0.0531 -0.0143 -0.4324
   14TYR    HD2 2438   2.237  11.495  -0.562  0.8520 -1.3690 -1.0239
   14TYR      C 2439   2.331  11.212  -0.927  0.4023  0.1501 -0.3519
   14TYR      O 2440   2.447  11.249  -0.948  0.6596 -0.1030  0.5329
   15GLY      N 2441   2.241  11.173  -1.017  0.3584 -0.1605 -0.1755
   15GLY      H 2442   2.152  11.147  -0.976 -0.1071  1.3556 -0.1716
   15GLY     CA 2443   2.259  11.152  -1.159 -0.3468  0.0212 -0.2969
   15GLY    HA1 2444   2.302  11.237  -1.212  0.6777 -2.2820 -3.4593
   15GLY    HA2 2445   2.161  11.127  -1.199 -0.0922 -1.0319 -0.3022
   15GLY      C 2446   2.346  11.029  -1.179  0.3025  0.3668  0.3332
   15GLY      O 2447   2.322  10.923  -1.121  0.3158  0.2522  0.1320
   16ALA      N 2448   2.451  11.035  -1.261  0.1503  0.2155  0.1232
   16ALA      H 2449   2.476  11.121  -1.306  0.7093 -0.0960 -0.1836
   16ALA     CA 2450   2.554  10.932  -1.268  0.1270  0.2037 -0.0365
   16ALA     HA 2451   2.523  10.840  -1.219  2.7455  0.1592  1.7761
   16ALA     CB 2452   2.577  10.890  -1.413 -0.4440 -0.4445  0.0549
   16ALA    HB1 2453   2.658  10.817  -1.417 -0.3807 -0.6368  2.6607
   16ALA    HB2 2454   2.485  10.852  -1.456 -0.0751 -0.2652 -0.9153
   16ALA    HB3 2455   2.615  10.978  -1.465  2.3021  0.2476  2.8713
   16ALA      C 2456   2.680  10.959  -1.187  0.2347 -0.0202 -0.1290
   16ALA      O 2457   2.716  11.074  -1.159  0.1436  0.0601 -0.3398
   17TYR      N 2458   2.754  10.854  -1.152 -0.1874 -0.4322 -0.4758
   17TYR      H 2459   2.703  10.768  -1.170 -1.0929  0.0365 -0.2030
   17TYR     CA 2460   2.873  10.850  -1.071 -0.3117 -0.2941 -0.2876
   17TYR     HA 2461   2.847  10.886  -0.971 -1.1623 -0.1149 -0.5700
   17TYR     CB 2462   2.922  10.706  -1.063  0.0957 -0.1529 -0.1667
   17TYR    HB1 2463   2.931  10.664  -1.164 -3.0349  2.8879 -1.9414
   17TYR    HB2 2464   2.846  10.642  -1.019  1.5363 -1.7387  0.1362
   17TYR     CG 2465   3.041  10.671  -0.977  0.0751  0.1402 -0.0186
   17TYR    CD1 2466   3.023  10.667  -0.838  0.1312  0.0616 -0.0138
   17TYR    HD1 2467   2.925  10.687  -0.800  0.3057 -2.1260  1.8185
   17TYR    CE1 2468   3.132  10.641  -0.754  0.0889  0.1629  0.0731
   17TYR    HE1 2469   3.115  10.649  -0.648 -1.2761 -2.2083  0.1034
   17TYR     CZ 2470   3.257  10.606  -0.810 -0.0025  0.0314 -0.0496
   17TYR     OH 2471   3.360  10.568  -0.728 -0.2349 -0.3797  0.0613
   17TYR     HH 2472   3.333  10.577  -0.637  0.6034  0.8150  0.2167
   17TYR    CE2 2473   3.271  10.602  -0.950 -0.5112 -0.0396 -0.1017
   17TYR    HE2 2474   3.369  10.578  -0.989 -1.1340 -2.0208 -0.5266
   17TYR    CD2 2475   3.163  10.632  -1.034 -0.0496  0.4743 -0.5272
   17TYR    HD2 2476   3.175  10.623  -1.140 -3.5443  0.6724 -1.0680
   17TYR      C 2477   2.984  10.936  -1.130  0.6013 -0.8104  0.6243
   17TYR      O 2478   3.016  10.918  -1.248  0.4423 -0.0900  0.4622
   18PRO      N 2479   3.042  11.036  -1.063 -0.3527 -0.0154  0.3042
   18PRO     CD 2480   2.987  11.097  -0.944  0.0644  0.3864  0.2943
   18PRO    HD1 2481   2.879  11.093  -0.957  0.1864  0.0026 -0.6945
   18PRO    HD2 2482   3.025  11.050  -0.853 -2.6011 -1.9712  0.3047
   18PRO     CG 2483   3.039  11.240  -0.954 -0.1051  0.4197 -0.1359
   18PRO    HG1 2484   3.054  11.272  -0.851  0.2093  2.5165 -0.7926
   18PRO    HG2 2485   2.966  11.307  -1.000 -0.8154  0.7687  1.4410
   18PRO     CB 2486   3.165  11.240  -1.040 -0.1605 -0.4856 -0.2272
   18PRO    HB1 2487   3.255  11.227  -0.980 -0.1740 -1.5327 -0.4247
   18PRO    HB2 2488   3.167  11.331  -1.100 -0.9137  0.4986  1.1758
   18PRO     CA 2489   3.130  11.126  -1.135 -0.4239 -0.3827 -0.2544
   18PRO     HA 2490   3.084  11.163  -1.227  0.1987 -0.4169 -0.5823
   18PRO      C 2491   3.265  11.068  -1.174 -0.5841 -0.4848 -0.6667
   18PRO      O 2492   3.315  10.969  -1.122 -0.1770 -0.0369 -0.1888
   19THR      N 2493   3.326  11.142  -1.267 -0.1245  0.0544  0.0534
   19THR      H 2494   3.275  11.217  -1.311  0.6834  1.4997  1.4537
   19THR     CA 2495   3.458  11.121  -1.324 -0.3578 -0.5798 -0.2623
   19THR     HA 2496   3.471  11.013  -1.331  1.3092 -0.4155 -0.0805
   19THR     CB 2497   3.466  11.181  -1.464  0.4707  0.3654  0.1774
   19THR     HB 2498   3.452  11.289  -1.460  1.1313  0.4882 -0.7026
   19THR    CG2 2499   3.600  11.143  -1.525  0.1274 -0.0378 -0.3331
   19THR   HG21 2500   3.601  11.169  -1.631  1.8590 -0.1875 -0.3801
   19THR   HG22 2501   3.688  11.183  -1.475 -0.0003 -1.3099  0.9658
   19THR   HG23 2502   3.608  11.037  -1.503 -2.3431 -0.0167  1.0025
   19THR    OG1 2503   3.368  11.127  -1.550  0.1572  0.8057  0.2532
   19THR    HG1 2504   3.358  11.198  -1.613 -0.5498  0.7944  0.3379
   19THR      C 2505   3.568  11.166  -1.229 -0.5282 -0.3812 -0.1560
   19THR      O 2506   3.670  11.099  -1.218 -0.0698  0.1866 -0.8229
   20GLN      N 2507   3.547  11.277  -1.158  0.4726 -0.3237  0.0724
   20GLN      H 2508   3.456  11.319  -1.171  0.0717 -0.6989  1.4672
   20GLN     CA 2509   3.632  11.331  -1.054 -0.5120  0.2180  0.6095
   20GLN     HA 2510   3.726  11.360  -1.099 -0.2567 -1.0561  0.2680
   20GLN     CB 2511   3.553  11.449  -0.997 -0.1762  0.7233  0.0361
   20GLN    HB1 2512   3.478  11.407  -0.930 -0.1031  2.6829  1.4458
   20GLN    HB2 2513   3.496  11.496  -1.076 -0.3020  0.7365  0.1344
   20GLN     CG 2514   3.638  11.547  -0.918  0.0660  0.7744 -0.2878
   20GLN    HG1 2515   3.674  11.508  -0.823 -0.0531  2.0019  0.2924
   20GLN    HG2 2516   3.721  11.579  -0.982  0.3467  0.9371  0.1520
   20GLN     CD 2517   3.566  11.674  -0.874 -0.2245  0.4045  0.3060
   20GLN    OE1 2518   3.448  11.693  -0.903 -0.0774  0.5375 -0.2076
   20GLN    NE2 2519   3.638  11.765  -0.807  0.0779  0.1386  0.3477
   20GLN   HE21 2520   3.595  11.854  -0.787  0.8235  1.4124 -2.9662
   20GLN   HE22 2521   3.736  11.744  -0.794  0.1513  0.4843  0.3440
   20GLN      C 2522   3.652  11.230  -0.941 -0.0675 -0.1973  0.1656
   20GLN      O 2523   3.550  11.172  -0.904  0.0690 -0.1344  0.6488
   21PRO      N 2524   3.774  11.212  -0.892  0.1665 -0.1276 -0.3824
   21PRO     CD 2525   3.899  11.273  -0.935  0.1886 -0.0934 -0.2718
   21PRO    HD1 2526   3.936  11.221  -1.024 -1.9728 -1.1732 -0.6307
   21PRO    HD2 2527   3.892  11.380  -0.953 -0.9586  0.1994  1.6497
   21PRO     CG 2528   3.998  11.249  -0.822 -0.4443 -0.1945  0.2682
   21PRO    HG1 2529   3.982  11.329  -0.750 -0.2717  1.4143 -1.4074
   21PRO    HG2 2530   4.099  11.255  -0.862 -1.0547  2.4856 -1.0520
   21PRO     CB 2531   3.955  11.108  -0.780 -0.3714 -0.2785  0.0623
   21PRO    HB1 2532   3.988  11.087  -0.678  0.4514 -1.3219 -0.3986
   21PRO    HB2 2533   3.992  11.030  -0.846  2.0235  0.7360  0.1090
   21PRO     CA 2534   3.803  11.122  -0.782 -0.3615 -0.2091 -0.3073
   21PRO     HA 2535   3.766  11.021  -0.795 -1.0251  0.0083 -0.1410
   21PRO      C 2536   3.743  11.171  -0.651 -0.1143 -0.0365 -0.2578
   21PRO      O 2537   3.694  11.283  -0.649 -0.2836 -0.1165  0.3568
   22GLY      N 2538   3.759  11.098  -0.540  0.0169  0.2256 -0.1034
   22GLY      H 2539   3.809  11.011  -0.546  1.5488  0.9651  1.3195
   22GLY     CA 2540   3.742  11.152  -0.406 -0.1064 -0.2652  0.0799
   22GLY    HA1 2541   3.675  11.237  -0.417  0.5826  0.5208  1.6956
   22GLY    HA2 2542   3.703  11.082  -0.332 -0.4840 -0.5969 -0.4296
   22GLY      C 2543   3.875  11.205  -0.355  0.0007 -0.3110 -0.1511
   22GLY      O 2544   3.982  11.151  -0.384  0.0418 -0.5082  0.3528
   23GLN      N 2545   3.865  11.310  -0.273  0.2059 -0.4688  0.0770
   23GLN      H 2546   3.772  11.346  -0.254  0.1538  0.9051 -2.4428
   23GLN     CA 2547   3.980  11.383  -0.224 -0.2479  0.4828 -0.2477
   23GLN     HA 2548   4.068  11.320  -0.234  0.1747  0.4572  2.5968
   23GLN     CB 2549   4.007  11.511  -0.302  0.0313  0.5316 -0.0743
   23GLN    HB1 2550   3.911  11.563  -0.309 -0.1408  0.2500  0.1792
   23GLN    HB2 2551   4.086  11.564  -0.250  0.2447 -0.2313  0.3895
   23GLN     CG 2552   4.059  11.474  -0.441  0.1662  0.0629  0.0967
   23GLN    HG1 2553   4.135  11.397  -0.434  1.7731  1.5810  0.0258
   23GLN    HG2 2554   3.982  11.435  -0.507  1.9841 -1.8126 -1.0417
   23GLN     CD 2555   4.115  11.591  -0.521  0.7945 -0.4343 -0.1955
   23GLN    OE1 2556   4.106  11.709  -0.488  0.8229 -0.5161  0.1055
   23GLN    NE2 2557   4.161  11.566  -0.644  0.0350  1.0463 -0.8076
   23GLN   HE21 2558   4.192  11.648  -0.695 -0.3911  1.6779 -0.0758
   23GLN   HE22 2559   4.181  11.470  -0.669 -0.0951  1.2713 -1.8023
   23GLN      C 2560   3.983  11.411  -0.074 -0.0925  0.4467 -0.2454
   23GLN      O 2561   3.880  11.450  -0.021  0.0470 -0.1939  0.5206
   24GLY      N 2562   4.097  11.395  -0.005 -0.1577  0.6154 -0.0971
   24GLY      H 2563   4.177  11.356  -0.053 -1.2149 -2.0271  0.0763
   24GLY     CA 2564   4.121  11.422   0.135  0.1811  0.1136 -0.0573
   24GLY    HA1 2565   4.043  11.367   0.187  1.9359 -0.8354  1.7202
   24GLY    HA2 2566   4.220  11.386   0.164  0.2160  0.2678  0.0156
   24GLY      C 2567   4.097  11.568   0.168 -0.3965  0.1234 -0.5186
   24GLY      O 2568   4.142  11.661   0.101 -0.1898  0.3787 -0.0331
   25TYR      N 2569   4.007  11.590   0.264 -0.1048 -0.3403 -0.1400
   25TYR      H 2570   3.972  11.507   0.311  0.6176 -0.3011  0.4947
   25TYR     CA 2571   3.960  11.721   0.305  0.1077 -0.2187 -0.2860
   25TYR     HA 2572   3.875  11.703   0.371  1.2883 -1.6119  0.9344
   25TYR     CB 2573   4.051  11.784   0.408  0.0389 -0.2105 -0.2301
   25TYR    HB1 2574   4.042  11.893   0.418  1.7394  0.1396 -1.9783
   25TYR    HB2 2575   4.155  11.772   0.376  0.4905  0.8547  0.7458
   25TYR     CG 2576   4.030  11.724   0.545 -0.2324  0.0073 -0.1742
   25TYR    CD1 2577   4.126  11.642   0.607 -0.0299  0.2235 -0.2022
   25TYR    HD1 2578   4.215  11.607   0.555 -0.0801  0.4942 -0.4732
   25TYR    CE1 2579   4.108  11.591   0.735 -0.0345  0.5761 -0.0599
   25TYR    HE1 2580   4.186  11.532   0.782 -0.2404  0.2409 -0.1333
   25TYR     CZ 2581   3.988  11.621   0.803  0.0557  0.3255  0.2139
   25TYR     OH 2582   3.955  11.559   0.920  0.0774 -0.0140  0.0430
   25TYR     HH 2583   4.018  11.494   0.951  1.1095  1.4080  1.0655
   25TYR    CE2 2584   3.899  11.715   0.749  0.3026  0.6120  0.2990
   25TYR    HE2 2585   3.817  11.737   0.816 -1.7171 -0.1738 -1.7796
   25TYR    CD2 2586   3.917  11.761   0.618  0.0513  0.2679  0.1430
   25TYR    HD2 2587   3.851  11.836   0.576 -1.0174 -1.1809 -0.8751
   25TYR      C 2588   3.928  11.813   0.188 -0.2747 -0.3608 -0.2962
   25TYR      O 2589   3.969  11.928   0.174  0.0080 -0.4643 -0.3150
   26SER      N 2590   3.847  11.755   0.099 -0.5602 -0.1417 -0.1802
   26SER      H 2591   3.827  11.657   0.112 -2.1137  0.0815 -0.7132
   26SER     CA 2592   3.807  11.811  -0.029 -0.1847  0.0537 -0.2142
   26SER     HA 2593   3.796  11.919  -0.012  0.2480 -0.3081  3.0836
   26SER     CB 2594   3.924  11.802  -0.126 -0.2477  0.1059 -0.2955
   26SER    HB1 2595   3.884  11.811  -0.227  0.1890 -0.3022 -0.5096
   26SER    HB2 2596   3.982  11.711  -0.108 -1.5995 -0.3611  2.2024
   26SER     OG 2597   4.011  11.911  -0.108  0.3723 -0.4068 -0.1613
   26SER     HG 2598   4.007  11.935  -0.015 -1.4445  1.6097 -0.6898
   26SER      C 2599   3.675  11.763  -0.089 -0.4156  0.4102 -0.0010
   26SER      O 2600   3.630  11.663  -0.033  0.3859 -0.2045 -0.4242
   27GLN      N 2601   3.612  11.826  -0.188 -0.5683  0.4463  0.1186
   27GLN      H 2602   3.662  11.903  -0.230  0.6991 -0.3255  0.1729
   27GLN     CA 2603   3.482  11.781  -0.232 -0.2631 -0.0623 -0.2826
   27GLN     HA 2604   3.474  11.676  -0.205 -0.5702  0.3931  1.5376
   27GLN     CB 2605   3.374  11.850  -0.148 -0.2357 -0.6955  0.2790
   27GLN    HB1 2606   3.379  11.796  -0.053  0.3932 -0.4775  0.3755
   27GLN    HB2 2607   3.275  11.848  -0.191  0.4791 -1.0503 -1.4293
   27GLN     CG 2608   3.396  12.000  -0.127  0.0835 -0.7053  0.0252
   27GLN    HG1 2609   3.411  12.038  -0.229 -0.7325  0.2628  0.2466
   27GLN    HG2 2610   3.487  12.028  -0.074 -0.2025  0.3754 -0.0249
   27GLN     CD 2611   3.277  12.079  -0.074  0.0579 -0.6721 -0.0823
   27GLN    OE1 2612   3.229  12.082   0.039  0.1753 -0.5531 -0.0355
   27GLN    NE2 2613   3.206  12.131  -0.175 -0.1980 -0.5645  0.1529
   27GLN   HE21 2614   3.123  12.185  -0.154 -0.5431 -0.3437 -1.6552
   27GLN   HE22 2615   3.239  12.138  -0.270 -1.1786 -2.0236 -0.3372
   27GLN      C 2616   3.458  11.791  -0.382 -0.0736  0.1305 -0.2991
   27GLN      O 2617   3.528  11.864  -0.452  0.3694 -0.0455 -0.0456
   28GLN      N 2618   3.369  11.706  -0.434 -0.1372  0.1285 -0.1866
   28GLN      H 2619   3.326  11.645  -0.365 -2.3870  2.6774  0.8154
   28GLN     CA 2620   3.341  11.691  -0.575 -0.0367 -0.0139 -0.1920
   28GLN     HA 2621   3.441  11.691  -0.617  0.4234 -0.9617  0.8421
   28GLN     CB 2622   3.267  11.561  -0.607  0.5497 -0.2954 -0.4159
   28GLN    HB1 2623   3.174  11.572  -0.552  0.7305  0.3687 -0.2307
   28GLN    HB2 2624   3.245  11.554  -0.713 -1.8377 -1.6081  0.0995
   28GLN     CG 2625   3.348  11.436  -0.572  0.8988  0.0864  0.1447
   28GLN    HG1 2626   3.449  11.453  -0.609  1.2465  0.2130  1.0995
   28GLN    HG2 2627   3.341  11.423  -0.464 -0.2326  0.2397  0.0985
   28GLN     CD 2628   3.297  11.301  -0.618  0.2526  0.4824 -0.3241
   28GLN    OE1 2629   3.187  11.265  -0.578  0.2595  0.4826 -0.3045
   28GLN    NE2 2630   3.377  11.222  -0.691  0.1245 -0.0626  0.1178
   28GLN   HE21 2631   3.467  11.253  -0.724  0.2307  0.9178  1.2469
   28GLN   HE22 2632   3.340  11.132  -0.717  3.2577 -1.9208  1.5661
   28GLN      C 2633   3.276  11.820  -0.623 -0.1795  0.0138  0.0705
   28GLN      O 2634   3.202  11.882  -0.548 -0.3555  0.2655 -0.3042
   29SER      N 2635   3.286  11.851  -0.753 -0.4681  0.2790  0.1120
   29SER      H 2636   3.349  11.793  -0.806  0.1043 -0.6740  1.7760
   29SER     CA 2637   3.223  11.961  -0.823  0.0359  0.1068 -0.6151
   29SER     HA 2638   3.258  12.054  -0.778 -2.0345  1.1720 -1.1017
   29SER     CB 2639   3.271  11.964  -0.968  0.0995 -0.6559 -0.6149
   29SER    HB1 2640   3.379  11.958  -0.959  0.0875  1.4289  2.1149
   29SER    HB2 2641   3.239  11.875  -1.022  0.4326 -1.8135  1.0304
   29SER     OG 2642   3.231  12.082  -1.033 -0.5322 -0.5136  0.0230
   29SER     HG 2643   3.190  12.067  -1.119 -2.7387  3.3137  0.1823
   29SER      C 2644   3.072  11.966  -0.808  0.0219  0.0597 -0.7408
   29SER      O 2645   3.013  11.859  -0.820 -0.5218  0.3012 -0.2711
   30SER      N 2646   3.008  12.083  -0.794  0.0280 -0.0207  0.0070
   30SER      H 2647   3.047  12.175  -0.778  0.9667 -0.1602 -1.2751
   30SER     CA 2648   2.864  12.078  -0.799  0.0379 -0.1449 -0.1632
   30SER     HA 2649   2.819  12.009  -0.727 -0.2409  0.3933  0.1777
   30SER     CB 2650   2.819  12.217  -0.756  0.5015 -0.0795  0.1117
   30SER    HB1 2651   2.879  12.286  -0.816 -0.2631 -0.6823 -1.4065
   30SER    HB2 2652   2.716  12.229  -0.791  0.4598 -1.0948 -0.1402
   30SER     OG 2653   2.826  12.227  -0.616 -0.5013  0.4305  0.1340
   30SER     HG 2654   2.802  12.315  -0.585  0.9980  1.5306 -1.5748
   30SER      C 2655   2.817  12.055  -0.942 -0.2748 -0.3798 -0.0257
   30SER      O 2656   2.878  12.102  -1.038  0.2766 -0.5028  0.2582
   31GLN      N 2657   2.713  11.973  -0.957 -0.4622 -0.2973  0.8172
   31GLN      H 2658   2.685  11.926  -0.871  1.5312 -0.2780  1.5300
   31GLN     CA 2659   2.652  11.940  -1.084  0.1988  0.4120  0.3113
   31GLN     HA 2660   2.731  11.909  -1.152  0.4459  2.2326 -0.2889
   31GLN     CB 2661   2.558  11.821  -1.066  0.0366  0.4571 -0.2148
   31GLN    HB1 2662   2.485  11.824  -1.146  1.8654  3.4136 -1.9664
   31GLN    HB2 2663   2.519  11.824  -0.964 -0.3914  2.5552 -0.3942
   31GLN     CG 2664   2.636  11.690  -1.067  0.0273  0.4444  0.3403
   31GLN    HG1 2665   2.679  11.682  -1.167 -3.1702  2.0503 -1.3152
   31GLN    HG2 2666   2.709  11.693  -0.986  0.0253  0.0749  0.3544
   31GLN     CD 2667   2.541  11.573  -1.051  0.3588  0.1211 -0.0262
   31GLN    OE1 2668   2.488  11.515  -1.146  0.0474  0.0772  0.1695
   31GLN    NE2 2669   2.503  11.541  -0.927  0.7194 -0.4470 -0.0579
   31GLN   HE21 2670   2.435  11.468  -0.911  1.0907 -0.8764 -0.4317
   31GLN   HE22 2671   2.534  11.592  -0.845 -1.1128 -0.3874  0.6598
   31GLN      C 2672   2.591  12.072  -1.128 -0.2453  0.1816  0.2359
   31GLN      O 2673   2.532  12.144  -1.047 -0.1518 -0.1277  0.5784
   32PRO      N 2674   2.598  12.104  -1.257 -0.5086 -0.5218  0.0447
   32PRO     CD 2675   2.667  12.030  -1.361 -0.0280 -0.1661  0.1061
   32PRO    HD1 2676   2.773  12.052  -1.356 -0.2875  1.5404 -1.1998
   32PRO    HD2 2677   2.651  11.923  -1.349 -0.3275 -0.1525 -0.1501
   32PRO     CG 2678   2.606  12.087  -1.489 -0.3283 -0.0962  0.2798
   32PRO    HG1 2679   2.509  12.050  -1.521 -0.2502  0.5024 -0.6608
   32PRO    HG2 2680   2.677  12.066  -1.569  0.9183  1.5560  0.9090
   32PRO     CB 2681   2.591  12.235  -1.457 -0.1168 -0.0486  0.1592
   32PRO    HB1 2682   2.529  12.293  -1.526  0.5494  2.1199  1.2910
   32PRO    HB2 2683   2.685  12.289  -1.447 -0.2781  0.1283  0.7901
   32PRO     CA 2684   2.531  12.217  -1.318  0.2518  0.0984  0.3399
   32PRO     HA 2685   2.562  12.305  -1.263  1.0058 -0.8326  1.4279
   32PRO      C 2686   2.380  12.198  -1.319  0.2999 -0.2829  0.3044
   32PRO      O 2687   2.323  12.091  -1.295  0.1330 -0.1834  0.3511
   33TYR      N 2688   2.310  12.306  -1.354  0.2335 -0.4931 -0.2257
   33TYR      H 2689   2.360  12.385  -1.393  1.3409 -2.0330 -2.1237
   33TYR     CA 2690   2.166  12.307  -1.362  0.2456  0.0823 -0.4510
   33TYR     HA 2691   2.137  12.216  -1.310 -1.3478 -0.1603 -1.6761
   33TYR     CB 2692   2.108  12.440  -1.314 -0.3594 -0.2903 -0.1310
   33TYR    HB1 2693   1.999  12.436  -1.315 -0.4090  0.5923 -1.9715
   33TYR    HB2 2694   2.146  12.506  -1.391 -1.1852  0.5335  0.1608
   33TYR     CG 2695   2.152  12.499  -1.182 -0.2023 -0.3699 -0.1466
   33TYR    CD1 2696   2.201  12.425  -1.074 -0.1305 -0.4062 -0.2043
   33TYR    HD1 2697   2.205  12.317  -1.077  1.3067 -0.3759  0.0341
   33TYR    CE1 2698   2.245  12.496  -0.962 -0.2528 -0.5848 -0.0412
   33TYR    HE1 2699   2.289  12.444  -0.878  0.6937 -0.7334 -0.6113
   33TYR     CZ 2700   2.237  12.636  -0.954  0.2262 -0.5697  0.2490
   33TYR     OH 2701   2.285  12.705  -0.847  0.2969 -0.1868 -0.0283
   33TYR     HH 2702   2.322  12.641  -0.786 -2.4239 -0.5246  1.4218
   33TYR    CE2 2703   2.189  12.710  -1.064 -0.1346 -0.7289  0.2982
   33TYR    HE2 2704   2.180  12.817  -1.055 -0.8537 -0.8411  1.0374
   33TYR    CD2 2705   2.144  12.639  -1.177  0.3792 -0.3361 -0.1587
   33TYR    HD2 2706   2.111  12.694  -1.263  0.3670  1.2943  0.8387
   33TYR      C 2707   2.124  12.290  -1.507  0.1613  0.0451 -0.4221
   33TYR      O 2708   2.194  12.339  -1.596  0.0557  0.4219 -0.2993
   34GLY      N 2709   2.010  12.224  -1.531 -0.0505  0.2491  0.0252
   34GLY      H 2710   1.963  12.182  -1.452 -0.0085  0.1364 -0.0088
   34GLY     CA 2711   1.977  12.181  -1.665  1.0836  0.4695 -0.3351
   34GLY    HA1 2712   1.980  12.263  -1.737 -1.1199 -0.5677 -1.7088
   34GLY    HA2 2713   1.874  12.146  -1.666  0.6844  1.5364  0.9430
   34GLY      C 2714   2.052  12.064  -1.727  0.2103 -0.2261 -0.0864
   34GLY      O 2715   2.120  11.989  -1.657  0.3516  0.0706  0.0925
   35GLN      N 2716   2.036  12.043  -1.858  0.4313  0.4954 -0.2294
   35GLN      H 2717   1.990  12.113  -1.915 -3.5630 -0.0586  1.9981
   35GLN     CA 2718   2.083  11.922  -1.923  0.3005  0.3182  0.0065
   35GLN     HA 2719   2.043  11.831  -1.879 -0.3800  0.2946 -0.6427
   35GLN     CB 2720   2.045  11.916  -2.070 -0.3003  0.6418  0.1450
   35GLN    HB1 2721   2.124  11.872  -2.131 -0.6305 -1.8777  1.4275
   35GLN    HB2 2722   2.039  12.020  -2.103 -0.2555  0.4008 -0.6556
   35GLN     CG 2723   1.913  11.844  -2.093  0.1082 -0.1718  0.3321
   35GLN    HG1 2724   1.935  11.737  -2.092 -2.2603 -0.7085  0.4681
   35GLN    HG2 2725   1.846  11.863  -2.010  0.9034  0.6605  0.7940
   35GLN     CD 2726   1.843  11.874  -2.225  0.6156 -0.4552 -0.0084
   35GLN    OE1 2727   1.788  11.979  -2.257  0.4383 -0.4204  0.4006
   35GLN    NE2 2728   1.816  11.776  -2.312  0.0101  0.0695 -0.4197
   35GLN   HE21 2729   1.863  11.688  -2.306 -0.8192 -0.3240  0.6150
   35GLN   HE22 2730   1.743  11.791  -2.380 -1.8490 -0.6994  1.2816
   35GLN      C 2731   2.235  11.912  -1.915  0.2798  0.0582  0.0650
   35GLN      O 2732   2.307  12.009  -1.936 -0.2660  0.6430  0.8536
   36GLN      N 2733   2.285  11.790  -1.890 -0.1525 -0.1163  0.0995
   36GLN      H 2734   2.217  11.716  -1.890  2.4902 -2.7084  0.0419
   36GLN     CA 2735   2.424  11.755  -1.873  0.1065  0.6411 -0.3858
   36GLN     HA 2736   2.490  11.839  -1.851  0.1156  1.0470 -1.8651
   36GLN     CB 2737   2.444  11.665  -1.751 -0.3883  0.9967 -0.0413
   36GLN    HB1 2738   2.549  11.643  -1.735 -0.3014  1.1851 -0.3423
   36GLN    HB2 2739   2.383  11.578  -1.776  3.7516 -2.2917  0.2657
   36GLN     CG 2740   2.406  11.716  -1.612 -0.6053 -0.5078  0.4709
   36GLN    HG1 2741   2.455  11.812  -1.601  1.4220 -1.3901 -0.2492
   36GLN    HG2 2742   2.298  11.730  -1.617 -0.5603  0.2392  1.3904
   36GLN     CD 2743   2.445  11.625  -1.496  0.3400 -0.2743  0.3495
   36GLN    OE1 2744   2.510  11.522  -1.507  0.2809 -0.2436 -0.3297
   36GLN    NE2 2745   2.380  11.646  -1.382  0.7959  0.2667  0.5151
   36GLN   HE21 2746   2.314  11.722  -1.374  0.3185 -0.0578 -0.1806
   36GLN   HE22 2747   2.395  11.565  -1.323  2.6525  0.2059 -0.0061
   36GLN      C 2748   2.487  11.689  -1.995 -0.1054 -0.2188 -0.0402
   36GLN      O 2749   2.413  11.641  -2.081 -0.2265  0.5017 -0.3464
   37SER      N 2750   2.620  11.696  -2.002 -0.1337  0.5896  0.1569
   37SER      H 2751   2.669  11.740  -1.925  0.4633 -0.5812  0.4713
   37SER     CA 2752   2.704  11.629  -2.099  0.0723  0.4615  0.4234
   37SER     HA 2753   2.652  11.547  -2.149  1.7600 -0.2515 -0.2345
   37SER     CB 2754   2.748  11.731  -2.203 -0.4791  0.2190 -0.0498
   37SER    HB1 2755   2.794  11.690  -2.293 -1.7755  0.5780 -0.9170
   37SER    HB2 2756   2.658  11.777  -2.244  0.6396  1.1616 -1.5491
   37SER     OG 2757   2.839  11.826  -2.153  0.1655 -0.4671  0.0935
   37SER     HG 2758   2.806  11.860  -2.070  0.0462 -1.7806  0.6142
   37SER      C 2759   2.822  11.565  -2.026  0.0611 -0.2168 -0.1452
   37SER      O 2760   2.843  11.590  -1.908  0.2594  0.2162 -0.2706
   38TYR      N 2761   2.900  11.485  -2.100  0.7512  0.3821 -0.0784
   38TYR      H 2762   2.875  11.468  -2.196 -0.8677  3.0330 -0.2339
   38TYR     CA 2763   3.019  11.425  -2.043  0.3126 -0.1866  0.2495
   38TYR     HA 2764   2.999  11.345  -1.971 -0.2118  0.2052  0.5474
   38TYR     CB 2765   3.097  11.353  -2.152  0.0594 -0.1449  0.0382
   38TYR    HB1 2766   3.134  11.429  -2.221 -0.8973  2.0842  1.8864
   38TYR    HB2 2767   3.022  11.286  -2.195  0.7400 -0.2731 -0.9995
   38TYR     CG 2768   3.210  11.264  -2.105 -0.1976 -0.4701  0.0414
   38TYR    CD1 2769   3.184  11.134  -2.060 -0.3329 -0.5351 -0.2244
   38TYR    HD1 2770   3.084  11.093  -2.056  0.2504 -1.9812  0.4141
   38TYR    CE1 2771   3.289  11.060  -2.003  0.2916  0.5818  0.0990
   38TYR    HE1 2772   3.269  10.966  -1.953 -0.5011  1.2733  1.1349
   38TYR     CZ 2773   3.417  11.117  -1.997  0.6986 -0.2606 -0.5313
   38TYR     OH 2774   3.518  11.045  -1.940  0.1671 -0.3963  0.2420
   38TYR     HH 2775   3.602  11.079  -1.971  0.2689 -1.4011 -0.5971
   38TYR    CE2 2776   3.448  11.241  -2.057 -0.0220 -0.2756 -0.9375
   38TYR    HE2 2777   3.548  11.280  -2.058 -0.1302  0.0062 -0.8009
   38TYR    CD2 2778   3.340  11.316  -2.105 -0.3076 -0.1957 -0.1844
   38TYR    HD2 2779   3.350  11.419  -2.136 -0.8208  0.1081  0.6221
   38TYR      C 2780   3.108  11.526  -1.973 -0.0357  0.5362 -0.3388
   38TYR      O 2781   3.123  11.641  -2.012  0.0840  0.6267 -0.0300
   39SER      N 2782   3.178  11.479  -1.869 -0.4722  0.1054 -0.2371
   39SER      H 2783   3.149  11.391  -1.828  0.7894  0.1008  0.7059
   39SER     CA 2784   3.295  11.540  -1.809 -0.1479 -0.6640 -0.0715
   39SER     HA 2785   3.333  11.620  -1.872  0.6891 -0.3157  0.8484
   39SER     CB 2786   3.265  11.608  -1.676 -0.2774 -0.2395 -0.3168
   39SER    HB1 2787   3.363  11.650  -1.651 -0.2331  0.3367 -1.4004
   39SER    HB2 2788   3.236  11.526  -1.611 -1.4506 -0.6350 -1.2974
   39SER     OG 2789   3.155  11.696  -1.687  0.2839  0.4906 -0.2133
   39SER     HG 2790   3.075  11.643  -1.687 -0.3590  1.4309  0.7826
   39SER      C 2791   3.403  11.436  -1.784  0.4851 -0.1344 -0.5834
   39SER      O 2792   3.380  11.344  -1.705  0.4355  0.3739  0.0064
   40GLY      N 2793   3.518  11.476  -1.840  0.4970 -0.0466 -0.4950
   40GLY      H 2794   3.513  11.560  -1.897 -0.4253 -0.8598 -1.6583
   40GLY     CA 2795   3.648  11.433  -1.793  0.6138  0.2275 -0.5668
   40GLY    HA1 2796   3.650  11.325  -1.787 -2.2295  0.1270  0.1639
   40GLY    HA2 2797   3.718  11.470  -1.867  0.6698 -0.6359 -0.9528
   40GLY      C 2798   3.693  11.473  -1.653 -0.0507 -0.4753 -0.1471
   40GLY      O 2799   3.620  11.540  -1.580 -0.0213 -0.6280  0.0246
   41TYR      N 2800   3.811  11.424  -1.614 -0.1463 -0.6791 -0.1111
   41TYR      H 2801   3.866  11.377  -1.684  1.2420  0.5700  0.0837
   41TYR     CA 2802   3.880  11.474  -1.497 -0.2317 -0.1016 -0.3062
   41TYR     HA 2803   3.826  11.560  -1.456  0.3212 -0.4037  1.1064
   41TYR     CB 2804   3.869  11.369  -1.388  0.3843  0.3839  0.2369
   41TYR    HB1 2805   3.900  11.270  -1.423 -1.3577 -0.3969  0.7897
   41TYR    HB2 2806   3.762  11.374  -1.371 -0.1388 -1.3781 -2.0582
   41TYR     CG 2807   3.955  11.406  -1.269 -0.3170  0.7209  0.6401
   41TYR    CD1 2808   3.925  11.524  -1.200 -0.3106  1.2897 -0.3045
   41TYR    HD1 2809   3.843  11.590  -1.222 -1.9477 -0.2862  0.7675
   41TYR    CE1 2810   4.014  11.562  -1.099 -0.2731 -0.2559  0.2754
   41TYR    HE1 2811   3.988  11.651  -1.043  2.5286  2.0636 -1.8028
   41TYR     CZ 2812   4.128  11.488  -1.063 -0.3767 -0.3752  0.3616
   41TYR     OH 2813   4.199  11.535  -0.956  0.3766  0.2090 -0.3811
   41TYR     HH 2814   4.188  11.626  -0.931  1.8569  0.5388 -0.7920
   41TYR    CE2 2815   4.147  11.364  -1.127 -0.5848 -0.5380  0.6168
   41TYR    HE2 2816   4.234  11.309  -1.093 -2.4556 -2.6277  2.4131
   41TYR    CD2 2817   4.070  11.333  -1.239 -0.2275  0.6063  0.0382
   41TYR    HD2 2818   4.101  11.252  -1.303 -0.3976  0.7457 -0.2227
   41TYR      C 2819   4.023  11.519  -1.524 -0.2779 -0.0363 -0.4463
   41TYR      O 2820   4.102  11.439  -1.573 -0.0897 -0.1799  0.0840
   42SER      N 2821   4.048  11.646  -1.490  0.1000 -0.1616 -0.2476
   42SER      H 2822   3.975  11.708  -1.459  0.2857  0.6617 -1.3845
   42SER     CA 2823   4.184  11.697  -1.484 -0.0509  0.2059  0.0239
   42SER     HA 2824   4.242  11.634  -1.551  2.1943  1.5404  0.6059
   42SER     CB 2825   4.194  11.841  -1.534 -0.0068  0.1447 -0.1421
   42SER    HB1 2826   4.136  11.904  -1.467 -0.0784 -0.3474  0.2704
   42SER    HB2 2827   4.302  11.855  -1.540  0.3518 -1.2912  1.7856
   42SER     OG 2828   4.133  11.843  -1.661 -0.0451  0.2650 -0.1217
   42SER     HG 2829   4.077  11.921  -1.666  0.8587  0.8746 -1.3838
   42SER      C 2830   4.256  11.684  -1.350  0.1510  0.2956 -0.0743
   42SER      O 2831   4.209  11.741  -1.252 -0.0461  0.5034 -0.2871
   43GLN      N 2832   4.360  11.600  -1.352 -0.0551  0.0359  0.1004
   43GLN      H 2833   4.391  11.554  -1.436  2.2487  1.6946 -0.0437
   43GLN     CA 2834   4.446  11.585  -1.236 -0.0737 -0.4115  0.0589
   43GLN     HA 2835   4.394  11.530  -1.158 -0.2341 -2.3519 -1.3429
   43GLN     CB 2836   4.576  11.511  -1.270  0.2769  0.2485 -0.0613
   43GLN    HB1 2837   4.645  11.578  -1.321 -0.2051  0.2902 -0.6668
   43GLN    HB2 2838   4.624  11.501  -1.172 -0.3796  0.8365  0.3337
   43GLN     CG 2839   4.563  11.369  -1.325  0.5741 -0.0453  0.6131
   43GLN    HG1 2840   4.664  11.331  -1.333  0.8641  0.8877 -0.5250
   43GLN    HG2 2841   4.514  11.372  -1.422  3.6502 -0.8047 -1.0660
   43GLN     CD 2842   4.484  11.275  -1.235 -0.5179 -0.0033 -0.2801
   43GLN    OE1 2843   4.486  11.279  -1.112 -0.2343  0.0558 -0.2854
   43GLN    NE2 2844   4.398  11.193  -1.296 -0.4255  0.3237 -0.8554
   43GLN   HE21 2845   4.391  11.211  -1.395  1.9077  2.5263 -0.7345
   43GLN   HE22 2846   4.354  11.115  -1.250 -0.0709  0.8586  0.4314
   43GLN      C 2847   4.483  11.714  -1.164 -0.7017 -0.0835 -0.1968
   43GLN      O 2848   4.536  11.809  -1.219 -0.5961  0.0034  0.0520
   44SER      N 2849   4.472  11.723  -1.031 -0.6111 -0.2890 -0.1747
   44SER      H 2850   4.431  11.643  -0.985 -1.5935 -0.2847 -1.0143
   44SER     CA 2851   4.467  11.850  -0.961 -0.1548 -0.1990 -0.2941
   44SER     HA 2852   4.414  11.918  -1.027  0.1605 -1.3432 -1.7756
   44SER     CB 2853   4.395  11.829  -0.827 -0.0938  0.7098 -0.1126
   44SER    HB1 2854   4.449  11.743  -0.786 -1.1334 -0.9545 -2.0368
   44SER    HB2 2855   4.407  11.919  -0.767 -0.3182  0.2899  0.5666
   44SER     OG 2856   4.262  11.789  -0.848  0.1290 -0.1819  0.1175
   44SER     HG 2857   4.210  11.860  -0.886 -0.4797 -0.7378 -0.1028
   44SER      C 2858   4.607  11.904  -0.935 -0.0950 -0.3392 -0.3283
   44SER      O 2859   4.701  11.828  -0.913 -0.3457 -0.6938 -0.4694
   45THR      N 2860   4.624  12.036  -0.937 -0.0004 -0.3594 -0.8599
   45THR      H 2861   4.543  12.096  -0.949  0.7127  0.9471  0.4754
   45THR     CA 2862   4.754  12.094  -0.910 -0.1045 -0.5040 -0.0177
   45THR     HA 2863   4.832  12.020  -0.893 -0.6476 -0.4804  3.2058
   45THR     CB 2864   4.794  12.175  -1.033 -0.2607  0.0997  0.3229
   45THR     HB 2865   4.879  12.239  -1.012 -0.2890  0.8365 -1.6079
   45THR    CG2 2866   4.837  12.084  -1.148 -0.1365  0.3741  0.1547
   45THR   HG21 2867   4.770  12.001  -1.169  2.1654 -1.3934 -0.7089
   45THR   HG22 2868   4.841  12.135  -1.245 -0.9655 -1.6945 -1.0148
   45THR   HG23 2869   4.938  12.050  -1.124  0.0588 -1.6252 -2.9283
   45THR    OG1 2870   4.683  12.249  -1.079 -0.1523  0.1865  0.1976
   45THR    HG1 2871   4.620  12.192  -1.123 -0.8581  1.2517 -0.2171
   45THR      C 2872   4.752  12.181  -0.785 -0.2007 -1.2314  0.4976
   45THR      O 2873   4.854  12.247  -0.761 -0.7413 -0.1767 -0.0081
   46ASP      N 2874   4.638  12.201  -0.720 -0.1996  0.5400  0.0140
   46ASP      H 2875   4.556  12.144  -0.732 -0.7118  0.8962  1.5592
   46ASP     CA 2876   4.629  12.283  -0.601 -0.4136  0.0473  0.3403
   46ASP     HA 2877   4.730  12.291  -0.560 -0.4194  0.1158  0.3396
   46ASP     CB 2878   4.586  12.425  -0.637 -0.1887 -0.0160 -0.1883
   46ASP    HB1 2879   4.483  12.421  -0.671  0.1833 -2.4357 -1.2241
   46ASP    HB2 2880   4.644  12.450  -0.726 -4.1305 -0.1618 -3.0506
   46ASP     CG 2881   4.619  12.527  -0.528 -0.3931 -0.5138  0.3455
   46ASP    OD1 2882   4.549  12.631  -0.520 -0.1487 -0.2851 -0.3693
   46ASP    OD2 2883   4.727  12.526  -0.465 -0.1254  0.5541 -0.0792
   46ASP      C 2884   4.538  12.217  -0.498 -0.9757  0.4204  0.0891
   46ASP      O 2885   4.463  12.126  -0.532  0.0132 -0.2586 -0.3335
   47THR      N 2886   4.543  12.267  -0.374  0.0173 -0.0437  0.2484
   47THR      H 2887   4.605  12.343  -0.350  1.8815 -0.8723 -1.5775
   47THR     CA 2888   4.454  12.227  -0.268 -0.1390 -0.7275 -0.1376
   47THR     HA 2889   4.440  12.120  -0.286  2.1733 -1.3021  0.9847
   47THR     CB 2890   4.511  12.241  -0.127 -0.4981 -0.3968 -0.0243
   47THR     HB 2891   4.482  12.345  -0.110 -0.9197 -0.5049 -0.0637
   47THR    CG2 2892   4.451  12.152  -0.019 -0.5727 -0.1897  0.1059
   47THR   HG21 2893   4.489  12.183   0.078  0.4330 -0.8987 -0.0466
   47THR   HG22 2894   4.483  12.053  -0.051  0.1703  0.2580 -0.5515
   47THR   HG23 2895   4.342  12.153  -0.031 -0.4283 -0.0451 -1.4145
   47THR    OG1 2896   4.651  12.227  -0.121 -0.4741  0.0584  0.5604
   47THR    HG1 2897   4.685  12.289  -0.055  2.0448  2.0189 -2.2534
   47THR      C 2898   4.320  12.297  -0.284  0.1945 -0.1457 -0.4083
   47THR      O 2899   4.307  12.404  -0.342 -0.0061  0.3349  0.5031
   48SER      N 2900   4.212  12.235  -0.235  0.5124 -0.0106  0.4815
   48SER      H 2901   4.223  12.136  -0.217  0.0184 -0.7939 -2.9612
   48SER     CA 2902   4.082  12.295  -0.256  0.3706 -0.3244  0.4748
   48SER     HA 2903   4.084  12.401  -0.281 -0.8514 -0.2237  0.7194
   48SER     CB 2904   4.014  12.233  -0.379 -0.3011  0.0813  0.6379
   48SER    HB1 2905   3.911  12.269  -0.386 -0.6722 -0.6781  1.8367
   48SER    HB2 2906   4.074  12.244  -0.469 -1.5964  0.2266 -0.2364
   48SER     OG 2907   3.980  12.099  -0.352 -0.6971  0.1511  0.4879
   48SER     HG 2908   4.045  12.042  -0.394 -2.2296 -1.2331 -0.0954
   48SER      C 2909   3.995  12.285  -0.131 -0.3470  0.1538  0.0266
   48SER      O 2910   4.014  12.206  -0.039  0.3905  0.5113  0.1867
   49GLY      N 2911   3.900  12.376  -0.115  0.0686  0.4747  0.6705
   49GLY      H 2912   3.889  12.444  -0.189 -0.5037 -0.5578 -0.2173
   49GLY     CA 2913   3.822  12.404   0.004  0.4668  0.3151  0.9742
   49GLY    HA1 2914   3.887  12.406   0.091  1.1297 -1.6215  0.5721
   49GLY    HA2 2915   3.789  12.508  -0.002 -1.2391 -0.2663 -1.7651
   49GLY      C 2916   3.701  12.313   0.024  0.5377  0.0360  0.1531
   49GLY      O 2917   3.667  12.241  -0.070  0.1543 -0.1899  0.4643
   50TYR      N 2918   3.638  12.312   0.141  0.2821 -0.2287  0.0151
   50TYR      H 2919   3.665  12.370   0.219  1.2835 -0.3925 -0.1972
   50TYR     CA 2920   3.518  12.233   0.163  0.3546 -0.1989  0.5465
   50TYR     HA 2921   3.463  12.230   0.069  0.4132 -1.1597  0.5297
   50TYR     CB 2922   3.562  12.094   0.207  0.1506 -0.4639 -0.0747
   50TYR    HB1 2923   3.613  12.041   0.126  0.9561 -2.0538  1.4109
   50TYR    HB2 2924   3.484  12.025   0.239  0.8068 -0.0636  2.6887
   50TYR     CG 2925   3.664  12.095   0.318  0.0663 -0.3294  0.0008
   50TYR    CD1 2926   3.610  12.092   0.447  0.2493  0.1977  0.0937
   50TYR    HD1 2927   3.503  12.093   0.465  0.4408 -0.6145  1.3938
   50TYR    CE1 2928   3.694  12.093   0.559  0.4223 -0.4274 -0.0248
   50TYR    HE1 2929   3.649  12.087   0.657  0.1313 -0.8099 -0.1807
   50TYR     CZ 2930   3.832  12.114   0.544  0.3629  0.2359  0.2963
   50TYR     OH 2931   3.915  12.128   0.652 -0.1338 -0.1123  0.7312
   50TYR     HH 2932   4.009  12.131   0.634  0.4072 -1.7411  2.9746
   50TYR    CE2 2933   3.881  12.139   0.414 -0.1867  0.1493  0.0712
   50TYR    HE2 2934   3.988  12.133   0.402 -0.0002  0.2297  1.5385
   50TYR    CD2 2935   3.798  12.131   0.301  0.0140 -0.1590 -0.0553
   50TYR    HD2 2936   3.836  12.145   0.201 -1.8460  2.4917 -0.4797
   50TYR      C 2937   3.429  12.287   0.273  0.1740  0.2345  0.1926
   50TYR      O 2938   3.464  12.378   0.348 -0.1392  0.3937  0.1499
   51GLY      N 2939   3.308  12.231   0.285  0.5014 -0.4647  0.2951
   51GLY      H 2940   3.279  12.153   0.227 -0.4907 -0.1852  0.3894
   51GLY     CA 2941   3.206  12.281   0.374  0.1084 -0.0464 -0.3772
   51GLY    HA1 2942   3.134  12.201   0.392  0.6515 -0.6844 -1.0376
   51GLY    HA2 2943   3.255  12.297   0.471  1.8290 -2.7798 -0.6959
   51GLY      C 2944   3.142  12.415   0.338 -0.2446 -0.2809 -0.6255
   51GLY      O 2945   3.179  12.487   0.246  0.1499 -0.1714 -0.3836
   52GLN      N 2946   3.049  12.448   0.428  0.2378  0.0441 -0.2415
   52GLN      H 2947   3.037  12.382   0.503  1.3996 -0.0282 -0.0947
   52GLN     CA 2948   2.956  12.556   0.404  0.5030  0.2607 -0.3047
   52GLN     HA 2949   2.954  12.582   0.298  3.5205 -2.4033 -1.1807
   52GLN     CB 2950   2.812  12.515   0.436  0.8613 -0.8449 -0.0723
   52GLN    HB1 2951   2.809  12.480   0.539 -1.3534 -1.0420 -0.1667
   52GLN    HB2 2952   2.747  12.602   0.425  2.7119  0.7481  0.8763
   52GLN     CG 2953   2.754  12.409   0.343  0.3725 -0.2649 -0.4385
   52GLN    HG1 2954   2.816  12.319   0.336 -0.3932 -0.8717  0.3279
   52GLN    HG2 2955   2.748  12.453   0.244 -0.3776 -2.0005 -1.2031
   52GLN     CD 2956   2.615  12.359   0.379  0.3679  0.2891  0.3380
   52GLN    OE1 2957   2.565  12.373   0.490 -0.6238 -0.6220  0.0201
   52GLN    NE2 2958   2.548  12.289   0.287  0.3465  0.2139  0.4106
   52GLN   HE21 2959   2.587  12.266   0.197 -0.6985  0.1312 -0.0233
   52GLN   HE22 2960   2.460  12.249   0.317 -0.1916  1.2891  0.3034
   52GLN      C 2961   3.005  12.679   0.478  0.0699  0.4110 -0.2616
   52GLN      O 2962   3.074  12.672   0.580 -0.0879  0.3047 -0.1630
   53SER      N 2963   2.976  12.798   0.424 -0.8395  0.2882 -0.0579
   53SER      H 2964   2.914  12.793   0.345  0.2554 -0.4716 -0.9059
   53SER     CA 2965   3.015  12.930   0.468 -0.1970  0.1619 -0.2263
   53SER     HA 2966   3.118  12.936   0.503 -0.5438  1.2758  0.7061
   53SER     CB 2967   3.009  13.020   0.345  0.3387  0.3655 -0.1044
   53SER    HB1 2968   2.907  13.009   0.309  0.6664 -0.4812 -0.8032
   53SER    HB2 2969   3.029  13.125   0.368 -1.8677  0.9349 -0.5221
   53SER     OG 2970   3.099  12.981   0.244  0.0722 -0.1771 -0.1343
   53SER     HG 2971   3.184  12.965   0.286  0.0866  2.3391  0.9641
   53SER      C 2972   2.929  12.995   0.576 -0.1416 -0.5035  0.2244
   53SER      O 2973   2.814  13.027   0.548  0.0433 -0.2777 -0.2821
   54SER      N 2974   2.997  13.033   0.685  0.1721 -0.1282 -0.1010
   54SER      H 2975   3.095  13.012   0.696  0.6686  1.8880 -0.1866
   54SER     CA 2976   2.942  13.092   0.805 -0.1703 -0.3846 -0.1305
   54SER     HA 2977   3.012  13.092   0.890 -0.8629 -4.5158  0.6605
   54SER     CB 2978   2.900  13.238   0.787  0.6677 -0.1414 -0.1764
   54SER    HB1 2979   2.841  13.260   0.876  0.5793  1.1613 -0.5468
   54SER    HB2 2980   2.835  13.243   0.700  0.1799 -2.5932 -0.0544
   54SER     OG 2981   3.004  13.329   0.760  0.0108  0.5801 -0.3137
   54SER     HG 2982   3.031  13.331   0.668  0.9971  0.1861 -0.0483
   54SER      C 2983   2.832  13.013   0.874 -0.6273  0.3631  0.0143
   54SER      O 2984   2.771  12.927   0.811 -0.1705 -0.4119  0.6057
   55TYR      N 2985   2.823  13.030   1.006 -0.1902  0.6382  0.0093
   55TYR      H 2986   2.849  13.116   1.054  0.0283  0.4163  0.2966
   55TYR     CA 2987   2.765  12.935   1.099  0.1910  0.1463 -0.2490
   55TYR     HA 2988   2.779  12.836   1.057  0.8781  0.3702 -0.5751
   55TYR     CB 2989   2.845  12.941   1.230  0.3491 -0.0849 -0.3352
   55TYR    HB1 2990   2.879  13.042   1.252 -2.4463  0.7907  0.3339
   55TYR    HB2 2991   2.778  12.909   1.309  1.4139 -2.2055 -0.2254
   55TYR     CG 2992   2.958  12.843   1.249 -0.0062 -0.5585 -0.6231
   55TYR    CD1 2993   2.930  12.711   1.288 -0.4621 -0.5075 -0.7745
   55TYR    HD1 2994   2.826  12.684   1.300 -0.8705  1.7095  1.8435
   55TYR    CE1 2995   3.040  12.631   1.318 -0.2319  0.1793  0.2660
   55TYR    HE1 2996   3.017  12.529   1.347 -0.1460 -0.0556 -0.4838
   55TYR     CZ 2997   3.171  12.683   1.316 -0.1301 -0.0977 -0.4176
   55TYR     OH 2998   3.275  12.616   1.376 -0.2079  0.4596  0.3557
   55TYR     HH 2999   3.247  12.528   1.402  2.0188 -0.2620  0.4920
   55TYR    CE2 3000   3.197  12.811   1.264 -0.0350 -0.2571 -0.7688
   55TYR    HE2 3001   3.298  12.850   1.255 -0.6086  1.1639 -1.2914
   55TYR    CD2 3002   3.088  12.887   1.221 -0.0963 -0.0440 -0.2457
   55TYR    HD2 3003   3.107  12.980   1.169  2.3452 -0.0908  0.4182
   55TYR      C 3004   2.619  12.965   1.129  0.3538  0.0065  0.7151
   55TYR      O 3005   2.576  13.080   1.133  0.1396 -0.0765  0.8198
   56SER      N 3006   2.542  12.860   1.156  0.4055 -0.1286  0.3442
   56SER      H 3007   2.572  12.764   1.165 -3.1372 -1.3546  0.8982
   56SER     CA 3008   2.407  12.877   1.206  0.1723  0.1125 -0.3603
   56SER     HA 3009   2.357  12.964   1.164 -0.0778 -0.6386 -1.6759
   56SER     CB 3010   2.331  12.755   1.153  0.1824 -0.1394  0.1961
   56SER    HB1 3011   2.322  12.757   1.045 -1.2954  0.5260  0.3091
   56SER    HB2 3012   2.227  12.754   1.185 -0.7659 -1.8677 -2.5914
   56SER     OG 3013   2.377  12.629   1.197 -0.5070 -0.5023 -0.1049
   56SER     HG 3014   2.376  12.570   1.121 -1.8925 -1.1747  0.4137
   56SER      C 3015   2.411  12.879   1.358 -0.3127  0.1320 -0.3440
   56SER      O 3016   2.498  12.824   1.426  0.0610  0.1557 -0.7948
   57SER      N 3017   2.312  12.945   1.419 -0.2321 -0.1577  0.1076
   57SER      H 3018   2.236  12.980   1.361  3.5206  3.1140 -3.5016
   57SER     CA 3019   2.296  12.959   1.562  0.1288 -0.3607  0.1677
   57SER     HA 3020   2.318  12.865   1.614  0.2530  0.0729  0.9024
   57SER     CB 3021   2.373  13.079   1.616 -0.1009 -0.3114  0.3851
   57SER    HB1 3022   2.378  13.155   1.539 -0.9753 -0.5072  0.1259
   57SER    HB2 3023   2.328  13.126   1.704 -2.3496  1.6983 -1.6889
   57SER     OG 3024   2.504  13.027   1.632  0.0972  0.0664 -0.0126
   57SER     HG 3025   2.521  12.960   1.565 -0.0256  0.3512 -0.3347
   57SER      C 3026   2.149  12.981   1.591  0.0377 -0.3837 -0.2732
   57SER      O 3027   2.082  13.042   1.507  0.3624  0.2093 -0.1058
   58TYR      N 3028   2.101  12.932   1.705 -0.3360  0.0516 -0.2393
   58TYR      H 3029   2.158  12.912   1.786  1.9376  2.6892 -1.0351
   58TYR     CA 3030   1.957  12.923   1.720 -0.3602  0.3661 -0.2786
   58TYR     HA 3031   1.920  13.015   1.675 -0.1880  1.0842  0.9879
   58TYR     CB 3032   1.896  12.793   1.669 -0.4502  0.1623  0.3393
   58TYR    HB1 3033   1.932  12.704   1.722 -0.0618 -1.2825 -2.1768
   58TYR    HB2 3034   1.787  12.788   1.674 -0.5268  1.9750  1.3512
   58TYR     CG 3035   1.924  12.762   1.524  0.4703  0.1799  0.5085
   58TYR    CD1 3036   2.014  12.662   1.485 -0.1315 -0.2306  0.1553
   58TYR    HD1 3037   2.064  12.608   1.564  0.0063  0.5347  0.6041
   58TYR    CE1 3038   2.031  12.636   1.348  0.6660  0.4657  0.1137
   58TYR    HE1 3039   2.104  12.568   1.306 -0.0384  0.2498 -0.7867
   58TYR     CZ 3040   1.960  12.710   1.252  0.0403  0.1678  0.3445
   58TYR     OH 3041   1.968  12.690   1.117  0.4011  0.3625  0.3369
   58TYR     HH 3042   1.904  12.743   1.070  0.3992 -0.6340 -0.8369
   58TYR    CE2 3043   1.868  12.810   1.288  0.3203  0.6042 -0.1472
   58TYR    HE2 3044   1.803  12.855   1.214 -0.2401  0.9499  0.5407
   58TYR    CD2 3045   1.852  12.830   1.425  0.9188 -0.0470  0.0197
   58TYR    HD2 3046   1.775  12.900   1.455  1.8027  1.0499 -0.1968
   58TYR      C 3047   1.919  12.937   1.867  0.2378 -0.0795 -0.0761
   58TYR      O 3048   1.986  12.898   1.962  0.3776 -0.3089 -0.2706
   59GLY      N 3049   1.803  13.001   1.887  0.4672  0.3998 -0.2521
   59GLY      H 3050   1.745  13.013   1.804  0.4147  1.5774 -0.0594
   59GLY     CA 3051   1.732  12.997   2.013  0.3742  0.2409 -0.3088
   59GLY    HA1 3052   1.652  13.070   2.009 -1.8188 -2.0226 -0.7914
   59GLY    HA2 3053   1.792  13.018   2.102 -0.5830 -0.7678  0.6087
   59GLY      C 3054   1.667  12.863   2.044  0.4958  0.2891  0.1734
   59GLY      O 3055   1.682  12.773   1.961 -0.3943 -0.3504  0.6839
   60GLN      N 3056   1.590  12.848   2.152  0.3912 -0.0666  0.0525
   60GLN      H 3057   1.593  12.924   2.219  0.6334 -0.4508  0.4863
   60GLN     CA 3058   1.519  12.725   2.181 -0.3389  0.1889 -0.6310
   60GLN     HA 3059   1.523  12.650   2.103  0.8864  0.1005 -0.4940
   60GLN     CB 3060   1.576  12.656   2.304 -0.3630  0.4638 -0.4627
   60GLN    HB1 3061   1.505  12.582   2.340 -1.7426  1.0905 -1.7955
   60GLN    HB2 3062   1.569  12.737   2.376 -1.8664  1.4351 -1.6582
   60GLN     CG 3063   1.719  12.603   2.290 -0.6302 -0.4543  0.1261
   60GLN    HG1 3064   1.745  12.589   2.395 -0.2937  0.6143  0.1951
   60GLN    HG2 3065   1.788  12.683   2.261 -2.6426  1.9772  1.6453
   60GLN     CD 3066   1.744  12.478   2.207 -0.1249 -0.0725 -0.3072
   60GLN    OE1 3067   1.658  12.432   2.132  0.0994 -0.2348 -0.4691
   60GLN    NE2 3068   1.868  12.430   2.194 -0.1582 -0.1488 -0.3430
   60GLN   HE21 3069   1.947  12.465   2.245 -0.5277  1.2032 -0.6655
   60GLN   HE22 3070   1.882  12.368   2.115 -2.2416 -1.3579  0.1485
   60GLN      C 3071   1.374  12.762   2.210 -0.1974  0.1467  0.1757
   60GLN      O 3072   1.323  12.872   2.232 -0.1926  0.1479  0.1809
   61SER      N 3073   1.290  12.659   2.202 -0.2392  0.2108 -0.2506
   61SER      H 3074   1.331  12.568   2.187 -0.1610  0.2984 -0.5661
   61SER     CA 3075   1.145  12.649   2.207 -0.2245  0.0152 -0.1912
   61SER     HA 3076   1.088  12.712   2.275 -1.8330 -1.8341  0.2346
   61SER     CB 3077   1.097  12.673   2.064  0.2630  0.0815 -0.3460
   61SER    HB1 3078   0.989  12.658   2.059 -0.0219  1.8437 -0.1719
   61SER    HB2 3079   1.112  12.778   2.040 -1.2461  0.3026 -0.3901
   61SER     OG 3080   1.167  12.596   1.969  0.0950 -0.5643  0.0460
   61SER     HG 3081   1.128  12.604   1.882  1.7191  0.5598 -0.6491
   61SER      C 3082   1.113  12.508   2.253  0.3264 -0.2013 -0.4619
   61SER      O 3083   1.205  12.427   2.255  0.2729 -0.2528  0.0323
   62GLN      N 3084   0.985  12.476   2.275  0.5476 -0.3704  0.6446
   62GLN      H 3085   0.922  12.554   2.261 -1.9401 -2.6069 -1.8859
   62GLN     CA 3086   0.925  12.350   2.312  0.1173 -0.2871  0.2508
   62GLN     HA 3087   0.999  12.269   2.307  1.1382  0.6893 -3.6752
   62GLN     CB 3088   0.861  12.343   2.450 -0.2458  0.4951  0.1229
   62GLN    HB1 3089   0.781  12.417   2.461  1.3981  2.5331 -0.9498
   62GLN    HB2 3090   0.817  12.244   2.461 -0.9412  0.4334 -2.6683
   62GLN     CG 3091   0.964  12.364   2.561 -0.1788 -0.0930  0.1758
   62GLN    HG1 3092   1.052  12.302   2.546  0.5483  1.2793 -1.5959
   62GLN    HG2 3093   0.999  12.467   2.559  0.4978 -0.3243 -0.3004
   62GLN     CD 3094   0.885  12.348   2.690  0.0653  0.3315  0.3799
   62GLN    OE1 3095   0.763  12.359   2.705 -0.0171 -0.2853  0.1860
   62GLN    NE2 3096   0.958  12.310   2.795 -0.2846 -0.0965  0.4701
   62GLN   HE21 3097   0.911  12.291   2.882 -0.4723 -1.1527  0.1504
   62GLN   HE22 3098   1.058  12.299   2.793  0.0157  2.2642 -0.4168
   62GLN      C 3099   0.825  12.300   2.209  0.2224  0.0128  0.0012
   62GLN      O 3100   0.767  12.383   2.140  0.0398  0.1202  0.2781
   63ASN      N 3101   0.796  12.170   2.217 -0.4681  0.1792  0.2537
   63ASN      H 3102   0.858  12.117   2.277  2.0976  1.6405 -0.9717
   63ASN     CA 3103   0.688  12.096   2.153 -0.4401  0.0540  0.3490
   63ASN     HA 3104   0.723  11.993   2.146 -0.4844 -0.4362  4.4829
   63ASN     CB 3105   0.569  12.091   2.248 -0.7370 -0.2998 -0.0395
   63ASN    HB1 3106   0.608  12.026   2.327  0.9783 -1.3643 -1.6925
   63ASN    HB2 3107   0.487  12.038   2.201 -1.6006  2.5503 -2.0222
   63ASN     CG 3108   0.504  12.219   2.302  0.0789  0.0451  0.1402
   63ASN    OD1 3109   0.514  12.243   2.422  0.7084 -0.1701  0.1374
   63ASN    ND2 3110   0.436  12.300   2.221 -0.4293 -0.3552  0.1591
   63ASN   HD21 3111   0.421  12.273   2.125  2.4747  0.2578 -0.5590
   63ASN   HD22 3112   0.391  12.384   2.253  0.3816  0.2984 -0.3706
   63ASN      C 3113   0.655  12.147   2.014  0.2867  0.2984  0.2607
   63ASN      O 3114   0.544  12.192   1.987  0.2223  0.4093  0.7038
   64THR      N 3115   0.746  12.136   1.917 -0.1001 -0.2413 -0.0513
   64THR      H 3116   0.835  12.095   1.942 -0.1657  1.2565  3.0609
   64THR     CA 3117   0.736  12.191   1.783  0.1363 -0.4287 -0.1466
   64THR     HA 3118   0.666  12.274   1.791  0.0207 -0.2892 -2.0617
   64THR     CB 3119   0.868  12.247   1.731  0.1003 -0.2209 -0.0123
   64THR     HB 3120   0.841  12.311   1.646  1.7984 -1.2037 -1.3538
   64THR    CG2 3121   0.947  12.314   1.843  0.5382 -0.6388 -0.0729
   64THR   HG21 3122   0.889  12.384   1.901 -0.0911 -1.0403 -0.2077
   64THR   HG22 3123   1.035  12.369   1.811  1.4658 -0.7015  2.1774
   64THR   HG23 3124   0.987  12.237   1.910 -1.2451 -1.2098  0.3719
   64THR    OG1 3125   0.960  12.156   1.676  0.4646 -0.1767  0.5187
   64THR    HG1 3126   1.045  12.196   1.656 -1.0120  2.5829 -0.8956
   64THR      C 3127   0.669  12.105   1.676 -0.5667 -0.3064  0.1910
   64THR      O 3128   0.608  12.156   1.582 -0.3129  0.6287  0.5206
   65GLY      N 3129   0.682  11.973   1.689  0.1414 -0.2306  0.2879
   65GLY      H 3130   0.731  11.940   1.771 -0.1923  4.0649  2.5266
   65GLY     CA 3131   0.596  11.876   1.625  0.2078 -0.0616 -0.0593
   65GLY    HA1 3132   0.542  11.916   1.539  0.9017 -1.3224 -1.1062
   65GLY    HA2 3133   0.654  11.789   1.596 -2.2122 -1.5393 -0.7441
   65GLY      C 3134   0.499  11.822   1.729 -0.1891  0.4122 -0.1778
   65GLY      O 3135   0.556  11.793   1.834 -0.0685  0.2880 -0.2773
   66TYR      N 3136   0.369  11.807   1.704 -0.1508 -0.3789  0.0745
   66TYR      H 3137   0.334  11.840   1.615 -0.4010  0.3747  0.4385
   66TYR     CA 3138   0.268  11.771   1.802 -0.1132  0.1664  0.3179
   66TYR     HA 3139   0.304  11.706   1.882  0.5866 -3.2061 -2.4821
   66TYR     CB 3140   0.216  11.904   1.856 -0.4109  0.1688  0.0300
   66TYR    HB1 3141   0.182  11.897   1.960  1.8541  2.4913  1.0246
   66TYR    HB2 3142   0.293  11.981   1.866 -1.2112  1.0661 -0.5569
   66TYR     CG 3143   0.109  11.972   1.775 -0.4561  0.2005  0.1158
   66TYR    CD1 3144   0.136  12.051   1.662 -0.0272 -0.0103  0.0703
   66TYR    HD1 3145   0.239  12.063   1.631  0.0874  0.0314  0.4649
   66TYR    CE1 3146   0.028  12.106   1.592 -0.0090 -0.1674 -0.0836
   66TYR    HE1 3147   0.046  12.165   1.503 -0.2098  1.3397  0.8283
   66TYR     CZ 3148  -0.099  12.094   1.651  0.1624 -0.0990  0.3063
   66TYR     OH 3149  -0.204  12.152   1.586  0.3316 -0.2128 -0.0714
   66TYR     HH 3150  -0.176  12.200   1.508 -1.9678  2.6243  0.6559
   66TYR    CE2 3151  -0.128  12.025   1.770 -0.0679  0.0966  0.3645
   66TYR    HE2 3152  -0.228  12.010   1.809  0.3610 -1.2662  1.0064
   66TYR    CD2 3153  -0.020  11.959   1.829 -0.2382  0.0171  0.5935
   66TYR    HD2 3154  -0.033  11.891   1.912  2.1886  0.7305  1.6494
   66TYR      C 3155   0.155  11.688   1.744  0.1189  0.0175  0.0773
   66TYR      O 3156   0.148  11.669   1.622  0.3946  0.0915  0.0497
   67GLY      N 3157   0.061  11.640   1.825  0.2248 -0.5551 -0.1337
   67GLY      H 3158   0.071  11.656   1.924 -2.5803 -1.8985  0.4900
   67GLY     CA 3159  -0.041  11.546   1.782 -0.2673 -0.0478 -0.0909
   67GLY    HA1 3160  -0.096  11.598   1.704  0.3276 -0.1221 -0.5665
   67GLY    HA2 3161  -0.108  11.527   1.866 -1.5472  0.7990 -0.8743
   67GLY      C 3162   0.018  11.412   1.742 -0.4304 -0.1473  0.0009
   67GLY      O 3163   0.059  11.334   1.827  0.5162  0.1092 -0.2115
   68THR      N 3164   0.020  11.375   1.613 -0.3796  0.0973 -0.0684
   68THR      H 3165  -0.017  11.442   1.548  1.1089  0.5054 -0.5297
   68THR     CA 3166   0.061  11.251   1.551  0.1424  0.1396  0.1817
   68THR     HA 3167   0.045  11.155   1.600  0.7040 -0.2629 -0.4125
   68THR     CB 3168  -0.011  11.242   1.416  0.4787 -0.4287  0.0358
   68THR     HB 3169   0.012  11.146   1.371  2.1380 -0.5359  1.0425
   68THR    CG2 3170  -0.163  11.255   1.427  0.6093  1.3772  0.1292
   68THR   HG21 3171  -0.204  11.170   1.480 -0.1198  0.8397 -1.2348
   68THR   HG22 3172  -0.212  11.249   1.330 -1.0285  1.2614  0.9400
   68THR   HG23 3173  -0.195  11.351   1.467  0.6014  1.6452 -0.4949
   68THR    OG1 3174   0.017  11.343   1.321 -0.0717 -0.1405  0.1776
   68THR    HG1 3175  -0.014  11.305   1.239  0.6207 -0.0265 -0.1361
   68THR      C 3176   0.209  11.248   1.515  0.0243  0.0429 -0.3114
   68THR      O 3177   0.273  11.147   1.491 -0.1899 -0.0089 -0.6757
   69GLN      N 3178   0.274  11.364   1.519  0.4089 -0.1714 -0.3675
   69GLN      H 3179   0.220  11.450   1.522 -1.2703 -1.1984 -0.2127
   69GLN     CA 3180   0.418  11.378   1.509  0.4271 -0.2749 -0.2472
   69GLN     HA 3181   0.464  11.280   1.496  0.8854 -0.2256  0.8252
   69GLN     CB 3182   0.458  11.452   1.382 -0.0266 -0.3220 -0.4179
   69GLN    HB1 3183   0.409  11.409   1.295  1.1502 -0.8674 -0.8285
   69GLN    HB2 3184   0.566  11.448   1.366 -0.0004  2.2416 -1.3071
   69GLN     CG 3185   0.419  11.599   1.396  0.1452 -0.3687  0.6882
   69GLN    HG1 3186   0.449  11.645   1.490 -0.5368  2.0543 -0.1937
   69GLN    HG2 3187   0.310  11.606   1.394  0.2053  0.8060 -0.5719
   69GLN     CD 3188   0.482  11.688   1.290  0.2794 -0.5974  0.5766
   69GLN    OE1 3189   0.593  11.740   1.307  0.1921 -0.1488 -0.1565
   69GLN    NE2 3190   0.429  11.707   1.169  0.4465  0.1745  0.6205
   69GLN   HE21 3191   0.336  11.670   1.159  1.0865 -1.6795  1.1374
   69GLN   HE22 3192   0.483  11.727   1.085 -2.0174  0.8935 -0.8898
   69GLN      C 3193   0.480  11.439   1.635  0.3980  0.8748 -0.7783
   69GLN      O 3194   0.415  11.494   1.723  0.1417 -0.7407  0.0817
   70SER      N 3195   0.613  11.424   1.645  0.2915  0.1347 -0.3748
   70SER      H 3196   0.665  11.371   1.578  2.3300 -0.2167  1.3804
   70SER     CA 3197   0.692  11.481   1.753 -0.1722  0.1118 -0.0192
   70SER     HA 3198   0.646  11.558   1.815 -0.2975  1.2865 -1.5254
   70SER     CB 3199   0.721  11.364   1.847 -0.6654 -0.0395 -0.0482
   70SER    HB1 3200   0.759  11.412   1.938 -0.9615  2.2459 -1.0586
   70SER    HB2 3201   0.627  11.320   1.878 -1.3041  1.9403  1.0104
   70SER     OG 3202   0.812  11.268   1.799 -0.0994  0.0485  0.8163
   70SER     HG 3203   0.774  11.259   1.711 -0.8603  2.7715  0.7728
   70SER      C 3204   0.825  11.538   1.708 -0.0587 -0.0707  0.0828
   70SER      O 3205   0.864  11.508   1.596 -0.0081  0.2422  0.0166
   71THR      N 3206   0.893  11.620   1.788  0.1747 -0.2472  0.0648
   71THR      H 3207   0.844  11.647   1.872  2.5652  0.7903  1.2383
   71THR     CA 3208   1.014  11.692   1.752  0.0529  0.0359  0.2149
   71THR     HA 3209   0.999  11.750   1.661  0.9489 -1.0312 -0.6469
   71THR     CB 3210   1.048  11.792   1.863 -0.1407 -0.1338  0.4288
   71THR     HB 3211   1.078  11.732   1.949  0.8997  0.2746  0.3673
   71THR    CG2 3212   1.154  11.901   1.852  0.5644 -0.8062  0.4588
   71THR   HG21 3213   1.253  11.857   1.839  0.9772 -0.3460  1.8797
   71THR   HG22 3214   1.151  11.970   1.936  1.9492  1.8682 -1.5381
   71THR   HG23 3215   1.137  11.956   1.759  2.2825  2.0606  1.7280
   71THR    OG1 3216   0.924  11.853   1.891 -0.1612  0.0576 -0.0582
   71THR    HG1 3217   0.932  11.871   1.985  1.2273 -0.8492  0.0308
   71THR      C 3218   1.135  11.602   1.728  0.1063  0.2071 -0.1594
   71THR      O 3219   1.148  11.513   1.812  0.1075  0.3427 -0.0164
   72PRO      N 3220   1.218  11.624   1.626  0.0779 -0.2609 -0.2870
   72PRO     CD 3221   1.215  11.730   1.528 -0.3750  0.1227  0.1401
   72PRO    HD1 3222   1.260  11.818   1.577 -0.8565 -0.4863  1.7550
   72PRO    HD2 3223   1.117  11.759   1.492 -0.2214  0.3093 -0.1313
   72PRO     CG 3224   1.299  11.677   1.412 -0.0447 -0.2427  0.5420
   72PRO    HG1 3225   1.225  11.629   1.349 -1.3454  2.0012  0.2405
   72PRO    HG2 3226   1.345  11.759   1.357  2.0226 -1.3863  0.4594
   72PRO     CB 3227   1.403  11.586   1.475  0.3996 -0.2183 -0.1507
   72PRO    HB1 3228   1.435  11.504   1.410 -0.1908 -3.2982  3.0944
   72PRO    HB2 3229   1.490  11.649   1.493  0.9463 -0.5618 -1.4761
   72PRO     CA 3230   1.331  11.536   1.600  0.4679  0.1388  0.0325
   72PRO     HA 3231   1.300  11.433   1.584  1.2009  0.0243 -0.7191
   72PRO      C 3232   1.431  11.543   1.714 -0.1729 -0.1563  0.6220
   72PRO      O 3233   1.418  11.616   1.812  0.4382  0.4953  0.2237
   73GLN      N 3234   1.535  11.459   1.708 -0.2337 -0.1949  0.0898
   73GLN      H 3235   1.548  11.401   1.626  2.7900 -0.8401  0.8964
   73GLN     CA 3236   1.634  11.438   1.812  0.0492  0.2704 -0.0808
   73GLN     HA 3237   1.629  11.522   1.881  0.3431  0.3913 -0.2030
   73GLN     CB 3238   1.610  11.312   1.895  0.1976  0.0595 -0.3564
   73GLN    HB1 3239   1.702  11.313   1.952  0.1591 -0.1252 -0.2908
   73GLN    HB2 3240   1.599  11.230   1.824 -2.5432  1.2723 -1.5085
   73GLN     CG 3241   1.481  11.322   1.975  0.2799 -0.1404 -0.1978
   73GLN    HG1 3242   1.480  11.421   2.022  4.4482  0.4186 -0.9645
   73GLN    HG2 3243   1.388  11.318   1.918  0.1646  0.1618 -0.0334
   73GLN     CD 3244   1.478  11.222   2.089  0.3034 -0.1146 -0.1745
   73GLN    OE1 3245   1.550  11.231   2.189  0.4707  0.4553 -0.3417
   73GLN    NE2 3246   1.406  11.110   2.080  0.3129 -0.0807 -0.7026
   73GLN   HE21 3247   1.416  11.037   2.149  1.9934  0.3377 -0.4580
   73GLN   HE22 3248   1.362  11.084   1.993  1.0760  1.2196 -1.5059
   73GLN      C 3249   1.773  11.442   1.750  0.1747 -0.3504  0.1592
   73GLN      O 3250   1.831  11.338   1.718  0.4498 -0.2479  0.3262
   74GLY      N 3251   1.826  11.560   1.719  0.5283 -0.4970  0.2009
   74GLY      H 3252   1.763  11.639   1.724 -0.9735 -1.7321  1.9832
   74GLY     CA 3253   1.958  11.569   1.659  0.0932  0.4005 -0.6682
   74GLY    HA1 3254   1.964  11.520   1.562 -0.2185  1.2477 -1.1226
   74GLY    HA2 3255   1.988  11.672   1.641  1.4666  0.0384 -0.5798
   74GLY      C 3256   2.071  11.513   1.745 -0.4981  0.3941  0.1162
   74GLY      O 3257   2.065  11.508   1.868  0.3122 -0.2112  0.1439
   75TYR      N 3258   2.181  11.475   1.679 -0.6064  0.0115  0.1501
   75TYR      H 3259   2.179  11.470   1.579  0.6735  1.6958 -0.0073
   75TYR     CA 3260   2.306  11.445   1.745 -0.5451 -0.2445 -0.0808
   75TYR     HA 3261   2.311  11.483   1.848  1.6555  0.5278 -0.4023
   75TYR     CB 3262   2.326  11.294   1.745  0.7969 -0.0798 -0.3053
   75TYR    HB1 3263   2.430  11.262   1.740  0.4864 -2.2658  3.3785
   75TYR    HB2 3264   2.280  11.251   1.656 -1.3207  0.3593  0.5196
   75TYR     CG 3265   2.276  11.217   1.865  0.6904  0.0396 -0.2728
   75TYR    CD1 3266   2.245  11.280   1.986 -0.1149  0.2394 -0.5793
   75TYR    HD1 3267   2.260  11.386   2.002 -0.1445  0.1414  0.1125
   75TYR    CE1 3268   2.203  11.204   2.096  0.9729 -0.1973 -0.4513
   75TYR    HE1 3269   2.175  11.254   2.187 -1.8148  1.1361 -1.8969
   75TYR     CZ 3270   2.197  11.064   2.087 -0.4736 -0.1791 -0.0159
   75TYR     OH 3271   2.170  10.984   2.195  0.8941 -0.6549 -0.0015
   75TYR     HH 3272   2.146  11.051   2.260  0.8285  0.1998 -0.8801
   75TYR    CE2 3273   2.222  11.000   1.964 -0.2079  0.5709 -0.3543
   75TYR    HE2 3274   2.217  10.894   1.948  1.0984  0.7845 -2.6966
   75TYR    CD2 3275   2.275  11.077   1.860  0.6739  0.0408 -0.3048
   75TYR    HD2 3276   2.304  11.027   1.769  1.0629 -2.9158  1.3421
   75TYR      C 3277   2.418  11.517   1.671 -0.6160 -0.2279 -0.1708
   75TYR      O 3278   2.414  11.559   1.556  0.3173 -0.1503 -0.1828
   76GLY      N 3279   2.523  11.540   1.750 -0.3865  0.3660 -0.6393
   76GLY      H 3280   2.521  11.511   1.847 -0.4431 -0.3816 -0.8555
   76GLY     CA 3281   2.639  11.621   1.717 -0.0585  0.0939 -0.1629
   76GLY    HA1 3282   2.690  11.583   1.629 -1.0547 -2.2092  0.1647
   76GLY    HA2 3283   2.711  11.607   1.798 -1.5419 -2.3508  0.8582
   76GLY      C 3284   2.625  11.770   1.691 -0.0110  0.0625 -0.3693
   76GLY      O 3285   2.564  11.841   1.771  0.5218  0.0158  0.0853
   77SER      N 3286   2.679  11.821   1.581 -0.3545  0.2670 -0.4458
   77SER      H 3287   2.740  11.753   1.537  0.5660  0.7715  0.0146
   77SER     CA 3288   2.668  11.956   1.528 -0.3461  0.3265 -0.2970
   77SER     HA 3289   2.683  12.030   1.606 -0.4730  1.0188 -0.9249
   77SER     CB 3290   2.759  11.977   1.407  0.0442 -0.9807 -0.2449
   77SER    HB1 3291   2.763  12.081   1.377  1.2794 -1.5965 -2.3765
   77SER    HB2 3292   2.723  11.915   1.325 -1.2764 -0.2968 -0.2022
   77SER     OG 3293   2.890  11.950   1.451  0.1616 -0.6992 -0.4229
   77SER     HG 3294   2.945  11.955   1.372 -1.1408 -3.2437 -1.6344
   77SER      C 3295   2.521  11.972   1.492 -0.6282 -0.0022  0.6767
   77SER      O 3296   2.468  11.888   1.420 -0.5333  0.0733  0.5181
   78THR      N 3297   2.459  12.082   1.534  0.0353  0.6190  0.0634
   78THR      H 3298   2.523  12.141   1.585  1.1726 -0.0957 -0.5141
   78THR     CA 3299   2.317  12.110   1.523 -0.1943 -0.4790  0.1335
   78THR     HA 3300   2.259  12.019   1.536 -1.1943 -0.1261 -1.4625
   78THR     CB 3301   2.266  12.206   1.630  0.3056  0.0232 -0.0747
   78THR     HB 3302   2.311  12.305   1.620  2.1373 -0.4377  2.5494
   78THR    CG2 3303   2.114  12.212   1.613  0.3974  0.0256 -0.9230
   78THR   HG21 3304   2.079  12.272   1.697 -0.6186 -0.0899 -1.2605
   78THR   HG22 3305   2.050  12.124   1.614  0.9703 -0.4055 -1.1752
   78THR   HG23 3306   2.095  12.274   1.525 -1.8669  0.6305 -0.0673
   78THR    OG1 3307   2.299  12.148   1.754  0.4784  0.0548 -0.1054
   78THR    HG1 3308   2.243  12.071   1.759 -1.1807  1.0981 -1.4769
   78THR      C 3309   2.277  12.164   1.386  0.0774 -0.2968  0.1246
   78THR      O 3310   2.347  12.251   1.335 -0.0431 -0.0370  0.3995
   79GLY      N 3311   2.175  12.112   1.316 -0.1187  0.1867  0.0473
   79GLY      H 3312   2.140  12.031   1.365  1.7934 -2.4279 -2.5986
   79GLY     CA 3313   2.128  12.155   1.186  0.3834  0.4651 -0.0447
   79GLY    HA1 3314   2.027  12.195   1.190 -0.4060 -1.2952 -1.0626
   79GLY    HA2 3315   2.192  12.237   1.152 -0.7061  1.2505 -0.2455
   79GLY      C 3316   2.144  12.040   1.087  0.1828  0.6095 -0.2443
   79GLY      O 3317   2.097  11.928   1.106 -0.0598  0.6055 -0.8617
   80GLY      N 3318   2.211  12.063   0.974  0.3021  0.3470 -0.2280
   80GLY      H 3319   2.250  12.156   0.961 -0.0017  0.2058 -2.5739
   80GLY     CA 3320   2.256  11.963   0.880  0.4251  0.3933 -0.2188
   80GLY    HA1 3321   2.286  11.878   0.941 -1.0378  1.2445  1.8082
   80GLY    HA2 3322   2.170  11.930   0.822  1.1079 -0.2182 -0.9066
   80GLY      C 3323   2.367  12.010   0.786  1.1379 -0.3125  0.2584
   80GLY      O 3324   2.403  12.127   0.782  0.1821  0.0120  0.7334
   81TYR      N 3325   2.411  11.920   0.698 -0.4792 -0.5125 -0.3857
   81TYR      H 3326   2.377  11.827   0.716  1.6561 -1.2688  0.0304
   81TYR     CA 3327   2.507  11.939   0.591 -0.1848 -0.0764 -0.0500
   81TYR     HA 3328   2.525  12.044   0.570  0.2556  0.0026  0.6552
   81TYR     CB 3329   2.639  11.873   0.632 -0.1469 -0.1590 -0.3065
   81TYR    HB1 3330   2.722  11.903   0.568  0.8111 -0.2670  0.8684
   81TYR    HB2 3331   2.667  11.913   0.729 -0.8686 -2.5431  0.9577
   81TYR     CG 3332   2.643  11.723   0.649 -0.0153 -0.1484 -0.2440
   81TYR    CD1 3333   2.623  11.661   0.773 -0.5347  0.2774 -0.1132
   81TYR    HD1 3334   2.593  11.718   0.860  0.4567  0.4182  0.1500
   81TYR    CE1 3335   2.609  11.522   0.779 -0.4502  0.2788  0.1077
   81TYR    HE1 3336   2.593  11.483   0.879  0.8193 -0.1631  0.1645
   81TYR     CZ 3337   2.626  11.447   0.661  0.0391  0.0179  0.3389
   81TYR     OH 3338   2.624  11.311   0.664  0.4209 -0.0046 -0.4129
   81TYR     HH 3339   2.639  11.278   0.574  1.4549  1.7777 -0.9399
   81TYR    CE2 3340   2.658  11.510   0.539 -0.5462  0.2783  0.3155
   81TYR    HE2 3341   2.676  11.452   0.450 -2.2353 -0.5119  0.4477
   81TYR    CD2 3342   2.669  11.649   0.533  0.4317  0.1779 -0.3538
   81TYR    HD2 3343   2.689  11.699   0.439 -0.5201 -0.7481 -1.0734
   81TYR      C 3344   2.461  11.881   0.458 -0.3686  0.1291 -0.0760
   81TYR      O 3345   2.365  11.803   0.455 -0.0840 -0.2348  0.1346
   82GLY      N 3346   2.535  11.916   0.353  0.0488  0.1054  0.2099
   82GLY      H 3347   2.621  11.967   0.373 -0.1744  0.2137  0.9415
   82GLY     CA 3348   2.506  11.875   0.218  0.0393  0.3750  0.1286
   82GLY    HA1 3349   2.487  11.769   0.232  0.1632  0.2982 -0.2634
   82GLY    HA2 3350   2.587  11.902   0.150  0.0615  0.5758  0.2338
   82GLY      C 3351   2.383  11.944   0.162 -0.0122  0.2901  0.1376
   82GLY      O 3352   2.278  11.880   0.153  0.1175  0.0892  0.0377
   83SER      N 3353   2.396  12.065   0.108 -0.3239  0.1123 -0.3464
   83SER      H 3354   2.487  12.109   0.114 -0.6016  0.5976  0.4646
   83SER     CA 3355   2.284  12.142   0.059 -0.5150  0.3765  0.4994
   83SER     HA 3356   2.225  12.090  -0.016  0.1720  0.9002 -0.4306
   83SER     CB 3357   2.198  12.175   0.181 -0.5027  0.4131  0.4981
   83SER    HB1 3358   2.135  12.262   0.164 -0.5145  0.0778 -1.3189
   83SER    HB2 3359   2.132  12.090   0.196  1.0219 -0.8097  0.5529
   83SER     OG 3360   2.269  12.207   0.299 -0.3856  0.4890  0.4073
   83SER     HG 3361   2.205  12.213   0.370 -1.1331 -0.9226 -0.1006
   83SER      C 3362   2.333  12.275   0.002 -0.1083 -0.2800 -0.7091
   83SER      O 3363   2.445  12.321   0.025 -0.2364 -0.2094 -0.2041
   84SER      N 3364   2.252  12.343  -0.079 -0.4000 -0.1273 -0.2902
   84SER      H 3365   2.163  12.301  -0.101 -0.0307 -1.2868  0.3469
   84SER     CA 3366   2.274  12.476  -0.130  0.3224  0.0190  0.3839
   84SER     HA 3367   2.380  12.487  -0.154  0.3020 -1.3495 -0.4035
   84SER     CB 3368   2.208  12.494  -0.267  0.7208 -0.0899  0.1754
   84SER    HB1 3369   2.227  12.598  -0.294  0.1710 -0.0826 -0.2053
   84SER    HB2 3370   2.100  12.482  -0.262  0.3808  2.0776 -0.8355
   84SER     OG 3371   2.237  12.395  -0.362  0.1616 -0.0398 -0.0504
   84SER     HG 3372   2.237  12.441  -0.447 -0.2405  1.5352  0.7658
   84SER      C 3373   2.232  12.591  -0.039  0.1664 -0.1498  0.5248
   84SER      O 3374   2.130  12.589   0.030 -0.0446  0.3396  0.2336
   85GLN      N 3375   2.300  12.705  -0.049 -0.2380  0.0380 -0.2072
   85GLN      H 3376   2.383  12.708  -0.107 -0.4214  1.4564 -0.4093
   85GLN     CA 3377   2.267  12.832   0.011 -0.1322  0.0075 -0.0806
   85GLN     HA 3378   2.349  12.898  -0.017 -0.6627 -0.0663 -2.0033
   85GLN     CB 3379   2.146  12.897  -0.056  0.2244  0.5454 -0.2166
   85GLN    HB1 3380   2.130  12.996  -0.012 -3.0507 -0.6182  1.6123
   85GLN    HB2 3381   2.052  12.856  -0.017 -1.3280  1.9852 -2.2139
   85GLN     CG 3382   2.133  12.891  -0.208 -0.0498  0.0361 -0.1743
   85GLN    HG1 3383   2.123  12.788  -0.242  1.3010 -0.3231  0.4536
   85GLN    HG2 3384   2.222  12.929  -0.257  1.0852 -1.9174  0.2446
   85GLN     CD 3385   2.002  12.958  -0.246 -0.0937  0.0448 -0.0108
   85GLN    OE1 3386   1.990  13.077  -0.276 -0.0754 -0.0031 -0.2132
   85GLN    NE2 3387   1.885  12.892  -0.250 -0.4367  0.6410  0.0591
   85GLN   HE21 3388   1.886  12.792  -0.240 -0.1088  0.5208 -1.0864
   85GLN   HE22 3389   1.812  12.958  -0.272 -0.5711  0.8331  1.0147
   85GLN      C 3390   2.254  12.833   0.162  0.3094  0.0933 -0.0413
   85GLN      O 3391   2.157  12.884   0.219  0.1549 -0.0780 -0.1511
   86SER      N 3392   2.339  12.751   0.224  0.5401  0.4831  0.1625
   86SER      H 3393   2.412  12.710   0.168  0.0927  0.1727 -0.2019
   86SER     CA 3394   2.334  12.704   0.361  0.3011 -0.8243 -0.2822
   86SER     HA 3395   2.248  12.747   0.412  0.5668 -1.6184  0.8866
   86SER     CB 3396   2.305  12.554   0.356  0.0564 -0.8216  0.7079
   86SER    HB1 3397   2.309  12.510   0.455 -0.7547 -1.2854  0.5393
   86SER    HB2 3398   2.386  12.506   0.300  1.4092  2.2412 -0.1994
   86SER     OG 3399   2.183  12.524   0.293  0.1957  0.2578 -0.1083
   86SER     HG 3400   2.175  12.556   0.203 -1.3661 -2.8618 -1.2340
   86SER      C 3401   2.464  12.729   0.437 -0.2297  1.0410  0.0566
   86SER      O 3402   2.570  12.767   0.390 -0.2484  0.5364 -0.4078
   87SER      N 3403   2.445  12.708   0.568 -0.0315  0.0490 -0.0644
   87SER      H 3404   2.353  12.672   0.588  0.6036 -0.6808  1.7877
   87SER     CA 3405   2.535  12.743   0.676 -0.1047  0.1225 -0.0271
   87SER     HA 3406   2.614  12.803   0.630  0.6253 -0.2922  0.6619
   87SER     CB 3407   2.466  12.830   0.781 -0.0468  0.2799 -0.1187
   87SER    HB1 3408   2.398  12.759   0.829 -0.3091  0.0078 -0.8800
   87SER    HB2 3409   2.532  12.873   0.856  1.6275 -0.4335 -1.1251
   87SER     OG 3410   2.389  12.935   0.726 -0.3963  0.0531 -0.0680
   87SER     HG 3411   2.448  12.987   0.671  0.8195 -0.9773  0.1926
   87SER      C 3412   2.593  12.620   0.744 -0.3850 -0.0965 -0.1803
   87SER      O 3413   2.537  12.515   0.774  0.7338 -0.7118 -0.1837
   88GLN      N 3414   2.716  12.644   0.790 -0.7344  0.0817  0.6788
   88GLN      H 3415   2.759  12.734   0.772 -0.6029 -0.1519 -0.2200
   88GLN     CA 3416   2.796  12.555   0.871  0.2324  0.0330 -0.3007
   88GLN     HA 3417   2.806  12.463   0.814  1.8740  0.2784 -0.4385
   88GLN     CB 3418   2.931  12.622   0.889 -0.0862  0.4697  0.5409
   88GLN    HB1 3419   2.928  12.706   0.958 -3.0076  0.2513  0.7695
   88GLN    HB2 3420   2.955  12.669   0.794 -1.3470 -3.1179 -1.7576
   88GLN     CG 3421   3.039  12.526   0.940 -0.4635 -0.4034 -0.2790
   88GLN    HG1 3422   3.004  12.450   1.009 -0.7526 -2.1378 -2.2203
   88GLN    HG2 3423   3.101  12.591   1.002 -2.1064  0.7296  0.2503
   88GLN     CD 3424   3.123  12.467   0.827  0.1111 -0.2472  0.0626
   88GLN    OE1 3425   3.085  12.365   0.770  0.0633 -0.3092  0.2053
   88GLN    NE2 3426   3.236  12.531   0.796  0.3012 -0.3501  0.5356
   88GLN   HE21 3427   3.255  12.618   0.844 -0.4513  0.3557 -0.4019
   88GLN   HE22 3428   3.290  12.521   0.711 -0.2094  4.3232 -0.6222
   88GLN      C 3429   2.739  12.519   1.008 -0.0951  0.0521 -0.4319
   88GLN      O 3430   2.678  12.611   1.063 -0.1125 -0.1743 -0.0749
   89SER      N 3431   2.743  12.395   1.058 -0.6112  0.2258  0.0609
   89SER      H 3432   2.777  12.320   1.000  1.4770  0.7386  0.5376
   89SER     CA 3433   2.669  12.357   1.176  0.1554 -0.3643  0.3566
   89SER     HA 3434   2.584  12.425   1.178  1.0665  0.8069  0.6753
   89SER     CB 3435   2.615  12.216   1.157 -0.1628 -0.1941 -0.0114
   89SER    HB1 3436   2.555  12.189   1.244 -2.1832  0.6840 -1.0714
   89SER    HB2 3437   2.707  12.157   1.154  0.6608  1.1006 -1.2249
   89SER     OG 3438   2.544  12.203   1.036 -0.3805 -0.4085  0.1371
   89SER     HG 3439   2.481  12.275   1.026 -0.7868 -0.6840  0.6634
   89SER      C 3440   2.766  12.380   1.292  0.5027  0.1929 -0.0392
   89SER      O 3441   2.879  12.333   1.284  0.2149 -0.4899 -0.2121
   90SER      N 3442   2.725  12.454   1.395 -0.2805  0.2545 -0.3880
   90SER      H 3443   2.636  12.499   1.377 -1.3549 -2.3182 -2.3599
   90SER     CA 3444   2.789  12.464   1.524 -0.1492 -0.0730 -0.4271
   90SER     HA 3445   2.892  12.497   1.512 -0.5949  1.0188 -1.4052
   90SER     CB 3446   2.725  12.577   1.603 -0.1705 -0.4703  0.1318
   90SER    HB1 3447   2.620  12.553   1.622  0.1790 -2.5683 -0.4117
   90SER    HB2 3448   2.777  12.583   1.699  0.2927 -0.7564 -0.0986
   90SER     OG 3449   2.734  12.701   1.537 -0.1591 -0.5327  0.0157
   90SER     HG 3450   2.647  12.716   1.501 -0.8228 -0.2110  1.6471
   90SER      C 3451   2.780  12.337   1.607 -0.3176  0.3637  0.2254
   90SER      O 3452   2.678  12.267   1.610  0.0954 -0.2364  0.4305
   91TYR      N 3453   2.881  12.312   1.690 -0.4140  0.0653  0.2567
   91TYR      H 3454   2.956  12.379   1.698 -0.2983 -0.2319  2.6607
   91TYR     CA 3455   2.899  12.186   1.759  0.3551  0.1495  0.2232
   91TYR     HA 3456   2.899  12.105   1.686  0.4146  0.1216  0.2541
   91TYR     CB 3457   3.045  12.180   1.801  0.3055  0.3986  0.4271
   91TYR    HB1 3458   3.055  12.239   1.892  0.1205  0.7176  0.2415
   91TYR    HB2 3459   3.101  12.222   1.718 -2.2149  0.2247 -1.4671
   91TYR     CG 3460   3.101  12.043   1.832 -0.2056  0.2016  0.4753
   91TYR    CD1 3461   3.161  12.026   1.957 -0.0002  0.2386  0.3817
   91TYR    HD1 3462   3.157  12.106   2.029 -1.6031  0.8724 -0.3699
   91TYR    CE1 3463   3.220  11.904   1.992  0.3147  0.2165 -0.2196
   91TYR    HE1 3464   3.259  11.893   2.092  1.3088  0.9895 -0.5020
   91TYR     CZ 3465   3.224  11.797   1.900 -1.1085 -0.2573  0.2485
   91TYR     OH 3466   3.287  11.680   1.929 -0.2802  0.0067 -0.4355
   91TYR     HH 3467   3.291  11.624   1.851 -0.2970  0.5117 -0.8033
   91TYR    CE2 3468   3.157  11.814   1.778  0.1081  0.2827 -0.3607
   91TYR    HE2 3469   3.162  11.728   1.713 -1.0259  2.4707 -3.6449
   91TYR    CD2 3470   3.096  11.935   1.743 -0.0039  0.3984  0.2256
   91TYR    HD2 3471   3.054  11.957   1.646 -0.6822  3.3409  1.0582
   91TYR      C 3472   2.804  12.155   1.874  0.7407 -0.1173  0.4733
   91TYR      O 3473   2.730  12.237   1.928  0.2155 -0.2565 -0.0282
   92GLY      N 3474   2.794  12.028   1.913  0.0947 -0.1083  0.3555
   92GLY      H 3475   2.849  11.956   1.868 -1.1700 -0.8605 -0.0519
   92GLY     CA 3476   2.720  11.972   2.025 -0.2142 -0.3105  0.0517
   92GLY    HA1 3477   2.747  12.021   2.118  0.2371  0.7250 -0.6010
   92GLY    HA2 3478   2.614  11.994   2.015 -0.3716 -1.1273 -0.1128
   92GLY      C 3479   2.754  11.824   2.037 -0.2396 -0.3464 -0.3063
   92GLY      O 3480   2.833  11.769   1.961  0.1164 -0.6599  0.2871
   93GLN      N 3481   2.693  11.760   2.137  0.3217 -0.2276  0.1133
   93GLN      H 3482   2.623  11.806   2.192 -1.1823 -0.5159 -1.4745
   93GLN     CA 3483   2.720  11.625   2.183 -0.3032 -0.2841  0.3109
   93GLN     HA 3484   2.828  11.617   2.184 -0.3574 -1.1734 -0.2685
   93GLN     CB 3485   2.666  11.605   2.325 -0.8679  0.1878  0.1654
   93GLN    HB1 3486   2.675  11.498   2.343  3.0854 -0.5059 -4.0400
   93GLN    HB2 3487   2.560  11.631   2.320 -1.0552 -0.4692  0.6060
   93GLN     CG 3488   2.745  11.684   2.429  0.0999 -0.1452 -0.2994
   93GLN    HG1 3489   2.709  11.657   2.529 -1.1063  1.0536 -0.3724
   93GLN    HG2 3490   2.731  11.792   2.427  0.9363 -0.0097  0.4949
   93GLN     CD 3491   2.896  11.676   2.426  0.1113 -0.1560  0.1753
   93GLN    OE1 3492   2.966  11.777   2.416 -0.2227  0.0414 -0.2134
   93GLN    NE2 3493   2.962  11.560   2.430  0.7228  0.1751 -0.0838
   93GLN   HE21 3494   3.062  11.570   2.443  0.8754 -0.8668 -0.3311
   93GLN   HE22 3495   2.902  11.479   2.431 -0.8923  1.3207  1.1811
   93GLN      C 3496   2.668  11.516   2.091 -0.2987 -0.2947  0.3209
   93GLN      O 3497   2.559  11.533   2.037  0.1968  0.1835 -0.5534
   94GLN      N 3498   2.750  11.413   2.063  0.0080  0.0007  0.1173
   94GLN      H 3499   2.837  11.406   2.113 -0.9899  0.5400  2.0523
   94GLN     CA 3500   2.732  11.308   1.965  0.4332 -0.1524  0.2035
   94GLN     HA 3501   2.702  11.350   1.870  1.5666 -0.6582 -0.3957
   94GLN     CB 3502   2.865  11.235   1.947  0.3114 -0.2145 -0.4588
   94GLN    HB1 3503   2.890  11.198   2.047  1.6118 -1.3814 -1.1817
   94GLN    HB2 3504   2.855  11.156   1.872 -0.2585  1.2394 -1.9737
   94GLN     CG 3505   2.987  11.320   1.913  0.2155 -0.0025 -0.2704
   94GLN    HG1 3506   3.077  11.259   1.912 -0.8444 -1.8015  1.9856
   94GLN    HG2 3507   3.004  11.387   1.997  0.5149 -2.2997  1.6217
   94GLN     CD 3508   2.974  11.402   1.786 -0.3846  0.1565 -0.1110
   94GLN    OE1 3509   2.957  11.345   1.678  0.2850  0.1891 -0.2362
   94GLN    NE2 3510   2.980  11.535   1.792 -0.0982  0.1436 -0.1071
   94GLN   HE21 3511   2.962  11.590   1.709 -2.5113  0.3332  0.4723
   94GLN   HE22 3512   2.977  11.579   1.883  1.3828  1.1575 -0.5021
   94GLN      C 3513   2.635  11.198   2.007 -0.2165  0.4046  0.1892
   94GLN      O 3514   2.588  11.119   1.925 -0.2317  0.4601  0.1451
   95SER      N 3515   2.604  11.192   2.137 -0.5510 -0.3487  0.0812
   95SER      H 3516   2.632  11.269   2.196 -2.9049  1.6799 -1.2646
   95SER     CA 3517   2.543  11.077   2.200 -0.6623 -0.2884  0.0835
   95SER     HA 3518   2.467  11.033   2.135  0.3787  1.5888 -2.5429
   95SER     CB 3519   2.649  10.968   2.209  0.0948  0.4159 -0.2262
   95SER    HB1 3520   2.601  10.886   2.262 -2.7461  1.5902 -0.7658
   95SER    HB2 3521   2.669  10.947   2.103  1.2451  0.1360  0.0379
   95SER     OG 3522   2.764  11.008   2.279  0.3055  0.0999 -0.3891
   95SER     HG 3523   2.840  10.952   2.258  0.2045 -0.6228  1.0749
   95SER      C 3524   2.484  11.107   2.338  0.0750  0.0468  0.3279
   95SER      O 3525   2.526  11.207   2.396  0.6558 -0.2213  0.3870
   96SER      N 3526   2.385  11.031   2.386 -0.0029 -0.3155 -0.3852
   96SER      H 3527   2.367  10.944   2.339 -0.0772  0.4910 -1.9200
   96SER     CA 3528   2.335  11.050   2.521 -0.0831 -0.3857 -0.4052
   96SER     HA 3529   2.417  11.083   2.584 -0.0126  1.6873 -1.4872
   96SER     CB 3530   2.219  11.149   2.529  0.2511 -0.0095 -0.1923
   96SER    HB1 3531   2.188  11.165   2.632  1.7221 -0.0223  0.2684
   96SER    HB2 3532   2.252  11.243   2.486 -0.1972 -0.5794 -1.8540
   96SER     OG 3533   2.116  11.105   2.444 -0.0320 -0.1879  0.2413
   96SER     HG 3534   2.051  11.174   2.430 -0.3363 -0.7562 -1.3946
   96SER      C 3535   2.287  10.923   2.590 -0.4782  0.1029  0.2262
   96SER      O 3536   2.312  10.906   2.709  0.3725 -0.1812  0.0137
   97TYR      N 3537   2.219  10.831   2.522  0.6550 -0.1365 -0.6206
   97TYR      H 3538   2.200  10.859   2.426  1.7718  1.5147 -0.3902
   97TYR     CA 3539   2.174  10.702   2.570 -0.1184  0.0791 -0.7504
   97TYR     HA 3540   2.156  10.713   2.677 -1.7861 -3.6568 -0.4961
   97TYR     CB 3541   2.040  10.664   2.507 -0.5347 -0.0797  0.2017
   97TYR    HB1 3542   1.966  10.735   2.543  0.1487  0.8425 -0.1466
   97TYR    HB2 3543   2.017  10.564   2.543  0.3780 -0.5403 -0.4389
   97TYR     CG 3544   2.027  10.673   2.357 -0.1619 -0.0005  0.1726
   97TYR    CD1 3545   2.104  10.590   2.274  0.0513  0.6684 -0.3132
   97TYR    HD1 3546   2.150  10.503   2.317 -2.6298 -0.0652  1.3225
   97TYR    CE1 3547   2.086  10.594   2.135  0.4368  0.0257 -0.3823
   97TYR    HE1 3548   2.138  10.518   2.079  2.3681  0.0228  1.2935
   97TYR     CZ 3549   2.001  10.687   2.074 -0.5121 -0.5578  0.0344
   97TYR     OH 3550   1.992  10.701   1.939 -0.2168 -0.0470  0.0660
   97TYR     HH 3551   1.953  10.787   1.920 -0.1427  0.1666  0.8654
   97TYR    CE2 3552   1.944  10.785   2.158  0.0565 -0.2799  0.0980
   97TYR    HE2 3553   1.878  10.856   2.110  0.7640 -0.5115 -1.2513
   97TYR    CD2 3554   1.957  10.779   2.297  0.6945  0.5261  0.0814
   97TYR    HD2 3555   1.911  10.856   2.357 -1.2917  0.0373 -0.7271
   97TYR      C 3556   2.285  10.600   2.553  0.3601  0.4169  0.2495
   97TYR      O 3557   2.353  10.604   2.450  0.3634 -0.4156  0.2152
   98PRO      N 3558   2.307  10.504   2.643  0.2172  0.6700  0.5580
   98PRO     CD 3559   2.228  10.483   2.763 -0.0720  0.2582  0.3010
   98PRO    HD1 3560   2.121  10.493   2.745 -0.1407  0.0125  0.5629
   98PRO    HD2 3561   2.253  10.561   2.835 -0.3258  0.3030  0.3417
   98PRO     CG 3562   2.274  10.346   2.810  0.0447  0.2742  0.2377
   98PRO    HG1 3563   2.282  10.340   2.919  0.6228 -1.7462  0.1341
   98PRO    HG2 3564   2.207  10.273   2.766 -0.8505  1.2637 -0.0605
   98PRO     CB 3565   2.412  10.327   2.748 -0.1469  0.0638 -0.1281
   98PRO    HB1 3566   2.446  10.223   2.746  3.0541  0.9628  0.4260
   98PRO    HB2 3567   2.476  10.385   2.815 -0.0004  2.0426 -1.8801
   98PRO     CA 3568   2.406  10.402   2.615 -0.2587  0.3416  0.0323
   98PRO     HA 3569   2.502  10.450   2.598 -1.8105  3.5454 -0.5537
   98PRO      C 3570   2.358  10.305   2.508  0.0044  0.5302 -0.2596
   98PRO      O 3571   2.237  10.285   2.502 -0.0223  0.5853  0.0652
   99GLY      N 3572   2.457  10.251   2.437  0.0319 -0.1229  0.2664
   99GLY      H 3573   2.552  10.279   2.457 -0.1937  1.9679 -1.3474
   99GLY     CA 3574   2.436  10.171   2.318 -1.3918 -0.3208  0.6277
   99GLY    HA1 3575   2.534  10.128   2.296 -1.2313  0.9501 -1.2887
   99GLY    HA2 3576   2.363  10.095   2.348 -2.7423  0.8869  0.4951
   99GLY      C 3577   2.386  10.244   2.195  0.0090 -0.0612  0.1875
   99GLY      O 3578   2.393  10.366   2.181 -0.1435 -0.0828 -0.0794
  100TYR      N 3579   2.341  10.169   2.094  0.7893 -0.4193  0.1059
  100TYR      H 3580   2.334  10.069   2.106 -0.0965 -0.2944  0.6911
  100TYR     CA 3581   2.305  10.224   1.966 -0.4343 -0.8232  0.2694
  100TYR     HA 3582   2.331  10.330   1.969 -2.0720 -0.4002  0.6532
  100TYR     CB 3583   2.386  10.152   1.859  0.3736  0.2264  0.1578
  100TYR    HB1 3584   2.352  10.048   1.855 -0.7107  0.4710  2.1457
  100TYR    HB2 3585   2.360  10.205   1.767  1.0633  1.3983  0.6152
  100TYR     CG 3586   2.537  10.158   1.871  0.4275  0.0277 -0.3814
  100TYR    CD1 3587   2.612  10.058   1.933  0.0507 -0.1176 -0.1530
  100TYR    HD1 3588   2.566   9.966   1.964  0.8962 -0.3826  0.3535
  100TYR    CE1 3589   2.752  10.059   1.948  0.0225 -0.2239  0.1129
  100TYR    HE1 3590   2.801   9.975   1.995 -2.6577 -2.0919 -0.1353
  100TYR     CZ 3591   2.817  10.171   1.894  0.1708 -0.2655  0.2041
  100TYR     OH 3592   2.951  10.192   1.907  0.0914  0.4056 -0.0390
  100TYR     HH 3593   3.000  10.119   1.945  1.4440  1.6346  0.7009
  100TYR    CE2 3594   2.747  10.272   1.826  0.4457 -0.4095 -0.2905
  100TYR    HE2 3595   2.803  10.360   1.799  0.3760 -0.0655  0.6536
  100TYR    CD2 3596   2.607  10.270   1.823  0.4269  0.1955  0.0050
  100TYR    HD2 3597   2.555  10.351   1.775  0.5350  0.5253  0.4373
  100TYR      C 3598   2.158  10.209   1.927 -0.5251  0.3609  0.0990
  100TYR      O 3599   2.097  10.107   1.960  0.0275  0.2165  0.7082
  101GLY      N 3600   2.100  10.308   1.860  0.1245  0.3297 -0.5196
  101GLY      H 3601   2.160  10.382   1.824  1.2239 -0.2230  0.1043
  101GLY     CA 3602   1.963  10.304   1.814 -0.0551 -0.0225  0.0357
  101GLY    HA1 3603   1.957  10.350   1.715 -0.0318  0.1743  0.1238
  101GLY    HA2 3604   1.936  10.200   1.798  1.5880 -0.2631 -1.5078
  101GLY      C 3605   1.859  10.351   1.914  0.1108 -0.2136  0.3006
  101GLY      O 3606   1.863  10.341   2.037 -0.7174  0.7292  0.4179
  102GLN      N 3607   1.764  10.426   1.856  0.1202 -0.3218  0.1475
  102GLN      H 3608   1.764  10.444   1.756  1.0394 -0.0228  0.1941
  102GLN     CA 3609   1.660  10.487   1.935 -0.7703 -0.3272 -0.9861
  102GLN     HA 3610   1.712  10.520   2.025 -1.6268 -1.4273 -0.0538
  102GLN     CB 3611   1.604  10.606   1.859  0.2405  0.5308 -0.4085
  102GLN    HB1 3612   1.525  10.574   1.792  0.1350 -0.7229  0.3000
  102GLN    HB2 3613   1.684  10.654   1.803  0.8874 -0.0953 -0.0386
  102GLN     CG 3614   1.551  10.716   1.951 -0.4752 -0.0411 -0.1250
  102GLN    HG1 3615   1.629  10.753   2.019 -0.5582 -1.3576  0.7328
  102GLN    HG2 3616   1.475  10.664   2.009 -2.2749 -0.0096 -2.3106
  102GLN     CD 3617   1.485  10.831   1.876 -0.4598  0.2523  0.3036
  102GLN    OE1 3618   1.553  10.928   1.844 -0.5979 -0.0396 -0.9353
  102GLN    NE2 3619   1.360  10.821   1.831 -0.4380  1.1711  0.0142
  102GLN   HE21 3620   1.313  10.905   1.801 -1.5824  0.3589 -0.5925
  102GLN   HE22 3621   1.302  10.739   1.849 -1.1502  1.9105  1.2439
  102GLN      C 3622   1.557  10.389   1.989 -0.7318  0.0980 -0.1114
  102GLN      O 3623   1.514  10.301   1.914  0.4069 -0.1368 -0.5008
  103GLN      N 3624   1.508  10.406   2.112  0.4626  0.1474  0.3670
  103GLN      H 3625   1.533  10.489   2.165 -0.4123 -1.3656  3.3086
  103GLN     CA 3626   1.389  10.335   2.154  0.3044 -0.0560 -0.4055
  103GLN     HA 3627   1.409  10.228   2.153 -0.6482 -0.3704  2.5812
  103GLN     CB 3628   1.353  10.373   2.298  0.7382  0.3283 -0.3963
  103GLN    HB1 3629   1.350  10.481   2.309 -1.6440  0.2050  0.5810
  103GLN    HB2 3630   1.254  10.334   2.316  0.3882  1.7742  1.0295
  103GLN     CG 3631   1.448  10.324   2.407  0.4142  0.0222 -0.2529
  103GLN    HG1 3632   1.548  10.307   2.368  1.2470  0.0369  1.7634
  103GLN    HG2 3633   1.449  10.400   2.486 -2.6630 -0.0241 -0.0354
  103GLN     CD 3634   1.403  10.183   2.445 -0.1524  0.3018  0.1390
  103GLN    OE1 3635   1.435  10.082   2.383  0.4529  0.0328  0.8728
  103GLN    NE2 3636   1.320  10.169   2.548  0.5945  0.1097  0.7264
  103GLN   HE21 3637   1.275  10.078   2.554 -1.5439  0.9104 -1.4386
  103GLN   HE22 3638   1.289  10.246   2.606 -2.5845  0.3745 -1.1103
  103GLN      C 3639   1.270  10.359   2.063  0.0268 -0.4410 -0.1436
  103GLN      O 3640   1.268  10.462   1.996 -0.4141 -0.4100 -0.0878
  104PRO      N 3641   1.167  10.274   2.070 -0.6452  0.3965  0.2762
  104PRO     CD 3642   1.148  10.153   2.148 -0.0192  0.1735  0.0911
  104PRO    HD1 3643   1.234  10.092   2.122  0.0622  1.2972 -2.5247
  104PRO    HD2 3644   1.155  10.171   2.255  1.5806 -1.5365  0.3193
  104PRO     CG 3645   1.014  10.095   2.102 -0.0987  0.5810 -0.1978
  104PRO    HG1 3646   1.022   9.987   2.113 -2.3544  0.3831 -0.1626
  104PRO    HG2 3647   0.932  10.142   2.156 -1.1873  0.1279 -1.3945
  104PRO     CB 3648   1.003  10.137   1.956  0.0689 -0.1718 -0.4316
  104PRO    HB1 3649   1.064  10.080   1.886 -1.3213 -1.2405 -0.8237
  104PRO    HB2 3650   0.896  10.137   1.939 -0.3914  0.9146  2.1133
  104PRO     CA 3651   1.062  10.277   1.970 -0.0302 -0.1335 -0.3934
  104PRO     HA 3652   1.105  10.299   1.872 -1.6787  0.8567 -0.9243
  104PRO      C 3653   0.959  10.385   2.001  0.1498 -0.1425  0.2534
  104PRO      O 3654   0.949  10.436   2.112  0.0822  0.1148  0.1292
  105ALA      N 3655   0.875  10.418   1.902  0.4297  0.1423  0.1084
  105ALA      H 3656   0.875  10.364   1.817 -0.7581 -0.3191  0.3846
  105ALA     CA 3657   0.772  10.518   1.918  0.1141 -0.1398 -0.1554
  105ALA     HA 3658   0.816  10.604   1.968 -1.2505  0.6026 -0.1794
  105ALA     CB 3659   0.712  10.570   1.787  0.0138  0.0424 -0.0387
  105ALA    HB1 3660   0.793  10.603   1.723 -0.1146  1.6692  0.5899
  105ALA    HB2 3661   0.639  10.649   1.805  0.4443  1.1929 -2.8551
  105ALA    HB3 3662   0.670  10.482   1.737 -1.0789  0.2790  0.4200
  105ALA      C 3663   0.655  10.475   2.006  0.2014 -0.0388  0.0087
  105ALA      O 3664   0.604  10.366   1.986  0.4453 -0.1372 -0.0857
  106PRO      N 3665   0.601  10.564   2.089  0.4470 -0.1148  0.2522
  106PRO     CD 3666   0.642  10.700   2.120  0.1819 -0.0362  0.2734
  106PRO    HD1 3667   0.732  10.694   2.183  0.3068 -2.9535 -0.0192
  106PRO    HD2 3668   0.661  10.746   2.023  1.2889 -0.0807  0.4472
  106PRO     CG 3669   0.531  10.779   2.188 -0.0129  0.0396 -0.1355
  106PRO    HG1 3670   0.467  10.820   2.110 -0.6399  1.6944  1.1851
  106PRO    HG2 3671   0.560  10.857   2.259  3.5751 -1.6417  0.5005
  106PRO     CB 3672   0.461  10.660   2.252  0.4141 -0.2590 -0.2158
  106PRO    HB1 3673   0.510  10.635   2.346  0.7848 -1.2797 -0.6757
  106PRO    HB2 3674   0.356  10.683   2.271  0.2978 -0.6872 -0.3361
  106PRO     CA 3675   0.469  10.549   2.149  0.1494 -0.1114 -0.3975
  106PRO     HA 3676   0.460  10.452   2.198 -1.5537 -0.0391 -0.5187
  106PRO      C 3677   0.353  10.553   2.051  0.0386 -0.2615 -0.2724
  106PRO      O 3678   0.356  10.626   1.952  0.1148  0.2358  0.0964
  107SER      N 3679   0.248  10.478   2.086  0.2519 -0.5443 -0.2346
  107SER      H 3680   0.261  10.406   2.155 -0.1001  0.2047  0.6221
  107SER     CA 3681   0.119  10.476   2.020  0.0383  0.4423  0.1491
  107SER     HA 3682   0.115  10.554   1.944 -0.6324 -0.0097 -0.2934
  107SER     CB 3683   0.094  10.342   1.952  0.3006  0.0913  0.7439
  107SER    HB1 3684   0.100  10.257   2.020  0.2183  1.1879  2.1712
  107SER    HB2 3685  -0.009  10.349   1.920  0.8862  2.6671 -0.8806
  107SER     OG 3686   0.175  10.331   1.837 -0.4713  0.2666  0.1840
  107SER     HG 3687   0.119  10.359   1.764 -2.2987 -0.0498  1.3895
  107SER      C 3688   0.006  10.489   2.121 -0.0773  0.2084  0.0491
  107SER      O 3689   0.015  10.421   2.223 -0.1021 -0.0041 -0.0911
  108SER      N 3690  -0.098  10.572   2.108 -0.1873  0.0625 -0.0039
  108SER      H 3691  -0.102  10.611   2.015  0.0505 -0.8523 -0.4113
  108SER     CA 3692  -0.190  10.607   2.215 -0.4098 -0.3014 -0.0747
  108SER     HA 3693  -0.132  10.624   2.305  0.1583 -1.5695 -0.1725
  108SER     CB 3694  -0.276  10.724   2.168  0.1895  0.0642 -0.2771
  108SER    HB1 3695  -0.345  10.752   2.247  0.5081 -0.5697  0.2355
  108SER    HB2 3696  -0.324  10.680   2.080  0.0299 -1.6482  0.6285
  108SER     OG 3697  -0.198  10.838   2.143  0.2152  0.1898  0.3524
  108SER     HG 3698  -0.139  10.833   2.067  0.2050 -0.1630  0.3683
  108SER      C 3699  -0.287  10.494   2.248 -0.5230 -0.2255 -0.1441
  108SER      O 3700  -0.333  10.423   2.159 -1.0255 -0.5753  0.3907
  109THR      N 3701  -0.328  10.493   2.376  0.1236  0.1981  0.0715
  109THR      H 3702  -0.300  10.567   2.439  1.5686  0.9298 -1.3280
  109THR     CA 3703  -0.445  10.416   2.411 -0.0336  0.4579  0.1193
  109THR     HA 3704  -0.445  10.324   2.353 -1.1377  0.2723  0.3875
  109THR     CB 3705  -0.446  10.385   2.560 -0.3514 -0.2616 -0.0298
  109THR     HB 3706  -0.421  10.476   2.614 -2.0775  0.4609 -0.4009
  109THR    CG2 3707  -0.569  10.314   2.617 -0.2021 -0.4149  0.1040
  109THR   HG21 3708  -0.557  10.278   2.719 -2.0541 -2.9300 -0.4812
  109THR   HG22 3709  -0.588  10.229   2.551 -2.1795  0.5728 -0.6947
  109THR   HG23 3710  -0.653  10.384   2.615 -1.4469 -1.8604  0.0897
  109THR    OG1 3711  -0.341  10.295   2.590 -0.1649 -0.3354 -0.8963
  109THR    HG1 3712  -0.330  10.299   2.685 -3.8384  0.1095 -0.3196
  109THR      C 3713  -0.573  10.488   2.371 -0.4126 -0.1530  0.2178
  109THR      O 3714  -0.578  10.610   2.386  0.6057  0.0211 -0.6984
  110SER      N 3715  -0.665  10.416   2.308 -0.2330 -0.3126  0.1353
  110SER      H 3716  -0.659  10.315   2.310  0.9703 -0.2422  0.9510
  110SER     CA 3717  -0.789  10.474   2.261 -0.0520 -0.2859 -0.3131
  110SER     HA 3718  -0.785  10.552   2.185 -2.2291 -1.1108 -1.3725
  110SER     CB 3719  -0.876  10.367   2.194 -0.5928  0.0812 -0.2062
  110SER    HB1 3720  -0.899  10.277   2.251  3.6424 -0.7262  0.5617
  110SER    HB2 3721  -0.972  10.416   2.176 -0.9372 -0.3564  0.3874
  110SER     OG 3722  -0.836  10.313   2.070 -0.3645  0.0430 -0.1177
  110SER     HG 3723  -0.874  10.225   2.064 -1.3244  0.2887  1.6402
  110SER      C 3724  -0.866  10.531   2.379 -0.3532 -0.5399 -0.3850
  110SER      O 3725  -0.843  10.491   2.492  0.5814  0.0177 -0.3669
  111GLY      N 3726  -0.966  10.617   2.354  0.1505  0.0516 -0.3836
  111GLY      H 3727  -0.995  10.629   2.258  0.4297 -0.3089 -0.5155
  111GLY     CA 3728  -1.071  10.655   2.447 -0.0579 -0.7047 -0.3042
  111GLY    HA1 3729  -1.073  10.585   2.531 -0.2161 -1.6461 -1.0726
  111GLY    HA2 3730  -1.041  10.749   2.494 -1.2432 -1.0968  1.2873
  111GLY      C 3731  -1.209  10.663   2.384 -0.1833 -0.2032  0.0299
  111GLY      O 3732  -1.257  10.573   2.315 -0.0595  0.0586 -0.4002
  112SER      N 3733  -1.276  10.777   2.403  0.1204 -0.0348  0.0971
  112SER      H 3734  -1.229  10.853   2.449 -1.9949  2.6537 -1.8401
  112SER     CA 3735  -1.410  10.808   2.355  0.0574 -0.0658  0.2490
  112SER     HA 3736  -1.425  10.765   2.256  0.1123 -2.1297  1.0775
  112SER     CB 3737  -1.523  10.766   2.448 -0.5540 -0.4021 -0.6392
  112SER    HB1 3738  -1.507  10.814   2.545  1.0980 -1.0109 -0.5881
  112SER    HB2 3739  -1.622  10.799   2.415  0.0045 -0.0608 -2.0325
  112SER     OG 3740  -1.524  10.627   2.469 -0.5400 -0.3303 -0.1552
  112SER     HG 3741  -1.552  10.595   2.383 -1.9997  0.1450  0.1084
  112SER      C 3742  -1.433  10.956   2.329  0.2352 -0.0990 -0.1066
  112SER      O 3743  -1.363  11.040   2.384 -0.0970 -0.1679  0.4326
  113TYR      N 3744  -1.540  10.978   2.251 -0.5702  0.1290  1.0352
  113TYR      H 3745  -1.584  10.901   2.202 -1.7165  1.1801  0.3710
  113TYR     CA 3746  -1.610  11.102   2.224 -0.0980  0.2321  0.2691
  113TYR     HA 3747  -1.577  11.166   2.306 -0.0583  0.6807 -0.0892
  113TYR     CB 3748  -1.562  11.166   2.094 -0.0099 -0.1441  0.1153
  113TYR    HB1 3749  -1.606  11.102   2.016  0.2090  0.5310 -0.5747
  113TYR    HB2 3750  -1.610  11.264   2.086 -2.0546 -1.1159 -0.1963
  113TYR     CG 3751  -1.417  11.203   2.073  0.0389 -0.4850 -0.1733
  113TYR    CD1 3752  -1.361  11.292   2.166  0.1294 -0.3633 -0.3439
  113TYR    HD1 3753  -1.426  11.326   2.246 -0.8362 -0.3656 -1.0984
  113TYR    CE1 3754  -1.224  11.318   2.163  0.0226  0.2743  0.1966
  113TYR    HE1 3755  -1.176  11.358   2.251  1.4590 -0.6116 -0.1662
  113TYR     CZ 3756  -1.143  11.255   2.067 -0.1694  1.0368 -0.4776
  113TYR     OH 3757  -1.007  11.253   2.077 -0.1810  0.4639 -0.4402
  113TYR     HH 3758  -0.984  11.313   2.148 -4.0132  0.8607  0.6827
  113TYR    CE2 3759  -1.203  11.179   1.966  0.0101 -0.1239  0.2746
  113TYR    HE2 3760  -1.140  11.132   1.891  1.5592  2.7887 -0.4067
  113TYR    CD2 3761  -1.341  11.151   1.968  0.1159 -0.7024 -0.0117
  113TYR    HD2 3762  -1.399  11.089   1.902 -0.0080  0.3691 -0.9418
  113TYR      C 3763  -1.761  11.083   2.221 -0.0291 -0.4034  0.4979
  113TYR      O 3764  -1.807  10.972   2.199 -0.0345 -0.2823 -0.1460
  114GLY      N 3765  -1.838  11.188   2.253  0.1950 -0.0385 -0.1337
  114GLY      H 3766  -1.799  11.281   2.251 -1.3536  0.6363 -0.0238
  114GLY     CA 3767  -1.982  11.184   2.251  0.1833  0.4456 -0.2482
  114GLY    HA1 3768  -2.026  11.117   2.325 -2.4502  0.3633 -1.7426
  114GLY    HA2 3769  -2.008  11.287   2.279  2.0198  1.1433 -1.0028
  114GLY      C 3770  -2.054  11.155   2.120  0.1489 -0.6379  0.0053
  114GLY      O 3771  -2.007  11.196   2.014  0.1105 -0.2552  0.1377
  115SER      N 3772  -2.175  11.099   2.130 -0.2379  0.1670 -0.1098
  115SER      H 3773  -2.217  11.094   2.221 -3.3364  0.8281 -1.3725
  115SER     CA 3774  -2.256  11.053   2.019 -0.0488 -0.3574 -0.0345
  115SER     HA 3775  -2.267  11.133   1.945  1.2688 -0.0115  0.1197
  115SER     CB 3776  -2.210  10.920   1.961  0.1778 -0.5261  0.5278
  115SER    HB1 3777  -2.271  10.900   1.873  0.4843  0.5832  0.0532
  115SER    HB2 3778  -2.227  10.840   2.034  1.9799  0.5128  2.1819
  115SER     OG 3779  -2.075  10.934   1.923  0.1288  0.3336  0.6682
  115SER     HG 3780  -2.074  10.999   1.853  2.0788  0.2234  0.5291
  115SER      C 3781  -2.393  11.025   2.078 -0.1854  0.0522 -0.1497
  115SER      O 3782  -2.412  10.987   2.194 -0.1591 -0.0802 -0.1884
  116SER      N 3783  -2.502  11.051   2.006 -0.4537 -0.7148 -0.0285
  116SER      H 3784  -2.492  11.086   1.912  0.1235  1.8702  0.9387
  116SER     CA 3785  -2.639  11.047   2.054 -0.3459  0.3714  0.3828
  116SER     HA 3786  -2.632  11.083   2.157  1.0939  0.9603  0.1080
  116SER     CB 3787  -2.717  11.152   1.975 -0.5970 -0.0232  0.1010
  116SER    HB1 3788  -2.656  11.241   1.991 -0.4214 -0.1051 -0.1104
  116SER    HB2 3789  -2.814  11.173   2.021 -0.2895  0.0689  0.7205
  116SER     OG 3790  -2.714  11.115   1.839  0.8895 -0.0679  0.1276
  116SER     HG 3791  -2.781  11.048   1.821  0.4353  0.7660 -1.3897
  116SER      C 3792  -2.696  10.906   2.047  0.4565  0.0318  0.5298
  116SER      O 3793  -2.677  10.833   1.950  0.5583  0.3239  0.3287
  117SER      N 3794  -2.782  10.869   2.142 -0.2602  0.0845 -0.0880
  117SER      H 3795  -2.799  10.925   2.224 -2.4210 -1.1138  0.3630
  117SER     CA 3796  -2.833  10.733   2.153 -0.8703  0.3286  0.1754
  117SER     HA 3797  -2.754  10.662   2.176 -0.9354  0.2533  0.1633
  117SER     CB 3798  -2.915  10.722   2.281  0.0296 -0.7075  0.6786
  117SER    HB1 3799  -2.985  10.805   2.289  0.0641 -0.7951  2.3213
  117SER    HB2 3800  -2.966  10.626   2.290  1.2238 -1.2335  2.3844
  117SER     OG 3801  -2.827  10.735   2.391 -0.2040  0.4173  0.7509
  117SER     HG 3802  -2.749  10.785   2.365 -0.7408 -0.0233 -2.0840
  117SER      C 3803  -2.914  10.681   2.036  0.0505 -0.2864 -0.1949
  117SER      O 3804  -3.006  10.749   1.991  0.2333  0.1839  0.1413
  118GLN      N 3805  -2.881  10.556   2.000 -0.2027 -0.4181  0.0332
  118GLN      H 3806  -2.814  10.505   2.055 -0.3870 -0.1530  0.5184
  118GLN     CA 3807  -2.951  10.485   1.895 -0.4755  0.5173 -0.4288
  118GLN     HA 3808  -3.022  10.555   1.852  0.0766 -0.2695 -2.7643
  118GLN     CB 3809  -2.851  10.448   1.786  0.2093  0.1161  0.3278
  118GLN    HB1 3810  -2.902  10.402   1.702 -1.0786 -0.2643  1.2894
  118GLN    HB2 3811  -2.782  10.378   1.834 -1.0165  0.4613  2.7541
  118GLN     CG 3812  -2.771  10.567   1.733 -0.4410  0.4677  0.1316
  118GLN    HG1 3813  -2.848  10.642   1.714 -2.2170 -0.7627  2.0348
  118GLN    HG2 3814  -2.698  10.594   1.809  0.3176 -0.7084 -0.1617
  118GLN     CD 3815  -2.697  10.531   1.605 -0.2685  0.5880  0.1984
  118GLN    OE1 3816  -2.579  10.496   1.601 -0.4281 -0.0198  0.6593
  118GLN    NE2 3817  -2.759  10.549   1.488  0.2070  0.4811 -0.0711
  118GLN   HE21 3818  -2.855  10.578   1.488  0.3539  1.0695  1.3135
  118GLN   HE22 3819  -2.709  10.535   1.401  2.0986  1.3942  0.8031
  118GLN      C 3820  -3.026  10.366   1.953 -0.1894  0.5011 -0.0937
  118GLN      O 3821  -2.966  10.298   2.036 -0.7118  0.3147  0.1322
  119SER      N 3822  -3.153  10.351   1.917 -0.0161 -0.2478 -0.4239
  119SER      H 3823  -3.191  10.417   1.850 -0.3798  1.5988  1.4789
  119SER     CA 3824  -3.240  10.248   1.968  0.1367 -0.1315  0.0726
  119SER     HA 3825  -3.198  10.195   2.053 -0.0033  1.3263  1.0804
  119SER     CB 3826  -3.380  10.298   2.002  0.2141 -0.0225  0.2334
  119SER    HB1 3827  -3.396  10.391   1.947  2.4169 -0.9423 -2.1481
  119SER    HB2 3828  -3.459  10.234   1.962  0.0311  1.1082 -1.3216
  119SER     OG 3829  -3.398  10.325   2.139 -0.0734  0.4643  0.1017
  119SER     HG 3830  -3.371  10.243   2.181  0.1794  0.9938  1.0068
  119SER      C 3831  -3.251  10.136   1.865 -0.0768 -0.2476  0.2201
  119SER      O 3832  -3.224  10.149   1.746  0.0155 -0.5571  0.2063
  120SER      N 3833  -3.282  10.016   1.915 -0.1134 -0.2317  0.2352
  120SER      H 3834  -3.313  10.022   2.011 -0.2531  2.2909  0.0919
  120SER     CA 3835  -3.279   9.890   1.843 -0.2865 -0.1722  0.1257
  120SER     HA 3836  -3.188   9.880   1.785  0.4939 -1.7209  1.5104
  120SER     CB 3837  -3.292   9.774   1.941 -0.2467 -0.0446  0.2832
  120SER    HB1 3838  -3.323   9.692   1.876  0.9130 -0.6619  0.4641
  120SER    HB2 3839  -3.366   9.792   2.019 -0.4789 -0.2484  0.1123
  120SER     OG 3840  -3.166   9.747   2.000 -0.3132 -0.3279  0.2986
  120SER     HG 3841  -3.140   9.823   2.053 -1.8807 -0.1535  0.8727
  120SER      C 3842  -3.389   9.884   1.739 -0.1141 -0.0806 -0.0622
  120SER      O 3843  -3.492   9.948   1.758  0.1321  0.3127 -0.0560
  121SER      N 3844  -3.372   9.820   1.623  0.2174 -0.0281 -0.0423
  121SER      H 3845  -3.277   9.790   1.605  0.0962 -2.2745  2.5366
  121SER     CA 3846  -3.470   9.799   1.518  0.1054 -0.6985  0.1895
  121SER     HA 3847  -3.485   9.892   1.463 -0.8456  0.6449  2.5499
  121SER     CB 3848  -3.420   9.698   1.416 -0.0031  0.0373 -0.6034
  121SER    HB1 3849  -3.492   9.696   1.333 -2.4786 -1.2164  1.4315
  121SER    HB2 3850  -3.410   9.601   1.464  0.9165 -0.2089 -1.2490
  121SER     OG 3851  -3.301   9.750   1.362  0.0044  0.5404 -0.1108
  121SER     HG 3852  -3.259   9.680   1.311 -1.3312 -0.0573 -0.4388
  121SER      C 3853  -3.604   9.744   1.564 -0.2812 -0.2033 -0.3216
  121SER      O 3854  -3.704   9.795   1.515 -0.1596  0.1989 -0.1506
  122TYR      N 3855  -3.601   9.651   1.660  0.0858 -0.1286 -0.2604
  122TYR      H 3856  -3.510   9.652   1.704 -0.0634  1.8006  0.1145
  122TYR     CA 3857  -3.714   9.586   1.722  0.3465 -0.2053  0.1448
  122TYR     HA 3858  -3.803   9.609   1.663 -0.7880 -0.4552  1.6845
  122TYR     CB 3859  -3.685   9.437   1.702 -0.5328 -0.3303 -0.2849
  122TYR    HB1 3860  -3.592   9.411   1.753 -1.0304  0.6835  1.2379
  122TYR    HB2 3861  -3.775   9.395   1.746 -1.4128  0.0872 -1.6410
  122TYR     CG 3862  -3.674   9.389   1.560  0.3162 -0.3065 -0.2339
  122TYR    CD1 3863  -3.553   9.386   1.489  0.4134 -1.0089 -0.0519
  122TYR    HD1 3864  -3.463   9.384   1.549  0.0967 -0.8577  0.4416
  122TYR    CE1 3865  -3.546   9.350   1.355 -0.0610 -0.4561 -0.2321
  122TYR    HE1 3866  -3.452   9.349   1.300 -0.0527 -0.5984 -0.2171
  122TYR     CZ 3867  -3.669   9.321   1.293 -0.3507  0.2644  0.0063
  122TYR     OH 3868  -3.669   9.279   1.163 -0.0834 -0.4255  0.2246
  122TYR     HH 3869  -3.751   9.303   1.119 -0.0613  3.3630  1.8726
  122TYR    CE2 3870  -3.791   9.315   1.362 -0.4365  0.1384 -0.1544
  122TYR    HE2 3871  -3.881   9.265   1.330 -1.1231  0.9430  0.4368
  122TYR    CD2 3872  -3.795   9.359   1.495  0.1921 -0.4141  0.0474
  122TYR    HD2 3873  -3.891   9.378   1.541 -0.3813  0.3062 -1.4022
  122TYR      C 3874  -3.749   9.631   1.863 -0.1107  0.2083 -0.0969
  122TYR      O 3875  -3.672   9.701   1.928  0.2065 -0.1053 -0.1347
  123GLY      N 3876  -3.864   9.582   1.911 -0.3985  0.6132 -0.3707
  123GLY      H 3877  -3.925   9.524   1.856 -1.5766  0.6579  0.8555
  123GLY     CA 3878  -3.905   9.608   2.047 -0.0814 -0.2135 -0.1125
  123GLY    HA1 3879  -3.875   9.712   2.064 -1.0228 -0.0849  0.8745
  123GLY    HA2 3880  -4.013   9.609   2.054 -0.0135 -0.5659  1.2878
  123GLY      C 3881  -3.839   9.527   2.158  0.1945  0.1914  0.0240
  123GLY      O 3882  -3.775   9.428   2.124  0.0839  0.1898 -0.1796
  124GLN      N 3883  -3.856   9.558   2.287 -0.9407 -0.2496 -0.0103
  124GLN      H 3884  -3.899   9.647   2.307 -0.8733 -0.2135 -0.0316
  124GLN     CA 3885  -3.815   9.471   2.396 -0.2938  0.2482  0.1442
  124GLN     HA 3886  -3.712   9.441   2.378 -0.4069 -1.6154  2.2421
  124GLN     CB 3887  -3.811   9.554   2.524  0.4978  0.1610  0.1821
  124GLN    HB1 3888  -3.914   9.571   2.554  0.7297 -0.0219  1.1154
  124GLN    HB2 3889  -3.770   9.486   2.599 -0.0936 -0.3064  0.0878
  124GLN     CG 3890  -3.740   9.689   2.528  0.0137  0.4256 -0.1094
  124GLN    HG1 3891  -3.795   9.772   2.485  2.3715  1.4905 -1.2850
  124GLN    HG2 3892  -3.725   9.729   2.628  3.8806  2.6958 -1.3443
  124GLN     CD 3893  -3.603   9.702   2.463  0.2574 -0.5090  0.1940
  124GLN    OE1 3894  -3.576   9.657   2.352  0.4295 -0.0938  0.0610
  124GLN    NE2 3895  -3.511   9.779   2.524  0.3270 -0.2080 -0.2843
  124GLN   HE21 3896  -3.530   9.832   2.608  0.8854  0.5373 -0.6145
  124GLN   HE22 3897  -3.438   9.820   2.468  0.3817 -2.4814 -2.0314
  124GLN      C 3898  -3.900   9.348   2.418  0.2174 -0.1084  0.1419
  124GLN      O 3899  -4.022   9.364   2.414  0.1771 -0.2466  0.6645
  125PRO      N 3900  -3.842   9.231   2.447  0.2646 -0.0875  0.1268
  125PRO     CD 3901  -3.700   9.211   2.431  0.2328  0.2528 -0.5968
  125PRO    HD1 3902  -3.665   9.226   2.329  3.2699  1.6610  0.5244
  125PRO    HD2 3903  -3.647   9.281   2.496  1.1658 -0.3850 -0.6511
  125PRO     CG 3904  -3.680   9.067   2.476 -0.1066  0.2940 -0.3175
  125PRO    HG1 3905  -3.616   9.009   2.409  1.7681  0.7976  0.9769
  125PRO    HG2 3906  -3.630   9.070   2.573 -1.3365 -0.1868  0.3616
  125PRO     CB 3907  -3.820   9.006   2.492  0.0208 -0.0376 -0.4457
  125PRO    HB1 3908  -3.833   8.932   2.571 -1.6033  1.5377  0.8761
  125PRO    HB2 3909  -3.834   8.963   2.393  1.5814 -0.0669 -0.6766
  125PRO     CA 3910  -3.912   9.125   2.518  0.0223 -0.1020 -0.1343
  125PRO     HA 3911  -4.006   9.104   2.466  1.1358  0.2120 -2.4087
  125PRO      C 3912  -3.935   9.145   2.667 -0.3208  0.2155 -0.2272
  125PRO      O 3913  -3.882   9.241   2.722  0.0583  0.2446 -0.6365
  126GLN      N 3914  -4.011   9.054   2.728  0.1897 -0.1961 -0.2028
  126GLN      H 3915  -4.073   9.000   2.669  0.0711  0.9841 -1.1865
  126GLN     CA 3916  -4.047   9.052   2.868 -0.0200 -0.1030 -0.2554
  126GLN     HA 3917  -4.001   9.132   2.926 -1.0403 -0.0090  0.4581
  126GLN     CB 3918  -4.198   9.073   2.871 -0.0865 -0.6156  0.1394
  126GLN    HB1 3919  -4.247   8.988   2.823 -0.2582 -0.3535 -0.1525
  126GLN    HB2 3920  -4.217   9.172   2.828  0.9692  0.3464  1.7607
  126GLN     CG 3921  -4.242   9.078   3.017 -0.2557 -0.3745  0.0825
  126GLN    HG1 3922  -4.343   9.116   3.025 -0.9637 -2.0699 -0.4035
  126GLN    HG2 3923  -4.181   9.149   3.072 -0.1303 -0.0692 -0.4478
  126GLN     CD 3924  -4.249   8.940   3.082 -0.3684 -0.3077  0.2090
  126GLN    OE1 3925  -4.295   8.839   3.029 -0.2117 -0.2576 -0.0215
  126GLN    NE2 3926  -4.220   8.924   3.212  0.3078  0.0649  0.1032
  126GLN   HE21 3927  -4.219   8.827   3.240 -0.1263 -0.5745 -1.9175
  126GLN   HE22 3928  -4.191   8.995   3.278  3.6161 -2.2006  1.3683
  126GLN      C 3929  -3.999   8.921   2.929  0.4546  0.0295 -0.3382
  126GLN      O 3930  -4.030   8.821   2.864 -0.5917  0.4084 -0.4535
  127SER      N 3931  -3.922   8.922   3.038  0.3336  0.7496 -0.2571
  127SER      H 3932  -3.887   9.011   3.071 -1.1117  1.5261 -0.7001
  127SER     CA 3933  -3.845   8.806   3.075  0.0557  0.5286 -0.3621
  127SER     HA 3934  -3.896   8.714   3.048  1.5467 -0.0607 -1.3184
  127SER     CB 3935  -3.715   8.796   2.995 -0.0373  0.4078 -0.4964
  127SER    HB1 3936  -3.752   8.756   2.900 -2.8664 -1.7685  1.3554
  127SER    HB2 3937  -3.654   8.713   3.030 -1.7636 -1.2280 -1.1508
  127SER     OG 3938  -3.642   8.916   2.981  0.4670  0.1246 -0.2990
  127SER     HG 3939  -3.555   8.884   2.955 -0.2277 -0.4393 -2.0640
  127SER      C 3940  -3.812   8.791   3.223 -0.1129  0.3358 -0.3450
  127SER      O 3941  -3.809   8.891   3.294  0.3150 -0.3287  0.5912
  128GLY      N 3942  -3.805   8.669   3.277  0.2470  0.4440 -0.1450
  128GLY      H 3943  -3.815   8.592   3.212  0.8160  2.0369 -2.2250
  128GLY     CA 3944  -3.812   8.643   3.420  0.2234  0.7143 -0.0963
  128GLY    HA1 3945  -3.749   8.709   3.479  1.5307 -1.9163  1.6594
  128GLY    HA2 3946  -3.773   8.546   3.451  0.5929  1.3757  1.5690
  128GLY      C 3947  -3.957   8.656   3.464  0.1935  0.6664 -0.1788
  128GLY      O 3948  -4.054   8.683   3.394 -0.1954 -0.1790  0.0306
  129SER      N 3949  -3.970   8.644   3.596  0.3723 -0.4107 -0.2522
  129SER      H 3950  -3.889   8.598   3.635  1.1241  0.8018 -0.3479
  129SER     CA 3951  -4.085   8.687   3.673  0.6003 -0.2058 -0.0231
  129SER     HA 3952  -4.178   8.647   3.631  0.2617  0.2932  0.2361
  129SER     CB 3953  -4.085   8.629   3.814 -0.2422 -0.1606  0.0001
  129SER    HB1 3954  -4.190   8.636   3.842  0.1668  0.2692  1.5125
  129SER    HB2 3955  -4.023   8.682   3.885  0.3134 -2.4484  1.3477
  129SER     OG 3956  -4.038   8.496   3.814 -0.0944 -0.1090 -0.2563
  129SER     HG 3957  -4.026   8.476   3.907 -1.5689 -0.3467 -0.0977
  129SER      C 3958  -4.100   8.838   3.690 -0.3535 -0.3541  0.5110
  129SER      O 3959  -4.000   8.891   3.737 -0.5224  0.3933  0.0360
  130TYR      N 3960  -4.219   8.893   3.663 -0.0036  0.1269 -0.0342
  130TYR      H 3961  -4.288   8.838   3.616  1.4474 -0.8754 -1.0958
  130TYR     CA 3962  -4.243   9.036   3.665 -0.2421  0.0834  0.3517
  130TYR     HA 3963  -4.151   9.093   3.682 -1.6732  1.9689  2.2029
  130TYR     CB 3964  -4.298   9.096   3.536  0.0918 -0.0324  0.1534
  130TYR    HB1 3965  -4.339   9.019   3.470  0.7996  1.2612 -1.8756
  130TYR    HB2 3966  -4.374   9.170   3.560  0.5512  0.7978 -0.8656
  130TYR     CG 3967  -4.189   9.157   3.451  0.0607 -0.1394  0.0338
  130TYR    CD1 3968  -4.062   9.102   3.430  0.1407 -0.0382  0.2436
  130TYR    HD1 3969  -4.027   9.009   3.474 -0.6299 -1.1340 -1.3568
  130TYR    CE1 3970  -3.978   9.153   3.331  0.1746  0.2614  0.4271
  130TYR    HE1 3971  -3.884   9.107   3.304 -0.1509  0.0222 -0.3129
  130TYR     CZ 3972  -4.016   9.270   3.262 -0.2579  0.1056  0.3975
  130TYR     OH 3973  -3.929   9.325   3.173  0.0125  0.0864  0.6479
  130TYR     HH 3974  -3.848   9.273   3.165 -0.7475 -0.7846 -3.2521
  130TYR    CE2 3975  -4.140   9.332   3.286 -0.2679 -0.0206  0.6810
  130TYR    HE2 3976  -4.169   9.426   3.240 -1.3532 -0.9109 -0.5048
  130TYR    CD2 3977  -4.226   9.269   3.376 -0.7349 -0.4561 -0.0581
  130TYR    HD2 3978  -4.324   9.311   3.390 -1.4180 -1.7377 -0.8851
  130TYR      C 3979  -4.334   9.071   3.782 -0.3967 -0.4010  0.3768
  130TYR      O 3980  -4.434   9.007   3.812 -0.5281 -0.4177 -0.0798
  131SER      N 3981  -4.307   9.184   3.847 -0.2118  0.0116 -0.4067
  131SER      H 3982  -4.220   9.230   3.824 -0.2227  0.5233  0.5248
  131SER     CA 3983  -4.393   9.242   3.948  0.2756  0.1711 -0.0813
  131SER     HA 3984  -4.488   9.189   3.950  0.5786 -0.4445 -1.3374
  131SER     CB 3985  -4.333   9.211   4.085 -0.1571 -0.0973  0.0495
  131SER    HB1 3986  -4.400   9.225   4.170  2.3489 -2.3498  2.5859
  131SER    HB2 3987  -4.297   9.108   4.089 -0.7883 -0.2878  1.2011
  131SER     OG 3988  -4.230   9.301   4.118 -0.2057 -0.1576  0.3640
  131SER     HG 3989  -4.229   9.309   4.214 -2.7167  1.0767  0.3501
  131SER      C 3990  -4.424   9.389   3.919 -0.3888 -0.0324 -0.4170
  131SER      O 3991  -4.361   9.456   3.838 -0.5052  1.0320  0.3526
  132GLN      N 3992  -4.525   9.443   3.986  0.0358  0.3571 -0.0875
  132GLN      H 3993  -4.572   9.381   4.050  1.2226  0.0763  0.5415
  132GLN     CA 3994  -4.587   9.570   3.952 -0.2713  0.2935  0.2236
  132GLN     HA 3995  -4.552   9.611   3.857  1.7488  1.3089  1.3315
  132GLN     CB 3996  -4.735   9.542   3.932 -0.2417  0.1484  0.2112
  132GLN    HB1 3997  -4.785   9.485   4.010 -1.6054 -4.0543 -3.2802
  132GLN    HB2 3998  -4.734   9.465   3.854 -0.5157  0.8351 -0.4935
  132GLN     CG 3999  -4.827   9.651   3.877 -0.8905 -0.2574  0.4820
  132GLN    HG1 4000  -4.783   9.688   3.785  0.7505  2.6985  2.3024
  132GLN    HG2 4001  -4.835   9.731   3.951 -0.6088 -0.9490  1.2789
  132GLN     CD 4002  -4.966   9.595   3.848 -0.8665  0.2229 -0.6191
  132GLN    OE1 4003  -5.005   9.575   3.734 -0.7436 -0.0552 -0.6143
  132GLN    NE2 4004  -5.057   9.580   3.944 -0.2008  0.3831  0.0466
  132GLN   HE21 4005  -5.146   9.534   3.933  0.7477 -1.6910  0.5545
  132GLN   HE22 4006  -5.035   9.600   4.041 -4.0284  0.6598  1.0066
  132GLN      C 4007  -4.563   9.675   4.060  1.0513  0.4013 -0.1503
  132GLN      O 4008  -4.544   9.646   4.178 -0.4145  0.4032  0.1055
  133GLN      N 4009  -4.570   9.800   4.014  0.4529  0.2695 -0.4362
  133GLN      H 4010  -4.586   9.816   3.916 -2.5114 -2.0616 -0.4640
  133GLN     CA 4011  -4.559   9.912   4.106 -0.1464  0.2686 -0.3663
  133GLN     HA 4012  -4.501   9.882   4.194  1.9797 -1.4386 -2.2218
  133GLN     CB 4013  -4.481  10.026   4.042 -0.0034  0.4703  0.1623
  133GLN    HB1 4014  -4.542  10.066   3.962 -2.8751 -1.2473  1.3252
  133GLN    HB2 4015  -4.394   9.982   3.992 -0.2515 -0.7289  0.7406
  133GLN     CG 4016  -4.436  10.140   4.132  0.4030  0.1894  0.3176
  133GLN    HG1 4017  -4.370  10.115   4.215  1.9008  1.6335 -0.3704
  133GLN    HG2 4018  -4.527  10.168   4.186  1.0722  0.4042  1.3834
  133GLN     CD 4019  -4.378  10.252   4.046  0.0111  0.0219 -0.1619
  133GLN    OE1 4020  -4.448  10.303   3.958 -0.2009  0.2204  0.1178
  133GLN    NE2 4021  -4.258  10.300   4.075 -0.2596  0.5309  0.1132
  133GLN   HE21 4022  -4.212  10.268   4.160 -1.4874  1.4066  1.1491
  133GLN   HE22 4023  -4.221  10.370   4.012 -0.4262 -0.1908 -0.7970
  133GLN      C 4024  -4.700   9.943   4.154  0.1114 -0.0406  0.6153
  133GLN      O 4025  -4.790   9.936   4.070  0.7218  0.2585 -0.0694
  134PRO      N 4026  -4.723   9.986   4.279 -0.1896  0.3582  0.4247
  134PRO     CD 4027  -4.647   9.975   4.402  0.1040 -0.4073  0.1821
  134PRO    HD1 4028  -4.576   9.892   4.406  1.0896  0.4747  2.4105
  134PRO    HD2 4029  -4.593  10.069   4.407 -0.1555 -0.3231  1.7697
  134PRO     CG 4030  -4.747   9.976   4.517 -0.2793 -0.4609 -0.1452
  134PRO    HG1 4031  -4.794   9.878   4.526  0.4503 -0.7788  0.3393
  134PRO    HG2 4032  -4.689  10.000   4.607  1.8495 -0.8481 -1.3365
  134PRO     CB 4033  -4.843  10.082   4.464 -0.0878  0.0961  0.5951
  134PRO    HB1 4034  -4.941  10.075   4.511  0.5117  2.0000  2.2485
  134PRO    HB2 4035  -4.796  10.180   4.471  0.6670 -0.2445  0.4109
  134PRO     CA 4036  -4.847  10.052   4.314 -0.1794  0.3064  0.5547
  134PRO     HA 4037  -4.931   9.984   4.302 -1.8148  2.0303  1.7383
  134PRO      C 4038  -4.863  10.183   4.238  0.2834 -0.0120 -0.1072
  134PRO      O 4039  -4.766  10.252   4.208  0.3214 -0.0160  0.0054
  135SER      N 4040  -4.988  10.224   4.219  0.3095  0.5129  0.7575
  135SER      H 4041  -5.057  10.150   4.227 -0.9561  1.5350 -0.1320
  135SER     CA 4042  -5.027  10.346   4.151  0.2733 -0.0530 -0.2704
  135SER     HA 4043  -4.986  10.351   4.051 -0.1869  0.5335 -0.4356
  135SER     CB 4044  -5.179  10.355   4.138  0.2590  0.0955 -0.0147
  135SER    HB1 4045  -5.204  10.447   4.086  1.9024 -0.0133 -1.0494
  135SER    HB2 4046  -5.223  10.349   4.238  0.3223  0.0026  0.0082
  135SER     OG 4047  -5.222  10.240   4.068 -0.2257  0.5586 -0.4821
  135SER     HG 4048  -5.311  10.217   4.093  0.8990 -2.2100  1.4293
  135SER      C 4049  -4.988  10.476   4.219 -0.1403  0.1584 -0.4287
  135SER      O 4050  -4.975  10.581   4.156  0.4273  0.4567  0.1601
  136TYR      N 4051  -4.981  10.475   4.352  0.3074 -0.7670 -0.4515
  136TYR      H 4052  -4.984  10.389   4.406 -1.4206  1.0021  2.5456
  136TYR     CA 4053  -4.962  10.587   4.443 -0.5907 -0.4196 -0.6765
  136TYR     HA 4054  -4.989  10.549   4.541  0.4967  2.4108  0.8128
  136TYR     CB 4055  -4.816  10.630   4.447 -0.6438 -0.3092  0.4054
  136TYR    HB1 4056  -4.794  10.695   4.362 -2.5517 -1.1270 -0.7701
  136TYR    HB2 4057  -4.810  10.698   4.532 -0.6714  1.6954 -1.1056
  136TYR     CG 4058  -4.709  10.525   4.466 -0.2558 -0.0888 -0.4915
  136TYR    CD1 4059  -4.704  10.456   4.588  0.3022  0.5622 -0.1366
  136TYR    HD1 4060  -4.773  10.482   4.667  3.6678  1.3910  2.7854
  136TYR    CE1 4061  -4.608  10.357   4.610 -0.0820  0.1928 -0.1208
  136TYR    HE1 4062  -4.605  10.291   4.696 -1.9571 -2.2286 -1.7615
  136TYR     CZ 4063  -4.510  10.333   4.512  0.5725  0.3506  0.4845
  136TYR     OH 4064  -4.413  10.239   4.528 -0.4929 -0.8289  0.2078
  136TYR     HH 4065  -4.419  10.186   4.608 -2.2785 -1.9759 -0.6266
  136TYR    CE2 4066  -4.510  10.412   4.395  0.0469  0.1125  0.3212
  136TYR    HE2 4067  -4.437  10.390   4.319 -0.6107  1.5117 -0.7577
  136TYR    CD2 4068  -4.610  10.506   4.368  0.1333  0.0733 -0.1361
  136TYR    HD2 4069  -4.604  10.557   4.273 -0.5128 -0.2021 -0.3310
  136TYR      C 4070  -5.056  10.704   4.419  0.1521  0.2186 -0.5256
  136TYR      O 4071  -5.028  10.820   4.448 -0.0564  0.1053  0.1409
  137GLY      N 4072  -5.180  10.668   4.383  0.1088 -0.1405 -0.0322
  137GLY      H 4073  -5.206  10.573   4.361  1.7887  0.0328 -3.4542
  137GLY     CA 4074  -5.298  10.752   4.386  0.4057  0.2827 -0.1503
  137GLY    HA1 4075  -5.290  10.828   4.308 -1.2794 -0.4808 -1.1223
  137GLY    HA2 4076  -5.376  10.687   4.347  0.7793 -0.9124  1.0194
  137GLY      C 4077  -5.338  10.802   4.524 -0.4176 -0.1155 -0.2422
  137GLY      O 4078  -5.315  10.737   4.625  0.2512 -0.0458 -0.3450
  138GLY      N 4079  -5.389  10.925   4.528 -0.0891  0.0114  0.0789
  138GLY      H 4080  -5.402  10.981   4.445  0.9829  0.3808  0.1492
  138GLY     CA 4081  -5.440  10.986   4.650 -0.0615  0.2276 -0.0164
  138GLY    HA1 4082  -5.492  11.075   4.613  0.9130  0.5478 -0.6521
  138GLY    HA2 4083  -5.510  10.923   4.705 -1.6831 -1.1831 -3.3423
  138GLY      C 4084  -5.333  11.030   4.748  0.1547 -0.4081  0.0365
  138GLY      O 4085  -5.212  11.014   4.733  0.3016  0.6041  0.1158
  139GLN      N 4086  -5.382  11.077   4.863 -0.0012 -0.0523 -0.1743
  139GLN      H 4087  -5.483  11.078   4.864 -0.0060 -0.5025  0.2462
  139GLN     CA 4088  -5.302  11.142   4.964 -0.3133 -0.0822  0.0962
  139GLN     HA 4089  -5.234  11.062   4.996  0.0214  0.0885 -0.1903
  139GLN     CB 4090  -5.373  11.173   5.095  0.1906  0.1709  0.3113
  139GLN    HB1 4091  -5.303  11.224   5.162  0.2044  1.2963 -0.5280
  139GLN    HB2 4092  -5.454  11.244   5.077 -0.1136 -0.0093  0.9343
  139GLN     CG 4093  -5.412  11.045   5.168  0.6822 -0.2388 -0.1337
  139GLN    HG1 4094  -5.483  10.987   5.109  0.1667  1.1406 -0.9168
  139GLN    HG2 4095  -5.322  10.999   5.208  0.2683 -0.5211  0.5014
  139GLN     CD 4096  -5.491  11.074   5.295  0.4255 -0.3907 -0.2563
  139GLN    OE1 4097  -5.447  11.157   5.375 -0.1582  0.1800 -0.5185
  139GLN    NE2 4098  -5.597  11.002   5.333  0.0067  0.2591 -0.1790
  139GLN   HE21 4099  -5.642  10.941   5.266  1.8767 -0.8842 -0.4729
  139GLN   HE22 4100  -5.644  11.020   5.420 -0.7351 -0.4037 -0.4274
  139GLN      C 4101  -5.216  11.257   4.914 -0.0972 -0.4615 -0.4146
  139GLN      O 4102  -5.264  11.360   4.868  0.0534 -0.1779  0.0610
  140GLN      N 4103  -5.084  11.236   4.923 -0.0026  0.2704 -0.0382
  140GLN      H 4104  -5.056  11.150   4.967  0.9149 -0.1163 -1.3222
  140GLN     CA 4105  -4.979  11.331   4.894  0.1066  0.1946  0.1048
  140GLN     HA 4106  -5.009  11.431   4.926 -1.2734  0.0459 -0.6319
  140GLN     CB 4107  -4.858  11.290   4.977 -0.0687 -0.5803 -0.0167
  140GLN    HB1 4108  -4.799  11.381   4.986 -1.0906 -0.0351  1.6329
  140GLN    HB2 4109  -4.888  11.268   5.080  0.9484 -0.8756  0.2273
  140GLN     CG 4110  -4.777  11.179   4.910 -0.0326 -0.6950  0.2149
  140GLN    HG1 4111  -4.840  11.092   4.894  0.2932 -1.0446  0.7984
  140GLN    HG2 4112  -4.749  11.217   4.812  0.5842 -2.2259 -0.2215
  140GLN     CD 4113  -4.652  11.137   4.986  0.1891 -0.0557  0.2085
  140GLN    OE1 4114  -4.603  11.207   5.075  0.0471  0.4546 -0.1063
  140GLN    NE2 4115  -4.588  11.024   4.957  0.2998  0.0114  0.1929
  140GLN   HE21 4116  -4.511  11.001   5.019  0.7608  0.7794 -0.0791
  140GLN   HE22 4117  -4.625  10.958   4.891 -2.0105  1.1044  0.3206
  140GLN      C 4118  -4.964  11.346   4.743 -0.1617 -0.1202  0.0455
  140GLN      O 4119  -4.987  11.259   4.659  0.4844  0.0999 -0.3702
  141GLN      N 4120  -4.934  11.469   4.702  0.7429 -0.4905 -0.4387
  141GLN      H 4121  -4.934  11.541   4.773 -1.6412 -0.0301 -0.8151
  141GLN     CA 4122  -4.910  11.503   4.563  0.2198  0.5495 -0.2880
  141GLN     HA 4123  -4.995  11.454   4.514 -0.0917 -1.0057  1.6683
  141GLN     CB 4124  -4.932  11.651   4.531  0.3096  0.4605 -0.7797
  141GLN    HB1 4125  -4.858  11.704   4.590 -0.9330  2.1886 -0.6985
  141GLN    HB2 4126  -4.906  11.675   4.428 -0.1009  0.0509 -0.9853
  141GLN     CG 4127  -5.074  11.693   4.568  0.5298  0.3647  0.2055
  141GLN    HG1 4128  -5.139  11.625   4.513 -0.6500  0.1118  1.8202
  141GLN    HG2 4129  -5.097  11.675   4.674 -0.4544  0.6847  0.0604
  141GLN     CD 4130  -5.114  11.829   4.515  0.4180  0.0961 -0.4068
  141GLN    OE1 4131  -5.206  11.854   4.437  0.0386 -0.1162 -0.0328
  141GLN    NE2 4132  -5.046  11.933   4.563  0.2151  0.0037  0.0863
  141GLN   HE21 4133  -4.975  11.909   4.630  1.9457 -0.6193 -1.8619
  141GLN   HE22 4134  -5.071  12.027   4.533  0.3624  0.3030  0.8795
  141GLN      C 4135  -4.783  11.447   4.501  0.4393  0.4966  0.2133
  141GLN      O 4136  -4.792  11.432   4.380 -0.1963  0.1329  0.3024
  142SER      N 4137  -4.675  11.413   4.573  0.5292  0.3803  0.0221
  142SER      H 4138  -4.675  11.454   4.665  0.7993  2.1689 -0.7302
  142SER     CA 4139  -4.556  11.349   4.521  0.1226 -0.0704 -0.3698
  142SER     HA 4140  -4.577  11.288   4.433  0.4712 -0.2575 -0.3277
  142SER     CB 4141  -4.451  11.453   4.482  0.1667 -0.0466 -0.1882
  142SER    HB1 4142  -4.480  11.523   4.404 -0.8682 -1.1399 -0.8067
  142SER    HB2 4143  -4.365  11.397   4.448  1.1149  0.5062  1.2214
  142SER     OG 4144  -4.405  11.528   4.592 -0.2010  0.1081 -0.1357
  142SER     HG 4145  -4.374  11.612   4.558  2.4516  0.1400  1.9984
  142SER      C 4146  -4.503  11.248   4.622 -0.0144  0.3453  0.1188
  142SER      O 4147  -4.516  11.275   4.741 -0.4228 -0.5732  0.2917
  143TYR      N 4148  -4.455  11.138   4.565 -0.6232  0.0681  0.1364
  143TYR      H 4149  -4.451  11.141   4.464 -0.9180 -1.4364  0.0463
  143TYR     CA 4150  -4.401  11.019   4.628 -0.0636  0.5741  0.6239
  143TYR     HA 4151  -4.412  11.032   4.735  1.3263 -0.8416  0.9817
  143TYR     CB 4152  -4.490  10.902   4.588  0.6178  0.1687  0.2630
  143TYR    HB1 4153  -4.441  10.809   4.616 -1.5185 -1.8104 -2.0538
  143TYR    HB2 4154  -4.493  10.891   4.479 -2.5637 -1.4521  0.4124
  143TYR     CG 4155  -4.628  10.888   4.647  0.3810 -0.2139 -0.3622
  143TYR    CD1 4156  -4.660  10.784   4.734  0.1135  0.4874  0.3974
  143TYR    HD1 4157  -4.583  10.715   4.765  0.3812  0.3618 -0.5487
  143TYR    CE1 4158  -4.780  10.786   4.807 -0.3754 -0.1014 -0.3783
  143TYR    HE1 4159  -4.801  10.726   4.894  1.0768 -0.7763 -0.4633
  143TYR     CZ 4160  -4.886  10.868   4.766 -0.5535 -0.3130 -0.3455
  143TYR     OH 4161  -5.006  10.863   4.830 -0.1883 -0.1354  0.3598
  143TYR     HH 4162  -5.066  10.927   4.791  1.3479  0.6980 -0.7490
  143TYR    CE2 4163  -4.857  10.964   4.666  0.7276  0.2673  0.5430
  143TYR    HE2 4164  -4.943  11.018   4.628  1.0475 -0.0556 -0.6747
  143TYR    CD2 4165  -4.729  10.980   4.613  0.3271 -0.3921 -0.6816
  143TYR    HD2 4166  -4.693  11.059   4.549  1.0744  0.4559  0.7323
  143TYR      C 4167  -4.251  10.998   4.611 -0.0740  0.5294  0.5887
  143TYR      O 4168  -4.190  11.029   4.509 -0.0843 -0.0818  0.3943
  144GLY      N 4169  -4.186  10.923   4.700  0.1241  0.3521  0.2981
  144GLY      H 4170  -4.233  10.879   4.778 -1.0259 -0.6913 -0.9241
  144GLY     CA 4171  -4.042  10.907   4.701  0.1266  0.3604  0.0969
  144GLY    HA1 4172  -4.022  10.804   4.728  0.9421 -0.1043 -2.1121
  144GLY    HA2 4173  -3.997  10.908   4.602 -2.1191 -0.9647 -1.0267
  144GLY      C 4174  -3.965  11.011   4.781  0.2005  0.2734  0.1385
  144GLY      O 4175  -4.017  11.112   4.827  0.2697  0.6178 -0.5282
  145GLN      N 4176  -3.832  10.994   4.787  0.2135  0.3136 -0.0230
  145GLN      H 4177  -3.798  10.919   4.728  0.4991  0.2716  0.1909
  145GLN     CA 4178  -3.752  11.056   4.891 -0.0030  0.0825  0.2863
  145GLN     HA 4179  -3.820  11.089   4.969 -0.3453 -0.7012  0.3321
  145GLN     CB 4180  -3.660  10.956   4.961 -0.0437  0.0218  0.2509
  145GLN    HB1 4181  -3.709  10.861   4.981  3.1814 -2.0652 -0.8876
  145GLN    HB2 4182  -3.583  10.938   4.886 -1.3059  3.3464 -2.0704
  145GLN     CG 4183  -3.596  11.004   5.091  0.1101 -0.2219  0.2640
  145GLN    HG1 4184  -3.530  10.936   5.144  1.8223  1.9511  1.0511
  145GLN    HG2 4185  -3.541  11.097   5.079  0.3533 -0.4055 -0.0760
  145GLN     CD 4186  -3.703  11.030   5.195  0.1269 -0.6636  0.3947
  145GLN    OE1 4187  -3.777  10.942   5.239 -0.1845 -0.9934 -0.7431
  145GLN    NE2 4188  -3.735  11.156   5.227  0.1126 -0.6568  0.3550
  145GLN   HE21 4189  -3.820  11.165   5.282 -1.1624 -0.7428 -1.5247
  145GLN   HE22 4190  -3.683  11.235   5.193  0.9334 -1.7648 -1.0954
  145GLN      C 4191  -3.675  11.170   4.825 -0.1397  0.1030  0.1608
  145GLN      O 4192  -3.553  11.173   4.814 -0.1377  0.5648  0.2858
  146GLN      N 4193  -3.746  11.273   4.779  0.1078  0.1910 -0.0285
  146GLN      H 4194  -3.845  11.273   4.800  0.6781 -1.4066  3.2490
  146GLN     CA 4195  -3.688  11.391   4.718  0.2936  0.0974 -0.0328
  146GLN     HA 4196  -3.605  11.355   4.658 -1.0539  0.6358 -2.3361
  146GLN     CB 4197  -3.797  11.458   4.635  0.4156 -0.0510 -0.3147
  146GLN    HB1 4198  -3.883  11.468   4.700  0.1547 -0.3268 -0.6156
  146GLN    HB2 4199  -3.789  11.562   4.604  1.3438 -0.6099 -2.0544
  146GLN     CG 4200  -3.843  11.384   4.510  0.2911 -0.1810 -0.1913
  146GLN    HG1 4201  -3.886  11.451   4.436  2.4670  0.4337 -0.9712
  146GLN    HG2 4202  -3.756  11.342   4.460  0.4453 -0.5619  0.3755
  146GLN     CD 4203  -3.946  11.273   4.527  0.0065  0.1017 -0.0682
  146GLN    OE1 4204  -4.033  11.286   4.612  0.0226 -0.0086 -0.0348
  146GLN    NE2 4205  -3.949  11.166   4.447 -0.1283 -0.1959  0.3314
  146GLN   HE21 4206  -3.877  11.144   4.380  0.5286  1.3460  0.4787
  146GLN   HE22 4207  -4.013  11.091   4.469  1.5519 -1.9448 -0.4349
  146GLN      C 4208  -3.625  11.486   4.819 -0.2083  0.5171 -0.1106
  146GLN      O 4209  -3.652  11.487   4.939  0.4586  0.5368  0.0434
  147GLN      N 4210  -3.542  11.576   4.767  0.1767  0.1443 -0.1525
  147GLN      H 4211  -3.515  11.562   4.671 -1.2147  0.4917 -0.6226
  147GLN     CA 4212  -3.468  11.672   4.846 -0.3467  0.1855  0.2982
  147GLN     HA 4213  -3.518  11.692   4.940 -1.1781 -0.0227 -0.0949
  147GLN     CB 4214  -3.326  11.619   4.868 -0.4538 -0.0779  0.3590
  147GLN    HB1 4215  -3.280  11.590   4.773  0.6189 -0.5105  0.9933
  147GLN    HB2 4216  -3.257  11.690   4.913  1.9997 -2.3514  0.4593
  147GLN     CG 4217  -3.320  11.488   4.945  0.2257 -0.0970  0.2764
  147GLN    HG1 4218  -3.342  11.505   5.050  0.9981  1.5321  0.2080
  147GLN    HG2 4219  -3.388  11.410   4.910 -0.7858  0.7203  0.3725
  147GLN     CD 4220  -3.175  11.439   4.949  0.2293 -0.1635 -0.4566
  147GLN    OE1 4221  -3.146  11.339   4.885 -0.2234 -0.2915 -0.4684
  147GLN    NE2 4222  -3.075  11.503   5.010 -0.1447  0.1564 -0.1643
  147GLN   HE21 4223  -3.078  11.597   5.047  0.9603 -0.1889  0.8663
  147GLN   HE22 4224  -2.982  11.465   4.995  0.5460  2.5760 -3.0303
  147GLN      C 4225  -3.460  11.804   4.771  0.0369  0.0028  0.0118
  147GLN      O 4226  -3.436  11.801   4.651 -0.2943 -0.0043 -0.0542
  148SER      N 4227  -3.486  11.909   4.850 -0.2764 -0.0801  0.0188
  148SER      H 4228  -3.486  11.896   4.950 -0.8484 -0.0643  0.0209
  148SER     CA 4229  -3.513  12.043   4.802  0.5000  0.1793  0.2967
  148SER     HA 4230  -3.588  12.029   4.725  1.8289  0.6723 -1.1601
  148SER     CB 4231  -3.560  12.122   4.923  0.4601  0.0585  0.3596
  148SER    HB1 4232  -3.483  12.123   5.000  1.5069 -0.8319 -0.6431
  148SER    HB2 4233  -3.581  12.224   4.891  0.3319  0.1528  0.7297
  148SER     OG 4234  -3.668  12.046   4.972  0.9339 -0.5251  0.5042
  148SER     HG 4235  -3.699  12.091   5.051  0.6653 -0.0591  0.1329
  148SER      C 4236  -3.387  12.102   4.738  0.3393  0.0769 -0.1175
  148SER      O 4237  -3.278  12.073   4.787  0.0767  0.0140  0.4442
  149TYR      N 4238  -3.395  12.202   4.651 -0.0804  0.4492  0.3402
  149TYR      H 4239  -3.480  12.232   4.606  0.3152  2.1733  0.6695
  149TYR     CA 4240  -3.284  12.289   4.619  0.3057  0.0145  0.4887
  149TYR     HA 4241  -3.230  12.307   4.712 -1.4111  0.4882  1.4323
  149TYR     CB 4242  -3.204  12.230   4.503  0.5344  0.6351  0.3246
  149TYR    HB1 4243  -3.280  12.206   4.429  1.4856 -0.2773 -0.3782
  149TYR    HB2 4244  -3.160  12.138   4.543 -1.9764 -1.2511 -0.9626
  149TYR     CG 4245  -3.091  12.306   4.437  0.1735  0.1895 -0.8176
  149TYR    CD1 4246  -3.090  12.322   4.298 -0.0743  0.2205 -0.8161
  149TYR    HD1 4247  -3.174  12.284   4.241 -1.1756  0.1819  0.7702
  149TYR    CE1 4248  -2.982  12.392   4.243  0.4046  0.0163 -0.1368
  149TYR    HE1 4249  -2.975  12.391   4.136 -2.1490  0.1068 -0.3501
  149TYR     CZ 4250  -2.878  12.442   4.325  0.5362 -0.7593  0.1790
  149TYR     OH 4251  -2.771  12.508   4.272  0.2569  0.0573  0.6208
  149TYR     HH 4252  -2.707  12.535   4.338  0.7920 -2.1186  1.0679
  149TYR    CE2 4253  -2.878  12.414   4.463 -0.2018  0.3385  0.4165
  149TYR    HE2 4254  -2.795  12.443   4.526 -1.2762 -2.7387  3.5906
  149TYR    CD2 4255  -2.983  12.340   4.519 -0.3163  0.0893 -0.1220
  149TYR    HD2 4256  -2.987  12.310   4.622 -0.0819  2.7431  0.7557
  149TYR      C 4257  -3.337  12.422   4.567  0.5211  0.0341  0.3136
  149TYR      O 4258  -3.440  12.427   4.499  0.3561 -0.2031  0.5434
  150ASN      N 4259  -3.255  12.526   4.581 -0.2123  0.6383  0.2049
  150ASN      H 4260  -3.173  12.512   4.638  0.2195  0.5119 -0.4323
  150ASN     CA 4261  -3.270  12.659   4.526 -0.0028  0.2553 -0.8074
  150ASN     HA 4262  -3.337  12.646   4.441 -1.4610 -0.7669  0.4519
  150ASN     CB 4263  -3.352  12.736   4.629 -0.0826 -0.0606 -0.6349
  150ASN    HB1 4264  -3.450  12.689   4.639  0.1077 -0.2816  0.2564
  150ASN    HB2 4265  -3.297  12.735   4.723  2.8177  3.8225 -2.0275
  150ASN     CG 4266  -3.375  12.883   4.596 -0.4941  0.0547  0.1422
  150ASN    OD1 4267  -3.352  12.926   4.483  0.1772 -0.0348  0.2394
  150ASN    ND2 4268  -3.420  12.960   4.695 -0.4609 -0.4928  0.5919
  150ASN   HD21 4269  -3.439  12.925   4.787 -0.5958  2.2548  1.7102
  150ASN   HD22 4270  -3.453  13.054   4.678 -0.2664 -0.6613 -0.8844
  150ASN      C 4271  -3.138  12.728   4.492 -0.1917  0.9310 -0.2127
  150ASN      O 4272  -3.057  12.754   4.581  0.4392 -0.4862 -0.3351
  151PRO      N 4273  -3.104  12.742   4.363  0.2328  0.5777 -0.1433
  151PRO     CD 4274  -3.190  12.713   4.250  0.2145  0.1950 -0.0323
  151PRO    HD1 4275  -3.285  12.766   4.253 -1.3710 -2.4391  0.3932
  151PRO    HD2 4276  -3.204  12.605   4.244 -0.1720  0.3026 -1.5269
  151PRO     CG 4277  -3.110  12.744   4.124 -0.0636  0.5505 -0.1231
  151PRO    HG1 4278  -3.134  12.660   4.059 -1.5573  1.0174 -0.2085
  151PRO    HG2 4279  -3.141  12.838   4.079 -2.4121 -1.2262 -2.5579
  151PRO     CB 4280  -2.965  12.762   4.167  0.0342 -0.5025  0.0173
  151PRO    HB1 4281  -2.933  12.852   4.114  0.1176 -0.1253  0.6968
  151PRO    HB2 4282  -2.900  12.681   4.133  1.7520  0.3907  0.9807
  151PRO     CA 4283  -2.970  12.774   4.319  0.3592  0.2148 -0.0233
  151PRO     HA 4284  -2.910  12.698   4.370  2.5463  1.2359 -0.9639
  151PRO      C 4285  -2.897  12.898   4.369  0.1371  0.0536  0.7256
  151PRO      O 4286  -2.777  12.884   4.394  0.2286 -0.3334  0.1099
  152PRO      N 4287  -2.951  13.020   4.368  0.4057  0.1794 -0.2492
  152PRO     CD 4288  -3.091  13.051   4.344  0.2919  0.1613  0.3700
  152PRO    HD1 4289  -3.137  13.015   4.436  2.2982 -1.0913  0.9631
  152PRO    HD2 4290  -3.127  13.000   4.255  2.8470 -1.5428  0.1866
  152PRO     CG 4291  -3.111  13.201   4.330 -0.2072  0.0393 -0.2472
  152PRO    HG1 4292  -3.208  13.226   4.373  0.0750  2.1211 -0.6947
  152PRO    HG2 4293  -3.109  13.247   4.231 -0.9003  3.7342  1.3003
  152PRO     CB 4294  -2.992  13.253   4.410 -0.4657  0.9306 -0.4348
  152PRO    HB1 4295  -3.024  13.270   4.513  0.9678 -0.0025  0.2034
  152PRO    HB2 4296  -2.944  13.338   4.361  1.2976  0.3343  0.1838
  152PRO     CA 4297  -2.889  13.141   4.418 -0.7840  0.6712  0.0652
  152PRO     HA 4298  -2.806  13.157   4.350 -0.0285  0.0648  0.8223
  152PRO      C 4299  -2.830  13.135   4.558 -0.1189  0.2376 -0.2310
  152PRO      O 4300  -2.900  13.097   4.652 -0.5075  0.3372 -0.4791
  153GLN      N 4301  -2.704  13.179   4.570 -0.1846  0.4456 -0.2934
  153GLN      H 4302  -2.651  13.211   4.491 -1.8209  2.0337 -0.7982
  153GLN     CA 4303  -2.643  13.197   4.700  0.2302  0.1756 -0.4479
  153GLN     HA 4304  -2.717  13.182   4.779  2.7118  0.6640  2.1544
  153GLN     CB 4305  -2.523  13.103   4.712 -0.0204 -0.0881  0.0454
  153GLN    HB1 4306  -2.464  13.115   4.621 -2.5007 -0.0893 -1.6597
  153GLN    HB2 4307  -2.458  13.126   4.796 -0.5107  0.7695  0.2051
  153GLN     CG 4308  -2.571  12.959   4.726 -0.5958  0.2030  1.1858
  153GLN    HG1 4309  -2.631  12.957   4.817 -1.5101 -1.0866  0.5795
  153GLN    HG2 4310  -2.636  12.933   4.643 -0.9056  1.9264  0.8456
  153GLN     CD 4311  -2.455  12.863   4.752 -0.0501  0.4959 -0.0890
  153GLN    OE1 4312  -2.360  12.857   4.674  0.3242 -0.1977  0.4094
  153GLN    NE2 4313  -2.443  12.783   4.858  0.5479  0.2741 -0.3202
  153GLN   HE21 4314  -2.512  12.791   4.932  1.2328 -1.8022  0.6223
  153GLN   HE22 4315  -2.387  12.699   4.860 -1.5988 -1.3100 -1.4533
  153GLN      C 4316  -2.589  13.336   4.731  0.4019  0.0501 -0.1821
  153GLN      O 4317  -2.581  13.422   4.644 -0.2925  0.2000 -0.1063
  154GLY      N 4318  -2.581  13.374   4.859  0.2818 -0.0515 -0.1437
  154GLY      H 4319  -2.590  13.304   4.931  0.1551 -0.1123 -0.2177
  154GLY     CA 4320  -2.527  13.504   4.891  0.2303 -0.2198  0.6491
  154GLY    HA1 4321  -2.534  13.530   4.997 -0.1139  0.5949  0.4388
  154GLY    HA2 4322  -2.593  13.572   4.837  0.8034  0.2718  0.5542
  154GLY      C 4323  -2.383  13.544   4.860 -0.0360  0.0099 -0.3128
  154GLY      O 4324  -2.312  13.463   4.801 -0.1710 -0.1640 -0.2379
  155TYR      N 4325  -2.340  13.665   4.894 -0.3542 -0.0085  0.1717
  155TYR      H 4326  -2.401  13.739   4.926  0.0371  0.8005 -0.8704
  155TYR     CA 4327  -2.200  13.704   4.890 -0.1619 -0.7308 -0.3284
  155TYR     HA 4328  -2.140  13.617   4.863 -0.3070 -1.8144  2.5060
  155TYR     CB 4329  -2.178  13.798   4.771 -0.2787  0.1771  0.3607
  155TYR    HB1 4330  -2.226  13.894   4.791 -2.2972  0.2088 -3.6185
  155TYR    HB2 4331  -2.072  13.823   4.772 -0.5253  1.2496  0.5080
  155TYR     CG 4332  -2.226  13.752   4.636  0.0721  0.3452  0.1799
  155TYR    CD1 4333  -2.360  13.766   4.600  0.0287  0.3180  0.3274
  155TYR    HD1 4334  -2.427  13.820   4.664 -0.0389 -1.2648  1.6364
  155TYR    CE1 4335  -2.411  13.699   4.487  0.2173  0.3888  0.2003
  155TYR    HE1 4336  -2.515  13.711   4.462  0.1066 -1.3012 -0.2534
  155TYR     CZ 4337  -2.331  13.615   4.408 -0.3675 -0.2138  0.2474
  155TYR     OH 4338  -2.381  13.544   4.303  0.2631 -0.3732  0.0514
  155TYR     HH 4339  -2.471  13.562   4.276  0.6749  2.6863  0.3958
  155TYR    CE2 4340  -2.193  13.615   4.436 -0.3615 -0.7879  0.2336
  155TYR    HE2 4341  -2.133  13.545   4.380 -0.9937 -2.4029  1.4954
  155TYR    CD2 4342  -2.143  13.676   4.552 -0.6394 -0.4242  0.1635
  155TYR    HD2 4343  -2.039  13.670   4.580 -1.0755 -0.3448  1.9142
  155TYR      C 4344  -2.141  13.762   5.018 -0.1848 -0.5380 -0.4049
  155TYR      O 4345  -2.211  13.807   5.108  0.5633  0.4141 -0.2839
  156GLY      N 4346  -2.010  13.748   5.034 -0.0695  0.8515 -0.0592
  156GLY      H 4347  -1.964  13.686   4.969 -0.9219  0.5025 -0.3320
  156GLY     CA 4348  -1.931  13.797   5.146 -0.3361  0.6263  0.2266
  156GLY    HA1 4349  -1.830  13.828   5.120 -1.3507  2.0287 -2.5036
  156GLY    HA2 4350  -1.964  13.897   5.175  1.5318  1.4918 -0.5114
  156GLY      C 4351  -1.927  13.710   5.271  0.8388  0.2332 -0.0746
  156GLY      O 4352  -1.993  13.607   5.276 -0.5324  1.0980  0.3131
  157GLN      N 4353  -1.870  13.759   5.381  0.0765  0.3928  0.2513
  157GLN      H 4354  -1.806  13.836   5.380  1.2402 -0.4917  1.8557
  157GLN     CA 4355  -1.904  13.721   5.517 -0.1755  0.0038  0.0817
  157GLN     HA 4356  -1.949  13.622   5.528  2.0849 -0.9650  1.1394
  157GLN     CB 4357  -1.777  13.704   5.599 -0.2274 -0.1967  0.1209
  157GLN    HB1 4358  -1.727  13.801   5.604 -0.2578 -0.1977  0.4726
  157GLN    HB2 4359  -1.803  13.674   5.701 -1.7777  0.6894  0.0252
  157GLN     CG 4360  -1.675  13.604   5.545  0.1205  0.2765 -0.1058
  157GLN    HG1 4361  -1.656  13.610   5.438 -2.1640 -1.2055 -0.6798
  157GLN    HG2 4362  -1.580  13.625   5.594  0.8753  1.1056 -1.8530
  157GLN     CD 4363  -1.716  13.460   5.575  0.3681  0.1546 -0.3444
  157GLN    OE1 4364  -1.826  13.411   5.550  0.1709  0.5468 -0.2650
  157GLN    NE2 4365  -1.622  13.378   5.622  0.1628  0.0160 -0.1732
  157GLN   HE21 4366  -1.530  13.413   5.646 -0.6420  1.7755  0.5405
  157GLN   HE22 4367  -1.638  13.279   5.619  1.0263 -0.1295 -0.2417
  157GLN      C 4368  -1.982  13.831   5.589 -0.0529  0.1838 -0.0602
  157GLN      O 4369  -1.955  13.950   5.572 -0.1765  0.1792 -0.2933
  158GLN      N 4370  -2.070  13.788   5.680  0.2996  0.1711  0.2773
  158GLN      H 4371  -2.082  13.689   5.688 -0.1965  0.3476  2.0511
  158GLN     CA 4372  -2.144  13.878   5.767 -0.1228  0.2956 -0.2081
  158GLN     HA 4373  -2.150  13.976   5.719 -0.8711 -0.8274 -2.5793
  158GLN     CB 4374  -2.293  13.845   5.772  0.0023 -0.2726 -0.1402
  158GLN    HB1 4375  -2.318  13.850   5.666  0.9012  2.0921 -0.3213
  158GLN    HB2 4376  -2.353  13.923   5.818 -0.2415 -0.5247 -0.0280
  158GLN     CG 4377  -2.317  13.706   5.829  0.2918 -0.4597 -0.4712
  158GLN    HG1 4378  -2.291  13.630   5.755 -1.2942 -1.9489  0.4086
  158GLN    HG2 4379  -2.255  13.681   5.916 -1.3219  1.7492  1.4068
  158GLN     CD 4380  -2.463  13.677   5.861  0.3343 -0.0289  0.1317
  158GLN    OE1 4381  -2.557  13.724   5.797 -0.1768 -0.4049  0.6007
  158GLN    NE2 4382  -2.490  13.586   5.955 -0.2768 -0.2001 -0.2083
  158GLN   HE21 4383  -2.409  13.539   5.993 -1.4007 -0.4883  1.9543
  158GLN   HE22 4384  -2.582  13.559   5.986  0.0618 -0.0404  0.9919
  158GLN      C 4385  -2.083  13.905   5.904 -0.8718 -0.1288  0.2133
  158GLN      O 4386  -2.073  13.818   5.990 -0.5852 -0.3663 -0.0546
  159ASN      N 4387  -2.040  14.029   5.927 -0.4962 -0.2823  0.3326
  159ASN      H 4388  -2.048  14.100   5.855 -0.8747 -2.0882 -1.4972
  159ASN     CA 4389  -1.973  14.081   6.045 -0.2321  0.2988 -0.0674
  159ASN     HA 4390  -1.885  14.021   6.070 -1.1972 -0.6609  1.1566
  159ASN     CB 4391  -1.921  14.221   6.015  0.2656  0.0829 -0.2290
  159ASN    HB1 4392  -2.004  14.289   5.997 -1.1055 -1.5436 -0.2643
  159ASN    HB2 4393  -1.860  14.208   5.925  0.8750  4.0712 -0.5984
  159ASN     CG 4394  -1.840  14.275   6.132 -0.0853  0.4506 -0.1543
  159ASN    OD1 4395  -1.887  14.347   6.220 -0.1241  0.9627 -0.5855
  159ASN    ND2 4396  -1.717  14.224   6.138 -0.1480  0.2809 -0.2937
  159ASN   HD21 4397  -1.692  14.154   6.070 -1.1134 -0.8424  0.4584
  159ASN   HD22 4398  -1.644  14.277   6.184 -2.0328  2.1242  0.7394
  159ASN      C 4399  -2.065  14.086   6.165 -0.2079  0.2406 -0.0451
  159ASN      O 4400  -2.033  14.030   6.270 -0.0034  0.0719 -0.1982
  160GLN      N 4401  -2.182  14.148   6.147 -0.0237  0.6857  0.2476
  160GLN      H 4402  -2.193  14.189   6.056  1.2043  1.7487  0.5598
  160GLN     CA 4403  -2.281  14.179   6.249  0.1660  0.0433  0.6372
  160GLN     HA 4404  -2.228  14.191   6.343 -0.0491  1.2106  0.6182
  160GLN     CB 4405  -2.340  14.313   6.209 -0.1020 -0.2878 -0.0927
  160GLN    HB1 4406  -2.427  14.333   6.272  0.6086 -0.7869  1.0734
  160GLN    HB2 4407  -2.382  14.301   6.109  0.1789  1.1377 -0.4135
  160GLN     CG 4408  -2.247  14.434   6.203 -0.0470 -0.3186  0.1387
  160GLN    HG1 4409  -2.150  14.424   6.155 -0.8303 -0.2230 -1.5512
  160GLN    HG2 4410  -2.294  14.519   6.153  4.0177  2.3045  0.2925
  160GLN     CD 4411  -2.210  14.478   6.344  0.3097 -0.1533 -0.0057
  160GLN    OE1 4412  -2.299  14.520   6.418  0.3444  0.2986 -0.2174
  160GLN    NE2 4413  -2.089  14.447   6.391  0.5742 -0.1368 -0.6692
  160GLN   HE21 4414  -2.013  14.426   6.327  1.4545 -0.1167  0.3538
  160GLN   HE22 4415  -2.068  14.467   6.487 -1.6691 -0.3179 -0.0923
  160GLN      C 4416  -2.392  14.076   6.261 -0.3651  0.5469  0.1358
  160GLN      O 4417  -2.390  13.980   6.184 -0.3619  0.3913  0.3288
  161TYR      N 4418  -2.470  14.083   6.369 -0.1061  0.1004  0.3600
  161TYR      H 4419  -2.453  14.149   6.443 -2.1850 -0.3041  1.2866
  161TYR     CA 4420  -2.580  13.997   6.408 -0.2554  0.0655 -0.1328
  161TYR     HA 4421  -2.619  13.951   6.317  0.8975  1.2908 -1.2856
  161TYR     CB 4422  -2.526  13.880   6.490  0.2173  0.2747 -0.1408
  161TYR    HB1 4423  -2.434  13.835   6.453 -0.6971 -1.6309 -0.1997
  161TYR    HB2 4424  -2.597  13.798   6.476  0.8319 -0.3245  0.2370
  161TYR     CG 4425  -2.491  13.911   6.634  0.2478  0.6857 -0.2351
  161TYR    CD1 4426  -2.580  13.882   6.738  0.3724  0.0691 -0.2968
  161TYR    HD1 4427  -2.680  13.852   6.711 -0.3189  2.2666 -0.3945
  161TYR    CE1 4428  -2.553  13.905   6.873  0.1597 -0.9545 -0.0737
  161TYR    HE1 4429  -2.625  13.878   6.949 -0.6181  0.4506 -0.2717
  161TYR     CZ 4430  -2.422  13.949   6.901 -0.0494 -0.2127 -0.2344
  161TYR     OH 4431  -2.389  13.959   7.033 -0.5140 -0.5508 -0.0866
  161TYR     HH 4432  -2.302  14.000   7.039 -0.6328 -0.2190 -0.5503
  161TYR    CE2 4433  -2.338  13.987   6.795 -0.1083  0.7762  0.0700
  161TYR    HE2 4434  -2.240  14.026   6.821  0.1473  1.7696 -2.1120
  161TYR    CD2 4435  -2.366  13.967   6.659  0.5113 -0.0212  0.0514
  161TYR    HD2 4436  -2.299  13.998   6.580 -0.6994  2.4578 -0.1127
  161TYR      C 4437  -2.693  14.073   6.477 -0.3613 -0.2174  0.0053
  161TYR      O 4438  -2.667  14.172   6.544 -0.0768 -0.2931  0.0105
  162ASN      N 4439  -2.814  14.016   6.473 -0.2383 -0.4929  0.1465
  162ASN      H 4440  -2.833  13.933   6.419 -1.4875 -1.2379  1.6597
  162ASN     CA 4441  -2.927  14.070   6.545 -0.1202  0.3377 -0.2804
  162ASN     HA 4442  -2.938  14.175   6.515  1.5345  0.7845  0.5517
  162ASN     CB 4443  -3.049  13.997   6.488 -0.0415  0.1428 -0.2002
  162ASN    HB1 4444  -3.041  14.010   6.380  1.0045  1.1922 -0.0152
  162ASN    HB2 4445  -3.037  13.894   6.522  3.3912  0.3174 -0.4888
  162ASN     CG 4446  -3.179  14.053   6.544 -0.1806 -0.1186 -0.2612
  162ASN    OD1 4447  -3.190  14.157   6.608 -0.2464 -0.2262 -0.0975
  162ASN    ND2 4448  -3.287  13.982   6.511 -0.1706 -0.1723 -0.1789
  162ASN   HD21 4449  -3.285  13.898   6.455  3.7651 -0.0638 -0.4716
  162ASN   HD22 4450  -3.374  14.017   6.546 -0.1984 -1.8275  1.5597
  162ASN      C 4451  -2.916  14.065   6.696  1.0184  0.0399 -0.3644
  162ASN      O 4452  -2.886  13.964   6.760  0.0187  0.3092  0.5685
  163SER      N 4453  -2.944  14.178   6.762 -0.2384 -0.4227 -0.0630
  163SER      H 4454  -2.950  14.268   6.717  0.6426  0.2296  1.0611
  163SER     CA 4455  -2.964  14.184   6.905 -0.4177  0.1529 -0.1098
  163SER     HA 4456  -2.978  14.083   6.946 -0.0723  0.1573  0.0213
  163SER     CB 4457  -3.089  14.261   6.946 -0.4206 -0.1907  0.5527
  163SER    HB1 4458  -3.105  14.262   7.054 -0.6748  0.4929  0.5160
  163SER    HB2 4459  -3.077  14.367   6.924 -0.3478 -0.2143  0.4782
  163SER     OG 4460  -3.201  14.202   6.884 -0.2804  0.1369 -0.0165
  163SER     HG 4461  -3.186  14.201   6.789 -1.8974  0.1385 -0.3045
  163SER      C 4462  -2.838  14.228   6.979 -0.3144 -0.0114 -0.1878
  163SER    OC1 4463  -2.802  14.166   7.081 -0.2018  0.3187 -0.0273
  163SER    OC2 4464  -2.795  14.339   6.941 -0.7216  0.4509  0.6746
    1MET      N 4465   3.216   6.913   7.047  0.2052 -0.0422  0.4118
    1MET     H1 4466   3.193   6.829   6.997  2.6292 -0.6863  0.2636
    1MET     H2 4467   3.315   6.931   7.052 -0.2695  3.2418  0.7290
    1MET     H3 4468   3.181   6.996   7.000 -1.1769 -0.6080  0.3851
    1MET     CA 4469   3.149   6.908   7.178 -0.2450 -0.2009  0.1779
    1MET     HA 4470   3.040   6.898   7.174 -0.4996  2.2655 -0.5087
    1MET     CB 4471   3.204   6.786   7.251  0.1052 -0.2273 -0.1282
    1MET    HB1 4472   3.206   6.696   7.190  2.9651 -0.3569  0.0244
    1MET    HB2 4473   3.312   6.788   7.269 -0.2389 -0.7281  2.3888
    1MET     CG 4474   3.123   6.751   7.376  0.1964 -0.4692 -0.1347
    1MET    HG1 4475   3.167   6.662   7.421  1.8207  0.2842 -0.1513
    1MET    HG2 4476   3.022   6.733   7.340 -0.1629 -0.3635  0.8064
    1MET     SD 4477   3.110   6.874   7.508  0.0312  0.0921 -0.6676
    1MET     CE 4478   2.968   6.806   7.596  0.5614 -0.2391 -0.0540
    1MET    HE1 4479   3.001   6.746   7.681  0.2121  0.2730  0.4504
    1MET    HE2 4480   2.905   6.748   7.528 -1.0638  2.1205 -0.6964
    1MET    HE3 4481   2.916   6.887   7.646  2.7454  0.7199  0.7752
    1MET      C 4482   3.183   7.040   7.245 -0.1830  0.0035 -0.2574
    1MET      O 4483   3.297   7.062   7.285 -0.1945 -0.3587 -0.0242
    2ALA      N 4484   3.087   7.132   7.265  0.0368  0.2789 -0.4559
    2ALA      H 4485   2.997   7.120   7.222 -0.1851  0.2991 -0.0018
    2ALA     CA 4486   3.100   7.270   7.307 -0.0204  0.0596  0.2871
    2ALA     HA 4487   3.190   7.307   7.259  1.0245 -2.7529 -0.1361
    2ALA     CB 4488   2.981   7.350   7.257 -0.5883 -0.4858  0.7388
    2ALA    HB1 4489   2.972   7.342   7.148  0.3170  0.4924  0.5679
    2ALA    HB2 4490   3.000   7.455   7.282 -0.5032 -0.9267  2.6441
    2ALA    HB3 4491   2.889   7.318   7.306 -0.3529 -2.1755  0.1297
    2ALA      C 4492   3.120   7.284   7.457  0.0570 -0.7362  0.3584
    2ALA      O 4493   3.065   7.207   7.535 -0.5400 -0.1441  0.5289
    3SER      N 4494   3.207   7.376   7.501 -0.6221  0.2466 -0.3025
    3SER      H 4495   3.247   7.445   7.439  1.6877 -0.2114  0.5473
    3SER     CA 4496   3.240   7.394   7.641 -0.2638  0.0696 -0.3607
    3SER     HA 4497   3.269   7.299   7.685 -1.2882  0.4178  1.1565
    3SER     CB 4498   3.365   7.480   7.654 -0.2115  0.0461 -0.6913
    3SER    HB1 4499   3.382   7.515   7.756  1.0159  1.7931 -1.4491
    3SER    HB2 4500   3.452   7.421   7.624  0.4124 -0.0546  1.1649
    3SER     OG 4501   3.359   7.600   7.580  0.3705  0.5265  0.0149
    3SER     HG 4502   3.449   7.626   7.559 -0.4536  1.2875 -3.0719
    3SER      C 4503   3.123   7.449   7.722  0.0982  0.1841  0.0845
    3SER      O 4504   3.043   7.525   7.669 -0.5778  0.0583  0.8951
    4ASN      N 4505   3.112   7.422   7.853  0.5779 -0.7045 -0.0466
    4ASN      H 4506   3.168   7.349   7.893 -3.6740 -3.8895  0.7487
    4ASN     CA 4507   3.011   7.485   7.935  0.1204 -0.1953 -0.9781
    4ASN     HA 4508   2.913   7.494   7.887 -1.1037  1.5659  1.5769
    4ASN     CB 4509   2.991   7.392   8.054  0.3160  0.4505 -0.4347
    4ASN    HB1 4510   2.989   7.289   8.019  0.0144  0.2059  0.2812
    4ASN    HB2 4511   3.078   7.402   8.119 -0.6316  0.9648  0.8212
    4ASN     CG 4512   2.870   7.428   8.140  0.2601 -0.3659 -0.1649
    4ASN    OD1 4513   2.887   7.467   8.256 -0.2677 -0.0120 -0.2038
    4ASN    ND2 4514   2.748   7.413   8.089  0.0913  0.0448  0.1192
    4ASN   HD21 4515   2.750   7.385   7.992 -2.1795 -0.9858  0.3089
    4ASN   HD22 4516   2.662   7.420   8.143  0.2525  0.2317  0.3547
    4ASN      C 4517   3.040   7.627   7.983 -0.0637 -0.1798 -0.9095
    4ASN      O 4518   3.158   7.660   7.991 -0.0698 -0.4553  0.4807
    5ASP      N 4519   2.942   7.707   8.023  0.3801 -0.1278  0.0928
    5ASP      H 4520   2.847   7.672   8.017 -0.1673  1.4009 -0.5822
    5ASP     CA 4521   2.947   7.845   8.066 -0.0412 -0.0877  0.0218
    5ASP     HA 4522   3.034   7.852   8.132 -0.7534  1.5468  0.8557
    5ASP     CB 4523   2.950   7.925   7.936  0.5641  0.0442  0.1148
    5ASP    HB1 4524   2.871   7.900   7.866 -0.2354  1.6985  0.3735
    5ASP    HB2 4525   3.047   7.912   7.887  0.8582 -0.5402  0.8286
    5ASP     CG 4526   2.940   8.075   7.961  0.2944  0.0705 -0.1534
    5ASP    OD1 4527   2.962   8.126   8.073  0.2000 -0.1380 -0.0389
    5ASP    OD2 4528   2.901   8.157   7.875 -0.1703 -0.0252 -0.0349
    5ASP      C 4529   2.819   7.884   8.138 -0.2807 -0.8728  0.0288
    5ASP      O 4530   2.712   7.884   8.077 -0.4780  0.5144  0.3473
    6TYR      N 4531   2.828   7.914   8.268 -0.0604  0.2796 -0.2424
    6TYR      H 4532   2.924   7.908   8.300  0.6603 -0.7268 -2.3474
    6TYR     CA 4533   2.720   7.955   8.355 -0.4064 -0.4938 -0.3003
    6TYR     HA 4534   2.638   7.884   8.347  1.5603 -3.1668  1.5400
    6TYR     CB 4535   2.767   7.959   8.500 -0.3467 -0.1177 -0.3275
    6TYR    HB1 4536   2.861   8.014   8.506  0.3835 -1.3390 -0.1511
    6TYR    HB2 4537   2.790   7.857   8.532  1.9851  0.4414 -0.0210
    6TYR     CG 4538   2.663   8.009   8.598  0.0782  0.2142 -0.0420
    6TYR    CD1 4539   2.682   8.131   8.665  0.2438  0.3578 -0.3461
    6TYR    HD1 4540   2.776   8.183   8.652  0.9269 -0.9984 -1.1362
    6TYR    CE1 4541   2.583   8.173   8.754 -0.1514  0.1600 -0.6861
    6TYR    HE1 4542   2.604   8.262   8.811  0.9038 -0.5833  0.1241
    6TYR     CZ 4543   2.463   8.100   8.766 -0.0714  0.0972 -0.2559
    6TYR     OH 4544   2.370   8.150   8.853  0.6293  0.6461  0.1867
    6TYR     HH 4545   2.308   8.080   8.873  1.3008 -0.3090 -0.9237
    6TYR    CE2 4546   2.450   7.973   8.706  0.1172 -0.0294 -0.0318
    6TYR    HE2 4547   2.366   7.908   8.725  1.7174 -2.9016 -1.9985
    6TYR    CD2 4548   2.548   7.931   8.615 -0.2552  0.5436 -0.7090
    6TYR    HD2 4549   2.536   7.835   8.567  1.2792  0.2257 -0.5180
    6TYR      C 4550   2.665   8.093   8.320  0.1956 -0.1705  0.0137
    6TYR      O 4551   2.747   8.184   8.307 -0.2329  0.2493  0.2203
    7THR      N 4552   2.533   8.103   8.306  0.2148  0.5589  0.3212
    7THR      H 4553   2.475   8.021   8.307 -0.6709  1.1140 -1.2177
    7THR     CA 4554   2.463   8.219   8.254 -0.1685  0.1603 -0.0541
    7THR     HA 4555   2.508   8.311   8.291 -0.2423 -1.1553  3.7071
    7THR     CB 4556   2.463   8.217   8.101  0.6007 -0.2310 -0.0542
    7THR     HB 4557   2.415   8.124   8.070 -0.8067  0.6381 -0.5566
    7THR    CG2 4558   2.395   8.337   8.035  0.3159 -0.2410  0.2178
    7THR   HG21 4559   2.405   8.337   7.927  1.3235  0.4075  0.2928
    7THR   HG22 4560   2.289   8.342   8.060  0.2756  1.1698 -0.1608
    7THR   HG23 4561   2.447   8.429   8.062  2.1701 -1.0268 -0.5152
    7THR    OG1 4562   2.588   8.213   8.036  0.4844 -0.4938 -0.2609
    7THR    HG1 4563   2.570   8.190   7.944  0.2158  0.7894 -0.5371
    7THR      C 4564   2.318   8.220   8.302 -0.1610 -0.4319 -0.0109
    7THR      O 4565   2.251   8.117   8.307 -0.2692 -0.3626 -0.0605
    8GLN      N 4566   2.277   8.341   8.341  0.3492 -0.3189  0.1934
    8GLN      H 4567   2.335   8.421   8.321 -0.8596  0.4624 -0.3076
    8GLN     CA 4568   2.140   8.365   8.382  0.0821 -0.7845 -0.4115
    8GLN     HA 4569   2.078   8.276   8.384 -0.6158 -0.2990  0.3092
    8GLN     CB 4570   2.142   8.428   8.521 -0.6448 -0.4783 -0.5315
    8GLN    HB1 4571   2.045   8.464   8.554  0.2955  2.4141 -0.5959
    8GLN    HB2 4572   2.212   8.512   8.522  0.1619 -1.1350 -0.7929
    8GLN     CG 4573   2.201   8.336   8.627  0.0513  0.1311 -0.3801
    8GLN    HG1 4574   2.279   8.285   8.571  0.3916  0.4523 -0.2066
    8GLN    HG2 4575   2.250   8.395   8.705 -0.3683 -0.6067  0.4594
    8GLN     CD 4576   2.109   8.233   8.689  0.3344  0.2253  0.2038
    8GLN    OE1 4577   2.116   8.113   8.662 -0.0639  0.2587 -0.0548
    8GLN    NE2 4578   2.013   8.276   8.772  0.0833  0.1249 -0.0312
    8GLN   HE21 4579   1.938   8.216   8.803  1.1457 -1.2520 -0.0472
    8GLN   HE22 4580   2.005   8.376   8.782 -1.1710  0.1567 -1.0538
    8GLN      C 4581   2.067   8.455   8.283  0.3381 -0.3643 -0.2207
    8GLN      O 4582   2.132   8.536   8.218 -0.0643  0.3557  0.2527
    9GLN      N 4583   1.934   8.443   8.279  0.2098  0.7030  0.4750
    9GLN      H 4584   1.898   8.389   8.357 -0.0898 -1.0421 -0.8160
    9GLN     CA 4585   1.842   8.515   8.193  0.1759 -0.0234 -0.1081
    9GLN     HA 4586   1.877   8.523   8.090  0.3658 -0.7268 -0.1010
    9GLN     CB 4587   1.713   8.436   8.178 -0.0686  0.3480  0.0082
    9GLN    HB1 4588   1.645   8.434   8.263 -1.4228  1.3288 -1.0025
    9GLN    HB2 4589   1.651   8.485   8.103  0.6161 -1.3120 -1.7356
    9GLN     CG 4590   1.732   8.292   8.132 -0.3818  0.3920 -0.2675
    9GLN    HG1 4591   1.787   8.300   8.038  1.6670  2.5577  1.0202
    9GLN    HG2 4592   1.793   8.233   8.201  0.7997  2.1651  0.2805
    9GLN     CD 4593   1.602   8.215   8.113  0.0861 -0.5669  0.3340
    9GLN    OE1 4594   1.494   8.264   8.145  0.1274 -0.2606  0.0059
    9GLN    NE2 4595   1.593   8.088   8.072 -0.5782 -0.5127  0.3053
    9GLN   HE21 4596   1.505   8.041   8.085 -0.9590 -1.1246 -3.4623
    9GLN   HE22 4597   1.673   8.027   8.062  0.5145  1.0423 -0.8788
    9GLN      C 4598   1.833   8.660   8.239 -0.0288  0.0061 -0.2410
    9GLN      O 4599   1.855   8.688   8.357  0.0910 -1.1743  0.0258
   10ALA      N 4600   1.802   8.748   8.143 -0.0131  0.3499  0.0655
   10ALA      H 4601   1.780   8.718   8.049 -0.5102 -1.2502  0.6569
   10ALA     CA 4602   1.765   8.886   8.169  0.3226  0.4068  0.2308
   10ALA     HA 4603   1.847   8.926   8.230 -2.4504  1.2046  3.7707
   10ALA     CB 4604   1.759   8.963   8.038 -1.2875 -0.4928 -0.2428
   10ALA    HB1 4605   1.771   9.067   8.068  0.0566 -1.1004  1.5085
   10ALA    HB2 4606   1.838   8.940   7.967 -0.3712 -0.7773  0.8558
   10ALA    HB3 4607   1.665   8.942   7.987 -1.3710 -1.2539  0.2108
   10ALA      C 4608   1.646   8.910   8.260 -0.2938  1.1641 -0.7639
   10ALA      O 4609   1.542   8.846   8.247  0.2928 -0.0665  0.4093
   11THR      N 4610   1.665   9.007   8.350  0.8844  0.2735 -0.0280
   11THR      H 4611   1.753   9.057   8.347  1.8952 -1.4632 -0.4613
   11THR     CA 4612   1.570   9.053   8.449  0.3309 -0.1455 -0.3628
   11THR     HA 4613   1.502   8.969   8.468 -0.2929  1.0006  3.5032
   11THR     CB 4614   1.646   9.096   8.574  0.1776  0.3134 -0.4265
   11THR     HB 4615   1.577   9.145   8.643  0.1909 -1.4433  0.9078
   11THR    CG2 4616   1.713   8.981   8.649  0.1119  0.5424 -0.0115
   11THR   HG21 4617   1.639   8.905   8.675  0.6401  0.0277  0.0049
   11THR   HG22 4618   1.786   8.936   8.582  1.3368  0.0324  1.5937
   11THR   HG23 4619   1.768   9.020   8.735  0.3229 -0.5192  0.3479
   11THR    OG1 4620   1.750   9.190   8.556 -0.1204  0.6158 -0.5783
   11THR    HG1 4621   1.746   9.263   8.618 -0.6678  1.2203 -1.2970
   11THR      C 4622   1.486   9.168   8.395 -0.0241 -0.2199  0.0173
   11THR      O 4623   1.522   9.212   8.286 -0.1127  0.0951  0.1155
   12GLN      N 4624   1.384   9.213   8.468 -0.3428 -0.1704 -0.4573
   12GLN      H 4625   1.356   9.155   8.546  0.1442  1.5542  1.0474
   12GLN     CA 4626   1.288   9.317   8.437 -0.1336  0.1124 -0.1515
   12GLN     HA 4627   1.339   9.395   8.380 -1.3658 -0.7762 -2.5831
   12GLN     CB 4628   1.178   9.263   8.347 -0.5539 -0.3853  0.6519
   12GLN    HB1 4629   1.136   9.169   8.384  1.7285 -1.9645 -0.4467
   12GLN    HB2 4630   1.238   9.227   8.263  1.8390  0.1664  2.0083
   12GLN     CG 4631   1.076   9.366   8.301  0.0231  0.0478  0.3227
   12GLN    HG1 4632   1.022   9.407   8.386 -0.7767 -1.3898  0.5484
   12GLN    HG2 4633   1.132   9.440   8.244 -0.6262 -0.1947 -0.6673
   12GLN     CD 4634   0.972   9.304   8.208  0.0104  0.0150  0.3595
   12GLN    OE1 4635   0.983   9.190   8.165  0.5048  0.0113  0.4918
   12GLN    NE2 4636   0.857   9.367   8.181  0.3756  0.4654 -0.1841
   12GLN   HE21 4637   0.816   9.337   8.094 -2.7499 -0.4977  1.4732
   12GLN   HE22 4638   0.839   9.463   8.208 -0.1262 -0.1709  1.9606
   12GLN      C 4639   1.249   9.368   8.575  0.0866 -0.2030  0.0283
   12GLN      O 4640   1.222   9.294   8.670 -0.6403 -0.6953 -0.5484
   13SER      N 4641   1.229   9.499   8.581  0.1774 -0.1973  0.2505
   13SER      H 4642   1.237   9.561   8.501 -1.2767 -0.7393 -0.3581
   13SER     CA 4643   1.171   9.570   8.693  0.3301 -0.2102  0.3366
   13SER     HA 4644   1.148   9.505   8.777 -1.1016  0.0686  0.1896
   13SER     CB 4645   1.264   9.679   8.745  0.1534  0.1513 -0.0931
   13SER    HB1 4646   1.201   9.757   8.787 -1.2616 -0.7331 -0.5196
   13SER    HB2 4647   1.318   9.718   8.659 -0.9828  0.6252 -0.6108
   13SER     OG 4648   1.365   9.624   8.828  0.0284  0.1316  0.0449
   13SER     HG 4649   1.414   9.560   8.777 -0.7469 -1.3254  1.0401
   13SER      C 4650   1.039   9.635   8.654 -0.0114 -0.8589  0.3965
   13SER      O 4651   1.003   9.653   8.538  0.4339  0.1771  0.4033
   14TYR      N 4652   0.964   9.679   8.755 -0.3579 -0.6900  0.0684
   14TYR      H 4653   0.997   9.665   8.849  2.6551  2.4112 -0.3461
   14TYR     CA 4654   0.837   9.747   8.742 -0.1115 -0.2270  0.0766
   14TYR     HA 4655   0.817   9.778   8.639 -0.2447 -1.8879 -0.4322
   14TYR     CB 4656   0.722   9.653   8.776 -0.0218 -0.2779  0.2409
   14TYR    HB1 4657   0.632   9.714   8.768  0.2584  0.2041  0.7064
   14TYR    HB2 4658   0.731   9.604   8.873  0.5933 -1.3901 -0.3708
   14TYR     CG 4659   0.713   9.547   8.669 -0.3463 -0.4265  0.4129
   14TYR    CD1 4660   0.650   9.583   8.550  0.2593  0.0545  0.2368
   14TYR    HD1 4661   0.612   9.684   8.538 -0.7324 -0.4509 -1.1192
   14TYR    CE1 4662   0.645   9.487   8.448 -0.2231 -0.0144  0.3280
   14TYR    HE1 4663   0.596   9.530   8.362  1.3816  0.7137 -0.2458
   14TYR     CZ 4664   0.678   9.352   8.470 -0.4651 -0.0645  0.3925
   14TYR     OH 4665   0.642   9.257   8.380 -0.6978  0.3205  0.0813
   14TYR     HH 4666   0.623   9.303   8.298  0.2553 -1.2667 -1.1003
   14TYR    CE2 4667   0.744   9.316   8.590 -0.0008 -0.1016  0.1290
   14TYR    HE2 4668   0.763   9.210   8.602  0.7304 -0.0770 -0.6903
   14TYR    CD2 4669   0.765   9.418   8.683  0.1257 -0.2542  0.2669
   14TYR    HD2 4670   0.806   9.382   8.777 -0.6959  0.4552  0.9063
   14TYR      C 4671   0.830   9.874   8.826  0.0347 -0.1194 -0.0739
   14TYR      O 4672   0.883   9.881   8.936 -0.6511  0.0446  0.2471
   15GLY      N 4673   0.749   9.971   8.784 -0.2570 -0.0804  0.5713
   15GLY      H 4674   0.710   9.968   8.690  2.9826  1.8347 -1.0143
   15GLY     CA 4675   0.744  10.100   8.850 -0.4541  0.4316 -0.4121
   15GLY    HA1 4676   0.656  10.160   8.827 -1.3842 -0.3079  1.0407
   15GLY    HA2 4677   0.738  10.074   8.956  2.6533  0.1400 -0.2150
   15GLY      C 4678   0.870  10.182   8.828  0.0400 -0.0302  0.6132
   15GLY      O 4679   0.949  10.148   8.740 -0.8946 -0.0693 -0.2372
   16ALA      N 4680   0.891  10.292   8.900 -0.2706  0.1437  0.4359
   16ALA      H 4681   0.827  10.308   8.977 -2.9080 -1.4999 -1.2460
   16ALA     CA 4682   1.012  10.372   8.896 -0.0403 -0.2347 -0.2191
   16ALA     HA 4683   1.045  10.354   8.793  0.0406 -0.0077 -0.2322
   16ALA     CB 4684   0.977  10.518   8.925  0.1196 -0.0770 -0.8069
   16ALA    HB1 4685   1.076  10.565   8.919  0.7379 -1.3156 -0.7314
   16ALA    HB2 4686   0.940  10.533   9.026  1.5685  1.9011 -0.5124
   16ALA    HB3 4687   0.901  10.563   8.862 -0.6767  0.9456  0.8434
   16ALA      C 4688   1.112  10.319   8.998 -0.1759 -0.4611 -0.2029
   16ALA      O 4689   1.074  10.249   9.092 -0.0969  0.1422  0.2770
   17TYR      N 4690   1.238  10.361   8.991 -0.2516 -0.2046 -0.0295
   17TYR      H 4691   1.271  10.416   8.913 -2.3316 -0.5095 -1.2015
   17TYR     CA 4692   1.331  10.347   9.102 -0.4749  0.1504  0.2032
   17TYR     HA 4693   1.275  10.326   9.193  2.3838 -1.2161  1.7945
   17TYR     CB 4694   1.420  10.226   9.078 -0.2573  0.2803  0.3501
   17TYR    HB1 4695   1.508  10.237   9.142 -1.3524 -0.2567  2.0345
   17TYR    HB2 4696   1.448  10.232   8.973 -0.5070 -2.7219  0.0134
   17TYR     CG 4697   1.357  10.094   9.117 -0.0953  0.2425  0.4804
   17TYR    CD1 4698   1.304  10.004   9.024 -0.0102  0.1762  0.4933
   17TYR    HD1 4699   1.306  10.027   8.919  0.3835  1.1130  0.6951
   17TYR    CE1 4700   1.257   9.878   9.063 -0.0993 -0.0286 -0.2650
   17TYR    HE1 4701   1.205   9.808   9.000  0.9625 -1.8909  0.8612
   17TYR     CZ 4702   1.267   9.834   9.196  0.3102 -0.3640 -0.4061
   17TYR     OH 4703   1.234   9.707   9.237  0.9083 -0.4150 -0.0784
   17TYR     HH 4704   1.271   9.691   9.324  0.9153  0.1209  0.0214
   17TYR    CE2 4705   1.319   9.925   9.290  0.1773 -0.3915 -0.3026
   17TYR    HE2 4706   1.330   9.896   9.393  0.1719  0.0640 -0.1715
   17TYR    CD2 4707   1.367  10.050   9.250 -0.2345 -0.0018  0.4103
   17TYR    HD2 4708   1.404  10.110   9.332 -0.5029  1.1275 -0.2664
   17TYR      C 4709   1.402  10.479   9.127 -0.0934  0.0188 -0.1713
   17TYR      O 4710   1.411  10.563   9.038  0.0420 -0.0077 -0.1825
   18PRO      N 4711   1.453  10.511   9.246 -0.1937  0.4980 -0.2533
   18PRO     CD 4712   1.456  10.422   9.361  0.1782  0.0139 -0.6346
   18PRO    HD1 4713   1.467  10.317   9.335  0.4414 -0.1840  0.2466
   18PRO    HD2 4714   1.363  10.435   9.416 -0.6619 -4.1101 -0.7366
   18PRO     CG 4715   1.559  10.479   9.458 -0.8869  0.3291  0.3263
   18PRO    HG1 4716   1.657  10.446   9.424 -0.9166  1.5419 -1.0577
   18PRO    HG2 4717   1.530  10.446   9.558  1.1027  1.5865  1.3836
   18PRO     CB 4718   1.548  10.630   9.435 -0.3483  0.3623  0.2969
   18PRO    HB1 4719   1.467  10.678   9.488 -0.1938 -0.0782  0.9517
   18PRO    HB2 4720   1.632  10.688   9.474 -0.9684  0.1008  2.1270
   18PRO     CA 4721   1.524  10.631   9.284 -0.3685  0.4303  0.3010
   18PRO     HA 4722   1.471  10.724   9.264 -0.2799  0.1824 -1.1979
   18PRO      C 4723   1.657  10.646   9.212 -0.4275 -0.0384  0.0923
   18PRO      O 4724   1.763  10.603   9.258 -0.1937 -0.3004 -0.6757
   19THR      N 4725   1.646  10.722   9.103  0.1903 -0.2248 -0.1068
   19THR      H 4726   1.554  10.748   9.071  0.2411  0.1277  0.0228
   19THR     CA 4727   1.753  10.747   9.009  0.1395  0.4485  0.0065
   19THR     HA 4728   1.794  10.652   8.974 -0.2785  0.9213 -1.9007
   19THR     CB 4729   1.707  10.824   8.886  0.2573 -0.3118 -0.5160
   19THR     HB 4730   1.703  10.927   8.921 -1.1416 -0.3404 -0.5118
   19THR    CG2 4731   1.799  10.827   8.764  0.7555 -0.4367 -0.1418
   19THR   HG21 4732   1.905  10.843   8.786  0.4995  0.2133  0.6659
   19THR   HG22 4733   1.785  10.737   8.704  0.2125  0.7039 -1.7847
   19THR   HG23 4734   1.766  10.910   8.702  0.0892 -0.6238 -0.0466
   19THR    OG1 4735   1.577  10.790   8.840 -0.1954  0.4843  0.1573
   19THR    HG1 4736   1.521  10.868   8.842 -1.7925 -0.5935 -0.7783
   19THR      C 4737   1.873  10.816   9.072  0.2534  0.4641 -0.2257
   19THR      O 4738   1.988  10.782   9.045  0.1350 -0.1135 -0.0116
   20GLN      N 4739   1.858  10.908   9.168 -0.2535  0.0001  0.1448
   20GLN      H 4740   1.764  10.930   9.197 -0.1837 -0.6993  0.9190
   20GLN     CA 4741   1.964  10.941   9.261 -0.1445  0.6778 -0.2075
   20GLN     HA 4742   2.037  10.860   9.255 -2.0316 -1.0114 -2.5676
   20GLN     CB 4743   2.030  11.074   9.225  0.0337  0.7092  0.2357
   20GLN    HB1 4744   1.952  11.149   9.213  0.2915  0.7396 -1.4324
   20GLN    HB2 4745   2.106  11.101   9.298 -0.3798  1.2234  0.4798
   20GLN     CG 4746   2.095  11.059   9.088  0.3193  0.3104  0.4120
   20GLN    HG1 4747   2.031  11.026   9.007  1.0632 -3.0841  1.0736
   20GLN    HG2 4748   2.175  10.985   9.090  1.4742  1.5183  0.6477
   20GLN     CD 4749   2.163  11.187   9.039 -0.1588  0.2284 -0.4654
   20GLN    OE1 4750   2.135  11.298   9.083 -0.2015 -0.0378  0.1883
   20GLN    NE2 4751   2.240  11.177   8.931  0.0175 -0.0832 -0.3139
   20GLN   HE21 4752   2.277  11.265   8.897 -0.9073  0.4327 -0.0108
   20GLN   HE22 4753   2.249  11.089   8.883  0.9729  0.7099 -1.6808
   20GLN      C 4754   1.912  10.948   9.404  0.1422  0.0016 -0.0672
   20GLN      O 4755   1.794  10.975   9.419  0.2035 -0.1250  0.6909
   21PRO      N 4756   1.988  10.920   9.510 -0.0870 -0.2661  0.0290
   21PRO     CD 4757   2.125  10.871   9.508  0.0414  0.0942 -0.0888
   21PRO    HD1 4758   2.183  10.932   9.438 -1.3358 -0.5986 -1.9282
   21PRO    HD2 4759   2.125  10.768   9.472 -0.1187 -0.5778  1.7640
   21PRO     CG 4760   2.178  10.886   9.650  0.5684  0.2686 -0.3016
   21PRO    HG1 4761   2.220  10.986   9.665  1.3880 -0.0144 -0.6919
   21PRO    HG2 4762   2.258  10.820   9.684 -0.6648 -1.7096 -1.0578
   21PRO     CB 4763   2.052  10.861   9.732  0.5784  0.4302 -0.2368
   21PRO    HB1 4764   2.035  10.754   9.732  1.7186  0.2166 -2.1969
   21PRO    HB2 4765   2.059  10.906   9.831  0.0632  0.6403 -0.2907
   21PRO     CA 4766   1.943  10.927   9.648 -0.1404 -0.4058  0.0189
   21PRO     HA 4767   1.850  10.870   9.649 -0.2218 -0.2762  1.1455
   21PRO      C 4768   1.916  11.064   9.710  0.1795 -0.3569  0.0549
   21PRO      O 4769   1.990  11.159   9.686  0.0884 -0.3617 -0.2399
   22GLY      N 4770   1.807  11.074   9.786 -0.1741 -0.2302 -0.4724
   22GLY      H 4771   1.758  10.988   9.805 -2.8674  1.5146  1.1335
   22GLY     CA 4772   1.739  11.196   9.825  0.0381 -0.2599 -0.0091
   22GLY    HA1 4773   1.633  11.171   9.832 -0.2641  0.7950 -0.5094
   22GLY    HA2 4774   1.758  11.270   9.746  1.1230 -1.3693 -0.8230
   22GLY      C 4775   1.791  11.262   9.952 -0.2341 -0.5126  0.2323
   22GLY      O 4776   1.887  11.223  10.018  0.2386  0.5984  0.2224
   23GLN      N 4777   1.717  11.361  10.001  0.1669 -0.0668 -0.0580
   23GLN      H 4778   1.640  11.380   9.937  0.9668  1.3114 -0.6623
   23GLN     CA 4779   1.717  11.414  10.136 -0.0112  0.2352 -0.1738
   23GLN     HA 4780   1.769  11.342  10.200 -1.5671 -0.0787  0.8142
   23GLN     CB 4781   1.786  11.549  10.128 -0.3238  0.4215  0.2366
   23GLN    HB1 4782   1.736  11.624  10.066  0.4613  0.4800 -0.3428
   23GLN    HB2 4783   1.884  11.540  10.081 -1.3058 -0.2653 -1.7966
   23GLN     CG 4784   1.807  11.603  10.269 -0.4609  0.0780  0.3899
   23GLN    HG1 4785   1.716  11.613  10.327 -0.3528 -0.3996  0.6500
   23GLN    HG2 4786   1.866  11.526  10.320  0.1571  1.0333  1.1568
   23GLN     CD 4787   1.882  11.736  10.261  0.1687 -0.3108 -0.3142
   23GLN    OE1 4788   1.864  11.807  10.163  0.3917  0.0100 -0.1260
   23GLN    NE2 4789   1.952  11.776  10.367 -0.1014 -0.4410 -0.0842
   23GLN   HE21 4790   1.997  11.866  10.371 -2.8645  0.9752  2.0501
   23GLN   HE22 4791   1.947  11.716  10.448 -2.1322 -0.8266 -0.4560
   23GLN      C 4792   1.574  11.425  10.188 -0.0490 -0.3073 -0.1525
   23GLN      O 4793   1.489  11.471  10.112 -0.2165  0.1525  0.3039
   24GLY      N 4794   1.556  11.381  10.313  0.0956 -0.1830 -0.0878
   24GLY      H 4795   1.633  11.332  10.357 -0.0974 -0.3844  0.0222
   24GLY     CA 4796   1.436  11.399  10.391  0.2125  0.2373 -0.0067
   24GLY    HA1 4797   1.351  11.347  10.347 -0.8639  1.6566  0.2947
   24GLY    HA2 4798   1.451  11.351  10.488  0.6882  1.1522  0.3924
   24GLY      C 4799   1.387  11.541  10.417  0.1398  0.2055  0.0301
   24GLY      O 4800   1.443  11.639  10.367 -0.4530  0.3469 -0.3738
   25TYR      N 4801   1.288  11.561  10.504  0.3452 -0.4071  0.4097
   25TYR      H 4802   1.246  11.487  10.559 -2.6973  0.8988  0.0691
   25TYR     CA 4803   1.237  11.693  10.534 -0.0582 -0.4834  0.0777
   25TYR     HA 4804   1.298  11.775  10.494 -0.4028 -0.5837 -0.6605
   25TYR     CB 4805   1.098  11.699  10.473 -0.0011  0.1642 -0.0060
   25TYR    HB1 4806   1.049  11.611  10.516  2.9510 -1.7805 -0.3577
   25TYR    HB2 4807   1.041  11.781  10.517 -1.1905 -1.4171  1.5646
   25TYR     CG 4808   1.104  11.696  10.322  0.6134 -0.2803  0.0249
   25TYR    CD1 4809   1.055  11.595  10.238  0.1226  0.0006 -0.0320
   25TYR    HD1 4810   1.025  11.498  10.274  0.9830 -0.0377  0.6404
   25TYR    CE1 4811   1.063  11.602  10.099 -0.0953  0.4380 -0.0227
   25TYR    HE1 4812   1.030  11.523  10.033 -2.8046  1.3267  0.1363
   25TYR     CZ 4813   1.118  11.717  10.040  0.2385  0.2469 -0.0830
   25TYR     OH 4814   1.132  11.730   9.905 -0.0227 -0.1657 -0.1482
   25TYR     HH 4815   1.097  11.649   9.867  0.7553 -1.2496  1.3603
   25TYR    CE2 4816   1.163  11.823  10.122  0.3131  0.0931  0.0744
   25TYR    HE2 4817   1.202  11.911  10.073 -1.3221 -0.0195 -1.5795
   25TYR    CD2 4818   1.155  11.812  10.261 -0.0514  0.0316  0.0506
   25TYR    HD2 4819   1.188  11.896  10.321 -0.9304 -0.1555  0.8159
   25TYR      C 4820   1.228  11.722  10.683  0.0661 -0.0561  0.0055
   25TYR      O 4821   1.222  11.624  10.757 -0.0961  0.0794  0.1719
   26SER      N 4822   1.220  11.847  10.728 -0.4534 -0.2617  0.4929
   26SER      H 4823   1.240  11.917  10.658  1.0770 -0.4760  0.6943
   26SER     CA 4824   1.211  11.895  10.865  0.3412 -0.2483  0.5440
   26SER     HA 4825   1.241  12.000  10.864  0.1810 -0.1888 -0.8002
   26SER     CB 4826   1.071  11.881  10.924  0.0164 -0.1942 -0.1982
   26SER    HB1 4827   1.072  11.928  11.022 -1.7667  1.6965 -1.0137
   26SER    HB2 4828   1.041  11.777  10.936 -1.1314  0.1617  0.1327
   26SER     OG 4829   0.968  11.942  10.849 -0.0706  0.2590  0.2803
   26SER     HG 4830   0.897  11.877  10.853 -0.0115  0.1291 -0.4762
   26SER      C 4831   1.317  11.832  10.953  0.2775 -0.7358  0.2763
   26SER      O 4832   1.300  11.728  11.016 -0.0856 -0.3755  0.7802
   27GLN      N 4833   1.433  11.898  10.957 -0.2445  0.1725  0.9237
   27GLN      H 4834   1.435  11.989  10.913 -3.1378  0.2588  0.7877
   27GLN     CA 4835   1.550  11.850  11.028  0.1532  0.0215  0.1849
   27GLN     HA 4836   1.559  11.745  10.999  0.4684  0.3262 -0.8384
   27GLN     CB 4837   1.681  11.909  10.978  0.1093 -0.1330 -0.1119
   27GLN    HB1 4838   1.672  12.016  10.996  0.2471 -0.4688  2.1306
   27GLN    HB2 4839   1.763  11.875  11.041 -0.0415 -0.1098  0.0962
   27GLN     CG 4840   1.719  11.883  10.832 -0.4536  0.0912 -0.3036
   27GLN    HG1 4841   1.647  11.916  10.757  0.3061  1.6342 -0.3949
   27GLN    HG2 4842   1.725  11.774  10.822  2.1177  0.3282 -2.6098
   27GLN     CD 4843   1.853  11.947  10.798 -0.1027 -0.2268  0.4418
   27GLN    OE1 4844   1.878  12.063  10.828 -0.7303  0.1275 -0.3543
   27GLN    NE2 4845   1.937  11.879  10.719 -0.3933 -0.2853  0.1813
   27GLN   HE21 4846   2.021  11.918  10.679  0.9561 -2.4169  0.7772
   27GLN   HE22 4847   1.899  11.792  10.685 -2.8043  1.2504 -1.4309
   27GLN      C 4848   1.534  11.849  11.179  0.3848  0.5129  0.2141
   27GLN      O 4849   1.442  11.906  11.237 -0.4234 -0.2972 -0.2547
   28GLN      N 4850   1.636  11.795  11.247  0.2397  0.1159  0.1181
   28GLN      H 4851   1.715  11.755  11.197  1.4079 -0.0169  1.9899
   28GLN     CA 4852   1.653  11.800  11.390 -0.0751 -0.6507  0.1832
   28GLN     HA 4853   1.641  11.901  11.427  2.0740 -0.1683 -0.3063
   28GLN     CB 4854   1.549  11.713  11.461 -0.4026 -0.3225  0.1035
   28GLN    HB1 4855   1.568  11.696  11.567  1.4122 -1.5385 -0.3736
   28GLN    HB2 4856   1.459  11.775  11.451  1.7931  3.1243  0.1198
   28GLN     CG 4857   1.524  11.576  11.398 -0.0367 -0.3204 -0.0481
   28GLN    HG1 4858   1.483  11.594  11.298 -1.6578  1.4029  0.8546
   28GLN    HG2 4859   1.610  11.510  11.407 -0.5158 -1.1903 -1.4709
   28GLN     CD 4860   1.410  11.504  11.468 -0.0743 -0.1608  0.0547
   28GLN    OE1 4861   1.290  11.513  11.440  0.0010  0.5629 -0.0505
   28GLN    NE2 4862   1.446  11.423  11.568  0.3911 -0.3870 -0.2932
   28GLN   HE21 4863   1.370  11.379  11.618 -1.1729  0.0257 -2.1646
   28GLN   HE22 4864   1.542  11.400  11.585  0.1033 -1.4072  0.0096
   28GLN      C 4865   1.798  11.766  11.424  0.2132 -0.2782 -0.6613
   28GLN      O 4866   1.862  11.684  11.359  0.0263 -0.8132 -0.1821
   29SER      N 4867   1.847  11.831  11.529 -0.2352 -0.4601 -0.3350
   29SER      H 4868   1.794  11.903  11.576  0.5352 -1.5972  2.4938
   29SER     CA 4869   1.989  11.816  11.555 -0.2098  0.2775 -0.0137
   29SER     HA 4870   2.042  11.823  11.460  2.1980 -1.1991  1.1293
   29SER     CB 4871   2.054  11.935  11.625  0.5769 -0.3906  0.4112
   29SER    HB1 4872   2.158  11.914  11.649  1.1783  0.5926 -1.1986
   29SER    HB2 4873   2.006  11.963  11.719  1.9631  0.6726  0.8258
   29SER     OG 4874   2.048  12.051  11.546 -0.0919 -0.5317  0.2477
   29SER     HG 4875   1.958  12.066  11.516 -0.2151  0.1867  0.9548
   29SER      C 4876   2.017  11.687  11.631  0.0319 -0.0022 -0.5686
   29SER      O 4877   1.927  11.634  11.696  0.2801  0.3288  0.0506
   30SER      N 4878   2.139  11.635  11.619 -0.0577 -0.3887  0.1586
   30SER      H 4879   2.206  11.691  11.568 -2.7535  2.0002 -1.0454
   30SER     CA 4880   2.193  11.521  11.691  0.0986 -0.3097  0.1681
   30SER     HA 4881   2.117  11.446  11.712 -0.4773  0.7052  1.9556
   30SER     CB 4882   2.301  11.446  11.613 -0.0005 -0.0942 -0.1806
   30SER    HB1 4883   2.383  11.516  11.601 -0.5203  0.4661 -0.5150
   30SER    HB2 4884   2.341  11.365  11.674  0.4363  0.2985  0.0531
   30SER     OG 4885   2.259  11.395  11.488  0.0151  0.1750 -0.2952
   30SER     HG 4886   2.235  11.472  11.435  0.6800  0.0301 -0.8237
   30SER      C 4887   2.251  11.553  11.828  0.0329 -0.2134  0.1737
   30SER      O 4888   2.284  11.664  11.869  0.1112 -0.1232 -0.1300
   31GLN      N 4889   2.259  11.447  11.909  0.2917 -0.3693 -0.0557
   31GLN      H 4890   2.219  11.358  11.882  1.3773 -1.1254  0.7298
   31GLN     CA 4891   2.291  11.454  12.050 -0.0520 -0.1914  0.0143
   31GLN     HA 4892   2.347  11.545  12.071 -1.6341  0.1989  3.0588
   31GLN     CB 4893   2.165  11.465  12.135  0.2234  0.0899  0.3891
   31GLN    HB1 4894   2.108  11.373  12.135  0.1998  0.1025  0.0693
   31GLN    HB2 4895   2.203  11.482  12.236  1.3798  2.1649 -0.3104
   31GLN     CG 4896   2.077  11.584  12.097 -0.0111 -0.2813 -0.2539
   31GLN    HG1 4897   2.136  11.675  12.111  2.1354 -1.7653  0.9894
   31GLN    HG2 4898   2.053  11.583  11.991  1.7850  2.8604 -0.8274
   31GLN     CD 4899   1.956  11.613  12.184  0.1319  0.2216 -0.2166
   31GLN    OE1 4900   1.844  11.642  12.143 -0.1631 -0.4960  0.0663
   31GLN    NE2 4901   1.965  11.611  12.318  0.3969 -0.2920 -0.2396
   31GLN   HE21 4902   1.887  11.653  12.365 -0.8721 -0.7074 -1.8793
   31GLN   HE22 4903   2.059  11.610  12.356  0.5525  3.3122 -0.1631
   31GLN      C 4904   2.370  11.333  12.098 -0.0231 -0.2481 -0.1742
   31GLN      O 4905   2.359  11.226  12.037 -0.4037 -0.2258 -0.1469
   32PRO      N 4906   2.458  11.352  12.196  0.0394 -0.2118 -0.2371
   32PRO     CD 4907   2.496  11.477  12.259  0.5280 -0.2256 -0.5024
   32PRO    HD1 4908   2.408  11.522  12.306  2.0058  3.4497 -0.8634
   32PRO    HD2 4909   2.522  11.552  12.183 -0.1537 -0.4490 -0.9737
   32PRO     CG 4910   2.607  11.453  12.360 -0.0009 -0.4580  0.0313
   32PRO    HG1 4911   2.684  11.530  12.354  1.1950 -1.7120 -1.6524
   32PRO    HG2 4912   2.559  11.446  12.457 -0.3467 -0.7355 -0.1582
   32PRO     CB 4913   2.654  11.313  12.321 -0.0013 -0.3842 -0.2382
   32PRO    HB1 4914   2.683  11.270  12.417  0.7866  1.8931  0.6006
   32PRO    HB2 4915   2.739  11.317  12.254 -0.6265  0.4686 -1.0152
   32PRO     CA 4916   2.536  11.244  12.252 -0.0150 -0.2891 -0.3107
   32PRO     HA 4917   2.579  11.182  12.173 -1.7583 -1.0357 -0.7120
   32PRO      C 4918   2.444  11.160  12.339 -0.2817  0.3360  0.0182
   32PRO      O 4919   2.347  11.204  12.399  0.1120 -0.0115  0.9310
   33TYR      N 4920   2.473  11.030  12.354 -0.4114  0.2510 -0.4465
   33TYR      H 4921   2.564  11.004  12.318  0.5328 -0.1199  1.9853
   33TYR     CA 4922   2.398  10.927  12.423 -0.1370  0.1853 -0.2428
   33TYR     HA 4923   2.448  10.834  12.397 -2.5429 -1.1683 -0.3320
   33TYR     CB 4924   2.421  10.940  12.573  0.0816 -0.4540 -0.2183
   33TYR    HB1 4925   2.356  11.016  12.617  1.9907  0.6927  0.7386
   33TYR    HB2 4926   2.395  10.844  12.619  0.7118 -1.0034 -0.9653
   33TYR     CG 4927   2.562  10.980  12.607 -0.0217 -0.3750  0.1218
   33TYR    CD1 4928   2.664  10.885  12.595 -0.4267 -0.7829 -0.0854
   33TYR    HD1 4929   2.645  10.785  12.558 -1.0103 -0.7223  0.0328
   33TYR    CE1 4930   2.798  10.921  12.614 -0.5864  0.0807 -0.5743
   33TYR    HE1 4931   2.884  10.858  12.596 -0.8275 -0.3764 -0.1443
   33TYR     CZ 4932   2.822  11.046  12.675 -0.4396 -0.5318  0.6488
   33TYR     OH 4933   2.950  11.077  12.710 -0.3497 -0.2861  0.1198
   33TYR     HH 4934   2.973  11.167  12.733  2.7008 -0.8136 -0.4161
   33TYR    CE2 4935   2.720  11.142  12.687 -0.2897 -0.3331  0.3519
   33TYR    HE2 4936   2.743  11.240  12.725 -0.8365  0.0876 -0.3820
   33TYR    CD2 4937   2.592  11.114  12.638  0.2539 -0.0973 -1.2564
   33TYR    HD2 4938   2.519  11.192  12.629 -0.8216 -0.7289  1.1868
   33TYR      C 4939   2.259  10.893  12.372 -0.1059  0.0494 -0.2384
   33TYR      O 4940   2.177  10.980  12.342 -0.5260 -0.0583  0.5684
   34GLY      N 4941   2.228  10.763  12.371 -0.2050  0.0734 -0.4043
   34GLY      H 4942   2.291  10.697  12.414 -2.7597 -2.2117  0.0830
   34GLY     CA 4943   2.094  10.713  12.349 -0.0889 -0.3428 -0.1762
   34GLY    HA1 4944   2.018  10.745  12.420 -1.0072 -2.3220 -0.1816
   34GLY    HA2 4945   2.088  10.605  12.364  2.0017 -0.4058  0.4706
   34GLY      C 4946   2.031  10.739  12.213 -0.0638  0.3171 -0.0650
   34GLY      O 4947   2.106  10.736  12.115 -0.1039  0.0570 -0.0894
   35GLN      N 4948   1.900  10.765  12.204 -0.2748 -0.7734 -0.2783
   35GLN      H 4949   1.850  10.778  12.290  0.9453 -1.3568  0.5488
   35GLN     CA 4950   1.820  10.768  12.083 -0.4473 -0.1135 -0.1508
   35GLN     HA 4951   1.717  10.750  12.115 -0.1100 -0.4615  0.7899
   35GLN     CB 4952   1.827  10.905  12.017  0.3499  0.0760  0.3153
   35GLN    HB1 4953   1.762  10.899  11.930  0.3084 -0.0887  0.3578
   35GLN    HB2 4954   1.924  10.922  11.971 -0.2763  2.1558 -0.3472
   35GLN     CG 4955   1.802  11.026  12.107 -0.1208 -0.2407  0.6164
   35GLN    HG1 4956   1.892  11.052  12.163 -0.1229  0.2052  0.4213
   35GLN    HG2 4957   1.792  11.115  12.044  1.7857 -1.3306 -1.3852
   35GLN     CD 4958   1.678  11.030  12.195 -0.0148 -0.1181  0.7609
   35GLN    OE1 4959   1.579  10.962  12.171 -0.3229  0.4838  0.3012
   35GLN    NE2 4960   1.676  11.129  12.285  0.5250  0.2354  0.3918
   35GLN   HE21 4961   1.594  11.153  12.339 -0.2599 -1.5198  0.0518
   35GLN   HE22 4962   1.748  11.199  12.275 -0.7232  1.3508 -1.2265
   35GLN      C 4963   1.843  10.651  11.989  0.0303  0.0558 -0.2506
   35GLN      O 4964   1.840  10.667  11.867  0.0525 -0.1197 -0.2758
   36GLN      N 4965   1.852  10.528  12.041  0.4545  0.4083  0.5218
   36GLN      H 4966   1.842  10.522  12.141 -1.5350  0.7869  0.3895
   36GLN     CA 4967   1.878  10.397  11.984  0.4764  0.4123  0.5207
   36GLN     HA 4968   1.855  10.408  11.878  1.8093  0.2093  0.2019
   36GLN     CB 4969   2.029  10.382  12.001  0.4056 -0.5721  0.3073
   36GLN    HB1 4970   2.076  10.474  11.968  0.0452 -0.0210  1.2806
   36GLN    HB2 4971   2.061  10.299  11.938  0.8794 -0.1377 -0.0305
   36GLN     CG 4972   2.070  10.336  12.141  0.2239  0.2222  0.6230
   36GLN    HG1 4973   2.011  10.253  12.179 -0.5410 -0.4373 -1.7956
   36GLN    HG2 4974   2.056  10.423  12.206  0.0239  1.8842 -1.5071
   36GLN     CD 4975   2.215  10.291  12.150  0.1644 -0.1069  0.0164
   36GLN    OE1 4976   2.292  10.284  12.055  0.0670  0.2748 -0.0919
   36GLN    NE2 4977   2.262  10.262  12.271 -0.2692  0.2521  0.2773
   36GLN   HE21 4978   2.209  10.272  12.357  0.3206 -0.5151  0.7558
   36GLN   HE22 4979   2.356  10.223  12.271  0.0431  0.9736  1.1875
   36GLN      C 4980   1.800  10.276  12.033  0.3743  0.1212 -0.3463
   36GLN      O 4981   1.747  10.276  12.144 -0.1192  0.9663 -0.5721
   37SER      N 4982   1.797  10.169  11.953 -0.2741 -0.2289  0.1339
   37SER      H 4983   1.851  10.167  11.868  1.3102 -2.1957  1.0875
   37SER     CA 4984   1.720  10.050  11.983 -0.2605 -0.2489  0.0896
   37SER     HA 4985   1.642  10.068  12.057 -1.5566 -1.9062 -0.8138
   37SER     CB 4986   1.652   9.991  11.860  0.0751 -0.0541 -0.1891
   37SER    HB1 4987   1.715   9.953  11.779 -1.1338 -0.1083 -1.1288
   37SER    HB2 4988   1.590   9.908  11.892 -1.3613  1.7455  2.0445
   37SER     OG 4989   1.548  10.079  11.826  0.0036 -0.0003  0.1639
   37SER     HG 4990   1.578  10.151  11.769 -0.0713 -0.8026 -0.9334
   37SER      C 4991   1.816   9.944  12.037  0.0354 -0.2217 -0.3770
   37SER      O 4992   1.875   9.861  11.969 -0.0219 -0.8060  0.2786
   38TYR      N 4993   1.840   9.950  12.168 -0.3011 -0.3441 -0.3087
   38TYR      H 4994   1.787  10.017  12.222 -2.5356 -0.0480 -2.6778
   38TYR     CA 4995   1.920   9.854  12.240  0.0036  0.1657  0.0396
   38TYR     HA 4996   1.902   9.759  12.190 -2.1498  0.3807  0.3511
   38TYR     CB 4997   2.063   9.909  12.242  0.2706 -0.4994 -0.3402
   38TYR    HB1 4998   2.108   9.865  12.331 -1.4765  0.2616  0.9768
   38TYR    HB2 4999   2.078  10.013  12.271  1.1088 -0.2272 -1.6856
   38TYR     CG 5000   2.150   9.885  12.121  0.2261  0.0881 -0.4918
   38TYR    CD1 5001   2.140   9.977  12.016 -0.4905  0.4577 -0.1080
   38TYR    HD1 5002   2.072  10.061  12.020 -1.5616 -0.3890 -0.1740
   38TYR    CE1 5003   2.214   9.954  11.899 -0.3289 -0.0255  0.0862
   38TYR    HE1 5004   2.203  10.027  11.821 -1.9353  1.2286  1.4026
   38TYR     CZ 5005   2.294   9.840  11.886  0.0856  0.2883 -0.1331
   38TYR     OH 5006   2.353   9.804  11.768 -0.6434  0.0512 -0.4321
   38TYR     HH 5007   2.399   9.719  11.769 -3.0596 -1.3353  0.2482
   38TYR    CE2 5008   2.300   9.746  11.991 -0.5910  0.0782 -0.2808
   38TYR    HE2 5009   2.351   9.651  11.988 -0.8197 -0.0228 -1.1874
   38TYR    CD2 5010   2.232   9.772  12.111  0.2128  0.0103  0.1976
   38TYR    HD2 5011   2.240   9.715  12.202 -0.0723  0.8661  0.7681
   38TYR      C 5012   1.875   9.842  12.385 -0.4978 -0.0274 -0.1327
   38TYR      O 5013   1.842   9.943  12.446  0.5377  0.3492 -0.1827
   39SER      N 5014   1.888   9.726  12.450 -0.0407  0.1466  0.0847
   39SER      H 5015   1.923   9.644  12.402 -0.2250  1.3149 -2.1798
   39SER     CA 5016   1.837   9.701  12.583 -0.2333 -0.2357 -0.0605
   39SER     HA 5017   1.743   9.756  12.595  0.2742  0.2133  2.4249
   39SER     CB 5018   1.807   9.552  12.600  0.3617 -0.3380  0.1210
   39SER    HB1 5019   1.899   9.497  12.617 -0.3291 -1.1185  1.4526
   39SER    HB2 5020   1.748   9.536  12.691 -0.7709  0.9705 -0.3372
   39SER     OG 5021   1.742   9.508  12.483 -0.4001  0.5029  0.2110
   39SER     HG 5022   1.771   9.418  12.464 -1.0109 -0.1680  2.2471
   39SER      C 5023   1.929   9.750  12.693 -0.2918 -0.2907  0.0133
   39SER      O 5024   2.049   9.722  12.681 -0.1439  0.2481  0.1873
   40GLY      N 5025   1.881   9.813  12.801 -0.2080  0.1382 -0.1972
   40GLY      H 5026   1.782   9.835  12.802  0.2057  2.5373 -1.8018
   40GLY     CA 5027   1.969   9.874  12.899 -0.6566 -0.1986  0.4168
   40GLY    HA1 5028   2.050   9.924  12.846 -0.3115 -0.3740  0.7727
   40GLY    HA2 5029   1.910   9.943  12.959 -0.2082  0.1567  0.4479
   40GLY      C 5030   2.029   9.770  12.992 -0.3556 -0.3869  0.0169
   40GLY      O 5031   1.989   9.654  12.998  0.8127 -0.8022 -0.0707
   41TYR      N 5032   2.131   9.808  13.069 -0.2819 -0.4450 -0.0521
   41TYR      H 5033   2.156   9.906  13.068  0.4716 -0.6223  0.2572
   41TYR     CA 5034   2.200   9.718  13.160 -0.4039 -0.2739  0.2119
   41TYR     HA 5035   2.123   9.649  13.193 -1.4480  0.5389 -0.4630
   41TYR     CB 5036   2.294   9.619  13.093  0.0925 -0.0077  0.5114
   41TYR    HB1 5037   2.346   9.568  13.174  0.0560 -1.0814 -0.1210
   41TYR    HB2 5038   2.233   9.547  13.039  0.1676  1.2971 -1.4077
   41TYR     CG 5039   2.400   9.672  12.999  0.0817 -0.1070  0.4429
   41TYR    CD1 5040   2.533   9.674  13.043  0.1631  0.1716  0.1839
   41TYR    HD1 5041   2.556   9.642  13.143 -1.0037  0.4401  0.5610
   41TYR    CE1 5042   2.632   9.712  12.951  0.0240  0.4001  0.1251
   41TYR    HE1 5043   2.729   9.720  12.998  0.1134  1.1873 -0.1930
   41TYR     CZ 5044   2.597   9.754  12.822 -0.1982  0.3666  0.1739
   41TYR     OH 5045   2.685   9.791  12.725  0.2261 -0.3465  0.2793
   41TYR     HH 5046   2.641   9.809  12.641 -0.3804 -1.4928  0.3417
   41TYR    CE2 5047   2.462   9.753  12.780 -0.2432  0.2682  0.3209
   41TYR    HE2 5048   2.443   9.786  12.679  0.3141 -2.0375 -0.5847
   41TYR    CD2 5049   2.363   9.711  12.870  0.0374 -0.1267  0.4491
   41TYR    HD2 5050   2.260   9.704  12.838  0.1904 -0.2960 -0.0200
   41TYR      C 5051   2.273   9.788  13.274  0.5306 -0.2782 -0.3773
   41TYR      O 5052   2.329   9.896  13.252  0.2349 -0.0586 -0.0606
   42SER      N 5053   2.280   9.716  13.385  0.2895 -0.4814 -0.4922
   42SER      H 5054   2.237   9.625  13.385  2.8392 -1.8064  0.7346
   42SER     CA 5055   2.344   9.765  13.506  0.1489 -0.0262 -0.6015
   42SER     HA 5056   2.325   9.872  13.518  1.9355  0.1225  1.6137
   42SER     CB 5057   2.280   9.698  13.627 -0.4724  0.2887 -0.7501
   42SER    HB1 5058   2.291   9.590  13.610  1.2298  0.7549 -3.2279
   42SER    HB2 5059   2.343   9.722  13.712  1.1845  1.1981 -2.1685
   42SER     OG 5060   2.149   9.745  13.649 -0.5271 -0.0357 -0.3674
   42SER     HG 5061   2.164   9.837  13.671 -1.6388  0.3730 -1.2207
   42SER      C 5062   2.496   9.757  13.508  0.1653  0.4495  0.2335
   42SER      O 5063   2.551   9.655  13.467 -0.7842  0.0466 -0.0483
   43GLN      N 5064   2.561   9.861  13.561  0.0640  0.4219  0.4143
   43GLN      H 5065   2.508   9.935  13.605 -2.1676  0.3582 -1.9595
   43GLN     CA 5066   2.703   9.866  13.589  0.1908  0.0105 -0.1429
   43GLN     HA 5067   2.732   9.763  13.612 -3.2387 -1.0398 -0.0329
   43GLN     CB 5068   2.774   9.923  13.466 -0.1068 -0.2688 -0.4464
   43GLN    HB1 5069   2.725   9.896  13.373 -1.2465 -0.4838  0.2035
   43GLN    HB2 5070   2.773  10.031  13.469  0.0157 -0.2664 -0.4646
   43GLN     CG 5071   2.922   9.884  13.465 -0.1695 -0.5258 -0.0927
   43GLN    HG1 5072   2.936   9.776  13.462 -2.5270 -0.8565 -2.1932
   43GLN    HG2 5073   2.963   9.934  13.553 -0.8802 -0.9354  0.4721
   43GLN     CD 5074   2.985   9.945  13.341 -0.3287  0.2633  0.2040
   43GLN    OE1 5075   3.004   9.881  13.237 -0.0618  0.8678 -0.1262
   43GLN    NE2 5076   3.014  10.075  13.346  0.0027  0.2016 -0.0467
   43GLN   HE21 5077   2.998  10.112  13.438 -1.5439  0.1271 -0.2610
   43GLN   HE22 5078   3.036  10.133  13.266  0.0681  1.6157  0.9575
   43GLN      C 5079   2.735   9.939  13.719 -0.3223 -0.5938  0.3276
   43GLN      O 5080   2.684  10.049  13.739  0.1393 -0.2707 -0.2461
   44SER      N 5081   2.827   9.891  13.803  0.2549 -0.1607 -0.0483
   44SER      H 5082   2.876   9.811  13.766 -0.2061  0.8876 -3.2091
   44SER     CA 5083   2.856   9.951  13.932 -0.4329 -0.1481  0.1082
   44SER     HA 5084   2.764  10.000  13.963  0.0242  0.8630 -0.1223
   44SER     CB 5085   2.895   9.841  14.030 -0.2729 -0.1162  0.0810
   44SER    HB1 5086   2.820   9.762  14.035  1.0558 -1.4052  0.2167
   44SER    HB2 5087   2.910   9.883  14.130 -0.5738  1.0614 -0.3489
   44SER     OG 5088   3.019   9.784  13.995 -0.0439  0.8480 -0.7169
   44SER     HG 5089   3.008   9.691  14.017  0.6418  1.2325  1.4002
   44SER      C 5090   2.970  10.051  13.925 -0.4963 -0.0789  0.0675
   44SER      O 5091   3.058  10.049  13.840 -0.2488 -0.4993  0.3327
   45THR      N 5092   2.989  10.132  14.030  0.4862 -0.1531 -0.0475
   45THR      H 5093   2.931  10.109  14.110 -1.6486  1.7724 -0.9435
   45THR     CA 5094   3.090  10.229  14.067  0.2067  0.0144  0.2826
   45THR     HA 5095   3.150  10.240  13.977 -2.2834  0.7458 -1.3939
   45THR     CB 5096   3.020  10.363  14.084  0.2598  0.1087 -0.2216
   45THR     HB 5097   2.952  10.354  14.169  0.1222  1.5084 -0.1458
   45THR    CG2 5098   3.110  10.484  14.105  0.2596  0.1135 -0.2550
   45THR   HG21 5099   3.186  10.476  14.027  3.1308 -0.7007  2.3782
   45THR   HG22 5100   3.049  10.574  14.108 -3.6939 -2.3639  1.5769
   45THR   HG23 5101   3.164  10.483  14.200  0.4126  0.4612 -0.3377
   45THR    OG1 5102   2.944  10.396  13.969 -0.2582  0.0489  0.0987
   45THR    HG1 5103   2.869  10.337  13.958 -2.1430  2.4077 -0.5537
   45THR      C 5104   3.172  10.188  14.189  0.4028 -0.4680 -0.0063
   45THR      O 5105   3.291  10.219  14.193  0.0786  0.7387  0.7657
   46ASP      N 5106   3.113  10.114  14.283 -0.0308  0.1935  0.2528
   46ASP      H 5107   3.018  10.081  14.272  0.6486 -1.6493 -0.5260
   46ASP     CA 5108   3.173  10.079  14.410 -0.6887 -0.7618  0.3100
   46ASP     HA 5109   3.223  10.170  14.442 -1.4148  0.2971 -1.4114
   46ASP     CB 5110   3.072  10.034  14.514 -0.5101  0.2915  0.9470
   46ASP    HB1 5111   3.029   9.937  14.489  0.7402 -0.2329  0.7908
   46ASP    HB2 5112   2.995  10.109  14.534 -2.7033 -1.5874  0.1304
   46ASP     CG 5113   3.134  10.011  14.651 -0.1595  0.2856  0.7868
   46ASP    OD1 5114   3.123   9.902  14.710 -0.1460 -0.2103 -0.1076
   46ASP    OD2 5115   3.197  10.104  14.707  0.2043  0.3431  0.2905
   46ASP      C 5116   3.287   9.979  14.392  0.3316  0.4461 -0.0833
   46ASP      O 5117   3.297   9.898  14.301  0.1695  0.4827 -0.1348
   47THR      N 5118   3.391  10.006  14.471  0.8702 -0.0745 -0.6101
   47THR      H 5119   3.382  10.081  14.537  0.7091 -0.7129  0.1086
   47THR     CA 5120   3.517   9.935  14.488  0.4498 -0.7542 -0.2927
   47THR     HA 5121   3.535   9.872  14.401 -1.0880  1.0593 -2.0488
   47THR     CB 5122   3.630  10.034  14.514 -0.4747  0.2677 -0.0953
   47THR     HB 5123   3.721   9.974  14.511  0.6012  1.8550 -0.8274
   47THR    CG2 5124   3.645  10.129  14.395  0.0687  0.0999 -0.1617
   47THR   HG21 5125   3.664  10.078  14.300 -2.8596  4.0953 -3.2697
   47THR   HG22 5126   3.714  10.209  14.422 -0.6532  0.1040  1.8107
   47THR   HG23 5127   3.549  10.177  14.375 -0.9650 -2.6327 -2.4381
   47THR    OG1 5128   3.627  10.109  14.633 -0.4152  0.2091 -0.0575
   47THR    HG1 5129   3.715  10.123  14.668 -0.0727  2.5932 -1.5950
   47THR      C 5130   3.506   9.838  14.605 -0.9601 -0.5041 -0.1907
   47THR      O 5131   3.418   9.851  14.689 -0.4981 -0.3373  0.2707
   48SER      N 5132   3.597   9.740  14.606 -0.3337  0.0607 -0.5218
   48SER      H 5133   3.675   9.744  14.542  0.6694 -0.9058  0.5753
   48SER     CA 5134   3.613   9.644  14.714  0.0281  0.3848 -0.2819
   48SER     HA 5135   3.557   9.682  14.799  0.9905  3.4490 -0.9084
   48SER     CB 5136   3.553   9.510  14.671  0.2739  0.0150  0.5134
   48SER    HB1 5137   3.447   9.533  14.682  0.6596  3.4222 -1.4072
   48SER    HB2 5138   3.573   9.428  14.739  1.9494 -0.2387 -0.2403
   48SER     OG 5139   3.580   9.463  14.541  0.0496  0.2146  0.3941
   48SER     HG 5140   3.629   9.383  14.556 -1.3139 -0.6331  0.4789
   48SER      C 5141   3.754   9.625  14.767 -0.0020  0.5224 -0.1512
   48SER      O 5142   3.845   9.656  14.691  0.4887  0.1466  0.2747
   49GLY      N 5143   3.771   9.560  14.882  0.7802  0.4742 -0.2909
   49GLY      H 5144   3.690   9.540  14.938  0.9586 -0.2131 -0.2615
   49GLY     CA 5145   3.897   9.521  14.942  0.4356  0.2651  0.3040
   49GLY    HA1 5146   3.940   9.436  14.890  3.2907  0.2374  2.4399
   49GLY    HA2 5147   3.970   9.602  14.928  0.1840 -0.0287 -4.2204
   49GLY      C 5148   3.874   9.483  15.088 -0.0279  0.1399  0.1993
   49GLY      O 5149   3.762   9.471  15.134  0.1385 -0.5380  0.4345
   50TYR      N 5150   3.986   9.458  15.157 -0.0053  0.5189  0.2999
   50TYR      H 5151   4.080   9.468  15.123  0.7587  1.1219  2.4385
   50TYR     CA 5152   3.976   9.386  15.283  0.0098  0.2296  0.1354
   50TYR     HA 5153   3.908   9.304  15.261  1.4166 -0.9206 -0.0262
   50TYR     CB 5154   4.114   9.331  15.317  0.0680 -0.0077 -0.4628
   50TYR    HB1 5155   4.143   9.259  15.241 -0.0104 -0.6189  0.0736
   50TYR    HB2 5156   4.181   9.417  15.320  0.8332 -0.5529 -1.3408
   50TYR     CG 5157   4.115   9.252  15.446 -0.2753  0.0508 -0.4252
   50TYR    CD1 5158   4.036   9.137  15.458 -0.1861  0.0305 -0.0015
   50TYR    HD1 5159   3.986   9.095  15.371 -0.0593 -0.4602  0.1604
   50TYR    CE1 5160   4.030   9.073  15.582  0.0622  0.3663  0.1867
   50TYR    HE1 5161   3.974   8.981  15.590  1.4841 -0.5801 -0.3628
   50TYR     CZ 5162   4.109   9.109  15.692  0.7348 -0.0284 -0.1610
   50TYR     OH 5163   4.120   9.029  15.802 -0.2265 -0.0787 -0.0918
   50TYR     HH 5164   4.046   8.970  15.818 -0.1540  0.2393  1.6305
   50TYR    CE2 5165   4.200   9.215  15.671  0.4572  0.2208 -0.1229
   50TYR    HE2 5166   4.282   9.236  15.738  0.3030  1.5620 -0.3347
   50TYR    CD2 5167   4.184   9.297  15.559 -0.7036 -0.0139 -0.1349
   50TYR    HD2 5168   4.249   9.383  15.555 -0.5250 -0.1918 -2.2090
   50TYR      C 5169   3.925   9.466  15.402  0.3937  0.0773  0.4030
   50TYR      O 5170   3.962   9.581  15.424 -0.1568  0.4777 -0.6950
   51GLY      N 5171   3.830   9.407  15.474  0.5836 -0.3852  0.2785
   51GLY      H 5172   3.805   9.310  15.460  0.6833 -0.0477 -2.9543
   51GLY     CA 5173   3.746   9.484  15.564  0.2859  0.0205 -0.3397
   51GLY    HA1 5174   3.670   9.415  15.599  1.3059 -1.7610 -1.4747
   51GLY    HA2 5175   3.693   9.560  15.507 -1.6658 -1.4149 -0.5245
   51GLY      C 5176   3.812   9.550  15.685 -0.3734  0.6752 -0.3349
   51GLY      O 5177   3.741   9.582  15.780 -0.9665  0.4063 -0.6774
   52GLN      N 5178   3.942   9.578  15.697 -0.1708 -0.5407  0.3577
   52GLN      H 5179   3.999   9.567  15.614 -3.1773 -1.8282 -1.7164
   52GLN     CA 5180   4.011   9.633  15.812  0.0248  0.0027 -0.0158
   52GLN     HA 5181   3.944   9.687  15.879 -0.2118  1.1832 -1.1573
   52GLN     CB 5182   4.071   9.525  15.902 -0.1415 -0.2268 -0.1778
   52GLN    HB1 5183   4.143   9.559  15.977  0.1408 -1.0083 -0.0879
   52GLN    HB2 5184   4.129   9.464  15.833 -2.4405 -3.2685  0.4093
   52GLN     CG 5185   3.978   9.423  15.965 -0.0347 -0.1970  0.0324
   52GLN    HG1 5186   3.897   9.486  16.002 -0.7105 -0.0921 -1.5263
   52GLN    HG2 5187   3.935   9.354  15.892 -0.9843 -0.3319  0.6847
   52GLN     CD 5188   4.045   9.337  16.070  0.2788  0.2775  0.2208
   52GLN    OE1 5189   4.037   9.365  16.189 -0.4487  0.2597  0.1782
   52GLN    NE2 5190   4.119   9.231  16.034 -0.3046  0.0415 -0.2967
   52GLN   HE21 5191   4.121   9.188  15.943  0.5321  0.5785 -0.5398
   52GLN   HE22 5192   4.176   9.196  16.110 -1.9180  0.4657  1.1950
   52GLN      C 5193   4.128   9.724  15.776 -0.0182 -0.1453 -0.5372
   52GLN      O 5194   4.202   9.696  15.682  0.3642  0.3336 -0.3832
   53SER      N 5195   4.141   9.834  15.851  0.4252 -0.6322  0.1184
   53SER      H 5196   4.078   9.844  15.929  1.0895 -1.4482  0.7809
   53SER     CA 5197   4.253   9.924  15.840  0.1079 -0.2113  0.3232
   53SER     HA 5198   4.270   9.951  15.736 -2.7158 -2.4712 -0.8483
   53SER     CB 5199   4.215  10.053  15.913 -0.2583  0.1539 -0.4973
   53SER    HB1 5200   4.195  10.026  16.017 -0.2819  0.9539 -0.2849
   53SER    HB2 5201   4.295  10.125  15.901  0.9208 -0.8884  0.7847
   53SER     OG 5202   4.088  10.094  15.866 -0.2582  0.3052 -0.3651
   53SER     HG 5203   4.059  10.161  15.928 -2.2280 -1.2726  0.5341
   53SER      C 5204   4.382   9.861  15.891  0.2554 -0.1836 -0.0180
   53SER      O 5205   4.385   9.752  15.948 -0.6698 -0.1669  0.0794
   54SER      N 5206   4.495   9.921  15.851  0.1225 -0.3562 -0.6742
   54SER      H 5207   4.486  10.006  15.798 -3.0760 -0.7157 -0.9197
   54SER     CA 5208   4.633   9.880  15.866  0.1391 -0.2231 -0.4559
   54SER     HA 5209   4.699   9.950  15.816 -0.4392 -0.1687 -1.1586
   54SER     CB 5210   4.669   9.882  16.015  0.0312 -0.1513 -0.4309
   54SER    HB1 5211   4.777   9.879  16.025  0.2725  2.1688 -1.7254
   54SER    HB2 5212   4.625   9.794  16.062 -0.5335 -0.0368 -0.7292
   54SER     OG 5213   4.632  10.002  16.079 -0.2613 -0.3638 -0.1997
   54SER     HG 5214   4.648  10.005  16.173  0.1040  3.1657 -0.2431
   54SER      C 5215   4.659   9.740  15.811  0.3559 -0.0715 -0.7434
   54SER      O 5216   4.705   9.654  15.886  0.0198  0.2563 -0.1527
   55TYR      N 5217   4.621   9.721  15.685 -0.2615 -0.4668 -0.5032
   55TYR      H 5218   4.552   9.784  15.647  0.1000 -1.1961 -2.5273
   55TYR     CA 5219   4.633   9.600  15.606  0.2774 -0.6109 -0.2064
   55TYR     HA 5220   4.678   9.527  15.673 -0.4926 -0.1419  0.8350
   55TYR     CB 5221   4.494   9.559  15.559  0.0651 -0.2676  0.1149
   55TYR    HB1 5222   4.425   9.533  15.639 -0.4514  0.3456 -0.1166
   55TYR    HB2 5223   4.442   9.649  15.527 -0.6341 -0.5564  0.4212
   55TYR     CG 5224   4.495   9.443  15.462 -0.1011  0.0195 -0.2364
   55TYR    CD1 5225   4.476   9.465  15.325 -1.2235  0.5411 -0.0032
   55TYR    HD1 5226   4.452   9.566  15.295  1.9417  1.1882 -0.7040
   55TYR    CE1 5227   4.476   9.356  15.238 -0.1874  0.5599 -0.0383
   55TYR    HE1 5228   4.443   9.368  15.136  0.5931 -0.7349 -0.4710
   55TYR     CZ 5229   4.501   9.225  15.283  0.0096  0.5120 -0.2841
   55TYR     OH 5230   4.487   9.120  15.197  0.7233 -0.0975  0.3285
   55TYR     HH 5231   4.515   9.038  15.238 -2.1262  0.0465  2.9302
   55TYR    CE2 5232   4.509   9.200  15.421 -0.1008 -0.0990 -0.3851
   55TYR    HE2 5233   4.528   9.105  15.470 -1.7253  0.5461  1.6420
   55TYR    CD2 5234   4.514   9.311  15.505 -0.6480 -0.0984 -0.3475
   55TYR    HD2 5235   4.520   9.295  15.612  0.0777 -0.2396 -0.4002
   55TYR      C 5236   4.726   9.615  15.486  0.3274 -0.2145 -0.1168
   55TYR      O 5237   4.761   9.725  15.443 -0.1605 -0.0312 -0.0525
   56SER      N 5238   4.784   9.504  15.442  0.4874 -0.3805  0.5063
   56SER      H 5239   4.749   9.417  15.480 -2.3216  0.9535  1.2365
   56SER     CA 5240   4.878   9.488  15.333  0.5557 -0.3726  0.5636
   56SER     HA 5241   4.865   9.568  15.260  0.4007 -0.1824  0.8006
   56SER     CB 5242   5.023   9.485  15.382  0.6122  0.1131  0.4352
   56SER    HB1 5243   5.086   9.466  15.296 -2.5957  0.9529 -2.3472
   56SER    HB2 5244   5.043   9.409  15.458  5.1757 -0.4245 -1.0667
   56SER     OG 5245   5.055   9.610  15.439  0.5525  0.0225  0.6736
   56SER     HG 5246   5.140   9.628  15.400  1.1339 -1.7904  1.0581
   56SER      C 5247   4.867   9.359  15.254 -0.3388 -0.0351  0.1234
   56SER      O 5248   4.839   9.253  15.309 -0.5147  0.0584  0.2164
   57SER      N 5249   4.898   9.365  15.124 -0.0701  0.3253  0.2023
   57SER      H 5250   4.942   9.449  15.090  0.0786  0.9252  1.7829
   57SER     CA 5251   4.918   9.248  15.040  0.1290  0.0750  0.5918
   57SER     HA 5252   4.952   9.161  15.095  2.4630  1.2759  1.1954
   57SER     CB 5253   4.785   9.213  14.974  0.4131  0.1686 -0.0370
   57SER    HB1 5254   4.774   9.265  14.879 -0.2134  1.1282  0.5387
   57SER    HB2 5255   4.705   9.244  15.042 -0.4169 -1.0676 -0.4294
   57SER     OG 5256   4.781   9.073  14.962 -0.1751  0.1436  0.3950
   57SER     HG 5257   4.689   9.048  14.960 -0.5920  1.5726  0.8679
   57SER      C 5258   5.027   9.269  14.936  0.0531 -0.1790  0.4609
   57SER      O 5259   5.079   9.379  14.919  0.0486 -0.1926  0.3596
   58TYR      N 5260   5.069   9.164  14.866  0.1135 -0.0370  0.2834
   58TYR      H 5261   5.037   9.070  14.887 -0.2505  0.0783  0.2545
   58TYR     CA 5262   5.159   9.170  14.752  0.0796  0.2770  0.2743
   58TYR     HA 5263   5.260   9.179  14.793  0.2046 -1.5794  0.4576
   58TYR     CB 5264   5.146   9.035  14.683  0.3433  0.3854  0.0097
   58TYR    HB1 5265   5.158   8.956  14.757  2.1266 -0.2192 -0.8731
   58TYR    HB2 5266   5.052   9.039  14.629 -0.0785  0.7293  0.7509
   58TYR     CG 5267   5.253   9.009  14.580 -0.0147 -0.5676 -0.1341
   58TYR    CD1 5268   5.379   8.960  14.617  0.5443  0.9605  0.0655
   58TYR    HD1 5269   5.398   8.936  14.721 -1.9855 -0.4292  0.2755
   58TYR    CE1 5270   5.479   8.951  14.519 -0.2070  0.1016 -0.6396
   58TYR    HE1 5271   5.579   8.925  14.550 -0.8923 -0.9925  0.7697
   58TYR     CZ 5272   5.454   8.996  14.388  0.1352  0.0508 -0.7229
   58TYR     OH 5273   5.561   9.006  14.304  0.2291  0.3787 -0.5687
   58TYR     HH 5274   5.637   8.963  14.344 -1.0720 -1.5040  0.0414
   58TYR    CE2 5275   5.326   9.039  14.350 -0.2546 -0.6176 -0.1830
   58TYR    HE2 5276   5.308   9.078  14.251 -1.5986 -1.8418 -0.4493
   58TYR    CD2 5277   5.226   9.046  14.448 -0.1304 -0.4272 -0.0706
   58TYR    HD2 5278   5.133   9.098  14.429  0.1768  0.1886  0.0666
   58TYR      C 5279   5.141   9.282  14.650  0.5154  0.5110  0.4496
   58TYR      O 5280   5.028   9.316  14.616  0.4557 -0.0057  0.1202
   59GLY      N 5281   5.249   9.342  14.600  0.3804  0.3860  0.0070
   59GLY      H 5282   5.339   9.327  14.643  1.8482  1.8305 -2.3346
   59GLY     CA 5283   5.250   9.419  14.477 -0.1315  0.1076 -0.1757
   59GLY    HA1 5284   5.251   9.341  14.401  1.8866 -1.2613  1.1310
   59GLY    HA2 5285   5.352   9.458  14.479  0.1598 -0.4697 -2.1230
   59GLY      C 5286   5.145   9.529  14.464 -0.0989  0.1559 -0.0346
   59GLY      O 5287   5.060   9.527  14.376  0.0780  0.6506 -0.2162
   60GLN      N 5288   5.153   9.631  14.550 -0.0702  0.3443 -0.2607
   60GLN      H 5289   5.239   9.627  14.603  0.8639  0.9008 -1.6594
   60GLN     CA 5290   5.063   9.743  14.559 -0.4493  0.0212  0.0236
   60GLN     HA 5291   4.962   9.702  14.571 -1.4305  1.8796 -1.2893
   60GLN     CB 5292   5.105   9.843  14.667  0.4521 -0.1474 -0.1672
   60GLN    HB1 5293   5.201   9.888  14.642  0.3328 -0.3591 -1.0714
   60GLN    HB2 5294   5.023   9.913  14.684  0.1921 -0.2065 -1.0737
   60GLN     CG 5295   5.127   9.769  14.798 -0.0886  0.6644  0.3850
   60GLN    HG1 5296   5.207   9.696  14.809 -2.1852 -1.7092  1.0501
   60GLN    HG2 5297   5.046   9.699  14.822 -0.0338  0.6327  0.4820
   60GLN     CD 5298   5.158   9.862  14.915 -0.1069  0.2237  0.7441
   60GLN    OE1 5299   5.192   9.980  14.904 -0.0640  0.1376 -0.1100
   60GLN    NE2 5300   5.151   9.800  15.033  0.1844 -0.2665  0.5069
   60GLN   HE21 5301   5.157   9.858  15.116 -2.7850 -0.1694  0.7838
   60GLN   HE22 5302   5.103   9.712  15.042  0.8579 -0.5953  0.9532
   60GLN      C 5303   5.070   9.831  14.435  0.4653  0.0288  0.0804
   60GLN      O 5304   5.177   9.838  14.374  0.0702  0.1586 -0.6007
   61SER      N 5305   4.963   9.892  14.385  0.3783 -0.2876 -0.1208
   61SER      H 5306   4.872   9.873  14.426  0.3880 -0.5835 -0.2352
   61SER     CA 5307   4.958   9.994  14.282  0.1805 -0.3266 -0.1498
   61SER     HA 5308   4.855  10.026  14.266 -0.0157 -1.5888 -1.7485
   61SER     CB 5309   5.031  10.118  14.330  0.1263 -0.2098 -0.3643
   61SER    HB1 5310   5.138  10.100  14.319 -0.0077 -0.0982 -2.0654
   61SER    HB2 5311   5.005  10.197  14.259  0.5925 -0.3595 -0.7044
   61SER     OG 5312   5.006  10.164  14.461  0.1617  0.0490 -0.4473
   61SER     HG 5313   5.072  10.232  14.472  0.8019 -0.1442 -2.7233
   61SER      C 5314   4.996   9.951  14.141  0.1930 -0.5933 -0.0667
   61SER      O 5315   5.046  10.035  14.066 -0.6505  0.0043  0.0275
   62GLN      N 5316   4.973   9.826  14.100  0.2046 -0.6766  0.1762
   62GLN      H 5317   4.926   9.768  14.168  0.6945 -0.0393  1.0732
   62GLN     CA 5318   5.008   9.778  13.968  0.1917 -0.2019 -0.0026
   62GLN     HA 5319   5.073   9.850  13.917 -1.7574  2.1760  0.6818
   62GLN     CB 5320   5.077   9.642  13.976  0.3116 -0.1387  0.0397
   62GLN    HB1 5321   5.013   9.570  14.026 -0.7242  0.7745  0.0803
   62GLN    HB2 5322   5.118   9.615  13.879 -0.2139  1.8018 -0.7798
   62GLN     CG 5323   5.198   9.646  14.070  0.6032 -0.2089 -0.3309
   62GLN    HG1 5324   5.276   9.712  14.032  1.4902 -1.1406 -0.1661
   62GLN    HG2 5325   5.165   9.697  14.160 -3.2203 -1.9329 -0.5246
   62GLN     CD 5326   5.253   9.508  14.102  0.5344 -0.2997 -0.5913
   62GLN    OE1 5327   5.206   9.401  14.063 -0.0051 -0.2899  0.0151
   62GLN    NE2 5328   5.358   9.508  14.185  0.4510  0.4527 -0.4764
   62GLN   HE21 5329   5.385   9.592  14.233 -0.0105 -0.6317  1.8277
   62GLN   HE22 5330   5.404   9.422  14.210 -1.7553 -0.1962  1.7529
   62GLN      C 5331   4.890   9.767  13.873  0.0598  0.1830  0.1149
   62GLN      O 5332   4.773   9.752  13.908 -0.0199 -0.3482 -0.3513
   63ASN      N 5333   4.922   9.772  13.743 -0.2008  0.8395  0.0722
   63ASN      H 5334   5.018   9.769  13.714 -0.5182 -0.9942 -0.9517
   63ASN     CA 5335   4.822   9.773  13.638 -0.1649 -0.7010  0.0028
   63ASN     HA 5336   4.724   9.754  13.682  0.3062  0.2150  1.5268
   63ASN     CB 5337   4.817   9.917  13.587 -0.7768 -0.7428 -0.0546
   63ASN    HB1 5338   4.819   9.985  13.672  1.6909 -0.5252 -0.2284
   63ASN    HB2 5339   4.902   9.931  13.521  1.0709 -0.1016  2.3229
   63ASN     CG 5340   4.690   9.942  13.506  0.0590  0.5024 -1.0160
   63ASN    OD1 5341   4.601   9.859  13.488  0.4324 -0.1748  0.1770
   63ASN    ND2 5342   4.674  10.064  13.455 -0.2601  0.9393  0.1090
   63ASN   HD21 5343   4.586  10.075  13.407  0.5268  2.1292 -1.1368
   63ASN   HD22 5344   4.746  10.134  13.449 -0.3373  1.0999  0.9379
   63ASN      C 5345   4.848   9.679  13.521  0.7849 -0.1812 -0.2134
   63ASN      O 5346   4.891   9.722  13.414  0.3301 -0.0953 -0.3629
   64THR      N 5347   4.802   9.555  13.538 -0.2915  0.2836  0.3560
   64THR      H 5348   4.766   9.523  13.627 -0.5299 -1.1526 -0.2353
   64THR     CA 5349   4.784   9.462  13.428 -0.2359  0.3064  0.3277
   64THR     HA 5350   4.876   9.462  13.369 -1.5625 -1.5241 -1.9042
   64THR     CB 5351   4.765   9.322  13.486  0.1712 -0.0673 -0.4261
   64THR     HB 5352   4.719   9.255  13.415 -0.6508  1.6372 -1.5590
   64THR    CG2 5353   4.901   9.264  13.526  0.0458 -0.0800 -0.0125
   64THR   HG21 5354   4.891   9.162  13.564  1.8112 -0.3999 -0.3118
   64THR   HG22 5355   4.963   9.326  13.590  0.8567  0.5071 -1.3356
   64THR   HG23 5356   4.959   9.267  13.434 -0.7331  0.1143 -0.5088
   64THR    OG1 5357   4.684   9.308  13.601  0.1755  0.0275 -0.4115
   64THR    HG1 5358   4.644   9.221  13.603 -0.7069  0.4275  1.6428
   64THR      C 5359   4.668   9.489  13.333 -0.0964  0.4836  0.2070
   64THR      O 5360   4.658   9.425  13.229 -0.2058  0.2279  0.3734
   65GLY      N 5361   4.575   9.578  13.368  0.0475  0.5527  0.4143
   65GLY      H 5362   4.576   9.618  13.461  0.0790 -1.4135  1.3015
   65GLY     CA 5363   4.452   9.592  13.294  0.1252 -0.1022  0.1614
   65GLY    HA1 5364   4.474   9.617  13.190 -0.1752  1.8904  0.5502
   65GLY    HA2 5365   4.407   9.686  13.325  1.8330  0.4331  1.1182
   65GLY      C 5366   4.356   9.477  13.321 -0.3696  0.2462 -0.0896
   65GLY      O 5367   4.367   9.394  13.411  0.0432  0.2035 -0.1775
   66TYR      N 5368   4.245   9.475  13.247 -0.3095 -0.4591 -0.1747
   66TYR      H 5369   4.247   9.534  13.164 -0.0780 -1.4383 -0.8792
   66TYR     CA 5370   4.134   9.382  13.254 -0.5396 -0.1874 -0.1979
   66TYR     HA 5371   4.157   9.305  13.328  1.6515 -1.0705 -1.6947
   66TYR     CB 5372   4.015   9.460  13.310 -0.1680  0.1896  0.0780
   66TYR    HB1 5373   3.974   9.527  13.234 -0.2916 -0.2863 -0.2745
   66TYR    HB2 5374   4.043   9.514  13.401 -2.8749  0.6890  0.6840
   66TYR     CG 5375   3.896   9.382  13.359 -0.1032 -0.1822 -0.3514
   66TYR    CD1 5376   3.778   9.381  13.284 -0.1191 -0.5579 -0.3221
   66TYR    HD1 5377   3.782   9.418  13.182 -0.7838 -0.7464 -0.4198
   66TYR    CE1 5378   3.668   9.318  13.343  0.0575 -0.4384  0.1317
   66TYR    HE1 5379   3.575   9.300  13.292  0.4360 -0.9477 -0.3879
   66TYR     CZ 5380   3.679   9.255  13.469 -0.0117 -0.0000  0.3629
   66TYR     OH 5381   3.576   9.175  13.510  0.1028 -0.4289 -0.1745
   66TYR     HH 5382   3.589   9.147  13.601  1.3703 -0.8506 -0.4604
   66TYR    CE2 5383   3.799   9.255  13.542  0.3583 -0.0117 -0.2417
   66TYR    HE2 5384   3.811   9.210  13.639  0.5728  0.5553 -0.0029
   66TYR    CD2 5385   3.911   9.313  13.480  0.3852 -0.3351 -0.4979
   66TYR    HD2 5386   4.005   9.312  13.533  0.8071 -0.5614 -1.2333
   66TYR      C 5387   4.095   9.319  13.122  0.8340 -0.3153 -0.5607
   66TYR      O 5388   4.109   9.390  13.022 -0.2496  0.6436 -0.0621
   67GLY      N 5389   4.021   9.208  13.120  0.1984  0.0865  0.0051
   67GLY      H 5390   4.008   9.158  13.207  0.5956 -0.1664 -0.0763
   67GLY     CA 5391   3.960   9.142  13.007  0.2649 -0.1275  0.0938
   67GLY    HA1 5392   3.906   9.054  13.044 -0.5736  0.8693  1.3295
   67GLY    HA2 5393   4.033   9.112  12.932  0.1760  0.2909 -0.1638
   67GLY      C 5394   3.858   9.228  12.933  0.1129 -0.5869 -0.2377
   67GLY      O 5395   3.863   9.351  12.936  0.0409 -0.5918  0.1395
   68THR      N 5396   3.766   9.169  12.857 -0.3130  0.1691 -0.3179
   68THR      H 5397   3.752   9.070  12.873  0.2601  0.5892  3.7346
   68THR     CA 5398   3.674   9.244  12.773 -0.4635  0.1809 -0.1448
   68THR     HA 5399   3.728   9.323  12.722  0.5785  0.1686  0.9021
   68THR     CB 5400   3.600   9.152  12.676 -0.3477  0.0165 -0.0789
   68THR     HB 5401   3.509   9.201  12.641 -1.4652 -2.2853 -0.5950
   68THR    CG2 5402   3.688   9.124  12.554 -0.2571 -0.5303  0.1085
   68THR   HG21 5403   3.698   9.217  12.498 -0.8588 -0.3745  0.2538
   68THR   HG22 5404   3.650   9.044  12.490 -0.1590 -0.2195 -0.3468
   68THR   HG23 5405   3.788   9.086  12.577 -0.3670 -1.3858 -0.7704
   68THR    OG1 5406   3.561   9.031  12.737  0.0773  0.0352  0.2352
   68THR    HG1 5407   3.469   9.039  12.760 -0.4607 -1.3023 -1.2931
   68THR      C 5408   3.574   9.321  12.857 -0.1660  0.6365 -0.2065
   68THR      O 5409   3.539   9.273  12.965 -0.5918  0.4413 -0.4302
   69GLN      N 5410   3.511   9.426  12.803 -0.2765  0.6701 -0.0146
   69GLN      H 5411   3.531   9.454  12.708  1.1093 -0.3924 -0.0739
   69GLN     CA 5412   3.403   9.490  12.875 -0.5086  0.5154 -0.2203
   69GLN     HA 5413   3.359   9.422  12.948  1.7396  0.7398  1.4769
   69GLN     CB 5414   3.466   9.601  12.959 -0.1214  0.4111 -0.3676
   69GLN    HB1 5415   3.540   9.554  13.023  0.5459  1.6565 -0.1964
   69GLN    HB2 5416   3.518   9.673  12.897 -2.6108  0.8418 -2.1097
   69GLN     CG 5417   3.363   9.666  13.051 -0.4303 -1.1479  0.4162
   69GLN    HG1 5418   3.312   9.742  12.993  0.3325 -0.4607  0.6358
   69GLN    HG2 5419   3.286   9.598  13.090 -0.1795 -0.2689  2.5932
   69GLN     CD 5420   3.416   9.727  13.180  0.1705 -0.0265 -0.3498
   69GLN    OE1 5421   3.502   9.669  13.246  0.1329  0.1961 -0.1021
   69GLN    NE2 5422   3.377   9.847  13.224  0.3225 -0.0210 -0.2276
   69GLN   HE21 5423   3.321   9.904  13.162 -0.7133  2.0323  2.4207
   69GLN   HE22 5424   3.414   9.883  13.310  1.4108  1.1661 -1.1758
   69GLN      C 5425   3.296   9.541  12.780 -0.1930  0.2653 -0.7138
   69GLN      O 5426   3.329   9.602  12.679  0.3496  0.4078 -0.4547
   70SER      N 5427   3.168   9.515  12.807 -0.0403 -0.2977 -0.5171
   70SER      H 5428   3.150   9.464  12.893 -0.7496 -0.0866 -0.5296
   70SER     CA 5429   3.061   9.572  12.728  0.0905  0.2938 -0.2681
   70SER     HA 5430   3.077   9.536  12.627  1.2106  0.0990 -0.0391
   70SER     CB 5431   2.929   9.513  12.778  0.1535  0.2125 -0.1964
   70SER    HB1 5432   2.845   9.543  12.717 -0.6909  0.2346  0.9421
   70SER    HB2 5433   2.906   9.534  12.883  4.3743 -2.0922  1.4435
   70SER     OG 5434   2.925   9.373  12.772  0.7997  0.1692  0.2279
   70SER     HG 5435   3.004   9.341  12.727  0.4983  0.1673 -0.3116
   70SER      C 5436   3.054   9.724  12.716  0.0043  0.2848 -0.3150
   70SER      O 5437   3.068   9.784  12.823  0.2940 -0.4788  0.0835
   71THR      N 5438   3.035   9.786  12.600 -0.4620  0.0987 -0.3420
   71THR      H 5439   3.026   9.722  12.522 -0.2213 -2.5784  1.7076
   71THR     CA 5440   3.011   9.927  12.577 -0.4030  0.2498  0.5190
   71THR     HA 5441   2.970   9.963  12.672 -4.3066  0.9730 -1.2646
   71THR     CB 5442   3.131  10.011  12.534 -0.0220 -0.3890  0.3293
   71THR     HB 5443   3.097  10.098  12.479 -1.1410 -1.3781 -0.6115
   71THR    CG2 5444   3.227  10.046  12.648 -0.1195  0.3224  0.1943
   71THR   HG21 5445   3.229   9.954  12.705 -0.3726 -0.7124 -1.4029
   71THR   HG22 5446   3.197  10.127  12.714 -2.6048 -0.1767 -0.1965
   71THR   HG23 5447   3.326  10.069  12.608  2.0058 -0.4518  4.4739
   71THR    OG1 5448   3.211   9.942  12.441 -0.0847 -0.3898  0.2763
   71THR    HG1 5449   3.290   9.995  12.444 -1.6888  2.1381  0.4468
   71THR      C 5450   2.902   9.947  12.473 -0.0529 -0.2096  0.0640
   71THR      O 5451   2.908   9.868  12.379 -0.0610 -0.1854  0.0429
   72PRO      N 5452   2.822  10.054  12.477 -0.0138 -0.1488 -0.6823
   72PRO     CD 5453   2.796  10.131  12.596 -0.3445 -0.9011 -0.2584
   72PRO    HD1 5454   2.815  10.080  12.690  1.8774  0.9123  0.3741
   72PRO    HD2 5455   2.874  10.207  12.600  0.0868 -1.3756  0.8453
   72PRO     CG 5456   2.662  10.203  12.577 -0.0564 -0.3454 -0.2244
   72PRO    HG1 5457   2.575  10.166  12.631 -1.3972  1.0142 -1.3764
   72PRO    HG2 5458   2.663  10.305  12.615 -0.1929 -0.8891  1.3522
   72PRO     CB 5459   2.646  10.202  12.426  0.2297  0.1168 -0.2587
   72PRO    HB1 5460   2.683  10.288  12.371  0.1466  0.0608 -0.4019
   72PRO    HB2 5461   2.544  10.178  12.398  0.7057 -1.1244 -1.0285
   72PRO     CA 5462   2.724  10.082  12.373 -0.5974 -0.4474 -0.2168
   72PRO     HA 5463   2.653  10.000  12.361  0.3003 -1.1184 -1.1166
   72PRO      C 5464   2.782  10.110  12.235 -0.0965 -0.4058  0.0000
   72PRO      O 5465   2.903  10.117  12.214 -0.0752  0.4390  0.3867
   73GLN      N 5466   2.690  10.145  12.146  0.1369 -0.2879 -0.1953
   73GLN      H 5467   2.593  10.146  12.174 -0.2316 -0.9233 -1.3333
   73GLN     CA 5468   2.726  10.177  12.009 -0.4775 -0.0307 -0.2972
   73GLN     HA 5469   2.812  10.113  11.989 -0.2403  0.0461  0.4631
   73GLN     CB 5470   2.629  10.145  11.895 -0.0043 -0.3718 -0.6059
   73GLN    HB1 5471   2.539  10.203  11.915  0.9551  1.5266 -1.5534
   73GLN    HB2 5472   2.652  10.189  11.799 -0.2624 -1.9887 -1.4485
   73GLN     CG 5473   2.580  10.001  11.879 -0.1449 -0.3738 -0.1766
   73GLN    HG1 5474   2.552   9.958  11.976 -3.2157  0.3674 -0.6300
   73GLN    HG2 5475   2.496   9.991  11.811  0.4591 -1.7719 -0.7649
   73GLN     CD 5476   2.694   9.914  11.826  0.8045  0.5206  0.3540
   73GLN    OE1 5477   2.787   9.958  11.760  0.3824  0.6193 -0.1810
   73GLN    NE2 5478   2.701   9.782  11.845  0.3672  0.4396 -0.0201
   73GLN   HE21 5479   2.791   9.744  11.822  0.4190  0.6951 -0.2423
   73GLN   HE22 5480   2.649   9.731  11.915  2.1752  2.2428  2.8847
   73GLN      C 5481   2.774  10.320  11.990 -0.1293 -0.0860  0.1632
   73GLN      O 5482   2.712  10.403  12.057 -0.1262 -0.0592  0.1325
   74GLY      N 5483   2.880  10.341  11.912  0.2145  0.0383  0.6610
   74GLY      H 5484   2.920  10.258  11.871 -1.0369 -0.5942  0.6962
   74GLY     CA 5485   2.945  10.469  11.891  0.4679 -0.1722  0.1411
   74GLY    HA1 5486   2.874  10.552  11.886 -1.4314 -1.7422 -0.8473
   74GLY    HA2 5487   2.994  10.459  11.794 -2.2779 -3.6113 -1.1343
   74GLY      C 5488   3.045  10.500  12.000  0.5891  0.5340 -0.1611
   74GLY      O 5489   3.062  10.617  12.032  0.3984  0.4633  0.2137
   75TYR      N 5490   3.095  10.397  12.070  0.4184  0.3186 -0.3530
   75TYR      H 5491   3.086  10.304  12.034  1.3142 -0.7809  2.0060
   75TYR     CA 5492   3.199  10.416  12.170  0.0795  0.1092  0.0421
   75TYR     HA 5493   3.221  10.514  12.212  2.3357 -1.5906  3.2518
   75TYR     CB 5494   3.167  10.335  12.295  0.1408 -0.0175 -0.0236
   75TYR    HB1 5495   3.259  10.318  12.350  0.5075  0.5688 -0.4506
   75TYR    HB2 5496   3.127  10.237  12.269  0.8189 -0.8640  1.9621
   75TYR     CG 5497   3.080  10.403  12.399  0.1227  0.0613 -0.0903
   75TYR    CD1 5498   2.950  10.440  12.362  0.0463 -0.3801 -0.2620
   75TYR    HD1 5499   2.900  10.416  12.269 -1.4467 -0.2907  0.4804
   75TYR    CE1 5500   2.873  10.501  12.462  0.6045  0.0477 -0.0911
   75TYR    HE1 5501   2.773  10.530  12.435 -0.0351 -1.4757  0.4962
   75TYR     CZ 5502   2.923  10.522  12.592  0.3062  0.3276 -0.0222
   75TYR     OH 5503   2.837  10.567  12.688 -0.0578 -0.1173 -0.1345
   75TYR     HH 5504   2.882  10.564  12.773 -2.4692  0.9980  1.3083
   75TYR    CE2 5505   3.056  10.487  12.624  0.2268  0.0625  0.0244
   75TYR    HE2 5506   3.105  10.509  12.718  0.4318 -2.5116  0.5998
   75TYR    CD2 5507   3.136  10.432  12.524  0.1411  0.2351 -0.1389
   75TYR    HD2 5508   3.237  10.401  12.544  0.4267  1.8882  1.2255
   75TYR      C 5509   3.336  10.383  12.113  0.1667  0.3029  0.1360
   75TYR      O 5510   3.361  10.291  12.035  0.9444  0.5469  0.0933
   76GLY      N 5511   3.440  10.453  12.156  0.4020  0.1155 -0.1193
   76GLY      H 5512   3.427  10.522  12.229  0.5668  0.7264 -0.6541
   76GLY     CA 5513   3.568  10.444  12.089  0.4395 -0.1353 -0.0122
   76GLY    HA1 5514   3.560  10.439  11.980  2.9523 -0.4049 -0.2634
   76GLY    HA2 5515   3.626  10.533  12.111  0.1802  0.2235 -0.7522
   76GLY      C 5516   3.663  10.329  12.122 -0.1281 -0.6867 -0.2860
   76GLY      O 5517   3.635  10.261  12.221 -0.1573 -0.2526  0.0098
   77SER      N 5518   3.773  10.314  12.049 -0.0538  0.3767 -0.4034
   77SER      H 5519   3.802  10.379  11.977  1.9513  0.9317  0.8310
   77SER     CA 5520   3.879  10.220  12.079 -0.0048  0.6929  0.4210
   77SER     HA 5521   3.854  10.149  12.158 -0.7085  1.2279  0.6928
   77SER     CB 5522   3.911  10.138  11.955  0.0559  0.9795  0.2471
   77SER    HB1 5523   3.837  10.058  11.953  1.3383 -0.3233  1.8038
   77SER    HB2 5524   4.010  10.091  11.954 -0.6577 -0.6286  1.1547
   77SER     OG 5525   3.897  10.207  11.833  0.2182 -0.3549 -0.5401
   77SER     HG 5526   3.910  10.137  11.768  1.4947  0.2646 -0.9735
   77SER      C 5527   4.005  10.286  12.132  0.5595  0.0473 -0.1005
   77SER      O 5528   4.024  10.404  12.103  0.4963  0.2858  0.8018
   78THR      N 5529   4.085  10.217  12.214 -0.4438 -0.1762  0.6984
   78THR      H 5530   4.055  10.122  12.228  1.2167 -1.4032 -2.9159
   78THR     CA 5531   4.189  10.283  12.290 -0.0300  0.2241 -0.2060
   78THR     HA 5532   4.195  10.388  12.262  2.5627  0.4277  0.8255
   78THR     CB 5533   4.160  10.279  12.440  0.0271  0.1393 -0.1972
   78THR     HB 5534   4.251  10.297  12.497  0.5398 -0.1445 -0.9039
   78THR    CG2 5535   4.063  10.394  12.463  0.1807  0.2991 -0.3398
   78THR   HG21 5536   4.114  10.487  12.439  1.1694 -0.5302 -1.5804
   78THR   HG22 5537   4.028  10.393  12.566  1.6506  0.4624  0.1696
   78THR   HG23 5538   3.976  10.379  12.398 -0.5172  0.0091  0.6325
   78THR    OG1 5539   4.093  10.166  12.490  0.0659  0.2256  0.0512
   78THR    HG1 5540   4.154  10.092  12.493 -1.7603 -1.5063 -1.6070
   78THR      C 5541   4.326  10.222  12.261 -0.0952 -0.0365  0.0323
   78THR      O 5542   4.337  10.115  12.203 -0.1538 -0.0633  0.0683
   79GLY      N 5543   4.437  10.290  12.292  0.1364 -0.0760 -0.7009
   79GLY      H 5544   4.420  10.374  12.344  1.3342  0.3628 -0.9843
   79GLY     CA 5545   4.574  10.249  12.267  0.3449  0.2816 -0.1711
   79GLY    HA1 5546   4.582  10.149  12.309  1.4647  0.3064 -0.3134
   79GLY    HA2 5547   4.585  10.258  12.159  0.8931  1.3395 -0.0362
   79GLY      C 5548   4.681  10.342  12.322 -0.0001  0.4318  0.2507
   79GLY      O 5549   4.656  10.441  12.389  0.6379  0.5949  0.2528
   80GLY      N 5550   4.806  10.305  12.294 -0.1031  0.4325 -0.2096
   80GLY      H 5551   4.820  10.220  12.241 -1.2241  0.9475 -1.3865
   80GLY     CA 5552   4.915  10.398  12.317 -0.1122  0.2738  0.4884
   80GLY    HA1 5553   5.008  10.342  12.315 -1.1884 -1.6012 -1.8668
   80GLY    HA2 5554   4.911  10.441  12.417  1.7830 -2.4254  1.8646
   80GLY      C 5555   4.941  10.497  12.205 -0.2895 -0.6472 -0.3802
   80GLY      O 5556   4.937  10.457  12.088 -0.3764  0.2348 -0.6866
   81TYR      N 5557   4.982  10.620  12.238  0.4296 -0.7679 -0.7827
   81TYR      H 5558   4.977  10.648  12.335 -2.6132 -0.2931 -0.9667
   81TYR     CA 5559   4.994  10.734  12.149  0.0413  0.1746  0.3495
   81TYR     HA 5560   5.013  10.688  12.052  0.7956  0.6746  0.2535
   81TYR     CB 5561   4.868  10.820  12.158  0.1360  0.2728  0.7829
   81TYR    HB1 5562   4.871  10.890  12.074  1.1114 -0.8334 -0.1406
   81TYR    HB2 5563   4.885  10.890  12.239  2.3245  2.7990 -1.6295
   81TYR     CG 5564   4.731  10.757  12.169 -0.0147  0.4746  0.1228
   81TYR    CD1 5565   4.685  10.669  12.071 -0.4611  0.8029  0.0339
   81TYR    HD1 5566   4.747  10.642  11.987 -1.4348  1.1523 -0.8152
   81TYR    CE1 5567   4.562  10.602  12.083 -0.0555  0.0822  0.2234
   81TYR    HE1 5568   4.515  10.536  12.012  0.6609  0.6784 -0.8336
   81TYR     CZ 5569   4.479  10.635  12.191 -0.2838  0.9099 -0.1972
   81TYR     OH 5570   4.356  10.576  12.202  0.1511 -0.0951 -0.6785
   81TYR     HH 5571   4.334  10.515  12.131 -0.1807  0.9502 -1.4816
   81TYR    CE2 5572   4.528  10.717  12.295  0.1517  0.1528  0.2016
   81TYR    HE2 5573   4.464  10.744  12.378 -1.4806  0.8287 -1.2314
   81TYR    CD2 5574   4.652  10.779  12.283  0.1540  0.1666  0.2981
   81TYR    HD2 5575   4.681  10.853  12.356 -1.2534  1.3739 -0.3218
   81TYR      C 5576   5.117  10.819  12.176  0.0498  0.3128 -0.1150
   81TYR      O 5577   5.182  10.810  12.280  0.6279  0.1054 -0.4920
   82GLY      N 5578   5.143  10.908  12.081  0.4282  0.0845 -0.2274
   82GLY      H 5579   5.099  10.886  11.992  1.4565 -2.8143 -0.1323
   82GLY     CA 5580   5.260  10.993  12.076 -0.0875  0.8212  0.0311
   82GLY    HA1 5581   5.225  11.085  12.028 -0.5531  0.9470  0.6057
   82GLY    HA2 5582   5.283  11.018  12.180  2.3121 -2.3531  0.4237
   82GLY      C 5583   5.387  10.940  12.010 -0.3883 -0.2205  0.2672
   82GLY      O 5584   5.399  10.819  11.995  0.1574 -0.1338  0.0056
   83SER      N 5585   5.476  11.026  11.959 -0.4791 -0.4092 -0.2114
   83SER      H 5586   5.465  11.126  11.965  1.0442 -0.3070  1.4290
   83SER     CA 5587   5.604  10.983  11.907 -0.2208 -0.1002  0.1634
   83SER     HA 5588   5.646  10.906  11.972 -0.5546  0.0813  0.6001
   83SER     CB 5589   5.588  10.932  11.764  0.4915  0.0262  0.0344
   83SER    HB1 5590   5.575  11.018  11.699 -1.7785 -0.2266  0.0661
   83SER    HB2 5591   5.499  10.869  11.752  1.2316 -0.8632 -0.9766
   83SER     OG 5592   5.699  10.857  11.720  0.5743 -0.1603  0.5554
   83SER     HG 5593   5.678  10.822  11.634  0.5351  1.4806 -0.1311
   83SER      C 5594   5.699  11.101  11.917 -0.0555 -0.1298 -0.9301
   83SER      O 5595   5.652  11.212  11.896  0.4837  0.2477 -0.2105
   84SER      N 5596   5.829  11.078  11.937 -0.1819  0.5702  0.9604
   84SER      H 5597   5.857  10.982  11.952  2.9516  1.1073 -0.5210
   84SER     CA 5598   5.944  11.166  11.925 -0.1839  0.5191  0.5367
   84SER     HA 5599   5.933  11.246  11.998  1.3431  0.4147  0.8992
   84SER     CB 5600   6.077  11.101  11.959 -0.2281  0.2447  0.1981
   84SER    HB1 5601   6.164  11.163  11.935 -1.6824  2.4420  0.3052
   84SER    HB2 5602   6.067  11.082  12.066  0.2327 -3.0579 -0.2366
   84SER     OG 5603   6.087  10.974  11.900  0.1183  0.4425 -0.1747
   84SER     HG 5604   6.175  10.945  11.924 -0.5704 -0.7164  1.1027
   84SER      C 5605   5.953  11.221  11.783 -0.5425  0.0704  0.3352
   84SER      O 5606   6.030  11.315  11.762 -0.3529 -0.0998  0.2741
   85GLN      N 5607   5.889  11.166  11.680  0.2202  0.3832 -0.3154
   85GLN      H 5608   5.830  11.086  11.697  2.4700 -1.5059 -0.9764
   85GLN     CA 5609   5.890  11.212  11.543  0.0872  0.1052 -0.4105
   85GLN     HA 5610   5.953  11.301  11.536 -0.9225  0.8628 -0.1130
   85GLN     CB 5611   5.936  11.095  11.457  0.6467  0.3833 -0.4962
   85GLN    HB1 5612   5.873  11.008  11.475 -0.3006  1.0970 -0.3064
   85GLN    HB2 5613   6.036  11.064  11.488  0.4017  2.4156  2.8341
   85GLN     CG 5614   5.927  11.138  11.311  0.0223  0.0837 -0.5506
   85GLN    HG1 5615   6.000  11.214  11.284  0.1147  1.1167  2.2256
   85GLN    HG2 5616   5.832  11.186  11.289  0.8844  1.1577 -2.0774
   85GLN     CD 5617   5.939  11.018  11.218 -0.1342 -0.0477 -0.4014
   85GLN    OE1 5618   6.004  10.917  11.242  0.4355  0.4159  0.0220
   85GLN    NE2 5619   5.871  11.029  11.104 -0.2547  0.1705 -0.3083
   85GLN   HE21 5620   5.809  11.109  11.096  1.1958  1.6599  2.0752
   85GLN   HE22 5621   5.876  10.955  11.036 -0.6579  0.4318 -0.6295
   85GLN      C 5622   5.744  11.244  11.512  0.1884  0.6419 -0.3425
   85GLN      O 5623   5.661  11.155  11.496  0.5293  0.3147 -0.3159
   86SER      N 5624   5.712  11.374  11.510  0.0475  0.6133  0.0475
   86SER      H 5625   5.787  11.439  11.495 -1.0427  2.1889  1.1245
   86SER     CA 5626   5.577  11.425  11.497 -0.3345 -0.3142  0.2374
   86SER     HA 5627   5.514  11.376  11.572 -0.4967 -0.0319  0.2883
   86SER     CB 5628   5.584  11.575  11.524 -0.8568 -0.3226  0.4284
   86SER    HB1 5629   5.484  11.618  11.512 -0.9161 -0.2830  1.0217
   86SER    HB2 5630   5.653  11.627  11.458 -0.1488 -0.2297  1.2111
   86SER     OG 5631   5.635  11.607  11.652 -0.1916  0.1303  0.0543
   86SER     HG 5632   5.629  11.703  11.658  1.8913  0.2191  1.8950
   86SER      C 5633   5.502  11.393  11.369  0.0200 -0.4893  0.0744
   86SER      O 5634   5.380  11.378  11.369 -0.0616  0.1422 -0.3786
   87SER      N 5635   5.564  11.364  11.254 -0.2250  0.2359 -0.2436
   87SER      H 5636   5.665  11.366  11.254 -0.1643 -1.4981 -0.6168
   87SER     CA 5637   5.505  11.327  11.127  0.0209  0.1652 -0.3385
   87SER     HA 5638   5.424  11.395  11.100 -1.0105 -0.2801  1.4546
   87SER     CB 5639   5.609  11.346  11.018  0.2797  0.5122 -0.0355
   87SER    HB1 5640   5.549  11.334  10.928 -3.7619 -2.2537  2.6826
   87SER    HB2 5641   5.656  11.444  11.027  1.1671  0.2526 -1.4473
   87SER     OG 5642   5.717  11.254  11.011 -0.2534 -0.1435  0.2623
   87SER     HG 5643   5.770  11.266  10.932 -1.4832 -1.5540 -0.8253
   87SER      C 5644   5.445  11.187  11.122  0.1831  0.0824 -0.0133
   87SER      O 5645   5.352  11.166  11.044 -0.0172 -0.1863  0.2986
   88GLN      N 5646   5.486  11.100  11.215  0.1878 -0.0338 -0.1231
   88GLN      H 5647   5.558  11.130  11.279 -0.1025 -0.2272  0.3014
   88GLN     CA 5648   5.425  10.971  11.237  0.0461  0.0862  0.1927
   88GLN     HA 5649   5.415  10.915  11.144  1.8734  0.4137 -0.2364
   88GLN     CB 5650   5.499  10.888  11.342 -0.0778  0.0116  0.2219
   88GLN    HB1 5651   5.433  10.812  11.383 -1.2065  0.7445 -0.1817
   88GLN    HB2 5652   5.515  10.954  11.427 -0.4541 -0.8018  0.9389
   88GLN     CG 5653   5.634  10.842  11.288 -0.3445 -0.0482 -0.4090
   88GLN    HG1 5654   5.698  10.929  11.278  0.1214 -0.3951 -0.5161
   88GLN    HG2 5655   5.627  10.796  11.190 -3.3747  0.4391 -0.4948
   88GLN     CD 5656   5.701  10.740  11.380 -0.1016  0.4316 -0.0531
   88GLN    OE1 5657   5.679  10.739  11.501  0.7538 -0.4664  0.1018
   88GLN    NE2 5658   5.796  10.660  11.331 -0.5642 -0.6189  0.7468
   88GLN   HE21 5659   5.841  10.603  11.402  1.0950  2.7960  2.6619
   88GLN   HE22 5660   5.820  10.669  11.234  0.5571 -0.3791  1.0386
   88GLN      C 5661   5.279  10.982  11.278 -0.1507 -0.2754 -0.4091
   88GLN      O 5662   5.253  11.078  11.350  0.8335 -0.1370 -0.2304
   89SER      N 5663   5.187  10.892  11.241 -0.1851 -0.5906  0.4384
   89SER      H 5664   5.220  10.814  11.187 -2.0545 -1.4479  0.4639
   89SER     CA 5665   5.045  10.910  11.264 -0.1167  0.1179  0.3151
   89SER     HA 5666   5.023  11.015  11.241  1.0133  0.2463 -0.2906
   89SER     CB 5667   4.962  10.823  11.171  0.3292  0.4216 -0.3753
   89SER    HB1 5668   4.862  10.866  11.174  0.1714  0.3309 -2.4746
   89SER    HB2 5669   4.970  10.717  11.195 -1.4201  0.4405  0.3753
   89SER     OG 5670   4.996  10.842  11.035  0.1719  0.0467 -0.4695
   89SER     HG 5671   5.038  10.759  11.014 -0.2831 -1.3410  3.2776
   89SER      C 5672   4.995  10.879  11.404 -0.2510 -0.0883  0.2216
   89SER      O 5673   4.883  10.908  11.446 -0.3414  0.0843 -0.1436
   90SER      N 5674   5.084  10.820  11.484  0.0576  0.2119  0.0987
   90SER      H 5675   5.175  10.793  11.450  0.2696  1.4957 -0.4101
   90SER     CA 5676   5.069  10.799  11.627 -0.5796 -0.4381 -0.0615
   90SER     HA 5677   4.972  10.755  11.651  0.0320 -2.1875 -0.7004
   90SER     CB 5678   5.170  10.694  11.671 -0.2125 -0.1012 -0.0995
   90SER    HB1 5679   5.154  10.599  11.620 -1.6337  0.2935 -0.4204
   90SER    HB2 5680   5.168  10.673  11.778  0.2452 -0.6162 -0.1886
   90SER     OG 5681   5.294  10.754  11.640 -0.2351 -0.1380 -0.2632
   90SER     HG 5682   5.371  10.697  11.645  0.4337  0.8218  1.4634
   90SER      C 5683   5.076  10.931  11.703 -0.2906 -0.2264 -0.4500
   90SER      O 5684   5.016  10.938  11.810  0.3567  0.3726 -0.1199
   91TYR      N 5685   5.136  11.039  11.653 -0.1464 -0.4274 -0.7094
   91TYR      H 5686   5.185  11.020  11.566 -0.5096 -1.5526 -0.6900
   91TYR     CA 5687   5.148  11.168  11.717 -0.5031 -0.2524 -0.9932
   91TYR     HA 5688   5.159  11.147  11.823 -2.3790  1.7258 -0.3349
   91TYR     CB 5689   5.272  11.241  11.666 -0.1065  0.0943  0.4244
   91TYR    HB1 5690   5.358  11.183  11.698 -1.6573 -1.9676  1.0479
   91TYR    HB2 5691   5.279  11.239  11.557 -0.1584 -0.8915  0.4343
   91TYR     CG 5692   5.283  11.383  11.717 -0.0975  0.2258  0.0643
   91TYR    CD1 5693   5.249  11.490  11.634 -0.5408 -0.1219 -0.2074
   91TYR    HD1 5694   5.206  11.473  11.537  0.3349 -0.5629 -0.5347
   91TYR    CE1 5695   5.278  11.624  11.664  0.3524 -0.3972  0.2086
   91TYR    HE1 5696   5.255  11.703  11.594  0.4799  0.9627  1.6404
   91TYR     CZ 5697   5.339  11.650  11.788  0.2479  0.1710  0.1436
   91TYR     OH 5698   5.377  11.777  11.821  0.3166  0.2891 -0.3788
   91TYR     HH 5699   5.411  11.780  11.911  2.3720 -0.6173 -1.0599
   91TYR    CE2 5700   5.371  11.544  11.876  0.3565  0.1191  0.0417
   91TYR    HE2 5701   5.429  11.554  11.966  0.6424  1.4326 -0.2670
   91TYR    CD2 5702   5.351  11.411  11.836  0.4972  0.1869 -0.2611
   91TYR    HD2 5703   5.387  11.332  11.901  1.6025  0.6307 -0.3040
   91TYR      C 5704   5.020  11.250  11.713 -0.1777  0.3019 -0.2492
   91TYR      O 5705   4.952  11.245  11.611  0.1633 -0.2155 -0.4574
   92GLY      N 5706   4.980  11.307  11.827 -0.5841 -0.2255 -0.1235
   92GLY      H 5707   5.049  11.319  11.900  0.5655  0.7973 -1.3260
   92GLY     CA 5708   4.851  11.367  11.853 -0.1487  0.5748  0.2269
   92GLY    HA1 5709   4.859  11.426  11.944 -1.4318 -0.7773  1.2578
   92GLY    HA2 5710   4.823  11.435  11.772 -2.6585  1.5649  1.7952
   92GLY      C 5711   4.731  11.275  11.865  0.4319 -0.2140  0.1035
   92GLY      O 5712   4.621  11.329  11.853  0.1794 -0.7222  0.1089
   93GLN      N 5713   4.747  11.143  11.863 -0.0711 -0.2775  0.0867
   93GLN      H 5714   4.840  11.104  11.872  0.0905  0.0412 -0.1802
   93GLN     CA 5715   4.639  11.047  11.849 -0.1115 -0.1881 -0.2190
   93GLN     HA 5716   4.575  11.091  11.773  0.6149  0.2574 -0.5895
   93GLN     CB 5717   4.698  10.918  11.792  0.0997 -0.0617 -0.2921
   93GLN    HB1 5718   4.736  10.856  11.873 -2.2959 -2.3940 -0.8015
   93GLN    HB2 5719   4.778  10.939  11.722 -2.3130 -0.5232 -3.4428
   93GLN     CG 5720   4.599  10.829  11.716 -0.2724  0.0794  0.0225
   93GLN    HG1 5721   4.546  10.877  11.634 -1.2301 -1.2901 -0.1860
   93GLN    HG2 5722   4.520  10.800  11.785 -0.8504 -0.5148 -0.8799
   93GLN     CD 5723   4.647  10.692  11.669 -0.1607  0.1243  0.0071
   93GLN    OE1 5724   4.619  10.589  11.729 -0.2348 -0.0199 -0.2753
   93GLN    NE2 5725   4.742  10.693  11.575 -0.2876  0.4800 -0.1203
   93GLN   HE21 5726   4.791  10.609  11.548  0.3564  0.3357  1.4216
   93GLN   HE22 5727   4.766  10.783  11.537  2.6360 -0.1348  0.0781
   93GLN      C 5728   4.560  11.021  11.976  0.2356  0.0660  0.0520
   93GLN      O 5729   4.604  11.022  12.090  0.0760 -0.4332  0.1220
   94GLN      N 5730   4.428  11.002  11.963  0.2194  0.2414 -0.0481
   94GLN      H 5731   4.396  11.001  11.867  0.1443 -0.2224 -0.0198
   94GLN     CA 5732   4.333  10.989  12.072 -0.0862  0.0874 -0.3306
   94GLN     HA 5733   4.388  10.977  12.166  0.8075 -0.3699 -0.8890
   94GLN     CB 5734   4.244  11.113  12.076 -0.2948 -0.0902  0.6033
   94GLN    HB1 5735   4.172  11.089  12.154 -0.8504 -1.2516 -0.2474
   94GLN    HB2 5736   4.189  11.124  11.983  0.0867 -1.3610  0.2051
   94GLN     CG 5737   4.321  11.240  12.109 -0.1260 -0.0694  0.1324
   94GLN    HG1 5738   4.380  11.273  12.024 -1.9753  0.5636 -0.9756
   94GLN    HG2 5739   4.384  11.234  12.198 -0.1788 -2.9535  0.0432
   94GLN     CD 5740   4.222  11.354  12.132  0.2467  0.2601  0.1295
   94GLN    OE1 5741   4.112  11.360  12.076  0.1641 -0.3460  0.2149
   94GLN    NE2 5742   4.261  11.456  12.208 -0.3935  0.7737 -0.2190
   94GLN   HE21 5743   4.333  11.434  12.275 -2.3582  0.3352  1.8739
   94GLN   HE22 5744   4.208  11.542  12.205 -0.2393  0.8514 -1.0926
   94GLN      C 5745   4.249  10.864  12.049  0.1785 -0.1178 -0.2022
   94GLN      O 5746   4.283  10.788  11.959  0.5356  0.0957 -0.2507
   95SER      N 5747   4.139  10.838  12.120  0.1773 -0.0574 -0.1821
   95SER      H 5748   4.114  10.898  12.197 -1.8161 -0.4294 -0.4839
   95SER     CA 5749   4.051  10.727  12.089  0.0221  0.1306 -0.4177
   95SER     HA 5750   4.113  10.637  12.084  0.2633  0.1846  1.1752
   95SER     CB 5751   3.945  10.709  12.196  0.3841  0.3705 -0.0162
   95SER    HB1 5752   3.885  10.799  12.207  0.9008  0.5196  2.2105
   95SER    HB2 5753   3.876  10.630  12.166  0.2632  0.7075 -0.6478
   95SER     OG 5754   4.007  10.683  12.320  0.2892  0.6643  0.0952
   95SER     HG 5755   3.937  10.645  12.374 -2.8421  1.3326 -3.1156
   95SER      C 5756   3.993  10.729  11.948 -0.0867 -0.4307 -0.3811
   95SER      O 5757   3.935  10.830  11.910  0.1830 -0.0557  0.2008
   96SER      N 5758   4.002  10.620  11.871  0.1311 -0.7667  0.1108
   96SER      H 5759   4.055  10.543  11.910  0.9505 -0.1071  0.3238
   96SER     CA 5760   3.948  10.605  11.737  0.2196 -0.3953  0.0320
   96SER     HA 5761   3.979  10.690  11.677  0.2675 -2.1301 -2.5396
   96SER     CB 5762   4.015  10.487  11.667  0.0209 -0.4606 -0.0497
   96SER    HB1 5763   3.946  10.434  11.601 -0.1323 -1.2344  0.7219
   96SER    HB2 5764   4.093  10.539  11.612 -1.1980  1.6863  0.1077
   96SER     OG 5765   4.082  10.390  11.743 -0.3128 -0.4363  0.2806
   96SER     HG 5766   4.018  10.324  11.770  0.3794 -1.7272 -1.0783
   96SER      C 5767   3.797  10.584  11.740  0.1227  0.2808  0.0197
   96SER      O 5768   3.753  10.474  11.772  0.6232 -0.1721 -0.8193
   97TYR      N 5769   3.718  10.678  11.686 -0.0677  0.2551  0.2515
   97TYR      H 5770   3.762  10.755  11.639  0.1063 -1.4955 -2.7130
   97TYR     CA 5771   3.574  10.673  11.681 -0.0508 -0.1106  0.0973
   97TYR     HA 5772   3.542  10.583  11.735 -1.2001  0.4838  0.4370
   97TYR     CB 5773   3.510  10.797  11.742  0.4164  0.3753 -0.4037
   97TYR    HB1 5774   3.559  10.886  11.701 -0.0076  0.6763 -0.2578
   97TYR    HB2 5775   3.404  10.800  11.717  0.7588  0.1553 -1.9682
   97TYR     CG 5776   3.512  10.797  11.893  0.2145 -0.6571 -0.3940
   97TYR    CD1 5777   3.398  10.759  11.964  0.4113 -0.2495  0.1443
   97TYR    HD1 5778   3.313  10.714  11.916 -1.3216  1.5463  1.3843
   97TYR    CE1 5779   3.393  10.774  12.104  0.1046 -0.2583  0.1354
   97TYR    HE1 5780   3.308  10.751  12.165 -0.9503  1.7126 -0.5024
   97TYR     CZ 5781   3.499  10.845  12.165 -0.3640  0.3703  0.2251
   97TYR     OH 5782   3.484  10.877  12.297  0.2345 -0.2351  0.4470
   97TYR     HH 5783   3.554  10.922  12.345 -0.1095 -2.0972  2.8970
   97TYR    CE2 5784   3.611  10.883  12.090 -0.3596 -0.6712 -0.3169
   97TYR    HE2 5785   3.677  10.955  12.136 -0.5372  0.5323 -1.8513
   97TYR    CD2 5786   3.621  10.862  11.952 -0.0948 -0.1382 -0.3824
   97TYR    HD2 5787   3.702  10.897  11.889 -1.4436 -1.3619 -2.9220
   97TYR      C 5788   3.523  10.646  11.540  0.0339  0.4224 -0.0351
   97TYR      O 5789   3.582  10.682  11.439  0.1652  0.2125 -0.0312
   98PRO      N 5790   3.410  10.575  11.530  0.2395  0.0903  0.0086
   98PRO     CD 5791   3.322  10.527  11.635 -0.0119 -0.0643 -0.2714
   98PRO    HD1 5792   3.314  10.608  11.707  0.9586 -1.3249  1.3241
   98PRO    HD2 5793   3.362  10.436  11.681 -1.5066 -0.5848  0.0628
   98PRO     CG 5794   3.191  10.485  11.570  0.0207 -0.5692 -0.0181
   98PRO    HG1 5795   3.128  10.573  11.557 -0.6400 -1.2242 -1.4721
   98PRO    HG2 5796   3.149  10.398  11.621  0.4388 -0.5673  0.3275
[truncated: 850,802 more chars]
