# Supplementary material for: Thermodynamic forces from protein and water govern condensate formation of an intrinsically disordered protein domain
Source: Nat Commun. 2023 Sep 21;14:5892. doi: 10.1038/s41467-023-41586-y (PMC10514047; doi:10.1038/s41467-023-41586-y)
Supplement: Supplementary file 4 — Supplementary Data 1 [file 41467_2023_41586_MOESM4_ESM.zip › final_coord_set-1_205mgmL.gro]

Protein in water
18084
    1MET      N    1  10.220   5.326   0.333  0.4627  0.3467 -0.4707
    1MET     H1    2  10.143   5.387   0.311  0.3698 -0.4721 -2.6083
    1MET     H2    3  10.289   5.324   0.259 -2.3002 -0.7657 -3.1715
    1MET     H3    4  10.185   5.232   0.329 -0.7074  0.7430 -0.0195
    1MET     CA    5  10.260   5.358   0.471 -0.3995  0.2577 -0.1986
    1MET     HA    6  10.178   5.324   0.535 -1.2127 -0.5388 -1.6124
    1MET     CB    7  10.382   5.278   0.516 -0.4018  0.4622  0.1777
    1MET    HB1    8  10.372   5.178   0.473 -0.9397  0.8647 -0.6571
    1MET    HB2    9  10.474   5.318   0.473  0.3125 -1.3425 -0.0669
    1MET     CG   10  10.399   5.282   0.668 -0.3722 -0.1573  0.1922
    1MET    HG1   11  10.390   5.383   0.706 -3.0961 -0.2672  0.0579
    1MET    HG2   12  10.326   5.217   0.715  0.4150 -2.0638 -1.0665
    1MET     SD   13  10.559   5.222   0.728 -0.3194 -0.0624  0.1471
    1MET     CE   14  10.664   5.356   0.667  0.0404 -0.3188  0.2040
    1MET    HE1   15  10.772   5.346   0.683  0.7671  2.8676 -1.8455
    1MET    HE2   16  10.639   5.456   0.702 -0.7882  1.1828 -4.0732
    1MET    HE3   17  10.667   5.363   0.559 -0.3110  2.2480  0.3089
    1MET      C   18  10.282   5.508   0.484  0.1611  0.1530  0.1047
    1MET      O   19  10.350   5.571   0.403 -0.2219  0.0408 -0.3091
    2ALA      N   20  10.215   5.572   0.581  0.3544  0.3236  0.1254
    2ALA      H   21  10.166   5.516   0.649 -0.3637 -0.5579 -1.0769
    2ALA     CA   22  10.194   5.715   0.587  0.2793  0.3282 -0.2283
    2ALA     HA   23  10.165   5.748   0.487 -0.4760 -2.3295 -0.9653
    2ALA     CB   24  10.074   5.745   0.675  0.3920 -0.5600  0.2358
    2ALA    HB1   25   9.979   5.705   0.639 -1.7174  2.2965  2.1522
    2ALA    HB2   26  10.092   5.709   0.777  1.0845 -0.5259  0.1308
    2ALA    HB3   27  10.043   5.849   0.673 -2.3451 -1.2522 -3.2397
    2ALA      C   28  10.314   5.795   0.636  0.2276  0.1627  0.1744
    2ALA      O   29  10.390   5.757   0.725  0.5506 -0.6956 -0.4558
    3SER      N   30  10.335   5.909   0.569 -0.0475 -0.0685 -0.3122
    3SER      H   31  10.265   5.934   0.501 -0.5305  0.3923  0.3459
    3SER     CA   32  10.443   6.003   0.595 -0.2511  0.0723  0.0282
    3SER     HA   33  10.517   5.954   0.658  1.8520  3.8675  0.8084
    3SER     CB   34  10.507   6.041   0.462  0.2734 -0.2882  0.1746
    3SER    HB1   35  10.575   6.125   0.471 -1.2841  0.8784  1.5594
    3SER    HB2   36  10.424   6.076   0.400  0.3946 -1.0933 -0.4628
    3SER     OG   37  10.574   5.929   0.408  0.2268 -0.1756 -0.1163
    3SER     HG   38  10.507   5.870   0.373  0.9980 -0.3811 -1.3107
    3SER      C   39  10.397   6.115   0.688 -0.1424  0.0853  0.0659
    3SER      O   40  10.281   6.154   0.689 -0.1641  0.0662 -0.6236
    4ASN      N   41  10.492   6.165   0.767 -0.1453 -0.3343  0.3391
    4ASN      H   42  10.581   6.116   0.765  0.8492  1.3861 -0.3502
    4ASN     CA   43  10.477   6.280   0.853  0.2673 -0.0229  0.0038
    4ASN     HA   44  10.374   6.282   0.888  0.7280  0.9668  1.3779
    4ASN     CB   45  10.559   6.259   0.980  0.1174  0.1354  0.1266
    4ASN    HB1   46  10.532   6.157   1.008 -0.8851  0.5925  0.9091
    4ASN    HB2   47  10.518   6.333   1.050 -0.7904 -0.1288 -0.1083
    4ASN     CG   48  10.710   6.278   0.972  0.1286  0.3033  0.6565
    4ASN    OD1   49  10.765   6.296   0.863 -0.6170 -0.4116  0.1432
    4ASN    ND2   50  10.780   6.284   1.085  0.2700 -0.2576  0.6032
    4ASN   HD21   51  10.732   6.294   1.173  1.9062 -1.1967  1.6464
    4ASN   HD22   52  10.881   6.284   1.080  0.2568 -0.9983  0.1840
    4ASN      C   53  10.504   6.418   0.795  0.1554 -0.2123 -0.4976
    4ASN      O   54  10.507   6.522   0.860  0.0626 -0.3459 -0.2774
    5ASP      N   55  10.514   6.417   0.662 -0.0052 -0.3269 -0.5106
    5ASP      H   56  10.485   6.336   0.610 -0.7273  0.9343 -2.1909
    5ASP     CA   57  10.514   6.529   0.570  0.3184  0.1181  0.0270
    5ASP     HA   58  10.489   6.619   0.627  1.0963 -0.2733  1.0190
    5ASP     CB   59  10.659   6.544   0.523  0.2677 -0.4260 -0.3121
    5ASP    HB1   60  10.694   6.457   0.469  2.8235  0.5518 -0.3751
    5ASP    HB2   61  10.725   6.573   0.605 -1.1721  1.4377  0.2670
    5ASP     CG   62  10.674   6.646   0.411  0.1760 -0.2989 -0.2100
    5ASP    OD1   63  10.659   6.614   0.292 -0.2080  0.2029 -0.2982
    5ASP    OD2   64  10.709   6.763   0.437  0.1497 -0.3075 -0.1365
    5ASP      C   65  10.415   6.504   0.458  0.2770 -0.2154  0.1390
    5ASP      O   66  10.412   6.391   0.409  0.2871  0.1336 -0.6956
    6TYR      N   67  10.336   6.604   0.419  0.2516 -0.4026 -0.3036
    6TYR      H   68  10.329   6.692   0.469 -2.5154  0.0063 -1.2095
    6TYR     CA   69  10.216   6.585   0.339  0.2448 -0.3903 -0.2952
    6TYR     HA   70  10.249   6.519   0.259 -0.4821 -0.8560 -0.2158
    6TYR     CB   71  10.101   6.511   0.407  0.4135  0.1647  0.6241
    6TYR    HB1   72  10.058   6.449   0.328 -0.9197 -1.7454  2.7249
    6TYR    HB2   73  10.136   6.431   0.473  2.0802  0.3326 -0.0129
    6TYR     CG   74   9.984   6.595   0.452  0.0474 -0.2278  0.4145
    6TYR    CD1   75   9.990   6.646   0.582 -0.1463  0.1371  0.2786
    6TYR    HD1   76  10.075   6.612   0.639 -1.4136 -3.1259  0.4439
    6TYR    CE1   77   9.881   6.718   0.633 -0.2077 -0.0158  0.3620
    6TYR    HE1   78   9.879   6.756   0.734 -0.0889  0.1379  0.3065
    6TYR     CZ   79   9.778   6.754   0.544  0.2114 -0.0730 -0.1503
    6TYR     OH   80   9.677   6.840   0.575  0.3358 -0.0261  0.1259
    6TYR     HH   81   9.676   6.876   0.664 -2.7344  0.8731 -0.1521
    6TYR    CE2   82   9.772   6.707   0.411 -0.5263 -0.1351 -0.0991
    6TYR    HE2   83   9.682   6.732   0.357 -0.9867  1.3538  1.2666
    6TYR    CD2   84   9.876   6.624   0.368 -0.0172  0.1265  0.6194
    6TYR    HD2   85   9.875   6.579   0.270 -2.1505 -0.6469  0.9481
    6TYR      C   86  10.177   6.716   0.272  0.4888 -0.1930 -0.0571
    6TYR      O   87  10.217   6.823   0.315 -0.0917  0.0057 -0.0113
    7THR      N   88  10.109   6.712   0.157  0.1674  0.0994  0.1223
    7THR      H   89  10.085   6.623   0.115 -2.7330  0.2307  1.3015
    7THR     CA   90  10.065   6.828   0.083  0.1460 -0.2647 -0.4393
    7THR     HA   91  10.145   6.902   0.090  0.7202 -1.0174  1.8117
    7THR     CB   92  10.032   6.788  -0.061  0.0897 -0.5011 -0.3604
    7THR     HB   93   9.957   6.708  -0.065 -0.1397 -0.2904 -0.2689
    7THR    CG2   94   9.994   6.904  -0.151 -0.7398 -0.0515  0.5484
    7THR   HG21   95  10.073   6.979  -0.153  0.6159 -1.4418 -0.5306
    7THR   HG22   96   9.904   6.950  -0.111 -1.1606 -1.7784  1.6814
    7THR   HG23   97   9.974   6.875  -0.254 -1.0092  3.2106 -0.4381
    7THR    OG1   98  10.152   6.740  -0.116  0.4216  0.1855 -0.2416
    7THR    HG1   99  10.221   6.807  -0.111  1.4659 -0.9153  1.2379
    7THR      C  100   9.951   6.903   0.150  0.5333 -0.1182  0.0668
    7THR      O  101   9.835   6.907   0.110  0.5662  1.6359  0.0756
    8GLN      N  102   9.974   6.964   0.266  0.2165  0.0046  0.0660
    8GLN      H  103  10.068   6.950   0.301  0.3883 -2.5972 -1.1742
    8GLN     CA  104   9.872   7.032   0.344 -0.4569 -0.1157 -0.6954
    8GLN     HA  105   9.784   6.969   0.350 -0.4261 -0.1026 -0.0940
    8GLN     CB  106   9.910   7.074   0.486  0.6051 -0.8565 -0.7438
    8GLN    HB1  107   9.906   7.183   0.484 -0.0051 -0.8560 -0.0142
    8GLN    HB2  108   9.843   7.051   0.568 -0.5703  1.8754 -0.8204
    8GLN     CG  109  10.052   7.040   0.528  0.6948  0.1173 -0.2273
    8GLN    HG1  110  10.119   7.083   0.453 -0.6477  1.0844 -0.9100
    8GLN    HG2  111  10.068   6.933   0.517  0.2343  0.1048 -0.8177
    8GLN     CD  112  10.089   7.088   0.668  0.0217 -0.1937  0.0624
    8GLN    OE1  113  10.106   7.206   0.698 -0.5247 -0.0539 -0.1752
    8GLN    NE2  114  10.092   6.998   0.766 -0.2531 -0.2024  0.0636
    8GLN   HE21  115  10.083   7.034   0.860 -0.6817 -1.2053  0.4171
    8GLN   HE22  116  10.101   6.900   0.745 -0.1184 -0.3380  0.7361
    8GLN      C  117   9.804   7.147   0.269 -0.4886 -0.0618 -0.5826
    8GLN      O  118   9.862   7.205   0.178  0.1622  0.1374 -0.0537
    9GLN      N  119   9.684   7.176   0.318 -0.1667 -0.1858  0.3126
    9GLN      H  120   9.647   7.119   0.393 -0.1328  0.8460  1.1497
    9GLN     CA  121   9.613   7.295   0.276 -0.0252 -0.0335  0.5010
    9GLN     HA  122   9.594   7.293   0.168  0.1503  0.6052  0.4540
    9GLN     CB  123   9.481   7.295   0.351 -0.1147 -0.4937  0.3427
    9GLN    HB1  124   9.492   7.316   0.458  0.9268  2.3473 -0.2358
    9GLN    HB2  125   9.450   7.194   0.325  1.9120 -0.3945 -2.9688
    9GLN     CG  126   9.370   7.392   0.309  0.1235 -0.1837  0.4277
    9GLN    HG1  127   9.410   7.493   0.316 -0.6366  0.1887 -0.4097
    9GLN    HG2  128   9.352   7.381   0.202  0.4994  0.9463  0.2298
    9GLN     CD  129   9.242   7.374   0.389 -0.1228  0.3617  0.1626
    9GLN    OE1  130   9.156   7.292   0.357  0.0290  0.2471  0.0437
    9GLN    NE2  131   9.227   7.446   0.500  0.3720  0.6209  0.0634
    9GLN   HE21  132   9.297   7.516   0.521  0.7195 -0.1481  1.6611
    9GLN   HE22  133   9.135   7.453   0.541  1.0445 -1.7654  2.2041
    9GLN      C  134   9.700   7.417   0.304  0.1832 -0.0620 -0.0063
    9GLN      O  135   9.764   7.418   0.409  0.4167 -0.1702 -0.1467
   10ALA      N  136   9.676   7.522   0.225 -0.0450 -0.2070 -0.1297
   10ALA      H  137   9.620   7.510   0.142 -0.2621 -0.3387  0.0345
   10ALA     CA  138   9.729   7.652   0.261 -0.2538 -0.0933 -0.2333
   10ALA     HA  139   9.833   7.641   0.290  0.2900  0.4228 -1.9037
   10ALA     CB  140   9.733   7.739   0.137 -0.6501  0.2788  0.0114
   10ALA    HB1  141   9.790   7.694   0.055  0.5031  0.1955  0.8388
   10ALA    HB2  142   9.799   7.822   0.162  1.5019 -1.8446  1.7210
   10ALA    HB3  143   9.633   7.766   0.102 -0.4012  2.1300  0.6325
   10ALA      C  144   9.636   7.715   0.364 -0.2243  0.0835 -0.3153
   10ALA      O  145   9.514   7.720   0.348 -0.3241 -0.3791  0.2480
   11THR      N  146   9.696   7.785   0.460 -0.8248 -0.0768  0.1813
   11THR      H  147   9.794   7.768   0.473 -1.4517 -3.1709  1.5917
   11THR     CA  148   9.625   7.845   0.572 -0.5329 -0.1347  0.3982
   11THR     HA  149   9.543   7.777   0.594  0.6277 -1.7464 -0.1479
   11THR     CB  150   9.692   7.842   0.709  0.4175 -0.0786 -0.0561
   11THR     HB  151   9.635   7.907   0.775  1.0382 -1.5603  2.0677
   11THR    CG2  152   9.709   7.702   0.768  0.4280  0.1931  0.5886
   11THR   HG21  153   9.614   7.650   0.775  0.6151 -0.1582  0.5291
   11THR   HG22  154   9.779   7.652   0.701 -0.4832  2.0951 -1.9707
   11THR   HG23  155   9.738   7.700   0.873  0.6406 -1.9910  0.5294
   11THR    OG1  156   9.821   7.896   0.718  0.3649 -0.0709  0.6807
   11THR    HG1  157   9.883   7.842   0.669  2.7708  1.3688  1.9211
   11THR      C  158   9.566   7.980   0.531 -0.1314 -0.0438  0.1114
   11THR      O  159   9.638   8.075   0.500 -0.0466 -0.0408  0.3109
   12GLN      N  160   9.434   7.995   0.530 -0.1893 -0.4419  0.7960
   12GLN      H  161   9.378   7.916   0.559 -0.7480 -1.5502 -2.7927
   12GLN     CA  162   9.356   8.111   0.491 -0.3301 -0.6041  0.5867
   12GLN     HA  163   9.426   8.194   0.479 -3.2601  1.7750 -1.2548
   12GLN     CB  164   9.279   8.085   0.363  0.2407  0.0539  0.0977
   12GLN    HB1  165   9.211   8.003   0.387 -0.2789  0.8272  1.3391
   12GLN    HB2  166   9.217   8.170   0.333 -0.4392  0.2816  2.0324
   12GLN     CG  167   9.370   8.052   0.245  0.4127 -0.3254  0.3376
   12GLN    HG1  168   9.459   8.112   0.264 -0.5928  0.4965  2.8956
   12GLN    HG2  169   9.399   7.947   0.247  1.0972 -0.1995 -1.3199
   12GLN     CD  170   9.312   8.077   0.107  0.5404 -0.6563  0.2228
   12GLN    OE1  171   9.249   7.991   0.046  0.3594 -0.0574 -0.4460
   12GLN    NE2  172   9.341   8.189   0.040  0.0162 -0.7009 -0.0765
   12GLN   HE21  173   9.392   8.266   0.079 -2.0144  0.3657  0.6448
   12GLN   HE22  174   9.289   8.199  -0.046 -0.8304 -2.7261  0.1302
   12GLN      C  175   9.262   8.154   0.602  0.4599  0.7119  0.7833
   12GLN      O  176   9.251   8.092   0.708 -0.1457  0.4171  0.5582
   13SER      N  177   9.210   8.275   0.580  0.2003  0.4624 -0.0098
   13SER      H  178   9.250   8.330   0.505  0.1141  0.0641 -0.3499
   13SER     CA  179   9.105   8.327   0.665 -0.2900 -0.0797 -0.2773
   13SER     HA  180   9.071   8.423   0.627 -0.6207  0.1158  0.4871
   13SER     CB  181   8.988   8.230   0.652 -0.0507 -0.4213  0.0935
   13SER    HB1  182   8.982   8.192   0.551 -1.7214 -0.4092  0.1574
   13SER    HB2  183   9.007   8.144   0.716  1.3502 -1.3236 -1.4781
   13SER     OG  184   8.864   8.293   0.679  0.2644  0.2928 -0.1173
   13SER     HG  185   8.802   8.221   0.669  0.8806 -0.4768  1.2507
   13SER      C  186   9.146   8.359   0.808  0.0350  0.2575 -0.4437
   13SER      O  187   9.085   8.310   0.903  0.4303  0.5971 -0.0121
   14TYR      N  188   9.256   8.433   0.824  0.0152  0.1253  0.3283
   14TYR      H  189   9.282   8.488   0.744  1.3265  0.6267  1.0759
   14TYR     CA  190   9.341   8.452   0.940 -0.1006  0.0148  0.4320
   14TYR     HA  191   9.296   8.400   1.025  0.5923  0.3508  1.0183
   14TYR     CB  192   9.480   8.396   0.910 -0.3654 -0.2739 -0.2737
   14TYR    HB1  193   9.473   8.287   0.907 -1.1584 -0.2421  0.0838
   14TYR    HB2  194   9.542   8.433   0.992 -0.2410 -0.5904 -0.2232
   14TYR     CG  195   9.539   8.440   0.778 -0.0757 -0.1746 -0.1118
   14TYR    CD1  196   9.583   8.572   0.767  0.2967 -0.3402 -0.5884
   14TYR    HD1  197   9.562   8.639   0.849  0.5272 -0.6642 -0.2671
   14TYR    CE1  198   9.632   8.615   0.642  0.2485  0.2250 -0.4174
   14TYR    HE1  199   9.657   8.719   0.632  0.5839  0.0165 -1.8319
   14TYR     CZ  200   9.650   8.525   0.535  0.0483 -0.1902 -0.1053
   14TYR     OH  201   9.687   8.566   0.410  0.5698  0.3203  0.2089
   14TYR     HH  202   9.711   8.488   0.359 -0.2313 -0.4524  0.9584
   14TYR    CE2  203   9.624   8.388   0.556  0.1326 -0.2730 -0.5382
   14TYR    HE2  204   9.642   8.313   0.480  1.0563 -3.3253  2.4285
   14TYR    CD2  205   9.567   8.348   0.677  0.4116  0.1386 -0.2671
   14TYR    HD2  206   9.543   8.244   0.695  1.1354  0.4947  3.6321
   14TYR      C  207   9.348   8.599   0.978  0.2728  0.0621  0.1846
   14TYR      O  208   9.313   8.680   0.893  0.2220  0.1805  0.3183
   15GLY      N  209   9.403   8.634   1.095 -0.3479  0.2814  0.4170
   15GLY      H  210   9.436   8.558   1.151  1.8947 -0.2296 -1.4336
   15GLY     CA  211   9.424   8.772   1.135  0.1772  0.6750 -1.1113
   15GLY    HA1  212   9.476   8.830   1.059  0.2824  1.2653 -0.5956
   15GLY    HA2  213   9.489   8.775   1.222 -0.3623  0.2299 -0.6824
   15GLY      C  214   9.301   8.852   1.176 -0.2545 -0.2142 -0.6287
   15GLY      O  215   9.295   8.973   1.153  0.2524  0.1202  0.8469
   16ALA      N  216   9.201   8.790   1.238  0.1585 -0.0349  0.2429
   16ALA      H  217   9.212   8.693   1.266 -1.5936 -0.1701  0.5980
   16ALA     CA  218   9.072   8.840   1.281 -0.1516 -0.5008 -0.1321
   16ALA     HA  219   9.068   8.948   1.289  3.4622 -0.1778 -1.2321
   16ALA     CB  220   8.970   8.785   1.181 -0.4385 -0.0106 -0.1142
   16ALA    HB1  221   8.968   8.816   1.076 -1.0491  0.1201 -0.0690
   16ALA    HB2  222   8.869   8.798   1.218 -1.4825 -3.7313 -1.1812
   16ALA    HB3  223   8.985   8.677   1.184  0.5921  0.1315  2.9500
   16ALA      C  224   9.047   8.782   1.419  0.0621 -0.0962  0.0760
   16ALA      O  225   9.085   8.669   1.449 -0.2282 -0.1950  0.0760
   17TYR      N  226   8.991   8.864   1.509  0.0764 -0.2087  0.1879
   17TYR      H  227   8.953   8.950   1.473 -0.3374 -0.6847 -0.5425
   17TYR     CA  228   8.953   8.822   1.642  0.4291  0.0135  0.3586
   17TYR     HA  229   9.037   8.765   1.682 -0.5248 -0.1052  2.3371
   17TYR     CB  230   8.942   8.948   1.729  0.5312  0.0961  0.2523
   17TYR    HB1  231   9.032   9.009   1.725  0.8120 -0.2822  0.6037
   17TYR    HB2  232   8.857   9.011   1.705  0.8621  0.6633  0.5625
   17TYR     CG  233   8.922   8.920   1.876  0.2520  0.6142  0.3141
   17TYR    CD1  234   9.028   8.884   1.960  0.1776  0.0185  0.1583
   17TYR    HD1  235   9.127   8.899   1.920 -0.2136  3.7349  0.2151
   17TYR    CE1  236   9.011   8.846   2.094 -0.4107 -0.4310 -0.0412
   17TYR    HE1  237   9.100   8.825   2.152 -0.4401 -1.7356 -0.4257
   17TYR     CZ  238   8.879   8.839   2.141 -0.4928 -0.4570 -0.2783
   17TYR     OH  239   8.853   8.812   2.272  0.8407 -0.6125 -0.0408
   17TYR     HH  240   8.928   8.790   2.329 -0.2144 -0.8119  1.3205
   17TYR    CE2  241   8.769   8.868   2.057 -0.2430  0.0890 -0.4161
   17TYR    HE2  242   8.669   8.855   2.096 -0.7650 -1.9452 -2.2374
   17TYR    CD2  243   8.793   8.895   1.922  0.1422 -0.1603 -0.3988
   17TYR    HD2  244   8.704   8.917   1.865 -1.5809  2.8016  3.0216
   17TYR      C  245   8.830   8.733   1.649  0.3783  0.0349 -0.2356
   17TYR      O  246   8.833   8.640   1.728  0.5722 -0.0454 -0.3343
   18PRO      N  247   8.724   8.749   1.569 -0.0013 -0.0934  0.2395
   18PRO     CD  248   8.688   8.873   1.502 -0.0602 -0.3876 -0.2772
   18PRO    HD1  249   8.774   8.930   1.468  1.1538 -2.2309 -0.4766
   18PRO    HD2  250   8.634   8.932   1.576 -0.3216 -0.1532 -0.6521
   18PRO     CG  251   8.594   8.835   1.388  0.0348 -0.3366 -0.3727
   18PRO    HG1  252   8.535   8.924   1.366  1.5437  0.6946 -0.3925
   18PRO    HG2  253   8.652   8.797   1.304  1.7330  0.9466  0.1672
   18PRO     CB  254   8.516   8.724   1.458 -0.1944  0.0783  0.0356
   18PRO    HB1  255   8.465   8.655   1.391 -0.8184 -0.9906  1.5416
   18PRO    HB2  256   8.438   8.765   1.523 -0.5750 -0.4299 -0.0940
   18PRO     CA  257   8.619   8.653   1.545  0.1642 -0.0915 -0.5252
   18PRO     HA  258   8.581   8.633   1.645 -1.3012  4.3030 -0.0021
   18PRO      C  259   8.671   8.525   1.482 -0.0074 -0.4745  0.0976
   18PRO      O  260   8.766   8.522   1.403  0.0610  0.3438  0.1422
   19THR      N  261   8.583   8.424   1.490  0.0703 -0.5247  0.3144
   19THR      H  262   8.503   8.451   1.545  1.6175  0.3659  2.2518
   19THR     CA  263   8.605   8.290   1.441 -0.1828 -0.3985 -0.1443
   19THR     HA  264   8.667   8.295   1.352  1.6069 -2.4039  0.8932
   19THR     CB  265   8.661   8.198   1.549 -0.2793  0.3247  0.5237
   19THR     HB  266   8.664   8.105   1.493  1.1059  0.1592  0.8208
   19THR    CG2  267   8.803   8.232   1.593 -0.3122  0.1545  0.7690
   19THR   HG21  268   8.803   8.302   1.677 -0.8331  1.2221 -0.0916
   19THR   HG22  269   8.850   8.291   1.513 -0.4428 -1.5699 -0.6554
   19THR   HG23  270   8.857   8.141   1.620  0.0468  0.1362  0.0205
   19THR    OG1  271   8.572   8.181   1.657 -0.4393 -0.2928  0.2952
   19THR    HG1  272   8.598   8.097   1.696 -1.0699  0.3339  2.2004
   19THR      C  273   8.479   8.225   1.383 -0.2096  0.0916 -0.6453
   19THR      O  274   8.370   8.274   1.409 -0.0430  0.0880  0.0946
   20GLN      N  275   8.484   8.109   1.317 -0.2023 -0.6118  0.5579
   20GLN      H  276   8.573   8.062   1.316 -0.6587 -1.5027  0.9050
   20GLN     CA  277   8.367   8.028   1.288 -0.3865 -0.0302 -0.3409
   20GLN     HA  278   8.284   8.097   1.269 -0.7332 -0.8343 -1.9173
   20GLN     CB  279   8.380   7.951   1.157  0.0317 -0.7884  0.1426
   20GLN    HB1  280   8.294   7.885   1.154 -0.9959  0.4733  0.8742
   20GLN    HB2  281   8.474   7.896   1.152  1.9899  2.3605 -1.9452
   20GLN     CG  282   8.367   8.045   1.037 -0.2538 -0.3750  0.4942
   20GLN    HG1  283   8.281   8.110   1.051 -0.5010 -0.3733 -0.9348
   20GLN    HG2  284   8.451   8.114   1.032 -0.6034 -0.0161 -1.1025
   20GLN     CD  285   8.346   7.965   0.909 -0.6100 -0.0725  0.3637
   20GLN    OE1  286   8.336   7.843   0.905  0.0474 -0.1080 -0.6320
   20GLN    NE2  287   8.312   8.028   0.796 -0.7171 -0.0891  0.3871
   20GLN   HE21  288   8.314   7.973   0.712 -0.5286  1.4223 -0.6294
   20GLN   HE22  289   8.317   8.128   0.780  2.4013 -0.5045 -2.2237
   20GLN      C  290   8.336   7.938   1.406 -0.0704  0.2943 -0.0089
   20GLN      O  291   8.420   7.918   1.494 -0.1548  0.1556  0.0404
   21PRO      N  292   8.218   7.877   1.415  0.1912 -0.1433  0.5696
   21PRO     CD  293   8.105   7.901   1.327  0.4861  0.1634  0.2710
   21PRO    HD1  294   8.096   7.823   1.252  0.7590  0.8841 -0.5261
   21PRO    HD2  295   8.099   8.003   1.288  0.3032  0.2692  0.5729
   21PRO     CG  296   7.981   7.867   1.410  0.0248  0.2759 -0.3663
   21PRO    HG1  297   7.951   7.953   1.469  0.0341 -0.1975  0.3317
   21PRO    HG2  298   7.894   7.842   1.348 -0.7565 -0.3088  0.9298
   21PRO     CB  299   8.034   7.748   1.490  0.0386  0.3516 -0.2632
   21PRO    HB1  300   8.029   7.661   1.425 -1.2978  0.4852 -0.3763
   21PRO    HB2  301   7.969   7.737   1.577 -2.0165 -0.0173 -1.7685
   21PRO     CA  302   8.176   7.792   1.524  0.1582 -0.4668  0.3057
   21PRO     HA  303   8.179   7.850   1.616  0.2070  3.0013 -1.7115
   21PRO      C  304   8.269   7.672   1.540  0.1197 -0.5492 -0.0839
   21PRO      O  305   8.343   7.640   1.447  0.1094  0.2752 -0.3853
   22GLY      N  306   8.251   7.591   1.645 -0.7983 -0.3209 -0.0593
   22GLY      H  307   8.187   7.622   1.717  0.1583 -2.6711  1.9338
   22GLY     CA  308   8.312   7.464   1.674 -0.1324 -0.0099 -0.0857
   22GLY    HA1  309   8.241   7.382   1.682 -2.0189  1.5289 -0.4634
   22GLY    HA2  310   8.363   7.424   1.586 -0.5389 -1.2403  0.2076
   22GLY      C  311   8.409   7.465   1.792  0.2715 -0.0130 -0.4126
   22GLY      O  312   8.449   7.570   1.840 -0.2446 -0.0180  0.0477
   23GLN      N  313   8.445   7.350   1.851  0.3149  0.1683 -0.0809
   23GLN      H  314   8.402   7.267   1.811 -0.6483  0.1739  0.8937
   23GLN     CA  315   8.515   7.329   1.975 -0.1021 -0.1222  0.1097
   23GLN     HA  316   8.483   7.403   2.049 -0.7138 -0.2503 -0.0274
   23GLN     CB  317   8.486   7.190   2.029  0.3977 -0.0055  0.7038
   23GLN    HB1  318   8.540   7.179   2.123  1.1964  1.8439  0.4954
   23GLN    HB2  319   8.381   7.191   2.057  0.3108 -0.5419  0.4308
   23GLN     CG  320   8.515   7.073   1.934 -0.0547  0.4345  0.0132
   23GLN    HG1  321   8.472   7.081   1.834  0.5396  0.7931 -0.2152
   23GLN    HG2  322   8.622   7.071   1.919 -0.0414  0.8111  0.0415
   23GLN     CD  323   8.491   6.933   1.988  0.1212  0.2493 -0.3897
   23GLN    OE1  324   8.434   6.916   2.096 -0.1661  0.1272 -0.5601
   23GLN    NE2  325   8.542   6.828   1.923  0.2450 -0.2166  0.4395
   23GLN   HE21  326   8.602   6.846   1.844  1.2554 -1.1280  0.9602
   23GLN   HE22  327   8.541   6.736   1.964 -1.8010 -0.6080 -0.3442
   23GLN      C  328   8.664   7.361   1.963 -0.2216  0.2988 -0.2732
   23GLN      O  329   8.720   7.376   1.855  0.2049 -0.3043 -0.1370
   24GLY      N  330   8.727   7.382   2.079 -0.2844  0.3016 -0.2396
   24GLY      H  331   8.675   7.371   2.166  1.6148 -0.8009  0.8270
   24GLY     CA  332   8.867   7.416   2.083 -0.1942 -0.1006  0.1587
   24GLY    HA1  333   8.920   7.368   2.166  2.3067  1.7425 -0.2453
   24GLY    HA2  334   8.917   7.380   1.993  1.6320 -0.9998  1.4587
   24GLY      C  335   8.921   7.558   2.097 -0.5646  0.0210  0.3528
   24GLY      O  336   8.844   7.654   2.093 -0.0446  0.4141 -0.5338
   25TYR      N  337   9.053   7.575   2.107 -0.5487  0.1510 -0.0335
   25TYR      H  338   9.110   7.491   2.105 -0.8246 -0.0260 -0.6400
   25TYR     CA  339   9.124   7.701   2.101  0.0639 -0.2173 -0.5641
   25TYR     HA  340   9.081   7.772   2.171 -0.1534 -2.0575  1.2538
   25TYR     CB  341   9.270   7.675   2.137  0.1139  0.0939 -0.5459
   25TYR    HB1  342   9.324   7.769   2.118 -0.6767  0.7072  0.1844
   25TYR    HB2  343   9.314   7.608   2.063  0.1831 -1.0546  0.5073
   25TYR     CG  344   9.287   7.627   2.279 -0.4657 -0.2923 -0.6037
   25TYR    CD1  345   9.308   7.720   2.382 -0.3904 -0.4540 -0.4737
   25TYR    HD1  346   9.300   7.825   2.361  2.9342  0.4264  1.9173
   25TYR    CE1  347   9.314   7.680   2.516 -0.7345  0.1195 -0.2830
   25TYR    HE1  348   9.318   7.756   2.592 -3.5015  0.4053 -0.3295
   25TYR     CZ  349   9.316   7.542   2.546  0.0540  0.2277  0.1983
   25TYR     OH  350   9.320   7.496   2.674 -0.2112 -0.5568 -0.0661
   25TYR     HH  351   9.299   7.404   2.686  0.3115 -0.6749 -0.0256
   25TYR    CE2  352   9.305   7.447   2.443 -0.1560  0.3416  0.1149
   25TYR    HE2  353   9.282   7.343   2.465 -2.3088  1.2024  2.3399
   25TYR    CD2  354   9.290   7.491   2.311 -0.4906 -0.1582 -0.0183
   25TYR    HD2  355   9.279   7.417   2.232  0.4580 -1.9104  1.4146
   25TYR      C  356   9.110   7.772   1.967  0.1570 -0.1840 -0.5560
   25TYR      O  357   9.042   7.727   1.875  0.1504  0.4682 -0.8754
   26SER      N  358   9.162   7.895   1.959  0.2278 -0.1845 -0.1139
   26SER      H  359   9.215   7.934   2.036  1.0882  1.4125 -1.4753
   26SER     CA  360   9.135   7.983   1.847 -0.2199 -0.0548  0.0908
   26SER     HA  361   9.073   7.936   1.771 -1.0276 -0.2676  0.8632
   26SER     CB  362   9.056   8.103   1.898 -0.0581 -0.1191  0.4936
   26SER    HB1  363   9.030   8.170   1.817 -1.1644  2.0722  2.5200
   26SER    HB2  364   9.108   8.153   1.980 -0.2980 -1.9985  1.8705
   26SER     OG  365   8.930   8.059   1.945 -0.4455  0.5319  0.0760
   26SER     HG  366   8.871   8.129   1.974 -0.4547  0.6364 -0.1950
   26SER      C  367   9.261   8.028   1.775 -0.1283 -0.0086  0.2792
   26SER      O  368   9.365   8.038   1.840 -0.0377 -0.5980  0.2284
   27GLN      N  369   9.236   8.085   1.657 -0.0778 -0.2115  0.1715
   27GLN      H  370   9.143   8.081   1.619  0.8277 -2.4655 -2.1854
   27GLN     CA  371   9.335   8.150   1.573 -0.1289  0.3048  0.5097
   27GLN     HA  372   9.404   8.066   1.564 -1.6841 -0.8824 -0.9225
   27GLN     CB  373   9.275   8.189   1.439 -0.2165 -0.2871  0.3744
   27GLN    HB1  374   9.362   8.213   1.379 -1.1211  1.4373 -0.3276
   27GLN    HB2  375   9.229   8.098   1.400  0.1241 -0.8856  1.3372
   27GLN     CG  376   9.173   8.303   1.437  0.0120 -0.0905 -0.0443
   27GLN    HG1  377   9.235   8.391   1.450  1.4486 -1.3207  2.1573
   27GLN    HG2  378   9.102   8.305   1.519 -1.4906  0.3710 -1.3118
   27GLN     CD  379   9.096   8.306   1.305  0.0349  0.0565 -0.0545
   27GLN    OE1  380   9.120   8.236   1.207 -0.2870  0.1939 -0.2342
   27GLN    NE2  381   8.997   8.393   1.284 -0.0819  0.0126  0.3055
   27GLN   HE21  382   8.965   8.461   1.352  0.2600  0.8023 -0.3028
   27GLN   HE22  383   8.953   8.389   1.193 -1.4714 -1.5827  0.9903
   27GLN      C  384   9.410   8.273   1.622 -0.2376  0.5301  0.1141
   27GLN      O  385   9.354   8.344   1.705 -0.6455  0.2130  0.1106
   28GLN      N  386   9.532   8.298   1.575 -0.3283  0.3438 -0.2203
   28GLN      H  387   9.557   8.242   1.495 -1.2971  2.5297 -2.1700
   28GLN     CA  388   9.595   8.427   1.597 -0.0818  0.1864  0.0012
   28GLN     HA  389   9.604   8.431   1.706 -1.2338  0.7991  0.0888
   28GLN     CB  390   9.732   8.435   1.531  0.0629 -0.0133  0.2714
   28GLN    HB1  391   9.774   8.535   1.543 -1.1717  0.5572 -0.0062
   28GLN    HB2  392   9.706   8.416   1.426 -0.2040 -1.4823  0.5882
   28GLN     CG  393   9.837   8.336   1.578  0.1555 -0.3207 -0.5561
   28GLN    HG1  394   9.900   8.326   1.490 -0.8182 -0.0554 -1.2999
   28GLN    HG2  395   9.790   8.244   1.611 -0.1895  0.5939  1.6796
   28GLN     CD  396   9.917   8.397   1.693 -0.3113  0.2242 -0.5150
   28GLN    OE1  397   9.871   8.401   1.806  0.6504 -0.2358 -0.0951
   28GLN    NE2  398  10.025   8.473   1.671 -0.1617  0.1708  0.0191
   28GLN   HE21  399  10.084   8.498   1.749 -1.0380  3.7474 -0.3019
   28GLN   HE22  400  10.062   8.465   1.577 -1.4706 -0.0556 -0.4937
   28GLN      C  401   9.515   8.551   1.561 -0.3641 -0.0121 -0.0584
   28GLN      O  402   9.485   8.567   1.443  0.0044  0.0068 -0.1496
   29SER      N  403   9.478   8.638   1.656 -0.3347  0.0837 -0.1335
   29SER      H  404   9.512   8.620   1.749 -0.3835 -1.1810 -0.3294
   29SER     CA  405   9.378   8.740   1.637 -0.1213  0.2310 -0.4837
   29SER     HA  406   9.290   8.699   1.587 -0.8240  0.3572  0.6148
   29SER     CB  407   9.325   8.798   1.768 -0.1567 -0.5590 -0.1426
   29SER    HB1  408   9.285   8.897   1.744 -0.0446 -0.4193  0.2281
   29SER    HB2  409   9.245   8.737   1.811 -0.4502  0.1916  0.4133
   29SER     OG  410   9.426   8.796   1.866 -0.1269 -0.1579 -0.1637
   29SER     HG  411   9.387   8.807   1.953  1.8623  2.3868  0.5342
   29SER      C  412   9.425   8.856   1.550 -0.3027 -0.0614 -0.9722
   29SER      O  413   9.341   8.918   1.486 -0.8038  0.2373 -0.0448
   30SER      N  414   9.557   8.879   1.552 -0.3257  0.0352  0.1855
   30SER      H  415   9.616   8.810   1.595  0.2296  1.8747  2.5742
   30SER     CA  416   9.618   8.987   1.478 -0.2908 -0.1574 -0.0678
   30SER     HA  417   9.545   9.044   1.419 -0.1220  1.2467  1.0275
   30SER     CB  418   9.678   9.097   1.565 -0.6586  0.3731 -0.4759
   30SER    HB1  419   9.701   9.181   1.499  0.0087 -0.0476 -0.7819
   30SER    HB2  420   9.774   9.060   1.600 -1.5670 -1.6678 -0.0037
   30SER     OG  421   9.598   9.134   1.675  0.1243 -0.3522  0.3480
   30SER     HG  422   9.616   9.069   1.744  2.5529 -0.3010 -0.1572
   30SER      C  423   9.732   8.945   1.387 -0.6279 -0.5842 -0.3006
   30SER      O  424   9.757   9.016   1.290  0.1504 -0.2542  0.1250
   31GLN      N  425   9.803   8.833   1.403  0.0805 -0.0643  0.2745
   31GLN      H  426   9.789   8.783   1.489  1.1103 -2.0524 -0.6498
   31GLN     CA  427   9.894   8.769   1.310  0.0526  0.5197 -0.1615
   31GLN     HA  428   9.940   8.849   1.252  0.3109  0.9363  0.6027
   31GLN     CB  429  10.006   8.697   1.385 -0.2294 -0.2965 -0.5158
   31GLN    HB1  430   9.964   8.613   1.441 -0.1557  0.3080  0.4601
   31GLN    HB2  431  10.072   8.660   1.307 -0.1942 -0.2696 -0.4985
   31GLN     CG  432  10.093   8.769   1.487 -0.6276  0.3852 -0.6516
   31GLN    HG1  433  10.156   8.688   1.524  0.1031  1.1962 -0.0932
   31GLN    HG2  434  10.035   8.799   1.575  0.1640  0.7154 -0.2357
   31GLN     CD  435  10.174   8.888   1.438  0.0374  0.1490 -0.1470
   31GLN    OE1  436  10.113   8.988   1.401  0.0455  0.5307  0.8394
   31GLN    NE2  437  10.307   8.892   1.443  0.0225  0.1050  0.3971
   31GLN   HE21  438  10.345   8.977   1.404 -0.4990  0.6706  1.0914
   31GLN   HE22  439  10.352   8.819   1.496 -1.4977  0.2281  1.9437
   31GLN      C  440   9.827   8.670   1.216  0.4986 -0.0045  0.0647
   31GLN      O  441   9.716   8.626   1.244  0.5177  0.1365  0.3618
   32PRO      N  442   9.880   8.653   1.094  0.0257  0.0025 -0.1433
   32PRO     CD  443   9.984   8.734   1.034 -0.4541  0.6186 -0.1560
   32PRO    HD1  444   9.934   8.828   1.011 -0.0749  0.5953 -1.1149
   32PRO    HD2  445  10.071   8.749   1.098  0.8707  0.0731 -1.7621
   32PRO     CG  446  10.014   8.664   0.902 -0.0011 -0.4402  0.4990
   32PRO    HG1  447  10.079   8.577   0.917 -2.2895 -2.4048 -0.2839
   32PRO    HG2  448  10.049   8.742   0.834 -0.1864 -0.3862  0.4653
   32PRO     CB  449   9.872   8.625   0.862  0.2405 -0.5653 -0.2465
   32PRO    HB1  450   9.824   8.712   0.819  1.2712  1.2117  2.0221
   32PRO    HB2  451   9.873   8.548   0.784  1.8115 -0.9657  0.1262
   32PRO     CA  452   9.815   8.572   0.993 -0.1708  0.1449 -0.1337
   32PRO     HA  453   9.708   8.586   0.999 -0.3780 -1.7221  1.7899
   32PRO      C  454   9.836   8.423   1.018  1.0398  0.1920 -0.7555
   32PRO      O  455   9.894   8.384   1.119 -0.4483 -0.0405  0.0496
   33TYR      N  456   9.797   8.340   0.921  0.7270 -0.0710 -0.4113
   33TYR      H  457   9.761   8.381   0.835 -2.4797  0.2960  0.9411
   33TYR     CA  458   9.829   8.200   0.906  0.1976 -0.2584  0.1984
   33TYR     HA  459   9.776   8.169   0.816 -1.6218 -0.1296  1.1721
   33TYR     CB  460   9.973   8.183   0.861  0.1600  0.0169 -0.0298
   33TYR    HB1  461   9.986   8.077   0.835  0.1818  0.6839 -3.1123
   33TYR    HB2  462  10.043   8.202   0.942  0.2068 -1.2626  0.2544
   33TYR     CG  463  10.018   8.257   0.737  0.2474 -0.0295 -0.0266
   33TYR    CD1  464  10.125   8.347   0.738  0.2609 -0.0424 -0.2621
   33TYR    HD1  465  10.184   8.359   0.828 -1.1169 -0.8669  0.7776
   33TYR    CE1  466  10.152   8.430   0.628  0.3360  0.1588 -0.0910
   33TYR    HE1  467  10.231   8.504   0.630 -1.6797  2.5225  3.4000
   33TYR     CZ  468  10.073   8.413   0.513  0.3845 -0.0464 -0.0930
   33TYR     OH  469  10.090   8.500   0.409  0.5604  0.1545  0.1039
   33TYR     HH  470  10.141   8.577   0.437 -1.2102  2.4620 -2.5681
   33TYR    CE2  471   9.973   8.313   0.504  0.2922  0.0260  0.1185
   33TYR    HE2  472   9.907   8.309   0.419 -1.0824 -0.7291  1.2002
   33TYR    CD2  473   9.938   8.247   0.622 -0.0198  0.2201  0.1354
   33TYR    HD2  474   9.854   8.180   0.622 -0.8095  1.1505  1.4777
   33TYR      C  475   9.781   8.112   1.021 -0.0016  0.3549  0.5892
   33TYR      O  476   9.741   8.156   1.129 -0.6200  0.5245  0.2951
   34GLY      N  477   9.802   7.981   1.002 -0.9226  0.2720  0.1014
   34GLY      H  478   9.840   7.950   0.914  0.8304 -0.0185  0.9174
   34GLY     CA  479   9.768   7.881   1.101 -0.1112 -0.0765  0.0344
   34GLY    HA1  480   9.683   7.914   1.161  1.4064  1.1898  1.5782
   34GLY    HA2  481   9.743   7.793   1.041  2.4411  0.4067 -1.9038
   34GLY      C  482   9.875   7.856   1.206  0.1177 -0.3348 -0.2565
   34GLY      O  483   9.978   7.924   1.214  0.0211 -0.2214  0.0445
   35GLN      N  484   9.857   7.752   1.287 -0.0269  0.1254  0.3133
   35GLN      H  485   9.770   7.702   1.279 -0.7967  1.3333  1.0263
   35GLN     CA  486   9.954   7.693   1.378 -0.0339 -0.3358  0.0276
   35GLN     HA  487   9.991   7.772   1.443 -0.5560  2.4634 -2.8195
   35GLN     CB  488   9.890   7.588   1.468 -0.3940 -0.2466 -0.1216
   35GLN    HB1  489   9.971   7.540   1.523  0.6650  0.3443 -1.1227
   35GLN    HB2  490   9.844   7.516   1.401 -1.5550 -0.1112  0.4920
   35GLN     CG  491   9.774   7.629   1.559 -0.4142 -0.0245 -0.2460
   35GLN    HG1  492   9.689   7.672   1.507 -0.7380  2.2633  1.9852
   35GLN    HG2  493   9.798   7.712   1.625 -1.0966  0.8768 -1.0995
   35GLN     CD  494   9.716   7.508   1.630  0.1728 -0.2258 -0.1008
   35GLN    OE1  495   9.608   7.460   1.595  0.0992  0.2067 -0.4712
   35GLN    NE2  496   9.770   7.469   1.745 -0.1936 -0.1590  0.0950
   35GLN   HE21  497   9.731   7.398   1.806 -2.3183  2.0166  1.4148
   35GLN   HE22  498   9.855   7.518   1.769 -0.5193  0.8908 -0.8810
   35GLN      C  499  10.077   7.638   1.308  0.2844  0.7022 -0.2487
   35GLN      O  500  10.070   7.577   1.201 -0.2603  0.5880 -0.1471
   36GLN      N  501  10.194   7.663   1.367  0.3801  0.3408 -0.2880
   36GLN      H  502  10.200   7.718   1.451  0.8332  0.2316 -0.2459
   36GLN     CA  503  10.330   7.660   1.318  0.3157  0.1250 -0.4555
   36GLN     HA  504  10.320   7.616   1.219  1.7183 -2.2234  0.3424
   36GLN     CB  505  10.392   7.799   1.329 -0.5597  0.4799  0.1035
   36GLN    HB1  506  10.318   7.878   1.328 -1.1939 -0.0949 -1.8729
   36GLN    HB2  507  10.429   7.805   1.432  0.0813 -1.6533  0.0636
   36GLN     CG  508  10.507   7.815   1.230 -0.8730  0.3419 -0.2857
   36GLN    HG1  509  10.583   7.739   1.245 -0.1553  0.9902 -0.5631
   36GLN    HG2  510  10.473   7.793   1.129 -0.7438  0.1673 -0.2921
   36GLN     CD  511  10.564   7.957   1.234  0.1301 -0.0546 -0.1248
   36GLN    OE1  512  10.497   8.056   1.263  0.1325 -0.1958  0.3614
   36GLN    NE2  513  10.692   7.977   1.202  0.1991  0.2025  0.3165
   36GLN   HE21  514  10.744   7.891   1.186 -0.5548  0.1471 -2.2719
   36GLN   HE22  515  10.746   8.061   1.219 -0.5958  0.4623  1.7846
   36GLN      C  516  10.422   7.557   1.384  0.2949  0.4731  0.1256
   36GLN      O  517  10.426   7.545   1.506  0.2644 -0.5852  0.0329
   37SER      N  518  10.493   7.482   1.300 -0.1459  0.1730  0.0146
   37SER      H  519  10.494   7.499   1.201 -0.6267  0.3509  0.0373
   37SER     CA  520  10.587   7.378   1.340  0.0469 -0.0238 -0.9207
   37SER     HA  521  10.588   7.364   1.448 -4.6580 -0.1838 -0.6894
   37SER     CB  522  10.541   7.245   1.283 -0.0353 -0.3437 -0.1246
   37SER    HB1  523  10.616   7.167   1.298  1.2926  1.0145  0.5629
   37SER    HB2  524  10.524   7.260   1.176  1.8738 -0.1782 -0.4337
   37SER     OG  525  10.423   7.211   1.353 -0.2398  0.0572 -0.2710
   37SER     HG  526  10.400   7.119   1.340 -0.3527  0.2448 -1.4271
   37SER      C  527  10.729   7.414   1.301  0.3074 -0.1547 -0.1225
   37SER      O  528  10.763   7.491   1.211 -0.3913 -0.1088 -0.3493
   38TYR      N  529  10.822   7.355   1.376  0.2322 -0.2383 -0.0954
   38TYR      H  530  10.783   7.311   1.458  3.7191  0.8783  2.4126
   38TYR     CA  531  10.960   7.398   1.389  0.1660 -0.0536 -0.0035
   38TYR     HA  532  10.986   7.489   1.336  1.1317 -0.3950 -0.1331
   38TYR     CB  533  10.967   7.444   1.535  0.4446  0.1492 -0.0810
   38TYR    HB1  534  11.069   7.473   1.560  0.7317  0.5176 -1.5330
   38TYR    HB2  535  10.943   7.364   1.604  0.7652 -0.0973 -0.2494
   38TYR     CG  536  10.881   7.566   1.556  0.4515  0.0978  0.2372
   38TYR    CD1  537  10.918   7.692   1.509 -0.0808  0.2480  0.2210
   38TYR    HD1  538  11.015   7.705   1.464 -0.3854  0.8907 -0.2764
   38TYR    CE1  539  10.839   7.805   1.533 -0.3924 -0.0678  0.6910
   38TYR    HE1  540  10.876   7.902   1.502 -0.8272 -0.2518 -0.4674
   38TYR     CZ  541  10.716   7.792   1.600 -0.6548 -0.0598  0.2197
   38TYR     OH  542  10.637   7.900   1.626 -0.1072  0.2087  0.8031
   38TYR     HH  543  10.566   7.892   1.691  0.5872  2.9640  2.0724
   38TYR    CE2  544  10.683   7.666   1.653  0.6688 -0.3796  0.3200
   38TYR    HE2  545  10.597   7.652   1.718  2.8209 -0.2129  3.3900
   38TYR    CD2  546  10.763   7.554   1.631  0.4159 -0.5170  0.0867
   38TYR    HD2  547  10.746   7.456   1.675  2.4214 -0.4655  1.1269
   38TYR      C  548  11.068   7.298   1.351  0.1553  0.0429 -0.2938
   38TYR      O  549  11.044   7.186   1.305 -0.1988  0.2755 -0.6774
   39SER      N  550  11.190   7.345   1.325  0.0989  0.5026  0.2572
   39SER      H  551  11.203   7.445   1.328 -1.4768  0.7579 -0.3869
   39SER     CA  552  11.308   7.264   1.303 -0.0646  0.2259  0.3860
   39SER     HA  553  11.286   7.177   1.242 -0.0978  1.0417 -0.7893
   39SER     CB  554  11.422   7.349   1.247 -0.1828 -0.1314 -0.4082
   39SER    HB1  555  11.436   7.436   1.312 -1.7222  0.1281 -0.3620
   39SER    HB2  556  11.510   7.285   1.242 -0.6323 -0.8826  0.7750
   39SER     OG  557  11.406   7.402   1.117 -0.3996  0.3800 -0.1786
   39SER     HG  558  11.390   7.496   1.124 -1.3852  0.1932  0.2374
   39SER      C  559  11.363   7.194   1.427 -0.1002 -0.0792  0.2292
   39SER      O  560  11.423   7.088   1.409  0.4584  0.2077  0.3874
   40GLY      N  561  11.332   7.244   1.546 -0.1068  0.3831  0.0353
   40GLY      H  562  11.309   7.343   1.549  2.2823  0.9893  0.3225
   40GLY     CA  563  11.349   7.172   1.670  0.4589  0.0355 -0.2429
   40GLY    HA1  564  11.314   7.074   1.638 -4.6648  1.9710 -1.5083
   40GLY    HA2  565  11.455   7.171   1.696  0.6953 -1.6690 -1.1027
   40GLY      C  566  11.259   7.209   1.787  0.0434 -0.3185 -0.4466
   40GLY      O  567  11.192   7.312   1.789  0.4051 -0.0878 -0.1762
   41TYR      N  568  11.255   7.117   1.884 -0.1074  0.2285  0.0765
   41TYR      H  569  11.329   7.048   1.878  0.9296  1.3926 -1.4393
   41TYR     CA  570  11.177   7.129   2.005  0.2488  0.7198  0.2622
   41TYR     HA  571  11.143   7.232   2.020  1.4200  1.3607 -1.2101
   41TYR     CB  572  11.055   7.038   2.001  0.4552  0.4564 -0.0927
   41TYR    HB1  573  11.077   6.931   1.999  2.1440  0.7629  0.7407
   41TYR    HB2  574  10.996   7.065   2.089 -1.6149  1.6331 -1.7679
   41TYR     CG  575  10.957   7.065   1.889  0.3241 -0.0281 -0.0981
   41TYR    CD1  576  10.968   7.016   1.758  0.2301 -0.3091 -0.0013
   41TYR    HD1  577  11.047   6.944   1.739  0.7757  0.3410 -0.2261
   41TYR    CE1  578  10.880   7.060   1.659  0.0353  0.1625  0.3755
   41TYR    HE1  579  10.886   7.027   1.556  1.4934  4.9975 -1.3689
   41TYR     CZ  580  10.773   7.144   1.693 -0.5442 -0.4380  0.0652
   41TYR     OH  581  10.700   7.189   1.587  0.1865  0.6328 -0.0032
   41TYR     HH  582  10.622   7.232   1.624  0.4898  0.2707  1.0773
   41TYR    CE2  583  10.759   7.191   1.825 -0.2944 -0.0804 -0.0327
   41TYR    HE2  584  10.686   7.264   1.857  0.7931  1.7566 -1.5364
   41TYR    CD2  585  10.859   7.160   1.919 -0.1912 -0.5003 -0.2801
   41TYR    HD2  586  10.854   7.204   2.017  0.2718 -0.1942 -0.3947
   41TYR      C  587  11.271   7.091   2.119 -0.1132 -0.3082  0.2314
   41TYR      O  588  11.359   7.007   2.105  0.1411 -0.0977  0.5661
   42SER      N  589  11.241   7.148   2.236 -0.0217 -0.2167  0.2105
   42SER      H  590  11.185   7.232   2.238  0.0471 -0.1497 -0.4022
   42SER     CA  591  11.296   7.101   2.362  0.4246 -0.1563  0.0425
   42SER     HA  592  11.393   7.058   2.341  0.1663 -0.5590 -0.3440
   42SER     CB  593  11.343   7.211   2.457  0.2124 -0.1589  0.1515
   42SER    HB1  594  11.379   7.164   2.548  2.8369 -1.2684 -1.3644
   42SER    HB2  595  11.255   7.275   2.470  0.2783  0.1322 -0.7810
   42SER     OG  596  11.446   7.288   2.398  0.2418 -0.5101 -0.2584
   42SER     HG  597  11.444   7.285   2.303 -0.7274 -1.2634 -0.2340
   42SER      C  598  11.209   6.997   2.431 -0.0492  0.1523 -0.0850
   42SER      O  599  11.088   7.020   2.443 -0.1229  0.0244 -0.5647
   43GLN      N  600  11.274   6.891   2.478 -0.2056  0.0605 -0.0734
   43GLN      H  601  11.369   6.871   2.452  0.4151  0.5075  1.6795
   43GLN     CA  602  11.216   6.793   2.567  0.3915 -0.2241  0.0091
   43GLN     HA  603  11.113   6.822   2.590  0.1885 -0.6277 -0.3697
   43GLN     CB  604  11.220   6.648   2.519  0.2345 -0.1890 -0.1097
   43GLN    HB1  605  11.167   6.585   2.591 -1.2220  0.3577 -0.6571
   43GLN    HB2  606  11.319   6.603   2.511 -0.4720 -1.4920 -2.5920
   43GLN     CG  607  11.157   6.619   2.383  0.1712  0.2271 -0.1695
   43GLN    HG1  608  11.209   6.685   2.313  3.1622 -1.2267  0.5293
   43GLN    HG2  609  11.052   6.647   2.368  0.7555  2.0434 -1.3560
   43GLN     CD  610  11.177   6.476   2.336 -0.6230  0.1664 -0.3348
   43GLN    OE1  611  11.197   6.386   2.417  0.0144  0.2875 -0.3569
   43GLN    NE2  612  11.174   6.449   2.205 -0.5028  0.5531 -0.4175
   43GLN   HE21  613  11.179   6.353   2.176 -0.1352  0.6562 -0.6936
   43GLN   HE22  614  11.152   6.523   2.139 -2.0827  1.5010  1.0840
   43GLN      C  615  11.288   6.791   2.702 -0.4881  1.0721  0.5205
   43GLN      O  616  11.395   6.850   2.714  0.2294  0.0518 -0.5939
   44SER      N  617  11.233   6.736   2.810 -0.1353 -0.1665  0.0868
   44SER      H  618  11.146   6.688   2.795  1.2801 -2.2943 -2.0411
   44SER     CA  619  11.301   6.721   2.938 -0.3199  0.6499  0.2849
   44SER     HA  620  11.315   6.822   2.977  0.3502  0.8671 -0.4788
   44SER     CB  621  11.218   6.631   3.029 -0.1034  0.3656  0.2027
   44SER    HB1  622  11.217   6.530   2.986  1.2867  0.1170  0.7017
   44SER    HB2  623  11.267   6.617   3.125  0.4137 -1.1736 -0.2479
   44SER     OG  624  11.086   6.677   3.048 -0.3834 -0.3441  0.0342
   44SER     HG  625  11.033   6.610   3.092 -1.9924  0.9209  0.1159
   44SER      C  626  11.435   6.652   2.920 -0.6986 -0.1218  0.3939
   44SER      O  627  11.451   6.572   2.827  0.2950  0.1792  0.2951
   45THR      N  628  11.531   6.667   3.012 -0.5915  0.1049  0.2455
   45THR      H  629  11.502   6.722   3.092  1.2537 -0.6281  1.4902
   45THR     CA  630  11.642   6.574   3.022 -0.5723  0.1523  0.4663
   45THR     HA  631  11.702   6.571   2.931 -0.1591  0.9228  0.7047
   45THR     CB  632  11.735   6.610   3.138  0.2215 -0.1222 -0.0783
   45THR     HB  633  11.802   6.530   3.170  0.0303 -0.4473 -0.4799
   45THR    CG2  634  11.813   6.733   3.092  0.1499 -0.3519 -0.8192
   45THR   HG21  635  11.890   6.764   3.162 -1.2139 -0.3858  0.7680
   45THR   HG22  636  11.738   6.811   3.078  2.1904  2.0324  0.8694
   45THR   HG23  637  11.860   6.710   2.996  2.3677  0.4624  0.0265
   45THR    OG1  638  11.654   6.644   3.249  0.1748 -0.1953 -0.0899
   45THR    HG1  639  11.709   6.679   3.319  0.7407 -3.9931  1.6624
   45THR      C  640  11.602   6.430   3.049 -0.0123 -0.0916 -0.0047
   45THR      O  641  11.495   6.406   3.103 -0.2310  0.2549 -0.2801
   46ASP      N  642  11.678   6.332   2.997  0.4563 -0.0902  0.6612
   46ASP      H  643  11.762   6.359   2.949  2.2642  0.1916  3.7333
   46ASP     CA  644  11.669   6.190   3.023 -0.1644 -0.2110 -0.1642
   46ASP     HA  645  11.570   6.162   2.987 -0.0747  0.1129 -0.6717
   46ASP     CB  646  11.776   6.118   2.943  0.0329 -0.2899  0.1669
   46ASP    HB1  647  11.869   6.147   2.992  0.6363  1.1020 -1.6817
   46ASP    HB2  648  11.770   6.146   2.837  1.0937 -1.4683 -0.2350
   46ASP     CG  649  11.777   5.966   2.958  0.2361 -0.3109 -0.0491
   46ASP    OD1  650  11.822   5.895   2.866 -0.0309 -0.4156 -0.1003
   46ASP    OD2  651  11.728   5.909   3.058  0.2594  0.0323  0.1598
   46ASP      C  652  11.678   6.170   3.174  0.0418  0.0563 -0.1409
   46ASP      O  653  11.772   6.209   3.242 -0.3496  0.6254  0.0842
   47THR      N  654  11.574   6.113   3.235 -0.0553  0.1612 -0.2090
   47THR      H  655  11.508   6.060   3.180  0.7584 -0.6952 -0.3756
   47THR     CA  656  11.539   6.138   3.373 -0.0017 -0.2857 -0.1154
   47THR     HA  657  11.556   6.245   3.379 -1.2218 -0.1566  2.2239
   47THR     CB  658  11.393   6.115   3.409 -0.1065  0.1948 -0.2268
   47THR     HB  659  11.377   6.007   3.398  5.1655 -0.8081 -0.4336
   47THR    CG2  660  11.336   6.148   3.546  0.8084 -0.0843  0.2249
   47THR   HG21  661  11.227   6.151   3.549  0.8235  1.7663  0.8320
   47THR   HG22  662  11.371   6.248   3.573  0.4469  0.1052 -0.0076
   47THR   HG23  663  11.388   6.089   3.622 -0.4325 -0.0821  1.1027
   47THR    OG1  664  11.304   6.183   3.323 -0.3916  0.5968  0.3807
   47THR    HG1  665  11.220   6.188   3.369 -0.8528 -0.2195 -0.3512
   47THR      C  666  11.634   6.072   3.473 -0.1829 -0.3516  0.0130
   47THR      O  667  11.675   5.958   3.450 -0.3722 -0.4705  0.2602
   48SER      N  668  11.671   6.151   3.573  0.0800 -0.1720 -0.2229
   48SER      H  669  11.640   6.247   3.571  2.6734  0.8109  1.5541
   48SER     CA  670  11.772   6.118   3.671  0.1057 -0.2936 -0.2896
   48SER     HA  671  11.782   6.010   3.677  0.5610 -0.1865  1.8511
   48SER     CB  672  11.905   6.173   3.621 -0.1588  0.2599 -0.3955
   48SER    HB1  673  11.915   6.281   3.635  0.0641  0.2226 -0.2529
   48SER    HB2  674  11.908   6.152   3.514 -0.8751  0.4822 -0.4621
   48SER     OG  675  12.018   6.103   3.669 -0.4275  0.1416  0.0736
   48SER     HG  676  12.092   6.158   3.641  0.0893 -0.0023  1.1336
   48SER      C  677  11.747   6.172   3.811 -0.6090 -0.4257 -0.3624
   48SER      O  678  11.714   6.290   3.828  0.1186 -0.2971  0.2434
   49GLY      N  679  11.787   6.094   3.912  0.1482 -0.0113 -0.3346
   49GLY      H  680  11.805   5.997   3.893 -0.1795 -0.0795 -0.3010
   49GLY     CA  681  11.761   6.121   4.052  0.0852  0.1293 -0.3729
   49GLY    HA1  682  11.772   6.224   4.084 -0.8395  1.0679 -2.8050
   49GLY    HA2  683  11.836   6.064   4.107 -1.1370 -1.3419 -0.1668
   49GLY      C  684  11.620   6.075   4.085  0.2471 -0.3536 -0.3422
   49GLY      O  685  11.530   6.066   4.001  0.1506 -0.4777 -0.2253
   50TYR      N  686  11.600   6.031   4.210 -0.5611  0.0145 -0.3362
   50TYR      H  687  11.669   6.052   4.281 -1.0036 -2.6851  0.9861
   50TYR     CA  688  11.500   5.938   4.257  0.1775 -0.3553  0.5190
   50TYR     HA  689  11.544   5.890   4.345  0.9239  0.2459  0.4840
   50TYR     CB  690  11.378   6.019   4.299  0.1861  0.2796 -0.6376
   50TYR    HB1  691  11.308   5.959   4.358 -0.3441  0.0879 -1.4523
   50TYR    HB2  692  11.332   6.060   4.209  1.3254  4.7732  0.5841
   50TYR     CG  693  11.410   6.126   4.400  0.3459 -0.3518 -0.0092
   50TYR    CD1  694  11.440   6.252   4.347 -0.7661 -0.1727 -0.2226
   50TYR    HD1  695  11.434   6.270   4.241  1.5929  3.0182  0.0410
   50TYR    CE1  696  11.466   6.362   4.431 -0.3897 -0.6420  0.2781
   50TYR    HE1  697  11.470   6.460   4.386  2.6645 -1.4965 -1.6212
   50TYR     CZ  698  11.473   6.340   4.570  0.0288  0.0070  0.3607
   50TYR     OH  699  11.492   6.447   4.653  0.4334  0.1946  0.0299
   50TYR     HH  700  11.516   6.530   4.611 -0.1805  0.1258 -0.4817
   50TYR    CE2  701  11.443   6.213   4.622  0.2406 -0.2162 -0.0558
   50TYR    HE2  702  11.445   6.202   4.729 -1.2219  1.3114  0.1606
   50TYR    CD2  703  11.419   6.103   4.538 -0.6137 -0.1464  0.0905
   50TYR    HD2  704  11.402   6.003   4.575  0.3352 -1.2776 -2.3607
   50TYR      C  705  11.467   5.822   4.163 -0.0840  0.1359  0.0022
   50TYR      O  706  11.557   5.758   4.109 -0.4926 -0.4051 -0.0447
   51GLY      N  707  11.339   5.786   4.160 -0.0881  0.0915  0.5502
   51GLY      H  708  11.273   5.816   4.230 -1.1814  0.6971 -0.6851
   51GLY     CA  709  11.283   5.675   4.085  0.2418 -0.0442  0.5050
   51GLY    HA1  710  11.339   5.586   4.114 -0.1048  0.2119  2.0527
   51GLY    HA2  711  11.296   5.695   3.979  0.7524 -1.1378  0.3495
   51GLY      C  712  11.136   5.650   4.111  0.2973 -0.3330  0.5484
   51GLY      O  713  11.073   5.687   4.211  0.1017  0.2738  0.2106
   52GLN      N  714  11.080   5.586   4.009  0.0863 -0.0331  0.4716
   52GLN      H  715  11.142   5.549   3.938 -1.4260 -0.9949 -0.4090
   52GLN     CA  716  10.939   5.556   3.999  0.2264 -0.4136 -0.5515
   52GLN     HA  717  10.896   5.548   4.099  1.6194  0.5018  0.1496
   52GLN     CB  718  10.871   5.672   3.927  0.0788 -0.1804 -0.0455
   52GLN    HB1  719  10.764   5.652   3.915 -0.3649  0.7916  1.9839
   52GLN    HB2  720  10.884   5.760   3.989  1.0011 -0.8179  0.6927
   52GLN     CG  721  10.931   5.699   3.789  0.2178 -0.1504  0.0212
   52GLN    HG1  722  10.944   5.609   3.729 -2.1890 -0.4655 -0.1252
   52GLN    HG2  723  11.034   5.730   3.803  0.2073 -0.1876  0.1888
   52GLN     CD  724  10.872   5.816   3.710  0.3017 -0.0234  0.1448
   52GLN    OE1  725  10.817   5.914   3.759 -0.2169  0.0255 -0.5239
   52GLN    NE2  726  10.842   5.796   3.582  0.0203  0.3038  0.1584
   52GLN   HE21  727  10.802   5.878   3.539  0.5184  1.3895  1.7037
   52GLN   HE22  728  10.869   5.719   3.522  1.4541 -0.7725  2.0909
   52GLN      C  729  10.908   5.423   3.932 -0.5064 -0.0312 -0.9836
   52GLN      O  730  10.988   5.358   3.865  0.3152  0.3036 -0.3362
   53SER      N  731  10.788   5.370   3.957 -0.0150 -0.3603  0.7844
   53SER      H  732  10.722   5.423   4.012 -0.9837  1.2075 -1.7107
   53SER     CA  733  10.752   5.239   3.906 -0.5794  0.0450  0.1175
   53SER     HA  734  10.840   5.175   3.906 -0.6474 -0.0488  0.2890
   53SER     CB  735  10.654   5.174   4.003 -0.2318 -0.5895  0.0445
   53SER    HB1  736  10.570   5.236   4.035  1.2318  0.7252  1.5152
   53SER    HB2  737  10.604   5.087   3.960 -1.5240 -0.8221  1.8848
   53SER     OG  738  10.726   5.149   4.122  0.0127  0.2135  0.0699
   53SER     HG  739  10.778   5.225   4.147  0.7511 -0.4156  0.4953
   53SER      C  740  10.718   5.222   3.759 -0.1939  0.0223  0.0293
   53SER      O  741  10.611   5.175   3.720 -0.1806  0.0670 -0.0633
   54SER      N  742  10.807   5.258   3.667 -0.0106  0.1980  0.2761
   54SER      H  743  10.895   5.299   3.698  0.2345  1.4235 -1.8487
   54SER     CA  744  10.793   5.262   3.523  0.3267  0.2487  0.2428
   54SER     HA  745  10.696   5.217   3.504  0.0156  0.3097  1.5881
   54SER     CB  746  10.790   5.408   3.478  0.5546  0.2702  0.2931
   54SER    HB1  747  10.769   5.389   3.373 -1.4161 -2.3414  1.0519
   54SER    HB2  748  10.889   5.443   3.508  0.5742 -1.4364  2.5235
   54SER     OG  749  10.683   5.479   3.539  0.3466  0.2129 -0.0032
   54SER     HG  750  10.662   5.554   3.483 -0.3039  0.2400  0.2808
   54SER      C  751  10.911   5.198   3.452  0.1543  0.1742  0.0225
   54SER      O  752  11.017   5.174   3.511 -0.1697 -0.3899  0.3915
   55TYR      N  753  10.887   5.158   3.327  0.2736  0.2436 -0.0228
   55TYR      H  754  10.794   5.165   3.288 -0.6602 -2.3972  1.4276
   55TYR     CA  755  10.982   5.088   3.243  0.2135  0.2856 -0.1261
   55TYR     HA  756  11.085   5.116   3.265  0.3126  0.7243 -1.1211
   55TYR     CB  757  10.965   4.936   3.245  0.2265  0.2889  0.4511
   55TYR    HB1  758  10.979   4.905   3.349 -1.0927 -1.3562  0.1783
   55TYR    HB2  759  11.042   4.894   3.180  0.0413  1.3743 -0.5052
   55TYR     CG  760  10.831   4.882   3.200  0.4855 -0.1438  0.1899
   55TYR    CD1  761  10.724   4.868   3.288  0.2786 -0.4206 -0.1039
   55TYR    HD1  762  10.733   4.897   3.392 -0.0276 -2.9735  0.7057
   55TYR    CE1  763  10.603   4.816   3.240  0.1525  0.3246 -0.6167
   55TYR    HE1  764  10.523   4.805   3.312  1.1978  0.5760  0.6265
   55TYR     CZ  765  10.593   4.757   3.113 -0.1338  0.2046 -0.5381
   55TYR     OH  766  10.480   4.689   3.077 -0.4362  0.3676  0.0818
   55TYR     HH  767  10.408   4.695   3.140 -0.8046 -0.3858 -0.2426
   55TYR    CE2  768  10.700   4.778   3.024  0.3082 -0.0468 -0.0643
   55TYR    HE2  769  10.701   4.731   2.927  2.0566  1.6889 -0.9671
   55TYR    CD2  770  10.819   4.838   3.068  0.0581  0.3597  0.0577
   55TYR    HD2  771  10.905   4.847   3.003  0.5590  0.1958  0.6930
   55TYR      C  772  10.968   5.138   3.100  0.6269 -0.5947 -0.4844
   55TYR      O  773  10.853   5.157   3.063  0.5669  0.1348  0.0449
   56SER      N  774  11.079   5.147   3.026  0.8304 -0.2478 -0.1411
   56SER      H  775  11.170   5.137   3.069  0.2468  2.2750  1.9306
   56SER     CA  776  11.069   5.157   2.882  0.3616  0.3938 -0.0695
   56SER     HA  777  10.986   5.220   2.852 -1.4719 -2.1249 -0.6455
   56SER     CB  778  11.205   5.201   2.828  0.3650 -0.0877 -0.4579
   56SER    HB1  779  11.221   5.164   2.727  1.6297 -2.5405  0.5406
   56SER    HB2  780  11.290   5.164   2.885  0.3429 -0.7880 -0.8667
   56SER     OG  781  11.212   5.341   2.834 -0.4365 -0.0478 -0.3302
   56SER     HG  782  11.185   5.370   2.747 -3.2765 -0.8076  0.1841
   56SER      C  783  11.042   5.018   2.825  0.0889  0.5975 -0.4362
   56SER      O  784  11.112   4.923   2.859 -0.1933  0.4114 -0.3770
   57SER      N  785  10.946   5.005   2.733 -0.3485 -0.0912  0.1082
   57SER      H  786  10.890   5.084   2.706  0.7281  0.6182 -0.1343
   57SER     CA  787  10.942   4.887   2.649  0.1964  0.0900 -0.1843
   57SER     HA  788  10.970   4.806   2.718 -1.4090  1.3886  2.1481
   57SER     CB  789  10.803   4.857   2.593  0.2778 -1.0868  0.2004
   57SER    HB1  790  10.787   4.951   2.539  0.0180 -0.2914  1.6309
   57SER    HB2  791  10.802   4.772   2.525  2.8510 -1.0004 -0.0449
   57SER     OG  792  10.709   4.845   2.697 -0.2301  0.3875 -0.0637
   57SER     HG  793  10.708   4.751   2.718 -1.8921  0.3040 -0.3700
   57SER      C  794  11.034   4.895   2.528  0.2492  0.1252 -0.1421
   57SER      O  795  11.039   4.993   2.455  0.3794  0.0527 -0.2298
   58TYR      N  796  11.097   4.779   2.510 -0.1368 -0.1947  0.5184
   58TYR      H  797  11.082   4.716   2.588 -3.7960 -0.7723 -0.4931
   58TYR     CA  798  11.173   4.727   2.398 -0.1469  0.2221  0.3172
   58TYR     HA  799  11.172   4.794   2.312 -0.2767 -1.1048 -0.7415
   58TYR     CB  800  11.321   4.710   2.432 -0.1122 -0.0469  0.0327
   58TYR    HB1  801  11.370   4.654   2.352 -0.4869 -0.6093  0.1928
   58TYR    HB2  802  11.334   4.645   2.518  1.5784 -1.7647 -1.4250
   58TYR     CG  803  11.392   4.840   2.459  0.4193 -0.2392 -0.4121
   58TYR    CD1  804  11.401   4.945   2.367  0.3382  0.1737  0.0460
   58TYR    HD1  805  11.357   4.934   2.269  1.7996  1.9563 -0.8737
   58TYR    CE1  806  11.459   5.068   2.403 -0.5068  0.6249 -0.1101
   58TYR    HE1  807  11.445   5.152   2.338 -0.0328  0.3403 -0.5865
   58TYR     CZ  808  11.519   5.084   2.530 -0.1573  0.4075 -0.2466
   58TYR     OH  809  11.563   5.205   2.576 -0.5871  0.4648  0.0175
   58TYR     HH  810  11.591   5.201   2.668  0.9308  1.0022 -0.3982
   58TYR    CE2  811  11.521   4.975   2.618  0.1412 -0.0802 -0.8496
   58TYR    HE2  812  11.566   4.971   2.716 -0.8668  1.4580 -0.2996
   58TYR    CD2  813  11.457   4.855   2.582  0.2648 -0.3105 -0.3204
   58TYR    HD2  814  11.448   4.777   2.655 -0.2094 -0.4170 -0.4869
   58TYR      C  815  11.119   4.594   2.346  0.2427  0.2030 -0.0455
   58TYR      O  816  11.085   4.505   2.423  0.1715 -0.2803 -0.6312
   59GLY      N  817  11.103   4.578   2.215 -0.6840 -0.3251  0.1273
   59GLY      H  818  11.124   4.657   2.156  2.9573 -0.7695  0.6066
   59GLY     CA  819  11.028   4.475   2.145 -0.8033 -0.4380  0.4205
   59GLY    HA1  820  11.092   4.395   2.108 -1.4893 -1.2188  0.8898
   59GLY    HA2  821  10.949   4.442   2.213 -2.7499  0.4019 -1.3385
   59GLY      C  822  10.968   4.534   2.018 -0.0304 -0.3276  0.1037
   59GLY      O  823  10.995   4.649   1.987 -0.4556 -0.3452 -0.3395
   60GLN      N  824  10.882   4.458   1.950 -0.7530 -0.0190  0.6602
   60GLN      H  825  10.866   4.368   1.994  0.2251 -1.4555 -1.6744
   60GLN     CA  826  10.796   4.497   1.841  0.0527 -0.2699 -0.0792
   60GLN     HA  827  10.861   4.549   1.770  0.3136 -0.1968  0.2139
   60GLN     CB  828  10.725   4.379   1.775 -0.2950 -0.3532  0.4436
   60GLN    HB1  829  10.675   4.317   1.850 -0.0527 -1.3459 -0.1966
   60GLN    HB2  830  10.655   4.407   1.696 -0.4195 -2.7307 -0.3494
   60GLN     CG  831  10.831   4.296   1.705 -0.3959 -0.3459  0.2822
   60GLN    HG1  832  10.887   4.359   1.637 -0.8835  0.8265  0.9490
   60GLN    HG2  833  10.912   4.279   1.776 -0.7000 -0.0795  0.6916
   60GLN     CD  834  10.781   4.177   1.623  0.1274 -0.5534  0.2613
   60GLN    OE1  835  10.753   4.071   1.678  0.6435 -0.5069  0.6247
   60GLN    NE2  836  10.765   4.199   1.492 -0.3808 -0.0474  0.4070
   60GLN   HE21  837  10.790   4.286   1.448 -2.0475  0.5454  0.5571
   60GLN   HE22  838  10.711   4.129   1.444  0.4845 -1.4746  1.4459
   60GLN      C  839  10.696   4.603   1.887 -0.2870 -0.3934 -0.5235
   60GLN      O  840  10.652   4.603   2.002  0.8239  0.2228 -0.0780
   61SER      N  841  10.658   4.696   1.800  0.0539  0.2451  0.0059
   61SER      H  842  10.688   4.685   1.704  1.4716  2.3308  0.1218
   61SER     CA  843  10.562   4.804   1.813 -0.3581 -0.1017 -0.1761
   61SER     HA  844  10.496   4.788   1.898  0.5426 -1.6244  0.2733
   61SER     CB  845  10.633   4.935   1.842  0.4110 -0.5963  0.2120
   61SER    HB1  846  10.733   4.926   1.801  1.2187  0.4136  1.8434
   61SER    HB2  847  10.579   5.021   1.802 -1.8861 -2.3909 -0.7929
   61SER     OG  848  10.645   4.956   1.981 -0.4003 -0.3698  0.2543
   61SER     HG  849  10.685   5.041   2.001 -0.7657 -0.3687  1.0236
   61SER      C  850  10.479   4.819   1.686 -0.1172  0.0389 -0.3168
   61SER      O  851  10.520   4.770   1.581  0.3948  0.1295 -0.1590
   62GLN      N  852  10.360   4.881   1.695  0.1257  0.4796 -0.0585
   62GLN      H  853  10.338   4.931   1.779 -4.0383 -1.4724  0.2376
   62GLN     CA  854  10.261   4.895   1.590 -0.1021 -0.1490  0.0664
   62GLN     HA  855  10.241   4.801   1.539  2.2595 -0.6992  0.0710
   62GLN     CB  856  10.129   4.936   1.655 -0.2337 -0.1235 -0.2161
   62GLN    HB1  857  10.058   4.975   1.582 -1.5747  1.1756  1.6570
   62GLN    HB2  858  10.148   5.014   1.729 -0.6670 -1.0611  0.9314
   62GLN     CG  859  10.069   4.816   1.728  0.2199 -0.0570  0.2731
   62GLN    HG1  860  10.063   4.737   1.653 -0.9821  1.3818 -1.2159
   62GLN    HG2  861  10.135   4.781   1.807  2.1689  0.9183 -0.8424
   62GLN     CD  862   9.935   4.842   1.794  0.1676 -0.0713  0.1730
   62GLN    OE1  863   9.857   4.933   1.769  0.3720  0.0284 -0.0981
   62GLN    NE2  864   9.904   4.761   1.895 -0.4431 -0.5896 -0.4238
   62GLN   HE21  865   9.955   4.674   1.906 -1.1734 -1.2676 -2.0430
   62GLN   HE22  866   9.807   4.770   1.923  0.4053  5.1508  2.2026
   62GLN      C  867  10.302   4.993   1.481  0.2337 -0.3886 -0.0229
   62GLN      O  868  10.386   5.078   1.511 -0.3020  0.2023 -0.1734
   63ASN      N  869  10.239   4.985   1.364  0.4131 -0.0088 -0.1456
   63ASN      H  870  10.170   4.912   1.353  0.2225 -0.2165  2.0926
   63ASN     CA  871  10.234   5.086   1.260 -0.1717 -0.1549 -0.2614
   63ASN     HA  872  10.315   5.157   1.280 -0.5734 -0.2198  1.7580
   63ASN     CB  873  10.265   5.013   1.129 -0.0135 -0.4002 -0.0887
   63ASN    HB1  874  10.373   4.997   1.126  0.4349  1.8978  1.0836
   63ASN    HB2  875  10.220   4.914   1.133 -2.5611  0.6878  0.3459
   63ASN     CG  876  10.217   5.087   1.005 -0.2171 -0.0996  0.1652
   63ASN    OD1  877  10.119   5.046   0.942 -0.3994 -0.0373  0.4057
   63ASN    ND2  878  10.274   5.201   0.968  0.0884 -0.2637  0.1288
   63ASN   HD21  879  10.370   5.218   0.995 -0.2590  2.9521 -0.2359
   63ASN   HD22  880  10.245   5.250   0.885  4.0072 -0.4142 -1.5676
   63ASN      C  881  10.106   5.168   1.271  0.0439  0.0914  0.4685
   63ASN      O  882  10.009   5.110   1.317 -0.2264 -0.0921 -0.3303
   64THR      N  883  10.104   5.295   1.228 -0.2038 -0.0656  0.0110
   64THR      H  884  10.192   5.333   1.197  0.1399 -0.7701  0.0963
   64THR     CA  885  10.002   5.390   1.264  0.0980 -0.0631  0.8850
   64THR     HA  886   9.910   5.331   1.273 -0.6923  1.3084  2.3012
   64THR     CB  887  10.030   5.463   1.395  0.2418  0.2980  0.6550
   64THR     HB  888   9.958   5.544   1.403 -0.8080 -0.4383 -0.8544
   64THR    CG2  889   9.990   5.369   1.509 -0.2865 -0.4551 -0.1388
   64THR   HG21  890  10.066   5.292   1.511  1.7761  1.4128 -1.5035
   64THR   HG22  891  10.012   5.420   1.603  1.2611  0.7553 -1.0903
   64THR   HG23  892   9.885   5.340   1.505 -1.2014  2.1978  1.7441
   64THR    OG1  893  10.163   5.509   1.408  0.2435  0.4722  0.0556
   64THR    HG1  894  10.171   5.603   1.389 -2.3912  0.7672  0.0470
   64THR      C  895   9.976   5.481   1.145 -0.1301 -0.7411  0.4125
   64THR      O  896  10.063   5.509   1.062 -0.7811 -0.3784 -0.1607
   65GLY      N  897   9.859   5.543   1.132  0.1046 -0.4323 -0.2966
   65GLY      H  898   9.792   5.528   1.206 -1.1118  1.8192 -0.8530
   65GLY     CA  899   9.831   5.640   1.028  0.0245  0.0476  0.1668
   65GLY    HA1  900   9.891   5.625   0.938 -0.3318  0.8107 -0.2022
   65GLY    HA2  901   9.727   5.631   0.996  0.6308 -1.5531 -1.5977
   65GLY      C  902   9.854   5.783   1.071 -0.3410  0.0017  0.5146
   65GLY      O  903   9.899   5.809   1.183 -0.1202 -0.2105  0.4731
   66TYR      N  904   9.813   5.881   0.990 -0.1302 -0.3136  0.0301
   66TYR      H  905   9.762   5.864   0.904  1.1631  1.4115 -1.1523
   66TYR     CA  906   9.809   6.025   1.004  0.1735 -0.3098  0.0968
   66TYR     HA  907   9.834   6.037   1.110  1.3267 -0.8480 -0.1003
   66TYR     CB  908   9.924   6.082   0.923  0.1052 -0.2558  0.0399
   66TYR    HB1  909   9.914   6.190   0.909 -0.5579 -0.2469  0.5280
   66TYR    HB2  910   9.925   6.040   0.822 -3.2352  3.3805 -1.7862
   66TYR     CG  911  10.055   6.065   0.996  0.2742 -0.0629 -0.2132
   66TYR    CD1  912  10.079   6.153   1.102  0.0604 -0.5999  0.2876
   66TYR    HD1  913  10.007   6.225   1.136  1.1839  0.9821 -0.5320
   66TYR    CE1  914  10.200   6.149   1.174  0.4045  0.1838 -0.2276
   66TYR    HE1  915  10.221   6.212   1.259  3.1563 -0.6623 -0.1840
   66TYR     CZ  916  10.297   6.053   1.137  0.1697 -0.3829  0.5912
   66TYR     OH  917  10.422   6.054   1.192  0.6039 -0.2536 -0.3837
   66TYR     HH  918  10.490   6.005   1.146  1.2434 -0.2983  0.5810
   66TYR    CE2  919  10.274   5.970   1.026  0.0937  0.0428  0.2833
   66TYR    HE2  920  10.354   5.905   0.994 -1.7798 -1.9023 -0.6849
   66TYR    CD2  921  10.151   5.970   0.960  0.2605 -0.1459 -0.0321
   66TYR    HD2  922  10.138   5.912   0.870 -1.9020 -0.1791  0.2460
   66TYR      C  923   9.679   6.094   0.964  0.0908 -0.2236  0.5081
   66TYR      O  924   9.590   6.032   0.905  0.0992 -0.1673  0.4376
   67GLY      N  925   9.655   6.210   1.025 -0.1395 -0.0693  0.1246
   67GLY      H  926   9.725   6.274   1.061 -0.8599 -0.2909  2.0316
   67GLY     CA  927   9.523   6.270   1.028 -0.1697 -0.1104 -0.2957
   67GLY    HA1  928   9.530   6.375   1.055  2.6422 -0.9327  2.9288
   67GLY    HA2  929   9.478   6.259   0.929 -1.4369  2.5128 -0.0893
   67GLY      C  930   9.438   6.205   1.137  0.1661  0.5060  0.3421
   67GLY      O  931   9.477   6.104   1.194  0.6518  0.5084  0.0244
   68THR      N  932   9.323   6.270   1.158 -0.0120  0.4015 -0.2833
   68THR      H  933   9.305   6.356   1.107 -1.2653  0.4870  0.2823
   68THR     CA  934   9.218   6.227   1.248  0.0514  0.1622 -0.3244
   68THR     HA  935   9.262   6.205   1.345  0.3865  0.2752 -0.4485
   68THR     CB  936   9.114   6.336   1.271  0.5381  0.6295 -0.3282
   68THR     HB  937   9.027   6.301   1.326  1.7169  0.3578  1.4269
   68THR    CG2  938   9.164   6.461   1.342  0.0275  0.3256  0.5738
   68THR   HG21  939   9.257   6.491   1.295  0.1532 -0.9455 -0.0050
   68THR   HG22  940   9.090   6.542   1.340 -0.2189  0.1210  1.1010
   68THR   HG23  941   9.194   6.444   1.446  0.5789 -0.5301  0.2801
   68THR    OG1  942   9.066   6.381   1.146 -0.1525  0.0352 -0.2863
   68THR    HG1  943   8.994   6.442   1.161 -1.4232 -1.8005  1.5143
   68THR      C  944   9.150   6.101   1.196 -0.1063  0.2695 -0.3822
   68THR      O  945   9.134   6.071   1.077 -0.3938 -0.6412 -0.1263
   69GLN      N  946   9.096   6.028   1.293  0.1303  0.3689 -0.1751
   69GLN      H  947   9.123   6.049   1.388 -0.9006 -0.1373  0.2520
   69GLN     CA  948   8.990   5.930   1.278  0.0017  0.3608  0.7090
   69GLN     HA  949   9.024   5.865   1.197  0.0238  0.9092  0.2782
   69GLN     CB  950   8.968   5.863   1.413 -0.3157  0.1922  0.5740
   69GLN    HB1  951   8.890   5.789   1.395  0.9571 -0.3639 -3.8696
   69GLN    HB2  952   8.931   5.936   1.486 -1.0192  0.1909  0.2273
   69GLN     CG  953   9.070   5.774   1.485 -0.4097 -0.4791 -0.1147
   69GLN    HG1  954   9.036   5.730   1.579  1.0569  0.8232  1.0749
   69GLN    HG2  955   9.158   5.833   1.511 -0.7862 -0.2368  0.6339
   69GLN     CD  956   9.113   5.656   1.399 -0.1174 -0.5493  0.1294
   69GLN    OE1  957   9.230   5.637   1.368 -0.2242 -0.6607 -0.2132
   69GLN    NE2  958   9.027   5.563   1.357 -0.5207 -0.0413 -0.1801
   69GLN   HE21  959   8.935   5.561   1.401  1.0653 -1.6795  3.4854
   69GLN   HE22  960   9.073   5.488   1.308  0.0090 -1.1215  1.8396
   69GLN      C  961   8.854   5.975   1.229 -0.1339 -0.7367  0.0382
   69GLN      O  962   8.805   6.078   1.276  0.0997 -0.4027 -0.4385
   70SER      N  963   8.800   5.908   1.127 -0.0442 -0.1728 -0.3822
   70SER      H  964   8.847   5.831   1.081 -0.2666 -0.2460 -0.4839
   70SER     CA  965   8.689   5.976   1.063  0.0707  0.0604 -0.3361
   70SER     HA  966   8.719   6.079   1.046  0.1195  0.0744 -0.1587
   70SER     CB  967   8.677   5.926   0.919  0.4462 -1.2369  0.0684
   70SER    HB1  968   8.659   5.819   0.911 -1.4532 -0.9475  0.1166
   70SER    HB2  969   8.587   5.971   0.878 -1.3438 -2.4118  2.4599
   70SER     OG  970   8.792   5.960   0.845 -0.2935  0.3960 -0.3726
   70SER     HG  971   8.781   5.908   0.765 -1.3371 -2.4119  1.4330
   70SER      C  972   8.562   5.954   1.143 -0.1520 -0.3010 -0.7856
   70SER      O  973   8.543   5.848   1.203  0.0825 -0.0898 -0.3335
   71THR      N  974   8.475   6.056   1.140  0.0656 -0.0920 -0.1472
   71THR      H  975   8.502   6.140   1.091 -0.2300  0.2977  0.3573
   71THR     CA  976   8.358   6.068   1.224 -0.0495 -0.1673 -0.2965
   71THR     HA  977   8.337   5.978   1.281  0.7648 -0.7373 -0.8746
   71THR     CB  978   8.378   6.182   1.324 -0.2326  0.2015 -0.6784
   71THR     HB  979   8.284   6.218   1.364  0.6082  0.0963  1.5434
   71THR    CG2  980   8.455   6.128   1.444  0.2858  0.1592 -1.0247
   71THR   HG21  981   8.487   6.216   1.500  1.1935 -0.2399 -0.8943
   71THR   HG22  982   8.401   6.058   1.507 -0.0311  1.6544  0.4312
   71THR   HG23  983   8.543   6.075   1.406  1.3635 -0.3899  1.9634
   71THR    OG1  984   8.442   6.286   1.253  0.3101  0.0133 -0.4750
   71THR    HG1  985   8.519   6.312   1.304 -0.2678  1.1230 -0.1459
   71THR      C  986   8.235   6.098   1.140  0.0844  0.1347 -0.3900
   71THR      O  987   8.252   6.148   1.029 -0.4410 -0.1539 -0.6063
   72PRO      N  988   8.111   6.066   1.179  0.1688  0.4677  0.1767
   72PRO     CD  989   8.086   5.998   1.305 -0.4396  0.5480  0.1037
   72PRO    HD1  990   8.127   6.054   1.389  1.0772  1.6073 -1.2682
   72PRO    HD2  991   8.126   5.897   1.311 -2.0844 -0.2051 -1.0604
   72PRO     CG  992   7.935   5.977   1.306 -0.3912  0.1656 -0.1172
   72PRO    HG1  993   7.899   5.878   1.331 -2.2220  0.9877  0.6776
   72PRO    HG2  994   7.892   6.042   1.383 -0.2139  0.1446  0.0015
   72PRO     CB  995   7.884   6.006   1.166 -0.0736 -0.2557 -0.3221
   72PRO    HB1  996   7.877   5.921   1.098  1.2324 -0.3707 -0.3403
   72PRO    HB2  997   7.788   6.054   1.182 -0.1826 -0.6216  0.1218
   72PRO     CA  998   7.988   6.105   1.113 -0.0239 -0.0003  0.2521
   72PRO     HA  999   8.000   6.090   1.006  1.8217  2.4575  0.0371
   72PRO      C 1000   7.960   6.253   1.133  0.3252  0.1478 -0.3386
   72PRO      O 1001   7.974   6.301   1.245  0.6996 -0.2397 -0.2183
   73GLN      N 1002   7.931   6.326   1.025  0.5998  0.4311 -0.2210
   73GLN      H 1003   7.930   6.271   0.941 -1.0355 -1.1604  0.7790
   73GLN     CA 1004   7.907   6.469   1.016  0.4652  0.4355  0.2087
   73GLN     HA 1005   7.966   6.526   1.088 -0.0904  0.7912  0.3899
   73GLN     CB 1006   7.935   6.526   0.878 -0.4665 -0.1657 -0.2384
   73GLN    HB1 1007   7.857   6.498   0.807 -0.4437 -3.7361  0.9722
   73GLN    HB2 1008   8.026   6.474   0.849  1.2051  2.7079 -0.5877
   73GLN     CG 1009   7.963   6.676   0.873 -0.0487 -0.2391 -0.1112
   73GLN    HG1 1010   7.871   6.729   0.899  1.7023  2.8136  0.3363
   73GLN    HG2 1011   8.031   6.691   0.957  2.2876  1.0188 -2.1112
   73GLN     CD 1012   8.021   6.731   0.744  0.7316 -0.4254  0.1521
   73GLN    OE1 1013   7.997   6.680   0.635  0.3001  0.3623 -0.1301
   73GLN    NE2 1014   8.088   6.846   0.753  0.3826 -0.1329 -0.7863
   73GLN   HE21 1015   8.089   6.879   0.849 -3.4779 -1.2360 -0.2052
   73GLN   HE22 1016   8.150   6.880   0.680 -0.6878  2.0507 -0.7706
   73GLN      C 1017   7.763   6.495   1.060  0.2637 -0.3408  0.0210
   73GLN      O 1018   7.671   6.419   1.030  0.2562 -0.5013  0.4350
   74GLY      N 1019   7.740   6.607   1.129  0.1416 -0.1840 -0.2781
   74GLY      H 1020   7.816   6.670   1.149  0.1094  0.1216 -1.0746
   74GLY     CA 1021   7.605   6.648   1.162  0.2980 -0.0998  0.2605
   74GLY    HA1 1022   7.567   6.570   1.227  0.0502  0.3463  0.6635
   74GLY    HA2 1023   7.611   6.736   1.227 -0.9787 -1.4064  2.2724
   74GLY      C 1024   7.519   6.679   1.040  0.0856  0.2461  0.4935
   74GLY      O 1025   7.571   6.689   0.929  0.6313 -0.5087  0.6741
   75TYR      N 1026   7.387   6.671   1.054  0.0330 -0.1330 -0.1688
   75TYR      H 1027   7.357   6.632   1.142  1.4348  0.0407  0.4129
   75TYR     CA 1028   7.288   6.686   0.949 -0.3174 -0.0750  0.1655
   75TYR     HA 1029   7.341   6.731   0.864 -2.7316 -1.0283 -1.9719
   75TYR     CB 1030   7.236   6.548   0.908 -0.1153 -0.1072  0.0164
   75TYR    HB1 1031   7.180   6.554   0.815  0.5081  3.5977 -0.3162
   75TYR    HB2 1032   7.320   6.486   0.876 -0.9683 -2.2513  1.6993
   75TYR     CG 1033   7.151   6.479   1.011 -0.3881 -0.1253 -0.2205
   75TYR    CD1 1034   7.213   6.403   1.111 -0.0666  0.2401 -0.1426
   75TYR    HD1 1035   7.321   6.393   1.111 -0.0527 -0.5155 -2.9394
   75TYR    CE1 1036   7.142   6.358   1.223 -0.0693 -0.3674 -0.3847
   75TYR    HE1 1037   7.184   6.319   1.314 -1.4256 -0.3192  0.2849
   75TYR     CZ 1038   7.004   6.383   1.231 -0.0789 -0.5498  0.0457
   75TYR     OH 1039   6.931   6.349   1.341  0.1311 -0.0084  0.3499
   75TYR     HH 1040   6.843   6.385   1.332  0.2646 -0.1457 -1.9837
   75TYR    CE2 1041   6.941   6.446   1.121  0.2199 -0.5737 -0.1409
   75TYR    HE2 1042   6.835   6.467   1.124  0.4242  0.3771  0.5773
   75TYR    CD2 1043   7.011   6.484   1.006 -0.3857 -0.1852 -0.3875
   75TYR    HD2 1044   6.964   6.541   0.928  0.7911  0.6850 -0.4917
   75TYR      C 1045   7.176   6.784   0.982 -0.4390 -0.2231  0.1938
   75TYR      O 1046   7.141   6.794   1.099 -0.1463  0.0596  0.2567
   76GLY      N 1047   7.127   6.854   0.879 -0.0692 -0.1375  0.0744
   76GLY      H 1048   7.148   6.841   0.782 -1.2406 -0.0807 -0.1979
   76GLY     CA 1049   7.013   6.939   0.904 -0.2317 -0.2822 -0.1733
   76GLY    HA1 1050   6.948   6.893   0.979 -1.6998  3.1565  0.8758
   76GLY    HA2 1051   6.951   6.952   0.816 -2.5300 -0.4519  1.3207
   76GLY      C 1052   7.052   7.077   0.955  0.1128 -0.5265  0.2291
   76GLY      O 1053   7.168   7.118   0.957 -0.1478  0.2175  0.5438
   77SER      N 1054   6.952   7.140   1.018  0.1175  0.0808 -0.3645
   77SER      H 1055   6.863   7.092   1.022 -0.2156  0.5731 -1.4034
   77SER     CA 1056   6.953   7.262   1.096  0.1057 -0.0336 -0.1838
   77SER     HA 1057   7.055   7.282   1.130  0.3937 -1.8666  0.1124
   77SER     CB 1058   6.923   7.379   1.002  0.5018  0.1814 -0.0444
   77SER    HB1 1059   6.909   7.467   1.065  0.8663  0.2557 -0.0644
   77SER    HB2 1060   7.008   7.386   0.934  0.5296 -1.9449 -0.2905
   77SER     OG 1061   6.807   7.370   0.923  0.6719  0.2302 -0.2988
   77SER     HG 1062   6.821   7.346   0.831 -0.7457  1.7809 -0.9676
   77SER      C 1063   6.862   7.256   1.217  0.2279 -0.0970 -0.0952
   77SER      O 1064   6.753   7.199   1.207  0.1153  0.1024  0.0098
   78THR      N 1065   6.901   7.332   1.319 -0.1980 -0.0565  0.0406
   78THR      H 1066   6.998   7.361   1.322 -0.8716  2.3248  1.1762
   78THR     CA 1067   6.833   7.356   1.445 -0.0201  0.1046  0.1068
   78THR     HA 1068   6.836   7.264   1.502  0.9294 -0.8575 -1.4132
   78THR     CB 1069   6.901   7.467   1.525  0.1251  0.2195 -0.1735
   78THR     HB 1070   6.904   7.561   1.470 -0.1093 -0.7844 -1.9768
   78THR    CG2 1071   6.825   7.476   1.657  0.7031  0.1006  0.1728
   78THR   HG21 1072   6.891   7.522   1.731  1.3757 -2.9116  1.5755
   78THR   HG22 1073   6.797   7.375   1.685 -1.9447  0.7928  0.2995
   78THR   HG23 1074   6.731   7.531   1.654 -0.9888 -2.6279 -0.4674
   78THR    OG1 1075   7.031   7.423   1.558  0.0964  0.0173 -0.3270
   78THR    HG1 1076   7.067   7.454   1.642 -0.0266 -1.7153  0.4147
   78THR      C 1077   6.689   7.401   1.421 -0.0473  0.0137  0.1041
   78THR      O 1078   6.661   7.488   1.339  0.8651  0.4526  0.2365
   79GLY      N 1079   6.593   7.335   1.486 -0.3073  0.0376 -0.2532
   79GLY      H 1080   6.616   7.279   1.567 -0.9106  0.7612  0.4372
   79GLY     CA 1081   6.451   7.362   1.471 -0.2578  0.3702 -0.1393
   79GLY    HA1 1082   6.384   7.281   1.498 -1.1301  1.6386  1.6696
   79GLY    HA2 1083   6.430   7.378   1.365  0.0248 -1.0141 -0.4309
   79GLY      C 1084   6.400   7.486   1.541 -0.0274  0.1721  0.3834
   79GLY      O 1085   6.460   7.537   1.636  0.6154 -0.3495  0.2633
   80GLY      N 1086   6.282   7.533   1.500 -0.2183 -0.4216  0.2485
   80GLY      H 1087   6.235   7.475   1.432  0.0065 -1.0080  0.5897
   80GLY     CA 1088   6.219   7.653   1.551  0.2583 -0.1799  0.2696
   80GLY    HA1 1089   6.293   7.732   1.558 -0.1387  0.1990  0.2342
   80GLY    HA2 1090   6.136   7.688   1.490 -1.3885  0.8242  2.9153
   80GLY      C 1091   6.151   7.618   1.683 -0.0336 -0.1139  0.1372
   80GLY      O 1092   6.069   7.527   1.693 -0.0554 -0.0423  0.6356
   81TYR      N 1093   6.173   7.710   1.777  0.4732 -0.1474  0.0551
   81TYR      H 1094   6.244   7.779   1.757 -2.0446  2.3547 -0.9636
   81TYR     CA 1095   6.094   7.725   1.897  0.6662  0.6504  0.0886
   81TYR     HA 1096   6.104   7.633   1.954  0.3914  0.5582 -0.0126
   81TYR     CB 1097   6.163   7.832   1.982  0.0688  0.6027  0.6464
   81TYR    HB1 1098   6.270   7.839   1.961 -0.0121 -1.9356 -1.1542
   81TYR    HB2 1099   6.125   7.930   1.954  0.1335  0.6395  0.6867
   81TYR     CG 1100   6.155   7.815   2.131 -0.3980  0.0777  0.5640
   81TYR    CD1 1101   6.235   7.723   2.200 -0.1010 -0.0221  0.0882
   81TYR    HD1 1102   6.328   7.688   2.158  0.7375  0.8540  1.1851
   81TYR    CE1 1103   6.212   7.700   2.336  0.5551  0.0303  0.2101
   81TYR    HE1 1104   6.269   7.639   2.404 -2.1805 -0.8718  1.8728
   81TYR     CZ 1105   6.110   7.775   2.400  0.2952  0.0170 -0.1823
   81TYR     OH 1106   6.075   7.755   2.530 -0.0767 -0.0952 -0.2988
   81TYR     HH 1107   6.148   7.717   2.581  1.9121  2.3368 -1.1284
   81TYR    CE2 1108   6.031   7.866   2.329  0.0547  0.0446  0.1197
   81TYR    HE2 1109   5.956   7.927   2.378  0.2262  1.2112 -0.9942
   81TYR    CD2 1110   6.050   7.887   2.192 -0.3100  0.5674  0.1412
   81TYR    HD2 1111   5.987   7.956   2.138 -0.6969  0.3717  0.3448
   81TYR      C 1112   5.946   7.746   1.869  0.5090 -0.2961  0.1682
   81TYR      O 1113   5.924   7.803   1.762 -0.2353  0.0204  0.4839
   82GLY      N 1114   5.855   7.713   1.961  0.2623 -0.0706  0.0071
   82GLY      H 1115   5.891   7.678   2.048 -2.1609 -0.8749  0.7820
   82GLY     CA 1116   5.713   7.696   1.938  0.1904  0.2609  0.2155
   82GLY    HA1 1117   5.682   7.715   1.835 -1.5128 -1.2125  0.4075
   82GLY    HA2 1118   5.682   7.594   1.960 -0.5104 -0.7085 -4.2950
   82GLY      C 1119   5.631   7.777   2.039 -0.3909 -0.7231  0.5478
   82GLY      O 1120   5.681   7.859   2.115 -0.4987  0.2067 -0.3696
   83SER      N 1121   5.499   7.764   2.022 -0.3337 -0.1319 -0.4535
   83SER      H 1122   5.473   7.707   1.943 -0.6296 -2.0146  0.9315
   83SER     CA 1123   5.397   7.839   2.092  0.0020 -0.1352  0.0478
   83SER     HA 1124   5.450   7.878   2.179  0.1807  0.4829 -0.3379
   83SER     CB 1125   5.334   7.949   2.007 -0.1818  0.0816  0.4635
   83SER    HB1 1126   5.268   8.008   2.070  0.2859  2.4100 -1.1349
   83SER    HB2 1127   5.279   7.908   1.922  0.0833 -1.9587  1.2063
   83SER     OG 1128   5.426   8.039   1.952 -0.5677  0.5132  0.5194
   83SER     HG 1129   5.477   7.995   1.884 -2.3544 -0.9213  0.0453
   83SER      C 1130   5.286   7.751   2.148  0.1675 -0.3687  0.0110
   83SER      O 1131   5.255   7.647   2.090  0.4787 -0.1836 -0.4879
   84SER      N 1132   5.217   7.803   2.250 -0.1408 -0.9665  0.1149
   84SER      H 1133   5.254   7.892   2.281 -1.2175 -0.3114 -0.4021
   84SER     CA 1134   5.098   7.755   2.317 -0.4124  0.1212  0.4333
   84SER     HA 1135   5.065   7.827   2.392 -0.0128 -0.3841  1.1141
   84SER     CB 1136   4.977   7.744   2.226 -0.3808  0.2967  0.3695
   84SER    HB1 1137   4.996   7.669   2.150  0.8797  0.9026  0.0763
   84SER    HB2 1138   4.891   7.706   2.282 -0.1639  0.5261  0.8657
   84SER     OG 1139   4.947   7.866   2.162  0.3734  0.1665 -0.2466
   84SER     HG 1140   4.952   7.850   2.068  0.8738  0.2531 -0.2347
   84SER      C 1141   5.119   7.627   2.397  0.1180 -0.0488  0.0299
   84SER      O 1142   5.084   7.521   2.346  0.1531 -0.0404 -0.0109
   85GLN      N 1143   5.176   7.640   2.517 -0.1412 -0.0269  0.1516
   85GLN      H 1144   5.198   7.733   2.549  1.6827 -0.5471  0.5828
   85GLN     CA 1145   5.210   7.530   2.606 -0.1802  0.2099  0.4604
   85GLN     HA 1146   5.258   7.447   2.555 -1.0781  0.3749 -0.7073
   85GLN     CB 1147   5.293   7.592   2.718  0.2306  0.4473  0.0291
   85GLN    HB1 1148   5.237   7.666   2.775 -0.9254 -0.1871 -0.2547
   85GLN    HB2 1149   5.379   7.647   2.679  0.9005  0.2111  1.1278
   85GLN     CG 1150   5.361   7.482   2.799 -0.5976  0.2626  0.4873
   85GLN    HG1 1151   5.392   7.397   2.739 -1.0176 -1.4294  2.5610
   85GLN    HG2 1152   5.293   7.448   2.877  0.4341  0.3900  1.4721
   85GLN     CD 1153   5.486   7.516   2.879 -0.4677  0.0653  0.3703
   85GLN    OE1 1154   5.554   7.616   2.857 -0.5036  0.0111  0.0125
   85GLN    NE2 1155   5.500   7.450   2.994  0.1175  0.4286  0.5107
   85GLN   HE21 1156   5.551   7.506   3.061 -1.5213  1.4128  0.9972
   85GLN   HE22 1157   5.425   7.389   3.021  0.5600 -1.2449 -1.7954
   85GLN      C 1158   5.088   7.463   2.666 -0.1735 -0.2955 -0.0849
   85GLN      O 1159   4.985   7.529   2.682  0.0703  0.1172 -0.2068
   86SER      N 1160   5.096   7.338   2.713 -0.0688 -0.5502 -0.7706
   86SER      H 1161   5.184   7.287   2.718 -0.4179 -1.6646 -3.9718
   86SER     CA 1162   4.991   7.275   2.789  0.3444  0.1260  0.3932
   86SER     HA 1163   4.907   7.262   2.720  1.5820 -0.5621 -1.0493
   86SER     CB 1164   5.025   7.131   2.828  0.0146 -0.1630 -0.3507
   86SER    HB1 1165   5.064   7.084   2.738  1.9698  1.6014 -0.5140
   86SER    HB2 1166   4.943   7.073   2.871 -0.2775  2.0711  2.4354
   86SER     OG 1167   5.131   7.120   2.921 -0.2917  0.0092  0.0252
   86SER     HG 1168   5.141   7.026   2.939 -0.7659 -0.4654 -1.9083
   86SER      C 1169   4.942   7.351   2.912 -0.0078 -0.0737  0.3776
   86SER      O 1170   5.015   7.430   2.971  0.0276  0.0995  0.1084
   87SER      N 1171   4.814   7.330   2.943 -0.1478 -0.2612 -0.2957
   87SER      H 1172   4.768   7.253   2.896  2.1886 -1.7207 -0.3596
   87SER     CA 1173   4.738   7.384   3.054 -0.2482 -0.3662 -0.3135
   87SER     HA 1174   4.739   7.492   3.043  0.6231 -0.4968 -1.7333
   87SER     CB 1175   4.589   7.354   3.041 -0.4488  0.3345  0.3081
   87SER    HB1 1176   4.540   7.369   3.137  1.7104 -1.8867  1.8537
   87SER    HB2 1177   4.540   7.425   2.974  1.3911 -2.0062 -3.8985
   87SER     OG 1178   4.564   7.223   2.996  0.1946  0.3507 -0.1066
   87SER     HG 1179   4.502   7.187   3.060 -0.3764 -0.4876 -1.1031
   87SER      C 1180   4.791   7.335   3.189 -0.5095 -0.0150 -0.0813
   87SER      O 1181   4.833   7.220   3.197 -0.2774  0.0794  0.0429
   88GLN      N 1182   4.775   7.413   3.296 -0.4312 -0.0401 -0.0515
   88GLN      H 1183   4.734   7.504   3.279 -0.9782 -0.6075 -2.0952
   88GLN     CA 1184   4.827   7.390   3.429  0.0298  0.0531 -0.2154
   88GLN     HA 1185   4.824   7.281   3.437 -0.5106  0.1158  0.5240
   88GLN     CB 1186   4.972   7.435   3.445  0.0107  0.2426 -0.5721
   88GLN    HB1 1187   5.000   7.421   3.549 -1.4088  0.8479 -0.0817
   88GLN    HB2 1188   5.028   7.365   3.382  0.9975  0.8277 -0.3696
   88GLN     CG 1189   4.998   7.576   3.393 -0.0385  0.6444  0.4841
   88GLN    HG1 1190   4.932   7.651   3.438 -0.9245 -0.8357  1.7374
   88GLN    HG2 1191   4.973   7.569   3.288  2.7418  0.7814 -0.2772
   88GLN     CD 1192   5.148   7.601   3.409  0.0440  0.4979 -0.0551
   88GLN    OE1 1193   5.231   7.518   3.443 -0.6953 -0.0378  0.4591
   88GLN    NE2 1194   5.187   7.729   3.403  0.0321  0.4959 -0.1751
   88GLN   HE21 1195   5.284   7.741   3.426  0.0662 -0.9607  0.5226
   88GLN   HE22 1196   5.124   7.802   3.372 -0.0496  1.0676  1.2950
   88GLN      C 1197   4.740   7.434   3.545 -0.1978 -0.3210 -0.2432
   88GLN      O 1198   4.694   7.548   3.539 -0.0264 -0.2370  0.0128
   89SER      N 1199   4.733   7.352   3.650 -0.0648  0.2331  0.2031
   89SER      H 1200   4.783   7.265   3.639 -0.8613 -0.1202 -0.7991
   89SER     CA 1201   4.651   7.380   3.767  0.2008  0.2901  0.3751
   89SER     HA 1202   4.624   7.486   3.767 -1.2839  0.0265  3.5807
   89SER     CB 1203   4.524   7.297   3.756  0.2699  0.2294  0.0304
   89SER    HB1 1204   4.485   7.296   3.654  0.6025 -0.1142 -0.0984
   89SER    HB2 1205   4.537   7.193   3.786 -0.8691  0.4994  1.5462
   89SER     OG 1206   4.419   7.338   3.840  0.3775  0.4135  0.0748
   89SER     HG 1207   4.370   7.407   3.794 -1.3137 -0.3896  0.5866
   89SER      C 1208   4.730   7.360   3.895 -0.1966 -0.6367  0.4826
   89SER      O 1209   4.852   7.344   3.896 -0.1287 -0.1460  0.0346
   90SER      N 1210   4.669   7.371   4.014 -0.0843 -0.4165  0.5204
   90SER      H 1211   4.569   7.375   4.004 -0.0550 -3.0096 -2.1912
   90SER     CA 1212   4.740   7.358   4.139  0.2229  0.0886  0.4044
   90SER     HA 1213   4.834   7.412   4.138 -0.1022  0.6557  0.3835
   90SER     CB 1214   4.661   7.410   4.258 -0.8191  0.2049 -0.3280
   90SER    HB1 1215   4.555   7.392   4.241 -1.2003  1.6875  0.2806
   90SER    HB2 1216   4.695   7.358   4.348  2.6431  2.8886  0.1448
   90SER     OG 1217   4.683   7.548   4.282  0.6931 -0.2527  1.0791
   90SER     HG 1218   4.776   7.564   4.299  0.4998  2.0170  0.2802
   90SER      C 1219   4.780   7.215   4.175  0.1503 -0.1140 -0.3016
   90SER      O 1220   4.881   7.197   4.242  0.1231 -0.1748 -0.2768
   91TYR      N 1221   4.697   7.118   4.137 -0.1352 -0.1740  0.4549
   91TYR      H 1222   4.604   7.148   4.111 -0.7078  0.7603  3.1867
   91TYR     CA 1223   4.715   6.974   4.135  0.3229 -0.1135  0.0283
   91TYR     HA 1224   4.817   6.956   4.170  0.5656 -2.8430 -1.8059
   91TYR     CB 1225   4.609   6.911   4.225  0.5651  0.0005  0.3968
   91TYR    HB1 1226   4.512   6.947   4.192  0.2584  0.5958  1.8963
   91TYR    HB2 1227   4.609   6.804   4.202 -2.5042 -0.1006  0.5021
   91TYR     CG 1228   4.639   6.929   4.372  0.0240 -0.0186  0.5113
   91TYR    CD1 1229   4.603   7.046   4.440  0.6566  0.3138  0.2815
   91TYR    HD1 1230   4.550   7.126   4.390 -0.6095 -0.8769 -0.3672
   91TYR    CE1 1231   4.611   7.049   4.579  0.5750  0.6528  0.2803
   91TYR    HE1 1232   4.582   7.138   4.634  3.5529  2.2975 -0.5900
   91TYR     CZ 1233   4.667   6.941   4.651 -0.2084  0.2503  0.2935
   91TYR     OH 1234   4.680   6.956   4.786 -0.2104  0.6596  0.2497
   91TYR     HH 1235   4.736   6.881   4.807  2.2408  1.8519 -1.5499
   91TYR    CE2 1236   4.727   6.836   4.578 -0.0725  0.1896  0.4931
   91TYR    HE2 1237   4.780   6.756   4.627  1.6542  0.8263 -0.2399
   91TYR    CD2 1238   4.701   6.825   4.441 -0.2451 -0.1493  0.5544
   91TYR    HD2 1239   4.728   6.730   4.397 -0.9422 -1.4243  2.6706
   91TYR      C 1240   4.720   6.907   3.999 -0.5766 -0.5196  0.1906
   91TYR      O 1241   4.665   6.968   3.907  0.2449  0.5251  0.3760
   92GLY      N 1242   4.787   6.793   3.980 -0.0821 -0.1844 -0.1006
   92GLY      H 1243   4.821   6.743   4.061 -3.0334 -0.4780  1.0778
   92GLY     CA 1244   4.782   6.709   3.862  0.1546 -0.2049 -0.0960
   92GLY    HA1 1245   4.678   6.709   3.829  0.3207  0.6478 -0.6625
   92GLY    HA2 1246   4.812   6.606   3.876 -1.3303 -0.5882  0.4316
   92GLY      C 1247   4.869   6.762   3.749  0.0669 -0.3945 -0.2522
   92GLY      O 1248   4.958   6.846   3.762 -0.3871  0.1588 -0.6142
   93GLN      N 1249   4.835   6.713   3.629 -0.3483  0.0939 -0.3407
   93GLN      H 1250   4.769   6.637   3.633 -1.1179  0.7765  0.3396
   93GLN     CA 1251   4.894   6.752   3.503  0.0071  0.1846 -0.1496
   93GLN     HA 1252   4.948   6.844   3.524  2.8595 -1.9991  3.1478
   93GLN     CB 1253   5.005   6.652   3.471 -0.2576 -0.1454 -0.0477
   93GLN    HB1 1254   5.059   6.699   3.388 -0.4066  0.1908  0.0428
   93GLN    HB2 1255   4.963   6.558   3.435  1.1725 -0.2616 -1.5271
   93GLN     CG 1256   5.100   6.626   3.587 -0.1439  0.3591 -0.0237
   93GLN    HG1 1257   5.124   6.725   3.627 -1.1963  0.6647 -0.1356
   93GLN    HG2 1258   5.054   6.564   3.664  1.3099 -0.4454  0.2347
   93GLN     CD 1259   5.226   6.555   3.539 -0.5259 -0.2641 -0.1204
   93GLN    OE1 1260   5.279   6.581   3.430  0.0479  0.0045  0.2162
   93GLN    NE2 1261   5.290   6.467   3.615 -0.8005 -0.2587  0.1166
   93GLN   HE21 1262   5.376   6.424   3.583 -1.2886 -0.6093 -0.7356
   93GLN   HE22 1263   5.257   6.455   3.710 -2.6010  2.5185 -0.0435
   93GLN      C 1264   4.785   6.747   3.397 -0.2632  0.6586  0.1004
   93GLN      O 1265   4.679   6.688   3.419 -0.0659  0.1278 -0.3491
   94GLN      N 1266   4.813   6.806   3.280 -0.1563 -0.1022 -0.2681
   94GLN      H 1267   4.899   6.858   3.274 -0.2102  0.1696  0.9797
   94GLN     CA 1268   4.730   6.797   3.162 -0.3582  0.1578 -0.1486
   94GLN     HA 1269   4.654   6.720   3.174 -0.3965  0.0271 -1.1132
   94GLN     CB 1270   4.646   6.923   3.147 -0.1592  0.3195  0.1043
   94GLN    HB1 1271   4.716   7.005   3.129  0.0397 -0.2309 -1.8495
   94GLN    HB2 1272   4.586   6.919   3.056 -1.7541  2.6991  0.9439
   94GLN     CG 1273   4.564   6.957   3.271  0.7417  0.9891  0.5331
   94GLN    HG1 1274   4.476   6.893   3.280  0.2525  1.6124  0.2615
   94GLN    HG2 1275   4.626   6.953   3.361  1.9085 -0.8892 -0.3038
   94GLN     CD 1276   4.490   7.090   3.278 -1.1331  0.0004  0.1200
   94GLN    OE1 1277   4.412   7.133   3.193 -0.3770 -0.2960 -0.7348
   94GLN    NE2 1278   4.517   7.169   3.382 -0.2136 -0.3116  0.1236
   94GLN   HE21 1279   4.472   7.260   3.383 -1.5840 -0.9717 -0.0151
   94GLN   HE22 1280   4.583   7.137   3.451 -1.5876  0.2420  1.7341
   94GLN      C 1281   4.806   6.744   3.041 -0.3948  0.4289 -0.2913
   94GLN      O 1282   4.928   6.729   3.048 -0.3608  0.9573  0.2459
   95SER      N 1283   4.733   6.708   2.934 -0.0933 -0.3050 -0.2590
   95SER      H 1284   4.634   6.701   2.953  0.1627  0.9567  1.9911
   95SER     CA 1285   4.795   6.651   2.816  0.1029 -0.2190 -0.1999
   95SER     HA 1286   4.895   6.617   2.842  0.3315  0.9642  0.5578
   95SER     CB 1287   4.721   6.532   2.756 -0.2930  0.1563 -0.4676
   95SER    HB1 1288   4.626   6.562   2.713  0.7219  1.4130 -1.9341
   95SER    HB2 1289   4.780   6.489   2.675 -0.8072  0.1516 -0.8475
   95SER     OG 1290   4.703   6.433   2.855  0.3500  0.1832 -0.3161
   95SER     HG 1291   4.611   6.405   2.846 -0.5007  2.3200  0.8359
   95SER      C 1292   4.797   6.762   2.711  0.2171  0.0112  0.0421
   95SER      O 1293   4.726   6.861   2.722  0.3338  0.1133 -0.1240
   96SER      N 1294   4.877   6.733   2.607  0.1633 -0.0133  0.0072
   96SER      H 1295   4.938   6.653   2.612  0.5373  0.2095 -0.9092
   96SER     CA 1296   4.881   6.801   2.480  0.4872 -0.0661 -0.0103
   96SER     HA 1297   4.863   6.907   2.502  0.6370 -0.2822  1.1790
   96SER     CB 1298   5.018   6.790   2.413  0.4432 -0.1739 -0.0827
   96SER    HB1 1299   5.022   6.837   2.314 -0.6230  1.4980  0.6279
   96SER    HB2 1300   5.042   6.685   2.397 -2.4011 -0.6014 -2.5226
   96SER     OG 1301   5.110   6.849   2.502  0.4744 -0.1249 -0.1472
   96SER     HG 1302   5.203   6.836   2.482 -0.0000 -0.3846 -2.4633
   96SER      C 1303   4.788   6.738   2.378 -0.0694 -0.3651  0.6831
   96SER      O 1304   4.766   6.617   2.373 -0.0128 -0.3588  0.2498
   97TYR      N 1305   4.734   6.824   2.292  0.1272 -0.8768  0.0381
   97TYR      H 1306   4.735   6.923   2.313 -0.2300 -0.8407 -0.0963
   97TYR     CA 1307   4.634   6.792   2.192 -0.3032  0.3127  0.0647
   97TYR     HA 1308   4.587   6.705   2.238 -1.0622 -0.2898 -1.7356
   97TYR     CB 1309   4.534   6.906   2.181 -0.3140  0.3254  0.2972
   97TYR    HB1 1310   4.435   6.862   2.167 -0.0526 -0.6099  1.2563
   97TYR    HB2 1311   4.529   6.955   2.279  0.1400 -0.5036  0.7431
   97TYR     CG 1312   4.563   7.008   2.073  0.1333 -0.3841 -0.2586
   97TYR    CD1 1313   4.461   7.040   1.983 -0.2636 -0.0583  0.2952
   97TYR    HD1 1314   4.362   6.998   1.991 -0.7839  1.1318  0.2294
   97TYR    CE1 1315   4.486   7.134   1.882 -0.4071 -0.6880 -0.3374
   97TYR    HE1 1316   4.404   7.162   1.818 -1.0718 -0.9786  0.3639
   97TYR     CZ 1317   4.612   7.197   1.883 -0.6719 -0.1556 -0.3429
   97TYR     OH 1318   4.633   7.303   1.799 -0.3623  0.3397  0.3576
   97TYR     HH 1319   4.722   7.336   1.814 -0.2127 -0.5781  1.6867
   97TYR    CE2 1320   4.719   7.156   1.963 -0.2381 -0.1983 -0.9357
   97TYR    HE2 1321   4.817   7.202   1.958 -0.1258 -0.2049  0.5196
   97TYR    CD2 1322   4.691   7.063   2.065 -0.3121  0.6877 -0.1350
   97TYR    HD2 1323   4.777   7.027   2.119 -0.0059  0.6460 -0.6380
   97TYR      C 1324   4.696   6.749   2.059 -0.2154  0.1629  0.1537
   97TYR      O 1325   4.812   6.775   2.030 -0.2577  0.5851  0.3509
   98PRO      N 1326   4.624   6.674   1.975 -0.0311  0.1580  0.0010
   98PRO     CD 1327   4.489   6.629   2.002 -0.0041 -0.0372 -0.1814
   98PRO    HD1 1328   4.492   6.576   2.097  0.4566  0.8714  0.3321
   98PRO    HD2 1329   4.416   6.710   2.005 -1.1828 -0.9976 -1.6890
   98PRO     CG 1330   4.455   6.528   1.893 -0.7181  0.1166 -0.1089
   98PRO    HG1 1331   4.409   6.440   1.937  2.3846 -0.1847  2.9556
   98PRO    HG2 1332   4.388   6.570   1.818 -0.4310  0.7145 -0.0418
   98PRO     CB 1333   4.590   6.502   1.825 -0.5290  0.4091  0.1514
   98PRO    HB1 1334   4.644   6.421   1.873  0.4771  0.3277 -1.0795
   98PRO    HB2 1335   4.590   6.489   1.717 -2.7764  0.6590  0.0670
   98PRO     CA 1336   4.669   6.631   1.844  0.1398  0.0086  0.1071
   98PRO     HA 1337   4.774   6.602   1.846 -0.5115 -2.5260  0.8764
   98PRO      C 1338   4.660   6.739   1.737  0.4290 -0.4184 -0.3509
   98PRO      O 1339   4.582   6.736   1.642 -0.4765 -0.2028  0.3709
   99GLY      N 1340   4.743   6.841   1.759  0.1140 -0.1876 -0.2259
   99GLY      H 1341   4.794   6.844   1.846 -2.5945 -0.6226  1.5031
   99GLY     CA 1342   4.758   6.954   1.669  0.5156  0.3747  0.5337
   99GLY    HA1 1343   4.765   6.920   1.565 -1.7936 -0.0362  0.4663
   99GLY    HA2 1344   4.681   7.031   1.672 -0.6880 -0.5424 -2.5556
   99GLY      C 1345   4.883   7.038   1.693  0.2828  0.8019  0.2681
   99GLY      O 1346   4.969   7.020   1.779  0.0981 -0.1699  0.2639
  100TYR      N 1347   4.886   7.150   1.621 -0.6688  0.5623 -0.1664
  100TYR      H 1348   4.798   7.172   1.579 -2.2399 -1.7264  1.6502
  100TYR     CA 1349   4.994   7.247   1.626 -0.4360  0.2750  0.6146
  100TYR     HA 1350   5.086   7.190   1.610 -0.6908  0.2274 -0.8695
  100TYR     CB 1351   4.981   7.341   1.507  0.2794 -0.2209  0.1349
  100TYR    HB1 1352   4.879   7.380   1.505  0.5331  0.9756  3.8586
  100TYR    HB2 1353   5.058   7.418   1.517 -1.6195  1.4133  4.0313
  100TYR     CG 1354   5.009   7.275   1.374 -0.3127 -0.7184  0.2521
  100TYR    CD1 1355   5.139   7.262   1.323 -0.2378  0.2247  0.1958
  100TYR    HD1 1356   5.220   7.308   1.379 -0.0751  0.1301  0.0377
  100TYR    CE1 1357   5.163   7.193   1.204 -0.2344  0.2373  0.1893
  100TYR    HE1 1358   5.262   7.183   1.160 -0.0752  0.7062  0.4346
  100TYR     CZ 1359   5.056   7.146   1.126  0.2411 -0.5238 -0.0245
  100TYR     OH 1360   5.068   7.080   1.008 -0.4794 -0.3105 -0.2251
  100TYR     HH 1361   5.158   7.083   0.975 -1.4233 -0.0719 -3.0183
  100TYR    CE2 1362   4.924   7.163   1.173  0.2039 -0.3216 -0.1946
  100TYR    HE2 1363   4.840   7.115   1.124  0.8804 -0.4169 -1.2981
  100TYR    CD2 1364   4.903   7.226   1.296 -0.2336  0.7575 -0.8148
  100TYR    HD2 1365   4.807   7.229   1.344  0.5405  0.3581  0.8402
  100TYR      C 1366   4.993   7.319   1.760  0.4572  0.6169  0.4455
  100TYR      O 1367   4.891   7.369   1.807 -0.1475  0.1886 -0.3787
  101GLY      N 1368   5.104   7.317   1.834  0.7013 -0.1850  0.0611
  101GLY      H 1369   5.187   7.276   1.794  0.9487 -1.2934  1.6031
  101GLY     CA 1370   5.113   7.360   1.972 -0.8430  0.2700  0.0414
  101GLY    HA1 1371   5.216   7.379   2.002 -0.5510 -1.2010  0.0677
  101GLY    HA2 1372   5.062   7.456   1.982 -0.6232  0.3426  0.4670
  101GLY      C 1373   5.066   7.250   2.066 -0.0225 -0.1525 -0.0304
  101GLY      O 1374   5.046   7.136   2.024  0.7612 -0.4411  0.3696
  102GLN      N 1375   5.057   7.280   2.196 -0.5303  0.6049 -0.2347
  102GLN      H 1376   5.101   7.365   2.229  1.7355 -1.4191  2.4370
  102GLN     CA 1377   5.021   7.182   2.295 -0.1865  0.4120 -0.2981
  102GLN     HA 1378   5.029   7.080   2.256 -0.7590  0.9718 -1.9921
  102GLN     CB 1379   5.118   7.191   2.412  0.0476 -0.2064 -0.4396
  102GLN    HB1 1380   5.081   7.116   2.482 -0.2151 -0.7423 -1.1405
  102GLN    HB2 1381   5.110   7.291   2.455  1.3194 -0.4228  0.3429
  102GLN     CG 1382   5.263   7.154   2.379  0.2214  0.0075  0.0784
  102GLN    HG1 1383   5.260   7.059   2.326  1.0601  0.3940 -0.6832
  102GLN    HG2 1384   5.306   7.225   2.308 -0.1704 -0.9905 -1.1900
  102GLN     CD 1385   5.352   7.135   2.501 -0.4367 -0.4580  0.4950
  102GLN    OE1 1386   5.337   7.205   2.601  0.1551 -0.0409  0.3000
  102GLN    NE2 1387   5.453   7.048   2.493 -0.6734 -0.7756  0.9127
  102GLN   HE21 1388   5.518   7.042   2.570  0.9205  2.3248 -0.0166
  102GLN   HE22 1389   5.463   7.008   2.401 -0.6604  0.9977  0.1077
  102GLN      C 1390   4.877   7.208   2.339 -0.2155  0.1531 -0.2339
  102GLN      O 1391   4.809   7.113   2.377 -0.2414  0.3716  0.2643
  103GLN      N 1392   4.827   7.332   2.338  0.2411  0.3447  0.2327
  103GLN      H 1393   4.889   7.408   2.317 -0.5845  0.8767 -0.3093
  103GLN     CA 1394   4.687   7.368   2.341  0.1603  0.0036  0.6817
  103GLN     HA 1395   4.629   7.276   2.335  0.2124  0.0674 -2.3973
  103GLN     CB 1396   4.654   7.418   2.481 -0.5884  0.3523  0.3866
  103GLN    HB1 1397   4.546   7.405   2.492 -0.4723 -0.7257  0.3168
  103GLN    HB2 1398   4.724   7.371   2.549  2.5773  1.2386 -2.0389
  103GLN     CG 1399   4.667   7.569   2.500  0.5547  0.3659 -0.4425
  103GLN    HG1 1400   4.615   7.634   2.430 -0.0846 -1.7297 -2.0168
  103GLN    HG2 1401   4.772   7.597   2.491  1.2722 -2.1950 -0.9314
  103GLN     CD 1402   4.604   7.612   2.631  0.2081  0.1742 -0.5450
  103GLN    OE1 1403   4.489   7.655   2.635  0.0982 -0.1527 -0.0633
  103GLN    NE2 1404   4.681   7.608   2.740 -0.1637  0.2780 -0.2753
  103GLN   HE21 1405   4.653   7.650   2.828  1.6805  1.7983 -0.3518
  103GLN   HE22 1406   4.776   7.575   2.742  0.2256  1.3594  1.3909
  103GLN      C 1407   4.643   7.450   2.221  0.3452 -0.1241  0.5269
  103GLN      O 1408   4.728   7.516   2.161 -0.4148  0.1773 -0.2406
  104PRO      N 1409   4.517   7.460   2.178  0.4469 -0.0400  0.2400
  104PRO     CD 1410   4.407   7.379   2.228  0.2473  0.0534 -0.0442
  104PRO    HD1 1411   4.365   7.418   2.321  1.4555 -2.1053  1.4907
  104PRO    HD2 1412   4.450   7.281   2.245  0.1818  0.0253 -0.0452
  104PRO     CG 1413   4.303   7.358   2.119 -0.5480 -0.2948  0.7695
  104PRO    HG1 1414   4.206   7.344   2.166 -0.6648 -0.7892  0.3885
  104PRO    HG2 1415   4.326   7.269   2.061  2.2631 -0.0071  1.2961
  104PRO     CB 1416   4.326   7.492   2.051 -0.0466 -0.5167  0.4898
  104PRO    HB1 1417   4.299   7.490   1.945 -0.5326  0.3953  0.5811
  104PRO    HB2 1418   4.260   7.560   2.105 -0.6600  0.9324 -1.9101
  104PRO     CA 1419   4.467   7.547   2.074 -0.0234 -0.4275  0.1422
  104PRO     HA 1420   4.525   7.530   1.984 -0.1817 -1.3771  0.2118
  104PRO      C 1421   4.466   7.694   2.114 -0.0809 -0.3820 -0.0238
  104PRO      O 1422   4.458   7.729   2.231 -0.9438 -0.0159 -0.1846
  105ALA      N 1423   4.466   7.781   2.013  0.9817 -0.3717 -0.0245
  105ALA      H 1424   4.447   7.748   1.919 -1.1932  2.2683 -0.6456
  105ALA     CA 1425   4.483   7.923   2.036 -0.3534 -0.2193  0.1072
  105ALA     HA 1426   4.451   7.950   2.137 -0.3727 -0.6874  0.2260
  105ALA     CB 1427   4.629   7.965   2.015 -0.6615  0.7493 -0.1686
  105ALA    HB1 1428   4.671   7.923   1.924 -1.4022  0.7897 -0.5339
  105ALA    HB2 1429   4.686   7.932   2.102 -1.3075  1.7016  0.6330
  105ALA    HB3 1430   4.630   8.074   2.019  2.1508  0.7631  1.7756
  105ALA      C 1431   4.391   8.007   1.948 -0.6145 -0.2430  0.3568
  105ALA      O 1432   4.360   7.961   1.838  0.0031 -0.0550  0.1009
  106PRO      N 1433   4.343   8.124   1.987 -0.9457 -0.2017 -0.1625
  106PRO     CD 1434   4.284   8.213   1.889 -1.1747 -0.1584  0.0130
  106PRO    HD1 1435   4.177   8.196   1.885 -1.2606 -0.4281  2.3078
  106PRO    HD2 1436   4.323   8.192   1.790 -0.1575 -1.7334  0.7143
  106PRO     CG 1437   4.317   8.352   1.945  0.1044 -0.5823  0.3605
  106PRO    HG1 1438   4.252   8.425   1.897 -1.1191 -1.2687  0.9218
  106PRO    HG2 1439   4.424   8.368   1.936 -0.3358  2.3426 -0.6089
  106PRO     CB 1440   4.285   8.330   2.092 -0.3429 -0.2356  0.3179
  106PRO    HB1 1441   4.177   8.334   2.112 -0.5898 -0.6243 -0.8789
  106PRO    HB2 1442   4.333   8.407   2.152 -0.4601 -1.8706  2.6478
  106PRO     CA 1443   4.343   8.191   2.116 -0.0568 -0.2000 -0.1566
  106PRO     HA 1444   4.445   8.191   2.153  0.2601 -2.3734 -0.8647
  106PRO      C 1445   4.254   8.115   2.214 -0.0464  0.0810  0.0718
  106PRO      O 1446   4.178   8.026   2.175 -0.0518 -0.0090  0.2838
  107SER      N 1447   4.256   8.147   2.344 -0.4132  0.5330 -0.0319
  107SER      H 1448   4.292   8.235   2.376 -0.8557  1.2473 -1.4058
  107SER     CA 1449   4.168   8.086   2.442 -0.1474  0.1581 -0.0242
  107SER     HA 1450   4.173   7.978   2.451 -1.1432  0.1083 -0.0167
  107SER     CB 1451   4.209   8.146   2.576  0.2998  0.1038 -0.1352
  107SER    HB1 1452   4.197   8.255   2.576 -1.0811 -0.0355 -0.1454
  107SER    HB2 1453   4.142   8.109   2.653 -0.5463  0.8789 -0.4866
  107SER     OG 1454   4.342   8.113   2.609  0.4331  0.3737 -0.3965
  107SER     HG 1455   4.343   8.019   2.630 -0.8124  0.2895 -0.6433
  107SER      C 1456   4.027   8.132   2.410 -0.0095  0.6508  0.0555
  107SER      O 1457   3.993   8.195   2.310 -0.7005 -0.2059 -0.2669
  108SER      N 1458   3.927   8.090   2.488 -0.1478 -0.1250 -0.5195
  108SER      H 1459   3.949   8.027   2.563  2.7821 -1.5274 -2.3751
  108SER     CA 1460   3.794   8.147   2.500  0.0378  0.1481  0.3197
  108SER     HA 1461   3.757   8.176   2.401  0.5688  0.4232  0.1940
  108SER     CB 1462   3.694   8.044   2.550 -0.0629 -0.2264 -0.6195
  108SER    HB1 1463   3.611   8.106   2.582 -0.4497 -1.0585  0.0474
  108SER    HB2 1464   3.668   7.973   2.472 -1.4526 -0.1125 -0.2774
  108SER     OG 1465   3.749   7.986   2.667 -0.6018  0.1019 -0.1994
  108SER     HG 1466   3.678   7.946   2.718 -0.9979  1.5924  0.4895
  108SER      C 1467   3.794   8.274   2.584 -0.3098 -0.2888  0.9860
  108SER      O 1468   3.889   8.288   2.662  0.4372 -0.0278  0.0521
  109THR      N 1469   3.693   8.361   2.579  0.0430  0.0602 -0.4893
  109THR      H 1470   3.620   8.343   2.512  0.6757  0.7055 -1.3956
  109THR     CA 1471   3.691   8.484   2.656 -0.1118 -0.2120 -0.0599
  109THR     HA 1472   3.782   8.540   2.637  0.2070 -1.0341 -1.0902
  109THR     CB 1473   3.574   8.576   2.624  0.4863  0.4672 -0.3186
  109THR     HB 1474   3.562   8.663   2.688 -0.0435 -0.0749  0.3371
  109THR    CG2 1475   3.582   8.632   2.482 -0.1534  0.1789 -0.4703
  109THR   HG21 1476   3.486   8.620   2.431  0.0747  0.2430 -0.9180
  109THR   HG22 1477   3.663   8.591   2.424  0.1331 -0.4267  0.3392
  109THR   HG23 1478   3.611   8.737   2.495 -0.5350  0.1169  1.2636
  109THR    OG1 1479   3.457   8.498   2.622  0.5807  0.3190 -0.1523
  109THR    HG1 1480   3.392   8.562   2.652  1.5942  1.7622 -0.9097
  109THR      C 1481   3.682   8.459   2.806 -0.5492  0.5627  0.0451
  109THR      O 1482   3.726   8.536   2.891 -0.4081 -0.0472  0.5268
  110SER      N 1483   3.644   8.340   2.854 -0.2854  0.3914 -0.1713
  110SER      H 1484   3.625   8.264   2.790 -1.5048  0.2118  0.3727
  110SER     CA 1485   3.590   8.315   2.986  0.2007 -0.0364 -0.0491
  110SER     HA 1486   3.523   8.399   3.008 -0.1501 -0.0106 -1.1296
  110SER     CB 1487   3.508   8.187   2.980  0.3764 -0.1291 -0.5179
  110SER    HB1 1488   3.426   8.195   2.909 -0.6251  1.3937  0.7529
  110SER    HB2 1489   3.460   8.158   3.074  1.5077 -1.4364 -0.3125
  110SER     OG 1490   3.600   8.083   2.955  0.4041 -0.2967  0.2377
  110SER     HG 1491   3.542   8.008   2.942 -0.5322  0.6180 -1.1203
  110SER      C 1492   3.687   8.314   3.103  0.2363  0.8606 -0.0584
  110SER      O 1493   3.805   8.285   3.082  0.0849 -0.3090  0.5990
  111GLY      N 1494   3.631   8.334   3.222 -0.2365 -0.1390 -0.1012
  111GLY      H 1495   3.533   8.360   3.220  0.2791  1.9397 -2.0720
  111GLY     CA 1496   3.691   8.324   3.354 -0.9654 -0.5956  0.2084
  111GLY    HA1 1497   3.611   8.341   3.425 -2.3457  1.1218 -1.6575
  111GLY    HA2 1498   3.770   8.397   3.369  0.3554 -2.2854  2.0322
  111GLY      C 1499   3.759   8.190   3.381 -0.0343 -0.1741  0.0163
  111GLY      O 1500   3.753   8.084   3.320  0.7768 -0.3414  0.2245
  112SER      N 1501   3.836   8.189   3.490  0.1372  0.1920 -0.0986
  112SER      H 1502   3.846   8.278   3.536  0.1124 -0.4805  1.2663
  112SER     CA 1503   3.900   8.075   3.553  0.2012  0.3247  0.0814
  112SER     HA 1504   3.911   8.000   3.475  1.7616  2.2108 -1.6087
  112SER     CB 1505   4.039   8.110   3.605  0.1799  0.2170  0.2114
  112SER    HB1 1506   4.069   8.022   3.662 -0.7242  0.9979  1.9419
  112SER    HB2 1507   4.036   8.197   3.669  1.3743  0.2744  0.2099
  112SER     OG 1508   4.127   8.132   3.497  0.3479 -0.3092  0.2383
  112SER     HG 1509   4.074   8.143   3.418 -3.8958 -0.2469  2.7903
  112SER      C 1510   3.821   8.012   3.667  0.3860  0.0849  0.0757
  112SER      O 1511   3.796   8.078   3.768  0.1330  0.3948 -0.1884
  113TYR      N 1512   3.760   7.894   3.655  0.1809  0.2157 -0.1711
  113TYR      H 1513   3.770   7.852   3.564 -1.3636  1.5849 -1.0264
  113TYR     CA 1514   3.671   7.825   3.746  0.6740  0.1025  0.2265
  113TYR     HA 1515   3.645   7.887   3.832  3.2788  0.0383  1.1794
  113TYR     CB 1516   3.544   7.785   3.672  0.2010  0.4764  0.8262
  113TYR    HB1 1517   3.471   7.750   3.745  2.3511 -3.2825  1.4075
  113TYR    HB2 1518   3.570   7.709   3.598  2.2321  1.4813  0.4326
  113TYR     CG 1519   3.476   7.904   3.609 -0.3558 -0.1891  0.1493
  113TYR    CD1 1520   3.489   7.934   3.473 -0.3647 -0.3834  0.1062
  113TYR    HD1 1521   3.559   7.876   3.415  0.8867 -1.8297  2.8340
  113TYR    CE1 1522   3.428   8.048   3.422  0.2136  0.0153  0.2940
  113TYR    HE1 1523   3.434   8.075   3.317 -1.9319  0.3647  0.2162
  113TYR     CZ 1524   3.346   8.127   3.506 -0.0848 -0.4325  0.4251
  113TYR     OH 1525   3.275   8.225   3.444  0.1471 -0.2202  0.4974
  113TYR     HH 1526   3.201   8.250   3.501 -1.8106 -0.8343 -1.6235
  113TYR    CE2 1527   3.326   8.085   3.639  0.0674 -0.0044  0.5827
  113TYR    HE2 1528   3.251   8.135   3.699  0.1677 -0.4282  1.0711
  113TYR    CD2 1529   3.400   7.982   3.698  0.7161  0.4295  0.5420
  113TYR    HD2 1530   3.373   7.942   3.795 -0.3182 -3.4038 -1.1147
  113TYR      C 1531   3.722   7.706   3.826  0.1387 -0.3831 -0.1531
  113TYR      O 1532   3.771   7.611   3.764  0.3813 -0.2517 -0.1628
  114GLY      N 1533   3.703   7.715   3.958 -0.3329 -0.1402 -0.2351
  114GLY      H 1534   3.658   7.797   3.996  0.2522 -0.0075  0.1946
  114GLY     CA 1535   3.728   7.611   4.055 -0.2404  0.0963 -0.0038
  114GLY    HA1 1536   3.748   7.655   4.153 -0.2693 -0.3932  0.2257
  114GLY    HA2 1537   3.825   7.565   4.033  0.4608 -0.2547  3.2398
  114GLY      C 1538   3.616   7.509   4.059 -0.0019 -0.1847 -0.3499
  114GLY      O 1539   3.497   7.541   4.051  0.0081  0.0624  0.4095
  115SER      N 1540   3.657   7.385   4.085 -0.3330 -0.2112  0.0632
  115SER      H 1541   3.758   7.379   4.096 -0.1034  1.6778 -0.7094
  115SER     CA 1542   3.583   7.261   4.100  0.1102 -0.5309 -0.3577
  115SER     HA 1543   3.511   7.252   4.018  0.3407 -0.9419 -0.5162
  115SER     CB 1544   3.665   7.133   4.094  0.1706 -0.5497  0.7060
  115SER    HB1 1545   3.701   7.127   3.991  0.8265 -0.1531  0.9067
  115SER    HB2 1546   3.605   7.042   4.106 -1.3665  0.2231 -0.7013
  115SER     OG 1547   3.767   7.127   4.191  0.1073 -0.0419  0.8060
  115SER     HG 1548   3.754   7.056   4.254  1.3464 -1.4543 -0.4469
  115SER      C 1549   3.511   7.254   4.233  0.3008 -0.3383 -0.2433
  115SER      O 1550   3.559   7.308   4.333 -0.2941 -0.1910 -0.0284
  116SER      N 1551   3.398   7.182   4.240 -0.4967  0.9093  0.0900
  116SER      H 1552   3.369   7.130   4.159  0.3138 -0.9763  0.9485
  116SER     CA 1553   3.341   7.140   4.366 -0.2933  0.4175  0.0220
  116SER     HA 1554   3.391   7.195   4.445  0.6447 -0.9779  0.4384
  116SER     CB 1555   3.193   7.178   4.371 -0.5088 -0.4039 -0.0022
  116SER    HB1 1556   3.140   7.100   4.426  0.3918 -0.4641  0.7967
  116SER    HB2 1557   3.178   7.269   4.428 -0.4644 -0.2334 -0.2587
  116SER     OG 1558   3.138   7.191   4.242 -0.3892  0.6052  0.0429
  116SER     HG 1559   3.053   7.236   4.238  0.2075  1.6845 -1.4731
  116SER      C 1560   3.364   6.991   4.388  0.1780  0.4764 -0.0775
  116SER      O 1561   3.350   6.906   4.300  0.1452  0.3676  0.0326
  117SER      N 1562   3.382   6.948   4.513  0.3447  0.4774 -0.1004
  117SER      H 1563   3.376   7.001   4.600 -1.5257 -1.6224  1.1435
  117SER     CA 1564   3.371   6.807   4.543 -0.5746  0.6049  0.2026
  117SER     HA 1565   3.454   6.761   4.490 -0.9045  0.2489 -0.0068
  117SER     CB 1566   3.398   6.768   4.688 -0.1300  0.4055  0.0672
  117SER    HB1 1567   3.319   6.802   4.755 -1.4918 -2.6500  0.1925
  117SER    HB2 1568   3.390   6.660   4.705  0.5356  0.2550 -0.5505
  117SER     OG 1569   3.527   6.808   4.728  0.0156 -0.0004  0.0070
  117SER     HG 1570   3.536   6.899   4.758 -2.2415  0.2134  0.2141
  117SER      C 1571   3.242   6.739   4.498 -0.4665  0.1375  0.5872
  117SER      O 1572   3.130   6.786   4.517 -0.6686 -0.0649 -0.0831
  118GLN      N 1573   3.256   6.617   4.446 -0.2621  0.4253 -0.0513
  118GLN      H 1574   3.343   6.568   4.432 -0.7732  0.0627 -2.2468
  118GLN     CA 1575   3.143   6.536   4.407 -0.1489  0.1506  0.1849
  118GLN     HA 1576   3.073   6.592   4.345  1.1003 -0.4486 -1.8572
  118GLN     CB 1577   3.207   6.430   4.317 -0.4076 -0.2096  0.4226
  118GLN    HB1 1578   3.248   6.488   4.234 -3.2491  1.2501 -0.0839
  118GLN    HB2 1579   3.266   6.366   4.383 -0.7710 -0.5454  0.4215
  118GLN     CG 1580   3.103   6.349   4.241 -0.2907  0.8636 -0.9149
  118GLN    HG1 1581   3.027   6.412   4.195  0.0296  0.8319 -1.4937
  118GLN    HG2 1582   3.050   6.281   4.308  3.1295 -2.1548 -0.9926
  118GLN     CD 1583   3.162   6.262   4.131  0.1764  0.2132 -0.1570
  118GLN    OE1 1584   3.278   6.223   4.128 -0.0953 -0.6086 -0.3559
  118GLN    NE2 1585   3.072   6.217   4.043 -0.2500 -0.2975  0.5322
  118GLN   HE21 1586   3.100   6.159   3.965  0.1394  0.1672  0.3250
  118GLN   HE22 1587   2.973   6.226   4.060  0.3049  1.7082  3.4378
  118GLN      C 1588   3.059   6.471   4.516  0.2038 -0.2999  0.1906
  118GLN      O 1589   2.936   6.478   4.517  0.2469  0.6598 -0.3545
  119SER      N 1590   3.130   6.434   4.623  0.2842 -0.3369  0.1248
  119SER      H 1591   3.231   6.439   4.616  0.2523 -0.5875 -0.6598
  119SER     CA 1592   3.073   6.402   4.752 -0.3632 -0.1104 -0.1019
  119SER     HA 1593   2.980   6.347   4.738 -0.3085 -0.4299  0.7278
  119SER     CB 1594   3.176   6.326   4.835 -0.4523 -0.2561 -0.1228
  119SER    HB1 1595   3.266   6.386   4.848  0.0292 -0.7860 -0.8949
  119SER    HB2 1596   3.130   6.305   4.931 -0.5159 -0.9031 -0.2904
  119SER     OG 1597   3.202   6.204   4.770 -0.5237 -0.4221  0.1593
  119SER     HG 1598   3.181   6.206   4.676 -1.0669  0.1282  0.2846
  119SER      C 1599   3.033   6.529   4.826 -0.2680  0.2268 -0.6239
  119SER      O 1600   3.111   6.622   4.847 -0.2126  0.0006  0.1939
  120SER      N 1601   2.909   6.526   4.874  0.2339  0.0103  0.6875
  120SER      H 1602   2.859   6.438   4.865  1.2995 -0.8368  2.3366
  120SER     CA 1603   2.843   6.631   4.949 -0.2113  0.4354 -0.2829
  120SER     HA 1604   2.833   6.719   4.886  2.3000  0.9676 -0.0758
  120SER     CB 1605   2.704   6.582   4.990 -0.0341 -0.2641 -0.5001
  120SER    HB1 1606   2.656   6.665   5.042  0.5515  1.9536 -3.2372
  120SER    HB2 1607   2.713   6.491   5.048  3.3573  0.8981  1.0742
  120SER     OG 1608   2.624   6.566   4.875 -0.4064 -0.1859 -0.2542
  120SER     HG 1609   2.548   6.514   4.903 -0.4703 -0.1125 -0.2927
  120SER      C 1610   2.920   6.673   5.074  0.6144 -0.0282 -0.6243
  120SER      O 1611   2.986   6.591   5.138  0.3164  0.5548  0.4560
  121SER      N 1612   2.915   6.803   5.104 -0.1073 -0.1884 -0.0045
  121SER      H 1613   2.863   6.865   5.045  0.8080  1.1263  0.5295
  121SER     CA 1614   3.008   6.866   5.195 -0.3051  0.0422  0.0377
  121SER     HA 1615   3.105   6.816   5.195 -0.1518  0.2182  2.2753
  121SER     CB 1616   3.033   7.014   5.168 -0.3473  0.0190 -0.1302
  121SER    HB1 1617   2.939   7.065   5.190 -0.7574 -0.0830 -1.5729
  121SER    HB2 1618   3.100   7.048   5.248  0.0095  1.3455 -0.9560
  121SER     OG 1619   3.089   7.041   5.041 -0.7095  0.2490 -0.2409
  121SER     HG 1620   3.021   7.074   4.982 -1.5911 -2.1346 -0.6740
  121SER      C 1621   2.948   6.851   5.334 -0.1819  0.2043  0.1095
  121SER      O 1622   2.826   6.845   5.349 -0.2157 -0.2469 -0.3334
  122TYR      N 1623   3.031   6.836   5.437 -0.0827 -0.2924 -0.0422
  122TYR      H 1624   3.130   6.853   5.428  0.2999 -1.8868  0.7127
  122TYR     CA 1625   2.984   6.789   5.566 -0.0146 -0.1023  0.0524
  122TYR     HA 1626   2.877   6.810   5.579  0.2057  0.3598  1.2626
  122TYR     CB 1627   2.980   6.637   5.566  0.1113 -0.1054 -0.1348
  122TYR    HB1 1628   3.083   6.601   5.571  0.2608  0.2609 -0.5680
  122TYR    HB2 1629   2.934   6.617   5.470 -0.0757 -0.4270  0.0179
  122TYR     CG 1630   2.915   6.562   5.680 -0.1692  0.2005 -0.0959
  122TYR    CD1 1631   2.777   6.574   5.706 -0.0812  0.7066  0.1622
  122TYR    HD1 1632   2.706   6.628   5.646  1.9653  0.0202 -3.1326
  122TYR    CE1 1633   2.722   6.500   5.812  0.1240  0.1311 -0.1245
  122TYR    HE1 1634   2.614   6.502   5.819  0.1056  2.5303 -0.1190
  122TYR     CZ 1635   2.802   6.410   5.884 -0.1912  0.2032  0.3203
  122TYR     OH 1636   2.739   6.338   5.981  0.4473 -0.0795  0.5325
  122TYR     HH 1637   2.645   6.356   5.982  0.2804 -0.8444  0.0473
  122TYR    CE2 1638   2.939   6.394   5.853 -0.4110 -0.4879 -0.3079
  122TYR    HE2 1639   2.992   6.315   5.904 -1.0776 -0.8260 -0.1289
  122TYR    CD2 1640   2.996   6.480   5.758 -0.5664 -0.5072 -0.4205
  122TYR    HD2 1641   3.101   6.461   5.737 -0.4547 -0.2650 -0.0891
  122TYR      C 1642   3.076   6.842   5.674  0.1469 -0.1047 -0.0831
  122TYR      O 1643   3.196   6.852   5.649  0.1517 -0.0221 -0.0288
  123GLY      N 1644   3.024   6.859   5.796  0.1018 -0.1810 -0.0919
  123GLY      H 1645   2.924   6.848   5.800  0.2325 -1.0637  2.1670
  123GLY     CA 1646   3.095   6.912   5.911  0.3173  0.3220 -0.4552
  123GLY    HA1 1647   3.192   6.862   5.913  0.1569  0.0016 -0.5784
  123GLY    HA2 1648   3.042   6.886   6.003  0.3640 -1.7075 -0.9590
  123GLY      C 1649   3.122   7.062   5.904  0.1200  0.3951  0.2688
  123GLY      O 1650   3.044   7.137   5.846  0.0694 -0.1608 -0.3897
  124GLN      N 1651   3.238   7.111   5.949  0.5877 -0.1017 -0.3695
  124GLN      H 1652   3.299   7.047   5.997  2.1772  1.5607 -0.0990
  124GLN     CA 1653   3.272   7.251   5.955 -0.1882  0.0820 -0.0234
  124GLN     HA 1654   3.188   7.304   6.000  1.6052  1.1021  2.3433
  124GLN     CB 1655   3.400   7.273   6.036 -0.0197  0.3124 -0.3511
  124GLN    HB1 1656   3.405   7.215   6.128 -2.3858 -0.1053 -0.4248
  124GLN    HB2 1657   3.489   7.239   5.982 -0.9752 -0.0359 -1.7742
  124GLN     CG 1658   3.429   7.414   6.087  0.4227  0.2622 -0.4544
  124GLN    HG1 1659   3.351   7.435   6.160  0.1607  3.1313 -1.4564
  124GLN    HG2 1660   3.420   7.489   6.009 -2.5168  0.6615  0.1589
  124GLN     CD 1661   3.560   7.438   6.162  0.0656 -0.0464  0.2825
  124GLN    OE1 1662   3.665   7.473   6.109 -0.0055 -0.1812  0.0498
  124GLN    NE2 1663   3.567   7.400   6.290 -0.6530  0.0576  0.3569
  124GLN   HE21 1664   3.486   7.365   6.340  0.6025 -1.1308  1.6280
  124GLN   HE22 1665   3.657   7.403   6.335  0.4391  1.4979 -1.7292
  124GLN      C 1666   3.287   7.316   5.818 -0.1919 -0.3190 -0.2154
  124GLN      O 1667   3.251   7.434   5.812  0.0399 -0.2644 -0.5549
  125PRO      N 1668   3.353   7.259   5.717 -0.5904 -0.2562 -0.5138
  125PRO     CD 1669   3.403   7.124   5.701 -0.1069 -0.1485  0.0617
  125PRO    HD1 1670   3.509   7.123   5.730  0.3529  0.2376 -1.5167
  125PRO    HD2 1671   3.341   7.049   5.749 -0.6496 -0.9159 -1.7843
  125PRO     CG 1672   3.409   7.096   5.551 -0.5666  0.2405 -0.0286
  125PRO    HG1 1673   3.315   7.064   5.505  0.0245 -1.6504  0.0328
  125PRO    HG2 1674   3.482   7.017   5.538 -0.5777  0.3878 -1.0609
  125PRO     CB 1675   3.448   7.234   5.498 -0.1245 -0.0468 -0.4474
  125PRO    HB1 1676   3.555   7.255   5.497 -0.1616  0.1359 -0.7202
  125PRO    HB2 1677   3.419   7.257   5.395  1.0158  0.3532 -0.7019
  125PRO     CA 1678   3.374   7.328   5.592 -0.0335 -0.0905 -0.3318
  125PRO     HA 1679   3.448   7.404   5.618 -0.7852  0.2216  0.9674
  125PRO      C 1680   3.252   7.383   5.519  0.3060  0.4153 -0.5295
  125PRO      O 1681   3.158   7.312   5.481  0.6940 -0.1159 -0.5100
  126GLN      N 1682   3.263   7.514   5.495  0.2697  0.4619 -0.2962
  126GLN      H 1683   3.355   7.549   5.517 -0.5111  1.0326  2.5017
  126GLN     CA 1684   3.167   7.606   5.439  0.1041  0.3360 -0.2211
  126GLN     HA 1685   3.064   7.579   5.462  0.5990 -2.3014 -0.8560
  126GLN     CB 1686   3.186   7.742   5.506  0.5095  0.0395  0.2636
  126GLN    HB1 1687   3.289   7.770   5.483  1.8419 -4.4284 -0.2479
  126GLN    HB2 1688   3.130   7.818   5.453 -2.3166 -2.0557  0.0190
  126GLN     CG 1689   3.177   7.737   5.659  0.2488 -0.0346  0.2471
  126GLN    HG1 1690   3.269   7.696   5.701  0.5921  1.4518  0.9928
  126GLN    HG2 1691   3.105   7.659   5.685 -0.3152  1.2395  2.7903
  126GLN     CD 1692   3.135   7.870   5.719 -0.6506 -0.4162  0.4777
  126GLN    OE1 1693   3.051   7.941   5.665 -0.0100 -0.0846 -0.1012
  126GLN    NE2 1694   3.177   7.898   5.842  0.8970  0.4672 -0.2218
  126GLN   HE21 1695   3.149   7.985   5.885  0.2254 -0.4075  1.2029
  126GLN   HE22 1696   3.225   7.827   5.895  0.7566  0.2616 -0.3702
  126GLN      C 1697   3.178   7.611   5.287 -0.1762  0.6028 -0.2351
  126GLN      O 1698   3.198   7.718   5.231  0.4997  0.7737  0.3135
  127SER      N 1699   3.180   7.495   5.222  0.4214  0.3737  0.1818
  127SER      H 1700   3.188   7.411   5.278  1.2284 -0.1603 -0.6901
  127SER     CA 1701   3.213   7.481   5.081 -0.0392  0.1114  0.0942
  127SER     HA 1702   3.278   7.565   5.055  0.9914 -0.4999  0.6188
  127SER     CB 1703   3.307   7.363   5.060  0.2637  0.4047 -0.1998
  127SER    HB1 1704   3.239   7.279   5.068  1.9104 -0.7936  2.7497
  127SER    HB2 1705   3.349   7.369   4.959  1.2282  1.6556  0.2392
  127SER     OG 1706   3.406   7.355   5.160 -0.0104 -0.2679  0.0238
  127SER     HG 1707   3.468   7.287   5.132  1.2274  0.7065  0.3040
  127SER      C 1708   3.098   7.482   4.982  0.1207 -0.2354 -0.0965
  127SER      O 1709   2.986   7.480   5.033  0.2860  0.4523  0.3176
  128GLY      N 1710   3.127   7.487   4.852  0.1887  0.0949 -0.0720
  128GLY      H 1711   3.222   7.513   4.831  0.6093 -1.1598  0.1634
  128GLY     CA 1712   3.028   7.488   4.746 -0.3480 -0.4046  0.4167
  128GLY    HA1 1713   2.938   7.533   4.788 -2.5993 -2.2879 -2.0157
  128GLY    HA2 1714   3.076   7.557   4.677 -1.9303  0.9471  0.6034
  128GLY      C 1715   2.976   7.360   4.682 -0.2165 -0.4018  0.3036
  128GLY      O 1716   3.032   7.253   4.706  0.3316 -0.1373  0.2079
  129SER      N 1717   2.869   7.373   4.604 -0.6529  0.5748  1.0483
  129SER      H 1718   2.840   7.470   4.593  0.6414  0.7902 -0.9351
  129SER     CA 1719   2.779   7.271   4.555  0.2386  0.2259  0.0992
  129SER     HA 1720   2.781   7.195   4.633  0.0351  0.4005  0.2759
  129SER     CB 1721   2.646   7.339   4.525  0.2535  0.1114 -0.2339
  129SER    HB1 1722   2.569   7.269   4.492 -0.9606 -0.0521  2.5755
  129SER    HB2 1723   2.649   7.420   4.453 -2.0502 -0.5372 -1.1570
  129SER     OG 1724   2.585   7.376   4.647  0.4875 -0.5020  0.0768
  129SER     HG 1725   2.504   7.415   4.612  1.3714 -1.3273 -3.2605
  129SER      C 1726   2.830   7.209   4.426 -1.0272 -0.3184 -0.1640
  129SER      O 1727   2.896   7.277   4.347 -0.5460 -0.3696  0.1912
  130TYR      N 1728   2.805   7.080   4.406 -0.3587 -0.4550 -0.1469
  130TYR      H 1729   2.751   7.023   4.470 -0.2924 -0.1677  0.1672
  130TYR     CA 1730   2.853   7.008   4.289 -0.1516 -0.1685 -0.2382
  130TYR     HA 1731   2.961   7.013   4.272 -0.0109  0.8769  0.7797
  130TYR     CB 1732   2.826   6.859   4.308 -0.3518 -0.0879  0.1217
  130TYR    HB1 1733   2.881   6.820   4.394  0.4541  0.9218  0.0904
  130TYR    HB2 1734   2.719   6.858   4.328 -0.6242  1.8791 -0.9396
  130TYR     CG 1735   2.853   6.778   4.184  0.1400  0.0431  0.1373
  130TYR    CD1 1736   2.744   6.745   4.102  0.1696  0.0973  0.0766
  130TYR    HD1 1737   2.643   6.775   4.126  0.6297  3.1980 -1.3497
  130TYR    CE1 1738   2.758   6.667   3.987  0.6156  0.1122  0.1213
  130TYR    HE1 1739   2.670   6.643   3.930 -1.0448  1.6289  1.9298
  130TYR     CZ 1740   2.884   6.616   3.949  0.5995  0.4067 -0.3348
  130TYR     OH 1741   2.894   6.528   3.845 -0.2859  0.2699 -0.3131
  130TYR     HH 1742   2.987   6.517   3.821 -0.5052  0.0094 -1.0751
  130TYR    CE2 1743   2.991   6.667   4.025  0.3742 -0.0273  0.2800
  130TYR    HE2 1744   3.088   6.634   3.992 -0.2353 -0.2445 -1.3944
  130TYR    CD2 1745   2.982   6.743   4.142  0.1541 -0.1687  0.3558
  130TYR    HD2 1746   3.071   6.763   4.199  0.4426 -0.0325 -0.1424
  130TYR      C 1747   2.784   7.060   4.164 -0.2134  0.9093  0.2303
  130TYR      O 1748   2.663   7.081   4.161 -0.4819 -0.6215 -0.5588
  131SER      N 1749   2.864   7.070   4.057  0.2008 -0.0784  0.4393
  131SER      H 1750   2.965   7.071   4.061  0.2464  0.3245 -0.7363
  131SER     CA 1751   2.803   7.074   3.926 -0.2368 -0.0034  0.6438
  131SER     HA 1752   2.706   7.025   3.937 -0.3930  0.2548  0.4111
  131SER     CB 1753   2.778   7.220   3.890 -0.0722 -0.1542 -0.0834
  131SER    HB1 1754   2.849   7.264   3.820 -1.2222  1.2545 -0.4097
  131SER    HB2 1755   2.791   7.275   3.982  1.7281  1.5940 -1.2934
  131SER     OG 1756   2.644   7.242   3.851 -0.2436  0.1693  0.6837
  131SER     HG 1757   2.639   7.257   3.756 -0.9672 -0.0758  0.6804
  131SER      C 1758   2.893   7.015   3.819 -0.4634  0.9297 -0.0723
  131SER      O 1759   3.014   7.006   3.838 -0.6035  0.0609  0.4802
  132GLN      N 1760   2.833   6.992   3.702 -0.2249 -0.3564  0.0342
  132GLN      H 1761   2.732   6.989   3.696 -0.3848 -1.9995  2.4745
  132GLN     CA 1762   2.908   7.003   3.578 -0.4506 -0.2520 -0.0935
  132GLN     HA 1763   3.015   6.995   3.595 -0.0577 -0.7658 -2.4868
  132GLN     CB 1764   2.862   6.887   3.490 -0.3675 -0.2763 -0.1054
  132GLN    HB1 1765   2.753   6.893   3.494 -0.4654 -1.6082 -0.3076
  132GLN    HB2 1766   2.901   6.899   3.389 -2.1969 -0.4848 -0.8741
  132GLN     CG 1767   2.894   6.751   3.552  0.2009  0.2151  0.7047
  132GLN    HG1 1768   2.851   6.740   3.651  1.0205  0.6289  1.1168
  132GLN    HG2 1769   2.842   6.681   3.487  0.4347 -0.4030  1.1823
  132GLN     CD 1770   3.042   6.717   3.553  0.1124 -0.1953  0.2300
  132GLN    OE1 1771   3.115   6.726   3.651  0.3306  0.2609  0.0270
  132GLN    NE2 1772   3.095   6.679   3.436 -0.4300  0.5284 -0.2552
  132GLN   HE21 1773   3.034   6.689   3.356 -1.1647 -0.1000  0.2150
  132GLN   HE22 1774   3.192   6.654   3.428 -0.9055 -0.8290 -2.7684
  132GLN      C 1775   2.877   7.141   3.521 -0.6844 -0.5589 -0.7166
  132GLN      O 1776   2.782   7.208   3.562  0.2532 -0.0805  0.7655
  133GLN      N 1777   2.962   7.190   3.431  0.4860  0.1537  0.7400
  133GLN      H 1778   3.034   7.128   3.397 -1.5335 -1.6300 -0.5242
  133GLN     CA 1779   2.933   7.314   3.362 -0.0737  0.0004  0.7025
  133GLN     HA 1780   2.927   7.388   3.442 -4.3107 -0.5875  1.1890
  133GLN     CB 1781   3.047   7.355   3.270 -0.6807 -0.1292 -0.1253
  133GLN    HB1 1782   3.130   7.376   3.338  0.4227  1.2504 -1.8094
  133GLN    HB2 1783   3.057   7.277   3.195 -2.8385 -0.1121 -0.4834
  133GLN     CG 1784   3.023   7.494   3.211  0.7058 -0.0514 -0.5429
  133GLN    HG1 1785   3.005   7.571   3.286  1.8694  0.7121 -1.0205
  133GLN    HG2 1786   2.936   7.488   3.146 -0.0670  0.1136  0.4599
  133GLN     CD 1787   3.137   7.533   3.118  0.9004  0.3177 -0.1511
  133GLN    OE1 1788   3.225   7.453   3.085  0.2750 -0.5859  0.3297
  133GLN    NE2 1789   3.128   7.660   3.077  0.2904  0.4062  0.2453
  133GLN   HE21 1790   3.049   7.718   3.100  1.6838  2.6463 -0.2500
  133GLN   HE22 1791   3.198   7.693   3.013 -0.1584  0.3988 -0.2538
  133GLN      C 1792   2.796   7.317   3.295  0.2808  0.0116 -0.0379
  133GLN      O 1793   2.720   7.409   3.325  0.4263  0.3436 -0.6809
  134PRO      N 1794   2.756   7.218   3.216  0.1839 -0.4176  0.5383
  134PRO     CD 1795   2.835   7.121   3.141 -0.2064 -0.3676  0.0550
  134PRO    HD1 1796   2.895   7.066   3.213  1.0912  1.6845  0.6451
  134PRO    HD2 1797   2.901   7.177   3.075 -1.3935  1.3011  0.2264
  134PRO     CG 1798   2.740   7.021   3.077  0.1592 -0.2245 -0.7231
  134PRO    HG1 1799   2.777   6.983   2.982  1.5457  1.9663 -1.1221
  134PRO    HG2 1800   2.733   6.930   3.137  0.0795 -1.0324 -1.9170
  134PRO     CB 1801   2.610   7.098   3.058  0.1839  0.1325  0.4788
  134PRO    HB1 1802   2.532   7.022   3.057  0.7730 -0.4821  0.5318
  134PRO    HB2 1803   2.618   7.150   2.962  1.9374  0.0517  0.5599
  134PRO     CA 1804   2.620   7.201   3.170  0.1013 -0.0413  0.6462
  134PRO     HA 1805   2.585   7.295   3.128 -0.8276  0.0561  1.5905
  134PRO      C 1806   2.519   7.169   3.280 -0.5901  0.0345  0.0408
  134PRO      O 1807   2.551   7.097   3.374 -0.5815  0.1538  0.1289
  135SER      N 1808   2.393   7.209   3.262 -0.6306 -0.2574 -0.3398
  135SER      H 1809   2.368   7.266   3.182 -0.2379 -1.7845 -1.6229
  135SER     CA 1810   2.278   7.154   3.329  0.1840 -0.5684  0.8276
  135SER     HA 1811   2.295   7.161   3.437  3.8328 -0.0416  0.3374
  135SER     CB 1812   2.157   7.241   3.296  0.7041 -0.1915 -0.1214
  135SER    HB1 1813   2.117   7.216   3.198  1.1219 -1.6674  0.0548
  135SER    HB2 1814   2.082   7.211   3.370 -0.2556 -1.2194 -1.4680
  135SER     OG 1815   2.178   7.377   3.327  0.3306 -0.2202  0.2793
  135SER     HG 1816   2.230   7.380   3.407 -0.8195  0.8589  1.0215
  135SER      C 1817   2.246   7.011   3.287  0.1288 -0.2815 -0.1179
  135SER      O 1818   2.263   6.972   3.172  0.6994 -0.3968  0.0036
  136TYR      N 1819   2.205   6.935   3.389 -0.1044 -0.3600 -0.2677
  136TYR      H 1820   2.192   6.973   3.482  0.2990 -1.1301  0.1142
  136TYR     CA 1821   2.164   6.797   3.381 -0.2905 -0.3469  0.3824
  136TYR     HA 1822   2.120   6.782   3.282  1.6108 -1.0439 -0.4062
  136TYR     CB 1823   2.274   6.693   3.401 -0.0933 -0.1451  0.3395
  136TYR    HB1 1824   2.332   6.711   3.491  1.3643 -0.6535 -0.4631
  136TYR    HB2 1825   2.233   6.594   3.415 -3.8159  1.2354  0.1936
  136TYR     CG 1826   2.380   6.691   3.293 -0.2111  0.0797  0.2187
  136TYR    CD1 1827   2.353   6.646   3.163  0.4579 -0.0876  0.1321
  136TYR    HD1 1828   2.250   6.619   3.141 -0.1611  0.9332  1.6242
  136TYR    CE1 1829   2.444   6.657   3.058 -0.0396  0.4454 -0.2560
  136TYR    HE1 1830   2.418   6.627   2.957 -2.5859  3.5128 -0.6682
  136TYR     CZ 1831   2.575   6.703   3.085  0.0980 -0.1169  0.0581
  136TYR     OH 1832   2.674   6.703   2.992 -0.0435  0.3721 -0.0937
  136TYR     HH 1833   2.638   6.694   2.903  0.4575 -0.5768 -0.2116
  136TYR    CE2 1834   2.605   6.731   3.220  0.0281 -0.2681  0.1056
  136TYR    HE2 1835   2.705   6.761   3.249 -0.6087 -0.0456  2.2547
  136TYR    CD2 1836   2.511   6.729   3.324 -0.1833  0.2265 -0.0744
  136TYR    HD2 1837   2.542   6.758   3.423  0.2235 -1.6225  0.3720
  136TYR      C 1838   2.069   6.778   3.498 -0.2657  0.5808  0.5557
  136TYR      O 1839   2.081   6.829   3.610 -0.2394  0.0713  0.7864
  137GLY      N 1840   1.978   6.685   3.470  0.4912 -0.0745  0.2468
  137GLY      H 1841   1.982   6.639   3.380  2.1954  1.8162 -0.7166
  137GLY     CA 1842   1.881   6.613   3.551  0.2569 -0.2091 -0.1499
  137GLY    HA1 1843   1.811   6.679   3.601 -0.5301 -2.5167  1.9738
  137GLY    HA2 1844   1.822   6.544   3.490 -1.3504 -0.4971  1.6349
  137GLY      C 1845   1.948   6.534   3.662  0.0699  0.2089  0.2618
  137GLY      O 1846   2.066   6.503   3.644 -0.0686 -0.1187 -0.0793
  138GLY      N 1847   1.870   6.496   3.763 -0.2970  0.0389 -0.0831
  138GLY      H 1848   1.779   6.539   3.761 -0.4131 -0.1960  0.0493
  138GLY     CA 1849   1.912   6.388   3.850  0.0276  0.1821 -0.0597
  138GLY    HA1 1850   2.000   6.415   3.909 -0.8845 -1.2620  2.0929
  138GLY    HA2 1851   1.826   6.370   3.915  1.9463  0.7011  2.8684
  138GLY      C 1852   1.937   6.260   3.772 -0.1336  0.0056  0.1748
  138GLY      O 1853   1.871   6.243   3.669 -0.3266 -0.1335  0.3193
  139GLN      N 1854   2.035   6.180   3.813 -0.0295  0.0217 -0.0424
  139GLN      H 1855   2.077   6.210   3.899 -3.3072  2.4219  0.9311
  139GLN     CA 1856   2.077   6.057   3.748 -0.4074  0.0024 -0.2557
  139GLN     HA 1857   2.082   6.072   3.640 -2.5909 -0.7333 -0.5104
  139GLN     CB 1858   2.211   6.009   3.804 -0.3849  0.3424 -0.0129
  139GLN    HB1 1859   2.229   5.914   3.754  0.1748 -0.4449  1.6219
  139GLN    HB2 1860   2.202   5.996   3.912 -1.8527  0.7089 -0.0626
  139GLN     CG 1861   2.323   6.107   3.770  0.3112 -0.5872 -0.4239
  139GLN    HG1 1862   2.306   6.199   3.825  3.1569 -1.0364  1.4250
  139GLN    HG2 1863   2.419   6.075   3.810  0.3846  1.2852  1.0100
  139GLN     CD 1864   2.338   6.135   3.621  0.5601 -0.2899 -0.3430
  139GLN    OE1 1865   2.365   6.046   3.540  0.0426 -0.4388 -0.3523
  139GLN    NE2 1866   2.316   6.260   3.581  0.1897 -0.0667  0.5365
  139GLN   HE21 1867   2.284   6.335   3.641  1.0829  0.4634  0.3852
  139GLN   HE22 1868   2.322   6.277   3.482  2.4482  1.5542  0.8567
  139GLN      C 1869   1.973   5.948   3.764 -0.1730 -0.2241 -0.2639
  139GLN      O 1870   1.919   5.918   3.871  0.2419  0.0944  0.0369
  140GLN      N 1871   1.930   5.902   3.646 -0.0394  0.0186 -0.4086
  140GLN      H 1872   1.967   5.932   3.557 -3.2708 -0.0620 -1.9142
  140GLN     CA 1873   1.834   5.794   3.634  0.1931 -0.2337 -0.0484
  140GLN     HA 1874   1.748   5.811   3.698  1.3450 -2.0418  2.1063
  140GLN     CB 1875   1.787   5.786   3.489 -0.3513 -0.0266  0.1136
  140GLN    HB1 1876   1.724   5.697   3.484 -0.2663 -0.2373  2.1259
  140GLN    HB2 1877   1.874   5.785   3.424  0.1438  0.4667  0.7509
  140GLN     CG 1878   1.681   5.890   3.455 -0.2265  0.1444  0.2459
  140GLN    HG1 1879   1.726   5.986   3.480 -1.2790  1.0532 -1.2295
  140GLN    HG2 1880   1.586   5.881   3.509 -0.1548 -1.3649  0.1545
  140GLN     CD 1881   1.644   5.881   3.308 -0.0326 -0.1622  0.2156
  140GLN    OE1 1882   1.715   5.824   3.225  0.5963  0.1256  0.5503
  140GLN    NE2 1883   1.536   5.949   3.269  0.1734  0.2062  0.2836
  140GLN   HE21 1884   1.482   6.009   3.330 -2.3854 -0.1998 -1.4448
  140GLN   HE22 1885   1.499   5.942   3.175 -2.5635 -0.3498  1.3379
  140GLN      C 1886   1.898   5.663   3.678 -0.1819 -0.2925  0.3342
  140GLN      O 1887   2.020   5.648   3.670 -0.1830 -0.0947 -0.0805
  141GLN      N 1888   1.816   5.569   3.723 -0.7315  0.0927  0.1470
  141GLN      H 1889   1.717   5.582   3.707 -0.4913  0.4930 -1.1621
  141GLN     CA 1890   1.871   5.438   3.753  0.1116  0.2759 -0.5479
  141GLN     HA 1891   1.963   5.429   3.696  0.6854  1.0821  0.2156
  141GLN     CB 1892   1.881   5.428   3.905  0.7231  0.1124 -0.5959
  141GLN    HB1 1893   1.872   5.326   3.940 -2.3144  0.2387 -0.6807
  141GLN    HB2 1894   1.788   5.472   3.942 -0.0998 -2.2846  0.3853
  141GLN     CG 1895   2.002   5.489   3.975  0.1497 -0.1730  0.6723
  141GLN    HG1 1896   2.008   5.462   4.080  0.7376 -1.4585  0.3196
  141GLN    HG2 1897   2.015   5.596   3.958 -1.7219 -0.2082 -1.5553
  141GLN     CD 1898   2.123   5.426   3.910 -0.0362  0.0206  0.1313
  141GLN    OE1 1899   2.154   5.309   3.933 -0.3908 -0.0817  0.0915
  141GLN    NE2 1900   2.193   5.497   3.822  0.4617 -0.3199  0.2446
  141GLN   HE21 1901   2.157   5.591   3.810 -3.3698 -1.8819 -2.0357
  141GLN   HE22 1902   2.272   5.470   3.766 -1.0140  0.7909 -2.5808
  141GLN      C 1903   1.785   5.326   3.695 -0.2773  0.0448  0.4539
  141GLN      O 1904   1.664   5.346   3.681 -0.3980 -0.7589  0.2932
  142SER      N 1905   1.845   5.210   3.671  0.2916  0.5350 -0.5467
  142SER      H 1906   1.944   5.203   3.689  0.1624  1.0010  0.4285
  142SER     CA 1907   1.763   5.102   3.621 -0.1473  0.2316  0.7802
  142SER     HA 1908   1.658   5.115   3.647 -0.3049 -0.2110  0.4052
  142SER     CB 1909   1.757   5.096   3.468  0.3142  0.2218  0.7617
  142SER    HB1 1910   1.717   5.188   3.427  1.6545  0.9821  1.1149
  142SER    HB2 1911   1.686   5.019   3.438  0.9436  0.7425 -2.4542
  142SER     OG 1912   1.884   5.074   3.411 -0.0045 -0.3880  0.2714
  142SER     HG 1913   1.927   5.156   3.439 -0.7835 -0.4156  1.6400
  142SER      C 1914   1.800   4.970   3.687 -0.1421  0.0022  0.3258
  142SER      O 1915   1.911   4.962   3.740 -0.1972  0.1422  0.4605
  143TYR      N 1916   1.707   4.874   3.682 -0.0902 -0.0149 -0.3533
  143TYR      H 1917   1.623   4.893   3.630 -0.2595  0.5616  0.1213
  143TYR     CA 1918   1.698   4.764   3.775 -0.2787  0.2934 -0.0041
  143TYR     HA 1919   1.785   4.763   3.842  0.2087 -1.4207 -0.6177
  143TYR     CB 1920   1.579   4.789   3.867 -0.2918 -0.0581  0.0762
  143TYR    HB1 1921   1.488   4.761   3.815  0.1725 -3.6920  0.9584
  143TYR    HB2 1922   1.575   4.712   3.944 -1.3038 -1.3615 -1.2422
  143TYR     CG 1923   1.567   4.927   3.927 -0.1378  0.3387 -0.7974
  143TYR    CD1 1924   1.457   5.008   3.898 -0.1113  0.5724 -0.2548
  143TYR    HD1 1925   1.383   4.971   3.828  1.3610  0.1176 -1.6089
  143TYR    CE1 1926   1.455   5.138   3.950 -0.2681  0.2405  0.5799
  143TYR    HE1 1927   1.378   5.206   3.917 -0.0616 -0.3757 -1.2734
  143TYR     CZ 1928   1.570   5.187   4.015  0.2096  0.3554 -0.3368
  143TYR     OH 1929   1.569   5.317   4.057 -0.4606  0.2162  0.0937
  143TYR     HH 1930   1.633   5.333   4.127 -0.7336  2.5650 -0.0975
  143TYR    CE2 1931   1.678   5.103   4.049  0.1107  0.4467  0.2182
  143TYR    HE2 1932   1.762   5.136   4.109 -0.0121  1.4029 -0.1227
  143TYR    CD2 1933   1.677   4.971   4.002 -0.8751  0.4364  0.2504
  143TYR    HD2 1934   1.764   4.909   4.018 -0.1177  1.1501 -0.9038
  143TYR      C 1935   1.690   4.626   3.710 -0.2744  0.2774  0.0290
  143TYR      O 1936   1.696   4.611   3.588  0.0264 -0.3618  0.1198
  144GLY      N 1937   1.703   4.520   3.789  0.9133  0.2484 -0.1769
  144GLY      H 1938   1.684   4.535   3.888  0.9043  0.5811 -0.2302
  144GLY     CA 1939   1.720   4.383   3.745  0.0474 -0.0824  0.4682
  144GLY    HA1 1940   1.743   4.324   3.834 -0.2192  0.5943  0.9918
  144GLY    HA2 1941   1.805   4.389   3.677 -0.0018 -1.1278  0.3043
  144GLY      C 1942   1.614   4.318   3.657  0.2087 -0.1781  0.3443
  144GLY      O 1943   1.494   4.346   3.658  0.2525  0.0503 -0.3116
  145GLN      N 1944   1.665   4.232   3.569 -0.0220  0.3023 -0.2651
  145GLN      H 1945   1.764   4.211   3.565 -0.3420 -2.3578  2.1924
  145GLN     CA 1946   1.595   4.123   3.503  0.9345 -0.1622 -0.5350
  145GLN     HA 1947   1.503   4.108   3.560  1.4582  0.1887  0.4369
  145GLN     CB 1948   1.559   4.157   3.359  0.3559 -0.1032 -0.3814
  145GLN    HB1 1949   1.517   4.257   3.353  0.0895 -0.2412 -0.9258
  145GLN    HB2 1950   1.653   4.152   3.303  1.2698 -0.1284  1.1182
  145GLN     CG 1951   1.461   4.063   3.289  0.2013 -0.0783 -0.1980
  145GLN    HG1 1952   1.499   3.960   3.289 -1.0434 -0.5676 -1.1140
  145GLN    HG2 1953   1.451   4.089   3.184  0.2537 -0.1429 -0.2197
  145GLN     CD 1954   1.317   4.052   3.337  0.3485 -0.0252  0.2580
  145GLN    OE1 1955   1.244   4.151   3.335 -0.3472 -0.5535 -0.6308
  145GLN    NE2 1956   1.268   3.938   3.385  0.2610  0.0508  0.3475
  145GLN   HE21 1957   1.326   3.857   3.400  2.9330  1.4211 -1.6816
  145GLN   HE22 1958   1.173   3.943   3.420  0.4416  3.2240  0.6703
  145GLN      C 1959   1.682   3.998   3.507  0.5498 -0.4167  0.1594
  145GLN      O 1960   1.799   4.006   3.470  0.3221  0.5100 -0.4002
  146GLN      N 1961   1.632   3.881   3.547 -0.4490  0.1259  0.5425
  146GLN      H 1962   1.533   3.881   3.567 -1.0028  1.1743 -1.7428
  146GLN     CA 1963   1.714   3.763   3.566 -0.0158  0.3544  0.1264
  146GLN     HA 1964   1.815   3.796   3.588 -0.0789  0.5497  0.1230
  146GLN     CB 1965   1.669   3.693   3.694  0.1028  0.3874  0.1852
  146GLN    HB1 1966   1.564   3.668   3.684 -0.5966  2.9719  0.2769
  146GLN    HB2 1967   1.712   3.593   3.701 -2.2110 -0.7370 -0.6422
  146GLN     CG 1968   1.692   3.758   3.831 -0.3392 -0.2039  0.5407
  146GLN    HG1 1969   1.675   3.683   3.908 -0.4424 -0.4665  0.2646
  146GLN    HG2 1970   1.795   3.791   3.842 -0.5597  0.5758  0.3242
  146GLN     CD 1971   1.593   3.871   3.854 -0.0652  0.3291 -0.8076
  146GLN    OE1 1972   1.473   3.849   3.867  0.1720 -0.1987  0.6396
  146GLN    NE2 1973   1.638   3.997   3.857 -0.2487  0.3893 -0.5772
  146GLN   HE21 1974   1.735   4.019   3.842 -0.2669  3.0083  2.2213
  146GLN   HE22 1975   1.575   4.075   3.874  0.3003  0.2648  2.5433
  146GLN      C 1976   1.718   3.661   3.452  0.2526  0.4219  0.0750
  146GLN      O 1977   1.618   3.662   3.381 -0.0020  0.4381  0.4347
  147GLN      N 1978   1.814   3.569   3.445 -0.0291  0.1265  0.1123
  147GLN      H 1979   1.878   3.554   3.522 -1.4955 -2.7763  0.9389
  147GLN     CA 1980   1.799   3.452   3.360  0.0620  0.0919  0.1441
  147GLN     HA 1981   1.748   3.477   3.267  0.8502 -0.9873 -0.5998
  147GLN     CB 1982   1.939   3.412   3.313  0.0806  0.0089  0.2699
  147GLN    HB1 1983   1.982   3.501   3.268 -1.0568  0.2377 -0.4103
  147GLN    HB2 1984   1.995   3.391   3.404 -0.3813  4.5284  1.8644
  147GLN     CG 1985   1.950   3.300   3.210  0.2863  0.0003  0.3015
  147GLN    HG1 1986   1.886   3.213   3.226  0.6267 -0.6376 -1.5319
  147GLN    HG2 1987   1.931   3.336   3.109  0.7756 -1.5811 -0.3802
  147GLN     CD 1988   2.090   3.240   3.208  0.0878 -0.4572 -0.0675
  147GLN    OE1 1989   2.194   3.288   3.254 -0.1320  0.2939 -0.3355
  147GLN    NE2 1990   2.103   3.116   3.161  0.1374 -0.4941  0.0438
  147GLN   HE21 1991   2.176   3.056   3.196  0.7161  0.3553  0.3318
  147GLN   HE22 1992   2.015   3.075   3.132 -0.7012  0.5740  1.0020
  147GLN      C 1993   1.718   3.345   3.431  0.2249 -0.1841 -0.0827
  147GLN      O 1994   1.762   3.292   3.533 -0.2040 -0.5878 -0.1079
  148SER      N 1995   1.594   3.325   3.389  0.0653  0.3323  0.1299
  148SER      H 1996   1.569   3.383   3.309 -1.0000 -1.9761 -1.3269
  148SER     CA 1997   1.504   3.225   3.443  0.1783  0.0964 -0.1205
  148SER     HA 1998   1.503   3.237   3.551 -1.3735  1.9731 -0.3120
  148SER     CB 1999   1.362   3.262   3.403  0.1098  0.2814  0.2958
  148SER    HB1 2000   1.336   3.350   3.461  0.9825  2.2352 -2.1102
  148SER    HB2 2001   1.299   3.177   3.430 -0.2357 -0.5210 -2.7261
  148SER     OG 2002   1.352   3.282   3.264 -0.5492 -0.0008  0.2968
  148SER     HG 2003   1.376   3.373   3.248  1.4519  0.0383  2.9238
  148SER      C 2004   1.519   3.079   3.401  0.3233  0.1481 -0.2498
  148SER      O 2005   1.499   2.987   3.480  0.4078 -0.1080 -0.5219
  149TYR      N 2006   1.559   3.060   3.275 -0.2232 -0.0452 -0.3971
  149TYR      H 2007   1.587   3.148   3.233 -2.0388  0.6336 -0.2786
  149TYR     CA 2008   1.612   2.939   3.215 -0.6359 -0.4677  0.0857
  149TYR     HA 2009   1.554   2.850   3.242 -1.0123 -0.5614 -1.0033
  149TYR     CB 2010   1.612   2.950   3.063 -0.5330 -0.9362  0.0501
  149TYR    HB1 2011   1.684   2.888   3.009 -1.8297 -0.0582 -2.8987
  149TYR    HB2 2012   1.647   3.048   3.031  0.6851 -1.2272  0.4312
  149TYR     CG 2013   1.474   2.924   3.007 -0.5291 -0.6607 -0.0897
  149TYR    CD1 2014   1.374   3.022   3.011 -0.0701 -0.1900 -0.1114
  149TYR    HD1 2015   1.407   3.118   3.048  1.1186 -1.2258  1.6842
  149TYR    CE1 2016   1.244   3.004   2.964 -0.2954  0.1600  0.3660
  149TYR    HE1 2017   1.174   3.086   2.961  0.3705  0.7701  1.2355
  149TYR     CZ 2018   1.207   2.872   2.931  0.1656  0.1936 -0.2850
  149TYR     OH 2019   1.076   2.844   2.909 -0.0546  0.2713  0.8828
  149TYR     HH 2020   1.013   2.915   2.923 -1.2741 -0.6079  0.1455
  149TYR    CE2 2021   1.306   2.771   2.918 -0.4016 -0.4727  0.4943
  149TYR    HE2 2022   1.279   2.676   2.876  0.0745  0.2165 -1.4492
  149TYR    CD2 2023   1.438   2.799   2.955 -0.0904 -0.6213 -0.4885
  149TYR    HD2 2024   1.513   2.722   2.945  0.5957 -0.2249  1.3207
  149TYR      C 2025   1.753   2.911   3.267 -0.2297  0.0032 -0.7499
  149TYR      O 2026   1.823   3.003   3.307 -0.8097  0.0391  0.2122
  150ASN      N 2027   1.804   2.788   3.268 -0.1116  0.0497  0.2960
  150ASN      H 2028   1.734   2.721   3.243 -1.3687  0.7926  1.7019
  150ASN     CA 2029   1.941   2.748   3.292  0.0295  0.7112  0.6054
  150ASN     HA 2030   1.969   2.817   3.373  1.9830  1.6194 -0.7498
  150ASN     CB 2031   1.957   2.606   3.344  0.0877  0.6818  0.5069
  150ASN    HB1 2032   1.909   2.542   3.269  0.7340 -0.6204  1.1612
  150ASN    HB2 2033   1.894   2.582   3.430 -0.4990 -0.2336 -0.1446
  150ASN     CG 2034   2.102   2.574   3.375  0.1461  0.2938 -0.1374
  150ASN    OD1 2035   2.173   2.510   3.298 -0.1261 -0.1657 -0.0080
  150ASN    ND2 2036   2.157   2.605   3.493  0.0526  0.0387 -0.0257
  150ASN   HD21 2037   2.116   2.666   3.563 -1.9093 -0.9548 -0.2338
  150ASN   HD22 2038   2.253   2.575   3.498 -0.0097  0.0148  2.0179
  150ASN      C 2039   2.025   2.774   3.167 -0.1742  0.0920  0.3416
  150ASN      O 2040   2.138   2.817   3.186 -0.0049 -0.1252 -0.1789
  151PRO      N 2041   1.983   2.744   3.044  0.1405 -0.3668  0.3445
  151PRO     CD 2042   1.899   2.632   3.005  0.4663 -0.2752 -0.6394
  151PRO    HD1 2043   1.953   2.539   3.021  0.6368  0.0901  1.1449
  151PRO    HD2 2044   1.810   2.640   3.068  0.0616 -3.4869 -0.6758
  151PRO     CG 2045   1.865   2.652   2.857  0.0404  0.1180 -0.4917
  151PRO    HG1 2046   1.781   2.719   2.840 -0.9607 -1.1101 -0.4636
  151PRO    HG2 2047   1.859   2.555   2.809  1.1462 -0.1238 -0.1717
  151PRO     CB 2048   1.987   2.729   2.806  0.2594  0.1070  0.0030
  151PRO    HB1 2049   1.953   2.803   2.734  4.6760  0.8788 -1.5937
  151PRO    HB2 2050   2.058   2.664   2.755  1.2323  1.0622  0.1290
  151PRO     CA 2051   2.057   2.789   2.928 -0.2401  0.1170  0.2874
  151PRO     HA 2052   2.157   2.746   2.931 -1.0253 -1.7771  1.8527
  151PRO      C 2053   2.057   2.940   2.910 -0.4960 -0.0344 -1.1062
  151PRO      O 2054   1.961   3.002   2.953  0.0050  0.2096 -0.3280
  152PRO      N 2055   2.155   3.001   2.842  0.0816  0.1167 -0.1463
  152PRO     CD 2056   2.271   2.937   2.782  0.2110 -0.2089  0.4357
  152PRO    HD1 2057   2.329   2.886   2.859 -0.6082  1.2068  2.0514
  152PRO    HD2 2058   2.238   2.870   2.702  2.4448 -1.2835  0.3499
  152PRO     CG 2059   2.358   3.048   2.725 -0.3561 -0.0401 -0.1194
  152PRO    HG1 2060   2.461   3.012   2.729 -0.9743 -1.8076  2.0583
  152PRO    HG2 2061   2.327   3.049   2.621 -0.8157 -1.4405 -0.0184
  152PRO     CB 2062   2.318   3.169   2.809 -0.0981 -0.0147 -0.0312
  152PRO    HB1 2063   2.345   3.255   2.747  0.5256 -0.5949 -0.5834
  152PRO    HB2 2064   2.375   3.162   2.901 -1.1239 -0.1229  0.6083
  152PRO     CA 2065   2.169   3.144   2.833 -0.0729  0.1627  0.3138
  152PRO     HA 2066   2.132   3.201   2.918 -0.6861  1.2705 -0.6654
  152PRO      C 2067   2.089   3.200   2.717  0.2156 -0.0766 -0.0041
  152PRO      O 2068   2.041   3.121   2.636  0.0233 -0.1359  0.1673
  153GLN      N 2069   2.075   3.333   2.709 -0.1750 -0.1244 -0.1396
  153GLN      H 2070   2.125   3.387   2.778 -1.2646  0.3281  0.3292
  153GLN     CA 2071   1.995   3.400   2.608  0.0398 -0.0567 -0.2639
  153GLN     HA 2072   1.910   3.342   2.574 -1.1805  1.8800 -0.7015
  153GLN     CB 2073   1.929   3.524   2.667 -0.2069 -0.0157 -0.6244
  153GLN    HB1 2074   2.008   3.597   2.685 -0.8210  0.5311 -0.0538
  153GLN    HB2 2075   1.871   3.576   2.591 -2.6395  0.8377  1.6393
  153GLN     CG 2076   1.842   3.505   2.791  0.0158 -0.2896 -0.5090
  153GLN    HG1 2077   1.773   3.421   2.786  0.1203 -0.3064 -1.9399
  153GLN    HG2 2078   1.921   3.487   2.864  0.6244  1.7280 -0.6015
  153GLN     CD 2079   1.762   3.630   2.825  0.4705 -0.0397 -0.3445
  153GLN    OE1 2080   1.780   3.742   2.777  0.5647  0.0511 -0.1020
  153GLN    NE2 2081   1.678   3.619   2.929  0.6783 -0.0326 -0.1756
  153GLN   HE21 2082   1.632   3.701   2.965 -1.4812 -1.7682  1.2817
  153GLN   HE22 2083   1.671   3.533   2.981  0.8645  0.6139  0.9472
  153GLN      C 2084   2.069   3.432   2.479  0.2371 -0.2080 -0.1881
  153GLN      O 2085   2.190   3.411   2.468  0.3574  0.2550  0.2348
  154GLY      N 2086   1.993   3.461   2.374  0.4670  0.1338 -0.2628
  154GLY      H 2087   1.894   3.450   2.392  0.9031 -0.0323  2.4553
  154GLY     CA 2088   2.042   3.482   2.239  0.6455 -0.6070 -0.3214
  154GLY    HA1 2089   1.954   3.516   2.184 -0.0691 -1.4239  0.2938
  154GLY    HA2 2090   2.079   3.384   2.212  1.3072 -0.3002 -0.5470
  154GLY      C 2091   2.155   3.583   2.224  0.2740 -0.0317  0.6510
  154GLY      O 2092   2.137   3.703   2.246  0.6057  0.0536  0.4649
  155TYR      N 2093   2.276   3.534   2.197  0.0651 -0.3645  0.3148
  155TYR      H 2094   2.281   3.434   2.182 -2.1195 -0.4584 -0.1556
  155TYR     CA 2095   2.394   3.618   2.189  0.0628 -0.3967 -0.1276
  155TYR     HA 2096   2.389   3.697   2.264  0.2448 -1.0984  0.6411
  155TYR     CB 2097   2.512   3.533   2.235 -0.0618 -0.2460  0.4823
  155TYR    HB1 2098   2.560   3.493   2.147  2.3708  0.3623  1.4567
  155TYR    HB2 2099   2.469   3.454   2.297 -1.6211  0.0329 -0.1854
  155TYR     CG 2100   2.620   3.603   2.314 -0.1153  0.2117  0.1513
  155TYR    CD1 2101   2.645   3.561   2.445  0.3675  0.2406  0.0694
  155TYR    HD1 2102   2.579   3.493   2.496  1.8714  0.3435  2.3240
  155TYR    CE1 2103   2.763   3.602   2.508  0.1753  0.8290  0.0516
  155TYR    HE1 2104   2.784   3.554   2.602 -0.6187  0.6545  0.1427
  155TYR     CZ 2105   2.854   3.686   2.439  0.4444  0.3019 -0.2394
  155TYR     OH 2106   2.978   3.685   2.495  0.3677 -0.2899 -0.0640
  155TYR     HH 2107   3.044   3.712   2.430 -0.0913 -1.9401 -1.2923
  155TYR    CE2 2108   2.825   3.732   2.309  0.2597 -0.2070 -0.3811
  155TYR    HE2 2109   2.896   3.785   2.248  0.3052 -1.1310 -1.1598
  155TYR    CD2 2110   2.708   3.688   2.245  0.2839 -0.4957 -0.2293
  155TYR    HD2 2111   2.694   3.705   2.140 -0.3225 -4.1307 -0.8461
  155TYR      C 2112   2.408   3.671   2.048 -0.1914 -0.0306 -0.0186
  155TYR      O 2113   2.406   3.597   1.950 -0.0591  0.3253 -0.2940
  156GLY      N 2114   2.410   3.805   2.040 -0.1078 -0.0329 -0.0364
  156GLY      H 2115   2.394   3.858   2.124 -0.8623  0.8731 -0.7432
  156GLY     CA 2116   2.426   3.860   1.907  0.2605 -0.5918 -0.2261
  156GLY    HA1 2117   2.493   3.799   1.846  0.2003  0.2696 -1.1725
  156GLY    HA2 2118   2.471   3.958   1.921  1.3272 -0.6446 -2.8001
  156GLY      C 2119   2.290   3.884   1.845  0.1438  0.7517  0.5110
  156GLY      O 2120   2.189   3.828   1.886  0.7413 -0.7511  0.0149
  157GLN      N 2121   2.284   3.973   1.746 -0.1874  0.0319 -0.1292
  157GLN      H 2122   2.370   4.004   1.702  0.3054  0.3745  1.0590
  157GLN     CA 2123   2.166   4.001   1.666 -0.4216  0.2714  0.2969
  157GLN     HA 2124   2.073   3.961   1.707  0.4708 -1.3192  0.8657
  157GLN     CB 2125   2.140   4.151   1.659 -0.9558  0.1570 -0.2447
  157GLN    HB1 2126   2.049   4.187   1.611 -0.0700  3.2109  0.2016
  157GLN    HB2 2127   2.222   4.201   1.608 -1.2459 -0.1965 -1.0795
  157GLN     CG 2128   2.124   4.204   1.801 -0.5040 -0.2300 -0.0465
  157GLN    HG1 2129   2.209   4.186   1.867 -0.3711 -0.8265 -0.3768
  157GLN    HG2 2130   2.031   4.174   1.848 -1.7683  1.9939 -0.9810
  157GLN     CD 2131   2.125   4.356   1.806 -0.3709 -0.2247 -0.2094
  157GLN    OE1 2132   2.162   4.419   1.707 -0.6745 -0.2715 -0.3556
  157GLN    NE2 2133   2.090   4.416   1.920  0.1871 -0.1806 -0.0594
  157GLN   HE21 2134   2.100   4.515   1.939 -3.3033 -0.1612  2.6902
  157GLN   HE22 2135   2.056   4.364   2.000  0.2628  2.4317  1.8221
  157GLN      C 2136   2.176   3.947   1.524  0.2606 -0.0144  0.4474
  157GLN      O 2137   2.289   3.933   1.477  0.1355 -0.0922  0.1656
  158GLN      N 2138   2.067   3.931   1.449  0.4644 -0.2436  0.1991
  158GLN      H 2139   1.972   3.934   1.483  0.2088  2.9700 -0.4984
  158GLN     CA 2140   2.057   3.911   1.305 -0.3844  0.0036  0.2161
  158GLN     HA 2141   2.132   3.841   1.270 -1.1857  0.0114 -1.6247
  158GLN     CB 2142   1.918   3.854   1.278 -0.1406 -0.4106 -0.1674
  158GLN    HB1 2143   1.902   3.762   1.334  1.7460 -2.2983 -2.4767
  158GLN    HB2 2144   1.832   3.917   1.299 -0.7661 -0.9199 -1.1204
  158GLN     CG 2145   1.903   3.825   1.129 -0.2189  0.4169 -0.3270
  158GLN    HG1 2146   1.903   3.912   1.063 -4.5477 -0.7207 -2.2382
  158GLN    HG2 2147   1.799   3.791   1.134 -0.5822  1.6241  0.8553
  158GLN     CD 2148   1.991   3.722   1.059 -0.1956  0.0731  0.2035
  158GLN    OE1 2149   2.101   3.687   1.101  0.1182  0.3759 -0.3550
  158GLN    NE2 2150   1.945   3.686   0.939 -0.0892  0.3113  0.0911
  158GLN   HE21 2151   1.982   3.601   0.898  1.8986 -0.2753  2.8563
  158GLN   HE22 2152   1.858   3.728   0.910 -0.4528  0.4677  1.3692
  158GLN      C 2153   2.072   4.043   1.231  0.0452 -0.0982  0.1188
  158GLN      O 2154   2.010   4.143   1.267  0.2456  0.0373  0.0875
  159ASN      N 2155   2.151   4.053   1.123 -0.0941 -0.0644  0.0198
  159ASN      H 2156   2.208   3.972   1.103  0.7020 -0.0780  2.0353
  159ASN     CA 2157   2.163   4.163   1.030  0.0260 -0.1532 -0.0690
  159ASN     HA 2158   2.176   4.254   1.088 -0.7940 -0.2102  0.2038
  159ASN     CB 2159   2.291   4.143   0.948  0.1399  0.4469 -0.0408
  159ASN    HB1 2160   2.293   4.054   0.885  4.6496 -0.4000  0.9622
  159ASN    HB2 2161   2.371   4.135   1.021  0.9569 -0.2612 -0.9852
  159ASN     CG 2162   2.322   4.254   0.849 -0.2585  0.0647 -0.6033
  159ASN    OD1 2163   2.242   4.346   0.830 -0.5448  0.0026  0.2542
  159ASN    ND2 2164   2.433   4.253   0.775  0.1880  0.1799  0.0563
  159ASN   HD21 2165   2.501   4.183   0.804 -2.6319 -2.4880  0.7428
  159ASN   HD22 2166   2.443   4.325   0.705 -1.2440 -0.4389 -0.8385
  159ASN      C 2167   2.032   4.172   0.953  0.2714  0.3632 -0.4310
  159ASN      O 2168   1.992   4.072   0.895 -0.0947  0.3042 -0.0740
  160GLN      N 2169   1.966   4.288   0.946  0.0193  0.2917  0.6451
  160GLN      H 2170   2.005   4.366   0.997  0.6411 -0.9811  2.2075
  160GLN     CA 2171   1.858   4.306   0.852  0.5073  0.2586  0.0762
  160GLN     HA 2172   1.815   4.209   0.823 -0.3338 -0.2448  2.7556
  160GLN     CB 2173   1.743   4.383   0.914 -0.1464 -0.1907 -0.5530
  160GLN    HB1 2174   1.662   4.414   0.848 -0.8107 -1.2911 -0.2836
  160GLN    HB2 2175   1.780   4.477   0.955  0.2161 -0.1915 -0.8764
  160GLN     CG 2176   1.667   4.319   1.030  0.1347  0.2328 -0.1326
  160GLN    HG1 2177   1.602   4.397   1.070  2.3896  2.3447 -0.3163
  160GLN    HG2 2178   1.730   4.295   1.116  2.1842 -0.8762 -1.8366
  160GLN     CD 2179   1.587   4.194   0.999  0.3394  0.1571 -0.3499
  160GLN    OE1 2180   1.637   4.081   0.997  0.1816  0.0845 -0.1648
  160GLN    NE2 2181   1.459   4.212   0.967  0.3634  0.0639 -0.5026
  160GLN   HE21 2182   1.401   4.134   0.938  0.2429  0.0772 -0.2947
  160GLN   HE22 2183   1.433   4.307   0.990  1.8663  0.5480 -0.6675
  160GLN      C 2184   1.920   4.380   0.734  0.2017  0.8545  0.2866
  160GLN      O 2185   1.981   4.485   0.753  0.2043  0.8490  0.3096
  161TYR      N 2186   1.886   4.335   0.613  0.6233  0.2976  0.3690
  161TYR      H 2187   1.831   4.251   0.614  1.0989 -0.0390 -0.7778
  161TYR     CA 2188   1.893   4.399   0.483  0.5104 -0.3950  0.0194
  161TYR     HA 2189   1.879   4.505   0.504  1.7017 -0.0609 -0.7728
  161TYR     CB 2190   2.039   4.387   0.438  0.3890 -0.3629 -0.3844
  161TYR    HB1 2191   2.113   4.421   0.510 -1.4863  3.1378  0.1369
  161TYR    HB2 2192   2.043   4.279   0.424  2.7675 -0.4248  0.4450
  161TYR     CG 2193   2.085   4.459   0.314 -0.6526 -0.3555 -0.7829
  161TYR    CD1 2194   2.057   4.595   0.295  0.1867 -0.0670 -0.0396
  161TYR    HD1 2195   1.992   4.638   0.370 -1.4121 -0.1539 -1.3089
  161TYR    CE1 2196   2.097   4.666   0.182  0.1894 -0.0551 -0.0310
  161TYR    HE1 2197   2.067   4.769   0.172 -0.1474  0.1592  2.4926
  161TYR     CZ 2198   2.184   4.595   0.096 -0.1189 -0.3309 -0.1179
  161TYR     OH 2199   2.224   4.664  -0.015 -0.4570 -0.2793 -0.2094
  161TYR     HH 2200   2.259   4.603  -0.080  1.0633 -0.2977  0.5698
  161TYR    CE2 2201   2.215   4.459   0.111 -0.2809 -0.3803 -0.2344
  161TYR    HE2 2202   2.278   4.406   0.041  0.9908 -0.5646  1.0061
  161TYR    CD2 2203   2.171   4.392   0.226  0.1340 -0.3347 -0.0471
  161TYR    HD2 2204   2.210   4.294   0.247  0.3872  0.2635  2.6414
  161TYR      C 2205   1.804   4.348   0.371  0.0414  0.0942  0.1694
  161TYR      O 2206   1.757   4.234   0.372 -0.1638  0.1798  0.3916
  162ASN      N 2207   1.765   4.434   0.276  0.1975 -0.3259 -0.2789
  162ASN      H 2208   1.809   4.525   0.279 -0.9251  0.2320 -0.2693
  162ASN     CA 2209   1.677   4.410   0.164  0.0487 -0.7481 -0.0741
  162ASN     HA 2210   1.689   4.306   0.131 -4.0448 -1.5653  0.4799
  162ASN     CB 2211   1.530   4.439   0.191  0.0795 -0.3932 -0.2813
  162ASN    HB1 2212   1.499   4.368   0.267 -1.2293 -0.8534 -1.1992
  162ASN    HB2 2213   1.466   4.431   0.102  1.9700 -1.5179 -1.6162
  162ASN     CG 2214   1.503   4.583   0.232  0.1638 -0.4411 -0.0621
  162ASN    OD1 2215   1.450   4.662   0.155 -0.0159 -0.0912  0.4173
  162ASN    ND2 2216   1.549   4.623   0.351  0.4591 -0.0623 -0.3015
  162ASN   HD21 2217   1.549   4.720   0.378  0.5256 -0.7095  2.2708
  162ASN   HD22 2218   1.600   4.559   0.411 -1.1080 -0.6493  0.4540
  162ASN      C 2219   1.725   4.497   0.048 -0.1760 -0.1956  0.2463
  162ASN      O 2220   1.794   4.595   0.074 -0.2225 -0.2951  0.7587
  163SER      N 2221   1.688   4.465  -0.076 -0.3017  0.1774  0.1863
  163SER      H 2222   1.634   4.382  -0.094 -0.5569 -0.6389  3.9157
  163SER     CA 2223   1.722   4.540  -0.195  0.4244 -0.2510  0.1206
  163SER     HA 2224   1.726   4.647  -0.176  2.9436  0.2428 -2.3893
  163SER     CB 2225   1.861   4.506  -0.249  0.2520 -0.0473 -0.4568
  163SER    HB1 2226   1.870   4.398  -0.264 -0.2769  0.0503 -1.6075
  163SER    HB2 2227   1.874   4.556  -0.345 -0.9806 -0.7568 -1.0198
  163SER     OG 2228   1.948   4.552  -0.148 -0.2628 -0.4103  0.1600
  163SER     HG 2229   1.894   4.576  -0.073  0.8842  0.6903  0.6595
  163SER      C 2230   1.613   4.516  -0.298 -0.0734  0.7636  0.4015
  163SER    OC1 2231   1.638   4.447  -0.399  0.3373  0.4574  0.7103
  163SER    OC2 2232   1.505   4.579  -0.285 -0.7101 -0.1549 -0.3183
    1MET      N 2233   6.918   9.008   8.030  0.0689  0.2850  0.1179
    1MET     H1 2234   6.960   9.081   7.975 -1.8156  1.4342  0.1048
    1MET     H2 2235   6.986   8.935   8.049 -0.9068 -0.5481  0.5159
    1MET     H3 2236   6.842   8.969   7.975 -1.3813  1.6931  1.0218
    1MET     CA 2237   6.853   9.056   8.153 -0.0094 -0.1267  0.2405
    1MET     HA 2238   6.808   8.973   8.207  1.7754 -0.4877  1.2649
    1MET     CB 2239   6.953   9.123   8.248 -0.2084  0.0934  0.2956
    1MET    HB1 2240   6.983   9.216   8.199 -2.1969  1.2685  1.1546
    1MET    HB2 2241   6.896   9.159   8.334 -2.3915  3.3452 -2.2333
    1MET     CG 2242   7.083   9.051   8.284 -0.2076  0.1660  0.4394
    1MET    HG1 2243   7.139   9.117   8.350 -1.7583  2.3768 -0.2967
    1MET    HG2 2244   7.149   9.047   8.197 -0.4699 -0.6643  0.2671
    1MET     SD 2245   7.082   8.880   8.342 -0.2677 -0.0451 -0.1739
    1MET     CE 2246   7.259   8.845   8.322 -0.2341  0.5916 -1.0458
    1MET    HE1 2247   7.282   8.739   8.315  1.6010  0.9356 -0.5641
    1MET    HE2 2248   7.320   8.880   8.405 -1.0754 -1.3719  0.4849
    1MET    HE3 2249   7.295   8.881   8.225 -1.9075 -1.1459 -2.3983
    1MET      C 2250   6.744   9.152   8.109  0.0880 -0.1269 -0.0007
    1MET      O 2251   6.759   9.209   8.001 -0.0511 -0.8989 -0.4353
    2ALA      N 2252   6.648   9.182   8.197  0.1385 -0.1328  0.0562
    2ALA      H 2253   6.647   9.150   8.293 -1.3524  1.9272  0.8108
    2ALA     CA 2254   6.542   9.278   8.174  0.3489  0.1003  0.0633
    2ALA     HA 2255   6.580   9.344   8.095 -1.8744  1.1865 -0.1707
    2ALA     CB 2256   6.424   9.210   8.107  0.1132  0.2636  0.3105
    2ALA    HB1 2257   6.454   9.136   8.033  0.8839 -0.1814  1.0494
    2ALA    HB2 2258   6.373   9.158   8.189 -0.6449 -1.4563 -1.1720
    2ALA    HB3 2259   6.360   9.285   8.061  0.4660  0.8586  0.7728
    2ALA      C 2260   6.504   9.362   8.295 -0.8921 -0.4164  0.0486
    2ALA      O 2261   6.532   9.330   8.410 -0.2023 -0.9513 -0.2588
    3SER      N 2262   6.449   9.482   8.272 -0.0643 -0.1017 -0.3663
    3SER      H 2263   6.435   9.518   8.179 -0.1253  0.0946 -0.2823
    3SER     CA 2264   6.406   9.570   8.379  0.2980  0.3329 -0.5752
    3SER     HA 2265   6.392   9.519   8.474  1.0927  0.4144 -0.4076
    3SER     CB 2266   6.508   9.678   8.411  0.6311 -0.1533  0.0162
    3SER    HB1 2267   6.485   9.733   8.503  1.6847  0.6829 -0.2029
    3SER    HB2 2268   6.520   9.750   8.330  2.5712 -0.6694 -0.2185
    3SER     OG 2269   6.632   9.616   8.437  0.5421 -0.2639  0.1761
    3SER     HG 2270   6.618   9.563   8.516 -1.2737 -0.9525 -0.5623
    3SER      C 2271   6.271   9.632   8.345  0.1940  0.1911 -0.4213
    3SER      O 2272   6.245   9.642   8.226 -0.6913 -0.3807 -0.2856
    4ASN      N 2273   6.188   9.677   8.440  0.2809  0.1664 -0.3325
    4ASN      H 2274   6.200   9.661   8.539 -1.1872  3.2634  0.4422
    4ASN     CA 2275   6.062   9.742   8.416  0.0967 -0.0632  0.0004
    4ASN     HA 2276   6.069   9.800   8.323 -2.2159 -1.3931 -1.0878
    4ASN     CB 2277   5.956   9.634   8.393  0.1668 -0.1249 -0.0367
    4ASN    HB1 2278   5.976   9.598   8.292 -0.7260  1.1135 -0.6810
    4ASN    HB2 2279   5.962   9.555   8.468  4.9687 -2.3156 -2.3188
    4ASN     CG 2280   5.812   9.683   8.402  0.3156  0.3188 -0.0554
    4ASN    OD1 2281   5.740   9.651   8.495 -0.0340  0.4753 -0.2710
    4ASN    ND2 2282   5.767   9.764   8.305 -0.4547  0.3152  0.2947
    4ASN   HD21 2283   5.669   9.783   8.294 -0.3137  0.7521 -0.2094
    4ASN   HD22 2284   5.830   9.803   8.237  1.2496 -0.7950  1.1582
    4ASN      C 2285   6.043   9.841   8.531 -0.1526 -0.4001  0.2497
    4ASN      O 2286   6.057   9.812   8.649 -0.5836  0.1572  0.4431
    5ASP      N 2287   5.979   9.956   8.507  0.0610 -0.1829  0.7271
    5ASP      H 2288   5.946   9.982   8.416 -1.6364  1.5569  1.7554
    5ASP     CA 2289   5.931  10.049   8.608  0.3263  0.2406  0.4676
    5ASP     HA 2290   5.912  10.002   8.704 -0.2670 -1.2350 -0.3353
    5ASP     CB 2291   6.027  10.165   8.629  0.4550  0.1329  0.4765
    5ASP    HB1 2292   5.981  10.217   8.713 -1.8834  0.2727 -0.8159
    5ASP    HB2 2293   6.125  10.122   8.649  0.4755  0.3135  0.7589
    5ASP     CG 2294   6.051  10.243   8.501 -0.1685 -0.2938  0.0953
    5ASP    OD1 2295   5.995  10.353   8.482  0.5924  0.0313 -0.3048
    5ASP    OD2 2296   6.145  10.208   8.426  0.2322  0.5436  0.1958
    5ASP      C 2297   5.794  10.099   8.564  0.3919  0.2255  0.2419
    5ASP      O 2298   5.775  10.131   8.447  0.1784  0.2194  0.2741
    6TYR      N 2299   5.701  10.110   8.659  0.0558 -0.0866 -0.0502
    6TYR      H 2300   5.736  10.084   8.750  2.7131 -0.6789 -1.1470
    6TYR     CA 2301   5.559  10.126   8.637  0.0508 -0.2232 -0.1179
    6TYR     HA 2302   5.532  10.196   8.559 -0.9722 -1.4434 -0.9085
    6TYR     CB 2303   5.504   9.996   8.577 -0.1055 -0.3599  0.3096
    6TYR    HB1 2304   5.493   9.927   8.660 -0.0768  0.2218  0.8103
    6TYR    HB2 2305   5.576   9.951   8.509 -0.5480  0.7204 -0.9146
    6TYR     CG 2306   5.371  10.000   8.505  0.1417  0.5772 -0.1164
    6TYR    CD1 2307   5.340  10.085   8.398 -0.7722  0.7948  0.3083
    6TYR    HD1 2308   5.421  10.145   8.359  0.3949 -1.3774 -0.7879
    6TYR    CE1 2309   5.213  10.096   8.342 -0.4767  0.2590 -0.4799
    6TYR    HE1 2310   5.181  10.170   8.269 -6.8730 -0.3549  1.0988
    6TYR     CZ 2311   5.107  10.017   8.389  0.1072 -0.1599  0.1415
    6TYR     OH 2312   4.984  10.044   8.336  0.0008  0.2551  0.5984
    6TYR     HH 2313   4.974  10.124   8.284 -0.1594  1.4622  2.3925
    6TYR    CE2 2314   5.136   9.923   8.491  0.0632 -0.1345  0.1784
    6TYR    HE2 2315   5.057   9.858   8.524 -0.6213 -0.2566 -1.5898
    6TYR    CD2 2316   5.263   9.922   8.548  0.2066  0.4866 -0.1168
    6TYR    HD2 2317   5.282   9.851   8.627  1.4041  0.0509 -0.7655
    6TYR      C 2318   5.478  10.159   8.762  0.1052 -0.0164 -0.1368
    6TYR      O 2319   5.523  10.146   8.875  0.1814 -0.2567 -0.1952
    7THR      N 2320   5.352  10.199   8.741  0.2862  0.5671 -0.1149
    7THR      H 2321   5.324  10.204   8.644  1.5975 -1.4639 -0.6372
    7THR     CA 2322   5.257  10.244   8.841  0.2355  0.2815 -0.0354
    7THR     HA 2323   5.304  10.322   8.900  1.7639  1.4249 -2.6161
    7THR     CB 2324   5.136  10.312   8.779  0.2302  0.2260 -0.0879
    7THR     HB 2325   5.084  10.248   8.708 -3.1051  3.0659 -0.4874
    7THR    CG2 2326   5.029  10.360   8.877  0.0871 -0.1763 -0.0464
    7THR   HG21 2327   4.990  10.281   8.941 -0.6858  0.1171 -0.1409
    7THR   HG22 2328   5.082  10.424   8.947  1.3026 -0.0588 -1.0288
    7THR   HG23 2329   4.944  10.410   8.830 -2.4058 -1.9126  2.3413
    7THR    OG1 2330   5.189  10.428   8.718  0.2493  0.1466 -0.2227
    7THR    HG1 2331   5.174  10.497   8.784  1.7296  1.9264 -1.6375
    7THR      C 2332   5.200  10.132   8.928  0.2827  0.2510 -0.0454
    7THR      O 2333   5.175  10.022   8.880 -0.4843  0.1549  0.5623
    8GLN      N 2334   5.177  10.155   9.057 -0.0389 -0.1419 -0.0286
    8GLN      H 2335   5.197  10.247   9.094  2.5090 -1.1572  1.3971
    8GLN     CA 2336   5.126  10.059   9.152 -0.0259  0.2988  0.4319
    8GLN     HA 2337   5.107   9.969   9.093 -1.6151  0.4233  0.7180
    8GLN     CB 2338   5.230  10.019   9.256 -0.2942 -0.5643  0.3795
    8GLN    HB1 2339   5.263  10.109   9.309 -2.9159  1.1215 -0.6658
    8GLN    HB2 2340   5.190   9.952   9.333  0.4743 -0.7317  0.6407
    8GLN     CG 2341   5.349   9.952   9.189 -0.5996 -0.7025 -0.0307
    8GLN    HG1 2342   5.312   9.878   9.118  0.0371 -0.8572 -0.2122
    8GLN    HG2 2343   5.403  10.018   9.122  0.0196  0.5551  1.6329
    8GLN     CD 2344   5.444   9.890   9.291  0.0861  0.2605 -0.0663
    8GLN    OE1 2345   5.440   9.907   9.413 -0.4814 -0.3952  0.0145
    8GLN    NE2 2346   5.536   9.806   9.244  0.5380  0.7867 -0.1256
    8GLN   HE21 2347   5.588   9.747   9.307  1.9606  1.5533 -0.5316
    8GLN   HE22 2348   5.540   9.788   9.144 -0.8081 -1.7523  0.2116
    8GLN      C 2349   4.996  10.104   9.216 -0.2731 -0.1666  0.2613
    8GLN      O 2350   4.986  10.209   9.278  0.4601  0.2600 -0.3374
    9GLN      N 2351   4.895  10.016   9.215 -0.4846  0.0710  0.4714
    9GLN      H 2352   4.908   9.935   9.156 -1.1079 -0.1985  0.6910
    9GLN     CA 2353   4.765  10.034   9.277 -0.5415 -0.0312  0.3819
    9GLN     HA 2354   4.734  10.132   9.241  2.0255  0.7549  0.0708
    9GLN     CB 2355   4.682   9.916   9.227 -0.0367 -0.3976  0.4049
    9GLN    HB1 2356   4.693   9.922   9.119 -0.9715  1.2671  0.3726
    9GLN    HB2 2357   4.725   9.823   9.265  1.4303 -0.1223 -0.5007
    9GLN     CG 2358   4.536   9.928   9.269 -0.1607 -0.0506 -0.1207
    9GLN    HG1 2359   4.518   9.953   9.374 -2.4384  0.3838 -0.5600
    9GLN    HG2 2360   4.479  10.003   9.215  0.2622 -0.0360 -0.5550
    9GLN     CD 2361   4.460   9.801   9.234 -0.2650  0.3099 -1.2216
    9GLN    OE1 2362   4.513   9.695   9.201  0.2822  0.1960 -0.0113
    9GLN    NE2 2363   4.327   9.810   9.233 -0.2821  0.1391 -0.7833
    9GLN   HE21 2364   4.273   9.726   9.219  0.3599 -0.2288 -1.1000
    9GLN   HE22 2365   4.277   9.894   9.258  0.6959 -0.3065  3.2739
    9GLN      C 2366   4.778  10.038   9.428  0.5998 -0.0223  0.2969
    9GLN      O 2367   4.854   9.966   9.492  0.0910 -0.5604  0.3042
   10ALA      N 2368   4.694  10.122   9.490 -0.2781 -0.3322 -0.4515
   10ALA      H 2369   4.631  10.177   9.434  0.2321 -1.9567 -2.7625
   10ALA     CA 2370   4.665  10.116   9.632  0.0879 -0.2492 -0.3729
   10ALA     HA 2371   4.753  10.138   9.693  0.3538 -1.0415 -0.4687
   10ALA     CB 2372   4.551  10.215   9.654  0.2912 -0.1055  0.0573
   10ALA    HB1 2373   4.511  10.211   9.755 -0.0564  0.6007 -0.0417
   10ALA    HB2 2374   4.587  10.318   9.644 -0.5251  0.3364  1.4185
   10ALA    HB3 2375   4.478  10.206   9.573 -1.2888 -2.3621  1.6115
   10ALA      C 2376   4.622   9.979   9.679 -0.7686  0.1528  0.0340
   10ALA      O 2377   4.559   9.903   9.605  0.2110 -0.2509 -0.3943
   11THR      N 2378   4.654   9.939   9.803 -0.0242 -0.6044 -0.3965
   11THR      H 2379   4.699  10.007   9.863  0.2468 -0.2677 -0.9718
   11THR     CA 2380   4.604   9.822   9.871  0.2645 -0.5279 -0.0495
   11THR     HA 2381   4.647   9.729   9.833  0.2164 -0.5416 -0.0685
   11THR     CB 2382   4.631   9.843  10.020  0.0777 -0.3978 -0.0332
   11THR     HB 2383   4.576   9.932  10.051  2.1473  0.9514 -0.0629
   11THR    CG2 2384   4.590   9.725  10.108  0.4584 -0.2146  0.3909
   11THR   HG21 2385   4.627   9.746  10.209 -0.7201 -0.8580  0.9770
   11THR   HG22 2386   4.642   9.635  10.076  1.9318  0.2772  1.2548
   11THR   HG23 2387   4.484   9.703  10.120  0.5126 -1.3342 -0.9509
   11THR    OG1 2388   4.771   9.855  10.034  0.0613 -0.3555  0.0955
   11THR    HG1 2389   4.812   9.780   9.991 -0.0218 -0.3748  0.0506
   11THR      C 2390   4.453   9.810   9.850  0.1622 -0.0492  0.3951
   11THR      O 2391   4.373   9.900   9.873 -0.6026 -0.6129 -0.0213
   12GLN      N 2392   4.416   9.687   9.814  0.0693  0.0994 -0.0210
   12GLN      H 2393   4.484   9.621   9.780  0.2675  0.4987 -0.4003
   12GLN     CA 2394   4.279   9.641   9.806 -0.0898  0.5522  0.0957
   12GLN     HA 2395   4.212   9.724   9.829  1.8911  1.7278  2.0018
   12GLN     CB 2396   4.248   9.594   9.664  0.8171 -0.0635  0.0962
   12GLN    HB1 2397   4.306   9.505   9.640 -1.1393 -0.9533 -1.6427
   12GLN    HB2 2398   4.143   9.566   9.674  0.5120  0.8631 -0.3683
   12GLN     CG 2399   4.276   9.698   9.556  0.5961 -0.0472  0.0559
   12GLN    HG1 2400   4.266   9.649   9.459  0.0469 -0.1503  0.1615
   12GLN    HG2 2401   4.381   9.725   9.551  0.5430  0.0530 -0.6639
   12GLN     CD 2402   4.201   9.831   9.560  0.6410 -0.0262  0.2527
   12GLN    OE1 2403   4.079   9.836   9.549  0.6907  0.3679 -0.1730
   12GLN    NE2 2404   4.275   9.941   9.573  0.6629 -0.0316  0.1635
   12GLN   HE21 2405   4.376   9.933   9.567  0.5401 -1.3463 -0.8045
   12GLN   HE22 2406   4.232  10.032   9.568  1.8953  0.6962  1.9876
   12GLN      C 2407   4.242   9.530   9.902  0.1862  0.3610 -0.0196
   12GLN      O 2408   4.333   9.464   9.954  0.1548  0.2195 -0.1440
   13SER      N 2409   4.113   9.508   9.925  0.2663  0.5238  0.6149
   13SER      H 2410   4.044   9.574   9.890  0.6377  0.4250 -0.3142
   13SER     CA 2411   4.058   9.396  10.000 -0.4393  0.1666 -0.4086
   13SER     HA 2412   4.104   9.402  10.099  1.1825 -0.4988 -1.0951
   13SER     CB 2413   3.906   9.398   9.993 -0.4539  0.5442 -0.0143
   13SER    HB1 2414   3.877   9.353   9.899  0.6161  2.8581 -1.5349
   13SER    HB2 2415   3.867   9.334  10.073 -2.6229  0.2134 -1.2734
   13SER     OG 2416   3.854   9.529  10.005 -0.1805  0.6652 -0.1433
   13SER     HG 2417   3.763   9.527   9.976 -0.5950  1.6914  0.9886
   13SER      C 2418   4.107   9.261   9.951 -0.8075 -0.0758 -0.1175
   13SER      O 2419   4.133   9.249   9.831  0.3448 -0.5171  0.1650
   14TYR      N 2420   4.125   9.164  10.041  0.0942  0.1708 -0.0226
   14TYR      H 2421   4.122   9.186  10.140 -0.8515 -0.6596  0.1445
   14TYR     CA 2422   4.151   9.029   9.996  0.1627  0.0635  0.3365
   14TYR     HA 2423   4.142   9.016   9.888  0.6635  0.3787  0.2524
   14TYR     CB 2424   4.291   8.994  10.046 -0.0504 -0.1140  0.8191
   14TYR    HB1 2425   4.296   8.996  10.155 -0.3566 -0.9447  0.8558
   14TYR    HB2 2426   4.347   9.081  10.009 -1.3411  0.5882  0.4470
   14TYR     CG 2427   4.352   8.875   9.976 -0.4891  0.3195 -0.3347
   14TYR    CD1 2428   4.412   8.882   9.850  0.3552 -0.5381 -0.0002
   14TYR    HD1 2429   4.427   8.973   9.794 -1.7724  0.0829  0.3295
   14TYR    CE1 2430   4.469   8.766   9.797  0.1577 -0.6132 -0.0507
   14TYR    HE1 2431   4.509   8.771   9.696 -1.1804  0.1442 -0.5712
   14TYR     CZ 2432   4.466   8.643   9.865  0.2966 -0.5068  0.1471
   14TYR     OH 2433   4.520   8.530   9.811 -0.1118 -0.7434  0.2280
   14TYR     HH 2434   4.507   8.449   9.861 -0.5548 -0.9196 -0.1664
   14TYR    CE2 2435   4.415   8.642   9.996 -0.4628 -0.5068 -0.1435
   14TYR    HE2 2436   4.416   8.549  10.051 -1.8783 -1.7938 -2.1579
   14TYR    CD2 2437   4.354   8.756  10.050  0.8505  0.3147 -0.3581
   14TYR    HD2 2438   4.312   8.756  10.150 -0.7286  2.2178 -0.9572
   14TYR      C 2439   4.050   8.937  10.062 -0.3134  0.1350 -0.2922
   14TYR      O 2440   4.013   8.965  10.176  0.6884  0.1738  0.0245
   15GLY      N 2441   4.036   8.814  10.012  0.0126  0.0732 -0.2366
   15GLY      H 2442   4.084   8.787   9.927 -1.8804 -0.2995 -1.2653
   15GLY     CA 2443   3.972   8.701  10.076 -0.2334  0.4463  0.1867
   15GLY    HA1 2444   4.036   8.660  10.155 -0.4139 -1.5273 -0.6279
   15GLY    HA2 2445   3.880   8.724  10.129 -1.8093 -0.1207 -2.1268
   15GLY      C 2446   3.931   8.589   9.981  0.2764 -0.0668  0.5624
   15GLY      O 2447   4.006   8.558   9.889 -0.2290  0.2719  0.0304
   16ALA      N 2448   3.812   8.531   9.997  0.4090 -0.5057 -0.0110
   16ALA      H 2449   3.743   8.579  10.053 -0.9238 -2.6976  0.3515
   16ALA     CA 2450   3.750   8.448   9.896 -0.2212  0.1002 -0.1286
   16ALA     HA 2451   3.825   8.380   9.856 -0.2669 -0.7664  1.1909
   16ALA     CB 2452   3.656   8.351   9.969  0.0737 -0.2656 -0.2348
   16ALA    HB1 2453   3.562   8.397   9.999 -0.2772 -1.1988  0.1386
   16ALA    HB2 2454   3.712   8.310  10.053  1.3036 -1.4828 -1.5718
   16ALA    HB3 2455   3.631   8.260   9.914  0.3292 -0.1601 -0.5306
   16ALA      C 2456   3.681   8.520   9.781  0.2311  0.4604 -0.1719
   16ALA      O 2457   3.634   8.632   9.802  0.5359  0.4654  0.5276
   17TYR      N 2458   3.668   8.451   9.668 -0.6250 -0.5284  0.5089
   17TYR      H 2459   3.717   8.363   9.663  0.5310  0.1085 -0.1077
   17TYR     CA 2460   3.608   8.502   9.546  0.4783  0.0513  0.1864
   17TYR     HA 2461   3.538   8.580   9.576  0.8117  0.8804 -1.1373
   17TYR     CB 2462   3.708   8.582   9.463  0.4029 -0.1007 -0.0493
   17TYR    HB1 2463   3.663   8.619   9.370 -1.8574 -1.3790  0.4529
   17TYR    HB2 2464   3.786   8.511   9.436 -0.3378 -0.8691 -0.2381
   17TYR     CG 2465   3.767   8.696   9.542 -0.0572  0.3908 -0.4003
   17TYR    CD1 2466   3.691   8.809   9.572 -0.2561  0.0908  0.2257
   17TYR    HD1 2467   3.593   8.807   9.527  0.3187 -0.6968 -1.0281
   17TYR    CE1 2468   3.745   8.909   9.653  0.1102 -0.0371  0.1400
   17TYR    HE1 2469   3.694   9.003   9.668 -0.2952 -0.6184  2.8495
   17TYR     CZ 2470   3.882   8.907   9.689  0.1957  0.6371 -0.1211
   17TYR     OH 2471   3.930   9.008   9.767  0.2063  0.5356  0.0061
   17TYR     HH 2472   3.864   9.071   9.794 -0.2675 -0.3119  0.8790
   17TYR    CE2 2473   3.963   8.797   9.654 -0.4691  0.1173 -0.0496
   17TYR    HE2 2474   4.065   8.795   9.688 -1.1539 -0.6391  2.0895
   17TYR    CD2 2475   3.899   8.690   9.589 -0.2062 -0.0534 -0.0278
   17TYR    HD2 2476   3.957   8.604   9.559  0.6138  0.1280  0.9862
   17TYR      C 2477   3.535   8.396   9.464  0.3904 -0.0062  0.3369
   17TYR      O 2478   3.566   8.278   9.476  0.1290 -0.1349 -0.2168
   18PRO      N 2479   3.433   8.430   9.385  0.6078 -0.2084 -0.0351
   18PRO     CD 2480   3.389   8.567   9.362  0.6153 -0.1855  0.0865
   18PRO    HD1 2481   3.455   8.626   9.299  0.8107 -0.7096 -0.2134
   18PRO    HD2 2482   3.369   8.615   9.458 -0.6182 -0.0940 -0.2012
   18PRO     CG 2483   3.253   8.549   9.296  0.4764 -0.1852  0.3703
   18PRO    HG1 2484   3.220   8.625   9.225 -0.6908 -1.9984 -1.1437
   18PRO    HG2 2485   3.175   8.549   9.372 -2.5876  0.8283 -2.5037
   18PRO     CB 2486   3.256   8.411   9.231 -0.0098  0.0319 -0.1194
   18PRO    HB1 2487   3.302   8.428   9.133 -2.1653  2.4008 -0.8345
   18PRO    HB2 2488   3.154   8.372   9.225 -0.1660  0.6135 -2.4368
   18PRO     CA 2489   3.347   8.331   9.324  0.1174  0.2358 -0.0682
   18PRO     HA 2490   3.279   8.295   9.402 -0.8745 -0.7925 -1.3668
   18PRO      C 2491   3.409   8.217   9.246  0.2161  0.1069  0.1997
   18PRO      O 2492   3.493   8.233   9.158  0.2270 -0.4600  0.1015
   19THR      N 2493   3.366   8.094   9.275  0.5143  0.0029  0.2142
   19THR      H 2494   3.312   8.081   9.360 -0.3238 -0.0784 -0.3124
   19THR     CA 2495   3.424   7.974   9.220  0.1620 -0.0448 -0.0567
   19THR     HA 2496   3.532   7.990   9.224  0.2770 -0.9430  0.7198
   19THR     CB 2497   3.390   7.843   9.290 -0.3963  0.1819  0.1003
   19THR     HB 2498   3.282   7.828   9.294 -0.3585 -1.4216 -2.3960
   19THR    CG2 2499   3.446   7.716   9.227 -0.6936 -0.1149  0.4285
   19THR   HG21 2500   3.438   7.629   9.293  0.4119 -0.4273  0.1870
   19THR   HG22 2501   3.547   7.733   9.189 -1.4671 -0.0072 -1.6616
   19THR   HG23 2502   3.382   7.694   9.142  1.5596  1.1964 -1.7163
   19THR    OG1 2503   3.466   7.845   9.409 -0.4207  0.5573  0.1089
   19THR    HG1 2504   3.483   7.755   9.437 -1.0938 -0.4443 -2.4153
   19THR      C 2505   3.391   7.968   9.071  0.0428  0.4112 -0.0472
   19THR      O 2506   3.271   7.974   9.045 -0.1980 -0.7432  0.7551
   20GLN      N 2507   3.490   7.950   8.983  0.1417  0.1476  0.1172
   20GLN      H 2508   3.586   7.968   9.008 -0.0516  1.0436  0.2797
   20GLN     CA 2509   3.474   7.895   8.850  0.0504  0.3214  0.0546
   20GLN     HA 2510   3.368   7.886   8.827  0.0539 -0.0540  0.1736
   20GLN     CB 2511   3.550   7.986   8.755  0.1052  0.3199  0.0978
   20GLN    HB1 2512   3.549   7.938   8.657 -1.0419  1.1609 -0.3180
   20GLN    HB2 2513   3.650   8.003   8.795 -0.8071  3.2884  1.3950
   20GLN     CG 2514   3.487   8.125   8.755 -0.4540  0.0692 -0.3174
   20GLN    HG1 2515   3.495   8.173   8.852 -1.1340  0.8249 -0.6241
   20GLN    HG2 2516   3.380   8.118   8.735 -0.6952  3.7656 -0.9678
   20GLN     CD 2517   3.533   8.207   8.635 -0.0695  0.2664 -0.0374
   20GLN    OE1 2518   3.604   8.168   8.543  0.1348  0.3541  0.0805
   20GLN    NE2 2519   3.503   8.337   8.635  0.4069  0.3794 -0.0579
   20GLN   HE21 2520   3.523   8.381   8.546  1.9579 -1.9592 -0.9511
   20GLN   HE22 2521   3.459   8.375   8.718 -1.0008  0.2646 -0.7109
   20GLN      C 2522   3.529   7.754   8.838 -0.0219  0.3162 -0.2216
   20GLN      O 2523   3.652   7.749   8.851 -0.0600  0.3177  0.1558
   21PRO      N 2524   3.455   7.644   8.820  0.0320  0.1508  0.5336
   21PRO     CD 2525   3.310   7.641   8.817  0.0486 -0.0189 -0.3932
   21PRO    HD1 2526   3.271   7.714   8.888 -1.1032  0.2773 -1.3051
   21PRO    HD2 2527   3.268   7.651   8.717 -3.0017 -1.0987  0.6463
   21PRO     CG 2528   3.279   7.500   8.868 -0.0654 -0.1088 -0.7126
   21PRO    HG1 2529   3.277   7.489   8.976 -1.8742 -2.0330 -0.8670
   21PRO    HG2 2530   3.182   7.469   8.829  0.1241 -2.6700  0.6056
   21PRO     CB 2531   3.392   7.419   8.806  0.2166  0.1215 -0.5016
   21PRO    HB1 2532   3.395   7.325   8.862 -0.7130  0.8634  0.8399
   21PRO    HB2 2533   3.384   7.402   8.698  0.6196 -0.3891 -0.4557
   21PRO     CA 2534   3.512   7.511   8.826  0.0251  0.1480  0.5377
   21PRO     HA 2535   3.552   7.496   8.926  0.9956 -3.1481 -0.2256
   21PRO      C 2536   3.625   7.477   8.731 -0.4163  0.2022 -0.0134
   21PRO      O 2537   3.644   7.538   8.626 -0.1824  0.7818  0.3634
   22GLY      N 2538   3.713   7.382   8.764 -0.4715  0.0962 -0.1707
   22GLY      H 2539   3.702   7.332   8.851  1.2303 -0.4605 -0.2352
   22GLY     CA 2540   3.832   7.346   8.689 -0.0245  0.3231  0.4243
   22GLY    HA1 2541   3.812   7.296   8.595  3.0599 -1.6272  0.6700
   22GLY    HA2 2542   3.886   7.437   8.665 -0.3743  0.4926  0.2677
   22GLY      C 2543   3.931   7.261   8.767  0.0443 -0.2252 -0.2471
   22GLY      O 2544   3.934   7.250   8.890 -0.5531 -0.2322 -0.2303
   23GLN      N 2545   4.024   7.206   8.689  0.4795  0.2889 -0.0991
   23GLN      H 2546   4.010   7.195   8.589  2.1497  0.5016 -0.3925
   23GLN     CA 2547   4.146   7.142   8.733  0.4784  0.1576 -0.2830
   23GLN     HA 2548   4.121   7.053   8.790  2.8872  0.1907  0.9887
   23GLN     CB 2549   4.223   7.102   8.607 -0.3624 -0.2087 -0.6827
   23GLN    HB1 2550   4.314   7.052   8.639 -0.1129  1.6518  1.8805
   23GLN    HB2 2551   4.152   7.035   8.558 -2.4066  0.3625  1.2758
   23GLN     CG 2552   4.263   7.216   8.515 -0.2551  0.2447 -0.0810
   23GLN    HG1 2553   4.317   7.284   8.581 -0.1910 -0.4986  0.6402
   23GLN    HG2 2554   4.172   7.269   8.487 -1.8550 -2.0673  0.4711
   23GLN     CD 2555   4.344   7.191   8.389  0.1964  0.0937  0.2388
   23GLN    OE1 2556   4.374   7.081   8.343 -0.5720  0.0486 -0.1719
   23GLN    NE2 2557   4.405   7.295   8.332  0.7387 -0.3243  0.0490
   23GLN   HE21 2558   4.459   7.261   8.253 -2.1500 -1.0437 -1.7841
   23GLN   HE22 2559   4.392   7.393   8.351  1.7272 -0.1181 -0.2808
   23GLN      C 2560   4.224   7.232   8.828  0.0350  0.2957 -0.0474
   23GLN      O 2561   4.200   7.351   8.845 -0.6323  0.2288 -0.4989
   24GLY      N 2562   4.340   7.180   8.872 -0.1393 -0.3345 -0.3258
   24GLY      H 2563   4.359   7.084   8.845  1.4184  0.4607 -2.3001
   24GLY     CA 2564   4.434   7.261   8.947 -0.6022 -0.1939  0.1099
   24GLY    HA1 2565   4.455   7.342   8.877  0.6792 -1.1827 -0.7014
   24GLY    HA2 2566   4.520   7.195   8.956 -1.3692 -1.2072  0.2323
   24GLY      C 2567   4.395   7.305   9.087 -0.3533  0.3363  0.0127
   24GLY      O 2568   4.339   7.229   9.166 -0.1902  0.3085  0.1044
   25TYR      N 2569   4.441   7.422   9.131  0.7003  0.0531 -0.2946
   25TYR      H 2570   4.498   7.478   9.069  2.4402 -1.9474 -0.5998
   25TYR     CA 2571   4.403   7.482   9.257  0.0626 -0.4629 -0.2366
   25TYR     HA 2572   4.402   7.402   9.330 -0.3003 -1.1025 -0.9300
   25TYR     CB 2573   4.496   7.599   9.289 -0.2003 -0.3699  0.1932
   25TYR    HB1 2574   4.451   7.649   9.375 -2.1480  0.8576 -1.4456
   25TYR    HB2 2575   4.481   7.670   9.207 -0.2978 -0.4711  0.1238
   25TYR     CG 2576   4.640   7.569   9.321 -0.1121 -0.4928 -0.3228
   25TYR    CD1 2577   4.677   7.480   9.423  0.4126 -0.5719 -0.5789
   25TYR    HD1 2578   4.597   7.437   9.481 -1.3068  1.2599 -1.4501
   25TYR    CE1 2579   4.811   7.439   9.436  0.4736 -0.0223  0.6703
   25TYR    HE1 2580   4.839   7.356   9.498  2.7640  0.4816  0.3743
   25TYR     CZ 2581   4.909   7.486   9.346 -0.2273 -0.3834 -0.3071
   25TYR     OH 2582   5.036   7.438   9.354  0.0833  0.4079 -0.4122
   25TYR     HH 2583   5.039   7.379   9.430 -0.4276  1.3698  0.3728
   25TYR    CE2 2584   4.873   7.580   9.248  0.1525 -0.0227 -0.1016
   25TYR    HE2 2585   4.942   7.604   9.169  0.0521  0.0778 -0.1587
   25TYR    CD2 2586   4.739   7.617   9.234  0.1729  0.2620  0.4074
   25TYR    HD2 2587   4.716   7.683   9.151 -0.1537  0.3573  0.5731
   25TYR      C 2588   4.262   7.539   9.249  0.3204  0.2652  0.3069
   25TYR      O 2589   4.225   7.603   9.150  0.1833  0.1175  0.2630
   26SER      N 2590   4.178   7.532   9.352 -0.1638  0.2441 -0.0865
   26SER      H 2591   4.203   7.482   9.436 -0.5456  0.7323  0.3277
   26SER     CA 2592   4.041   7.581   9.347 -0.2495 -0.0288 -0.4914
   26SER     HA 2593   3.998   7.546   9.254 -1.9557 -1.2558  0.6942
   26SER     CB 2594   3.952   7.523   9.457 -0.2732 -0.1907 -0.5975
   26SER    HB1 2595   3.940   7.416   9.437  1.4111 -0.4416 -0.4293
   26SER    HB2 2596   3.997   7.530   9.556 -0.7140 -0.1245 -0.3999
   26SER     OG 2597   3.828   7.590   9.453 -0.3520 -0.2695  0.3936
   26SER     HG 2598   3.768   7.523   9.421  1.0627 -0.8831 -1.0939
   26SER      C 2599   4.042   7.733   9.355  0.2470 -0.0310 -0.4640
   26SER      O 2600   4.119   7.802   9.421  0.3154 -0.2021 -0.3623
   27GLN      N 2601   3.949   7.794   9.282 -0.3567  0.2364  0.5034
   27GLN      H 2602   3.890   7.733   9.228 -1.2255  1.1756  0.3637
   27GLN     CA 2603   3.912   7.934   9.282 -0.5530  0.1911 -0.5091
   27GLN     HA 2604   4.001   7.993   9.303 -1.2320  0.8588  0.5945
   27GLN     CB 2605   3.805   7.964   9.386 -0.0029 -0.4810  0.2639
   27GLN    HB1 2606   3.730   7.886   9.393 -0.6569  0.2249  1.5246
   27GLN    HB2 2607   3.753   8.051   9.345  0.0342 -1.2936 -1.6071
   27GLN     CG 2608   3.853   8.009   9.524  0.3609 -0.2411  0.0586
   27GLN    HG1 2609   3.904   7.936   9.586 -2.2682  0.3212  3.1119
   27GLN    HG2 2610   3.759   8.025   9.576  0.6518  1.7662  0.0649
   27GLN     CD 2611   3.929   8.142   9.521 -0.4221  0.2182  0.2794
   27GLN    OE1 2612   3.956   8.200   9.416  0.4500 -0.4798  0.1035
   27GLN    NE2 2613   3.948   8.213   9.632  0.0901  0.0326  0.3117
   27GLN   HE21 2614   4.025   8.279   9.627  1.5578 -1.6099  0.2240
   27GLN   HE22 2615   3.927   8.178   9.724 -0.9835  0.4789  0.2565
   27GLN      C 2616   3.872   7.969   9.139  0.3497 -0.1175 -0.8425
   27GLN      O 2617   3.788   7.900   9.081  0.0213 -0.3981 -0.0516
   28GLN      N 2618   3.931   8.080   9.093  0.3403  0.3777  0.3126
   28GLN      H 2619   3.991   8.123   9.162  0.2968 -3.2626  2.9321
   28GLN     CA 2620   3.927   8.138   8.960  0.6524 -0.1067  0.0873
   28GLN     HA 2621   3.895   8.057   8.895 -0.0410 -0.7331  1.1856
   28GLN     CB 2622   3.815   8.240   8.952  0.5913 -0.1726  0.0997
   28GLN    HB1 2623   3.805   8.264   8.846 -1.8696 -2.6738 -0.3507
   28GLN    HB2 2624   3.722   8.198   8.991  1.4172 -0.7035  1.5593
   28GLN     CG 2625   3.835   8.366   9.037 -0.0731 -0.0050  0.0140
   28GLN    HG1 2626   3.932   8.411   9.016 -0.5373  1.3456  0.6870
   28GLN    HG2 2627   3.832   8.339   9.143  0.3614 -2.4442 -0.5208
   28GLN     CD 2628   3.718   8.456   9.000 -0.0452  0.0016 -0.0563
   28GLN    OE1 2629   3.731   8.542   8.913  0.5429  0.1231  0.1457
   28GLN    NE2 2630   3.607   8.468   9.072  0.0390  0.1197  0.0554
   28GLN   HE21 2631   3.578   8.391   9.131 -3.8149  0.9004 -0.5601
   28GLN   HE22 2632   3.535   8.531   9.039  0.6966  1.5213  1.1626
   28GLN      C 2633   4.064   8.198   8.929  0.8027 -0.5025 -0.0231
   28GLN      O 2634   4.130   8.260   9.012  0.0930  0.5240 -0.2094
   29SER      N 2635   4.099   8.192   8.800  0.3822  0.0192 -0.1676
   29SER      H 2636   4.038   8.149   8.733  1.2628 -0.9973 -0.3410
   29SER     CA 2637   4.218   8.261   8.752  0.4320  0.1245  0.0993
   29SER     HA 2638   4.309   8.231   8.803  1.6382  0.2754 -1.8498
   29SER     CB 2639   4.246   8.224   8.606 -0.0542 -0.0620  0.0522
   29SER    HB1 2640   4.334   8.276   8.570 -0.0828  1.2619  1.7285
   29SER    HB2 2641   4.159   8.251   8.547  0.8960  0.7357 -1.0258
   29SER     OG 2642   4.265   8.084   8.602  0.4860  0.0156 -0.2002
   29SER     HG 2643   4.354   8.063   8.628 -0.0432 -3.2676 -0.6358
   29SER      C 2644   4.214   8.413   8.762 -0.1643  0.1528 -0.4805
   29SER      O 2645   4.104   8.467   8.776 -0.0358  0.1835  0.4487
   30SER      N 2646   4.327   8.482   8.758  0.0381 -0.1683 -0.3287
   30SER      H 2647   4.413   8.429   8.753  0.6166  0.6527  0.5775
   30SER     CA 2648   4.332   8.627   8.761 -0.0315 -0.1715 -0.0479
   30SER     HA 2649   4.261   8.661   8.836 -0.4143 -0.9018 -0.0640
   30SER     CB 2650   4.468   8.677   8.809 -0.1012  0.5079 -0.5481
   30SER    HB1 2651   4.470   8.784   8.829  0.6719  0.2612  0.8475
   30SER    HB2 2652   4.489   8.618   8.898 -0.0631 -0.8225 -1.4152
   30SER     OG 2653   4.579   8.655   8.726  0.4376  0.2265  0.2440
   30SER     HG 2654   4.639   8.608   8.785  1.2710  0.7889 -0.1293
   30SER      C 2655   4.294   8.682   8.624  0.7038 -0.0104 -0.1895
   30SER      O 2656   4.297   8.614   8.522  0.3603 -0.6028  0.1912
   31GLN      N 2657   4.262   8.812   8.625 -0.4079 -0.2733 -0.4053
   31GLN      H 2658   4.263   8.856   8.716 -2.2135 -2.8392  1.0118
   31GLN     CA 2659   4.249   8.889   8.504 -0.1602  0.1428 -0.1712
   31GLN     HA 2660   4.271   8.825   8.418  0.1232  1.2950 -0.9882
   31GLN     CB 2661   4.105   8.939   8.497 -0.0067  0.6098 -0.0180
   31GLN    HB1 2662   4.075   8.997   8.410 -1.1495  0.3932  0.2068
   31GLN    HB2 2663   4.051   8.844   8.501  1.2250 -0.1598 -0.9554
   31GLN     CG 2664   4.065   9.023   8.618  0.2823  0.0215  0.4929
   31GLN    HG1 2665   4.113   9.121   8.614  1.8190 -0.6597  1.3620
   31GLN    HG2 2666   4.103   8.979   8.710  0.3533  0.1030  0.5040
   31GLN     CD 2667   3.916   9.055   8.630  0.2871  0.2000  0.0963
   31GLN    OE1 2668   3.857   9.144   8.569 -0.0811 -0.1088 -0.0014
   31GLN    NE2 2669   3.838   8.969   8.695  0.1484  0.4725  0.2908
   31GLN   HE21 2670   3.748   9.005   8.723  0.4681  1.9729 -0.5377
   31GLN   HE22 2671   3.871   8.886   8.742 -1.6033 -0.6436 -0.3111
   31GLN      C 2672   4.344   9.008   8.502 -0.6104  0.5074 -0.1986
   31GLN      O 2673   4.372   9.058   8.611  0.7542  0.3016 -0.4317
   32PRO      N 2674   4.375   9.063   8.385  0.8342 -0.5965 -0.3654
   32PRO     CD 2675   4.357   9.013   8.250 -0.0792 -0.1019 -0.4303
   32PRO    HD1 2676   4.379   8.907   8.246  1.7562  0.2795 -1.3658
   32PRO    HD2 2677   4.252   9.030   8.225 -0.1437  0.6805  0.3065
   32PRO     CG 2678   4.461   9.089   8.169  0.3272 -0.0821  0.1008
   32PRO    HG1 2679   4.429   9.091   8.064 -1.2557  0.9284  0.5562
   32PRO    HG2 2680   4.556   9.036   8.172 -0.0481 -0.8563 -0.8840
   32PRO     CB 2681   4.465   9.226   8.235  0.2647  0.1654 -0.4012
   32PRO    HB1 2682   4.386   9.286   8.191  2.1943  3.2651  0.0344
   32PRO    HB2 2683   4.557   9.281   8.215 -0.2676  1.5705  0.7528
   32PRO     CA 2684   4.432   9.196   8.381  0.6821 -0.5357 -0.4433
   32PRO     HA 2685   4.526   9.195   8.435  0.1277  1.3289  0.6854
   32PRO      C 2686   4.343   9.301   8.448  0.5960 -0.8335 -0.0864
   32PRO      O 2687   4.222   9.293   8.432  0.5409 -0.5162  0.1626
   33TYR      N 2688   4.392   9.400   8.523 -0.2831 -0.6632  0.2707
   33TYR      H 2689   4.493   9.405   8.523 -0.3173  1.5738 -1.0622
   33TYR     CA 2690   4.331   9.512   8.592  0.7952  0.0625  0.0725
   33TYR     HA 2691   4.413   9.574   8.628  1.6929 -0.5443 -0.8651
   33TYR     CB 2692   4.248   9.603   8.501  0.6303  0.1860  0.3464
   33TYR    HB1 2693   4.234   9.700   8.549  0.8777  0.5156 -0.2445
   33TYR    HB2 2694   4.155   9.550   8.479  1.1531  0.0794 -1.8307
   33TYR     CG 2695   4.313   9.639   8.369  0.1990 -0.1800  0.0312
   33TYR    CD1 2696   4.438   9.702   8.365  0.0043  0.2245  0.2053
   33TYR    HD1 2697   4.481   9.720   8.462 -4.2676 -1.7114  2.7788
   33TYR    CE1 2698   4.498   9.731   8.242 -0.4680  0.3770  0.0074
   33TYR    HE1 2699   4.592   9.782   8.225 -0.0870 -0.4639 -0.4447
   33TYR     CZ 2700   4.436   9.686   8.124  0.2062 -0.0360 -0.1951
   33TYR     OH 2701   4.499   9.714   8.006  0.2160  0.1576 -0.1455
   33TYR     HH 2702   4.437   9.704   7.933 -1.3660  1.3463  0.9564
   33TYR    CE2 2703   4.317   9.611   8.129 -0.0462  0.3540 -0.1859
   33TYR    HE2 2704   4.277   9.581   8.033 -1.0281 -0.0293  0.3325
   33TYR    CD2 2705   4.251   9.597   8.251  0.2603 -0.0182 -0.0577
   33TYR    HD2 2706   4.151   9.555   8.258 -0.2553  0.6810 -2.4981
   33TYR      C 2707   4.249   9.472   8.713  0.0719  0.2371 -0.3518
   33TYR      O 2708   4.203   9.561   8.784  0.2276 -0.0181  0.0727
   34GLY      N 2709   4.240   9.344   8.751  0.5228  0.2584 -0.1697
   34GLY      H 2710   4.273   9.285   8.676  1.9011  0.4531  0.2534
   34GLY     CA 2711   4.193   9.286   8.876  0.4225  0.6821 -0.0090
   34GLY    HA1 2712   4.246   9.321   8.964 -2.1883  3.4429  0.6256
   34GLY    HA2 2713   4.209   9.178   8.877  1.0940  0.7807  0.7661
   34GLY      C 2714   4.045   9.311   8.897  0.2466 -0.1777 -0.2238
   34GLY      O 2715   3.973   9.376   8.821 -0.3092 -0.4003  0.1079
   35GLN      N 2716   3.993   9.261   9.009 -0.2070  0.1790 -0.2704
   35GLN      H 2717   4.055   9.203   9.064 -2.0415 -3.6059 -1.8460
   35GLN     CA 2718   3.857   9.271   9.056 -0.1774 -0.3845 -0.0544
   35GLN     HA 2719   3.822   9.374   9.054  1.3923  0.1694 -2.0358
   35GLN     CB 2720   3.765   9.190   8.965 -0.2153  0.1071 -0.4571
   35GLN    HB1 2721   3.788   9.231   8.867  2.6720  0.0772  0.1242
   35GLN    HB2 2722   3.781   9.082   8.977  0.3460  0.3852  1.7301
   35GLN     CG 2723   3.615   9.213   8.971 -0.1465  0.3805  0.1986
   35GLN    HG1 2724   3.585   9.318   8.982 -0.4747  0.3106 -0.0087
   35GLN    HG2 2725   3.581   9.154   9.057 -0.3771 -0.0494 -0.1872
   35GLN     CD 2726   3.538   9.150   8.856  0.0860  0.3733  0.0487
   35GLN    OE1 2727   3.595   9.094   8.762  0.1998  0.4591  0.0645
   35GLN    NE2 2728   3.405   9.148   8.857  0.0912 -0.0088  0.0159
   35GLN   HE21 2729   3.358   9.201   8.929 -0.5715 -1.4492  0.6868
   35GLN   HE22 2730   3.359   9.111   8.775 -0.2253  1.4319 -0.4785
   35GLN      C 2731   3.849   9.223   9.200  0.4406  0.2429  0.1914
   35GLN      O 2732   3.895   9.114   9.234  0.4642  0.2886  0.3064
   36GLN      N 2733   3.801   9.307   9.292  0.6345  0.3901  0.1587
   36GLN      H 2734   3.773   9.393   9.246  0.0791 -0.5124 -1.2724
   36GLN     CA 2735   3.783   9.272   9.431  0.4038 -0.1064  0.0086
   36GLN     HA 2736   3.807   9.166   9.436 -1.6785 -0.5674  1.6591
   36GLN     CB 2737   3.890   9.346   9.512  0.0079  0.3084  0.1570
   36GLN    HB1 2738   3.878   9.454   9.498 -0.1591  0.3680  0.7487
   36GLN    HB2 2739   3.852   9.324   9.611 -1.4288  1.7300 -0.0352
   36GLN     CG 2740   4.035   9.300   9.497 -0.0144  0.4085 -0.3931
   36GLN    HG1 2741   4.027   9.196   9.464 -1.6850  0.5031 -0.4024
   36GLN    HG2 2742   4.075   9.298   9.598  0.1261  0.0566 -0.4532
   36GLN     CD 2743   4.122   9.378   9.399  0.2766  0.7355  0.1261
   36GLN    OE1 2744   4.063   9.457   9.326 -0.6129  0.4695  0.5342
   36GLN    NE2 2745   4.252   9.351   9.384  0.1715  0.2969 -0.0040
   36GLN   HE21 2746   4.298   9.284   9.444  1.4362  0.4950 -0.7338
   36GLN   HE22 2747   4.296   9.376   9.297 -1.4189 -0.9944 -1.2559
   36GLN      C 2748   3.640   9.297   9.477  0.4247  0.2418 -0.1119
   36GLN      O 2749   3.605   9.258   9.588  0.0852 -0.2475 -0.3881
   37SER      N 2750   3.555   9.365   9.399  0.2615 -0.3792 -0.4807
   37SER      H 2751   3.592   9.407   9.316 -4.1392  1.1512 -1.9526
   37SER     CA 2752   3.412   9.340   9.405  0.1333  0.3963 -0.2837
   37SER     HA 2753   3.384   9.290   9.497  0.8369  2.6150  1.2250
   37SER     CB 2754   3.334   9.472   9.402 -0.2532  0.1759  0.0143
   37SER    HB1 2755   3.342   9.534   9.313 -1.5622 -0.5447 -0.6388
   37SER    HB2 2756   3.227   9.456   9.418 -0.5655  1.2838 -0.8357
   37SER     OG 2757   3.380   9.549   9.510  0.6709 -0.6044  0.1933
   37SER     HG 2758   3.380   9.640   9.477 -0.0481 -0.0874  1.5501
   37SER      C 2759   3.350   9.260   9.291 -0.0681 -0.0479  0.1324
   37SER      O 2760   3.389   9.287   9.178 -0.1624 -0.5581 -0.0252
   38TYR      N 2761   3.251   9.175   9.320 -0.1268  0.0471  0.2103
   38TYR      H 2762   3.208   9.181   9.411 -2.8487  4.0676 -1.0676
   38TYR     CA 2763   3.187   9.091   9.221 -0.0119 -0.0144  0.1873
   38TYR     HA 2764   3.214   9.111   9.118 -0.0342 -0.9225 -0.0014
   38TYR     CB 2765   3.233   8.949   9.250  0.1139 -0.1002 -0.4264
   38TYR    HB1 2766   3.213   8.920   9.353  0.2270 -1.8504 -0.8547
   38TYR    HB2 2767   3.173   8.884   9.187  0.5602 -0.0300 -0.9314
   38TYR     CG 2768   3.377   8.914   9.218  0.1983  0.0087 -0.1635
   38TYR    CD1 2769   3.405   8.837   9.105 -0.0433 -0.2522 -0.0481
   38TYR    HD1 2770   3.320   8.801   9.049 -0.4023 -0.6909  0.7556
   38TYR    CE1 2771   3.539   8.816   9.069 -0.1567 -0.2065 -0.5044
   38TYR    HE1 2772   3.559   8.769   8.974  0.9466  0.3798 -0.5807
   38TYR     CZ 2773   3.643   8.854   9.156 -0.3663 -0.7370 -0.0099
   38TYR     OH 2774   3.774   8.834   9.123 -0.1270  0.5625  0.1109
   38TYR     HH 2775   3.826   8.884   9.187  1.9645  0.8743 -1.7055
   38TYR    CE2 2776   3.611   8.925   9.274 -0.2765 -0.4071 -0.1835
   38TYR    HE2 2777   3.695   8.959   9.333  0.2430  0.5527 -1.4272
   38TYR    CD2 2778   3.479   8.960   9.303 -0.0183  0.6490 -0.2436
   38TYR    HD2 2779   3.454   9.010   9.396 -0.6550 -0.4910  0.2188
   38TYR      C 2780   3.034   9.091   9.223 -0.0117 -0.3712  0.2058
   38TYR      O 2781   2.969   9.109   9.325 -0.1098  0.1531  0.0551
   39SER      N 2782   2.974   9.066   9.107  0.3279  0.1721 -0.0925
   39SER      H 2783   3.035   9.032   9.033 -1.1106 -1.0118 -0.7999
   39SER     CA 2784   2.831   9.068   9.081  0.3862 -0.0998 -0.4424
   39SER     HA 2785   2.794   9.162   9.120  1.8488  0.0043  0.7825
   39SER     CB 2786   2.805   9.055   8.931 -0.5368 -0.6000 -0.2482
   39SER    HB1 2787   2.822   8.950   8.905  0.4286 -0.8017  1.0604
   39SER    HB2 2788   2.701   9.084   8.917 -0.7094 -0.4115  1.2894
   39SER     OG 2789   2.893   9.132   8.852  0.1020 -0.2354  0.8079
   39SER     HG 2790   2.911   9.217   8.893 -0.0449  0.1653  0.0573
   39SER      C 2791   2.756   8.963   9.162  0.2807  0.1303 -0.2439
   39SER      O 2792   2.764   8.846   9.127  0.0567  0.0645 -0.0754
   40GLY      N 2793   2.672   9.006   9.257 -0.1351 -0.0222 -0.5446
   40GLY      H 2794   2.643   9.102   9.245 -0.4199 -0.2501 -1.9415
   40GLY     CA 2795   2.591   8.927   9.347  0.2941  0.3309  0.1558
   40GLY    HA1 2796   2.506   8.987   9.378 -0.9809 -2.0480  1.5583
   40GLY    HA2 2797   2.544   8.840   9.301  0.1504  0.1186  0.6912
   40GLY      C 2798   2.673   8.869   9.462 -0.1192 -0.1022  0.2335
   40GLY      O 2799   2.613   8.798   9.542 -0.0983 -0.2686  0.1023
   41TYR      N 2800   2.806   8.875   9.469 -0.1319  0.3603  0.0902
   41TYR      H 2801   2.852   8.928   9.396  0.4047 -0.6337 -0.3016
   41TYR     CA 2802   2.887   8.828   9.579 -0.1105  0.2134  0.0126
   41TYR     HA 2803   2.827   8.759   9.639 -0.8465  0.0996 -0.8403
   41TYR     CB 2804   3.008   8.760   9.516 -0.3274 -0.1096 -0.0542
   41TYR    HB1 2805   3.046   8.836   9.447 -1.7229 -0.1086 -0.8615
   41TYR    HB2 2806   2.971   8.677   9.455 -0.0033  0.4146 -0.9965
   41TYR     CG 2807   3.102   8.700   9.617  0.2638  0.2089 -0.4075
   41TYR    CD1 2808   3.226   8.762   9.636  0.4920 -0.3564 -0.0182
   41TYR    HD1 2809   3.251   8.852   9.582  1.0750  0.8678  2.1808
   41TYR    CE1 2810   3.317   8.691   9.715  0.0653 -0.1215  0.6893
   41TYR    HE1 2811   3.413   8.740   9.722 -0.6581  1.9800 -2.2478
   41TYR     CZ 2812   3.284   8.576   9.789 -0.1372 -0.6031 -0.1491
   41TYR     OH 2813   3.377   8.513   9.866  0.3158  0.1905 -0.0489
   41TYR     HH 2814   3.457   8.567   9.862 -0.1601  0.8554 -1.2923
   41TYR    CE2 2815   3.154   8.521   9.778 -0.6912  0.5671  0.3768
   41TYR    HE2 2816   3.136   8.426   9.827  0.3760 -0.1887 -0.6169
   41TYR    CD2 2817   3.070   8.581   9.683 -0.0067  0.2641 -0.4390
   41TYR    HD2 2818   2.974   8.536   9.661  0.7906 -0.5669 -2.4872
   41TYR      C 2819   2.925   8.943   9.672  0.1493 -0.0131  0.1882
   41TYR      O 2820   2.909   8.926   9.793 -0.0275  0.2022  0.1951
   42SER      N 2821   2.969   9.057   9.618 -0.0129 -0.0874 -0.1024
   42SER      H 2822   2.979   9.071   9.519  2.4478  3.5144  0.4710
   42SER     CA 2823   3.013   9.168   9.700 -0.0822 -0.0880 -0.0642
   42SER     HA 2824   2.950   9.175   9.789  0.2153 -0.0278  0.1443
   42SER     CB 2825   3.155   9.135   9.743  0.0202  0.4898  0.0523
   42SER    HB1 2826   3.161   9.042   9.800 -0.2119 -0.1608 -0.9598
   42SER    HB2 2827   3.194   9.218   9.801 -1.3397  2.5077 -1.7704
   42SER     OG 2828   3.241   9.113   9.633  0.3247 -0.6499  0.4971
   42SER     HG 2829   3.327   9.088   9.667  0.9171  0.8227  0.1758
   42SER      C 2830   3.008   9.301   9.627 -0.1647 -0.1882 -0.2430
   42SER      O 2831   3.006   9.304   9.504 -0.1870 -0.3877 -0.2478
   43GLN      N 2832   3.010   9.413   9.699  0.1646 -0.7360  0.6103
   43GLN      H 2833   2.993   9.404   9.798  0.1294  0.1489  0.6986
   43GLN     CA 2834   3.017   9.551   9.653 -0.1656 -0.7910  0.3950
   43GLN     HA 2835   3.068   9.552   9.557 -0.2790 -0.3796  0.3409
   43GLN     CB 2836   2.878   9.604   9.620  0.2148  0.1227  0.2507
   43GLN    HB1 2837   2.892   9.712   9.608  0.5934  0.0361 -0.0857
   43GLN    HB2 2838   2.843   9.563   9.526  0.2919  1.4585 -0.3941
   43GLN     CG 2839   2.776   9.582   9.732 -0.5528 -0.3540 -0.5293
   43GLN    HG1 2840   2.691   9.645   9.706 -0.8658 -0.1926  0.8218
   43GLN    HG2 2841   2.818   9.612   9.829 -1.0344  0.4572 -0.5629
   43GLN     CD 2842   2.716   9.443   9.731 -0.9134 -0.2062  0.1975
   43GLN    OE1 2843   2.692   9.387   9.624  0.4077  0.0384 -0.2416
   43GLN    NE2 2844   2.701   9.374   9.845 -0.1168 -0.2528  0.2768
   43GLN   HE21 2845   2.723   9.420   9.932  0.3794  2.8651 -1.3276
   43GLN   HE22 2846   2.666   9.283   9.821 -0.9667  0.5103 -1.5764
   43GLN      C 2847   3.094   9.638   9.751 -0.6264  0.3355 -0.2237
   43GLN      O 2848   3.104   9.608   9.870  0.5338  0.0228 -0.3827
   44SER      N 2849   3.143   9.751   9.701 -0.5195  0.0398 -0.7954
   44SER      H 2850   3.118   9.761   9.603  0.5518  1.1876 -0.9792
   44SER     CA 2851   3.180   9.864   9.784 -0.7672 -0.2919 -0.2298
   44SER     HA 2852   3.258   9.822   9.846 -0.4889  0.2357 -0.2184
   44SER     CB 2853   3.233   9.981   9.702  0.0690 -0.3678  0.1924
   44SER    HB1 2854   3.313   9.959   9.631  1.2223  1.3819  0.8890
   44SER    HB2 2855   3.272  10.058   9.769 -0.6575 -0.2669  0.5090
   44SER     OG 2856   3.121  10.033   9.633  0.3131 -0.1435 -0.0360
   44SER     HG 2857   3.117  10.129   9.626  1.1258 -0.0151  0.9548
   44SER      C 2858   3.070   9.911   9.878 -0.5644  0.6730 -0.4644
   44SER      O 2859   2.951   9.883   9.871 -0.5911  0.6069  0.1456
   45THR      N 2860   3.120   9.980   9.981  0.0293  0.0400 -0.3198
   45THR      H 2861   3.217   9.988  10.008 -0.3617  0.0360  1.1286
   45THR     CA 2862   3.036  10.051  10.075  0.3740 -0.0449  0.0550
   45THR     HA 2863   2.945  10.083  10.023 -0.8161 -1.4601  1.1811
   45THR     CB 2864   2.998   9.954  10.186  0.3093 -0.2926 -0.1825
   45THR     HB 2865   2.944   9.870  10.143  1.0065 -1.7683  1.6409
   45THR    CG2 2866   3.118   9.890  10.257  0.3040  0.1701  0.2518
   45THR   HG21 2867   3.176   9.827  10.189  0.0354  0.4626 -0.2528
   45THR   HG22 2868   3.082   9.821  10.334  1.0179 -1.0674 -0.4824
   45THR   HG23 2869   3.184   9.968  10.294 -0.0808  2.3282 -3.1299
   45THR    OG1 2870   2.929  10.017  10.291  0.2625 -0.4977 -0.0886
   45THR    HG1 2871   2.838   9.994  10.270 -0.8572 -0.2891  3.6786
   45THR      C 2872   3.101  10.177  10.130 -0.0212  0.2786 -0.2144
   45THR      O 2873   3.219  10.181  10.165 -0.1787 -0.2707  0.3894
   46ASP      N 2874   3.015  10.278  10.143 -0.3697 -0.0498  0.0739
   46ASP      H 2875   2.925  10.272  10.099 -0.5840 -3.2701  0.7495
   46ASP     CA 2876   3.049  10.409  10.195  0.1999 -0.3258  0.4146
   46ASP     HA 2877   3.127  10.400  10.269  2.1182 -1.1266 -1.5975
   46ASP     CB 2878   3.114  10.496  10.087 -0.4381  0.3645  0.5800
   46ASP    HB1 2879   3.207  10.449  10.058 -1.2213 -1.5291  0.9862
   46ASP    HB2 2880   3.143  10.591  10.132  0.0357  0.2932  0.4191
   46ASP     CG 2881   3.030  10.516   9.962  0.0812 -0.3687  0.1095
   46ASP    OD1 2882   3.084  10.494   9.851 -0.1823 -0.3126 -0.0322
   46ASP    OD2 2883   2.913  10.561   9.965  0.1493 -0.2138  0.5138
   46ASP      C 2884   2.935  10.486  10.261  0.1218 -0.2163  0.1550
   46ASP      O 2885   2.821  10.446  10.240  0.0687  0.0435 -0.0656
   47THR      N 2886   2.967  10.588  10.341 -0.0051  0.3263 -0.4716
   47THR      H 2887   3.064  10.597  10.367 -0.3589 -1.1797  1.6597
   47THR     CA 2888   2.876  10.663  10.426 -0.0016  0.2262 -0.3779
   47THR     HA 2889   2.776  10.623  10.409 -0.5416  1.7734 -1.1136
   47THR     CB 2890   2.907  10.650  10.575 -0.1344 -0.2520 -0.3925
   47THR     HB 2891   3.007  10.684  10.602 -0.0256 -0.5631 -0.3974
   47THR    CG2 2892   2.815  10.735  10.661 -0.3613 -0.5020 -0.3859
   47THR   HG21 2893   2.709  10.709  10.658 -0.6343  0.2848  1.1271
   47THR   HG22 2894   2.825  10.839  10.628 -1.1331 -0.6053 -0.9775
   47THR   HG23 2895   2.852  10.719  10.762  0.1844 -1.4214 -0.7207
   47THR    OG1 2896   2.897  10.513  10.606 -0.5371 -0.1538 -0.0722
   47THR    HG1 2897   2.805  10.489  10.618 -0.0013 -1.4807  1.7838
   47THR      C 2898   2.881  10.810  10.384  0.0689  0.1768 -0.5432
   47THR      O 2899   2.988  10.870  10.383  0.1265  0.1132  0.8503
   48SER      N 2900   2.768  10.874  10.354  0.0560  0.2304 -0.3782
   48SER      H 2901   2.682  10.821  10.358 -0.6085  1.3076  0.3289
   48SER     CA 2902   2.755  11.014  10.317  0.0757  0.3470  0.0439
   48SER     HA 2903   2.851  11.063  10.334  0.7927 -0.9365 -0.1833
   48SER     CB 2904   2.734  11.028  10.166 -0.1078  0.0494  0.0397
   48SER    HB1 2905   2.817  10.978  10.116 -0.9871 -1.3430 -0.0910
   48SER    HB2 2906   2.727  11.132  10.135 -2.1372 -0.5201 -1.6183
   48SER     OG 2907   2.619  10.957  10.125 -0.1837  0.5210 -0.5783
   48SER     HG 2908   2.644  10.865  10.115  1.2179  0.8323 -0.1305
   48SER      C 2909   2.642  11.081  10.394 -0.4726 -0.2601 -0.2251
   48SER      O 2910   2.565  11.017  10.465 -0.9273  0.6792  0.1369
   49GLY      N 2911   2.637  11.214  10.394 -0.0816 -0.2423  0.2232
   49GLY      H 2912   2.709  11.261  10.341  1.0045  0.6427  2.3912
   49GLY     CA 2913   2.535  11.299  10.453  0.1010  0.4227 -0.4072
   49GLY    HA1 2914   2.503  11.251  10.545  0.3273 -1.9999 -1.5144
   49GLY    HA2 2915   2.586  11.394  10.472  0.1125  0.1884  0.7919
   49GLY      C 2916   2.409  11.326  10.372  0.0541  0.0484 -0.4637
   49GLY      O 2917   2.366  11.241  10.295 -0.0604 -0.3008 -0.0190
   50TYR      N 2918   2.350  11.444  10.395  0.4389  0.1886 -0.1803
   50TYR      H 2919   2.397  11.517  10.446 -0.9922  1.1532 -0.2054
   50TYR     CA 2920   2.228  11.481  10.326  0.0802  0.1866  0.4512
   50TYR     HA 2921   2.225  11.455  10.221 -2.8917  1.0697  0.2265
   50TYR     CB 2922   2.115  11.394  10.381 -0.1700 -0.3401 -0.8750
   50TYR    HB1 2923   2.119  11.292  10.343  0.3245 -0.5841 -0.1736
   50TYR    HB2 2924   2.133  11.375  10.486 -2.1678  0.1258 -0.3952
   50TYR     CG 2925   1.973  11.447  10.380 -0.0451  0.0217 -0.0463
   50TYR    CD1 2926   1.926  11.527  10.485  0.0401 -0.4534  0.3601
   50TYR    HD1 2927   1.992  11.552  10.567  2.5990  2.8796 -2.3865
   50TYR    CE1 2928   1.796  11.577  10.492  0.0421 -0.3827 -0.0823
   50TYR    HE1 2929   1.768  11.625  10.584 -0.0875 -0.6440  0.0169
   50TYR     CZ 2930   1.707  11.542  10.388  0.0095  0.0883 -0.2156
   50TYR     OH 2931   1.572  11.551  10.407  0.0396  0.4006 -0.1525
   50TYR     HH 2932   1.520  11.499  10.345  0.2909  0.7983 -0.7018
   50TYR    CE2 2933   1.755  11.471  10.277  0.1655 -0.7104  0.3509
   50TYR    HE2 2934   1.695  11.460  10.187  3.8807 -1.8369 -2.2478
   50TYR    CD2 2935   1.888  11.425  10.271  0.3823 -0.0226 -0.3749
   50TYR    HD2 2936   1.922  11.381  10.179 -1.3996 -0.7208 -0.7400
   50TYR      C 2937   2.196  11.629  10.338  0.2034  0.2144  0.4313
   50TYR      O 2938   2.213  11.688  10.444  0.6143  0.2756  0.3329
   51GLY      N 2939   2.134  11.683  10.233  0.2394 -0.1752  0.2097
   51GLY      H 2940   2.128  11.624  10.151  2.2663 -0.6863  0.3796
   51GLY     CA 2941   2.087  11.820  10.224 -0.2019 -0.3497 -0.1694
   51GLY    HA1 2942   2.033  11.844  10.315 -0.2643 -1.9838  0.2547
   51GLY    HA2 2943   2.176  11.881  10.217 -0.4829  0.0135 -0.6448
   51GLY      C 2944   2.006  11.851  10.098 -0.3985  0.0150  0.0453
   51GLY      O 2945   2.045  11.820   9.986 -0.3426 -0.6571  0.2468
   52GLN      N 2946   1.890  11.911  10.122 -0.3202  0.3824 -0.4740
   52GLN      H 2947   1.879  11.933  10.220  1.8666 -0.5547  0.0356
   52GLN     CA 2948   1.802  11.962  10.019 -0.1437  0.2744 -0.6782
   52GLN     HA 2949   1.860  11.971   9.927  2.5106 -1.4144  0.7346
   52GLN     CB 2950   1.693  11.858   9.993  0.1721 -0.1470 -0.3231
   52GLN    HB1 2951   1.721  11.784   9.919 -2.9994 -1.8586  0.0314
   52GLN    HB2 2952   1.613  11.900   9.932 -0.5168  0.4257  0.9505
   52GLN     CG 2953   1.620  11.783  10.103 -0.3418  0.4145 -0.2761
   52GLN    HG1 2954   1.569  11.699  10.057  0.1670  0.0543 -0.1925
   52GLN    HG2 2955   1.676  11.753  10.191 -2.2307  2.9025  1.9409
   52GLN     CD 2956   1.514  11.870  10.169  0.1647  0.7808  0.0588
   52GLN    OE1 2957   1.403  11.871  10.117 -0.0383 -0.5651  0.4135
   52GLN    NE2 2958   1.546  11.941  10.278  0.1326  0.4502  0.2862
   52GLN   HE21 2959   1.636  11.933  10.323  1.5864  1.7145 -2.1783
   52GLN   HE22 2960   1.482  12.006  10.322  1.2521  2.1706 -0.5030
   52GLN      C 2961   1.729  12.090  10.058 -0.0853  0.1458 -0.1442
   52GLN      O 2962   1.733  12.135  10.172  0.3093 -0.9275  0.2830
   53SER      N 2963   1.653  12.149   9.965  0.1187 -0.1065 -0.4730
   53SER      H 2964   1.661  12.104   9.875 -0.4260 -2.4816  0.5744
   53SER     CA 2965   1.582  12.272   9.991  0.5588  0.0394  0.0546
   53SER     HA 2966   1.648  12.340  10.046  0.3368 -0.7347  1.3017
   53SER     CB 2967   1.552  12.341   9.858  0.2918 -0.4991 -0.1662
   53SER    HB1 2968   1.510  12.267   9.790  2.6452 -1.7693 -0.3354
   53SER    HB2 2969   1.484  12.426   9.866  0.3843 -0.4585  0.2081
   53SER     OG 2970   1.680  12.385   9.819 -0.0258  0.3424 -0.2854
   53SER     HG 2971   1.675  12.414   9.727  0.1157 -1.7421 -1.0046
   53SER      C 2972   1.461  12.259  10.082  0.4490 -0.1863 -0.1225
   53SER      O 2973   1.403  12.151  10.093  0.0181  0.0698  0.1499
   54SER      N 2974   1.420  12.371  10.141  0.6321 -0.3310  0.2852
   54SER      H 2975   1.482  12.447  10.117  1.2674 -1.0064 -0.2527
   54SER     CA 2976   1.290  12.398  10.199  0.4314 -0.1017 -0.2663
   54SER     HA 2977   1.271  12.346  10.292  0.1006  1.2533  0.4528
   54SER     CB 2978   1.278  12.545  10.238 -0.0115 -0.2133  0.0156
   54SER    HB1 2979   1.292  12.609  10.151 -1.8743  0.8732  0.4539
   54SER    HB2 2980   1.177  12.566  10.274 -0.1685 -0.4900 -0.2624
   54SER     OG 2981   1.374  12.578  10.336  0.2018  0.5900 -0.4516
   54SER     HG 2982   1.363  12.511  10.404  1.6187  0.5855 -0.1911
   54SER      C 2983   1.183  12.392  10.091 -0.2181  0.4370  0.3349
   54SER      O 2984   1.215  12.421   9.976  0.3441  0.6049  0.5341
   55TYR      N 2985   1.058  12.351  10.118 -0.1595  0.5222  0.7449
   55TYR      H 2986   1.032  12.323  10.211 -0.6578 -0.1791  0.4025
   55TYR     CA 2987   0.951  12.337  10.021  0.3469 -0.0851  0.2588
   55TYR     HA 2988   1.000  12.301   9.931  0.6626 -2.5738  1.3464
   55TYR     CB 2989   0.852  12.229  10.065  0.1779 -0.0464 -0.0263
   55TYR    HB1 2990   0.792  12.270  10.146 -0.8903  0.6340 -1.1313
   55TYR    HB2 2991   0.793  12.202   9.978  3.3456 -2.9876 -1.5031
   55TYR     CG 2992   0.907  12.099  10.118 -0.1323 -0.1418  0.0613
   55TYR    CD1 2993   0.873  12.049  10.244  0.2517  0.2236  0.3102
   55TYR    HD1 2994   0.804  12.102  10.309  0.7613  2.1249 -0.6190
   55TYR    CE1 2995   0.914  11.921  10.284 -0.4648 -0.1863 -0.2304
   55TYR    HE1 2996   0.885  11.891  10.384 -1.7895  0.2135 -0.4814
   55TYR     CZ 2997   1.007  11.850  10.207  0.0194  0.1438  0.0406
   55TYR     OH 2998   1.076  11.744  10.259 -0.4157  0.1536  0.6372
   55TYR     HH 2999   1.138  11.724  10.189 -1.1012  1.2978 -0.3268
   55TYR    CE2 3000   1.037  11.901  10.079  0.0399  0.1480  0.0468
   55TYR    HE2 3001   1.098  11.844  10.011  1.3563  2.6814 -1.0208
   55TYR    CD2 3002   0.991  12.025  10.034  0.2393  0.2399  0.0945
   55TYR    HD2 3003   1.026  12.070   9.942  0.1496  3.1093  1.3600
   55TYR      C 3004   0.878  12.467   9.990  0.0976 -0.2733  0.0511
   55TYR      O 3005   0.896  12.572  10.052  0.2177 -0.4188  0.2620
   56SER      N 3006   0.790  12.462   9.890  0.3199 -0.5485 -0.1324
   56SER      H 3007   0.776  12.376   9.838 -1.9893 -0.7277  0.6622
   56SER     CA 3008   0.712  12.579   9.857  0.4033 -0.3960  0.2030
   56SER     HA 3009   0.773  12.668   9.840 -0.1451  0.2046  1.2557
   56SER     CB 3010   0.647  12.552   9.721  0.3466 -0.2988  0.2085
   56SER    HB1 3011   0.609  12.647   9.682 -4.0621 -1.6094  0.8046
   56SER    HB2 3012   0.724  12.511   9.655  0.4275 -0.5338  0.4509
   56SER     OG 3013   0.540  12.461   9.716  0.1188 -0.0131 -0.1552
   56SER     HG 3014   0.487  12.472   9.636 -1.1513  0.9985  0.7771
   56SER      C 3015   0.613  12.630   9.961  0.4874 -0.1469  0.1624
   56SER      O 3016   0.598  12.752   9.965  0.3652 -0.1499 -0.1741
   57SER      N 3017   0.539  12.549  10.038 -0.3433  0.2500 -0.2078
   57SER      H 3018   0.534  12.451  10.015  0.9139  0.3353 -0.9373
   57SER     CA 3019   0.447  12.594  10.141 -0.1178  0.1028  0.0585
   57SER     HA 3020   0.494  12.688  10.169 -0.2608 -0.0966  1.0056
   57SER     CB 3021   0.313  12.623  10.074 -0.0530 -0.5609 -0.3795
   57SER    HB1 3022   0.316  12.670   9.976  1.0815  0.4881  0.1209
   57SER    HB2 3023   0.259  12.693  10.139  0.3554 -3.0522  2.9027
   57SER     OG 3024   0.251  12.497  10.066 -0.3600 -0.4585  0.2951
   57SER     HG 3025   0.166  12.505  10.022 -0.5348 -0.5896  0.6035
   57SER      C 3026   0.422  12.507  10.263  0.1145  0.0611  0.0762
   57SER      O 3027   0.373  12.550  10.366 -0.7045 -0.1350 -0.2232
   58TYR      N 3028   0.471  12.382  10.261 -0.4403 -0.1589 -0.1577
   58TYR      H 3029   0.522  12.362  10.176  1.3762  0.0753  0.8188
   58TYR     CA 3030   0.485  12.299  10.379  0.0493  0.2951  0.1113
   58TYR     HA 3031   0.403  12.316  10.447 -0.0463 -0.3833  0.1735
   58TYR     CB 3032   0.477  12.153  10.333 -0.3652  0.3432  0.0303
   58TYR    HB1 3033   0.390  12.161  10.267  0.3473  2.2480 -0.7598
   58TYR    HB2 3034   0.571  12.137  10.282 -0.2754  0.5021  0.1448
   58TYR     CG 3035   0.445  12.052  10.440  0.2227  0.2286  0.0984
   58TYR    CD1 3036   0.548  11.967  10.484 -0.3385 -0.8492 -0.6217
   58TYR    HD1 3037   0.648  11.965  10.444  0.4125 -2.5988  1.1750
   58TYR    CE1 3038   0.525  11.875  10.587 -0.4603 -0.4070 -0.2527
   58TYR    HE1 3039   0.599  11.805  10.622 -0.0380 -0.2944 -0.9157
   58TYR     CZ 3040   0.397  11.858  10.644 -0.2415  0.8455  0.6543
   58TYR     OH 3041   0.377  11.756  10.732 -0.1580  0.0587 -0.2328
   58TYR     HH 3042   0.290  11.766  10.771  0.5547  1.1833  1.1707
   58TYR    CE2 3043   0.293  11.939  10.593 -0.2432  0.2611 -0.2851
   58TYR    HE2 3044   0.193  11.924  10.630  0.3784 -0.4463  1.2119
   58TYR    CD2 3045   0.318  12.036  10.496  0.0697  0.2143 -0.2558
   58TYR    HD2 3046   0.234  12.093  10.457  0.8473  2.5126  1.2484
   58TYR      C 3047   0.615  12.338  10.448  0.0987  0.2048  0.0703
   58TYR      O 3048   0.691  12.424  10.403  0.2520  0.0117 -0.0393
   59GLY      N 3049   0.637  12.276  10.564  0.2285 -0.1804 -0.1587
   59GLY      H 3050   0.566  12.213  10.600 -1.1283  2.1333  1.4724
   59GLY     CA 3051   0.750  12.298  10.652  0.1781  0.4868 -0.2584
   59GLY    HA1 3052   0.805  12.384  10.612 -0.0738  0.9263  0.3288
   59GLY    HA2 3053   0.707  12.322  10.749  2.3809 -2.0943  1.4924
   59GLY      C 3054   0.849  12.183  10.662 -0.0860  0.2963  0.2113
   59GLY      O 3055   0.829  12.071  10.616  0.1407  0.2809  0.1468
   60GLN      N 3056   0.957  12.200  10.739  0.2024  0.0495 -0.1344
   60GLN      H 3057   0.957  12.285  10.793 -2.2518  3.1934 -4.3969
   60GLN     CA 3058   1.064  12.105  10.758  0.2873  0.1109 -0.3017
   60GLN     HA 3059   1.031  12.001  10.761  0.7798 -0.0227  1.2195
   60GLN     CB 3060   1.176  12.120  10.656  0.6615  0.3543  0.1410
   60GLN    HB1 3061   1.257  12.048  10.672  0.4027  0.1615  0.5977
   60GLN    HB2 3062   1.229  12.215  10.662 -0.2745  0.7933  1.6489
   60GLN     CG 3063   1.130  12.091  10.513  0.2071  0.1784  0.3228
   60GLN    HG1 3064   1.102  11.987  10.496 -1.9854  0.7767 -0.1145
   60GLN    HG2 3065   1.056  12.164  10.481  1.0715  1.2339  0.6598
   60GLN     CD 3066   1.237  12.115  10.407  0.0289  0.5414  0.2205
   60GLN    OE1 3067   1.354  12.143  10.432  0.2238  0.4467 -0.5825
   60GLN    NE2 3068   1.204  12.094  10.280  0.4479 -0.4451  0.2657
   60GLN   HE21 3069   1.112  12.055  10.261 -0.2864  0.2983  2.0519
   60GLN   HE22 3070   1.280  12.110  10.215  0.2747  1.3034  0.4536
   60GLN      C 3071   1.115  12.132  10.899  0.1990 -0.7773 -0.0924
   60GLN      O 3072   1.112  12.244  10.949 -0.2580 -0.6091 -0.4816
   61SER      N 3073   1.172  12.028  10.960  0.2941 -0.7911 -0.2047
   61SER      H 3074   1.172  11.935  10.921 -1.3321 -1.9590  2.2873
   61SER     CA 3075   1.229  12.038  11.093 -0.0971 -0.3658 -0.0701
   61SER     HA 3076   1.148  12.084  11.151 -0.6253 -0.7275 -0.5167
   61SER     CB 3077   1.262  11.899  11.145 -0.2358 -0.2568  0.3142
   61SER    HB1 3078   1.168  11.844  11.159 -0.9043 -0.0516 -2.7682
   61SER    HB2 3079   1.315  11.903  11.241 -0.8316 -0.9627  0.6860
   61SER     OG 3080   1.334  11.829  11.047 -0.2781  0.1338  0.0037
   61SER     HG 3081   1.341  11.737  11.073  1.1070 -0.7803 -3.1205
   61SER      C 3082   1.352  12.127  11.104 -0.4679  0.1804 -0.2575
   61SER      O 3083   1.437  12.122  11.016 -0.1921 -0.2028  0.0273
   62GLN      N 3084   1.374  12.198  11.215 -0.2050 -0.0062 -0.1882
   62GLN      H 3085   1.318  12.181  11.298 -0.7003 -1.6569 -0.8221
   62GLN     CA 3086   1.483  12.290  11.235  0.0362 -0.2569 -0.3403
   62GLN     HA 3087   1.566  12.259  11.172 -1.0710 -1.0204 -1.4679
   62GLN     CB 3088   1.438  12.432  11.202  0.3724 -0.1698 -0.4333
   62GLN    HB1 3089   1.392  12.428  11.103  1.2539 -1.9588 -0.8138
   62GLN    HB2 3090   1.523  12.500  11.202  0.2903 -0.0295  1.0302
   62GLN     CG 3091   1.329  12.497  11.287  0.5480 -0.2207 -0.1712
   62GLN    HG1 3092   1.246  12.430  11.308 -1.9530  2.4669 -0.7975
   62GLN    HG2 3093   1.369  12.532  11.383 -0.5801  1.4447 -0.2542
   62GLN     CD 3094   1.260  12.620  11.230  0.2133 -0.1982  0.2756
   62GLN    OE1 3095   1.158  12.608  11.163  0.4716 -0.2170 -0.1189
   62GLN    NE2 3096   1.316  12.739  11.252  0.0013 -0.0740  0.1397
   62GLN   HE21 3097   1.292  12.810  11.184 -2.5664  1.0695  2.0476
   62GLN   HE22 3098   1.402  12.736  11.304  0.7132  1.0304 -0.9101
   62GLN      C 3099   1.537  12.293  11.378  0.3164 -0.2737 -0.4462
   62GLN      O 3100   1.482  12.221  11.460  0.3149  0.4485  0.2003
   63ASN      N 3101   1.653  12.353  11.405 -0.2894  0.5864  0.2963
   63ASN      H 3102   1.703  12.399  11.330 -0.8494 -1.5497 -1.4749
   63ASN     CA 3103   1.702  12.346  11.541  0.3834 -0.2043  0.0236
   63ASN     HA 3104   1.702  12.242  11.573 -0.1890 -0.1336  0.2702
   63ASN     CB 3105   1.846  12.396  11.535  0.0719  0.7511  0.2878
   63ASN    HB1 3106   1.858  12.491  11.483 -0.2026  1.1106  0.8802
   63ASN    HB2 3107   1.907  12.325  11.478 -1.3109 -0.1451 -0.1062
   63ASN     CG 3108   1.919  12.411  11.668 -0.1592  0.2683  0.4694
   63ASN    OD1 3109   1.869  12.383  11.777 -0.1890 -0.2063  0.3380
   63ASN    ND2 3110   2.047  12.447  11.654 -0.2025  0.0752 -0.4844
   63ASN   HD21 3111   2.108  12.437  11.733 -2.0848 -3.2503  0.7515
   63ASN   HD22 3112   2.079  12.473  11.562  0.5436  0.5936 -0.0877
   63ASN      C 3113   1.610  12.431  11.627  0.4345  0.0538 -0.1769
   63ASN      O 3114   1.554  12.531  11.581  0.3614  0.1369  0.0920
   64THR      N 3115   1.583  12.389  11.751 -0.1850 -0.1011 -0.3630
   64THR      H 3116   1.629  12.307  11.786 -0.5443 -0.0266  0.2909
   64THR     CA 3117   1.496  12.461  11.842  0.8570  0.0568  0.5140
   64THR     HA 3118   1.399  12.478  11.797  0.9701  0.7178  0.5092
   64THR     CB 3119   1.470  12.378  11.968  0.2631 -0.0232  0.3408
   64THR     HB 3120   1.562  12.369  12.025 -0.8277  1.2500  2.4247
   64THR    CG2 3121   1.366  12.455  12.048 -0.4566 -0.3494 -0.2713
   64THR   HG21 3122   1.381  12.562  12.053 -0.1686 -0.4243  0.8410
   64THR   HG22 3123   1.263  12.428  12.025  0.1203 -2.8566 -0.2134
   64THR   HG23 3124   1.391  12.421  12.149 -0.8984 -2.9551 -0.9569
   64THR    OG1 3125   1.419  12.252  11.931  0.0615  0.0509  0.3651
   64THR    HG1 3126   1.378  12.222  12.012  1.3006  0.8328  1.3349
   64THR      C 3127   1.538  12.602  11.882  0.3789  0.1926  0.5454
   64THR      O 3128   1.639  12.619  11.950  0.1774  0.3785  0.7979
   65GLY      N 3129   1.471  12.711  11.844  0.2361 -0.1791 -0.2862
   65GLY      H 3130   1.393  12.695  11.782 -0.6254  0.8160  0.5098
   65GLY     CA 3131   1.505  12.849  11.870 -0.1535 -0.1393  0.0247
   65GLY    HA1 3132   1.614  12.850  11.874 -0.0918  0.1546 -1.1203
   65GLY    HA2 3133   1.474  12.921  11.794  1.2717  0.4257 -0.0625
   65GLY      C 3134   1.443  12.898  12.000 -0.1330  0.2761 -0.1220
   65GLY      O 3135   1.344  12.847  12.051 -0.1781  0.2268 -0.2567
   66TYR      N 3136   1.510  13.003  12.048 -0.1429  0.1656  0.1311
   66TYR      H 3137   1.598  13.027  12.005  1.2518  0.3056  2.8509
   66TYR     CA 3138   1.480  13.061  12.178  0.1892 -0.4302  0.4776
   66TYR     HA 3139   1.389  13.022  12.224 -0.1121  0.8613  1.0039
   66TYR     CB 3140   1.599  13.024  12.265  0.5766  0.0731  0.1667
   66TYR    HB1 3141   1.583  13.070  12.362  1.2621  1.9772 -0.5769
   66TYR    HB2 3142   1.685  13.066  12.212  0.6180 -0.7502 -0.4361
   66TYR     CG 3143   1.612  12.876  12.293  0.0823 -0.0484 -0.2381
   66TYR    CD1 3144   1.732  12.806  12.278  0.2987  0.3346 -0.3017
   66TYR    HD1 3145   1.820  12.860  12.247 -0.6077  1.1177 -1.6128
   66TYR    CE1 3146   1.744  12.669  12.306  0.0347  0.3871  0.0722
   66TYR    HE1 3147   1.834  12.610  12.296 -0.8876 -0.9788 -0.3862
   66TYR     CZ 3148   1.628  12.599  12.344  0.0819  0.4016  0.2452
   66TYR     OH 3149   1.624  12.466  12.372 -0.0921  0.3501 -0.0104
   66TYR     HH 3150   1.698  12.423  12.327  1.5223  1.7771  1.1276
   66TYR    CE2 3151   1.511  12.670  12.377  0.3485  0.7727  0.3973
   66TYR    HE2 3152   1.424  12.613  12.407  0.9735 -0.4787 -0.1075
   66TYR    CD2 3153   1.505  12.807  12.352 -0.3070  0.6587 -0.1141
   66TYR    HD2 3154   1.412  12.861  12.360 -0.3103  0.5547  0.6432
   66TYR      C 3155   1.466  13.212  12.186 -0.4822 -0.4584 -0.0619
   66TYR      O 3156   1.529  13.287  12.112  0.3077 -0.5226  0.5357
   67GLY      N 3157   1.373  13.260  12.269 -0.0569 -0.2801  0.3161
   67GLY      H 3158   1.326  13.196  12.332 -0.6928  1.3620  1.5975
   67GLY     CA 3159   1.333  13.399  12.284  0.1439 -0.1937  0.0648
   67GLY    HA1 3160   1.291  13.443  12.194  0.1067 -1.2547 -0.4479
   67GLY    HA2 3161   1.253  13.405  12.359  1.8155  1.4653  1.8293
   67GLY      C 3162   1.439  13.495  12.336  0.4660 -0.4057 -0.1986
   67GLY      O 3163   1.426  13.614  12.313  0.5450 -0.3999 -0.2115
   68THR      N 3164   1.553  13.445  12.385  0.2996 -0.2784  0.3229
   68THR      H 3165   1.549  13.344  12.387 -0.7496 -0.2483  1.2546
   68THR     CA 3166   1.672  13.521  12.414  0.0518  0.1161  0.3093
   68THR     HA 3167   1.643  13.626  12.403 -0.8560 -0.0654  0.9122
   68THR     CB 3168   1.706  13.519  12.563  0.0156 -0.2563  0.3135
   68THR     HB 3169   1.741  13.419  12.588  1.0929  0.0254  0.0042
   68THR    CG2 3170   1.818  13.612  12.609 -0.1537  0.1802 -0.1390
   68THR   HG21 3171   1.822  13.594  12.717 -0.9754 -0.5169 -0.2116
   68THR   HG22 3172   1.793  13.717  12.592 -1.7564 -0.1360  0.1132
   68THR   HG23 3173   1.910  13.568  12.571 -1.5224 -2.4381 -0.6770
   68THR    OG1 3174   1.593  13.546  12.642 -0.2838  0.0711 -0.2160
   68THR    HG1 3175   1.526  13.487  12.607  0.0838  0.7955 -2.2775
   68THR      C 3176   1.784  13.487  12.316 -0.4144  0.3222 -0.3032
   68THR      O 3177   1.801  13.376  12.268 -0.5940 -0.1479  0.6864
   69GLN      N 3178   1.871  13.583  12.284  0.0068  0.0214 -0.0772
   69GLN      H 3179   1.858  13.678  12.315  0.9639  1.2391 -2.9704
   69GLN     CA 3180   1.987  13.570  12.197  0.0070  0.1624 -0.0979
   69GLN     HA 3181   2.013  13.464  12.197  0.0449  0.1614  0.6842
   69GLN     CB 3182   1.958  13.629  12.060 -0.0728  0.5001  0.0625
   69GLN    HB1 3183   1.935  13.736  12.066 -0.4819  0.3898  0.4236
   69GLN    HB2 3184   1.873  13.581  12.011 -0.8311  2.8333 -1.0742
   69GLN     CG 3185   2.078  13.609  11.968 -0.1276  0.1000  0.0763
   69GLN    HG1 3186   2.111  13.508  11.945  1.4718  0.2183  1.6102
   69GLN    HG2 3187   2.164  13.651  12.021 -0.8081  1.3256  0.2620
   69GLN     CD 3188   2.062  13.679  11.834  0.4289  0.9866  0.4551
   69GLN    OE1 3189   1.951  13.716  11.794  0.4266  0.4556 -0.0571
   69GLN    NE2 3190   2.168  13.697  11.756 -0.0687  0.2030 -0.4299
   69GLN   HE21 3191   2.258  13.655  11.773 -0.3360 -0.2930 -0.2443
   69GLN   HE22 3192   2.148  13.727  11.661 -0.7820  0.4433 -0.2060
   69GLN      C 3193   2.102  13.641  12.268 -0.0361  0.2831 -0.1480
   69GLN      O 3194   2.082  13.740  12.337 -0.5961  0.5082 -0.6193
   70SER      N 3195   2.222  13.586  12.251 -0.0476  0.1635  0.1644
   70SER      H 3196   2.235  13.498  12.203  1.6119  0.5509 -0.1687
   70SER     CA 3197   2.345  13.644  12.301 -0.0061  0.2309 -0.0163
   70SER     HA 3198   2.326  13.748  12.324 -0.1020  0.2123 -0.0132
   70SER     CB 3199   2.393  13.569  12.425 -0.0619  0.6456  0.2542
   70SER    HB1 3200   2.495  13.590  12.460 -0.9164  2.6695  1.7666
   70SER    HB2 3201   2.381  13.466  12.393  1.1661  0.7722 -0.6911
   70SER     OG 3202   2.307  13.604  12.532 -0.7097 -0.3183  0.0528
   70SER     HG 3203   2.229  13.549  12.521 -0.6380 -0.4683  0.2926
   70SER      C 3204   2.457  13.632  12.198 -0.1464 -0.8260 -0.0560
   70SER      O 3205   2.470  13.547  12.110  0.3492 -0.3791 -0.4155
   71THR      N 3206   2.552  13.722  12.221 -0.6152 -0.1736 -0.6460
   71THR      H 3207   2.548  13.784  12.301  5.1671  0.8638 -0.7117
   71THR     CA 3208   2.681  13.724  12.154 -0.2083 -0.1371  0.1326
   71THR     HA 3209   2.661  13.715  12.048  1.4150 -1.9699 -0.0660
   71THR     CB 3210   2.757  13.850  12.196 -0.3832  0.0382 -0.0735
   71THR     HB 3211   2.859  13.827  12.164  0.8935 -0.3214  3.7300
   71THR    CG2 3212   2.699  13.971  12.124 -0.7961 -0.2512 -0.2322
   71THR   HG21 3213   2.756  14.064  12.133 -0.8683 -0.0844 -1.3490
   71THR   HG22 3214   2.692  13.950  12.018 -1.6406  4.3590 -1.3314
   71THR   HG23 3215   2.597  13.984  12.161 -0.6878 -1.7718  0.6732
   71THR    OG1 3216   2.767  13.873  12.335 -0.3433  0.4470 -0.1424
   71THR    HG1 3217   2.815  13.955  12.345  0.9816 -0.3970  0.7799
   71THR      C 3218   2.765  13.605  12.198  0.1679  0.2595  0.5054
   71THR      O 3219   2.744  13.547  12.304 -0.9959 -0.7678 -0.2567
   72PRO      N 3220   2.862  13.565  12.115  0.4165  1.0182  0.4267
   72PRO     CD 3221   2.892  13.622  11.985  0.3571  0.2013  0.0540
   72PRO    HD1 3222   2.868  13.728  11.981  0.3697  0.3940  2.8554
   72PRO    HD2 3223   2.837  13.561  11.913  1.9293 -0.2689 -0.8009
   72PRO     CG 3224   3.039  13.592  11.957  0.4508  0.5722  0.1387
   72PRO    HG1 3225   3.049  13.583  11.849 -0.9261  0.6169 -0.0082
   72PRO    HG2 3226   3.088  13.677  12.004  1.5536 -0.8473  1.6551
   72PRO     CB 3227   3.061  13.456  12.024 -0.0475  0.4184 -0.0034
   72PRO    HB1 3228   3.028  13.374  11.960 -1.3442 -0.4696  1.7029
   72PRO    HB2 3229   3.167  13.455  12.048  0.3278  2.8689 -1.1855
   72PRO     CA 3230   2.968  13.471  12.144  0.1410  0.6133  0.1201
   72PRO     HA 3231   2.934  13.369  12.167  1.0993  0.6579  1.8956
   72PRO      C 3232   3.057  13.509  12.261  0.3858  0.0953  0.1060
   72PRO      O 3233   3.077  13.628  12.288  0.0209  0.1118  0.3146
   73GLN      N 3234   3.106  13.412  12.339  0.2250  0.0776  0.1842
   73GLN      H 3235   3.080  13.318  12.313 -1.1243  1.0442 -2.3353
   73GLN     CA 3236   3.200  13.435  12.446  0.3862  0.0978  0.0370
   73GLN     HA 3237   3.168  13.528  12.494 -0.2054 -0.3226  0.4682
   73GLN     CB 3238   3.187  13.325  12.552 -0.0970  0.0661 -0.0540
   73GLN    HB1 3239   3.256  13.342  12.635  1.5239  0.5140 -1.4303
   73GLN    HB2 3240   3.228  13.231  12.516  1.9064  0.8090  0.1265
   73GLN     CG 3241   3.049  13.295  12.608 -0.0448  0.3630  0.2356
   73GLN    HG1 3242   3.015  13.382  12.665 -1.6893 -1.2302  1.8285
   73GLN    HG2 3243   2.979  13.285  12.525  0.7446  2.2708 -0.7272
   73GLN     CD 3244   3.045  13.175  12.701  0.3063  0.1703  0.0029
   73GLN    OE1 3245   3.146  13.126  12.751  0.0435  0.2355  0.5991
   73GLN    NE2 3246   2.930  13.106  12.707  0.4220  0.0135  0.4286
   73GLN   HE21 3247   2.935  13.020  12.760 -1.0411  0.1766  0.8691
   73GLN   HE22 3248   2.846  13.144  12.665  1.7713  1.5009 -1.0944
   73GLN      C 3249   3.339  13.461  12.389  0.6026  0.1617  0.5873
   73GLN      O 3250   3.384  13.391  12.299 -0.5802 -0.0103  0.1094
   74GLY      N 3251   3.415  13.539  12.467  0.6738 -0.2637  0.9482
   74GLY      H 3252   3.375  13.593  12.543  0.1076  1.6955 -0.6436
   74GLY     CA 3253   3.545  13.577  12.417  0.3903 -0.2789  0.1824
   74GLY    HA1 3254   3.535  13.577  12.308 -0.3712 -0.5270  0.2500
   74GLY    HA2 3255   3.620  13.507  12.454 -0.5256  0.2905  3.4385
   74GLY      C 3256   3.596  13.710  12.471  0.2426 -0.3259  0.4347
   74GLY      O 3257   3.518  13.784  12.531  0.5117  0.2188  0.1160
   75TYR      N 3258   3.722  13.750  12.453  0.1483 -0.2789 -0.1125
   75TYR      H 3259   3.790  13.684  12.417  1.4561 -0.1338  1.9615
   75TYR     CA 3260   3.784  13.873  12.497 -0.3696 -0.0245 -0.0809
   75TYR     HA 3261   3.735  13.915  12.585  0.5567  0.1884  0.3535
   75TYR     CB 3262   3.932  13.855  12.532 -0.4054  0.3220  0.2579
   75TYR    HB1 3263   3.992  13.807  12.454  1.4616  1.7147  0.7658
   75TYR    HB2 3264   3.924  13.785  12.616  1.2598 -0.9602 -0.5832
   75TYR     CG 3265   4.005  13.979  12.577  0.1576  0.1270 -0.1153
   75TYR    CD1 3266   4.090  14.047  12.488  0.0803  0.3227 -0.0404
   75TYR    HD1 3267   4.104  14.010  12.387 -0.5502  0.0705 -0.0406
   75TYR    CE1 3268   4.146  14.168  12.530 -0.4340  0.6974 -0.4218
   75TYR    HE1 3269   4.198  14.225  12.455  0.6368 -1.3320 -1.3086
   75TYR     CZ 3270   4.125  14.215  12.661  0.5368 -0.3953  0.1382
   75TYR     OH 3271   4.174  14.335  12.703 -0.1005 -0.1778  0.2758
   75TYR     HH 3272   4.141  14.347  12.792 -1.3470 -2.7749  0.2588
   75TYR    CE2 3273   4.039  14.145  12.748 -0.1842 -0.0340 -0.2777
   75TYR    HE2 3274   4.023  14.188  12.846  1.8984  1.8076 -0.6810
   75TYR    CD2 3275   3.982  14.024  12.707 -0.0679 -0.1646 -0.0535
   75TYR    HD2 3276   3.917  13.976  12.779  0.3761  0.6323  0.9087
   75TYR      C 3277   3.784  13.979  12.388  0.1539 -0.2268 -0.2850
   75TYR      O 3278   3.826  13.947  12.278  0.1152  0.0114 -0.3683
   76GLY      N 3279   3.763  14.104  12.429  0.0424 -0.2681 -0.2148
   76GLY      H 3280   3.723  14.113  12.522 -0.0948  3.1388 -0.4687
   76GLY     CA 3281   3.819  14.221  12.365 -0.3195  0.1048  0.1411
   76GLY    HA1 3282   3.829  14.302  12.437 -1.2602 -0.3910  0.8432
   76GLY    HA2 3283   3.921  14.201  12.331 -0.1586  1.3985 -0.1980
   76GLY      C 3284   3.751  14.270  12.238  0.1522 -0.3107 -0.2746
   76GLY      O 3285   3.661  14.209  12.180 -0.0733  0.0464 -0.3069
   77SER      N 3286   3.803  14.382  12.187  0.1620 -0.3904 -0.4395
   77SER      H 3287   3.877  14.422  12.243 -0.7028  0.6748 -0.0276
   77SER     CA 3288   3.762  14.445  12.063 -0.4527 -0.3080 -0.2003
   77SER     HA 3289   3.656  14.466  12.069 -0.3250  0.7442 -1.2413
   77SER     CB 3290   3.836  14.578  12.050 -0.7701 -0.1294 -0.1849
   77SER    HB1 3291   3.940  14.564  12.021 -1.0334 -2.0074 -0.3569
   77SER    HB2 3292   3.782  14.630  11.971 -2.2431 -0.4950  0.5589
   77SER     OG 3293   3.838  14.657  12.167 -0.4197  0.0200 -0.2883
   77SER     HG 3294   3.746  14.657  12.197 -0.0929  2.3815  0.9427
   77SER      C 3295   3.786  14.352  11.944 -0.5335 -0.8684  0.2198
   77SER      O 3296   3.901  14.314  11.922 -0.2526  0.0202  0.1315
   78THR      N 3297   3.683  14.337  11.861 -0.5844 -0.4770  0.2132
   78THR      H 3298   3.604  14.397  11.879  1.2216  1.5101  2.0407
   78THR     CA 3299   3.681  14.245  11.749 -0.6194 -0.1388 -0.0664
   78THR     HA 3300   3.782  14.245  11.709 -0.9171 -0.4622 -0.8336
   78THR     CB 3301   3.646  14.109  11.807 -0.2923 -0.1418  0.1253
   78THR     HB 3302   3.712  14.083  11.890  1.2666 -2.6811 -1.7426
   78THR    CG2 3303   3.503  14.079  11.853 -0.5365  0.0514 -0.4908
   78THR   HG21 3304   3.462  14.140  11.933 -0.8262 -0.2263 -0.4286
   78THR   HG22 3305   3.438  14.094  11.767 -0.6148 -2.2338 -0.9016
   78THR   HG23 3306   3.485  13.977  11.889 -0.9956 -0.3191 -1.7342
   78THR    OG1 3307   3.669  14.017  11.702  0.4186  0.2942 -0.1071
   78THR    HG1 3308   3.646  13.927  11.727  0.3738  0.5240  0.7331
   78THR      C 3309   3.588  14.292  11.637 -0.2593  0.0165 -0.3014
   78THR      O 3310   3.500  14.375  11.657  0.0522  0.2015  0.3392
   79GLY      N 3311   3.624  14.247  11.516 -0.4072 -0.3256 -0.2201
   79GLY      H 3312   3.703  14.185  11.505 -0.7534 -0.7880 -0.1280
   79GLY     CA 3313   3.548  14.262  11.394  0.0142 -0.0987 -0.4570
   79GLY    HA1 3314   3.449  14.227  11.423  0.1860 -0.0685  0.1727
   79GLY    HA2 3315   3.590  14.198  11.317  2.8291 -2.4803  2.7373
   79GLY      C 3316   3.525  14.405  11.346 -0.0831  0.2633  0.6260
   79GLY      O 3317   3.607  14.494  11.370  0.3883 -0.0524  0.2056
   80GLY      N 3318   3.421  14.430  11.266  0.2965 -0.3430 -0.0710
   80GLY      H 3319   3.373  14.351  11.226 -0.2417  0.1814 -0.4749
   80GLY     CA 3320   3.374  14.564  11.237  0.0984 -0.4263 -0.1324
   80GLY    HA1 3321   3.459  14.632  11.229 -0.9566  0.8974 -0.3865
   80GLY    HA2 3322   3.310  14.571  11.149 -1.4365  0.5767  1.0199
   80GLY      C 3323   3.301  14.624  11.356 -0.3386 -0.3399 -0.4421
   80GLY      O 3324   3.334  14.590  11.469 -0.1842  0.2122 -0.3189
   81TYR      N 3325   3.195  14.704  11.338 -0.3344 -0.2479 -0.0578
   81TYR      H 3326   3.164  14.726  11.245 -0.5643 -0.7273 -0.0981
   81TYR     CA 3327   3.092  14.726  11.438 -0.2002  0.0471  0.0176
   81TYR     HA 3328   3.138  14.756  11.532 -1.9312 -0.6301  1.1356
   81TYR     CB 3329   2.994  14.833  11.393 -0.1149  0.0681 -0.1199
   81TYR    HB1 3330   3.036  14.887  11.309  0.8397  0.0679  0.3438
   81TYR    HB2 3331   2.901  14.789  11.356 -1.1450  0.6806  1.5942
   81TYR     CG 3332   2.955  14.931  11.501  0.7239 -0.2867  0.5134
   81TYR    CD1 3333   3.015  15.058  11.498  0.5746 -0.2200  0.3782
   81TYR    HD1 3334   3.087  15.072  11.419  1.9067  0.0732  1.6059
   81TYR    CE1 3335   2.991  15.151  11.600  0.0708  0.1435 -0.0636
   81TYR    HE1 3336   3.052  15.239  11.607  3.8256 -2.2259  0.1798
   81TYR     CZ 3337   2.906  15.113  11.705  0.6656 -0.1923  0.3034
   81TYR     OH 3338   2.878  15.214  11.792  0.1308  0.0152 -0.0977
   81TYR     HH 3339   2.812  15.194  11.859 -0.1971  1.0828 -0.0960
   81TYR    CE2 3340   2.845  14.986  11.711  0.6564 -0.1631  0.8783
   81TYR    HE2 3341   2.769  14.963  11.784 -0.2462  2.3990  0.8294
   81TYR    CD2 3342   2.875  14.894  11.610 -0.7879  0.5748 -0.2672
   81TYR    HD2 3343   2.835  14.795  11.626  0.8670  0.0870  1.2944
   81TYR      C 3344   3.019  14.598  11.478 -1.1873  0.7000  0.3170
   81TYR      O 3345   2.984  14.511  11.398  0.0246 -0.1366  0.6779
   82GLY      N 3346   2.989  14.581  11.607 -0.2591  0.0686  0.4585
   82GLY      H 3347   3.028  14.652  11.666 -0.6985  0.1117  0.7018
   82GLY     CA 3348   2.910  14.472  11.661  0.2074 -0.3504  0.2997
   82GLY    HA1 3349   2.812  14.480  11.613  0.2001 -1.4420  0.0978
   82GLY    HA2 3350   2.954  14.373  11.651 -0.2648 -0.4292 -1.2240
   82GLY      C 3351   2.880  14.501  11.807  0.1533 -0.1273  0.2452
   82GLY      O 3352   2.920  14.606  11.857  0.5133 -0.0446 -0.2073
   83SER      N 3353   2.812  14.410  11.878  0.1002 -0.2770  0.0027
   83SER      H 3354   2.776  14.327  11.833  0.2988  0.0640 -0.8210
   83SER     CA 3355   2.795  14.423  12.021 -0.1877 -0.3118 -0.0289
   83SER     HA 3356   2.808  14.526  12.054 -0.8465  0.1927 -1.2579
   83SER     CB 3357   2.660  14.369  12.068 -0.0697 -0.2480  0.3906
   83SER    HB1 3358   2.654  14.379  12.176  0.1067 -0.1601  0.3911
   83SER    HB2 3359   2.657  14.260  12.054 -2.5472 -0.2218  0.3632
   83SER     OG 3360   2.555  14.439  12.006  0.3455 -0.1299 -0.1884
   83SER     HG 3361   2.565  14.535  12.004  2.7918 -0.3137 -1.4846
   83SER      C 3362   2.901  14.340  12.092  0.1478  0.2294  0.1037
   83SER      O 3363   2.960  14.250  12.032 -0.0151  0.5754 -0.5914
   84SER      N 3364   2.933  14.366  12.219 -0.0138 -0.0620  0.2049
   84SER      H 3365   2.889  14.449  12.256 -0.4685 -0.0983 -0.2415
   84SER     CA 3366   3.036  14.298  12.296  0.3124 -0.1981 -0.3445
   84SER     HA 3367   3.116  14.299  12.222 -0.2711  1.7511 -1.0407
   84SER     CB 3368   3.069  14.377  12.422 -0.1184  0.0025 -0.3568
   84SER    HB1 3369   3.105  14.477  12.397  0.4992 -0.1226  0.0080
   84SER    HB2 3370   3.148  14.320  12.470  0.9341  0.4749 -1.4858
   84SER     OG 3371   2.949  14.381  12.498  0.0695  0.0452 -0.0600
   84SER     HG 3372   2.893  14.424  12.433 -1.7099 -1.3988  0.4372
   84SER      C 3373   3.014  14.153  12.335  0.0885 -0.3599 -1.0590
   84SER      O 3374   2.900  14.109  12.347  0.0449 -0.0387 -0.2548
   85GLN      N 3375   3.121  14.077  12.359  0.2856  0.2820  0.1688
   85GLN      H 3376   3.211  14.123  12.356  0.4060  0.0453  0.1889
   85GLN     CA 3377   3.127  13.933  12.374  0.3582  0.1847 -0.7393
   85GLN     HA 3378   3.055  13.884  12.308 -0.7145 -0.9640  1.2011
   85GLN     CB 3379   3.266  13.876  12.350  0.3366 -0.1733 -0.0295
   85GLN    HB1 3380   3.272  13.770  12.377 -1.6053 -0.4470 -0.5756
   85GLN    HB2 3381   3.333  13.936  12.411 -0.1455 -0.5665  0.9027
   85GLN     CG 3382   3.286  13.866  12.199  0.4173 -0.5962  0.0059
   85GLN    HG1 3383   3.258  13.960  12.151  1.8029 -0.3975 -0.4325
   85GLN    HG2 3384   3.214  13.795  12.158 -0.7598  0.6375 -0.1415
   85GLN     CD 3385   3.425  13.831  12.150  0.4542  0.5579 -0.7579
   85GLN    OE1 3386   3.455  13.727  12.092 -0.5530 -0.4007  0.3926
   85GLN    NE2 3387   3.515  13.928  12.172 -0.0274  0.8141  0.1006
   85GLN   HE21 3388   3.606  13.895  12.145 -0.9123 -1.7729 -0.0356
   85GLN   HE22 3389   3.489  14.022  12.200 -1.5142  0.1599  1.0683
   85GLN      C 3390   3.089  13.891  12.515  0.6757 -0.0180 -0.7119
   85GLN      O 3391   3.134  13.951  12.612  0.2251 -0.0952 -0.4498
   86SER      N 3392   3.012  13.783  12.528  0.0270  0.5249  0.0989
   86SER      H 3393   2.993  13.725  12.447  0.6740  1.4842 -0.7671
   86SER     CA 3394   2.954  13.748  12.656 -0.1152  0.0763 -0.0869
   86SER     HA 3395   2.926  13.843  12.701 -2.4209 -0.8461  0.6201
   86SER     CB 3396   2.818  13.679  12.640  0.0847 -0.2751 -0.2926
   86SER    HB1 3397   2.743  13.747  12.599 -1.0393  1.0273  3.4794
   86SER    HB2 3398   2.787  13.655  12.742  2.4196  1.4786  0.9425
   86SER     OG 3399   2.838  13.562  12.564  0.2022  0.0274 -0.7328
   86SER     HG 3400   2.848  13.590  12.473 -1.2852  3.1926 -0.0635
   86SER      C 3401   3.054  13.681  12.750  0.0067  0.3913  0.0073
   86SER      O 3402   3.151  13.618  12.710 -0.1507 -0.0143  0.2574
   87SER      N 3403   3.032  13.700  12.880 -0.1977 -0.1670  0.0547
   87SER      H 3404   2.949  13.747  12.910 -0.3532 -0.1562 -0.3909
   87SER     CA 3405   3.117  13.641  12.983  0.1927 -0.2583 -0.3170
   87SER     HA 3406   3.220  13.674  12.970 -0.6369  1.9495 -1.9027
   87SER     CB 3407   3.095  13.713  13.115  0.1129  0.3775 -0.6741
   87SER    HB1 3408   3.119  13.820  13.111 -0.0789  0.4555  0.0855
   87SER    HB2 3409   3.146  13.668  13.200 -4.9515  0.6437  2.9173
   87SER     OG 3410   2.957  13.706  13.144  0.2717  0.1134  0.0436
   87SER     HG 3411   2.951  13.759  13.223 -0.8414 -0.5951  0.4543
   87SER      C 3412   3.116  13.489  12.994 -0.4522 -0.2336  0.0319
   87SER      O 3413   3.032  13.424  12.932 -0.3415 -0.4520  0.1103
   88GLN      N 3414   3.217  13.432  13.060 -0.2470  0.1680  0.0698
   88GLN      H 3415   3.281  13.497  13.102 -0.6594 -0.1354  1.2195
   88GLN     CA 3416   3.235  13.288  13.060 -0.1431  0.1815 -0.0390
   88GLN     HA 3417   3.240  13.255  12.956  0.1476 -3.0359  0.8895
   88GLN     CB 3418   3.369  13.246  13.119  0.1377  0.1769 -0.6743
   88GLN    HB1 3419   3.448  13.308  13.076  1.5047  0.4219  1.9731
   88GLN    HB2 3420   3.366  13.248  13.228  0.8893  2.0406 -0.6384
   88GLN     CG 3421   3.411  13.109  13.067 -0.2167 -0.2573  0.1717
   88GLN    HG1 3422   3.378  13.091  12.964  0.5997 -0.0015 -0.1454
   88GLN    HG2 3423   3.354  13.037  13.126 -0.4157  0.3314  0.7119
   88GLN     CD 3424   3.558  13.077  13.089 -0.1175  0.0747 -0.0025
   88GLN    OE1 3425   3.638  13.072  12.995 -0.4582 -0.0446 -0.2912
   88GLN    NE2 3426   3.604  13.049  13.211  0.2004  0.7873  0.0429
   88GLN   HE21 3427   3.533  13.037  13.283  0.9365  1.0168  0.8270
   88GLN   HE22 3428   3.702  13.036  13.231 -0.0179 -1.7178 -0.2982
   88GLN      C 3429   3.123  13.217  13.136 -0.0553  0.0111 -0.0680
   88GLN      O 3430   3.095  13.239  13.253  0.1302  0.2778 -0.0721
   89SER      N 3431   3.072  13.113  13.070  0.1995 -0.0577 -0.1621
   89SER      H 3432   3.108  13.082  12.981  0.0699 -0.5159 -0.0577
   89SER     CA 3433   2.983  13.020  13.137  0.0053 -0.0090 -0.3501
   89SER     HA 3434   3.015  12.994  13.238 -2.2806 -0.2259  0.3763
   89SER     CB 3435   2.840  13.073  13.133 -0.0518 -0.1369 -0.0833
   89SER    HB1 3436   2.835  13.161  13.197  0.4144  1.1177 -1.6719
   89SER    HB2 3437   2.812  13.096  13.030 -0.8986 -0.8954 -0.0306
   89SER     OG 3438   2.741  12.990  13.187  0.2066 -0.1912  0.3074
   89SER     HG 3439   2.661  13.015  13.140  0.7204 -1.3809 -1.2653
   89SER      C 3440   2.983  12.887  13.063 -0.1488 -0.0721 -0.2347
   89SER      O 3441   2.965  12.880  12.942  0.4131  0.1327 -0.3279
   90SER      N 3442   2.993  12.777  13.140 -0.2579  0.0274 -0.0763
   90SER      H 3443   3.023  12.790  13.235  2.7238 -3.6884 -0.2727
   90SER     CA 3444   3.019  12.641  13.099 -0.4106 -0.1586  0.4432
   90SER     HA 3445   3.064  12.648  13.000 -0.0826  0.8259  0.6528
   90SER     CB 3446   3.122  12.572  13.189 -0.2258  0.0425  0.3877
   90SER    HB1 3447   3.078  12.532  13.281 -1.2229  1.3191  0.5108
   90SER    HB2 3448   3.170  12.501  13.122 -0.3269  2.2681 -2.1902
   90SER     OG 3449   3.220  12.663  13.233 -0.1047  0.1699 -0.1432
   90SER     HG 3450   3.277  12.609  13.287 -0.9117 -0.0622  0.4980
   90SER      C 3451   2.904  12.543  13.081 -0.3606 -0.2312  0.5176
   90SER      O 3452   2.810  12.541  13.160 -0.2379  0.9185  0.7141
   91TYR      N 3453   2.915  12.449  12.987  0.3320  0.1132  0.2492
   91TYR      H 3454   2.992  12.470  12.924  0.8999  3.2474  1.7834
   91TYR     CA 3455   2.817  12.352  12.944  0.3280  0.0526  0.3943
   91TYR     HA 3456   2.737  12.344  13.017  0.1409 -0.0375  0.1828
   91TYR     CB 3457   2.755  12.400  12.813  0.1955  0.0811  0.4666
   91TYR    HB1 3458   2.665  12.343  12.791 -1.5419  1.8632  2.6094
   91TYR    HB2 3459   2.822  12.370  12.732 -1.3502 -0.4675 -0.6678
   91TYR     CG 3460   2.726  12.547  12.792  0.5400  0.1453  0.4261
   91TYR    CD1 3461   2.627  12.604  12.872  0.3313 -0.0477  0.3076
   91TYR    HD1 3462   2.567  12.542  12.938  1.4807 -0.7992  0.6675
   91TYR    CE1 3463   2.585  12.736  12.852  0.2379 -0.1954 -0.5223
   91TYR    HE1 3464   2.504  12.779  12.909  0.8856  0.1700  0.1551
   91TYR     CZ 3465   2.664  12.815  12.766  1.1360  0.2255  0.6595
   91TYR     OH 3466   2.621  12.940  12.732  0.1866 -0.3374 -0.2521
   91TYR     HH 3467   2.560  12.964  12.802  0.0526 -0.1755 -0.4229
   91TYR    CE2 3468   2.760  12.756  12.682  0.4333 -0.1405  0.1048
   91TYR    HE2 3469   2.822  12.816  12.617 -0.3255  0.4107 -0.1229
   91TYR    CD2 3470   2.794  12.620  12.694 -0.0207 -0.2947 -0.3121
   91TYR    HD2 3471   2.865  12.577  12.625 -0.9533 -0.1441 -1.3847
   91TYR      C 3472   2.878  12.214  12.925  0.1153  0.1780 -1.3408
   91TYR      O 3473   2.991  12.195  12.881  0.2618 -0.4221 -0.7249
   92GLY      N 3474   2.803  12.104  12.938  0.3026  0.2256  0.3325
   92GLY      H 3475   2.706  12.126  12.955  0.3943  0.5688  0.4399
   92GLY     CA 3476   2.848  11.967  12.934 -0.3022  0.0412 -0.4517
   92GLY    HA1 3477   2.926  11.951  12.861 -1.3568 -1.7656 -1.2535
   92GLY    HA2 3478   2.897  11.958  13.031 -0.9748  1.2577  0.0316
   92GLY      C 3479   2.739  11.863  12.912 -0.1109 -0.5602  1.2772
   92GLY      O 3480   2.623  11.897  12.890  0.2994  0.2180  0.2574
   93GLN      N 3481   2.781  11.737  12.900  0.6691 -0.1941 -0.0629
   93GLN      H 3482   2.878  11.710  12.905  0.2003 -2.0298  0.0130
   93GLN     CA 3483   2.687  11.629  12.874  0.2688  0.0808  0.2238
   93GLN     HA 3484   2.584  11.665  12.878  0.2419 -0.0124  0.3448
   93GLN     CB 3485   2.705  11.569  12.735  0.8620 -0.0788  0.3661
   93GLN    HB1 3486   2.625  11.497  12.726  0.3626  0.2369  2.0468
   93GLN    HB2 3487   2.798  11.512  12.735  0.4199 -0.8134 -0.1355
   93GLN     CG 3488   2.695  11.668  12.618 -0.2864 -0.2464  0.3111
   93GLN    HG1 3489   2.758  11.754  12.641  0.9128 -0.9329 -0.2517
   93GLN    HG2 3490   2.721  11.613  12.527  0.4641 -0.8587  0.8798
   93GLN     CD 3491   2.556  11.726  12.596 -0.0787  0.1606  0.0671
   93GLN    OE1 3492   2.459  11.701  12.666 -0.2214  0.5362  0.0055
   93GLN    NE2 3493   2.552  11.813  12.495 -0.1242  0.0594 -0.0189
   93GLN   HE21 3494   2.467  11.860  12.468  0.2032  1.2879  0.9925
   93GLN   HE22 3495   2.632  11.812  12.433 -0.0034  1.1073  0.0924
   93GLN      C 3496   2.684  11.524  12.984  0.1110  0.1023  0.2391
   93GLN      O 3497   2.784  11.502  13.051  0.1087 -0.1158  0.1719
   94GLN      N 3498   2.567  11.463  13.006  0.3378 -0.5733 -0.3600
   94GLN      H 3499   2.492  11.516  12.964  1.4249  0.9126 -0.5427
   94GLN     CA 3500   2.544  11.374  13.118 -0.2797  0.0278  0.0020
   94GLN     HA 3501   2.570  11.421  13.213  0.2483  0.4609 -0.3498
   94GLN     CB 3502   2.394  11.345  13.122 -0.2923  0.0599 -0.2447
   94GLN    HB1 3503   2.385  11.265  13.196  0.1074  1.3714  1.2625
   94GLN    HB2 3504   2.363  11.303  13.026 -1.6128 -1.7408  0.9049
   94GLN     CG 3505   2.309  11.462  13.170 -0.1554  0.1141 -0.1354
   94GLN    HG1 3506   2.219  11.416  13.209 -0.1567  0.1010 -0.1531
   94GLN    HG2 3507   2.356  11.512  13.254  0.7863 -1.7677  0.5269
   94GLN     CD 3508   2.287  11.558  13.054 -0.1670  0.0280 -0.2049
   94GLN    OE1 3509   2.261  11.514  12.942 -0.6023 -0.2780  0.0163
   94GLN    NE2 3510   2.314  11.686  13.081 -0.0076 -0.0308 -0.0842
   94GLN   HE21 3511   2.330  11.719  13.176 -0.6283  0.9678 -0.3102
   94GLN   HE22 3512   2.301  11.748  13.003  2.1904  0.2429 -0.2859
   94GLN      C 3513   2.617  11.241  13.116  0.3029  0.3444 -0.1004
   94GLN      O 3514   2.660  11.194  13.011 -0.5910 -0.4020 -0.1516
   95SER      N 3515   2.635  11.180  13.234  0.2809 -0.4349 -0.4947
   95SER      H 3516   2.610  11.226  13.320 -0.5005 -0.3143 -0.7812
   95SER     CA 3517   2.703  11.052  13.246  0.0361 -0.5763 -0.5886
   95SER     HA 3518   2.665  10.987  13.168 -0.6593  0.8258 -1.4518
   95SER     CB 3519   2.855  11.065  13.239  0.0573 -0.2784  0.2817
   95SER    HB1 3520   2.895  11.100  13.335  2.2960 -1.5940 -0.0947
   95SER    HB2 3521   2.883  11.137  13.162  1.5862 -1.3558 -0.2125
   95SER     OG 3522   2.925  10.946  13.209  0.0258 -0.2674  0.1647
   95SER     HG 3523   3.017  10.970  13.215  0.3045 -0.7768 -1.5471
   95SER      C 3524   2.664  10.988  13.378  0.1478 -0.0900 -0.3149
   95SER      O 3525   2.661  11.045  13.487  0.1448 -0.0813 -0.3196
   96SER      N 3526   2.636  10.858  13.369 -0.1892 -0.0124 -0.3672
   96SER      H 3527   2.627  10.821  13.275 -0.0122 -0.3072 -0.2687
   96SER     CA 3528   2.572  10.782  13.474  0.1115  0.1256 -0.0835
   96SER     HA 3529   2.479  10.832  13.502 -0.4020 -1.8002  1.9805
   96SER     CB 3530   2.545  10.640  13.425  0.1005  0.1346 -0.1036
   96SER    HB1 3531   2.637  10.611  13.374  0.3614  2.4929 -1.1006
   96SER    HB2 3532   2.522  10.575  13.509 -0.9647  0.1189 -0.3998
   96SER     OG 3533   2.442  10.638  13.329  0.1532  0.2304 -0.1621
   96SER     HG 3534   2.420  10.546  13.316 -2.1526  0.9383 -1.9766
   96SER      C 3535   2.639  10.772  13.610  0.0244  1.1669  0.0462
   96SER      O 3536   2.758  10.796  13.627  0.0786  0.2644  1.0525
   97TYR      N 3537   2.558  10.744  13.713  0.4363 -0.6878 -0.0926
   97TYR      H 3538   2.459  10.747  13.693  0.4432 -0.9943 -0.1776
   97TYR     CA 3539   2.605  10.710  13.846  0.1784  0.3188  0.2653
   97TYR     HA 3540   2.698  10.654  13.836  0.1460  0.3310 -0.1222
   97TYR     CB 3541   2.639  10.842  13.915  0.3324  0.5263 -0.2025
   97TYR    HB1 3542   2.690  10.914  13.852  1.9789 -0.2663  0.1667
   97TYR    HB2 3543   2.547  10.893  13.942  0.6212 -0.1941  2.3745
   97TYR     CG 3544   2.718  10.827  14.043  0.0786  0.2889 -0.0722
   97TYR    CD1 3545   2.857  10.846  14.040  0.1723 -0.4086 -0.2232
   97TYR    HD1 3546   2.901  10.881  13.948  0.2010  2.5080  0.7918
   97TYR    CE1 3547   2.934  10.835  14.156 -0.3379  0.5227  0.2148
   97TYR    HE1 3548   3.042  10.835  14.148 -0.3387  1.5024  0.1143
   97TYR     CZ 3549   2.871  10.809  14.279 -0.7504 -0.2135 -0.1462
   97TYR     OH 3550   2.942  10.813  14.396 -0.0587  0.5630 -0.5891
   97TYR     HH 3551   2.889  10.801  14.474  0.4349  2.1742  0.0349
   97TYR    CE2 3552   2.731  10.798  14.280 -0.7940  0.2988 -0.3797
   97TYR    HE2 3553   2.684  10.780  14.376 -2.8357  2.1646 -0.9581
   97TYR    CD2 3554   2.653  10.801  14.164 -0.6208 -0.0029 -0.5071
   97TYR    HD2 3555   2.545  10.802  14.177 -0.5122  0.4228  0.4736
   97TYR      C 3556   2.493  10.631  13.911 -0.1371  0.0681 -0.5661
   97TYR      O 3557   2.383  10.685  13.927  0.0531  0.3087 -0.0296
   98PRO      N 3558   2.522  10.512  13.964 -0.0734  0.4445  0.2674
   98PRO     CD 3559   2.652  10.448  13.959 -0.3382 -0.0915  0.1122
   98PRO    HD1 3560   2.659  10.429  13.852  0.8446  3.0844 -0.4806
   98PRO    HD2 3561   2.731  10.506  14.005 -0.4107 -0.7152  1.0498
   98PRO     CG 3562   2.632  10.317  14.034 -0.1922 -0.1675  0.0213
   98PRO    HG1 3563   2.692  10.237  13.992  1.1158  0.3743  0.8071
   98PRO    HG2 3564   2.649  10.330  14.141 -1.1161 -0.2853  0.1940
   98PRO     CB 3565   2.483  10.285  14.021 -0.1398 -0.2952 -0.2602
   98PRO    HB1 3566   2.475  10.235  13.925  2.0129 -3.5259  1.0973
   98PRO    HB2 3567   2.446  10.213  14.094 -0.1994  0.9559  0.9962
   98PRO     CA 3568   2.424  10.426  14.028  0.2570 -0.1392 -0.0011
   98PRO     HA 3569   2.326  10.431  13.980 -0.1372 -0.2305  0.7798
   98PRO      C 3570   2.395  10.470  14.171 -0.1370  0.0777 -0.1456
   98PRO      O 3571   2.470  10.551  14.225  0.0509 -0.6648  0.7237
   99GLY      N 3572   2.291  10.410  14.228  0.3618 -0.5297  0.1433
   99GLY      H 3573   2.217  10.370  14.171 -3.5179  2.8720  2.2199
   99GLY     CA 3574   2.254  10.428  14.367  0.1144  0.5604 -0.0516
   99GLY    HA1 3575   2.261  10.536  14.382  0.0502  0.5087  0.3530
   99GLY    HA2 3576   2.151  10.396  14.381  0.7510 -3.1707 -2.4223
   99GLY      C 3577   2.346  10.361  14.468  0.1206  0.0316 -0.4017
   99GLY      O 3578   2.448  10.306  14.427  0.4454  0.1153  0.2750
  100TYR      N 3579   2.313  10.362  14.598  0.0943 -0.0610 -0.4080
  100TYR      H 3580   2.229  10.412  14.623 -1.2099 -0.4527 -3.5094
  100TYR     CA 3581   2.385  10.289  14.700  0.1482  0.0484 -0.3682
  100TYR     HA 3582   2.414  10.188  14.670 -3.8798 -1.0734 -1.0475
  100TYR     CB 3583   2.515  10.364  14.729  0.1628 -0.0491 -0.1746
  100TYR    HB1 3584   2.585  10.341  14.649  2.0074  0.9924  1.0882
  100TYR    HB2 3585   2.563  10.321  14.816 -0.3760 -0.7096 -0.2020
  100TYR     CG 3586   2.501  10.511  14.762 -0.7535 -0.1172 -0.2292
  100TYR    CD1 3587   2.505  10.598  14.653  0.3305 -0.0397 -0.1319
  100TYR    HD1 3588   2.493  10.576  14.548 -1.8852  1.2588 -0.1924
  100TYR    CE1 3589   2.500  10.735  14.680 -0.1802 -0.0432 -0.2154
  100TYR    HE1 3590   2.510  10.800  14.594  0.1559 -0.8963 -0.8345
  100TYR     CZ 3591   2.505  10.780  14.814  0.1838  0.1224 -0.2842
  100TYR     OH 3592   2.505  10.914  14.840  0.2887 -0.1064  0.9058
  100TYR     HH 3593   2.457  10.932  14.922  0.1083  2.3978  0.3211
  100TYR    CE2 3594   2.502  10.692  14.923  0.4598  0.4299 -0.0271
  100TYR    HE2 3595   2.502  10.722  15.027 -0.3341  0.7087 -0.0960
  100TYR    CD2 3596   2.503  10.555  14.895  0.6512  0.5140 -0.4401
  100TYR    HD2 3597   2.505  10.480  14.973 -1.1180 -0.8408 -1.5960
  100TYR      C 3598   2.302  10.273  14.827  1.0010  0.2246  0.2235
  100TYR      O 3599   2.242  10.370  14.873  0.5974  0.3405 -0.5152
  101GLY      N 3600   2.291  10.156  14.889 -0.5724  0.1553 -0.1388
  101GLY      H 3601   2.320  10.073  14.839 -1.5752  0.7540 -1.7772
  101GLY     CA 3602   2.220  10.129  15.013 -0.2960  0.1994  0.0293
  101GLY    HA1 3603   2.113  10.137  14.994 -0.4396 -1.9742 -0.3601
  101GLY    HA2 3604   2.255  10.201  15.087 -1.6925  3.2048 -2.0522
  101GLY      C 3605   2.239   9.988  15.068  0.0674  0.2381  0.0092
  101GLY      O 3606   2.333   9.918  15.033  0.0458  0.0452  0.3320
  102GLN      N 3607   2.156   9.944  15.163  0.1189 -0.5879 -0.3255
  102GLN      H 3608   2.080  10.008  15.181  2.2380  1.8375  0.6270
  102GLN     CA 3609   2.168   9.827  15.247  0.3150 -0.3112  0.0335
  102GLN     HA 3610   2.272   9.832  15.281  0.3103  0.4016 -0.0460
  102GLN     CB 3611   2.058   9.824  15.352 -0.1106  0.0206 -0.4022
  102GLN    HB1 3612   1.968   9.826  15.290  0.6797 -0.7264 -1.6227
  102GLN    HB2 3613   2.046   9.915  15.411 -0.3097  0.2326 -0.7687
  102GLN     CG 3614   2.042   9.695  15.432  0.1559  0.2373  0.0034
  102GLN    HG1 3615   1.996   9.619  15.368 -1.8520  1.1836  0.2474
  102GLN    HG2 3616   2.142   9.664  15.463 -0.9335 -0.6353  3.0084
  102GLN     CD 3617   1.956   9.708  15.557 -0.0156 -0.1180 -0.0771
  102GLN    OE1 3618   1.849   9.648  15.568 -0.0770 -0.0502 -0.3165
  102GLN    NE2 3619   2.004   9.781  15.657 -0.3108 -0.1076  0.0596
  102GLN   HE21 3620   1.942   9.791  15.736 -3.4539 -0.8442 -2.1409
  102GLN   HE22 3621   2.086   9.839  15.643 -0.3491 -0.1781 -0.4824
  102GLN      C 3622   2.169   9.701  15.161  0.4902 -0.0049 -0.4141
  102GLN      O 3623   2.091   9.680  15.068  0.1008  0.5371 -0.2161
  103GLN      N 3624   2.249   9.602  15.199  0.0932 -0.2089 -0.1055
  103GLN      H 3625   2.274   9.610  15.297  0.3788 -0.0229 -0.1954
  103GLN     CA 3626   2.268   9.482  15.119  0.2071 -0.1730 -0.1330
  103GLN     HA 3627   2.285   9.517  15.017  3.4071  0.2651  0.4551
  103GLN     CB 3628   2.404   9.429  15.162 -0.0825 -0.5091  0.3812
  103GLN    HB1 3629   2.473   9.513  15.161 -1.0107  0.3701 -2.9631
  103GLN    HB2 3630   2.448   9.365  15.085 -0.0634 -0.3960  0.2989
  103GLN     CG 3631   2.413   9.369  15.302 -0.4349 -0.0722  0.5909
  103GLN    HG1 3632   2.378   9.436  15.381 -2.1504 -1.0312  0.6856
  103GLN    HG2 3633   2.348   9.282  15.305  0.5620 -0.8258  0.7362
  103GLN     CD 3634   2.556   9.330  15.334 -0.3659 -0.1092  0.2399
  103GLN    OE1 3635   2.635   9.288  15.249 -0.7424 -0.5541  0.1061
  103GLN    NE2 3636   2.605   9.360  15.455  0.2838 -0.3454  0.0435
  103GLN   HE21 3637   2.701   9.334  15.471 -0.3668 -2.4427  0.9025
  103GLN   HE22 3638   2.550   9.411  15.523 -0.2098  0.0306 -0.6167
  103GLN      C 3639   2.154   9.383  15.136  0.0140  0.1170  0.2972
  103GLN      O 3640   2.101   9.379  15.247 -0.0457  0.1465  0.2697
  104PRO      N 3641   2.107   9.318  15.029  0.0940  0.4263  0.0740
  104PRO     CD 3642   2.166   9.318  14.897 -0.3404  0.4533 -0.1233
  104PRO    HD1 3643   2.270   9.285  14.905 -0.3347 -0.2565 -2.4194
  104PRO    HD2 3644   2.159   9.415  14.848  1.3537  0.3697 -0.5873
  104PRO     CG 3645   2.092   9.215  14.811 -0.1752  0.2024  0.0328
  104PRO    HG1 3646   2.061   9.248  14.712 -3.3325  0.7433  1.0873
  104PRO    HG2 3647   2.138   9.116  14.808  2.1518  1.2205 -0.7201
  104PRO     CB 3648   1.960   9.206  14.887 -0.0508  0.5437  0.2935
  104PRO    HB1 3649   1.897   9.290  14.858 -2.1597 -0.7273  1.0161
  104PRO    HB2 3650   1.910   9.112  14.864  2.0167 -0.3136 -1.0307
  104PRO     CA 3651   1.985   9.239  15.034 -0.1464  0.8016  0.2523
  104PRO     HA 3652   1.906   9.286  15.093 -0.6576  0.1218  0.1197
  104PRO      C 3653   2.012   9.112  15.113 -0.1545  0.3994 -0.3817
  104PRO      O 3654   2.118   9.052  15.101 -0.2598  0.0846  0.2167
  105ALA      N 3655   1.911   9.055  15.180  0.3847  0.0147  0.1173
  105ALA      H 3656   1.822   9.104  15.174  0.1809 -0.2528  0.8064
  105ALA     CA 3657   1.909   8.921  15.235 -0.0920 -0.0427 -0.0324
  105ALA     HA 3658   2.009   8.888  15.263 -0.2060 -2.3227 -2.0170
  105ALA     CB 3659   1.821   8.935  15.359 -0.1593 -0.7635  0.0048
  105ALA    HB1 3660   1.870   9.002  15.429 -1.1820  2.4635 -2.1256
  105ALA    HB2 3661   1.736   8.999  15.336  2.1389  3.2934  1.6590
  105ALA    HB3 3662   1.817   8.835  15.403  1.4613 -1.3086 -0.9919
  105ALA      C 3663   1.844   8.825  15.137 -0.2369 -0.0741  0.0941
  105ALA      O 3664   1.759   8.873  15.062 -0.3836 -0.1552  0.2077
  106PRO      N 3665   1.874   8.695  15.131 -0.4330 -0.1485  0.6508
  106PRO     CD 3666   1.970   8.631  15.219  0.2218 -0.2344 -0.1086
  106PRO    HD1 3667   2.076   8.648  15.199  0.5419  0.6175  2.0963
  106PRO    HD2 3668   1.948   8.669  15.318  2.9826  1.8309 -0.1771
  106PRO     CG 3669   1.942   8.481  15.207 -0.1342 -0.1633 -0.1754
  106PRO    HG1 3670   2.030   8.421  15.232 -0.6001 -0.9207 -0.3108
  106PRO    HG2 3671   1.854   8.448  15.263  1.3286 -1.9066  1.1997
  106PRO     CB 3672   1.908   8.477  15.059  0.5870  0.4732 -0.3650
  106PRO    HB1 3673   1.993   8.489  14.993 -0.3291 -0.8027 -1.8577
  106PRO    HB2 3674   1.854   8.384  15.040  2.8810 -1.0051 -0.0316
  106PRO     CA 3675   1.813   8.596  15.044 -0.2880 -0.0984  0.4908
  106PRO     HA 3676   1.819   8.636  14.943 -2.2920 -0.3495  0.2314
  106PRO      C 3677   1.666   8.575  15.076 -0.3171 -0.4185  0.1581
  106PRO      O 3678   1.626   8.592  15.191 -0.5170 -0.3305  0.0750
  107SER      N 3679   1.588   8.524  14.980 -0.2577 -0.2964  0.0450
  107SER      H 3680   1.625   8.519  14.886  1.9022  0.3542  0.7815
  107SER     CA 3681   1.448   8.493  15.000 -0.3318  0.0029  0.0035
  107SER     HA 3682   1.391   8.577  15.037  0.2301  0.6502 -0.5703
  107SER     CB 3683   1.385   8.462  14.864 -0.0209 -0.4947 -0.0316
  107SER    HB1 3684   1.279   8.458  14.888  0.1575 -0.5674  0.7670
  107SER    HB2 3685   1.408   8.360  14.832  0.4035  0.0020 -1.3637
  107SER     OG 3686   1.424   8.554  14.765  0.1503 -0.6227 -0.0835
  107SER     HG 3687   1.373   8.634  14.779  3.0653  1.0581  1.6732
  107SER      C 3688   1.436   8.365  15.081  0.6276  0.4546  0.8813
  107SER      O 3689   1.526   8.283  15.094 -0.4532 -0.7692  0.9272
  108SER      N 3690   1.315   8.339  15.132  0.1470  0.0526 -0.4195
  108SER      H 3691   1.236   8.391  15.096 -1.3532 -1.8343 -0.0441
  108SER     CA 3692   1.273   8.215  15.194  0.0294  0.0834 -0.4385
  108SER     HA 3693   1.351   8.166  15.252 -1.9628 -2.5111  0.2432
  108SER     CB 3694   1.150   8.237  15.283  0.4344  0.1652  0.1057
  108SER    HB1 3695   1.069   8.267  15.217 -0.4284  0.6699  1.3734
  108SER    HB2 3696   1.120   8.138  15.317  0.3030  0.5699  1.1955
  108SER     OG 3697   1.180   8.329  15.386  0.2165 -0.0514  0.3624
  108SER     HG 3698   1.200   8.416  15.350 -1.6185 -0.1370 -1.0607
  108SER      C 3699   1.236   8.125  15.076 -0.0224 -0.3187 -0.1195
  108SER      O 3700   1.190   8.162  14.968  0.4031  0.0717 -0.1742
  109THR      N 3701   1.249   7.996  15.107 -0.5961 -0.2871  0.2617
  109THR      H 3702   1.270   7.977  15.204  0.1061 -1.0122 -0.0234
  109THR     CA 3703   1.211   7.889  15.017 -0.4144  0.1604 -0.3544
  109THR     HA 3704   1.137   7.917  14.942  0.1520 -1.5793 -1.6362
  109THR     CB 3705   1.326   7.832  14.934  0.2785  0.2352  0.5307
  109THR     HB 3706   1.290   7.756  14.864 -0.1443  0.0703  0.9238
  109THR    CG2 3707   1.400   7.942  14.858 -0.0421  0.1669  0.1134
  109THR   HG21 3708   1.458   8.007  14.924 -0.3980  2.2727 -1.5411
  109THR   HG22 3709   1.477   7.894  14.797 -0.1051  1.0314 -0.6696
  109THR   HG23 3710   1.341   8.014  14.802 -0.4637  0.0218  0.3702
  109THR    OG1 3711   1.425   7.772  15.014  0.4340 -0.3630 -0.0969
  109THR    HG1 3712   1.503   7.761  14.959  0.6454  1.2841 -0.1897
  109THR      C 3713   1.140   7.775  15.088  0.4355 -0.3703 -0.3399
  109THR      O 3714   1.140   7.769  15.211  0.9307  0.1226 -0.3134
  110SER      N 3715   1.083   7.678  15.016 -0.5500  0.0582 -0.1451
  110SER      H 3716   1.098   7.685  14.916  1.7744 -0.5616  0.1032
  110SER     CA 3717   1.041   7.549  15.065 -0.2856  0.1170  0.2357
  110SER     HA 3718   1.044   7.549  15.174  2.7883  1.7985  0.2718
  110SER     CB 3719   0.902   7.509  15.016 -0.0141 -0.3307 -0.1853
  110SER    HB1 3720   0.915   7.495  14.909  2.2276  2.9015 -0.5198
  110SER    HB2 3721   0.863   7.419  15.062  1.8377 -0.7950  0.5606
  110SER     OG 3722   0.810   7.614  15.035 -0.1169 -0.3861 -0.3801
  110SER     HG 3723   0.838   7.674  15.105  2.0361  0.6256 -1.9879
  110SER      C 3724   1.138   7.441  15.018 -0.3105  0.2382 -0.0927
  110SER      O 3725   1.180   7.446  14.903 -0.4092 -0.1925 -0.1492
  111GLY      N 3726   1.188   7.360  15.112  0.3245  0.8060  0.0659
  111GLY      H 3727   1.148   7.361  15.204 -1.0405 -1.5623 -0.4062
  111GLY     CA 3728   1.289   7.259  15.084 -0.2109  0.3003 -0.0736
  111GLY    HA1 3729   1.257   7.218  14.988  1.0289  0.3925 -0.5442
  111GLY    HA2 3730   1.385   7.311  15.078 -0.0351 -0.0351 -0.1681
  111GLY      C 3731   1.300   7.151  15.190  0.2161  0.4424  0.0292
  111GLY      O 3732   1.227   7.144  15.289 -0.4168  0.7188 -0.4099
  112SER      N 3733   1.392   7.059  15.160  0.2845  0.4541  0.2021
  112SER      H 3734   1.453   7.070  15.080  0.2084  0.3077  0.1229
  112SER     CA 3735   1.415   6.939  15.237 -0.1569  0.1133 -0.1906
  112SER     HA 3736   1.383   6.945  15.341 -0.2290 -0.7582 -0.1518
  112SER     CB 3737   1.342   6.822  15.171 -0.5260  0.1551  0.1401
  112SER    HB1 3738   1.381   6.791  15.074 -1.3999 -2.2245  0.4909
  112SER    HB2 3739   1.234   6.840  15.174 -0.2421  1.9107  1.4803
  112SER     OG 3740   1.345   6.711  15.258  0.5305  0.3499  0.3598
  112SER     HG 3741   1.351   6.642  15.192  1.5147  0.5513  0.2115
  112SER      C 3742   1.565   6.912  15.233 -0.1592  0.0263  0.3176
  112SER      O 3743   1.628   6.936  15.131 -0.7538 -0.4561 -0.1687
  113TYR      N 3744   1.623   6.842  15.331 -0.3145 -0.0028  0.3910
  113TYR      H 3745   1.560   6.824  15.407 -0.2439 -0.6630  0.2977
  113TYR     CA 3746   1.759   6.792  15.332 -0.2504  0.1564  0.0569
  113TYR     HA 3747   1.826   6.870  15.297  0.9740 -0.7164  0.3776
  113TYR     CB 3748   1.807   6.766  15.475  0.1867 -0.5795 -0.2123
  113TYR    HB1 3749   1.820   6.863  15.524  0.3794 -0.1391 -1.1097
  113TYR    HB2 3750   1.904   6.719  15.478 -0.1197 -1.1643  1.6078
  113TYR     CG 3751   1.720   6.685  15.569 -0.1505  0.4374  0.3808
  113TYR    CD1 3752   1.647   6.747  15.670 -0.6631  0.1664  0.1814
  113TYR    HD1 3753   1.653   6.852  15.695  0.0635  0.3915 -0.9023
  113TYR    CE1 3754   1.569   6.665  15.752 -0.0005 -0.7610 -0.1035
  113TYR    HE1 3755   1.515   6.704  15.837 -0.5641 -0.4171 -0.6124
  113TYR     CZ 3756   1.547   6.529  15.722 -0.4701 -0.6005 -0.4940
  113TYR     OH 3757   1.456   6.463  15.800 -0.0767 -0.0844  0.4266
  113TYR     HH 3758   1.443   6.368  15.794  0.8735 -0.2277  0.4691
  113TYR    CE2 3759   1.638   6.470  15.632  0.0961 -0.6745  0.1213
  113TYR    HE2 3760   1.631   6.363  15.618 -0.0073 -0.6713  0.1465
  113TYR    CD2 3761   1.726   6.546  15.555 -0.5302  0.4135  0.4447
  113TYR    HD2 3762   1.779   6.501  15.472 -0.4743  0.8468  0.2428
  113TYR      C 3763   1.784   6.669  15.245 -0.2856  0.1913 -0.0014
  113TYR      O 3764   1.694   6.598  15.203  0.0148 -0.3095  0.2016
  114GLY      N 3765   1.910   6.650  15.204 -0.3172  0.0794 -0.0472
  114GLY      H 3766   1.982   6.680  15.269  0.1571  0.6180 -0.7989
  114GLY     CA 3767   1.950   6.555  15.103  0.2448  0.0754  0.1773
  114GLY    HA1 3768   2.059   6.550  15.109  0.2437  0.6947  0.8203
  114GLY    HA2 3769   1.915   6.600  15.010  0.9581  1.4000  0.5204
  114GLY      C 3770   1.892   6.416  15.120  0.2464  0.0513 -0.0090
  114GLY      O 3771   1.881   6.359  15.229  0.7153 -0.1855 -0.0837
  115SER      N 3772   1.845   6.356  15.010 -0.0071 -0.0735  0.1661
  115SER      H 3773   1.845   6.407  14.923  2.0144 -1.7854 -0.9086
  115SER     CA 3774   1.777   6.229  14.994  0.2376 -0.2413  0.4601
  115SER     HA 3775   1.828   6.163  15.064 -1.0290 -0.1143  1.5441
  115SER     CB 3776   1.634   6.245  15.044  0.4393  0.7242  0.7512
  115SER    HB1 3777   1.644   6.289  15.143 -1.0425 -0.0456  1.2770
  115SER    HB2 3778   1.597   6.143  15.051  1.3830  0.4031  1.1888
  115SER     OG 3779   1.545   6.319  14.964 -0.0503 -0.3377  0.2955
  115SER     HG 3780   1.485   6.371  15.018  0.9027 -0.0908  1.1340
  115SER      C 3781   1.786   6.163  14.857  0.1598  0.2811  0.2024
  115SER      O 3782   1.835   6.229  14.765  0.3142 -0.1962 -0.0561
  116SER      N 3783   1.741   6.038  14.853  0.1432  0.2822  0.3294
  116SER      H 3784   1.700   5.992  14.933 -1.9364  2.0324  0.3903
  116SER     CA 3785   1.753   5.967  14.727  0.0108  0.2564  0.3309
  116SER     HA 3786   1.771   6.033  14.643 -1.4380 -0.4569 -0.5766
  116SER     CB 3787   1.876   5.876  14.733 -0.3036 -0.1459  0.7077
  116SER    HB1 3788   1.853   5.783  14.786  1.9994 -1.5164 -0.5398
  116SER    HB2 3789   1.899   5.859  14.628 -2.4032 -1.6880  0.4275
  116SER     OG 3790   1.983   5.939  14.800 -0.2638  0.5144  0.0265
  116SER     HG 3791   1.961   5.925  14.892 -0.0001  1.3727  0.2288
  116SER      C 3792   1.637   5.879  14.683  0.3560 -0.1186  0.1606
  116SER      O 3793   1.553   5.839  14.763  0.4159 -0.3578  0.1051
  117SER      N 3794   1.625   5.843  14.555 -0.0559 -0.2712  0.2395
  117SER      H 3795   1.703   5.878  14.501 -0.4256 -0.0946 -0.1886
  117SER     CA 3796   1.517   5.768  14.494 -0.0147  0.1784 -0.4032
  117SER     HA 3797   1.423   5.817  14.519 -0.1829  0.2019 -1.0679
  117SER     CB 3798   1.533   5.737  14.346 -0.4426 -0.9880 -0.2170
  117SER    HB1 3799   1.450   5.671  14.320 -3.8448  3.3014 -1.3963
  117SER    HB2 3800   1.632   5.694  14.334  0.5963  1.2761 -0.1700
  117SER     OG 3801   1.515   5.846  14.258  0.4149 -0.3247  0.4110
  117SER     HG 3802   1.493   5.809  14.172 -1.8022  2.9206 -0.5867
  117SER      C 3803   1.500   5.633  14.563  0.2404  0.2913 -0.1176
  117SER      O 3804   1.598   5.567  14.599  0.0249 -0.1575 -0.3454
  118GLN      N 3805   1.375   5.591  14.579  0.2304  0.2091 -0.4028
  118GLN      H 3806   1.297   5.646  14.546  0.3025  0.0592 -0.8318
  118GLN     CA 3807   1.341   5.462  14.636  0.4450  0.3560  0.0645
  118GLN     HA 3808   1.437   5.411  14.647  0.2790 -0.3037 -1.3423
  118GLN     CB 3809   1.286   5.479  14.778  0.8312  0.0039  0.2569
  118GLN    HB1 3810   1.278   5.382  14.828 -1.1214 -0.8261 -1.5034
  118GLN    HB2 3811   1.188   5.524  14.762  1.7612  1.5007 -1.7011
  118GLN     CG 3812   1.368   5.573  14.865  0.1281  0.6925  0.1775
  118GLN    HG1 3813   1.377   5.670  14.817  0.4895 -0.0691 -1.3301
  118GLN    HG2 3814   1.308   5.584  14.956 -0.8675  0.6931 -0.4652
  118GLN     CD 3815   1.503   5.521  14.913  0.0166  0.0595 -0.1893
  118GLN    OE1 3816   1.511   5.416  14.977 -0.3899  0.0692 -0.1172
  118GLN    NE2 3817   1.614   5.591  14.893  0.0589  0.0144 -0.1130
  118GLN   HE21 3818   1.606   5.681  14.847  0.7681  0.1857  0.0878
  118GLN   HE22 3819   1.700   5.564  14.939 -1.5776 -0.8390  2.6527
  118GLN      C 3820   1.252   5.383  14.540  0.1781  0.2651  0.3834
  118GLN      O 3821   1.242   5.416  14.422  0.5927 -0.0938  0.2438
  119SER      N 3822   1.199   5.268  14.582 -0.4897  0.6251  0.5324
  119SER      H 3823   1.233   5.226  14.667  0.4346 -0.2087 -0.2289
  119SER     CA 3824   1.103   5.199  14.498  0.1674  0.0988  0.2027
  119SER     HA 3825   1.130   5.213  14.394  2.7655 -0.0367  0.7968
  119SER     CB 3826   1.120   5.049  14.518  0.3827  0.1079  0.0876
  119SER    HB1 3827   1.059   4.992  14.449  2.6221 -1.7915 -0.4577
  119SER    HB2 3828   1.228   5.039  14.505  0.6214  0.6688  1.3930
  119SER     OG 3829   1.097   5.000  14.649 -0.0098  0.0700  0.0056
  119SER     HG 3830   1.083   4.906  14.642 -0.1212  0.1069 -0.3054
  119SER      C 3831   0.958   5.234  14.528  0.1802 -0.0712  0.4630
  119SER      O 3832   0.874   5.207  14.443  0.4519 -0.4405  0.3148
  120SER      N 3833   0.937   5.290  14.648  0.9899 -0.2845  0.7083
  120SER      H 3834   1.015   5.291  14.713  1.8468 -2.8637 -0.1573
  120SER     CA 3835   0.803   5.309  14.701  0.5219 -0.2589 -0.4608
  120SER     HA 3836   0.737   5.326  14.616 -1.0340  0.0373  0.7698
  120SER     CB 3837   0.759   5.181  14.771  0.0960  0.0916 -0.0817
  120SER    HB1 3838   0.654   5.198  14.791  0.4041 -1.5225  3.7656
  120SER    HB2 3839   0.783   5.094  14.710  0.0507 -0.4390  0.6405
  120SER     OG 3840   0.834   5.171  14.890  0.1947 -0.6458 -0.1960
  120SER     HG 3841   0.928   5.167  14.876  0.5077  1.2009  0.9212
  120SER      C 3842   0.787   5.432  14.788 -0.1246 -0.4531 -0.3048
  120SER      O 3843   0.889   5.489  14.826 -0.5757  0.3208 -0.2343
  121SER      N 3844   0.663   5.470  14.823 -0.0668 -0.3253 -0.2378
  121SER      H 3845   0.584   5.424  14.780  0.5688 -2.2693  0.5333
  121SER     CA 3846   0.638   5.583  14.910  0.3278 -0.3994 -0.0248
  121SER     HA 3847   0.718   5.655  14.893  1.6194 -1.3540  1.6411
  121SER     CB 3848   0.501   5.639  14.873  0.3650  0.0339  0.4813
  121SER    HB1 3849   0.424   5.561  14.878 -2.6544  2.5613 -2.3538
  121SER    HB2 3850   0.507   5.682  14.774 -1.6654 -0.7207 -0.0206
  121SER     OG 3851   0.449   5.743  14.952  0.1135 -0.3448  0.8217
  121SER     HG 3852   0.354   5.743  14.936  0.5322 -0.8326 -2.2028
  121SER      C 3853   0.641   5.542  15.057  0.5232 -0.2944  0.0000
  121SER      O 3854   0.558   5.462  15.099  0.0971  0.2364  0.1779
  122TYR      N 3855   0.743   5.588  15.130  0.4087  0.0932 -0.0785
  122TYR      H 3856   0.796   5.666  15.095  1.3942 -0.4163  0.2199
  122TYR     CA 3857   0.779   5.553  15.267 -0.0771  0.5732  0.1739
  122TYR     HA 3858   0.693   5.556  15.335  1.4772 -2.5657  2.5075
  122TYR     CB 3859   0.827   5.409  15.271  0.4247  0.7371  0.1523
  122TYR    HB1 3860   0.763   5.351  15.203 -1.7540  2.1651  0.8769
  122TYR    HB2 3861   0.924   5.392  15.225 -0.8997 -0.9853 -2.2981
  122TYR     CG 3862   0.836   5.346  15.408  0.1260  0.2334 -0.0538
  122TYR    CD1 3863   0.726   5.285  15.467  0.1014  0.3736  0.0449
  122TYR    HD1 3864   0.639   5.275  15.404  0.9401  1.6390 -1.3554
  122TYR    CE1 3865   0.731   5.236  15.598 -0.1050  0.5515  0.1205
  122TYR    HE1 3866   0.646   5.194  15.650 -0.0681  0.9608  0.5165
  122TYR     CZ 3867   0.851   5.238  15.672  0.1596 -0.1228 -0.2859
  122TYR     OH 3868   0.854   5.183  15.797  0.0064 -0.2383 -0.3331
  122TYR     HH 3869   0.770   5.173  15.841  1.4121 -0.2337  2.6029
  122TYR    CE2 3870   0.966   5.290  15.609  0.0660  0.3859 -0.0424
  122TYR    HE2 3871   1.056   5.307  15.667  0.4100 -2.0976  0.2732
  122TYR    CD2 3872   0.954   5.351  15.484 -0.0436  0.8072  0.1731
  122TYR    HD2 3873   1.036   5.406  15.440 -0.3576  1.2790  0.1642
  122TYR      C 3874   0.878   5.650  15.331  0.1823  0.6837 -0.3857
  122TYR      O 3875   0.980   5.686  15.274  0.4546  0.0700 -0.2934
  123GLY      N 3876   0.859   5.681  15.459  0.0391 -0.0128 -0.2305
  123GLY      H 3877   0.791   5.631  15.514  0.6079 -0.0378  0.4807
  123GLY     CA 3878   0.944   5.766  15.541 -0.2179  0.1256 -0.1053
  123GLY    HA1 3879   1.043   5.769  15.494  0.2252 -0.1074  0.7830
  123GLY    HA2 3880   0.953   5.715  15.637  3.3036 -0.5338 -0.6484
  123GLY      C 3881   0.879   5.903  15.553  0.1009  0.2845 -0.1798
  123GLY      O 3882   0.798   5.944  15.471  0.1089 -0.2020 -0.4350
  124GLN      N 3883   0.919   5.978  15.656 -0.7543 -0.1261  0.4698
  124GLN      H 3884   1.000   5.945  15.706  0.5000  3.0662  0.8245
  124GLN     CA 3885   0.882   6.118  15.665 -0.1437  0.0512  0.2971
  124GLN     HA 3886   0.867   6.148  15.561  0.0505 -0.0526  0.2377
  124GLN     CB 3887   0.749   6.130  15.738  0.0120  0.5430  0.5071
  124GLN    HB1 3888   0.669   6.089  15.675 -0.8446  3.3217 -0.3743
  124GLN    HB2 3889   0.753   6.071  15.830  0.9087 -0.6651 -0.2808
  124GLN     CG 3890   0.713   6.277  15.757  0.3872  0.6593  0.3335
  124GLN    HG1 3891   0.713   6.332  15.663 -0.6022 -1.2872 -0.8689
  124GLN    HG2 3892   0.781   6.317  15.833 -0.4420  3.8473 -0.4549
  124GLN     CD 3893   0.577   6.288  15.826  0.2464  0.1694  0.1358
  124GLN    OE1 3894   0.507   6.193  15.861  0.2676  0.3074  0.5575
  124GLN    NE2 3895   0.537   6.414  15.842  0.0964  0.0893  0.3940
  124GLN   HE21 3896   0.440   6.429  15.864  0.0954  1.5865 -0.5213
  124GLN   HE22 3897   0.594   6.487  15.802 -1.0676 -0.3277 -2.2020
  124GLN      C 3898   0.997   6.203  15.716  0.1496 -0.0726 -0.1509
  124GLN      O 3899   1.036   6.186  15.832  0.1459 -0.8626 -0.2607
  125PRO      N 3900   1.051   6.298  15.640  0.0563  0.1170  0.0200
  125PRO     CD 3901   1.009   6.330  15.505  0.4016  0.2096 -0.0667
  125PRO    HD1 3902   0.902   6.327  15.483  1.0929 -0.3624 -4.2797
  125PRO    HD2 3903   1.055   6.265  15.430 -2.5274 -0.3064 -1.5507
  125PRO     CG 3904   1.060   6.473  15.487 -0.0061  0.2821 -0.6812
  125PRO    HG1 3905   1.083   6.506  15.386  1.2511  0.5132 -0.3346
  125PRO    HG2 3906   0.992   6.543  15.534 -0.1765 -0.0161 -0.4809
  125PRO     CB 3907   1.188   6.475  15.570 -0.3081 -0.5467 -0.1825
  125PRO    HB1 3908   1.261   6.422  15.510 -2.2381 -1.1453 -2.1460
  125PRO    HB2 3909   1.220   6.575  15.602  1.8127 -2.0378  2.8858
  125PRO     CA 3910   1.143   6.397  15.693 -0.2896  0.2628  0.3502
  125PRO     HA 3911   1.233   6.344  15.725  0.2548  0.4618 -0.7908
  125PRO      C 3912   1.096   6.495  15.800  0.1454  0.4211  0.3973
  125PRO      O 3913   0.978   6.522  15.818 -0.0651 -0.2635  0.1007
  126GLN      N 3914   1.188   6.541  15.885  0.5508 -0.3778  0.4086
  126GLN      H 3915   1.281   6.512  15.862 -0.2131 -0.4534 -3.0289
  126GLN     CA 3916   1.165   6.646  15.983  0.2165  0.2502 -0.3313
  126GLN     HA 3917   1.082   6.621  16.050 -0.7705  0.0193 -1.5983
  126GLN     CB 3918   1.290   6.666  16.068 -0.2266  0.3958  0.2907
  126GLN    HB1 3919   1.374   6.709  16.015  0.3485  2.2875  2.5381
  126GLN    HB2 3920   1.266   6.740  16.145 -0.3260 -0.6411  1.2742
  126GLN     CG 3921   1.339   6.544  16.145  0.1335  0.5463  0.3009
  126GLN    HG1 3922   1.358   6.456  16.083  0.9678  1.1336 -0.2942
  126GLN    HG2 3923   1.264   6.510  16.216  0.8436  1.4441  1.5111
  126GLN     CD 3924   1.459   6.570  16.235  0.1930  0.1906  0.3277
  126GLN    OE1 3925   1.514   6.680  16.235  0.0340  0.2699  0.3126
  126GLN    NE2 3926   1.505   6.473  16.313 -0.3171 -0.3077  0.0206
  126GLN   HE21 3927   1.460   6.382  16.311 -1.8172  0.4193 -0.3560
  126GLN   HE22 3928   1.569   6.492  16.390 -2.3992 -1.3402  2.1439
  126GLN      C 3929   1.141   6.780  15.916  0.6300  0.6387  0.2933
  126GLN      O 3930   1.184   6.802  15.804 -0.3172  0.1915 -0.1710
  127SER      N 3931   1.057   6.864  15.979  0.0371  0.2939 -0.0230
  127SER      H 3932   1.011   6.830  16.063 -3.0518 -2.0815 -2.4263
  127SER     CA 3933   1.015   6.989  15.921  0.2758  0.0833 -0.6565
  127SER     HA 3934   1.001   6.979  15.813  1.1340  2.1828 -1.0057
  127SER     CB 3935   0.882   7.028  15.986  0.5533 -0.4404  0.2371
  127SER    HB1 3936   0.851   7.124  15.945 -0.1240 -0.0928  1.5148
  127SER    HB2 3937   0.890   7.018  16.094 -0.3452  0.9337  0.4547
  127SER     OG 3938   0.788   6.929  15.952  0.2389 -0.2125  0.4452
  127SER     HG 3939   0.709   6.955  16.000 -0.7655 -1.2691 -0.5742
  127SER      C 3940   1.125   7.091  15.944  0.2533 -0.1215  0.3995
  127SER      O 3941   1.222   7.063  16.014  0.5929  0.7623  0.2977
  128GLY      N 3942   1.109   7.215  15.896 -0.2187 -0.1121  0.5745
  128GLY      H 3943   1.031   7.237  15.837 -0.0551 -2.5048 -0.6523
  128GLY     CA 3944   1.223   7.305  15.895 -0.1908 -0.1518  0.3104
  128GLY    HA1 3945   1.241   7.346  15.994  1.5617  0.1617 -0.1086
  128GLY    HA2 3946   1.301   7.258  15.836  0.9710  1.8732  0.1418
  128GLY      C 3947   1.199   7.435  15.819  0.5760 -0.0335  0.2623
  128GLY      O 3948   1.111   7.440  15.733  0.1110  0.3211  0.7521
  129SER      N 3949   1.274   7.540  15.852  0.2863  0.1796  0.2502
  129SER      H 3950   1.320   7.552  15.941 -0.1915  1.9455  0.3005
  129SER     CA 3951   1.279   7.662  15.773  0.7381  0.1249  0.1916
  129SER     HA 3952   1.186   7.679  15.720  1.1719  1.1268 -0.2756
  129SER     CB 3953   1.306   7.776  15.870 -0.1012  0.3264  0.1951
  129SER    HB1 3954   1.221   7.788  15.937 -0.6433  0.1911 -0.4670
  129SER    HB2 3955   1.315   7.866  15.809  1.4497  1.8357  2.4432
  129SER     OG 3956   1.431   7.757  15.933 -0.2026  0.5493  0.4650
  129SER     HG 3957   1.462   7.844  15.961 -1.1114  1.2455 -0.6174
  129SER      C 3958   1.386   7.660  15.665 -0.1704 -0.2679 -0.7117
  129SER      O 3959   1.488   7.595  15.685  0.2494  0.7513  0.5998
  130TYR      N 3960   1.369   7.730  15.552  0.0438  0.3237 -0.3833
  130TYR      H 3961   1.283   7.779  15.532  1.3957  2.5899 -0.9546
  130TYR     CA 3962   1.458   7.720  15.438  0.3850  0.4568 -0.1286
  130TYR     HA 3963   1.556   7.688  15.475  0.5640 -0.2506 -1.1715
  130TYR     CB 3964   1.410   7.615  15.339  0.9869  0.4712 -0.4425
  130TYR    HB1 3965   1.303   7.630  15.326  1.3270  3.0118 -0.8784
  130TYR    HB2 3966   1.463   7.629  15.245  0.4158 -0.1391 -0.8638
  130TYR     CG 3967   1.431   7.470  15.376 -0.1078  0.5237  0.4500
  130TYR    CD1 3968   1.362   7.403  15.478  0.1675 -0.1781  0.1813
  130TYR    HD1 3969   1.283   7.455  15.529  0.3756  0.3935 -0.0672
  130TYR    CE1 3970   1.401   7.276  15.520 -0.5379 -0.4336  0.0729
  130TYR    HE1 3971   1.352   7.232  15.606 -0.3822  0.8600  0.8539
  130TYR     CZ 3972   1.511   7.212  15.459  0.1213  0.3457  0.4198
  130TYR     OH 3973   1.545   7.087  15.502 -0.2770 -0.0572 -0.4167
  130TYR     HH 3974   1.477   7.047  15.557  0.9902 -1.6381  0.0775
  130TYR    CE2 3975   1.583   7.281  15.360 -0.3957 -0.1435 -0.3054
  130TYR    HE2 3976   1.671   7.237  15.315 -1.7281 -1.1766 -2.0401
  130TYR    CD2 3977   1.539   7.406  15.315 -0.6090 -0.0501  0.1535
  130TYR    HD2 3978   1.594   7.444  15.230 -2.0881  1.5637 -0.1449
  130TYR      C 3979   1.476   7.856  15.372 -0.1017  0.4942 -0.1851
  130TYR      O 3980   1.384   7.937  15.372 -0.6841 -0.1569 -0.4883
  131SER      N 3981   1.597   7.884  15.324  0.1019  0.5915  0.3745
  131SER      H 3982   1.670   7.815  15.312 -0.6184 -0.0295 -0.6761
  131SER     CA 3983   1.632   8.007  15.255  0.0522  0.1443 -0.4683
  131SER     HA 3984   1.544   8.061  15.222  0.0955  1.0735  0.8403
  131SER     CB 3985   1.692   8.115  15.345  0.1949 -0.1832 -0.1704
  131SER    HB1 3986   1.789   8.078  15.379  0.0212  0.9103  1.6795
  131SER    HB2 3987   1.715   8.211  15.299 -2.8045  1.2866  1.1296
  131SER     OG 3988   1.605   8.143  15.452  0.1595  0.1639 -0.2902
  131SER     HG 3989   1.539   8.212  15.437  0.5969  1.1702  1.9769
  131SER      C 3990   1.729   7.985  15.140  0.1309  0.0681 -0.3887
  131SER      O 3991   1.798   7.884  15.130 -0.1759 -0.1937  0.1474
  132GLN      N 3992   1.735   8.087  15.053 -0.3610  0.3175 -0.1380
  132GLN      H 3993   1.661   8.154  15.061  0.5579  1.2108  1.4032
  132GLN     CA 3994   1.822   8.093  14.937 -0.3059  0.0012 -0.1150
  132GLN     HA 3995   1.830   7.996  14.889  3.3595 -0.9031  1.9591
  132GLN     CB 3996   1.769   8.197  14.839 -0.5185  0.0575  0.0587
  132GLN    HB1 3997   1.686   8.249  14.886 -1.0032 -0.6714  0.0212
  132GLN    HB2 3998   1.847   8.267  14.809 -0.7034  0.8391  1.3309
  132GLN     CG 3999   1.707   8.132  14.715  0.2973 -0.0712 -0.2859
  132GLN    HG1 4000   1.788   8.100  14.648  1.7890  1.2464  0.7982
  132GLN    HG2 4001   1.651   8.044  14.746 -2.8069  2.2643  1.2844
  132GLN     CD 4002   1.606   8.222  14.646 -0.0950 -0.2965 -0.0068
  132GLN    OE1 4003   1.615   8.344  14.658  0.1724 -0.2857 -0.2860
  132GLN    NE2 4004   1.510   8.169  14.570  0.1302  0.1136 -0.5800
  132GLN   HE21 4005   1.497   8.069  14.565 -1.1491  0.0799  1.9152
  132GLN   HE22 4006   1.427   8.224  14.551  1.7487  2.0210 -2.6562
  132GLN      C 4007   1.964   8.129  14.977 -0.2107 -0.2930 -0.1884
  132GLN      O 4008   1.990   8.159  15.093 -0.0937  0.1425 -0.3259
  133GLN      N 4009   2.058   8.106  14.884  0.1884 -0.7027  0.3066
  133GLN      H 4010   2.025   8.070  14.796 -1.2582 -0.3530  0.6816
  133GLN     CA 4011   2.201   8.121  14.903  0.0248  0.0607  1.0269
  133GLN     HA 4012   2.221   8.091  15.006  2.1896  1.6094  1.1093
  133GLN     CB 4013   2.290   8.031  14.818 -0.3413  0.0470  0.6500
  133GLN    HB1 4014   2.286   8.060  14.713 -0.5052  0.3893  0.7498
  133GLN    HB2 4015   2.273   7.924  14.828 -2.5866  0.0952 -1.6188
  133GLN     CG 4016   2.435   8.053  14.862  0.0235  0.0189 -0.5076
  133GLN    HG1 4017   2.478   8.149  14.836 -1.0245  0.8123  0.5602
  133GLN    HG2 4018   2.433   8.043  14.971  0.6098 -1.4713 -0.6089
  133GLN     CD 4019   2.531   7.944  14.817  0.2216  0.0913 -0.2652
  133GLN    OE1 4020   2.496   7.845  14.752  0.1103 -0.0009 -0.0647
  133GLN    NE2 4021   2.656   7.946  14.865  0.2242  0.0580 -0.2706
  133GLN   HE21 4022   2.719   7.876  14.827  0.7077  1.5304 -2.3557
  133GLN   HE22 4023   2.673   8.008  14.942 -1.2002 -3.1544  2.8978
  133GLN      C 4024   2.233   8.269  14.890  0.0369 -0.0134  0.1055
  133GLN      O 4025   2.191   8.324  14.789 -0.1066 -0.7481 -0.2434
  134PRO      N 4026   2.296   8.336  14.988 -0.1160  0.4990 -0.1436
  134PRO     CD 4027   2.329   8.289  15.121  0.5070  0.0796 -0.4416
  134PRO    HD1 4028   2.382   8.194  15.126 -1.7673 -1.2105  0.3517
  134PRO    HD2 4029   2.243   8.273  15.185  1.3594 -1.7074  0.3312
  134PRO     CG 4030   2.407   8.399  15.193 -0.4691  0.1539  0.5121
  134PRO    HG1 4031   2.512   8.371  15.199 -0.8154 -1.2848  0.3976
  134PRO    HG2 4032   2.372   8.417  15.295  1.6654 -1.6327  1.6638
  134PRO     CB 4033   2.387   8.526  15.112  0.2022  0.1578  0.3475
  134PRO    HB1 4034   2.309   8.587  15.158 -0.5358 -1.2872  1.0912
  134PRO    HB2 4035   2.487   8.565  15.092  1.3936 -2.4404  0.8567
  134PRO     CA 4036   2.329   8.477  14.979 -0.0930  0.5230  0.3381
  134PRO     HA 4037   2.243   8.538  14.955 -0.6200 -1.1301 -2.4822
  134PRO      C 4038   2.428   8.504  14.867 -0.6914  0.0521 -0.3183
  134PRO      O 4039   2.517   8.424  14.840 -0.2184  0.0588  1.1094
  135SER      N 4040   2.418   8.625  14.812 -0.3820  0.0874 -0.3032
  135SER      H 4041   2.336   8.673  14.847 -0.7669 -0.2554 -0.7205
  135SER     CA 4042   2.518   8.700  14.738 -0.2794  0.3705  0.1222
  135SER     HA 4043   2.598   8.634  14.706 -1.0608 -0.7971  0.5125
  135SER     CB 4044   2.457   8.759  14.611 -0.0620 -0.0140 -0.1600
  135SER    HB1 4045   2.435   8.677  14.542 -1.2657  0.6345 -0.5777
  135SER    HB2 4046   2.529   8.824  14.562 -0.3257 -1.1067 -2.0833
  135SER     OG 4047   2.338   8.831  14.633  0.2860  0.5195 -0.0118
  135SER     HG 4048   2.309   8.856  14.545  0.2322 -1.1105 -0.4923
  135SER      C 4049   2.579   8.812  14.821  0.1902 -0.2488  0.6244
  135SER      O 4050   2.685   8.857  14.776 -0.0868 -0.0283  0.1838
  136TYR      N 4051   2.522   8.839  14.939  0.4787 -0.7496  0.8805
  136TYR      H 4052   2.431   8.800  14.958 -0.4799  0.9359 -0.0635
  136TYR     CA 4053   2.581   8.934  15.031  0.3529  0.2116 -0.0037
  136TYR     HA 4054   2.682   8.963  15.003 -0.3895  3.8199  0.6323
  136TYR     CB 4055   2.493   9.059  15.030  0.0829  0.0262  0.2945
  136TYR    HB1 4056   2.391   9.034  15.061 -0.3747  0.6388 -0.6948
  136TYR    HB2 4057   2.528   9.127  15.107  1.1605 -0.3965  0.1987
  136TYR     CG 4058   2.488   9.132  14.899  0.1125 -0.0534  0.2488
  136TYR    CD1 4059   2.402   9.078  14.803  0.4812 -0.3419  0.0769
  136TYR    HD1 4060   2.344   8.989  14.825  1.9126 -1.3488 -0.0604
  136TYR    CE1 4061   2.385   9.149  14.684 -0.0849  0.2260  0.4877
  136TYR    HE1 4062   2.316   9.108  14.611  0.1901 -0.1266  0.4199
  136TYR     CZ 4063   2.439   9.278  14.668  0.1220  0.0610 -0.1858
  136TYR     OH 4064   2.395   9.353  14.563  0.5838  0.5267 -0.0552
  136TYR     HH 4065   2.405   9.448  14.571 -0.2610  0.5589  0.9089
  136TYR    CE2 4066   2.525   9.329  14.767 -0.8358 -0.2163  0.8076
  136TYR    HE2 4067   2.560   9.431  14.765  0.7790 -0.7515  0.7588
  136TYR    CD2 4068   2.559   9.251  14.878  0.4341 -0.2120  0.4321
  136TYR    HD2 4069   2.630   9.288  14.950  3.7803 -2.0760 -1.6269
  136TYR      C 4070   2.592   8.888  15.176 -0.0965 -0.0697 -0.0559
  136TYR      O 4071   2.533   8.788  15.216 -0.5487  0.1717 -0.1075
  137GLY      N 4072   2.676   8.961  15.249 -0.1761  0.0827 -0.1153
  137GLY      H 4073   2.707   9.050  15.213 -0.8584  0.5166  0.3450
  137GLY     CA 4074   2.703   8.956  15.392  0.5095  0.6358 -0.2214
  137GLY    HA1 4075   2.780   9.033  15.407 -0.1030  1.7260 -2.2725
  137GLY    HA2 4076   2.737   8.855  15.414 -1.6073 -0.7443 -2.6478
  137GLY      C 4077   2.592   8.997  15.487  0.4505  0.1627 -0.0840
  137GLY      O 4078   2.479   9.026  15.449  0.3534 -0.0692  0.0298
  138GLY      N 4079   2.621   8.980  15.616  0.3398 -0.2340 -0.1123
  138GLY      H 4080   2.716   8.966  15.649  0.3195  1.4855  0.7851
  138GLY     CA 4081   2.520   8.973  15.720  0.1330  0.6638 -0.2509
  138GLY    HA1 4082   2.444   8.901  15.693  0.9236 -0.4652  0.4308
  138GLY    HA2 4083   2.573   8.934  15.807 -0.2318 -1.5895 -0.9742
  138GLY      C 4084   2.455   9.107  15.751 -0.4728  0.3227 -0.0440
  138GLY      O 4085   2.499   9.211  15.702 -0.2268 -0.1747 -0.8918
  139GLN      N 4086   2.343   9.097  15.824 -0.5083 -0.7360 -0.2218
  139GLN      H 4087   2.323   9.010  15.870  1.5685  0.3369  3.0796
  139GLN     CA 4088   2.250   9.206  15.851  0.1998 -0.1810  0.0235
  139GLN     HA 4089   2.240   9.256  15.754  1.4267  1.6303  0.7799
  139GLN     CB 4090   2.115   9.144  15.885  0.0527  0.0894 -0.0643
  139GLN    HB1 4091   2.039   9.220  15.902 -0.0149 -0.0508  0.2609
  139GLN    HB2 4092   2.115   9.089  15.979 -3.6768  0.2296  0.1708
  139GLN     CG 4093   2.061   9.051  15.777 -0.3847 -0.0518  0.2745
  139GLN    HG1 4094   2.128   8.968  15.751 -1.2516 -0.3075 -1.2738
  139GLN    HG2 4095   2.029   9.110  15.691 -2.3158 -0.3869  0.7196
  139GLN     CD 4096   1.932   8.988  15.827 -0.3400 -0.5908 -0.2691
  139GLN    OE1 4097   1.889   8.998  15.942  0.7519 -0.3298  0.1277
  139GLN    NE2 4098   1.874   8.903  15.742  0.5871 -0.4964 -1.0049
  139GLN   HE21 4099   1.909   8.877  15.651 -0.2439 -1.4467 -1.0656
  139GLN   HE22 4100   1.791   8.859  15.777 -0.3262  1.7171 -0.2062
  139GLN      C 4101   2.295   9.295  15.966 -0.6634 -0.3097  0.4649
  139GLN      O 4102   2.391   9.260  16.035 -0.2511 -0.0382  0.0377
  140GLN      N 4103   2.240   9.414  15.985 -0.0426  0.0081  0.3040
  140GLN      H 4104   2.154   9.430  15.934 -0.0769  0.5415  0.5235
  140GLN     CA 4105   2.266   9.510  16.090  0.1328  0.2725  0.0236
  140GLN     HA 4106   2.284   9.448  16.178 -0.6933 -0.1735 -0.1059
  140GLN     CB 4107   2.397   9.580  16.056  0.3695 -0.2246 -0.0964
  140GLN    HB1 4108   2.427   9.624  16.151  0.1301 -1.7597  0.7160
  140GLN    HB2 4109   2.469   9.504  16.026  0.6411 -0.0961  0.2226
  140GLN     CG 4110   2.394   9.690  15.949 -0.2759 -0.0832  0.0625
  140GLN    HG1 4111   2.331   9.646  15.871 -1.6103  0.0677  1.0163
  140GLN    HG2 4112   2.348   9.781  15.987  0.2530  0.9092 -1.5788
  140GLN     CD 4113   2.533   9.721  15.895 -0.3081 -0.0453  0.0008
  140GLN    OE1 4114   2.609   9.789  15.963 -0.4411 -0.2673  0.3781
  140GLN    NE2 4115   2.566   9.673  15.775  0.3865  0.0968  0.1312
  140GLN   HE21 4116   2.658   9.695  15.740 -0.3713  1.8095 -0.9066
  140GLN   HE22 4117   2.504   9.606  15.732  1.7289 -0.8526 -0.3985
  140GLN      C 4118   2.150   9.606  16.114 -0.2391 -0.1413 -0.1070
  140GLN      O 4119   2.088   9.644  16.015  0.0703 -0.4754 -0.4316
  141GLN      N 4120   2.121   9.646  16.238  0.2526  0.6044 -0.2233
  141GLN      H 4121   2.186   9.612  16.308  0.6166 -1.3071 -1.4166
  141GLN     CA 4122   2.024   9.741  16.287  0.2910  0.3878  0.2911
  141GLN     HA 4123   1.930   9.699  16.251  1.2623 -1.1282 -0.5694
  141GLN     CB 4124   2.020   9.733  16.439 -0.2782  0.4347  0.2836
  141GLN    HB1 4125   1.961   9.809  16.490 -0.2658  1.0091 -0.5236
  141GLN    HB2 4126   2.123   9.751  16.469 -1.1167  2.2949  2.3216
  141GLN     CG 4127   1.983   9.594  16.490  0.2803  0.0982 -0.2138
  141GLN    HG1 4128   1.890   9.565  16.442  0.5556 -3.0407  0.9542
  141GLN    HG2 4129   2.063   9.522  16.472  0.0247 -0.5244  1.0056
  141GLN     CD 4130   1.958   9.591  16.640 -0.0987  0.1367 -0.2757
  141GLN    OE1 4131   1.962   9.690  16.712 -0.3282 -0.2390  0.2643
  141GLN    NE2 4132   1.919   9.479  16.702  0.2525  0.2430  0.1401
  141GLN   HE21 4133   1.929   9.385  16.666 -0.8223 -0.9151  2.5860
  141GLN   HE22 4134   1.924   9.496  16.802  1.5083 -1.2484  0.3675
  141GLN      C 4135   2.041   9.883  16.232  0.0994  0.3446  0.1122
  141GLN      O 4136   2.156   9.927  16.227  0.1053  0.3455  0.2514
  142SER      N 4137   1.931   9.955  16.211  0.1965  0.4177 -0.1399
  142SER      H 4138   1.842   9.913  16.233 -0.6071  2.2323  0.2944
  142SER     CA 4139   1.926  10.084  16.144  0.2340  0.3094 -0.3537
  142SER     HA 4140   2.027  10.116  16.116 -0.9343  3.4596 -1.3010
  142SER     CB 4141   1.836  10.090  16.022  0.4047  0.3219 -0.4795
  142SER    HB1 4142   1.735  10.054  16.041 -0.7833  4.6871  3.6657
  142SER    HB2 4143   1.824  10.195  15.994  1.2904  0.3612 -0.7429
  142SER     OG 4144   1.891  10.012  15.918  0.0362 -0.3772 -0.1555
  142SER     HG 4145   1.925  10.062  15.844  0.9924 -1.5097 -0.5137
  142SER      C 4146   1.875  10.187  16.244  0.1741 -0.3865  0.3440
  142SER      O 4147   1.763  10.172  16.293 -0.0895  0.8107  0.1409
  143TYR      N 4148   1.943  10.301  16.255  0.0639 -0.2967  0.1086
  143TYR      H 4149   2.028  10.303  16.202 -0.7042 -4.4786 -1.6620
  143TYR     CA 4150   1.913  10.406  16.351  0.1363  0.3424 -0.5655
  143TYR     HA 4151   1.828  10.379  16.414  1.4056  2.7334  2.3974
  143TYR     CB 4152   2.035  10.416  16.441 -0.2071 -0.1090 -0.0444
  143TYR    HB1 4153   2.019  10.488  16.522 -0.8052  1.2808 -1.3500
  143TYR    HB2 4154   2.115  10.461  16.382 -0.2435 -0.1296 -0.1097
  143TYR     CG 4155   2.088  10.291  16.506  0.2362 -0.1052 -0.3899
  143TYR    CD1 4156   2.006  10.226  16.600  0.4943  0.4924  0.2606
  143TYR    HD1 4157   1.910  10.263  16.630  0.2132  0.1265 -0.1697
  143TYR    CE1 4158   2.043  10.100  16.648 -0.4503  0.0656 -0.1015
  143TYR    HE1 4159   1.973  10.048  16.712 -0.6412  1.2490  0.6862
  143TYR     CZ 4160   2.167  10.040  16.615 -0.6655 -0.2575 -0.3291
  143TYR     OH 4161   2.201   9.923  16.675 -0.5549  0.0478  0.2121
  143TYR     HH 4162   2.134   9.892  16.737 -0.5494  1.0521  0.7499
  143TYR    CE2 4163   2.251  10.111  16.527 -0.2465 -0.1722  0.1391
  143TYR    HE2 4164   2.337  10.054  16.494  0.5983  0.5710  1.0043
  143TYR    CD2 4165   2.206  10.228  16.465  0.2279 -0.2014 -0.2682
  143TYR    HD2 4166   2.256  10.276  16.382  1.0319  1.2290  0.9993
  143TYR      C 4167   1.879  10.540  16.287  0.0442  0.4685 -0.2524
  143TYR      O 4168   1.929  10.569  16.179  0.6372 -0.4052 -0.2167
  144GLY      N 4169   1.797  10.621  16.356 -0.2610 -0.1882  0.1645
  144GLY      H 4170   1.758  10.579  16.439 -0.1642 -0.8490 -0.1128
  144GLY     CA 4171   1.776  10.762  16.330  0.0023 -0.2334 -0.2977
  144GLY    HA1 4172   1.750  10.766  16.224 -0.3241  0.9381 -0.1779
  144GLY    HA2 4173   1.699  10.809  16.390  0.7987  0.0320  0.5511
  144GLY      C 4174   1.904  10.845  16.330 -0.1207 -0.0418  0.4830
  144GLY      O 4175   2.016  10.796  16.338 -0.0574  0.0695  0.2778
  145GLN      N 4176   1.884  10.974  16.302  0.3898 -0.0466  0.0870
  145GLN      H 4177   1.787  11.000  16.289  0.5272 -0.2552 -1.5784
  145GLN     CA 4178   1.983  11.079  16.297 -0.0820  0.3862 -0.2582
  145GLN     HA 4179   2.062  11.049  16.366  0.5868  2.2583 -0.1463
  145GLN     CB 4180   2.038  11.075  16.154  0.1317 -0.4428 -0.1587
  145GLN    HB1 4181   2.101  11.162  16.137 -1.6326  1.1989  1.1933
  145GLN    HB2 4182   2.099  10.985  16.145 -0.3164 -1.1833  2.9119
  145GLN     CG 4183   1.944  11.072  16.034 -0.0850  0.2106 -0.0116
  145GLN    HG1 4184   1.866  11.147  16.043  0.4892  0.8800 -0.5303
  145GLN    HG2 4185   1.892  10.976  16.036  0.1935  0.0389 -0.6145
  145GLN     CD 4186   2.009  11.098  15.899 -0.3183 -0.1925 -0.2033
  145GLN    OE1 4187   2.017  11.212  15.855 -0.4748  0.0453  0.3807
  145GLN    NE2 4188   2.060  10.993  15.834  0.2467 -0.0056 -0.0733
  145GLN   HE21 4189   2.048  10.901  15.874 -0.7543  0.0511 -0.2123
  145GLN   HE22 4190   2.104  11.008  15.744  1.4541  0.5004  0.5800
  145GLN      C 4191   1.929  11.216  16.337 -0.0145  0.2096  0.4418
  145GLN      O 4192   1.808  11.229  16.353 -0.1348  0.1910 -0.3993
  146GLN      N 4193   2.020  11.311  16.359 -0.0800  0.3893 -0.0614
  146GLN      H 4194   2.117  11.290  16.339  0.2809  1.0927  0.8746
  146GLN     CA 4195   1.981  11.444  16.401 -0.9472  0.0022  0.3791
  146GLN     HA 4196   1.875  11.446  16.428 -1.2321  0.7862 -0.7343
  146GLN     CB 4197   2.066  11.475  16.524 -0.2919 -0.1119 -0.0441
  146GLN    HB1 4198   2.172  11.474  16.498  0.5072  4.6773  1.9557
  146GLN    HB2 4199   2.052  11.576  16.562 -0.1607 -0.0805 -0.0782
  146GLN     CG 4200   2.024  11.385  16.640  0.2588 -0.4364 -0.0895
  146GLN    HG1 4201   2.082  11.425  16.723 -1.1953 -0.3287  0.9050
  146GLN    HG2 4202   2.040  11.279  16.623  0.6312 -0.5076  0.6722
  146GLN     CD 4203   1.877  11.400  16.679  0.4236  0.3140  0.2731
  146GLN    OE1 4204   1.831  11.508  16.715  0.3034  0.3571 -0.0041
  146GLN    NE2 4205   1.801  11.293  16.657 -0.0812  0.6519  0.3720
  146GLN   HE21 4206   1.834  11.200  16.635  0.6719  0.8456  0.6738
  146GLN   HE22 4207   1.701  11.308  16.663 -0.3038 -0.9396  1.2089
  146GLN      C 4208   1.998  11.543  16.287  0.0636 -0.3540  0.2148
  146GLN      O 4209   2.081  11.525  16.198 -0.2290  0.3571 -0.2102
  147GLN      N 4210   1.938  11.661  16.302  0.0359 -0.3774  0.2872
  147GLN      H 4211   1.873  11.669  16.379  1.6289  0.3225  1.6138
  147GLN     CA 4212   1.960  11.777  16.218 -0.1429 -0.4869  0.0897
  147GLN     HA 4213   2.052  11.757  16.164  0.8915  0.6672  1.3751
  147GLN     CB 4214   1.842  11.794  16.122 -0.0502 -0.3612 -0.0004
  147GLN    HB1 4215   1.751  11.796  16.182 -0.7675  0.1551 -1.0621
  147GLN    HB2 4216   1.848  11.890  16.070 -1.4557  0.0090  0.4701
  147GLN     CG 4217   1.832  11.690  16.011 -0.2416 -0.5247  0.1695
  147GLN    HG1 4218   1.927  11.662  15.966 -0.6184 -2.2787  0.4242
  147GLN    HG2 4219   1.779  11.742  15.930  1.1817  1.2362  0.3145
  147GLN     CD 4220   1.763  11.559  16.045 -0.7726 -0.3525 -0.2165
  147GLN    OE1 4221   1.690  11.548  16.144  0.0569 -0.0544  0.4456
  147GLN    NE2 4222   1.806  11.453  15.977  0.3177 -0.3153  0.3813
  147GLN   HE21 4223   1.752  11.369  15.996  0.3781 -0.2898  0.6697
  147GLN   HE22 4224   1.879  11.468  15.909  1.1380  0.5155  1.4291
  147GLN      C 4225   1.983  11.904  16.297  0.2941 -0.2323 -0.4442
  147GLN      O 4226   2.068  11.982  16.253  0.1714  0.2118  0.0880
  148SER      N 4227   1.929  11.925  16.417  0.2971 -0.1155 -0.4630
  148SER      H 4228   1.853  11.864  16.444  0.8741 -1.0071 -0.8030
  148SER     CA 4229   1.962  12.035  16.505 -0.0375 -0.2251 -0.1955
  148SER     HA 4230   2.004  12.118  16.448  2.6828 -0.7706  0.8609
  148SER     CB 4231   1.839  12.096  16.570  0.4102  0.2500  0.2167
  148SER    HB1 4232   1.779  12.146  16.493  1.4661  1.8476  0.3699
  148SER    HB2 4233   1.881  12.174  16.634  1.5459  0.2198 -0.4776
  148SER     OG 4234   1.760  12.008  16.646 -0.2922  0.3304 -0.4038
  148SER     HG 4235   1.723  11.941  16.588  3.3266 -3.3001  0.9709
  148SER      C 4236   2.058  12.010  16.620  0.3317 -0.2391 -0.5040
  148SER      O 4237   2.126  12.106  16.659 -0.1191 -0.1498  0.0799
  149TYR      N 4238   2.063  11.887  16.671  0.2799 -0.2117 -0.4321
  149TYR      H 4239   1.992  11.827  16.632 -2.4199  1.8613  0.9846
  149TYR     CA 4240   2.146  11.844  16.782 -0.2975  0.2600  0.1869
  149TYR     HA 4241   2.136  11.926  16.853  1.2075 -0.2254  1.0088
  149TYR     CB 4242   2.084  11.722  16.849  0.0870 -0.0798 -0.0722
  149TYR    HB1 4243   1.984  11.746  16.886  0.4868 -0.9181  1.7043
  149TYR    HB2 4244   2.068  11.649  16.770  1.0282 -1.1441  0.6819
  149TYR     CG 4245   2.151  11.660  16.969 -0.4113 -0.2299  0.1324
  149TYR    CD1 4246   2.127  11.713  17.096  0.0404  0.0133  0.1167
  149TYR    HD1 4247   2.066  11.801  17.113 -1.0850 -0.9334  1.2154
  149TYR    CE1 4248   2.203  11.673  17.207  0.4973 -0.1304 -0.2424
  149TYR    HE1 4249   2.181  11.716  17.304 -1.5474 -0.0304 -0.7005
  149TYR     CZ 4250   2.308  11.580  17.192  0.3155 -0.3993  0.1172
  149TYR     OH 4251   2.399  11.547  17.287  0.2354 -0.0604  0.3128
  149TYR     HH 4252   2.396  11.614  17.356  1.1267  0.1316  0.1763
  149TYR    CE2 4253   2.313  11.511  17.069  0.1356  0.1784 -0.2172
  149TYR    HE2 4254   2.378  11.425  17.068  0.8418  0.5740  2.5641
  149TYR    CD2 4255   2.238  11.550  16.957 -0.7429 -0.4931  0.1322
  149TYR    HD2 4256   2.251  11.495  16.866  2.3065 -1.7187  1.1903
  149TYR      C 4257   2.295  11.843  16.750 -0.1197 -0.5686  0.9758
  149TYR      O 4258   2.345  11.767  16.667  0.0742  0.3522  0.2236
  150ASN      N 4259   2.370  11.926  16.823 -0.1784  0.0678  0.3285
  150ASN      H 4260   2.316  11.987  16.883  0.4036 -0.3673  1.3110
  150ASN     CA 4261   2.500  11.979  16.790 -0.1311 -0.3187 -0.1209
  150ASN     HA 4262   2.506  11.972  16.681 -1.1174  1.2971 -0.3032
  150ASN     CB 4263   2.502  12.130  16.814 -0.0693 -0.4073  0.4549
  150ASN    HB1 4264   2.416  12.177  16.765  0.2978  0.3999  0.5693
  150ASN    HB2 4265   2.506  12.148  16.921 -0.6440 -1.3787  0.6459
  150ASN     CG 4266   2.621  12.191  16.741 -0.6042 -0.2229 -0.2747
  150ASN    OD1 4267   2.705  12.244  16.814 -0.3677 -0.7157 -0.1864
  150ASN    ND2 4268   2.633  12.198  16.608  0.0949 -0.0996 -0.2041
  150ASN   HD21 4269   2.714  12.247  16.570  0.1011  0.8044  0.9013
  150ASN   HD22 4270   2.582  12.137  16.548 -1.5133  1.2849 -0.3105
  150ASN      C 4271   2.626  11.905  16.834  0.5157  0.6987 -0.2206
  150ASN      O 4272   2.724  11.924  16.763  0.4869  0.2425 -0.3825
  151PRO      N 4273   2.628  11.829  16.944  0.2719  0.3521 -0.4526
  151PRO     CD 4274   2.534  11.826  17.054  0.2544 -0.0823 -0.4786
  151PRO    HD1 4275   2.454  11.757  17.028  0.1881 -1.0520  1.9504
  151PRO    HD2 4276   2.486  11.924  17.058 -4.0069 -1.9992  0.4999
  151PRO     CG 4277   2.630  11.792  17.168  0.2601  0.1716 -0.4073
  151PRO    HG1 4278   2.573  11.747  17.250  2.2889 -2.6249 -0.3740
  151PRO    HG2 4279   2.694  11.876  17.194 -0.8514  0.6207  1.0217
  151PRO     CB 4280   2.721  11.687  17.104  0.2503 -0.3305  0.3852
  151PRO    HB1 4281   2.813  11.682  17.162  1.7369  0.1453 -1.8304
  151PRO    HB2 4282   2.672  11.590  17.106  1.7810 -1.1971 -1.2307
  151PRO     CA 4283   2.746  11.748  16.966 -0.1065  0.0482  0.4829
  151PRO     HA 4284   2.826  11.820  16.978 -0.8317  0.5582  2.7385
  151PRO      C 4285   2.798  11.657  16.855 -0.2069  0.5380  0.0333
  151PRO      O 4286   2.920  11.654  16.841 -0.2595  0.0376 -0.3387
  152PRO      N 4287   2.719  11.575  16.785 -0.3417  0.2521  0.5152
  152PRO     CD 4288   2.575  11.570  16.795 -0.3660  0.0369  0.0671
  152PRO    HD1 4289   2.522  11.663  16.774 -1.0542 -0.9594 -3.1011
  152PRO    HD2 4290   2.549  11.513  16.884  0.4530 -1.0544 -0.3666
  152PRO     CG 4291   2.534  11.491  16.671  0.3527  0.9475 -0.7666
  152PRO    HG1 4292   2.545  11.555  16.583  2.2827  1.6926 -0.0336
  152PRO    HG2 4293   2.432  11.452  16.675  0.5572  0.2034 -2.0337
  152PRO     CB 4294   2.644  11.385  16.673 -0.1870  0.3824 -0.6605
  152PRO    HB1 4295   2.655  11.333  16.578  2.4483  0.3333 -0.4124
  152PRO    HB2 4296   2.634  11.314  16.755 -1.7534 -0.1865 -1.3016
  152PRO     CA 4297   2.770  11.465  16.705 -0.3437  0.1003  0.7219
  152PRO     HA 4298   2.835  11.403  16.767  0.0729  0.7929  0.9824
  152PRO      C 4299   2.835  11.506  16.574  0.0631 -0.1643  0.8410
  152PRO      O 4300   2.827  11.622  16.534  0.4187 -0.2831  0.4190
  153GLN      N 4301   2.895  11.409  16.504 -0.2173  0.3808 -0.1761
  153GLN      H 4302   2.910  11.327  16.561  0.2294  0.1568 -0.6078
  153GLN     CA 4303   2.952  11.410  16.371  0.0538  0.1485 -0.0634
  153GLN     HA 4304   3.024  11.490  16.358  0.9599 -0.6891 -0.2932
  153GLN     CB 4305   3.039  11.286  16.353  0.3581  0.3646 -0.0723
  153GLN    HB1 4306   2.982  11.196  16.374 -0.7646  1.3641  1.4124
  153GLN    HB2 4307   3.065  11.272  16.248 -0.6453 -1.5410 -0.1043
  153GLN     CG 4308   3.168  11.286  16.436 -0.2542 -0.6174  0.9035
  153GLN    HG1 4309   3.233  11.362  16.393 -1.3132  0.3290  0.9332
  153GLN    HG2 4310   3.146  11.319  16.537 -0.9592  0.2355  0.4832
  153GLN     CD 4311   3.244  11.154  16.429  0.1106 -0.3821  0.3334
  153GLN    OE1 4312   3.213  11.058  16.358  0.1933  0.1484 -0.4348
  153GLN    NE2 4313   3.351  11.133  16.506  0.2410 -0.6398  0.0838
  153GLN   HE21 4314   3.375  11.197  16.580  0.2941 -3.1803  2.4375
  153GLN   HE22 4315   3.386  11.038  16.513  1.0638 -0.3749 -0.4047
  153GLN      C 4316   2.846  11.414  16.262 -0.0046 -0.0508 -0.0135
  153GLN      O 4317   2.726  11.411  16.286  0.0376  0.0866  0.2161
  154GLY      N 4318   2.887  11.442  16.138 -0.3128  0.3358 -0.0298
  154GLY      H 4319   2.986  11.462  16.126 -0.3496 -0.0667 -1.1141
  154GLY     CA 4320   2.801  11.440  16.022  0.0042  0.3911 -0.2697
  154GLY    HA1 4321   2.863  11.462  15.935 -1.9629  3.3115 -1.1053
  154GLY    HA2 4322   2.724  11.517  16.022 -0.7497 -0.3380 -0.7320
  154GLY      C 4323   2.743  11.302  15.995 -0.0425  0.3935 -0.1804
  154GLY      O 4324   2.814  11.202  16.001  0.0428  0.4638 -0.0121
  155TYR      N 4325   2.612  11.292  15.969  0.0359  0.1372 -0.4875
  155TYR      H 4326   2.566  11.381  15.959 -0.7495 -0.2464 -0.3332
  155TYR     CA 4327   2.541  11.168  15.947  0.4535 -0.3204  0.6357
  155TYR     HA 4328   2.582  11.088  16.008  1.5927  0.0507  0.3849
  155TYR     CB 4329   2.394  11.192  15.979  0.5125  0.8498  0.0820
  155TYR    HB1 4330   2.357  11.283  15.931 -0.5255  0.1432 -0.5154
  155TYR    HB2 4331   2.337  11.114  15.929  0.2048  2.0534 -1.5318
  155TYR     CG 4332   2.368  11.204  16.128  0.0600 -0.2207  0.1011
  155TYR    CD1 4333   2.369  11.092  16.212  0.0135 -0.0791  0.2905
  155TYR    HD1 4334   2.387  10.995  16.169 -3.3074 -1.4212  1.5966
  155TYR    CE1 4335   2.360  11.106  16.351 -1.0626 -0.5735  0.2843
  155TYR    HE1 4336   2.371  11.018  16.411 -0.5171 -1.1541 -0.6298
  155TYR     CZ 4337   2.342  11.234  16.407 -0.3588 -0.3112 -0.0724
  155TYR     OH 4338   2.339  11.252  16.542  0.3467 -0.4445 -0.0358
  155TYR     HH 4339   2.325  11.170  16.590 -2.0467  0.5108  1.0404
  155TYR    CE2 4340   2.333  11.347  16.323 -1.4853 -0.4653 -0.1780
  155TYR    HE2 4341   2.318  11.443  16.370  2.3108 -0.7958  2.1528
  155TYR    CD2 4342   2.339  11.329  16.184 -0.3755 -0.1943 -0.1768
  155TYR    HD2 4343   2.348  11.412  16.116  0.7352  0.1871  0.4043
  155TYR      C 4344   2.550  11.106  15.808 -0.5029  0.2134  0.3245
  155TYR      O 4345   2.560  11.183  15.712 -0.0324  0.2123  0.3684
  156GLY      N 4346   2.538  10.974  15.793  0.1120  0.2018 -0.1209
  156GLY      H 4347   2.543  10.916  15.876 -0.3280 -2.5152 -1.8604
  156GLY     CA 4348   2.552  10.907  15.666 -0.2357  0.3140 -0.2195
  156GLY    HA1 4349   2.649  10.919  15.618 -0.8789 -0.2841 -1.7578
  156GLY    HA2 4350   2.540  10.800  15.684 -0.2878  0.3166 -0.2366
  156GLY      C 4351   2.442  10.933  15.564 -0.2131  0.0250 -0.3198
  156GLY      O 4352   2.344  11.005  15.582  0.1045  0.3784  0.0115
  157GLN      N 4353   2.459  10.862  15.452 -0.3672 -0.6023  0.0505
  157GLN      H 4354   2.537  10.799  15.458  1.0997  1.2736  2.8483
  157GLN     CA 4355   2.379  10.877  15.332 -0.0209 -0.2886 -0.1420
  157GLN     HA 4356   2.285  10.928  15.352  0.4043  1.4747 -2.2194
  157GLN     CB 4357   2.462  10.962  15.235 -0.0504 -0.5102 -0.3621
  157GLN    HB1 4358   2.565  10.925  15.239 -0.2383 -0.9623  1.8888
  157GLN    HB2 4359   2.416  10.957  15.137  2.0115 -1.2822 -1.3429
  157GLN     CG 4360   2.472  11.105  15.285 -0.1137 -0.4021 -0.6590
  157GLN    HG1 4361   2.546  11.117  15.365 -1.4416  1.2167  0.4048
  157GLN    HG2 4362   2.372  11.129  15.321 -0.4092 -3.3673  0.7581
  157GLN     CD 4363   2.513  11.203  15.175  0.7420  0.2803  0.2420
  157GLN    OE1 4364   2.565  11.172  15.069 -0.3483 -0.1930 -0.1751
  157GLN    NE2 4365   2.480  11.332  15.184  0.5289  0.2414  0.0296
  157GLN   HE21 4366   2.505  11.388  15.104 -2.4407  0.7659 -0.6246
  157GLN   HE22 4367   2.418  11.363  15.257  1.0716  1.6404 -0.0757
  157GLN      C 4368   2.350  10.743  15.267  0.0234 -0.2336 -0.2766
  157GLN      O 4369   2.434  10.653  15.277 -0.1314 -0.2930  0.5946
  158GLN      N 4370   2.231  10.730  15.207 -0.2891  0.5323  0.1659
  158GLN      H 4371   2.159  10.799  15.223 -1.1309 -0.3446  0.2611
  158GLN     CA 4372   2.185  10.623  15.121  0.6190 -0.0480  0.3857
  158GLN     HA 4373   2.266  10.568  15.072 -1.0890 -1.0301 -1.4877
  158GLN     CB 4374   2.106  10.520  15.200  0.4562 -0.2681 -0.0626
  158GLN    HB1 4375   2.052  10.453  15.133 -0.5358  0.4215  0.0250
  158GLN    HB2 4376   2.033  10.574  15.261 -1.1618  0.1185 -2.2106
  158GLN     CG 4377   2.191  10.429  15.289  0.3883 -0.2859 -0.0159
  158GLN    HG1 4378   2.240  10.479  15.372  0.6684 -2.2040  1.0140
  158GLN    HG2 4379   2.272  10.381  15.233 -0.3519 -3.5605  1.4852
  158GLN     CD 4380   2.102  10.321  15.348 -0.0311  0.0601 -0.0077
  158GLN    OE1 4381   1.987  10.342  15.384 -0.1045 -0.3747  0.0218
  158GLN    NE2 4382   2.152  10.206  15.394 -0.4166 -0.1507 -0.1149
  158GLN   HE21 4383   2.099  10.147  15.457 -0.1310  0.8854  1.1427
  158GLN   HE22 4384   2.248  10.183  15.373  0.0809  2.2923 -0.8492
  158GLN      C 4385   2.097  10.683  15.013  0.2361 -0.0960  0.6697
  158GLN      O 4386   2.041  10.792  15.021  0.1851 -0.0596 -0.0837
  159ASN      N 4387   2.090  10.616  14.898  0.4612  0.0080  0.5939
  159ASN      H 4388   2.138  10.529  14.879  0.8386  0.3501 -0.0500
  159ASN     CA 4389   2.028  10.673  14.780  0.2444 -0.9445  0.2317
  159ASN     HA 4390   1.936  10.720  14.816  0.8048 -0.3386  0.8963
  159ASN     CB 4391   2.133  10.766  14.719 -0.5950 -0.3614 -0.3455
  159ASN    HB1 4392   2.163  10.845  14.788  1.7941  0.7887 -2.5485
  159ASN    HB2 4393   2.223  10.709  14.698 -0.6345 -0.8791  0.8002
  159ASN     CG 4394   2.072  10.833  14.597 -0.2339 -0.4861 -0.5944
  159ASN    OD1 4395   2.106  10.810  14.481  0.6530 -0.6786 -0.3024
  159ASN    ND2 4396   1.986  10.936  14.607 -0.2837 -0.5897  0.1222
  159ASN   HD21 4397   1.967  10.978  14.696  0.1986 -0.8671  0.3654
  159ASN   HD22 4398   1.963  10.983  14.520 -1.3821 -1.0878  0.1239
  159ASN      C 4399   1.973  10.577  14.675 -0.1546 -0.4148 -0.0485
  159ASN      O 4400   2.045  10.486  14.636  0.6796  0.2186 -0.0100
  160GLN      N 4401   1.846  10.597  14.638  0.0578  0.8855 -0.1182
  160GLN      H 4402   1.796  10.669  14.688  0.8199  3.0690 -2.2793
  160GLN     CA 4403   1.779  10.520  14.535  0.2105  0.0166  0.4230
  160GLN     HA 4404   1.672  10.543  14.542 -0.5636 -2.7882 -0.9475
  160GLN     CB 4405   1.812  10.556  14.391 -0.5222 -0.0441  0.2368
  160GLN    HB1 4406   1.917  10.529  14.378 -0.7329 -1.9944  2.0845
  160GLN    HB2 4407   1.751  10.499  14.320  0.1485 -1.1504  0.5110
  160GLN     CG 4408   1.790  10.704  14.363  0.0056  0.0027  0.0626
  160GLN    HG1 4409   1.836  10.771  14.435  0.7958 -1.4137  0.9262
  160GLN    HG2 4410   1.683  10.721  14.356  0.1070  3.1349  3.3137
  160GLN     CD 4411   1.833  10.731  14.219 -0.0784 -0.0199  0.0330
  160GLN    OE1 4412   1.748  10.733  14.131 -0.1665  0.5543  0.1266
  160GLN    NE2 4413   1.963  10.752  14.194 -0.1285 -0.1138 -0.3079
  160GLN   HE21 4414   2.002  10.753  14.101  2.3739 -0.5100  0.6696
  160GLN   HE22 4415   2.026  10.760  14.273 -1.4468 -1.7878  1.0128
  160GLN      C 4416   1.773  10.370  14.560  0.5842 -0.0942 -0.1360
  160GLN      O 4417   1.766  10.288  14.469 -0.8900 -0.4289  0.2565
  161TYR      N 4418   1.779  10.330  14.687  0.5744 -0.1408 -0.1511
  161TYR      H 4419   1.777  10.406  14.754 -0.4103 -1.5247  1.4779
  161TYR     CA 4420   1.790  10.196  14.742 -0.1368 -0.1230  0.0565
  161TYR     HA 4421   1.789  10.127  14.658  1.1051  3.1640 -2.9339
  161TYR     CB 4422   1.926  10.186  14.812 -0.2737  0.4446  0.4064
  161TYR    HB1 4423   1.973  10.284  14.807 -0.8832  0.6908 -2.6698
  161TYR    HB2 4424   1.907  10.164  14.917 -1.1452 -3.2328 -0.3736
  161TYR     CG 4425   2.019  10.086  14.749 -0.4586  0.3299  0.3154
  161TYR    CD1 4426   2.019   9.952  14.789  0.3737  0.4101  0.5915
  161TYR    HD1 4427   1.952   9.919  14.867 -0.7835  1.5534  0.1062
  161TYR    CE1 4428   2.109   9.860  14.733  0.1924  0.5911  0.0015
  161TYR    HE1 4429   2.112   9.762  14.778 -0.6072  0.1630 -0.8452
  161TYR     CZ 4430   2.179   9.895  14.616 -0.0417  0.1579 -0.2692
  161TYR     OH 4431   2.253   9.813  14.537 -0.3089  0.4283 -0.8070
  161TYR     HH 4432   2.292   9.866  14.466  2.3657  0.3150  0.4410
  161TYR    CE2 4433   2.169  10.028  14.568 -0.0903  0.4739  0.6000
  161TYR    HE2 4434   2.226  10.054  14.481 -0.6196  0.4071  0.2266
  161TYR    CD2 4435   2.093  10.124  14.636 -0.3339  0.4081  0.4243
  161TYR    HD2 4436   2.078  10.226  14.605  0.3688  0.2733 -0.3820
  161TYR      C 4437   1.667  10.153  14.819  0.0296  0.0100  0.4008
  161TYR      O 4438   1.572  10.229  14.840 -0.0440  0.1016 -0.2375
  162ASN      N 4439   1.656  10.022  14.843  0.0769  0.0462  0.6243
  162ASN      H 4440   1.734   9.966  14.811 -0.0432  0.0219  0.3718
  162ASN     CA 4441   1.549   9.951  14.912 -0.2158 -0.0487  0.0810
  162ASN     HA 4442   1.456   9.942  14.856  0.3075  1.5759 -1.1579
  162ASN     CB 4443   1.606   9.812  14.936  0.0159  0.0815  0.2836
  162ASN    HB1 4444   1.682   9.813  15.015 -1.4927  0.7474  1.7796
  162ASN    HB2 4445   1.659   9.779  14.846 -3.9711 -0.6639 -2.0342
  162ASN     CG 4446   1.502   9.706  14.970 -0.0095  0.0818  0.2072
  162ASN    OD1 4447   1.382   9.728  14.983 -0.1381 -0.3548 -0.2355
  162ASN    ND2 4448   1.547   9.581  14.983 -0.0790 -0.0002 -0.3271
  162ASN   HD21 4449   1.484   9.504  14.996 -1.1600  1.1976  2.1246
  162ASN   HD22 4450   1.645   9.566  14.963 -0.1883 -1.8673  0.3155
  162ASN      C 4451   1.514  10.018  15.044 -0.4305 -0.1348  0.0672
  162ASN      O 4452   1.604  10.070  15.109 -0.3322 -0.2612  0.0336
  163SER      N 4453   1.386  10.005  15.080 -0.4703  0.0153 -0.0171
  163SER      H 4454   1.329   9.950  15.018 -2.0040 -0.2605  1.5643
  163SER     CA 4455   1.323  10.063  15.197  0.0967  0.6990 -0.0467
  163SER     HA 4456   1.362  10.165  15.205  1.7906  0.0705  0.1343
  163SER     CB 4457   1.173  10.081  15.177  0.0615  0.4193 -0.0303
  163SER    HB1 4458   1.130  10.117  15.270  0.5349 -0.6869  0.6410
  163SER    HB2 4459   1.119   9.990  15.152  0.7009  0.2788 -0.9296
  163SER     OG 4460   1.152  10.175  15.075  0.0687  0.3355 -0.1086
  163SER     HG 4461   1.192  10.148  14.992  3.5186  2.4549  0.6377
  163SER      C 4462   1.365   9.988  15.322 -0.0104  0.4310 -0.1718
  163SER    OC1 4463   1.436  10.049  15.405  0.1092  0.2057 -0.1082
  163SER    OC2 4464   1.333   9.868  15.334  0.3505  0.2860 -0.6069
    1MET      N 4465   0.093   9.349  10.223 -0.1119 -0.5810 -0.2317
    1MET     H1 4466   0.126   9.261  10.260  0.5984  0.4371  1.7445
    1MET     H2 4467  -0.006   9.362  10.240  0.5424  2.0232  2.6153
    1MET     H3 4468   0.142   9.415  10.283 -0.9065 -2.9544  3.3506
    1MET     CA 4469   0.107   9.371  10.079 -0.6385  0.2292 -0.1708
    1MET     HA 4470   0.200   9.322  10.050  0.5823  1.6721  1.1210
    1MET     CB 4471  -0.004   9.301  10.001 -0.6690 -0.0217  0.0961
    1MET    HB1 4472  -0.099   9.354  10.014 -1.9055 -2.1432  0.1188
    1MET    HB2 4473  -0.013   9.199  10.038  2.1898 -2.5031 -4.9663
    1MET     CG 4474   0.038   9.291   9.855  0.1927  0.0296  0.3333
    1MET    HG1 4475  -0.047   9.244   9.806  0.0339  0.4062  0.2428
    1MET    HG2 4476   0.052   9.390   9.812 -0.9587  0.2943  0.5233
    1MET     SD 4477   0.176   9.178   9.828  0.0770 -0.0554  0.0932
    1MET     CE 4478   0.121   9.072   9.692  0.1206 -0.1645  0.1600
    1MET    HE1 4479   0.038   9.018   9.738 -1.2753  1.0928 -0.8108
    1MET    HE2 4480   0.193   9.002   9.650 -0.3218  0.4215 -1.6264
    1MET    HE3 4481   0.091   9.142   9.614  1.6878  1.2051  0.7244
    1MET      C 4482   0.120   9.518  10.041  0.1557  0.0513 -0.6209
    1MET      O 4483   0.224   9.551   9.984  0.4783 -0.6799 -0.4792
    2ALA      N 4484   0.014   9.599  10.043  0.1068 -0.0269  0.5190
    2ALA      H 4485  -0.066   9.570  10.098  1.7763 -1.5628  2.3192
    2ALA     CA 4486   0.009   9.732   9.986  0.1065 -0.1393  0.2559
    2ALA     HA 4487   0.084   9.758   9.912 -0.0768 -0.2403  0.0334
    2ALA     CB 4488  -0.114   9.748   9.898 -0.5763  0.9290  1.3681
    2ALA    HB1 4489  -0.108   9.841   9.842  0.8708 -0.2946 -0.6688
    2ALA    HB2 4490  -0.204   9.745   9.960 -0.5995  1.0870  1.3423
    2ALA    HB3 4491  -0.113   9.667   9.824  1.4961  0.1029  2.2283
    2ALA      C 4492   0.009   9.842  10.091 -0.8130  0.4386 -0.3358
    2ALA      O 4493  -0.079   9.855  10.176 -0.8381  0.0337 -0.3000
    3SER      N 4494   0.117   9.920  10.092 -0.5983  0.1441  0.0728
    3SER      H 4495   0.193   9.901  10.028 -0.0593 -3.1795  1.5420
    3SER     CA 4496   0.137  10.033  10.181  0.2002  0.0604  0.0057
    3SER     HA 4497   0.133   9.987  10.280  0.3102  2.3617  1.1390
    3SER     CB 4498   0.282  10.081  10.177  0.2815 -0.1932 -0.1548
    3SER    HB1 4499   0.348   9.995  10.166  0.1365 -0.8356  2.9736
    3SER    HB2 4500   0.294  10.147  10.091  0.2870 -0.8608 -0.6757
    3SER     OG 4501   0.316  10.142  10.300  0.0866  0.2238 -0.3066
    3SER     HG 4502   0.398  10.188  10.284 -1.1181  2.6496  0.0451
    3SER      C 4503   0.038  10.146  10.160  0.3914  0.1651 -0.3416
    3SER      O 4504  -0.031  10.157  10.059 -0.5391  0.3746  0.3069
    4ASN      N 4505   0.037  10.241  10.254 -0.3553 -0.2190  0.0437
    4ASN      H 4506   0.100  10.222  10.331 -0.2624  1.5805  0.4372
    4ASN     CA 4507  -0.041  10.361  10.239  0.0594 -0.0093 -0.4678
    4ASN     HA 4508  -0.113  10.353  10.157 -0.1814  0.0608 -0.2648
    4ASN     CB 4509  -0.124  10.379  10.366 -0.4179 -0.4285 -0.7159
    4ASN    HB1 4510  -0.159  10.282  10.402  1.1615 -0.5514  0.6509
    4ASN    HB2 4511  -0.052  10.408  10.443 -0.1443 -1.5267 -0.5359
    4ASN     CG 4512  -0.235  10.483  10.359  0.1308  0.1876 -0.3475
    4ASN    OD1 4513  -0.221  10.598  10.399  0.3468  0.2721 -0.6635
    4ASN    ND2 4514  -0.345  10.437  10.301 -0.3425  0.3642  0.3954
    4ASN   HD21 4515  -0.344  10.352  10.246 -1.0292  0.2486  0.5444
    4ASN   HD22 4516  -0.423  10.499  10.285  0.3322  0.9757 -0.6598
    4ASN      C 4517   0.041  10.482  10.197  0.0274  0.1911  0.0464
    4ASN      O 4518   0.156  10.495  10.238  0.0840 -0.2180  0.0207
    5ASP      N 4519  -0.018  10.572  10.117 -0.1615  0.0251 -0.0010
    5ASP      H 4520  -0.110  10.560  10.077  0.6667  0.9415 -2.2792
    5ASP     CA 4521   0.052  10.681  10.052 -0.2969  0.1141  0.0039
    5ASP     HA 4522   0.156  10.687  10.083 -0.3293  1.8004 -0.1551
    5ASP     CB 4523   0.049  10.653   9.902  0.3322  0.2114 -0.0299
    5ASP    HB1 4524   0.104  10.561   9.883  0.5455  0.7043 -1.9844
    5ASP    HB2 4525  -0.049  10.653   9.853 -0.0687 -0.3892  0.7431
    5ASP     CG 4526   0.126  10.757   9.823 -0.2028  0.3862 -0.3322
    5ASP    OD1 4527   0.065  10.863   9.795 -0.9215  0.1744  0.4083
    5ASP    OD2 4528   0.246  10.731   9.799 -0.1962 -0.2740  0.3973
    5ASP      C 4529  -0.007  10.816  10.088 -0.0981  0.0881  0.4257
    5ASP      O 4530  -0.126  10.822  10.118 -0.1436  0.4878  0.1732
    6TYR      N 4531   0.083  10.915  10.096  0.1926 -0.1935  0.7071
    6TYR      H 4532   0.178  10.896  10.067 -0.0595  0.5754 -0.7480
    6TYR     CA 4533   0.073  11.049  10.151 -0.1180  0.0640  0.0483
    6TYR     HA 4534  -0.033  11.072  10.162 -0.2448 -1.0475  1.6419
    6TYR     CB 4535   0.121  11.059  10.296  0.0635 -0.5682  0.0351
    6TYR    HB1 4536   0.150  11.157  10.333  2.3952 -1.2255  0.1014
    6TYR    HB2 4537   0.223  11.021  10.292  1.2703  2.4748 -0.8091
    6TYR     CG 4538   0.048  10.974  10.397 -0.2867 -0.5406 -0.1924
    6TYR    CD1 4539  -0.044  11.042  10.477  0.6602 -0.0434  0.4948
    6TYR    HD1 4540  -0.060  11.146  10.452 -0.4002 -0.5807 -1.2732
    6TYR    CE1 4541  -0.121  10.970  10.568 -0.0024 -0.4126 -0.3431
    6TYR    HE1 4542  -0.198  11.022  10.623  2.7969  2.6911  0.9507
    6TYR     CZ 4543  -0.096  10.832  10.587  0.0923 -0.3492  0.0151
    6TYR     OH 4544  -0.163  10.759  10.680 -0.2337  0.0918  0.1273
    6TYR     HH 4545  -0.228  10.816  10.723  0.8572  2.8473 -1.6148
    6TYR    CE2 4546  -0.001  10.765  10.507  0.4557 -0.6083  0.6625
    6TYR    HE2 4547   0.007  10.658  10.519  0.2412 -0.5400  1.4785
    6TYR    CD2 4548   0.066  10.835  10.406 -0.1982 -0.4999  0.3001
    6TYR    HD2 4549   0.134  10.780  10.343  1.2037 -0.8600  2.0529
    6TYR      C 4550   0.147  11.160  10.078  0.6894  0.0582  0.8340
    6TYR      O 4551   0.256  11.141  10.025  0.2003 -0.1387 -0.1202
    7THR      N 4552   0.084  11.278  10.080 -0.0981 -0.3326  0.0704
    7THR      H 4553  -0.002  11.284  10.133  0.5929  2.0951  1.0891
    7THR     CA 4554   0.135  11.400  10.020 -0.1122 -0.3546  0.0148
    7THR     HA 4555   0.196  11.377   9.932 -2.3758  0.5893 -1.9250
    7THR     CB 4556   0.023  11.494   9.978  0.2543  0.0554 -0.0471
    7THR     HB 4557   0.059  11.592   9.946 -0.7895  1.1332  1.8810
    7THR    CG2 4558  -0.069  11.449   9.865 -0.5565 -0.5795  0.8480
    7THR   HG21 4559  -0.142  11.527   9.845  0.2464 -0.4486 -1.9267
    7THR   HG22 4560  -0.018  11.438   9.769 -1.0593  0.8813  0.3838
    7THR   HG23 4561  -0.126  11.360   9.892 -2.1798 -0.0435 -0.6210
    7THR    OG1 4562  -0.058  11.536  10.086 -0.8585 -0.5383 -0.6373
    7THR    HG1 4563  -0.039  11.628  10.104 -0.7969 -1.0026  2.0065
    7THR      C 4564   0.231  11.477  10.108 -0.0956  0.0369 -0.3439
    7THR      O 4565   0.317  11.552  10.061  0.8027 -0.6745  0.1327
    8GLN      N 4566   0.222  11.475  10.241 -0.3216 -0.2428 -0.3647
    8GLN      H 4567   0.131  11.442  10.272 -1.1608  0.7114 -1.7254
    8GLN     CA 4568   0.321  11.535  10.328 -0.2493 -0.0456 -0.5841
    8GLN     HA 4569   0.320  11.643  10.313 -0.0168  0.1104  0.4568
    8GLN     CB 4570   0.273  11.518  10.471  0.2264  0.1396 -0.3989
    8GLN    HB1 4571   0.265  11.411  10.492  1.3042  0.5396  2.4460
    8GLN    HB2 4572   0.356  11.561  10.526  0.4478  0.0791 -0.6825
    8GLN     CG 4573   0.142  11.582  10.516  0.0848 -0.3158 -0.1574
    8GLN    HG1 4574   0.143  11.619  10.619  2.6780 -2.0247  0.5281
    8GLN    HG2 4575   0.123  11.667  10.451 -0.2025 -0.6026 -0.4502
    8GLN     CD 4576   0.017  11.495  10.513  0.1222 -0.3614 -0.3771
    8GLN    OE1 4577  -0.058  11.505  10.416 -0.5218 -0.0416  0.1536
    8GLN    NE2 4578  -0.007  11.412  10.615  0.4111 -0.1401 -0.1268
    8GLN   HE21 4579  -0.095  11.362  10.610 -0.4593  1.3354 -0.1701
    8GLN   HE22 4580   0.049  11.408  10.699 -1.6245 -0.4750  1.3062
    8GLN      C 4581   0.457  11.468  10.311 -0.1260  0.1579 -0.4079
    8GLN      O 4582   0.456  11.353  10.268  0.3167 -0.3008  0.7581
    9GLN      N 4583   0.565  11.540  10.339 -0.1209 -0.1033  0.2653
    9GLN      H 4584   0.554  11.636  10.370 -0.6533 -0.1845  0.3275
    9GLN     CA 4585   0.701  11.488  10.336 -0.0851 -0.0064  0.1978
    9GLN     HA 4586   0.707  11.379  10.334 -1.3753 -0.0967 -1.5355
    9GLN     CB 4587   0.780  11.549  10.221  0.6686 -0.0682  0.6789
    9GLN    HB1 4588   0.887  11.536  10.241  0.8184 -1.3047 -0.6745
    9GLN    HB2 4589   0.753  11.654  10.222 -2.0810 -0.6989 -0.1708
    9GLN     CG 4590   0.756  11.483  10.085 -0.4357  0.7546  0.4685
    9GLN    HG1 4591   0.649  11.490  10.063 -0.2855  2.0193  0.0444
    9GLN    HG2 4592   0.787  11.379  10.092 -1.5625  0.4916  2.3171
    9GLN     CD 4593   0.838  11.559   9.981  0.0344 -0.2452  0.0940
    9GLN    OE1 4594   0.951  11.523   9.949  0.0155  0.0768 -0.3410
    9GLN    NE2 4595   0.787  11.668   9.923  0.4457 -0.2014 -0.1902
    9GLN   HE21 4596   0.839  11.715   9.851  1.2271 -1.2709 -0.3543
    9GLN   HE22 4597   0.693  11.704   9.930  1.0198  1.5268 -0.9586
    9GLN      C 4598   0.774  11.532  10.462 -0.2334  0.0985  0.2462
    9GLN      O 4599   0.739  11.629  10.530 -0.0475  0.1943  0.2040
   10ALA      N 4600   0.865  11.445  10.505  0.4348  0.8247  0.3080
   10ALA      H 4601   0.883  11.365  10.446 -0.4451  1.6284 -1.1140
   10ALA     CA 4602   0.935  11.446  10.632  0.0952  0.5648  0.4976
   10ALA     HA 4603   0.929  11.546  10.673  3.2920  1.1689 -0.2028
   10ALA     CB 4604   0.872  11.344  10.726 -0.1195 -0.0402 -0.2896
   10ALA    HB1 4605   0.763  11.349  10.730 -0.1622 -1.2386  0.9353
   10ALA    HB2 4606   0.909  11.360  10.827 -2.6036  1.1709  0.4913
   10ALA    HB3 4607   0.914  11.250  10.689 -0.4665 -0.3621  0.1267
   10ALA      C 4608   1.083  11.415  10.612 -0.0411  0.1725  0.0685
   10ALA      O 4609   1.116  11.307  10.563 -0.3708  0.2057 -0.2279
   11THR      N 4610   1.168  11.514  10.639  0.2683 -0.0617 -0.0351
   11THR      H 4611   1.120  11.602  10.652 -3.5032 -1.7885 -0.7870
   11THR     CA 4612   1.310  11.516  10.612  0.2634 -0.4251 -0.0958
   11THR     HA 4613   1.317  11.486  10.508 -0.6426  0.6987 -0.5050
   11THR     CB 4614   1.366  11.658  10.629  0.0031 -0.3748  0.3669
   11THR     HB 4615   1.475  11.663  10.631 -0.0575  2.8022  0.1342
   11THR    CG2 4616   1.311  11.741  10.513  0.2278 -0.5489  0.1342
   11THR   HG21 4617   1.202  11.744  10.516  0.1472 -0.4449 -1.7396
   11THR   HG22 4618   1.338  11.846  10.510 -1.2583 -0.1133  1.0438
   11THR   HG23 4619   1.353  11.697  10.422 -1.4720  1.6857 -1.8619
   11THR    OG1 4620   1.306  11.720  10.740 -0.2313  0.2582 -0.1098
   11THR    HG1 4621   1.337  11.811  10.735  0.6804 -0.0689 -0.5354
   11THR      C 4622   1.387  11.428  10.709  0.8910  0.3887  0.1636
   11THR      O 4623   1.352  11.417  10.826  0.1342  0.6498 -0.0317
   12GLN      N 4624   1.484  11.348  10.661  0.5156  0.0127  0.0243
   12GLN      H 4625   1.490  11.336  10.561 -0.7561 -0.7649  0.0146
   12GLN     CA 4626   1.552  11.252  10.746  0.3494 -0.0252  0.1155
   12GLN     HA 4627   1.476  11.190  10.793  1.7744 -2.0911 -0.1558
   12GLN     CB 4628   1.639  11.150  10.673 -0.2489 -0.1682 -0.4125
   12GLN    HB1 4629   1.684  11.076  10.740  2.9375 -0.5151 -2.7358
   12GLN    HB2 4630   1.573  11.089  10.611 -0.0894 -1.2421  0.4279
   12GLN     CG 4631   1.744  11.210  10.581 -0.0117 -0.0073 -0.0402
   12GLN    HG1 4632   1.684  11.268  10.511 -2.2341 -1.5618  0.4588
   12GLN    HG2 4633   1.808  11.276  10.639  0.2425 -2.8949  3.3023
   12GLN     CD 4634   1.826  11.113  10.496 -0.3855 -0.4347  0.0777
   12GLN    OE1 4635   1.792  11.067  10.388  0.1091 -0.6937  0.0265
   12GLN    NE2 4636   1.949  11.084  10.540  0.0208  0.4517 -0.4400
   12GLN   HE21 4637   1.971  11.111  10.635  0.2801  0.4711 -0.5052
   12GLN   HE22 4638   1.999  11.002  10.509 -0.6564 -1.2950  2.6439
   12GLN      C 4639   1.639  11.318  10.851 -0.5613  1.0261  0.2257
   12GLN      O 4640   1.703  11.421  10.832  0.6756  0.1388 -0.5153
   13SER      N 4641   1.631  11.267  10.974  0.3608  0.1876 -0.0559
   13SER      H 4642   1.579  11.182  10.991 -1.0336  1.2586  1.3038
   13SER     CA 4643   1.700  11.319  11.091 -0.2057  1.2205 -0.1723
   13SER     HA 4644   1.675  11.423  11.110 -2.3949  0.9164 -1.0627
   13SER     CB 4645   1.658  11.247  11.219  0.6529  0.2213 -0.4428
   13SER    HB1 4646   1.705  11.150  11.205  1.3187  0.7982 -2.6934
   13SER    HB2 4647   1.698  11.304  11.303  0.5204  2.3861 -1.7859
   13SER     OG 4648   1.518  11.239  11.227  0.7067 -0.0492  0.3247
   13SER     HG 4649   1.496  11.274  11.314 -1.1737 -1.1144  0.3462
   13SER      C 4650   1.851  11.316  11.079 -0.1897 -0.2205  0.1999
   13SER      O 4651   1.911  11.215  11.042 -0.2876 -0.0994 -0.2989
   14TYR      N 4652   1.924  11.421  11.117  0.0380 -0.3222  0.0451
   14TYR      H 4653   1.864  11.496  11.147  0.8676 -0.0416  1.0888
   14TYR     CA 4654   2.068  11.437  11.120 -0.0167  0.1805  0.0623
   14TYR     HA 4655   2.119  11.397  11.032  1.5709  2.0519  0.0420
   14TYR     CB 4656   2.113  11.583  11.119 -0.0812  0.2040  0.4329
   14TYR    HB1 4657   2.220  11.574  11.134 -0.2554  1.4073  2.9806
   14TYR    HB2 4658   2.069  11.634  11.204  0.1602 -0.2980  0.8605
   14TYR     CG 4659   2.086  11.655  10.989 -0.1948 -0.1989  0.2323
   14TYR    CD1 4660   1.959  11.707  10.964 -0.0048  0.0037 -0.3373
   14TYR    HD1 4661   1.879  11.707  11.037  0.1110  0.4657 -0.2052
   14TYR    CE1 4662   1.933  11.744  10.831 -0.2884  0.2842 -0.2054
   14TYR    HE1 4663   1.839  11.794  10.813  0.2081  1.4441  0.3134
   14TYR     CZ 4664   2.037  11.755  10.738  0.0646 -0.0998  0.1380
   14TYR     OH 4665   2.004  11.818  10.621 -0.9048 -0.0866  0.4136
   14TYR     HH 4666   2.079  11.818  10.562 -0.9471  3.2282  0.1757
   14TYR    CE2 4667   2.167  11.709  10.765  0.0850 -0.3587 -0.3830
   14TYR    HE2 4668   2.246  11.711  10.691 -0.7783 -1.7408 -1.3989
   14TYR    CD2 4669   2.188  11.653  10.892 -0.6411 -0.3111 -0.2410
   14TYR    HD2 4670   2.286  11.617  10.919  0.3759  1.1272 -1.7838
   14TYR      C 4671   2.126  11.366  11.242 -0.3007  0.4267  0.3405
   14TYR      O 4672   2.079  11.390  11.353  0.1690 -0.0351  0.6430
   15GLY      N 4673   2.241  11.302  11.222 -0.4707  0.4276 -0.7122
   15GLY      H 4674   2.276  11.302  11.127  1.3258 -0.0195 -0.0949
   15GLY     CA 4675   2.329  11.247  11.323 -0.3005  0.4030 -0.8742
   15GLY    HA1 4676   2.275  11.208  11.409  1.1140 -0.7808 -0.4761
   15GLY    HA2 4677   2.385  11.168  11.273  0.1115  1.0167 -1.3911
   15GLY      C 4678   2.422  11.358  11.369 -0.1346 -0.2302  0.3663
   15GLY      O 4679   2.544  11.342  11.372 -0.1515 -0.5701 -0.5786
   16ALA      N 4680   2.371  11.477  11.402  0.1845 -0.0630  0.2585
   16ALA      H 4681   2.271  11.482  11.392 -0.1317 -2.1191  1.7514
   16ALA     CA 4682   2.436  11.584  11.475 -0.2154  0.1993  0.2367
   16ALA     HA 4683   2.539  11.556  11.500 -0.2812  0.6636  1.0281
   16ALA     CB 4684   2.420  11.712  11.393  0.2525  0.4619  0.5490
   16ALA    HB1 4685   2.480  11.794  11.430  0.4802  1.2987 -1.5862
   16ALA    HB2 4686   2.315  11.739  11.387 -0.1494 -1.0967 -0.0494
   16ALA    HB3 4687   2.452  11.685  11.293  0.8106 -1.4477  1.1842
   16ALA      C 4688   2.379  11.605  11.614 -0.3353  0.2704  0.1766
   16ALA      O 4689   2.274  11.551  11.649 -0.6087  0.2983 -0.5795
   17TYR      N 4690   2.443  11.683  11.701  0.2467  0.4895 -0.4399
   17TYR      H 4691   2.532  11.722  11.673  0.7336 -0.0792  0.2964
   17TYR     CA 4692   2.408  11.697  11.841  0.2549  0.5958 -0.4480
   17TYR     HA 4693   2.383  11.596  11.875  0.7351  0.0171 -1.7467
   17TYR     CB 4694   2.537  11.735  11.913  0.1631  0.7060 -0.3412
   17TYR    HB1 4695   2.512  11.762  12.016  0.4387  0.6458 -0.2590
   17TYR    HB2 4696   2.576  11.823  11.863 -1.6228  0.8808 -1.5229
   17TYR     CG 4697   2.644  11.628  11.911  0.1493  0.6828  0.0913
   17TYR    CD1 4698   2.622  11.509  11.982 -0.2292  0.1941 -0.8327
   17TYR    HD1 4699   2.534  11.486  12.040 -0.3778 -2.0334 -1.8308
   17TYR    CE1 4700   2.718  11.407  11.974 -0.4122 -0.0309 -0.2078
   17TYR    HE1 4701   2.712  11.316  12.031  1.3198  1.8888  3.4583
   17TYR     CZ 4702   2.835  11.422  11.897 -0.2600 -0.3912 -0.0494
   17TYR     OH 4703   2.932  11.326  11.898 -0.2619 -0.3960 -0.2075
   17TYR     HH 4704   2.897  11.263  11.962 -2.7194 -0.2745 -1.3021
   17TYR    CE2 4705   2.848  11.538  11.818 -0.7008 -0.3210 -0.0246
   17TYR    HE2 4706   2.935  11.555  11.756 -0.5187 -1.6795 -0.1709
   17TYR    CD2 4707   2.751  11.639  11.822 -0.2834  0.1068 -0.5107
   17TYR    HD2 4708   2.762  11.735  11.774 -0.4870  0.8436  0.8585
   17TYR      C 4709   2.288  11.788  11.860 -0.0172  0.2797 -0.6336
   17TYR      O 4710   2.288  11.890  11.792 -0.4224  0.5362 -0.2596
   18PRO      N 4711   2.193  11.753  11.947  0.2553 -0.3568 -0.5870
   18PRO     CD 4712   2.191  11.628  12.021  0.3542  0.0187  0.0578
   18PRO    HD1 4713   2.285  11.608  12.073 -0.3282 -2.1187  0.5285
   18PRO    HD2 4714   2.183  11.555  11.940  3.5637  0.0233 -0.4181
   18PRO     CG 4715   2.073  11.637  12.116  0.5082  0.6617  0.1947
   18PRO    HG1 4716   2.031  11.537  12.131  3.3980 -0.7069 -0.2426
   18PRO    HG2 4717   2.105  11.681  12.211  0.5240  1.7388 -0.2996
   18PRO     CB 4718   1.979  11.730  12.040 -0.1921 -0.2431 -0.0638
   18PRO    HB1 4719   1.937  11.674  11.956  1.6284  1.1095 -1.9688
   18PRO    HB2 4720   1.897  11.775  12.096 -2.2938 -1.8541 -1.6887
   18PRO     CA 4721   2.077  11.833  11.983  0.1674 -0.6593 -0.1990
   18PRO     HA 4722   2.035  11.859  11.886 -0.6811 -0.7330  0.1419
   18PRO      C 4723   2.108  11.954  12.070 -0.1785 -0.4324 -0.3889
   18PRO      O 4724   2.049  12.059  12.050 -0.5806 -0.6400 -0.3126
   19THR      N 4725   2.210  11.941  12.155 -1.1031 -0.4629  0.7506
   19THR      H 4726   2.255  11.850  12.152 -2.1640 -0.9873 -1.1233
   19THR     CA 4727   2.276  12.046  12.230 -0.2424 -0.5213  0.0908
   19THR     HA 4728   2.248  12.148  12.204 -0.4431 -0.4435  0.5986
   19THR     CB 4729   2.245  12.017  12.376  0.4595 -0.2507  0.2962
   19THR     HB 4730   2.306  12.083  12.439 -0.6847  0.0205  1.1582
   19THR    CG2 4731   2.099  12.040  12.414  0.4811 -0.1203  0.3034
   19THR   HG21 4732   2.078  12.136  12.367  2.7290  0.3739  0.1874
   19THR   HG22 4733   2.035  11.960  12.377  0.2821 -1.6358  3.5422
   19THR   HG23 4734   2.096  12.049  12.522 -1.3566  1.3061  0.1758
   19THR    OG1 4735   2.286  11.889  12.417  0.5307 -0.2983  0.0763
   19THR    HG1 4736   2.199  11.851  12.428 -1.2481  3.1646 -0.5722
   19THR      C 4737   2.427  12.047  12.209 -0.2433  0.0603  0.0921
   19THR      O 4738   2.476  11.951  12.151 -0.7151  0.1681 -0.4977
   20GLN      N 4739   2.502  12.142  12.265  0.1107 -0.1705  0.0141
   20GLN      H 4740   2.452  12.189  12.339 -1.5643  0.3875 -1.4123
   20GLN     CA 4741   2.646  12.141  12.278  0.1338  0.4411 -0.1650
   20GLN     HA 4742   2.684  12.056  12.220  0.8795 -0.5472  1.6956
   20GLN     CB 4743   2.710  12.273  12.234  0.1472  0.3706 -0.3602
   20GLN    HB1 4744   2.685  12.350  12.307 -1.0678 -0.8525  0.5841
   20GLN    HB2 4745   2.817  12.271  12.216 -0.1072  1.2589 -2.1812
   20GLN     CG 4746   2.663  12.329  12.100  0.1484  0.2939 -0.3926
   20GLN    HG1 4747   2.561  12.366  12.108  0.5021  1.9096 -2.3870
   20GLN    HG2 4748   2.719  12.416  12.065 -1.5292  2.1564  1.3244
   20GLN     CD 4749   2.681  12.223  11.992 -0.1193  0.0724 -0.2217
   20GLN    OE1 4750   2.784  12.155  11.986  0.0885  0.3567  0.0605
   20GLN    NE2 4751   2.584  12.219  11.900  0.1830 -0.3861 -0.5239
   20GLN   HE21 4752   2.579  12.160  11.818 -2.3125 -0.8001 -0.1565
   20GLN   HE22 4753   2.504  12.276  11.922 -0.5495 -1.7542  0.5312
   20GLN      C 4754   2.685  12.109  12.421  0.0311 -0.4922 -0.3402
   20GLN      O 4755   2.604  12.132  12.510 -0.4309 -0.3978 -0.7855
   21PRO      N 4756   2.801  12.051  12.454  0.1502 -0.1715 -0.1904
   21PRO     CD 4757   2.852  12.033  12.589  0.2453 -0.0720 -0.2129
   21PRO    HD1 4758   2.870  12.130  12.636 -3.1002  0.7493 -0.3602
   21PRO    HD2 4759   2.779  11.987  12.656 -0.3418  3.4947  1.8981
   21PRO     CG 4760   2.980  11.952  12.573  0.2789 -0.1796  0.5650
   21PRO    HG1 4761   2.958  11.846  12.563  0.3152 -0.2457  1.1350
   21PRO    HG2 4762   3.051  11.972  12.653 -0.5687  0.9724  1.0607
   21PRO     CB 4763   3.035  12.001  12.439 -0.2767 -0.2290  0.3170
   21PRO    HB1 4764   3.079  12.099  12.458 -0.4458 -0.1603  0.3598
   21PRO    HB2 4765   3.111  11.931  12.406  0.9656 -0.0811  2.6848
   21PRO     CA 4766   2.905  12.013  12.360  0.0493 -0.3184 -0.2427
   21PRO     HA 4767   2.921  12.096  12.292 -4.1643  1.2943  0.3863
   21PRO      C 4768   2.869  11.882  12.292 -0.1859  0.1839 -1.0998
   21PRO      O 4769   2.788  11.801  12.337 -0.0085  0.6809  0.1572
   22GLY      N 4770   2.932  11.866  12.176  0.1007 -0.0498 -0.9124
   22GLY      H 4771   2.994  11.938  12.140 -1.7842  1.7048 -0.8172
   22GLY     CA 4772   2.926  11.748  12.092  0.0833 -0.1518 -0.7692
   22GLY    HA1 4773   2.959  11.774  11.991  3.2895 -0.4215  0.1052
   22GLY    HA2 4774   2.827  11.709  12.070  0.8984 -0.5089 -4.5713
   22GLY      C 4775   2.994  11.623  12.146 -0.1020  0.1153  0.0939
   22GLY      O 4776   3.106  11.600  12.100  0.1194  0.1960  0.5887
   23GLN      N 4777   2.926  11.543  12.227  0.4758 -0.5330 -0.0501
   23GLN      H 4778   2.832  11.573  12.248  0.5718  1.1585 -1.7706
   23GLN     CA 4779   2.961  11.409  12.270 -0.0217 -0.6503 -0.0059
   23GLN     HA 4780   2.994  11.355  12.182  1.8426  1.4965 -0.7221
   23GLN     CB 4781   3.057  11.440  12.384  0.2658  0.5890 -0.5753
   23GLN    HB1 4782   3.127  11.519  12.356  2.4732 -0.9425  0.2797
   23GLN    HB2 4783   3.108  11.346  12.403 -2.4905 -0.9989 -0.5178
   23GLN     CG 4784   2.999  11.494  12.515  0.3641  0.0974 -0.3278
   23GLN    HG1 4785   2.947  11.587  12.489  1.4170  0.5653 -0.8114
   23GLN    HG2 4786   2.919  11.427  12.548 -0.9818  1.7769 -0.0433
   23GLN     CD 4787   3.092  11.514  12.633  0.2888 -0.1976 -0.2179
   23GLN    OE1 4788   3.191  11.586  12.625  0.0613  0.1659  0.1614
   23GLN    NE2 4789   3.064  11.459  12.752 -0.5023  0.0807 -0.2688
   23GLN   HE21 4790   2.999  11.383  12.763  0.8525 -0.9646  0.8223
   23GLN   HE22 4791   3.142  11.453  12.815 -0.6839  1.3431  0.1047
   23GLN      C 4792   2.835  11.339  12.320 -0.0098 -0.7059 -0.0544
   23GLN      O 4793   2.732  11.404  12.332  0.3706 -0.1329  0.1364
   24GLY      N 4794   2.841  11.207  12.340  0.1989 -0.6828  0.0342
   24GLY      H 4795   2.930  11.162  12.321 -0.6742 -2.0652 -0.9301
   24GLY     CA 4796   2.728  11.126  12.379 -0.1873 -0.1424  0.0543
   24GLY    HA1 4797   2.758  11.023  12.359 -0.7671 -0.5469  1.1557
   24GLY    HA2 4798   2.644  11.140  12.311 -0.7672  0.3751  0.8614
   24GLY      C 4799   2.686  11.140  12.525  0.6085 -0.2080  0.2962
   24GLY      O 4800   2.759  11.202  12.602 -0.3789  0.1561  0.9562
   25TYR      N 4801   2.570  11.084  12.560  0.3862 -0.3303 -0.6078
   25TYR      H 4802   2.539  11.012  12.496 -1.3368  0.4462 -0.7004
   25TYR     CA 4803   2.526  11.073  12.697 -0.7863  0.1688 -0.9350
   25TYR     HA 4804   2.616  11.079  12.758 -2.1629 -0.9782  1.3981
   25TYR     CB 4805   2.438  11.188  12.747  0.1806  0.5928 -0.1637
   25TYR    HB1 4806   2.497  11.279  12.752  1.2977  0.0232 -1.9601
   25TYR    HB2 4807   2.413  11.164  12.850  1.0697 -1.2430 -0.3342
   25TYR     CG 4808   2.316  11.217  12.663  0.0426 -0.2299 -0.2591
   25TYR    CD1 4809   2.304  11.335  12.588 -0.2126  0.0175  0.1657
   25TYR    HD1 4810   2.393  11.395  12.574  1.3419 -2.1803  0.1243
   25TYR    CE1 4811   2.193  11.357  12.505  0.0170 -0.2313 -0.2130
   25TYR    HE1 4812   2.184  11.452  12.456 -0.6857 -0.3547 -0.3388
   25TYR     CZ 4813   2.089  11.262  12.503 -0.0520 -0.1524 -0.3131
   25TYR     OH 4814   1.975  11.285  12.431 -0.2945 -0.3577 -0.0000
   25TYR     HH 4815   1.930  11.200  12.427  1.2567 -1.2404  0.4184
   25TYR    CE2 4816   2.091  11.152  12.591  0.4011  0.2027  0.1280
   25TYR    HE2 4817   2.006  11.087  12.603 -0.1475  0.8228 -0.3396
   25TYR    CD2 4818   2.209  11.127  12.663 -0.0167 -0.1707  0.6912
   25TYR    HD2 4819   2.215  11.034  12.717  1.9098 -1.2868 -1.2967
   25TYR      C 4820   2.460  10.938  12.724 -0.4366  0.1844  0.0304
   25TYR      O 4821   2.426  10.864  12.632  0.3778 -0.1686  0.0043
   26SER      N 4822   2.443  10.899  12.851 -0.5236  0.2142  0.0276
   26SER      H 4823   2.489  10.950  12.924  2.7478 -1.0322 -0.9808
   26SER     CA 4824   2.389  10.770  12.890  0.2364 -0.1564 -0.1284
   26SER     HA 4825   2.432  10.690  12.830 -1.6125 -0.0035 -1.7548
   26SER     CB 4826   2.446  10.746  13.030  0.1191 -0.2201 -0.0912
   26SER    HB1 4827   2.426  10.645  13.066  0.5525  0.0280  0.8844
   26SER    HB2 4828   2.551  10.775  13.026 -0.3366  1.8130  1.2421
   26SER     OG 4829   2.371  10.824  13.120 -0.2554  0.2376 -0.7916
   26SER     HG 4830   2.372  10.782  13.206  2.1456  1.0903 -0.3099
   26SER      C 4831   2.239  10.753  12.871  0.2372  0.0970 -0.3583
   26SER      O 4832   2.158  10.846  12.874  0.3967  0.2432 -0.5555
   27GLN      N 4833   2.194  10.630  12.849  0.4191 -0.1405  0.5513
   27GLN      H 4834   2.262  10.555  12.847  0.4750 -0.1430  1.8298
   27GLN     CA 4835   2.057  10.596  12.817  0.4188  0.0023  0.3966
   27GLN     HA 4836   2.019  10.672  12.749  1.7505 -0.1564 -0.5742
   27GLN     CB 4837   2.065  10.469  12.732  0.1151 -0.0056  0.3802
   27GLN    HB1 4838   2.117  10.385  12.777  1.3204  0.5642  0.0751
   27GLN    HB2 4839   2.124  10.494  12.644 -0.7803 -0.4615 -0.3644
   27GLN     CG 4840   1.930  10.423  12.678  0.2227  0.0675  0.0487
   27GLN    HG1 4841   1.878  10.371  12.759  3.7335 -0.2741  2.3080
   27GLN    HG2 4842   1.882  10.512  12.637  3.3391  2.1550  0.6062
   27GLN     CD 4843   1.941  10.330  12.558  0.1668 -0.0663  0.1464
   27GLN    OE1 4844   2.016  10.356  12.464 -0.5299  0.3412 -0.3056
   27GLN    NE2 4845   1.888  10.208  12.561 -0.4010  0.1836  0.3007
   27GLN   HE21 4846   1.841  10.168  12.641 -1.8091  0.6177 -0.2769
   27GLN   HE22 4847   1.904  10.160  12.473 -0.0607  1.1878 -0.1963
   27GLN      C 4848   1.966  10.582  12.939  0.0744 -0.7439  0.0637
   27GLN      O 4849   1.852  10.626  12.946  0.3155 -0.0926  0.0199
   28GLN      N 4850   2.025  10.520  13.041  0.2721 -0.3404  0.1960
   28GLN      H 4851   2.117  10.487  13.014  0.6695  1.9614 -1.5706
   28GLN     CA 4852   1.975  10.492  13.174  0.1236 -0.1974  0.1703
   28GLN     HA 4853   1.885  10.553  13.184  0.1426  0.3110 -2.1317
   28GLN     CB 4854   1.933  10.346  13.178  0.0494 -0.1746  0.2595
   28GLN    HB1 4855   1.895  10.333  13.076  1.7096  0.7327 -0.5199
   28GLN    HB2 4856   2.019  10.280  13.188 -1.0797 -1.5165  1.6984
   28GLN     CG 4857   1.830  10.308  13.284 -0.2427  0.0622  0.0641
   28GLN    HG1 4858   1.776  10.222  13.245 -1.1638  1.0502 -0.8853
   28GLN    HG2 4859   1.761  10.392  13.290  0.6058  0.8296 -0.5940
   28GLN     CD 4860   1.878  10.271  13.424  0.1075  0.1528 -0.0308
   28GLN    OE1 4861   1.997  10.283  13.453  0.0923 -0.3983  0.2811
   28GLN    NE2 4862   1.792  10.230  13.517 -0.2278 -0.4002 -0.5789
   28GLN   HE21 4863   1.831  10.207  13.607 -1.1153 -0.7572 -0.2692
   28GLN   HE22 4864   1.693  10.249  13.514 -0.0866  0.4160 -0.1780
   28GLN      C 4865   2.069  10.526  13.290  0.0611  0.2760  0.0859
   28GLN      O 4866   2.189  10.500  13.281 -0.0726 -0.4328  0.2799
   29SER      N 4867   2.016  10.587  13.396 -0.1861 -0.4973  0.4155
   29SER      H 4868   1.921  10.620  13.385 -0.0394  0.5645  2.0088
   29SER     CA 4869   2.091  10.665  13.491  0.2593  0.3017 -0.5730
   29SER     HA 4870   2.159  10.725  13.431 -0.8792  2.1917 -0.0694
   29SER     CB 4871   2.002  10.764  13.567  0.4984 -0.0264  0.1451
   29SER    HB1 4872   1.928  10.710  13.625  0.2710  0.2646  0.1288
   29SER    HB2 4873   2.054  10.823  13.642 -0.3570  0.6883  0.1859
   29SER     OG 4874   1.945  10.852  13.473 -0.2216 -0.0192  0.5846
   29SER     HG 4875   1.873  10.907  13.505 -0.2540  0.9606 -1.0468
   29SER      C 4876   2.178  10.588  13.590 -0.0336  0.4186 -0.2202
   29SER      O 4877   2.268  10.648  13.647  0.1985  0.1726 -0.3259
   30SER      N 4878   2.156  10.457  13.601 -0.0299  0.3763 -0.6757
   30SER      H 4879   2.083  10.413  13.548 -0.9326  0.4762  0.4597
   30SER     CA 4880   2.230  10.369  13.690 -0.0346  0.7615 -0.2882
   30SER     HA 4881   2.308  10.426  13.742 -0.9443  2.4813 -0.7146
   30SER     CB 4882   2.138  10.313  13.798  0.6855  0.2286  0.0513
   30SER    HB1 4883   2.060  10.260  13.744 -0.6074  0.9714  1.1372
   30SER    HB2 4884   2.193  10.240  13.858 -1.0762 -0.7116  0.5840
   30SER     OG 4885   2.092  10.410  13.889 -0.1207  0.1594 -0.2725
   30SER     HG 4886   2.021  10.372  13.940 -0.6862  1.2904 -0.1893
   30SER      C 4887   2.301  10.261  13.610  0.4201  0.5695  0.3644
   30SER      O 4888   2.327  10.150  13.655 -0.3822  0.1144 -0.2520
   31GLN      N 4889   2.324  10.289  13.481 -0.3176 -0.3687  0.0142
   31GLN      H 4890   2.294  10.375  13.437  1.0080 -1.3733 -3.1224
   31GLN     CA 4891   2.396  10.200  13.392  0.1494 -0.2575  0.2762
   31GLN     HA 4892   2.448  10.117  13.441  2.4516  1.5401  1.0701
   31GLN     CB 4893   2.285  10.144  13.303  0.0298  0.0720  0.2186
   31GLN    HB1 4894   2.229  10.228  13.262 -1.7126 -1.5406 -0.8594
   31GLN    HB2 4895   2.332  10.086  13.224  0.5916 -1.4857  1.6495
   31GLN     CG 4896   2.188  10.048  13.370 -0.3892 -0.1349 -0.6762
   31GLN    HG1 4897   2.248   9.966  13.411  1.3777  1.1962 -0.4894
   31GLN    HG2 4898   2.135  10.108  13.444  0.1153  0.0293 -0.4418
   31GLN     CD 4899   2.084   9.983  13.279 -0.4772  0.1846 -0.8034
   31GLN    OE1 4900   2.098   9.961  13.159 -0.7148 -0.0265 -0.7921
   31GLN    NE2 4901   1.963   9.956  13.329 -0.0228 -0.7597 -0.1920
   31GLN   HE21 4902   1.943  10.001  13.418 -0.4306 -1.3178  0.0025
   31GLN   HE22 4903   1.902   9.906  13.267 -1.0898  0.2922 -0.0197
   31GLN      C 4904   2.501  10.276  13.313  0.3931 -0.0152  0.8294
   31GLN      O 4905   2.468  10.373  13.247  0.2932 -0.2994  0.4605
   32PRO      N 4906   2.626  10.231  13.296  0.2393 -0.3384  0.5558
   32PRO     CD 4907   2.678  10.099  13.328 -0.4487 -0.7869 -0.1397
   32PRO    HD1 4908   2.626  10.018  13.277  0.5885 -1.3027 -0.4042
   32PRO    HD2 4909   2.668  10.088  13.436 -0.5525 -0.0668 -0.0680
   32PRO     CG 4910   2.826  10.095  13.290 -0.3370  0.5350  0.1156
   32PRO    HG1 4911   2.832  10.070  13.185  1.8129  1.2167  0.0358
   32PRO    HG2 4912   2.876  10.021  13.352  1.0322  0.3002 -1.2354
   32PRO     CB 4913   2.865  10.241  13.315  0.7192  0.2241  0.3066
   32PRO    HB1 4914   2.872  10.260  13.422 -0.2261 -0.0291  0.4248
   32PRO    HB2 4915   2.966  10.256  13.276  0.0998 -0.8941 -1.9341
   32PRO     CA 4916   2.742  10.308  13.255  0.2982 -0.5842  0.2550
   32PRO     HA 4917   2.737  10.407  13.300 -0.9287  0.4396 -1.9476
   32PRO      C 4918   2.752  10.341  13.107 -0.2528 -0.0944  0.3248
   32PRO      O 4919   2.704  10.263  13.025  0.3691 -0.2972  0.1508
   33TYR      N 4920   2.820  10.451  13.073 -0.1481 -0.2674 -0.0243
   33TYR      H 4921   2.868  10.493  13.151 -2.1558 -2.5140  2.6202
   33TYR     CA 4922   2.841  10.495  12.936  0.2716 -0.2684  0.0368
   33TYR     HA 4923   2.748  10.472  12.884 -1.1041  1.0720  1.7543
   33TYR     CB 4924   2.851  10.647  12.933 -0.2262 -0.2254  0.3591
   33TYR    HB1 4925   2.934  10.684  12.992  0.1650 -0.6769  0.1007
   33TYR    HB2 4926   2.757  10.678  12.978  0.5709 -0.1931  2.0652
   33TYR     CG 4927   2.871  10.702  12.794  0.3240  0.0046  0.5270
   33TYR    CD1 4928   2.760  10.746  12.720  0.6743 -0.1259 -0.0875
   33TYR    HD1 4929   2.655  10.743  12.747  0.4867 -0.5886 -0.8525
   33TYR    CE1 4930   2.782  10.790  12.589  0.1424  0.5527  0.0439
   33TYR    HE1 4931   2.704  10.829  12.526  1.3417  1.7698 -0.7429
   33TYR     CZ 4932   2.910  10.785  12.530  0.1065 -0.3326  0.0317
   33TYR     OH 4933   2.922  10.829  12.401 -0.5656 -0.2725 -0.0164
   33TYR     HH 4934   3.014  10.836  12.373 -0.9078 -1.1369 -1.4279
   33TYR    CE2 4935   3.023  10.751  12.607  0.0768  1.2510  0.8184
   33TYR    HE2 4936   3.122  10.756  12.564 -1.3171 -1.2300 -3.3189
   33TYR    CD2 4937   2.999  10.705  12.737  0.4178  0.9315  0.7703
   33TYR    HD2 4938   3.086  10.661  12.785  0.6983 -0.0552 -0.5976
   33TYR      C 4939   2.955  10.423  12.866  0.7760  0.5943 -0.0333
   33TYR      O 4940   3.057  10.389  12.926  0.0959  0.0561  0.8448
   34GLY      N 4941   2.946  10.404  12.734  0.6969 -0.3086  0.0956
   34GLY      H 4942   2.858  10.416  12.686  1.2426 -1.3389 -1.2038
   34GLY     CA 4943   3.059  10.360  12.655  0.3927 -0.2493 -0.3753
   34GLY    HA1 4944   3.146  10.421  12.678 -1.3438  2.1463  0.2894
   34GLY    HA2 4945   3.032  10.364  12.549  0.0796 -0.8346 -0.3198
   34GLY      C 4946   3.103  10.218  12.689 -0.0855 -0.2001  0.4913
   34GLY      O 4947   3.031  10.142  12.753 -0.4063 -0.2614  0.0685
   35GLN      N 4948   3.228  10.194  12.649 -0.1379 -0.2457  0.3547
   35GLN      H 4949   3.281  10.271  12.609 -1.7594 -0.4842 -2.5614
   35GLN     CA 4950   3.303  10.079  12.694  0.0018 -0.1987  0.2468
   35GLN     HA 4951   3.228  10.001  12.695  0.3139 -0.5890 -2.0176
   35GLN     CB 4952   3.414  10.037  12.598 -0.2102 -0.1850 -0.0039
   35GLN    HB1 4953   3.377  10.050  12.496  0.7917  2.4948 -0.1173
   35GLN    HB2 4954   3.490  10.115  12.594  2.2669 -2.1246  3.4697
   35GLN     CG 4955   3.470   9.896  12.611  0.1306 -0.0300  0.2424
   35GLN    HG1 4956   3.491   9.870  12.715  0.5141 -2.1177 -0.3088
   35GLN    HG2 4957   3.388   9.830  12.582 -0.3555  0.2596  0.9191
   35GLN     CD 4958   3.589   9.874  12.519 -0.3239  0.1514 -0.3907
   35GLN    OE1 4959   3.705   9.895  12.554 -0.2386  0.0864 -0.6321
   35GLN    NE2 4960   3.575   9.827  12.394  0.1590 -0.0344 -0.3787
   35GLN   HE21 4961   3.483   9.836  12.354  0.0712 -1.8131 -0.6433
   35GLN   HE22 4962   3.661   9.804  12.347 -0.0499 -0.1465 -0.7042
   35GLN      C 4963   3.352  10.092  12.838  1.1381  0.1996 -0.1617
   35GLN      O 4964   3.392  10.198  12.885  0.0419  0.7092 -0.3474
   36GLN      N 4965   3.336   9.986  12.918  0.1304  0.3503 -0.1538
   36GLN      H 4966   3.303   9.897  12.884 -1.6496  0.5516  0.9118
   36GLN     CA 4967   3.336   9.981  13.063 -0.4096 -0.0330 -0.1651
   36GLN     HA 4968   3.304  10.077  13.103 -2.9422 -1.0823  0.5562
   36GLN     CB 4969   3.229   9.881  13.106 -0.0731 -0.2272  0.2215
   36GLN    HB1 4970   3.258   9.791  13.051 -0.2627  1.4710 -2.8663
   36GLN    HB2 4971   3.240   9.857  13.212  0.2742  0.3542  0.3183
   36GLN     CG 4972   3.083   9.914  13.077 -0.1086 -0.3999  0.1981
   36GLN    HG1 4973   3.061   9.956  12.979 -1.5356 -0.7997  0.3215
   36GLN    HG2 4974   3.043   9.978  13.156  0.4676 -1.5381  1.4476
   36GLN     CD 4975   2.982   9.801  13.086  0.1166 -0.6523 -0.4112
   36GLN    OE1 4976   2.997   9.701  13.156 -0.1021 -0.4799 -0.1178
   36GLN    NE2 4977   2.870   9.818  13.016  0.1983 -0.1381 -0.4164
   36GLN   HE21 4978   2.795   9.750  13.014  0.8231 -0.8246 -1.5941
   36GLN   HE22 4979   2.861   9.902  12.960  3.4047 -0.1755 -1.2057
   36GLN      C 4980   3.473   9.942  13.116 -0.0783  0.8363 -0.3741
   36GLN      O 4981   3.554   9.908  13.031 -0.4137 -0.6430 -0.1192
   37SER      N 4982   3.500   9.942  13.247  0.4050  0.0691 -0.4696
   37SER      H 4983   3.432   9.971  13.315  0.5058 -0.4140 -0.1578
   37SER     CA 4984   3.634   9.927  13.301  0.2764  0.2488 -0.0942
   37SER     HA 4985   3.689   9.868  13.228 -0.6357 -0.1697 -0.4607
   37SER     CB 4986   3.698  10.063  13.325  0.3156  0.1822  0.1747
   37SER    HB1 4987   3.727  10.103  13.228  0.4999  0.0481  0.1748
   37SER    HB2 4988   3.788  10.053  13.386  0.9356 -0.4821 -0.8363
   37SER     OG 4989   3.611  10.150  13.395 -0.1026  0.7234 -0.9949
   37SER     HG 4990   3.541  10.177  13.336 -0.3320  0.3907 -0.8796
   37SER      C 4991   3.630   9.847  13.430  0.0341 -0.3176 -0.4466
   37SER      O 4992   3.520   9.830  13.483  0.1681  0.0098 -0.0541
   38TYR      N 4993   3.743   9.803  13.487 -0.2648  0.1544  0.5382
   38TYR      H 4994   3.833   9.834  13.452 -0.7494  2.0030  0.8136
   38TYR     CA 4995   3.752   9.721  13.605 -0.0848 -0.3105  0.2041
   38TYR     HA 4996   3.668   9.739  13.672 -0.1867 -1.6140  0.4514
   38TYR     CB 4997   3.774   9.575  13.568 -0.1104 -0.3547  0.3575
   38TYR    HB1 4998   3.869   9.573  13.514  0.5955  1.6344  1.4360
   38TYR    HB2 4999   3.775   9.510  13.656  0.7960  0.6470  1.1088
   38TYR     CG 5000   3.671   9.510  13.479 -0.3562  0.1577  0.2703
   38TYR    CD1 5001   3.676   9.515  13.339 -0.1872  0.0408  0.2712
   38TYR    HD1 5002   3.765   9.552  13.290 -0.4196  0.3026  0.0360
   38TYR    CE1 5003   3.574   9.455  13.265 -0.1634  0.2438  0.0726
   38TYR    HE1 5004   3.588   9.442  13.158 -1.7955 -0.3610 -0.1072
   38TYR     CZ 5005   3.468   9.387  13.327 -0.0385  0.0254  0.0479
   38TYR     OH 5006   3.380   9.307  13.259 -0.0827  0.0843  0.0353
   38TYR     HH 5007   3.423   9.291  13.175  1.6441  1.3384  0.6040
   38TYR    CE2 5008   3.454   9.396  13.467  0.1750  0.3870  0.0443
   38TYR    HE2 5009   3.364   9.369  13.522  0.8210  0.9511  1.4414
   38TYR    CD2 5010   3.556   9.459  13.540 -0.0983  0.0827  0.6986
   38TYR    HD2 5011   3.536   9.457  13.646  0.5269 -0.6189  0.8146
   38TYR      C 5012   3.862   9.770  13.698 -0.1128  0.1687 -0.0117
   38TYR      O 5013   3.957   9.833  13.651  0.4724 -0.9122 -0.3196
   39SER      N 5014   3.851   9.752  13.830 -0.1214  0.0870 -0.0231
   39SER      H 5015   3.773   9.701  13.867  0.5175 -0.7525  0.2153
   39SER     CA 5016   3.946   9.813  13.922  0.4741 -0.0789 -0.5221
   39SER     HA 5017   3.969   9.918  13.909  0.5369  0.5761  3.7137
   39SER     CB 5018   3.892   9.802  14.064 -0.4525 -0.4073 -0.8916
   39SER    HB1 5019   3.882   9.698  14.096 -0.3881  0.9413  4.5752
   39SER    HB2 5020   3.958   9.850  14.136 -1.9729 -1.1064  1.0666
   39SER     OG 5021   3.766   9.860  14.088 -0.2291 -0.3499  0.2130
   39SER     HG 5022   3.750   9.868  14.182 -2.7342 -0.3538 -0.1560
   39SER      C 5023   4.083   9.746  13.912  0.4893 -0.1769  0.3183
   39SER      O 5024   4.086   9.626  13.883 -0.5469 -0.2006  0.2726
   40GLY      N 5025   4.185   9.825  13.944  0.3621  0.0272  0.2184
   40GLY      H 5026   4.167   9.923  13.965  0.9451  0.0599  0.5985
   40GLY     CA 5027   4.319   9.784  13.980  0.3251 -0.4911 -0.2229
   40GLY    HA1 5028   4.360   9.721  13.902  2.9133  0.7204  0.0523
   40GLY    HA2 5029   4.390   9.865  13.998  0.4950 -0.4037 -1.2634
   40GLY      C 5030   4.312   9.696  14.104  0.6148 -0.2017  0.0002
   40GLY      O 5031   4.213   9.686  14.177 -0.0196  0.1966 -0.7914
   41TYR      N 5032   4.425   9.629  14.124  0.5629 -0.5431 -0.8476
   41TYR      H 5033   4.497   9.654  14.058  1.8600  0.6373  0.9349
   41TYR     CA 5034   4.461   9.546  14.238  0.1133  0.0246 -0.2890
   41TYR     HA 5035   4.397   9.556  14.325  0.1411 -0.6101 -0.1917
   41TYR     CB 5036   4.444   9.401  14.195  0.0341  0.0462 -0.3298
   41TYR    HB1 5037   4.348   9.391  14.143 -0.4601  3.0831 -0.2154
   41TYR    HB2 5038   4.530   9.378  14.132  1.2341  0.4921  1.0924
   41TYR     CG 5039   4.444   9.311  14.317 -0.0519 -0.2846 -0.5723
   41TYR    CD1 5040   4.566   9.252  14.348 -0.1795 -0.3098 -0.1151
   41TYR    HD1 5041   4.653   9.255  14.283  0.8256  1.3271  1.2322
   41TYR    CE1 5042   4.577   9.176  14.465 -0.1119  0.0476  0.1115
   41TYR    HE1 5043   4.663   9.115  14.491 -0.8348 -1.4323 -0.8597
   41TYR     CZ 5044   4.466   9.159  14.549 -0.2479 -0.0378 -0.0851
   41TYR     OH 5045   4.475   9.080  14.661 -0.0853  0.3674  0.1884
   41TYR     HH 5046   4.567   9.060  14.682 -0.0632  0.9550  0.6774
   41TYR    CE2 5047   4.340   9.214  14.516 -0.4634 -0.6754 -0.3449
   41TYR    HE2 5048   4.257   9.207  14.585  0.6683  0.2342  1.1741
   41TYR    CD2 5049   4.334   9.294  14.402  0.4029  0.0066  0.0776
   41TYR    HD2 5050   4.245   9.352  14.380  1.7121  3.2518  2.5179
   41TYR      C 5051   4.605   9.571  14.282 -0.0488 -0.2076  0.3860
   41TYR      O 5052   4.692   9.603  14.201  0.3651 -0.4504  0.7307
   42SER      N 5053   4.634   9.559  14.411 -0.2287  0.1078  0.4567
   42SER      H 5054   4.566   9.540  14.483 -0.5250  1.6094  0.6105
   42SER     CA 5055   4.763   9.609  14.456  0.2122 -0.2036 -0.4385
   42SER     HA 5056   4.841   9.618  14.381 -0.2163 -0.1025 -0.8788
   42SER     CB 5057   4.749   9.753  14.506  0.6035 -0.1554 -0.4689
   42SER    HB1 5058   4.835   9.783  14.566 -0.8678 -0.1579  1.7396
   42SER    HB2 5059   4.662   9.754  14.571  0.1061 -0.3570 -1.1289
   42SER     OG 5060   4.734   9.845  14.401  0.1420  0.0797 -0.1965
   42SER     HG 5061   4.640   9.851  14.385  0.0844  0.3895  0.2266
   42SER      C 5062   4.826   9.529  14.570 -0.0160  0.2634  0.0222
   42SER      O 5063   4.753   9.499  14.664 -0.1199 -0.4490 -0.2811
   43GLN      N 5064   4.957   9.506  14.568 -0.0776 -0.0940  0.1478
   43GLN      H 5065   5.019   9.538  14.495  0.6098  0.9704  1.1523
   43GLN     CA 5066   5.020   9.437  14.680  0.0497 -0.3979 -0.1095
   43GLN     HA 5067   4.953   9.363  14.723  1.8702 -2.2983 -0.4151
   43GLN     CB 5068   5.136   9.355  14.626  0.3793 -0.1457  0.2156
   43GLN    HB1 5069   5.217   9.425  14.604 -0.1072  0.3704  0.0572
   43GLN    HB2 5070   5.165   9.290  14.709 -0.9870 -2.5542 -1.1094
   43GLN     CG 5071   5.110   9.270  14.502 -0.2599 -0.5903  0.6525
   43GLN    HG1 5072   5.033   9.199  14.534 -2.6519  1.8155  0.5960
   43GLN    HG2 5073   5.067   9.334  14.425  0.9232 -1.8829 -1.1797
   43GLN     CD 5074   5.239   9.198  14.465  0.0787  0.2822  0.1218
   43GLN    OE1 5075   5.336   9.170  14.535  0.0046 -0.2575  0.0092
   43GLN    NE2 5076   5.241   9.151  14.340 -0.1500  0.1433  0.1690
   43GLN   HE21 5077   5.309   9.083  14.308 -1.2261 -0.4167 -1.0325
   43GLN   HE22 5078   5.161   9.157  14.279 -0.2124  0.3736  0.2712
   43GLN      C 5079   5.078   9.537  14.779  0.7946 -0.9464  0.0143
   43GLN      O 5080   5.141   9.635  14.739 -0.2962 -0.1249  0.2606
   44SER      N 5081   5.044   9.509  14.905 -0.1716  0.0543 -0.0048
   44SER      H 5082   4.995   9.421  14.919 -0.6205 -0.0801 -2.0324
   44SER     CA 5083   5.089   9.585  15.019  0.0143 -0.1472  0.0575
   44SER     HA 5084   5.072   9.690  14.995  0.7677 -0.6141 -2.9378
   44SER     CB 5085   5.005   9.545  15.140 -0.6326 -0.1717 -0.3898
   44SER    HB1 5086   5.047   9.601  15.225  0.0297  0.1244 -0.9005
   44SER    HB2 5087   4.903   9.573  15.114 -0.7484  0.6355  0.8121
   44SER     OG 5088   5.030   9.408  15.163  0.4011  0.0815  0.0751
   44SER     HG 5089   4.953   9.359  15.132 -0.4666  1.3610  0.1470
   44SER      C 5090   5.239   9.579  15.045 -0.0332 -0.5225  0.2506
   44SER      O 5091   5.287   9.659  15.125 -0.2015 -0.1598 -0.0043
   45THR      N 5092   5.315   9.508  14.962 -0.0564  0.1145 -0.3207
   45THR      H 5093   5.269   9.452  14.892 -0.0135 -1.2887  0.7312
   45THR     CA 5094   5.456   9.484  14.982 -0.2570 -0.8652 -0.0187
   45THR     HA 5095   5.487   9.538  15.071 -0.7844 -0.0700 -0.3027
   45THR     CB 5096   5.506   9.340  14.983  0.6168 -0.5709  0.3044
   45THR     HB 5097   5.614   9.329  14.979  0.7494  0.5940  0.4490
   45THR    CG2 5098   5.464   9.286  15.120 -0.2919 -0.0224  0.2526
   45THR   HG21 5099   5.517   9.196  15.153  1.1861  0.4028 -0.8444
   45THR   HG22 5100   5.356   9.268  15.116 -0.3823  0.6958 -1.2182
   45THR   HG23 5101   5.492   9.352  15.201 -1.4614 -1.9225  2.3234
   45THR    OG1 5102   5.448   9.255  14.887  0.5010  0.1669 -0.2861
   45THR    HG1 5103   5.478   9.281  14.800 -0.2953 -0.8487 -0.8961
   45THR      C 5104   5.537   9.563  14.879 -0.1870 -0.3594  0.4200
   45THR      O 5105   5.482   9.612  14.781  0.2310  0.0353  0.3831
   46ASP      N 5106   5.668   9.580  14.894 -0.2419  0.0294  0.4776
   46ASP      H 5107   5.708   9.540  14.978 -0.7234  0.5693  0.9662
   46ASP     CA 5108   5.751   9.660  14.806 -0.7550  0.0614  0.0171
   46ASP     HA 5109   5.710   9.760  14.801  0.4495  0.5330 -0.7739
   46ASP     CB 5110   5.891   9.674  14.867 -0.5755 -0.0084 -0.3772
   46ASP    HB1 5111   5.871   9.734  14.955  0.3114 -1.1841  0.6727
   46ASP    HB2 5112   5.934   9.579  14.899  1.0725  1.2139  1.1841
   46ASP     CG 5113   5.993   9.740  14.776 -0.2937 -0.1779 -0.1855
   46ASP    OD1 5114   5.964   9.847  14.717 -0.6037 -0.2805 -0.2181
   46ASP    OD2 5115   6.109   9.693  14.780 -0.0197  0.4612 -0.4458
   46ASP      C 5116   5.760   9.597  14.668 -0.1364 -0.0549  0.1074
   46ASP      O 5117   5.825   9.494  14.650  0.3345  0.2600 -0.0167
   47THR      N 5118   5.687   9.655  14.573 -0.0993 -0.5738 -0.2415
   47THR      H 5119   5.646   9.747  14.588  0.7665 -0.0346 -1.0754
   47THR     CA 5120   5.670   9.595  14.442  0.6867 -0.7060 -0.2882
   47THR     HA 5121   5.722   9.499  14.439 -0.1992 -1.1712 -1.6604
   47THR     CB 5122   5.521   9.571  14.419  0.5061 -0.0879  0.2174
   47THR     HB 5123   5.466   9.664  14.402 -1.5704 -1.3534 -0.3631
   47THR    CG2 5124   5.484   9.475  14.307 -0.6721 -0.2078  0.6925
   47THR   HG21 5125   5.376   9.467  14.296 -0.5152 -0.0059 -1.4527
   47THR   HG22 5126   5.534   9.380  14.327  0.1985  0.1789  0.4174
   47THR   HG23 5127   5.525   9.511  14.212 -3.1654  0.9444 -0.0422
   47THR    OG1 5128   5.474   9.506  14.534 -0.4534 -0.9312 -0.6360
   47THR    HG1 5129   5.461   9.576  14.598 -0.1269  1.4808 -3.0376
   47THR      C 5130   5.717   9.687  14.330  0.6509  0.0069  0.2746
   47THR      O 5131   5.707   9.807  14.356 -0.1660 -0.0320  0.1795
   48SER      N 5132   5.757   9.636  14.213  0.1762  0.4062 -0.0638
   48SER      H 5133   5.769   9.536  14.210  1.7145  0.5389  0.7243
   48SER     CA 5134   5.784   9.698  14.085  0.1681 -0.2298 -0.3793
   48SER     HA 5135   5.846   9.788  14.086  0.3282 -0.3376  1.1247
   48SER     CB 5136   5.848   9.599  13.988  0.2820 -0.4008 -0.1300
   48SER    HB1 5137   5.770   9.524  13.970 -0.8251  0.3277  1.3806
   48SER    HB2 5138   5.874   9.647  13.894 -0.6569  0.0901 -0.1546
   48SER     OG 5139   5.962   9.541  14.047  0.6086  0.0720 -0.2952
   48SER     HG 5140   6.034   9.556  13.986 -1.8495  0.7399 -3.2469
   48SER      C 5141   5.659   9.759  14.022  0.1875  0.4354  0.2109
   48SER      O 5142   5.550   9.702  14.027  0.3542  0.0907 -0.0418
   49GLY      N 5143   5.675   9.875  13.957  0.5914  0.2088 -0.1019
   49GLY      H 5144   5.764   9.923  13.953 -0.1309  1.9121  2.0248
   49GLY     CA 5145   5.554   9.948  13.926  0.0934 -0.5620 -0.0207
   49GLY    HA1 5146   5.583  10.046  13.886  0.3341  0.3698  2.2749
   49GLY    HA2 5147   5.489   9.966  14.012  0.7268  1.2228  0.1349
   49GLY      C 5148   5.478   9.884  13.812 -0.4426 -0.0322  0.0331
   49GLY      O 5149   5.538   9.826  13.721  0.2615  0.6027  0.0943
   50TYR      N 5150   5.345   9.896  13.814 -0.4308  0.0924  0.0502
   50TYR      H 5151   5.302   9.913  13.904  2.1393 -1.7786  1.7786
   50TYR     CA 5152   5.264   9.838  13.709 -0.0426 -0.0992 -0.1417
   50TYR     HA 5153   5.308   9.743  13.675  0.1751  0.3294 -1.0888
   50TYR     CB 5154   5.130   9.806  13.774  0.1406 -1.2919 -0.3255
   50TYR    HB1 5155   5.099   9.882  13.845  1.0408 -0.5199 -0.7469
   50TYR    HB2 5156   5.143   9.710  13.825 -3.2548 -2.3070 -1.1292
   50TYR     CG 5157   5.016   9.781  13.677 -0.0603  0.5126 -0.5810
   50TYR    CD1 5158   5.014   9.657  13.612  0.4053  0.2242 -0.0562
   50TYR    HD1 5159   5.095   9.590  13.638 -0.1472  0.2509  1.9603
   50TYR    CE1 5160   4.911   9.630  13.521 -0.3338  0.4853  0.6881
   50TYR    HE1 5161   4.919   9.539  13.464  1.6227  0.5144  0.8546
   50TYR     CZ 5162   4.817   9.729  13.486 -0.0074  0.3856 -0.4979
   50TYR     OH 5163   4.722   9.698  13.393  0.0061 -0.5599 -0.2028
   50TYR     HH 5164   4.723   9.605  13.369 -0.8806  0.0158 -2.7593
   50TYR    CE2 5165   4.829   9.856  13.547 -0.4940  0.3229 -0.2698
   50TYR    HE2 5166   4.763   9.933  13.509 -0.8912  1.1369  1.9102
   50TYR    CD2 5167   4.928   9.884  13.642 -0.3661  0.3134 -0.4010
   50TYR    HD2 5168   4.938   9.986  13.676  2.8364  0.6006 -1.8751
   50TYR      C 5169   5.249   9.926  13.585  0.9679  0.1670 -0.0828
   50TYR      O 5170   5.268  10.046  13.599  0.2808  0.1597  0.9796
   51GLY      N 5171   5.210   9.868  13.471 -0.1120  0.5123  0.1027
   51GLY      H 5172   5.195   9.769  13.482 -1.1953  0.7598  1.0765
   51GLY     CA 5173   5.207   9.916  13.335 -0.1644 -0.4681 -0.2503
   51GLY    HA1 5174   5.112   9.876  13.298  0.5278 -1.0764 -1.4257
   51GLY    HA2 5175   5.185  10.023  13.331  1.0042 -0.2482 -1.8723
   51GLY      C 5176   5.328   9.890  13.247 -0.0447 -0.4223 -0.0999
   51GLY      O 5177   5.428   9.835  13.293  0.1157 -0.4000 -0.4124
   52GLN      N 5178   5.327   9.939  13.122  0.4654 -0.5324 -0.1497
   52GLN      H 5179   5.249   9.997  13.099 -0.5123 -0.7007  2.3900
   52GLN     CA 5180   5.441   9.947  13.033  0.7514  0.0020  0.2641
   52GLN     HA 5181   5.528   9.957  13.099 -0.4643 -2.1774  2.3629
   52GLN     CB 5182   5.442   9.819  12.951 -0.1692  0.1086  0.0760
   52GLN    HB1 5183   5.457   9.732  13.015  0.1237  0.2007  0.1346
   52GLN    HB2 5184   5.532   9.828  12.889  0.6987  1.1833  1.4404
   52GLN     CG 5185   5.331   9.785  12.853 -0.2130 -0.3383  0.2799
   52GLN    HG1 5186   5.328   9.678  12.832  1.3305 -0.4897  0.7650
   52GLN    HG2 5187   5.233   9.795  12.900 -1.8615 -3.5378 -2.0530
   52GLN     CD 5188   5.331   9.853  12.716 -0.1697 -0.2125  0.3424
   52GLN    OE1 5189   5.392   9.956  12.691  0.2636 -0.5383  0.0515
   52GLN    NE2 5190   5.247   9.806  12.623 -0.5707  0.8910  0.1324
   52GLN   HE21 5191   5.206   9.715  12.638  0.5830  0.4017  0.4277
   52GLN   HE22 5192   5.252   9.857  12.537  0.2397  1.4701  0.5121
   52GLN      C 5193   5.446  10.075  12.951 -0.0483 -0.4283 -0.4584
   52GLN      O 5194   5.345  10.135  12.914 -0.3874 -0.1816  0.8168
   53SER      N 5195   5.565  10.130  12.924 -0.2084  0.2412  0.1761
   53SER      H 5196   5.646  10.076  12.950 -0.5862  0.3164  1.5759
   53SER     CA 5197   5.589  10.258  12.862 -0.6126 -0.0815 -0.6700
   53SER     HA 5198   5.491  10.302  12.844 -1.2823 -1.7245 -1.2137
   53SER     CB 5199   5.670  10.346  12.958 -0.6051  0.0489 -0.7939
   53SER    HB1 5200   5.689  10.446  12.921  1.3215  0.9673  2.2883
   53SER    HB2 5201   5.768  10.298  12.962 -0.6616  0.0194  0.6381
   53SER     OG 5202   5.614  10.350  13.087 -0.1445 -0.5454 -0.5704
   53SER     HG 5203   5.519  10.338  13.083 -0.6115 -0.4140  4.1831
   53SER      C 5204   5.662  10.252  12.728  0.0185  0.4369 -0.3602
   53SER      O 5205   5.745  10.333  12.691  0.3697  0.2228 -0.0516
   54SER      N 5206   5.617  10.155  12.648  0.2146 -0.3004  0.4012
   54SER      H 5207   5.540  10.097  12.678 -0.8431  0.0619 -1.4591
   54SER     CA 5208   5.675  10.112  12.522 -0.2070 -0.4780  0.2659
   54SER     HA 5209   5.772  10.160  12.511  0.4862 -2.0449 -0.8827
   54SER     CB 5210   5.716   9.966  12.538  0.2116 -0.3379  0.5044
   54SER    HB1 5211   5.783   9.938  12.456 -0.6452  0.2345 -0.4162
   54SER    HB2 5212   5.765   9.948  12.633 -0.6753 -1.3341  0.8071
   54SER     OG 5213   5.612   9.872  12.522  0.0242  0.0095 -0.4076
   54SER     HG 5214   5.535   9.896  12.575  0.0727 -1.2102  0.2568
   54SER      C 5215   5.600  10.144  12.394  0.1784 -0.0355  0.1468
   54SER      O 5216   5.484  10.182  12.404  0.0304 -0.2299 -0.7277
   55TYR      N 5217   5.660  10.127  12.276 -0.1292  0.0657 -0.0259
   55TYR      H 5218   5.755  10.092  12.281  0.0478  0.4837 -0.3699
   55TYR     CA 5219   5.601  10.151  12.146 -0.5261  0.7227  0.2765
   55TYR     HA 5220   5.545  10.245  12.143 -1.9632 -0.0659  1.1104
   55TYR     CB 5221   5.716  10.158  12.046 -0.3799  0.2357  0.4088
   55TYR    HB1 5222   5.773  10.067  12.063 -0.3272 -0.1870 -1.7495
   55TYR    HB2 5223   5.686  10.139  11.943  0.2862 -0.4837  0.3424
   55TYR     CG 5224   5.804  10.281  12.049  0.1401 -0.1313  0.3346
   55TYR    CD1 5225   5.944  10.277  12.055  0.1847 -0.0920 -0.5564
   55TYR    HD1 5226   5.984  10.180  12.080 -2.3683 -0.3223  3.6078
   55TYR    CE1 5227   6.020  10.394  12.069 -0.1457  0.1084 -0.4276
   55TYR    HE1 5228   6.126  10.387  12.087  0.3107  0.5572 -2.5531
   55TYR     CZ 5229   5.956  10.519  12.056 -0.2697  0.0523 -0.3623
   55TYR     OH 5230   6.027  10.635  12.045  0.1441 -0.1988 -0.3449
   55TYR     HH 5231   5.975  10.710  12.014  2.1466  2.4649  2.1348
   55TYR    CE2 5232   5.817  10.526  12.036 -0.2801 -0.3745 -0.4464
   55TYR    HE2 5233   5.769  10.622  12.022 -1.8173 -0.8844  0.9808
   55TYR    CD2 5234   5.743  10.407  12.042 -0.2825 -0.3665 -0.3170
   55TYR    HD2 5235   5.638  10.407  12.018 -0.0723  0.0100 -1.2948
   55TYR      C 5236   5.502  10.042  12.110 -0.0638  0.0407  1.0539
   55TYR      O 5237   5.542   9.925  12.117 -0.2365 -0.0506  0.5255
   56SER      N 5238   5.382  10.078  12.063  0.1700  0.1997  0.5710
   56SER      H 5239   5.366  10.177  12.058  0.4827  0.2679  0.8435
   56SER     CA 5240   5.271   9.991  12.031  0.1673  0.4158 -0.0026
   56SER     HA 5241   5.285   9.901  12.090 -2.4455 -0.0248  0.0835
   56SER     CB 5242   5.128  10.037  12.060  0.0493  0.2309 -0.2844
   56SER    HB1 5243   5.105  10.112  11.984 -0.0768  0.3312 -0.1463
   56SER    HB2 5244   5.053   9.958  12.051 -1.5096  1.6714 -0.3647
   56SER     OG 5245   5.104  10.090  12.188  0.2869  0.4318 -0.3213
   56SER     HG 5246   5.010  10.111  12.195  0.3599  0.1638  2.4777
   56SER      C 5247   5.287   9.958  11.883 -0.1992 -0.0792  0.0655
   56SER      O 5248   5.342  10.037  11.806 -0.6021 -0.0810 -0.2300
   57SER      N 5249   5.229   9.846  11.838 -0.2919  0.0321 -0.0928
   57SER      H 5250   5.171   9.787  11.894  0.4855  1.0025  1.8172
   57SER     CA 5251   5.237   9.792  11.703  0.4703  0.5234 -0.2547
   57SER     HA 5252   5.337   9.814  11.667  0.6465  2.9459  1.4262
   57SER     CB 5253   5.213   9.642  11.708  0.0927  0.5748 -0.4923
   57SER    HB1 5254   5.216   9.602  11.607 -0.4836  1.1216 -0.7287
   57SER    HB2 5255   5.111   9.618  11.738  0.1893 -0.7190 -1.1155
   57SER     OG 5256   5.306   9.572  11.788 -0.3436 -0.3782 -0.7977
   57SER     HG 5257   5.389   9.615  11.765  0.0615  1.2528  2.9931
   57SER      C 5258   5.129   9.845  11.610  0.1959  0.7011  0.1594
   57SER      O 5259   5.014   9.860  11.650  0.0047  0.2080 -0.1974
   58TYR      N 5260   5.170   9.870  11.485 -0.5058 -0.1701 -0.2502
   58TYR      H 5261   5.269   9.854  11.478 -0.3467  0.2772  0.8122
   58TYR     CA 5262   5.103   9.956  11.389 -0.4625  0.0098 -0.1184
   58TYR     HA 5263   4.995   9.945  11.402 -0.2007 -0.4528  2.1218
   58TYR     CB 5264   5.133  10.097  11.440  0.3049 -0.2226  0.0872
   58TYR    HB1 5265   5.102  10.168  11.363 -0.6083  0.4875  1.0927
   58TYR    HB2 5266   5.241  10.107  11.443  0.3130  0.1695 -1.0671
   58TYR     CG 5267   5.076  10.156  11.566 -0.1218 -0.0904 -0.1645
   58TYR    CD1 5268   4.937  10.154  11.582 -0.1666 -0.0890 -0.5476
   58TYR    HD1 5269   4.873  10.112  11.507  0.6586 -2.0782 -0.1809
   58TYR    CE1 5270   4.883  10.205  11.701  0.9377 -0.3894  0.0987
   58TYR    HE1 5271   4.777  10.200  11.724  0.5889  0.5137 -1.1689
   58TYR     CZ 5272   4.964  10.284  11.785  0.3181 -0.1749  0.5014
   58TYR     OH 5273   4.914  10.361  11.886 -0.1346 -0.0807  0.2108
   58TYR     HH 5274   4.981  10.425  11.912  1.9973 -1.2963 -1.8812
   58TYR    CE2 5275   5.100  10.300  11.755  0.1134  0.1748 -0.2728
   58TYR    HE2 5276   5.166  10.362  11.814 -1.0976  1.7435 -0.4963
   58TYR    CD2 5277   5.158  10.238  11.644  0.0094 -0.3381 -0.0404
   58TYR    HD2 5278   5.263  10.252  11.625  0.2845 -1.7337  0.3035
   58TYR      C 5279   5.143   9.933  11.244 -0.1956 -0.4515  0.0268
   58TYR      O 5280   5.228   9.855  11.202 -0.0288 -0.2203 -0.0660
   59GLY      N 5281   5.078  10.007  11.155 -0.1373 -0.0605  0.3054
   59GLY      H 5282   5.013  10.081  11.179 -0.3577  0.4935 -1.7892
   59GLY     CA 5283   5.074   9.977  11.013  0.3090  0.0917  0.2602
   59GLY    HA1 5284   5.102   9.872  11.009  1.8630  0.5035 -0.4055
   59GLY    HA2 5285   5.150  10.040  10.968  1.1676  0.4318  2.0951
   59GLY      C 5286   4.942   9.993  10.940  0.5618  0.5421 -0.1056
   59GLY      O 5287   4.843  10.038  10.998  0.1194 -0.2287 -0.2345
   60GLN      N 5288   4.938   9.934  10.820  0.6281  0.4925 -0.0838
   60GLN      H 5289   5.025   9.900  10.782  0.1183  0.3580 -1.1691
   60GLN     CA 5290   4.816   9.918  10.743  0.4180 -0.0603  0.3663
   60GLN     HA 5291   4.732   9.977  10.781 -0.2402 -0.5555 -0.2821
   60GLN     CB 5292   4.771   9.772  10.758 -0.4787  0.1991  0.2358
   60GLN    HB1 5293   4.769   9.744  10.863  0.1741 -0.4106  0.0943
   60GLN    HB2 5294   4.837   9.704  10.705 -0.7900  0.4025 -0.4263
   60GLN     CG 5295   4.634   9.750  10.694 -0.3224 -0.3852  0.0973
   60GLN    HG1 5296   4.600   9.647  10.708 -3.7193  0.6231  0.0622
   60GLN    HG2 5297   4.636   9.771  10.587 -1.6904 -1.2179 -0.1184
   60GLN     CD 5298   4.531   9.843  10.756  0.1676  0.2791 -0.0690
   60GLN    OE1 5299   4.462   9.922  10.693 -0.3144  0.1626  0.3047
   60GLN    NE2 5300   4.501   9.825  10.885 -0.3252 -0.1938 -0.2469
   60GLN   HE21 5301   4.547   9.759  10.946  1.8613  0.9642 -0.5689
   60GLN   HE22 5302   4.425   9.884  10.917 -1.0822 -0.5057 -1.3859
   60GLN      C 5303   4.843   9.960  10.600  0.3853  0.1320  0.4161
   60GLN      O 5304   4.951   9.934  10.547  0.1338  0.6842 -0.3946
   61SER      N 5305   4.744  10.016  10.531  0.2981 -0.0494  0.3939
   61SER      H 5306   4.666  10.054  10.583 -0.8941  1.4665 -2.3034
   61SER     CA 5307   4.736  10.019  10.386  0.2527 -0.0618  0.3959
   61SER     HA 5308   4.756   9.921  10.345 -1.1787  0.3803 -1.4893
   61SER     CB 5309   4.593  10.050  10.340  0.3715 -0.0251  0.0513
   61SER    HB1 5310   4.576  10.154  10.368 -0.9389  0.9458 -3.8004
   61SER    HB2 5311   4.589  10.033  10.233  1.3989 -0.5925  0.0876
   61SER     OG 5312   4.502   9.965  10.407  0.4690 -0.0463  0.1594
   61SER     HG 5313   4.432  10.023  10.439  0.3458  1.1013 -2.0347
   61SER      C 5314   4.823  10.123  10.318  0.5309 -0.5940 -0.0649
   61SER      O 5315   4.869  10.223  10.374 -0.6788  0.2502 -0.5398
   62GLN      N 5316   4.866  10.089  10.196 -0.1365 -0.5209 -0.3219
   62GLN      H 5317   4.826  10.007  10.153 -1.2492  0.1240 -0.5668
   62GLN     CA 5318   4.956  10.166  10.113 -0.0950 -0.1008  0.1086
   62GLN     HA 5319   4.987  10.258  10.162 -0.9223  0.0036  0.4546
   62GLN     CB 5320   5.082  10.090  10.074 -0.1899 -0.1817 -0.0444
   62GLN    HB1 5321   5.160  10.145  10.022  1.7827 -1.3037  1.5507
   62GLN    HB2 5322   5.045  10.009  10.011  0.5671  0.2061 -1.0223
   62GLN     CG 5323   5.151  10.028  10.195  0.4879 -0.2067 -0.4412
   62GLN    HG1 5324   5.237   9.966  10.167  0.3481 -0.3146 -0.6286
   62GLN    HG2 5325   5.075   9.973  10.251 -0.7960  1.5103 -0.4278
   62GLN     CD 5326   5.203  10.134  10.291 -0.3939 -0.4375  0.3102
   62GLN    OE1 5327   5.261  10.236  10.252 -0.4189 -0.6723 -0.3621
   62GLN    NE2 5328   5.188  10.116  10.422  0.5325 -0.4538  0.4221
   62GLN   HE21 5329   5.132  10.042  10.460 -0.3315  0.6805  1.4339
   62GLN   HE22 5330   5.216  10.194  10.480 -1.2243  0.8848 -0.4207
   62GLN      C 5331   4.882  10.221   9.993 -0.0488  0.0066  0.1292
   62GLN      O 5332   4.773  10.173   9.961  0.0295 -0.0145 -0.1122
   63ASN      N 5333   4.924  10.334   9.935 -0.3034  0.2696  0.4584
   63ASN      H 5334   5.010  10.374   9.969 -0.6564  1.5577 -0.0932
   63ASN     CA 5335   4.847  10.418   9.845 -0.6104 -0.4358  0.0586
   63ASN     HA 5336   4.751  10.373   9.819 -0.9431 -0.8882  1.9104
   63ASN     CB 5337   4.818  10.553   9.910 -0.3086 -0.2144 -0.2632
   63ASN    HB1 5338   4.783  10.537  10.012  1.1595 -1.4679  0.0908
   63ASN    HB2 5339   4.908  10.615   9.909 -0.9529  0.7380 -0.4172
   63ASN     CG 5340   4.708  10.642   9.853  0.0887  0.2010 -0.3876
   63ASN    OD1 5341   4.653  10.620   9.745 -0.5759 -0.1544  0.0147
   63ASN    ND2 5342   4.677  10.750   9.925 -0.9437 -0.1278 -0.3264
   63ASN   HD21 5343   4.604  10.810   9.887  0.7642  1.1198 -1.8001
   63ASN   HD22 5344   4.715  10.773  10.015 -1.9584 -0.2557  0.1550
   63ASN      C 5345   4.905  10.422   9.704  0.1030  0.3569  0.3697
   63ASN      O 5346   5.010  10.361   9.681  0.0412  0.3196  0.1888
   64THR      N 5347   4.854  10.498   9.607  0.0648 -0.5774 -0.3594
   64THR      H 5348   4.770  10.548   9.631 -0.5664 -2.0654  0.7339
   64THR     CA 5349   4.889  10.499   9.467  0.0800 -0.5610 -0.3545
   64THR     HA 5350   4.879  10.399   9.425  0.1343 -1.2522  1.1970
   64THR     CB 5351   4.791  10.587   9.390  0.0950 -0.2748 -0.0507
   64THR     HB 5352   4.799  10.688   9.430  0.9932 -0.8040  1.1707
   64THR    CG2 5353   4.809  10.590   9.239  0.5636 -0.0558  0.0099
   64THR   HG21 5354   4.865  10.680   9.216 -1.2556  2.2328  3.6944
   64THR   HG22 5355   4.867  10.503   9.206 -1.8724 -1.1207 -1.7318
   64THR   HG23 5356   4.707  10.596   9.201 -0.0991 -1.8608  1.3294
   64THR    OG1 5357   4.657  10.554   9.421 -0.2181  0.1840 -0.8907
   64THR    HG1 5358   4.613  10.636   9.448  1.1395  0.1193  1.8253
   64THR      C 5359   5.032  10.549   9.450  0.1470 -0.4294  0.5416
   64THR      O 5360   5.071  10.655   9.498  0.5226 -0.4044  0.1940
   65GLY      N 5361   5.114  10.488   9.364  0.0940  0.3503 -0.0755
   65GLY      H 5362   5.084  10.407   9.311  1.2611  1.3948 -2.4750
   65GLY     CA 5363   5.256  10.511   9.353  0.1946 -0.2509 -0.0743
   65GLY    HA1 5364   5.274  10.619   9.351 -0.2670 -0.0840  2.1621
   65GLY    HA2 5365   5.300  10.460   9.439 -2.8084 -1.8827  0.6473
   65GLY      C 5366   5.326  10.442   9.237  0.0866 -0.3869 -0.0583
   65GLY      O 5367   5.262  10.398   9.141  0.2176 -0.4981 -0.0947
   66TYR      N 5368   5.459  10.431   9.242  0.1328  0.1863 -0.0631
   66TYR      H 5369   5.506  10.460   9.326  0.5707 -1.3237  0.2262
   66TYR     CA 5370   5.542  10.366   9.143 -0.0221 -0.2081  0.0671
   66TYR     HA 5371   5.484  10.331   9.058 -0.3605  1.8301 -0.5936
   66TYR     CB 5372   5.632  10.476   9.088 -0.6090  0.3568  0.2290
   66TYR    HB1 5373   5.595  10.576   9.111  1.0528  1.6307 -2.1524
   66TYR    HB2 5374   5.729  10.466   9.138 -0.3861  0.5805 -0.1486
   66TYR     CG 5375   5.659  10.470   8.940  0.1081 -0.4853  0.3814
   66TYR    CD1 5376   5.790  10.451   8.895 -0.0274  0.4511 -0.4404
   66TYR    HD1 5377   5.870  10.449   8.968 -0.5131 -1.9587  0.0980
   66TYR    CE1 5378   5.818  10.440   8.758  0.1073  0.4191 -0.4108
   66TYR    HE1 5379   5.917  10.422   8.717  0.5531  1.1309  0.3149
   66TYR     CZ 5380   5.714  10.468   8.669 -0.1168 -0.2283 -0.3604
   66TYR     OH 5381   5.732  10.443   8.536  1.0746 -0.2750 -0.2005
   66TYR     HH 5382   5.818  10.404   8.519  1.0926 -1.1875  1.7223
   66TYR    CE2 5383   5.585  10.495   8.719  0.1736  0.5261 -0.0028
   66TYR    HE2 5384   5.505  10.506   8.646  0.3077 -2.9303 -0.8163
   66TYR    CD2 5385   5.551  10.498   8.855  0.3351 -0.5502  0.0700
   66TYR    HD2 5386   5.455  10.529   8.892  0.4666 -1.7007  1.4362
   66TYR      C 5387   5.615  10.246   9.202  0.0029 -0.2679 -0.0840
   66TYR      O 5388   5.596  10.200   9.314  0.2049 -0.2598 -0.0458
   67GLY      N 5389   5.690  10.175   9.118  0.4113 -0.1271  0.1599
   67GLY      H 5390   5.714  10.217   9.029  0.4487  3.2033  1.6312
   67GLY     CA 5391   5.774  10.062   9.154  0.4468 -0.0008  0.4773
   67GLY    HA1 5392   5.824  10.089   9.247  1.8467  0.0364 -0.2554
   67GLY    HA2 5393   5.708   9.977   9.169 -0.5258  0.6334 -0.0912
   67GLY      C 5394   5.872  10.027   9.042  0.1652  0.4454  0.0876
   67GLY      O 5395   5.847  10.064   8.928  0.6875  0.2775 -0.0840
   68THR      N 5396   5.978   9.952   9.073 -0.1806  0.0196  0.2429
   68THR      H 5397   5.994   9.941   9.172  0.6829 -0.2507  0.0772
   68THR     CA 5398   6.089   9.921   8.986 -0.2963  0.2377  0.0175
   68THR     HA 5399   6.056   9.922   8.882 -2.6186  0.9504  0.7050
   68THR     CB 5400   6.212  10.012   8.992  0.2215 -0.4577  0.0263
   68THR     HB 5401   6.292   9.961   8.937 -0.8225 -2.0451 -0.0798
   68THR    CG2 5402   6.202  10.158   8.949  0.1244 -0.1605  1.0511
   68THR   HG21 5403   6.188  10.166   8.842 -0.1930  0.2013  1.1148
   68THR   HG22 5404   6.111  10.199   8.994  0.2910  0.7881  0.5376
   68THR   HG23 5405   6.291  10.218   8.964  1.4504 -1.4781 -1.1158
   68THR    OG1 5406   6.258  10.024   9.124 -0.4365  0.3424  0.1862
   68THR    HG1 5407   6.295   9.939   9.150 -0.8089  0.5647  1.5433
   68THR      C 5408   6.148   9.782   9.006 -0.5196  0.0669 -0.5007
   68THR      O 5409   6.160   9.742   9.122 -0.0728  0.1826 -0.5074
   69GLN      N 5410   6.163   9.703   8.900  0.1703  0.3199 -0.5941
   69GLN      H 5411   6.133   9.739   8.810 -1.1468  0.3288 -0.1799
   69GLN     CA 5412   6.201   9.564   8.907 -0.1352  0.2576 -0.1436
   69GLN     HA 5413   6.241   9.554   9.008 -0.7861  3.0219  0.4629
   69GLN     CB 5414   6.077   9.474   8.908  0.2861 -0.3321 -0.3107
   69GLN    HB1 5415   6.117   9.373   8.908 -2.5398 -1.5572 -1.2713
   69GLN    HB2 5416   6.028   9.493   9.004  0.4755 -0.0568 -0.2658
   69GLN     CG 5417   5.979   9.491   8.793  0.2546 -0.3230 -0.2824
   69GLN    HG1 5418   5.958   9.597   8.779  1.8749 -0.0691 -1.0422
   69GLN    HG2 5419   6.019   9.466   8.694 -0.1430  2.2012 -1.1421
   69GLN     CD 5420   5.842   9.427   8.812  0.4535 -0.6424  0.0722
   69GLN    OE1 5421   5.815   9.307   8.807 -1.0381 -0.2925 -0.6346
   69GLN    NE2 5422   5.735   9.501   8.840  0.6403 -0.4755  0.3524
   69GLN   HE21 5423   5.658   9.457   8.888  0.7028  0.2324  1.1217
   69GLN   HE22 5424   5.744   9.601   8.846  2.5102 -0.6666  1.3799
   69GLN      C 5425   6.306   9.532   8.802 -0.5404 -0.9774 -0.1972
   69GLN      O 5426   6.318   9.608   8.706 -0.9101  0.0056  0.5238
   70SER      N 5427   6.384   9.425   8.819  0.2822 -0.3319  0.1968
   70SER      H 5428   6.356   9.364   8.894 -0.7299 -1.9524 -1.4145
   70SER     CA 5429   6.498   9.387   8.738  0.0792 -0.1192 -0.1944
   70SER     HA 5430   6.472   9.400   8.633 -2.2840 -0.6725  0.2620
   70SER     CB 5431   6.624   9.467   8.771 -0.0828 -0.1529  0.5299
   70SER    HB1 5432   6.703   9.406   8.727 -1.3590 -1.3053 -0.2504
   70SER    HB2 5433   6.629   9.491   8.877  2.1978  1.8010  0.0557
   70SER     OG 5434   6.610   9.594   8.710  0.1401 -0.2794  0.2122
   70SER     HG 5435   6.552   9.641   8.770  1.3345 -0.9983  2.0136
   70SER      C 5436   6.526   9.239   8.760 -0.5727 -0.2762 -0.4089
   70SER      O 5437   6.507   9.196   8.873 -0.4205 -0.0911 -0.3135
   71THR      N 5438   6.543   9.155   8.657  0.7613 -0.2402 -0.2256
   71THR      H 5439   6.547   9.201   8.567  1.2924  1.8164  0.7759
   71THR     CA 5440   6.554   9.011   8.657 -0.1316 -0.3131 -0.1212
   71THR     HA 5441   6.464   8.979   8.710 -0.8355  1.1252 -0.3951
   71THR     CB 5442   6.547   8.938   8.524  0.1898 -0.7252  0.0842
   71THR     HB 5443   6.546   8.833   8.553 -3.0457 -0.4593  1.3506
   71THR    CG2 5444   6.422   8.969   8.441  0.5026  0.3094 -0.0158
   71THR   HG21 5445   6.441   8.950   8.335 -3.2617  0.3857 -0.8221
   71THR   HG22 5446   6.335   8.910   8.468 -1.7812  2.7805 -1.5561
   71THR   HG23 5447   6.399   9.075   8.449  0.0114  0.2440 -0.4886
   71THR    OG1 5448   6.656   8.973   8.441  0.1998  0.6859  0.6685
   71THR    HG1 5449   6.708   8.893   8.439 -1.8492 -0.7388 -1.2325
   71THR      C 5450   6.667   8.954   8.742  0.0568 -0.4987 -0.4911
   71THR      O 5451   6.633   8.862   8.816  0.3731 -0.1784  0.0589
   72PRO      N 5452   6.787   9.012   8.746 -0.0653 -0.2798  0.1394
   72PRO     CD 5453   6.843   9.092   8.639  0.1632 -0.5220  0.0790
   72PRO    HD1 5454   6.809   9.194   8.625 -0.2439 -0.7230 -0.4420
   72PRO    HD2 5455   6.837   9.042   8.542 -0.9859  0.9302 -0.6324
   72PRO     CG 5456   6.992   9.106   8.672  0.1189 -0.4040  0.2289
   72PRO    HG1 5457   7.041   9.030   8.612  2.6117  1.7051 -0.5541
   72PRO    HG2 5458   7.036   9.198   8.636 -3.4677  0.8390 -1.4091
   72PRO     CB 5459   7.003   9.079   8.822  0.1240 -0.2730  0.2524
   72PRO    HB1 5460   7.101   9.040   8.849  2.0690  2.9133 -1.5536
   72PRO    HB2 5461   6.986   9.169   8.882  0.6615 -1.0766  1.6553
   72PRO     CA 5462   6.890   8.980   8.843  0.1629 -0.4019 -0.1420
   72PRO     HA 5463   6.929   8.880   8.821 -0.8282 -0.7969 -0.1714
   72PRO      C 5464   6.850   8.974   8.990 -0.5569 -0.7399 -0.3437
   72PRO      O 5465   6.890   8.882   9.062 -0.1138  0.0965  0.5099
   73GLN      N 5466   6.762   9.069   9.023  0.1045 -0.2063 -0.0995
   73GLN      H 5467   6.724   9.130   8.952 -1.4940 -0.6596  0.3431
   73GLN     CA 5468   6.703   9.059   9.154 -0.3443  0.3418 -0.2546
   73GLN     HA 5469   6.779   9.012   9.217  3.0010  3.6255 -1.5040
   73GLN     CB 5470   6.672   9.199   9.205 -0.0371  0.2740  0.1280
   73GLN    HB1 5471   6.611   9.254   9.133  2.9510  3.7191 -0.1160
   73GLN    HB2 5472   6.766   9.255   9.205  0.5053 -0.6150  1.0702
   73GLN     CG 5473   6.625   9.191   9.350  0.9134  0.2781  0.4430
   73GLN    HG1 5474   6.703   9.157   9.418 -0.4668 -2.7114  0.6771
   73GLN    HG2 5475   6.549   9.114   9.358  1.1733 -0.2439 -1.5590
   73GLN     CD 5476   6.593   9.333   9.394  0.2939  0.1515  0.4010
   73GLN    OE1 5477   6.480   9.381   9.383  0.1106 -0.3449  0.0748
   73GLN    NE2 5478   6.686   9.423   9.425  0.2970  0.4851 -0.5675
   73GLN   HE21 5479   6.785   9.406   9.412  0.8007  1.6536  1.3939
   73GLN   HE22 5480   6.658   9.520   9.431  3.3827  1.4820 -0.4549
   73GLN      C 5481   6.576   8.974   9.154 -0.1000 -0.0404  0.4146
   73GLN      O 5482   6.577   8.861   9.201 -0.1043  0.2547  1.1281
   74GLY      N 5483   6.478   9.027   9.080  0.0675 -0.3524 -0.0371
   74GLY      H 5484   6.488   9.126   9.066 -1.0879 -0.0761  0.8845
   74GLY     CA 5485   6.362   8.955   9.031 -0.0366 -0.4975  0.4134
   74GLY    HA1 5486   6.326   8.882   9.103 -0.3072  0.4382  1.2380
   74GLY    HA2 5487   6.380   8.895   8.942 -0.8479 -1.2771  0.7599
   74GLY      C 5488   6.246   9.047   8.997  0.6083 -0.1323 -0.8684
   74GLY      O 5489   6.235   9.161   9.040  0.4455 -0.2601 -0.5762
   75TYR      N 5490   6.160   8.994   8.910 -0.1303  0.2632 -0.3919
   75TYR      H 5491   6.188   8.908   8.866 -2.5987 -0.3911 -0.8336
   75TYR     CA 5492   6.033   9.057   8.882 -0.1423  0.2325 -0.4121
   75TYR     HA 5493   6.045   9.165   8.893  0.9344 -0.0947  2.9675
   75TYR     CB 5494   5.984   9.026   8.741 -0.0201  0.3496 -0.4816
   75TYR    HB1 5495   5.876   9.031   8.733 -0.4187 -1.3830  2.2788
   75TYR    HB2 5496   6.012   8.922   8.719  0.2740  0.1830  0.6101
   75TYR     CG 5497   6.029   9.106   8.622  0.0071  0.4331 -0.4135
   75TYR    CD1 5498   5.942   9.129   8.515 -0.2356 -0.2855 -0.3700
   75TYR    HD1 5499   5.843   9.084   8.518 -0.1648 -0.5186 -1.1495
   75TYR    CE1 5500   5.981   9.202   8.402  0.0178  0.3453  0.1226
   75TYR    HE1 5501   5.912   9.205   8.320 -2.1086 -0.3792  1.7886
   75TYR     CZ 5502   6.105   9.268   8.410  0.7980 -0.9699 -0.7568
   75TYR     OH 5503   6.158   9.339   8.306  0.8099 -0.3839 -0.3560
   75TYR     HH 5504   6.093   9.378   8.247  1.2256 -2.5003 -2.3559
   75TYR    CE2 5505   6.191   9.253   8.520  0.1298  0.3946 -0.0223
   75TYR    HE2 5506   6.289   9.296   8.510  0.2890  0.3047  1.0085
   75TYR    CD2 5507   6.151   9.175   8.630  0.2564 -0.0227 -0.2721
   75TYR    HD2 5508   6.214   9.179   8.717 -1.4477 -0.0257  1.0068
   75TYR      C 5509   5.929   9.016   8.985 -0.0817 -0.2491 -0.5455
   75TYR      O 5510   5.941   8.918   9.058 -0.4622  0.0926 -0.0137
   76GLY      N 5511   5.818   9.091   8.992  0.1924  0.0949  0.2247
   76GLY      H 5512   5.806   9.162   8.921  1.0024  0.2596  0.2417
   76GLY     CA 5513   5.706   9.082   9.082 -0.1811  0.0587 -0.2381
   76GLY    HA1 5514   5.639   9.162   9.052 -0.9497  0.2423  1.7879
   76GLY    HA2 5515   5.646   8.992   9.068 -0.9977  0.3313  1.2902
   76GLY      C 5516   5.745   9.114   9.226  0.3100 -0.5991 -0.2197
   76GLY      O 5517   5.845   9.182   9.252 -0.0419 -0.1710  0.0233
   77SER      N 5518   5.656   9.069   9.314  0.0505  0.2868 -0.0199
   77SER      H 5519   5.573   9.037   9.268  1.0555  0.8926 -2.3886
   77SER     CA 5520   5.651   9.110   9.453  0.2161 -0.6702  0.2780
   77SER     HA 5521   5.675   9.217   9.450 -0.1897 -0.5942 -0.8727
   77SER     CB 5522   5.508   9.092   9.502  0.1861 -0.1414  0.3943
   77SER    HB1 5523   5.432   9.152   9.452 -0.3378 -0.5593  0.6681
   77SER    HB2 5524   5.498   8.984   9.510 -0.6440  0.0489  3.1953
   77SER     OG 5525   5.526   9.145   9.632  0.0731 -0.2263  0.4446
   77SER     HG 5526   5.557   9.079   9.694 -1.1919 -2.7399 -1.3949
   77SER      C 5527   5.760   9.048   9.540  0.2792 -0.5183  0.3078
   77SER      O 5528   5.785   8.929   9.525 -0.3169 -0.6446  0.3063
   78THR      N 5529   5.816   9.112   9.642  0.1080  0.2129 -0.0468
   78THR      H 5530   5.786   9.208   9.656  0.7718  0.2725  1.1424
   78THR     CA 5531   5.866   9.040   9.757 -0.6550  0.3708  0.3919
   78THR     HA 5532   5.942   8.966   9.734 -1.0181 -0.1586  0.8701
   78THR     CB 5533   5.930   9.132   9.861  0.2368  0.3827 -0.1551
   78THR     HB 5534   5.948   9.080   9.956  1.6882  0.0641 -0.5793
   78THR    CG2 5535   6.069   9.164   9.806  0.0419 -0.7660 -1.3614
   78THR   HG21 5536   6.057   9.219   9.713  2.3864  0.8503 -0.7928
   78THR   HG22 5537   6.131   9.074   9.804  0.4424 -0.6293  1.1752
   78THR   HG23 5538   6.134   9.208   9.882  0.8484 -0.7641 -2.0436
   78THR    OG1 5539   5.856   9.250   9.881  0.0524  0.1845  0.3620
   78THR    HG1 5540   5.779   9.233   9.935  0.0962  1.5744  0.9146
   78THR      C 5541   5.758   8.964   9.833 -0.1940 -0.0895  0.5903
   78THR      O 5542   5.640   8.999   9.833 -0.1249  0.1490  1.2367
   79GLY      N 5543   5.794   8.853   9.898  0.4879 -0.2153  0.0181
   79GLY      H 5544   5.892   8.835   9.912  0.5722  0.8115  0.8597
   79GLY     CA 5545   5.703   8.771   9.976  0.5822 -0.1438  0.2026
   79GLY    HA1 5546   5.608   8.767   9.924  0.9803  1.2157 -0.6840
   79GLY    HA2 5547   5.747   8.671   9.976 -0.4026 -0.5853  0.7067
   79GLY      C 5548   5.675   8.803  10.122  0.0259  0.1362  0.0347
   79GLY      O 5549   5.725   8.903  10.173  0.3561 -0.0016 -0.0181
   80GLY      N 5550   5.597   8.725  10.198  0.3511 -0.2055  0.0208
   80GLY      H 5551   5.551   8.650  10.147  1.5458 -2.0481  1.5428
   80GLY     CA 5552   5.547   8.758  10.329  0.1176 -0.0204 -0.1139
   80GLY    HA1 5553   5.550   8.866  10.347 -0.7388 -0.3255  2.2843
   80GLY    HA2 5554   5.445   8.721  10.342 -0.2294  1.2496  1.1861
   80GLY      C 5555   5.629   8.695  10.441  0.6765  0.1260 -0.4408
   80GLY      O 5556   5.708   8.605  10.412  0.3874 -0.0130 -0.8125
   81TYR      N 5557   5.624   8.753  10.561 -0.0041  0.3426 -0.5695
   81TYR      H 5558   5.563   8.832  10.575  0.0902  0.0723  1.7932
   81TYR     CA 5559   5.713   8.736  10.674 -0.2433  0.1498 -0.4085
   81TYR     HA 5560   5.813   8.704  10.641 -0.7527 -1.6725 -0.3017
   81TYR     CB 5561   5.715   8.859  10.763  0.1803 -0.5246  0.5288
   81TYR    HB1 5562   5.766   8.833  10.856  0.1996  3.3718  1.8146
   81TYR    HB2 5563   5.614   8.896  10.781  0.8860  1.4436  0.6895
   81TYR     CG 5564   5.783   8.980  10.704 -0.2591 -0.2320  0.6143
   81TYR    CD1 5565   5.709   9.090  10.659  0.2761 -0.1822 -0.1664
   81TYR    HD1 5566   5.602   9.095  10.678  0.1990 -0.4955 -0.5229
   81TYR    CE1 5567   5.775   9.205  10.615 -0.0335  0.1408  0.2054
   81TYR    HE1 5568   5.718   9.296  10.601  2.0107  1.3359 -0.8282
   81TYR     CZ 5569   5.916   9.212  10.611 -0.0214 -0.4642 -0.7801
   81TYR     OH 5570   5.969   9.329  10.565  0.2071 -0.3800 -0.3184
   81TYR     HH 5571   6.062   9.329  10.541  0.6808 -2.0131  1.3294
   81TYR    CE2 5572   5.986   9.093  10.640 -0.3066 -0.4100  0.1794
   81TYR    HE2 5573   6.092   9.082  10.625 -0.2604 -1.0583  0.9496
   81TYR    CD2 5574   5.922   8.978  10.688 -0.2436 -0.2132  0.7392
   81TYR    HD2 5575   5.978   8.887  10.700  1.0024  0.4634  0.2987
   81TYR      C 5576   5.676   8.610  10.751  0.1733 -0.0476 -0.5240
   81TYR      O 5577   5.560   8.568  10.749  0.2050 -0.1489 -0.2222
   82GLY      N 5578   5.773   8.547  10.818 -0.0992 -0.0974 -0.1717
   82GLY      H 5579   5.863   8.593  10.821 -1.1330  2.1874 -1.3743
   82GLY     CA 5580   5.763   8.418  10.882  0.5663 -0.2060 -0.2821
   82GLY    HA1 5581   5.832   8.397  10.964 -0.9937 -2.2660  0.5722
   82GLY    HA2 5582   5.671   8.396  10.936  0.8701 -0.9214 -0.0468
   82GLY      C 5583   5.777   8.303  10.783  0.3105 -0.3689 -0.1308
   82GLY      O 5584   5.850   8.312  10.684  0.2679 -0.4809 -0.1722
   83SER      N 5585   5.707   8.191  10.799 -0.4960  0.0601 -0.5865
   83SER      H 5586   5.672   8.178  10.893  0.5387 -0.4604 -0.2523
   83SER     CA 5587   5.705   8.075  10.712  0.2324 -0.1152 -0.3801
   83SER     HA 5588   5.807   8.039  10.700  0.8267  0.6195  1.9552
   83SER     CB 5589   5.621   7.964  10.776  0.6548 -0.4529 -0.4049
   83SER    HB1 5590   5.518   7.999  10.770  1.4838  1.9782 -1.9864
   83SER    HB2 5591   5.639   7.875  10.716  1.9451  0.1794 -0.9898
   83SER     OG 5592   5.662   7.939  10.908 -0.0518 -0.1218 -0.1138
   83SER     HG 5593   5.661   7.843  10.908  0.4564 -0.1489  0.8848
   83SER      C 5594   5.644   8.099  10.575 -0.3129 -0.0360 -0.1288
   83SER      O 5595   5.560   8.185  10.547 -0.4589 -0.1663 -0.0933
   84SER      N 5596   5.674   8.001  10.489 -0.0969 -0.1126  0.0350
   84SER      H 5597   5.741   7.932  10.519 -0.0453 -0.0200  0.1341
   84SER     CA 5598   5.637   8.005  10.349  0.6239  0.9759 -0.1393
   84SER     HA 5599   5.657   8.102  10.304  0.4220  0.5767 -1.1203
   84SER     CB 5600   5.724   7.903  10.277  0.3880 -0.0680  1.0117
   84SER    HB1 5601   5.673   7.885  10.182  2.6663 -0.6728 -0.1811
   84SER    HB2 5602   5.747   7.812  10.332 -0.3155 -1.5577 -0.9995
   84SER     OG 5603   5.844   7.969  10.241 -0.0564  0.0673 -0.2842
   84SER     HG 5604   5.913   7.903  10.251  0.7564  0.7848 -1.0228
   84SER      C 5605   5.492   7.975  10.316  0.7478  0.2492 -0.0497
   84SER      O 5606   5.433   7.878  10.362  0.5974  0.4174  0.1126
   85GLN      N 5607   5.426   8.060  10.237  0.3073 -0.3995 -0.3872
   85GLN      H 5608   5.480   8.143  10.216 -2.8295  1.9902  0.1666
   85GLN     CA 5609   5.292   8.045  10.183  0.0270  0.1702  0.1332
   85GLN     HA 5610   5.253   7.943  10.188  1.2897 -0.3161  0.4635
   85GLN     CB 5611   5.195   8.136  10.257 -0.3048 -0.0810  0.0080
   85GLN    HB1 5612   5.099   8.122  10.207 -0.9995  2.1364  0.5749
   85GLN    HB2 5613   5.233   8.237  10.242  1.4324 -0.5317  1.1383
   85GLN     CG 5614   5.172   8.108  10.405  0.0655 -0.3079  0.0224
   85GLN    HG1 5615   5.144   8.003  10.412  0.2566 -0.6179 -2.8584
   85GLN    HG2 5616   5.271   8.111  10.451 -0.2537 -1.1618  0.8202
   85GLN     CD 5617   5.079   8.212  10.466  0.1768 -0.2533  0.0980
   85GLN    OE1 5618   4.999   8.279  10.401  0.2256 -0.1893  0.1037
   85GLN    NE2 5619   5.073   8.218  10.599 -0.0071  0.5177  0.0574
   85GLN   HE21 5620   5.002   8.273  10.646 -0.6952  0.0657 -0.4283
   85GLN   HE22 5621   5.139   8.162  10.651  0.3591  0.6937 -0.2174
   85GLN      C 5622   5.287   8.069  10.033 -0.1689 -0.3450  0.0546
   85GLN      O 5623   5.372   8.141   9.982 -0.1524 -0.3986  0.0059
   86SER      N 5624   5.205   7.996   9.956 -0.4722 -0.2296  0.2667
   86SER      H 5625   5.164   7.912   9.994 -0.8434 -0.1396  0.0629
   86SER     CA 5626   5.194   8.017   9.813  0.2633  0.4966  0.3076
   86SER     HA 5627   5.268   8.086   9.773  0.4767 -0.8834 -1.8139
   86SER     CB 5628   5.229   7.886   9.744 -0.3366  0.4356  0.1139
   86SER    HB1 5629   5.257   7.891   9.639 -0.3264 -0.3603  0.0680
   86SER    HB2 5630   5.320   7.856   9.795 -1.4131  1.6594  2.9661
   86SER     OG 5631   5.133   7.784   9.761 -0.0234  0.2172  0.6102
   86SER     HG 5632   5.156   7.710   9.705 -2.8536  0.7896 -1.5573
   86SER      C 5633   5.057   8.070   9.774 -0.0363 -0.2965  0.2726
   86SER      O 5634   4.965   8.044   9.852  0.1113  0.3170  0.6559
   87SER      N 5635   5.039   8.138   9.660  0.1777 -0.2003  0.2965
   87SER      H 5636   5.126   8.147   9.610  0.1822  0.8636  0.4804
   87SER     CA 5637   4.918   8.182   9.593  0.2851 -0.3870 -0.0197
   87SER     HA 5638   4.847   8.108   9.629 -0.1003  0.2466  0.5183
   87SER     CB 5639   4.877   8.316   9.653  0.7015 -0.3485  0.1855
   87SER    HB1 5640   4.770   8.327   9.632  1.0220  0.2294 -1.2957
   87SER    HB2 5641   4.897   8.321   9.760 -2.9806  1.7303  0.9618
   87SER     OG 5642   4.929   8.435   9.599 -0.1296 -0.1047 -0.0970
   87SER     HG 5643   4.868   8.502   9.632 -1.4147 -1.5953  0.7049
   87SER      C 5644   4.926   8.190   9.441 -0.4336  0.5316 -0.0174
   87SER      O 5645   5.037   8.203   9.389 -0.1902  0.4507  0.4767
   88GLN      N 5646   4.813   8.185   9.370 -0.4783 -0.4646  0.1101
   88GLN      H 5647   4.729   8.176   9.425  1.3268  1.0641  3.4522
   88GLN     CA 5648   4.798   8.198   9.226 -0.7375  0.4835  0.2154
   88GLN     HA 5649   4.863   8.129   9.172  0.4992  2.6395 -1.1628
   88GLN     CB 5650   4.650   8.178   9.192 -0.5983  0.0566 -0.1562
   88GLN    HB1 5651   4.593   8.247   9.255 -0.3970  0.0526  0.0323
   88GLN    HB2 5652   4.605   8.082   9.216 -3.2156  0.7593 -1.8979
   88GLN     CG 5653   4.633   8.207   9.044  0.0827 -0.5123 -0.3503
   88GLN    HG1 5654   4.673   8.306   9.020  0.7444 -0.5428  0.5752
   88GLN    HG2 5655   4.694   8.139   8.985  0.6038 -0.3807  0.0300
   88GLN     CD 5656   4.485   8.204   9.011 -0.0492 -0.1141  0.2046
   88GLN    OE1 5657   4.434   8.102   8.967  0.1583 -0.1370  0.0170
   88GLN    NE2 5658   4.406   8.305   9.049  0.4193  0.4648 -0.3329
   88GLN   HE21 5659   4.306   8.304   9.032  0.4704 -0.5262 -0.6132
   88GLN   HE22 5660   4.454   8.382   9.094  1.6162 -0.4573  0.0146
   88GLN      C 5661   4.851   8.337   9.197 -0.6501  0.3824 -0.1086
   88GLN      O 5662   4.832   8.430   9.276  0.8170  0.1829  0.5015
   89SER      N 5663   4.917   8.358   9.083  0.1262 -0.1520  0.2401
   89SER      H 5664   4.958   8.275   9.043  0.9037  1.2647 -2.1858
   89SER     CA 5665   4.970   8.486   9.038  0.0706 -0.2285 -0.0444
   89SER     HA 5666   5.018   8.533   9.124 -0.1882  0.0222 -0.0338
   89SER     CB 5667   5.077   8.476   8.930 -0.1741  0.9481 -0.4087
   89SER    HB1 5668   5.169   8.437   8.974 -2.0063 -1.4375  1.5766
   89SER    HB2 5669   5.096   8.574   8.886  0.9339  1.3905  0.9836
   89SER     OG 5670   5.044   8.385   8.828  0.3534  0.2255  0.0566
   89SER     HG 5671   5.114   8.319   8.828 -0.2259 -0.5170  2.9125
   89SER      C 5672   4.861   8.581   8.990  0.5412  0.0200 -0.6320
   89SER      O 5673   4.761   8.541   8.931  0.1750 -0.5609  0.3576
   90SER      N 5674   4.884   8.709   9.019 -0.0298 -0.0794  0.3154
   90SER      H 5675   4.964   8.733   9.076  0.7555 -0.2587 -0.6822
   90SER     CA 5676   4.805   8.823   8.977  0.0056 -0.1758 -0.0169
   90SER     HA 5677   4.729   8.776   8.914 -0.8547 -1.4220  1.8617
   90SER     CB 5678   4.741   8.896   9.094  0.6089 -0.0454  0.2348
   90SER    HB1 5679   4.671   8.974   9.064  0.4107 -1.0630 -2.1095
   90SER    HB2 5680   4.819   8.944   9.154  2.5795 -1.0191 -1.4347
   90SER     OG 5681   4.671   8.805   9.176 -0.1956  0.3923  0.0418
   90SER     HG 5682   4.610   8.865   9.219  0.7570  0.3143  1.5702
   90SER      C 5683   4.885   8.919   8.891 -0.0484 -0.4389 -0.3655
   90SER      O 5684   5.008   8.920   8.887 -0.0434 -0.0412 -0.2162
   91TYR      N 5685   4.813   9.001   8.814 -0.0900 -0.1601 -0.0351
   91TYR      H 5686   4.715   9.008   8.838  0.0771 -0.7488  0.8735
   91TYR     CA 5687   4.872   9.097   8.722  0.5285 -0.2092  0.3062
   91TYR     HA 5688   4.959   9.063   8.665  0.2171  2.8291 -2.1890
   91TYR     CB 5689   4.769   9.127   8.615  0.4833  0.0766  0.4291
   91TYR    HB1 5690   4.671   9.141   8.661  0.9615  0.9363  1.1884
   91TYR    HB2 5691   4.803   9.214   8.559  1.5062 -0.8766 -0.4740
   91TYR     CG 5692   4.754   9.012   8.518  0.2075  0.5074 -0.0472
   91TYR    CD1 5693   4.820   9.017   8.394  0.0911  0.1613 -0.1229
   91TYR    HD1 5694   4.870   9.108   8.364 -1.3723  1.1110  0.2443
   91TYR    CE1 5695   4.802   8.913   8.302 -0.0929 -0.2843  0.4117
   91TYR    HE1 5696   4.831   8.918   8.199 -1.9435 -1.4284 -0.2355
   91TYR     CZ 5697   4.705   8.813   8.329 -0.0242 -0.4208  0.1505
   91TYR     OH 5698   4.676   8.712   8.242  0.2450 -0.4571  0.1006
   91TYR     HH 5699   4.608   8.657   8.280  0.1837 -1.2252 -1.0730
   91TYR    CE2 5700   4.651   8.807   8.459  0.4681 -0.3639  0.3639
   91TYR    HE2 5701   4.568   8.739   8.473 -1.4153  1.4331 -1.3444
   91TYR    CD2 5702   4.676   8.903   8.557  0.6894  0.1139 -0.1536
   91TYR    HD2 5703   4.638   8.913   8.658  0.7748  2.0107 -0.2730
   91TYR      C 5704   4.911   9.225   8.794 -0.1081  0.1165  0.0771
   91TYR      O 5705   4.844   9.270   8.886  0.0622 -0.3420  0.4291
   92GLY      N 5706   5.021   9.290   8.755  0.1142 -0.3021  0.0029
   92GLY      H 5707   5.069   9.255   8.674 -0.4983 -0.0364 -0.4821
   92GLY     CA 5708   5.077   9.406   8.821 -0.0582 -0.1455 -0.1254
   92GLY    HA1 5709   5.178   9.429   8.786  0.5125  0.4567  1.8152
   92GLY    HA2 5710   5.011   9.491   8.802  1.0574  0.4879 -1.3633
   92GLY      C 5711   5.094   9.390   8.971 -0.3557  0.1370 -0.0618
   92GLY      O 5712   5.110   9.281   9.026  0.3967  0.2118 -0.1253
   93GLN      N 5713   5.108   9.503   9.041 -0.1168 -0.1262  0.3226
   93GLN      H 5714   5.124   9.589   8.989  4.9713 -1.8486 -1.5776
   93GLN     CA 5715   5.136   9.504   9.183  0.2877  0.8104  0.2499
   93GLN     HA 5716   5.106   9.413   9.235  0.1817  2.2658  2.8997
   93GLN     CB 5717   5.286   9.523   9.198  0.3374  0.8148 -0.2316
   93GLN    HB1 5718   5.313   9.617   9.150 -0.7762 -0.1620 -3.0022
   93GLN    HB2 5719   5.319   9.527   9.302 -2.4611 -3.1898  1.0368
   93GLN     CG 5720   5.376   9.411   9.145 -0.2063  0.1260  0.2771
   93GLN    HG1 5721   5.368   9.409   9.037  0.8393  2.4673  0.0906
   93GLN    HG2 5722   5.339   9.319   9.190 -1.8493  0.8177  0.3968
   93GLN     CD 5723   5.521   9.441   9.182 -0.1089 -0.0220  0.0137
   93GLN    OE1 5724   5.600   9.486   9.099  0.3740  0.3580  0.6713
   93GLN    NE2 5725   5.572   9.421   9.303  0.0651 -0.3151 -0.1077
   93GLN   HE21 5726   5.670   9.431   9.327 -0.2400 -2.3109  2.3655
   93GLN   HE22 5727   5.508   9.399   9.377 -0.4241  1.2758 -0.0197
   93GLN      C 5728   5.058   9.613   9.254 -0.4037  0.2465  0.3710
   93GLN      O 5729   5.045   9.727   9.210 -0.3471  0.1055 -0.0077
   94GLN      N 5730   5.006   9.576   9.371 -0.0496 -0.7610  0.2170
   94GLN      H 5731   5.021   9.478   9.389  3.8668 -0.3547 -0.0564
   94GLN     CA 5732   4.959   9.669   9.472  0.1830 -0.4059 -0.0009
   94GLN     HA 5733   4.917   9.758   9.425  1.0349 -0.2766 -0.5393
   94GLN     CB 5734   4.847   9.606   9.554 -0.2784 -0.1318 -0.4107
   94GLN    HB1 5735   4.824   9.682   9.628  0.6566  2.6863 -2.8058
   94GLN    HB2 5736   4.891   9.518   9.601  1.3921 -0.2721 -2.1181
   94GLN     CG 5737   4.719   9.573   9.476 -0.2580  0.5215 -0.7237
   94GLN    HG1 5738   4.679   9.665   9.433  1.7303  1.1129 -1.4453
   94GLN    HG2 5739   4.755   9.501   9.402  1.5458  0.4803  0.1181
   94GLN     CD 5740   4.621   9.506   9.571  0.5766 -0.5419 -0.5945
   94GLN    OE1 5741   4.636   9.505   9.693 -0.1708 -0.4418 -0.5006
   94GLN    NE2 5742   4.516   9.439   9.523  0.6156 -0.7745 -0.3617
   94GLN   HE21 5743   4.470   9.371   9.582  1.1347 -0.6637  0.1716
   94GLN   HE22 5744   4.495   9.426   9.425  0.0690  1.7025 -0.6487
   94GLN      C 5745   5.072   9.705   9.566  0.2112 -0.2643 -0.0893
   94GLN      O 5746   5.145   9.614   9.606 -0.1064 -0.2453  0.5497
   95SER      N 5747   5.075   9.834   9.604  0.6098 -0.2660 -0.1095
   95SER      H 5748   5.009   9.898   9.563  0.4096 -1.1848 -1.2734
   95SER     CA 5749   5.176   9.895   9.688  0.5253  0.1395 -0.2995
   95SER     HA 5750   5.270   9.871   9.638  0.0534  0.9615 -1.6321
   95SER     CB 5751   5.149  10.044   9.697  0.0143  0.0486 -0.3214
   95SER    HB1 5752   5.222  10.090   9.763  0.0153 -0.1662 -0.1732
   95SER    HB2 5753   5.160  10.090   9.598  0.7640  0.3193 -0.1158
   95SER     OG 5754   5.019  10.073   9.744  0.0182 -0.5394  0.0610
   95SER     HG 5755   4.996  10.160   9.710 -0.4706  0.2603  2.2926
   95SER      C 5756   5.190   9.841   9.830  0.1661  0.0356 -0.3027
   95SER      O 5757   5.288   9.875   9.895 -0.0800 -0.0967  0.1446
   96SER      N 5758   5.098   9.753   9.872  0.6530 -0.2707  0.1272
   96SER      H 5759   5.026   9.729   9.805  0.5695  1.1416 -0.3292
   96SER     CA 5760   5.082   9.706  10.008 -0.5045  0.0678  0.1164
   96SER     HA 5761   5.043   9.776  10.082  2.1500 -0.2694  1.9401
   96SER     CB 5762   4.979   9.593   9.995  0.1759 -0.4507 -0.8652
   96SER    HB1 5763   5.011   9.507   9.937  0.0675 -1.3820  0.4181
   96SER    HB2 5764   4.941   9.562  10.092  0.7777  0.6205 -0.2723
   96SER     OG 5765   4.863   9.638   9.930 -0.1599  0.0950  0.1019
   96SER     HG 5766   4.820   9.553   9.922  0.3700 -0.1938  0.2889
   96SER      C 5767   5.210   9.655  10.071 -0.0901  0.4902 -0.3761
   96SER      O 5768   5.296   9.593  10.008 -0.3437 -0.0826 -0.1695
   97TYR      N 5769   5.215   9.672  10.203 -0.1376 -0.5985 -0.2217
   97TYR      H 5770   5.132   9.713  10.244  0.8586  0.4457  0.8474
   97TYR     CA 5771   5.290   9.593  10.299  0.0187 -0.0208  0.1356
   97TYR     HA 5772   5.396   9.608  10.277 -0.1351  1.2139  0.1709
   97TYR     CB 5773   5.267   9.639  10.443  0.1943  0.5264 -0.0059
   97TYR    HB1 5774   5.161   9.645  10.469  0.5587  0.9192  1.4785
   97TYR    HB2 5775   5.301   9.742  10.448  1.1984  0.5082 -3.6810
   97TYR     CG 5776   5.341   9.554  10.544 -0.0520  0.3448  0.0239
   97TYR    CD1 5777   5.471   9.597  10.575  0.0391  0.0945 -0.0041
   97TYR    HD1 5778   5.508   9.692  10.538 -1.7277  0.6590 -0.4282
   97TYR    CE1 5779   5.541   9.532  10.676 -0.1024 -0.0948 -0.0270
   97TYR    HE1 5780   5.630   9.574  10.721 -0.2578 -0.1698  0.3608
   97TYR     CZ 5781   5.492   9.412  10.732  0.2994 -0.3113 -0.1375
   97TYR     OH 5782   5.554   9.343  10.833  0.1071  0.4235  0.4941
   97TYR     HH 5783   5.492   9.277  10.864 -1.4461 -0.5511 -3.8692
   97TYR    CE2 5784   5.363   9.369  10.697  0.2399  0.0797 -0.3979
   97TYR    HE2 5785   5.317   9.285  10.746 -0.8242  0.6804 -0.3317
   97TYR    CD2 5786   5.286   9.442  10.605 -0.1496  0.5335  0.2818
   97TYR    HD2 5787   5.191   9.404  10.570  1.0954  1.3177 -4.5419
   97TYR      C 5788   5.258   9.446  10.281 -0.2069 -0.0126  0.4646
   97TYR      O 5789   5.138   9.421  10.269 -0.1052 -0.3285  0.0773
   98PRO      N 5790   5.352   9.352  10.272 -0.2275  0.0147 -0.0888
   98PRO     CD 5791   5.494   9.376  10.292 -0.1302 -0.6744  0.0650
   98PRO    HD1 5792   5.527   9.412  10.389  0.3904 -1.8985  0.3620
   98PRO    HD2 5793   5.534   9.439  10.213  0.8022 -0.9342  0.3181
   98PRO     CG 5794   5.569   9.245  10.271  0.3522 -0.3209 -0.4213
   98PRO    HG1 5795   5.599   9.208  10.368  0.5658 -0.9225 -0.7105
   98PRO    HG2 5796   5.661   9.251  10.213  1.1906 -0.1109  0.8996
[truncated: 847,904 more chars]
