# Supplementary material for: Thermodynamic forces from protein and water govern condensate formation of an intrinsically disordered protein domain
Source: Nat Commun. 2023 Sep 21;14:5892. doi: 10.1038/s41467-023-41586-y (PMC10514047; doi:10.1038/s41467-023-41586-y)
Supplement: Supplementary file 4 — Supplementary Data 1 [file 41467_2023_41586_MOESM4_ESM.zip › final_coord_set-1_25mgmL.gro]

Protein in water
19580
    1MET      N    1   9.942  12.727  12.734 -0.1652  0.4832 -0.3130
    1MET     H1    2   9.995  12.723  12.819 -0.5345  0.8175 -0.0615
    1MET     H2    3   9.848  12.698  12.758  0.2017 -1.1043 -0.7058
    1MET     H3    4   9.977  12.651  12.679 -2.5989 -0.9043 -0.1041
    1MET     CA    5   9.957  12.857  12.667  0.2896  0.2261 -0.7118
    1MET     HA    6   9.915  12.852  12.566  2.9049 -1.0819 -1.8498
    1MET     CB    7   9.902  12.971  12.753  0.0453 -0.3176 -0.1449
    1MET    HB1    8   9.949  12.959  12.851  3.5889 -1.7219 -1.8062
    1MET    HB2    9   9.796  12.949  12.762 -0.4394  1.5700 -0.9191
    1MET     CG   10   9.923  13.109  12.691 -0.9944  0.1588  0.5331
    1MET    HG1   11   9.881  13.186  12.754  1.2804  0.5258  1.7029
    1MET    HG2   12  10.031  13.116  12.680 -1.0645 -1.1580 -1.5775
    1MET     SD   13   9.851  13.127  12.526 -0.2557 -0.8164  0.0861
    1MET     CE   14   9.678  13.142  12.579 -0.0402  0.6997  0.4088
    1MET    HE1   15   9.619  13.171  12.492  1.9613  2.1258 -0.5591
    1MET    HE2   16   9.643  13.049  12.623  0.3315  0.0798 -0.5756
    1MET    HE3   17   9.663  13.222  12.652  0.0774  0.2840  0.8947
    1MET      C   18  10.107  12.875  12.646  0.5350 -0.5804  0.2807
    1MET      O   19  10.181  12.875  12.744  0.4985 -0.1471  0.3115
    2ALA      N   20  10.153  12.889  12.522 -0.3591 -0.2351 -0.0267
    2ALA      H   21  10.096  12.874  12.440 -0.6364 -2.4765  0.5085
    2ALA     CA   22  10.294  12.913  12.498 -0.3423 -0.1648  0.1465
    2ALA     HA   23  10.322  12.981  12.578  0.2644 -0.1345 -0.0863
    2ALA     CB   24  10.367  12.780  12.515 -0.6648 -0.3504  0.0763
    2ALA    HB1   25  10.473  12.782  12.490 -0.5728  1.0611  0.5299
    2ALA    HB2   26  10.321  12.711  12.444 -1.2958  1.2358 -1.0993
    2ALA    HB3   27  10.352  12.737  12.614 -0.0998 -1.2215 -0.1970
    2ALA      C   28  10.323  12.968  12.360 -0.1371 -0.0171  0.2462
    2ALA      O   29  10.286  12.911  12.257 -0.5891  0.4511  0.1466
    3SER      N   30  10.410  13.070  12.358 -0.4167  0.2109 -0.4717
    3SER      H   31  10.422  13.118  12.445  2.2161 -0.7490 -0.2191
    3SER     CA   32  10.482  13.109  12.238 -0.0812 -0.2216 -0.4142
    3SER     HA   33  10.420  13.107  12.148  2.3709  0.5923 -2.2163
    3SER     CB   34  10.507  13.259  12.246 -0.7059 -0.1183 -0.3158
    3SER    HB1   35  10.601  13.268  12.300 -0.0620  0.1915 -1.4367
    3SER    HB2   36  10.524  13.284  12.141  0.2329 -2.6415 -0.8299
    3SER     OG   37  10.407  13.337  12.306 -0.0397  0.0136  0.6415
    3SER     HG   38  10.440  13.427  12.298 -0.8509  0.2951  0.2400
    3SER      C   39  10.608  13.027  12.218 -0.2526 -0.5712 -0.0771
    3SER      O   40  10.688  13.012  12.310 -0.1303 -0.2601 -0.1301
    4ASN      N   41  10.619  12.960  12.103 -0.2708  0.0518 -0.4427
    4ASN      H   42  10.554  12.980  12.028  0.8717 -0.6036 -1.6541
    4ASN     CA   43  10.718  12.856  12.083 -0.2362  0.0518 -0.2720
    4ASN     HA   44  10.791  12.852  12.164  1.8799  2.3683 -1.8983
    4ASN     CB   45  10.643  12.723  12.083  0.2225 -0.2088 -0.1651
    4ASN    HB1   46  10.585  12.711  11.992  3.1916  1.3191 -2.4603
    4ASN    HB2   47  10.583  12.711  12.173  2.5065 -2.8388  1.1519
    4ASN     CG   48  10.740  12.606  12.088 -0.3001 -0.6470 -0.1473
    4ASN    OD1   49  10.861  12.629  12.099 -0.5354  0.5407  0.0678
    4ASN    ND2   50  10.697  12.482  12.066 -0.3833 -0.6032 -0.2306
    4ASN   HD21   51  10.598  12.468  12.055 -1.0817  2.0396  1.6227
    4ASN   HD22   52  10.759  12.404  12.081 -1.8341 -1.4626  1.9984
    4ASN      C   53  10.801  12.891  11.960  0.1678 -0.3579 -0.1166
    4ASN      O   54  10.750  12.912  11.850  0.9063  0.1222 -0.3741
    5ASP      N   55  10.932  12.908  11.979  0.1001 -0.0949  0.1206
    5ASP      H   56  10.967  12.914  12.074 -1.3631 -1.8352  0.8478
    5ASP     CA   57  11.032  12.909  11.874  0.3211  0.3022  0.3336
    5ASP     HA   58  11.017  12.995  11.809  1.8959  1.1552  1.0352
    5ASP     CB   59  11.164  12.931  11.946  0.3415 -0.6797  0.6049
    5ASP    HB1   60  11.178  12.852  12.020  0.8188  0.7286  2.0795
    5ASP    HB2   61  11.174  13.027  11.996  1.5146 -0.5101  0.0865
    5ASP     CG   62  11.285  12.935  11.854  0.0749 -0.3732  0.2657
    5ASP    OD1   63  11.371  12.844  11.862  0.2589 -0.2701 -0.4603
    5ASP    OD2   64  11.300  13.024  11.767  0.0854 -0.2439  0.4010
    5ASP      C   65  11.033  12.786  11.785 -0.6470  0.4650  0.0845
    5ASP      O   66  11.059  12.804  11.666 -0.2037 -0.0306  0.1004
    6TYR      N   67  11.000  12.665  11.830  0.2991  0.0734 -0.2478
    6TYR      H   68  10.953  12.668  11.919  1.3093 -0.4145  0.3185
    6TYR     CA   69  11.001  12.546  11.747  0.0329  0.1388 -0.3496
    6TYR     HA   70  11.094  12.542  11.690  0.9383 -0.5239  1.1042
    6TYR     CB   71  10.995  12.427  11.841  0.0446  0.2117 -0.2568
    6TYR    HB1   72  11.075  12.437  11.915 -1.8543  0.4575  1.8681
    6TYR    HB2   73  10.912  12.434  11.911  2.3308 -0.1364  2.7110
    6TYR     CG   74  10.992  12.295  11.767 -0.2326 -0.1535  0.3931
    6TYR    CD1   75  11.106  12.251  11.699 -0.5364 -0.4078  0.0458
    6TYR    HD1   76  11.191  12.317  11.702 -0.4216 -0.4667 -1.4259
    6TYR    CE1   77  11.091  12.138  11.618  0.6572 -0.3284 -0.3059
    6TYR    HE1   78  11.186  12.116  11.571  1.1531  2.3266 -0.7232
    6TYR     CZ   79  10.973  12.062  11.614  0.1968  0.3518  0.1993
    6TYR     OH   80  10.960  11.938  11.558 -0.5529  0.2048  0.6728
    6TYR     HH   81  10.873  11.901  11.574 -1.0668  0.3473 -1.4130
    6TYR    CE2   82  10.863  12.101  11.694 -0.0808 -0.0205  0.0072
    6TYR    HE2   83  10.776  12.038  11.702 -1.7830  2.2573  0.5590
    6TYR    CD2   84  10.875  12.218  11.771 -0.0157 -0.4697  0.6900
    6TYR    HD2   85  10.790  12.249  11.829 -0.1175 -1.3471  1.0264
    6TYR      C   86  10.878  12.550  11.658 -0.1569 -0.0710 -0.0967
    6TYR      O   87  10.771  12.594  11.702 -0.0593 -0.1645  0.2367
    7THR      N   88  10.891  12.489  11.540  0.0520  0.2004 -0.2144
    7THR      H   89  10.980  12.446  11.522 -0.3633 -1.6116  1.7010
    7THR     CA   90  10.781  12.466  11.449 -0.1805 -0.0563  0.1276
    7THR     HA   91  10.691  12.516  11.483 -1.1531 -1.6003 -0.0644
    7THR     CB   92  10.822  12.523  11.313  0.1864 -0.2849  0.1397
    7THR     HB   93  10.897  12.461  11.264 -0.0048 -3.1104  3.0952
    7THR    CG2   94  10.702  12.531  11.218  0.5017 -0.1338 -0.2465
    7THR   HG21   95  10.625  12.585  11.274 -0.0327  1.0929 -2.0977
    7THR   HG22   96  10.735  12.577  11.125  0.4898  0.1657 -0.1035
    7THR   HG23   97  10.672  12.430  11.191  0.8197 -0.3984  0.3602
    7THR    OG1   98  10.865  12.657  11.321 -0.1832 -0.1639  0.1169
    7THR    HG1   99  10.960  12.650  11.323 -0.2651 -1.7000  0.1935
    7THR      C  100  10.748  12.318  11.431 -0.1716  0.0025 -0.3820
    7THR      O  101  10.831  12.241  11.382  0.2397  0.0865  0.1730
    8GLN      N  102  10.623  12.276  11.450  0.1303 -0.5212  0.4907
    8GLN      H  103  10.547  12.342  11.454 -0.6797 -1.1060 -2.6879
    8GLN     CA  104  10.575  12.141  11.426 -0.6221 -0.2004  0.1378
    8GLN     HA  105  10.638  12.078  11.489 -0.1066 -0.2356 -0.4056
    8GLN     CB  106  10.430  12.115  11.464 -0.7924 -0.0924 -0.4366
    8GLN    HB1  107  10.372  12.158  11.383  0.0679  1.9419 -0.0426
    8GLN    HB2  108  10.408  12.009  11.472  0.9210 -0.3745  1.1902
    8GLN     CG  109  10.385  12.176  11.597  0.1306 -0.2816 -0.0283
    8GLN    HG1  110  10.376  12.284  11.589 -0.9885 -0.4015 -0.6243
    8GLN    HG2  111  10.282  12.142  11.604  0.6601 -3.0843 -3.1107
    8GLN     CD  112  10.464  12.125  11.717  0.8433  0.1618 -0.3026
    8GLN    OE1  113  10.511  12.012  11.717  0.7609  0.1269 -0.0296
    8GLN    NE2  114  10.484  12.212  11.816  0.1546  0.4092 -0.3697
    8GLN   HE21  115  10.542  12.196  11.897  2.4047  2.0528 -1.5207
    8GLN   HE22  116  10.470  12.310  11.794 -1.1488  0.8418  2.0142
    8GLN      C  117  10.597  12.091  11.284 -0.2585  0.4448 -0.0415
    8GLN      O  118  10.571  12.157  11.184 -0.1022  0.0786 -0.3284
    9GLN      N  119  10.662  11.976  11.262  0.0171  0.6450 -0.2828
    9GLN      H  120  10.711  11.934  11.340  2.5375  2.9596 -0.5002
    9GLN     CA  121  10.706  11.922  11.135 -0.0411  0.1474 -0.0925
    9GLN     HA  122  10.735  12.001  11.066 -1.2193 -0.1900 -1.0135
    9GLN     CB  123  10.826  11.829  11.144 -0.2346 -0.0784  0.1621
    9GLN    HB1  124  10.849  11.787  11.046  1.4205  1.6071 -0.2402
    9GLN    HB2  125  10.811  11.754  11.222 -0.1020  0.3634  0.6140
    9GLN     CG  126  10.949  11.916  11.170  0.1647 -0.5416 -0.1334
    9GLN    HG1  127  10.965  11.966  11.075 -5.0727  2.3715  0.1222
    9GLN    HG2  128  10.917  11.990  11.244 -2.9033 -2.5636  0.7639
    9GLN     CD  129  11.074  11.839  11.211 -0.1555 -0.4678  1.0322
    9GLN    OE1  130  11.082  11.720  11.185 -0.0832 -0.1187 -0.7046
    9GLN    NE2  131  11.173  11.912  11.263  0.2615  0.0077 -0.3921
    9GLN   HE21  132  11.248  11.855  11.299  1.3874  0.7846 -1.4029
    9GLN   HE22  133  11.155  12.008  11.289 -1.5946 -0.0373 -1.3507
    9GLN      C  134  10.595  11.841  11.069  0.2068 -0.4181  0.1796
    9GLN      O  135  10.498  11.799  11.132  0.0282  0.3061  0.4020
   10ALA      N  136  10.610  11.832  10.937  0.2122  0.2536  0.1289
   10ALA      H  137  10.695  11.861  10.891 -0.3513 -0.8213 -1.7124
   10ALA     CA  138  10.500  11.787  10.853  0.3311 -0.1930  0.2078
   10ALA     HA  139  10.409  11.827  10.896  1.2103  0.4828  1.5095
   10ALA     CB  140  10.532  11.850  10.718 -0.7583 -0.2407 -0.0800
   10ALA    HB1  141  10.551  11.957  10.726 -1.2758 -0.1494 -0.0541
   10ALA    HB2  142  10.608  11.799  10.659 -0.5898 -1.0539  0.8314
   10ALA    HB3  143  10.446  11.853  10.651  1.0161 -0.6381 -2.4924
   10ALA      C  144  10.485  11.636  10.844  0.0172 -0.1781  0.4680
   10ALA      O  145  10.573  11.564  10.797  0.1448  0.3108 -0.0528
   11THR      N  146  10.364  11.588  10.875 -0.1646  0.0580  0.1406
   11THR      H  147  10.289  11.651  10.899  1.3177  0.9538  2.9400
   11THR     CA  148  10.319  11.451  10.856 -0.2692  0.0926  0.1481
   11THR     HA  149  10.402  11.386  10.885  0.9011  1.9002  1.0607
   11THR     CB  150  10.200  11.411  10.942  0.1211 -0.6495  0.3474
   11THR     HB  151  10.184  11.304  10.929  1.6771 -0.6122 -2.7376
   11THR    CG2  152  10.214  11.443  11.091 -0.0005 -0.0155  0.2225
   11THR   HG21  153  10.309  11.426  11.140  0.3341  0.7807 -0.1301
   11THR   HG22  154  10.203  11.552  11.094  0.8695  0.0585  0.8815
   11THR   HG23  155  10.125  11.397  11.134 -0.4426 -0.3403 -0.9923
   11THR    OG1  156  10.089  11.478  10.887  0.2547 -0.4122  0.3661
   11THR    HG1  157  10.027  11.408  10.864 -0.4658  0.0726  0.7807
   11THR      C  158  10.305  11.413  10.710  0.1231  0.0164  0.1268
   11THR      O  159  10.291  11.500  10.623  0.0834  0.4557  0.5676
   12GLN      N  160  10.318  11.284  10.679  0.2707  0.1725 -0.4780
   12GLN      H  161  10.320  11.218  10.755 -0.0939  0.8887  0.1687
   12GLN     CA  162  10.314  11.232  10.544 -0.0643 -0.1759 -0.3361
   12GLN     HA  163  10.304  11.312  10.470  1.0612  0.6697  0.3868
   12GLN     CB  164  10.441  11.153  10.517 -0.0093 -0.3535  0.4257
   12GLN    HB1  165  10.444  11.054  10.562  3.1308 -0.0659  1.0789
   12GLN    HB2  166  10.436  11.141  10.409  0.9818 -1.0858  0.4406
   12GLN     CG  167  10.569  11.228  10.557  0.1559 -0.1840 -0.4125
   12GLN    HG1  168  10.578  11.312  10.488  1.0779 -1.6940 -2.2393
   12GLN    HG2  169  10.563  11.261  10.661  0.4804 -1.8836  0.1749
   12GLN     CD  170  10.684  11.130  10.539  0.5098  0.2858 -0.7091
   12GLN    OE1  171  10.677  11.015  10.497 -0.1031  0.1175 -0.1531
   12GLN    NE2  172  10.803  11.180  10.575  0.2720 -0.0034  0.5258
   12GLN   HE21  173  10.888  11.131  10.552  0.8566  1.7386 -1.3621
   12GLN   HE22  174  10.815  11.275  10.606  2.8812 -0.1627  0.2516
   12GLN      C  175  10.189  11.149  10.518 -0.1418 -0.2545  0.2627
   12GLN      O  176  10.151  11.073  10.607 -0.5250 -1.1940 -0.6769
   13SER      N  177  10.125  11.164  10.402  0.2470 -0.2923  0.0389
   13SER      H  178  10.160  11.238  10.344  1.5361  2.2342  3.6512
   13SER     CA  179  10.004  11.095  10.362  0.0155  0.1082  0.0365
   13SER     HA  180  10.010  11.004  10.421 -0.3921 -0.6385 -1.0329
   13SER     CB  181   9.880  11.172  10.407  0.0489  0.1909 -0.0095
   13SER    HB1  182   9.886  11.185  10.515  1.0149  0.9085 -0.1353
   13SER    HB2  183   9.878  11.266  10.353 -1.2640 -0.2749 -0.7995
   13SER     OG  184   9.759  11.107  10.377 -0.2966  0.5874  0.5240
   13SER     HG  185   9.756  11.019  10.414 -1.5561  0.2691 -0.2701
   13SER      C  186  10.005  11.047  10.217 -0.3151 -0.3534  0.1860
   13SER      O  187  10.059  11.114  10.130 -0.8156 -0.0355  0.1172
   14TYR      N  188   9.953  10.925  10.198 -0.2843 -0.3208 -0.0979
   14TYR      H  189   9.926  10.872  10.279 -0.1406 -0.8101 -0.3668
   14TYR     CA  190   9.938  10.848  10.076  0.2615 -0.3206 -0.1680
   14TYR     HA  191   9.966  10.907   9.989 -1.3139  2.5217  1.1134
   14TYR     CB  192  10.023  10.723  10.095  0.3648 -0.2700 -0.2915
   14TYR    HB1  193  10.013  10.682  10.196 -2.6532 -0.1843 -0.4528
   14TYR    HB2  194  10.124  10.747  10.063  0.2243 -1.8198 -2.0766
   14TYR     CG  195   9.982  10.609  10.005 -0.4448  0.1640 -0.4843
   14TYR    CD1  196   9.873  10.528  10.042 -0.3589  0.2310 -0.0831
   14TYR    HD1  197   9.828  10.537  10.140  0.0907  2.8202 -0.0286
   14TYR    CE1  198   9.825  10.437   9.947  0.1562  0.3080 -0.4238
   14TYR    HE1  199   9.739  10.380   9.977  1.1656  0.2462  2.7780
   14TYR     CZ  200   9.889  10.419   9.823 -0.0198  0.1562 -0.4917
   14TYR     OH  201   9.832  10.338   9.729 -0.5638 -0.0006 -0.0344
   14TYR     HH  202   9.741  10.310   9.744 -0.8934  1.0551 -0.0014
   14TYR    CE2  203   9.994  10.505   9.786  0.0060  0.0455 -0.6744
   14TYR    HE2  204  10.045  10.497   9.691  1.2257  0.0575 -0.0401
   14TYR    CD2  205  10.041  10.598   9.879  0.0608 -0.4499 -0.2022
   14TYR    HD2  206  10.122  10.663   9.851  1.5520 -1.4384  1.5547
   14TYR      C  207   9.791  10.821  10.046  0.2739 -0.3758 -0.1793
   14TYR      O  208   9.715  10.793  10.138  0.0793 -0.3487 -0.3313
   15GLY      N  209   9.765  10.809   9.915  0.5107  0.0574 -0.2704
   15GLY      H  210   9.837  10.830   9.848  0.7133  2.8250  0.6865
   15GLY     CA  211   9.635  10.769   9.864  0.4926 -0.2873  0.0386
   15GLY    HA1  212   9.600  10.677   9.912 -1.5438  0.3980 -0.0646
   15GLY    HA2  213   9.641  10.749   9.757  1.9179 -0.0707  0.0557
   15GLY      C  214   9.520  10.865   9.883  0.5462 -0.2934  0.4036
   15GLY      O  215   9.544  10.985   9.896  0.3039 -0.2208  0.2018
   16ALA      N  216   9.399  10.809   9.877  0.3693  0.1931 -0.8565
   16ALA      H  217   9.392  10.714   9.844  0.2970  0.2640 -1.0479
   16ALA     CA  218   9.276  10.886   9.882  0.1889 -0.1102 -0.5721
   16ALA     HA  219   9.298  10.973   9.945  1.4067 -1.9920  1.7909
   16ALA     CB  220   9.244  10.924   9.738  0.1246  0.4065 -0.4239
   16ALA    HB1  221   9.322  10.983   9.689 -2.2538  4.2378 -0.0554
   16ALA    HB2  222   9.238  10.829   9.685 -0.0271  0.7401 -1.0076
   16ALA    HB3  223   9.153  10.980   9.758  1.1753  1.1820  2.8416
   16ALA      C  224   9.166  10.807   9.951  0.6332  0.1138  0.4209
   16ALA      O  225   9.177  10.685   9.958  0.1521  0.0822  0.6636
   17TYR      N  226   9.049  10.866   9.975  0.3371 -0.2694 -0.0532
   17TYR      H  227   9.045  10.967   9.970 -0.4881 -0.3493 -1.3981
   17TYR     CA  228   8.919  10.806   9.997 -0.0263  0.4702 -0.1428
   17TYR     HA  229   8.925  10.737  10.081 -2.1222  0.4047  0.0065
   17TYR     CB  230   8.810  10.905  10.035 -0.2207  0.2971 -0.2446
   17TYR    HB1  231   8.831  10.997   9.980  0.2797 -1.6181 -3.5057
   17TYR    HB2  232   8.716  10.863   9.998 -0.1001 -0.6908  0.5564
   17TYR     CG  233   8.801  10.932  10.183  0.0954  0.6080 -0.2797
   17TYR    CD1  234   8.894  11.022  10.237  0.4522  0.3429 -0.4443
   17TYR    HD1  235   8.953  11.082  10.170 -0.0255 -0.3503 -1.5131
   17TYR    CE1  236   8.901  11.040  10.376 -0.5757 -0.2431 -0.3035
   17TYR    HE1  237   8.980  11.100  10.418 -0.2861 -3.1036  3.7324
   17TYR     CZ  238   8.814  10.970  10.461 -0.0231 -0.3340  0.1896
   17TYR     OH  239   8.825  10.983  10.597 -0.0118 -0.4244  0.1969
   17TYR     HH  240   8.762  10.928  10.643  1.1097 -0.4840  1.7408
   17TYR    CE2  241   8.725  10.875  10.407 -0.3507  0.2106 -0.2444
   17TYR    HE2  242   8.646  10.826  10.463 -0.1055 -1.0088 -0.9468
   17TYR    CD2  243   8.718  10.858  10.269  0.7109 -0.0793 -0.2672
   17TYR    HD2  244   8.645  10.788  10.232 -0.6109 -0.4454  2.7447
   17TYR      C  245   8.877  10.733   9.870 -0.1828  0.2452  0.0372
   17TYR      O  246   8.861  10.797   9.766 -0.0581 -0.0459 -0.1630
   18PRO      N  247   8.835  10.607   9.880  0.1337  0.1242 -0.1864
   18PRO     CD  248   8.839  10.522   9.998  0.5059 -0.2470 -0.4598
   18PRO    HD1  249   8.755  10.545  10.063  1.6585 -0.2440  1.0716
   18PRO    HD2  250   8.933  10.518  10.054  0.7209 -0.7881 -0.8472
   18PRO     CG  251   8.825  10.377   9.952  0.2542 -0.3704  0.0037
   18PRO    HG1  252   8.748  10.331  10.014  1.3518 -0.2549  1.5103
   18PRO    HG2  253   8.919  10.326   9.973  0.5596 -0.7395 -2.0765
   18PRO     CB  254   8.783  10.392   9.806 -0.0324  0.1763  0.1404
   18PRO    HB1  255   8.683  10.350   9.798 -0.0114  0.4828 -3.0418
   18PRO    HB2  256   8.839  10.336   9.732 -0.2335 -0.8354  0.7386
   18PRO     CA  257   8.775  10.539   9.766 -0.2647  0.1314  0.0192
   18PRO     HA  258   8.838  10.559   9.679  0.4812  0.6549  0.6577
   18PRO      C  259   8.633  10.582   9.735 -0.0105  0.8233 -0.2080
   18PRO      O  260   8.565  10.627   9.828 -0.3259  0.6668 -0.3605
   19THR      N  261   8.592  10.578   9.608  0.5099  0.4316 -0.3678
   19THR      H  262   8.653  10.546   9.535 -0.8844 -0.9670 -0.9932
   19THR     CA  263   8.467  10.636   9.562  0.2895  0.3058  0.0730
   19THR     HA  264   8.396  10.658   9.642  0.1696  0.8275 -0.1745
   19THR     CB  265   8.488  10.765   9.484  0.1496  0.5188  0.3850
   19THR     HB  266   8.399  10.795   9.429  0.8930  1.2275 -0.4713
   19THR    CG2  267   8.525  10.885   9.572  0.9287  0.3410  0.3100
   19THR   HG21  268   8.438  10.946   9.599  0.9475  0.7146 -0.4245
   19THR   HG22  269   8.573  10.859   9.666  2.3370  2.0174  0.0926
   19THR   HG23  270   8.601  10.943   9.520 -0.1786 -0.4935 -2.4370
   19THR    OG1  271   8.585  10.758   9.382 -0.1959 -0.2152  0.1069
   19THR    HG1  272   8.591  10.847   9.346  1.9231 -0.9885 -1.6791
   19THR      C  273   8.393  10.546   9.464  0.2770 -0.3058  0.6289
   19THR      O  274   8.280  10.573   9.424  0.3467 -0.3671  0.3861
   20GLN      N  275   8.451  10.432   9.425  0.2897 -0.1848  0.2789
   20GLN      H  276   8.550  10.431   9.444  0.6232  1.3233 -1.2043
   20GLN     CA  277   8.409  10.328   9.333  0.5613 -0.0566  0.0091
   20GLN     HA  278   8.311  10.343   9.287  1.5588 -0.5108 -2.4063
   20GLN     CB  279   8.497  10.320   9.208  0.0413 -0.0203 -0.3617
   20GLN    HB1  280   8.465  10.238   9.144  2.8084 -0.8493 -0.8006
   20GLN    HB2  281   8.600  10.312   9.241  0.3037 -0.5501 -1.2741
   20GLN     CG  282   8.487  10.446   9.124 -0.2426  0.1924 -0.0121
   20GLN    HG1  283   8.497  10.537   9.183 -0.7298  2.8338 -3.6170
   20GLN    HG2  284   8.570  10.438   9.054 -0.9261  0.8960 -0.9324
   20GLN     CD  285   8.367  10.461   9.031  0.0837  0.1053 -0.4515
   20GLN    OE1  286   8.266  10.391   9.046 -0.1278  0.3392 -0.7793
   20GLN    NE2  287   8.362  10.561   8.944 -0.2904  0.6219  0.1511
   20GLN   HE21  288   8.288  10.586   8.879 -0.9106  1.6863  1.2186
   20GLN   HE22  289   8.429  10.637   8.941 -0.5938  0.8818 -1.8062
   20GLN      C  290   8.403  10.189   9.394  0.3501 -0.0994 -0.1081
   20GLN      O  291   8.503  10.117   9.400  0.5153  0.1476  0.1600
   21PRO      N  292   8.288  10.133   9.432  0.2365 -0.0506 -0.3825
   21PRO     CD  293   8.280   9.997   9.481 -0.3559  0.2657  0.4238
   21PRO    HD1  294   8.302   9.929   9.398  2.9277  1.2857  0.2874
   21PRO    HD2  295   8.359   9.987   9.556  0.5988 -0.0122 -0.5894
   21PRO     CG  296   8.140   9.977   9.536 -0.3421  0.0057  0.3685
   21PRO    HG1  297   8.142   9.982   9.645  2.6613 -1.2418  0.4411
   21PRO    HG2  298   8.118   9.876   9.502 -0.3833 -0.0391  0.5270
   21PRO     CB  299   8.056  10.090   9.475  0.1860 -0.1560 -0.6717
   21PRO    HB1  300   8.014  10.072   9.377  0.9119  1.5899 -1.3347
   21PRO    HB2  301   7.981  10.120   9.548  1.1184  3.5463 -1.0095
   21PRO     CA  302   8.162  10.199   9.458  0.2145 -0.1238 -0.3036
   21PRO     HA  303   8.140  10.254   9.366 -0.4286 -1.5520 -1.0375
   21PRO      C  304   8.178  10.294   9.576 -0.0187  0.4380 -0.7172
   21PRO      O  305   8.266  10.278   9.660 -0.5327  0.4399 -0.1775
   22GLY      N  306   8.078  10.381   9.588 -0.2927  0.0648 -0.2739
   22GLY      H  307   8.014  10.385   9.511  1.5391  1.1341 -1.8285
   22GLY     CA  308   8.063  10.484   9.689  0.4186  0.1335 -0.2339
   22GLY    HA1  309   8.143  10.558   9.686  2.0498 -1.5394 -0.1099
   22GLY    HA2  310   7.967  10.532   9.672 -0.3406 -1.8057 -1.7435
   22GLY      C  311   8.056  10.429   9.831 -0.4708  0.1541 -0.2639
   22GLY      O  312   8.007  10.318   9.849  0.7944 -0.4058 -0.1903
   23GLN      N  313   8.094  10.503   9.935  0.3981 -0.7826  0.1029
   23GLN      H  314   8.070  10.467  10.027  2.8587  0.6486  1.4148
   23GLN     CA  315   8.166  10.629   9.934 -0.2773 -0.3908 -0.1037
   23GLN     HA  316   8.250  10.608   9.867 -1.1941 -0.5141 -1.2387
   23GLN     CB  317   8.221  10.648  10.075 -0.6937 -0.3527  0.0551
   23GLN    HB1  318   8.140  10.628  10.145 -0.0225 -2.1548  0.3916
   23GLN    HB2  319   8.264  10.748  10.083  1.4626 -1.1052 -1.0517
   23GLN     CG  320   8.331  10.545  10.104 -0.1127  0.2219 -0.0733
   23GLN    HG1  321   8.412  10.563  10.034 -0.9343  2.1520 -0.5981
   23GLN    HG2  322   8.287  10.446  10.102  0.2181  0.0836 -0.5974
   23GLN     CD  323   8.396  10.560  10.241  0.4521  0.0257 -0.3196
   23GLN    OE1  324   8.372  10.664  10.301 -0.4901 -0.0212 -0.6019
   23GLN    NE2  325   8.484  10.467  10.279  0.1958  0.1484  0.5884
   23GLN   HE21  326   8.509  10.496  10.373 -0.0076  0.6748  0.4837
   23GLN   HE22  327   8.490  10.378  10.232  1.1635  0.8216 -0.6090
   23GLN      C  328   8.088  10.749   9.883  0.0033 -0.4292 -0.6344
   23GLN      O  329   7.966  10.747   9.873  0.0145 -0.1450 -0.8453
   24GLY      N  330   8.164  10.847   9.834  0.0314  0.0503  0.3449
   24GLY      H  331   8.263  10.836   9.852  0.2663 -1.5386 -1.6436
   24GLY     CA  332   8.117  10.962   9.759  0.5191  0.2235  0.2983
   24GLY    HA1  333   8.014  10.990   9.781  0.0276 -1.7336  0.7156
   24GLY    HA2  334   8.170  11.048   9.800  0.7021 -0.2154  0.9922
   24GLY      C  335   8.130  10.952   9.608  0.2403  0.2981  0.2696
   24GLY      O  336   8.161  10.842   9.560 -0.1447  0.2922  0.0236
   25TYR      N  337   8.120  11.062   9.533  0.1116  0.2039  0.1476
   25TYR      H  338   8.109  11.151   9.581  0.4328  2.0917 -3.0260
   25TYR     CA  339   8.156  11.076   9.394 -0.2075 -0.2020  0.0229
   25TYR     HA  340   8.181  10.978   9.353 -1.8869 -0.9572  0.6947
   25TYR     CB  341   8.028  11.123   9.325 -0.5238  0.3838  0.9905
   25TYR    HB1  342   7.993  11.216   9.370 -4.3940 -1.0382  1.3073
   25TYR    HB2  343   8.046  11.140   9.219 -2.6970 -1.4404  0.2476
   25TYR     CG  344   7.908  11.031   9.323  0.0062 -0.3133 -0.5027
   25TYR    CD1  345   7.891  10.936   9.222  0.4208 -0.4572 -0.4409
   25TYR    HD1  346   7.956  10.940   9.136 -1.1649  1.4890 -1.6366
   25TYR    CE1  347   7.786  10.843   9.231  0.0437  0.0059  0.0567
   25TYR    HE1  348   7.777  10.770   9.152 -0.4754 -2.9196  2.6437
   25TYR     CZ  349   7.705  10.842   9.346 -0.3600 -0.3763 -0.2266
   25TYR     OH  350   7.604  10.751   9.350 -0.4186 -0.2826  0.4725
   25TYR     HH  351   7.619  10.671   9.300 -0.7175  0.1628 -0.3433
   25TYR    CE2  352   7.722  10.937   9.448  0.6327 -0.1353 -0.5997
   25TYR    HE2  353   7.668  10.936   9.542  2.6499  0.1160  0.6283
   25TYR    CD2  354   7.826  11.030   9.436  0.2196  0.3674 -0.3372
   25TYR    HD2  355   7.844  11.100   9.517 -1.4312 -1.1780  1.4720
   25TYR      C  356   8.278  11.165   9.382 -0.0074 -0.4684  0.0943
   25TYR      O  357   8.293  11.259   9.459  0.0401 -0.3410 -0.0690
   26SER      N  358   8.373  11.125   9.296 -0.5757 -0.3444 -0.5991
   26SER      H  359   8.367  11.037   9.247  2.8565 -0.9148 -0.2342
   26SER     CA  360   8.501  11.192   9.285 -0.4870 -0.4545 -0.2469
   26SER     HA  361   8.544  11.188   9.385 -0.5967  1.1012 -0.1040
   26SER     CB  362   8.599  11.126   9.189 -0.5118 -0.1153 -0.5062
   26SER    HB1  363   8.684  11.193   9.175 -0.2169 -0.7930 -2.2350
   26SER    HB2  364   8.570  11.101   9.087  1.6371 -0.3789 -1.0981
   26SER     OG  365   8.624  10.998   9.241  0.3822  0.3081  0.1269
   26SER     HG  366   8.714  10.985   9.209  0.6749  2.2392  0.0385
   26SER      C  367   8.491  11.341   9.256  0.0127 -0.3452  0.1337
   26SER      O  368   8.411  11.378   9.170  0.4463  0.1007 -0.0885
   27GLN      N  369   8.583  11.413   9.321 -0.0642  0.0639 -0.2029
   27GLN      H  370   8.647  11.370   9.386 -0.6252 -0.1740  0.2027
   27GLN     CA  371   8.593  11.557   9.311 -0.3338  0.1069  0.1174
   27GLN     HA  372   8.670  11.587   9.383  1.4638  0.6210 -1.9167
   27GLN     CB  373   8.672  11.583   9.183 -0.3698 -0.0217  0.0676
   27GLN    HB1  374   8.716  11.683   9.187 -1.0116  0.2798 -0.2868
   27GLN    HB2  375   8.601  11.593   9.101 -1.2390 -0.7347  0.7122
   27GLN     CG  376   8.791  11.494   9.150 -0.0382  0.4495 -0.0166
   27GLN    HG1  377   8.757  11.397   9.115  0.3138  0.3096  0.0199
   27GLN    HG2  378   8.840  11.541   9.065 -0.1526  1.3173  0.3859
   27GLN     CD  379   8.901  11.471   9.253 -0.0709  0.3220 -0.0121
   27GLN    OE1  380   8.886  11.487   9.374  0.2187  0.0744  0.0584
   27GLN    NE2  381   9.001  11.394   9.210 -0.5553 -0.6158  0.4927
   27GLN   HE21  382   9.015  11.373   9.113 -1.4675 -2.2316  0.6692
   27GLN   HE22  383   9.071  11.365   9.277  1.9188  0.1194 -1.5893
   27GLN      C  384   8.467  11.643   9.317 -0.3927  0.0163  0.1311
   27GLN      O  385   8.461  11.744   9.248 -0.0688 -0.0955 -0.0668
   28GLN      N  386   8.377  11.600   9.406 -0.6167 -0.1003 -0.1480
   28GLN      H  387   8.396  11.509   9.445  1.7921  0.4056  0.0038
   28GLN     CA  388   8.266  11.684   9.446 -0.3993  0.2561 -0.2872
   28GLN     HA  389   8.293  11.790   9.442  0.4964  0.0158 -0.9229
   28GLN     CB  390   8.150  11.661   9.350 -0.5375  0.1763 -0.1045
   28GLN    HB1  391   8.072  11.732   9.375  0.7646  1.2216  1.1842
   28GLN    HB2  392   8.195  11.693   9.255 -1.1412  0.3220 -0.3445
   28GLN     CG  393   8.107  11.515   9.343 -0.1493  0.0746 -0.4150
   28GLN    HG1  394   8.085  11.490   9.447  1.3690  2.2475  0.5034
   28GLN    HG2  395   8.191  11.453   9.310  1.2752  0.8750  1.4666
   28GLN     CD  396   7.981  11.501   9.260 -0.4700  0.0356  0.0759
   28GLN    OE1  397   7.870  11.502   9.314 -0.4454 -0.4620  0.1403
   28GLN    NE2  398   8.000  11.487   9.129 -0.1506  0.2910  0.0955
   28GLN   HE21  399   8.096  11.488   9.097  0.0570  0.1812  0.7098
   28GLN   HE22  400   7.936  11.429   9.077  0.2428  1.1765 -1.4575
   28GLN      C  401   8.227  11.667   9.593 -0.2213  0.2586 -0.2401
   28GLN      O  402   8.255  11.563   9.652  0.2650  0.5483  0.0464
   29SER      N  403   8.159  11.765   9.653 -0.0015  0.4858 -0.3577
   29SER      H  404   8.146  11.846   9.594 -0.0891 -0.1144 -1.1845
   29SER     CA  405   8.115  11.771   9.791 -0.9827 -0.0402 -0.6343
   29SER     HA  406   8.202  11.763   9.856 -0.9129 -2.5593 -0.9265
   29SER     CB  407   8.055  11.908   9.822  0.0568  0.2452  0.2150
   29SER    HB1  408   8.028  11.909   9.927  1.3885  2.1057  0.5831
   29SER    HB2  409   7.958  11.921   9.773 -2.0245 -0.6452  3.7648
   29SER     OG  410   8.143  12.015   9.795 -0.1938  0.3248 -0.3086
   29SER     HG  411   8.233  11.997   9.823  1.1570  2.5306 -2.8516
   29SER      C  412   8.028  11.651   9.825 -0.4648 -0.3033 -0.2318
   29SER      O  413   7.961  11.601   9.735 -0.2567 -0.4469 -0.3079
   30SER      N  414   8.025  11.618   9.955 -0.6870  0.4506 -0.0408
   30SER      H  415   8.064  11.687  10.018  1.0604 -0.9671  0.5143
   30SER     CA  416   7.958  11.506  10.017  0.0917 -0.0641 -0.1200
   30SER     HA  417   8.000  11.412   9.980 -1.0026 -1.8514  2.7829
   30SER     CB  418   8.001  11.502  10.164  0.0871  0.1934 -0.1092
   30SER    HB1  419   8.100  11.457  10.160  0.6574  1.4312 -0.1027
   30SER    HB2  420   7.925  11.449  10.221  0.9412 -0.4197  0.4875
   30SER     OG  421   8.020  11.624  10.231  0.3885 -0.1061  0.3566
   30SER     HG  422   8.025  11.606  10.325 -1.8189 -1.1420  0.3453
   30SER      C  423   7.807  11.508  10.003  0.0843 -0.0679 -0.0450
   30SER      O  424   7.751  11.606   9.954  0.3862 -0.1140 -0.4990
   31GLN      N  425   7.742  11.399  10.044 -0.0645 -0.1033 -0.3675
   31GLN      H  426   7.797  11.336  10.102 -1.6865  0.3934  1.8482
   31GLN     CA  427   7.600  11.374  10.027 -0.1321  0.3827 -0.5305
   31GLN     HA  428   7.593  11.342   9.923  0.5281 -1.6349  0.0012
   31GLN     CB  429   7.569  11.243  10.099  0.3392  0.4423 -0.2101
   31GLN    HB1  430   7.589  11.248  10.206 -1.4336 -0.3942  0.2063
   31GLN    HB2  431   7.641  11.166  10.070  0.7310  0.4862  0.6256
   31GLN     CG  432   7.428  11.190  10.073  0.5698 -0.3221  0.0783
   31GLN    HG1  433   7.414  11.186   9.965 -1.0410 -3.2480  0.2741
   31GLN    HG2  434   7.352  11.253  10.119  1.9543 -0.5818  2.9696
   31GLN     CD  435   7.412  11.046  10.121  0.4989 -0.3595 -0.0578
   31GLN    OE1  436   7.454  11.017  10.232  0.6840  0.1695  0.0154
   31GLN    NE2  437   7.368  10.948  10.042 -0.3047 -0.1619  0.1388
   31GLN   HE21  438   7.326  10.967   9.952 -1.0397 -0.6039  0.3717
   31GLN   HE22  439   7.370  10.855  10.082 -0.3065  0.0388  0.6136
   31GLN      C  440   7.505  11.483  10.074 -0.4050 -0.2688  0.4701
   31GLN      O  441   7.410  11.501   9.998  0.2143 -0.3705 -0.3399
   32PRO      N  442   7.537  11.565  10.174  0.2330  0.1161 -0.0423
   32PRO     CD  443   7.635  11.545  10.279  0.3727  0.0082 -0.1928
   32PRO    HD1  444   7.729  11.594  10.252  0.5883 -0.9206 -1.2132
   32PRO    HD2  445   7.665  11.443  10.303  0.1741 -0.1996 -0.8075
   32PRO     CG  446   7.565  11.598  10.404  0.8611  0.4752 -0.1138
   32PRO    HG1  447   7.488  11.523  10.423  0.3805  1.2738  1.1792
   32PRO    HG2  448   7.637  11.612  10.484  1.2625  0.9161 -0.5372
   32PRO     CB  449   7.485  11.719  10.356 -0.0370 -0.0364  0.0742
   32PRO    HB1  450   7.391  11.731  10.410  0.0041 -1.5552  0.5371
   32PRO    HB2  451   7.553  11.804  10.348  1.2101 -1.0518 -0.5146
   32PRO     CA  452   7.449  11.673  10.215  0.1916  0.0736 -0.0196
   32PRO     HA  453   7.348  11.632  10.223 -0.0249  0.4517 -0.7730
   32PRO      C  454   7.436  11.784  10.113 -0.0098 -0.1567 -0.2472
   32PRO      O  455   7.339  11.859  10.108  0.1128  0.0042 -0.2150
   33TYR      N  456   7.533  11.811  10.025 -0.0971 -0.0146 -0.3014
   33TYR      H  457   7.612  11.750  10.009  0.2991  0.3875  0.0628
   33TYR     CA  458   7.525  11.916   9.926 -0.2188  0.1155 -0.1554
   33TYR     HA  459   7.490  12.009   9.971 -2.8971 -0.1463 -1.5069
   33TYR     CB  460   7.662  11.938   9.862 -0.4548  0.2005 -0.6369
   33TYR    HB1  461   7.708  11.842   9.835  1.3983  0.9194 -0.1681
   33TYR    HB2  462   7.651  12.005   9.777 -0.3119  0.6467 -0.3017
   33TYR     CG  463   7.750  12.018   9.954  0.2169 -0.5204 -0.6480
   33TYR    CD1  464   7.762  12.157   9.944  0.1695 -0.4452  0.2275
   33TYR    HD1  465   7.713  12.214   9.866  0.7034  0.8029  0.7881
   33TYR    CE1  466   7.831  12.232  10.039 -0.0732  0.1607 -0.0728
   33TYR    HE1  467   7.826  12.340  10.034  0.2563  0.1439 -0.7597
   33TYR     CZ  468   7.897  12.174  10.149 -0.3308  0.1143  0.0615
   33TYR     OH  469   7.956  12.248  10.247 -0.3083 -0.0334  0.1594
   33TYR     HH  470   7.974  12.341  10.228  2.7931 -0.4572  0.5596
   33TYR    CE2  471   7.879  12.035  10.160 -0.6630  0.1477 -0.0649
   33TYR    HE2  472   7.924  11.989  10.247  2.1463  1.6520 -0.5908
   33TYR    CD2  473   7.815  11.957  10.062  0.3377 -0.1367 -0.5042
   33TYR    HD2  474   7.808  11.853  10.090  2.4478 -0.4656 -0.9875
   33TYR      C  475   7.417  11.890   9.822  0.1395 -0.1509 -0.4624
   33TYR      O  476   7.379  11.775   9.798  0.0600 -0.3271  0.4806
   34GLY      N  477   7.374  11.997   9.755  0.4096 -0.1029 -0.5639
   34GLY      H  478   7.409  12.083   9.794  0.2257 -0.4070  0.2994
   34GLY     CA  479   7.262  12.011   9.664 -0.2564 -0.2426  0.2219
   34GLY    HA1  480   7.175  11.968   9.714  0.1257  0.0069  1.1108
   34GLY    HA2  481   7.237  12.116   9.647  2.0263  0.4805  0.9807
   34GLY      C  482   7.289  11.959   9.524  0.6306  0.5437  0.0881
   34GLY      O  483   7.385  11.885   9.504  0.1543 -0.0648  0.0327
   35GLN      N  484   7.205  12.001   9.429  0.2648  0.3125  0.3035
   35GLN      H  485   7.124  12.056   9.455  0.3978  1.4790 -1.5576
   35GLN     CA  486   7.227  11.983   9.287 -0.2224  0.6422  0.1831
   35GLN     HA  487   7.333  11.961   9.275  0.0310  0.5037  2.3239
   35GLN     CB  488   7.131  11.875   9.236  0.5027  0.1943 -0.2497
   35GLN    HB1  489   7.142  11.866   9.128  1.1623 -2.4639 -0.0133
   35GLN    HB2  490   7.029  11.903   9.263  0.3024 -1.3679  0.6846
   35GLN     CG  491   7.164  11.735   9.286 -0.0314  0.0830 -0.2043
   35GLN    HG1  492   7.087  11.662   9.261  3.1343 -2.7524 -2.6034
   35GLN    HG2  493   7.177  11.717   9.393 -2.2149 -2.4930 -0.2628
   35GLN     CD  494   7.292  11.672   9.232  0.1681 -0.1040  0.4700
   35GLN    OE1  495   7.378  11.735   9.170 -0.1464 -0.2935 -0.1659
   35GLN    NE2  496   7.317  11.542   9.249  0.2512 -0.1359  0.1112
   35GLN   HE21  497   7.247  11.491   9.301 -0.2835 -0.2968 -0.7496
   35GLN   HE22  498   7.399  11.509   9.201  0.6834  3.4917 -2.0879
   35GLN      C  499   7.200  12.110   9.208 -0.5017  0.5342  0.1043
   35GLN      O  500   7.130  12.200   9.255  0.0392  0.9232  0.1832
   36GLN      N  501   7.256  12.116   9.087  0.4180  0.0468  0.4974
   36GLN      H  502   7.322  12.044   9.060  0.4976  0.8581 -1.6554
   36GLN     CA  503   7.222  12.205   8.978  0.2466 -0.3656  0.2116
   36GLN     HA  504   7.195  12.298   9.028 -1.7429 -2.2563  2.9736
   36GLN     CB  505   7.341  12.224   8.884 -0.0672  0.5786 -0.0048
   36GLN    HB1  506   7.422  12.245   8.954 -0.3028 -1.1452  0.8342
   36GLN    HB2  507   7.350  12.136   8.822 -0.9333  1.0988 -0.9035
   36GLN     CG  508   7.338  12.347   8.793  0.2201  0.2824 -0.4167
   36GLN    HG1  509   7.272  12.315   8.713  0.3488 -0.3515 -0.2743
   36GLN    HG2  510   7.434  12.361   8.742  1.4989 -1.8980  1.1747
   36GLN     CD  511   7.304  12.475   8.868 -0.1925 -0.5319  0.8097
   36GLN    OE1  512   7.187  12.514   8.878  0.0836  0.6284 -0.2409
   36GLN    NE2  513   7.396  12.542   8.938  0.4872 -0.1265 -0.4499
   36GLN   HE21  514   7.492  12.513   8.945 -0.5570 -3.6604  1.4708
   36GLN   HE22  515   7.354  12.609   9.001  2.3346  0.6141  0.0366
   36GLN      C  516   7.099  12.172   8.895  0.2123  0.0360  0.0990
   36GLN      O  517   7.065  12.054   8.895 -0.2608  0.1697  0.1923
   37SER      N  518   7.021  12.272   8.854 -0.0689 -0.2501 -0.0701
   37SER      H  519   7.043  12.364   8.889 -1.1222 -0.1473  0.3559
   37SER     CA  520   6.884  12.261   8.806 -0.0853 -0.6845  0.0773
   37SER     HA  521   6.848  12.160   8.826 -1.3953 -0.9652 -3.1696
   37SER     CB  522   6.793  12.363   8.872 -0.1182 -0.5033 -0.2470
   37SER    HB1  523   6.798  12.458   8.818  0.7015 -0.7881 -0.6741
   37SER    HB2  524   6.694  12.317   8.867 -0.1924 -0.3957  0.1588
   37SER     OG  525   6.830  12.390   9.005  0.2042  0.5340 -0.5347
   37SER     HG  526   6.756  12.434   9.048  1.3838  0.7758  1.3898
   37SER      C  527   6.868  12.269   8.655 -0.0047 -0.0576  0.1005
   37SER      O  528   6.930  12.353   8.590  0.1816 -0.4617 -0.2497
   38TYR      N  529   6.782  12.180   8.605  0.4109 -0.6586  0.4468
   38TYR      H  530   6.725  12.118   8.661  0.2875 -0.0602  0.9880
   38TYR     CA  531   6.755  12.160   8.464 -0.6124 -0.2856  0.5859
   38TYR     HA  532   6.783  12.246   8.404  2.2466 -1.1144  0.5972
   38TYR     CB  533   6.825  12.035   8.411 -0.1287  0.1073  0.2985
   38TYR    HB1  534   6.863  12.046   8.310 -0.9298  2.2634  0.1711
   38TYR    HB2  535   6.749  11.957   8.414  1.5386 -1.5585  0.4077
   38TYR     CG  536   6.949  11.994   8.486  0.0155 -0.1414 -0.0742
   38TYR    CD1  537   6.947  11.888   8.578 -0.0791  0.2947  0.4313
   38TYR    HD1  538   6.854  11.835   8.586  0.0462 -0.0285 -0.2002
   38TYR    CE1  539   7.063  11.849   8.646  0.0718  0.7040  0.4127
   38TYR    HE1  540   7.056  11.776   8.725 -1.7729 -1.0996 -1.3177
   38TYR     CZ  541   7.180  11.925   8.626  0.5430 -0.1395 -0.1105
   38TYR     OH  542   7.298  11.895   8.689  0.5888  0.2106 -0.0284
   38TYR     HH  543   7.278  11.832   8.758 -0.4306  1.2054  0.6257
   38TYR    CE2  544   7.186  12.032   8.535  0.1079 -0.0402 -0.0231
   38TYR    HE2  545   7.278  12.085   8.514 -0.1255 -0.2530 -1.7167
   38TYR    CD2  546   7.067  12.066   8.468  0.0113 -0.0849  0.1244
   38TYR    HD2  547   7.066  12.157   8.410  1.3404  0.9126  1.5602
   38TYR      C  548   6.607  12.149   8.427 -0.3507 -0.6815 -0.3636
   38TYR      O  549   6.527  12.109   8.511 -0.0809 -0.0041  0.2305
   39SER      N  550   6.574  12.174   8.300  0.3150 -1.2283 -0.6489
   39SER      H  551   6.640  12.202   8.229 -1.0554  0.8080 -1.1883
   39SER     CA  552   6.435  12.181   8.261  0.3131 -0.2529 -0.4871
   39SER     HA  553   6.374  12.227   8.338  0.0135 -0.0273 -0.8568
   39SER     CB  554   6.428  12.284   8.149 -0.2598 -0.0492 -0.2627
   39SER    HB1  555   6.323  12.310   8.130 -0.4145 -2.0662 -2.6615
   39SER    HB2  556   6.458  12.233   8.057  1.9151 -1.0332  0.9373
   39SER     OG  557   6.506  12.397   8.180  0.0192 -0.2678 -0.1675
   39SER     HG  558   6.559  12.410   8.101 -1.0175 -1.7583 -1.1610
   39SER      C  559   6.373  12.048   8.222 -0.3819 -0.0099 -0.2137
   39SER      O  560   6.431  11.984   8.135  0.2516 -0.0066  0.1979
   40GLY      N  561   6.256  12.018   8.281 -0.3515  0.0127 -0.1422
   40GLY      H  562   6.215  12.087   8.342  0.4419 -0.2144  0.6697
   40GLY     CA  563   6.187  11.892   8.271  0.1757 -0.2784 -0.1659
   40GLY    HA1  564   6.093  11.913   8.219  0.1210  0.9512  0.4005
   40GLY    HA2  565   6.242  11.824   8.206  0.8474  1.7487 -1.7962
   40GLY      C  566   6.167  11.829   8.408 -0.0418  0.1685  0.0074
   40GLY      O  567   6.154  11.898   8.509 -0.2749  0.2358 -0.0659
   41TYR      N  568   6.157  11.696   8.418  0.4195  0.1245 -0.1127
   41TYR      H  569   6.171  11.649   8.330  1.5020 -0.4338  0.3402
   41TYR     CA  570   6.134  11.617   8.537 -0.0389  0.4559  0.0212
   41TYR     HA  571   6.057  11.676   8.587 -0.3238  1.0780 -1.1119
   41TYR     CB  572   6.083  11.480   8.492  0.2339  0.4065 -0.1431
   41TYR    HB1  573   6.063  11.406   8.569 -0.8755  1.6818  0.8211
   41TYR    HB2  574   6.160  11.436   8.428  0.8017  0.8200  0.2515
   41TYR     CG  575   5.949  11.482   8.421  0.2403  0.2904 -0.1599
   41TYR    CD1  576   5.831  11.484   8.495  0.2866 -0.1925 -0.0694
   41TYR    HD1  577   5.833  11.491   8.603 -0.5145 -0.0030 -0.0580
   41TYR    CE1  578   5.704  11.481   8.435  0.3536 -0.7612 -0.1855
   41TYR    HE1  579   5.616  11.477   8.496  0.8621 -2.2604  0.5156
   41TYR     CZ  580   5.693  11.495   8.295  0.0961  0.5379 -0.0423
   41TYR     OH  581   5.572  11.500   8.231 -0.0781  0.0657  0.2467
   41TYR     HH  582   5.499  11.490   8.293  0.1652 -0.4905  0.4552
   41TYR    CE2  583   5.813  11.490   8.221  0.1208  0.2123  0.0175
   41TYR    HE2  584   5.810  11.484   8.113  5.1093  2.2059 -0.4638
   41TYR    CD2  585   5.938  11.482   8.282  0.2605  0.9591 -0.1608
   41TYR    HD2  586   6.031  11.473   8.227  0.6343 -0.3600  0.6570
   41TYR      C  587   6.258  11.593   8.621  0.1158 -0.1032 -0.3578
   41TYR      O  588   6.360  11.555   8.564  0.1340 -0.2641 -0.2184
   42SER      N  589   6.253  11.600   8.755 -0.0406 -0.7191 -0.3270
   42SER      H  590   6.161  11.615   8.792 -0.0640  0.4837 -0.8329
   42SER     CA  591   6.355  11.580   8.856 -0.0692  0.4396 -0.0626
   42SER     HA  592   6.452  11.621   8.827 -0.6253  2.0574  0.2463
   42SER     CB  593   6.310  11.661   8.977  0.0397  0.1612  0.1645
   42SER    HB1  594   6.369  11.630   9.064  0.4320  3.1004  1.0756
   42SER    HB2  595   6.205  11.644   9.003  0.5859  0.5305  2.9832
   42SER     OG  596   6.350  11.796   8.970 -0.2378  0.2652  0.4966
   42SER     HG  597   6.297  11.826   8.896  0.8148  0.4031 -0.2321
   42SER      C  598   6.384  11.435   8.889 -0.0853  0.3643 -0.3738
   42SER      O  599   6.327  11.337   8.841  0.0345 -0.0672  0.3421
   43GLN      N  600   6.464  11.412   8.994 -1.2451  0.2702  0.5087
   43GLN      H  601   6.498  11.492   9.045  1.0377  0.4963 -1.2087
   43GLN     CA  602   6.497  11.282   9.049  0.3936  0.4090 -0.0861
   43GLN     HA  603   6.550  11.225   8.973  0.4380  0.6626 -0.2456
   43GLN     CB  604   6.599  11.301   9.161  0.4696  0.0492 -0.0934
   43GLN    HB1  605   6.686  11.356   9.126  1.7547 -0.8439  1.5510
   43GLN    HB2  606   6.628  11.197   9.180 -1.9927 -1.2233 -2.6404
   43GLN     CG  607   6.550  11.359   9.294 -0.6120 -0.0643 -0.4293
   43GLN    HG1  608   6.456  11.315   9.328 -0.0390  1.1842  3.2166
   43GLN    HG2  609   6.613  11.332   9.380 -0.0871  0.3550 -0.6750
   43GLN     CD  610   6.544  11.510   9.287  0.3923 -0.0125 -0.3082
   43GLN    OE1  611   6.583  11.578   9.192  0.0420  0.2208 -0.2883
   43GLN    NE2  612   6.485  11.572   9.390  0.2362  0.2059 -0.5279
   43GLN   HE21  613   6.474  11.669   9.367 -0.5037 -0.0193 -1.1848
   43GLN   HE22  614   6.466  11.527   9.479 -0.0569  1.2970 -0.0275
   43GLN      C  615   6.376  11.196   9.082  0.6398  0.1654  0.1926
   43GLN      O  616   6.282  11.233   9.152 -0.0056 -0.2549 -0.4384
   44SER      N  617   6.372  11.076   9.024  0.0347  0.0404  0.4885
   44SER      H  618   6.438  11.047   8.954 -0.5146 -0.2768  0.0905
   44SER     CA  619   6.261  10.984   9.040 -0.3205  0.3706 -0.0506
   44SER     HA  620   6.167  11.035   9.020 -0.7750 -1.0551 -1.8915
   44SER     CB  621   6.273  10.877   8.931  0.7997  0.2222  0.2118
   44SER    HB1  622   6.183  10.816   8.940  0.7379  0.1227 -1.0141
   44SER    HB2  623   6.351  10.802   8.946  0.6292 -0.1754 -0.8332
   44SER     OG  624   6.279  10.935   8.803 -0.0138  0.4045  0.2544
   44SER     HG  625   6.293  10.863   8.741 -0.3583  0.2515  0.3509
   44SER      C  626   6.254  10.912   9.174  0.3504 -0.3815 -0.4101
   44SER      O  627   6.186  10.810   9.186  0.2314 -0.2879 -0.2839
   45THR      N  628   6.315  10.966   9.280 -0.2695 -0.1720 -0.1582
   45THR      H  629   6.346  11.062   9.272  0.4552 -0.0093  3.1436
   45THR     CA  630   6.312  10.912   9.414 -0.1375  0.2824  0.0284
   45THR     HA  631   6.274  10.810   9.412  0.4644  0.0634 -0.7416
   45THR     CB  632   6.459  10.890   9.449 -0.1925 -0.3968 -0.1624
   45THR     HB  633   6.459  10.863   9.555  0.1526  2.1042  0.5371
   45THR    CG2  634   6.540  10.782   9.378  0.1143 -0.2225 -0.0785
   45THR   HG21  635   6.504  10.679   9.386  0.3313 -0.6845 -3.4461
   45THR   HG22  636   6.545  10.805   9.271  1.5234 -0.1075 -0.0105
   45THR   HG23  637   6.643  10.788   9.413  0.1421 -0.0545 -0.1834
   45THR    OG1  638   6.536  11.007   9.435  0.1227 -0.6097 -0.2286
   45THR    HG1  639   6.501  11.081   9.485  1.0606  0.3506 -0.9438
   45THR      C  640   6.227  10.995   9.509 -0.6021  0.1369 -0.2551
   45THR      O  641   6.211  11.116   9.501 -0.0692  0.2366  0.1342
   46ASP      N  642   6.163  10.929   9.606  0.7580 -0.1265  0.4954
   46ASP      H  643   6.176  10.830   9.615 -0.9729 -0.4162  0.1384
   46ASP     CA  644   6.075  10.991   9.704  0.3147  0.2083 -0.1062
   46ASP     HA  645   6.008  11.060   9.652  0.4032  0.9152  0.6927
   46ASP     CB  646   5.988  10.885   9.771  0.1244  0.6458  0.3477
   46ASP    HB1  647   5.923  10.837   9.698 -2.1838  1.5524  1.7146
   46ASP    HB2  648   6.061  10.813   9.808  1.0874 -0.6770 -3.6086
   46ASP     CG  649   5.903  10.939   9.885 -0.6248 -0.2177  0.2023
   46ASP    OD1  650   5.934  10.903  10.000  0.0664  0.1947  0.1497
   46ASP    OD2  651   5.810  11.019   9.861 -0.6953 -0.5347 -0.6513
   46ASP      C  652   6.150  11.077   9.805 -0.2859 -0.4401  0.9008
   46ASP      O  653   6.270  11.057   9.824 -0.2445 -1.1439 -0.0513
   47THR      N  654   6.085  11.174   9.871 -0.1242 -0.4836  1.1259
   47THR      H  655   5.984  11.173   9.861 -0.3056 -1.7902  2.6719
   47THR     CA  656   6.151  11.280   9.943 -0.3570 -0.0357  0.6850
   47THR     HA  657   6.229  11.318   9.876  0.2885 -2.3564  0.0471
   47THR     CB  658   6.056  11.398   9.964 -0.0085  0.3475  0.1466
   47THR     HB  659   6.105  11.461  10.038  2.1705 -2.7633  1.5812
   47THR    CG2  660   6.046  11.470   9.830 -0.1735 -1.0770 -0.6245
   47THR   HG21  661   5.989  11.563   9.828 -0.2223 -1.1014 -0.4209
   47THR   HG22  662   6.012  11.410   9.745  0.8497  0.5778 -2.2851
   47THR   HG23  663   6.145  11.507   9.802 -0.9759  1.9785  0.2554
   47THR    OG1  664   5.928  11.358  10.010 -0.0672 -0.0355 -0.3339
   47THR    HG1  665   5.875  11.437  10.024 -1.7787 -1.4702  2.0429
   47THR      C  666   6.229  11.246  10.069  0.0103 -0.1497  0.4273
   47THR      O  667   6.307  11.327  10.120  0.0008 -0.0767  0.3256
   48SER      N  668   6.213  11.127  10.128  0.1726 -0.0028  0.7690
   48SER      H  669   6.140  11.073  10.084 -0.7809  1.4334  0.5085
   48SER     CA  670   6.255  11.080  10.258  0.1308 -0.1133  0.7421
   48SER     HA  671   6.319  11.160  10.294  3.0829 -1.2111 -1.6388
   48SER     CB  672   6.137  11.077  10.355  0.0833  0.0775  0.6901
   48SER    HB1  673   6.171  11.069  10.458 -1.9590 -0.1116  1.4067
   48SER    HB2  674   6.079  11.169  10.344  0.5022  0.1948 -0.6889
   48SER     OG  675   6.050  10.966  10.348  0.2369  0.0121 -0.4928
   48SER     HG  676   5.958  10.996  10.344  1.1097  3.2412  0.4699
   48SER      C  677   6.325  10.945  10.247 -0.8861 -0.6384  0.6155
   48SER      O  678   6.329  10.876  10.145 -0.5665 -0.0053  0.1954
   49GLY      N  679   6.394  10.903  10.353 -0.2913 -0.0760  0.4536
   49GLY      H  680   6.394  10.962  10.436  1.7239  0.7508 -0.0742
   49GLY     CA  681   6.472  10.781  10.352 -0.2475 -0.0450 -0.1084
   49GLY    HA1  682   6.520  10.758  10.447 -1.1419  0.8737  0.5874
   49GLY    HA2  683   6.402  10.698  10.343 -0.2390 -0.0115 -0.5175
   49GLY      C  684   6.586  10.769  10.252 -0.3244 -0.0950 -0.1895
   49GLY      O  685   6.607  10.859  10.172 -0.1023  0.1012  0.0876
   50TYR      N  686   6.661  10.658  10.261  0.1090  0.2344  0.3051
   50TYR      H  687   6.643  10.585  10.329 -0.0403  0.3250  0.3661
   50TYR     CA  688   6.755  10.617  10.159 -0.0526  0.1977  0.1695
   50TYR     HA  689   6.734  10.677  10.071 -3.4355  1.2828  1.5638
   50TYR     CB  690   6.896  10.641  10.212  0.1045 -0.6870  0.1718
   50TYR    HB1  691   6.966  10.570  10.167  0.3057  0.4825 -1.4840
   50TYR    HB2  692   6.900  10.643  10.321 -0.0332  2.0558  0.1960
   50TYR     CG  693   6.936  10.782  10.174 -0.2954 -0.5366  0.3045
   50TYR    CD1  694   7.005  10.803  10.054  0.4215  0.1372  0.8280
   50TYR    HD1  695   7.033  10.718   9.994 -1.0255  0.2147 -0.0089
   50TYR    CE1  696   7.050  10.933  10.026  0.1976  0.0205 -0.0961
   50TYR    HE1  697   7.099  10.955   9.932  0.0489 -0.2817 -0.2475
   50TYR     CZ  698   7.029  11.041  10.113  0.0563  0.0211 -0.1332
   50TYR     OH  699   7.085  11.160  10.077  0.0974  0.1556  0.3613
   50TYR     HH  700   7.121  11.158   9.988 -0.9105  1.2033 -0.0894
   50TYR    CE2  701   6.960  11.016  10.234  0.1222 -0.0180 -0.1035
   50TYR    HE2  702   6.944  11.092  10.309 -0.6582 -0.8087  0.5406
   50TYR    CD2  703   6.910  10.888  10.261 -0.3378  0.0845 -0.4604
   50TYR    HD2  704   6.870  10.867  10.359  2.3404 -2.1837  0.2616
   50TYR      C  705   6.740  10.470  10.120  0.3875  0.2107 -0.0567
   50TYR      O  706   6.756  10.381  10.203  0.3313  0.2806  0.0299
   51GLY      N  707   6.714  10.453   9.991  0.5961 -0.1280 -0.0544
   51GLY      H  708   6.708  10.536   9.933  1.3464 -1.2235 -1.7948
   51GLY     CA  709   6.747  10.331   9.921 -0.2768 -0.4617  0.0964
   51GLY    HA1  710   6.697  10.329   9.824  0.3734 -0.8163 -0.2436
   51GLY    HA2  711   6.699  10.245   9.967 -0.1853 -0.8136 -0.4479
   51GLY      C  712   6.898  10.312   9.916 -0.2119  0.1051 -0.1056
   51GLY      O  713   6.969  10.397   9.970 -0.2167  0.3024 -0.4056
   52GLN      N  714   6.946  10.217   9.835 -0.3893  0.0437 -0.1382
   52GLN      H  715   6.882  10.169   9.773  0.9822 -1.1068 -0.6999
   52GLN     CA  716   7.083  10.181   9.808 -0.3711 -0.0430  0.0740
   52GLN     HA  717   7.139  10.208   9.897 -0.8448  1.9542 -0.2037
   52GLN     CB  718   7.087  10.028   9.802  0.8721 -0.0508  0.6693
   52GLN    HB1  719   7.006   9.998   9.735  2.1992 -0.4953 -0.7962
   52GLN    HB2  720   7.183   9.993   9.766  0.8195 -0.5847  1.0364
   52GLN     CG  721   7.059   9.971   9.941 -0.3512 -0.2573  0.3496
   52GLN    HG1  722   7.143  10.002  10.002 -0.1018  1.3398 -0.7347
   52GLN    HG2  723   6.964   9.997   9.987 -0.9837 -0.7893 -0.5990
   52GLN     CD  724   7.060   9.819   9.935  0.2754 -0.2209 -0.7428
   52GLN    OE1  725   6.988   9.764   9.852 -0.2237  0.0332 -0.4833
   52GLN    NE2  726   7.150   9.747  10.002 -0.0663  0.0770  0.0480
   52GLN   HE21  727   7.182   9.789  10.089 -2.7536  2.9793 -0.2094
   52GLN   HE22  728   7.168   9.651   9.977  0.0625 -0.6969  2.7713
   52GLN      C  729   7.129  10.266   9.691 -0.3757  0.5082  0.4685
   52GLN      O  730   7.062  10.279   9.588 -0.0465 -0.0702  0.1764
   53SER      N  731   7.255  10.309   9.693 -0.2378  0.1505 -0.1907
   53SER      H  732   7.304  10.285   9.778 -0.4375 -2.1201 -0.6497
   53SER     CA  733   7.326  10.389   9.594  0.4802 -0.0421  0.1590
   53SER     HA  734   7.251  10.458   9.556 -0.5126 -0.9202  0.4578
   53SER     CB  735   7.435  10.474   9.658  0.2796  0.6053 -0.3546
   53SER    HB1  736   7.468  10.545   9.582  0.3466 -0.3427 -1.2357
   53SER    HB2  737   7.513  10.412   9.701 -1.1011  0.0977  1.5300
   53SER     OG  738   7.384  10.553   9.763 -0.1904 -0.4548  0.2360
   53SER     HG  739   7.453  10.618   9.783 -0.5379  0.4273 -1.2616
   53SER      C  740   7.374  10.306   9.476  0.2615 -0.3607  0.2909
   53SER      O  741   7.409  10.190   9.500 -0.3262 -0.6207 -0.0829
   54SER      N  742   7.373  10.364   9.356 -0.0890 -0.2863  0.3285
   54SER      H  743   7.351  10.462   9.349  0.5825 -0.2243 -1.5526
   54SER     CA  744   7.429  10.303   9.237 -0.1482  0.1722  0.0618
   54SER     HA  745   7.487  10.214   9.264 -0.1660 -0.6267 -2.3334
   54SER     CB  746   7.323  10.276   9.131 -0.1199  0.2791  0.0075
   54SER    HB1  747   7.358  10.197   9.064 -1.5276 -0.6644  0.3283
   54SER    HB2  748   7.319  10.363   9.066  1.6212 -0.0770 -0.6430
   54SER     OG  749   7.193  10.256   9.181 -0.3308  0.9274 -0.2713
   54SER     HG  750   7.202  10.212   9.266  1.8881  1.8308  0.0233
   54SER      C  751   7.546  10.380   9.177  0.6181 -0.2178  1.0132
   54SER      O  752   7.562  10.499   9.203  0.0667  0.1935 -0.4158
   55TYR      N  753   7.636  10.319   9.100  0.3238  0.1087  0.3966
   55TYR      H  754   7.630  10.218   9.103 -1.6359  0.0561 -2.2361
   55TYR     CA  755   7.765  10.369   9.056  0.4097 -0.3410  0.1294
   55TYR     HA  756   7.759  10.478   9.053 -2.3229 -0.4148 -2.7369
   55TYR     CB  757   7.872  10.324   9.154  0.5574  0.0542  0.1506
   55TYR    HB1  758   7.895  10.220   9.134  0.9528  0.1014  0.3465
   55TYR    HB2  759   7.961  10.388   9.146  0.8621 -0.4388 -0.4373
   55TYR     CG  760   7.831  10.342   9.299 -1.0704  0.3502 -0.3276
   55TYR    CD1  761   7.791  10.224   9.362  0.0862  0.1615  0.0726
   55TYR    HD1  762   7.790  10.134   9.302  0.7986  0.7003 -0.7852
   55TYR    CE1  763   7.758  10.223   9.498 -0.4328 -0.0121 -0.0530
   55TYR    HE1  764   7.747  10.129   9.550 -0.8018  0.1432  0.1547
   55TYR     CZ  765   7.768  10.346   9.566 -0.1740  0.2149 -0.4946
   55TYR     OH  766   7.741  10.335   9.699  0.7847  0.2022 -0.2929
   55TYR     HH  767   7.748  10.420   9.743  2.5525 -0.1189  0.0991
   55TYR    CE2  768   7.795  10.467   9.500  0.5946  0.5905  0.4822
   55TYR    HE2  769   7.788  10.565   9.544  0.0068  1.3101 -1.1248
   55TYR    CD2  770   7.841  10.463   9.368  0.3439 -0.1612  0.4087
   55TYR    HD2  771   7.868  10.556   9.318 -0.2516 -0.7001 -0.9534
   55TYR      C  772   7.811  10.328   8.917  0.1597  0.1236 -0.0922
   55TYR      O  773   7.765  10.229   8.861  0.5592 -0.4079  0.5121
   56SER      N  774   7.906  10.404   8.861 -0.3312  0.8569  0.0565
   56SER      H  775   7.932  10.493   8.902 -0.0266  0.2540  1.2006
   56SER     CA  776   7.957  10.387   8.727  0.2090 -0.0373  0.3692
   56SER     HA  777   7.934  10.284   8.696  0.6192 -0.5545  1.7274
   56SER     CB  778   7.887  10.480   8.628  0.0636 -0.4397  0.0903
   56SER    HB1  779   7.938  10.470   8.532 -2.1247  1.6433 -1.3979
   56SER    HB2  780   7.909  10.581   8.663 -2.2341  0.2720 -0.3218
   56SER     OG  781   7.748  10.456   8.625  0.0425 -0.3242  0.1489
   56SER     HG  782   7.736  10.379   8.569 -0.2125  0.3247 -0.7123
   56SER      C  783   8.108  10.402   8.730  0.1970  0.1831 -0.0274
   56SER      O  784   8.165  10.507   8.756 -0.0971  0.2526  0.3400
   57SER      N  785   8.167  10.286   8.699 -0.0171  0.0205  0.1703
   57SER      H  786   8.110  10.207   8.673  0.5374  0.2487 -1.9407
   57SER     CA  787   8.309  10.259   8.687 -0.0205  0.1653 -0.2167
   57SER     HA  788   8.350  10.259   8.788  2.9955  0.7992 -1.3323
   57SER     CB  789   8.334  10.114   8.646  1.2020  0.2118  0.3151
   57SER    HB1  790   8.441  10.098   8.629  1.0357 -0.3296 -0.2502
   57SER    HB2  791   8.287  10.101   8.549  0.7997  0.0491  0.5278
   57SER     OG  792   8.291  10.030   8.751 -0.3038  0.3619 -0.1518
   57SER     HG  793   8.196  10.032   8.742 -0.4122  3.0875  0.5429
   57SER      C  794   8.387  10.358   8.602  0.2730 -0.0175 -0.1595
   57SER      O  795   8.337  10.418   8.507  0.0381  0.5060  0.2891
   58TYR      N  796   8.515  10.369   8.638  0.2839  0.4765 -0.3386
   58TYR      H  797   8.536  10.317   8.722 -2.4586  2.3981  1.7177
   58TYR     CA  798   8.608  10.474   8.602  0.1579  0.6282 -0.2209
   58TYR     HA  799   8.559  10.570   8.622  1.2610  0.8387  1.7471
   58TYR     CB  800   8.731  10.472   8.692 -0.0040 -0.0253 -0.0099
   58TYR    HB1  801   8.705  10.497   8.794 -0.7621  0.6111 -0.3514
   58TYR    HB2  802   8.776  10.373   8.686 -2.0492 -0.9376 -2.6209
   58TYR     CG  803   8.833  10.575   8.650  0.0779  0.0562  0.3872
   58TYR    CD1  804   8.824  10.710   8.683  0.2102  0.2554 -0.3675
   58TYR    HD1  805   8.741  10.744   8.743  0.9148  0.1711  0.7021
   58TYR    CE1  806   8.921  10.806   8.650  0.0075  0.6280  0.0863
   58TYR    HE1  807   8.906  10.911   8.670 -0.6286  0.7129 -0.7666
   58TYR     CZ  808   9.039  10.769   8.583 -0.3470 -0.1286 -0.1359
   58TYR     OH  809   9.136  10.859   8.547 -0.1160 -0.1983  0.3111
   58TYR     HH  810   9.208  10.831   8.491 -1.0710  1.0550 -1.6765
   58TYR    CE2  811   9.050  10.634   8.545 -0.1367 -0.2530  0.3622
   58TYR    HE2  812   9.133  10.590   8.492 -0.0080 -3.0675  2.6520
   58TYR    CD2  813   8.947  10.544   8.574 -0.2561 -0.2345 -0.0002
   58TYR    HD2  814   8.960  10.444   8.535  0.4024 -0.0352 -0.3016
   58TYR      C  815   8.642  10.464   8.454  0.1385  0.0495 -0.1862
   58TYR      O  816   8.665  10.357   8.398  0.2559 -0.0466  0.0471
   59GLY      N  817   8.648  10.585   8.399 -0.0222  0.2568  0.2474
   59GLY      H  818   8.630  10.668   8.454  0.0461 -0.2346  1.0120
   59GLY     CA  819   8.672  10.612   8.258  0.0569 -0.3699  0.1396
   59GLY    HA1  820   8.714  10.712   8.251  0.2414 -0.4394  0.2242
   59GLY    HA2  821   8.581  10.614   8.199 -1.5591  2.8379  2.4549
   59GLY      C  822   8.786  10.524   8.206 -0.1413 -0.2254 -0.5511
   59GLY      O  823   8.894  10.517   8.264 -0.2785  0.8393 -0.1350
   60GLN      N  824   8.770  10.461   8.090 -0.2902 -0.9277 -0.1538
   60GLN      H  825   8.685  10.482   8.039 -0.4951  0.7396  0.8062
   60GLN     CA  826   8.871  10.374   8.032 -0.0443 -0.2870 -0.7069
   60GLN     HA  827   8.873  10.279   8.085  0.3424  0.4449  0.6400
   60GLN     CB  828   8.817  10.327   7.897 -1.0123 -0.2906 -0.3298
   60GLN    HB1  829   8.882  10.242   7.876  0.2882  0.4107  0.6996
   60GLN    HB2  830   8.719  10.280   7.903 -0.0216 -2.5854 -1.0793
   60GLN     CG  831   8.824  10.430   7.785  0.4932  0.1795  0.1605
   60GLN    HG1  832   8.927  10.457   7.762 -0.2081  2.9651 -0.1369
   60GLN    HG2  833   8.772  10.521   7.815 -2.8159 -1.2117 -0.8198
   60GLN     CD  834   8.762  10.369   7.659 -0.0072  0.4286  0.2821
   60GLN    OE1  835   8.789  10.252   7.633  0.1246  0.5254 -0.0246
   60GLN    NE2  836   8.687  10.440   7.575 -0.1777  0.2553  0.2884
   60GLN   HE21  837   8.648  10.529   7.602 -3.2143 -1.3533  1.7952
   60GLN   HE22  838   8.679  10.414   7.478  0.6370  0.6876  0.0965
   60GLN      C  839   9.015  10.422   8.020 -0.1210 -0.0653 -0.7435
   60GLN      O  840   9.038  10.542   8.003  0.1232 -0.0253 -0.1318
   61SER      N  841   9.111  10.330   8.017  0.0141  0.0575 -0.2512
   61SER      H  842   9.082  10.234   8.018 -0.4489  0.2006  0.2887
   61SER     CA  843   9.243  10.360   7.964  0.4305 -0.7720  0.2882
   61SER     HA  844   9.250  10.469   7.957 -0.3600 -0.5444  2.2747
   61SER     CB  845   9.360  10.305   8.045  0.7235 -0.0098  0.3882
   61SER    HB1  846   9.458  10.342   8.014 -0.3802  3.1679  0.3193
   61SER    HB2  847   9.353  10.197   8.052 -0.7201  0.0550  0.2279
   61SER     OG  848   9.347  10.346   8.179  0.3414  1.3013 -0.0345
   61SER     HG  849   9.415  10.293   8.221 -0.5578 -1.7584 -2.1084
   61SER      C  850   9.254  10.317   7.818  0.0098  0.2691 -0.0635
   61SER      O  851   9.185  10.223   7.777  0.9003 -0.3606 -0.1469
   62GLN      N  852   9.333  10.389   7.739  0.1567 -0.1556 -0.3047
   62GLN      H  853   9.405  10.446   7.781  0.1771 -0.0327 -0.5035
   62GLN     CA  854   9.364  10.365   7.599 -0.5434 -0.6756 -0.3788
   62GLN     HA  855   9.379  10.258   7.585 -0.6133 -0.7801  0.2707
   62GLN     CB  856   9.245  10.408   7.515 -0.1712  0.3741 -0.3769
   62GLN    HB1  857   9.158  10.345   7.533  0.4418 -2.0725 -4.6446
   62GLN    HB2  858   9.273  10.387   7.412  1.2293  0.4193 -0.0233
   62GLN     CG  859   9.198  10.554   7.517 -0.0014  0.4252  0.3362
   62GLN    HG1  860   9.279  10.626   7.506  0.1161  0.7504  2.7641
   62GLN    HG2  861   9.157  10.572   7.616 -2.2039 -1.0620 -0.2437
   62GLN     CD  862   9.079  10.584   7.427 -0.0289 -0.0661  0.2065
   62GLN    OE1  863   9.015  10.496   7.370  0.3323 -0.0962 -0.1561
   62GLN    NE2  864   9.054  10.713   7.408 -0.0485 -0.1254 -0.1982
   62GLN   HE21  865   8.968  10.736   7.360 -0.4084  0.4446  0.6788
   62GLN   HE22  866   9.105  10.783   7.461  0.2389 -0.1743 -0.4103
   62GLN      C  867   9.497  10.433   7.569 -0.2123 -0.9880  0.3496
   62GLN      O  868   9.543  10.516   7.647 -0.2738 -0.7910  0.1762
   63ASN      N  869   9.554  10.398   7.453 -0.1892 -0.2602  0.1382
   63ASN      H  870   9.509  10.323   7.403  1.4518 -0.9524 -0.3463
   63ASN     CA  871   9.636  10.493   7.382 -0.5808 -0.0484 -0.0344
   63ASN     HA  872   9.718  10.522   7.449 -0.4648  0.7865 -0.5183
   63ASN     CB  873   9.702  10.425   7.263  0.3570  0.4265  0.1978
   63ASN    HB1  874   9.728  10.321   7.285 -0.3691  0.1830 -0.0550
   63ASN    HB2  875   9.640  10.423   7.173  0.5551  1.0362  0.0466
   63ASN     CG  876   9.834  10.486   7.219 -0.0236  0.6309 -0.6953
   63ASN    OD1  877   9.869  10.600   7.248  0.0090  0.3941  0.2359
   63ASN    ND2  878   9.912  10.414   7.137 -0.3492 -0.2043 -0.2846
   63ASN   HD21  879  10.004  10.444   7.110 -0.2426 -1.0088 -0.8366
   63ASN   HD22  880   9.882  10.319   7.121  0.4933 -0.3315 -1.1985
   63ASN      C  881   9.563  10.617   7.331 -0.3258  0.0930 -0.0607
   63ASN      O  882   9.447  10.599   7.295 -0.1945 -0.4658 -0.2236
   64THR      N  883   9.627  10.734   7.334  0.3772 -0.2726 -0.4282
   64THR      H  884   9.724  10.746   7.359  0.0730  0.0343  0.6560
   64THR     CA  885   9.570  10.856   7.281  0.2328  0.0952  0.5458
   64THR     HA  886   9.510  10.833   7.192  2.6166 -1.9882 -0.6357
   64THR     CB  887   9.476  10.933   7.374 -0.3060 -0.2116  0.2608
   64THR     HB  888   9.388  10.874   7.400  0.0319 -1.1317 -0.5907
   64THR    CG2  889   9.534  10.983   7.506  0.7102 -0.1832 -0.1865
   64THR   HG21  890   9.619  11.049   7.490 -0.5184  1.3452 -0.6420
   64THR   HG22  891   9.563  10.896   7.565  0.6049  0.8772  1.4918
   64THR   HG23  892   9.463  11.047   7.558  1.7272  1.6506 -0.9633
   64THR    OG1  893   9.440  11.049   7.303 -0.6543 -0.4714  0.0081
   64THR    HG1  894   9.366  11.082   7.356 -0.1573  1.6537 -0.5231
   64THR      C  895   9.693  10.932   7.235 -0.0631  0.0527 -0.3496
   64THR      O  896   9.798  10.915   7.297 -0.2024  0.1712 -0.0772
   65GLY      N  897   9.690  11.013   7.129 -0.2941  0.5953  0.0658
   65GLY      H  898   9.600  11.029   7.085 -0.5516 -1.2887 -0.1801
   65GLY     CA  899   9.792  11.112   7.101  0.0450  0.1430 -0.3095
   65GLY    HA1  900   9.896  11.080   7.109 -0.0837 -0.5038 -1.0450
   65GLY    HA2  901   9.772  11.151   7.000  1.2991 -0.4199 -0.7907
   65GLY      C  902   9.770  11.229   7.195 -0.5146 -0.4316  0.2787
   65GLY      O  903   9.849  11.248   7.287  0.2177 -0.3583 -0.3589
   66TYR      N  904   9.653  11.294   7.190 -0.3652 -0.1696  0.1632
   66TYR      H  905   9.582  11.258   7.128 -1.3519 -1.3706  1.8993
   66TYR     CA  906   9.611  11.392   7.288 -0.2102  0.0346  0.0258
   66TYR     HA  907   9.637  11.359   7.388  0.8550  1.4564  0.2629
   66TYR     CB  908   9.681  11.524   7.257  0.4289 -0.4204 -0.4826
   66TYR    HB1  909   9.788  11.507   7.268  0.1450 -1.6519  0.7129
   66TYR    HB2  910   9.670  11.570   7.158 -0.0282  0.2496 -0.1299
   66TYR     CG  911   9.651  11.635   7.355 -0.0963 -0.6693 -0.3611
   66TYR    CD1  912   9.734  11.644   7.467 -0.4692  0.5987 -0.1727
   66TYR    HD1  913   9.812  11.572   7.488  0.2507  1.0312 -1.2966
   66TYR    CE1  914   9.723  11.753   7.555  0.1145  0.0516  0.5935
   66TYR    HE1  915   9.786  11.772   7.640  0.4377  2.6636 -0.1497
   66TYR     CZ  916   9.606  11.830   7.545  0.1498  0.0258 -0.0868
   66TYR     OH  917   9.576  11.931   7.633 -0.0307 -0.1692  0.0768
   66TYR     HH  918   9.628  11.939   7.713  0.1643  0.4296 -0.1074
   66TYR    CE2  919   9.515  11.813   7.439  0.1030 -0.1316 -0.0215
   66TYR    HE2  920   9.432  11.880   7.425  2.2699  2.5866 -0.8142
   66TYR    CD2  921   9.545  11.724   7.334  0.4897  0.0934 -0.1045
   66TYR    HD2  922   9.486  11.718   7.244  0.1413  0.3054  0.1067
   66TYR      C  923   9.460  11.400   7.268 -0.2380  0.2898  0.3193
   66TYR      O  924   9.404  11.390   7.159  0.1752 -0.2684  0.1516
   67GLY      N  925   9.387  11.400   7.379 -0.0958 -0.5211  0.4187
   67GLY      H  926   9.444  11.411   7.462  0.0014  2.3406  0.0524
   67GLY     CA  927   9.242  11.393   7.379 -0.0947 -0.5352  0.1309
   67GLY    HA1  928   9.203  11.466   7.307  1.0881 -0.1487 -0.1399
   67GLY    HA2  929   9.207  11.425   7.477  0.8479 -2.1239  1.0251
   67GLY      C  930   9.193  11.253   7.349  0.0848 -0.5418 -0.1340
   67GLY      O  931   9.229  11.155   7.414  0.2357 -0.2429  0.2282
   68THR      N  932   9.096  11.244   7.257  0.6015 -0.1315 -0.7267
   68THR      H  933   9.065  11.322   7.202 -1.2316 -1.2240 -1.3361
   68THR     CA  934   9.032  11.122   7.211 -0.2942  0.0302  0.0598
   68THR     HA  935   9.029  11.044   7.287 -2.0795 -0.3978 -0.4150
   68THR     CB  936   8.893  11.153   7.158 -0.4307 -0.5617  0.0640
   68THR     HB  937   8.847  11.072   7.101 -1.5215  1.0426 -1.4573
   68THR    CG2  938   8.797  11.215   7.260 -0.1530 -0.8548  0.5085
   68THR   HG21  939   8.714  11.260   7.206  0.0916 -0.4768  0.4408
   68THR   HG22  940   8.754  11.140   7.326 -2.1203 -0.9349 -0.7684
   68THR   HG23  941   8.842  11.293   7.321 -1.3707 -0.0803  0.4460
   68THR    OG1  942   8.895  11.266   7.073  0.0673 -0.3120  0.4036
   68THR    HG1  943   8.856  11.238   6.990 -1.0419  1.3883  0.3024
   68THR      C  944   9.117  11.054   7.104 -0.2316 -0.0124  0.1379
   68THR      O  945   9.201  11.116   7.040 -0.4944 -0.3760 -0.5730
   69GLN      N  946   9.108  10.921   7.097  0.0818 -0.0418  0.2581
   69GLN      H  947   9.045  10.872   7.158 -1.3713 -0.7662 -1.7135
   69GLN     CA  948   9.172  10.844   6.992 -0.1937  0.1411 -0.0500
   69GLN     HA  949   9.272  10.889   6.991  0.0385 -0.1520  2.5714
   69GLN     CB  950   9.176  10.700   7.044 -0.2214  0.1908  0.0914
   69GLN    HB1  951   9.170  10.693   7.152  1.0045 -0.0790  0.1535
   69GLN    HB2  952   9.093  10.644   7.002 -0.4451 -0.0485  0.8370
   69GLN     CG  953   9.304  10.631   6.997 -0.3612 -0.2038  0.2947
   69GLN    HG1  954   9.393  10.662   7.051 -0.4428 -1.4919  1.2288
   69GLN    HG2  955   9.328  10.650   6.893  0.5766  0.8876  0.6981
   69GLN     CD  956   9.296  10.479   7.010 -0.0564 -0.2547 -0.1154
   69GLN    OE1  957   9.246  10.408   6.923  0.3472 -0.3997 -0.2332
   69GLN    NE2  958   9.353  10.408   7.108 -0.0211 -0.1321 -0.0464
   69GLN   HE21  959   9.398  10.450   7.188 -1.5143  0.4633  0.5114
   69GLN   HE22  960   9.321  10.312   7.114 -2.4286  0.5800 -0.6348
   69GLN      C  961   9.104  10.856   6.857 -0.4447  0.4420  0.1004
   69GLN      O  962   8.982  10.854   6.841 -0.4550  0.0268  0.2057
   70SER      N  963   9.185  10.847   6.750 -0.8008  0.6842 -0.1910
   70SER      H  964   9.285  10.848   6.758 -0.8810  1.2946  0.9770
   70SER     CA  965   9.137  10.808   6.619 -0.2589  0.2666 -0.2665
   70SER     HA  966   9.044  10.862   6.601 -0.3359 -0.2033 -1.3258
   70SER     CB  967   9.232  10.837   6.502 -0.0300 -0.1616 -0.1888
   70SER    HB1  968   9.200  10.801   6.404  0.0762 -1.0163  0.0820
   70SER    HB2  969   9.331  10.798   6.524 -1.2818 -2.1466  2.5697
   70SER     OG  970   9.240  10.977   6.494  0.2980 -0.1751 -0.0918
   70SER     HG  971   9.270  10.997   6.405  0.9399 -3.5694 -0.7810
   70SER      C  972   9.115  10.658   6.614 -0.1301  0.2563 -0.5469
   70SER      O  973   9.204  10.574   6.602 -0.2105  0.1100 -0.1361
   71THR      N  974   8.984  10.630   6.622 -0.0103 -0.2654 -0.3930
   71THR      H  975   8.913  10.700   6.636 -0.4008 -0.9094  0.9958
   71THR     CA  976   8.934  10.494   6.611 -0.0077 -0.3188  0.2077
   71THR     HA  977   8.980  10.442   6.694 -0.8197  1.7154  2.0182
   71THR     CB  978   8.783  10.498   6.633  0.0456 -0.0240  0.5316
   71THR     HB  979   8.733  10.508   6.537 -2.1317 -2.4607  1.2957
   71THR    CG2  980   8.730  10.364   6.682  0.3057 -0.1625  0.4366
   71THR   HG21  981   8.758  10.281   6.617 -0.0999  1.1330 -1.4756
   71THR   HG22  982   8.766  10.356   6.784  1.8896 -2.1913 -0.2118
   71THR   HG23  983   8.621  10.366   6.684  0.2783  3.1873  1.3775
   71THR    OG1  984   8.738  10.601   6.718  0.8387  0.5545  0.2666
   71THR    HG1  985   8.643  10.614   6.709  0.4630 -1.8109  0.0712
   71THR      C  986   8.973  10.433   6.477 -0.7053 -0.4533  0.0638
   71THR      O  987   8.978  10.496   6.372 -0.4597 -0.5855 -0.0042
   72PRO      N  988   9.012  10.305   6.470  0.5604 -0.0784  0.1445
   72PRO     CD  989   9.055  10.221   6.580 -0.0854 -0.2484  0.2715
   72PRO    HD1  990   8.974  10.169   6.631 -1.3490  0.2917 -1.1147
   72PRO    HD2  991   9.114  10.280   6.650 -0.6522 -0.7512  1.1843
   72PRO     CG  992   9.139  10.114   6.511 -0.0448 -0.0515  0.0112
   72PRO    HG1  993   9.240  10.144   6.483  0.1262  0.6572  1.3184
   72PRO    HG2  994   9.140  10.023   6.571  1.4303 -0.1478 -0.1111
   72PRO     CB  995   9.073  10.090   6.376  0.0800  0.1728 -0.0891
   72PRO    HB1  996   9.149  10.063   6.303  0.7903  0.3190  0.5837
   72PRO    HB2  997   9.000  10.010   6.373  0.1152  0.1106  0.5358
   72PRO     CA  998   9.023  10.231   6.346  0.1878  0.2167 -0.0647
   72PRO     HA  999   9.095  10.293   6.291  0.2869 -0.9934 -1.3556
   72PRO      C 1000   8.895  10.237   6.263  0.1074  0.0966  0.0522
   72PRO      O 1001   8.792  10.250   6.328  0.3825  0.1762  0.4813
   73GLN      N 1002   8.902  10.203   6.134 -0.4957 -0.2623  0.1106
   73GLN      H 1003   8.990  10.204   6.085 -0.2970 -3.1128  0.2452
   73GLN     CA 1004   8.783  10.183   6.054 -0.3172 -0.2824 -0.1538
   73GLN     HA 1005   8.728  10.277   6.068  1.2540  0.5082  1.1991
   73GLN     CB 1006   8.827  10.195   5.909 -0.0707  0.0730 -0.0519
   73GLN    HB1 1007   8.741  10.220   5.846  0.8504  1.4280 -0.8277
   73GLN    HB2 1008   8.898  10.276   5.893 -0.5368  0.5731  0.3286
   73GLN     CG 1009   8.899  10.068   5.865  0.0829  0.1609 -0.0577
   73GLN    HG1 1010   8.823   9.989   5.859  1.5968 -1.2438 -2.2284
   73GLN    HG2 1011   8.967  10.043   5.946 -1.1388 -3.2749  0.0667
   73GLN     CD 1012   8.956  10.082   5.724  0.4468 -0.1048  0.0631
   73GLN    OE1 1013   8.895  10.044   5.624  0.1872  0.5376 -0.0260
   73GLN    NE2 1014   9.070  10.147   5.703 -0.0031  0.7774  0.2936
   73GLN   HE21 1015   9.130  10.159   5.784  2.5980  1.9516 -1.6627
   73GLN   HE22 1016   9.098  10.147   5.606 -2.7424  2.3760 -0.5946
   73GLN      C 1017   8.693  10.068   6.097  0.0717 -0.6288 -0.2692
   73GLN      O 1018   8.735   9.975   6.166  0.0806 -0.3503  0.1021
   74GLY      N 1019   8.567  10.068   6.052  0.0771 -0.3605 -0.2902
   74GLY      H 1020   8.541  10.148   5.997 -2.0326 -1.0359 -0.3460
   74GLY     CA 1021   8.463   9.971   6.077  0.2605 -0.4660  0.0686
   74GLY    HA1 1022   8.381  10.005   6.013  1.5125  0.4402 -1.1027
   74GLY    HA2 1023   8.482   9.867   6.053 -1.6303 -1.1615  1.2898
   74GLY      C 1024   8.415   9.969   6.222 -0.2833  0.2617 -0.0947
   74GLY      O 1025   8.411  10.068   6.294 -0.7050  0.0273  0.2101
   75TYR      N 1026   8.367   9.856   6.275  0.5524 -0.0338  0.0513
   75TYR      H 1027   8.373   9.775   6.215 -1.3700 -1.1889  1.3257
   75TYR     CA 1028   8.288   9.843   6.396  0.1085  0.5830 -0.1652
   75TYR     HA 1029   8.192   9.892   6.380  1.6651  4.0089  0.2382
   75TYR     CB 1030   8.259   9.693   6.398  0.9064  0.4178 -0.4797
   75TYR    HB1 1031   8.356   9.644   6.400  0.3782 -0.6415  0.1665
   75TYR    HB2 1032   8.199   9.666   6.485 -0.7965 -1.1150 -2.0146
   75TYR     CG 1033   8.175   9.636   6.286 -0.2440  0.0127  0.5604
   75TYR    CD1 1034   8.044   9.685   6.270 -0.2769 -0.1431  0.3440
   75TYR    HD1 1035   8.007   9.750   6.348  0.0671  1.5782 -0.8792
   75TYR    CE1 1036   7.961   9.635   6.170  0.2754  0.0546 -0.2176
   75TYR    HE1 1037   7.854   9.651   6.174  0.0601 -1.1979 -0.4560
   75TYR     CZ 1038   8.010   9.539   6.079 -0.0334 -0.1631 -0.1553
   75TYR     OH 1039   7.946   9.500   5.966 -0.3981 -0.4555  0.1466
   75TYR     HH 1040   7.987   9.444   5.898 -3.5386  0.4781 -2.8202
   75TYR    CE2 1041   8.146   9.503   6.086 -0.1116 -0.4891 -0.3444
   75TYR    HE2 1042   8.193   9.433   6.018  3.0692  2.9633 -2.1017
   75TYR    CD2 1043   8.227   9.548   6.190 -0.8767  0.3392 -0.0992
   75TYR    HD2 1044   8.326   9.510   6.210 -0.4970  0.7575 -1.1350
   75TYR      C 1045   8.354   9.890   6.524 -0.0126 -0.0785  0.1437
   75TYR      O 1046   8.476   9.887   6.541 -0.0612 -0.0708  0.5150
   76GLY      N 1047   8.278   9.927   6.627 -0.2777 -0.1435 -0.0292
   76GLY      H 1048   8.181   9.936   6.600 -0.0991  2.7512 -0.0313
   76GLY     CA 1049   8.320   9.998   6.746  0.6696 -0.1887 -0.3303
   76GLY    HA1 1050   8.363  10.094   6.718  1.4052 -0.0781  1.0847
   76GLY    HA2 1051   8.235  10.028   6.808 -0.1027  1.8711 -2.2366
   76GLY      C 1052   8.421   9.920   6.830  0.2426  0.0475  0.4167
   76GLY      O 1053   8.413   9.798   6.836 -0.2463  0.0662  0.2114
   77SER      N 1054   8.512   9.991   6.897  0.2617  0.3721  0.0484
   77SER      H 1055   8.510  10.092   6.899  0.7414  0.4041  2.9362
   77SER     CA 1056   8.619   9.941   6.980 -0.0267  0.3018  0.3833
   77SER     HA 1057   8.677   9.866   6.926  1.2214  0.5772  1.3036
   77SER     CB 1058   8.720  10.051   7.011 -0.4835  0.6225  0.7259
   77SER    HB1 1059   8.670  10.123   7.077  1.0819 -0.0747  2.7551
   77SER    HB2 1060   8.796  10.000   7.069  1.0495  0.1167 -1.6058
   77SER     OG 1061   8.793  10.106   6.904 -0.0401 -0.4295  0.4844
   77SER     HG 1062   8.847  10.178   6.937 -0.6865  0.7640 -0.9697
   77SER      C 1063   8.576   9.874   7.110 -0.6666 -0.3674 -0.1619
   77SER      O 1064   8.466   9.890   7.161 -0.6848 -0.7155 -0.0944
   78THR      N 1065   8.667   9.798   7.171 -0.4938  0.1677  0.2534
   78THR      H 1066   8.759   9.797   7.128 -0.2764 -0.2484  0.7175
   78THR     CA 1067   8.657   9.720   7.292 -0.0605 -0.0127  0.1752
   78THR     HA 1068   8.596   9.631   7.275  1.2543 -1.5098  2.5463
   78THR     CB 1069   8.799   9.682   7.334 -0.1692 -0.6852 -0.0586
   78THR     HB 1070   8.845   9.769   7.380 -0.0048 -1.0483  0.4699
   78THR    CG2 1071   8.796   9.561   7.426  0.0218 -0.6594 -0.0159
   78THR   HG21 1072   8.739   9.591   7.514 -0.4422 -0.7046 -0.2929
   78THR   HG22 1073   8.740   9.481   7.377 -1.3885  1.6830 -2.4528
   78THR   HG23 1074   8.897   9.530   7.454 -0.1260 -0.6900  0.4912
   78THR    OG1 1075   8.872   9.635   7.223  0.2489 -0.2719  0.0346
   78THR    HG1 1076   8.962   9.665   7.236 -0.1983  1.0200  0.2502
   78THR      C 1077   8.589   9.799   7.403 -0.0009  0.2682  0.0092
   78THR      O 1078   8.638   9.902   7.448  0.3233  0.2239 -0.2327
   79GLY      N 1079   8.476   9.751   7.457  0.0746  0.2232  0.1279
   79GLY      H 1080   8.440   9.664   7.421  0.7621 -0.0927  0.1853
   79GLY     CA 1081   8.393   9.812   7.558 -0.1320 -0.0017  0.0950
   79GLY    HA1 1082   8.312   9.742   7.577  0.2071 -0.4175  0.0111
   79GLY    HA2 1083   8.350   9.907   7.525 -1.3607 -0.5608  0.0263
   79GLY      C 1084   8.464   9.845   7.688  0.1742 -0.3653  0.0202
   79GLY      O 1085   8.532   9.761   7.746  0.7412  0.2300  0.2300
   80GLY      N 1086   8.430   9.967   7.731  0.3126 -0.1649 -0.4387
   80GLY      H 1087   8.350  10.010   7.687 -0.2192  1.1185  1.6690
   80GLY     CA 1088   8.480  10.020   7.856  0.0602  0.1417 -0.4653
   80GLY    HA1 1089   8.588  10.030   7.842  0.1356  0.8608  0.5193
   80GLY    HA2 1090   8.444   9.959   7.940 -0.7268  2.0588  0.6479
   80GLY      C 1091   8.430  10.162   7.876 -0.1987 -0.0398  0.2062
   80GLY      O 1092   8.390  10.224   7.778  0.2224 -0.4938 -0.2566
   81TYR      N 1093   8.442  10.222   7.995  0.0815 -0.3414  0.3324
   81TYR      H 1094   8.495  10.165   8.059 -0.4023 -0.3962  0.6860
   81TYR     CA 1095   8.363  10.335   8.038  0.0134  0.0069 -0.6792
   81TYR     HA 1096   8.266  10.311   7.994 -1.0526 -1.1976  2.1043
   81TYR     CB 1097   8.348  10.320   8.189 -1.0219 -0.0225 -0.7753
   81TYR    HB1 1098   8.448  10.333   8.231 -0.2962 -2.1356 -1.6678
   81TYR    HB2 1099   8.290  10.396   8.241 -0.2248 -1.8078  3.1320
   81TYR     CG 1100   8.303  10.185   8.239 -0.0145  0.0423  0.3544
   81TYR    CD1 1101   8.398  10.088   8.271 -0.0879 -0.0445  0.3099
   81TYR    HD1 1102   8.505  10.101   8.260  0.0416 -1.1199  0.1361
   81TYR    CE1 1103   8.353   9.968   8.329 -0.0852 -0.2428 -0.0952
   81TYR    HE1 1104   8.432   9.902   8.361  1.0806  1.1956  0.1027
   81TYR     CZ 1105   8.216   9.939   8.337 -0.1173 -0.1808 -0.4105
   81TYR     OH 1106   8.175   9.822   8.396 -0.1124  0.0054 -0.0366
   81TYR     HH 1107   8.080   9.818   8.409  0.2314 -0.9450  2.7008
   81TYR    CE2 1108   8.119  10.034   8.300 -0.1873  0.0531  0.3634
   81TYR    HE2 1109   8.015  10.008   8.290  0.3043 -1.1642 -2.9005
   81TYR    CD2 1110   8.166  10.156   8.250 -0.0001 -0.1905 -0.0550
   81TYR    HD2 1111   8.089  10.224   8.217  0.4776  0.2294 -0.3329
   81TYR      C 1112   8.402  10.476   7.994  0.3346  0.2353  0.3113
   81TYR      O 1113   8.509  10.495   7.938  0.1024  0.0050 -0.2221
   82GLY      N 1114   8.324  10.575   8.038 -0.5921 -0.3180 -0.0561
   82GLY      H 1115   8.244  10.538   8.087 -0.4703 -0.0130  0.3771
   82GLY     CA 1116   8.342  10.716   8.012  0.5010 -0.4003  0.2010
   82GLY    HA1 1117   8.415  10.735   7.934 -0.6671 -0.2394 -0.8929
   82GLY    HA2 1118   8.249  10.753   7.968  0.6939  0.5061  0.5269
   82GLY      C 1119   8.358  10.809   8.131  0.4528  0.3558 -0.3701
   82GLY      O 1120   8.367  10.757   8.243 -0.5459  0.0291 -0.4329
   83SER      N 1121   8.375  10.940   8.113  0.7877  0.3410 -0.1681
   83SER      H 1122   8.380  10.976   8.019  1.3428  1.1179  0.1466
   83SER     CA 1123   8.361  11.040   8.217  0.0980 -0.1055  0.1802
   83SER     HA 1124   8.332  11.007   8.316  2.4192 -3.5696 -0.1175
   83SER     CB 1125   8.499  11.104   8.238  0.2227 -0.3178  0.0142
   83SER    HB1 1126   8.544  11.135   8.144 -2.3574  1.7032 -0.6826
   83SER    HB2 1127   8.490  11.193   8.300  1.1822  0.2191 -0.5961
   83SER     OG 1128   8.575  11.006   8.305  0.5368 -0.2965 -0.3137
   83SER     HG 1129   8.608  11.045   8.386 -0.0714 -0.7399  0.1542
   83SER      C 1130   8.256  11.142   8.176  0.2423 -0.0479 -0.0463
   83SER      O 1131   8.257  11.174   8.057 -0.2251 -0.0775 -0.0583
   84SER      N 1132   8.173  11.192   8.267  0.1149  0.0815 -0.2319
   84SER      H 1133   8.190  11.158   8.360 -2.1482 -1.0605 -0.1543
   84SER     CA 1134   8.073  11.296   8.253 -0.1678 -0.2459 -0.6441
   84SER     HA 1135   8.019  11.281   8.159  1.5657 -1.4176 -1.5158
   84SER     CB 1136   7.963  11.295   8.359 -0.4035  0.4015 -0.8808
   84SER    HB1 1137   7.901  11.380   8.328  0.2370  0.6119 -1.6026
   84SER    HB2 1138   8.009  11.303   8.457  1.9748 -2.4415 -1.6095
   84SER     OG 1139   7.896  11.172   8.347  0.1020  0.0250  0.0938
   84SER     HG 1140   7.834  11.162   8.419  1.9713 -0.2350  1.7617
   84SER      C 1141   8.140  11.432   8.251 -0.1245 -0.2539  0.0729
   84SER      O 1142   8.234  11.472   8.320 -0.0258  0.4646 -0.4559
   85GLN      N 1143   8.095  11.516   8.157 -0.3135 -0.1710  0.2373
   85GLN      H 1144   8.027  11.475   8.094 -0.5175 -1.5493  1.2765
   85GLN     CA 1145   8.080  11.656   8.188 -0.6445 -0.1601  0.0348
   85GLN     HA 1146   8.176  11.696   8.222 -0.0811 -1.4900  0.0346
   85GLN     CB 1147   8.056  11.738   8.061  0.5861  0.0873 -0.0513
   85GLN    HB1 1148   7.980  11.690   8.000  1.7149  0.3077 -1.6957
   85GLN    HB2 1149   8.024  11.840   8.083 -0.1365  0.6900 -3.3952
   85GLN     CG 1150   8.180  11.738   7.972  0.3958  0.8149 -0.3219
   85GLN    HG1 1151   8.257  11.807   8.009  2.9871 -2.0165 -0.0042
   85GLN    HG2 1152   8.221  11.637   7.968 -4.7140 -1.6076  0.5127
   85GLN     CD 1153   8.149  11.790   7.833 -0.3979 -0.3388 -0.5893
   85GLN    OE1 1154   8.039  11.803   7.781 -0.0866  0.3098 -1.1070
   85GLN    NE2 1155   8.257  11.832   7.765 -0.2150 -0.1560 -0.1877
   85GLN   HE21 1156   8.346  11.803   7.803 -0.1261 -0.0134 -0.2854
   85GLN   HE22 1157   8.242  11.854   7.668 -3.2040  0.0928  0.2425
   85GLN      C 1158   7.967  11.676   8.288  0.0835 -0.2292  0.8795
   85GLN      O 1159   7.869  11.603   8.302  0.1787 -0.3604  0.8652
   86SER      N 1160   7.981  11.785   8.364  0.5592  0.0152  0.4458
   86SER      H 1161   8.054  11.852   8.344 -1.2984  2.7290  2.1334
   86SER     CA 1162   7.880  11.822   8.460  0.3562  0.2786  0.1299
   86SER     HA 1163   7.791  11.760   8.455  1.2882 -0.9929 -1.5821
   86SER     CB 1164   7.948  11.799   8.595  0.3523  0.2816  0.1322
   86SER    HB1 1165   7.887  11.836   8.677  1.4863  0.3887  0.9457
   86SER    HB2 1166   8.042  11.855   8.593  0.1128  0.6802 -0.3207
   86SER     OG 1167   7.979  11.666   8.629 -0.0466  0.2580  0.4082
   86SER     HG 1168   8.075  11.655   8.631  0.1789  2.0782  1.5080
   86SER      C 1169   7.837  11.968   8.454  0.7151  0.3860  0.2077
   86SER      O 1170   7.852  12.031   8.349  0.7766  0.0690  0.0232
   87SER      N 1171   7.778  12.022   8.561  0.6745  0.3348  0.2106
   87SER      H 1172   7.753  11.968   8.642  0.3691 -0.9907 -0.7327
   87SER     CA 1173   7.735  12.159   8.579 -0.5140 -0.0792  0.5887
   87SER     HA 1174   7.784  12.227   8.509 -0.3547  1.5403  2.1831
   87SER     CB 1175   7.586  12.173   8.551 -0.3604  0.0970 -0.1636
   87SER    HB1 1176   7.560  12.272   8.591  2.7854  0.2409  1.9045
   87SER    HB2 1177   7.528  12.096   8.602 -0.0557 -0.4938 -0.7102
   87SER     OG 1178   7.557  12.172   8.413 -0.4138  0.2839 -0.1548
   87SER     HG 1179   7.617  12.105   8.378 -0.5833  0.5577 -0.9876
   87SER      C 1180   7.780  12.209   8.716  0.1964  0.0182  0.3236
   87SER      O 1181   7.753  12.137   8.812 -0.3298 -0.2765 -0.0390
   88GLN      N 1182   7.839  12.329   8.720 -0.2163  0.2412 -0.0852
   88GLN      H 1183   7.855  12.375   8.632 -1.1065  2.4607  0.8307
   88GLN     CA 1184   7.885  12.387   8.844 -0.4603  0.0848  0.0813
   88GLN     HA 1185   7.950  12.324   8.906  0.4789 -0.2788 -1.2281
   88GLN     CB 1186   7.985  12.495   8.801 -0.1059 -0.4555 -0.4687
   88GLN    HB1 1187   7.928  12.579   8.762  0.1894 -0.1922 -0.3392
   88GLN    HB2 1188   8.049  12.444   8.729 -0.4811 -1.8932  0.1694
   88GLN     CG 1189   8.078  12.550   8.909 -0.6295  0.7898 -0.6327
   88GLN    HG1 1190   8.025  12.602   8.989 -0.1835  0.7359 -0.2957
   88GLN    HG2 1191   8.124  12.464   8.958 -2.3510  0.1884  0.0346
   88GLN     CD 1192   8.194  12.628   8.850 -0.3414  0.5208 -0.4234
   88GLN    OE1 1193   8.294  12.569   8.810 -0.0863  0.6072  0.0779
   88GLN    NE2 1194   8.187  12.760   8.837  0.2237  0.6117  0.1354
   88GLN   HE21 1195   8.270  12.813   8.814  0.7949  0.0130  0.7704
   88GLN   HE22 1196   8.102  12.801   8.872 -0.2527 -1.8335  2.1042
   88GLN      C 1197   7.772  12.443   8.929 -0.1672  0.6668  0.0922
   88GLN      O 1198   7.663  12.475   8.881 -0.3728 -0.4585 -0.2265
   89SER      N 1199   7.812  12.483   9.050  0.2509  0.1467  0.1282
   89SER      H 1200   7.896  12.446   9.092 -0.8743 -0.0522  2.3443
   89SER     CA 1201   7.731  12.555   9.146  0.1182 -0.2491  0.3159
   89SER     HA 1202   7.642  12.499   9.176 -0.8681  1.3231  0.4279
   89SER     CB 1203   7.815  12.569   9.273  0.0534  0.6505  0.2661
   89SER    HB1 1204   7.904  12.629   9.253  0.0446  0.0302 -1.8033
   89SER    HB2 1205   7.755  12.614   9.352  0.4617  1.8834 -0.0979
   89SER     OG 1206   7.852  12.439   9.314  0.0542  0.6329  0.2104
   89SER     HG 1207   7.896  12.453   9.398 -0.5423 -1.2062  0.8808
   89SER      C 1208   7.689  12.692   9.096  0.2562 -0.0628  0.7037
   89SER      O 1209   7.747  12.755   9.008 -0.6762  0.2279  0.2827
   90SER      N 1210   7.578  12.740   9.153  0.1902 -0.0809  0.5923
   90SER      H 1211   7.530  12.676   9.216 -0.1384 -1.3400 -0.8752
   90SER     CA 1212   7.526  12.874   9.142  0.0502 -0.1756  0.0564
   90SER     HA 1213   7.515  12.889   9.035 -1.6783 -4.1831 -0.4953
   90SER     CB 1214   7.381  12.886   9.189  0.2635  0.3122  0.6148
   90SER    HB1 1215   7.368  12.873   9.296 -3.0585  2.5071  0.6297
   90SER    HB2 1216   7.335  12.983   9.172  1.6436  0.6698 -1.5466
   90SER     OG 1217   7.309  12.796   9.107  0.7439  0.2597  0.2449
   90SER     HG 1218   7.221  12.808   9.143  1.4671  1.1272  1.8609
   90SER      C 1219   7.613  12.984   9.203 -0.5924  0.1703  0.3611
   90SER      O 1220   7.658  12.976   9.317  0.0209 -0.5958  0.0746
   91TYR      N 1221   7.634  13.089   9.124  0.0559 -0.5040 -0.3826
   91TYR      H 1222   7.595  13.088   9.031 -1.8382  1.3288  0.3014
   91TYR     CA 1223   7.713  13.203   9.163 -0.3442 -0.0952 -0.7543
   91TYR     HA 1224   7.798  13.187   9.230 -1.1140  0.3647  0.3601
   91TYR     CB 1225   7.759  13.269   9.034  0.0015  0.2048 -0.4813
   91TYR    HB1 1226   7.799  13.188   8.974 -1.2029 -0.8061  0.0573
   91TYR    HB2 1227   7.670  13.306   8.982 -0.5947  1.5953  1.4085
   91TYR     CG 1228   7.857  13.385   9.038  0.5379 -0.2655  0.2928
   91TYR    CD1 1229   7.808  13.516   9.047  0.7190 -0.1540 -0.3093
   91TYR    HD1 1230   7.703  13.539   9.058  1.0218  0.5054  1.6162
   91TYR    CE1 1231   7.901  13.619   9.061  0.1799  0.3058 -0.1157
   91TYR    HE1 1232   7.873  13.724   9.065 -2.0820 -0.2515  0.1564
   91TYR     CZ 1233   8.036  13.582   9.048  0.1167 -0.1100  0.3919
   91TYR     OH 1234   8.134  13.674   9.067 -0.2671  0.2545  0.6146
   91TYR     HH 1235   8.090  13.755   9.094 -4.1330 -1.3069 -0.4806
   91TYR    CE2 1236   8.089  13.451   9.045  0.2243 -0.0461 -0.6152
   91TYR    HE2 1237   8.193  13.422   9.041  0.5007  0.9556 -1.1645
   91TYR    CD2 1238   7.992  13.350   9.036  0.5120 -0.3407 -0.4196
   91TYR    HD2 1239   8.022  13.246   9.030  1.1717 -0.2513  1.1218
   91TYR      C 1240   7.635  13.296   9.255 -0.3831 -0.5813 -0.2923
   91TYR      O 1241   7.513  13.300   9.264 -0.3529 -0.2594  0.0047
   92GLY      N 1242   7.717  13.373   9.328 -0.5292 -0.3381 -0.3819
   92GLY      H 1243   7.814  13.355   9.307 -0.4739 -2.0872  1.0283
   92GLY     CA 1244   7.675  13.474   9.423  0.0914 -0.4770  0.0485
   92GLY    HA1 1245   7.761  13.537   9.446 -0.1024 -0.7054  1.4552
   92GLY    HA2 1246   7.596  13.536   9.379  0.5227  0.5346  0.6594
   92GLY      C 1247   7.624  13.431   9.560  0.4941 -0.0193  0.3438
   92GLY      O 1248   7.593  13.522   9.637  0.5670 -0.1040  0.4735
   93GLN      N 1249   7.616  13.300   9.581 -0.4053 -0.0169  0.0498
   93GLN      H 1250   7.623  13.244   9.497  0.2411  1.0595 -0.6257
   93GLN     CA 1251   7.582  13.247   9.711  0.0320  0.3038  0.2971
   93GLN     HA 1252   7.542  13.328   9.773 -2.2976  0.0530 -0.7918
   93GLN     CB 1253   7.468  13.146   9.703 -0.0421  0.4439 -0.4946
   93GLN    HB1 1254   7.390  13.196   9.647  0.2863 -0.9567 -2.3145
   93GLN    HB2 1255   7.431  13.121   9.803 -1.2436  4.3218  0.1661
   93GLN     CG 1256   7.506  13.021   9.624  0.4704  0.3530 -0.1121
   93GLN    HG1 1257   7.506  13.048   9.518  0.9306 -0.1933 -0.2575
   93GLN    HG2 1258   7.606  12.987   9.650  1.1258  0.5105 -2.1858
   93GLN     CD 1259   7.405  12.909   9.645  0.2942  0.5225 -0.0496
   93GLN    OE1 1260   7.284  12.924   9.643  0.2465  0.1479 -0.1126
   93GLN    NE2 1261   7.460  12.791   9.676 -0.1444  0.3660  0.1376
   93GLN   HE21 1262   7.559  12.783   9.695 -0.0709 -0.2854 -0.4441
   93GLN   HE22 1263   7.394  12.715   9.688  0.2990 -0.2834 -1.2881
   93GLN      C 1264   7.705  13.195   9.784  0.2682  0.2110 -0.1644
   93GLN      O 1265   7.799  13.140   9.726 -0.1567 -0.5269 -0.1603
   94GLN      N 1266   7.705  13.204   9.917 -0.3482  0.0038 -0.1491
   94GLN      H 1267   7.633  13.256   9.965  0.8289  1.2601  0.3303
   94GLN     CA 1268   7.792  13.123  10.000 -0.1051  0.3294 -0.0832
   94GLN     HA 1269   7.833  13.038   9.945  0.9870  0.8302 -0.0728
   94GLN     CB 1270   7.913  13.205  10.045  0.1057 -0.5025  0.8968
   94GLN    HB1 1271   7.982  13.129  10.082 -2.1210 -1.1882  4.0350
   94GLN    HB2 1272   7.955  13.250   9.956 -3.9391 -0.8352 -1.4422
   94GLN     CG 1273   7.891  13.305  10.158 -0.1344  0.2124  0.2277
   94GLN    HG1 1274   7.809  13.375  10.139 -0.7846 -1.1188 -2.3081
   94GLN    HG2 1275   7.852  13.245  10.241 -1.0388 -2.2093 -1.8277
   94GLN     CD 1276   8.018  13.379  10.197 -0.0429 -0.0500  0.4390
   94GLN    OE1 1277   8.115  13.393  10.123 -0.3376 -1.1097 -0.1679
   94GLN    NE2 1278   8.015  13.446  10.312  0.2273 -0.2562  0.5669
   94GLN   HE21 1279   7.936  13.427  10.372  1.1739 -2.5882  1.1576
   94GLN   HE22 1280   8.105  13.485  10.337  0.2070  1.2546 -1.4004
   94GLN      C 1281   7.709  13.069  10.115  0.1750  0.3110  0.1121
   94GLN      O 1282   7.598  13.116  10.141 -0.1330 -0.3195 -0.0351
   95SER      N 1283   7.770  12.975  10.188 -0.3018  0.0363  0.1619
   95SER      H 1284   7.866  12.966  10.158 -0.7577  1.2283 -1.8185
   95SER     CA 1285   7.723  12.895  10.299 -0.0139 -0.7074 -0.2510
   95SER     HA 1286   7.779  12.802  10.312 -0.2332 -0.4419  3.6025
   95SER     CB 1287   7.712  12.966  10.433  0.7359 -0.3362 -0.3863
   95SER    HB1 1288   7.670  12.890  10.498  2.0183  0.7482  1.8338
   95SER    HB2 1289   7.657  13.060  10.429  0.3250 -0.5885 -0.7021
   95SER     OG 1290   7.841  12.987  10.486  0.4083  0.1316  0.2450
   95SER     HG 1291   7.868  13.079  10.480  2.0602 -0.3715 -0.9086
   95SER      C 1292   7.589  12.832  10.259  0.0480 -0.8597 -0.2197
   95SER      O 1293   7.494  12.865  10.330 -0.0080 -0.2197 -0.5853
   96SER      N 1294   7.585  12.764  10.145  0.3258 -0.3110 -0.5612
   96SER      H 1295   7.672  12.744  10.098  2.6440 -1.2897  3.6580
   96SER     CA 1296   7.460  12.703  10.105 -0.2772  0.3483  0.2733
   96SER     HA 1297   7.395  12.693  10.192 -0.6828 -0.6331 -0.1289
   96SER     CB 1298   7.379  12.798  10.017 -0.6840 -0.1506  0.1005
   96SER    HB1 1299   7.279  12.758  10.002 -1.3461  1.2743  0.5598
   96SER    HB2 1300   7.440  12.800   9.926  0.8564 -2.0388  1.0061
   96SER     OG 1301   7.365  12.932  10.059 -0.1731 -0.1501  0.2838
   96SER     HG 1302   7.452  12.972  10.067  0.7095 -1.4654 -1.7566
   96SER      C 1303   7.486  12.568  10.040 -0.7427  0.5041 -0.2419
   96SER      O 1304   7.563  12.555   9.945 -0.4236  0.3637  0.0373
   97TYR      N 1305   7.421  12.464  10.095  0.1772  0.1423  0.1704
   97TYR      H 1306   7.365  12.479  10.178 -0.6207  0.4625 -0.4178
   97TYR     CA 1307   7.407  12.336  10.029  0.2105  0.3976 -0.3366
   97TYR     HA 1308   7.505  12.291  10.013 -0.2215 -0.9401  0.5758
   97TYR     CB 1309   7.348  12.231  10.123  0.7994  0.2750 -0.0952
   97TYR    HB1 1310   7.247  12.258  10.154  1.0694  0.6309  0.4809
   97TYR    HB2 1311   7.349  12.130  10.081  1.0489 -0.1098  0.8117
   97TYR     CG 1312   7.420  12.203  10.252  0.2669  0.5914  0.2737
   97TYR    CD1 1313   7.556  12.231  10.270  0.2455  0.5193  0.5547
   97TYR    HD1 1314   7.604  12.288  10.193 -0.5020  1.0433  0.4691
   97TYR    CE1 1315   7.630  12.179  10.377  0.0559  0.2811  0.5714
   97TYR    HE1 1316   7.734  12.209  10.379  0.1125  0.1033  0.3123
   97TYR     CZ 1317   7.559  12.127  10.488 -0.4708 -0.6054 -0.1619
   97TYR     OH 1318   7.627  12.080  10.597 -0.3694 -0.0302  0.0258
   97TYR     HH 1319   7.565  12.026  10.646 -0.0008  1.9562  2.9517
   97TYR    CE2 1320   7.419  12.116  10.483 -0.4750 -0.6132 -0.0223
   97TYR    HE2 1321   7.374  12.068  10.569  1.4962 -1.1097  0.7923
   97TYR    CD2 1322   7.354  12.151  10.364  0.0865 -0.3359 -0.2528
   97TYR    HD2 1323   7.248  12.130  10.359  0.4227 -1.9477 -1.2339
   97TYR      C 1324   7.335  12.336   9.895 -0.5217 -0.1116  0.0513
   97TYR      O 1325   7.385  12.260   9.812 -0.1844 -0.3917  0.5048
   98PRO      N 1326   7.224  12.407   9.876 -0.2153  0.3388 -0.0887
   98PRO     CD 1327   7.143  12.478   9.973 -0.0447  0.4438 -0.0245
   98PRO    HD1 1328   7.185  12.577   9.996  1.5080  0.3668 -2.1756
   98PRO    HD2 1329   7.141  12.420  10.065  2.0717  0.2247 -0.0504
   98PRO     CG 1330   7.000  12.495   9.923 -0.1287  0.7806  0.3242
   98PRO    HG1 1331   6.943  12.577   9.966 -1.4036  0.4729 -0.7124
   98PRO    HG2 1332   6.945  12.403   9.943  0.5426  0.5916  1.4191
   98PRO     CB 1333   7.032  12.505   9.774  0.6426  0.2072  0.4410
   98PRO    HB1 1334   6.949  12.468   9.713 -0.3648  1.1663  1.1732
   98PRO    HB2 1335   7.046  12.611   9.753 -2.4870  0.8351  0.9359
   98PRO     CA 1336   7.151  12.413   9.751  0.1505 -0.2475 -0.3357
   98PRO     HA 1337   7.125  12.308   9.740  3.2913 -1.2112  0.3534
   98PRO      C 1338   7.235  12.466   9.635  0.1871 -0.2833 -0.3257
   98PRO      O 1339   7.324  12.548   9.654 -0.1952  0.1538 -0.4270
   99GLY      N 1340   7.192  12.434   9.513 -0.4216  0.5798 -0.3440
   99GLY      H 1341   7.114  12.371   9.498  0.7407 -0.8093 -0.8247
   99GLY     CA 1342   7.257  12.493   9.398  0.0276  0.0639 -0.3557
   99GLY    HA1 1343   7.215  12.452   9.306  0.7325  0.3844 -0.8327
   99GLY    HA2 1344   7.252  12.601   9.407 -0.7536  0.0282 -0.3456
   99GLY      C 1345   7.405  12.459   9.382  0.1044 -0.0322  0.4814
   99GLY      O 1346   7.485  12.537   9.330  0.2451 -0.2011  0.4426
  100TYR      N 1347   7.443  12.342   9.434  0.1599 -0.3162 -0.1847
  100TYR      H 1348   7.366  12.287   9.469 -0.9701  2.0873  1.3561
  100TYR     CA 1349   7.574  12.280   9.423  0.3367  0.0251 -0.0337
  100TYR     HA 1350   7.636  12.369   9.412 -1.1234  1.0434 -0.3791
  100TYR     CB 1351   7.609  12.203   9.550  0.3472  0.3648  0.1705
  100TYR    HB1 1352   7.604  12.265   9.640 -2.5512  2.2497 -1.1431
  100TYR    HB2 1353   7.529  12.131   9.563  1.8399 -1.3548  0.1882
  100TYR     CG 1354   7.744  12.136   9.543  0.0497 -0.2122 -0.0368
  100TYR    CD1 1355   7.754  12.003   9.500  0.0246 -0.3982  0.5164
  100TYR    HD1 1356   7.669  11.937   9.489  0.5718 -1.0346  0.0395
  100TYR    CE1 1357   7.879  11.945   9.472 -0.1374 -0.2567 -0.5389
  100TYR    HE1 1358   7.882  11.841   9.445 -2.4651 -0.2570 -1.0158
  100TYR     CZ 1359   7.996  12.023   9.474 -0.3048  0.0034 -0.7188
  100TYR     OH 1360   8.110  11.960   9.435 -0.2196  0.0730 -0.5825
  100TYR     HH 1361   8.186  12.018   9.438 -1.4635  1.7526  2.3156
  100TYR    CE2 1362   7.987  12.155   9.523 -1.0029 -0.1375 -0.4599
  100TYR    HE2 1363   8.080  12.207   9.540 -0.4448 -1.1885 -0.2286
  100TYR    CD2 1364   7.862  12.208   9.560 -0.5635  0.9179 -0.4611
  100TYR    HD2 1365   7.866  12.308   9.601 -1.4181  1.6589 -2.0984
  100TYR      C 1366   7.600  12.193   9.301 -0.1152  0.6451 -0.5805
  100TYR      O 1367   7.513  12.118   9.258  0.3244 -0.2686  0.0843
  101GLY      N 1368   7.724  12.197   9.252  0.0760  0.4973 -0.1160
  101GLY      H 1369   7.789  12.268   9.283  0.1271  1.1143 -1.5187
  101GLY     CA 1370   7.771  12.099   9.156 -0.5261  0.1318 -0.0384
  101GLY    HA1 1371   7.710  12.115   9.067 -0.9293 -1.1854 -0.0177
  101GLY    HA2 1372   7.762  11.998   9.195  0.0521 -1.2513 -3.1446
  101GLY      C 1373   7.916  12.110   9.111 -0.3280 -0.3608  0.4724
  101GLY      O 1374   7.981  12.210   9.141  0.0547 -0.4818  0.0451
  102GLN      N 1375   7.963  12.007   9.040 -0.1108  0.6398 -0.8778
  102GLN      H 1376   7.900  11.932   9.014 -0.1170  0.8286 -1.4135
  102GLN     CA 1377   8.103  11.988   9.010  0.0542  0.2610  0.1031
  102GLN     HA 1378   8.160  11.993   9.103  0.0437  1.6417  0.0556
  102GLN     CB 1379   8.124  11.846   8.958 -0.3500  0.2606 -0.0567
  102GLN    HB1 1380   8.065  11.830   8.868  1.9090 -0.4545 -1.4683
  102GLN    HB2 1381   8.092  11.778   9.037  0.5178 -0.1601 -0.0588
  102GLN     CG 1382   8.266  11.806   8.918 -0.4521 -0.5015  0.3125
  102GLN    HG1 1383   8.300  11.862   8.831 -0.3584  0.1173  0.7403
  102GLN    HG2 1384   8.333  11.817   9.003 -1.4723  1.4365  0.9391
  102GLN     CD 1385   8.272  11.661   8.873  0.3208 -0.3020 -0.2383
  102GLN    OE1 1386   8.255  11.634   8.754 -0.1857 -0.5177 -0.1209
  102GLN    NE2 1387   8.297  11.569   8.966 -0.3067 -0.2092  0.0308
  102GLN   HE21 1388   8.351  11.601   9.045 -1.0590 -0.2811  0.5810
  102GLN   HE22 1389   8.306  11.476   8.926  0.7492 -0.2316  0.2729
  102GLN      C 1390   8.159  12.081   8.904 -0.3140  0.4152  0.0438
  102GLN      O 1391   8.105  12.133   8.807  0.0505  0.6094 -0.0573
  103GLN      N 1392   8.285  12.118   8.929  0.0338 -0.4957 -0.3300
  103GLN      H 1393   8.321  12.096   9.021 -1.9880  1.3918  1.0092
  103GLN     CA 1394   8.367  12.206   8.848 -0.3758  0.1968  0.0025
  103GLN     HA 1395   8.300  12.284   8.812 -1.3688  0.1364  1.5822
  103GLN     CB 1396   8.473  12.283   8.927  0.0789 -0.5944  0.1684
  103GLN    HB1 1397   8.558  12.217   8.944  1.5719  0.8319 -1.3383
  103GLN    HB2 1398   8.505  12.363   8.860 -2.2554  1.5379  1.4700
  103GLN     CG 1399   8.424  12.356   9.051 -0.1732  0.3988 -0.5018
  103GLN    HG1 1400   8.425  12.280   9.130  1.4954  0.9081  0.0190
  103GLN    HG2 1401   8.322  12.391   9.044 -1.3300 -2.6718 -0.4331
  103GLN     CD 1402   8.519  12.470   9.088 -0.2062  0.2266  0.1243
  103GLN    OE1 1403   8.597  12.457   9.182 -0.3479  0.0214  0.2172
  103GLN    NE2 1404   8.507  12.580   9.014  0.2884  0.1849 -0.0155
  103GLN   HE21 1405   8.450  12.574   8.931 -1.3567  2.1463  0.9037
  103GLN   HE22 1406   8.564  12.662   9.030  1.0316 -0.6040  1.6073
  103GLN      C 1407   8.435  12.136   8.731  0.3051 -0.1286  0.5844
  103GLN      O 1408   8.486  12.028   8.758  0.7326  0.0084  0.3415
  104PRO      N 1409   8.453  12.184   8.608 -0.1322 -0.1624  0.5053
  104PRO     CD 1410   8.390  12.307   8.564  0.6483  0.0855  0.0561
  104PRO    HD1 1411   8.292  12.321   8.611  0.2225 -0.6747 -0.5702
  104PRO    HD2 1412   8.447  12.399   8.577  1.8821 -0.8294  1.5009
  104PRO     CG 1413   8.377  12.281   8.414 -0.0586 -0.5870  0.2244
  104PRO    HG1 1414   8.375  12.377   8.362  0.5251 -0.2476  0.8073
  104PRO    HG2 1415   8.301  12.207   8.387 -0.5771 -1.1298  2.8769
  104PRO     CB 1416   8.508  12.210   8.379 -0.0728 -0.5304  0.0557
  104PRO    HB1 1417   8.583  12.288   8.368  1.4120 -1.4990  2.5367
  104PRO    HB2 1418   8.504  12.149   8.289 -0.8624  0.3696 -0.5486
  104PRO     CA 1419   8.531  12.124   8.502 -0.0081  0.0626  0.4674
  104PRO     HA 1420   8.483  12.029   8.477  0.1639 -0.2189  1.1803
  104PRO      C 1421   8.678  12.109   8.541  0.0409 -0.0395  0.2452
  104PRO      O 1422   8.730  12.175   8.631  0.0743  0.5062 -0.1654
  105ALA      N 1423   8.749  12.030   8.460  0.2341  0.1102  0.2677
  105ALA      H 1424   8.693  11.986   8.388 -1.0737  0.6141  0.9452
  105ALA     CA 1425   8.892  12.014   8.448  0.2272  0.1793  0.1135
  105ALA     HA 1426   8.946  12.087   8.508 -1.5839  1.6178  0.0708
  105ALA     CB 1427   8.933  11.875   8.496 -0.5429 -0.1170 -0.0701
  105ALA    HB1 1428   9.040  11.853   8.485 -0.6151 -1.0401  0.9207
  105ALA    HB2 1429   8.876  11.798   8.445 -0.9306  0.1095  0.0212
  105ALA    HB3 1430   8.910  11.871   8.602  2.6210 -2.0651  0.6818
  105ALA      C 1431   8.931  12.029   8.301 -0.2999  0.0831 -0.0384
  105ALA      O 1432   8.861  11.969   8.220 -0.0572 -0.7760  0.3757
  106PRO      N 1433   9.040  12.097   8.263 -0.3890  0.2629  0.0228
  106PRO     CD 1434   9.139  12.161   8.348 -0.3679 -0.0587  0.2412
  106PRO    HD1 1435   9.095  12.234   8.415 -0.1575  0.8998 -0.6393
  106PRO    HD2 1436   9.191  12.086   8.408 -0.7727 -0.2098  0.4051
  106PRO     CG 1437   9.243  12.225   8.257 -0.1903  0.0885  0.5456
  106PRO    HG1 1438   9.266  12.326   8.290 -1.5488  0.0930  1.5450
  106PRO    HG2 1439   9.326  12.154   8.255  0.9675  1.3935 -1.1035
  106PRO     CB 1440   9.165  12.226   8.126  0.0851  0.0136  0.3775
  106PRO    HB1 1441   9.232  12.239   8.041 -0.1366 -1.2509 -0.0139
  106PRO    HB2 1442   9.100  12.314   8.127 -0.2533 -0.1971 -1.2003
  106PRO     CA 1443   9.073  12.104   8.122 -0.2180  0.2489  0.0617
  106PRO     HA 1444   8.991  12.124   8.054  0.5006 -1.1800 -1.2795
  106PRO      C 1445   9.156  11.990   8.066 -0.4212  0.1084  0.0430
  106PRO      O 1446   9.215  11.911   8.139 -0.2296 -0.0447 -0.2731
  107SER      N 1447   9.178  11.987   7.934  0.7859  0.3670  0.2244
  107SER      H 1448   9.117  12.047   7.880  1.5932 -0.2939 -1.4804
  107SER     CA 1449   9.245  11.888   7.852 -0.0724 -0.0709  0.0447
  107SER     HA 1450   9.192  11.793   7.863 -0.0659 -0.0241  0.4981
  107SER     CB 1451   9.240  11.924   7.704 -0.6430  0.2870  0.1459
  107SER    HB1 1452   9.297  12.016   7.686  2.7119 -1.0969  2.6104
  107SER    HB2 1453   9.294  11.846   7.650 -0.4776 -1.2647  2.4164
  107SER     OG 1454   9.113  11.944   7.646 -0.1521  0.8786 -0.7330
  107SER     HG 1455   9.065  12.014   7.690 -1.4576  0.3659 -1.3081
  107SER      C 1456   9.390  11.868   7.894 -0.0033  0.1848 -0.0741
  107SER      O 1457   9.449  11.969   7.932  0.4697  0.1484 -0.6969
  108SER      N 1458   9.445  11.747   7.891 -0.2231  0.0799  0.1319
  108SER      H 1459   9.391  11.669   7.854  0.4736  1.5498 -4.5279
  108SER     CA 1460   9.573  11.718   7.953 -0.0821  0.1522 -0.1292
  108SER     HA 1461   9.636  11.807   7.940 -0.7998  0.6564 -0.2190
  108SER     CB 1462   9.562  11.704   8.104  0.6525 -0.6737 -0.1475
  108SER    HB1 1463   9.661  11.693   8.149  0.9858  0.7518 -0.4833
  108SER    HB2 1464   9.509  11.785   8.154 -0.1531 -1.0875 -0.3104
  108SER     OG 1465   9.488  11.591   8.144 -0.5531  0.1885  0.1138
  108SER     HG 1466   9.509  11.581   8.237  0.2147  0.1133 -0.0627
  108SER      C 1467   9.642  11.597   7.894 -0.1325 -0.0492  0.2249
  108SER      O 1468   9.569  11.521   7.830 -0.1707  0.1091  0.0806
  109THR      N 1469   9.772  11.573   7.917 -0.2013 -0.3486  0.3140
  109THR      H 1470   9.821  11.629   7.986 -3.0398  0.2476  2.0596
  109THR     CA 1471   9.834  11.450   7.874  0.3423 -0.1568  0.5390
  109THR     HA 1472   9.801  11.429   7.773 -1.5388 -2.5887  1.5403
  109THR     CB 1473   9.986  11.466   7.875  0.3499 -0.2027  0.1897
  109THR     HB 1474  10.017  11.364   7.852 -2.0364 -0.7960 -0.7020
  109THR    CG2 1475  10.039  11.553   7.763 -0.1379 -0.3686 -0.1778
  109THR   HG21 1476  10.020  11.657   7.789  1.0015 -0.5153  1.4009
  109THR   HG22 1477   9.979  11.537   7.673 -1.8263  0.2608  0.8145
  109THR   HG23 1478  10.144  11.537   7.736  0.2807  0.4666  0.8816
  109THR    OG1 1479  10.059  11.505   7.989  0.1015  0.4486  0.1264
  109THR    HG1 1480  10.143  11.461   8.003 -0.1966 -0.0280  0.4062
  109THR      C 1481   9.785  11.329   7.953 -0.8318 -0.1720 -0.1884
  109THR      O 1482   9.772  11.330   8.075  0.2109 -0.0556 -0.0676
  110SER      N 1483   9.755  11.225   7.876 -0.4228 -0.3665 -0.0850
  110SER      H 1484   9.780  11.227   7.778 -0.1756 -1.7925 -0.0788
  110SER     CA 1485   9.721  11.092   7.921 -0.3031 -0.2640  0.3079
  110SER     HA 1486   9.778  11.062   8.009 -0.3975 -0.9187  0.1517
  110SER     CB 1487   9.572  11.085   7.952 -0.3215 -0.4963  0.1669
  110SER    HB1 1488   9.545  10.992   8.004 -2.1712  0.3906  0.8875
  110SER    HB2 1489   9.549  11.169   8.017  1.1921 -2.2577  3.2154
  110SER     OG 1490   9.486  11.079   7.840  0.0310 -0.2634 -0.1152
  110SER     HG 1491   9.514  11.147   7.778 -0.2515 -1.6860 -1.8912
  110SER      C 1492   9.754  10.990   7.813  0.5091  0.2481  0.0680
  110SER      O 1493   9.771  11.028   7.697 -0.0418  0.2219 -0.0255
  111GLY      N 1494   9.760  10.862   7.849 -0.1008  0.3158  0.4164
  111GLY      H 1495   9.745  10.835   7.945  3.1809 -1.1904  0.6422
  111GLY     CA 1496   9.806  10.754   7.765 -0.2713  0.3486  0.2815
  111GLY    HA1 1497   9.743  10.732   7.678 -0.2625  3.0075 -0.4656
  111GLY    HA2 1498   9.909  10.776   7.737  0.1185  0.5725  1.8373
  111GLY      C 1499   9.838  10.626   7.840 -0.0213  0.3427  0.1654
  111GLY      O 1500   9.825  10.620   7.962  0.1855 -0.0512  0.1704
  112SER      N 1501   9.883  10.524   7.766 -0.4369  0.2501  0.0342
  112SER      H 1502   9.905  10.545   7.669  1.9676  3.2902  1.0519
  112SER     CA 1503   9.935  10.399   7.817  0.4105  0.5199 -0.1477
  112SER     HA 1504   9.963  10.417   7.920  0.8498  2.9885 -0.6435
  112SER     CB 1505   9.833  10.288   7.790  0.4992  0.4299 -0.1126
  112SER    HB1 1506   9.879  10.189   7.798  0.9277  0.5675 -0.8496
  112SER    HB2 1507   9.798  10.301   7.688 -0.6364 -1.8148 -0.0728
  112SER     OG 1508   9.716  10.297   7.868  0.4286  0.2059 -0.1933
  112SER     HG 1509   9.737  10.290   7.961 -1.5020  0.3022  0.3071
  112SER      C 1510  10.068  10.360   7.755 -0.0440 -0.5813 -0.4537
  112SER      O 1511  10.097  10.404   7.644  0.4104  0.5462  0.1027
  113TYR      N 1512  10.151  10.295   7.836 -0.1118  0.1103  0.1723
  113TYR      H 1513  10.123  10.267   7.929  1.0730 -0.8583  0.2644
  113TYR     CA 1514  10.293  10.288   7.807 -0.1824  0.3582 -0.2285
  113TYR     HA 1515  10.311  10.300   7.700 -2.0050  0.7321 -0.5358
  113TYR     CB 1516  10.369  10.395   7.885 -0.1301  0.1504  0.0040
  113TYR    HB1 1517  10.465  10.405   7.833  0.0271  0.3348  0.3324
  113TYR    HB2 1518  10.391  10.351   7.982 -3.1884 -0.2592  0.5958
  113TYR     CG 1519  10.313  10.534   7.891  0.4199  0.3640  0.2889
  113TYR    CD1 1520  10.310  10.618   7.779 -0.8521 -0.5156 -0.3686
  113TYR    HD1 1521  10.380  10.597   7.699  0.3818  0.8627  0.2824
  113TYR    CE1 1522  10.244  10.741   7.783 -0.3738 -0.2715  0.2782
  113TYR    HE1 1523  10.250  10.810   7.700 -0.0398 -0.4252  0.1762
  113TYR     CZ 1524  10.168  10.775   7.897 -0.3658 -0.0317  0.2118
  113TYR     OH 1525  10.109  10.898   7.901  0.3291  0.3043  0.1364
  113TYR     HH 1526  10.084  10.909   7.993  1.9382 -1.8035  0.8952
  113TYR    CE2 1527  10.168  10.689   8.008 -0.4877 -0.2764  0.0244
  113TYR    HE2 1528  10.141  10.724   8.107  3.3598 -2.5564  2.0935
  113TYR    CD2 1529  10.239  10.569   8.005  0.4663  0.2694  0.3482
  113TYR    HD2 1530  10.241  10.508   8.095 -4.2640 -0.3774  0.2700
  113TYR      C 1531  10.351  10.153   7.846 -0.3290  0.1376 -0.7587
  113TYR      O 1532  10.301  10.097   7.943 -0.1662  0.5413 -0.4379
  114GLY      N 1533  10.455  10.108   7.776 -0.1090 -0.1371 -0.2597
  114GLY      H 1534  10.466  10.146   7.683 -1.4751 -0.1516 -0.4425
  114GLY     CA 1535  10.529   9.987   7.806  0.1446  0.0113 -0.2789
  114GLY    HA1 1536  10.586   9.991   7.899 -2.1382  0.5885  1.1882
  114GLY    HA2 1537  10.458   9.904   7.802  0.0151  0.1582 -1.1791
  114GLY      C 1538  10.628   9.949   7.697  0.6734  1.1267 -0.2032
  114GLY      O 1539  10.588   9.968   7.583  0.2168  0.8286 -0.0986
  115SER      N 1540  10.742   9.889   7.732 -0.1842 -0.6922 -0.4314
  115SER      H 1541  10.770   9.874   7.828  1.8488  0.4540 -0.7977
  115SER     CA 1542  10.859   9.889   7.648  0.6537 -0.4878  0.7084
  115SER     HA 1543  10.938   9.836   7.702 -0.4613 -3.4357 -0.3700
  115SER     CB 1544  10.851   9.800   7.524  0.4113  0.3757  0.0924
  115SER    HB1 1545  10.793   9.710   7.545  0.6233 -0.1572 -1.4933
  115SER    HB2 1546  10.954   9.772   7.501  0.8472 -0.6182  2.8343
  115SER     OG 1547  10.782   9.853   7.414  0.2155  0.1397  0.0993
  115SER     HG 1548  10.697   9.879   7.450 -0.2698 -1.5582  0.2696
  115SER      C 1549  10.915  10.025   7.609 -0.5089 -0.3066 -0.4031
  115SER      O 1550  10.866  10.127   7.655  0.3420 -0.0558 -0.0202
  116SER      N 1551  11.008  10.037   7.513  0.0122  0.0289  0.1319
  116SER      H 1552  11.043   9.958   7.461  1.7585 -0.6984  2.2647
  116SER     CA 1553  11.068  10.161   7.470  0.2877 -0.0732  0.2218
  116SER     HA 1554  11.103  10.217   7.556  1.3961  1.6531 -1.2596
  116SER     CB 1555  11.194  10.143   7.386  0.1176 -0.0149 -0.0479
  116SER    HB1 1556  11.183  10.077   7.300  0.9960  0.0725 -0.2408
  116SER    HB2 1557  11.227  10.244   7.361  1.7066  0.0484  2.0216
  116SER     OG 1558  11.291  10.082   7.468  0.2308  0.1553 -0.0532
  116SER     HG 1559  11.276   9.987   7.462 -2.5767  0.3702  1.9490
  116SER      C 1560  10.966  10.242   7.391  0.1326 -0.2082  0.2805
  116SER      O 1561  10.921  10.197   7.286  0.1349 -0.1159  0.2397
  117SER      N 1562  10.935  10.363   7.439 -0.1197 -0.0353 -0.3051
  117SER      H 1563  10.978  10.384   7.528 -0.3105  1.7664 -0.6120
  117SER     CA 1564  10.833  10.458   7.401 -0.0348  0.2074  0.0756
  117SER     HA 1565  10.733  10.420   7.422 -0.3428  0.3939 -0.9803
  117SER     CB 1566  10.858  10.590   7.475 -0.1743 -0.0214  0.5357
  117SER    HB1 1567  10.959  10.626   7.455 -0.3717  1.0204  1.3359
  117SER    HB2 1568  10.793  10.665   7.430 -2.4777 -1.6901  0.8662
  117SER     OG 1569  10.841  10.578   7.614 -1.2005 -0.1058  0.4110
  117SER     HG 1570  10.889  10.500   7.645  0.5638  1.4846  1.9523
  117SER      C 1571  10.831  10.484   7.251  0.1903  0.4128  0.1072
  117SER      O 1572  10.922  10.546   7.197  0.5516 -0.0516  0.1760
  118GLN      N 1573  10.727  10.436   7.184  0.4711 -0.2211  0.1220
  118GLN      H 1574  10.648  10.409   7.242  0.0526 -0.8758 -0.7362
  118GLN     CA 1575  10.693  10.437   7.043  0.2374 -0.4598  0.1741
  118GLN     HA 1576  10.738  10.519   6.987  0.3478 -0.2397  0.5775
  118GLN     CB 1577  10.736  10.307   6.978  0.2572 -0.3166 -0.0975
  118GLN    HB1 1578  10.728  10.320   6.870  0.3778  2.2207  0.1377
  118GLN    HB2 1579  10.841  10.292   7.002  0.5830 -1.2610 -1.8760
  118GLN     CG 1580  10.661  10.179   7.016  0.3698 -0.3045  0.1718
  118GLN    HG1 1581  10.565  10.170   6.965  0.7369 -2.2873 -0.2428
  118GLN    HG2 1582  10.642  10.190   7.122  2.8878 -2.9338  1.0236
  118GLN     CD 1583  10.752  10.063   6.982  0.2327 -0.4150  0.1804
  118GLN    OE1 1584  10.771  10.026   6.866 -0.3739 -0.0269 -0.0412
  118GLN    NE2 1585  10.810  10.010   7.090  0.2353 -0.3165  0.2261
  118GLN   HE21 1586  10.799  10.059   7.178 -0.5793  0.8468 -0.4916
  118GLN   HE22 1587  10.835   9.912   7.089 -1.3093 -0.7629 -1.8159
  118GLN      C 1588  10.542  10.455   7.033  0.2442 -0.3187  0.3038
  118GLN      O 1589  10.465  10.424   7.124  0.0725 -0.0666  0.2442
  119SER      N 1590  10.493  10.489   6.914 -0.1774 -0.9383  0.2961
  119SER      H 1591  10.555  10.504   6.836  1.2948 -1.7394  1.2671
  119SER     CA 1592  10.351  10.512   6.896  0.0610  0.3424 -0.0657
  119SER     HA 1593  10.324  10.565   6.987  1.1210 -1.3339  1.2876
  119SER     CB 1594  10.328  10.605   6.777  0.3455 -0.0061 -0.3940
  119SER    HB1 1595  10.222  10.631   6.772 -0.0574 -0.7438  2.6071
  119SER    HB2 1596  10.363  10.547   6.691 -0.3497 -2.3489  0.8054
  119SER     OG 1597  10.405  10.721   6.797  0.2924  0.0606 -0.5750
  119SER     HG 1598  10.378  10.790   6.736  0.6003  0.8709  0.1821
  119SER      C 1599  10.262  10.389   6.892  0.2802  0.1725  0.3076
  119SER      O 1600  10.143  10.400   6.922  0.2843  0.8289  0.1046
  120SER      N 1601  10.311  10.270   6.856  0.0664  0.2047 -0.0990
  120SER      H 1602  10.406  10.273   6.822 -0.3432  0.5655 -1.2559
  120SER     CA 1603  10.242  10.143   6.850 -0.0344  0.2620 -0.1647
  120SER     HA 1604  10.148  10.147   6.794  0.6069  1.9461 -1.1877
  120SER     CB 1605  10.329  10.039   6.780 -0.1496 -0.1519  0.2978
  120SER    HB1 1606  10.412  10.005   6.842  0.0800 -0.5880 -0.2429
  120SER    HB2 1607  10.260   9.962   6.747  1.1906 -0.6905 -1.4003
  120SER     OG 1608  10.374  10.080   6.653 -0.3085  0.3641  0.4053
  120SER     HG 1609  10.296  10.094   6.598  0.5587  1.4943 -0.6024
  120SER      C 1610  10.203  10.102   6.992  0.3283  0.0623 -0.1197
  120SER      O 1611  10.285  10.096   7.083  0.3380 -0.0268 -0.1357
  121SER      N 1612  10.075  10.073   7.019  0.3367 -0.0115 -0.1566
  121SER      H 1613  10.013  10.083   6.940 -1.9868  1.6014  1.7283
  121SER     CA 1614  10.016  10.025   7.142  0.2590 -0.1397 -0.2438
  121SER     HA 1615  10.035  10.100   7.219  2.5679 -0.9522  0.0666
  121SER     CB 1616   9.864  10.023   7.132  0.2037  0.0569  0.4807
  121SER    HB1 1617   9.818   9.999   7.228 -0.0999 -1.5211 -0.0369
  121SER    HB2 1618   9.841   9.938   7.068  0.2163  0.2464  0.2248
  121SER     OG 1619   9.815  10.148   7.088 -0.2407 -0.0159  0.7665
  121SER     HG 1620   9.720  10.143   7.071 -0.1400  1.2714 -0.3586
  121SER      C 1621  10.076   9.893   7.189 -0.1445 -0.0852  0.4385
  121SER      O 1622  10.081   9.798   7.111  0.3892  0.1342  0.1981
  122TYR      N 1623  10.117   9.878   7.315 -0.2567  0.5282  0.5511
  122TYR      H 1624  10.119   9.964   7.368 -0.3494  1.1907 -0.4894
  122TYR     CA 1625  10.173   9.764   7.384 -0.3205 -0.1743 -0.5496
  122TYR     HA 1626  10.186   9.678   7.318  2.7108  0.6479 -1.1672
  122TYR     CB 1627  10.312   9.794   7.439 -0.2760  0.0858 -0.7975
  122TYR    HB1 1628  10.322   9.731   7.528 -0.3460 -0.3995 -1.1307
  122TYR    HB2 1629  10.309   9.900   7.461 -0.7435  0.3098 -1.8878
  122TYR     CG 1630  10.424   9.756   7.346  0.2403 -0.0848 -0.1129
  122TYR    CD1 1631  10.498   9.638   7.365  0.2486 -0.0237  0.2280
  122TYR    HD1 1632  10.475   9.567   7.444  1.4113 -0.4562  0.1993
  122TYR    CE1 1633  10.602   9.603   7.279 -0.0828  0.3998 -0.3507
  122TYR    HE1 1634  10.654   9.512   7.302 -0.1718  0.7287  1.2793
  122TYR     CZ 1635  10.637   9.692   7.175  0.9659  0.5665  0.1290
  122TYR     OH 1636  10.744   9.659   7.098  0.5833 -0.0996 -0.1265
  122TYR     HH 1637  10.779   9.575   7.128  0.5325 -0.7562 -1.7677
  122TYR    CE2 1638  10.557   9.805   7.149 -0.2604 -0.3620 -0.2521
  122TYR    HE2 1639  10.577   9.855   7.055 -4.5139 -1.5259 -2.0256
  122TYR    CD2 1640  10.457   9.840   7.240  0.2030  0.1570  0.0655
  122TYR    HD2 1641  10.400   9.930   7.221  1.3111  0.9129  0.2650
  122TYR      C 1642  10.078   9.726   7.497 -0.0477  0.5948 -0.0537
  122TYR      O 1643   9.989   9.796   7.543 -0.4647  0.1274 -0.1326
  123GLY      N 1644  10.093   9.604   7.551 -0.4630  0.3578 -0.4596
  123GLY      H 1645  10.161   9.545   7.506 -0.2227  0.4543 -0.2290
  123GLY     CA 1646  10.048   9.560   7.681  0.5280  0.1235 -0.1830
  123GLY    HA1 1647   9.939   9.551   7.683  0.6807 -2.0995  0.6622
  123GLY    HA2 1648  10.074   9.455   7.691 -1.1120 -0.2079  1.1118
  123GLY      C 1649  10.089   9.639   7.805 -0.3031  0.5361 -0.1602
  123GLY      O 1650  10.174   9.727   7.803  0.1086  0.1416 -0.1214
  124GLN      N 1651  10.024   9.611   7.918 -0.1569  0.4148 -0.1045
  124GLN      H 1652   9.948   9.545   7.911 -2.4208  2.7583  0.7079
  124GLN     CA 1653  10.057   9.659   8.051  0.5170 -0.3201 -0.0021
  124GLN     HA 1654  10.073   9.767   8.042  1.7001 -0.5075 -0.3316
  124GLN     CB 1655   9.940   9.633   8.145  0.4436  0.2303  0.0602
  124GLN    HB1 1656   9.904   9.533   8.123  4.0166 -1.4053  0.8699
  124GLN    HB2 1657   9.986   9.626   8.244 -1.7346  2.4272  1.3408
  124GLN     CG 1658   9.826   9.735   8.145 -0.0931 -0.3639 -0.3979
  124GLN    HG1 1659   9.788   9.754   8.044 -0.1594  0.9193 -0.1448
  124GLN    HG2 1660   9.737   9.684   8.182  0.5754 -2.9181 -2.0139
  124GLN     CD 1661   9.853   9.865   8.219 -0.6292 -0.3505 -0.2212
  124GLN    OE1 1662   9.873   9.972   8.161 -0.8478  0.2071  0.7221
  124GLN    NE2 1663   9.867   9.865   8.352 -0.2170  0.2305 -0.2605
  124GLN   HE21 1664   9.868   9.774   8.394 -0.4330  0.5091  0.3630
  124GLN   HE22 1665   9.877   9.950   8.405  1.6475  0.4256 -0.8587
  124GLN      C 1666  10.186   9.590   8.093  0.8588  0.0663 -0.4019
  124GLN      O 1667  10.189   9.467   8.086 -0.2470 -0.0160  0.2537
  125PRO      N 1668  10.291   9.660   8.136  0.2660  0.4852  0.3985
  125PRO     CD 1669  10.416   9.593   8.166  0.1443 -0.2399 -0.6583
  125PRO    HD1 1670  10.382   9.518   8.238 -0.2516  0.1035 -0.4802
  125PRO    HD2 1671  10.450   9.550   8.072  3.6642  0.1667  0.3119
  125PRO     CG 1672  10.509   9.699   8.225  0.2723 -0.5493 -0.2950
  125PRO    HG1 1673  10.491   9.701   8.332 -1.2294 -1.2584 -0.5146
  125PRO    HG2 1674  10.615   9.679   8.206  0.2224  0.6115 -2.1036
  125PRO     CB 1675  10.461   9.824   8.152 -0.0410 -0.3208  0.2998
  125PRO    HB1 1676  10.505   9.828   8.052  0.5191  0.0895  0.5578
  125PRO    HB2 1677  10.490   9.914   8.206 -0.6066  1.3490 -2.0063
  125PRO     CA 1678  10.311   9.804   8.131 -0.0630  0.5058 -0.3845
  125PRO     HA 1679  10.277   9.825   8.029  0.0011 -0.3655 -0.5953
  125PRO      C 1680  10.232   9.874   8.240  0.1257 -0.1225  0.1586
  125PRO      O 1681  10.173   9.812   8.329 -0.2896  0.3100  0.1925
  126GLN      N 1682  10.226  10.006   8.225 -0.0379 -0.1569 -0.0987
  126GLN      H 1683  10.279  10.036   8.145  2.2027 -0.9548  0.9993
  126GLN     CA 1684  10.161  10.098   8.317  0.2454 -0.2714  0.2165
  126GLN     HA 1685  10.078  10.041   8.358 -0.1730 -0.5042 -0.9406
  126GLN     CB 1686  10.250  10.141   8.434  0.3200 -0.2608  0.1562
  126GLN    HB1 1687  10.309  10.056   8.469  1.8691  0.6686 -0.1395
  126GLN    HB2 1688  10.172  10.150   8.509 -0.0171 -0.6919 -0.1365
  126GLN     CG 1689  10.337  10.265   8.416  0.5641 -0.3997  0.3751
  126GLN    HG1 1690  10.273  10.351   8.397  0.4733 -0.3469  0.8935
  126GLN    HG2 1691  10.385  10.284   8.512 -1.5716 -0.3798  1.5068
  126GLN     CD 1692  10.446  10.254   8.310  0.1032  0.1825 -0.1655
  126GLN    OE1 1693  10.510  10.151   8.292  0.0703  0.0694  0.3436
  126GLN    NE2 1694  10.483  10.365   8.245 -0.6082  0.5284  0.0062
  126GLN   HE21 1695  10.547  10.343   8.170 -2.4184 -0.3640 -1.3668
  126GLN   HE22 1696  10.423  10.446   8.240  0.4039  1.4149  1.3450
  126GLN      C 1697  10.097  10.218   8.249  0.1078 -0.2274  0.4248
  126GLN      O 1698  10.137  10.249   8.137 -0.0960  0.0801  0.4386
  127SER      N 1699   9.994  10.280   8.306  0.0706  0.4726 -0.3810
  127SER      H 1700   9.963  10.247   8.397  1.3059  0.3110 -0.0070
  127SER     CA 1701   9.930  10.396   8.247 -0.3513  0.2478 -0.3766
  127SER     HA 1702   9.972  10.415   8.148 -2.0631  0.3974 -1.0981
  127SER     CB 1703   9.786  10.356   8.221 -0.3285 -0.3651  0.3957
  127SER    HB1 1704   9.743  10.313   8.312  0.3421 -0.9129  0.4580
  127SER    HB2 1705   9.735  10.447   8.189 -1.6677 -1.4395 -0.7120
  127SER     OG 1706   9.781  10.253   8.125 -0.5332  0.3049 -0.3253
  127SER     HG 1707   9.834  10.184   8.167 -2.3570 -0.8519  0.1729
  127SER      C 1708   9.947  10.526   8.325 -0.0365  0.0413 -0.0959
  127SER      O 1709   9.966  10.525   8.446 -0.6551  0.3893  0.0058
  128GLY      N 1710   9.926  10.639   8.257  0.5922  0.1804 -0.0609
  128GLY      H 1711   9.921  10.643   8.156 -2.1128 -2.5419 -0.1432
  128GLY     CA 1712   9.926  10.767   8.325 -0.3068  0.0543  0.1852
  128GLY    HA1 1713   9.837  10.780   8.387 -1.3495 -0.6082 -1.1283
  128GLY    HA2 1714  10.002  10.765   8.404 -0.6241 -1.0203  0.4819
  128GLY      C 1715   9.951  10.886   8.234 -0.2623 -0.2549 -0.2068
  128GLY      O 1716   9.928  10.882   8.113 -0.0690 -0.3188 -0.2412
  129SER      N 1717  10.012  10.995   8.279 -0.1475 -0.3866 -0.0419
  129SER      H 1718  10.041  10.997   8.376  1.1384 -2.0836 -0.3508
  129SER     CA 1719  10.023  11.118   8.204  0.2956 -0.2140  0.2976
  129SER     HA 1720   9.929  11.131   8.150  0.8367 -0.2943 -0.6904
  129SER     CB 1721  10.040  11.229   8.308  0.1524 -0.1513  0.2539
  129SER    HB1 1722  10.065  11.324   8.260  0.6992 -0.5382 -0.2427
  129SER    HB2 1723   9.948  11.243   8.364 -1.3944  0.3338 -2.2492
  129SER     OG 1724  10.134  11.196   8.408  0.3239  0.5635  0.3316
  129SER     HG 1725  10.134  11.272   8.467 -0.1618  1.0835 -0.3110
  129SER      C 1726  10.142  11.117   8.109  0.4045  0.6393  0.4122
  129SER      O 1727  10.137  11.176   8.002  0.1792  0.5628  0.3820
  130TYR      N 1728  10.252  11.047   8.142  0.4690  0.4465 -0.1868
  130TYR      H 1729  10.252  11.009   8.236 -1.5085 -0.7628 -0.6269
  130TYR     CA 1730  10.374  11.038   8.066  0.6183 -0.0264  0.1065
  130TYR     HA 1731  10.348  11.057   7.962 -1.9385  1.4600  0.9351
  130TYR     CB 1732  10.468  11.151   8.107  0.4903  0.0093  0.2991
  130TYR    HB1 1733  10.557  11.150   8.045 -1.2508 -2.0265 -2.3801
  130TYR    HB2 1734  10.506  11.122   8.206  0.5110  0.4623  0.4235
  130TYR     CG 1735  10.405  11.287   8.125 -0.5708 -0.4165 -0.1365
  130TYR    CD1 1736  10.403  11.379   8.019  0.0040 -0.5417 -0.2627
  130TYR    HD1 1737  10.442  11.362   7.920 -2.2666  1.5408 -1.6152
  130TYR    CE1 1738  10.355  11.508   8.044  0.0530 -0.4773 -0.5089
  130TYR    HE1 1739  10.339  11.581   7.965 -0.0839  1.2651  1.0744
  130TYR     CZ 1740  10.317  11.551   8.172  0.1916  0.1935 -0.6867
  130TYR     OH 1741  10.289  11.683   8.193 -0.2295 -0.0047  0.0353
  130TYR     HH 1742  10.255  11.700   8.281 -2.7963  1.6864 -1.1647
  130TYR    CE2 1743  10.330  11.458   8.278  0.2418  0.1618 -0.7191
  130TYR    HE2 1744  10.291  11.485   8.375 -1.3184  0.2404 -1.3414
  130TYR    CD2 1745  10.374  11.327   8.255  0.0145 -0.0250 -0.1182
  130TYR    HD2 1746  10.383  11.254   8.334 -0.8718 -1.4092 -1.2454
  130TYR      C 1747  10.446  10.904   8.074 -0.0144 -0.3926 -0.3363
  130TYR      O 1748  10.422  10.836   8.174 -0.9047  0.4837  0.0617
  131SER      N 1749  10.527  10.861   7.977 -0.2933 -0.1043 -0.7012
  131SER      H 1750  10.545  10.931   7.906  1.0207 -0.9032 -1.2006
  131SER     CA 1751  10.609  10.741   7.981  0.0863  0.1547 -0.6237
  131SER     HA 1752  10.544  10.661   8.015  1.4846 -0.3433  1.0306
  131SER     CB 1753  10.656  10.693   7.845  0.1201 -0.0919 -0.5248
  131SER    HB1 1754  10.566  10.680   7.783 -0.2552 -1.4280  0.2696
  131SER    HB2 1755  10.693  10.592   7.861 -0.8146 -0.2817  0.5539
  131SER     OG 1756  10.764  10.765   7.791  0.4512 -0.2347 -0.0586
  131SER     HG 1757  10.802  10.702   7.729 -1.5024 -0.0356 -1.5788
  131SER      C 1758  10.723  10.745   8.081 -0.7849 -0.3093  0.4107
  131SER      O 1759  10.771  10.854   8.110  0.3267 -0.5739 -0.3787
  132GLN      N 1760  10.766  10.628   8.130  0.5132 -0.1068 -0.2134
  132GLN      H 1761  10.706  10.551   8.106  0.3794  0.4437 -1.7878
  132GLN     CA 1762  10.872  10.603   8.226  0.0999 -0.1505  0.2370
  132GLN     HA 1763  10.903  10.700   8.264 -1.6640  0.3721  0.4211
  132GLN     CB 1764  10.818  10.511   8.334 -0.5397  0.4995  0.4763
  132GLN    HB1 1765  10.776  10.419   8.292 -0.7614  0.9161 -0.2312
  132GLN    HB2 1766  10.905  10.484   8.394  0.8461  0.8951 -1.2759
  132GLN     CG 1767  10.710  10.564   8.428 -0.7850 -0.2755  0.6460
  132GLN    HG1 1768  10.665  10.479   8.478  1.7284 -1.8867  0.2958
  132GLN    HG2 1769  10.631  10.610   8.368 -0.5066  1.5998  1.6328
  132GLN     CD 1770  10.756  10.658   8.538  0.1669  0.1244 -0.0852
  132GLN    OE1 1771  10.873  10.692   8.558  0.1886 -0.1915  0.3403
  132GLN    NE2 1772  10.663  10.720   8.610  0.0748 -0.2418  0.1103
  132GLN   HE21 1773  10.565  10.695   8.602  0.0457 -0.6495  1.3887
  132GLN   HE22 1774  10.700  10.778   8.684  0.3387 -1.1943  0.7490
  132GLN      C 1775  10.995  10.542   8.159  0.0013  0.0235 -0.1091
  132GLN      O 1776  11.103  10.555   8.216 -0.3185  0.3105  0.4417
  133GLN      N 1777  10.981  10.480   8.042  0.0575 -0.3117  0.0610
  133GLN      H 1778  10.886  10.465   8.013  0.5302 -0.5572 -1.4437
  133GLN     CA 1779  11.081  10.409   7.965  0.2815  0.1175 -0.0476
  133GLN     HA 1780  11.178  10.408   8.015  1.0726 -0.4548 -1.5020
  133GLN     CB 1781  11.042  10.261   7.967 -0.0890  0.2067 -0.4065
  133GLN    HB1 1782  10.951  10.238   7.912  0.0168 -2.7628  0.5019
  133GLN    HB2 1783  11.033  10.232   8.071  4.0046  3.1885  1.0758
  133GLN     CG 1784  11.142  10.160   7.912  0.0624  0.1077  0.0431
  133GLN    HG1 1785  11.229  10.158   7.978 -0.5236  0.4716  0.8426
  133GLN    HG2 1786  11.161  10.186   7.807 -1.3364  1.7924  0.1564
  133GLN     CD 1787  11.091  10.017   7.904 -0.3312  0.2335  0.3180
  133GLN    OE1 1788  10.986   9.975   7.953 -0.5502  0.3402 -0.0536
  133GLN    NE2 1789  11.168   9.925   7.846 -0.5238 -0.0423  0.4989
  133GLN   HE21 1790  11.265   9.947   7.828 -0.6541 -1.0988 -1.8299
  133GLN   HE22 1791  11.146   9.827   7.857 -0.3722 -0.1722 -0.3171
  133GLN      C 1792  11.091  10.470   7.825 -0.0723  0.2237 -0.0273
  133GLN      O 1793  11.018  10.424   7.738 -0.3776 -0.3747  0.5312
  134PRO      N 1794  11.179  10.565   7.794  0.2828 -0.1046 -0.0411
  134PRO     CD 1795  11.253  10.644   7.891 -0.2598  0.3925 -0.0246
  134PRO    HD1 1796  11.351  10.602   7.912 -0.8575 -0.4247  1.2845
  134PRO    HD2 1797  11.201  10.661   7.985  0.7253 -1.6510  0.9622
  134PRO     CG 1798  11.268  10.787   7.841 -0.0120  0.4938  0.3421
  134PRO    HG1 1799  11.366  10.821   7.874  1.2635 -2.3837 -0.1896
  134PRO    HG2 1800  11.184  10.841   7.884 -1.0279 -1.6900  1.2373
  134PRO     CB 1801  11.252  10.768   7.691 -0.4546 -0.4636  0.5059
  134PRO    HB1 1802  11.212  10.860   7.648  2.2643  1.5810  2.0336
  134PRO    HB2 1803  11.360  10.769   7.673 -0.5706  0.6745 -0.2500
  134PRO     CA 1804  11.178  10.637   7.668 -0.4298 -0.3604 -0.1839
  134PRO     HA 1805  11.075  10.663   7.644 -0.3602  0.2094  0.1435
  134PRO      C 1806  11.246  10.568   7.550  0.2885 -0.0929  0.0729
  134PRO      O 1807  11.308  10.462   7.563  0.6616  0.0071 -0.8498
  135SER      N 1808  11.242  10.637   7.436 -0.6530  0.1228  0.2308
  135SER      H 1809  11.174  10.712   7.431 -1.2932 -0.4276  0.5365
  135SER     CA 1810  11.304  10.600   7.311 -0.3939  0.0575  0.3789
  135SER     HA 1811  11.267  10.500   7.292  0.4254 -0.3677  0.9855
  135SER     CB 1812  11.251  10.700   7.208 -0.2107 -0.2526 -0.0159
  135SER    HB1 1813  11.282  10.655   7.113 -1.8814  1.1176 -1.2600
  135SER    HB2 1814  11.143  10.708   7.206 -0.1821  0.0495 -0.6074
  135SER     OG 1815  11.300  10.832   7.207 -0.4961 -0.1499 -0.4812
  135SER     HG 1816  11.279  10.864   7.119  1.7275  1.3796 -0.5460
  135SER      C 1817  11.456  10.590   7.314 -0.3498  0.4161 -0.3368
  135SER      O 1818  11.530  10.665   7.378 -0.0458 -0.3110  0.1768
  136TYR      N 1819  11.499  10.491   7.235  0.2761  0.4477 -0.0403
  136TYR      H 1820  11.426  10.440   7.188  1.8044  0.0255 -2.0647
  136TYR     CA 1821  11.628  10.427   7.221 -0.0360 -0.1827 -0.0708
  136TYR     HA 1822  11.674  10.441   7.319  0.6951 -0.2024 -0.4077
  136TYR     CB 1823  11.613  10.277   7.197  0.3838 -0.1357 -0.6406
  136TYR    HB1 1824  11.620  10.247   7.092  1.2819  1.6363 -1.1294
  136TYR    HB2 1825  11.516  10.251   7.241  0.6292  2.3130  1.5840
  136TYR     CG 1826  11.723  10.203   7.269 -0.2292 -0.4257  0.0051
  136TYR    CD1 1827  11.818  10.131   7.196  0.2263  0.0274  0.1501
  136TYR    HD1 1828  11.801  10.116   7.091 -2.8648  0.5479  0.4886
  136TYR    CE1 1829  11.934  10.076   7.252  0.3819 -0.1142 -0.3100
  136TYR    HE1 1830  12.005  10.010   7.204  0.1721 -0.2275 -0.4681
  136TYR     CZ 1831  11.953  10.099   7.390 -0.2871  0.1903 -0.2649
  136TYR     OH 1832  12.068  10.054   7.448 -0.6057 -0.2853 -0.0037
  136TYR     HH 1833  12.067  10.053   7.544  1.4109 -3.2501  0.1034
  136TYR    CE2 1834  11.859  10.166   7.470 -0.3053 -0.3807  0.1869
  136TYR    HE2 1835  11.867  10.177   7.578 -3.9737 -1.5911  0.7244
  136TYR    CD2 1836  11.742  10.211   7.408 -0.2157 -0.4037  0.0013
  136TYR    HD2 1837  11.670  10.257   7.474  1.1003 -0.1784  1.3348
  136TYR      C 1838  11.719  10.496   7.121 -0.1384 -0.0426 -0.0666
  136TYR      O 1839  11.672  10.588   7.054  0.1397  0.1744  0.0345
  137GLY      N 1840  11.843  10.448   7.110 -0.0564  0.0223  0.5311
  137GLY      H 1841  11.872  10.376   7.175  0.7108  0.2822  0.4853
  137GLY     CA 1842  11.948  10.507   7.029 -0.1546 -0.0028  0.3857
  137GLY    HA1 1843  11.922  10.519   6.924  1.7925  0.9886 -0.0264
  137GLY    HA2 1844  12.034  10.443   7.047  0.3507  0.8627  1.1084
  137GLY      C 1845  11.992  10.648   7.067  0.5246 -0.1832  0.2791
  137GLY      O 1846  11.935  10.726   7.142 -0.2343 -0.1835 -0.2870
  138GLY      N 1847  12.114  10.674   7.019  0.1600  0.2919 -0.4158
  138GLY      H 1848  12.158  10.609   6.956 -1.5859  0.0956 -1.4870
  138GLY     CA 1849  12.177  10.804   7.013  0.7075  0.0217 -0.5716
  138GLY    HA1 1850  12.270  10.797   6.955 -0.2751 -0.3932 -2.1532
  138GLY    HA2 1851  12.101  10.874   6.978 -1.5197 -1.2018  1.5161
  138GLY      C 1852  12.216  10.857   7.150 -0.3344 -0.5309 -0.0545
  138GLY      O 1853  12.224  10.790   7.252 -0.0721  0.1944  0.4129
  139GLN      N 1854  12.253  10.986   7.150 -0.2778 -0.5450  0.6189
  139GLN      H 1855  12.230  11.042   7.069  2.3045  0.4617  0.5122
  139GLN     CA 1856  12.306  11.061   7.261 -0.4709 -0.3392  0.5726
  139GLN     HA 1857  12.302  10.999   7.350 -0.1793  0.6965  1.3347
  139GLN     CB 1858  12.447  11.112   7.233 -0.6883  0.0472  0.1767
  139GLN    HB1 1859  12.435  11.199   7.168 -2.2555  0.4812  0.9930
  139GLN    HB2 1860  12.493  11.037   7.170 -1.8006  1.0364 -1.9110
  139GLN     CG 1861  12.535  11.149   7.353  0.0821 -0.3333 -0.2632
  139GLN    HG1 1862  12.491  11.231   7.409  0.9289 -0.5930  0.8058
  139GLN    HG2 1863  12.533  11.060   7.416 -1.2195  1.1421  1.8849
  139GLN     CD 1864  12.670  11.210   7.318 -0.2230  0.4714 -0.0393
  139GLN    OE1 1865  12.716  11.195   7.205 -0.1002 -1.1338  0.2004
  139GLN    NE2 1866  12.745  11.265   7.414 -0.1608 -0.4793  0.4655
  139GLN   HE21 1867  12.838  11.296   7.389  0.1485 -1.9753 -0.3907
  139GLN   HE22 1868  12.697  11.264   7.503 -0.2698  0.7050  0.4356
  139GLN      C 1869  12.214  11.180   7.285 -0.1576  0.0676 -0.2163
  139GLN      O 1870  12.171  11.247   7.191  0.1077  0.5462  0.0061
  140GLN      N 1871  12.192  11.213   7.412 -0.1673 -0.2824 -0.1251
  140GLN      H 1872  12.238  11.161   7.486 -0.4243  0.9900  0.9737
  140GLN     CA 1873  12.114  11.324   7.464 -0.0347 -0.1513 -0.2084
  140GLN     HA 1874  12.108  11.402   7.388 -0.8112  0.3143  0.3141
  140GLN     CB 1875  11.969  11.283   7.486 -0.0385 -0.0166  0.0108
  140GLN    HB1 1876  11.922  11.360   7.548  0.0171  0.7435 -0.8702
  140GLN    HB2 1877  11.967  11.184   7.532  1.0835 -0.1688 -0.2520
  140GLN     CG 1878  11.896  11.278   7.352 -0.0157 -0.4255  0.0135
  140GLN    HG1 1879  11.944  11.206   7.285  0.7141  1.4609 -1.5754
  140GLN    HG2 1880  11.899  11.377   7.307  1.0155 -0.9121 -1.0607
  140GLN     CD 1881  11.750  11.242   7.372 -0.0171 -0.1923  0.4420
  140GLN    OE1 1882  11.661  11.321   7.404  0.1063  0.0949  0.0803
  140GLN    NE2 1883  11.721  11.115   7.340  0.2946 -0.2746  0.4857
  140GLN   HE21 1884  11.628  11.077   7.351  0.3941 -0.5477  0.3922
  140GLN   HE22 1885  11.803  11.057   7.327 -0.0985 -0.4086 -1.7948
  140GLN      C 1886  12.165  11.387   7.593 -0.4146 -0.2109 -0.0275
  140GLN      O 1887  12.263  11.341   7.651 -0.4758 -0.5213 -0.1667
  141GLN      N 1888  12.103  11.495   7.642  0.3034  0.0664  0.2799
  141GLN      H 1889  12.010  11.520   7.613 -0.9558 -2.3543  1.9100
  141GLN     CA 1890  12.144  11.569   7.759  0.7425 -0.0347  0.1916
  141GLN     HA 1891  12.200  11.507   7.829 -1.6757 -0.8393  1.5230
  141GLN     CB 1892  12.239  11.686   7.732  0.5238  0.0199 -0.3450
  141GLN    HB1 1893  12.324  11.638   7.685 -1.0163 -2.7227 -0.5209
  141GLN    HB2 1894  12.262  11.735   7.826 -2.2687  1.7540 -0.4501
  141GLN     CG 1895  12.171  11.786   7.638  0.2337 -0.0439 -0.2015
  141GLN    HG1 1896  12.086  11.839   7.681 -0.1491 -1.3723  0.7363
  141GLN    HG2 1897  12.159  11.733   7.544 -0.7375 -0.6642  0.2548
  141GLN     CD 1898  12.268  11.900   7.609 -0.0486  0.2166 -0.1302
  141GLN    OE1 1899  12.386  11.893   7.641 -0.0757  0.1820 -0.0370
  141GLN    NE2 1900  12.223  12.006   7.542  0.4733  0.2993 -0.3479
  141GLN   HE21 1901  12.137  11.998   7.490  1.3692  0.2780 -1.8836
  141GLN   HE22 1902  12.265  12.098   7.549  3.8417 -1.1972  1.4691
  141GLN      C 1903  12.017  11.610   7.831  0.3716 -0.3413 -0.2832
  141GLN      O 1904  11.906  11.600   7.778 -0.0783  0.0284  0.5598
  142SER      N 1905  12.039  11.656   7.955  0.0921  0.3689 -0.4914
  142SER      H 1906  12.132  11.643   7.992  0.3875 -0.0527 -1.3313
  142SER     CA 1907  11.941  11.727   8.034 -0.1204 -0.4397 -0.0126
  142SER     HA 1908  11.844  11.678   8.025 -0.3532  0.2466 -1.5236
  142SER     CB 1909  11.971  11.726   8.183 -0.2359  0.0110  0.0129
  142SER    HB1 1910  11.947  11.631   8.229 -1.1620 -0.1831 -0.8391
  142SER    HB2 1911  11.911  11.806   8.226  1.9856  2.3398 -0.9225
  142SER     OG 1912  12.107  11.762   8.197 -0.3459  0.3312  0.2870
  142SER     HG 1913  12.113  11.858   8.198  0.8920  0.3324 -1.3911
  142SER      C 1914  11.930  11.871   7.986  0.2401 -0.1448  0.7831
  142SER      O 1915  12.024  11.933   7.939 -0.0501 -0.1194  0.2314
  143TYR      N 1916  11.807  11.924   7.985  0.1544 -0.3455 -0.0290
  143TYR      H 1917  11.731  11.880   8.035  1.1239  0.2012  2.0693
  143TYR     CA 1918  11.778  12.048   7.916 -0.5351 -0.3242  0.2873
  143TYR     HA 1919  11.864  12.116   7.917  0.5660 -1.6260 -1.1342
  143TYR     CB 1920  11.740  12.024   7.771  0.2330 -0.1944  0.0584
  143TYR    HB1 1921  11.821  11.962   7.732  0.6123  0.1332  0.3242
  143TYR    HB2 1922  11.649  11.964   7.768  0.0142  0.1092  0.6093
  143TYR     CG 1923  11.730  12.154   7.695  0.0758 -0.2584 -0.0346
  143TYR    CD1 1924  11.843  12.210   7.635 -0.0200 -0.0746 -0.0461
  143TYR    HD1 1925  11.939  12.174   7.669  1.4074  2.9503 -0.5404
  143TYR    CE1 1926  11.837  12.318   7.545  0.2959  0.3998  0.4955
  143TYR    HE1 1927  11.925  12.358   7.497  0.1678 -1.3991 -1.3723
  143TYR     CZ 1928  11.714  12.375   7.508  0.4665  0.5436  0.1447
  143TYR     OH 1929  11.708  12.461   7.403  0.4907 -0.3934 -0.6394
  143TYR     HH 1930  11.794  12.478   7.363  0.6495 -0.1685 -0.2031
  143TYR    CE2 1931  11.600  12.320   7.571  0.6805 -0.1066 -0.0212
  143TYR    HE2 1932  11.503  12.360   7.544  0.5252 -1.7136 -2.0752
  143TYR    CD2 1933  11.608  12.214   7.661  0.0898 -0.3562 -0.2517
  143TYR    HD2 1934  11.522  12.166   7.704  0.9470 -1.1394  0.6463
  143TYR      C 1935  11.664  12.122   7.983 -0.1842  0.0994  0.4263
  143TYR      O 1936  11.559  12.060   8.004  0.1384 -0.6151 -0.0703
  144GLY      N 1937  11.683  12.249   8.020 -0.2677  0.3876 -0.4947
  144GLY      H 1938  11.770  12.288   7.987 -1.3915  1.7403 -1.9825
  144GLY     CA 1939  11.601  12.326   8.111  0.2911 -0.1730  0.4980
  144GLY    HA1 1940  11.499  12.289   8.098  0.9763 -1.3322 -2.2019
  144GLY    HA2 1941  11.634  12.308   8.213  2.2459 -4.9160 -0.6877
  144GLY      C 1942  11.606  12.471   8.067  0.4626 -0.2964  0.1019
  144GLY      O 1943  11.661  12.501   7.961 -0.3559 -0.0672 -0.2682
  145GLN      N 1944  11.550  12.565   8.145 -0.2245 -0.3566 -0.3169
  145GLN      H 1945  11.492  12.543   8.224 -0.8053 -1.4680 -1.0139
  145GLN     CA 1946  11.530  12.704   8.109  0.1503 -0.1070  0.4345
  145GLN     HA 1947  11.465  12.688   8.023 -1.2625  0.4544  1.3776
  145GLN     CB 1948  11.463  12.785   8.220 -0.1437  0.9440 -0.4959
  145GLN    HB1 1949  11.380  12.727   8.259  0.8317 -1.5376 -1.8785
  145GLN    HB2 1950  11.523  12.807   8.308 -4.7000  0.9472  2.9416
  145GLN     CG 1951  11.411  12.922   8.179  0.3160  1.0227 -0.8204
  145GLN    HG1 1952  11.499  12.980   8.151  2.2743 -1.6879 -0.6852
  145GLN    HG2 1953  11.342  12.902   8.097  1.0442  0.8824 -1.4197
  145GLN     CD 1954  11.342  13.003   8.288  0.6290  0.1747  0.0161
  145GLN    OE1 1955  11.300  12.960   8.395 -0.0842  0.3449 -0.1866
  145GLN    NE2 1956  11.303  13.128   8.264 -0.4224 -0.1499 -0.0456
  145GLN   HE21 1957  11.260  13.173   8.343 -0.5814 -0.5674  0.1075
  145GLN   HE22 1958  11.344  13.181   8.188  1.0571 -0.2025  0.6751
  145GLN      C 1959  11.660  12.767   8.061  0.1219 -0.2498  0.1671
  145GLN      O 1960  11.762  12.752   8.128  0.3932 -0.1130 -0.2133
  146GLN      N 1961  11.660  12.839   7.948 -0.1141 -0.1618  0.2216
  146GLN      H 1962  11.572  12.839   7.899  0.9069 -3.2098 -1.8572
  146GLN     CA 1963  11.781  12.869   7.874 -0.2468 -0.0298  0.0584
  146GLN     HA 1964  11.862  12.808   7.914  0.9959  1.0213 -0.7751
  146GLN     CB 1965  11.754  12.836   7.728 -0.0247 -0.4780  0.1176
  146GLN    HB1 1966  11.829  12.884   7.664  0.6513 -0.1389  1.1440
  146GLN    HB2 1967  11.656  12.878   7.703 -0.7101 -0.9818  1.8592
  146GLN     CG 1968  11.754  12.686   7.702 -0.1699 -0.4390 -0.1139
  146GLN    HG1 1969  11.679  12.628   7.756  1.0258 -2.3612 -0.4398
  146GLN    HG2 1970  11.733  12.681   7.595  1.1706  1.7332 -0.5313
  146GLN     CD 1971  11.891  12.624   7.726 -0.1943 -0.4791 -0.0742
  146GLN    OE1 1972  11.993  12.639   7.660 -0.2112 -0.4018 -0.0835
  146GLN    NE2 1973  11.901  12.540   7.829  0.1732  0.0244  0.3031
  146GLN   HE21 1974  11.988  12.488   7.824  0.1768  0.1536 -1.4721
  146GLN   HE22 1975  11.821  12.509   7.881  0.5188  0.6705  1.2521
  146GLN      C 1976  11.831  13.013   7.877 -0.0320 -0.1041  0.0713
  146GLN      O 1977  11.758  13.101   7.923 -0.2420 -0.1266 -0.2173
  147GLN      N 1978  11.956  13.043   7.842 -0.0622  0.1506  0.1783
  147GLN      H 1979  12.010  12.962   7.815 -0.1504  0.5691 -1.3271
  147GLN     CA 1980  12.005  13.179   7.829 -0.2367  0.2291  0.3387
  147GLN     HA 1981  11.954  13.230   7.911 -3.1373 -1.1981 -0.4414
  147GLN     CB 1982  12.157  13.176   7.843 -0.1998 -0.2701 -0.1550
  147GLN    HB1 1983  12.202  13.273   7.825  1.7149 -1.0067  0.4752
  147GLN    HB2 1984  12.206  13.112   7.769  0.6912  1.5563 -1.2119
  147GLN     CG 1985  12.216  13.145   7.980 -0.0704 -0.6103 -0.2877
  147GLN    HG1 1986  12.325  13.141   7.986 -0.0866  0.7797  2.4632
  147GLN    HG2 1987  12.179  13.046   8.006  0.3096 -1.4049 -2.5165
  147GLN     CD 1988  12.182  13.254   8.080  0.0114 -0.1056 -0.8078
  147GLN    OE1 1989  12.216  13.372   8.066 -0.1076  0.2315  1.3383
  147GLN    NE2 1990  12.102  13.228   8.183  0.1589  0.1453 -0.6285
  147GLN   HE21 1991  12.064  13.136   8.200  0.9851  0.0783  1.1449
  147GLN   HE22 1992  12.082  13.299   8.252  1.1621  0.0672 -0.2335
  147GLN      C 1993  11.967  13.236   7.693 -0.0160  0.2604  0.2907
  147GLN      O 1994  11.968  13.165   7.593  0.1616  0.1988  0.3349
  148SER      N 1995  11.930  13.363   7.686 -0.5515  0.1262  0.6635
  148SER      H 1996  11.940  13.419   7.770 -2.1954  0.5404  0.6268
  148SER     CA 1997  11.896  13.429   7.562 -0.0436 -0.3433  0.2741
  148SER     HA 1998  11.821  13.372   7.507 -2.3340  2.0437  0.7134
  148SER     CB 1999  11.822  13.560   7.588  0.2197 -0.1702  0.1587
  148SER    HB1 2000  11.782  13.596   7.493 -0.3143  0.2053  0.5179
  148SER    HB2 2001  11.740  13.544   7.658  1.5458 -1.4100  1.5123
  148SER     OG 2002  11.905  13.660   7.642  0.1060  0.1446 -0.2434
  148SER     HG 2003  11.841  13.727   7.667  0.4178  0.9099 -1.4346
  148SER      C 2004  12.021  13.459   7.479 -0.1590 -0.5131  0.0377
  148SER      O 2005  12.130  13.475   7.534  0.0522 -0.4503 -0.3972
  149TYR      N 2006  12.005  13.459   7.347 -0.1113  0.1971  0.0306
  149TYR      H 2007  11.916  13.437   7.305 -0.0952 -0.4444  0.3212
  149TYR     CA 2008  12.122  13.474   7.263 -0.0867 -0.1394  0.0005
  149TYR     HA 2009  12.202  13.417   7.310 -0.2416 -1.4721 -1.2740
  149TYR     CB 2010  12.097  13.404   7.130  0.1261  0.0991 -0.1657
  149TYR    HB1 2011  12.010  13.449   7.082 -2.3466 -1.2855  2.7213
  149TYR    HB2 2012  12.182  13.427   7.064  0.5250  0.2532  0.3913
  149TYR     CG 2013  12.081  13.254   7.128  0.1472  0.0850  0.4244
  149TYR    CD1 2014  12.144  13.168   7.218 -0.0568  0.1997  0.6785
  149TYR    HD1 2015  12.211  13.212   7.291  0.1747 -0.4991  0.8978
  149TYR    CE1 2016  12.127  13.030   7.202  0.2232  0.2444 -0.0745
  149TYR    HE1 2017  12.166  12.959   7.274 -0.6560 -0.5541 -0.3504
  149TYR     CZ 2018  12.035  12.979   7.107  0.3302  0.4062 -0.2651
  149TYR     OH 2019  12.024  12.843   7.101  0.3048  0.3980 -0.0527
  149TYR     HH 2020  12.085  12.807   7.165 -2.1879  0.2440  2.4151
  149TYR    CE2 2021  11.995  13.064   7.002  0.8900  0.9153 -0.0724
  149TYR    HE2 2022  11.935  13.034   6.918 -1.4809  2.9900  0.7709
  149TYR    CD2 2023  12.006  13.202   7.022  0.4049  0.9741 -0.2069
  149TYR    HD2 2024  11.969  13.271   6.948  2.8708 -0.0153 -2.5426
  149TYR      C 2025  12.165  13.619   7.243 -0.3976 -0.0786 -0.2288
  149TYR      O 2026  12.090  13.716   7.247  0.1822  0.3550  0.3075
  150ASN      N 2027  12.293  13.641   7.210 -0.3982  0.1302 -0.0898
  150ASN      H 2028  12.357  13.564   7.228  0.0974  0.8186  1.2456
  150ASN     CA 2029  12.353  13.768   7.176 -0.4287  0.0448 -0.4587
  150ASN     HA 2030  12.361  13.832   7.264  1.3480  1.2532 -1.4157
  150ASN     CB 2031  12.500  13.750   7.140 -0.3566 -0.6391  0.1683
  150ASN    HB1 2032  12.546  13.712   7.232 -0.4266 -1.1424 -0.0011
  150ASN    HB2 2033  12.541  13.851   7.130 -0.8835 -0.3620  0.7727
  150ASN     CG 2034  12.527  13.661   7.019  0.6454 -0.1042 -0.0131
  150ASN    OD1 2035  12.556  13.701   6.906 -0.6277 -0.1881 -0.3835
  150ASN    ND2 2036  12.502  13.531   7.037 -0.4144  0.1027  0.0538
  150ASN   HD21 2037  12.502  13.501   7.133  0.2476  0.0920  0.0568
  150ASN   HD22 2038  12.518  13.477   6.954 -0.0663  0.7419 -0.3038
  150ASN      C 2039  12.280  13.845   7.066 -0.2816  0.0387 -0.5605
  150ASN      O 2040  12.240  13.778   6.971 -0.1600 -0.1049 -0.5112
  151PRO      N 2041  12.268  13.978   7.066  0.0455  0.0716 -0.0546
  151PRO     CD 2042  12.335  14.065   7.160  0.1062  0.0202 -0.0498
  151PRO    HD1 2043  12.342  14.031   7.263  0.8178  0.6344  0.1208
  151PRO    HD2 2044  12.434  14.079   7.117  0.6887 -0.4351  1.1083
  151PRO     CG 2045  12.248  14.191   7.158 -0.2098 -0.2040 -0.5467
  151PRO    HG1 2046  12.149  14.170   7.200  0.1967  0.5483  0.8782
  151PRO    HG2 2047  12.292  14.276   7.211  1.8227 -1.1466 -0.6149
  151PRO     CB 2048  12.224  14.212   7.009 -0.4240  0.3871 -0.4318
  151PRO    HB1 2049  12.319  14.242   6.966  0.7130 -1.3347  0.7519
  151PRO    HB2 2050  12.147  14.288   6.994  2.1846  3.2270 -0.2733
  151PRO     CA 2051  12.197  14.065   6.975  0.1350  0.1854 -0.0152
  151PRO     HA 2052  12.092  14.048   6.999  0.0031  1.6032  0.5353
  151PRO      C 2053  12.213  14.037   6.827 -0.1449  0.0849 -0.0269
  151PRO      O 2054  12.109  14.028   6.762 -0.3879 -0.2457  0.3989
  152PRO      N 2055  12.330  14.031   6.763  0.0478 -0.1222  0.3431
  152PRO     CD 2056  12.461  14.059   6.818  0.2209 -0.2442 -0.0016
  152PRO    HD1 2057  12.475  14.166   6.831 -0.5954 -0.1846  0.4807
  152PRO    HD2 2058  12.483  14.011   6.913 -1.5836  1.3551  1.3111
  152PRO     CG 2059  12.558  14.000   6.717  0.0110 -0.0831 -0.2950
  152PRO    HG1 2060  12.577  13.899   6.753  1.4447 -1.0505 -3.3952
  152PRO    HG2 2061  12.653  14.054   6.717 -0.5936  1.1464 -2.4815
  152PRO     CB 2062  12.488  14.010   6.582 -0.2771 -0.4920 -0.1758
  152PRO    HB1 2063  12.518  13.934   6.510 -0.0093 -0.5073 -0.0492
  152PRO    HB2 2064  12.496  14.108   6.534  2.0206 -1.0055 -0.9636
  152PRO     CA 2065  12.343  13.990   6.625 -0.1380 -0.3140  0.3829
  152PRO     HA 2066  12.278  14.057   6.568 -1.3250  0.1969  2.2560
  152PRO      C 2067  12.306  13.846   6.590  0.1015 -0.3852  0.4206
  152PRO      O 2068  12.314  13.822   6.470  0.6216  0.4915  0.2691
  153GLN      N 2069  12.263  13.754   6.676 -0.0398 -0.4033  0.3314
  153GLN      H 2070  12.263  13.786   6.772 -1.1246  0.5695  0.0178
  153GLN     CA 2071  12.236  13.619   6.631  0.0685 -0.0741 -0.7436
  153GLN     HA 2072  12.293  13.598   6.541 -1.6307  0.2574 -1.9541
  153GLN     CB 2073  12.283  13.520   6.737 -0.0231  0.4134 -0.2452
  153GLN    HB1 2074  12.387  13.542   6.763  0.3916 -2.3158  0.7143
  153GLN    HB2 2075  12.223  13.547   6.824  0.5410  2.2992 -0.3945
  153GLN     CG 2076  12.266  13.377   6.688  0.0865  0.2978  0.0504
  153GLN    HG1 2077  12.162  13.360   6.660 -0.5333  0.9544  1.7970
  153GLN    HG2 2078  12.330  13.354   6.603  1.8655  2.2637  0.7832
  153GLN     CD 2079  12.313  13.278   6.795 -0.1324 -0.0869 -0.2061
  153GLN    OE1 2080  12.379  13.318   6.891  0.0540  0.3970 -0.5274
  153GLN    NE2 2081  12.277  13.150   6.793  0.4485 -0.2508 -0.6068
  153GLN   HE21 2082  12.314  13.089   6.863 -0.8516  0.1460  0.4790
  153GLN   HE22 2083  12.206  13.111   6.732 -1.0325 -0.1623  0.9758
  153GLN      C 2084  12.093  13.594   6.586 -0.1052  0.3183 -0.4086
  153GLN      O 2085  12.000  13.619   6.662  0.0769 -0.1332 -0.0354
  154GLY      N 2086  12.074  13.560   6.458  0.1779 -0.9024 -0.1327
  154GLY      H 2087  12.160  13.544   6.407  0.5622 -2.0490  0.8215
  154GLY     CA 2088  11.954  13.513   6.393  0.2213  0.2457 -1.0681
  154GLY    HA1 2089  11.946  13.566   6.298 -0.1392  3.6026  0.6966
  154GLY    HA2 2090  11.868  13.549   6.450  0.8825 -0.6956  0.5850
  154GLY      C 2091  11.945  13.364   6.364 -0.0410  0.0459 -0.0117
  154GLY      O 2092  12.019  13.281   6.417  0.5467  0.3491 -0.3396
  155TYR      N 2093  11.844  13.335   6.281 -0.2468 -0.0140  0.2579
  155TYR      H 2094  11.804  13.415   6.234  1.8955 -0.3455 -2.4574
  155TYR     CA 2095  11.807  13.205   6.230  0.0685  0.1932 -0.5171
  155TYR     HA 2096  11.799  13.134   6.312 -1.7854 -1.6156 -2.1364
  155TYR     CB 2097  11.668  13.214   6.167 -0.2025  0.2497  0.0864
  155TYR    HB1 2098  11.664  13.285   6.085 -2.5525 -0.4040 -0.4452
  155TYR    HB2 2099  11.604  13.250   6.248 -0.0871 -1.9018  1.2155
  155TYR     CG 2100  11.619  13.076   6.130  0.2779  0.1525 -0.1916
  155TYR    CD1 2101  11.621  13.037   5.996  0.3839  0.0336 -0.1553
  155TYR    HD1 2102  11.657  13.102   5.918 -0.2604 -1.1404 -1.4864
  155TYR    CE1 2103  11.567  12.914   5.957  0.0690 -0.1288  0.7725
  155TYR    HE1 2104  11.576  12.878   5.855  1.3380 -0.6672  1.0483
  155TYR     CZ 2105  11.520  12.827   6.057 -0.7657 -0.0222  0.4777
  155TYR     OH 2106  11.468  12.706   6.019  0.5319 -0.4655  0.0683
  155TYR     HH 2107  11.432  12.665   6.098  0.9733 -1.2077 -0.1131
  155TYR    CE2 2108  11.529  12.862   6.193  0.2867  0.1088  0.3768
  155TYR    HE2 2109  11.490  12.797   6.269 -1.5592  0.3918 -0.2913
  155TYR    CD2 2110  11.577  12.989   6.231  0.4423  0.1915 -0.0875
  155TYR    HD2 2111  11.582  13.018   6.335 -1.0587 -0.5222  0.2161
  155TYR      C 2112  11.911  13.164   6.127  0.2450 -0.3537 -0.1240
  155TYR      O 2113  11.968  13.254   6.066 -0.3229 -0.0499 -0.2118
  156GLY      N 2114  11.934  13.033   6.127  0.1489 -0.3705  0.1025
  156GLY      H 2115  11.892  12.968   6.192  0.7929 -2.4460 -1.4251
  156GLY     CA 2116  12.029  12.975   6.034  0.1155 -0.5325  0.1677
  156GLY    HA1 2117  12.007  12.869   6.022 -0.2453 -0.4354 -0.0378
  156GLY    HA2 2118  12.019  13.027   5.938 -0.0806  1.0069  0.9908
  156GLY      C 2119  12.174  12.975   6.082  0.2311 -0.3609 -0.1723
  156GLY      O 2120  12.270  12.980   6.005  0.3452  0.1831  0.0031
  157GLN      N 2121  12.185  12.986   6.214 -0.2445 -0.1785 -0.1424
  157GLN      H 2122  12.098  12.981   6.266  0.0720  0.7138  0.5049
  157GLN     CA 2123  12.301  13.011   6.298 -0.2819 -0.4430 -0.0075
  157GLN     HA 2124  12.388  12.992   6.235  0.0649  2.1697 -0.4145
  157GLN     CB 2125  12.312  13.156   6.346  0.3411 -0.3071 -0.5483
  157GLN    HB1 2126  12.412  13.172   6.386  0.4710  1.8639 -1.6103
  157GLN    HB2 2127  12.224  13.177   6.407 -0.7317 -1.3559 -1.6624
  157GLN     CG 2128  12.290  13.246   6.225 -0.0910  0.6108  0.2020
  157GLN    HG1 2129  12.366  13.212   6.155  0.6207  0.5800  0.9712
  157GLN    HG2 2130  12.186  13.244   6.191  0.2218  0.8355 -0.7766
  157GLN     CD 2131  12.320  13.394   6.243  0.4351  0.5358 -0.0309
  157GLN    OE1 2132  12.322  13.447   6.354  0.0037 -0.3554  0.4180
  157GLN    NE2 2133  12.328  13.466   6.131 -0.1823 -0.3373 -0.6507
  157GLN   HE21 2134  12.350  13.564   6.137 -0.6975 -0.1868 -1.1825
  157GLN   HE22 2135  12.291  13.432   6.044 -2.2527 -0.6917  0.3030
  157GLN      C 2136  12.316  12.917   6.417  0.3584  0.3137  0.5190
  157GLN      O 2137  12.231  12.836   6.452 -0.0564  0.4550 -0.1343
  158GLN      N 2138  12.434  12.930   6.479  0.3263  0.3944  0.5640
  158GLN      H 2139  12.500  12.991   6.434  1.4261 -0.4736  0.9549
  158GLN     CA 2140  12.492  12.861   6.592 -0.0484 -0.2759  0.3564
  158GLN     HA 2141  12.410  12.810   6.643 -0.6248 -1.7672 -1.9137
  158GLN     CB 2142  12.599  12.762   6.548  0.1776 -0.0847  0.4679
  158GLN    HB1 2143  12.668  12.806   6.477 -0.1258  1.4358  1.0947
  158GLN    HB2 2144  12.661  12.738   6.634 -1.0639 -0.2212  1.3489
  158GLN     CG 2145  12.541  12.638   6.480 -0.2738  0.5037 -0.2349
  158GLN    HG1 2146  12.489  12.680   6.394  0.2624  0.9308 -0.3540
  158GLN    HG2 2147  12.615  12.567   6.442  0.4007  1.0858 -0.0189
  158GLN     CD 2148  12.466  12.550   6.578  1.2239 -0.5860 -0.0281
  158GLN    OE1 2149  12.471  12.561   6.700  1.2118 -0.2432 -0.0597
  158GLN    NE2 2150  12.391  12.453   6.524  0.1647  0.2908 -0.1742
  158GLN   HE21 2151  12.396  12.448   6.423  1.1575 -1.1637 -0.0849
  158GLN   HE22 2152  12.356  12.378   6.582  0.7584 -1.0257 -1.4637
  158GLN      C 2153  12.553  12.966   6.685 -1.0879  0.2542  0.4566
  158GLN      O 2154  12.601  13.067   6.635 -0.5091  0.2086  0.9178
  159ASN      N 2155  12.557  12.934   6.814  0.7434 -0.6886  0.2057
  159ASN      H 2156  12.513  12.850   6.848  0.3058 -0.9737 -1.0149
  159ASN     CA 2157  12.613  13.029   6.908  0.3298 -0.0895 -0.1434
  159ASN     HA 2158  12.591  13.129   6.873 -0.3202 -1.2420 -3.3305
  159ASN     CB 2159  12.548  12.998   7.043  0.1139 -0.2317 -0.2785
  159ASN    HB1 2160  12.441  13.008   7.028  0.0953 -0.2857 -0.1810
  159ASN    HB2 2161  12.569  12.900   7.085  0.4845 -0.0159  0.0547
  159ASN     CG 2162  12.590  13.107   7.141 -0.5219 -0.1140 -0.1356
  159ASN    OD1 2163  12.646  13.080   7.247 -0.3596  0.5554 -0.0474
  159ASN    ND2 2164  12.556  13.235   7.124  0.5754  0.2216  0.1578
  159ASN   HD21 2165  12.503  13.263   7.043 -0.7783 -1.4626  0.3943
  159ASN   HD22 2166  12.574  13.302   7.197  0.5229  1.5370 -0.9989
  159ASN      C 2167  12.764  13.013   6.913  0.3331  0.0481  0.1677
  159ASN      O 2168  12.821  12.905   6.929  0.0320 -0.1261  0.0761
  160GLN      N 2169  12.824  13.131   6.896 -0.0218  0.2006 -0.0268
  160GLN      H 2170  12.769  13.210   6.863 -0.5555  0.1219  0.6570
  160GLN     CA 2171  12.967  13.151   6.899  0.0105  0.0147 -0.2825
  160GLN     HA 2172  13.014  13.059   6.935 -4.3789 -2.3328  0.1957
  160GLN     CB 2173  13.015  13.198   6.762  0.4585  0.5015  0.0384
  160GLN    HB1 2174  12.935  13.258   6.718 -0.9495 -2.0633 -1.1372
  160GLN    HB2 2175  13.104  13.261   6.773  0.6560 -0.1269  2.9615
  160GLN     CG 2176  13.031  13.087   6.659  0.4405  0.0660  0.5032
  160GLN    HG1 2177  13.091  13.000   6.686  0.9257  0.6378  1.2977
  160GLN    HG2 2178  12.936  13.036   6.647 -0.3519  1.4365  0.7576
  160GLN     CD 2179  13.096  13.145   6.534 -0.0996  0.1445  0.2555
  160GLN    OE1 2180  13.216  13.172   6.527 -0.1640  0.3605 -0.0186
  160GLN    NE2 2181  13.014  13.162   6.431  0.0025 -0.2521  0.1073
  160GLN   HE21 2182  13.060  13.185   6.345  2.5493 -0.9506  1.2062
  160GLN   HE22 2183  12.920  13.126   6.436 -0.0030 -0.0831  2.0467
  160GLN      C 2184  13.007  13.256   7.001  0.1669  0.0217 -0.3513
  160GLN      O 2185  13.106  13.237   7.072  0.2007 -0.4878 -0.5372
  161TYR      N 2186  12.930  13.363   7.019  0.3738  0.1368 -0.1267
  161TYR      H 2187  12.839  13.374   6.977 -0.2176 -0.1406  1.0488
  161TYR     CA 2188  12.972  13.483   7.089 -0.4937  0.5516 -0.2989
  161TYR     HA 2189  13.077  13.480   7.120 -1.0921  2.6050  2.2369
  161TYR     CB 2190  12.954  13.607   7.001 -0.3415  0.5140 -0.3846
  161TYR    HB1 2191  13.017  13.589   6.914  0.0726  0.9114 -0.1718
  161TYR    HB2 2192  12.852  13.611   6.961 -0.4143 -1.3420 -0.5044
  161TYR     CG 2193  12.993  13.739   7.063  0.1779  0.1830  0.0011
  161TYR    CD1 2194  13.128  13.770   7.084  0.1078  0.1585  0.4956
  161TYR    HD1 2195  13.212  13.710   7.054  0.0264  0.1811  0.2212
  161TYR    CE1 2196  13.165  13.887   7.152  0.3788  0.3627  0.0011
  161TYR    HE1 2197  13.269  13.892   7.182  0.4081 -0.5692  0.0764
  161TYR     CZ 2198  13.062  13.968   7.203  0.2431 -0.1771  0.5961
  161TYR     OH 2199  13.094  14.076   7.279  0.5449  0.2657 -0.1425
  161TYR     HH 2200  13.181  14.110   7.258  0.5419  0.4366  0.1075
  161TYR    CE2 2201  12.925  13.943   7.177  0.2699 -0.1746  0.4420
  161TYR    HE2 2202  12.853  14.016   7.210  2.0527  2.0923 -0.4284
  161TYR    CD2 2203  12.893  13.827   7.105  0.1388  0.1538 -0.0303
  161TYR    HD2 2204  12.790  13.817   7.074 -0.2942  2.4757  0.4938
  161TYR      C 2205  12.903  13.504   7.223  0.3951 -0.0625  0.2632
  161TYR      O 2206  12.781  13.516   7.226  0.3710 -0.1864 -0.2088
  162ASN      N 2207  12.982  13.508   7.331  0.0470 -0.3288  0.5314
  162ASN      H 2208  13.081  13.491   7.320  0.4589  1.1877  1.6379
  162ASN     CA 2209  12.941  13.541   7.465 -0.1919 -0.1548  0.4150
  162ASN     HA 2210  12.858  13.611   7.448 -1.8204 -2.5528 -2.5589
  162ASN     CB 2211  12.884  13.409   7.516 -0.0126 -0.2551  0.3549
  162ASN    HB1 2212  12.826  13.367   7.433 -2.4506 -0.0081  1.8459
  162ASN    HB2 2213  12.957  13.331   7.538 -0.8328 -0.9258  0.7328
  162ASN     CG 2214  12.805  13.425   7.645  0.0791  0.2456  0.3507
  162ASN    OD1 2215  12.815  13.530   7.708 -0.7920  0.0942  0.7533
  162ASN    ND2 2216  12.738  13.318   7.688 -0.0564  0.3404  0.3810
  162ASN   HD21 2217  12.722  13.231   7.638 -1.9965  0.5051  0.6619
  162ASN   HD22 2218  12.701  13.319   7.782  0.2886  1.9700  0.5285
  162ASN      C 2219  13.059  13.601   7.539 -0.1095  0.2348 -0.0224
  162ASN      O 2220  13.171  13.550   7.525 -0.1605  0.2588 -0.5228
  163SER      N 2221  13.038  13.707   7.617 -0.2442  0.4414 -0.3384
  163SER      H 2222  12.939  13.716   7.631 -0.7822  0.6714 -3.6372
  163SER     CA 2223  13.128  13.789   7.696  0.1454 -0.2311 -0.0717
  163SER     HA 2224  13.208  13.828   7.633  0.1748  0.2624  0.2680
  163SER     CB 2225  13.057  13.918   7.737 -0.2779 -0.2996 -0.5853
  163SER    HB1 2226  13.117  13.991   7.791  0.4871  1.4748 -3.5907
  163SER    HB2 2227  13.016  13.972   7.652 -2.8001 -1.8687 -0.4819
  163SER     OG 2228  12.942  13.889   7.814 -0.2532  0.2451 -0.3434
  163SER     HG 2229  12.970  13.830   7.884 -0.5089  0.4933 -0.0251
  163SER      C 2230  13.187  13.720   7.819 -0.0145  0.3851  0.3563
  163SER    OC1 2231  13.118  13.703   7.922  0.1456 -0.0544  0.3892
  163SER    OC2 2232  13.312  13.720   7.818 -0.0133  0.0145  0.4905
    1MET      N 2233  19.572   1.587  20.464  0.1699 -0.1273  0.1687
    1MET     H1 2234  19.557   1.567  20.366  0.7384  1.1102 -0.1853
    1MET     H2 2235  19.478   1.597  20.501 -0.0438  0.0879 -0.4254
    1MET     H3 2236  19.625   1.510  20.503 -1.3497 -1.0598  0.5089
    1MET     CA 2237  19.655   1.707  20.452  0.0951 -0.0658  0.2669
    1MET     HA 2238  19.612   1.778  20.382  1.4797  0.2316 -0.3174
    1MET     CB 2239  19.670   1.784  20.583  0.3391 -0.7085  0.6240
    1MET    HB1 2240  19.579   1.787  20.643  2.1137 -1.4083  3.5760
    1MET    HB2 2241  19.759   1.744  20.632  0.8781  1.1037  1.2435
    1MET     CG 2242  19.716   1.926  20.552 -0.4696 -0.5236  0.2382
    1MET    HG1 2243  19.772   1.967  20.636  2.3706  1.5203 -2.4189
    1MET    HG2 2244  19.785   1.935  20.468 -0.7210 -0.1825  0.0640
    1MET     SD 2245  19.580   2.042  20.525 -0.1207 -0.2260 -0.2467
    1MET     CE 2246  19.514   2.059  20.693  0.0593 -0.6171 -0.1366
    1MET    HE1 2247  19.463   1.969  20.725 -0.5160 -0.7564 -1.3743
    1MET    HE2 2248  19.440   2.139  20.694 -0.3495 -0.9678 -1.0374
    1MET    HE3 2249  19.594   2.073  20.766 -1.3093 -1.4801  1.6054
    1MET      C 2250  19.791   1.668  20.396 -0.2188 -0.2451 -0.3822
    1MET      O 2251  19.840   1.560  20.430 -0.1511 -0.1407 -0.1455
    2ALA      N 2252  19.849   1.742  20.301 -0.3423 -0.0138 -0.2784
    2ALA      H 2253  19.797   1.818  20.259 -1.7006 -0.1795  0.9905
    2ALA     CA 2254  19.989   1.738  20.265 -0.1716  0.4240  0.3115
    2ALA     HA 2255  20.026   1.636  20.276 -0.0618  0.3855 -0.3839
    2ALA     CB 2256  20.011   1.777  20.119 -0.7731  0.3894  0.2086
    2ALA    HB1 2257  19.979   1.690  20.062 -3.2443  3.2362 -3.2198
    2ALA    HB2 2258  20.118   1.797  20.109 -0.7735 -0.2679 -1.1934
    2ALA    HB3 2259  19.948   1.863  20.094 -0.0416  1.0330  0.5357
    2ALA      C 2260  20.072   1.816  20.366  0.3694  0.0847  0.1332
    2ALA      O 2261  20.023   1.914  20.422 -0.4674 -0.1334 -0.1991
    3SER      N 2262  20.202   1.788  20.374  0.4254  0.2276 -0.2446
    3SER      H 2263  20.239   1.708  20.325  0.2966 -0.2887  0.4814
    3SER     CA 2264  20.301   1.868  20.443 -0.1914  0.4292  0.4226
    3SER     HA 2265  20.284   1.859  20.550  1.3351 -2.1160  0.5498
    3SER     CB 2266  20.428   1.784  20.426 -0.3117  0.1200  1.0162
    3SER    HB1 2267  20.442   1.766  20.320 -0.4403 -1.4138  1.2374
    3SER    HB2 2268  20.513   1.837  20.467  0.8602 -1.1826  0.3669
    3SER     OG 2269  20.422   1.651  20.473  0.5780 -0.2517  0.1184
    3SER     HG 2270  20.485   1.590  20.434  1.4890  0.2001  0.8473
    3SER      C 2271  20.332   2.009  20.395  0.2463  0.0936 -0.3016
    3SER      O 2272  20.316   2.047  20.280  0.2214 -0.2493 -0.4149
    4ASN      N 2273  20.390   2.084  20.489  0.2653 -0.7476  0.3702
    4ASN      H 2274  20.389   2.046  20.583  0.4153 -1.2054  0.1916
    4ASN     CA 2275  20.429   2.223  20.476  0.2559 -0.7574  0.2407
    4ASN     HA 2276  20.345   2.272  20.427  0.1285 -1.2266 -0.0177
    4ASN     CB 2277  20.436   2.284  20.615  1.0012  0.3364 -0.2672
    4ASN    HB1 2278  20.527   2.259  20.670  0.5810  0.9006  0.7178
    4ASN    HB2 2279  20.354   2.244  20.675  1.0828 -1.2250 -1.1645
    4ASN     CG 2280  20.428   2.435  20.597 -0.1177  0.3088 -0.1191
    4ASN    OD1 2281  20.520   2.515  20.616  0.3578 -0.1626 -0.4086
    4ASN    ND2 2282  20.311   2.480  20.551 -0.4108  0.3603  0.6752
    4ASN   HD21 2283  20.291   2.579  20.555  0.5449  0.8266 -2.8172
    4ASN   HD22 2284  20.238   2.410  20.548  1.3073 -1.5728  1.5877
    4ASN      C 2285  20.557   2.248  20.398  0.0281  0.1256  0.1468
    4ASN      O 2286  20.645   2.163  20.398 -0.2746 -0.1914 -0.0813
    5ASP      N 2287  20.566   2.359  20.324  0.0924 -0.0102 -0.0499
    5ASP      H 2288  20.494   2.430  20.320 -1.3133 -1.4213 -0.9542
    5ASP     CA 2289  20.676   2.397  20.238  0.4945 -0.5104  0.2406
    5ASP     HA 2290  20.761   2.335  20.267  2.6242  1.4955 -1.3271
    5ASP     CB 2291  20.640   2.362  20.094 -0.1030  0.1224  0.2300
    5ASP    HB1 2292  20.623   2.255  20.086  0.1911 -0.0999  2.1231
    5ASP    HB2 2293  20.546   2.407  20.065 -0.1962 -1.2459 -1.8285
    5ASP     CG 2294  20.747   2.409  19.997  0.2957 -0.0713  0.5735
    5ASP    OD1 2295  20.851   2.341  19.983  0.0125 -0.3218 -0.4300
    5ASP    OD2 2296  20.730   2.516  19.934 -0.0151 -0.5652 -0.2024
    5ASP      C 2297  20.717   2.541  20.267 -0.3505 -0.2630  0.2107
    5ASP      O 2298  20.623   2.617  20.291 -0.4206 -0.3454  0.1973
    6TYR      N 2299  20.842   2.573  20.300 -0.5286  0.4526  0.1986
    6TYR      H 2300  20.908   2.497  20.302 -2.6314 -1.4656  0.3076
    6TYR     CA 2301  20.896   2.694  20.359  0.4215  0.1864 -0.1032
    6TYR     HA 2302  20.839   2.711  20.451 -0.0889  1.0170 -0.5586
    6TYR     CB 2303  21.039   2.669  20.405  0.2891 -0.0029  0.2177
    6TYR    HB1 2304  21.042   2.569  20.448 -2.3474 -0.0942  0.3663
    6TYR    HB2 2305  21.100   2.672  20.315  1.0850 -1.7479  0.6637
    6TYR     CG 2306  21.095   2.777  20.496  0.3890 -0.1931  0.3803
    6TYR    CD1 2307  21.051   2.786  20.628 -0.2456 -0.0582  0.1623
    6TYR    HD1 2308  20.989   2.711  20.675 -0.2875  1.7569  3.2735
    6TYR    CE1 2309  21.075   2.905  20.698 -0.0840  0.0977 -0.1570
    6TYR    HE1 2310  21.023   2.931  20.789  2.5259  0.4762  1.3097
    6TYR     CZ 2311  21.170   2.996  20.648  0.3490 -0.3904 -0.2271
    6TYR     OH 2312  21.209   3.107  20.717  0.9671 -0.6328 -0.1780
    6TYR     HH 2313  21.242   3.172  20.653 -0.6708  1.4786  0.9705
    6TYR    CE2 2314  21.224   2.979  20.519  0.5436  0.4420 -0.2597
    6TYR    HE2 2315  21.293   3.055  20.484 -0.6413  1.1848 -1.0422
    6TYR    CD2 2316  21.182   2.872  20.441  0.1029  0.1025  0.4333
    6TYR    HD2 2317  21.217   2.865  20.339 -0.8511 -3.1186  0.2238
    6TYR      C 2318  20.892   2.817  20.270  0.0750  0.2284 -0.0318
    6TYR      O 2319  20.952   2.812  20.163 -0.4023 -0.1732 -0.2836
    7THR      N 2320  20.822   2.923  20.313  0.0893  0.0774  0.3723
    7THR      H 2321  20.773   2.912  20.400 -2.3436  0.2399 -0.8852
    7THR     CA 2322  20.818   3.048  20.240  0.3753  0.1080  0.4034
    7THR     HA 2323  20.821   3.034  20.132 -1.0687  4.1584 -0.3448
    7THR     CB 2324  20.682   3.114  20.265  0.0685 -0.3648  0.0249
    7THR     HB 2325  20.688   3.179  20.352 -0.0029  2.4568 -1.9073
    7THR    CG2 2326  20.637   3.212  20.157  1.1158  0.3703  0.2369
    7THR   HG21 2327  20.719   3.279  20.131  2.0508 -0.4458  0.9742
    7THR   HG22 2328  20.605   3.160  20.066 -2.0079  2.2558  0.1365
    7THR   HG23 2329  20.551   3.263  20.199  0.7342 -0.3020  0.2848
    7THR    OG1 2330  20.582   3.015  20.266 -0.0303 -0.2616  0.3933
    7THR    HG1 2331  20.598   2.967  20.185 -1.3230  0.8176 -0.5513
    7THR      C 2332  20.934   3.135  20.282  0.1173  0.5768  0.1508
    7THR      O 2333  20.946   3.188  20.393 -0.0162  0.2701  0.3125
    8GLN      N 2334  21.025   3.149  20.185 -0.0276  0.3013 -0.0247
    8GLN      H 2335  21.006   3.100  20.099  0.2104  0.6184 -0.2617
    8GLN     CA 2336  21.116   3.261  20.182 -0.0547  0.3102 -0.5158
    8GLN     HA 2337  21.144   3.284  20.284 -2.3111  0.5079  0.1079
    8GLN     CB 2338  21.241   3.221  20.103 -0.1455 -0.5188 -0.2476
    8GLN    HB1 2339  21.203   3.183  20.008 -2.1002 -2.5545  1.2444
    8GLN    HB2 2340  21.295   3.314  20.086 -0.8933 -0.0089  0.1079
    8GLN     CG 2341  21.329   3.124  20.182 -0.0828  0.2546  0.6580
    8GLN    HG1 2342  21.329   3.155  20.286 -1.1786 -0.9940  1.0560
    8GLN    HG2 2343  21.292   3.022  20.173  1.8189 -0.3133 -1.7493
    8GLN     CD 2344  21.472   3.116  20.132 -0.2869  0.0927  0.0954
    8GLN    OE1 2345  21.514   3.168  20.029  0.0787 -0.3321  0.0268
    8GLN    NE2 2346  21.562   3.048  20.204 -0.1007  0.1507 -0.0823
    8GLN   HE21 2347  21.653   3.039  20.161  0.5780  1.6321  0.9677
    8GLN   HE22 2348  21.545   3.004  20.293  1.6142 -0.4613 -0.0277
    8GLN      C 2349  21.050   3.389  20.132 -0.2997  0.1314 -0.6523
    8GLN      O 2350  20.959   3.389  20.049 -0.6022 -0.5126 -0.3293
    9GLN      N 2351  21.103   3.500  20.183  0.3364 -0.3629 -0.2189
    9GLN      H 2352  21.193   3.493  20.228  0.4857  1.2838 -0.1966
    9GLN     CA 2353  21.052   3.634  20.158  0.6190 -0.2661 -0.2877
    9GLN     HA 2354  20.973   3.624  20.083  0.2450  0.0405  0.0639
    9GLN     CB 2355  20.989   3.693  20.283  0.1361  0.2701 -0.7776
    9GLN    HB1 2356  21.071   3.707  20.354 -0.3518 -1.2484  0.1289
    9GLN    HB2 2357  20.955   3.791  20.248  2.3288  0.5796 -2.2296
    9GLN     CG 2358  20.872   3.618  20.346  0.3506  0.2528 -0.3949
    9GLN    HG1 2359  20.844   3.671  20.437  0.0224  0.9744 -0.9055
    9GLN    HG2 2360  20.897   3.516  20.374  1.4597 -0.0406 -2.3031
    9GLN     CD 2361  20.746   3.602  20.262  0.0260  0.0451  0.1255
    9GLN    OE1 2362  20.740   3.627  20.142 -0.1889  0.6607  0.2609
    9GLN    NE2 2363  20.637   3.554  20.323 -0.1188 -0.2797 -0.3818
    9GLN   HE21 2364  20.543   3.568  20.290 -0.9047 -1.4660  1.2007
    9GLN   HE22 2365  20.653   3.522  20.418  0.5686 -0.9859 -0.7206
    9GLN      C 2366  21.164   3.723  20.107  0.1357  0.1223 -0.6914
    9GLN      O 2367  21.284   3.697  20.113 -0.0838 -0.8588 -0.2338
   10ALA      N 2368  21.125   3.844  20.066 -0.3773  0.3081  0.3145
   10ALA      H 2369  21.028   3.866  20.052 -0.7940 -1.5154  0.0374
   10ALA     CA 2370  21.212   3.950  20.019 -0.2653  0.0998  0.0481
   10ALA     HA 2371  21.275   3.907  19.941 -0.9930  1.3188 -1.2833
   10ALA     CB 2372  21.116   4.040  19.940 -0.3176 -0.3749 -0.4392
   10ALA    HB1 2373  21.178   4.111  19.886 -0.9626 -0.7271 -1.6646
   10ALA    HB2 2374  21.071   3.972  19.868  1.3890 -4.1173  1.6936
   10ALA    HB3 2375  21.043   4.092  20.002  1.4102  1.9778 -0.2425
   10ALA      C 2376  21.297   4.022  20.122 -0.2600  0.2780 -0.0784
   10ALA      O 2377  21.271   4.036  20.241 -0.6665 -0.1888 -0.1081
   11THR      N 2378  21.411   4.069  20.072 -0.1925 -0.1468 -0.3278
   11THR      H 2379  21.419   4.087  19.973  1.5146  0.7200 -0.0727
   11THR     CA 2380  21.508   4.133  20.159 -0.1893 -0.0648 -0.3938
   11THR     HA 2381  21.526   4.066  20.243  1.3514  0.6946 -0.0700
   11THR     CB 2382  21.644   4.151  20.091 -0.0196 -0.3268 -0.1269
   11THR     HB 2383  21.705   4.208  20.160  0.4209  1.2174 -1.7033
   11THR    CG2 2384  21.717   4.018  20.073  0.7691  0.1200 -0.2547
   11THR   HG21 2385  21.814   4.034  20.026  0.1634  0.2223 -1.5068
   11THR   HG22 2386  21.659   3.962  20.000 -1.2760  2.3987 -0.5183
   11THR   HG23 2387  21.721   3.965  20.168  1.5997 -0.2054 -0.4670
   11THR    OG1 2388  21.618   4.213  19.967 -0.7143  0.2982  0.3189
   11THR    HG1 2389  21.702   4.207  19.919  0.2570  1.5355  1.7934
   11THR      C 2390  21.463   4.263  20.224 -0.1688 -0.4415  0.3897
   11THR      O 2391  21.385   4.333  20.160  0.3518  0.2221  0.4682
   12GLN      N 2392  21.513   4.301  20.342  0.0244  0.4364  0.0286
   12GLN      H 2393  21.579   4.236  20.381 -1.4097 -1.2149 -0.1682
   12GLN     CA 2394  21.467   4.419  20.412 -0.0710  0.2815  0.2278
   12GLN     HA 2395  21.361   4.397  20.426  0.2835 -0.8767  1.3425
   12GLN     CB 2396  21.531   4.433  20.550 -0.1912  0.0056  0.3110
   12GLN    HB1 2397  21.506   4.339  20.599  1.9111 -0.1750  1.1486
   12GLN    HB2 2398  21.484   4.519  20.596  0.5998  1.0387 -0.7487
   12GLN     CG 2399  21.683   4.450  20.556 -0.2120  0.1312  0.4800
   12GLN    HG1 2400  21.736   4.366  20.513 -0.0070  1.0653 -1.1569
   12GLN    HG2 2401  21.705   4.539  20.498  0.8812  1.4514  2.7602
   12GLN     CD 2402  21.715   4.481  20.702  0.5764  0.3657  0.2626
   12GLN    OE1 2403  21.723   4.390  20.784  0.1691 -0.4114 -0.5380
   12GLN    NE2 2404  21.707   4.607  20.746  0.0978  0.2320  0.5591
   12GLN   HE21 2405  21.690   4.687  20.687  2.5269 -0.3669 -1.0883
   12GLN   HE22 2406  21.716   4.631  20.843  1.8548  1.1236  0.2125
   12GLN      C 2407  21.469   4.551  20.336  0.2929  0.1487  0.0063
   12GLN      O 2408  21.562   4.564  20.256  0.4304 -0.1780  0.1083
   13SER      N 2409  21.384   4.650  20.364  0.0838  0.0026 -0.1094
   13SER      H 2410  21.322   4.631  20.441  1.5089 -1.2540  0.7917
   13SER     CA 2411  21.417   4.786  20.330  0.0114  0.0793  0.1203
   13SER     HA 2412  21.453   4.779  20.227  1.0564 -2.1641  0.5786
   13SER     CB 2413  21.303   4.888  20.334  0.4078  0.5231  0.3282
   13SER    HB1 2414  21.348   4.987  20.326  0.6939  0.5436  1.9527
   13SER    HB2 2415  21.243   4.861  20.247  0.8905 -3.4668  1.0430
   13SER     OG 2416  21.241   4.883  20.460 -0.2554  0.0152 -0.0121
   13SER     HG 2417  21.150   4.853  20.446 -0.9869  2.4909 -1.1000
   13SER      C 2418  21.533   4.840  20.414  0.4168 -0.1831 -0.2607
   13SER      O 2419  21.542   4.794  20.527  0.0500  0.0598 -0.1307
   14TYR      N 2420  21.613   4.939  20.374  0.4541  0.0840  0.4630
   14TYR      H 2421  21.600   4.976  20.281 -1.1355  0.6263  0.8861
   14TYR     CA 2422  21.696   5.020  20.461  0.6749  0.4496 -0.0821
   14TYR     HA 2423  21.748   4.943  20.518 -0.3917  0.1776  0.5564
   14TYR     CB 2424  21.797   5.093  20.374  0.3301  0.7125 -0.2633
   14TYR    HB1 2425  21.750   5.180  20.327  1.6321  1.7290  0.2406
   14TYR    HB2 2426  21.843   5.036  20.293  0.2497  0.6386 -0.2562
   14TYR     CG 2427  21.923   5.142  20.442  0.4704  0.1219 -0.0989
   14TYR    CD1 2428  21.942   5.280  20.454 -0.6628  0.2537  0.2959
   14TYR    HD1 2429  21.868   5.348  20.415  0.6670  0.6160 -1.7271
   14TYR    CE1 2430  22.066   5.323  20.502 -0.5873  0.1847  0.1650
   14TYR    HE1 2431  22.080   5.430  20.497 -1.4212  0.2557 -1.3680
   14TYR     CZ 2432  22.167   5.234  20.544 -0.2620  0.4002 -0.1497
   14TYR     OH 2433  22.292   5.279  20.573 -0.2323  0.2412 -0.0239
   14TYR     HH 2434  22.308   5.365  20.531 -1.2314 -0.3182 -1.6243
   14TYR    CE2 2435  22.137   5.097  20.554 -0.3009  0.4232  0.0634
   14TYR    HE2 2436  22.211   5.025  20.586  0.7059  1.0297 -0.8542
   14TYR    CD2 2437  22.019   5.053  20.494  0.0529 -0.3302 -0.0938
   14TYR    HD2 2438  21.995   4.948  20.482 -0.8131 -0.0615 -0.9403
   14TYR      C 2439  21.622   5.112  20.557  0.1118  0.3482 -0.4127
   14TYR      O 2440  21.507   5.143  20.528 -0.1377 -0.0030  0.2062
   15GLY      N 2441  21.686   5.148  20.668 -0.0811 -0.2097 -0.1225
   15GLY      H 2442  21.782   5.118  20.679 -0.4090 -1.9051 -1.5037
   15GLY     CA 2443  21.648   5.249  20.765  0.1687 -0.3574  0.1358
   15GLY    HA1 2444  21.729   5.244  20.837 -0.0449  1.7726  0.6046
   15GLY    HA2 2445  21.548   5.223  20.798 -0.8812 -2.5716 -3.9869
   15GLY      C 2446  21.664   5.392  20.713  0.8457 -0.3667  0.3125
   15GLY      O 2447  21.638   5.423  20.597  0.8629 -0.0498  0.3960
   16ALA      N 2448  21.715   5.478  20.802 -0.7207  0.6984  0.2023
   16ALA      H 2449  21.709   5.443  20.896  1.2082  2.5040  1.0589
   16ALA     CA 2450  21.756   5.616  20.784 -0.0388  0.5061  0.2770
   16ALA     HA 2451  21.689   5.663  20.712  0.6532 -1.0091 -1.4416
   16ALA     CB 2452  21.743   5.691  20.916 -0.2192  0.2370  0.4104
   16ALA    HB1 2453  21.784   5.630  20.997 -0.1807  0.3031  0.4390
   16ALA    HB2 2454  21.641   5.696  20.954 -0.3887 -2.1331  0.3998
   16ALA    HB3 2455  21.797   5.785  20.909  0.6587 -0.3081 -0.3728
   16ALA      C 2456  21.893   5.632  20.720 -0.0128  1.1853  0.4945
   16ALA      O 2457  21.995   5.574  20.757 -0.4560  0.5432  0.7322
   17TYR      N 2458  21.901   5.725  20.625  0.2631  0.7525  0.0917
   17TYR      H 2459  21.826   5.792  20.619  0.9044  1.5017  0.1580
   17TYR     CA 2460  22.016   5.740  20.537  0.3416 -0.3756 -0.0152
   17TYR     HA 2461  22.084   5.655  20.539  0.0657 -0.6152 -0.5726
   17TYR     CB 2462  21.968   5.763  20.394  0.5034 -0.8404 -0.1465
   17TYR    HB1 2463  21.884   5.833  20.387  0.7332 -0.2905  1.9171
   17TYR    HB2 2464  22.054   5.812  20.348  1.2983 -1.8572  0.2269
   17TYR     CG 2465  21.931   5.643  20.311 -0.1889 -1.1671  0.6207
   17TYR    CD1 2466  21.796   5.613  20.291 -0.2805 -0.1651 -0.3862
   17TYR    HD1 2467  21.720   5.674  20.337  0.1166 -0.3027  0.4759
   17TYR    CE1 2468  21.764   5.507  20.205 -0.3361 -0.5688  0.1290
   17TYR    HE1 2469  21.658   5.494  20.191 -1.0124  1.8385  2.2702
   17TYR     CZ 2470  21.866   5.437  20.136 -0.0778  0.0879 -0.1618
   17TYR     OH 2471  21.828   5.351  20.037  0.0245 -0.0752 -0.0588
   17TYR     HH 2472  21.735   5.372  20.028 -0.0439 -0.8099 -1.2697
   17TYR    CE2 2473  22.000   5.467  20.165 -0.1420  0.4432 -0.2196
   17TYR    HE2 2474  22.081   5.415  20.116  0.1183 -0.1003  0.7530
   17TYR    CD2 2475  22.034   5.562  20.262  0.6042  0.4352 -0.4626
   17TYR    HD2 2476  22.137   5.582  20.287  0.6854  0.1623 -0.5719
   17TYR      C 2477  22.093   5.866  20.573  0.0104 -0.3778  0.7240
   17TYR      O 2478  22.215   5.854  20.558  0.0530  0.1372  0.6573
   18PRO      N 2479  22.048   5.974  20.637 -0.2549 -0.2353  0.2897
   18PRO     CD 2480  21.911   6.020  20.649 -0.1374  0.2687 -0.2262
   18PRO    HD1 2481  21.853   6.013  20.557 -0.3549  0.7178 -0.1245
   18PRO    HD2 2482  21.862   5.968  20.731  0.9682  1.0432  0.9617
   18PRO     CG 2483  21.912   6.170  20.676 -0.2282  0.1231  0.6058
   18PRO    HG1 2484  21.824   6.217  20.718 -1.4564  0.4049 -2.0995
   18PRO    HG2 2485  21.931   6.219  20.581 -0.5912  1.5734  1.2483
   18PRO     CB 2486  22.043   6.181  20.754  0.1533 -0.3793  0.0431
   18PRO    HB1 2487  22.090   6.279  20.740  1.2787 -0.7457  1.0938
   18PRO    HB2 2488  22.028   6.165  20.860  3.2307  0.5278  0.7290
   18PRO     CA 2489  22.135   6.076  20.692  0.1078 -0.0817 -0.5411
   18PRO     HA 2490  22.197   6.119  20.614 -1.2158  2.4714 -0.2823
   18PRO      C 2491  22.226   6.024  20.803 -0.2055 -0.1922 -0.3298
   18PRO      O 2492  22.187   5.956  20.897  0.2245  0.3046  0.2187
   19THR      N 2493  22.351   6.068  20.787 -0.1935 -0.0072  0.2796
   19THR      H 2494  22.369   6.119  20.702  0.9586  2.5488  1.9228
   19THR     CA 2495  22.456   6.079  20.887  0.3784 -0.3889 -0.2711
   19THR     HA 2496  22.401   6.076  20.981  0.4284 -0.0636 -0.2279
   19THR     CB 2497  22.562   5.970  20.877  0.4391 -0.3706  0.1750
   19THR     HB 2498  22.646   5.973  20.948  1.1505 -1.0520 -0.6129
   19THR    CG2 2499  22.502   5.830  20.886 -0.4761 -0.0018 -0.0982
   19THR   HG21 2500  22.434   5.821  20.970 -0.7751  0.9344 -0.2236
   19THR   HG22 2501  22.464   5.812  20.785 -0.9144  1.4593 -0.2239
   19THR   HG23 2502  22.572   5.748  20.902 -0.1158  0.1230 -0.9579
   19THR    OG1 2503  22.621   5.974  20.749  0.0680  0.9130  0.0261
   19THR    HG1 2504  22.546   5.964  20.690 -0.5165  1.1336  0.7136
   19THR      C 2505  22.528   6.213  20.876 -0.0416 -0.1665 -0.3438
   19THR      O 2506  22.555   6.275  20.773  0.1377  0.1235 -0.1251
   20GLN      N 2507  22.580   6.262  20.989  0.3964 -0.4433 -0.4209
   20GLN      H 2508  22.562   6.223  21.081 -1.0675 -2.4635 -1.4777
   20GLN     CA 2509  22.664   6.380  20.995 -0.2855  0.0476 -0.4209
   20GLN     HA 2510  22.606   6.469  20.971 -0.5532  0.2330  0.8786
   20GLN     CB 2511  22.695   6.397  21.143  0.2783 -0.4238 -0.4815
   20GLN    HB1 2512  22.758   6.316  21.180 -1.1895 -1.6953 -0.6736
   20GLN    HB2 2513  22.600   6.395  21.196  1.1629 -0.3435  1.1700
   20GLN     CG 2514  22.755   6.533  21.178  0.4320 -0.4943 -0.4684
   20GLN    HG1 2515  22.755   6.528  21.287 -1.1378 -0.5066 -0.4401
   20GLN    HG2 2516  22.860   6.539  21.149  0.0592  0.5869 -1.6735
   20GLN     CD 2517  22.668   6.653  21.143  0.2456 -0.5054 -0.0506
   20GLN    OE1 2518  22.581   6.698  21.218  0.3492 -0.2944 -0.0580
   20GLN    NE2 2519  22.685   6.715  21.027  0.3039  1.0321  0.7580
   20GLN   HE21 2520  22.623   6.792  21.006 -0.2449  0.7015  1.1536
   20GLN   HE22 2521  22.757   6.687  20.961  0.9631  2.6338  0.7292
   20GLN      C 2522  22.787   6.374  20.906  0.1727 -0.1097  0.2143
   20GLN      O 2523  22.800   6.470  20.831  0.1119 -0.2993 -0.0401
   21PRO      N 2524  22.866   6.267  20.893  0.2125 -0.0147 -0.3711
   21PRO     CD 2525  22.894   6.161  20.988  0.3157  0.5174  0.2010
   21PRO    HD1 2526  22.800   6.114  21.014  2.6002 -3.6096  1.9310
   21PRO    HD2 2527  22.941   6.194  21.081  0.7217  1.8491 -0.4435
   21PRO     CG 2528  22.976   6.061  20.907  0.2008  0.4318  0.1923
   21PRO    HG1 2529  23.028   5.994  20.976  0.7039  2.6029  2.0260
   21PRO    HG2 2530  22.899   6.012  20.848 -0.2856  0.9505  0.3912
   21PRO     CB 2531  23.061   6.159  20.827  0.0191  0.0656 -0.4582
   21PRO    HB1 2532  23.101   6.106  20.741 -0.8821 -0.6162 -0.4742
   21PRO    HB2 2533  23.140   6.203  20.887 -2.3360 -0.4598  3.4537
   21PRO     CA 2534  22.964   6.270  20.787 -0.0159 -0.0101 -0.5819
   21PRO     HA 2535  23.023   6.362  20.787  0.5319 -0.3581 -0.2016
   21PRO      C 2536  22.915   6.252  20.644 -0.2179 -0.1889 -0.4880
   21PRO      O 2537  22.966   6.315  20.552  0.1573  0.1295 -0.0667
   22GLY      N 2538  22.810   6.174  20.617 -0.0867 -0.4770 -0.1731
   22GLY      H 2539  22.752   6.140  20.693 -1.0982 -0.6320 -0.9937
   22GLY     CA 2540  22.755   6.146  20.486 -0.2094  0.0983 -0.2481
   22GLY    HA1 2541  22.747   6.233  20.421  0.9543  0.4698  0.0965
   22GLY    HA2 2542  22.652   6.111  20.496  0.0485 -0.8784 -0.8888
   22GLY      C 2543  22.838   6.045  20.408 -0.1041  0.0922 -0.1289
   22GLY      O 2544  22.949   6.080  20.369 -0.2043  0.8365  0.2341
   23GLN      N 2545  22.780   5.928  20.380 -0.1217  0.2097 -0.5781
   23GLN      H 2546  22.696   5.902  20.429 -0.4307  0.4514 -0.9718
   23GLN     CA 2547  22.819   5.833  20.278  0.5407 -0.0397 -0.0998
   23GLN     HA 2548  22.887   5.883  20.209  0.6096  0.8750  0.6123
   23GLN     CB 2549  22.893   5.713  20.336 -0.3194 -0.1978  0.6951
   23GLN    HB1 2550  22.885   5.621  20.278  1.3987 -0.9032  1.4901
   23GLN    HB2 2551  22.858   5.689  20.436 -1.2432  0.9640  0.6681
   23GLN     CG 2552  23.044   5.734  20.333 -0.4198  0.4385 -0.4406
   23GLN    HG1 2553  23.071   5.786  20.241  0.1112  2.3045  0.7061
   23GLN    HG2 2554  23.097   5.639  20.338  0.5520  0.9813 -0.0444
   23GLN     CD 2555  23.103   5.817  20.447 -0.2143 -0.4636  0.1154
   23GLN    OE1 2556  23.038   5.840  20.549 -0.1104  0.4948 -0.0268
   23GLN    NE2 2557  23.227   5.866  20.448 -0.4586  0.1608  0.6073
   23GLN   HE21 2558  23.286   5.853  20.367 -0.5097  0.1972  0.5641
   23GLN   HE22 2559  23.253   5.927  20.524  0.7801  1.5296 -0.8549
   23GLN      C 2560  22.693   5.790  20.204  0.1113  0.3636  0.3878
   23GLN      O 2561  22.592   5.762  20.268 -0.0607  0.0465 -0.0155
   24GLY      N 2562  22.692   5.774  20.071  0.1598  0.4157  0.3837
   24GLY      H 2563  22.779   5.794  20.024  1.1449  0.5178  2.1532
   24GLY     CA 2564  22.583   5.727  19.988  0.6185 -0.0280  0.0242
   24GLY    HA1 2565  22.488   5.755  20.033 -0.1650  0.2050 -1.6718
   24GLY    HA2 2566  22.587   5.620  19.970 -0.4383  0.2542 -2.2617
   24GLY      C 2567  22.589   5.796  19.852 -0.1249 -0.6003 -0.2997
   24GLY      O 2568  22.698   5.834  19.811 -0.2762  0.4140  0.2055
   25TYR      N 2569  22.470   5.816  19.794  0.0395  0.4216 -0.2931
   25TYR      H 2570  22.389   5.786  19.845  0.1503  0.9239  0.1928
   25TYR     CA 2571  22.444   5.901  19.679 -0.3839  0.1633 -0.3882
   25TYR     HA 2572  22.518   5.880  19.602 -1.1461 -2.1455 -0.5455
   25TYR     CB 2573  22.304   5.877  19.624 -0.5273 -0.2524  0.1461
   25TYR    HB1 2574  22.287   5.967  19.565 -0.2581 -1.2245 -1.4740
   25TYR    HB2 2575  22.230   5.874  19.704 -0.7424  1.7829  0.0878
   25TYR     CG 2576  22.283   5.758  19.534 -0.0544  0.0085 -0.3167
   25TYR    CD1 2577  22.310   5.755  19.397  0.7860 -0.1848 -0.1543
   25TYR    HD1 2578  22.332   5.851  19.352 -0.1598  1.2474  2.2706
   25TYR    CE1 2579  22.298   5.642  19.315 -0.2284 -0.4364  0.3307
   25TYR    HE1 2580  22.335   5.647  19.214 -2.2212 -0.6037 -0.4511
   25TYR     CZ 2581  22.266   5.520  19.377 -1.0864 -0.5177 -0.2503
   25TYR     OH 2582  22.274   5.406  19.302 -0.6091 -0.6538  0.0044
   25TYR     HH 2583  22.266   5.325  19.352  1.5880 -0.5313  0.6429
   25TYR    CE2 2584  22.227   5.524  19.512  0.3708 -0.3706  0.1838
   25TYR    HE2 2585  22.197   5.430  19.556  1.3048  0.4842  2.7952
   25TYR    CD2 2586  22.235   5.639  19.591  0.1350 -0.0440 -0.2632
   25TYR    HD2 2587  22.206   5.639  19.695  0.5274  0.3050 -0.1495
   25TYR      C 2588  22.468   6.045  19.723  0.1598 -0.0802  0.1430
   25TYR      O 2589  22.417   6.085  19.828  0.0931 -0.3710  0.2212
   26SER      N 2590  22.556   6.120  19.656  0.2380 -0.0906  0.2351
   26SER      H 2591  22.593   6.090  19.567  0.2799 -0.1870  0.2853
   26SER     CA 2592  22.594   6.256  19.691 -0.1506  0.0208  0.2200
   26SER     HA 2593  22.596   6.251  19.800 -1.3618 -1.2080  0.2211
   26SER     CB 2594  22.728   6.280  19.622  0.0788 -0.4629  0.4964
   26SER    HB1 2595  22.704   6.293  19.517 -0.2863 -0.6188  0.5554
   26SER    HB2 2596  22.772   6.376  19.648  1.9451 -0.8756 -0.9350
   26SER     OG 2597  22.829   6.187  19.651  0.3566 -0.3436 -0.0827
   26SER     HG 2598  22.910   6.225  19.617 -0.1734  0.7673 -0.1306
   26SER      C 2599  22.480   6.348  19.650 -0.2799 -0.1462  0.2033
   26SER      O 2600  22.432   6.329  19.538  0.4439 -0.0110 -0.1358
   27GLN      N 2601  22.457   6.451  19.733  0.1060 -0.0240  0.1574
   27GLN      H 2602  22.514   6.455  19.816 -0.6605 -1.6013  0.8064
   27GLN     CA 2603  22.339   6.535  19.729  0.3104  0.2431 -0.5132
   27GLN     HA 2604  22.348   6.579  19.829  0.7143  0.0757 -0.4743
   27GLN     CB 2605  22.350   6.655  19.635 -0.6826  0.6008 -0.1894
   27GLN    HB1 2606  22.356   6.630  19.529 -0.3932  0.4120 -0.1311
   27GLN    HB2 2607  22.264   6.718  19.654  0.4743  1.9143  0.9061
   27GLN     CG 2608  22.467   6.744  19.677  0.0328 -0.0739 -0.7019
   27GLN    HG1 2609  22.469   6.749  19.786  0.3681 -1.6968 -0.6103
   27GLN    HG2 2610  22.440   6.844  19.641 -0.3856  0.1632  0.2320
   27GLN     CD 2611  22.604   6.698  19.631  0.3265 -0.0558  0.1308
   27GLN    OE1 2612  22.690   6.670  19.714  0.0953  0.1773  0.4485
   27GLN    NE2 2613  22.614   6.680  19.499  0.5201 -0.8540  0.2528
   27GLN   HE21 2614  22.705   6.648  19.467 -0.1949  0.8705 -4.1889
   27GLN   HE22 2615  22.539   6.695  19.433  2.1128 -1.4697 -1.8254
   27GLN      C 2616  22.208   6.458  19.740  0.2856  0.2738 -0.5948
   27GLN      O 2617  22.111   6.490  19.671 -0.2205  0.0123 -0.0098
   28GLN      N 2618  22.196   6.353  19.820 -0.1043  0.3875 -0.4999
   28GLN      H 2619  22.269   6.344  19.890  1.1318  1.7416 -1.5448
   28GLN     CA 2620  22.074   6.277  19.841  0.1829 -0.0285 -0.3107
   28GLN     HA 2621  22.006   6.306  19.761 -0.7390 -0.7142  0.2092
   28GLN     CB 2622  22.107   6.129  19.824 -0.3365 -0.2480  0.5542
   28GLN    HB1 2623  22.176   6.097  19.903  0.9936  2.2178  0.4975
   28GLN    HB2 2624  22.157   6.114  19.729  0.6618  3.3804  0.3376
   28GLN     CG 2625  21.984   6.039  19.819 -0.0357 -0.6595  0.4933
   28GLN    HG1 2626  21.924   6.067  19.906  1.9321 -0.5763  1.8910
   28GLN    HG2 2627  22.018   5.936  19.823  0.2055 -0.6089 -0.1391
   28GLN     CD 2628  21.907   6.052  19.688  0.4416 -0.1520  0.2578
   28GLN    OE1 2629  21.938   5.977  19.596 -0.2934 -0.0032 -0.1189
   28GLN    NE2 2630  21.809   6.142  19.675  0.2599 -0.3171  0.4739
   28GLN   HE21 2631  21.775   6.163  19.582  0.6452  0.7754  0.5690
   28GLN   HE22 2632  21.772   6.191  19.755  0.2614  1.7875 -0.7374
   28GLN      C 2633  22.015   6.323  19.973 -0.4093 -0.0186 -0.5777
   28GLN      O 2634  22.002   6.241  20.064  0.4795  0.7381  0.2522
   29SER      N 2635  21.998   6.453  20.001 -0.5312 -0.1567  0.0145
   29SER      H 2636  22.024   6.517  19.928  0.2519  1.2198  1.4483
   29SER     CA 2637  21.946   6.495  20.129 -0.0962 -0.5220  0.3159
   29SER     HA 2638  21.907   6.416  20.193 -1.4910  1.7220  2.4424
   29SER     CB 2639  22.053   6.566  20.212 -0.0779 -0.4529  0.2352
   29SER    HB1 2640  22.011   6.618  20.298 -1.3118  1.1529 -1.2557
   29SER    HB2 2641  22.087   6.651  20.154 -1.2367  0.3541  0.6986
   29SER     OG 2642  22.162   6.480  20.236 -0.2192 -0.8121 -0.3800
   29SER     HG 2643  22.190   6.499  20.326 -2.2098 -1.7403  0.5013
   29SER      C 2644  21.822   6.584  20.127  0.1874 -0.1315  0.0682
   29SER      O 2645  21.814   6.684  20.198  0.3947 -0.1223  0.0811
   30SER      N 2646  21.725   6.537  20.048  0.1302 -0.1521  0.1517
   30SER      H 2647  21.747   6.457  19.991  3.5608  2.2136 -2.2851
   30SER     CA 2648  21.596   6.598  20.026  0.3324  0.2621  0.1033
   30SER     HA 2649  21.585   6.691  20.083  1.4816 -0.2800  1.2623
   30SER     CB 2650  21.566   6.623  19.879  0.5748  0.0402  0.0145
   30SER    HB1 2651  21.477   6.683  19.861  1.5063  1.5070  0.1169
   30SER    HB2 2652  21.569   6.531  19.820  0.8351  0.6295 -0.9088
   30SER     OG 2653  21.678   6.691  19.825  0.1545  0.3189 -0.5179
   30SER     HG 2654  21.648   6.721  19.739  1.5264 -0.0495 -1.1501
   30SER      C 2655  21.493   6.503  20.086  0.1216 -0.0173 -0.7002
   30SER      O 2656  21.511   6.382  20.099 -0.3348 -0.0013  0.1110
   31GLN      N 2657  21.373   6.554  20.113  0.3831 -0.1106  0.7024
   31GLN      H 2658  21.353   6.650  20.087 -2.1959 -0.6955  0.2297
   31GLN     CA 2659  21.259   6.480  20.163  0.3446 -0.0385  0.7216
   31GLN     HA 2660  21.285   6.452  20.265 -1.3641  1.1404  1.5438
   31GLN     CB 2661  21.128   6.559  20.166  0.1678 -0.2945 -0.0624
   31GLN    HB1 2662  21.045   6.491  20.188 -1.5447 -0.0361 -4.5019
   31GLN    HB2 2663  21.104   6.591  20.064 -0.6549  3.2906  1.1376
   31GLN     CG 2664  21.130   6.678  20.261  0.0651 -0.2218 -0.1510
   31GLN    HG1 2665  21.134   6.642  20.364 -1.5182  0.0345  0.0302
   31GLN    HG2 2666  21.217   6.739  20.239 -0.6627  0.8136 -0.2474
   31GLN     CD 2667  21.006   6.767  20.259  0.4615  0.3261 -0.3175
   31GLN    OE1 2668  20.923   6.755  20.170  0.0609  0.4422  0.0346
   31GLN    NE2 2669  20.983   6.857  20.355 -0.0542 -0.0419 -0.0986
   31GLN   HE21 2670  21.045   6.856  20.435 -1.3346 -0.0477  0.9379
   31GLN   HE22 2671  20.903   6.918  20.348 -1.5957 -2.0113 -0.6768
   31GLN      C 2672  21.223   6.351  20.090 -1.1845  0.5335  0.4110
   31GLN      O 2673  21.201   6.245  20.147  0.2032 -0.0547 -0.0960
   32PRO      N 2674  21.221   6.349  19.957 -0.1653 -0.3235  0.3947
   32PRO     CD 2675  21.202   6.463  19.869 -0.2866 -0.4443  0.2661
   32PRO    HD1 2676  21.276   6.543  19.869 -2.2053  1.4234  0.4573
   32PRO    HD2 2677  21.100   6.499  19.883 -0.3855 -0.5020 -0.2635
   32PRO     CG 2678  21.198   6.414  19.724 -0.7997  0.0141  0.1187
   32PRO    HG1 2679  21.118   6.458  19.665 -0.5173 -0.0678 -0.3349
   32PRO    HG2 2680  21.295   6.424  19.675 -0.6521  2.4845  0.7539
   32PRO     CB 2681  21.156   6.269  19.745  0.2690 -0.2270  0.6873
   32PRO    HB1 2682  21.048   6.279  19.752  0.4114  1.4594  0.7965
   32PRO    HB2 2683  21.184   6.205  19.661 -4.1143 -0.3239 -0.9873
   32PRO     CA 2684  21.229   6.231  19.873  0.6517 -0.3126  0.4466
   32PRO     HA 2685  21.177   6.141  19.906  1.4942 -1.4234 -1.1377
   32PRO      C 2686  21.371   6.184  19.843  0.5745 -0.2293 -0.0491
   32PRO      O 2687  21.469   6.257  19.837  0.0423  0.4781 -0.3721
   33TYR      N 2688  21.377   6.055  19.811  0.4228 -0.0636 -0.7781
   33TYR      H 2689  21.293   6.001  19.794  0.4493  0.3831 -2.4892
   33TYR     CA 2690  21.489   5.977  19.762  1.0661  0.2274  0.1933
   33TYR     HA 2691  21.578   6.025  19.802  0.7943  0.1502  0.9047
   33TYR     CB 2692  21.483   5.844  19.838 -0.1089  0.2854  0.2287
   33TYR    HB1 2693  21.406   5.779  19.797  1.5581 -0.4516 -1.9662
   33TYR    HB2 2694  21.469   5.868  19.943  2.1802 -1.6844  1.0835
   33TYR     CG 2695  21.616   5.773  19.831 -0.4671 -0.4364  0.7514
   33TYR    CD1 2696  21.722   5.820  19.911  0.2808 -0.2781 -0.3175
   33TYR    HD1 2697  21.705   5.897  19.984  3.1284 -0.5065  0.7015
   33TYR    CE1 2698  21.851   5.768  19.917  0.6988  0.7444 -0.3081
   33TYR    HE1 2699  21.926   5.810  19.983  0.4896 -0.9323  1.0852
   33TYR     CZ 2700  21.873   5.660  19.829 -0.1470  0.2556  0.0720
   33TYR     OH 2701  21.995   5.600  19.830 -0.3370 -0.1369  0.1083
   33TYR     HH 2702  22.048   5.648  19.894  1.0613 -0.3066 -0.8673
   33TYR    CE2 2703  21.774   5.613  19.740 -0.0721  0.3426 -0.0580
   33TYR    HE2 2704  21.809   5.539  19.670  2.0460  2.0073 -0.8805
   33TYR    CD2 2705  21.644   5.666  19.746 -0.0794  0.3286 -0.0931
   33TYR    HD2 2706  21.561   5.620  19.694 -1.6481  1.4420  1.3567
   33TYR      C 2707  21.492   5.970  19.610 -0.1876 -0.2291  0.1750
   33TYR      O 2708  21.400   6.021  19.546  0.2504  0.4992  0.1016
   34GLY      N 2709  21.593   5.915  19.542 -0.3681 -0.0487 -0.2476
   34GLY      H 2710  21.665   5.868  19.595  0.6014  1.0988 -0.5026
   34GLY     CA 2711  21.613   5.922  19.399  0.7662  0.0822 -0.0990
   34GLY    HA1 2712  21.518   5.924  19.345  1.2437  2.5271 -0.9562
   34GLY    HA2 2713  21.677   5.839  19.367 -1.1329 -1.2783 -0.5820
   34GLY      C 2714  21.694   6.044  19.361  0.4757  0.2881 -0.0564
   34GLY      O 2715  21.679   6.151  19.419  0.0823  0.5918 -0.7037
   35GLN      N 2716  21.768   6.031  19.251  0.0272 -0.1428 -0.3113
   35GLN      H 2717  21.785   5.941  19.207  0.5454 -2.4706  4.1152
   35GLN     CA 2718  21.795   6.147  19.168 -0.1201  0.0068 -0.1516
   35GLN     HA 2719  21.729   6.232  19.184  1.7617  1.4775  0.2142
   35GLN     CB 2720  21.939   6.193  19.189 -0.0397 -0.3236  0.0446
   35GLN    HB1 2721  21.962   6.276  19.121 -2.2246 -2.0671 -3.0804
   35GLN    HB2 2722  22.009   6.118  19.153  0.5260 -0.6386  1.7507
   35GLN     CG 2723  21.974   6.219  19.335  0.4823  0.1649 -0.1615
   35GLN    HG1 2724  21.914   6.298  19.380 -2.0610 -2.2493  1.0112
   35GLN    HG2 2725  21.946   6.126  19.385  2.3761 -0.2707  0.1860
   35GLN     CD 2726  22.123   6.238  19.361  0.4952 -0.4904  0.2581
   35GLN    OE1 2727  22.212   6.196  19.288  0.1841 -0.3198 -0.2178
   35GLN    NE2 2728  22.160   6.295  19.476  0.0003  0.0199  0.1695
   35GLN   HE21 2729  22.084   6.311  19.540 -2.2292 -0.3185 -2.2562
   35GLN   HE22 2730  22.259   6.290  19.497  0.7162  0.1853 -2.7018
   35GLN      C 2731  21.785   6.112  19.021 -0.0682 -0.4229 -0.0523
   35GLN      O 2732  21.804   5.998  18.978  0.0991 -0.2911 -0.3337
   36GLN      N 2733  21.751   6.203  18.929  0.2582 -0.1599  0.0880
   36GLN      H 2734  21.732   6.295  18.965  0.0828 -0.3861  0.5953
   36GLN     CA 2735  21.736   6.175  18.788 -0.3273  0.4548  0.0248
   36GLN     HA 2736  21.698   6.076  18.766 -0.9960  0.8660 -0.7496
   36GLN     CB 2737  21.633   6.275  18.735 -0.0223  0.3974 -0.6925
   36GLN    HB1 2738  21.658   6.376  18.765 -1.4055  1.3372 -2.5157
   36GLN    HB2 2739  21.640   6.288  18.627  1.3956  0.6102 -0.5941
   36GLN     CG 2740  21.496   6.223  18.778  0.4950 -0.1068  0.3983
   36GLN    HG1 2741  21.484   6.206  18.885  0.5073  0.8027  0.5549
   36GLN    HG2 2742  21.480   6.122  18.740 -0.1314 -0.9852  2.8191
   36GLN     CD 2743  21.387   6.308  18.715  0.1703 -0.3622  0.6155
   36GLN    OE1 2744  21.333   6.273  18.610  0.4691  0.1901  0.2777
   36GLN    NE2 2745  21.367   6.433  18.757 -0.4219 -0.0653 -0.5071
   36GLN   HE21 2746  21.307   6.496  18.705 -0.8177  0.0124  0.0354
   36GLN   HE22 2747  21.423   6.469  18.833  1.1566  1.2354 -2.1625
   36GLN      C 2748  21.864   6.203  18.710 -0.2062 -0.0465  0.0416
   36GLN      O 2749  21.893   6.122  18.622  0.1497  0.2480 -0.1188
   37SER      N 2750  21.950   6.295  18.754 -0.2919  0.1372 -0.1752
   37SER      H 2751  21.912   6.355  18.826 -1.0792 -2.2446  1.4757
   37SER     CA 2752  22.088   6.311  18.712 -0.1732 -0.1572  0.1054
   37SER     HA 2753  22.092   6.255  18.618 -2.1403  1.8022 -1.2301
   37SER     CB 2754  22.095   6.461  18.688 -0.3649 -0.2413 -0.4896
   37SER    HB1 2755  22.079   6.521  18.778 -2.3864 -2.2917  0.6219
   37SER    HB2 2756  22.198   6.479  18.656 -0.5167  1.1206 -0.2750
   37SER     OG 2757  22.002   6.506  18.592 -0.6307 -0.0625 -0.1521
   37SER     HG 2758  21.920   6.521  18.639 -0.5596 -2.4954  0.9028
   37SER      C 2759  22.179   6.268  18.826 -0.0135 -0.1776 -0.0266
   37SER      O 2760  22.168   6.309  18.942 -0.0868 -0.2500 -0.0089
   38TYR      N 2761  22.272   6.181  18.785  0.2561  0.0119  0.1730
   38TYR      H 2762  22.267   6.125  18.702 -0.1294 -0.2418  0.3660
   38TYR     CA 2763  22.379   6.143  18.875  0.6893 -0.1705 -0.4182
   38TYR     HA 2764  22.340   6.101  18.967  0.7230 -1.5695 -1.0212
   38TYR     CB 2765  22.456   6.030  18.807  0.0354 -0.7390 -0.2197
   38TYR    HB1 2766  22.391   5.943  18.800 -2.0437  0.7462 -0.2389
   38TYR    HB2 2767  22.476   6.060  18.704 -0.7418  0.1840 -0.1086
   38TYR     CG 2768  22.586   5.995  18.876  0.0725 -0.4281 -0.1289
   38TYR    CD1 2769  22.711   6.044  18.839  0.0921 -0.4438 -0.0823
   38TYR    HD1 2770  22.714   6.111  18.754 -1.1106  0.1418  0.3145
   38TYR    CE1 2771  22.828   6.021  18.912 -0.1384  0.0515  0.4520
   38TYR    HE1 2772  22.920   6.069  18.880  0.5463 -0.9930  0.8069
   38TYR     CZ 2773  22.824   5.932  19.021 -0.3933  0.2509  0.6060
   38TYR     OH 2774  22.939   5.910  19.091 -0.0847  0.5841  0.2089
   38TYR     HH 2775  23.014   5.963  19.063  1.9202 -1.8217  0.6188
   38TYR    CE2 2776  22.703   5.865  19.047 -0.2091 -0.1979  0.3061
   38TYR    HE2 2777  22.698   5.786  19.121  2.4340  0.3968  1.2257
   38TYR    CD2 2778  22.585   5.901  18.981 -0.0531 -0.3310 -0.0388
   38TYR    HD2 2779  22.489   5.860  19.004 -0.5098  0.0095 -1.2541
   38TYR      C 2780  22.466   6.261  18.917  0.1157  0.0765  0.0919
   38TYR      O 2781  22.500   6.355  18.844  0.2412  0.2178  0.3322
   39SER      N 2782  22.503   6.253  19.045  0.1775 -0.3022  0.0537
   39SER      H 2783  22.483   6.168  19.097  2.7440  0.0035  1.6997
   39SER     CA 2784  22.556   6.367  19.117  0.0105  0.0253 -0.3355
   39SER     HA 2785  22.594   6.441  19.046  1.0528  0.5086  0.6915
   39SER     CB 2786  22.447   6.425  19.205  0.0287 -0.0147 -0.2867
   39SER    HB1 2787  22.415   6.341  19.266  0.4385 -1.4734 -2.0146
   39SER    HB2 2788  22.484   6.506  19.268 -0.3096  0.3914 -0.5996
   39SER     OG 2789  22.336   6.466  19.128 -0.3067 -0.5554 -0.0974
   39SER     HG 2790  22.278   6.390  19.137 -0.9928  0.1146  1.8051
   39SER      C 2791  22.673   6.331  19.208 -0.0018  0.0148 -0.3248
   39SER      O 2792  22.715   6.417  19.285 -0.3240  0.1746 -0.3261
   40GLY      N 2793  22.736   6.214  19.196 -0.4785 -0.2173 -0.6074
   40GLY      H 2794  22.699   6.152  19.126  0.8296 -0.7920 -0.8157
   40GLY     CA 2795  22.836   6.152  19.281 -0.3726 -0.3870 -0.8552
   40GLY    HA1 2796  22.926   6.125  19.225  1.6746  3.2101  0.3296
   40GLY    HA2 2797  22.882   6.227  19.345  0.0121 -0.8931 -0.5327
   40GLY      C 2798  22.780   6.038  19.364 -0.0416  0.0549 -0.0081
   40GLY      O 2799  22.658   6.030  19.380  0.0079 -0.3286  0.1844
   41TYR      N 2800  22.866   5.952  19.417 -0.3742 -0.3867 -0.1767
   41TYR      H 2801  22.961   5.958  19.383 -1.7223 -0.3958 -4.5130
   41TYR     CA 2802  22.848   5.846  19.514 -0.2069 -0.0846  0.1859
   41TYR     HA 2803  22.769   5.879  19.582  1.4551  1.0137  1.6721
   41TYR     CB 2804  22.808   5.717  19.444  0.5202 -0.1015 -0.2057
   41TYR    HB1 2805  22.891   5.681  19.383  2.5425 -0.0852  2.3850
   41TYR    HB2 2806  22.737   5.749  19.367  0.5123  2.7018  0.8531
   41TYR     CG 2807  22.750   5.609  19.532 -0.0083 -0.3393 -0.8316
   41TYR    CD1 2808  22.612   5.594  19.544 -0.0916  0.7330 -0.3843
   41TYR    HD1 2809  22.544   5.654  19.485  1.2116 -0.7754 -3.6285
   41TYR    CE1 2810  22.552   5.505  19.635  0.3355 -0.2014 -1.0031
   41TYR    HE1 2811  22.449   5.510  19.667  1.0502  2.7113  1.3082
   41TYR     CZ 2812  22.637   5.430  19.718 -0.4063  0.0352 -0.0019
   41TYR     OH 2813  22.596   5.350  19.820 -0.2092 -0.4431 -0.2918
   41TYR     HH 2814  22.510   5.308  19.811  0.7880 -2.1586 -3.8443
   41TYR    CE2 2815  22.777   5.435  19.701 -0.3821  0.6956  0.3514
   41TYR    HE2 2816  22.841   5.378  19.767  1.0115  0.0996 -1.4156
   41TYR    CD2 2817  22.833   5.526  19.610 -0.2096 -0.0734 -0.3347
   41TYR    HD2 2818  22.939   5.541  19.606  0.1944 -2.7295 -0.8885
   41TYR      C 2819  22.977   5.815  19.589  0.0529  0.5106 -0.0095
   41TYR      O 2820  23.082   5.813  19.527 -0.0877 -0.4273 -0.2290
   42SER      N 2821  22.973   5.791  19.721 -0.3640  0.0514 -0.1019
   42SER      H 2822  22.881   5.803  19.761 -0.3810 -0.5861  0.0474
   42SER     CA 2823  23.078   5.743  19.808 -0.3071  0.5703  0.1209
   42SER     HA 2824  23.152   5.708  19.735 -0.2760 -0.1392  0.4878
   42SER     CB 2825  23.148   5.847  19.895  0.3237  0.3415 -0.1013
   42SER    HB1 2826  23.228   5.795  19.948  0.8994  1.9616  0.6928
   42SER    HB2 2827  23.200   5.920  19.834  0.8115 -1.7363 -2.3365
   42SER     OG 2828  23.056   5.899  19.988  0.1509 -0.5011  0.2124
   42SER     HG 2829  23.095   5.947  20.061 -0.7630  0.5042  0.0807
   42SER      C 2830  23.040   5.621  19.890 -0.0549  0.7188  0.4639
   42SER      O 2831  22.923   5.618  19.926  0.0493  0.2208  0.7638
   43GLN      N 2832  23.121   5.515  19.902 -0.8141  0.0426 -0.2323
   43GLN      H 2833  23.215   5.516  19.866 -0.7040  2.1828 -0.0039
   43GLN     CA 2834  23.077   5.393  19.967 -0.4333 -0.1566 -0.3445
   43GLN     HA 2835  22.968   5.387  19.957 -0.3911  1.1053 -2.2925
   43GLN     CB 2836  23.128   5.271  19.891 -0.1300 -0.2779  0.0571
   43GLN    HB1 2837  23.082   5.280  19.793 -0.2338 -1.1774  0.0105
   43GLN    HB2 2838  23.082   5.182  19.936  0.2119  0.7563  2.6509
   43GLN     CG 2839  23.279   5.249  19.899 -0.1018  0.0492  0.4229
   43GLN    HG1 2840  23.329   5.332  19.848 -1.9401 -0.1217 -1.8030
   43GLN    HG2 2841  23.322   5.255  19.999 -2.8693  0.8252  1.6770
   43GLN     CD 2842  23.314   5.123  19.822 -0.0925  0.1594  0.2480
   43GLN    OE1 2843  23.265   5.012  19.834  0.1670  0.0106 -0.0454
   43GLN    NE2 2844  23.404   5.140  19.724  0.0344 -0.0461  0.3306
   43GLN   HE21 2845  23.437   5.233  19.703 -0.2572  0.2104  0.9846
   43GLN   HE22 2846  23.421   5.056  19.670 -1.3302 -0.2958  0.2637
   43GLN      C 2847  23.108   5.378  20.115 -0.2963 -0.3220 -0.3906
   43GLN      O 2848  23.183   5.456  20.172 -0.5965 -0.3624  0.0628
   44SER      N 2849  23.045   5.277  20.177 -0.7183  0.2563  0.1417
   44SER      H 2850  22.980   5.221  20.124  0.7596 -0.2636 -1.2200
   44SER     CA 2851  23.069   5.252  20.317 -0.0205 -0.3218 -0.0745
   44SER     HA 2852  23.065   5.341  20.380  2.6427 -1.0838  1.3760
   44SER     CB 2853  22.960   5.154  20.360 -0.1412 -0.1367  0.0430
   44SER    HB1 2854  22.874   5.217  20.335 -0.6624  0.9298  3.8663
   44SER    HB2 2855  22.954   5.125  20.465  1.5176  0.2274  0.2712
   44SER     OG 2856  22.956   5.044  20.273  0.0434 -0.4043  0.3707
   44SER     HG 2857  22.883   5.049  20.211  0.0317 -0.4373  0.3806
   44SER      C 2858  23.205   5.190  20.349 -0.1762 -0.5133  0.2212
   44SER      O 2859  23.275   5.132  20.266  0.2261  0.0839  0.1380
   45THR      N 2860  23.255   5.203  20.471  0.4390  0.5097 -0.1295
   45THR      H 2861  23.200   5.272  20.519 -1.2092  0.8777 -2.4043
   45THR     CA 2862  23.370   5.131  20.523 -0.0325 -0.1368  0.0353
   45THR     HA 2863  23.451   5.160  20.456  0.4746 -1.6652 -0.0440
   45THR     CB 2864  23.393   5.177  20.667 -0.2254  0.1280 -0.0178
   45THR     HB 2865  23.310   5.161  20.735 -0.4045  1.0950  0.0109
   45THR    CG2 2866  23.523   5.125  20.726 -0.4480 -0.4183  0.0007
   45THR   HG21 2867  23.543   5.177  20.820  2.3344  0.3955 -0.9480
   45THR   HG22 2868  23.506   5.020  20.750  0.2052 -0.9800 -1.8702
   45THR   HG23 2869  23.614   5.127  20.666 -0.8820  2.5902 -0.7010
   45THR    OG1 2870  23.402   5.318  20.669 -0.3190  0.1260  0.4457
   45THR    HG1 2871  23.316   5.356  20.649 -1.0690 -0.9361  1.4713
   45THR      C 2872  23.352   4.981  20.515 -0.0691 -0.1492  0.3415
   45THR      O 2873  23.241   4.932  20.537 -0.1604 -0.0583  0.0944
   46ASP      N 2874  23.454   4.899  20.490 -0.0750 -0.0470 -0.0196
   46ASP      H 2875  23.550   4.930  20.489  0.4376 -1.5175  0.6608
   46ASP     CA 2876  23.437   4.760  20.452 -0.6837  0.0274 -0.0280
   46ASP     HA 2877  23.349   4.760  20.389  0.2032  0.2379 -1.2975
   46ASP     CB 2878  23.556   4.712  20.369 -0.2471 -0.0070  0.6043
   46ASP    HB1 2879  23.544   4.774  20.280 -1.7722 -0.1274  0.7042
   46ASP    HB2 2880  23.651   4.724  20.421 -0.7602 -1.1217  1.8393
   46ASP     CG 2881  23.551   4.563  20.338  0.7092  0.2466 -0.8656
   46ASP    OD1 2882  23.642   4.482  20.362  0.2380  0.0380  0.3039
   46ASP    OD2 2883  23.456   4.525  20.266 -0.0241  0.3299  0.0461
   46ASP      C 2884  23.410   4.667  20.570 -0.1865 -0.1225 -0.0292
   46ASP      O 2885  23.473   4.673  20.675  0.5135  0.1115 -0.4525
   47THR      N 2886  23.317   4.571  20.568 -0.9636  0.6125 -0.0406
   47THR      H 2887  23.259   4.574  20.485  0.8357 -0.1643 -1.4022
   47THR     CA 2888  23.287   4.477  20.674 -0.4604 -0.0341 -0.4601
   47THR     HA 2889  23.353   4.488  20.760 -2.3742 -0.7929  1.1667
   47THR     CB 2890  23.149   4.507  20.731 -0.1891 -0.2717  0.3287
   47THR     HB 2891  23.128   4.423  20.797  0.1334  0.4850  1.4458
   47THR    CG2 2892  23.119   4.630  20.817  0.2498  0.0412  0.0399
   47THR   HG21 2893  23.122   4.719  20.755 -3.7005  0.1391 -0.2630
   47THR   HG22 2894  23.197   4.639  20.893 -0.4063 -0.9466  0.8630
   47THR   HG23 2895  23.020   4.601  20.853  0.4633 -1.9939 -0.8678
   47THR    OG1 2896  23.056   4.508  20.625  0.4718  0.5547 -0.2569
   47THR    HG1 2897  23.078   4.579  20.564 -1.8871 -0.3648 -2.3469
   47THR      C 2898  23.295   4.332  20.630 -0.2311 -0.0959 -0.2141
   47THR      O 2899  23.314   4.306  20.512 -0.6746 -0.1485 -0.2732
   48SER      N 2900  23.290   4.237  20.725  0.0240  0.1294  0.0270
   48SER      H 2901  23.288   4.264  20.822 -1.5540 -0.5202  0.1980
   48SER     CA 2902  23.314   4.095  20.711 -0.0994  0.1261 -0.1581
   48SER     HA 2903  23.249   4.059  20.631 -2.4525 -1.5518  2.3167
   48SER     CB 2904  23.461   4.063  20.691  0.0730  0.8819 -0.1339
   48SER    HB1 2905  23.525   4.115  20.763  0.1441 -0.6416  0.9593
   48SER    HB2 2906  23.469   3.954  20.699  1.1726  0.6079 -3.3524
   48SER     OG 2907  23.498   4.103  20.560 -0.1261  0.3524 -0.3520
   48SER     HG 2908  23.518   4.196  20.563  1.9061 -0.0665  0.6831
   48SER      C 2909  23.257   4.021  20.832 -0.4249  0.5497 -0.0503
   48SER      O 2910  23.297   4.045  20.945  0.1767 -0.3812 -0.0596
   49GLY      N 2911  23.165   3.930  20.798 -0.2336  0.3059  0.0816
   49GLY      H 2912  23.141   3.923  20.700 -1.0762 -0.0248  0.3011
   49GLY     CA 2913  23.109   3.836  20.893 -0.3119 -0.2658 -0.5264
   49GLY    HA1 2914  23.189   3.799  20.958 -0.0161  1.8081  0.3705
   49GLY    HA2 2915  23.040   3.891  20.957 -0.1641 -2.7608  1.9779
   49GLY      C 2916  23.036   3.718  20.831 -0.4875 -0.4064 -0.0541
   49GLY      O 2917  23.028   3.712  20.709 -0.1759 -0.2520 -0.0833
   50TYR      N 2918  22.977   3.625  20.907  0.1266 -0.4072  0.4228
   50TYR      H 2919  22.967   3.646  21.006  0.0003  0.9916  0.1346
   50TYR     CA 2920  22.872   3.541  20.852  0.0473 -0.3503  0.4886
   50TYR     HA 2921  22.898   3.506  20.753  2.5778  1.9243  0.1948
   50TYR     CB 2922  22.842   3.437  20.960 -0.2160 -0.5864  0.1845
   50TYR    HB1 2923  22.822   3.479  21.058 -1.9392 -0.6977 -0.0849
   50TYR    HB2 2924  22.744   3.398  20.935 -0.9182  2.6818 -3.1494
   50TYR     CG 2925  22.938   3.321  20.971 -0.1251 -0.4980  0.3108
   50TYR    CD1 2926  23.057   3.336  21.045  0.1001  0.0034 -0.1400
   50TYR    HD1 2927  23.067   3.426  21.105 -3.5936  0.0737  0.6147
   50TYR    CE1 2928  23.150   3.232  21.056  0.3623  0.2291 -0.2269
   50TYR    HE1 2929  23.242   3.253  21.109  1.9874 -0.4314 -2.6466
   50TYR     CZ 2930  23.127   3.112  20.987  0.0154 -0.0155  0.3092
   50TYR     OH 2931  23.211   3.006  21.003  0.1582  0.1600  0.7511
   50TYR     HH 2932  23.288   3.023  21.057  2.9596 -2.5578 -1.9571
   50TYR    CE2 2933  23.002   3.094  20.925  0.0876 -0.2877  0.2392
   50TYR    HE2 2934  22.977   3.004  20.870 -1.4070 -0.0287  0.4367
   50TYR    CD2 2935  22.906   3.196  20.918  0.2575 -0.1797 -0.7025
   50TYR    HD2 2936  22.817   3.181  20.859  1.1029  0.9063 -2.3345
   50TYR      C 2937  22.744   3.622  20.839  0.1574 -0.2389  0.0788
   50TYR      O 2938  22.729   3.717  20.916 -0.0180  0.1106 -0.3868
   51GLY      N 2939  22.644   3.571  20.767 -0.2761 -0.1366  0.5968
   51GLY      H 2940  22.682   3.497  20.709  0.5794  1.8017 -1.4493
   51GLY     CA 2941  22.512   3.621  20.736 -0.1227 -0.2617 -0.3016
   51GLY    HA1 2942  22.477   3.556  20.656  1.2714 -1.0952 -0.2476
   51GLY    HA2 2943  22.522   3.724  20.700  0.6802  0.6769  2.3149
   51GLY      C 2944  22.411   3.615  20.851  0.4279  0.1827  0.2139
   51GLY      O 2945  22.392   3.515  20.920 -0.3191 -0.0931 -0.3709
   52GLN      N 2946  22.335   3.724  20.859  0.0876 -0.0521  0.2073
   52GLN      H 2947  22.354   3.808  20.806 -0.3287 -0.3880 -0.4870
   52GLN     CA 2948  22.216   3.740  20.940 -0.2283  0.1785 -0.3024
   52GLN     HA 2949  22.242   3.715  21.043  2.1502 -2.0604 -1.3403
   52GLN     CB 2950  22.166   3.882  20.920 -0.4172  0.1605  0.0429
   52GLN    HB1 2951  22.150   3.902  20.814  2.5702  2.3656 -0.1275
   52GLN    HB2 2952  22.248   3.947  20.951 -0.0637 -0.0103 -0.5364
   52GLN     CG 2953  22.044   3.925  21.001 -0.2868 -0.2987  0.4868
   52GLN    HG1 2954  22.051   4.034  20.999 -0.7430 -0.2724  0.0951
   52GLN    HG2 2955  21.950   3.886  20.961 -0.4180 -1.8749  2.1883
   52GLN     CD 2956  22.051   3.893  21.150  0.0477 -0.2637  0.4780
   52GLN    OE1 2957  22.012   3.782  21.185 -0.5256 -0.0488  0.5166
   52GLN    NE2 2958  22.103   3.979  21.238  0.2611  0.7334 -0.6039
   52GLN   HE21 2959  22.151   4.064  21.211  0.3499  0.1345 -2.4862
   52GLN   HE22 2960  22.093   3.965  21.337  0.2301  1.7122 -0.4503
   52GLN      C 2961  22.103   3.646  20.898  0.3895 -0.6841 -0.0707
   52GLN      O 2962  22.069   3.643  20.780  0.4391  0.4886 -0.1355
   53SER      N 2963  22.047   3.570  20.992 -0.6263 -0.2839 -0.3381
   53SER      H 2964  22.081   3.589  21.085  0.0150  0.1452 -0.6561
   53SER     CA 2965  21.959   3.459  20.963 -0.2701 -0.6721  0.0514
   53SER     HA 2966  21.939   3.452  20.856  0.1450  3.7265 -0.4803
   53SER     CB 2967  22.029   3.329  21.002 -0.3380 -0.8221 -0.3154
   53SER    HB1 2968  22.119   3.307  20.944  0.0931 -1.0334  0.4138
   53SER    HB2 2969  21.965   3.249  20.965  1.7171 -2.3133 -0.8564
   53SER     OG 2970  22.060   3.304  21.138  0.0777  0.1000 -0.2306
   53SER     HG 2971  22.145   3.347  21.147  0.5538 -0.3814 -1.9339
   53SER      C 2972  21.820   3.491  21.017 -0.2526 -0.1823 -0.1955
   53SER      O 2973  21.730   3.413  20.989 -0.1369 -0.1772 -0.5935
   54SER      N 2974  21.796   3.608  21.077  0.2373  0.1662 -0.6642
   54SER      H 2975  21.870   3.672  21.104 -1.7800  0.9879  3.9406
   54SER     CA 2976  21.663   3.666  21.074  0.2718  0.2676 -0.3242
   54SER     HA 2977  21.608   3.621  20.991 -0.5302 -2.1669  1.3948
   54SER     CB 2978  21.583   3.620  21.195  0.3399  0.5888 -0.1583
   54SER    HB1 2979  21.479   3.651  21.202 -0.3499 -1.1722 -1.9890
   54SER    HB2 2980  21.586   3.511  21.199  1.2267  0.6238  0.8433
   54SER     OG 2981  21.653   3.649  21.314  0.1055  0.5378 -0.0071
   54SER     HG 2982  21.621   3.734  21.344 -0.3626  1.2382 -2.3205
   54SER      C 2983  21.672   3.817  21.059 -0.0526  0.3078 -0.1127
   54SER      O 2984  21.729   3.881  21.147 -0.7552 -0.0580  0.6190
   55TYR      N 2985  21.617   3.870  20.950  0.2141  0.1554 -0.3199
   55TYR      H 2986  21.550   3.813  20.899  0.3506  1.4375 -2.0081
   55TYR     CA 2987  21.601   4.012  20.928  0.4940  0.3033  0.3997
   55TYR     HA 2988  21.688   4.062  20.969 -0.3351  2.0563  0.1482
   55TYR     CB 2989  21.600   4.048  20.779 -0.0700 -0.0579  0.3064
   55TYR    HB1 2990  21.579   4.153  20.761  0.8066 -0.4386 -3.8230
   55TYR    HB2 2991  21.524   3.990  20.728  1.4568 -1.3259 -0.6333
   55TYR     CG 2992  21.732   4.007  20.718 -0.3493  0.3968 -0.6068
   55TYR    CD1 2993  21.746   3.880  20.659 -0.1922  0.1349 -0.0177
   55TYR    HD1 2994  21.664   3.811  20.643  1.7051 -1.8334 -1.8230
   55TYR    CE1 2995  21.862   3.837  20.594 -0.0505 -0.2398  0.4818
   55TYR    HE1 2996  21.875   3.742  20.544 -2.1156  0.1378 -0.8979
   55TYR     CZ 2997  21.978   3.914  20.614 -0.1335 -0.0273  0.1627
   55TYR     OH 2998  22.097   3.878  20.558 -0.0639  0.1643  0.1865
   55TYR     HH 2999  22.159   3.946  20.583 -0.7135  1.4808 -1.5376
   55TYR    CE2 3000  21.965   4.048  20.656  0.0635  0.1493 -0.3338
   55TYR    HE2 3001  22.051   4.114  20.656  1.2685 -1.2015  3.0742
   55TYR    CD2 3002  21.844   4.090  20.712 -0.0457 -0.0009 -0.4607
   55TYR    HD2 3003  21.845   4.192  20.747  0.4310  0.4970 -1.8674
   55TYR      C 3004  21.478   4.065  21.001 -0.0708  0.6354 -0.7624
   55TYR      O 3005  21.386   3.991  21.036  0.2177  0.5543 -0.1625
   56SER      N 3006  21.475   4.197  21.019  0.4336  0.5450  0.0332
   56SER      H 3007  21.565   4.242  21.004 -0.4900  2.1407 -1.0828
   56SER     CA 3008  21.359   4.277  21.053  0.3546  0.3208  0.2933
   56SER     HA 3009  21.336   4.252  21.156 -0.4271  0.3468  0.1323
   56SER     CB 3010  21.385   4.425  21.026 -0.1527  0.3772  0.0995
   56SER    HB1 3011  21.291   4.479  21.037 -0.8151 -0.6789 -0.2114
   56SER    HB2 3012  21.417   4.441  20.923 -1.7720  2.2744 -0.1820
   56SER     OG 3013  21.477   4.477  21.119  0.1251  0.0112  0.0294
   56SER     HG 3014  21.514   4.559  21.085  1.8610 -0.3991  0.8172
   56SER      C 3015  21.237   4.235  20.972  0.1818 -0.4659  0.9533
   56SER      O 3016  21.238   4.213  20.851 -0.4634  0.0626  0.8456
   57SER      N 3017  21.122   4.230  21.039 -0.3374 -0.0473  0.1066
   57SER      H 3018  21.136   4.239  21.139 -0.6422 -0.1393  0.1577
   57SER     CA 3019  20.994   4.187  20.985 -0.1059 -0.3820 -0.1773
   57SER     HA 3020  21.005   4.171  20.878  1.2616 -0.1132 -0.1014
   57SER     CB 3021  20.945   4.063  21.059 -0.1351 -0.0429  0.3745
   57SER    HB1 3022  20.938   4.068  21.167 -0.8883  0.9641  0.2955
   57SER    HB2 3023  20.839   4.052  21.034  0.1844 -1.2850 -0.5089
   57SER     OG 3024  21.021   3.953  21.017 -0.4626 -0.1730  0.1101
   57SER     HG 3025  21.004   3.877  21.074 -2.0544  0.4712  0.5412
   57SER      C 3026  20.891   4.296  21.008  0.1504 -0.1236 -0.2493
   57SER      O 3027  20.887   4.363  21.112  0.1640 -0.0504 -0.2950
   58TYR      N 3028  20.809   4.322  20.906  0.0211 -0.0487 -0.1268
   58TYR      H 3029  20.822   4.249  20.838  0.5485 -0.4295  0.3709
   58TYR     CA 3030  20.713   4.428  20.884  0.3318  0.2210 -0.2032
   58TYR     HA 3031  20.712   4.495  20.970  0.9979 -1.6986  1.3653
   58TYR     CB 3032  20.748   4.517  20.765 -0.0334  0.0496 -0.4442
   58TYR    HB1 3033  20.715   4.471  20.671 -1.2341  0.5971 -0.3081
   58TYR    HB2 3034  20.698   4.613  20.766 -2.1862 -1.0141 -0.3864
   58TYR     CG 3035  20.895   4.553  20.756  0.0756 -0.1854  0.3400
   58TYR    CD1 3036  20.931   4.683  20.793  0.2600  0.0613 -0.6867
   58TYR    HD1 3037  20.855   4.754  20.819 -1.8287 -2.7677  1.6331
   58TYR    CE1 3038  21.065   4.723  20.778  0.3548  0.1208  0.2961
   58TYR    HE1 3039  21.093   4.827  20.783 -0.4703  0.4062 -0.6206
   58TYR     CZ 3040  21.159   4.636  20.720  0.1583 -0.1387  0.3616
   58TYR     OH 3041  21.285   4.680  20.691  0.0449 -0.1438 -0.1530
   58TYR     HH 3042  21.296   4.774  20.709 -0.9857 -0.2277  1.0690
   58TYR    CE2 3043  21.124   4.502  20.694  0.0665  0.0455 -0.4867
   58TYR    HE2 3044  21.196   4.430  20.659 -1.5760 -0.9634 -1.9395
   58TYR    CD2 3045  20.991   4.461  20.712  0.0464  0.1445 -0.4141
   58TYR    HD2 3046  20.958   4.362  20.685 -1.6502  0.2800  0.9894
   58TYR      C 3047  20.573   4.368  20.878  0.4424 -0.1062  0.3949
   58TYR      O 3048  20.556   4.260  20.822  0.1807  0.0380  0.1905
   59GLY      N 3049  20.471   4.438  20.929  0.3640 -0.0966  0.2265
   59GLY      H 3050  20.495   4.530  20.963 -0.1338 -0.1012  0.6097
   59GLY     CA 3051  20.333   4.396  20.932  0.3499 -0.0783 -0.1124
   59GLY    HA1 3052  20.307   4.365  20.831 -4.1311 -0.0383  0.7957
   59GLY    HA2 3053  20.250   4.466  20.942 -0.7647 -1.3116 -0.4593
   59GLY      C 3054  20.307   4.281  21.029  1.0280 -0.3492 -0.2471
   59GLY      O 3055  20.358   4.281  21.140 -0.2308  0.0969  0.3477
   60GLN      N 3056  20.227   4.181  20.990 -0.2275  0.3606  0.4546
   60GLN      H 3057  20.170   4.208  20.911  0.8964  2.4769  0.2891
   60GLN     CA 3058  20.201   4.053  21.053  0.1929  0.0984  0.0988
   60GLN     HA 3059  20.238   4.060  21.155  0.3890  2.0951 -0.0530
   60GLN     CB 3060  20.051   4.026  21.051  0.1288  0.4195  0.3442
   60GLN    HB1 3061  20.018   4.017  20.947 -0.5256  0.3045  0.5621
   60GLN    HB2 3062  20.036   3.928  21.096  3.2553 -0.4750 -0.2850
   60GLN     CG 3063  19.969   4.123  21.134 -0.6427  0.0366  0.0383
   60GLN    HG1 3064  19.996   4.112  21.239 -1.9281  1.1079  0.5160
   60GLN    HG2 3065  19.990   4.225  21.103 -0.3141 -0.7168 -2.4224
   60GLN     CD 3066  19.820   4.089  21.131 -0.6575  0.0946  0.1592
   60GLN    OE1 3067  19.767   4.015  21.049 -0.2402  0.0891 -0.1088
   60GLN    NE2 3068  19.742   4.150  21.220 -0.3729  0.3795  0.2175
   60GLN   HE21 3069  19.643   4.129  21.227 -0.4428  1.1349  2.2347
   60GLN   HE22 3070  19.786   4.216  21.282  1.2475 -0.3287 -0.1238
   60GLN      C 3071  20.284   3.947  20.981 -0.4542 -0.0971 -0.3684
   60GLN      O 3072  20.335   3.955  20.870 -0.1584 -0.5322 -0.2690
   61SER      N 3073  20.290   3.828  21.040 -0.1092 -0.2772 -0.7645
   61SER      H 3074  20.257   3.819  21.135 -0.2016 -1.6365 -0.8999
   61SER     CA 3075  20.381   3.718  21.011  0.0299 -0.3396 -0.1244
   61SER     HA 3076  20.463   3.754  20.949 -0.1562 -2.5743 -1.8106
   61SER     CB 3077  20.450   3.659  21.133 -0.6796  0.1056  0.5014
   61SER    HB1 3078  20.523   3.583  21.106  2.3501  3.6060 -2.2036
   61SER    HB2 3079  20.380   3.602  21.194 -2.9071  0.4154 -1.5860
   61SER     OG 3080  20.518   3.762  21.202  0.4082 -0.1251 -0.2119
   61SER     HG 3081  20.520   3.839  21.144 -1.9175 -0.9303 -1.5123
   61SER      C 3082  20.296   3.621  20.930 -0.0818 -0.0210 -0.3884
   61SER      O 3083  20.181   3.600  20.967 -0.0560  0.2482 -0.1489
   62GLN      N 3084  20.346   3.573  20.815  0.1907  0.0485 -0.3019
   62GLN      H 3085  20.436   3.611  20.791 -0.5041  1.2391 -1.1462
   62GLN     CA 3086  20.294   3.470  20.728 -0.2366 -0.0599  0.0728
   62GLN     HA 3087  20.212   3.413  20.771  0.2800 -1.2348 -0.4405
   62GLN     CB 3088  20.244   3.550  20.608 -0.1627  0.0177  0.0920
   62GLN    HB1 3089  20.231   3.475  20.530  0.3772  0.4551 -0.4246
   62GLN    HB2 3090  20.325   3.616  20.577  0.1617 -0.2995  0.2597
   62GLN     CG 3091  20.121   3.636  20.639 -0.1566 -0.0001  0.1623
   62GLN    HG1 3092  20.146   3.709  20.715  0.4526 -0.7107  0.6561
   62GLN    HG2 3093  20.042   3.565  20.666 -2.3447  2.3511  0.3178
   62GLN     CD 3094  20.071   3.697  20.509 -0.1822  0.2621  0.2932
   62GLN    OE1 3095  20.113   3.664  20.398 -0.0262  0.3292  0.3314
   62GLN    NE2 3096  19.978   3.792  20.513 -0.2595  0.2045 -0.0670
   62GLN   HE21 3097  19.947   3.827  20.424 -0.7151  0.2185  0.0923
   62GLN   HE22 3098  19.948   3.833  20.601 -1.4885  0.6756 -0.6746
   62GLN      C 3099  20.390   3.363  20.677  0.3561  0.1993  0.6279
   62GLN      O 3100  20.507   3.384  20.647  0.0929  0.6458 -0.1270
   63ASN      N 3101  20.333   3.245  20.655  0.5342  0.2032  0.1365
   63ASN      H 3102  20.242   3.229  20.696 -1.2860  1.0165 -3.1715
   63ASN     CA 3103  20.383   3.138  20.570 -0.1455  0.0053 -0.0255
   63ASN     HA 3104  20.455   3.187  20.504 -2.0420  0.1707 -2.0949
   63ASN     CB 3105  20.457   3.038  20.659 -0.4429 -0.2791 -0.0928
   63ASN    HB1 3106  20.389   2.978  20.719 -1.1581  1.8944  1.4119
   63ASN    HB2 3107  20.525   3.095  20.723 -1.3872  2.3387 -1.2583
   63ASN     CG 3108  20.551   2.950  20.579  0.2014  0.0867  0.2541
   63ASN    OD1 3109  20.673   2.964  20.572  0.1373  0.4505 -0.1429
   63ASN    ND2 3110  20.492   2.857  20.505  0.0208  0.4550 -0.0667
   63ASN   HD21 3111  20.394   2.837  20.519 -0.1242  1.4565  0.3477
   63ASN   HD22 3112  20.549   2.788  20.458  0.0194 -0.3784  1.1261
   63ASN      C 3113  20.270   3.078  20.487 -0.1491  0.1137 -0.0999
   63ASN      O 3114  20.157   3.092  20.531 -0.0857  0.6546 -0.1120
   64THR      N 3115  20.298   3.023  20.368 -0.3453 -0.5460  0.1533
   64THR      H 3116  20.394   3.010  20.341 -1.0102 -1.0497 -2.2262
   64THR     CA 3117  20.199   2.982  20.270 -0.2653  0.4287 -0.3524
   64THR     HA 3118  20.121   3.057  20.255 -1.2140 -0.2273  1.0094
   64THR     CB 3119  20.265   2.950  20.137  0.1464 -0.0109 -0.0474
   64THR     HB 3120  20.347   2.880  20.152  0.3082  0.3985  1.0397
   64THR    CG2 3121  20.167   2.901  20.031  0.1086  0.2247 -0.1216
   64THR   HG21 3122  20.080   2.967  20.038  0.0355  0.0605  0.5357
   64THR   HG22 3123  20.139   2.798  20.053  0.3371  0.3177  0.6290
   64THR   HG23 3124  20.199   2.926  19.930 -0.9139  2.9839  0.1355
   64THR    OG1 3125  20.310   3.072  20.082  0.2860 -0.1003 -0.1353
   64THR    HG1 3126  20.368   3.049  20.009  1.7161 -0.2000  0.9933
   64THR      C 3127  20.145   2.847  20.314 -0.1218  0.5878  0.3284
   64THR      O 3128  20.227   2.759  20.337 -0.0016  0.7273  0.4384
   65GLY      N 3129  20.013   2.825  20.319 -0.0433  0.2222  0.9026
   65GLY      H 3130  19.960   2.904  20.285  1.0956  0.5900 -0.1271
   65GLY     CA 3131  19.947   2.698  20.339 -0.4073  0.2228 -0.1972
   65GLY    HA1 3132  20.006   2.628  20.281  1.6016  0.9363  0.8940
   65GLY    HA2 3133  19.847   2.707  20.295 -0.2238 -0.4490 -0.7586
   65GLY      C 3134  19.945   2.645  20.482 -0.2967 -0.0554 -0.2993
   65GLY      O 3135  19.994   2.705  20.577 -0.4392 -0.2751 -0.0833
   66TYR      N 3136  19.884   2.527  20.496  0.1480 -0.2409  0.0940
   66TYR      H 3137  19.854   2.481  20.412  0.2972  0.8612 -0.5745
   66TYR     CA 3138  19.864   2.470  20.628 -0.1324  0.4115  0.3383
   66TYR     HA 3139  19.827   2.549  20.693 -0.4582  0.9453 -0.4785
   66TYR     CB 3140  19.747   2.373  20.618  0.6729 -0.5347 -0.1053
   66TYR    HB1 3141  19.771   2.291  20.550 -0.6130  1.0725 -2.6290
   66TYR    HB2 3142  19.732   2.328  20.716 -1.5010 -0.4106 -0.3384
   66TYR     CG 3143  19.618   2.440  20.578  0.9811  0.1290 -0.0094
   66TYR    CD1 3144  19.563   2.402  20.455 -0.0654  0.1782  0.4352
   66TYR    HD1 3145  19.617   2.327  20.399 -0.1823  0.8152 -0.5779
   66TYR    CE1 3146  19.459   2.477  20.397 -0.4619 -0.6736  0.0127
   66TYR    HE1 3147  19.423   2.447  20.301  0.4227  1.6954 -1.1548
   66TYR     CZ 3148  19.392   2.571  20.479 -0.2657 -0.2427 -0.3139
   66TYR     OH 3149  19.270   2.621  20.445 -0.1456  0.2283 -0.0610
   66TYR     HH 3150  19.239   2.689  20.505  0.3817 -0.5515  1.1350
   66TYR    CE2 3151  19.441   2.604  20.607 -0.9377 -0.6762  0.0607
   66TYR    HE2 3152  19.388   2.667  20.677  1.4027 -1.2989  2.5620
   66TYR    CD2 3153  19.559   2.543  20.651 -0.5785 -0.3846 -0.4901
   66TYR    HD2 3154  19.603   2.570  20.746 -1.5971  1.2606 -0.4476
   66TYR      C 3155  19.983   2.391  20.682 -0.2186 -0.0188 -0.1001
   66TYR      O 3156  20.064   2.327  20.615 -0.4046 -0.3756  0.0140
   67GLY      N 3157  19.987   2.383  20.815  0.0982 -0.5871 -0.1418
   67GLY      H 3158  19.928   2.453  20.858 -0.0088  0.4165 -1.8435
   67GLY     CA 3159  20.082   2.320  20.904  0.1424  0.0806  0.2890
   67GLY    HA1 3160  20.085   2.213  20.882 -2.7098 -0.0956  0.2887
   67GLY    HA2 3161  20.041   2.326  21.005 -1.5662  1.9483 -0.4395
   67GLY      C 3162  20.223   2.376  20.909  0.0270  0.3477  0.6123
   67GLY      O 3163  20.250   2.486  20.862 -0.1994  0.3626  0.5183
   68THR      N 3164  20.317   2.310  20.977 -0.1453 -0.4371  0.1066
   68THR      H 3165  20.284   2.234  21.034  0.1708 -0.2039  0.6095
   68THR     CA 3166  20.458   2.340  20.989 -0.2043 -0.0703 -0.0790
   68THR     HA 3167  20.491   2.408  20.911  0.1301  0.5272  0.5730
   68THR     CB 3168  20.493   2.397  21.126 -0.1497  0.3020 -0.2448
   68THR     HB 3169  20.602   2.390  21.135  0.0989  1.3622 -1.9915
   68THR    CG2 3170  20.453   2.540  21.160 -0.4422  0.0317  0.5934
   68THR   HG21 3171  20.347   2.561  21.167 -0.6892 -1.4144  1.4491
   68THR   HG22 3172  20.499   2.576  21.252  0.2394  0.1847  0.2095
   68THR   HG23 3173  20.483   2.594  21.070  1.2242  0.4428  1.3473
   68THR    OG1 3174  20.435   2.320  21.229  0.1450 -0.0358 -0.3252
   68THR    HG1 3175  20.341   2.323  21.211  0.4426 -1.7973 -2.5428
   68THR      C 3176  20.527   2.205  20.972 -0.3552 -0.0979 -0.4612
   68THR      O 3177  20.470   2.099  20.996  0.1340 -0.2744 -0.0725
   69GLN      N 3178  20.655   2.206  20.935 -0.1338  0.1643  0.2792
   69GLN      H 3179  20.697   2.298  20.932  0.0566  0.0965  0.9514
   69GLN     CA 3180  20.729   2.083  20.916 -0.1858  0.1831 -0.0507
   69GLN     HA 3181  20.668   2.020  20.850 -0.0970 -1.2757  1.1914
   69GLN     CB 3182  20.859   2.104  20.839 -0.4046  0.4344 -0.3494
   69GLN    HB1 3183  20.918   2.184  20.883 -1.7572 -0.2309  2.9666
   69GLN    HB2 3184  20.914   2.010  20.841 -0.2053  0.5662  0.4593
   69GLN     CG 3185  20.828   2.135  20.692  0.1657  0.6135 -0.4334
   69GLN    HG1 3186  20.762   2.066  20.641  1.2537  0.6618 -1.9761
   69GLN    HG2 3187  20.789   2.236  20.682  0.4785  0.6700 -1.0928
   69GLN     CD 3188  20.958   2.140  20.612  0.7031  0.2888  0.4011
   69GLN    OE1 3189  21.035   2.046  20.598 -0.1082 -0.2059 -0.9256
   69GLN    NE2 3190  20.982   2.255  20.549 -0.0169 -0.1691 -0.7355
   69GLN   HE21 3191  21.057   2.257  20.481 -1.8283 -0.7259 -2.8771
   69GLN   HE22 3192  20.920   2.333  20.562  1.6058  1.0409  0.1306
   69GLN      C 3193  20.746   2.004  21.045  0.0349 -0.1854 -0.3046
   69GLN      O 3194  20.791   2.061  21.144 -0.0764 -0.3072 -0.1836
   70SER      N 3195  20.721   1.873  21.050  0.4424 -0.2457  0.2965
   70SER      H 3196  20.671   1.824  20.977 -0.9133  1.1240  0.2561
   70SER     CA 3197  20.744   1.800  21.173  0.0725 -0.0929  0.4556
   70SER     HA 3198  20.681   1.857  21.242 -0.5555 -0.4696  0.2049
   70SER     CB 3199  20.700   1.654  21.164 -0.4108  0.0788 -0.0326
   70SER    HB1 3200  20.594   1.666  21.141 -1.0511  1.7289  3.1692
   70SER    HB2 3201  20.720   1.611  21.262  0.4533 -0.4749 -0.4430
   70SER     OG 3202  20.771   1.591  21.060 -0.4711 -0.1630  0.0738
   70SER     HG 3203  20.760   1.496  21.062 -1.6464 -0.0245  1.5085
   70SER      C 3204  20.888   1.801  21.221  0.2749 -0.7519 -0.1292
   70SER      O 3205  20.989   1.801  21.151  0.1689 -0.1969 -0.2855
   71THR      N 3206  20.892   1.811  21.354 -0.5033 -0.1019 -0.1500
   71THR      H 3207  20.805   1.824  21.404 -1.2363  0.7564 -1.6063
   71THR     CA 3208  21.012   1.817  21.435 -0.4759 -0.3685 -0.1663
   71THR     HA 3209  21.064   1.910  21.410 -0.8647 -0.0928  0.0523
   71THR     CB 3210  20.967   1.831  21.580  0.2902  0.2526  0.0191
   71THR     HB 3211  20.906   1.741  21.589  0.1454  0.4730  1.4645
   71THR    CG2 3212  21.083   1.841  21.679  0.3314 -0.7956  0.0938
   71THR   HG21 3213  21.044   1.840  21.780  1.5481 -1.1997  0.5721
   71THR   HG22 3214  21.158   1.764  21.664 -0.2426 -1.2630 -0.4833
   71THR   HG23 3215  21.131   1.939  21.675 -0.0133 -0.6399 -0.3653
   71THR    OG1 3216  20.891   1.948  21.596 -0.1478 -0.0876  0.4628
   71THR    HG1 3217  20.886   1.967  21.690  0.0569 -0.6071  0.5774
   71THR      C 3218  21.112   1.703  21.421 -0.2356 -0.1353 -0.3410
   71THR      O 3219  21.081   1.592  21.463  0.2451 -0.0524  0.2484
   72PRO      N 3220  21.233   1.731  21.370 -0.0437  0.2766  0.3270
   72PRO     CD 3221  21.279   1.858  21.320  0.1229 -0.1239 -0.5522
   72PRO    HD1 3222  21.210   1.879  21.237  0.1316 -0.2696 -0.5957
   72PRO    HD2 3223  21.263   1.930  21.400 -1.5922 -2.3150  1.1756
   72PRO     CG 3224  21.423   1.839  21.273  0.0216 -0.2543 -0.8166
   72PRO    HG1 3225  21.437   1.901  21.185  0.5230 -1.4222 -1.5745
   72PRO    HG2 3226  21.494   1.863  21.353 -0.9441 -0.9614  0.2808
   72PRO     CB 3227  21.436   1.689  21.250 -0.1422 -0.4553  0.3031
   72PRO    HB1 3228  21.405   1.656  21.150  0.7345 -1.4246  0.3353
   72PRO    HB2 3229  21.536   1.656  21.277  0.0122  0.7948  1.3519
   72PRO     CA 3230  21.326   1.626  21.335 -0.6746 -0.1378 -0.1352
   72PRO     HA 3231  21.269   1.554  21.275  2.3272 -1.1882 -1.9770
   72PRO      C 3232  21.389   1.561  21.457 -0.0229  0.3560 -0.2046
   72PRO      O 3233  21.413   1.632  21.555  0.3159  0.2511 -0.2079
   73GLN      N 3234  21.420   1.431  21.457 -0.1318  0.3269  0.3263
   73GLN      H 3235  21.393   1.365  21.386 -0.4535  0.2009  0.5652
   73GLN     CA 3236  21.483   1.365  21.570  0.1711 -0.0197 -0.0431
   73GLN     HA 3237  21.413   1.356  21.653 -1.4180 -4.5726 -1.5834
   73GLN     CB 3238  21.494   1.218  21.531  0.0931 -0.1143  0.2937
   73GLN    HB1 3239  21.556   1.162  21.601  0.3818 -2.8185 -1.9360
   73GLN    HB2 3240  21.535   1.219  21.430 -1.0119 -0.3421 -0.1763
   73GLN     CG 3241  21.365   1.138  21.518  0.0423 -0.0140  0.1901
   73GLN    HG1 3242  21.312   1.126  21.613 -0.0697  2.4918  0.5330
   73GLN    HG2 3243  21.302   1.182  21.439  0.3502  0.4176  0.1824
   73GLN     CD 3244  21.405   0.999  21.471 -0.1621 -0.0528  0.1289
   73GLN    OE1 3245  21.442   0.922  21.559 -0.0795  0.3052  0.4105
   73GLN    NE2 3246  21.412   0.959  21.344 -0.3496 -0.1548  0.1501
   73GLN   HE21 3247  21.437   0.865  21.316 -2.8234 -0.4697 -1.3667
   73GLN   HE22 3248  21.373   1.016  21.270 -0.9091 -0.3427  0.2966
   73GLN      C 3249  21.617   1.424  21.611 -0.0456  0.3855  0.0844
   73GLN      O 3250  21.697   1.465  21.527  0.2357  0.3194  0.3174
   74GLY      N 3251  21.651   1.412  21.739 -0.2279 -0.4311  0.0599
   74GLY      H 3252  21.578   1.399  21.808 -1.0828  1.8562 -0.3165
   74GLY     CA 3253  21.777   1.468  21.786 -0.3484 -0.2899  0.2176
   74GLY    HA1 3254  21.783   1.568  21.742 -0.7683  0.0701  0.9522
   74GLY    HA2 3255  21.777   1.487  21.893  0.4540  1.3451 -0.0336
   74GLY      C 3256  21.898   1.386  21.745 -0.1898 -0.2441  0.5996
   74GLY      O 3257  21.895   1.278  21.688 -0.2514  0.1457 -0.1461
   75TYR      N 3258  22.017   1.440  21.776 -0.0255 -0.4829  0.3868
   75TYR      H 3259  22.022   1.535  21.809  0.1390  0.1371 -1.3038
   75TYR     CA 3260  22.141   1.370  21.754 -0.1112 -0.4752 -0.1395
   75TYR     HA 3261  22.129   1.274  21.703  0.3325 -1.3733  1.3751
   75TYR     CB 3262  22.238   1.452  21.669  0.2066 -0.4823  0.2134
   75TYR    HB1 3263  22.250   1.546  21.724 -0.5325 -0.2124 -0.0707
   75TYR    HB2 3264  22.339   1.412  21.660  0.7451  0.2610  2.2905
   75TYR     CG 3265  22.188   1.499  21.535  0.4754  0.3241  0.3873
   75TYR    CD1 3266  22.161   1.409  21.431  0.5189  0.5405  0.1870
   75TYR    HD1 3267  22.178   1.303  21.449  1.2411  0.8205  1.2722
   75TYR    CE1 3268  22.109   1.451  21.308 -0.1884 -0.0012  0.2907
   75TYR    HE1 3269  22.079   1.381  21.231 -0.8566  0.1531  0.4050
   75TYR     CZ 3270  22.100   1.589  21.282  0.0186 -0.0220  0.0948
   75TYR     OH 3271  22.075   1.629  21.154  0.2353 -0.4900 -0.0969
   75TYR     HH 3272  22.066   1.553  21.097 -1.9843  0.4363 -1.1009
   75TYR    CE2 3273  22.133   1.678  21.386  0.1665  0.1262 -0.0800
   75TYR    HE2 3274  22.139   1.782  21.358 -0.3408 -0.2632 -1.7571
   75TYR    CD2 3275  22.168   1.636  21.515 -0.0259  0.1978 -0.0036
   75TYR    HD2 3276  22.193   1.710  21.589  1.0661  0.2786 -0.4346
   75TYR      C 3277  22.211   1.336  21.885 -0.0755  0.0224 -0.0293
   75TYR      O 3278  22.176   1.381  21.993 -0.1806  0.0906 -0.0917
   76GLY      N 3279  22.296   1.234  21.870 -0.1166 -0.0703  0.3613
   76GLY      H 3280  22.322   1.206  21.776  1.1652 -2.1706  1.2583
   76GLY     CA 3281  22.358   1.162  21.979 -0.0673  0.1220  0.4602
   76GLY    HA1 3282  22.293   1.155  22.066  0.4310 -0.4139  0.7984
   76GLY    HA2 3283  22.385   1.061  21.948 -0.1027 -0.0188  0.8796
   76GLY      C 3284  22.481   1.228  22.039 -0.0628 -0.0369  0.6261
   76GLY      O 3285  22.513   1.343  22.010  0.2145 -0.1215  0.5906
   77SER      N 3286  22.551   1.155  22.127  0.5653 -0.3709 -0.1416
   77SER      H 3287  22.552   1.054  22.123 -1.5896 -0.5127  1.2866
   77SER     CA 3288  22.658   1.210  22.209  0.1448  0.0370  0.1396
   77SER     HA 3289  22.688   1.306  22.168  0.0767  0.8703  1.9866
   77SER     CB 3290  22.608   1.242  22.349  0.0732  0.1973  0.0775
   77SER    HB1 3291  22.692   1.291  22.399  0.0183  0.7067 -0.3261
   77SER    HB2 3292  22.579   1.155  22.408  4.7927 -0.8564  1.2777
   77SER     OG 3293  22.500   1.331  22.331  0.0152  0.1208  0.0466
   77SER     HG 3294  22.433   1.332  22.399 -1.3250 -1.2087 -1.1822
   77SER      C 3295  22.779   1.120  22.228 -0.0215 -0.0680  0.7159
   77SER      O 3296  22.763   0.999  22.246 -0.2473 -0.1325  0.1247
   78THR      N 3297  22.897   1.180  22.213 -0.1571 -0.0048 -0.1624
   78THR      H 3298  22.908   1.280  22.206  4.3230 -0.2573  0.0609
   78THR     CA 3299  23.026   1.114  22.218 -0.2795 -0.2395 -0.0738
   78THR     HA 3300  23.036   1.056  22.126  0.1031 -0.9065  0.3719
   78THR     CB 3301  23.134   1.221  22.215  0.0147 -0.5339 -0.0947
   78THR     HB 3302  23.124   1.298  22.292 -2.4168  0.5610 -1.3885
   78THR    CG2 3303  23.274   1.160  22.216  0.0382 -0.4963 -0.5681
   78THR   HG21 3304  23.344   1.235  22.179  0.2886 -0.6334 -0.3718
   78THR   HG22 3305  23.278   1.068  22.158 -1.3260 -0.6058 -0.5185
   78THR   HG23 3306  23.306   1.154  22.320 -0.9208 -0.0591 -0.2324
   78THR    OG1 3307  23.125   1.299  22.097 -0.0524  0.2542  0.4198
   78THR    HG1 3308  23.115   1.390  22.124  3.4993  0.9738 -0.1648
   78THR      C 3309  23.052   1.023  22.337 -0.4864 -0.1267  0.0586
   78THR      O 3310  23.015   1.067  22.446 -0.2893 -0.1612  0.1405
   79GLY      N 3311  23.100   0.900  22.316 -0.6317 -0.0660 -0.6654
   79GLY      H 3312  23.123   0.867  22.224  0.2255 -0.4645 -0.3243
   79GLY     CA 3313  23.111   0.794  22.415 -0.2083  0.4012 -0.2067
   79GLY    HA1 3314  23.133   0.700  22.365 -0.1808  0.1949  0.1887
   79GLY    HA2 3315  23.009   0.781  22.452  0.2298 -0.0114  0.8988
   79GLY      C 3316  23.207   0.823  22.529 -0.2831  0.3693 -0.1357
   79GLY      O 3317  23.176   0.810  22.648 -0.3227 -0.5337 -0.2321
   80GLY      N 3318  23.331   0.861  22.497  0.1136 -0.2946  0.5506
   80GLY      H 3319  23.346   0.870  22.397  0.7577 -0.6477  0.6133
   80GLY     CA 3320  23.429   0.910  22.592  0.8310  0.2164 -0.4312
   80GLY    HA1 3321  23.503   0.960  22.529 -0.7935 -1.4577 -3.9886
   80GLY    HA2 3322  23.384   0.985  22.657 -0.8054  0.4890 -1.7886
   80GLY      C 3323  23.508   0.803  22.665  0.3890 -0.1154 -0.4341
   80GLY      O 3324  23.563   0.832  22.771  0.0040  0.5084 -0.4020
   81TYR      N 3325  23.506   0.681  22.610  0.3261 -0.1170 -0.4278
   81TYR      H 3326  23.451   0.664  22.527 -0.2802 -0.1139 -0.0337
   81TYR     CA 3327  23.581   0.565  22.655 -0.3652 -0.4261 -0.0434
   81TYR     HA 3328  23.673   0.590  22.707  0.6917 -2.3313 -0.9122
   81TYR     CB 3329  23.504   0.471  22.747 -0.4475  0.0615  0.3876
   81TYR    HB1 3330  23.432   0.410  22.693 -1.1447  2.2489 -1.2831
   81TYR    HB2 3331  23.443   0.530  22.815  0.9971  1.5604  0.4489
   81TYR     CG 3332  23.595   0.390  22.836 -0.5676 -0.0944  0.3697
   81TYR    CD1 3333  23.649   0.441  22.955 -0.3299  0.3149  0.0892
   81TYR    HD1 3334  23.642   0.544  22.989  4.0095 -0.2800  3.6837
   81TYR    CE1 3335  23.735   0.365  23.035 -0.3782 -0.3324 -0.4664
   81TYR    HE1 3336  23.776   0.408  23.125 -0.4874 -1.0593 -0.0629
   81TYR     CZ 3337  23.750   0.228  23.007 -0.8750 -0.4926  0.0214
   81TYR     OH 3338  23.804   0.146  23.101  0.5862  0.0535 -0.3177
   81TYR     HH 3339  23.820   0.057  23.067 -0.3463  0.0743 -0.8357
   81TYR    CE2 3340  23.694   0.173  22.889 -0.5680 -0.5893 -0.0793
   81TYR    HE2 3341  23.711   0.067  22.875  0.7784 -0.2725 -1.0576
   81TYR    CD2 3342  23.624   0.258  22.803  0.0938  0.1220  0.0725
   81TYR    HD2 3343  23.594   0.214  22.709 -0.6916  2.0130 -0.6037
   81TYR      C 3344  23.629   0.487  22.533  0.5096  0.3369 -0.2037
   81TYR      O 3345  23.556   0.477  22.434  0.4087 -0.2032 -0.0779
   82GLY      N 3346  23.749   0.432  22.548  0.2583 -0.1048  0.2273
   82GLY      H 3347  23.793   0.432  22.639  1.7794 -0.6547 -0.4749
   82GLY     CA 3348  23.819   0.368  22.438 -0.2315 -0.0805 -0.0988
   82GLY    HA1 3349  23.898   0.441  22.421  0.0913 -0.2174  0.7690
   82GLY    HA2 3350  23.751   0.351  22.355  0.7607 -1.1584 -0.7146
   82GLY      C 3351  23.875   0.234  22.483 -0.5980 -0.1113  0.2707
   82GLY      O 3352  23.925   0.223  22.594 -0.5453 -0.2991  0.2283
   83SER      N 3353  23.880   0.131  22.398  0.8406  0.0563  0.1319
   83SER      H 3354  23.852   0.147  22.302  1.1732  0.6251  0.1262
   83SER     CA 3355  23.928   0.002  22.442  0.3280 -0.1468  0.0959
   83SER     HA 3356  23.997   0.019  22.524  3.1031 -0.4721 -1.9987
   83SER     CB 3357  23.805  -0.085  22.468  0.6268 -0.5364  0.2174
   83SER    HB1 3358  23.831  -0.191  22.471 -1.4308 -1.0563  2.1777
   83SER    HB2 3359  23.737  -0.085  22.382  1.0542 -2.6445 -0.1790
   83SER     OG 3360  23.732  -0.047  22.582 -0.0445 -0.0266 -0.3668
   83SER     HG 3361  23.641  -0.073  22.568  0.5764 -0.7384 -3.9036
   83SER      C 3362  24.008  -0.063  22.330  0.2709  0.2331 -0.1656
   83SER      O 3363  23.974  -0.049  22.212  0.1798  0.1047 -0.1546
   84SER      N 3364  24.119  -0.131  22.359 -0.2346 -0.5571 -0.0709
   84SER      H 3365  24.134  -0.139  22.459 -1.9604  0.8433  0.3398
   84SER     CA 3366  24.228  -0.159  22.268 -0.0369 -0.1868  0.0522
   84SER     HA 3367  24.248  -0.062  22.221 -0.5596  1.5011  3.0039
   84SER     CB 3368  24.353  -0.201  22.345  0.1223 -0.2681 -0.2473
   84SER    HB1 3369  24.426  -0.247  22.279 -0.4246 -0.5329 -0.6757
   84SER    HB2 3370  24.321  -0.287  22.404 -0.7296  0.3169  0.1711
   84SER     OG 3371  24.420  -0.097  22.413 -0.4887  0.1404 -0.2607
   84SER     HG 3372  24.454  -0.138  22.492  0.7878  0.6534 -0.5197
   84SER      C 3373  24.205  -0.263  22.160  0.2891  0.0651 -0.2639
   84SER      O 3374  24.123  -0.354  22.173 -0.1216  0.4697  0.0037
   85GLN      N 3375  24.283  -0.251  22.052  0.0868  0.5066 -0.3605
   85GLN      H 3376  24.349  -0.174  22.049 -0.9254  1.5596  1.6938
   85GLN     CA 3377  24.282  -0.338  21.937  0.1482  0.5756 -0.4116
   85GLN     HA 3378  24.179  -0.340  21.900  0.3168 -0.4250 -0.8594
   85GLN     CB 3379  24.365  -0.267  21.830  0.0650  0.3248 -0.6457
   85GLN    HB1 3380  24.390  -0.336  21.750 -1.7403 -1.0478 -0.0987
   85GLN    HB2 3381  24.459  -0.229  21.870  0.5415 -0.5586 -0.9169
   85GLN     CG 3382  24.298  -0.141  21.777 -0.2803  0.2688 -0.3443
   85GLN    HG1 3383  24.297  -0.066  21.857  2.1959 -0.5055  0.4883
   85GLN    HG2 3384  24.195  -0.157  21.746 -0.9320  0.2123  1.7047
   85GLN     CD 3385  24.367  -0.086  21.654 -0.3618 -0.0699 -0.5419
   85GLN    OE1 3386  24.440  -0.148  21.577  0.7090  0.4142  0.0609
   85GLN    NE2 3387  24.356   0.044  21.625  0.1409  0.0963  0.0037
   85GLN   HE21 3388  24.407   0.079  21.545  0.4464 -1.2930 -0.4363
   85GLN   HE22 3389  24.268   0.081  21.656 -0.0197 -1.7940  2.0614
   85GLN      C 3390  24.332  -0.480  21.959  0.3535  0.7277  0.1169
   85GLN      O 3391  24.416  -0.511  22.043  0.6538 -0.3386 -0.5604
   86SER      N 3392  24.278  -0.574  21.882  0.7223  0.0031  0.7308
   86SER      H 3393  24.211  -0.552  21.809  0.8525 -2.0859 -0.1097
   86SER     CA 3394  24.288  -0.719  21.893  0.3417 -0.1001 -0.1501
   86SER     HA 3395  24.373  -0.748  21.954  1.6067 -1.1134 -2.2786
   86SER     CB 3396  24.158  -0.775  21.950  0.1295 -0.1277 -0.6596
   86SER    HB1 3397  24.153  -0.738  22.052  1.0774 -0.9259 -0.3160
   86SER    HB2 3398  24.165  -0.883  21.949  0.3911 -0.1093 -1.4332
   86SER     OG 3399  24.051  -0.725  21.872 -0.2068  0.1485 -0.0287
   86SER     HG 3400  23.980  -0.707  21.933 -0.4885  0.9506 -0.5855
   86SER      C 3401  24.322  -0.787  21.761  0.5949  0.1623 -0.2222
   86SER      O 3402  24.304  -0.727  21.655 -0.2069  0.8920  0.3070
   87SER      N 3403  24.362  -0.913  21.778  0.2327  0.0637 -0.0783
   87SER      H 3404  24.385  -0.948  21.870 -0.5476 -0.4653 -0.0698
   87SER     CA 3405  24.379  -1.012  21.674 -0.3300 -0.4557  0.3191
   87SER     HA 3406  24.466  -0.985  21.614 -1.2892 -3.3819 -2.6561
   87SER     CB 3407  24.399  -1.146  21.746 -0.1998 -0.6719 -0.1156
   87SER    HB1 3408  24.326  -1.171  21.823  0.9719  0.3797  1.4021
   87SER    HB2 3409  24.419  -1.224  21.673 -0.8203 -0.6490 -0.3213
   87SER     OG 3410  24.516  -1.137  21.824 -0.3664 -0.0476  0.0734
   87SER     HG 3411  24.556  -1.224  21.819  0.7994  0.5253 -1.3683
   87SER      C 3412  24.266  -1.030  21.574  0.0753 -0.3401 -0.1619
   87SER      O 3413  24.158  -0.976  21.593 -0.1084 -0.7238 -0.0862
   88GLN      N 3414  24.290  -1.115  21.473 -0.5469 -0.8547  0.1167
   88GLN      H 3415  24.383  -1.153  21.468  1.3042  2.8497  2.0410
   88GLN     CA 3416  24.198  -1.137  21.363 -0.4524 -0.2354 -0.0891
   88GLN     HA 3417  24.182  -1.043  21.309  0.4303 -0.2330 -0.3592
   88GLN     CB 3418  24.281  -1.218  21.263 -0.4288 -0.3324  0.0084
   88GLN    HB1 3419  24.381  -1.177  21.249 -0.7300  0.3301 -0.2643
   88GLN    HB2 3420  24.238  -1.220  21.163  1.0393  1.0419 -0.6928
   88GLN     CG 3421  24.300  -1.364  21.300  0.2078 -0.2114  0.1741
   88GLN    HG1 3422  24.304  -1.372  21.409 -0.0746  0.4975  0.2393
   88GLN    HG2 3423  24.393  -1.401  21.255  0.1714 -0.5536  0.3714
   88GLN     CD 3424  24.187  -1.454  21.253 -0.1281  0.4122 -0.2219
   88GLN    OE1 3425  24.107  -1.418  21.167 -0.2303  0.6487 -0.0299
   88GLN    NE2 3426  24.184  -1.579  21.302 -0.2497  0.3469 -0.3927
   88GLN   HE21 3427  24.262  -1.596  21.363 -0.5179  1.2442  0.2201
   88GLN   HE22 3428  24.110  -1.645  21.283  0.4293 -0.3051 -0.8067
   88GLN      C 3429  24.068  -1.205  21.402 -0.2460 -0.4368  0.2454
   88GLN      O 3430  24.067  -1.286  21.495  0.2634 -0.3128  0.3651
   89SER      N 3431  23.965  -1.181  21.320  0.1191 -0.2306 -0.1583
   89SER      H 3432  23.977  -1.121  21.241 -0.7719  1.0029  0.6164
   89SER     CA 3433  23.829  -1.222  21.348  0.1633 -0.1638  0.1593
   89SER     HA 3434  23.770  -1.151  21.290  2.7919  1.0822 -1.1744
   89SER     CB 3435  23.802  -1.354  21.276 -0.8376  0.1673 -0.0820
   89SER    HB1 3436  23.883  -1.419  21.307  0.0390  1.1395 -0.2748
   89SER    HB2 3437  23.706  -1.395  21.308 -2.1457  0.4175 -3.2862
   89SER     OG 3438  23.810  -1.340  21.136 -0.4724 -0.1766 -0.0950
   89SER     HG 3439  23.903  -1.318  21.130 -0.6693  0.4530 -1.0892
   89SER      C 3440  23.779  -1.220  21.492 -0.6047  0.7224 -0.1131
   89SER      O 3441  23.691  -1.297  21.530  0.4749 -0.4506  0.0781
   90SER      N 3442  23.836  -1.134  21.576 -0.2821  0.1899  0.2143
   90SER      H 3443  23.910  -1.075  21.542  0.5488 -0.4748  0.8017
   90SER     CA 3444  23.808  -1.109  21.716 -0.2244  0.3698  0.1942
   90SER     HA 3445  23.739  -1.181  21.760  0.5611 -0.2069  0.5112
   90SER     CB 3446  23.935  -1.113  21.801  0.2075 -0.2015 -0.4608
   90SER    HB1 3447  23.903  -1.091  21.903  1.6913  0.6546 -0.1546
   90SER    HB2 3448  24.004  -1.037  21.765  0.5659 -0.8746 -1.2143
   90SER     OG 3449  24.007  -1.233  21.790  0.5010 -0.0908  0.1521
   90SER     HG 3450  23.988  -1.266  21.701  1.0799 -1.3058  0.4585
   90SER      C 3451  23.756  -0.967  21.734 -0.4845  0.2584  0.3465
   90SER      O 3452  23.806  -0.877  21.667 -0.0525 -0.0838  0.1958
   91TYR      N 3453  23.649  -0.947  21.811 -0.5179 -0.1420  0.4057
   91TYR      H 3454  23.604  -1.018  21.867 -1.5981 -0.8079 -1.2352
   91TYR     CA 3455  23.567  -0.828  21.804 -0.1444  0.1046  0.1903
   91TYR     HA 3456  23.606  -0.765  21.723 -2.1509 -0.0236 -0.9292
   91TYR     CB 3457  23.426  -0.873  21.768 -0.1282  0.1503  0.0635
   91TYR    HB1 3458  23.376  -0.779  21.743  2.2862  2.1603  2.1267
   91TYR    HB2 3459  23.376  -0.911  21.857  2.7223 -1.5706  1.0594
   91TYR     CG 3460  23.412  -0.969  21.653  0.0642  0.3966 -0.1650
   91TYR    CD1 3461  23.429  -0.923  21.522 -0.7600  0.7935 -0.1378
   91TYR    HD1 3462  23.454  -0.819  21.505 -2.0087  0.6665 -3.7139
   91TYR    CE1 3463  23.410  -1.012  21.415 -0.0666  0.4485  0.0208
   91TYR    HE1 3464  23.419  -0.985  21.311 -0.2599 -0.6764 -0.2992
   91TYR     CZ 3465  23.380  -1.147  21.441 -0.0080  0.4283 -0.0184
   91TYR     OH 3466  23.370  -1.238  21.340  0.3648  0.3660  0.0010
   91TYR     HH 3467  23.378  -1.326  21.377  0.4342 -0.1698 -1.2370
   91TYR    CE2 3468  23.381  -1.196  21.574 -0.2488 -0.2391 -0.2574
   91TYR    HE2 3469  23.376  -1.302  21.595  0.5072 -0.3412 -0.5753
   91TYR    CD2 3470  23.380  -1.103  21.678  0.4807  0.2043 -0.6334
   91TYR    HD2 3471  23.363  -1.135  21.780  2.1972  1.8063  0.2323
   91TYR      C 3472  23.570  -0.756  21.938  0.2487  0.1874  0.1383
   91TYR      O 3473  23.554  -0.818  22.042  0.3898 -0.1669 -0.0502
   92GLY      N 3474  23.569  -0.623  21.926  0.0306  0.1623 -0.1408
   92GLY      H 3475  23.595  -0.574  21.842  0.2720 -0.6385 -0.5473
   92GLY     CA 3476  23.555  -0.547  22.049  0.1554  0.1123 -0.0947
   92GLY    HA1 3477  23.597  -0.592  22.139  3.3908 -0.1967 -1.6026
   92GLY    HA2 3478  23.450  -0.521  22.061  0.4022  4.2320 -3.8831
   92GLY      C 3479  23.601  -0.404  22.025  0.0218  0.2268  0.3316
   92GLY      O 3480  23.718  -0.385  21.994 -0.0482 -0.1497 -0.1611
   93GLN      N 3481  23.519  -0.300  22.041  0.1013  0.4353 -0.5666
   93GLN      H 3482  23.430  -0.316  22.085  1.2804 -1.4599  1.3193
   93GLN     CA 3483  23.548  -0.160  22.016  0.3531  0.4837 -0.0189
   93GLN     HA 3484  23.651  -0.152  22.052  0.8368 -0.6532 -1.0927
   93GLN     CB 3485  23.546  -0.133  21.866 -0.0800  0.3172 -0.0448
   93GLN    HB1 3486  23.596  -0.208  21.804  0.1213  0.7799 -0.4566
   93GLN    HB2 3487  23.443  -0.144  21.834 -0.2975  2.4634 -0.1994
   93GLN     CG 3488  23.595   0.006  21.830 -0.1694  0.2605 -0.3725
   93GLN    HG1 3489  23.693   0.026  21.875 -0.9927  1.5208  0.9306
   93GLN    HG2 3490  23.522   0.078  21.867 -0.1642 -0.1096  0.3630
   93GLN     CD 3491  23.622   0.025  21.681 -0.6164  0.0654 -0.4774
   93GLN    OE1 3492  23.597  -0.059  21.594 -0.0598 -0.3572 -0.2358
   93GLN    NE2 3493  23.683   0.137  21.642 -0.3657 -0.0142 -0.3185
   93GLN   HE21 3494  23.714   0.144  21.546  0.4781 -1.1821 -0.1540
   93GLN   HE22 3495  23.713   0.209  21.705 -0.7011 -1.3020  1.3778
   93GLN      C 3496  23.456  -0.064  22.090 -0.0666  0.3087 -0.3077
   93GLN      O 3497  23.343  -0.100  22.122  0.1116 -0.1161 -0.1543
   94GLN      N 3498  23.508   0.056  22.117  0.0361  0.2284 -0.1425
   94GLN      H 3499  23.605   0.064  22.089  0.9854 -0.5845  2.5485
   94GLN     CA 3500  23.428   0.158  22.182 -0.1513 -0.0628  0.0856
   94GLN     HA 3501  23.324   0.130  22.163 -0.2011  0.9265 -1.2883
   94GLN     CB 3502  23.460   0.153  22.331  0.2895 -0.6480 -0.0251
   94GLN    HB1 3503  23.451   0.050  22.365  1.0057 -1.4825 -2.1998
   94GLN    HB2 3504  23.565   0.180  22.345  0.4222 -2.2212  2.7098
   94GLN     CG 3505  23.366   0.227  22.425  0.0923 -0.2329 -0.5413
   94GLN    HG1 3506  23.413   0.229  22.524  1.2109  0.4788 -1.0584
   94GLN    HG2 3507  23.359   0.334  22.405 -0.6583  0.4650  2.7616
   94GLN     CD 3508  23.224   0.173  22.426 -0.0431  0.1172  0.2905
   94GLN    OE1 3509  23.153   0.173  22.326  0.3435 -0.0917  0.0153
   94GLN    NE2 3510  23.170   0.132  22.541 -0.4232  0.4388  0.2300
   94GLN   HE21 3511  23.228   0.122  22.623  0.3216  1.1844 -0.1954
   94GLN   HE22 3512  23.071   0.115  22.545 -0.1864 -1.1350  0.4456
   94GLN      C 3513  23.444   0.302  22.135  0.0396 -0.0488  0.1960
   94GLN      O 3514  23.355   0.385  22.149 -0.0859 -0.1520  0.0118
   95SER      N 3515  23.562   0.325  22.077 -0.1388 -0.3101 -0.2757
   95SER      H 3516  23.633   0.254  22.082 -1.4579 -1.6435 -0.0287
   95SER     CA 3517  23.591   0.448  22.006 -0.2927 -0.3058 -0.3314
   95SER     HA 3518  23.499   0.495  21.972  0.8148  1.5574 -0.9002
   95SER     CB 3519  23.670   0.542  22.096 -0.1674 -0.8817  0.1667
   95SER    HB1 3520  23.696   0.633  22.042 -0.7617 -0.3001  0.8228
   95SER    HB2 3521  23.620   0.580  22.185  2.0852  1.1140  0.7028
   95SER     OG 3522  23.791   0.483  22.136  0.0054 -0.2959  0.5204
   95SER     HG 3523  23.851   0.557  22.152 -0.1945  0.2973 -1.1875
   95SER      C 3524  23.670   0.432  21.877  0.4064  0.4853 -0.0095
   95SER      O 3525  23.724   0.325  21.850  0.2600  0.5288 -0.4973
   96SER      N 3526  23.671   0.530  21.786 -0.1221  0.1013 -0.4335
   96SER      H 3527  23.626   0.612  21.822 -1.0351 -1.3467  1.9169
   96SER     CA 3528  23.722   0.529  21.650  0.1920 -0.9020 -0.3167
   96SER     HA 3529  23.712   0.432  21.601 -0.7127 -1.0729  0.1874
   96SER     CB 3530  23.642   0.630  21.569 -0.0781 -0.5053  0.4332
   96SER    HB1 3531  23.641   0.726  21.622 -4.5025  0.1092 -0.4100
   96SER    HB2 3532  23.679   0.653  21.469  1.6190  0.8704  1.3190
   96SER     OG 3533  23.513   0.576  21.550 -0.1932  0.0419 -0.4308
   96SER     HG 3534  23.479   0.607  21.467  0.5857  1.4522 -0.2637
   96SER      C 3535  23.870   0.561  21.634  0.2256 -0.5803  0.5813
   96SER      O 3536  23.927   0.636  21.714  0.5120  0.0256 -0.1776
   97TYR      N 3537  23.941   0.507  21.535  0.4969 -0.1674  0.5486
   97TYR      H 3538  23.896   0.456  21.461  1.8801  0.4045 -0.7409
   97TYR     CA 3539  24.086   0.512  21.528  0.4562  0.3947 -0.0007
   97TYR     HA 3540  24.129   0.557  21.618 -0.9021  3.1602 -0.6357
   97TYR     CB 3541  24.146   0.373  21.510 -0.4137  0.0259 -0.0739
   97TYR    HB1 3542  24.252   0.385  21.532  0.0955 -1.3131 -1.5924
   97TYR    HB2 3543  24.125   0.352  21.405 -0.2706  0.2576 -0.1489
   97TYR     CG 3544  24.098   0.264  21.602 -0.0339 -0.2257 -0.1723
   97TYR    CD1 3545  24.082   0.277  21.741 -0.0555  0.1072 -0.2069
   97TYR    HD1 3546  24.102   0.370  21.793  0.3660  0.2609 -0.6315
   97TYR    CE1 3547  24.031   0.172  21.817 -0.9399  0.4793 -0.2780
   97TYR    HE1 3548  24.006   0.181  21.922 -3.5786 -1.6921 -0.5914
   97TYR     CZ 3549  23.999   0.051  21.752 -0.4225  0.1858  0.0107
   97TYR     OH 3550  23.939  -0.046  21.826 -0.4495 -0.1595 -0.4548
   97TYR     HH 3551  23.932  -0.127  21.775 -1.8018  0.2501 -0.9716
   97TYR    CE2 3552  24.033   0.029  21.617  0.1219  0.2373  0.1386
   97TYR    HE2 3553  24.008  -0.064  21.567  1.4798  0.7799 -1.6706
   97TYR    CD2 3554  24.078   0.138  21.543 -0.3481 -0.0123 -0.5247
   97TYR    HD2 3555  24.096   0.133  21.436 -0.3507  1.0577 -0.5900
   97TYR      C 3556  24.128   0.600  21.411  0.0945  0.0447 -0.3976
   97TYR      O 3557  24.043   0.637  21.331  0.1256  0.5604 -0.1987
   98PRO      N 3558  24.253   0.647  21.403  0.2431 -0.2730 -0.0147
   98PRO     CD 3559  24.362   0.637  21.498  0.3183 -0.0641 -0.0776
   98PRO    HD1 3560  24.329   0.634  21.602 -3.7729 -0.1824 -1.1842
   98PRO    HD2 3561  24.413   0.545  21.470  1.2312  0.4600 -0.1523
   98PRO     CG 3562  24.451   0.758  21.474  0.5285 -0.3119 -0.5517
   98PRO    HG1 3563  24.556   0.763  21.505  0.6311  2.8221 -1.0443
   98PRO    HG2 3564  24.396   0.848  21.502  0.1849 -0.1657 -1.6492
   98PRO     CB 3565  24.443   0.774  21.322 -0.0717 -0.3132 -0.5206
   98PRO    HB1 3566  24.517   0.706  21.280 -1.1473 -2.9858  1.5968
   98PRO    HB2 3567  24.457   0.878  21.296 -1.1869  0.2445  0.9204
   98PRO     CA 3568  24.299   0.731  21.294 -0.3687  0.2517  0.1256
   98PRO     HA 3569  24.230   0.816  21.302 -0.4723  0.0665  1.5127
   98PRO      C 3570  24.272   0.663  21.161  0.6984 -0.3181  0.1880
   98PRO      O 3571  24.275   0.541  21.150  0.1671 -0.2965 -0.2375
   99GLY      N 3572  24.255   0.734  21.049 -0.3641 -0.4799  0.2303
   99GLY      H 3573  24.251   0.833  21.066  2.7687 -0.0529 -0.8416
   99GLY     CA 3574  24.250   0.688  20.912  0.1944 -0.7435  0.2914
   99GLY    HA1 3575  24.338   0.628  20.890  1.8395  1.3847  0.7117
   99GLY    HA2 3576  24.264   0.777  20.850 -0.9159  0.4930  1.7371
   99GLY      C 3577  24.128   0.605  20.874 -0.1821 -0.1014  0.0732
   99GLY      O 3578  24.016   0.629  20.919 -0.7045 -0.3844 -1.0498
  100TYR      N 3579  24.144   0.506  20.785 -0.8399 -0.4998  0.3938
  100TYR      H 3580  24.234   0.486  20.746 -0.7323  1.4137 -0.4432
  100TYR     CA 3581  24.041   0.427  20.720 -0.9486 -0.1317  0.1143
  100TYR     HA 3582  23.944   0.451  20.764 -1.9634  0.9220 -2.4882
  100TYR     CB 3583  24.043   0.454  20.570 -0.1938 -0.1711  0.1180
  100TYR    HB1 3584  24.019   0.556  20.539  0.3649 -0.0444  0.0774
  100TYR    HB2 3585  24.143   0.449  20.527  0.2356  0.8748  0.9321
  100TYR     CG 3586  23.947   0.378  20.483 -0.1238  0.2693 -0.3501
  100TYR    CD1 3587  23.813   0.417  20.467 -0.1926  0.0977 -0.1923
  100TYR    HD1 3588  23.769   0.502  20.518 -1.3164 -0.8047  0.3745
  100TYR    CE1 3589  23.725   0.328  20.405  0.2135  0.0966 -0.7827
  100TYR    HE1 3590  23.620   0.349  20.391 -0.0891  0.2677  1.3354
  100TYR     CZ 3591  23.771   0.204  20.356  0.3345 -0.2373  0.1506
  100TYR     OH 3592  23.680   0.124  20.295 -0.0902  0.1343  0.2905
  100TYR     HH 3593  23.707   0.032  20.303 -0.7613 -0.0199  0.9162
  100TYR    CE2 3594  23.907   0.169  20.369  0.3005 -0.3853  0.1020
  100TYR    HE2 3595  23.948   0.079  20.327  1.3034 -0.0764  0.4033
  100TYR    CD2 3596  23.994   0.254  20.438 -0.0021  0.3276 -0.3822
  100TYR    HD2 3597  24.096   0.223  20.451 -0.3016 -0.9974 -0.9949
  100TYR      C 3598  24.074   0.282  20.751  0.1142  0.0677 -0.0356
  100TYR      O 3599  24.191   0.245  20.744  0.0571 -0.1096 -0.0695
  101GLY      N 3600  23.974   0.195  20.772  0.2623 -0.1475 -0.2057
  101GLY      H 3601  23.889   0.237  20.807  0.9397  1.0223  0.0973
  101GLY     CA 3602  23.997   0.055  20.800  0.1786 -0.1610 -0.2041
  101GLY    HA1 3603  24.029   0.030  20.901 -0.3111 -3.0116 -0.6564
  101GLY    HA2 3604  24.066   0.013  20.726 -0.2390 -2.1088  0.4669
  101GLY      C 3605  23.871  -0.027  20.773  0.4847 -0.8643  0.4711
  101GLY      O 3606  23.804  -0.056  20.872 -0.2671  0.5351  0.3973
  102GLN      N 3607  23.851  -0.078  20.651  0.4170  0.3064 -0.0211
  102GLN      H 3608  23.922  -0.060  20.582  1.7071 -0.3306  1.0748
  102GLN     CA 3609  23.727  -0.137  20.607  0.3260  0.2784  0.2717
  102GLN     HA 3610  23.740  -0.155  20.500 -0.8620  2.7485 -0.3692
  102GLN     CB 3611  23.715  -0.277  20.665  0.1995  0.3325  0.3792
  102GLN    HB1 3612  23.717  -0.273  20.774  0.9704 -3.0032  0.6129
  102GLN    HB2 3613  23.621  -0.319  20.628  0.0578  2.4850 -1.9813
  102GLN     CG 3614  23.826  -0.371  20.618 -0.2062 -0.2903  0.6504
  102GLN    HG1 3615  23.833  -0.354  20.511 -0.3178  2.4068  0.9930
  102GLN    HG2 3616  23.793  -0.474  20.636 -0.6150 -0.1151  0.9268
  102GLN     CD 3617  23.967  -0.344  20.668  0.1522 -0.4131 -0.2745
  102GLN    OE1 3618  24.064  -0.330  20.594  0.2713 -0.0317 -0.0492
  102GLN    NE2 3619  23.995  -0.372  20.796  0.5549 -0.8075 -0.4476
  102GLN   HE21 3620  24.087  -0.352  20.832  0.7393 -2.4408  0.0567
  102GLN   HE22 3621  23.922  -0.404  20.857  1.4811 -1.2158  0.4659
  102GLN      C 3622  23.601  -0.050  20.612  0.0505 -0.0893 -0.2152
  102GLN      O 3623  23.595   0.040  20.695 -0.0803  0.1464 -0.4801
  103GLN      N 3624  23.512  -0.072  20.515 -0.3749  0.8985 -0.0494
  103GLN      H 3625  23.527  -0.141  20.443 -0.9961 -1.2999  1.8196
  103GLN     CA 3626  23.394   0.010  20.492 -0.5879  0.6123  0.0174
  103GLN     HA 3627  23.425   0.115  20.497  1.0286  0.1862 -0.2825
  103GLN     CB 3628  23.338  -0.025  20.355 -0.1881 -0.0778  0.0243
  103GLN    HB1 3629  23.278  -0.115  20.363 -0.1808 -0.0946 -0.0764
  103GLN    HB2 3630  23.413  -0.051  20.280 -0.9530 -1.6637 -0.2300
  103GLN     CG 3631  23.242   0.084  20.309 -0.1189 -0.1781 -0.3633
  103GLN    HG1 3632  23.165   0.104  20.385  1.4651 -2.2835  1.9489
  103GLN    HG2 3633  23.288   0.182  20.294  1.8634 -0.5963  2.2763
  103GLN     CD 3634  23.174   0.068  20.174 -0.3424  0.5597 -0.3428
  103GLN    OE1 3635  23.165  -0.044  20.124 -0.2815  0.3608  0.0910
  103GLN    NE2 3636  23.130   0.166  20.095  0.2863  0.8840 -0.3001
  103GLN   HE21 3637  23.146   0.262  20.123  2.7675  0.2395  0.7326
  103GLN   HE22 3638  23.092   0.138  20.005 -2.0405  1.4356  0.4356
  103GLN      C 3639  23.284   0.002  20.597 -0.0179  0.0193  0.5745
  103GLN      O 3640  23.227   0.106  20.627  0.3591  0.4590 -0.2018
  104PRO      N 3641  23.253  -0.110  20.662 -0.4607 -0.0436  0.2600
  104PRO     CD 3642  23.292  -0.247  20.632  0.4898  0.1171  0.7050
  104PRO    HD1 3643  23.283  -0.275  20.527  1.1842 -0.5238  0.8122
  104PRO    HD2 3644  23.389  -0.275  20.672  1.4955 -0.8234 -2.1507
  104PRO     CG 3645  23.189  -0.334  20.703 -0.0442 -0.0409 -0.2453
  104PRO    HG1 3646  23.223  -0.437  20.716  0.6739  0.0343 -1.4189
  104PRO    HG2 3647  23.090  -0.338  20.656 -0.3162  0.5078  0.2705
  104PRO     CB 3648  23.172  -0.255  20.833 -0.0009 -0.6376  0.1305
  104PRO    HB1 3649  23.086  -0.287  20.891 -1.0284 -1.9312 -1.9961
  104PRO    HB2 3650  23.262  -0.256  20.894 -0.1079  1.4417  0.4136
  104PRO     CA 3651  23.170  -0.111  20.781  0.1967 -0.4128  0.7284
  104PRO     HA 3652  23.069  -0.085  20.747 -0.0167 -1.0314  0.8689
  104PRO      C 3653  23.219  -0.011  20.883  0.2264  0.2383  0.0834
  104PRO      O 3654  23.339  -0.003  20.909  0.3457  0.2788 -0.4872
  105ALA      N 3655  23.127   0.071  20.936  0.2121  0.4892 -0.3238
  105ALA      H 3656  23.030   0.047  20.921  0.1134  0.5229  0.2310
  105ALA     CA 3657  23.152   0.170  21.039 -0.5241 -0.3197  0.6586
  105ALA     HA 3658  23.238   0.228  21.007 -0.5624 -1.7467 -2.4054
  105ALA     CB 3659  23.033   0.264  21.052 -0.5703 -0.2367 -0.2837
  105ALA    HB1 3660  22.951   0.206  21.095 -1.0673  2.6792  3.1525
  105ALA    HB2 3661  22.999   0.304  20.956 -1.0381 -2.3414 -1.0468
  105ALA    HB3 3662  23.062   0.345  21.118  0.2113 -0.2885 -0.5619
  105ALA      C 3663  23.191   0.100  21.168 -1.2285 -0.3785  0.8435
  105ALA      O 3664  23.186  -0.021  21.187  0.7063 -0.5338  0.5095
  106PRO      N 3665  23.234   0.177  21.268 -0.3226  0.0804  0.1120
  106PRO     CD 3666  23.286   0.313  21.266  0.3873 -0.1877 -0.1154
  106PRO    HD1 3667  23.374   0.309  21.202  1.8521  0.9978  1.7411
  106PRO    HD2 3668  23.219   0.392  21.233  1.8807  0.5987 -1.3804
  106PRO     CG 3669  23.336   0.344  21.407  0.4068  0.0900 -0.1843
  106PRO    HG1 3670  23.267   0.395  21.474  2.3075  1.1956  1.0009
  106PRO    HG2 3671  23.424   0.409  21.409 -0.0227  0.7374  3.2021
  106PRO     CB 3672  23.371   0.209  21.467  0.4428 -0.0946 -0.6142
  106PRO    HB1 3673  23.475   0.184  21.450  0.5637 -0.4833  0.5531
  106PRO    HB2 3674  23.353   0.204  21.575 -0.2160  2.4208 -0.5472
  106PRO     CA 3675  23.279   0.114  21.391 -0.4216  0.1026  0.1595
  106PRO     HA 3676  23.348   0.035  21.362 -0.4934  0.0780  0.0519
  106PRO      C 3677  23.171   0.054  21.480 -0.1902  0.0063  0.3745
  106PRO      O 3678  23.056   0.096  21.482 -0.2132 -0.0491  0.2008
  107SER      N 3679  23.216  -0.039  21.565  0.5189  0.2871  0.3114
  107SER      H 3680  23.309  -0.078  21.557  0.5966  0.7312 -1.3718
  107SER     CA 3681  23.126  -0.106  21.656  0.5444  0.0012  0.1225
  107SER     HA 3682  23.024  -0.093  21.621 -0.2530 -2.1839  1.3897
  107SER     CB 3683  23.147  -0.258  21.660 -0.9491 -0.2316 -0.0172
  107SER    HB1 3684  23.055  -0.302  21.698  0.5085 -3.1276  0.4016
  107SER    HB2 3685  23.230  -0.280  21.728 -0.9301 -0.2282 -0.0399
  107SER     OG 3686  23.171  -0.294  21.526 -0.4739 -0.4774  0.1321
  107SER     HG 3687  23.263  -0.271  21.509 -1.1384  1.1693 -1.6103
  107SER      C 3688  23.130  -0.033  21.789  0.4001  0.0030  0.1261
  107SER      O 3689  23.185   0.076  21.804 -0.1078  0.2666  0.0658
  108SER      N 3690  23.077  -0.092  21.896  0.7006 -0.7376 -0.1300
  108SER      H 3691  23.026  -0.176  21.871  0.8431 -0.9671  0.3349
  108SER     CA 3692  23.045  -0.038  22.026  0.3313 -0.1305 -0.4698
  108SER     HA 3693  23.131   0.026  22.044 -0.6203  1.1363 -0.3282
  108SER     CB 3694  22.921   0.050  22.009 -0.3019 -0.8389  0.3353
  108SER    HB1 3695  22.833  -0.014  22.001 -0.6466 -0.5051  1.3383
  108SER    HB2 3696  22.934   0.107  21.917  3.1180  0.2992  1.3295
  108SER     OG 3697  22.899   0.137  22.118  0.3164  0.2242 -0.3605
  108SER     HG 3698  22.952   0.217  22.117 -1.3447  1.4177  1.4458
  108SER      C 3699  23.022  -0.144  22.134  0.0563  0.0740 -0.3245
  108SER      O 3700  22.993  -0.258  22.098 -0.0432  0.0717 -0.2326
  109THR      N 3701  23.041  -0.115  22.262 -0.4666  0.3123 -0.2981
  109THR      H 3702  23.054  -0.016  22.280  0.3651  0.3270 -0.9461
  109THR     CA 3703  23.043  -0.211  22.371 -0.0841  0.3829 -0.2406
  109THR     HA 3704  23.018  -0.308  22.329  1.5994 -0.0801 -0.2373
  109THR     CB 3705  23.176  -0.219  22.446  0.0811 -0.3185 -0.5966
  109THR     HB 3706  23.191  -0.128  22.505  3.3282  0.3640 -2.2161
  109THR    CG2 3707  23.186  -0.344  22.532 -0.9859  0.2559  0.3995
  109THR   HG21 3708  23.116  -0.350  22.615  1.6534 -1.3683  2.7080
  109THR   HG22 3709  23.282  -0.350  22.583  0.0946 -0.7041 -1.6173
  109THR   HG23 3710  23.186  -0.435  22.471 -0.0332  0.6976 -0.2801
  109THR    OG1 3711  23.293  -0.235  22.369 -0.0269  0.2180 -0.8760
  109THR    HG1 3712  23.277  -0.184  22.289 -0.3004  2.1058  0.3163
  109THR      C 3713  22.932  -0.176  22.469  0.0344  0.2805 -0.0695
  109THR      O 3714  22.890  -0.060  22.468  0.1940  0.3545  1.0431
  110SER      N 3715  22.883  -0.269  22.550  0.2484  0.1072 -0.1419
  110SER      H 3716  22.921  -0.362  22.535  1.8187  0.2570  2.3017
  110SER     CA 3717  22.787  -0.242  22.655 -0.4393 -0.6229 -0.5741
  110SER     HA 3718  22.693  -0.205  22.614 -0.2067 -1.0823 -1.5544
  110SER     CB 3719  22.757  -0.361  22.746 -0.2586 -0.0852  0.2018
  110SER    HB1 3720  22.847  -0.404  22.791  0.5262  0.7972 -0.4904
  110SER    HB2 3721  22.688  -0.340  22.827 -3.0075  0.1582 -2.0580
  110SER     OG 3722  22.709  -0.460  22.657  1.0308 -0.6075  0.0548
  110SER     HG 3723  22.663  -0.517  22.719  1.6435 -0.2707  0.8320
  110SER      C 3724  22.836  -0.127  22.742 -0.0558 -0.6461 -0.7567
  110SER      O 3725  22.954  -0.138  22.776 -0.2138  0.7053  0.2598
  111GLY      N 3726  22.771  -0.014  22.767  0.2742 -0.5953 -0.1028
  111GLY      H 3727  22.683  -0.001  22.719 -0.0933  2.8686  1.2305
  111GLY     CA 3728  22.823   0.097  22.845  0.2586 -0.1723 -0.6822
  111GLY    HA1 3729  22.752   0.179  22.835 -1.7562 -1.9078 -1.5188
  111GLY    HA2 3730  22.914   0.138  22.800  1.5464 -2.8011 -0.6796
  111GLY      C 3731  22.854   0.066  22.990  0.4961  0.1346 -0.6677
  111GLY      O 3732  22.828  -0.042  23.042  0.5047  0.2592 -0.3987
  112SER      N 3733  22.923   0.159  23.058 -0.2345  0.0684  0.1851
  112SER      H 3734  22.929   0.251  23.017 -2.1697 -0.0873 -0.5228
  112SER     CA 3735  22.979   0.158  23.192 -0.5526 -0.1205  0.3176
  112SER     HA 3736  22.936   0.074  23.246  2.0048 -0.2494  2.3206
  112SER     CB 3737  23.129   0.133  23.186 -0.5935 -0.2480 -0.2856
  112SER    HB1 3738  23.163   0.190  23.100  0.2395 -0.6305 -0.2187
  112SER    HB2 3739  23.185   0.164  23.275  2.1336 -1.8276 -1.3451
  112SER     OG 3740  23.147  -0.005  23.168 -0.0631 -0.3011  0.5860
  112SER     HG 3741  23.073  -0.063  23.190  1.5261 -2.1914  1.3005
  112SER      C 3742  22.968   0.290  23.267  0.6755  0.0121  0.2742
  112SER      O 3743  22.988   0.397  23.208  0.1083 -0.4325 -0.7528
  113TYR      N 3744  22.935   0.274  23.395  0.5339  0.3838  0.2860
  113TYR      H 3745  22.926   0.177  23.421 -1.0226  0.0641 -1.2967
  113TYR     CA 3746  22.864   0.373  23.474 -0.7387 -0.2137 -0.0870
  113TYR     HA 3747  22.878   0.471  23.429  0.3456  0.4700  1.6426
  113TYR     CB 3748  22.714   0.344  23.480 -0.7495 -0.0021  0.8813
  113TYR    HB1 3749  22.700   0.258  23.545  1.7955 -1.1540  0.0500
  113TYR    HB2 3750  22.663   0.432  23.519  1.0193  2.1953 -1.4101
  113TYR     CG 3751  22.658   0.312  23.343  0.5192  0.0789  0.3262
  113TYR    CD1 3752  22.665   0.410  23.244 -0.7275  0.2675  0.4168
  113TYR    HD1 3753  22.695   0.510  23.270 -0.8703  0.4769 -0.2018
  113TYR    CE1 3754  22.615   0.377  23.117  0.6044  0.3754 -0.1429
  113TYR    HE1 3755  22.613   0.455  23.042 -0.6480 -0.9211 -1.5414
  113TYR     CZ 3756  22.580   0.244  23.085 -0.3128  0.5173  0.2674
  113TYR     OH 3757  22.520   0.218  22.965  0.0690  0.4866  0.0837
  113TYR     HH 3758  22.494   0.296  22.917 -1.0325  0.0259 -0.0887
  113TYR    CE2 3759  22.577   0.144  23.184  0.7895  0.4271  0.2179
  113TYR    HE2 3760  22.541   0.043  23.171 -1.1022  1.0292  0.5388
  113TYR    CD2 3761  22.615   0.182  23.314  0.6630  0.0200  0.3744
  113TYR    HD2 3762  22.605   0.112  23.396 -2.2030 -1.1839 -0.8575
  113TYR      C 3763  22.935   0.397  23.607 -0.4765 -0.1659 -0.2345
  113TYR      O 3764  22.977   0.299  23.668  0.2149  0.1037 -0.2731
  114GLY      N 3765  22.949   0.519  23.660 -0.0415 -0.5245  0.4877
  114GLY      H 3766  22.919   0.603  23.613  0.3966  0.2275  1.5186
  114GLY     CA 3767  23.006   0.545  23.790  0.5270 -0.9633  0.3312
  114GLY    HA1 3768  23.095   0.486  23.810  1.3284 -0.2688 -1.0419
  114GLY    HA2 3769  23.037   0.650  23.788  0.8771 -1.0763 -1.0005
  114GLY      C 3770  22.907   0.532  23.906  0.0098 -0.9963 -0.1100
  114GLY      O 3771  22.787   0.523  23.885 -0.0958  0.4445 -0.2225
  115SER      N 3772  22.966   0.524  24.025  0.4199 -0.0219 -0.2384
  115SER      H 3773  23.066   0.537  24.038  0.5133 -0.3151 -0.6618
  115SER     CA 3774  22.892   0.505  24.148  0.3503  0.5594 -0.1892
  115SER     HA 3775  22.786   0.519  24.128  0.6332  0.6205 -1.7353
  115SER     CB 3776  22.917   0.368  24.211 -0.1796  0.5480  0.0005
  115SER    HB1 3777  22.876   0.364  24.312 -3.5549  0.9244 -1.2274
  115SER    HB2 3778  23.023   0.349  24.225 -0.3464  0.6528  1.6056
  115SER     OG 3779  22.845   0.274  24.134  0.2345  0.2533 -0.0276
  115SER     HG 3780  22.759   0.264  24.176  0.1723  1.1886  0.0986
  115SER      C 3781  22.921   0.618  24.246  0.1441  0.4496 -0.0004
  115SER      O 3782  23.019   0.690  24.230  0.0644  0.6463  0.3772
  116SER      N 3783  22.837   0.631  24.349  0.5527 -0.0024  0.3992
  116SER      H 3784  22.769   0.556  24.355  2.0458 -1.3573  1.1962
  116SER     CA 3785  22.844   0.734  24.450  0.3379  0.4337 -0.0267
  116SER     HA 3786  22.891   0.822  24.406  0.2780  1.0974  1.1652
  116SER     CB 3787  22.706   0.760  24.511  0.5171  0.8365  0.2157
  116SER    HB1 3788  22.673   0.660  24.538  0.5544  0.6886 -0.2674
  116SER    HB2 3789  22.724   0.822  24.598  3.5285  0.1252  0.2064
  116SER     OG 3790  22.620   0.821  24.416  0.1517  0.7438  0.4876
  116SER     HG 3791  22.534   0.830  24.458  0.2334  0.6768  0.6740
  116SER      C 3792  22.940   0.682  24.556 -0.6465  0.1143  0.7359
  116SER      O 3793  22.913   0.582  24.621 -0.3070 -0.3188  0.2268
  117SER      N 3794  23.050   0.752  24.587 -0.0154 -0.4958 -0.0777
  117SER      H 3795  23.057   0.842  24.543  1.2767  0.3147  1.6717
  117SER     CA 3796  23.149   0.737  24.692 -0.1770  0.2587  0.1913
  117SER     HA 3797  23.217   0.816  24.661 -0.2464  0.3869  0.3688
  117SER     CB 3798  23.097   0.784  24.827 -0.0520 -0.1342  0.3815
  117SER    HB1 3799  23.189   0.803  24.881  1.7282 -3.2283 -1.3001
  117SER    HB2 3800  23.031   0.712  24.875 -0.4329 -0.1957 -0.2119
  117SER     OG 3801  23.033   0.910  24.818  0.7337  0.2180 -0.4784
  117SER     HG 3802  23.108   0.970  24.817  0.9186 -0.0072 -1.5783
  117SER      C 3803  23.230   0.608  24.699  0.3526  0.5762  0.0108
  117SER      O 3804  23.297   0.577  24.797  0.2045  0.4009  0.0579
  118GLN      N 3805  23.222   0.529  24.591 -0.3028  0.1940  0.3306
  118GLN      H 3806  23.160   0.552  24.515 -1.9612  0.5805  1.7341
  118GLN     CA 3807  23.258   0.389  24.576 -0.2269  0.2892 -0.3926
  118GLN     HA 3808  23.325   0.370  24.660 -0.1314 -2.0164 -0.9181
  118GLN     CB 3809  23.130   0.308  24.590 -0.3425  0.5351 -0.0110
  118GLN    HB1 3810  23.058   0.340  24.514  0.1472 -1.5298 -1.4259
  118GLN    HB2 3811  23.081   0.327  24.686 -1.1319 -0.6528 -0.1450
  118GLN     CG 3812  23.153   0.157  24.581  0.1227  0.6036  0.0365
  118GLN    HG1 3813  23.187   0.141  24.479 -0.0304  0.2697  0.0391
  118GLN    HG2 3814  23.060   0.103  24.591  1.0890 -0.7499  2.3728
  118GLN     CD 3815  23.261   0.105  24.675  0.0098 -0.2283 -0.2882
  118GLN    OE1 3816  23.255   0.129  24.796  0.4082 -0.1259 -0.2880
  118GLN    NE2 3817  23.372   0.044  24.635  0.0660  0.0768 -0.5999
  118GLN   HE21 3818  23.424  -0.009  24.703  1.2484  1.2720 -0.5257
  118GLN   HE22 3819  23.377   0.009  24.540 -2.3242  0.0604 -0.7754
  118GLN      C 3820  23.325   0.373  24.440  0.0649 -0.0936 -0.2055
  118GLN      O 3821  23.260   0.416  24.345 -0.5670 -0.5582  0.0096
  119SER      N 3822  23.446   0.316  24.436  0.2988  0.3961 -0.1884
  119SER      H 3823  23.488   0.299  24.526 -0.1054 -3.5231 -0.5825
  119SER     CA 3824  23.529   0.304  24.318  0.1798 -0.4136 -0.1933
  119SER     HA 3825  23.470   0.265  24.235  1.5176 -0.3017 -1.2346
  119SER     CB 3826  23.592   0.437  24.277 -0.3529 -0.1015 -0.0021
  119SER    HB1 3827  23.684   0.434  24.220  0.0042  1.8937  0.3955
  119SER    HB2 3828  23.515   0.489  24.220  0.1252  0.4182 -0.1787
  119SER     OG 3829  23.630   0.518  24.386 -0.2091 -0.0765 -0.0705
  119SER     HG 3830  23.671   0.599  24.356 -2.5465  2.3866  2.6995
  119SER      C 3831  23.640   0.201  24.335  0.4774 -0.0790 -0.1065
  119SER      O 3832  23.690   0.182  24.446  0.2122 -0.0078  0.0257
  120SER      N 3833  23.680   0.136  24.226 -0.0723 -0.3134 -0.1677
  120SER      H 3834  23.645   0.163  24.135 -0.7234  1.7255  0.6338
  120SER     CA 3835  23.793   0.046  24.229  0.2629  0.1116  0.2200
  120SER     HA 3836  23.765  -0.042  24.287 -0.9782  0.2964 -0.0664
  120SER     CB 3837  23.817  -0.008  24.088 -0.2048  0.3729  0.0368
  120SER    HB1 3838  23.899  -0.080  24.079 -0.3187  0.2725 -0.2106
  120SER    HB2 3839  23.841   0.071  24.017  1.0599 -0.4054 -0.4370
  120SER     OG 3840  23.695  -0.061  24.040  0.2323 -0.3746 -0.2661
  120SER     HG 3841  23.708  -0.074  23.946 -1.6677 -1.1463 -0.4488
  120SER      C 3842  23.925   0.106  24.274  0.4841 -0.0789 -0.1709
  120SER      O 3843  23.945   0.226  24.255  0.7613 -0.0257  0.4607
  121SER      N 3844  24.017   0.020  24.318 -0.0817 -0.7019 -0.1926
  121SER      H 3845  23.986  -0.076  24.330  0.1758 -0.6279  1.2791
  121SER     CA 3846  24.155   0.059  24.337 -0.4130  0.5176 -0.2515
  121SER     HA 3847  24.176   0.164  24.314  2.1552 -0.6053 -3.8578
  121SER     CB 3848  24.185   0.038  24.485  0.0988 -0.0665 -0.4340
  121SER    HB1 3849  24.107   0.088  24.543 -0.6590 -0.1430 -1.3576
  121SER    HB2 3850  24.171  -0.069  24.499 -2.8561  0.0564 -1.7825
  121SER     OG 3851  24.310   0.090  24.524 -0.2592  0.4406  0.0580
  121SER     HG 3852  24.354   0.024  24.578  0.7210  1.0511  0.0230
  121SER      C 3853  24.249  -0.024  24.252 -0.2766  0.2413  0.1678
  121SER      O 3854  24.212  -0.112  24.174  0.0069  0.4589 -0.2193
  122TYR      N 3855  24.378   0.009  24.258 -0.0468 -0.5528 -0.2570
  122TYR      H 3856  24.396   0.085  24.321  0.2232 -0.4690 -0.4310
  122TYR     CA 3857  24.490  -0.069  24.208  0.3684 -0.2226  0.1453
  122TYR     HA 3858  24.470  -0.095  24.104 -0.1932  2.9882 -0.6583
  122TYR     CB 3859  24.615   0.019  24.205  0.5900 -0.5427 -0.0702
  122TYR    HB1 3860  24.648   0.046  24.305  2.5093  0.4125 -0.9150
  122TYR    HB2 3861  24.694  -0.030  24.148  0.3925 -1.3278  0.3078
  122TYR     CG 3862  24.590   0.140  24.118  0.1994 -0.4177  0.2120
  122TYR    CD1 3863  24.592   0.271  24.166 -0.2533 -0.1805 -0.4099
  122TYR    HD1 3864  24.617   0.290  24.270  1.2540 -0.2918 -0.7344
  122TYR    CE1 3865  24.566   0.383  24.086  0.2617  0.1841 -0.0708
  122TYR    HE1 3866  24.576   0.483  24.125  0.8704 -0.1976  0.8038
  122TYR     CZ 3867  24.537   0.366  23.949 -0.2644  0.0496  0.0573
  122TYR     OH 3868  24.512   0.464  23.858  0.6427  0.5542  0.3454
  122TYR     HH 3869  24.505   0.429  23.769  1.2922 -0.6825  0.7594
  122TYR    CE2 3870  24.548   0.234  23.902  0.5766  0.0798  0.1627
  122TYR    HE2 3871  24.549   0.211  23.796  0.9020  1.1471 -0.0825
  122TYR    CD2 3872  24.561   0.121  23.982 -0.4854  0.0359  0.2891
  122TYR    HD2 3873  24.572   0.023  23.938 -0.5512 -0.4931  1.4171
  122TYR      C 3874  24.510  -0.201  24.281 -0.2027 -0.2975  0.1763
  122TYR      O 3875  24.484  -0.209  24.401 -0.1027 -0.1045  0.2108
  123GLY      N 3876  24.567  -0.303  24.216 -0.6876 -0.5965  0.2190
  123GLY      H 3877  24.581  -0.280  24.119 -0.5250 -1.1913  0.0998
  123GLY     CA 3878  24.604  -0.434  24.266 -0.2839 -0.7428 -0.4537
  123GLY    HA1 3879  24.671  -0.488  24.199  3.1855  1.2437  1.1846
  123GLY    HA2 3880  24.656  -0.419  24.360  2.7161 -0.0047 -2.1132
  123GLY      C 3881  24.478  -0.517  24.285 -0.5434 -0.3009 -0.2337
  123GLY      O 3882  24.369  -0.500  24.231 -0.8871 -0.5927  0.3553
  124GLN      N 3883  24.487  -0.618  24.372 -0.4123 -0.1334 -0.0508
  124GLN      H 3884  24.576  -0.629  24.419 -1.2742 -0.4532  1.5936
  124GLN     CA 3885  24.393  -0.728  24.385 -0.0138 -0.4615  0.0819
  124GLN     HA 3886  24.372  -0.758  24.282  0.4567 -2.9952  0.6692
  124GLN     CB 3887  24.450  -0.854  24.448  0.1748 -0.6985 -0.5533
  124GLN    HB1 3888  24.547  -0.871  24.401  1.0225 -1.6569  1.3966
  124GLN    HB2 3889  24.459  -0.821  24.552  0.4982  1.7222 -1.2904
  124GLN     CG 3890  24.360  -0.977  24.458 -0.5209 -0.2021 -0.6472
  124GLN    HG1 3891  24.270  -0.957  24.517 -0.1337 -3.1262  1.1243
  124GLN    HG2 3892  24.327  -0.999  24.357 -2.1355  2.7801 -0.8913
  124GLN     CD 3893  24.434  -1.088  24.532 -0.4298 -0.0207 -0.4634
  124GLN    OE1 3894  24.551  -1.117  24.513 -0.1911  0.4030  0.2962
  124GLN    NE2 3895  24.357  -1.154  24.619  0.0252  0.2040  0.1209
  124GLN   HE21 3896  24.376  -1.250  24.646 -0.3134  0.3801  1.0093
  124GLN   HE22 3897  24.261  -1.127  24.631  0.1857  0.7954  0.0597
  124GLN      C 3898  24.264  -0.679  24.450  0.1639 -0.1884  0.2321
  124GLN      O 3899  24.273  -0.586  24.530  0.1055  0.0298 -0.0124
  125PRO      N 3900  24.148  -0.731  24.409  0.0513  0.0724  0.2111
  125PRO     CD 3901  24.118  -0.811  24.292  0.3731  0.5926 -0.2320
  125PRO    HD1 3902  24.105  -0.916  24.319 -1.5891  0.7041 -0.5720
  125PRO    HD2 3903  24.185  -0.807  24.207  0.0300 -1.7478 -0.6975
  125PRO     CG 3904  23.981  -0.758  24.249 -0.2186 -0.7003  0.0098
  125PRO    HG1 3905  23.990  -0.664  24.195 -1.2960 -1.1941 -1.0849
  125PRO    HG2 3906  23.920  -0.833  24.198  0.5251 -0.9365 -0.5589
  125PRO     CB 3907  23.914  -0.714  24.379  0.6159  0.3183  0.1073
  125PRO    HB1 3908  23.865  -0.801  24.422  0.0942 -0.3477 -1.7205
  125PRO    HB2 3909  23.845  -0.630  24.371 -1.3133 -1.2304 -0.3503
  125PRO     CA 3910  24.029  -0.679  24.473  0.2965  0.2568  0.5225
  125PRO     HA 3911  24.032  -0.570  24.474 -0.3294  0.2811  0.5701
  125PRO      C 3912  24.004  -0.736  24.612 -0.0916  0.0848  0.3838
  125PRO      O 3913  24.059  -0.840  24.648  0.0102  0.1276  0.3567
  126GLN      N 3914  23.919  -0.673  24.694  0.0316  0.5421  0.1622
  126GLN      H 3915  23.863  -0.598  24.657 -0.6037  1.0383  2.0208
  126GLN     CA 3916  23.929  -0.687  24.838 -0.0810  0.4011  0.1561
  126GLN     HA 3917  24.031  -0.713  24.864 -0.2049  1.2773  1.6070
  126GLN     CB 3918  23.885  -0.552  24.894 -0.2045  0.2615  0.3980
  126GLN    HB1 3919  23.869  -0.570  25.001  1.4284 -1.8362  0.3610
  126GLN    HB2 3920  23.804  -0.503  24.839  0.6355  1.8949  0.5644
  126GLN     CG 3921  24.007  -0.462  24.890  0.1148 -0.1660  0.5239
  126GLN    HG1 3922  24.053  -0.452  24.792 -2.6658  2.3807 -0.6505
  126GLN    HG2 3923  24.089  -0.501  24.951  0.2475 -1.3342 -0.3912
  126GLN     CD 3924  23.982  -0.322  24.946  0.4020 -0.0572  0.3815
  126GLN    OE1 3925  23.995  -0.223  24.874 -0.4597 -0.2896 -0.1155
  126GLN    NE2 3926  23.930  -0.304  25.068 -0.0508 -0.2158  0.2135
  126GLN   HE21 3927  23.906  -0.388  25.119  3.7343 -1.9732 -0.5502
  126GLN   HE22 3928  23.926  -0.210  25.104  1.3378 -0.0429 -0.0372
  126GLN      C 3929  23.846  -0.803  24.890 -0.0480  0.4770  0.3795
  126GLN      O 3930  23.745  -0.842  24.831  0.1597  0.1558  0.2351
  127SER      N 3931  23.883  -0.863  25.004  0.1243  0.4150  0.2916
  127SER      H 3932  23.976  -0.852  25.042  0.3969  1.2354 -0.5725
  127SER     CA 3933  23.804  -0.961  25.075  0.1426  0.2604  0.0990
  127SER     HA 3934  23.766  -1.033  25.003  2.0323 -2.5236  1.6888
  127SER     CB 3935  23.899  -1.051  25.154 -0.4193 -0.3053  0.1437
  127SER    HB1 3936  23.947  -0.987  25.227  0.8037 -1.3641  0.3060
  127SER    HB2 3937  23.842  -1.121  25.216  1.4857 -1.5703  0.5611
  127SER     OG 3938  23.994  -1.119  25.075 -0.3166  0.5806 -0.5048
  127SER     HG 3939  24.055  -1.055  25.038 -0.1039  0.4070 -0.4550
  127SER      C 3940  23.689  -0.903  25.157 -0.0188  0.1770 -0.0686
  127SER      O 3941  23.702  -0.794  25.211 -0.3639  0.1920 -0.0162
  128GLY      N 3942  23.577  -0.974  25.169 -0.0652  0.3141  0.3071
  128GLY      H 3943  23.574  -1.067  25.131 -0.8060  0.7167 -0.6922
  128GLY     CA 3944  23.453  -0.928  25.228 -0.2641  0.4226 -0.1930
  128GLY    HA1 3945  23.465  -0.831  25.277  0.4733  0.7478 -0.9996
  128GLY    HA2 3946  23.439  -1.000  25.308 -1.0909 -0.7936 -1.3857
  128GLY      C 3947  23.335  -0.935  25.132 -0.1060  0.0748 -0.3595
  128GLY      O 3948  23.349  -0.976  25.017 -0.1256  0.1306 -0.3824
  129SER      N 3949  23.217  -0.887  25.173  0.2344  0.4725  0.1572
  129SER      H 3950  23.213  -0.845  25.265  0.1556 -1.6636  1.2025
  129SER     CA 3951  23.107  -0.875  25.080  0.3190  0.4363  0.0531
  129SER     HA 3952  23.116  -0.929  24.985  0.0530  2.2786 -1.0841
  129SER     CB 3953  22.979  -0.927  25.144  0.3550  0.2129 -0.0549
  129SER    HB1 3954  22.901  -0.912  25.071  2.2241 -1.3705 -2.5373
  129SER    HB2 3955  22.975  -0.883  25.244  1.7236 -3.9437  2.0709
  129SER     OG 3956  22.991  -1.064  25.177 -0.0018  0.0066 -0.7822
  129SER     HG 3957  22.908  -1.104  25.203  0.6149  0.8821  3.0963
  129SER      C 3958  23.083  -0.731  25.036 -0.3907  0.2323 -0.2393
  129SER      O 3959  23.098  -0.640  25.117 -0.2173 -0.3025  0.3393
  130TYR      N 3960  23.053  -0.707  24.908 -0.4427 -0.0114 -0.2735
  130TYR      H 3961  23.050  -0.785  24.844  0.5544 -0.2841 -0.0144
  130TYR     CA 3962  23.046  -0.578  24.842  0.0198 -0.0075 -0.3205
  130TYR     HA 3963  23.041  -0.496  24.914 -1.4116 -0.7405  0.4613
  130TYR     CB 3964  23.176  -0.550  24.767  0.2168 -0.2350 -0.0631
  130TYR    HB1 3965  23.172  -0.465  24.700  2.7344 -0.2365 -0.3065
  130TYR    HB2 3966  23.199  -0.633  24.701  2.0122  0.1102  0.0622
  130TYR     CG 3967  23.290  -0.537  24.866  0.6772  0.0566 -0.6300
  130TYR    CD1 3968  23.363  -0.649  24.909  0.4279 -0.1020 -0.6190
  130TYR    HD1 3969  23.348  -0.748  24.868  1.1501 -0.5421  0.1435
  130TYR    CE1 3970  23.469  -0.623  24.997 -0.7049 -0.1230  0.7872
  130TYR    HE1 3971  23.536  -0.699  25.034  0.9982  1.1732  0.5027
  130TYR     CZ 3972  23.514  -0.491  25.022 -0.1718 -0.1039 -0.2153
  130TYR     OH 3973  23.621  -0.481  25.106 -0.3691  0.3605 -0.0196
  130TYR     HH 3974  23.646  -0.389  25.115 -0.6220  0.2338  2.6736
  130TYR    CE2 3975  23.441  -0.381  24.974 -0.1541  0.2545  0.5698
  130TYR    HE2 3976  23.474  -0.279  24.991 -1.0413  0.9232 -1.4697
  130TYR    CD2 3977  23.325  -0.406  24.901 -0.0175 -0.0357  0.4542
  130TYR    HD2 3978  23.273  -0.324  24.854  2.0214  2.2612  1.9742
  130TYR      C 3979  22.919  -0.555  24.761 -0.2226  0.1716  0.1132
  130TYR      O 3980  22.871  -0.643  24.690  0.7023  0.1908 -0.5426
  131SER      N 3981  22.864  -0.433  24.758 -0.2530  0.1614  0.1175
  131SER      H 3982  22.923  -0.364  24.803  0.1151  0.2679 -0.5133
  131SER     CA 3983  22.740  -0.404  24.688 -0.0282 -0.3138 -0.4936
  131SER     HA 3984  22.682  -0.495  24.700 -0.1148 -0.1040  0.7996
  131SER     CB 3985  22.665  -0.290  24.758  0.1355 -0.5584  0.0916
  131SER    HB1 3986  22.568  -0.277  24.710  0.1041 -0.5318  0.1628
  131SER    HB2 3987  22.722  -0.198  24.747  0.2251 -0.7426 -1.2417
  131SER     OG 3988  22.638  -0.329  24.890 -0.0365  0.2686  0.3036
  131SER     HG 3989  22.606  -0.246  24.925 -1.1082 -0.1301  0.3051
  131SER      C 3990  22.760  -0.377  24.540 -0.0198 -0.0616 -0.4468
  131SER      O 3991  22.683  -0.418  24.453 -0.3169  0.0512 -0.2395
  132GLN      N 3992  22.864  -0.303  24.499 -0.0718  0.2514 -0.0184
  132GLN      H 3993  22.908  -0.254  24.576 -1.3500 -1.2664  1.7918
  132GLN     CA 3994  22.911  -0.280  24.365  0.0242  0.4245  0.0450
  132GLN     HA 3995  22.825  -0.297  24.300  0.1749 -1.8695  0.3898
  132GLN     CB 3996  22.962  -0.136  24.351  0.8580  0.1279 -0.0660
  132GLN    HB1 3997  23.022  -0.100  24.434 -1.4484 -0.0162  1.7939
  132GLN    HB2 3998  22.873  -0.073  24.344 -0.2648 -1.3233  0.5226
  132GLN     CG 3999  23.022  -0.092  24.219  0.0431  0.1324 -0.4431
  132GLN    HG1 4000  23.047   0.013  24.239 -0.1004  0.0104  0.4149
  132GLN    HG2 4001  23.121  -0.130  24.191 -0.0107 -0.1571 -0.2315
  132GLN     CD 4002  22.923  -0.102  24.104 -0.3405 -0.0743 -0.0934
  132GLN    OE1 4003  22.901  -0.208  24.044 -0.6387 -0.0408 -0.0463
  132GLN    NE2 4004  22.872   0.010  24.052  0.4146  0.3839  0.1439
  132GLN   HE21 4005  22.806  -0.006  23.977  2.4837 -2.2709 -1.3329
  132GLN   HE22 4006  22.876   0.096  24.103  0.3697 -1.1872  2.9659
  132GLN      C 4007  23.027  -0.374  24.335 -0.7069 -0.3758 -0.3240
  132GLN      O 4008  23.106  -0.392  24.428  0.0455 -0.2520 -0.9275
  133GLN      N 4009  23.054  -0.420  24.213  0.2871 -0.4457 -0.0942
  133GLN      H 4010  22.990  -0.394  24.139  0.3193 -1.0856 -0.3527
  133GLN     CA 4011  23.166  -0.503  24.177  0.7333 -0.0122  0.2812
  133GLN     HA 4012  23.231  -0.511  24.264 -0.6925  1.7930  1.5826
  133GLN     CB 4013  23.116  -0.635  24.119  0.0992  0.2473  0.2397
  133GLN    HB1 4014  23.202  -0.689  24.080 -0.8393 -1.3162  0.2301
  133GLN    HB2 4015  23.039  -0.607  24.047 -2.1699 -1.2744  1.9243
  133GLN     CG 4016  23.038  -0.728  24.212  0.2662 -0.3794 -0.2392
  133GLN    HG1 4017  22.997  -0.819  24.168 -0.4300 -0.5057  0.6358
  133GLN    HG2 4018  22.953  -0.672  24.250 -0.3964 -0.0452 -2.0762
  133GLN     CD 4019  23.126  -0.789  24.320  0.2794  0.3608  0.1707
  133GLN    OE1 4020  23.201  -0.882  24.296  0.4093  0.4553  0.2120
  133GLN    NE2 4021  23.121  -0.731  24.441 -0.4968  0.3672  0.1405
  133GLN   HE21 4022  23.200  -0.757  24.498 -0.6187  0.5739  0.4064
  133GLN   HE22 4023  23.070  -0.646  24.457 -1.7784 -0.1672 -0.8691
  133GLN      C 4024  23.251  -0.429  24.075  0.1029 -0.0280 -0.2646
  133GLN      O 4025  23.203  -0.351  23.993 -0.1743 -0.0092 -0.0834
  134PRO      N 4026  23.384  -0.443  24.077  0.0960 -0.0622  0.0223
  134PRO     CD 4027  23.462  -0.368  23.980 -0.3992  0.0129 -0.3202
  134PRO    HD1 4028  23.434  -0.414  23.885  0.6504 -0.3151 -0.4861
  134PRO    HD2 4029  23.456  -0.260  23.984  2.4746  0.2431  3.1626
  134PRO     CG 4030  23.607  -0.404  24.012 -0.4986  0.0821  0.2084
  134PRO    HG1 4031  23.649  -0.330  24.081  1.4148 -0.5066 -0.2604
  134PRO    HG2 4032  23.672  -0.404  23.925  0.5474  2.4018  0.9032
  134PRO     CB 4033  23.600  -0.541  24.079  0.0265 -0.1397 -0.1923
  134PRO    HB1 4034  23.685  -0.556  24.146  0.1964  0.1771 -0.3333
  134PRO    HB2 4035  23.601  -0.621  24.005  0.7020  1.5025 -2.0430
  134PRO     CA 4036  23.468  -0.533  24.154  0.1310 -0.0645 -0.0151
  134PRO     HA 4037  23.424  -0.633  24.159  2.1233 -0.9492  0.8837
  134PRO      C 4038  23.484  -0.481  24.296  0.3607  0.1824 -0.1306
  134PRO      O 4039  23.478  -0.360  24.315  0.1074  0.2170 -0.4241
  135SER      N 4040  23.505  -0.567  24.396  0.1322  0.2728 -0.0037
  135SER      H 4041  23.526  -0.662  24.370  1.5480  0.7778 -0.8113
  135SER     CA 4042  23.507  -0.538  24.538  0.0356  0.2503  0.0026
  135SER     HA 4043  23.409  -0.503  24.571 -0.5976 -0.9991 -0.4749
  135SER     CB 4044  23.531  -0.666  24.617  0.0610  0.0501 -0.3306
  135SER    HB1 4045  23.627  -0.714  24.596  1.1498  1.9866  0.0071
  135SER    HB2 4046  23.516  -0.629  24.718  0.1437 -0.8677  0.0267
  135SER     OG 4047  23.419  -0.750  24.594 -0.2959  0.4120  0.0813
  135SER     HG 4048  23.443  -0.837  24.627 -2.1989 -0.1872  0.0113
  135SER      C 4049  23.621  -0.445  24.577  0.0867  0.3648 -0.4099
  135SER      O 4050  23.734  -0.494  24.586 -0.2114 -0.1771  0.5523
  136TYR      N 4051  23.597  -0.320  24.616 -0.2318  0.2595 -0.2585
  136TYR      H 4052  23.505  -0.279  24.617  0.1194  1.0794 -0.8024
  136TYR     CA 4053  23.701  -0.238  24.674 -0.0572  0.0604 -0.2894
  136TYR     HA 4054  23.766  -0.304  24.732  0.7486  2.6048  1.9169
  136TYR     CB 4055  23.779  -0.163  24.567  0.0001  0.0689 -0.2422
  136TYR    HB1 4056  23.711  -0.100  24.509  0.3304  1.4302  0.8014
  136TYR    HB2 4057  23.842  -0.095  24.625 -1.5057  2.1521 -0.9120
  136TYR     CG 4058  23.873  -0.243  24.480  0.1123 -0.3005  0.2219
  136TYR    CD1 4059  23.821  -0.299  24.363 -0.0581  0.1356  0.0869
  136TYR    HD1 4060  23.713  -0.295  24.356 -0.3509 -3.0335  0.9600
  136TYR    CE1 4061  23.902  -0.355  24.264  0.1060  0.6065 -0.0465
  136TYR    HE1 4062  23.866  -0.392  24.169  3.2919  2.8020 -2.3314
  136TYR     CZ 4063  24.040  -0.368  24.291  0.1698  0.4346 -0.4472
  136TYR     OH 4064  24.116  -0.439  24.203  0.4953 -0.2684  0.3909
  136TYR     HH 4065  24.208  -0.449  24.227  0.6577  0.8814  0.2683
  136TYR    CE2 4066  24.090  -0.325  24.416  0.2368  0.5357 -0.5086
  136TYR    HE2 4067  24.189  -0.357  24.445 -0.7607 -0.8162  1.6139
  136TYR    CD2 4068  24.007  -0.268  24.513  0.3359  0.2560 -0.2578
  136TYR    HD2 4069  24.047  -0.233  24.607 -0.9693  0.4900  0.2366
  136TYR      C 4070  23.637  -0.146  24.777 -0.0534 -0.2000 -0.0547
  136TYR      O 4071  23.519  -0.116  24.793  0.1010 -0.0936  0.9851
  137GLY      N 4072  23.728  -0.094  24.860 -0.4145 -0.1056  0.2851
  137GLY      H 4073  23.821  -0.128  24.844 -0.7140  0.4201 -3.4377
  137GLY     CA 4074  23.705  -0.004  24.972  0.3391  0.2410  0.1641
  137GLY    HA1 4075  23.799   0.039  25.009  1.3155 -1.5760 -0.0885
  137GLY    HA2 4076  23.638   0.073  24.936  2.5604  1.9584 -0.5367
  137GLY      C 4077  23.641  -0.064  25.096  0.0126 -0.0791 -0.1567
  137GLY      O 4078  23.656  -0.181  25.132  1.2344 -0.0008 -0.3704
  138GLY      N 4079  23.576   0.019  25.177  0.0784 -0.2871  0.1134
  138GLY      H 4080  23.553   0.112  25.143  2.5020  0.8107  1.2098
  138GLY     CA 4081  23.514  -0.021  25.302  0.3442 -0.0276  0.3317
  138GLY    HA1 4082  23.585  -0.091  25.345 -0.4298 -0.3155  1.1724
  138GLY    HA2 4083  23.496   0.050  25.383  0.2865 -1.0268  1.2172
  138GLY      C 4084  23.383  -0.098  25.284  0.5658 -0.3023 -0.1256
  138GLY      O 4085  23.338  -0.125  25.173 -0.4477 -0.5234  0.3358
  139GLN      N 4086  23.318  -0.140  25.392  0.0897 -0.4807 -0.4793
  139GLN      H 4087  23.363  -0.115  25.479  2.9754 -0.7368 -1.7825
  139GLN     CA 4088  23.207  -0.233  25.401 -0.3636  0.0392 -0.6073
  139GLN     HA 4089  23.169  -0.253  25.300 -0.4630  1.6477 -0.9079
  139GLN     CB 4090  23.265  -0.362  25.458 -0.1827  0.5689  0.4098
  139GLN    HB1 4091  23.190  -0.441  25.456 -0.1417  0.5519 -1.2795
  139GLN    HB2 4092  23.295  -0.336  25.560 -2.3372 -3.4603  2.3336
  139GLN     CG 4093  23.385  -0.411  25.377 -0.2606  0.2227  0.5030
  139GLN    HG1 4094  23.353  -0.429  25.274  0.7768 -0.8444  0.3503
  139GLN    HG2 4095  23.462  -0.335  25.370 -0.6039  0.4256 -1.7517
  139GLN     CD 4096  23.447  -0.542  25.426  0.1540  0.2276 -0.0037
  139GLN    OE1 4097  23.392  -0.606  25.515 -0.2377  0.2699 -0.2113
  139GLN    NE2 4098  23.550  -0.600  25.365 -0.0370 -0.1351  0.0178
  139GLN   HE21 4099  23.565  -0.697  25.388  1.8479  0.2461  0.5740
  139GLN   HE22 4100  23.581  -0.564  25.276  1.3845 -2.4136 -0.4843
  139GLN      C 4101  23.094  -0.176  25.485 -0.1114  0.5023 -0.5764
  139GLN      O 4102  23.116  -0.089  25.568 -0.4658 -0.3170  0.3936
  140GLN      N 4103  22.974  -0.234  25.470 -0.0716  0.1202  0.4762
  140GLN      H 4104  22.962  -0.311  25.406 -0.4378 -0.0272  0.7196
  140GLN     CA 4105  22.874  -0.221  25.573 -0.3430  0.2901  0.1928
  140GLN     HA 4106  22.925  -0.189  25.664  1.5520  0.0158 -0.7344
  140GLN     CB 4107  22.772  -0.111  25.544  0.0045  0.5374 -0.0926
  140GLN    HB1 4108  22.712  -0.096  25.633  2.0218  0.9760  1.2446
  140GLN    HB2 4109  22.819  -0.016  25.520 -2.1875  1.5508 -0.6716
  140GLN     CG 4110  22.674  -0.145  25.431  0.2397 -0.6313  0.0386
  140GLN    HG1 4111  22.615  -0.053  25.424  0.1219 -0.5486  1.6854
  140GLN    HG2 4112  22.605  -0.220  25.468 -0.8717  1.1587  1.8425
  140GLN     CD 4113  22.728  -0.187  25.295  0.2274  0.2528 -0.2493
  140GLN    OE1 4114  22.713  -0.302  25.255  0.2864  0.0295  0.3576
  140GLN    NE2 4115  22.806  -0.102  25.229  0.0930  0.5451 -0.0314
  140GLN   HE21 4116  22.850  -0.023  25.275  0.3226  1.2063 -1.3138
  140GLN   HE22 4117  22.843  -0.131  25.139 -0.1934 -1.5588  0.4917
  140GLN      C 4118  22.804  -0.354  25.595 -0.3764  0.2810  0.0325
  140GLN      O 4119  22.782  -0.429  25.500 -0.1943  0.0119  0.2017
  141GLN      N 4120  22.763  -0.393  25.716  0.2041 -0.6793 -0.0594
  141GLN      H 4121  22.786  -0.329  25.791  0.3095  0.2208 -0.8325
  141GLN     CA 4122  22.703  -0.520  25.753  0.1524 -0.5217  0.4049
  141GLN     HA 4123  22.640  -0.550  25.670 -2.1061  2.9750  0.6501
  141GLN     CB 4124  22.809  -0.628  25.768  0.7287 -0.0517 -0.1799
  141GLN    HB1 4125  22.877  -0.617  25.684 -0.8165  1.4383 -1.2977
  141GLN    HB2 4126  22.759  -0.725  25.761  0.3950 -0.0973  1.9686
  141GLN     CG 4127  22.888  -0.636  25.899  0.3480 -0.0257  0.0538
  141GLN    HG1 4128  22.828  -0.665  25.985  2.7683 -0.1817  1.7906
  141GLN    HG2 4129  22.923  -0.533  25.913 -1.1137  0.2569  2.1168
  141GLN     CD 4130  23.007  -0.731  25.892  0.1315 -0.3131  0.2799
  141GLN    OE1 4131  22.999  -0.853  25.896 -0.0944 -0.3188 -0.2210
  141GLN    NE2 4132  23.126  -0.673  25.880  0.0438 -0.1763  0.0669
  141GLN   HE21 4133  23.139  -0.572  25.879 -2.7863  0.2775  0.5452
  141GLN   HE22 4134  23.203  -0.738  25.878 -1.0222 -1.6057  2.2520
  141GLN      C 4135  22.617  -0.522  25.879 -0.3571  0.0355  0.0706
  141GLN      O 4136  22.627  -0.441  25.971 -0.1393  0.2066 -0.1001
  142SER      N 4137  22.523  -0.616  25.881 -0.6251  0.2894 -0.3727
  142SER      H 4138  22.523  -0.677  25.800  2.7120 -0.5995  0.1619
  142SER     CA 4139  22.450  -0.646  26.003 -0.1828  0.4154 -0.0753
  142SER     HA 4140  22.386  -0.562  26.028  1.7068  1.9588 -0.1506
  142SER     CB 4141  22.351  -0.761  25.982  0.5251 -0.1255 -0.4940
  142SER    HB1 4142  22.307  -0.776  26.080  2.7229  1.2464  0.7948
  142SER    HB2 4143  22.407  -0.854  25.967  1.4772  0.2741  0.4180
  142SER     OG 4144  22.262  -0.732  25.876 -0.1540  0.0663  0.1265
  142SER     HG 4145  22.199  -0.803  25.867 -0.0151 -0.2267  1.3048
  142SER      C 4146  22.543  -0.664  26.122 -0.3458  0.4718  0.0591
  142SER      O 4147  22.627  -0.753  26.121 -0.4141  0.4081 -0.0829
  143TYR      N 4148  22.528  -0.592  26.234 -0.1209  0.2511  0.2325
  143TYR      H 4149  22.453  -0.524  26.235  0.3600  1.1124 -3.8934
  143TYR     CA 4150  22.619  -0.592  26.346  0.0558 -0.0320  0.0905
  143TYR     HA 4151  22.664  -0.691  26.354 -0.6716 -0.3917 -0.1725
  143TYR     CB 4152  22.729  -0.488  26.326 -0.0209  0.0634  0.1794
  143TYR    HB1 4153  22.692  -0.385  26.317 -0.1648 -0.0612 -0.8711
  143TYR    HB2 4154  22.768  -0.505  26.226  2.6216  0.3768  1.0906
  143TYR     CG 4155  22.833  -0.481  26.435  0.1005  0.0080  0.0664
  143TYR    CD1 4156  22.951  -0.554  26.416 -0.1537 -0.2562 -0.5702
  143TYR    HD1 4157  22.975  -0.607  26.325  2.8265 -1.3877  0.7234
  143TYR    CE1 4158  23.051  -0.556  26.515 -0.3140  0.0047 -0.4029
  143TYR    HE1 4159  23.142  -0.608  26.493 -0.5525 -0.7957  0.4353
  143TYR     CZ 4160  23.038  -0.479  26.633  0.3139  0.1401 -0.4200
  143TYR     OH 4161  23.142  -0.464  26.721 -0.0321 -0.0640  0.0280
  143TYR     HH 4162  23.221  -0.512  26.696  1.5896  3.4938 -2.5903
  143TYR    CE2 4163  22.913  -0.418  26.655  0.0576 -0.4447 -0.2408
  143TYR    HE2 4164  22.903  -0.354  26.741 -1.4058 -0.2737 -0.5147
  143TYR    CD2 4165  22.812  -0.418  26.558 -0.3144 -0.2711  0.1419
  143TYR    HD2 4166  22.719  -0.364  26.563 -0.9809 -1.3452 -0.2768
  143TYR      C 4167  22.549  -0.561  26.478  0.0805 -0.1323  0.1268
  143TYR      O 4168  22.489  -0.454  26.489  0.3129  0.0340 -0.2030
  144GLY      N 4169  22.553  -0.652  26.575 -0.1115 -0.1594  0.1112
  144GLY      H 4170  22.596  -0.742  26.556 -0.1076  0.2831 -2.3392
  144GLY     CA 4171  22.506  -0.630  26.710  0.0185 -0.2453  0.1704
  144GLY    HA1 4172  22.540  -0.530  26.737 -1.3470  0.1944  0.3250
  144GLY    HA2 4173  22.552  -0.698  26.782 -1.0596 -0.3733  0.7608
  144GLY      C 4174  22.355  -0.652  26.717 -0.1691  0.9153 -0.1422
  144GLY      O 4175  22.303  -0.748  26.662  0.2973  0.3628  0.3676
  145GLN      N 4176  22.286  -0.558  26.782 -0.5137  0.4947  0.1056
  145GLN      H 4177  22.322  -0.467  26.809  0.6476  0.4757 -1.2760
  145GLN     CA 4178  22.142  -0.575  26.772 -0.4544  0.1893 -0.2461
  145GLN     HA 4179  22.110  -0.677  26.791 -0.6324  0.0676 -1.1409
  145GLN     CB 4180  22.069  -0.475  26.860 -0.1230  0.0304  0.2162
  145GLN    HB1 4181  22.113  -0.375  26.855  1.7613 -0.8293 -2.3128
  145GLN    HB2 4182  21.965  -0.470  26.827  0.3783  0.6828 -1.3448
  145GLN     CG 4183  22.065  -0.523  27.005 -0.2225 -0.3724  0.0789
  145GLN    HG1 4184  22.005  -0.614  27.009  0.9453 -1.3810 -2.5900
  145GLN    HG2 4185  22.167  -0.550  27.030 -0.3875 -1.3851 -0.2535
  145GLN     CD 4186  22.003  -0.415  27.092 -0.0894 -0.1633 -0.0887
  145GLN    OE1 4187  22.069  -0.376  27.188 -0.8074 -0.2745  0.4575
  145GLN    NE2 4188  21.885  -0.363  27.059 -0.0610  0.4191  0.7055
  145GLN   HE21 4189  21.833  -0.392  26.977  1.6087  2.2013 -1.0751
  145GLN   HE22 4190  21.844  -0.280  27.100  0.0936  2.3498 -2.6770
  145GLN      C 4191  22.092  -0.564  26.629 -0.0172  0.1282 -0.4070
  145GLN      O 4192  22.149  -0.484  26.555 -0.1663  0.5849 -0.0363
  146GLN      N 4193  21.983  -0.629  26.588 -0.5533  0.3531  0.6348
  146GLN      H 4194  21.923  -0.677  26.654 -1.3095  1.1162  0.5252
  146GLN     CA 4195  21.924  -0.613  26.457  0.1887 -0.1963  0.2266
  146GLN     HA 4196  21.995  -0.627  26.375  2.2926  1.8267  1.5900
  146GLN     CB 4197  21.827  -0.730  26.445  0.0739 -0.0515 -0.2950
  146GLN    HB1 4198  21.761  -0.726  26.531 -0.8046 -1.6385 -0.8518
  146GLN    HB2 4199  21.881  -0.824  26.449  1.3212  0.6734  0.7305
  146GLN     CG 4200  21.756  -0.730  26.310  0.6402  0.3033 -0.5988
  146GLN    HG1 4201  21.821  -0.705  26.226  0.2915  1.6565 -0.4892
  146GLN    HG2 4202  21.684  -0.648  26.312  0.6252  0.2835 -0.0298
  146GLN     CD 4203  21.683  -0.860  26.280  0.2843  0.2449  0.4612
  146GLN    OE1 4204  21.589  -0.901  26.348  0.5551 -0.0819  0.6389
  146GLN    NE2 4205  21.726  -0.938  26.180 -0.3812  0.1135  0.2687
  146GLN   HE21 4206  21.683  -1.026  26.158 -0.1836 -0.4720  2.0597
  146GLN   HE22 4207  21.806  -0.898  26.133 -3.2569  3.0932 -2.6384
  146GLN      C 4208  21.850  -0.481  26.437  0.3373 -0.1592 -0.1046
  146GLN      O 4209  21.790  -0.424  26.528 -0.4765 -0.5046 -0.4087
  147GLN      N 4210  21.865  -0.425  26.317  0.2907 -0.1844 -0.1224
  147GLN      H 4211  21.903  -0.492  26.252  0.6374  1.1374 -1.3334
  147GLN     CA 4212  21.797  -0.307  26.267  0.2875 -0.2407 -0.2498
  147GLN     HA 4213  21.784  -0.231  26.343  0.2530  0.6379 -1.1107
  147GLN     CB 4214  21.871  -0.244  26.149  0.3018 -0.0387 -0.1318
  147GLN    HB1 4215  21.873  -0.310  26.063 -0.8977 -1.4108  0.8548
  147GLN    HB2 4216  21.818  -0.152  26.126 -1.1076 -1.3875 -2.6620
  147GLN     CG 4217  22.014  -0.206  26.186  0.1198  0.5348  0.0028
  147GLN    HG1 4218  22.080  -0.292  26.202  1.4113  1.4587 -0.1649
  147GLN    HG2 4219  22.011  -0.156  26.283 -0.2811  0.9949 -0.2480
  147GLN     CD 4220  22.088  -0.116  26.089 -0.1191 -0.0152 -0.6975
  147GLN    OE1 4221  22.031  -0.032  26.019 -0.2561  0.5678  0.1047
  147GLN    NE2 4222  22.219  -0.130  26.070 -0.0633  0.1002 -0.4040
  147GLN   HE21 4223  22.269  -0.094  25.989 -0.4156 -1.8311 -1.5250
  147GLN   HE22 4224  22.276  -0.182  26.135 -1.0018 -0.5437 -0.0877
  147GLN      C 4225  21.655  -0.343  26.227  0.3475  0.2478 -0.9132
  147GLN      O 4226  21.627  -0.453  26.179  0.3333 -0.0976 -0.1226
  148SER      N 4227  21.557  -0.252  26.233  0.1442 -0.0245 -0.0267
  148SER      H 4228  21.582  -0.159  26.261 -0.6709 -0.0969  1.0149
  148SER     CA 4229  21.416  -0.269  26.203  0.1984 -0.4107 -0.0732
  148SER     HA 4230  21.374  -0.173  26.234  0.0822  0.3314 -2.3770
  148SER     CB 4231  21.391  -0.278  26.053 -0.2688 -0.0617 -0.0170
  148SER    HB1 4232  21.282  -0.275  26.040 -0.4131  0.3603  1.1150
  148SER    HB2 4233  21.425  -0.377  26.023 -0.6019  0.1691 -1.1953
  148SER     OG 4234  21.454  -0.179  25.976 -0.3930 -0.4377 -0.6125
  148SER     HG 4235  21.414  -0.096  26.005 -2.2133 -1.6853  0.6610
  148SER      C 4236  21.360  -0.386  26.283  0.0460 -0.5875 -0.4389
  148SER      O 4237  21.312  -0.485  26.229 -0.3811 -0.4350 -0.3454
  149TYR      N 4238  21.383  -0.387  26.414 -0.2195 -0.0757 -0.3836
  149TYR      H 4239  21.419  -0.301  26.454  0.4236 -1.0500  1.2463
  149TYR     CA 4240  21.341  -0.494  26.503  0.2585 -0.0296 -0.0951
  149TYR     HA 4241  21.238  -0.519  26.477 -0.2952  2.0709 -0.1087
  149TYR     CB 4242  21.443  -0.606  26.493 -0.5470 -0.7464 -0.4537
  149TYR    HB1 4243  21.545  -0.570  26.505 -0.8181 -0.3560  0.8254
  149TYR    HB2 4244  21.431  -0.658  26.398 -0.0437 -1.8762  0.0689
  149TYR     CG 4245  21.418  -0.720  26.590 -0.3916  0.3637  0.9244
  149TYR    CD1 4246  21.312  -0.808  26.568 -0.3598  0.3958  0.6403
  149TYR    HD1 4247  21.242  -0.776  26.493 -1.2990 -1.0614  0.8394
  149TYR    CE1 4248  21.282  -0.922  26.645 -0.3707  0.1991  0.3498
  149TYR    HE1 4249  21.197  -0.985  26.623 -1.5170  1.9871 -0.6450
  149TYR     CZ 4250  21.368  -0.946  26.754 -0.7224  0.2879  0.6466
  149TYR     OH 4251  21.349  -1.047  26.844  0.0068 -0.3927  0.0522
  149TYR     HH 4252  21.427  -1.064  26.897  0.9147  2.0093 -0.3701
  149TYR    CE2 4253  21.487  -0.872  26.766 -0.1056 -0.5445 -0.2029
  149TYR    HE2 4254  21.550  -0.888  26.851  1.1741 -0.4014 -1.0937
  149TYR    CD2 4255  21.508  -0.756  26.691  0.0742 -0.2525  0.2978
  149TYR    HD2 4256  21.603  -0.703  26.696  1.3891 -2.2871 -1.3706
  149TYR      C 4257  21.329  -0.434  26.642  0.5962  0.0102 -0.0839
  149TYR      O 4258  21.374  -0.324  26.676  0.6067 -0.1892  0.5571
  150ASN      N 4259  21.259  -0.514  26.723  0.4106  0.1056 -0.1472
  150ASN      H 4260  21.227  -0.600  26.679 -2.5333  1.1719 -0.2897
  150ASN     CA 4261  21.233  -0.488  26.863 -0.1789  0.2075 -0.2734
  150ASN     HA 4262  21.278  -0.390  26.881  1.4209 -0.2626 -1.4777
  150ASN     CB 4263  21.082  -0.476  26.873 -0.2485 -0.1993 -0.7762
  150ASN    HB1 4264  21.024  -0.567  26.854  1.4886 -1.1750 -1.5833
  150ASN    HB2 4265  21.054  -0.405  26.794  1.0341  0.7891 -0.3730
  150ASN     CG 4266  21.042  -0.409  27.004  0.5684  0.5301 -0.8902
  150ASN    OD1 4267  21.110  -0.322  27.057  0.4437 -0.0546  0.2511
  150ASN    ND2 4268  20.925  -0.440  27.059  0.8138  0.0418 -0.6370
  150ASN   HD21 4269  20.863  -0.499  27.005  1.1471  0.4102 -1.4188
  150ASN   HD22 4270  20.886  -0.382  27.132 -4.8475 -1.7308 -1.7399
  150ASN      C 4271  21.282  -0.593  26.961 -0.3311  0.3166 -0.0804
  150ASN      O 4272  21.237  -0.707  26.949 -0.4153  0.4013 -0.5911
  151PRO      N 4273  21.360  -0.560  27.064  0.0238  0.4131 -0.3765
  151PRO     CD 4274  21.416  -0.429  27.088  0.1647  0.2337  0.3042
  151PRO    HD1 4275  21.481  -0.401  27.005  0.9731  1.2278  1.2433
  151PRO    HD2 4276  21.340  -0.353  27.106 -0.2913 -0.4045  1.1741
  151PRO     CG 4277  21.515  -0.433  27.204 -0.3428 -0.0698  0.7316
  151PRO    HG1 4278  21.476  -0.379  27.291  1.3071  0.0001  1.4633
  151PRO    HG2 4279  21.608  -0.387  27.173  0.4198 -1.1575  1.3581
  151PRO     CB 4280  21.528  -0.583  27.229 -0.5156 -0.1701  0.2209
  151PRO    HB1 4281  21.536  -0.602  27.336  0.6782 -2.1727 -0.1779
  151PRO    HB2 4282  21.625  -0.616  27.192 -0.8964 -0.0499 -0.9532
  151PRO     CA 4283  21.420  -0.658  27.152 -0.0855  0.0894 -0.6609
  151PRO     HA 4284  21.476  -0.726  27.088 -0.4439 -0.5340 -0.3264
  151PRO      C 4285  21.328  -0.737  27.245  0.4596  0.2709  0.0400
  151PRO      O 4286  21.328  -0.859  27.244 -0.2849  0.2718 -0.9418
  152PRO      N 4287  21.241  -0.671  27.322 -0.1448 -0.1385 -0.2840
  152PRO     CD 4288  21.191  -0.535  27.317 -0.2743 -0.1762 -0.0767
  152PRO    HD1 4289  21.262  -0.458  27.347  1.0338 -1.7664  1.1286
  152PRO    HD2 4290  21.140  -0.514  27.223 -0.9155 -0.2821  0.2446
  152PRO     CG 4291  21.081  -0.517  27.421 -0.2106  0.0646 -0.0500
  152PRO    HG1 4292  20.992  -0.559  27.373 -0.2687  1.9609 -1.7353
  152PRO    HG2 4293  21.069  -0.416  27.458  1.0761 -0.0246  0.6474
  152PRO     CB 4294  21.124  -0.617  27.528  0.1205 -0.0363 -0.2779
  152PRO    HB1 4295  21.046  -0.639  27.600  1.6124 -0.1492  1.3687
  152PRO    HB2 4296  21.216  -0.580  27.574  1.7675 -2.0491 -1.6860
  152PRO     CA 4297  21.173  -0.729  27.436 -0.0631 -0.1487 -0.2387
  152PRO     HA 4298  21.239  -0.793  27.494 -0.1153  0.0855  0.0798
  152PRO      C 4299  21.056  -0.815  27.389  0.0189 -0.3443 -0.0898
  152PRO      O 4300  21.018  -0.807  27.272 -0.6138  0.4460  0.1587
  153GLN      N 4301  21.006  -0.901  27.477  0.8191 -0.8808 -0.1547
  153GLN      H 4302  21.048  -0.913  27.569 -0.1417 -2.7394  0.0929
  153GLN     CA 4303  20.900  -0.995  27.447  0.3626 -0.1490 -0.8616
  153GLN     HA 4304  20.933  -1.045  27.356  1.4588 -0.6781 -0.1987
  153GLN     CB 4305  20.894  -1.107  27.551  0.0563  0.3393 -0.3437
  153GLN    HB1 4306  20.829  -1.181  27.506 -1.5206  1.7976 -0.5820
  153GLN    HB2 4307  20.983  -1.162  27.581 -0.7098 -0.7087  0.0855
  153GLN     CG 4308  20.829  -1.064  27.682  0.3368 -0.6600  0.1266
  153GLN    HG1 4309  20.723  -1.045  27.667  0.5117  0.4865  0.2521
  153GLN    HG2 4310  20.834  -1.150  27.749 -1.3495 -1.5241 -0.7780
  153GLN     CD 4311  20.905  -0.955  27.757 -0.4724 -0.0277  0.0266
  153GLN    OE1 4312  21.027  -0.963  27.768 -0.4628 -0.1530 -0.1767
  153GLN    NE2 4313  20.833  -0.861  27.819  0.0201  0.0858  0.4358
  153GLN   HE21 4314  20.734  -0.858  27.797  0.4560  3.0215 -1.7337
  153GLN   HE22 4315  20.880  -0.784  27.862 -0.9780  1.2851 -0.5422
  153GLN      C 4316  20.771  -0.926  27.403 -0.3116 -0.4334  0.6074
  153GLN      O 4317  20.755  -0.807  27.428  0.2488 -0.1760 -0.2296
  154GLY      N 4318  20.682  -1.001  27.338  0.1984 -0.4411 -0.1008
  154GLY      H 4319  20.702  -1.097  27.316 -1.4756 -0.6203 -0.9989
  154GLY     CA 4320  20.558  -0.951  27.282  0.2480  0.0772  0.2487
  154GLY    HA1 4321  20.586  -0.872  27.212  1.0952 -1.1745 -0.8618
  154GLY    HA2 4322  20.509  -1.024  27.218  0.4050 -0.8140  1.1204
  154GLY      C 4323  20.467  -0.900  27.393  0.0846  0.4490 -0.0517
  154GLY      O 4324  20.476  -0.939  27.510 -0.1510 -0.3451 -0.2896
  155TYR      N 4325  20.369  -0.820  27.352 -0.0342  0.0569 -0.5471
  155TYR      H 4326  20.359  -0.806  27.252  0.2348  0.2344 -0.5512
  155TYR     CA 4327  20.299  -0.733  27.445 -0.1330 -0.0649 -0.5075
  155TYR     HA 4328  20.239  -0.663  27.387 -0.1100 -0.4381 -0.9923
  155TYR     CB 4329  20.194  -0.810  27.523  0.3051  0.1703  0.3258
  155TYR    HB1 4330  20.256  -0.854  27.602  0.6935 -0.5753 -0.3836
  155TYR    HB2 4331  20.115  -0.747  27.565  0.9765  1.4376 -0.2768
  155TYR     CG 4332  20.123  -0.924  27.455 -0.0420  0.0633  0.8499
  155TYR    CD1 4333  20.172  -1.054  27.470  0.3565  0.0611 -0.3624
  155TYR    HD1 4334  20.265  -1.071  27.522 -0.5489  1.2664  1.7535
  155TYR    CE1 4335  20.102  -1.162  27.413  0.2809  0.0661 -0.2851
  155TYR    HE1 4336  20.134  -1.261  27.441  2.0673  0.6093 -0.2650
  155TYR     CZ 4337  19.983  -1.140  27.340  0.1418 -0.3755 -0.1873
  155TYR     OH 4338  19.904  -1.237  27.286 -0.6374 -0.1860  0.5835
  155TYR     HH 4339  19.948  -1.323  27.289 -1.1534 -0.4319  3.0112
  155TYR    CE2 4340  19.934  -1.009  27.331  0.1013 -0.3774  0.0006
  155TYR    HE2 4341  19.840  -0.990  27.280  0.3869 -1.5211 -0.9988
  155TYR    CD2 4342  20.003  -0.900  27.386  0.4853 -0.4781 -0.2815
  155TYR    HD2 4343  19.961  -0.801  27.388  3.2055  0.7569 -0.7741
  155TYR      C 4344  20.386  -0.642  27.530 -0.2688 -0.1542 -0.2751
  155TYR      O 4345  20.332  -0.591  27.628  0.3008  0.0769 -0.0756
  156GLY      N 4346  20.514  -0.625  27.493 -0.0952 -0.0325  0.3576
  156GLY      H 4347  20.532  -0.650  27.397 -0.1033  1.4640 -0.0739
  156GLY     CA 4348  20.608  -0.546  27.570 -0.6916  0.2432  0.8220
  156GLY    HA1 4349  20.707  -0.585  27.543  0.2721  0.6110  3.5285
  156GLY    HA2 4350  20.583  -0.554  27.675  0.4577 -0.4363  1.0665
  156GLY      C 4351  20.619  -0.399  27.532  0.1509 -0.0440 -0.1157
  156GLY      O 4352  20.524  -0.335  27.486  0.2701  0.0943 -0.1672
  157GLN      N 4353  20.729  -0.335  27.570  0.4556 -0.4643 -0.2836
  157GLN      H 4354  20.798  -0.381  27.629 -0.6210  1.1741  2.4495
  157GLN     CA 4355  20.772  -0.209  27.514  0.1384 -0.1414  0.1924
  157GLN     HA 4356  20.687  -0.140  27.519  1.3206  1.3245  0.9125
  157GLN     CB 4357  20.895  -0.161  27.590 -0.0435 -0.2068  0.5269
  157GLN    HB1 4358  20.942  -0.077  27.539  3.6812 -1.7600  1.1332
  157GLN    HB2 4359  20.975  -0.235  27.592  1.0053  0.8587 -0.7620
  157GLN     CG 4360  20.864  -0.122  27.734  0.3307  0.3307  0.4632
  157GLN    HG1 4361  20.820  -0.203  27.791  2.4742 -0.9499  0.3890
  157GLN    HG2 4362  20.965  -0.102  27.770 -0.4204  0.7952  2.4978
  157GLN     CD 4363  20.770  -0.002  27.728 -0.2663 -0.1178  0.7002
  157GLN    OE1 4364  20.648  -0.011  27.725 -0.2190 -0.6674  0.0819
  157GLN    NE2 4365  20.820   0.119  27.700  0.2578 -0.4808  0.0320
  157GLN   HE21 4366  20.915   0.148  27.720  0.5930 -1.3250 -0.2899
  157GLN   HE22 4367  20.750   0.184  27.670  1.8098  0.5425 -1.5613
  157GLN      C 4368  20.795  -0.227  27.364  0.2395 -0.4283  0.2437
  157GLN      O 4369  20.828  -0.336  27.318  0.0424 -0.3838 -0.0031
  158GLN      N 4370  20.759  -0.118  27.297  0.2235 -0.2176  0.5869
  158GLN      H 4371  20.723  -0.039  27.349 -2.1280 -1.7185  1.3828
  158GLN     CA 4372  20.767  -0.110  27.152 -0.4188  0.4622  0.5810
  158GLN     HA 4373  20.799  -0.205  27.107 -2.5544  0.3080 -0.7408
  158GLN     CB 4374  20.631  -0.103  27.083 -0.1507  0.3910  0.0424
  158GLN    HB1 4375  20.580  -0.012  27.114 -2.2347 -0.5886 -0.3079
  158GLN    HB2 4376  20.650  -0.105  26.976 -0.9427  2.7167 -0.1956
  158GLN     CG 4377  20.538  -0.220  27.113  0.2404  0.0587 -0.0379
  158GLN    HG1 4378  20.506  -0.214  27.217  2.6991  0.4483  0.7652
  158GLN    HG2 4379  20.594  -0.313  27.100  1.2764  0.7091 -0.3330
  158GLN     CD 4380  20.409  -0.221  27.032  0.2381 -0.3495 -0.0315
  158GLN    OE1 4381  20.302  -0.173  27.069  0.3501  0.0581 -0.2331
  158GLN    NE2 4382  20.421  -0.272  26.909  0.1207 -0.0944 -0.1495
  158GLN   HE21 4383  20.333  -0.291  26.863 -1.3675 -0.1376  2.4981
  158GLN   HE22 4384  20.506  -0.317  26.879  1.9480  2.0298  1.4664
  158GLN      C 4385  20.866  -0.004  27.109 -0.7065  0.1835 -0.8354
  158GLN      O 4386  20.871   0.107  27.163 -0.3032 -0.0581 -0.3672
  159ASN      N 4387  20.950  -0.035  27.011  0.0773 -0.2713 -0.0395
  159ASN      H 4388  20.935  -0.124  26.964  0.9280 -1.2736  1.5140
  159ASN     CA 4389  21.052   0.048  26.949 -0.1900  0.0841 -0.0080
  159ASN     HA 4390  21.099   0.099  27.033 -1.6829  2.0973 -0.3214
  159ASN     CB 4391  21.153  -0.040  26.876 -0.4777  0.2143 -0.5603
  159ASN    HB1 4392  21.192  -0.110  26.949 -1.4674  1.8578  1.6322
  159ASN    HB2 4393  21.103  -0.088  26.792  0.1614  1.6306 -1.7980
  159ASN     CG 4394  21.269   0.034  26.811  0.0446 -0.0353  0.0809
  159ASN    OD1 4395  21.276   0.052  26.690  0.5554 -0.7339  0.0007
  159ASN    ND2 4396  21.375   0.070  26.884  0.0111  0.3042 -0.0341
  159ASN   HD21 4397  21.377   0.072  26.985  2.1460  0.2318 -0.0395
  159ASN   HD22 4398  21.438   0.119  26.823 -1.9628  2.1050 -0.7337
  159ASN      C 4399  20.992   0.160  26.865  0.1311  0.2114 -0.0705
  159ASN      O 4400  20.887   0.145  26.804  0.1927 -0.2604 -0.0677
  160GLN      N 4401  21.062   0.273  26.868  0.0670  0.2408  0.8218
  160GLN      H 4402  21.153   0.278  26.911  0.9504 -0.1916 -0.9176
  160GLN     CA 4403  21.017   0.402  26.819  0.2542  0.1365  0.3670
  160GLN     HA 4404  20.919   0.413  26.864 -1.5366 -1.4964 -2.7829
  160GLN     CB 4405  21.111   0.514  26.864  0.4267 -0.1165  0.6401
  160GLN    HB1 4406  21.067   0.612  26.843  0.5857 -0.0331  0.6903
  160GLN    HB2 4407  21.127   0.516  26.972  0.3329  1.6049  0.6515
  160GLN     CG 4408  21.247   0.490  26.799  0.2895  0.4296  0.1351
  160GLN    HG1 4409  21.285   0.398  26.845 -0.0211  0.5877  0.7209
  160GLN    HG2 4410  21.242   0.468  26.693  1.7487  0.2792  0.0780
  160GLN     CD 4411  21.339   0.608  26.825  0.2248  0.3638  0.6848
  160GLN    OE1 4412  21.303   0.721  26.858 -0.6563  0.3298 -0.1265
  160GLN    NE2 4413  21.469   0.583  26.804 -0.0562 -0.3314 -0.2892
  160GLN   HE21 4414  21.534   0.655  26.831  0.6074 -0.6229 -1.0624
  160GLN   HE22 4415  21.503   0.498  26.763 -2.2399 -0.1959 -2.6844
  160GLN      C 4416  20.984   0.420  26.672 -0.1886 -0.1776  0.4272
  160GLN      O 4417  21.024   0.341  26.586 -0.0390  0.2721  0.0812
  161TYR      N 4418  20.910   0.524  26.634  0.3807  0.0932  0.0442
  161TYR      H 4419  20.888   0.598  26.699 -1.2347  0.0278 -0.4054
  161TYR     CA 4420  20.878   0.564  26.499  0.0743 -0.4643 -0.0491
  161TYR     HA 4421  20.834   0.487  26.436 -0.9186 -0.5705  0.7487
  161TYR     CB 4422  20.781   0.682  26.495  0.5121 -0.0853  0.2816
  161TYR    HB1 4423  20.685   0.654  26.539 -0.4115  1.8777 -0.3777
  161TYR    HB2 4424  20.758   0.714  26.393  1.9020  1.9159  0.5548
  161TYR     CG 4425  20.828   0.811  26.558 -0.5505  0.6154 -0.3340
  161TYR    CD1 4426  20.864   0.921  26.480  0.6663  0.3599 -0.1497
  161TYR    HD1 4427  20.838   0.921  26.375 -3.0905  2.4834  0.5799
  161TYR    CE1 4428  20.912   1.039  26.539  0.2136  0.3842  0.1772
  161TYR    HE1 4429  20.930   1.128  26.480 -1.2415  2.7790  3.1163
  161TYR     CZ 4430  20.935   1.041  26.678  0.2303  0.1620  0.1783
  161TYR     OH 4431  20.984   1.152  26.740 -0.1395  0.3965  0.0546
  161TYR     HH 4432  21.003   1.140  26.834  0.2198 -1.2361 -0.1981
  161TYR    CE2 4433  20.898   0.929  26.756 -0.9569  0.5527  0.2006
  161TYR    HE2 4434  20.910   0.933  26.863  1.4515 -1.7132  0.1340
  161TYR    CD2 4435  20.849   0.812  26.696 -0.6167  0.6742 -0.3239
  161TYR    HD2 4436  20.835   0.732  26.766  0.4227 -0.8184 -1.7516
  161TYR      C 4437  21.007   0.605  26.430 -0.0227 -0.7176 -0.3821
  161TYR      O 4438  21.110   0.632  26.493 -0.5786 -0.0047  0.2421
  162ASN      N 4439  21.001   0.621  26.298 -0.3632 -0.3346 -0.3235
  162ASN      H 4440  20.904   0.616  26.271 -0.5860  0.0212  0.3896
  162ASN     CA 4441  21.104   0.671  26.208  0.0187 -0.0317  0.2808
  162ASN     HA 4442  21.204   0.642  26.238  0.9034 -0.5066 -2.8231
  162ASN     CB 4443  21.085   0.598  26.076 -0.3080  0.2905  0.1482
  162ASN    HB1 4444  20.979   0.598  26.052  0.0034  0.6601 -1.3937
  162ASN    HB2 4445  21.119   0.496  26.087 -0.3996  0.2534  0.0904
  162ASN     CG 4446  21.171   0.661  25.966 -0.6252 -0.2208 -0.3989
  162ASN    OD1 4447  21.280   0.610  25.940 -0.2245  0.1484  0.5032
  162ASN    ND2 4448  21.134   0.776  25.910 -0.1911  0.1504  0.0607
  162ASN   HD21 4449  21.186   0.816  25.833  0.0990  0.6395  0.5091
  162ASN   HD22 4450  21.048   0.818  25.943  0.4614  0.9148  0.8240
  162ASN      C 4451  21.106   0.823  26.210 -0.1927 -0.0295  0.5250
  162ASN      O 4452  21.001   0.885  26.194 -0.5420 -0.6127  0.5373
  163SER      N 4453  21.222   0.888  26.227  0.2857 -0.6902 -0.1369
  163SER      H 4454  21.304   0.830  26.232  0.4644 -0.6886 -2.1914
  163SER     CA 4455  21.242   1.032  26.222  0.1314 -0.6783 -0.4062
  163SER     HA 4456  21.157   1.081  26.268  1.9206  1.3698  0.8772
  163SER     CB 4457  21.351   1.070  26.321 -0.7765 -0.0008  0.3512
  163SER    HB1 4458  21.447   1.031  26.287 -1.2954 -0.0993 -1.0841
  163SER    HB2 4459  21.354   1.179  26.322 -3.0820  0.1135  2.3419
  163SER     OG 4460  21.320   1.031  26.453 -0.0796  0.4610  0.6593
  163SER     HG 4461  21.283   0.944  26.436  0.1127  0.8440 -2.2792
  163SER      C 4462  21.264   1.090  26.083  0.1503  0.4509  0.0629
  163SER    OC1 4463  21.369   1.050  26.028  0.0076  0.4106 -0.1778
  163SER    OC2 4464  21.188   1.178  26.038 -0.1115  0.0084 -0.3734
    1MET      N 4465  19.909   6.456  12.274 -0.2010 -0.1367  0.1018
    1MET     H1 4466  19.953   6.379  12.323  3.3954  1.2394 -0.6574
    1MET     H2 4467  19.942   6.440  12.180 -0.1242 -4.7611  0.6769
    1MET     H3 4468  19.809   6.449  12.290 -0.0707 -1.8997  0.3224
    1MET     CA 4469  19.970   6.579  12.326 -0.6965  0.1327  0.0578
    1MET     HA 4470  20.076   6.561  12.309 -1.2051 -3.6109 -0.0279
    1MET     CB 4471  19.930   6.707  12.255 -0.6432  0.1886  0.1285
    1MET    HB1 4472  19.917   6.695  12.148 -0.5827  0.9777  0.0243
    1MET    HB2 4473  19.831   6.742  12.285 -0.5376  1.3557 -0.8004
    1MET     CG 4474  20.027   6.822  12.281 -0.0027 -0.2344 -0.3674
    1MET    HG1 4475  19.993   6.874  12.370 -2.2177 -2.1483 -0.0070
    1MET    HG2 4476  20.015   6.899  12.204  1.0756 -0.0053 -0.3168
    1MET     SD 4477  20.205   6.790  12.273  0.0344 -0.1966  0.2687
    1MET     CE 4478  20.277   6.955  12.282 -0.0568 -0.1821  0.7538
    1MET    HE1 4479  20.293   6.983  12.386  1.5582  1.5849  0.1154
    1MET    HE2 4480  20.373   6.953  12.230  0.5013 -0.9023  1.7726
    1MET    HE3 4481  20.221   7.029  12.224  0.5793 -0.7827 -0.6794
    1MET      C 4482  19.952   6.581  12.477  0.4499  0.7480  0.2024
    1MET      O 4483  19.855   6.531  12.535  0.4362 -0.2780 -0.6802
    2ALA      N 4484  20.046   6.642  12.549  0.4598  0.5437  0.3643
    2ALA      H 4485  20.131   6.672  12.503 -0.7409  0.1744 -2.3118
    2ALA     CA 4486  20.037   6.688  12.686 -0.1570 -0.1510  0.5613
    2ALA     HA 4487  19.940   6.728  12.716  1.0392  2.0497  1.7257
    2ALA     CB 4488  20.087   6.583  12.785 -0.0523 -0.2769  0.3729
    2ALA    HB1 4489  20.024   6.494  12.788  0.9205 -1.0053 -0.1843
    2ALA    HB2 4490  20.098   6.631  12.882 -0.2025 -2.7739  1.7069
    2ALA    HB3 4491  20.192   6.562  12.766  0.1555  0.5905  0.5146
    2ALA      C 4492  20.130   6.808  12.696  0.2587 -0.4406  0.2441
    2ALA      O 4493  20.244   6.796  12.654  0.1932 -0.1690 -0.0217
    3SER      N 4494  20.091   6.919  12.760  0.6237  0.0805 -0.4208
    3SER      H 4495  19.991   6.924  12.778  0.9042  1.1381  0.9994
    3SER     CA 4496  20.170   7.036  12.791  0.0483  0.3776 -0.0447
    3SER     HA 4497  20.272   7.007  12.765  0.1424  0.3602  0.3431
    3SER     CB 4498  20.134   7.159  12.708 -0.9333  0.2846  0.2334
    3SER    HB1 4499  20.031   7.191  12.722 -1.6464 -2.5708  2.3791
    3SER    HB2 4500  20.206   7.239  12.725  0.7260 -1.1541  0.2890
    3SER     OG 4501  20.134   7.119  12.573 -0.7024  0.4580  0.1799
    3SER     HG 4502  20.048   7.086  12.545 -0.8818  0.1380  1.0908
    3SER      C 4503  20.171   7.064  12.940  0.3477 -0.0376  0.0331
    3SER      O 4504  20.069   7.058  13.007  0.2027  0.0763 -0.1754
    4ASN      N 4505  20.290   7.096  12.992  0.1165  0.1964  0.4200
    4ASN      H 4506  20.371   7.096  12.932  1.0056 -2.5325  1.4559
    4ASN     CA 4507  20.314   7.119  13.133  0.3732 -0.2096  0.4428
    4ASN     HA 4508  20.220   7.163  13.166  0.0288 -0.9645  0.4924
    4ASN     CB 4509  20.335   6.989  13.210  0.1574 -0.4816  0.0426
    4ASN    HB1 4510  20.425   6.948  13.165 -1.2247  0.1694 -3.6896
    4ASN    HB2 4511  20.247   6.927  13.192  0.3691 -1.1601  1.2385
    4ASN     CG 4512  20.358   7.011  13.359 -0.1959 -0.4495  0.0936
    4ASN    OD1 4513  20.469   6.985  13.404  0.0955 -0.1434 -0.4214
    4ASN    ND2 4514  20.263   7.061  13.438 -0.0099  0.0887 -0.0185
    4ASN   HD21 4515  20.289   7.081  13.533 -0.2122 -0.9779  0.2772
    4ASN   HD22 4516  20.176   7.097  13.401  1.7272  2.4835 -2.0974
    4ASN      C 4517  20.427   7.218  13.161  0.4157 -0.1753  0.1503
    4ASN      O 4518  20.542   7.191  13.128  0.7749  1.2554  0.1756
    5ASP      N 4519  20.392   7.325  13.232 -0.1433  0.1745 -0.6275
    5ASP      H 4520  20.297   7.338  13.261  0.0899  0.5498 -0.0006
    5ASP     CA 4521  20.485   7.425  13.282  0.0094 -0.1097 -0.3345
    5ASP     HA 4522  20.539   7.460  13.194 -1.2706  1.7404 -0.4390
    5ASP     CB 4523  20.406   7.545  13.335  0.0000 -0.4134  0.3509
    5ASP    HB1 4524  20.340   7.508  13.414  0.2521 -0.9289  0.3252
    5ASP    HB2 4525  20.336   7.588  13.264  1.6059 -0.8410 -1.5926
    5ASP     CG 4526  20.489   7.661  13.387 -0.2756 -0.2657  0.4613
    5ASP    OD1 4527  20.503   7.677  13.510  0.6813 -0.0139  0.3242
    5ASP    OD2 4528  20.535   7.736  13.299 -0.4762 -0.4411  0.2056
    5ASP      C 4529  20.581   7.362  13.381  0.0805  0.1887 -0.2108
    5ASP      O 4530  20.560   7.262  13.450 -0.4532 -0.0904 -0.7664
    6TYR      N 4531  20.695   7.430  13.395  0.1128 -0.0047  0.4940
    6TYR      H 4532  20.710   7.516  13.346  0.0531 -1.3527 -2.0470
    6TYR     CA 4533  20.791   7.384  13.494 -0.0692 -0.5879  0.4065
    6TYR     HA 4534  20.768   7.284  13.530 -0.7736 -0.5902 -0.0484
    6TYR     CB 4535  20.924   7.370  13.420 -0.2624 -0.2020 -0.0222
    6TYR    HB1 4536  20.928   7.453  13.350 -1.8762  0.6124  0.8027
    6TYR    HB2 4537  20.911   7.284  13.354  0.4443  0.6347 -1.2877
    6TYR     CG 4538  21.039   7.348  13.515 -0.1613  0.1390 -0.0658
    6TYR    CD1 4539  21.132   7.452  13.535  0.0421 -0.0960  0.2047
    6TYR    HD1 4540  21.111   7.544  13.483  1.3485  1.3003  2.0292
    6TYR    CE1 4541  21.243   7.434  13.617  0.2609 -0.0572 -0.0813
    6TYR    HE1 4542  21.321   7.509  13.626  0.8280 -0.5488 -0.7395
    6TYR     CZ 4543  21.266   7.309  13.679 -0.0021 -0.0218  0.0854
    6TYR     OH 4544  21.389   7.287  13.734  0.2343  0.4012 -0.2736
    6TYR     HH 4545  21.450   7.358  13.713 -0.7820  1.4292  0.1468
    6TYR    CE2 4546  21.166   7.209  13.670  0.2585 -0.3070  0.3141
    6TYR    HE2 4547  21.181   7.111  13.711  0.5684 -1.0112 -1.3893
    6TYR    CD2 4548  21.053   7.231  13.590  0.5287  0.3151  0.0914
    6TYR    HD2 4549  20.984   7.148  13.582  2.2572 -1.1375 -0.3969
    6TYR      C 4550  20.789   7.479  13.613 -0.1227 -0.4292  0.2785
    6TYR      O 4551  20.798   7.601  13.605  0.2138 -0.4935 -0.4063
    7THR      N 4552  20.796   7.422  13.733  0.0819 -0.1792  0.3873
    7THR      H 4553  20.806   7.321  13.726 -1.0845 -0.3512  0.9348
    7THR     CA 4554  20.809   7.486  13.862  0.0414  0.2499  0.1792
    7THR     HA 4555  20.839   7.588  13.841 -2.3133  1.0779  0.5773
    7THR     CB 4556  20.675   7.498  13.934 -0.1340  0.0588 -0.1142
    7THR     HB 4557  20.629   7.400  13.942  0.2974 -0.1372  0.0203
    7THR    CG2 4558  20.681   7.571  14.069  0.3312  0.2780 -0.2512
    7THR   HG21 4559  20.747   7.523  14.141  0.9076  2.9066  1.0625
    7THR   HG22 4560  20.706   7.676  14.059 -0.0939  0.3108 -1.0841
    7THR   HG23 4561  20.585   7.576  14.119  0.8042  0.9130  0.6075
    7THR    OG1 4562  20.582   7.581  13.869 -0.3581 -0.0157  0.1103
    7THR    HG1 4563  20.543   7.537  13.793 -0.7903 -0.9251  0.8309
    7THR      C 4564  20.923   7.418  13.937 -0.0909 -0.0628  0.1061
    7THR      O 4565  20.936   7.296  13.933 -0.3294 -0.0784 -0.2457
    8GLN      N 4566  20.995   7.497  14.017  0.1266  0.0075 -0.1541
    8GLN      H 4567  20.969   7.595  14.013 -2.1103 -0.5479 -1.1258
    8GLN     CA 4568  21.109   7.465  14.100 -0.0856  0.1849  0.2121
    8GLN     HA 4569  21.095   7.361  14.130  0.0645 -0.0572 -0.5384
    8GLN     CB 4570  21.243   7.493  14.032  0.1593 -0.1633  0.5445
    8GLN    HB1 4571  21.260   7.407  13.967  0.7874  0.5217 -0.2116
    8GLN    HB2 4572  21.317   7.478  14.111 -0.5740 -0.7814  1.1310
    8GLN     CG 4573  21.270   7.618  13.949 -0.1975 -0.7843 -0.5334
    8GLN    HG1 4574  21.221   7.705  13.993  0.2214  0.3262 -2.1948
    8GLN    HG2 4575  21.228   7.622  13.849 -1.9557 -0.9992  0.1443
    8GLN     CD 4576  21.419   7.638  13.928 -0.2754  0.1871 -0.2223
    8GLN    OE1 4577  21.477   7.569  13.845 -0.2606  0.3749 -0.3705
    8GLN    NE2 4578  21.486   7.728  14.001 -0.7495  0.0893  0.3451
    8GLN   HE21 4579  21.585   7.733  13.981 -0.6188  2.1706  1.2920
    8GLN   HE22 4580  21.439   7.797  14.057 -2.2503 -2.3360  2.2588
    8GLN      C 4581  21.099   7.553  14.223 -0.7171 -0.1674  0.4214
    8GLN      O 4582  21.025   7.652  14.226 -0.1264  0.2953  0.0759
    9GLN      N 4583  21.159   7.517  14.337  0.2945  0.0939 -0.0174
    9GLN      H 4584  21.205   7.427  14.346  2.5635  0.8784 -2.2233
    9GLN     CA 4585  21.141   7.593  14.458 -0.0507  0.0597 -0.0474
    9GLN     HA 4586  21.094   7.691  14.442  0.8166  0.4111 -0.4743
    9GLN     CB 4587  21.047   7.519  14.553  0.4505 -0.2430  0.2178
    9GLN    HB1 4588  21.109   7.438  14.592 -0.7127  1.1340  5.8525
    9GLN    HB2 4589  21.032   7.576  14.645 -1.8962 -1.1193  0.4487
    9GLN     CG 4590  20.923   7.453  14.494  0.5094  0.1685 -0.3799
    9GLN    HG1 4591  20.961   7.382  14.420  2.1528  0.9034 -0.2697
    9GLN    HG2 4592  20.862   7.525  14.439 -0.6491 -0.7053 -0.2746
    9GLN     CD 4593  20.836   7.380  14.596  0.2786  0.4204 -0.3979
    9GLN    OE1 4594  20.852   7.394  14.717 -0.2551  0.1184 -0.2920
    9GLN    NE2 4595  20.730   7.310  14.555  0.6261  0.0481 -0.6646
    9GLN   HE21 4596  20.650   7.300  14.615 -0.5972 -0.2678 -2.2833
    9GLN   HE22 4597  20.729   7.286  14.457 -0.7099  1.1846 -0.9538
    9GLN      C 4598  21.275   7.630  14.520  0.1657  0.0041 -0.4836
    9GLN      O 4599  21.361   7.544  14.538 -0.2995 -0.2619  0.5098
   10ALA      N 4600  21.282   7.753  14.571 -0.3415  0.0261 -0.4621
   10ALA      H 4601  21.199   7.810  14.564 -0.6854 -0.6505 -4.1026
   10ALA     CA 4602  21.394   7.835  14.612 -0.4114 -0.1208  0.0270
   10ALA     HA 4603  21.475   7.816  14.541  0.8033  2.4314  0.6282
   10ALA     CB 4604  21.375   7.986  14.608  0.3346 -0.0353 -0.7353
   10ALA    HB1 4605  21.365   8.006  14.502 -3.2232 -1.4760 -0.8043
   10ALA    HB2 4606  21.465   8.042  14.634  1.8929 -2.9534  0.7637
   10ALA    HB3 4607  21.286   8.016  14.664  0.9446  1.6738 -0.6316
   10ALA      C 4608  21.454   7.786  14.743  0.2060  0.3155 -0.0898
   10ALA      O 4609  21.512   7.869  14.812  0.6503 -0.3154  0.3104
   11THR      N 4610  21.441   7.658  14.779 -0.7554  0.4387  0.0123
   11THR      H 4611  21.377   7.603  14.722  0.2724  0.8599 -1.6166
   11THR     CA 4612  21.497   7.591  14.895  0.1251  0.1356 -0.5797
   11THR     HA 4613  21.580   7.658  14.913 -0.0561  0.8614 -2.2227
   11THR     CB 4614  21.406   7.588  15.017  0.7358 -0.2951 -0.1293
   11THR     HB 4615  21.441   7.524  15.098  2.6553  1.3338  0.4223
   11THR    CG2 4616  21.393   7.729  15.074 -0.1192 -0.4839  0.1650
   11THR   HG21 4617  21.330   7.738  15.162 -1.1247 -2.2160 -0.3297
   11THR   HG22 4618  21.493   7.764  15.102 -0.8907  2.4352 -0.3819
   11THR   HG23 4619  21.351   7.794  14.997 -0.9282  1.2445  1.9844
   11THR    OG1 4620  21.279   7.544  14.975  0.4238  0.4209  0.0521
   11THR    HG1 4621  21.298   7.450  14.975  1.2493  0.5814  0.8535
   11THR      C 4622  21.558   7.455  14.862  0.1743 -0.0678  0.3450
   11THR      O 4623  21.625   7.392  14.945  0.0449 -0.2886  0.2836
   12GLN      N 4624  21.538   7.405  14.740  0.7905  0.1172  0.1643
   12GLN      H 4625  21.502   7.462  14.666  4.5548  1.2827 -0.9879
   12GLN     CA 4626  21.595   7.284  14.684 -0.3830 -0.1700 -0.4320
   12GLN     HA 4627  21.660   7.232  14.755  1.3989  1.4888 -0.7703
   12GLN     CB 4628  21.482   7.183  14.660 -0.3012 -0.3069 -0.2488
   12GLN    HB1 4629  21.538   7.090  14.662  2.8528  1.4333  1.0102
   12GLN    HB2 4630  21.438   7.198  14.561  0.6795 -1.2166 -0.8463
   12GLN     CG 4631  21.363   7.181  14.754 -0.0170 -0.0458  0.1213
   12GLN    HG1 4632  21.300   7.265  14.727  0.2811 -0.4779 -2.0606
   12GLN    HG2 4633  21.312   7.086  14.736 -1.0486  0.1172  1.8714
   12GLN     CD 4634  21.387   7.181  14.905 -0.2315  0.0927  0.1569
   12GLN    OE1 4635  21.343   7.271  14.976 -0.1888  0.2245  0.0167
   12GLN    NE2 4636  21.468   7.089  14.958 -0.2052  0.1860  0.2774
   12GLN   HE21 4637  21.501   7.012  14.901  1.1494 -0.0642  1.3580
   12GLN   HE22 4638  21.513   7.098  15.048  1.6463 -1.4936 -0.4334
   12GLN      C 4639  21.672   7.308  14.556 -0.2378  0.0054 -0.3118
   12GLN      O 4640  21.676   7.415  14.494 -0.0693 -0.0395 -0.3782
   13SER      N 4641  21.750   7.207  14.518  0.0896  0.4079 -0.7359
   13SER      H 4642  21.749   7.129  14.583 -1.1491  0.3416 -0.8118
   13SER     CA 4643  21.824   7.193  14.395  0.0824 -0.0567 -0.6885
   13SER     HA 4644  21.863   7.292  14.372  1.5403  0.2792  2.6560
   13SER     CB 4645  21.934   7.090  14.420 -0.0240 -0.0386 -0.1442
   13SER    HB1 4646  21.992   7.082  14.327  0.1397  1.0242 -0.1455
   13SER    HB2 4647  21.889   6.993  14.442 -0.6571  0.5265  1.1604
   13SER     OG 4648  22.024   7.117  14.525 -0.1912  0.4191 -0.1179
   13SER     HG 4649  21.985   7.081  14.606 -0.6140  0.9583 -0.0737
   13SER      C 4650  21.728   7.143  14.287 -0.8164  0.3322 -0.0759
   13SER      O 4651  21.642   7.058  14.306 -0.2862 -0.2424 -0.2155
   14TYR      N 4652  21.747   7.204  14.170 -0.0048 -0.2740 -0.2678
   14TYR      H 4653  21.824   7.268  14.155 -1.0663  0.8704 -0.9993
   14TYR     CA 4654  21.675   7.173  14.048  0.0378 -0.3782 -0.2671
   14TYR     HA 4655  21.646   7.068  14.049 -1.8428  0.1122  0.0262
   14TYR     CB 4656  21.551   7.261  14.040  0.0472 -0.3667 -0.2953
   14TYR    HB1 4657  21.574   7.361  14.077 -0.9927 -0.3522  0.3574
   14TYR    HB2 4658  21.527   7.272  13.934  1.4136  0.9740 -0.5018
   14TYR     CG 4659  21.421   7.228  14.110  0.2666 -0.1677  0.2136
   14TYR    CD1 4660  21.416   7.252  14.248 -0.0839  0.0840  0.1578
   14TYR    HD1 4661  21.497   7.308  14.291  1.0335 -3.1980  2.7323
   14TYR    CE1 4662  21.301   7.214  14.319  0.2966 -0.4717  0.4884
   14TYR    HE1 4663  21.280   7.236  14.422 -1.9337  2.2452 -0.4231
   14TYR     CZ 4664  21.195   7.148  14.254  0.2052  0.0127  0.1346
   14TYR     OH 4665  21.073   7.142  14.313  0.2157 -0.1099  0.1436
   14TYR     HH 4666  21.005   7.121  14.248 -0.6711  1.6757  0.4253
   14TYR    CE2 4667  21.208   7.120  14.116  0.6066  0.3746  0.0956
   14TYR    HE2 4668  21.124   7.068  14.073 -0.8719  2.1887  0.6466
   14TYR    CD2 4669  21.319   7.160  14.042  0.2552  0.4470 -0.3918
   14TYR    HD2 4670  21.334   7.136  13.937 -1.2144  0.6982 -0.6786
   14TYR      C 4671  21.766   7.202  13.930 -0.3305  0.4359 -0.3549
   14TYR      O 4672  21.851   7.291  13.925 -0.3207  0.4515  0.1087
   15GLY      N 4673  21.738   7.137  13.817 -0.3787  0.0401 -0.1155
   15GLY      H 4674  21.660   7.073  13.814 -0.2250 -0.1315 -1.1278
   15GLY     CA 4675  21.806   7.154  13.689 -0.3270  0.0421 -0.0874
   15GLY    HA1 4676  21.805   7.260  13.668 -1.3076  0.5492  2.1655
   15GLY    HA2 4677  21.754   7.086  13.621  0.8512 -2.0422  0.9725
   15GLY      C 4678  21.952   7.111  13.685 -0.2995  0.1408 -0.1319
   15GLY      O 4679  21.979   6.996  13.719  0.3697  0.4360  0.3561
   16ALA      N 4680  22.046   7.190  13.631  0.0299 -0.7788 -0.9365
   16ALA      H 4681  22.012   7.272  13.583 -0.2519  0.2559  0.9107
   16ALA     CA 4682  22.189   7.168  13.622  0.1822 -0.2439 -0.0160
   16ALA     HA 4683  22.213   7.066  13.652 -1.9855 -0.4056  1.4156
   16ALA     CB 4684  22.237   7.169  13.477 -0.1313  0.8387 -0.1195
   16ALA    HB1 4685  22.190   7.086  13.424 -0.3492  1.4370 -0.8928
   16ALA    HB2 4686  22.203   7.256  13.422  0.7880 -0.2203 -2.5038
   16ALA    HB3 4687  22.345   7.156  13.477 -0.3085 -0.9172 -0.5441
   16ALA      C 4688  22.266   7.247  13.726 -0.0923  0.2588 -0.1943
   16ALA      O 4689  22.379   7.292  13.709  0.0779 -0.0024  0.2429
   17TYR      N 4690  22.208   7.262  13.846  0.4191  0.0098  0.0830
   17TYR      H 4691  22.117   7.220  13.858  0.9687 -0.9855  1.0274
   17TYR     CA 4692  22.243   7.354  13.952 -0.2944  0.4552 -0.0633
   17TYR     HA 4693  22.352   7.356  13.949 -0.2554 -1.0228 -0.3372
   17TYR     CB 4694  22.190   7.492  13.916 -0.2997  0.5397  0.2631
   17TYR    HB1 4695  22.093   7.497  13.965 -1.5549 -1.9104 -1.7357
   17TYR    HB2 4696  22.260   7.564  13.958 -1.0415  0.3336  1.9001
   17TYR     CG 4697  22.171   7.540  13.774 -0.3833  0.5339  0.2720
   17TYR    CD1 4698  22.045   7.550  13.713 -0.1864 -0.0514 -0.2460
   17TYR    HD1 4699  21.964   7.515  13.774  0.3824 -2.0241 -0.5528
   17TYR    CE1 4700  22.034   7.565  13.574  0.1406  0.1949 -0.2477
   17TYR    HE1 4701  21.937   7.564  13.526 -0.2894 -0.5777  0.6029
   17TYR     CZ 4702  22.152   7.589  13.500  0.1275 -0.1361 -0.3830
   17TYR     OH 4703  22.148   7.633  13.371  0.1222 -0.2611 -0.4240
   17TYR     HH 4704  22.231   7.670  13.340  0.2843 -1.0464 -0.9613
   17TYR    CE2 4705  22.276   7.579  13.565 -0.2493 -0.4243  0.3100
   17TYR    HE2 4706  22.366   7.582  13.505 -0.6298  1.2421 -0.2489
   17TYR    CD2 4707  22.290   7.562  13.704 -0.2192 -0.0830  0.3490
   17TYR    HD2 4708  22.385   7.572  13.753  1.1593  0.2588 -2.2028
   17TYR      C 4709  22.201   7.309  14.091 -0.0552  0.5172  0.0292
   17TYR      O 4710  22.094   7.251  14.106 -0.1503  0.6278 -0.2160
   18PRO      N 4711  22.281   7.337  14.195  0.3382 -0.7548  0.0883
   18PRO     CD 4712  22.399   7.420  14.187 -0.0671 -0.1472  0.2843
   18PRO    HD1 4713  22.480   7.358  14.147  0.4533  1.7008 -1.6592
   18PRO    HD2 4714  22.384   7.516  14.139  1.5798 -0.0785 -0.1774
   18PRO     CG 4715  22.443   7.449  14.330  0.2551  0.0017  0.1571
   18PRO    HG1 4716  22.401   7.541  14.371 -0.6322 -0.3149 -0.0065
   18PRO    HG2 4717  22.550   7.464  14.341  0.1749  1.3011 -0.5850
   18PRO     CB 4718  22.379   7.332  14.404 -0.1697  0.3293  0.3167
   18PRO    HB1 4719  22.443   7.244  14.391 -0.5358  0.3397 -1.9521
   18PRO    HB2 4720  22.356   7.351  14.509  1.7900  1.7831  0.5497
   18PRO     CA 4721  22.247   7.308  14.333 -0.0244 -0.0174  0.1578
   18PRO     HA 4722  22.210   7.206  14.345  1.2031 -0.3659  1.1314
   18PRO      C 4723  22.140   7.403  14.386  0.0272  0.2729 -0.2521
   18PRO      O 4724  22.071   7.470  14.309  0.0588 -0.1682 -0.6765
   19THR      N 4725  22.109   7.417  14.515 -0.0527 -0.1886 -0.2204
   19THR      H 4726  22.156   7.354  14.578  0.1258 -0.3720 -0.5350
   19THR     CA 4727  22.007   7.505  14.569 -0.1511 -0.3736 -0.1021
   19THR     HA 4728  21.921   7.502  14.502 -0.2459 -0.2866  0.0154
   19THR     CB 4729  21.975   7.470  14.714 -0.2220 -0.1326 -0.0586
   19THR     HB 4730  22.065   7.485  14.774 -1.1190  0.8540  1.0528
   19THR    CG2 4731  21.869   7.556  14.781  0.0321 -0.1028  0.3068
   19THR   HG21 4732  21.798   7.574  14.701  1.1613  1.6124 -0.3551
   19THR   HG22 4733  21.818   7.511  14.866 -2.5176 -0.3890 -1.2650
   19THR   HG23 4734  21.914   7.652  14.805  2.1659 -0.8416 -0.4654
   19THR    OG1 4735  21.932   7.336  14.725  0.2995 -0.3261 -0.3030
   19THR    HG1 4736  21.946   7.292  14.641  3.9579 -0.0546  0.0052
   19THR      C 4737  22.053   7.650  14.570 -0.4468 -0.2825  0.1954
   19THR      O 4738  22.152   7.684  14.635  0.0126  0.2822 -0.7740
   20GLN      N 4739  21.990   7.748  14.504  0.2991  0.0456 -0.0382
   20GLN      H 4740  21.913   7.717  14.446 -0.0340  1.1238 -0.1983
   20GLN     CA 4741  22.032   7.885  14.483  0.3339  0.1128  0.4613
   20GLN     HA 4742  22.135   7.900  14.515  1.3678  1.6221 -3.0890
   20GLN     CB 4743  22.039   7.906  14.332 -0.2396  0.1238  0.4336
   20GLN    HB1 4744  22.012   8.005  14.296  0.8503 -0.3362 -1.8383
   20GLN    HB2 4745  21.964   7.849  14.278 -0.7406  2.5023 -1.5405
   20GLN     CG 4746  22.177   7.861  14.284 -0.3185  0.0951  0.2328
   20GLN    HG1 4747  22.210   7.765  14.323  0.3549 -0.7899 -2.3183
   20GLN    HG2 4748  22.248   7.939  14.308 -0.8510 -0.0575  2.5625
   20GLN     CD 4749  22.179   7.839  14.134 -0.1855 -0.4093  0.3054
   20GLN    OE1 4750  22.083   7.854  14.058 -0.1675 -0.5815  0.2476
   20GLN    NE2 4751  22.294   7.798  14.080 -0.1224 -0.0462  0.1614
   20GLN   HE21 4752  22.384   7.790  14.125  0.5497 -0.9029 -1.2476
   20GLN   HE22 4753  22.284   7.777  13.982  0.9006  0.5069 -0.0740
   20GLN      C 4754  21.941   7.983  14.555  0.4345  0.1354  0.5590
   20GLN      O 4755  21.826   7.944  14.574  0.3308  0.0306 -0.2279
   21PRO      N 4756  21.980   8.104  14.593  0.5275  0.1731  0.3399
   21PRO     CD 4757  21.877   8.199  14.629  0.1635 -0.1433  0.1447
   21PRO    HD1 4758  21.866   8.210  14.737 -0.4938  0.3132  0.0382
   21PRO    HD2 4759  21.785   8.177  14.576 -0.3373  0.6184  0.6750
   21PRO     CG 4760  21.930   8.335  14.584  0.3691 -0.1520  0.3669
   21PRO    HG1 4761  21.885   8.420  14.636  2.1501  2.0513 -1.4447
   21PRO    HG2 4762  21.920   8.343  14.476  0.4286 -1.9562  0.2033
   21PRO     CB 4763  22.078   8.320  14.617  0.5283  0.6347  0.0448
   21PRO    HB1 4764  22.143   8.395  14.572 -0.9313  2.2482  0.5441
   21PRO    HB2 4765  22.097   8.320  14.724  0.0827 -0.5871  0.1457
   21PRO     CA 4766  22.101   8.179  14.562  0.4489  0.4068  0.5939
   21PRO     HA 4767  22.107   8.176  14.453  0.9296 -1.1159  0.6395
   21PRO      C 4768  22.227   8.110  14.613  0.2467 -0.6277 -0.2768
   21PRO      O 4769  22.220   8.037  14.712  0.2044  0.0766  0.2448
   22GLY      N 4770  22.339   8.134  14.544  0.1685  0.0552 -0.1744
   22GLY      H 4771  22.329   8.197  14.465  1.1064 -0.1517 -0.4680
   22GLY     CA 4772  22.471   8.097  14.589  0.0127 -0.1131  0.1524
   22GLY    HA1 4773  22.499   7.997  14.556 -0.0275 -1.3110  3.4430
   22GLY    HA2 4774  22.480   8.093  14.697 -0.3544 -0.0067  0.1881
   22GLY      C 4775  22.586   8.183  14.536 -0.3153  0.1274 -0.1779
   22GLY      O 4776  22.566   8.295  14.489  0.3127  0.3101 -0.0193
   23GLN      N 4777  22.706   8.124  14.538  0.0098  0.7996  0.4978
   23GLN      H 4778  22.719   8.029  14.568  1.9111 -0.0335 -2.5565
   23GLN     CA 4779  22.822   8.193  14.486  0.0764  0.3402  0.0301
   23GLN     HA 4780  22.795   8.298  14.502 -2.1049  0.2835 -2.5078
   23GLN     CB 4781  22.945   8.147  14.564  0.2261  0.5520 -0.0773
   23GLN    HB1 4782  22.916   8.137  14.669 -1.8268  3.0811 -0.3102
   23GLN    HB2 4783  23.020   8.224  14.554  0.6770  0.1081 -0.1361
   23GLN     CG 4784  23.007   8.016  14.516 -0.0399  0.3939  0.0004
   23GLN    HG1 4785  22.919   7.951  14.511  0.7230 -0.7942  1.4557
   23GLN    HG2 4786  23.057   8.018  14.419  3.5300  1.1489  1.6779
   23GLN     CD 4787  23.111   7.970  14.617 -0.2443  0.2479  0.1450
   23GLN    OE1 4788  23.229   8.000  14.604 -0.2692  0.0998 -0.4590
   23GLN    NE2 4789  23.056   7.907  14.722 -0.0662 -0.7209 -0.3261
   23GLN   HE21 4790  23.116   7.867  14.792 -0.4067  1.0731  1.0543
   23GLN   HE22 4791  22.956   7.891  14.720 -0.3700  0.9673 -0.7205
   23GLN      C 4792  22.840   8.187  14.335 -0.0912  0.1287  0.0189
   23GLN      O 4793  22.808   8.083  14.278 -0.2885 -0.1409  0.6143
   24GLY      N 4794  22.875   8.303  14.280 -0.4934  0.1252 -0.2468
   24GLY      H 4795  22.872   8.388  14.335 -3.4351 -1.1715  1.8407
   24GLY     CA 4796  22.898   8.310  14.137  0.2545 -0.2480 -0.1489
   24GLY    HA1 4797  22.961   8.223  14.114  1.6367  0.0212  2.2065
   24GLY    HA2 4798  22.953   8.402  14.121 -1.2123  0.9401  1.3747
   24GLY      C 4799  22.767   8.308  14.059 -0.0677  0.8127  0.3472
   24GLY      O 4800  22.658   8.281  14.109  0.1928 -0.3449  0.3306
   25TYR      N 4801  22.773   8.336  13.929 -0.1840  0.7274  0.3237
   25TYR      H 4802  22.867   8.332  13.890 -0.5473  0.0144 -0.5051
   25TYR     CA 4803  22.666   8.338  13.832  0.0082  0.2763  0.1024
   25TYR     HA 4804  22.571   8.345  13.885  0.4489  0.9974  0.8063
   25TYR     CB 4805  22.683   8.456  13.737 -0.0876 -0.1820 -0.4938
   25TYR    HB1 4806  22.618   8.440  13.651 -0.9095 -3.0524  0.5701
   25TYR    HB2 4807  22.786   8.454  13.699 -0.1317 -2.4939 -0.6590
   25TYR     CG 4808  22.660   8.590  13.802  0.1628 -0.3652 -0.0215
   25TYR    CD1 4809  22.775   8.666  13.828  0.2944 -0.7397  0.5161
   25TYR    HD1 4810  22.872   8.622  13.813  0.4450 -0.0188 -0.8017
   25TYR    CE1 4811  22.756   8.800  13.864 -0.2936 -0.5094 -0.5939
   25TYR    HE1 4812  22.840   8.866  13.877  1.1478 -1.9039 -2.2722
   25TYR     CZ 4813  22.630   8.851  13.901  0.0368 -0.1803  0.0978
   25TYR     OH 4814  22.613   8.977  13.950 -0.3787 -0.1921 -0.0126
   25TYR     HH 4815  22.694   9.027  13.952 -1.1973  1.1631  1.2279
   25TYR    CE2 4816  22.522   8.760  13.902  0.0711 -0.2191  0.8275
   25TYR    HE2 4817  22.422   8.789  13.931  0.7236  0.5404  2.4889
   25TYR    CD2 4818  22.532   8.637  13.836  0.4024  0.1659  0.1587
   25TYR    HD2 4819  22.438   8.585  13.825  0.6023 -0.3791  0.9033
   25TYR      C 4820  22.692   8.210  13.754  0.4748  0.4636 -0.0518
   25TYR      O 4821  22.803   8.158  13.744  0.1840 -0.2128  0.1651
   26SER      N 4822  22.585   8.146  13.706  0.8352  0.1131 -0.4099
   26SER      H 4823  22.496   8.188  13.730  1.1279  1.5190 -1.6350
   26SER     CA 4824  22.579   8.021  13.634  0.0857  0.1309 -0.3860
   26SER     HA 4825  22.666   7.965  13.668 -0.6966 -1.3569 -0.7611
   26SER     CB 4826  22.447   7.952  13.666  0.2860 -0.0528  0.0524
   26SER    HB1 4827  22.364   8.018  13.640  2.0981  2.4698  0.3232
   26SER    HB2 4828  22.442   7.861  13.606  1.5944  1.3249 -2.2977
   26SER     OG 4829  22.421   7.921  13.801  0.7938  0.2728  0.2250
   26SER     HG 4830  22.353   7.980  13.834  0.2925 -0.5328  0.6469
   26SER      C 4831  22.598   8.050  13.486 -0.2242 -0.2487 -0.5036
   26SER      O 4832  22.506   8.105  13.425 -0.5780 -0.3864 -0.0983
   27GLN      N 4833  22.714   8.007  13.434  0.1288 -0.0371  0.1038
   27GLN      H 4834  22.783   7.964  13.493 -0.3158  0.0003  0.6577
   27GLN     CA 4835  22.772   8.044  13.307 -0.4866  0.2877 -0.0909
   27GLN     HA 4836  22.719   8.129  13.264  1.7899  1.9694  0.2694
   27GLN     CB 4837  22.911   8.099  13.338 -0.0815 -0.9902  0.4380
   27GLN    HB1 4838  22.970   8.026  13.394 -0.6309 -2.4293 -0.8001
   27GLN    HB2 4839  22.962   8.111  13.243  0.4174 -0.5586  0.7569
   27GLN     CG 4840  22.920   8.231  13.414  0.4945 -0.6046 -0.2916
   27GLN    HG1 4841  22.875   8.312  13.357  1.1776 -0.2530 -0.3526
   27GLN    HG2 4842  22.875   8.217  13.512  1.9437 -2.3646  0.1827
   27GLN     CD 4843  23.069   8.259  13.433  0.4053 -0.2959 -0.0328
   27GLN    OE1 4844  23.115   8.238  13.544 -0.3101 -0.1551  0.2969
   27GLN    NE2 4845  23.145   8.291  13.328  0.2084  0.1202 -0.0522
   27GLN   HE21 4846  23.109   8.295  13.233 -0.5043  0.8868  0.2424
   27GLN   HE22 4847  23.245   8.288  13.342  0.0707  1.0928  1.3269
   27GLN      C 4848  22.773   7.929  13.207 -0.2495  0.0471  0.1854
   27GLN      O 4849  22.793   7.815  13.249  0.1486  0.0441 -0.0082
   28GLN      N 4850  22.780   7.962  13.078 -0.0066  0.0298  0.1947
   28GLN      H 4851  22.744   8.052  13.047 -1.8215 -0.3997  0.9650
   28GLN     CA 4852  22.828   7.874  12.973  0.4769 -0.2030  0.6061
   28GLN     HA 4853  22.766   7.784  12.967  1.6665 -0.9324 -1.4406
   28GLN     CB 4854  22.832   7.954  12.843 -0.3763  0.3368  0.8977
   28GLN    HB1 4855  22.885   8.046  12.866 -1.2858  1.3155 -0.7886
   28GLN    HB2 4856  22.894   7.906  12.767 -0.2490 -0.1235  1.2827
   28GLN     CG 4857  22.699   7.975  12.772  0.1547  0.1095 -0.1907
   28GLN    HG1 4858  22.639   8.047  12.828  1.0148 -2.1967  4.1885
   28GLN    HG2 4859  22.717   8.020  12.675  0.4702  1.4624  0.4632
   28GLN     CD 4860  22.623   7.844  12.754  0.5042 -0.1513  0.2133
   28GLN    OE1 4861  22.556   7.782  12.836  0.7166 -0.3485  0.2400
   28GLN    NE2 4862  22.657   7.768  12.650  0.5732 -0.3539  0.3829
   28GLN   HE21 4863  22.600   7.685  12.639  0.6397 -0.2766 -0.7221
   28GLN   HE22 4864  22.696   7.810  12.567 -0.7189  0.7013  0.2778
   28GLN      C 4865  22.971   7.831  13.004  0.6666  0.1500  0.2301
   28GLN      O 4866  23.054   7.903  13.060  0.3937 -0.0330  0.8820
   29SER      N 4867  23.009   7.711  12.960 -0.1340 -0.2357  0.5534
   29SER      H 4868  22.943   7.654  12.910  1.5726 -2.9771  1.2185
   29SER     CA 4869  23.143   7.660  12.980 -0.1590 -0.3611  0.4006
   29SER     HA 4870  23.159   7.654  13.087  0.1864 -0.3805  0.3499
   29SER     CB 4871  23.166   7.523  12.918  0.8882 -0.0482  0.0776
   29SER    HB1 4872  23.270   7.511  12.886 -0.1616 -0.8281 -3.5628
   29SER    HB2 4873  23.120   7.505  12.820  1.7478 -2.2728  0.0158
   29SER     OG 4874  23.135   7.422  13.011 -0.4971 -0.1824 -0.5051
   29SER     HG 4875  23.137   7.346  12.953  2.6074  0.7031 -1.7710
   29SER      C 4876  23.250   7.753  12.924 -0.5362 -0.1266  0.0637
   29SER      O 4877  23.229   7.810  12.817 -0.1128  0.4369  0.2764
   30SER      N 4878  23.360   7.770  12.997 -0.4176  0.4318 -0.2334
   30SER      H 4879  23.367   7.711  13.079 -1.6229  0.8240  0.1682
   30SER     CA 4880  23.476   7.851  12.965  0.4159 -0.2947  0.8632
   30SER     HA 4881  23.440   7.946  12.926 -0.0870 -1.1730 -0.9275
   30SER     CB 4882  23.560   7.876  13.090  0.2398 -0.0748  0.9379
   30SER    HB1 4883  23.588   7.780  13.136  0.0627 -0.9637 -0.7450
   30SER    HB2 4884  23.649   7.931  13.061 -0.6317  0.0313 -1.7441
   30SER     OG 4885  23.490   7.957  13.182 -0.0287  0.4041  0.3165
   30SER     HG 4886  23.530   7.952  13.269  0.0835 -1.5105  0.2077
   30SER      C 4887  23.559   7.788  12.854 -0.8192  0.2289 -0.3920
   30SER      O 4888  23.569   7.667  12.837  0.3994  0.3885 -0.9450
   31GLN      N 4889  23.621   7.879  12.778 -0.3053  0.1139 -0.1165
   31GLN      H 4890  23.593   7.975  12.791  1.3155  0.7590 -1.1418
   31GLN     CA 4891  23.709   7.849  12.667  0.0473 -0.3292  0.2786
   31GLN     HA 4892  23.689   7.750  12.625  3.2517 -2.0491  2.3206
   31GLN     CB 4893  23.693   7.955  12.559  0.3251 -0.6292 -0.0607
   31GLN    HB1 4894  23.586   7.962  12.542 -0.0094  1.2526  2.2645
   31GLN    HB2 4895  23.722   8.053  12.598  1.3026 -0.2999 -1.5225
   31GLN     CG 4896  23.777   7.939  12.432 -0.0835 -0.5099 -0.3453
   31GLN    HG1 4897  23.757   7.842  12.387 -2.2757  0.6975 -2.1815
   31GLN    HG2 4898  23.881   7.948  12.462 -0.7881 -0.9488  2.5985
   31GLN     CD 4899  23.740   8.033  12.318 -0.2684  0.1479  0.2472
   31GLN    OE1 4900  23.685   8.142  12.324  0.1072  0.3363  0.3402
   31GLN    NE2 4901  23.759   7.982  12.196 -0.4181  0.6725  0.0037
   31GLN   HE21 4902  23.703   8.021  12.121  0.8482 -0.9072 -1.8495
   31GLN   HE22 4903  23.797   7.890  12.180  0.4568  1.3206 -1.8981
   31GLN      C 4904  23.852   7.846  12.720  0.0678  0.2684  0.2558
   31GLN      O 4905  23.898   7.952  12.763  0.0712  0.6914 -0.7700
   32PRO      N 4906  23.924   7.734  12.724 -0.3750 -0.0160  0.3888
   32PRO     CD 4907  23.900   7.604  12.664 -0.0618 -0.1949  0.6484
   32PRO    HD1 4908  23.833   7.616  12.579 -0.0666 -1.0577  0.5288
   32PRO    HD2 4909  23.854   7.531  12.730 -1.4634 -0.4418 -0.5560
   32PRO     CG 4910  24.038   7.549  12.631 -0.1177 -0.0111  0.1062
   32PRO    HG1 4911  24.026   7.441  12.625  0.0491  0.0220 -1.0715
   32PRO    HG2 4912  24.071   7.585  12.533  0.6429 -0.3835  0.2219
   32PRO     CB 4913  24.128   7.601  12.742  0.8072  0.0311 -0.6517
   32PRO    HB1 4914  24.101   7.535  12.824 -1.7175  0.7032 -0.8481
   32PRO    HB2 4915  24.233   7.613  12.714  0.5939  2.2307 -0.7033
   32PRO     CA 4916  24.064   7.739  12.760 -0.1413 -0.4320 -0.4308
   32PRO     HA 4917  24.079   7.759  12.867  2.8598 -2.5770 -0.3083
   32PRO      C 4918  24.140   7.846  12.683 -0.3991 -0.0646 -0.1748
   32PRO      O 4919  24.118   7.870  12.565 -0.6594  0.3331 -0.0487
   33TYR      N 4920  24.243   7.905  12.744  0.1555 -0.3271 -0.8547
   33TYR      H 4921  24.265   7.869  12.836 -0.7941 -1.7595 -1.1526
   33TYR     CA 4922  24.316   8.016  12.686 -0.0637  0.1346 -0.2536
   33TYR     HA 4923  24.257   8.068  12.611 -0.1634  0.3675 -0.0173
   33TYR     CB 4924  24.349   8.120  12.793 -0.1663  0.0823 -0.1715
   33TYR    HB1 4925  24.434   8.092  12.856  0.8521 -1.3464 -2.0828
   33TYR    HB2 4926  24.384   8.209  12.740  1.3882 -0.7093 -0.5529
   33TYR     CG 4927  24.231   8.143  12.884  0.4290  0.9481  0.3901
   33TYR    CD1 4928  24.210   8.075  13.005  0.5894 -0.3356 -0.2912
   33TYR    HD1 4929  24.285   8.008  13.043 -1.5464 -2.8297 -0.1834
   33TYR    CE1 4930  24.094   8.091  13.082  0.6872  0.7614 -0.3581
   33TYR    HE1 4931  24.092   8.058  13.185 -1.1005 -0.5960 -0.7835
   33TYR     CZ 4932  23.986   8.168  13.034  0.0500  0.2036  0.1603
   33TYR     OH 4933  23.872   8.177  13.108 -0.3208 -0.3296 -0.3367
   33TYR     HH 4934  23.799   8.217  13.060 -0.1668 -0.3415 -0.5871
   33TYR    CE2 4935  23.996   8.219  12.903 -0.0084 -0.1514  0.0149
   33TYR    HE2 4936  23.910   8.272  12.866  0.9037  2.8709  1.9216
   33TYR    CD2 4937  24.117   8.206  12.834 -0.0122 -0.1380  0.0065
   33TYR    HD2 4938  24.137   8.265  12.745  0.1617  0.3807  0.3846
   33TYR      C 4939  24.435   7.978  12.599 -0.0556  0.2742 -0.3036
   33TYR      O 4940  24.495   7.878  12.637 -0.1858  0.4369  0.3432
   34GLY      N 4941  24.470   8.050  12.492  0.3045  0.5716  0.0126
   34GLY      H 4942  24.424   8.139  12.481  0.6672  0.5919 -1.5110
   34GLY     CA 4943  24.595   8.032  12.422  0.2220  0.5018 -0.1198
   34GLY    HA1 4944  24.594   7.926  12.398 -0.9040  0.1366  1.3564
   34GLY    HA2 4945  24.596   8.087  12.328 -0.9547 -0.4258 -0.6997
   34GLY      C 4946  24.711   8.081  12.508  0.3720  0.2326 -0.1686
   34GLY      O 4947  24.688   8.172  12.587  0.4214 -0.1414  0.2851
   35GLN      N 4948  24.828   8.017  12.499  0.2679  0.0015  0.0868
   35GLN      H 4949  24.848   7.962  12.416 -1.1020 -0.8485  0.2891
   35GLN     CA 4950  24.938   8.046  12.588 -0.0441  0.0995  0.4413
   35GLN     HA 4951  24.887   8.088  12.675 -0.4172 -2.9511  1.8517
   35GLN     CB 4952  25.009   7.920  12.639 -0.3530 -0.3696 -0.2655
   35GLN    HB1 4953  25.042   7.871  12.547 -1.7609 -0.6056 -0.6729
   35GLN    HB2 4954  25.097   7.952  12.696 -0.9669 -1.4867  1.3593
   35GLN     CG 4955  24.923   7.820  12.715 -0.7920  0.1607 -0.0608
   35GLN    HG1 4956  24.984   7.731  12.731 -0.2148  0.6003  0.2284
   35GLN    HG2 4957  24.834   7.791  12.661 -1.4470  0.3155  0.9018
   35GLN     CD 4958  24.885   7.870  12.854 -0.4471 -0.2399  0.1805
   35GLN    OE1 4959  24.800   7.959  12.864 -0.1797  0.0263  0.0788
   35GLN    NE2 4960  24.963   7.833  12.956 -0.3775 -0.5922 -0.0005
   35GLN   HE21 4961  24.935   7.863  13.048 -1.0375 -0.8427 -0.1106
   35GLN   HE22 4962  25.022   7.752  12.946 -1.1674 -1.1747 -0.0606
   35GLN      C 4963  25.022   8.163  12.541 -0.0818 -0.0417  0.0126
   35GLN      O 4964  25.050   8.171  12.422  0.0308 -0.1693  0.0312
   36GLN      N 4965  25.068   8.249  12.633 -0.0888 -0.0825  0.0551
   36GLN      H 4966  25.031   8.234  12.726 -0.8753 -1.6186 -0.4733
   36GLN     CA 4967  25.145   8.366  12.596 -0.3674  0.0370 -0.1545
   36GLN     HA 4968  25.103   8.415  12.508  0.3928  1.3194  0.1691
   36GLN     CB 4969  25.150   8.464  12.713 -0.2109 -0.3243  0.1419
   36GLN    HB1 4970  25.242   8.522  12.709 -0.9009  0.8766  1.0937
   36GLN    HB2 4971  25.161   8.406  12.805 -0.9200  1.4623  1.4026
   36GLN     CG 4972  25.023   8.548  12.716  0.4351  0.6757  0.0565
   36GLN    HG1 4973  24.933   8.486  12.717  0.5469  0.4865 -0.8280
   36GLN    HG2 4974  25.023   8.623  12.637  1.3896  1.1223  0.4725
   36GLN     CD 4975  25.029   8.633  12.842  0.7526  0.4009  0.2269
   36GLN    OE1 4976  25.090   8.740  12.837  0.4369  0.5415 -0.8320
   36GLN    NE2 4977  24.965   8.583  12.948  0.1537 -0.1525 -0.3855
   36GLN   HE21 4978  24.979   8.627  13.038  2.1776 -0.3749 -0.5300
   36GLN   HE22 4979  24.922   8.492  12.943 -2.2290  0.8121  0.8469
   36GLN      C 4980  25.284   8.314  12.561 -0.4401 -0.2320 -0.0488
   36GLN      O 4981  25.323   8.205  12.600  0.1738 -0.1068 -0.3041
   37SER      N 4982  25.358   8.398  12.488 -0.2108 -0.2890  0.1157
   37SER      H 4983  25.322   8.492  12.480  0.6267  0.1106  1.0006
   37SER     CA 4984  25.472   8.362  12.406 -0.3281 -0.3812 -0.0079
   37SER     HA 4985  25.446   8.289  12.329 -1.3544 -1.1733  1.0639
   37SER     CB 4986  25.531   8.488  12.344 -0.2980 -0.2116  0.3662
   37SER    HB1 4987  25.552   8.559  12.425 -0.6857  0.4676 -0.1129
   37SER    HB2 4988  25.612   8.452  12.280 -0.7746 -0.2718 -0.2061
   37SER     OG 4989  25.442   8.554  12.257  0.5872 -0.3560 -0.6758
   37SER     HG 4990  25.458   8.517  12.169 -0.4242 -1.1242 -0.5648
   37SER      C 4991  25.590   8.301  12.479  0.1424 -0.1671 -0.5798
   37SER      O 4992  25.682   8.251  12.415 -0.0121 -0.2331 -0.7542
   38TYR      N 4993  25.589   8.319  12.611 -0.2570 -0.3112 -0.5597
   38TYR      H 4994  25.503   8.348  12.656 -0.3898  1.3095 -1.7971
   38TYR     CA 4995  25.678   8.260  12.710 -0.2608  0.1312 -0.2906
   38TYR     HA 4996  25.732   8.180  12.660  1.3929  0.4417  0.9187
   38TYR     CB 4997  25.784   8.363  12.748 -0.2275  0.0426 -0.1442
   38TYR    HB1 4998  25.731   8.431  12.815  0.5244  0.0426  0.4757
   38TYR    HB2 4999  25.821   8.409  12.656 -1.9889  0.4119 -0.6999
   38TYR     CG 5000  25.899   8.299  12.822 -0.3158 -0.4192 -0.4070
   38TYR    CD1 5001  25.998   8.233  12.748 -0.4939 -1.1289 -0.0227
   38TYR    HD1 5002  26.000   8.230  12.640 -0.0449  2.1537 -0.2008
   38TYR    CE1 5003  26.105   8.176  12.818 -0.5460 -1.0537  0.1205
   38TYR    HE1 5004  26.192   8.130  12.772 -0.1492 -0.5514  0.3527
   38TYR     CZ 5005  26.123   8.196  12.956  0.3877  0.2978 -0.1774
   38TYR     OH 5006  26.230   8.135  13.016 -0.0801 -0.1263  0.2294
   38TYR     HH 5007  26.285   8.097  12.948  0.0531  0.3090  0.0927
   38TYR    CE2 5008  26.026   8.269  13.027  0.0597  0.2020 -0.5273
   38TYR    HE2 5009  26.053   8.294  13.128  1.7308  2.5640 -1.4662
   38TYR    CD2 5010  25.910   8.312  12.961  0.1998  0.5838 -0.5310
   38TYR    HD2 5011  25.836   8.367  13.017  1.6629  2.6380 -0.5122
   38TYR      C 5012  25.599   8.200  12.825 -0.1368  0.3698 -0.0795
   38TYR      O 5013  25.551   8.277  12.908 -0.3089  0.0346  0.1300
   39SER      N 5014  25.582   8.068  12.828 -0.5519  0.4303  0.4696
   39SER      H 5015  25.631   8.017  12.755 -0.0208  0.7192  0.6172
   39SER     CA 5016  25.501   7.990  12.919 -0.3491 -0.1170  0.1901
   39SER     HA 5017  25.500   8.057  13.005 -0.1479  0.0101  0.0933
   39SER     CB 5018  25.358   7.991  12.865 -0.4481 -0.0010  0.4504
   39SER    HB1 5019  25.354   7.945  12.766 -0.5157  2.0211 -0.5549
   39SER    HB2 5020  25.298   7.931  12.933  2.9592 -2.6818  1.3547
   39SER     OG 5021  25.302   8.120  12.857 -0.3312  0.0276  0.0789
   39SER     HG 5022  25.307   8.154  12.767 -1.2460 -0.9465 -0.3635
   39SER      C 5023  25.544   7.856  12.977  0.4518  0.1395  0.1952
   39SER      O 5024  25.635   7.797  12.919  0.1270  0.0343 -0.2126
   40GLY      N 5025  25.491   7.818  13.093 -0.5023 -0.4147 -0.4037
   40GLY      H 5026  25.414   7.872  13.130  1.2210  1.5358  0.5497
   40GLY     CA 5027  25.506   7.690  13.160  0.1772 -0.1022  0.0639
   40GLY    HA1 5028  25.450   7.610  13.111  0.9193 -0.3596 -0.3757
   40GLY    HA2 5029  25.610   7.660  13.152  0.9294  1.9662  1.4679
   40GLY      C 5030  25.463   7.695  13.305 -0.4287 -0.1320 -0.1107
   40GLY      O 5031  25.446   7.805  13.359 -0.2967 -0.1369 -0.0595
   41TYR      N 5032  25.446   7.580  13.371  0.3894 -0.2729 -0.1375
   41TYR      H 5033  25.464   7.493  13.323 -1.2851  0.5002 -2.3584
   41TYR     CA 5034  25.403   7.574  13.509 -0.2193  0.0253 -0.3138
   41TYR     HA 5035  25.346   7.663  13.537  1.0933 -0.1548  3.4977
   41TYR     CB 5036  25.306   7.458  13.528 -0.3191  0.1646  0.0373
   41TYR    HB1 5037  25.259   7.464  13.626  1.1781 -2.4355  1.0292
   41TYR    HB2 5038  25.365   7.366  13.528 -0.7441 -0.1327  1.1995
   41TYR     CG 5039  25.196   7.434  13.428  0.0396 -0.2324 -0.2637
   41TYR    CD1 5040  25.089   7.524  13.419  0.5913  0.4158 -0.3792
   41TYR    HD1 5041  25.088   7.607  13.489  0.0435 -0.6297  0.9008
   41TYR    CE1 5042  24.987   7.499  13.328  0.4412 -0.9764  0.1567
   41TYR    HE1 5043  24.912   7.575  13.312 -0.1859 -1.8718 -1.4768
   41TYR     CZ 5044  24.992   7.391  13.237  0.1906 -0.3478 -0.6143
   41TYR     OH 5045  24.902   7.373  13.136  0.1754  0.5516 -0.7738
   41TYR     HH 5046  24.831   7.437  13.134 -1.7181 -1.3250  0.8739
   41TYR    CE2 5047  25.098   7.300  13.250  0.3842 -0.0313  0.0702
   41TYR    HE2 5048  25.100   7.216  13.181  2.4988 -0.0794  0.1162
   41TYR    CD2 5049  25.202   7.324  13.341  0.6370 -0.3006 -0.1421
   41TYR    HD2 5050  25.282   7.253  13.349  1.0327  0.1855  0.2724
   41TYR      C 5051  25.516   7.567  13.610 -0.1637  0.1383 -0.3687
   41TYR      O 5052  25.509   7.618  13.721 -0.0852 -0.0750 -0.2638
   42SER      N 5053  25.631   7.510  13.570 -0.1834 -0.2172  0.0683
   42SER      H 5054  25.636   7.469  13.478  0.1267  0.2848 -0.1423
   42SER     CA 5055  25.745   7.487  13.656  0.4359 -0.3326 -0.7779
   42SER     HA 5056  25.718   7.527  13.753 -2.3534  0.8739 -1.9217
   42SER     CB 5057  25.783   7.339  13.663  0.2135 -0.3435  0.3029
   42SER    HB1 5058  25.699   7.281  13.702  0.4496 -0.3541  0.8016
   42SER    HB2 5059  25.868   7.326  13.730  0.9909  0.6014 -0.4674
   42SER     OG 5060  25.817   7.290  13.536 -0.2665  0.4236 -0.1314
   42SER     HG 5061  25.846   7.200  13.555  0.5155  0.3059 -1.6951
   42SER      C 5062  25.869   7.564  13.612  0.1266  0.4174 -0.3442
   42SER      O 5063  25.949   7.607  13.695  0.5980 -0.1193 -0.5132
   43GLN      N 5064  25.880   7.571  13.479  0.3207  0.6244 -0.3169
   43GLN      H 5065  25.805   7.533  13.424  1.5141  0.3158 -1.7804
   43GLN     CA 5066  25.993   7.619  13.402  0.6015  0.4806  0.0012
   43GLN     HA 5067  26.040   7.697  13.462  1.1598 -0.7553  1.2220
   43GLN     CB 5068  26.089   7.505  13.370 -0.0034  0.0342 -0.2480
   43GLN    HB1 5069  26.028   7.444  13.304  0.8361 -1.5497  0.3722
   43GLN    HB2 5070  26.107   7.461  13.469  0.2591  0.4096 -0.1301
   43GLN     CG 5071  26.220   7.557  13.313  0.1851  0.5254  0.6117
   43GLN    HG1 5072  26.270   7.637  13.368  0.4909  0.3940  0.5284
   43GLN    HG2 5073  26.184   7.597  13.218 -0.3851 -2.0763 -0.3530
   43GLN     CD 5074  26.316   7.443  13.277  0.0420  0.5466  0.1555
   43GLN    OE1 5075  26.311   7.375  13.175 -0.1668  0.4119  0.2554
   43GLN    NE2 5076  26.417   7.427  13.362 -0.0833  0.1017  0.2220
   43GLN   HE21 5077  26.410   7.468  13.454  1.3459  0.0165  0.3956
   43GLN   HE22 5078  26.494   7.364  13.346 -0.7943 -0.3199 -1.7813
   43GLN      C 5079  25.932   7.681  13.277  0.0379  0.1520  0.1097
   43GLN      O 5080  25.878   7.610  13.192  0.5570 -0.2946  0.1448
   44SER      N 5081  25.929   7.814  13.266 -0.0431  0.1414 -0.0046
   44SER      H 5082  25.963   7.873  13.340  1.4452 -1.7354  0.9183
   44SER     CA 5083  25.869   7.876  13.150  0.2583  0.2578 -0.0983
   44SER     HA 5084  25.779   7.814  13.139  0.9720 -1.0521  1.0924
   44SER     CB 5085  25.831   8.020  13.183  0.4890  0.1605  0.6004
   44SER    HB1 5086  25.915   8.065  13.236  1.2572  1.6435 -1.7206
   44SER    HB2 5087  25.824   8.069  13.086  1.8454 -1.6796 -0.5196
   44SER     OG 5088  25.707   8.025  13.249  0.0027 -0.1863 -0.2785
   44SER     HG 5089  25.703   8.112  13.289  1.2599  0.5969 -1.7642
   44SER      C 5090  25.956   7.871  13.025 -0.0515  0.4094 -0.3221
   44SER      O 5091  26.076   7.869  13.047 -0.0873  0.6534 -0.1102
   45THR      N 5092  25.907   7.868  12.901 -0.1378 -0.1653 -0.2777
   45THR      H 5093  25.806   7.860  12.897 -0.0242 -1.8436 -0.8622
   45THR     CA 5094  25.975   7.854  12.773  0.2305  0.2426 -0.1256
   45THR     HA 5095  26.074   7.894  12.796 -0.6972  1.5755  1.8174
   45THR     CB 5096  26.010   7.711  12.734 -0.3179  0.1002 -0.1017
   45THR     HB 5097  26.048   7.708  12.632  1.6108  1.4197  0.5337
   45THR    CG2 5098  26.122   7.658  12.823  0.0066  0.5844 -0.2225
   45THR   HG21 5099  26.093   7.630  12.924 -0.3343 -0.6637 -0.6525
   45THR   HG22 5100  26.201   7.733  12.815 -0.8991  1.5760 -0.0834
   45THR   HG23 5101  26.183   7.579  12.780 -0.6719 -1.7229  2.7443
   45THR    OG1 5102  25.899   7.624  12.745 -0.2207  0.0346  0.4048
   45THR    HG1 5103  25.885   7.606  12.651  1.2266  0.5183  0.0761
   45THR      C 5104  25.900   7.920  12.659 -0.0814 -0.1926 -0.1741
   45THR      O 5105  25.778   7.928  12.666 -0.0722 -0.0426 -0.1957
   46ASP      N 5106  25.968   7.949  12.548 -0.1574  0.2138 -0.1148
   46ASP      H 5107  26.068   7.949  12.567 -0.4160  0.9873  1.4273
   46ASP     CA 5108  25.918   8.000  12.422 -0.2351  0.0345 -0.1569
   46ASP     HA 5109  25.874   8.098  12.445 -0.4286 -0.1545  0.3020
   46ASP     CB 5110  26.041   8.018  12.335 -0.1395  0.1998  0.0111
   46ASP    HB1 5111  26.105   8.100  12.368  0.3045  0.5497 -1.6135
   46ASP    HB2 5112  26.095   7.923  12.331 -1.7897 -0.7346 -0.9534
   46ASP     CG 5113  25.988   8.048  12.195  0.0581  0.2505 -0.0544
   46ASP    OD1 5114  25.979   7.952  12.115  0.3839  0.2346 -0.0720
   46ASP    OD2 5115  25.962   8.166  12.166 -0.4115  0.1928  0.1129
   46ASP      C 5116  25.807   7.917  12.359  0.2378  0.0981 -1.0914
   46ASP      O 5117  25.818   7.796  12.341  0.0585 -0.0192 -0.4274
   47THR      N 5118  25.688   7.976  12.338 -0.1085 -0.1303  0.1415
   47THR      H 5119  25.683   8.073  12.363 -1.5709 -0.9034  3.4468
   47THR     CA 5120  25.567   7.913  12.291 -0.2013  0.2065 -0.0662
   47THR     HA 5121  25.587   7.807  12.275 -0.5038  0.4066 -2.0763
   47THR     CB 5122  25.448   7.942  12.382 -0.0183 -0.3295  0.3447
   47THR     HB 5123  25.389   8.028  12.349 -1.3164 -1.7636 -1.2011
   47THR    CG2 5124  25.355   7.823  12.403  0.1642 -0.7300 -1.0428
   47THR   HG21 5125  25.287   7.836  12.487  1.8845 -1.7619  0.5876
   47THR   HG22 5126  25.413   7.734  12.426  1.8274  0.6502  0.3732
   47THR   HG23 5127  25.302   7.810  12.309 -0.9219 -2.4092 -0.2369
   47THR    OG1 5128  25.478   7.962  12.519  0.2054 -0.3600  0.3000
   47THR    HG1 5129  25.434   8.040  12.553 -0.9347 -1.4513  1.4219
   47THR      C 5130  25.530   7.963  12.152  0.2390 -0.0702 -0.2851
   47THR      O 5131  25.547   8.080  12.118  0.1960  0.2759  0.8444
   48SER      N 5132  25.466   7.874  12.075 -0.0627  0.1976 -0.3504
   48SER      H 5133  25.432   7.787  12.115  0.2097 -0.8423 -2.2662
   48SER     CA 5134  25.407   7.909  11.947 -0.1899  0.2629 -0.2746
   48SER     HA 5135  25.479   7.969  11.891  1.1755 -0.9982  0.0345
   48SER     CB 5136  25.381   7.781  11.868 -0.4085 -0.0529  0.2971
   48SER    HB1 5137  25.476   7.726  11.871 -0.8715 -1.0790 -1.8071
   48SER    HB2 5138  25.305   7.719  11.916 -0.5611  1.1224  1.6387
   48SER     OG 5139  25.351   7.805  11.732  0.1305  0.2617  0.2259
   48SER     HG 5140  25.417   7.854  11.684  0.0406  0.3842  0.2285
   48SER      C 5141  25.281   7.990  11.972 -0.1639  0.1010  0.4256
   48SER      O 5142  25.212   7.988  12.074  0.1317 -0.0059  0.6235
   49GLY      N 5143  25.244   8.067  11.869 -0.6097 -0.3437  0.2508
   49GLY      H 5144  25.308   8.074  11.791  1.0865  0.1865  1.6345
   49GLY     CA 5145  25.137   8.165  11.869 -0.1312  0.1813  0.0063
   49GLY    HA1 5146  25.145   8.217  11.965  1.2780 -0.0294  0.0233
   49GLY    HA2 5147  25.138   8.245  11.796 -1.4001  1.5728  1.4486
   49GLY      C 5148  25.005   8.090  11.864 -0.0297  0.0399 -0.7001
   49GLY      O 5149  25.000   7.974  11.824 -0.5947  0.0461 -0.6499
   50TYR      N 5150  24.900   8.156  11.913  0.1757 -0.0999 -0.0539
   50TYR      H 5151  24.912   8.256  11.917 -2.2422  0.2521  0.0279
   50TYR     CA 5152  24.765   8.105  11.925  0.3853 -0.6922 -0.1874
   50TYR     HA 5153  24.760   8.006  11.878  1.8991 -0.7875 -0.2025
   50TYR     CB 5154  24.724   8.081  12.070  0.5561 -0.0621 -0.0325
   50TYR    HB1 5155  24.736   8.174  12.125  0.8667 -0.0568 -0.1083
   50TYR    HB2 5156  24.617   8.067  12.061  0.4680  0.5422  0.0538
   50TYR     CG 5157  24.788   7.968  12.147  0.1243 -0.4081 -0.1830
   50TYR    CD1 5158  24.710   7.854  12.173  0.3107 -0.5685 -0.3251
   50TYR    HD1 5159  24.611   7.840  12.132 -1.1534  0.2731  2.6469
   50TYR    CE1 5160  24.764   7.751  12.251  0.2473 -0.0786  0.3837
   50TYR    HE1 5161  24.704   7.663  12.271  1.7235 -1.8260 -2.0949
   50TYR     CZ 5162  24.895   7.756  12.302  0.3287  0.2534  0.1485
   50TYR     OH 5163  24.946   7.646  12.366  0.3039  0.0753 -0.1381
   50TYR     HH 5164  24.888   7.570  12.354  0.7395 -0.0826 -1.4955
   50TYR    CE2 5165  24.975   7.868  12.273  0.7536 -0.1143 -0.1115
   50TYR    HE2 5166  25.075   7.874  12.313  0.8826  0.6897 -0.5421
   50TYR    CD2 5167  24.918   7.971  12.199 -0.1216 -0.1907  0.4371
   50TYR    HD2 5168  24.981   8.058  12.184 -0.1461 -0.4028 -1.0758
   50TYR      C 5169  24.669   8.199  11.854  0.4210  0.1055  0.8051
   50TYR      O 5170  24.693   8.316  11.824  0.1321  0.0249  0.2500
   51GLY      N 5171  24.549   8.149  11.824  0.2758  0.5357  0.6553
   51GLY      H 5172  24.524   8.053  11.842 -1.0863  0.6480 -0.5364
   51GLY     CA 5173  24.440   8.233  11.779 -0.6657 -0.8850  0.2235
   51GLY    HA1 5174  24.355   8.176  11.741 -2.1253  1.1413  0.2813
   51GLY    HA2 5175  24.480   8.302  11.705 -1.0579 -0.0524  0.7777
   51GLY      C 5176  24.383   8.325  11.886  0.5125  0.2722 -0.1156
   51GLY      O 5177  24.428   8.328  12.001 -0.3288 -0.2899  0.2413
   52GLN      N 5178  24.277   8.397  11.848  0.3652  0.1966  0.1470
   52GLN      H 5179  24.231   8.371  11.762 -0.7291  1.1425  0.4239
   52GLN     CA 5180  24.195   8.483  11.931  0.0850 -0.1379  0.2191
   52GLN     HA 5181  24.247   8.501  12.025  1.7161 -0.9106 -0.4870
   52GLN     CB 5182  24.176   8.621  11.869 -0.0057 -0.1255  0.2740
   52GLN    HB1 5183  24.107   8.673  11.936  0.0793  0.8766 -0.3961
   52GLN    HB2 5184  24.123   8.609  11.775  0.9185  0.0142 -0.2768
   52GLN     CG 5185  24.309   8.692  11.847 -0.1465  0.0537  0.0119
   52GLN    HG1 5186  24.377   8.672  11.929 -1.4876 -2.3155  0.6185
   52GLN    HG2 5187  24.351   8.654  11.754 -0.7362  1.5845 -0.9284
   52GLN     CD 5188  24.292   8.843  11.834  0.1207  0.0774 -0.0692
   52GLN    OE1 5189  24.308   8.920  11.928  0.2543 -0.0929  0.0475
   52GLN    NE2 5190  24.250   8.892  11.717 -0.3090 -0.2166 -0.0404
   52GLN   HE21 5191  24.229   8.991  11.713  0.2262 -0.1005 -0.0955
   52GLN   HE22 5192  24.226   8.828  11.642  0.2368  1.4049 -1.6846
   52GLN      C 5193  24.067   8.411  11.972 -0.0628  0.0406  0.0659
   52GLN      O 5194  23.971   8.403  11.895 -0.1709 -0.3843  0.2454
   53SER      N 5195  24.065   8.381  12.102  0.4268  0.1025  0.0880
   53SER      H 5196  24.148   8.400  12.156  0.3835 -1.8032  0.9201
   53SER     CA 5197  23.949   8.325  12.167  0.0657  0.2679 -0.4101
   53SER     HA 5198  23.922   8.231  12.118 -1.0848  0.7675 -0.7875
   53SER     CB 5199  23.973   8.302  12.316  0.0084 -0.0076 -0.4440
   53SER    HB1 5200  23.877   8.276  12.360 -0.7680  1.3105 -1.2811
   53SER    HB2 5201  24.008   8.396  12.358 -0.5542 -0.1195  0.2929
   53SER     OG 5202  24.065   8.197  12.341 -0.4337 -0.3591 -0.2778
   53SER     HG 5203  24.055   8.175  12.434 -0.1908 -2.2657 -0.6758
   53SER      C 5204  23.828   8.417  12.153 -0.0760  0.1363 -0.0667
   53SER      O 5205  23.727   8.372  12.101  0.0543 -0.4158  0.1555
   54SER      N 5206  23.845   8.547  12.181 -0.0650  0.2172 -0.4465
   54SER      H 5207  23.935   8.566  12.224 -0.2540 -0.6196  0.3577
   54SER     CA 5208  23.753   8.658  12.167 -0.1322  0.1972 -0.1641
   54SER     HA 5209  23.676   8.634  12.094  0.8306 -0.1747 -1.0840
   54SER     CB 5210  23.681   8.677  12.301  0.9312 -0.1201  0.4674
   54SER    HB1 5211  23.751   8.680  12.384 -1.1288 -0.2312  2.2740
   54SER    HB2 5212  23.637   8.777  12.301  1.8625  0.3156  1.8727
   54SER     OG 5213  23.581   8.585  12.339 -0.0324  0.6382 -0.1798
   54SER     HG 5214  23.518   8.600  12.268  0.8283  0.6622 -0.9704
   54SER      C 5215  23.835   8.779  12.127  0.0702  0.1852  0.2053
   54SER      O 5216  23.940   8.807  12.183  0.7356 -0.2869 -0.7629
   55TYR      N 5217  23.785   8.866  12.039 -0.6227  0.4461  0.8488
   55TYR      H 5218  23.695   8.846  11.999 -0.0089 -1.6461  0.3958
   55TYR     CA 5219  23.833   9.003  12.030 -0.4391  0.3013 -0.6624
   55TYR     HA 5220  23.883   9.030  12.123  1.4113  0.7040 -1.7194
   55TYR     CB 5221  23.950   9.007  11.933 -0.0662 -0.0920 -0.2367
   55TYR    HB1 5222  24.000   9.102  11.954  1.2430 -1.1849  1.8915
   55TYR    HB2 5223  24.026   8.941  11.973 -2.5892 -1.8802  1.9285
   55TYR     CG 5224  23.920   8.981  11.787  0.1644 -0.1501 -0.2749
   55TYR    CD1 5225  23.924   9.089  11.697  0.3487  0.0021 -0.0864
   55TYR    HD1 5226  23.959   9.188  11.722 -2.4673  0.9213  0.5873
   55TYR    CE1 5227  23.889   9.072  11.563  0.1057 -0.3944  0.0226
   55TYR    HE1 5228  23.882   9.155  11.494 -2.2621  0.7333  1.5036
   55TYR     CZ 5229  23.878   8.940  11.515 -0.5122 -0.3393  0.0008
   55TYR     OH 5230  23.855   8.917  11.382  0.1687 -0.2329 -0.1407
   55TYR     HH 5231  23.857   8.999  11.332  1.7676  0.1335  0.4530
   55TYR    CE2 5232  23.887   8.829  11.601  0.5670 -0.2821 -0.0263
   55TYR    HE2 5233  23.893   8.728  11.564 -0.1995 -0.0384 -0.8469
   55TYR    CD2 5234  23.894   8.852  11.739 -0.1235 -0.1957 -0.0018
   55TYR    HD2 5235  23.891   8.777  11.816  1.3306 -1.6308 -1.2839
   55TYR      C 5236  23.717   9.098  12.001 -0.5305  0.4763  0.2531
   55TYR      O 5237  23.622   9.057  11.935  0.0357 -0.0541 -0.2458
   56SER      N 5238  23.741   9.227  12.023  0.4213  0.2403  0.6877
   56SER      H 5239  23.834   9.258  12.046  0.2957 -0.5090  2.3500
   56SER     CA 5240  23.644   9.332  11.999  0.4464  0.0777 -0.1406
   56SER     HA 5241  23.555   9.286  12.042 -0.4319  1.3875 -0.4783
   56SER     CB 5242  23.678   9.464  12.068 -0.2894  0.1991 -0.0042
   56SER    HB1 5243  23.588   9.525  12.073 -0.7677 -0.5027  0.1589
   56SER    HB2 5244  23.759   9.517  12.019  0.9210 -3.2039 -2.0175
   56SER     OG 5245  23.717   9.443  12.202  0.1902 -0.1171 -0.1937
   56SER     HG 5246  23.645   9.396  12.243  0.7758 -0.6260  0.2791
   56SER      C 5247  23.607   9.355  11.853 -0.2728  0.4683  0.0991
   56SER      O 5248  23.692   9.337  11.766 -0.2918 -0.0696  0.1897
   57SER      N 5249  23.483   9.398  11.826 -0.4840  0.0092  0.3219
   57SER      H 5250  23.413   9.390  11.898 -0.0807 -2.6043  0.5374
   57SER     CA 5251  23.428   9.422  11.694 -0.1714 -0.8112  0.0325
   57SER     HA 5252  23.509   9.416  11.621  0.6472 -0.0773  0.8524
   57SER     CB 5253  23.323   9.318  11.657 -0.8005 -0.2294  0.1484
   57SER    HB1 5254  23.283   9.347  11.559  0.2906  1.3080  0.1308
   57SER    HB2 5255  23.245   9.312  11.732  0.3576 -2.2004  1.2780
   57SER     OG 5256  23.382   9.191  11.643 -0.2364 -0.0441  0.8410
   57SER     HG 5257  23.310   9.130  11.628 -0.3131  0.1906  0.2539
   57SER      C 5258  23.372   9.564  11.688 -0.5735 -0.9829 -0.3225
   57SER      O 5259  23.306   9.617  11.777  0.7474 -0.1994  0.2203
   58TYR      N 5260  23.394   9.629  11.573 -0.1997 -0.1618  0.2036
   58TYR      H 5261  23.445   9.584  11.499 -1.5368  1.7825 -2.0135
   58TYR     CA 5262  23.367   9.768  11.543  0.3750 -0.1576 -0.3024
   58TYR     HA 5263  23.298   9.811  11.616 -0.8807  0.1446 -1.6245
   58TYR     CB 5264  23.501   9.840  11.547  0.1404  0.2902 -0.3859
   58TYR    HB1 5265  23.488   9.947  11.531 -0.4494 -0.1098 -3.0719
   58TYR    HB2 5266  23.552   9.793  11.462  0.6688 -3.0042  1.5634
   58TYR     CG 5267  23.590   9.823  11.668 -0.2314  0.2558 -0.1159
   58TYR    CD1 5268  23.708   9.749  11.666  0.0002  0.6061  0.2661
   58TYR    HD1 5269  23.742   9.696  11.578 -0.7677 -1.5583  1.2010
   58TYR    CE1 5270  23.792   9.739  11.777  0.2923  0.1081  0.0072
   58TYR    HE1 5271  23.874   9.669  11.775  0.5261  0.3988 -0.7972
   58TYR     CZ 5272  23.750   9.793  11.901 -0.3306  0.1037 -0.2010
   58TYR     OH 5273  23.833   9.779  12.008 -0.0206 -0.0656 -0.4619
   58TYR     HH 5274  23.789   9.794  12.092  2.9052  1.4659  0.9535
   58TYR    CE2 5275  23.624   9.855  11.910 -0.4663 -0.2587  0.4282
   58TYR    HE2 5276  23.597   9.897  12.006 -1.6737  0.1919 -0.0841
   58TYR    CD2 5277  23.547   9.869  11.794  0.3051  0.4602 -0.0048
   58TYR    HD2 5278  23.450   9.916  11.793  0.0743  0.0223 -1.3557
   58TYR      C 5279  23.297   9.795  11.410  0.2151  0.5109 -0.0888
   58TYR      O 5280  23.330   9.721  11.317  0.0222 -0.1104  0.3249
   59GLY      N 5281  23.199   9.885  11.407 -0.0071  0.2705 -0.0498
   59GLY      H 5282  23.193   9.943  11.490  0.5950  1.3379 -0.7465
   59GLY     CA 5283  23.116   9.930  11.297 -0.1466 -0.5088 -0.2709
   59GLY    HA1 5284  23.134   9.872  11.207  1.1994 -2.0772  0.9405
   59GLY    HA2 5285  23.136  10.034  11.274 -2.6663 -0.0898 -0.8856
   59GLY      C 5286  22.968   9.937  11.332 -0.0448 -0.0801  0.0837
   59GLY      O 5287  22.937   9.981  11.443 -0.1467 -0.7840  0.3351
   60GLN      N 5288  22.876   9.892  11.246  0.2193 -0.2222 -0.1244
   60GLN      H 5289  22.911   9.842  11.165  0.5573 -1.6743  0.8873
   60GLN     CA 5290  22.734   9.917  11.257  0.2326 -0.0061 -0.4209
   60GLN     HA 5291  22.710   9.972  11.348  3.0412  0.8659 -0.1252
   60GLN     CB 5292  22.691  10.014  11.147 -0.8511  0.4929  0.4184
   60GLN    HB1 5293  22.672   9.967  11.050  0.4639 -0.1162  0.4324
   60GLN    HB2 5294  22.597  10.046  11.190 -1.1207 -2.4259  2.2770
   60GLN     CG 5295  22.784  10.133  11.124  0.0482 -0.1674  0.5595
   60GLN    HG1 5296  22.716  10.189  11.059  0.2757 -0.6733 -0.1239
   60GLN    HG2 5297  22.872  10.105  11.067 -0.7405 -1.0244 -0.2895
   60GLN     CD 5298  22.814  10.220  11.245 -0.0674 -0.0355  0.4948
   60GLN    OE1 5299  22.929  10.231  11.288  0.1875 -0.3920 -0.0752
   60GLN    NE2 5300  22.721  10.300  11.295 -0.4015 -0.2949  0.2912
   60GLN   HE21 5301  22.627  10.297  11.257 -0.6500 -0.2933  0.8811
   60GLN   HE22 5302  22.742  10.372  11.363 -1.3424  1.1071 -0.8431
   60GLN      C 5303  22.646   9.793  11.252  0.1204  0.0229  0.7247
   60GLN      O 5304  22.677   9.693  11.188  0.0212 -0.2592  1.1087
   61SER      N 5305  22.531   9.789  11.320 -0.3202 -0.2589 -0.0330
   61SER      H 5306  22.511   9.868  11.380 -0.9185  0.9018 -1.6696
   61SER     CA 5307  22.449   9.672  11.343  0.1367 -0.4373  0.7015
   61SER     HA 5308  22.430   9.622  11.248  1.3073  0.4813 -0.0479
   61SER     CB 5309  22.502   9.574  11.447 -0.0980 -0.5031  0.7599
   61SER    HB1 5310  22.495   9.614  11.548 -0.0529  0.3075  0.4499
   61SER    HB2 5311  22.442   9.484  11.429  1.1225 -0.7557 -2.7980
   61SER     OG 5312  22.641   9.552  11.441 -0.0745 -0.2181  0.2246
   61SER     HG 5313  22.654   9.472  11.389 -1.1849  0.4211 -1.1289
   61SER      C 5314  22.313   9.714  11.397 -0.0419  0.1478 -0.1760
   61SER      O 5315  22.304   9.817  11.463 -0.3697  0.1907 -0.2843
   62GLN      N 5316  22.211   9.634  11.362  0.1642 -0.2723  0.1744
   62GLN      H 5317  22.228   9.547  11.314 -1.6163 -0.7417  0.3264
   62GLN     CA 5318  22.074   9.670  11.389  0.1205 -0.4153  0.1447
   62GLN     HA 5319  22.081   9.720  11.486  2.1418 -0.3850  0.0153
   62GLN     CB 5320  22.013   9.772  11.293  0.1832 -0.2241  0.3068
   62GLN    HB1 5321  21.925   9.813  11.341 -0.0863  0.1750 -0.5067
   62GLN    HB2 5322  22.085   9.854  11.285 -1.1843  1.0245  0.3139
   62GLN     CG 5323  21.978   9.723  11.152  0.5319  0.3139  0.0300
   62GLN    HG1 5324  22.060   9.669  11.106  0.9129 -0.0687  1.1304
   62GLN    HG2 5325  21.886   9.664  11.154 -0.4218  1.5617 -2.4170
   62GLN     CD 5326  21.949   9.839  11.057  0.1770  0.5997  0.4784
   62GLN    OE1 5327  22.033   9.890  10.984  0.2214  0.0893  0.1645
   62GLN    NE2 5328  21.824   9.886  11.063  0.2109  0.6689  0.6665
   62GLN   HE21 5329  21.823   9.970  11.008  1.0397  0.7971  0.8336
   62GLN   HE22 5330  21.767   9.871  11.145 -2.6983  0.6739 -1.2120
   62GLN      C 5331  21.979   9.552  11.404 -0.2833 -0.0848  0.2390
   62GLN      O 5332  21.997   9.457  11.327 -0.5774  0.1767 -0.1519
   63ASN      N 5333  21.896   9.555  11.509 -0.0554  0.5264  0.4078
   63ASN      H 5334  21.878   9.640  11.560 -1.8116  0.6729 -0.3905
   63ASN     CA 5335  21.813   9.438  11.529 -0.0858  0.4857  0.0471
   63ASN     HA 5336  21.877   9.350  11.532 -1.4343 -0.5552 -0.4140
   63ASN     CB 5337  21.753   9.447  11.669  0.3140 -0.4389  0.2812
   63ASN    HB1 5338  21.831   9.480  11.737  1.9437 -3.3729  0.0044
   63ASN    HB2 5339  21.669   9.516  11.669  0.0589 -0.7506  0.4947
   63ASN     CG 5340  21.700   9.313  11.719 -1.0031 -0.1659 -0.3489
   63ASN    OD1 5341  21.707   9.205  11.661 -0.4534 -0.2805 -0.0782
   63ASN    ND2 5342  21.656   9.315  11.845 -0.0755  0.0919 -0.0243
   63ASN   HD21 5343  21.609   9.234  11.881  0.3600  1.2979  3.7224
   63ASN   HD22 5344  21.648   9.405  11.891  0.1757  0.1543 -0.0984
   63ASN      C 5345  21.704   9.423  11.423  0.3364  0.2982 -0.3654
   63ASN      O 5346  21.664   9.518  11.357 -0.2778  0.0540 -0.3538
   64THR      N 5347  21.659   9.298  11.405  0.6495  0.0810  0.3096
   64THR      H 5348  21.694   9.227  11.467  2.3776 -0.5528 -1.3150
   64THR     CA 5349  21.554   9.264  11.311  0.6140 -0.2803  0.4807
   64THR     HA 5350  21.515   9.361  11.281 -2.3305 -1.3389  0.5882
   64THR     CB 5351  21.616   9.197  11.188  0.1057 -0.3707  0.2722
   64THR     HB 5352  21.534   9.142  11.141 -1.1126  1.9033 -0.3921
   64THR    CG2 5353  21.671   9.302  11.093 -0.1939 -0.9866 -0.5923
   64THR   HG21 5354  21.736   9.256  11.018  2.8751  2.1778 -0.1729
   64THR   HG22 5355  21.737   9.367  11.150  0.6567 -1.2855 -1.2157
   64THR   HG23 5356  21.595   9.364  11.045 -0.4203  1.1513  2.2724
   64THR    OG1 5357  21.726   9.114  11.218  0.2964 -0.3803 -0.4489
   64THR    HG1 5358  21.802   9.156  11.257 -0.6954 -0.6132  1.8766
   64THR      C 5359  21.444   9.180  11.373  0.0874  0.0090 -0.0575
   64THR      O 5360  21.470   9.073  11.428 -0.4178  0.1182  0.3986
   65GLY      N 5361  21.315   9.208  11.351  0.1692 -0.0911 -0.7089
   65GLY      H 5362  21.294   9.293  11.301  1.2465 -0.0577 -1.1269
   65GLY     CA 5363  21.206   9.116  11.377  0.1943  0.0304 -0.1650
   65GLY    HA1 5364  21.118   9.171  11.345  0.5343  0.1031 -1.0029
   65GLY    HA2 5365  21.220   9.031  11.311  1.7013  1.6165 -2.0038
   65GLY      C 5366  21.178   9.071  11.520 -0.0056 -0.0001 -0.2136
   65GLY      O 5367  21.220   9.132  11.618 -0.3473  0.3370 -0.2733
   66TYR      N 5368  21.096   8.966  11.531  0.2769 -0.1869  0.1159
   66TYR      H 5369  21.058   8.918  11.451  0.2143  0.5290 -0.2932
   66TYR     CA 5370  21.045   8.919  11.658  0.1174  0.2098  0.2002
   66TYR     HA 5371  21.041   9.001  11.731 -0.3911  1.6385 -1.3710
   66TYR     CB 5372  20.910   8.850  11.638  0.5683 -0.4884 -0.4836
   66TYR    HB1 5373  20.833   8.916  11.597 -0.6600 -0.6131  1.5055
   66TYR    HB2 5374  20.917   8.770  11.565 -2.1154 -1.3012  0.0481
   66TYR     CG 5375  20.845   8.802  11.766  0.3599  0.2782 -0.2921
   66TYR    CD1 5376  20.860   8.674  11.822 -0.5632  0.3499  0.1379
   66TYR    HD1 5377  20.929   8.612  11.766 -1.8158 -0.6178 -0.3655
   66TYR    CE1 5378  20.794   8.637  11.939  0.1180 -0.4333  0.2791
   66TYR    HE1 5379  20.809   8.540  11.985 -0.3182 -0.3048  0.7069
   66TYR     CZ 5380  20.717   8.733  12.008 -0.3301 -0.6059  0.0296
   66TYR     OH 5381  20.662   8.709  12.131 -0.0098 -0.7988  0.1379
   66TYR     HH 5382  20.672   8.617  12.157  0.6251 -0.1593  2.4050
   66TYR    CE2 5383  20.707   8.865  11.960  0.3614 -0.5178  0.1185
   66TYR    HE2 5384  20.645   8.937  12.010 -0.6239 -1.0319 -0.3492
   66TYR    CD2 5385  20.766   8.893  11.836  0.2549 -0.1496  0.1508
   66TYR    HD2 5386  20.755   8.993  11.798  0.9318 -0.7717 -1.8253
   66TYR      C 5387  21.143   8.817  11.715 -0.0779  0.0504  0.2527
   66TYR      O 5388  21.198   8.733  11.644 -0.2643  0.0454  0.1103
   67GLY      N 5389  21.176   8.837  11.842  0.6359  0.6420 -0.0186
   67GLY      H 5390  21.125   8.907  11.894  0.7480  1.1205 -0.5475
   67GLY     CA 5391  21.288   8.777  11.913  0.1731  0.1648  0.3127
   67GLY    HA1 5392  21.378   8.771  11.853  1.5963 -1.1620  2.4326
   67GLY    HA2 5393  21.325   8.841  11.993  0.2399 -0.2796  0.6422
   67GLY      C 5394  21.263   8.637  11.969  0.1110 -0.1099 -0.3869
   67GLY      O 5395  21.151   8.599  12.003 -0.0925  1.0569  0.3277
   68THR      N 5396  21.371   8.561  11.986  0.0077 -0.1525  0.0791
   68THR      H 5397  21.461   8.599  11.961  0.0680 -0.0922  0.3785
   68THR     CA 5398  21.380   8.425  12.037  0.3119 -0.1835 -0.0572
   68THR     HA 5399  21.283   8.379  12.059  0.5363 -0.6130  0.0536
   68THR     CB 5400  21.451   8.325  11.947 -0.2743 -0.5843 -0.0810
   68THR     HB 5401  21.555   8.357  11.937 -0.4259 -0.3871 -1.0965
   68THR    CG2 5402  21.448   8.176  11.981  0.1102 -0.5778 -0.0085
   68THR   HG21 5403  21.488   8.156  12.081  0.0944  1.1458  0.3795
   68THR   HG22 5404  21.501   8.121  11.904 -2.0948  1.1740 -3.0006
   68THR   HG23 5405  21.343   8.149  11.992  0.6252 -1.9010  2.3936
   68THR    OG1 5406  21.402   8.334  11.815  0.1075 -0.2567 -0.2044
   68THR    HG1 5407  21.330   8.271  11.803  0.1779 -0.6418  1.1736
   68THR      C 5408  21.456   8.423  12.169  0.5569 -1.0504 -0.2015
   68THR      O 5409  21.557   8.493  12.171 -0.1197 -0.0531  0.3610
   69GLN      N 5410  21.421   8.350  12.275 -0.0284 -0.7782 -0.2026
   69GLN      H 5411  21.324   8.323  12.266 -0.3007  0.4740 -1.2332
   69GLN     CA 5412  21.479   8.348  12.408 -0.3770 -0.0104 -0.0343
   69GLN     HA 5413  21.555   8.426  12.412 -0.3647  0.1083 -1.8258
   69GLN     CB 5414  21.372   8.390  12.509 -0.1642 -0.0098  0.1910
   69GLN    HB1 5415  21.316   8.478  12.477 -1.2841 -0.9561 -0.4808
   69GLN    HB2 5416  21.298   8.313  12.527  1.0967 -1.8825 -2.0685
   69GLN     CG 5417  21.440   8.444  12.635  0.1757 -0.0415  0.0227
   69GLN    HG1 5418  21.463   8.353  12.690 -1.6700 -0.8942 -0.5246
   69GLN    HG2 5419  21.533   8.497  12.615  1.9894 -3.2787 -0.8289
   69GLN     CD 5420  21.346   8.519  12.728 -0.0533 -0.7702  0.3830
   69GLN    OE1 5421  21.240   8.572  12.695  0.3180 -0.6775 -0.6802
   69GLN    NE2 5422  21.387   8.532  12.854  0.4618 -0.0763  0.1501
   69GLN   HE21 5423  21.466   8.485  12.897  0.6056  1.1271  1.2617
   69GLN   HE22 5424  21.317   8.581  12.908 -2.9413  0.4707 -4.2681
   69GLN      C 5425  21.551   8.219  12.444 -0.2597  0.0416 -0.0874
   69GLN      O 5426  21.512   8.112  12.397 -0.2484 -0.3337  0.7492
   70SER      N 5427  21.648   8.229  12.535 -0.1730 -0.1489 -0.1583
   70SER      H 5428  21.672   8.320  12.570 -0.9422  0.9439 -2.2763
   70SER     CA 5429  21.734   8.122  12.581 -0.2870 -0.1757 -0.0035
   70SER     HA 5430  21.690   8.026  12.556 -1.7047  0.9572 -2.2646
   70SER     CB 5431  21.867   8.133  12.506 -0.1744  0.3986  0.2781
   70SER    HB1 5432  21.849   8.169  12.405  3.0023 -0.1326 -0.6054
   70SER    HB2 5433  21.933   8.209  12.548  2.0258  0.5634 -3.0723
   70SER     OG 5434  21.937   8.014  12.480  0.1953  0.6513  0.0997
   70SER     HG 5435  22.028   8.037  12.459  0.2026  0.9861  0.4844
   70SER      C 5436  21.761   8.144  12.729 -0.6450 -0.3269  0.0842
   70SER      O 5437  21.732   8.240  12.800  0.1206  0.0006 -0.0350
   71THR      N 5438  21.830   8.045  12.787 -0.4904 -0.2253  0.0746
   71THR      H 5439  21.866   7.972  12.726 -0.2608 -0.9687  1.0771
   71THR     CA 5440  21.864   8.028  12.927 -0.5845  0.1107  0.1393
   71THR     HA 5441  21.773   8.052  12.982 -0.0772  0.4132  0.8573
   71THR     CB 5442  21.900   7.886  12.969 -0.0081  0.1436 -0.2273
   71THR     HB 5443  21.910   7.886  13.078 -0.5572 -1.1321 -0.1601
   71THR    CG2 5444  21.791   7.781  12.949  0.9019 -0.7540 -0.5818
   71THR   HG21 5445  21.805   7.694  13.013  0.9867 -1.2286 -1.2331
   71THR   HG22 5446  21.786   7.744  12.847  4.4060 -0.4632 -0.9531
   71THR   HG23 5447  21.697   7.819  12.990  0.8136 -2.5650  1.0575
   71THR    OG1 5448  22.019   7.845  12.906  0.3164  0.4408  0.1893
   71THR    HG1 5449  22.042   7.754  12.926  2.6946  0.4887 -1.8184
   71THR      C 5450  21.971   8.126  12.970 -0.2666 -0.1630 -0.0216
   71THR      O 5451  22.050   8.164  12.884  0.0097  0.0617  0.3222
   72PRO      N 5452  21.973   8.178  13.093  0.1072  0.0048 -0.0946
   72PRO     CD 5453  21.863   8.164  13.187 -0.3282 -0.0229 -0.6033
   72PRO    HD1 5454  21.859   8.060  13.220  0.9944  0.3157  0.7722
   72PRO    HD2 5455  21.767   8.189  13.143 -1.1388 -1.3855  0.3097
   72PRO     CG 5456  21.887   8.257  13.306 -0.5893 -0.2385 -0.3799
   72PRO    HG1 5457  21.795   8.308  13.332 -1.1416 -1.4026 -0.0077
   72PRO    HG2 5458  21.934   8.195  13.383 -1.8619  1.8038  2.1848
   72PRO     CB 5459  21.979   8.363  13.247 -0.2494 -0.2468  0.1295
   72PRO    HB1 5460  22.045   8.399  13.326  1.4619  1.6821 -2.0194
   72PRO    HB2 5461  21.919   8.444  13.206 -0.4125  0.6624  2.0817
   72PRO     CA 5462  22.055   8.289  13.136 -0.3454  0.4700 -0.4239
   72PRO     HA 5463  22.078   8.359  13.055  0.3832  0.5099 -0.1895
   72PRO      C 5464  22.192   8.237  13.176 -0.3465  0.8050  0.0318
   72PRO      O 5465  22.225   8.194  13.287 -0.1184 -0.7820 -0.6161
   73GLN      N 5466  22.273   8.222  13.072 -0.2753 -0.3241  0.2309
   73GLN      H 5467  22.236   8.249  12.982 -2.8071  1.8388  1.7756
   73GLN     CA 5468  22.397   8.147  13.072 -0.1129 -0.0602  0.0416
   73GLN     HA 5469  22.427   8.119  13.174 -0.5769  0.5224  0.3439
   73GLN     CB 5470  22.369   8.020  12.992  0.3152 -0.0506 -0.1264
   73GLN    HB1 5471  22.301   8.049  12.912 -0.1857  1.4081  0.7817
   73GLN    HB2 5472  22.465   7.988  12.950 -0.1428 -1.3804 -0.1997
   73GLN     CG 5473  22.311   7.897  13.060  0.5356 -0.1095 -0.0424
   73GLN    HG1 5474  22.219   7.925  13.111  0.7852 -0.0579  0.3874
   73GLN    HG2 5475  22.283   7.821  12.988 -1.3986  0.3167  0.2132
   73GLN     CD 5476  22.399   7.823  13.160 -0.1074  0.0313  0.6390
   73GLN    OE1 5477  22.367   7.812  13.278  0.5209 -0.0513  0.8064
   73GLN    NE2 5478  22.504   7.757  13.111 -0.5578 -0.3069  0.1253
   73GLN   HE21 5479  22.524   7.758  13.012 -1.1748 -0.8281 -0.0145
   73GLN   HE22 5480  22.544   7.681  13.164  2.4724 -0.4580 -2.1341
   73GLN      C 5481  22.514   8.227  13.016 -0.2523  0.1603  0.0647
   73GLN      O 5482  22.626   8.181  13.037 -0.0522  0.3196 -0.6225
   74GLY      N 5483  22.493   8.351  12.972  0.3176  0.0837 -0.4358
   74GLY      H 5484  22.401   8.387  12.953  1.0398  2.4483  0.2172
   74GLY     CA 5485  22.602   8.441  12.937  0.4705  0.1221  0.1323
   74GLY    HA1 5486  22.643   8.484  13.028  1.5100 -1.8568  0.6737
   74GLY    HA2 5487  22.562   8.526  12.882 -1.3257  1.0022  2.5723
   74GLY      C 5488  22.712   8.376  12.854  0.3228  0.1301 -0.0714
   74GLY      O 5489  22.701   8.323  12.744 -0.2860  0.5997 -0.2433
   75TYR      N 5490  22.833   8.384  12.910  0.2308  0.0717  0.1368
   75TYR      H 5491  22.840   8.422  13.003  2.0212  0.6921 -0.2104
   75TYR     CA 5492  22.960   8.359  12.845  0.1313  0.0118 -0.0324
   75TYR     HA 5493  22.941   8.309  12.749 -0.9193  1.8178 -0.8206
   75TYR     CB 5494  23.017   8.489  12.791  0.0255 -0.0350 -0.2586
   75TYR    HB1 5495  23.040   8.560  12.871  2.2867 -0.1732 -0.7344
   75TYR    HB2 5496  23.113   8.461  12.749  0.5787 -1.8776  2.0556
   75TYR     CG 5497  22.945   8.559  12.678  0.0379  0.4298  0.0148
   75TYR    CD1 5498  22.967   8.505  12.550  0.1237  0.0002  0.2067
   75TYR    HD1 5499  23.007   8.406  12.535 -0.7038 -0.5580  1.5827
   75TYR    CE1 5500  22.909   8.563  12.437  0.2223  0.0554  0.1829
   75TYR    HE1 5501  22.908   8.529  12.334 -0.4753  0.4628  0.0426
   75TYR     CZ 5502  22.836   8.683  12.453 -0.2084 -0.2046  0.1664
   75TYR     OH 5503  22.789   8.742  12.340  0.1478 -0.1869  0.0302
   75TYR     HH 5504  22.740   8.824  12.345 -0.5280 -0.2835 -2.8997
   75TYR    CE2 5505  22.818   8.739  12.581 -0.6301  0.1526 -0.0481
   75TYR    HE2 5506  22.758   8.829  12.573  0.2400  0.5844 -2.5437
   75TYR    CD2 5507  22.875   8.679  12.693 -0.8546 -0.0729 -0.0552
   75TYR    HD2 5508  22.870   8.734  12.786 -0.2098  2.2387 -1.3268
   75TYR      C 5509  23.052   8.280  12.937  0.2917  0.2623  0.0226
   75TYR      O 5510  23.056   8.294  13.059 -0.3910 -0.0030  0.0816
   76GLY      N 5511  23.131   8.195  12.871  0.0610  0.0473  0.0237
   76GLY      H 5512  23.101   8.164  12.780  1.5954  0.8706 -0.7963
   76GLY     CA 5513  23.253   8.139  12.924 -0.2230 -0.2460  0.3774
   76GLY    HA1 5514  23.221   8.067  13.000 -1.9762 -0.9280 -0.9406
   76GLY    HA2 5515  23.308   8.081  12.850  1.1544 -0.2315  1.3543
   76GLY      C 5516  23.352   8.244  12.972  0.2206 -0.5536  0.1481
   76GLY      O 5517  23.358   8.344  12.901 -0.2445 -0.3723  0.3544
   77SER      N 5518  23.419   8.231  13.087 -0.0628 -0.5602  0.3117
   77SER      H 5519  23.410   8.149  13.147 -2.4701 -0.5737  0.0283
   77SER     CA 5520  23.494   8.339  13.147 -0.0804 -0.4328  0.1044
   77SER     HA 5521  23.436   8.428  13.173  0.2896 -0.5133  1.2812
   77SER     CB 5522  23.558   8.295  13.278 -0.1723 -0.6633  0.0725
   77SER    HB1 5523  23.637   8.224  13.254 -0.9837 -1.2731 -0.8800
   77SER    HB2 5524  23.600   8.381  13.331  1.2248 -0.5541 -1.1538
   77SER     OG 5525  23.459   8.243  13.364  0.2306  0.1338  1.0359
   77SER     HG 5526  23.500   8.203  13.441 -0.1574 -0.7211  0.8075
   77SER      C 5527  23.601   8.391  13.052  0.2014  0.3696  0.8457
   77SER      O 5528  23.679   8.313  12.998 -0.6448  0.1765 -0.1346
   78THR      N 5529  23.614   8.524  13.056 -1.1421  0.5492 -0.0503
   78THR      H 5530  23.554   8.575  13.119  0.0275  1.0312  0.7149
   78THR     CA 5531  23.707   8.614  12.992 -0.2149  0.1021  0.6383
   78THR     HA 5532  23.685   8.620  12.885 -3.1124 -2.2987  0.9642
   78THR     CB 5533  23.666   8.756  13.029 -0.3625 -0.0266  0.9656
   78THR     HB 5534  23.692   8.775  13.133  1.3279 -1.8265  0.9165
   78THR    CG2 5535  23.720   8.873  12.949 -0.1623  0.0203  1.1682
   78THR   HG21 5536  23.826   8.888  12.968 -0.0213  1.0580 -0.2224
   78THR   HG22 5537  23.697   8.865  12.843 -0.8715 -0.9061  1.3841
   78THR   HG23 5538  23.678   8.967  12.985 -1.6766 -0.1493 -0.0389
   78THR    OG1 5539  23.526   8.768  13.018 -0.3073  0.1061  0.4250
   78THR    HG1 5540  23.507   8.861  13.001 -1.1952 -0.2754 -0.8375
   78THR      C 5541  23.854   8.589  13.021  0.0060  0.5121 -0.0856
   78THR      O 5542  23.891   8.509  13.107 -0.2109  0.7749  0.2539
   79GLY      N 5543  23.933   8.647  12.930 -0.6687  0.4789 -0.6991
   79GLY      H 5544  23.881   8.693  12.857 -3.5713 -0.6698  0.4864
   79GLY     CA 5545  24.077   8.650  12.915 -0.5640 -0.2765  0.0777
   79GLY    HA1 5546  24.117   8.646  13.016 -0.2527 -0.6034 -0.0539
   79GLY    HA2 5547  24.109   8.562  12.859 -0.7818  0.5448 -1.3690
   79GLY      C 5548  24.119   8.775  12.840 -0.3054 -0.3844  0.0386
   79GLY      O 5549  24.039   8.860  12.802 -0.0614 -0.2062 -0.0791
   80GLY      N 5550  24.250   8.793  12.826 -0.3340 -0.0203  0.2085
   80GLY      H 5551  24.311   8.720  12.860 -0.8566  0.0956  1.4782
   80GLY     CA 5552  24.313   8.916  12.784 -0.1643 -0.0497  0.3757
   80GLY    HA1 5553  24.275   8.943  12.686  1.4786 -1.3836 -0.6870
   80GLY    HA2 5554  24.420   8.897  12.772 -0.1701 -0.6661  1.2335
   80GLY      C 5555  24.310   9.034  12.880 -0.7505  0.2276  0.0229
   80GLY      O 5556  24.264   9.014  12.993 -0.0192  0.2271  0.3250
   81TYR      N 5557  24.355   9.153  12.841  0.2000  0.2488  1.1218
   81TYR      H 5558  24.390   9.152  12.746  2.0834  0.5883  1.7743
   81TYR     CA 5559  24.395   9.268  12.919  0.5417  0.1337  1.1165
   81TYR     HA 5560  24.385   9.234  13.022 -1.4698 -3.6166 -0.1327
   81TYR     CB 5561  24.540   9.308  12.891  0.2315  0.8702  0.5399
   81TYR    HB1 5562  24.545   9.341  12.787  1.8409 -1.2235 -0.0944
   81TYR    HB2 5563  24.569   9.395  12.951 -1.1248  1.8123 -0.1095
   81TYR     CG 5564  24.630   9.193  12.928  0.2255  0.7048  0.0477
   81TYR    CD1 5565  24.653   9.161  13.062  0.1860  0.4717  0.0008
   81TYR    HD1 5566  24.615   9.230  13.136 -0.2544 -0.1149  0.3306
   81TYR    CE1 5567  24.738   9.058  13.101 -0.0825  0.4150  0.4529
   81TYR    HE1 5568  24.771   9.046  13.203  1.8297 -0.3441 -0.1889
   81TYR     CZ 5569  24.794   8.976  13.000 -0.2595  0.3737  0.3895
   81TYR     OH 5570  24.878   8.873  13.031 -0.4819  0.0307 -0.1397
   81TYR     HH 5571  24.863   8.849  13.122  0.3100  0.1148  0.0196
   81TYR    CE2 5572  24.783   9.018  12.866 -0.1160  0.1812  0.3162
   81TYR    HE2 5573  24.835   8.961  12.792  1.3526 -0.1890  1.5746
   81TYR    CD2 5574  24.705   9.128  12.829 -0.1381  0.1101  0.1542
   81TYR    HD2 5575  24.686   9.149  12.725 -0.6859 -0.4244  0.1394
   81TYR      C 5576  24.287   9.375  12.908  0.2386 -0.2158  0.6737
   81TYR      O 5577  24.290   9.479  12.973 -0.8903  0.1348  0.1790
   82GLY      N 5578  24.184   9.354  12.826  0.2292 -0.0180  0.6345
   82GLY      H 5579  24.181   9.262  12.786 -1.9663 -0.7054  2.2065
   82GLY     CA 5580  24.069   9.439  12.800  0.3235 -0.0601  0.0740
   82GLY    HA1 5581  24.027   9.479  12.892 -0.2460  0.1411 -0.2717
   82GLY    HA2 5582  23.986   9.384  12.755 -1.3456  2.2016  0.2305
   82GLY      C 5583  24.093   9.553  12.702 -0.0823 -0.3356 -0.3494
   82GLY      O 5584  24.203   9.558  12.649  0.2297  0.0115  0.3213
   83SER      N 5585  23.998   9.647  12.695  0.4697  0.2938  0.4609
   83SER      H 5586  23.923   9.642  12.762  0.3930  0.6539  0.4065
   83SER     CA 5587  24.004   9.773  12.624 -0.0490  0.2124  0.2712
   83SER     HA 5588  24.104   9.815  12.619 -0.6763  1.6865 -3.3811
   83SER     CB 5589  23.969   9.756  12.476  0.2701  0.4237  0.1687
   83SER    HB1 5590  23.991   9.853  12.433  0.7321  1.6302  2.9006
   83SER    HB2 5591  24.031   9.683  12.424 -1.4431 -0.6084 -0.5190
   83SER     OG 5592  23.833   9.722  12.456  0.4519 -0.1813 -0.0621
   83SER     HG 5593  23.834   9.626  12.456  1.5811 -0.2384 -2.3291
   83SER      C 5594  23.920   9.883  12.689  0.1942  0.1846  0.6328
   83SER      O 5595  23.825   9.855  12.761 -0.0224 -0.1831  0.2065
   84SER      N 5596  23.953  10.007  12.651  0.0478  0.0950  0.2065
   84SER      H 5597  24.025  10.013  12.580  1.0704  1.4182  1.2947
   84SER     CA 5598  23.921  10.124  12.730 -0.0391 -0.2559  0.6953
   84SER     HA 5599  23.918  10.094  12.835 -0.6542  1.8071  1.3044
   84SER     CB 5600  24.036  10.222  12.717 -0.0526 -0.3378 -0.0595
   84SER    HB1 5601  24.016  10.292  12.798 -1.7239 -1.8924  0.9330
   84SER    HB2 5602  24.032  10.282  12.626 -2.0245  1.7612  1.3017
   84SER     OG 5603  24.164  10.162  12.719 -0.0950 -0.4265 -0.0521
   84SER     HG 5604  24.165  10.075  12.761 -0.7823 -0.8444 -0.8602
   84SER      C 5605  23.793  10.192  12.684  0.2795 -0.0125  0.1669
   84SER      O 5606  23.767  10.306  12.724 -0.5073 -0.2679  0.3898
   85GLN      N 5607  23.710  10.123  12.605 -0.3541  0.0883  0.7369
   85GLN      H 5608  23.741  10.029  12.587 -0.3212  0.1041  0.7090
   85GLN     CA 5609  23.571  10.151  12.577 -0.2377 -0.1971 -0.1310
   85GLN     HA 5610  23.536  10.213  12.660  0.5584 -1.0080  0.8300
   85GLN     CB 5611  23.558  10.232  12.448 -0.2978 -0.5320 -0.3353
   85GLN    HB1 5612  23.601  10.166  12.372  0.0210  0.7134 -1.2640
   85GLN    HB2 5613  23.632  10.312  12.447 -2.5392  1.6475 -1.0270
   85GLN     CG 5614  23.419  10.282  12.409 -0.2292 -0.0206  0.0741
   85GLN    HG1 5615  23.412  10.368  12.476  0.0275 -1.4709  2.0483
   85GLN    HG2 5616  23.342  10.208  12.428 -1.0641  0.3396 -1.6829
   85GLN     CD 5617  23.419  10.321  12.261  0.2835 -0.2123  0.0216
   85GLN    OE1 5618  23.410  10.243  12.167  0.2062 -0.7849  0.4970
   85GLN    NE2 5619  23.436  10.451  12.235 -1.0479 -0.1724 -0.7060
   85GLN   HE21 5620  23.456  10.475  12.139  2.4467 -0.6422 -0.2148
   85GLN   HE22 5621  23.448  10.513  12.314  0.6074  0.1406 -1.1601
   85GLN      C 5622  23.492  10.021  12.566 -0.1507 -0.2539 -0.0771
   85GLN      O 5623  23.541   9.920  12.515  0.2142  0.1460 -0.5209
   86SER      N 5624  23.365  10.026  12.608 -0.0049 -0.1104  0.3587
   86SER      H 5625  23.343  10.109  12.660  0.7669 -0.4266  1.2339
   86SER     CA 5626  23.268   9.921  12.585  0.0815 -0.0794 -0.1629
   86SER     HA 5627  23.311   9.833  12.631  0.2574  1.1406  2.1647
   86SER     CB 5628  23.137   9.954  12.657 -0.1564 -0.7216 -0.2946
   86SER    HB1 5629  23.048   9.912  12.610  0.2681 -3.3858  1.0413
   86SER    HB2 5630  23.137  10.062  12.672  0.9909 -0.7425 -0.0582
   86SER     OG 5631  23.150   9.888  12.782 -0.4285  0.1572  0.2037
   86SER     HG 5632  23.127   9.796  12.770  0.2799 -0.5468  3.4833
   86SER      C 5633  23.245   9.894  12.437  0.1234  0.2108 -0.2228
   86SER      O 5634  23.198   9.972  12.354 -0.5231 -0.2680 -0.3164
   87SER      N 5635  23.266   9.766  12.408  0.7726  0.3019 -0.1797
   87SER      H 5636  23.319   9.721  12.481 -0.9866  0.8971  1.5283
   87SER     CA 5637  23.257   9.705  12.276 -0.2461 -0.1251  0.0769
   87SER     HA 5638  23.195   9.773  12.217 -1.0310  0.2684  1.3184
   87SER     CB 5639  23.398   9.707  12.219 -0.5046  0.1769 -0.5699
   87SER    HB1 5640  23.398   9.660  12.121 -1.5124 -2.9051  0.7618
   87SER    HB2 5641  23.466   9.645  12.279  0.1093 -0.0069 -1.4266
   87SER     OG 5642  23.445   9.839  12.217 -0.6968  0.2627  0.2289
   87SER     HG 5643  23.381   9.902  12.183 -1.2533 -0.9115 -0.9449
   87SER      C 5644  23.208   9.562  12.290 -0.5750 -0.0097  0.1257
   87SER      O 5645  23.214   9.509  12.401 -0.3157  0.2953  0.2584
   88GLN      N 5646  23.158   9.493  12.187 -0.0361 -0.2073 -0.0084
   88GLN      H 5647  23.181   9.533  12.097  1.7757  0.2482  0.6137
   88GLN     CA 5648  23.139   9.349  12.189 -0.0809 -0.2007  0.0808
   88GLN     HA 5649  23.151   9.308  12.289  1.9914 -0.8911 -0.4001
   88GLN     CB 5650  22.998   9.321  12.139 -0.2400  0.2216  0.2812
   88GLN    HB1 5651  23.005   9.365  12.040  0.8693 -0.6351 -0.0505
   88GLN    HB2 5652  22.980   9.214  12.129  1.0915  0.0929 -1.2430
   88GLN     CG 5653  22.886   9.374  12.228 -0.4233  0.8457 -0.3164
   88GLN    HG1 5654  22.895   9.342  12.331 -1.5151 -0.1894 -0.5169
   88GLN    HG2 5655  22.887   9.483  12.228 -0.2314  0.9046  2.4880
   88GLN     CD 5656  22.757   9.310  12.177 -0.3700  0.4223  0.0796
   88GLN    OE1 5657  22.716   9.202  12.220  0.6405  0.1069  0.2900
   88GLN    NE2 5658  22.697   9.367  12.072 -0.2379 -0.3021 -0.3988
   88GLN   HE21 5659  22.614   9.338  12.023  0.5487  1.3539 -2.8533
   88GLN   HE22 5660  22.732   9.456  12.039 -3.2591 -0.2579 -4.1413
   88GLN      C 5661  23.231   9.271  12.097 -0.1254 -0.1987  0.0354
   88GLN      O 5662  23.306   9.326  12.017  0.0477 -0.2172  0.1853
   89SER      N 5663  23.242   9.142  12.129 -0.1736 -0.0673  0.5799
   89SER      H 5664  23.184   9.109  12.205  1.2818 -1.2676  1.2209
   89SER     CA 5665  23.331   9.055  12.055 -0.2078  0.2367  0.1817
   89SER     HA 5666  23.397   9.114  11.991 -1.7329  0.0177 -1.6970
   89SER     CB 5667  23.415   8.980  12.157  0.2320  0.2398 -0.1714
   89SER    HB1 5668  23.342   8.937  12.226 -0.1219  2.8141  1.1560
   89SER    HB2 5669  23.466   8.901  12.102 -1.1824 -0.0625 -1.1198
   89SER     OG 5670  23.499   9.071  12.224 -0.0305  0.1438  0.2938
   89SER     HG 5671  23.587   9.034  12.237 -0.2727  0.2870  2.7126
   89SER      C 5672  23.248   8.966  11.963 -0.0762  0.0557  0.2380
   89SER      O 5673  23.143   8.919  12.009 -0.0177 -0.3213 -0.0059
   90SER      N 5674  23.295   8.939  11.841  0.0495  0.4633  0.1950
   90SER      H 5675  23.372   8.997  11.810  0.3229 -0.2700 -0.5386
   90SER     CA 5676  23.243   8.837  11.753  0.5305 -0.0224  0.4639
   90SER     HA 5677  23.329   8.810  11.692 -0.4656 -1.9594 -0.1689
   90SER     CB 5678  23.139   8.893  11.656  0.3925  0.0061  0.6276
   90SER    HB1 5679  23.052   8.928  11.712 -0.9886 -0.0319 -1.3964
   90SER    HB2 5680  23.101   8.819  11.586 -3.0148  1.7208  0.4606
   90SER     OG 5681  23.191   8.995  11.573  0.4748 -0.6453 -0.1376
   90SER     HG 5682  23.115   9.050  11.551  1.8135  0.8153 -1.3319
   90SER      C 5683  23.205   8.704  11.815  0.2544 -0.3699 -0.4254
   90SER      O 5684  23.090   8.660  11.810  0.1585 -0.1622 -0.0710
   91TYR      N 5685  23.300   8.643  11.887  0.1507  0.0808  0.1033
   91TYR      H 5686  23.389   8.691  11.893  0.4850 -0.6780  1.7368
   91TYR     CA 5687  23.274   8.538  11.984  0.4507 -0.2254 -0.1431
   91TYR     HA 5688  23.168   8.511  11.991  0.4553 -0.1602  0.1824
   91TYR     CB 5689  23.347   8.411  11.941  0.1014 -0.4070 -0.2060
   91TYR    HB1 5690  23.342   8.394  11.834 -0.0987  1.4564 -0.5312
   91TYR    HB2 5691  23.454   8.427  11.953  0.1420 -0.9361  0.1469
   91TYR     CG 5692  23.309   8.289  12.021  0.4272 -0.5289 -0.2379
   91TYR    CD1 5693  23.209   8.201  11.976 -0.6907  0.5204  0.1518
   91TYR    HD1 5694  23.152   8.211  11.885  0.1024  0.6373 -0.3436
   91TYR    CE1 5695  23.173   8.089  12.052  0.1245  0.0925 -0.0768
   91TYR    HE1 5696  23.098   8.019  12.018  1.8004 -1.5293 -0.5513
   91TYR     CZ 5697  23.241   8.062  12.172  0.2611  0.5486 -0.0477
   91TYR     OH 5698  23.211   7.955  12.252 -0.1780  1.0176  0.4264
   91TYR     HH 5699  23.275   7.948  12.323  0.0246  1.6567  0.3165
   91TYR    CE2 5700  23.336   8.155  12.218 -0.0252  0.7557  0.1324
   91TYR    HE2 5701  23.382   8.137  12.314  0.8166  1.5145 -0.1125
   91TYR    CD2 5702  23.372   8.269  12.145  0.4693  0.4607 -0.0895
   91TYR    HD2 5703  23.455   8.328  12.180  1.4448 -0.6500 -0.4406
   91TYR      C 5704  23.324   8.581  12.121 -0.0224  0.0709 -0.0578
   91TYR      O 5705  23.423   8.652  12.136 -0.2524  0.3211  0.2736
   92GLY      N 5706  23.247   8.539  12.222  0.2334  0.4121  0.2806
   92GLY      H 5707  23.170   8.481  12.193  0.8460 -0.5476  0.5278
   92GLY     CA 5708  23.266   8.565  12.363 -0.0575 -0.3033  0.4531
   92GLY    HA1 5709  23.182   8.525  12.421 -1.5107 -1.1645 -2.0695
   92GLY    HA2 5710  23.367   8.539  12.394 -0.3363 -2.0945 -0.0458
   92GLY      C 5711  23.260   8.712  12.404 -0.4497 -0.2282  0.1426
   92GLY      O 5712  23.190   8.792  12.343  0.4239  0.2925 -0.1960
   93GLN      N 5713  23.336   8.751  12.507 -0.1589 -0.4745  0.0255
   93GLN      H 5714  23.406   8.692  12.548  2.3604  1.2809 -1.4734
   93GLN     CA 5715  23.351   8.890  12.543 -0.1028 -0.3911 -0.3229
   93GLN     HA 5716  23.312   8.956  12.464 -0.2320  0.9148  0.7964
   93GLN     CB 5717  23.281   8.916  12.676 -0.2224  0.2411 -0.5019
   93GLN    HB1 5718  23.345   8.879  12.756  0.4913 -0.9365 -1.5721
   93GLN    HB2 5719  23.296   9.023  12.691  2.5511  0.0172 -1.1187
   93GLN     CG 5720  23.138   8.867  12.691  0.2503 -1.0519 -0.0877
   93GLN    HG1 5721  23.136   8.758  12.691  0.9792 -1.1025  1.6868
   93GLN    HG2 5722  23.078   8.912  12.612  0.1573 -0.8098  0.1190
   93GLN     CD 5723  23.086   8.912  12.827 -0.0475 -0.4159 -0.4071
   93GLN    OE1 5724  23.031   9.021  12.843  0.1363 -0.4506  0.5472
   93GLN    NE2 5725  23.107   8.826  12.927 -0.3504 -0.1698 -0.1319
   93GLN   HE21 5726  23.177   8.753  12.924  0.8158  0.9354 -0.5455
   93GLN   HE22 5727  23.075   8.849  13.021 -0.0497  1.8378 -0.4685
   93GLN      C 5728  23.499   8.925  12.547 -0.1077 -0.3331 -0.5858
   93GLN      O 5729  23.584   8.837  12.560  0.3195  0.1671  0.0858
   94GLN      N 5730  23.539   9.052  12.546  0.0053 -0.3622 -0.1432
   94GLN      H 5731  23.472   9.123  12.521  0.1458 -0.3640 -0.5428
   94GLN     CA 5732  23.674   9.091  12.582 -0.0477 -0.2248 -0.0929
   94GLN     HA 5733  23.701   9.034  12.670 -2.8677 -1.9292 -0.2471
   94GLN     CB 5734  23.681   9.241  12.611 -0.2977 -0.2726  0.2125
   94GLN    HB1 5735  23.618   9.282  12.533  0.8180 -0.1645 -0.6589
   94GLN    HB2 5736  23.784   9.273  12.596 -1.1107  1.5480 -1.8799
   94GLN     CG 5737  23.641   9.268  12.756 -0.6408 -0.1645  0.0977
   94GLN    HG1 5738  23.533   9.274  12.769 -1.4528 -3.4207 -3.4183
   94GLN    HG2 5739  23.669   9.178  12.811 -2.5795 -0.7709  0.1714
   94GLN     CD 5740  23.701   9.397  12.812 -0.1101 -0.3943  0.0593
   94GLN    OE1 5741  23.717   9.496  12.742 -0.7681 -0.4470 -0.1779
   94GLN    NE2 5742  23.753   9.387  12.935  0.0714 -0.7825 -0.0479
   94GLN   HE21 5743  23.777   9.477  12.973  1.5058 -1.1420 -0.0086
   94GLN   HE22 5744  23.739   9.306  12.993  0.9255 -0.7196  0.2631
   94GLN      C 5745  23.774   9.050  12.475  0.1648  0.1632 -0.0463
   94GLN      O 5746  23.738   8.999  12.369  0.5999  0.0509 -0.1450
   95SER      N 5747  23.902   9.057  12.512  0.2083  0.1114 -0.1844
   95SER      H 5748  23.912   9.117  12.593 -0.7007  1.5393 -1.0846
   95SER     CA 5749  24.020   9.028  12.432  0.4294  0.1931  0.1080
   95SER     HA 5750  23.990   9.030  12.327 -1.5093 -0.8089  0.5831
   95SER     CB 5751  24.122   9.138  12.457  0.4430  0.4017 -0.8340
   95SER    HB1 5752  24.163   9.133  12.558 -1.8715 -0.5472  0.1368
   95SER    HB2 5753  24.200   9.119  12.384  0.6522  0.0397 -0.5231
   95SER     OG 5754  24.073   9.266  12.424 -0.3126  0.3073 -0.1080
   95SER     HG 5755  24.159   9.308  12.435  0.3935 -1.3365  1.0091
   95SER      C 5756  24.073   8.888  12.462  0.0382 -0.0719 -0.4185
   95SER      O 5757  24.020   8.809  12.539  0.8503  0.4312  0.6815
   96SER      N 5758  24.181   8.856  12.391  0.1169 -0.2212 -0.2297
   96SER      H 5759  24.216   8.931  12.333 -0.9742  2.0476  1.8735
   96SER     CA 5760  24.260   8.739  12.426  0.3745  0.0115 -0.0215
   96SER     HA 5761  24.215   8.682  12.507  1.6919  1.8389  2.1075
   96SER     CB 5762  24.269   8.656  12.298  0.1541  0.5383 -0.3845
   96SER    HB1 5763  24.317   8.560  12.315  0.5177  0.7117 -0.4174
   96SER    HB2 5764  24.336   8.715  12.235  0.6894 -0.0108 -0.3404
   96SER     OG 5765  24.144   8.633  12.237 -0.1808 -0.3374  0.6103
   96SER     HG 5766  24.103   8.718  12.222  1.0102  0.5436  2.1030
   96SER      C 5767  24.396   8.780  12.478  0.1000  0.0176  0.7015
   96SER      O 5768  24.451   8.890  12.466  0.6866 -0.3006  0.4437
   97TYR      N 5769  24.454   8.675  12.538  0.1768 -0.2158  0.2194
   97TYR      H 5770  24.418   8.581  12.532 -2.1796  0.6269  0.2393
   97TYR     CA 5771  24.582   8.696  12.602 -0.1005  0.7356  0.4863
   97TYR     HA 5772  24.573   8.788  12.660 -0.9636  0.4171  0.8767
   97TYR     CB 5773  24.619   8.587  12.702 -0.0506 -0.2061 -0.5300
   97TYR    HB1 5774  24.602   8.489  12.658  2.0159 -1.4214  1.1889
   97TYR    HB2 5775  24.725   8.598  12.727 -0.5135  0.5056  1.3344
   97TYR     CG 5776  24.538   8.612  12.827 -0.1428 -0.3033 -0.5706
   97TYR    CD1 5777  24.429   8.531  12.861  0.2096 -0.5924 -0.1108
   97TYR    HD1 5778  24.387   8.468  12.784 -0.5862 -0.5764  0.2938
   97TYR    CE1 5779  24.363   8.537  12.984  0.3976 -0.0644 -0.0321
   97TYR    HE1 5780  24.270   8.486  13.007 -0.4877  1.3466 -0.3107
   97TYR     CZ 5781  24.406   8.633  13.078 -0.2800  0.2202 -0.0037
   97TYR     OH 5782  24.355   8.643  13.204 -0.1108 -0.2665  0.1058
   97TYR     HH 5783  24.290   8.576  13.224 -1.3004  1.1052  1.0010
   97TYR    CE2 5784  24.518   8.713  13.046 -0.2700  0.0381 -0.4313
   97TYR    HE2 5785  24.536   8.795  13.114 -2.9006 -0.6800  1.2629
   97TYR    CD2 5786  24.584   8.704  12.922 -0.3466 -0.3308 -0.4458
   97TYR    HD2 5787  24.664   8.771  12.897  1.0548 -0.6359  2.7204
   97TYR      C 5788  24.694   8.713  12.500 -0.3700  0.2977  0.1104
   97TYR      O 5789  24.777   8.803  12.516 -0.3291  0.2065  0.4265
   98PRO      N 5790  24.705   8.632  12.395 -0.1227  0.4430  0.0223
   98PRO     CD 5791  24.639   8.506  12.367 -0.3119  0.5892 -0.2007
   98PRO    HD1 5792  24.531   8.501  12.382 -0.5160 -0.8571 -1.8301
   98PRO    HD2 5793  24.690   8.431  12.427 -1.7366  0.5318  0.9775
   98PRO     CG 5794  24.669   8.475  12.220  0.2117 -0.2662  0.0826
   98PRO    HG1 5795  24.609   8.529  12.148  1.5921 -2.3232 -2.8012
   98PRO    HG2 5796  24.650   8.369  12.204 -0.0486 -0.2630  0.3515
[truncated: 951,128 more chars]
