# Supplementary material for: Thermodynamic forces from protein and water govern condensate formation of an intrinsically disordered protein domain
Source: Nat Commun. 2023 Sep 21;14:5892. doi: 10.1038/s41467-023-41586-y (PMC10514047; doi:10.1038/s41467-023-41586-y)
Supplement: Supplementary file 4 — Supplementary Data 1 [file 41467_2023_41586_MOESM4_ESM.zip › final_coord_set-1_260mgmL.gro]

Protein in water
18042
    1MET      N    1   2.987   7.183   1.034  0.1944 -0.2835 -0.6045
    1MET     H1    2   2.991   7.244   0.954 -0.0692  2.5311  1.3555
    1MET     H2    3   2.933   7.231   1.105  2.5556  0.8154  0.5745
    1MET     H3    4   2.946   7.094   1.012  1.3600 -0.2316 -3.3417
    1MET     CA    5   3.121   7.155   1.088  0.0480  0.1645  0.0056
    1MET     HA    6   3.168   7.087   1.017 -0.1048 -1.5445  1.4750
    1MET     CB    7   3.194   7.287   1.111 -0.2346  0.3576 -0.1960
    1MET    HB1    8   3.146   7.349   1.186  0.7838  1.4662 -0.4203
    1MET    HB2    9   3.186   7.339   1.015 -0.1820 -2.3478 -1.7506
    1MET     CG   10   3.342   7.269   1.144 -0.3752 -0.2623  0.1139
    1MET    HG1   11   3.393   7.366   1.145 -1.4031  0.2948  0.0438
    1MET    HG2   12   3.355   7.216   1.238 -0.0619 -1.1302 -0.4062
    1MET     SD   13   3.422   7.171   1.015  0.1876  0.1078  0.1779
    1MET     CE   14   3.596   7.204   1.052  0.1815 -0.0698  0.3646
    1MET    HE1   15   3.630   7.145   1.138  0.5455 -0.1289  0.1807
    1MET    HE2   16   3.663   7.162   0.977  0.0200 -2.2917  1.3837
    1MET    HE3   17   3.618   7.311   1.061  1.0899 -0.2460  0.3874
    1MET      C   18   3.109   7.069   1.213 -0.0831 -0.5022 -0.4623
    1MET      O   19   3.017   7.099   1.289  0.4198  0.5601 -0.2547
    2ALA      N   20   3.212   6.991   1.244  0.4663  0.3831 -0.0114
    2ALA      H   21   3.292   6.997   1.183  0.7058 -0.6543  0.1844
    2ALA     CA   22   3.220   6.901   1.357  0.3197 -0.0877 -0.3694
    2ALA     HA   23   3.175   6.944   1.447  0.5801 -0.9617  0.1936
    2ALA     CB   24   3.146   6.770   1.332 -0.3203  0.0984  0.4822
    2ALA    HB1   25   3.207   6.698   1.276  1.6418  2.7072 -0.9866
    2ALA    HB2   26   3.126   6.722   1.428 -1.2935  1.3098  0.9026
    2ALA    HB3   27   3.056   6.787   1.274 -0.6472 -1.4817  0.4721
    2ALA      C   28   3.363   6.891   1.407  0.0103  0.0253  0.5545
    2ALA      O   29   3.452   6.932   1.333  0.0402  0.4921  0.8412
    3SER      N   30   3.382   6.845   1.531 -0.0230 -0.4529  0.3820
    3SER      H   31   3.300   6.809   1.577  0.1192  1.1495  2.0278
    3SER     CA   32   3.515   6.825   1.586  0.2361  0.3272  0.0464
    3SER     HA   33   3.577   6.911   1.561  0.8178  0.0673  0.5804
    3SER     CB   34   3.501   6.817   1.737  0.0745  0.1087  0.0211
    3SER    HB1   35   3.420   6.755   1.773 -0.2473  1.9170  2.6840
    3SER    HB2   36   3.590   6.782   1.790 -0.1523  1.0277  1.0536
    3SER     OG   37   3.462   6.944   1.784 -0.7341 -0.0425 -0.2373
    3SER     HG   38   3.458   6.943   1.880 -0.5373 -2.1041 -0.2012
    3SER      C   39   3.587   6.701   1.534 -0.3098  0.0061  0.0505
    3SER      O   40   3.527   6.623   1.460 -0.0010  0.1378 -0.3422
    4ASN      N   41   3.714   6.681   1.568 -0.3877 -0.3767  0.1204
    4ASN      H   42   3.753   6.753   1.627 -0.1461 -0.2047 -0.2415
    4ASN     CA   43   3.792   6.562   1.539  0.4391  0.1898 -0.0169
    4ASN     HA   44   3.772   6.527   1.438 -1.9603 -0.9692  0.8059
    4ASN     CB   45   3.938   6.600   1.563  0.2381  0.7321  0.3931
    4ASN    HB1   46   4.010   6.523   1.531  0.9016  1.9416 -1.1758
    4ASN    HB2   47   3.963   6.678   1.492  0.1493  1.3446  1.0265
    4ASN     CG   48   3.971   6.636   1.707  0.3007  0.2032  0.5131
    4ASN    OD1   49   3.973   6.753   1.743  0.3625  0.3126  0.1506
    4ASN    ND2   50   3.992   6.545   1.803  0.1665 -0.1185  0.2401
    4ASN   HD21   51   3.982   6.579   1.898 -1.6448 -2.9266  1.1875
    4ASN   HD22   52   3.981   6.446   1.786 -3.4609  0.2429 -0.3324
    4ASN      C   53   3.756   6.445   1.630  0.0679  0.1842 -0.1717
    4ASN      O   54   3.690   6.461   1.732 -0.2695  0.0563 -0.3688
    5ASP      N   55   3.808   6.330   1.586 -0.0567  0.0779 -0.0401
    5ASP      H   56   3.849   6.323   1.495 -1.3642  0.7258 -0.7120
    5ASP     CA   57   3.811   6.208   1.664  0.5217 -0.0400 -0.2467
    5ASP     HA   58   3.717   6.209   1.719  1.3074  0.6172  1.1544
    5ASP     CB   59   3.816   6.091   1.567  0.2036 -0.1768 -0.0974
    5ASP    HB1   60   3.732   6.099   1.497  0.3563  0.9248 -0.1621
    5ASP    HB2   61   3.910   6.095   1.511 -1.1042 -0.4969 -2.4793
    5ASP     CG   62   3.818   5.957   1.640  0.3507 -0.0315  0.1662
    5ASP    OD1   63   3.922   5.888   1.638  0.5009  0.1989 -0.0816
    5ASP    OD2   64   3.714   5.918   1.697  0.1688 -0.1229 -0.2208
    5ASP      C   65   3.922   6.207   1.768 -0.2084  0.0481  0.5394
    5ASP      O   66   4.024   6.271   1.744 -0.5186  0.3080 -0.0958
    6TYR      N   67   3.904   6.132   1.877 -0.0817 -0.4816  0.1992
    6TYR      H   68   3.828   6.066   1.887 -0.3377 -0.1367  0.5912
    6TYR     CA   69   3.986   6.144   1.996  0.4963 -0.1178 -0.2321
    6TYR     HA   70   4.067   6.213   1.973 -1.5248  2.5212  0.1971
    6TYR     CB   71   3.912   6.215   2.109 -0.2375 -0.2963 -0.5951
    6TYR    HB1   72   3.975   6.221   2.198  0.0040  0.6392 -0.8156
    6TYR    HB2   73   3.819   6.167   2.139  0.8428 -0.3173  3.0941
    6TYR     CG   74   3.883   6.360   2.081 -0.0428 -0.2286 -0.4457
    6TYR    CD1   75   3.759   6.393   2.024 -0.3643 -0.0269  0.3434
    6TYR    HD1   76   3.694   6.312   1.994 -0.6672 -0.3173  1.7492
    6TYR    CE1   77   3.722   6.527   2.012  0.5602  0.1469 -0.7590
    6TYR    HE1   78   3.623   6.552   1.976  0.0767  0.2678  0.5882
    6TYR     CZ   79   3.804   6.632   2.059  0.0278  0.0229  0.4890
    6TYR     OH   80   3.757   6.758   2.034 -0.4784 -0.2801 -0.1169
    6TYR     HH   81   3.809   6.825   2.078  0.0597 -0.0355 -1.1018
    6TYR    CE2   82   3.929   6.597   2.114  0.2724 -0.2134 -0.2050
    6TYR    HE2   83   3.993   6.677   2.147 -1.1333  1.1729 -0.6723
    6TYR    CD2   84   3.968   6.463   2.124 -0.0224 -0.3072 -0.2981
    6TYR    HD2   85   4.064   6.442   2.170  0.3866 -1.0803 -1.4560
    6TYR      C   86   4.021   6.004   2.045 -0.4139 -0.2479  0.0682
    6TYR      O   87   3.943   5.909   2.033  0.2596 -0.8167  0.1233
    7THR      N   88   4.141   5.989   2.102 -0.3192 -0.0748 -0.0826
    7THR      H   89   4.211   6.061   2.108  0.0988 -0.5643  1.3658
    7THR     CA   90   4.189   5.861   2.151  0.1402  0.1025 -0.0668
    7THR     HA   91   4.111   5.805   2.202  2.0619 -1.6196  1.1169
    7THR     CB   92   4.240   5.770   2.040 -0.0830  0.1639 -0.2191
    7THR     HB   93   4.301   5.835   1.977  1.5928 -1.0035  0.1404
    7THR    CG2   94   4.319   5.646   2.081 -0.1918  0.0276 -0.4184
    7THR   HG21   95   4.417   5.671   2.121  0.5017 -0.5275 -1.7333
    7THR   HG22   96   4.263   5.580   2.148  1.7905 -2.8167 -1.3979
    7THR   HG23   97   4.345   5.582   1.997 -2.0310 -0.6696 -0.5141
    7THR    OG1   98   4.135   5.710   1.966  0.1068  0.0332 -0.3831
    7THR    HG1   99   4.104   5.775   1.903 -1.3352 -1.6642 -1.5216
    7THR      C  100   4.296   5.882   2.257  0.1091  0.1789 -0.0508
    7THR      O  101   4.375   5.976   2.250  0.6926 -0.3662 -0.8917
    8GLN      N  102   4.303   5.803   2.365 -0.4887  0.3061  0.0855
    8GLN      H  103   4.238   5.727   2.380  1.1540 -0.6495  3.2002
    8GLN     CA  104   4.388   5.818   2.481 -0.2791 -0.1259 -0.0121
    8GLN     HA  105   4.377   5.921   2.514  2.0805 -0.4853  2.1935
    8GLN     CB  106   4.346   5.723   2.592 -0.6146  0.0414  0.0023
    8GLN    HB1  107   4.410   5.732   2.680  0.1239 -1.2631 -0.3853
    8GLN    HB2  108   4.370   5.618   2.573  0.0798  0.2176 -0.1046
    8GLN     CG  109   4.199   5.734   2.632 -0.7127  0.5932 -0.5028
    8GLN    HG1  110   4.141   5.769   2.546 -0.5577 -1.1403 -1.3723
    8GLN    HG2  111   4.190   5.812   2.707  0.8632 -0.2528  0.6090
    8GLN     CD  112   4.131   5.609   2.686 -0.0726  0.5235  0.1520
    8GLN    OE1  113   4.189   5.525   2.754 -0.2308  0.1401 -0.1794
    8GLN    NE2  114   3.998   5.596   2.674 -0.0590 -0.0711  0.5736
    8GLN   HE21  115   3.950   5.513   2.704 -0.3079  0.5062  1.8209
    8GLN   HE22  116   3.946   5.669   2.628  0.0218  0.0846  0.7254
    8GLN      C  117   4.536   5.802   2.446 -0.3678 -0.1534 -0.3815
    8GLN      O  118   4.576   5.736   2.350  0.2773 -0.1416 -0.1201
    9GLN      N  119   4.620   5.857   2.534  0.1190 -0.9079 -0.3689
    9GLN      H  120   4.575   5.907   2.609  0.5056  0.3720 -0.9658
    9GLN     CA  121   4.764   5.845   2.527  0.2650  0.4248  0.1018
    9GLN     HA  122   4.796   5.842   2.422  2.3288  0.5507  0.6887
    9GLN     CB  123   4.839   5.956   2.600  0.8950  0.0076  0.0921
    9GLN    HB1  124   4.763   6.021   2.642  0.3598  0.0563 -0.9158
    9GLN    HB2  125   4.888   5.925   2.692 -1.2948 -0.6663  1.0908
    9GLN     CG  126   4.928   6.044   2.512  0.3212  0.0925 -0.4107
    9GLN    HG1  127   4.890   6.052   2.410  0.3056 -1.9777 -0.6041
    9GLN    HG2  128   5.024   5.993   2.516  1.0604  1.4591  2.9133
    9GLN     CD  129   4.960   6.181   2.569  0.4122 -0.0570 -0.0993
    9GLN    OE1  130   4.950   6.283   2.500 -0.2245  0.1472  0.2857
    9GLN    NE2  131   4.996   6.208   2.695  0.4548  0.2831 -0.1813
    9GLN   HE21  132   5.026   6.304   2.705 -2.1823  1.0656  0.8474
    9GLN   HE22  133   5.023   6.139   2.764  2.1578  1.4998  0.4242
    9GLN      C  134   4.814   5.706   2.563  0.1582  0.3784  0.0723
    9GLN      O  135   4.746   5.633   2.634  0.4376  0.0669  0.0237
   10ALA      N  136   4.933   5.666   2.518 -0.1119 -0.1472 -0.1758
   10ALA      H  137   4.981   5.720   2.447  2.5744 -0.8884  0.9469
   10ALA     CA  138   5.007   5.548   2.559 -0.0166  0.1305  0.4597
   10ALA     HA  139   4.987   5.514   2.660  5.0860 -1.6681  1.1571
   10ALA     CB  140   4.975   5.436   2.461  0.3841  0.3600  0.0609
   10ALA    HB1  141   5.028   5.348   2.498 -1.3642 -0.7582  0.0612
   10ALA    HB2  142   4.868   5.417   2.467  0.2029  1.4946  0.5858
   10ALA    HB3  143   4.989   5.464   2.356  1.2383 -1.0969 -0.2488
   10ALA      C  144   5.158   5.562   2.545 -0.0332  0.6326  0.7739
   10ALA      O  145   5.208   5.613   2.445 -0.1974 -0.0803  0.3251
   11THR      N  146   5.233   5.514   2.644 -0.1877 -0.2749  0.4628
   11THR      H  147   5.196   5.472   2.728  0.6461  0.2739  1.1189
   11THR     CA  148   5.377   5.530   2.635 -0.2718  0.1016 -0.2602
   11THR     HA  149   5.389   5.632   2.598 -0.9834 -0.7307 -3.0739
   11THR     CB  150   5.436   5.510   2.774 -0.3439  0.4498 -0.1789
   11THR     HB  151   5.545   5.519   2.764 -0.4653  2.1694 -0.2517
   11THR    CG2  152   5.395   5.607   2.884 -0.5104 -0.0230  0.1771
   11THR   HG21  153   5.294   5.578   2.912  0.2411 -4.7708 -1.1982
   11THR   HG22  154   5.472   5.610   2.961 -0.5428  2.3469  0.1915
   11THR   HG23  155   5.403   5.702   2.833 -1.6553  1.1185  2.0005
   11THR    OG1  156   5.402   5.383   2.825 -0.1025  0.3543 -0.2512
   11THR    HG1  157   5.477   5.353   2.875  2.4389  2.5005 -2.4357
   11THR      C  158   5.442   5.442   2.528 -0.0806  0.3053 -0.3130
   11THR      O  159   5.384   5.342   2.487  0.0188  0.2211 -0.2473
   12GLN      N  160   5.555   5.486   2.472 -0.0111  0.2199 -0.2401
   12GLN      H  161   5.588   5.574   2.506  0.8226 -0.8755  1.9730
   12GLN     CA  162   5.625   5.421   2.363 -0.1231 -0.2712 -0.0260
   12GLN     HA  163   5.600   5.315   2.365 -1.6395  0.0624  0.1820
   12GLN     CB  164   5.579   5.486   2.232  0.1056  0.1479  0.0996
   12GLN    HB1  165   5.632   5.581   2.225  1.7365 -0.7333 -0.0758
   12GLN    HB2  166   5.472   5.506   2.232 -0.2657 -1.6195  1.0349
   12GLN     CG  167   5.621   5.418   2.102 -0.0424  0.2053  0.0224
   12GLN    HG1  168   5.727   5.434   2.087 -0.2225  0.7523 -0.7525
   12GLN    HG2  169   5.601   5.311   2.107  2.0126 -0.1733  0.7284
   12GLN     CD  170   5.545   5.477   1.984 -0.3278 -0.1542  0.0246
   12GLN    OE1  171   5.422   5.488   1.985 -0.3727 -0.6265 -0.2531
   12GLN    NE2  172   5.621   5.520   1.883 -0.4165 -0.3021 -0.1044
   12GLN   HE21  173   5.719   5.497   1.885 -0.7441 -1.8297  1.6955
   12GLN   HE22  174   5.577   5.571   1.807  0.4135  0.5949  0.0041
   12GLN      C  175   5.776   5.423   2.380 -0.1861  0.2391  0.5007
   12GLN      O  176   5.833   5.525   2.419  0.4918 -0.0369  0.2401
   13SER      N  177   5.838   5.309   2.351  0.2248  0.4040  0.7276
   13SER      H  178   5.791   5.221   2.333 -3.2366  2.2236  0.1173
   13SER     CA  179   5.983   5.299   2.355  0.2456  0.3605  0.0073
   13SER     HA  180   6.023   5.344   2.445 -0.8042 -2.1985  1.8971
   13SER     CB  181   6.022   5.151   2.353 -0.0235  0.2935 -0.4053
   13SER    HB1  182   5.983   5.102   2.264 -0.8220  0.9782 -0.4451
   13SER    HB2  183   6.130   5.140   2.351 -0.0630 -0.3177  0.4050
   13SER     OG  184   5.960   5.084   2.460  0.9434 -0.3177 -0.2112
   13SER     HG  185   6.015   5.011   2.488  0.4544 -0.7947 -0.4806
   13SER      C  186   6.041   5.378   2.240 -0.0053  0.4562 -0.0551
   13SER      O  187   5.994   5.359   2.128 -0.0550 -0.5664  0.1362
   14TYR      N  188   6.147   5.457   2.258  0.1098  0.2724  0.0725
   14TYR      H  189   6.193   5.456   2.348 -0.1148 -1.0299  0.1932
   14TYR     CA  190   6.207   5.542   2.157 -0.0175 -0.0527 -0.2780
   14TYR     HA  191   6.185   5.508   2.056  0.5148  1.7806 -1.0575
   14TYR     CB  192   6.170   5.688   2.183  0.1208 -0.0707  0.0254
   14TYR    HB1  193   6.234   5.762   2.135  0.8817  0.4771  1.7896
   14TYR    HB2  194   6.178   5.715   2.288 -0.8856 -0.0089  0.0954
   14TYR     CG  195   6.031   5.714   2.131  0.0522  0.0025  0.2430
   14TYR    CD1  196   5.932   5.756   2.221  0.0099 -0.5002  0.4366
   14TYR    HD1  197   5.949   5.764   2.327 -0.6541  0.1548  0.5005
   14TYR    CE1  198   5.807   5.794   2.172  0.4789  0.3436 -0.1457
   14TYR    HE1  199   5.736   5.842   2.238  0.5466  0.5222 -0.2042
   14TYR     CZ  200   5.782   5.789   2.033  0.5332  0.4679 -0.1596
   14TYR     OH  201   5.666   5.840   1.982  0.1500 -0.1072  0.1245
   14TYR     HH  202   5.617   5.884   2.052  2.3596  0.2776  1.5114
   14TYR    CE2  203   5.881   5.749   1.942  0.2121  0.1223 -0.3588
   14TYR    HE2  204   5.866   5.749   1.835 -3.1808  0.8658 -0.0025
   14TYR    CD2  205   6.000   5.698   1.995 -0.3715 -0.4866  0.3916
   14TYR    HD2  206   6.080   5.668   1.929  1.6850  3.4154  0.7764
   14TYR      C  207   6.358   5.522   2.166 -0.0598 -0.3348 -0.1952
   14TYR      O  208   6.415   5.502   2.273  0.0206 -0.0387 -0.1825
   15GLY      N  209   6.427   5.513   2.052  0.1255 -0.3709 -0.0805
   15GLY      H  210   6.382   5.531   1.963  1.0183 -1.3308 -0.7518
   15GLY     CA  211   6.569   5.486   2.043  0.2367  0.2510 -0.2750
   15GLY    HA1  212   6.621   5.560   2.104  1.8599 -2.5934  2.0780
   15GLY    HA2  213   6.592   5.496   1.937 -0.3381  0.0121 -0.4281
   15GLY      C  214   6.620   5.346   2.076 -0.1326  0.1885  0.0558
   15GLY      O  215   6.539   5.256   2.094  0.4624 -0.4033 -0.1558
   16ALA      N  216   6.752   5.325   2.068 -0.1626 -0.0962  0.3075
   16ALA      H  217   6.804   5.401   2.027  1.5095 -1.4946 -0.3148
   16ALA     CA  218   6.819   5.203   2.106 -0.2994 -0.1127  0.4976
   16ALA     HA  219   6.765   5.151   2.185 -0.2017 -0.3319  0.4206
   16ALA     CB  220   6.833   5.123   1.977  0.2753  0.1819  0.3743
   16ALA    HB1  221   6.739   5.080   1.942  0.1805 -0.0614  0.9215
   16ALA    HB2  222   6.912   5.049   1.992 -0.7548 -0.6756  1.7498
   16ALA    HB3  223   6.867   5.187   1.895 -0.1543 -2.6785 -2.2582
   16ALA      C  224   6.954   5.236   2.168 -0.0384  0.0409 -0.1471
   16ALA      O  225   7.011   5.337   2.127 -0.5495  0.4005  0.0207
   17TYR      N  226   6.999   5.143   2.253 -0.3452  0.2834  0.2835
   17TYR      H  227   6.941   5.060   2.260  0.2650 -0.1033  0.7505
   17TYR     CA  228   7.129   5.148   2.315 -0.0576  0.2076 -0.3058
   17TYR     HA  229   7.155   5.252   2.337  2.6477 -1.1955  4.9090
   17TYR     CB  230   7.124   5.087   2.455  0.9972  0.1264 -0.2924
   17TYR    HB1  231   7.217   5.107   2.508  0.0892 -1.6331  2.1262
   17TYR    HB2  232   7.039   5.125   2.511  0.3999  0.0183 -1.1017
   17TYR     CG  233   7.109   4.936   2.456  0.1386  0.2091 -0.0939
   17TYR    CD1  234   6.978   4.891   2.437  0.1665  0.0792  0.0255
   17TYR    HD1  235   6.894   4.957   2.418  1.4681  1.1965 -2.1378
   17TYR    CE1  236   6.957   4.752   2.433  0.0035  0.1094 -0.2135
   17TYR    HE1  237   6.858   4.712   2.420 -2.0895  3.1489  4.0202
   17TYR     CZ  238   7.060   4.659   2.458  0.3682  0.3453 -0.8028
   17TYR     OH  239   7.040   4.525   2.452 -0.2145  0.3812  0.1815
   17TYR     HH  240   6.983   4.489   2.383  1.6092  0.3393 -1.3742
   17TYR    CE2  241   7.190   4.710   2.481  0.4574  0.0511 -0.6489
   17TYR    HE2  242   7.274   4.645   2.497 -1.6291 -2.1360  2.8377
   17TYR    CD2  243   7.214   4.848   2.483 -0.0002  0.1239  0.1729
   17TYR    HD2  244   7.317   4.879   2.487  0.0323  0.2219 -0.9790
   17TYR      C  245   7.236   5.090   2.223  0.2379  0.0316  0.1456
   17TYR      O  246   7.215   4.989   2.156 -0.2185 -0.0755  0.4416
   18PRO      N  247   7.355   5.149   2.220  0.1826  0.1458  0.2106
   18PRO     CD  248   7.381   5.272   2.292  0.0224  0.5399 -0.3983
   18PRO    HD1  249   7.372   5.270   2.401  1.1354  2.6851 -0.2083
   18PRO    HD2  250   7.313   5.350   2.257  1.0026  0.7596 -1.8846
   18PRO     CG  251   7.526   5.309   2.258  0.2580 -0.1107 -0.1097
   18PRO    HG1  252   7.549   5.415   2.252  3.7480 -0.8064 -1.2372
   18PRO    HG2  253   7.596   5.251   2.318 -0.9393 -2.4648 -0.8227
   18PRO     CB  254   7.549   5.241   2.124 -0.1509 -0.1387 -0.1680
   18PRO    HB1  255   7.515   5.297   2.037  2.0071  0.2104 -0.8483
   18PRO    HB2  256   7.652   5.208   2.114 -0.2272 -1.0308  1.5687
   18PRO     CA  257   7.471   5.111   2.142  0.0598 -0.2119  0.2034
   18PRO     HA  258   7.442   5.076   2.044  1.9494  1.9038 -1.2142
   18PRO      C  259   7.543   4.997   2.213  0.2952 -0.1902 -0.0007
   18PRO      O  260   7.534   4.984   2.335 -0.2075  0.5863  0.0482
   19THR      N  261   7.623   4.924   2.134  0.0199 -0.1213 -0.3452
   19THR      H  262   7.616   4.941   2.035  0.4109 -1.5316 -0.6348
   19THR     CA  263   7.702   4.815   2.187  0.1515  0.0443 -0.2015
   19THR     HA  264   7.710   4.818   2.296  1.1137  0.9792 -0.2828
   19THR     CB  265   7.637   4.681   2.153  0.0113  0.0633 -0.0168
   19THR     HB  266   7.717   4.608   2.138 -2.5807 -2.5243 -2.4323
   19THR    CG2  267   7.560   4.623   2.271  0.3054  0.2636  0.2767
   19THR   HG21  268   7.474   4.687   2.294 -1.0323 -1.0704 -0.7509
   19THR   HG22  269   7.515   4.533   2.229 -0.2377  0.8584 -0.4760
   19THR   HG23  270   7.623   4.605   2.357  0.4716 -2.3665 -0.3186
   19THR    OG1  271   7.562   4.684   2.033 -0.0937 -0.1611  0.0429
   19THR    HG1  272   7.622   4.711   1.963 -2.4583  0.8231 -1.7036
   19THR      C  273   7.849   4.817   2.149  0.1120 -0.6522 -0.4052
   19THR      O  274   7.884   4.868   2.043 -0.3911  0.1953 -0.1684
   20GLN      N  275   7.933   4.767   2.240 -0.1153 -0.1749  0.0708
   20GLN      H  276   7.899   4.744   2.332  1.2991  0.9639  0.9320
   20GLN     CA  277   8.078   4.769   2.233 -0.1325 -0.0429 -0.3096
   20GLN     HA  278   8.109   4.845   2.162 -0.0383 -1.3914 -1.7620
   20GLN     CB  279   8.125   4.644   2.159  0.1566  0.0550 -0.2954
   20GLN    HB1  280   8.232   4.647   2.174 -0.2069  2.1455  2.7502
   20GLN    HB2  281   8.093   4.556   2.215  1.0267 -0.7130 -0.9717
   20GLN     CG  282   8.069   4.629   2.018 -0.2664 -0.0445 -0.1204
   20GLN    HG1  283   8.073   4.728   1.972  2.0264  1.7533  3.5313
   20GLN    HG2  284   7.962   4.610   2.018  0.0587 -2.2067 -0.7177
   20GLN     CD  285   8.140   4.519   1.940  0.2534  0.2051 -0.0045
   20GLN    OE1  286   8.128   4.401   1.969 -0.1100  0.4131  0.7102
   20GLN    NE2  287   8.238   4.553   1.856 -0.0338  0.5013 -0.2253
   20GLN   HE21  288   8.289   4.472   1.824 -0.6743 -1.3170  2.9896
   20GLN   HE22  289   8.257   4.649   1.828  0.3252  0.2039 -1.0351
   20GLN      C  290   8.147   4.798   2.366  0.0138 -0.1686 -0.3567
   20GLN      O  291   8.107   4.746   2.470  0.1392  0.3201 -0.0607
   21PRO      N  292   8.252   4.880   2.366  0.0670 -0.2352 -0.1269
   21PRO     CD  293   8.325   4.923   2.248  0.1367  0.1429  0.0524
   21PRO    HD1  294   8.331   4.844   2.173 -0.9724  0.6760 -0.6224
   21PRO    HD2  295   8.283   5.017   2.211 -1.2692 -0.9178 -1.1647
   21PRO     CG  296   8.467   4.951   2.295  0.2054 -0.1729  0.0309
   21PRO    HG1  297   8.530   4.862   2.290  1.3216  0.6558 -1.8701
   21PRO    HG2  298   8.522   5.028   2.241 -1.1896  0.6329 -0.3011
   21PRO     CB  299   8.445   4.998   2.438 -0.9133  0.2799 -0.2843
   21PRO    HB1  300   8.535   4.980   2.495 -1.9848  0.4279  1.5487
   21PRO    HB2  301   8.430   5.106   2.451  2.6591  0.7391  1.2592
   21PRO     CA  302   8.326   4.915   2.486 -0.5714  0.0565  0.1845
   21PRO     HA  303   8.367   4.820   2.522 -0.4985  0.2763  0.6910
   21PRO      C  304   8.248   4.985   2.596  0.4777  0.5850  0.6057
   21PRO      O  305   8.145   5.049   2.574  0.5070  0.2680 -0.5099
   22GLY      N  306   8.299   4.976   2.719  0.7079  0.2565  0.4864
   22GLY      H  307   8.390   4.931   2.717 -0.0405 -1.3462 -2.0509
   22GLY     CA  308   8.242   5.020   2.844 -0.3934 -0.2816  0.1814
   22GLY    HA1  309   8.135   5.029   2.826 -0.3869 -0.5346  0.0135
   22GLY    HA2  310   8.264   4.942   2.917  0.9149  0.3163  0.4415
   22GLY      C  311   8.299   5.152   2.893  0.0678 -0.3339 -0.2126
   22GLY      O  312   8.373   5.219   2.820 -0.1464 -0.1369 -0.2491
   23GLN      N  313   8.275   5.184   3.021 -0.0394 -0.2687 -0.2495
   23GLN      H  314   8.210   5.130   3.077 -0.8997 -0.9942 -1.8674
   23GLN     CA  315   8.328   5.302   3.087 -0.1064 -0.1819 -0.3508
   23GLN     HA  316   8.337   5.368   3.001  0.2475 -0.5314 -0.5861
   23GLN     CB  317   8.224   5.361   3.181 -0.3257 -0.4090 -0.4473
   23GLN    HB1  318   8.198   5.293   3.262 -2.1084  2.0130  1.1775
   23GLN    HB2  319   8.262   5.453   3.226 -1.0702 -1.4512  2.5495
   23GLN     CG  320   8.093   5.407   3.117 -0.4529 -0.9485 -0.5805
   23GLN    HG1  321   8.056   5.338   3.042  1.6738 -2.4237 -0.3459
   23GLN    HG2  322   8.110   5.505   3.072  0.2289 -0.9706 -0.3836
   23GLN     CD  323   7.989   5.434   3.226  0.4442 -0.2152  0.1182
   23GLN    OE1  324   8.021   5.482   3.334  0.0345 -0.6956  0.4609
   23GLN    NE2  325   7.861   5.411   3.197  0.3807 -0.0853  0.3040
   23GLN   HE21  326   7.792   5.438   3.267 -0.7834 -2.7299  0.2929
   23GLN   HE22  327   7.834   5.380   3.105  1.3792  0.3047 -0.1381
   23GLN      C  328   8.467   5.286   3.145 -0.5215 -0.2412  0.6422
   23GLN      O  329   8.515   5.174   3.165  0.1038 -0.0856  0.0570
   24GLY      N  330   8.539   5.395   3.169 -0.4124 -0.1437 -0.1103
   24GLY      H  331   8.484   5.480   3.162  0.0073  0.1497  0.0978
   24GLY     CA  332   8.679   5.404   3.206 -0.5104 -0.3531  0.3197
   24GLY    HA1  333   8.706   5.334   3.286  0.2456  0.0264  0.4096
   24GLY    HA2  334   8.693   5.499   3.258 -0.0130  0.8934 -1.9436
   24GLY      C  335   8.778   5.396   3.090 -0.1638 -0.3382  0.6141
   24GLY      O  336   8.739   5.354   2.982 -0.0293  0.3628  0.2873
   25TYR      N  337   8.908   5.422   3.106 -0.1495 -0.1514  0.2165
   25TYR      H  338   8.935   5.459   3.196 -1.9713  1.5395  0.1346
   25TYR     CA  339   8.999   5.451   2.998 -0.1821 -0.6592  0.0480
   25TYR     HA  340   8.955   5.403   2.911  1.7185 -3.1524  0.3518
   25TYR     CB  341   9.004   5.602   2.977  0.5908 -0.6125  0.5216
   25TYR    HB1  342   8.899   5.632   2.971  0.8488  0.7891  2.1288
   25TYR    HB2  343   9.040   5.651   3.068  1.3233  0.3241 -0.2522
   25TYR     CG  344   9.071   5.654   2.852 -0.2692  0.0708  0.3300
   25TYR    CD1  345   9.205   5.693   2.841 -0.4075  0.5694  0.3463
   25TYR    HD1  346   9.267   5.696   2.930 -0.8905  1.1063  0.6688
   25TYR    CE1  347   9.259   5.739   2.720  0.0559 -0.3404  0.1964
   25TYR    HE1  348   9.360   5.776   2.718  0.1921 -0.7099 -2.4764
   25TYR     CZ  349   9.173   5.764   2.612 -0.0037  0.5933  0.4477
   25TYR     OH  350   9.216   5.826   2.498  0.2879  0.0704  0.2701
   25TYR     HH  351   9.139   5.843   2.444 -0.4452 -0.7812  0.9946
   25TYR    CE2  352   9.040   5.717   2.620 -0.0491  0.6659  0.1463
   25TYR    HE2  353   8.986   5.700   2.528 -0.0030  0.9103  0.0722
   25TYR    CD2  354   8.988   5.666   2.740  0.0724  0.4735  0.1165
   25TYR    HD2  355   8.892   5.617   2.738 -0.5763  1.7389 -1.0465
   25TYR      C  356   9.141   5.396   3.006  0.0742 -0.0288 -0.0621
   25TYR      O  357   9.184   5.366   3.117  0.0742 -0.8016 -0.2621
   26SER      N  358   9.207   5.374   2.892  0.3731 -0.1924  0.1424
   26SER      H  359   9.159   5.401   2.808 -0.2761  0.3871  0.6888
   26SER     CA  360   9.345   5.332   2.882  0.3968 -0.0192 -0.2739
   26SER     HA  361   9.400   5.379   2.964 -1.9026 -0.5679  1.6824
   26SER     CB  362   9.361   5.181   2.897 -0.4954 -0.0748  0.1823
   26SER    HB1  363   9.319   5.133   2.808 -1.0948 -1.9599  1.4242
   26SER    HB2  364   9.465   5.148   2.900 -0.8792 -1.2668  0.9791
   26SER     OG  365   9.298   5.132   3.013 -0.0849 -0.6308  0.1745
   26SER     HG  366   9.245   5.204   3.049  0.6601 -0.0859  0.1986
   26SER      C  367   9.414   5.382   2.756  0.5801 -0.6385 -0.4199
   26SER      O  368   9.357   5.365   2.648 -0.4647 -0.0608  0.0280
   27GLN      N  369   9.532   5.443   2.760  0.2279  0.0214  0.0989
   27GLN      H  370   9.572   5.470   2.849  0.7852 -1.1045  0.2070
   27GLN     CA  371   9.589   5.512   2.645  0.1993 -0.0474  0.0435
   27GLN     HA  372   9.503   5.562   2.601  0.9174  3.7302  2.4651
   27GLN     CB  373   9.676   5.629   2.691  0.3512  0.0543 -0.4953
   27GLN    HB1  374   9.617   5.685   2.764 -2.2381 -1.2478 -1.4496
   27GLN    HB2  375   9.772   5.603   2.735  0.1432 -0.4699 -0.3446
   27GLN     CG  376   9.701   5.724   2.575 -0.9106  0.3381 -0.5537
   27GLN    HG1  377   9.607   5.755   2.530 -0.3861  2.2449 -0.4372
   27GLN    HG2  378   9.758   5.668   2.501 -1.3617 -1.6665  0.5651
   27GLN     CD  379   9.775   5.847   2.626 -0.0048 -0.3308 -0.2450
   27GLN    OE1  380   9.723   5.956   2.645  0.1475 -0.3232  0.1529
   27GLN    NE2  381   9.904   5.827   2.656 -0.2485 -0.7298  0.5763
   27GLN   HE21  382   9.953   5.896   2.710 -0.3556 -0.9596  0.9677
   27GLN   HE22  383   9.947   5.746   2.613 -1.9794 -0.9424 -0.8816
   27GLN      C  384   9.661   5.415   2.553 -0.2266 -0.4110  0.0901
   27GLN      O  385   9.699   5.305   2.594  0.2200 -0.2904  0.0088
   28GLN      N  386   9.661   5.438   2.422  0.1898 -0.1159  0.1402
   28GLN      H  387   9.633   5.529   2.390  1.4258  0.2235 -0.0303
   28GLN     CA  388   9.724   5.352   2.323 -0.1056  0.1256 -0.2613
   28GLN     HA  389   9.783   5.274   2.372 -0.7297 -0.4370 -0.3892
   28GLN     CB  390   9.612   5.293   2.237 -0.3206  0.3437 -0.1335
   28GLN    HB1  391   9.656   5.268   2.140  0.1158 -0.8916  0.3753
   28GLN    HB2  392   9.541   5.371   2.211  0.9617  1.4869 -0.3531
   28GLN     CG  393   9.537   5.169   2.281  0.1556  0.0252 -0.2089
   28GLN    HG1  394   9.482   5.201   2.370 -2.1021 -1.2581 -1.0493
   28GLN    HG2  395   9.470   5.145   2.198  0.6993  0.2351 -0.7119
   28GLN     CD  396   9.616   5.041   2.307 -0.6841 -0.3648  0.5016
   28GLN    OE1  397   9.645   4.961   2.218 -0.6601  0.3267 -0.1285
   28GLN    NE2  398   9.668   5.021   2.428 -0.1852 -0.5266  0.2634
   28GLN   HE21  399   9.651   5.078   2.510  0.7855  1.7104 -1.0042
   28GLN   HE22  400   9.704   4.930   2.453 -0.3779 -0.8523 -0.5821
   28GLN      C  401   9.820   5.434   2.239 -0.0764  0.0016 -0.3492
   28GLN      O  402   9.815   5.556   2.237 -0.4859 -0.0018  0.1893
   29SER      N  403   9.904   5.364   2.162 -0.3219 -0.3347 -0.3140
   29SER      H  404   9.916   5.265   2.175  1.0514  0.1286  2.7270
   29SER     CA  405   9.986   5.416   2.054 -0.2484  0.2666  0.0258
   29SER     HA  406  10.053   5.332   2.036 -1.6285 -0.9186  0.2209
   29SER     CB  407   9.909   5.439   1.924 -0.7417  0.6850  0.3872
   29SER    HB1  408   9.978   5.478   1.849  0.9827 -1.1761  0.9088
   29SER    HB2  409   9.836   5.516   1.950 -1.2119  0.4969 -0.3452
   29SER     OG  410   9.856   5.317   1.877  0.6186  0.2987 -0.1949
   29SER     HG  411   9.764   5.334   1.856  0.5808 -0.3106 -0.5261
   29SER      C  412  10.080   5.530   2.090 -0.6839  0.5631  0.2299
   29SER      O  413  10.136   5.595   2.002 -0.1177 -0.6724 -0.3419
   30SER      N  414  10.109   5.557   2.217  0.0250  0.2512  0.1367
   30SER      H  415  10.057   5.512   2.292  2.3868 -0.4923  1.4342
   30SER     CA  416  10.185   5.673   2.260 -0.0250  0.3457 -0.0305
   30SER     HA  417  10.229   5.727   2.176  2.1737 -0.4433  0.5339
   30SER     CB  418  10.094   5.769   2.335 -0.0899  0.0146  0.3203
   30SER    HB1  419  10.006   5.765   2.270  1.1033 -3.5973 -1.3321
   30SER    HB2  420  10.053   5.743   2.432 -2.4738  1.5695 -0.1512
   30SER     OG  421  10.153   5.897   2.332 -0.0113 -0.0196  0.4014
   30SER     HG  422  10.084   5.965   2.337  0.9285  1.5232 -3.5610
   30SER      C  423  10.297   5.642   2.358 -0.0062  0.2069 -0.0945
   30SER      O  424  10.292   5.535   2.419  0.1375  0.2263 -0.0468
   31GLN      N  425  10.399   5.728   2.364  0.0446  0.1104  0.4922
   31GLN      H  426  10.386   5.819   2.322  2.2601 -0.5214 -1.8572
   31GLN     CA  427  10.521   5.710   2.440  0.3464  0.2774  0.0491
   31GLN     HA  428  10.548   5.605   2.431 -1.7519 -0.2050 -1.1762
   31GLN     CB  429  10.636   5.782   2.369  0.0594  0.4350 -0.2567
   31GLN    HB1  430  10.619   5.890   2.374 -1.0136  0.2775 -0.1987
   31GLN    HB2  431  10.617   5.753   2.266 -0.1125  0.9912 -0.3853
   31GLN     CG  432  10.777   5.742   2.411  0.0645  0.1413 -0.5485
   31GLN    HG1  433  10.790   5.741   2.519  1.0913  0.4271 -0.6597
   31GLN    HG2  434  10.841   5.819   2.368  2.0796 -0.6255  0.9171
   31GLN     CD  435  10.826   5.605   2.369 -0.0174 -0.0609  0.0095
   31GLN    OE1  436  10.752   5.513   2.334  1.0597 -0.8802 -0.1862
   31GLN    NE2  437  10.955   5.577   2.388 -0.1426 -0.3148  0.5118
   31GLN   HE21  438  10.988   5.483   2.370 -1.2206 -0.9131  1.5525
   31GLN   HE22  439  11.024   5.650   2.400 -0.0293 -0.2408 -0.4919
   31GLN      C  440  10.517   5.736   2.590 -0.0984  0.2719  0.0364
   31GLN      O  441  10.573   5.658   2.666 -0.2057  0.2383  0.0804
   32PRO      N  442  10.445   5.840   2.636 -0.7981 -0.1246 -0.1416
   32PRO     CD  443  10.430   5.964   2.563 -0.1872 -0.1762 -0.3664
   32PRO    HD1  444  10.423   5.960   2.454  4.5620 -0.0751 -0.8921
   32PRO    HD2  445  10.525   6.014   2.580 -1.4501  1.7430  1.5426
   32PRO     CG  446  10.333   6.049   2.644 -0.0694 -0.2168 -0.1823
   32PRO    HG1  447  10.374   6.150   2.642  1.4430 -0.8138 -0.2599
   32PRO    HG2  448  10.227   6.041   2.617  0.3499 -2.9024 -1.3394
   32PRO     CB  449  10.344   5.992   2.785 -0.2129  0.2402  0.0164
   32PRO    HB1  450  10.427   6.042   2.836 -1.5647  0.7291  1.8195
   32PRO    HB2  451  10.248   6.009   2.832 -0.3920  1.2265 -0.6803
   32PRO     CA  452  10.380   5.845   2.765 -0.1099  0.2399  0.1961
   32PRO     HA  453  10.450   5.828   2.847  1.1706  1.7816 -0.5119
   32PRO      C  454  10.256   5.757   2.771  0.1359 -0.1095  0.1647
   32PRO      O  455  10.190   5.740   2.669 -0.1404  0.2231  0.2848
   33TYR      N  456  10.219   5.710   2.890  0.6541 -0.1178  0.3273
   33TYR      H  457  10.276   5.728   2.971 -0.2603 -0.6164  1.1032
   33TYR     CA  458  10.101   5.626   2.904  0.4340  0.0833 -0.2797
   33TYR     HA  459  10.045   5.611   2.812  1.2763 -1.6112 -0.5685
   33TYR     CB  460  10.146   5.488   2.952  0.2094  0.0359 -0.2056
   33TYR    HB1  461  10.205   5.513   3.040 -2.0548  3.1761  0.5602
   33TYR    HB2  462  10.221   5.445   2.886  2.0390  0.0031  1.7962
   33TYR     CG  463  10.036   5.390   2.986 -0.4525  0.8749  0.1054
   33TYR    CD1  464  10.014   5.349   3.118 -0.2706  0.0624 -0.1080
   33TYR    HD1  465  10.084   5.371   3.198  0.3496  0.2477 -0.6903
   33TYR    CE1  466   9.891   5.293   3.154 -0.0268 -0.2488  0.2622
   33TYR    HE1  467   9.858   5.277   3.255 -0.2024 -0.3010  0.1982
   33TYR     CZ  468   9.797   5.266   3.052  0.0512  0.0495  0.1081
   33TYR     OH  469   9.675   5.212   3.081 -0.2507  0.1201 -0.9789
   33TYR     HH  470   9.662   5.187   3.173  0.1092  0.8288 -0.7191
   33TYR    CE2  471   9.830   5.286   2.916  0.1075 -0.0240  0.1105
   33TYR    HE2  472   9.755   5.262   2.842  2.4695 -0.9083 -2.1202
   33TYR    CD2  473   9.951   5.348   2.883  0.1646 -0.1881  0.0113
   33TYR    HD2  474   9.965   5.371   2.779  0.2919  1.0749  0.2898
   33TYR      C  475   9.998   5.686   2.998  0.2212 -0.5141 -0.1255
   33TYR      O  476  10.044   5.761   3.084  0.1178 -0.1093 -0.4226
   34GLY      N  477   9.867   5.664   2.986  0.0278  0.3232  0.3682
   34GLY      H  478   9.833   5.603   2.913  0.7461  2.6879 -2.1445
   34GLY     CA  479   9.768   5.719   3.076 -0.4280 -0.2498  0.2195
   34GLY    HA1  480   9.811   5.745   3.172 -0.1057  1.3622 -0.3364
   34GLY    HA2  481   9.737   5.818   3.042  0.7310 -0.7370 -2.5248
   34GLY      C  482   9.657   5.616   3.095 -0.2094 -0.4668  0.3215
   34GLY      O  483   9.637   5.540   3.000  0.2737 -0.2793  0.0671
   35GLN      N  484   9.574   5.629   3.199 -0.2315  0.6934  0.1730
   35GLN      H  485   9.596   5.704   3.263 -0.6180  0.4751  0.5644
   35GLN     CA  486   9.446   5.564   3.215 -0.0031  0.1144 -0.2965
   35GLN     HA  487   9.398   5.550   3.119  0.1927 -1.9661 -0.1361
   35GLN     CB  488   9.458   5.425   3.277  0.1882  0.0917 -0.3828
   35GLN    HB1  489   9.480   5.348   3.204 -0.7291 -0.9017  0.3516
   35GLN    HB2  490   9.361   5.389   3.311 -0.4456  0.5775 -1.6243
   35GLN     CG  491   9.566   5.421   3.385  0.2801  0.0149 -0.4775
   35GLN    HG1  492   9.660   5.461   3.348  0.7145  0.3696  0.9335
   35GLN    HG2  493   9.539   5.479   3.473 -0.8173 -0.2348 -0.6327
   35GLN     CD  494   9.592   5.276   3.425  0.0781 -0.0334 -0.5202
   35GLN    OE1  495   9.652   5.191   3.360 -0.2963 -1.1883  0.6014
   35GLN    NE2  496   9.544   5.229   3.540 -0.2876  0.6064 -0.4013
   35GLN   HE21  497   9.565   5.130   3.544 -0.3915  0.6296  1.4405
   35GLN   HE22  498   9.506   5.290   3.610 -1.0709 -0.4958  0.1728
   35GLN      C  499   9.354   5.647   3.304 -0.2051 -0.7851  0.3549
   35GLN      O  500   9.408   5.719   3.388 -0.0748 -0.3522 -0.0892
   36GLN      N  501   9.222   5.636   3.290 -0.1973 -0.2788 -0.1845
   36GLN      H  502   9.192   5.552   3.243 -2.1746  0.1273  0.2778
   36GLN     CA  503   9.134   5.715   3.373 -0.1787  0.0913 -0.5138
   36GLN     HA  504   9.194   5.746   3.459 -1.4958  0.9148  0.1435
   36GLN     CB  505   9.085   5.843   3.305 -0.0562  0.3006 -0.2150
   36GLN    HB1  506   9.170   5.885   3.251 -0.3974 -0.7815 -1.6826
   36GLN    HB2  507   9.007   5.815   3.234 -1.2402  0.4442  1.0051
   36GLN     CG  508   9.044   5.954   3.401  0.0558 -0.0699  0.2666
   36GLN    HG1  509   9.118   5.963   3.480  2.4136 -2.1229 -1.5311
   36GLN    HG2  510   8.946   5.935   3.444 -0.9260  2.9894 -0.3647
   36GLN     CD  511   9.022   6.087   3.330 -0.1286 -0.3381 -0.1814
   36GLN    OE1  512   9.026   6.104   3.208 -0.4169 -0.2061 -0.1704
   36GLN    NE2  513   9.003   6.195   3.406  0.2358 -0.2936 -0.1507
   36GLN   HE21  514   8.995   6.287   3.366 -0.9978  0.7663  2.3799
   36GLN   HE22  515   9.000   6.183   3.506 -0.3465  2.6431  0.2772
   36GLN      C  516   9.013   5.635   3.418  0.2584 -0.1863  0.1881
   36GLN      O  517   8.932   5.587   3.339  0.1385  0.3401 -0.0125
   37SER      N  518   8.987   5.632   3.549  0.1084 -0.4015  0.1535
   37SER      H  519   9.051   5.681   3.609 -0.8858  1.9023 -0.5590
   37SER     CA  520   8.884   5.553   3.613 -0.3784 -0.1327 -0.2887
   37SER     HA  521   8.879   5.454   3.568  1.5317 -1.1330  1.4949
   37SER     CB  522   8.921   5.523   3.759 -0.7782 -0.6067 -0.2808
   37SER    HB1  523   8.833   5.483   3.809 -1.4082 -0.8420 -1.5316
   37SER    HB2  524   8.944   5.611   3.819 -2.4770 -1.7135  2.1292
   37SER     OG  525   9.032   5.437   3.760 -0.1314  0.2163 -0.4042
   37SER     HG  526   9.046   5.404   3.849 -0.7225  1.6462  0.2534
   37SER      C  527   8.752   5.627   3.596 -0.4318 -0.0345  0.4804
   37SER      O  528   8.743   5.748   3.577 -0.1595  0.0472  0.8696
   38TYR      N  529   8.643   5.549   3.596  0.0078 -0.6725 -0.3236
   38TYR      H  530   8.652   5.451   3.615 -0.0045 -0.6756 -0.3337
   38TYR     CA  531   8.505   5.594   3.595  0.3424  0.4190  0.1785
   38TYR     HA  532   8.496   5.701   3.578  0.6902  0.5653  0.8711
   38TYR     CB  533   8.423   5.531   3.483  0.6192  0.0417  0.1827
   38TYR    HB1  534   8.325   5.578   3.476  1.2475  1.1586 -1.8877
   38TYR    HB2  535   8.470   5.532   3.385  0.7448 -0.9973  0.2263
   38TYR     CG  536   8.392   5.385   3.503 -0.1982  0.1837 -0.0141
   38TYR    CD1  537   8.264   5.360   3.555  0.0963 -0.1236  0.5781
   38TYR    HD1  538   8.202   5.444   3.584 -1.1309  0.0771 -2.3038
   38TYR    CE1  539   8.218   5.228   3.566 -0.1013 -0.1329 -0.2929
   38TYR    HE1  540   8.118   5.206   3.601  0.8024 -3.6529  0.4531
   38TYR     CZ  541   8.308   5.122   3.542  0.3332  0.0175  0.6118
   38TYR     OH  542   8.272   4.993   3.566  0.1503 -0.0879 -0.2002
   38TYR     HH  543   8.348   4.934   3.561  1.1489  1.0355  1.0246
   38TYR    CE2  544   8.436   5.152   3.490 -0.0635 -0.1860 -0.5158
   38TYR    HE2  545   8.497   5.066   3.468 -0.1777 -0.7130  1.0959
   38TYR    CD2  546   8.483   5.283   3.473 -0.4609  0.0016 -0.1947
   38TYR    HD2  547   8.586   5.308   3.453  0.7451 -3.0479  1.5768
   38TYR      C  548   8.444   5.590   3.735  0.0335  0.2870  0.0406
   38TYR      O  549   8.499   5.529   3.826 -0.6235 -0.0822  0.1936
   39SER      N  550   8.326   5.648   3.760 -0.2953 -0.0490 -0.7090
   39SER      H  551   8.283   5.693   3.680 -0.1379  1.7567  0.1737
   39SER     CA  552   8.273   5.659   3.894  0.0443  0.0714 -0.5831
   39SER     HA  553   8.358   5.693   3.954  1.1305 -1.6330 -1.0744
   39SER     CB  554   8.156   5.756   3.906  0.1494  0.0773  0.4883
   39SER    HB1  555   8.150   5.784   4.011  1.2825  2.1047  0.0661
   39SER    HB2  556   8.061   5.724   3.863  0.7041 -1.0069  0.0297
   39SER     OG  557   8.186   5.882   3.851  0.1073 -0.2883 -0.3924
   39SER     HG  558   8.115   5.933   3.889 -0.9727 -1.1762 -1.1733
   39SER      C  559   8.218   5.528   3.948 -0.5675  0.5146 -0.1222
   39SER      O  560   8.169   5.448   3.868 -0.4749 -0.0159  0.3435
   40GLY      N  561   8.235   5.507   4.079 -0.5177  0.1507 -0.1868
   40GLY      H  562   8.287   5.577   4.129  0.3318  0.7487 -1.8259
   40GLY     CA  563   8.172   5.396   4.148 -0.4070  0.0567 -0.2355
   40GLY    HA1  564   8.145   5.312   4.084  0.1914  0.1337 -0.5962
   40GLY    HA2  565   8.086   5.433   4.203 -0.3802  1.8358 -1.3256
   40GLY      C  566   8.269   5.348   4.255 -0.6231  0.1545  0.0017
   40GLY      O  567   8.388   5.375   4.259 -0.6036  0.0434  0.2158
   41TYR      N  568   8.219   5.278   4.358 -0.1800  0.2494  0.2847
   41TYR      H  569   8.118   5.272   4.358 -0.1475 -0.7413 -0.6427
   41TYR     CA  570   8.283   5.219   4.474  0.4519  0.3558 -0.0084
   41TYR     HA  571   8.387   5.215   4.441 -0.5924 -0.9599 -3.6278
   41TYR     CB  572   8.265   5.307   4.597 -0.5718  0.2203 -0.0544
   41TYR    HB1  573   8.162   5.344   4.602 -0.1585  1.3086  0.9535
   41TYR    HB2  574   8.322   5.398   4.575 -0.3395  0.2350  0.5850
   41TYR     CG  575   8.315   5.251   4.728 -0.0385  0.8803  0.0302
   41TYR    CD1  576   8.453   5.236   4.747 -0.0516  0.2089 -0.3645
   41TYR    HD1  577   8.525   5.266   4.673  1.1653  0.2605  0.7951
   41TYR    CE1  578   8.504   5.192   4.870 -0.7785 -0.1929 -0.2014
   41TYR    HE1  579   8.610   5.190   4.891 -1.1526 -2.8900  1.8787
   41TYR     CZ  580   8.414   5.141   4.965 -0.1945 -0.0683  0.4237
   41TYR     OH  581   8.454   5.059   5.067 -0.2248  0.2451  0.6893
   41TYR     HH  582   8.382   5.021   5.119 -0.7361 -1.5619 -1.2023
   41TYR    CE2  583   8.276   5.151   4.938 -0.0197 -0.3334 -0.6129
   41TYR    HE2  584   8.204   5.109   5.007 -0.5958  0.6829 -0.5739
   41TYR    CD2  585   8.223   5.216   4.827 -0.0744  0.3791 -0.1753
   41TYR    HD2  586   8.117   5.238   4.816 -0.0325  0.7399  0.1105
   41TYR      C  587   8.223   5.081   4.491  0.4293  0.3930  0.2082
   41TYR      O  588   8.114   5.044   4.446  0.5376  0.4992 -0.1406
   42SER      N  589   8.304   4.998   4.557  0.0352 -0.1333  0.0365
   42SER      H  590   8.389   5.038   4.592 -0.7090  1.8120 -0.2798
   42SER     CA  591   8.267   4.866   4.605 -0.3448 -0.0327  0.0242
   42SER     HA  592   8.166   4.874   4.646 -0.5689 -0.8638 -0.3448
   42SER     CB  593   8.270   4.757   4.498  0.2095 -0.3322  0.3398
   42SER    HB1  594   8.371   4.726   4.472  0.4386 -0.5378  1.4243
   42SER    HB2  595   8.227   4.799   4.406  2.0471 -0.1758 -0.4923
   42SER     OG  596   8.193   4.646   4.538 -0.5377  0.1602  0.2873
   42SER     HG  597   8.249   4.573   4.512  1.3438  2.0748 -1.5270
   42SER      C  598   8.360   4.820   4.717 -0.1125  0.0219 -0.1467
   42SER      O  599   8.473   4.867   4.726  0.0697 -0.2475 -0.9139
   43GLN      N  600   8.317   4.727   4.802 -0.5310  0.6046  0.2964
   43GLN      H  601   8.238   4.666   4.786 -0.1699  0.2143 -0.0498
   43GLN     CA  602   8.396   4.671   4.910 -0.1049  0.1378 -0.2470
   43GLN     HA  603   8.491   4.723   4.907 -0.2766  0.4142 -1.3281
   43GLN     CB  604   8.321   4.712   5.036  0.1449  0.0882 -0.0812
   43GLN    HB1  605   8.320   4.821   5.033  0.2863  0.0808 -0.3787
   43GLN    HB2  606   8.218   4.677   5.021 -0.6106  1.4791  1.4988
   43GLN     CG  607   8.388   4.677   5.169 -0.2235 -0.2033  0.0303
   43GLN    HG1  608   8.491   4.710   5.177 -0.2580 -0.4466  1.7112
   43GLN    HG2  609   8.379   4.569   5.180 -0.4282 -0.4573 -2.1453
   43GLN     CD  610   8.317   4.741   5.287 -0.2416 -0.0558 -0.0597
   43GLN    OE1  611   8.195   4.750   5.298 -0.1247  0.4545  0.9017
   43GLN    NE2  612   8.393   4.784   5.388  0.0648 -0.2296 -0.2146
   43GLN   HE21  613   8.494   4.787   5.390  0.0576  2.7550  1.0502
   43GLN   HE22  614   8.341   4.840   5.454  0.5758 -1.7897  1.5826
   43GLN      C  615   8.421   4.521   4.897  0.2632  0.2569 -0.9317
   43GLN      O  616   8.335   4.460   4.834  0.0930 -0.4387 -0.0369
   44SER      N  617   8.523   4.462   4.960 -0.3069 -0.0721 -0.3119
   44SER      H  618   8.589   4.514   5.016 -0.4183  0.2235 -0.4545
   44SER     CA  619   8.528   4.317   4.967  0.0348 -0.0540 -0.1376
   44SER     HA  620   8.521   4.277   4.866 -0.6580 -1.7001  0.5340
   44SER     CB  621   8.665   4.277   5.020  0.0518  0.2493  0.0519
   44SER    HB1  622   8.664   4.174   5.054  0.6123  0.0629 -0.4650
   44SER    HB2  623   8.737   4.290   4.939 -0.2682 -0.6042 -0.3862
   44SER     OG  624   8.717   4.352   5.127 -0.0830 -0.3972  0.5741
   44SER     HG  625   8.798   4.307   5.155 -0.1644 -1.0297 -0.1851
   44SER      C  626   8.418   4.257   5.054  0.4068 -0.3589  0.1211
   44SER      O  627   8.383   4.316   5.156 -0.0708  0.2462 -0.3829
   45THR      N  628   8.357   4.145   5.014 -0.1317  0.0506 -0.2200
   45THR      H  629   8.390   4.103   4.929  2.1676  1.0626  0.0892
   45THR     CA  630   8.255   4.078   5.092  0.1953  0.3115  0.4493
   45THR     HA  631   8.251   4.102   5.198 -0.4347  1.7907  0.1192
   45THR     CB  632   8.115   4.116   5.044  0.0228 -0.0133  0.6953
   45THR     HB  633   8.048   4.051   5.101  0.9238 -2.1796 -0.5882
   45THR    CG2  634   8.075   4.262   5.065 -0.0844  0.1448 -0.5501
   45THR   HG21  635   8.076   4.278   5.173 -0.0120  1.0646 -0.6780
   45THR   HG22  636   8.133   4.330   5.002 -0.5592 -0.4227 -1.6269
   45THR   HG23  637   7.972   4.264   5.029  0.3565 -1.2437 -1.9981
   45THR    OG1  638   8.091   4.082   4.910 -0.2033 -0.2670  0.7973
   45THR    HG1  639   8.119   4.152   4.850 -2.1872  0.6700  0.8611
   45THR      C  640   8.272   3.927   5.086  0.8411  0.3956  0.0466
   45THR      O  641   8.333   3.876   4.992  0.4006 -0.7295  0.3492
   46ASP      N  642   8.206   3.854   5.177 -0.4120  0.0888 -1.0757
   46ASP      H  643   8.156   3.898   5.253 -0.4860  0.6678 -1.4528
   46ASP     CA  644   8.184   3.711   5.178  0.0621  0.0092  0.1990
   46ASP     HA  645   8.248   3.671   5.099  1.5036  0.9788  0.8469
   46ASP     CB  646   8.228   3.651   5.311  0.3451  0.3466  0.2584
   46ASP    HB1  647   8.325   3.690   5.340  0.8082 -1.5276  1.4411
   46ASP    HB2  648   8.153   3.678   5.386 -2.0854  0.2590 -1.9801
   46ASP     CG  649   8.250   3.501   5.314  0.5608  0.3732  0.0094
   46ASP    OD1  650   8.209   3.431   5.219  0.0554 -0.2177  0.6448
   46ASP    OD2  651   8.309   3.448   5.411  0.0033 -0.0139  0.1428
   46ASP      C  652   8.038   3.684   5.144 -0.0006  0.1734  0.3427
   46ASP      O  653   7.947   3.745   5.200  0.0350  0.6707 -0.1363
   47THR      N  654   8.015   3.586   5.056 -0.3799  0.4513  0.1329
   47THR      H  655   8.095   3.529   5.031 -0.7919  0.2546 -0.7999
   47THR     CA  656   7.888   3.538   5.006 -0.5028  0.2916  0.5959
   47THR     HA  657   7.812   3.604   5.049 -0.1072 -0.9316  3.3912
   47THR     CB  658   7.877   3.547   4.854  0.1821 -0.0476  0.5215
   47THR     HB  659   7.961   3.496   4.807 -0.4076 -0.5029 -0.0561
   47THR    CG2  660   7.743   3.506   4.795  0.2741  0.3346  0.0392
   47THR   HG21  661   7.748   3.398   4.782  0.1667  0.4760 -1.4465
   47THR   HG22  662   7.665   3.545   4.861 -0.5674  0.3590 -0.9342
   47THR   HG23  663   7.739   3.545   4.693  1.5412  0.7953  0.1443
   47THR    OG1  664   7.892   3.682   4.816 -0.0138 -0.3513 -0.6638
   47THR    HG1  665   7.983   3.711   4.819  0.4865 -1.9357  0.9016
   47THR      C  666   7.862   3.393   5.045 -0.6772 -0.0682 -0.7990
   47THR      O  667   7.943   3.303   5.024 -0.0894  0.3845 -0.5000
   48SER      N  668   7.739   3.369   5.091 -0.4033  0.0734  0.0181
   48SER      H  669   7.661   3.432   5.088 -1.8787 -1.6844 -0.6883
   48SER     CA  670   7.701   3.239   5.144  0.3351 -0.2239 -0.1719
   48SER     HA  671   7.785   3.172   5.164 -0.1166 -0.5309  0.7621
   48SER     CB  672   7.641   3.262   5.282 -0.0538 -0.6049 -0.2785
   48SER    HB1  673   7.620   3.166   5.330 -0.5245 -0.2775  0.1900
   48SER    HB2  674   7.546   3.315   5.271 -0.5337 -1.1011  1.1676
   48SER     OG  675   7.721   3.344   5.363 -0.5505  0.1209 -0.5124
   48SER     HG  676   7.683   3.351   5.451  1.1637  1.3024  0.2035
   48SER      C  677   7.609   3.158   5.054 -0.0631  0.1918 -0.1403
   48SER      O  678   7.557   3.207   4.954  0.2713  0.1733 -0.3260
   49GLY      N  679   7.598   3.028   5.081  0.2472  0.2600  0.3187
   49GLY      H  680   7.633   2.993   5.169  0.5276  0.5966  0.3444
   49GLY     CA  681   7.523   2.932   5.003 -0.2235  0.7363  0.1795
   49GLY    HA1  682   7.467   2.981   4.924  1.4999  0.2617 -1.3846
   49GLY    HA2  683   7.591   2.865   4.951 -3.3696 -1.7484 -1.1025
   49GLY      C  684   7.427   2.845   5.084  0.3636 -0.2411 -0.1593
   49GLY      O  685   7.463   2.814   5.197 -0.4859  0.3916  0.2959
   50TYR      N  686   7.308   2.818   5.030  0.0535  0.1374  0.3277
   50TYR      H  687   7.304   2.834   4.931  0.9829 -1.3225  0.0325
   50TYR     CA  688   7.192   2.764   5.098 -0.0585 -0.0750 -0.0300
   50TYR     HA  689   7.217   2.704   5.186 -2.1034 -0.1267  0.5829
   50TYR     CB  690   7.107   2.880   5.149 -0.1761 -0.2424  0.1568
   50TYR    HB1  691   7.026   2.842   5.211  0.2255  0.7714  1.3287
   50TYR    HB2  692   7.061   2.939   5.070  1.2943 -0.9315 -1.2717
   50TYR     CG  693   7.186   2.978   5.232 -0.3772 -0.1228  0.2077
   50TYR    CD1  694   7.203   2.950   5.368  0.7677 -0.4148  0.0068
   50TYR    HD1  695   7.168   2.860   5.416  0.3643 -0.6555 -0.7226
   50TYR    CE1  696   7.261   3.045   5.453  0.0733 -0.1477  0.1830
   50TYR    HE1  697   7.279   3.027   5.558  1.8110 -0.9097 -0.2116
   50TYR     CZ  698   7.299   3.170   5.399 -0.2263 -0.0352  0.2265
   50TYR     OH  699   7.361   3.264   5.476  0.2824  0.0035 -0.2246
   50TYR     HH  700   7.361   3.245   5.570  0.6800  0.6009 -0.0992
   50TYR    CE2  701   7.273   3.201   5.265  0.4358 -0.4869 -0.0131
   50TYR    HE2  702   7.286   3.300   5.223  0.2225 -0.7377 -0.6859
   50TYR    CD2  703   7.220   3.103   5.180 -0.3009 -0.1893  0.0977
   50TYR    HD2  704   7.205   3.123   5.075  0.1075 -0.0381  0.0654
   50TYR      C  705   7.106   2.670   5.014  0.3704 -0.3826 -0.1278
   50TYR      O  706   7.081   2.693   4.896 -0.3684 -1.2372 -0.1446
   51GLY      N  707   7.044   2.564   5.066  0.2424 -0.2582 -0.0272
   51GLY      H  708   7.070   2.556   5.163  3.6887  1.9398 -0.5858
   51GLY     CA  709   6.977   2.455   4.998  0.3078 -0.3562  0.0651
   51GLY    HA1  710   7.041   2.371   4.973 -0.1554 -1.2765  1.8093
   51GLY    HA2  711   6.938   2.497   4.905  1.2000  0.6850  0.1475
   51GLY      C  712   6.855   2.397   5.069 -0.0739  0.3344 -0.0141
   51GLY      O  713   6.826   2.433   5.183  0.6569 -0.0531  0.3026
   52GLN      N  714   6.778   2.310   5.004  0.2916 -0.0387  0.0457
   52GLN      H  715   6.804   2.291   4.908 -1.8553 -1.5517 -0.3027
   52GLN     CA  716   6.652   2.253   5.047  0.2799 -0.2760 -0.3023
   52GLN     HA  717   6.615   2.208   4.954 -0.4891 -3.2238  1.3108
   52GLN     CB  718   6.671   2.140   5.147 -0.6087  0.0055  0.1999
   52GLN    HB1  719   6.711   2.190   5.235 -0.6310  0.5878 -0.1187
   52GLN    HB2  720   6.573   2.106   5.180 -0.7710  0.4332  0.1707
   52GLN     CG  721   6.771   2.029   5.115 -0.4336  0.4243 -0.7595
   52GLN    HG1  722   6.869   2.071   5.092  0.3045 -0.7962 -0.0078
   52GLN    HG2  723   6.734   1.967   5.034 -1.0043 -2.1993  1.3467
   52GLN     CD  724   6.774   1.927   5.228 -0.5200  1.0307 -0.1996
   52GLN    OE1  725   6.855   1.940   5.319 -0.2203  0.1408 -0.3235
   52GLN    NE2  726   6.686   1.826   5.224  0.0967  0.4239  1.0068
   52GLN   HE21  727   6.670   1.762   5.301 -3.8292 -0.2110 -0.1214
   52GLN   HE22  728   6.618   1.825   5.150  1.5713 -0.6352 -0.3919
   52GLN      C  729   6.550   2.361   5.083  0.0768 -0.5434 -0.0756
   52GLN      O  730   6.503   2.368   5.196  0.2866  0.8282 -0.0638
   53SER      N  731   6.523   2.450   4.988 -0.0807 -0.0828  0.3983
   53SER      H  732   6.574   2.444   4.901 -2.4116 -3.1323 -0.9342
   53SER     CA  733   6.412   2.542   5.003 -0.1264 -0.0817  0.0636
   53SER     HA  734   6.361   2.544   5.099 -1.1002  2.0660 -0.4394
   53SER     CB  735   6.469   2.683   4.992 -0.3139  0.0248  0.4450
   53SER    HB1  736   6.518   2.699   4.896 -0.9752  0.0935  0.1141
   53SER    HB2  737   6.383   2.750   4.993 -0.9775 -0.7765 -0.4898
   53SER     OG  738   6.551   2.722   5.100  0.1767 -0.1583  0.1423
   53SER     HG  739   6.611   2.789   5.066  1.3399 -0.2754  1.8825
   53SER      C  740   6.307   2.518   4.895  0.0818 -0.1338 -0.1281
   53SER      O  741   6.324   2.447   4.797  0.4972 -0.0798 -0.0971
   54SER      N  742   6.195   2.587   4.920  0.3980  0.2952  0.1227
   54SER      H  743   6.194   2.637   5.008 -1.1410  1.4233 -0.4970
   54SER     CA  744   6.071   2.584   4.846  0.3825  0.2849  0.1492
   54SER     HA  745   6.083   2.503   4.773  0.1611  0.0262  0.3935
   54SER     CB  746   5.953   2.560   4.939  0.2487 -0.3830 -0.1823
   54SER    HB1  747   5.856   2.569   4.890 -0.6479  1.1519  1.7381
   54SER    HB2  748   5.947   2.632   5.021 -1.9423 -1.3060  0.5534
   54SER     OG  749   5.963   2.435   5.004  0.1354 -0.4422 -0.2771
   54SER     HG  750   6.048   2.434   5.049 -0.0660  0.0435  0.1281
   54SER      C  751   6.052   2.709   4.761  0.6453  0.2226 -0.0028
   54SER      O  752   6.099   2.818   4.793 -0.3543  0.7797 -0.4053
   55TYR      N  753   5.986   2.695   4.646 -0.1970  0.0727  0.4913
   55TYR      H  754   5.943   2.604   4.638  0.8480 -1.1600  5.2921
   55TYR     CA  755   5.949   2.805   4.559 -0.3287 -0.3224  0.0416
   55TYR     HA  756   6.034   2.873   4.558 -0.5541 -0.0511 -0.4659
   55TYR     CB  757   5.942   2.760   4.414 -0.5240  0.2379 -0.1229
   55TYR    HB1  758   6.041   2.721   4.389 -0.6926  0.5533 -1.3595
   55TYR    HB2  759   5.868   2.681   4.414 -0.0971 -0.1665  0.3624
   55TYR     CG  760   5.924   2.869   4.310  0.1062 -0.1322 -0.6305
   55TYR    CD1  761   5.800   2.894   4.251 -0.0327  0.2155 -0.2000
   55TYR    HD1  762   5.715   2.834   4.283  0.5500  1.2078  3.8539
   55TYR    CE1  763   5.781   3.000   4.163 -0.4450  0.2908 -0.0262
   55TYR    HE1  764   5.688   3.027   4.115  0.0530  2.6580  0.1842
   55TYR     CZ  765   5.895   3.078   4.132 -0.1390  0.0028  0.3666
   55TYR     OH  766   5.896   3.172   4.034  0.0556  0.0004  0.3658
   55TYR     HH  767   5.978   3.222   4.031 -0.2586  0.6337  1.5655
   55TYR    CE2  768   6.023   3.053   4.185  0.3717  0.1939 -0.7359
   55TYR    HE2  769   6.111   3.110   4.162  0.4103  0.4813  0.0811
   55TYR    CD2  770   6.032   2.955   4.286 -0.3257  0.4854 -0.3846
   55TYR    HD2  771   6.123   2.944   4.343  0.0604 -0.1358 -1.1032
   55TYR      C  772   5.823   2.880   4.598 -0.0757  0.3539 -0.4260
   55TYR      O  773   5.730   2.827   4.658  0.0120  0.1863 -0.4387
   56SER      N  774   5.816   3.009   4.564 -0.0818  0.4447 -0.0938
   56SER      H  775   5.897   3.052   4.521  0.9471 -1.1153  0.1858
   56SER     CA  776   5.693   3.086   4.554 -0.1408  0.3430 -0.1554
   56SER     HA  777   5.614   3.014   4.530  0.7283 -0.8798  0.4975
   56SER     CB  778   5.660   3.150   4.689 -0.7467  0.0043 -0.1402
   56SER    HB1  779   5.652   3.077   4.769  1.1154  0.6737  0.7211
   56SER    HB2  780   5.568   3.208   4.687 -0.0186  1.2518  1.1376
   56SER     OG  781   5.767   3.237   4.718 -0.3533 -0.3165 -0.6102
   56SER     HG  782   5.770   3.320   4.669  2.6598  1.7408  2.6007
   56SER      C  783   5.698   3.196   4.449 -0.4043 -0.1061 -0.6447
   56SER      O  784   5.797   3.266   4.432 -0.2422 -0.1630  0.0356
   57SER      N  785   5.582   3.230   4.393 -0.7648 -0.3232 -0.0416
   57SER      H  786   5.501   3.175   4.417  0.6737 -1.3075  3.1526
   57SER     CA  787   5.568   3.359   4.327  0.0251  0.0137  0.4310
   57SER     HA  788   5.647   3.426   4.359  0.3042 -0.1832  0.1603
   57SER     CB  789   5.598   3.341   4.179 -0.3565  0.2909  0.3175
   57SER    HB1  790   5.613   3.433   4.123 -0.3168 -1.2103 -2.3122
   57SER    HB2  791   5.693   3.287   4.178  1.0902  2.7104 -1.0307
   57SER     OG  792   5.507   3.263   4.105 -0.3698  0.5884  0.0201
   57SER     HG  793   5.538   3.223   4.023 -3.0868 -0.7456 -0.4741
   57SER      C  794   5.432   3.422   4.354  0.1039  0.2236  0.3336
   57SER      O  795   5.327   3.359   4.352  0.1738  0.1218 -0.2403
   58TYR      N  796   5.436   3.550   4.392 -0.7008  0.4049 -0.1900
   58TYR      H  797   5.528   3.591   4.392 -0.3416 -0.3329  1.3064
   58TYR     CA  798   5.332   3.623   4.463 -0.3180  0.3515  0.4313
   58TYR     HA  799   5.234   3.579   4.447 -0.3299 -0.1282  1.7443
   58TYR     CB  800   5.351   3.631   4.614  0.4149  0.5855  0.3336
   58TYR    HB1  801   5.440   3.691   4.627  2.1148 -1.9908  1.4959
   58TYR    HB2  802   5.261   3.670   4.661  0.9228  1.6822  0.4161
   58TYR     CG  803   5.367   3.496   4.681 -0.0279  0.3883  0.0486
   58TYR    CD1  804   5.469   3.482   4.776  0.0221 -0.3277 -0.1030
   58TYR    HD1  805   5.543   3.558   4.794  0.9969 -1.4816  0.9299
   58TYR    CE1  806   5.480   3.367   4.855 -0.7379  0.2784  0.9088
   58TYR    HE1  807   5.551   3.359   4.936 -0.4768  0.5602  0.7086
   58TYR     CZ  808   5.377   3.271   4.851 -0.4251 -0.0191 -0.1332
   58TYR     OH  809   5.386   3.165   4.937 -0.0242  0.0678 -0.0660
   58TYR     HH  810   5.303   3.119   4.928 -0.5325  0.7843  0.7775
   58TYR    CE2  811   5.272   3.284   4.758 -0.4423  0.3625 -0.0597
   58TYR    HE2  812   5.209   3.199   4.739  1.8247 -1.2911 -0.5420
   58TYR    CD2  813   5.266   3.399   4.678  0.0644  0.2968 -0.1990
   58TYR    HD2  814   5.183   3.417   4.612 -0.3136  0.7189  0.3862
   58TYR      C  815   5.313   3.767   4.419 -0.2442  0.2989  0.2263
   58TYR      O  816   5.221   3.835   4.463 -0.5083  0.1073 -0.0281
   59GLY      N  817   5.398   3.818   4.329 -0.0796  0.2667  0.3627
   59GLY      H  818   5.466   3.759   4.283 -0.9998 -0.5267 -0.0312
   59GLY     CA  819   5.397   3.954   4.277  0.3793  0.0248 -0.2931
   59GLY    HA1  820   5.392   4.024   4.360  0.2730  0.2771 -0.5140
   59GLY    HA2  821   5.485   3.979   4.218 -0.5654  1.2079 -1.2446
   59GLY      C  822   5.290   3.981   4.173  0.3836  0.2771 -0.2332
   59GLY      O  823   5.236   3.893   4.106 -0.1002 -0.1851  0.7493
   60GLN      N  824   5.267   4.110   4.149 -0.2883  0.2339  0.1687
   60GLN      H  825   5.314   4.185   4.199  0.3169 -0.3206  0.4429
   60GLN     CA  826   5.178   4.163   4.048  0.0801  0.1418 -0.2053
   60GLN     HA  827   5.172   4.099   3.960  0.1574  1.5956 -1.2921
   60GLN     CB  828   5.046   4.168   4.125  0.2429 -0.2436  0.1074
   60GLN    HB1  829   4.979   4.226   4.061  0.2475  0.0735  0.3915
   60GLN    HB2  830   5.056   4.223   4.218  3.1366 -1.3439  0.5283
   60GLN     CG  831   4.971   4.039   4.157 -0.1293 -0.0174  0.1597
   60GLN    HG1  832   4.944   4.001   4.059 -1.2759 -0.2145  0.5362
   60GLN    HG2  833   5.028   3.974   4.224  0.9240  0.5065 -0.1969
   60GLN     CD  834   4.841   4.060   4.232  0.1857 -0.0006  0.7089
   60GLN    OE1  835   4.821   4.172   4.281 -0.1415 -0.0032  0.5849
   60GLN    NE2  836   4.754   3.961   4.253  0.4716 -0.4177 -0.0233
   60GLN   HE21  837   4.682   3.981   4.322  0.7803  1.7735 -0.2386
   60GLN   HE22  838   4.766   3.868   4.216 -0.1472 -0.4475 -0.1748
   60GLN      C  839   5.210   4.307   4.011 -0.5721  0.3242 -0.0807
   60GLN      O  840   5.284   4.372   4.085 -0.2203 -0.2406  0.0755
   61SER      N  841   5.150   4.359   3.903 -0.5042 -0.3650 -0.4594
   61SER      H  842   5.094   4.294   3.850 -1.9354 -0.4408  1.0793
   61SER     CA  843   5.184   4.491   3.855  0.1766 -0.3059  0.1554
   61SER     HA  844   5.233   4.547   3.935 -1.6102  2.2037 -0.3780
   61SER     CB  845   5.278   4.480   3.736  0.0090  0.3140 -0.0395
   61SER    HB1  846   5.250   4.411   3.656  1.1301  0.7606 -0.8523
   61SER    HB2  847   5.376   4.448   3.771 -0.2764 -0.3152  0.1829
   61SER     OG  848   5.306   4.602   3.670  0.1019  0.0413 -0.5111
   61SER     HG  849   5.344   4.580   3.585 -0.8990 -1.0278 -0.7091
   61SER      C  850   5.058   4.569   3.819  0.5593  0.1667 -0.1753
   61SER      O  851   4.965   4.508   3.769  0.1148 -0.2352  1.1064
   62GLN      N  852   5.056   4.699   3.851  0.1540  0.1309 -0.0569
   62GLN      H  853   5.129   4.740   3.907 -0.1217  0.8601 -0.2158
   62GLN     CA  854   4.948   4.796   3.843  0.0725  0.0483  0.0455
   62GLN     HA  855   4.879   4.753   3.771  1.6716 -0.7527 -1.0522
   62GLN     CB  856   4.871   4.806   3.975 -0.2346  0.1471 -0.1392
   62GLN    HB1  857   4.807   4.893   3.975  2.4845  2.3027 -0.8619
   62GLN    HB2  858   4.947   4.816   4.053 -0.2772  3.6849 -0.4220
   62GLN     CG  859   4.789   4.678   3.991 -0.5111  0.2951 -0.3754
   62GLN    HG1  860   4.847   4.617   4.060 -1.1640  2.5264  2.3876
   62GLN    HG2  861   4.769   4.622   3.900  1.6379 -0.4517 -0.4319
   62GLN     CD  862   4.660   4.711   4.066  0.0077  0.1233  0.6115
   62GLN    OE1  863   4.565   4.768   4.013 -0.2551 -0.6290  0.2591
   62GLN    NE2  864   4.660   4.692   4.198  0.3166 -0.0020  0.5951
   62GLN   HE21  865   4.580   4.718   4.254  1.1507  1.7396  1.0753
   62GLN   HE22  866   4.735   4.637   4.237  0.6516 -0.9171 -1.2165
   62GLN      C  867   5.001   4.934   3.811 -0.3355  0.3913  0.7979
   62GLN      O  868   5.118   4.967   3.829 -0.1502 -0.0839  0.4755
   63ASN      N  869   4.916   5.021   3.756  0.2308  0.4642  0.0086
   63ASN      H  870   4.820   4.993   3.740  0.3576 -1.0580  1.6733
   63ASN     CA  871   4.939   5.161   3.726  0.3233  0.5307  0.3840
   63ASN     HA  872   5.020   5.192   3.792  0.1466 -0.0903  0.9080
   63ASN     CB  873   4.991   5.172   3.583  0.4369 -0.2880  0.3542
   63ASN    HB1  874   5.065   5.094   3.567 -0.6554 -1.0255 -1.4418
   63ASN    HB2  875   4.907   5.140   3.521 -0.7225  0.3501  1.5515
   63ASN     CG  876   5.041   5.310   3.542  0.2502 -0.2809  0.1432
   63ASN    OD1  877   5.013   5.409   3.610  0.0201 -0.3782  0.1911
   63ASN    ND2  878   5.123   5.322   3.437  0.7653  0.6346  0.6318
   63ASN   HD21  879   5.130   5.250   3.367  1.9516  0.8212  0.5404
   63ASN   HD22  880   5.163   5.413   3.420  1.0601  0.7704  1.9091
   63ASN      C  881   4.822   5.251   3.762 -0.2880 -0.1126  0.0551
   63ASN      O  882   4.726   5.271   3.688  0.2008 -0.1983 -0.6156
   64THR      N  883   4.827   5.292   3.889  0.1757 -0.6979  0.2307
   64THR      H  884   4.916   5.281   3.936  0.8678  1.5033 -0.4310
   64THR     CA  885   4.727   5.359   3.970  0.6140 -0.2578  0.4172
   64THR     HA  886   4.650   5.413   3.916  1.3072 -1.0410 -1.4496
   64THR     CB  887   4.659   5.254   4.059  0.0195 -0.0217  0.2426
   64THR     HB  888   4.597   5.310   4.129  0.7894  0.2436  0.7271
   64THR    CG2  889   4.585   5.148   3.978  0.0684  0.4006 -0.3711
   64THR   HG21  890   4.520   5.200   3.908 -0.4206 -1.4494 -1.3625
   64THR   HG22  891   4.520   5.096   4.049 -2.0834  0.8047 -1.9689
   64THR   HG23  892   4.654   5.082   3.925  0.4998 -0.8309  1.6006
   64THR    OG1  893   4.750   5.186   4.142  0.5192  0.6104  0.2226
   64THR    HG1  894   4.766   5.240   4.219 -1.5510 -0.7231  1.6780
   64THR      C  895   4.803   5.467   4.046  0.1742  0.4967 -0.2075
   64THR      O  896   4.920   5.444   4.074 -0.1206  0.2000  0.8328
   65GLY      N  897   4.743   5.585   4.064 -0.0672  0.4532 -0.7185
   65GLY      H  898   4.656   5.605   4.016  0.6611  2.5404 -1.2851
   65GLY     CA  899   4.804   5.695   4.136 -0.5193 -0.1268  0.5776
   65GLY    HA1  900   4.870   5.754   4.072 -3.1662  1.2877 -1.0474
   65GLY    HA2  901   4.858   5.657   4.222  1.3735  0.8768 -0.1043
   65GLY      C  902   4.705   5.799   4.186 -0.4491  0.3922 -0.3386
   65GLY      O  903   4.585   5.780   4.171 -0.4357  0.0657 -0.0476
   66TYR      N  904   4.759   5.912   4.233  0.0431 -0.0168  0.1018
   66TYR      H  905   4.856   5.908   4.258 -0.0873 -0.9701  0.4906
   66TYR     CA  906   4.684   6.016   4.301 -0.4844 -0.2726 -0.0850
   66TYR     HA  907   4.579   5.988   4.310  0.1012 -2.0663  2.1542
   66TYR     CB  908   4.719   6.023   4.450  0.3376  0.1500 -0.2954
   66TYR    HB1  909   4.723   5.922   4.491 -0.0946  0.9023  1.7037
   66TYR    HB2  910   4.816   6.072   4.454  0.2723  0.4022 -1.3007
   66TYR     CG  911   4.623   6.102   4.536  0.3498 -0.5369  0.3551
   66TYR    CD1  912   4.510   6.044   4.594 -0.2375  0.2096 -0.0254
   66TYR    HD1  913   4.490   5.939   4.575 -1.3981  0.6992 -1.7736
   66TYR    CE1  914   4.413   6.113   4.667 -0.1511  0.2205  0.0789
   66TYR    HE1  915   4.324   6.064   4.702 -0.4386  1.4611  1.1619
   66TYR     CZ  916   4.445   6.243   4.710 -0.3452  0.3052 -0.0300
   66TYR     OH  917   4.365   6.311   4.797  0.0631  0.1652  0.4621
   66TYR     HH  918   4.274   6.279   4.798  0.4724 -1.0638  0.5216
   66TYR    CE2  919   4.563   6.304   4.661 -0.1039  0.2271  0.4539
   66TYR    HE2  920   4.579   6.407   4.687  1.1693 -0.0843  0.9953
   66TYR    CD2  921   4.641   6.238   4.565 -0.5355 -0.4621  0.5680
   66TYR    HD2  922   4.725   6.285   4.516 -1.5532  0.4398 -0.3617
   66TYR      C  923   4.703   6.145   4.222 -0.0125 -0.3605 -0.1181
   66TYR      O  924   4.811   6.200   4.203 -0.3901  0.3875 -0.1290
   67GLY      N  925   4.590   6.197   4.174 -0.3216 -0.6899  0.2405
   67GLY      H  926   4.498   6.163   4.201 -0.8886  0.8709  0.4014
   67GLY     CA  927   4.579   6.324   4.105 -0.3525 -0.3156  0.9211
   67GLY    HA1  928   4.628   6.311   4.008  0.6148 -1.0100  1.4938
   67GLY    HA2  929   4.474   6.341   4.079  0.1500 -1.3157 -2.1919
   67GLY      C  930   4.629   6.438   4.192  0.1166  0.2367 -0.0519
   67GLY      O  931   4.582   6.457   4.304 -0.1639 -0.3504 -0.0671
   68THR      N  932   4.732   6.512   4.152  0.3291  0.0928  0.2200
   68THR      H  933   4.772   6.495   4.061 -0.9551  2.3917 -0.8620
   68THR     CA  934   4.798   6.613   4.232  0.2643  0.0083  0.3811
   68THR     HA  935   4.735   6.622   4.320  0.6092 -0.4894  0.6812
   68THR     CB  936   4.935   6.560   4.274  0.5863  0.4818 -0.0552
   68THR     HB  937   4.990   6.526   4.186  2.5646 -0.4278  1.4462
   68THR    CG2  938   5.023   6.653   4.357  0.0819  0.5109  0.4474
   68THR   HG21  939   5.025   6.745   4.299 -0.5899 -0.0362 -0.4596
   68THR   HG22  940   5.123   6.611   4.369  0.5153  1.1079 -0.9175
   68THR   HG23  941   4.982   6.667   4.458 -1.4121 -0.1315 -0.0488
   68THR    OG1  942   4.930   6.448   4.359  1.0730  0.2633 -0.3131
   68THR    HG1  943   4.918   6.375   4.297 -1.9295  1.2866 -1.0978
   68THR      C  944   4.810   6.744   4.154 -0.0197 -0.2793 -0.1519
   68THR      O  945   4.890   6.750   4.062  0.2562 -0.1947  0.0918
   69GLN      N  946   4.720   6.840   4.177 -0.1300 -0.3096 -0.4570
   69GLN      H  947   4.670   6.840   4.265  0.3332 -0.4613 -0.1915
   69GLN     CA  948   4.679   6.949   4.090 -0.4072  0.0923  0.1672
   69GLN     HA  949   4.706   6.920   3.988 -1.9360 -0.5517 -0.0858
   69GLN     CB  950   4.529   6.974   4.097 -0.4310  0.1167 -0.3622
   69GLN    HB1  951   4.501   7.039   4.014 -1.6336  0.5227  0.3271
   69GLN    HB2  952   4.509   7.030   4.188 -0.7653 -1.7961  0.8174
   69GLN     CG  953   4.439   6.850   4.095 -0.3965  0.0862 -0.0963
   69GLN    HG1  954   4.331   6.866   4.083 -0.4915 -1.0480 -0.9123
   69GLN    HG2  955   4.454   6.792   4.186  2.3881 -0.1484 -0.6225
   69GLN     CD  956   4.454   6.752   3.980 -0.4183  0.3496 -0.3244
   69GLN    OE1  957   4.530   6.778   3.887  0.2503  0.0780  0.1446
   69GLN    NE2  958   4.380   6.641   3.980 -0.1558  0.1736 -0.2116
   69GLN   HE21  959   4.306   6.628   4.047  0.5613 -0.6287  0.4545
   69GLN   HE22  960   4.394   6.576   3.904 -1.4697 -1.5304  0.9331
   69GLN      C  961   4.751   7.081   4.111 -0.2235  0.0046  0.0968
   69GLN      O  962   4.791   7.111   4.224  0.2488 -0.1443 -0.0298
   70SER      N  963   4.746   7.174   4.016 -0.4887  0.3830  0.4732
   70SER      H  964   4.709   7.143   3.927  2.2898  0.0396 -0.6856
   70SER     CA  965   4.808   7.304   4.032  0.3028 -0.0142  0.6782
   70SER     HA  966   4.898   7.299   4.094 -0.2776 -1.5546  1.4753
   70SER     CB  967   4.873   7.365   3.909  0.0783 -0.2498  0.4426
   70SER    HB1  968   4.953   7.301   3.874  1.3305  0.7953  1.3127
   70SER    HB2  969   4.920   7.461   3.930  0.5009 -0.4329  0.3431
   70SER     OG  970   4.775   7.368   3.807 -0.1510  0.5814  0.6721
   70SER     HG  971   4.815   7.386   3.721 -1.6356 -1.4877 -0.5561
   70SER      C  972   4.713   7.400   4.102 -0.1168 -0.0265  0.1248
   70SER      O  973   4.595   7.396   4.068 -0.0610  0.1068 -0.0946
   71THR      N  974   4.758   7.488   4.192  0.6604  0.4813 -0.7375
   71THR      H  975   4.854   7.476   4.221  0.2799  2.1690  1.5266
   71THR     CA  976   4.671   7.585   4.256  0.2411  0.0165 -0.5979
   71THR     HA  977   4.594   7.529   4.309  0.0477  0.1140 -0.7708
   71THR     CB  978   4.748   7.665   4.360 -0.0992 -0.3812 -0.0381
   71THR     HB  979   4.688   7.752   4.388 -1.1521 -0.3758 -2.1471
   71THR    CG2  980   4.784   7.588   4.487  0.3757 -0.0339  0.0426
   71THR   HG21  981   4.695   7.549   4.538  0.5236  0.9004  1.0420
   71THR   HG22  982   4.844   7.640   4.561  2.4359 -0.7260 -1.0659
   71THR   HG23  983   4.846   7.505   4.452 -1.4575 -1.0918 -0.8589
   71THR    OG1  984   4.871   7.713   4.310 -0.3414 -0.0880 -0.3596
   71THR    HG1  985   4.916   7.746   4.388 -1.2802 -0.8049  0.5135
   71THR      C  986   4.607   7.677   4.153 -0.0452  0.3267 -0.1436
   71THR      O  987   4.680   7.724   4.066 -0.2385  0.8659 -0.0216
   72PRO      N  988   4.481   7.716   4.175 -0.1323 -0.2153  0.3413
   72PRO     CD  989   4.395   7.691   4.289  0.4085 -0.0680  0.7872
   72PRO    HD1  990   4.361   7.587   4.292 -0.9627  0.3021 -0.5977
   72PRO    HD2  991   4.445   7.714   4.383  0.1877 -2.1889  1.4790
   72PRO     CG  992   4.272   7.776   4.261  0.6331 -0.1324 -0.4603
   72PRO    HG1  993   4.283   7.873   4.310  0.4727 -0.2861 -0.1151
   72PRO    HG2  994   4.180   7.736   4.304  0.2885  1.1482  0.0603
   72PRO     CB  995   4.266   7.796   4.110 -0.3862  0.1359 -0.3890
   72PRO    HB1  996   4.226   7.703   4.070  0.8617 -1.4359  1.8113
   72PRO    HB2  997   4.208   7.882   4.075 -0.3395  0.4018  0.1687
   72PRO     CA  998   4.415   7.804   4.081 -0.1754  0.0700  0.6335
   72PRO     HA  999   4.430   7.769   3.978  1.0577  0.9320  0.4935
   72PRO      C 1000   4.460   7.949   4.085  0.5438 -0.1215 -0.1454
   72PRO      O 1001   4.492   7.998   4.193  0.1861 -0.0093 -0.0899
   73GLN      N 1002   4.454   8.033   3.981 -0.1556  0.4494  0.3449
   73GLN      H 1003   4.430   8.007   3.887 -2.7934  1.1302  0.7643
   73GLN     CA 1004   4.513   8.165   3.982  0.2377  0.2760  0.4483
   73GLN     HA 1005   4.526   8.197   4.085 -1.0217 -2.3153  1.5054
   73GLN     CB 1006   4.650   8.153   3.915  0.3736  0.5791  0.6684
   73GLN    HB1 1007   4.690   8.254   3.907 -1.4964  1.3835  0.8605
   73GLN    HB2 1008   4.630   8.137   3.809  2.9377  0.9601  0.0730
   73GLN     CG 1009   4.750   8.051   3.968 -0.1943 -0.4220 -0.1214
   73GLN    HG1 1010   4.842   8.073   3.914 -0.5438  0.8946 -0.2102
   73GLN    HG2 1011   4.722   7.947   3.955 -1.6090  0.0085 -0.7141
   73GLN     CD 1012   4.792   8.078   4.112 -0.7027 -0.1700 -0.0171
   73GLN    OE1 1013   4.782   8.181   4.178 -0.1754 -0.2856  0.2542
   73GLN    NE2 1014   4.840   7.973   4.180 -0.3674  0.1842  0.2979
   73GLN   HE21 1015   4.872   7.992   4.274  0.3743 -0.7995  0.2633
   73GLN   HE22 1016   4.829   7.878   4.146  0.1124 -0.2808  1.4058
   73GLN      C 1017   4.424   8.268   3.913  0.0984 -0.0175  0.1849
   73GLN      O 1018   4.376   8.241   3.803  0.2026 -0.1326  0.1678
   74GLY      N 1019   4.401   8.386   3.972 -0.1476  0.2034 -0.3505
   74GLY      H 1020   4.443   8.396   4.063 -1.2109 -1.9844  0.4607
   74GLY     CA 1021   4.329   8.492   3.905  0.3598  0.3475 -0.6734
   74GLY    HA1 1022   4.368   8.504   3.804 -0.4035 -0.1500 -1.0362
   74GLY    HA2 1023   4.357   8.586   3.954 -1.2987  0.4388  0.1630
   74GLY      C 1024   4.178   8.474   3.915  0.4239  0.0413 -0.2293
   74GLY      O 1025   4.129   8.385   3.984 -0.3234  0.5933 -0.0376
   75TYR      N 1026   4.101   8.546   3.834  0.0752  0.4849  0.4961
   75TYR      H 1027   4.141   8.625   3.785  0.9375  0.8033  1.6807
   75TYR     CA 1028   3.956   8.546   3.842  0.0430 -0.1059 -0.0637
   75TYR     HA 1029   3.922   8.553   3.945  0.9850  0.6810  0.1977
   75TYR     CB 1030   3.897   8.661   3.761  0.0020  0.1120  0.2778
   75TYR    HB1 1031   3.890   8.624   3.659 -2.7346 -2.4367  1.2513
   75TYR    HB2 1032   3.794   8.671   3.795 -0.7801 -0.3339 -1.8027
   75TYR     CG 1033   3.968   8.794   3.772  0.4918 -0.1247  0.0273
   75TYR    CD1 1034   4.002   8.843   3.899  0.2104 -0.2436  0.1503
   75TYR    HD1 1035   3.985   8.785   3.988 -1.1271 -0.3038 -0.1214
   75TYR    CE1 1036   4.064   8.968   3.903 -0.0142 -0.1293  0.0926
   75TYR    HE1 1037   4.102   9.010   3.995 -0.4050  1.9700 -0.6387
   75TYR     CZ 1038   4.090   9.047   3.789 -0.0177  0.4358  0.4792
   75TYR     OH 1039   4.137   9.175   3.798 -0.1285  0.4821  0.4198
   75TYR     HH 1040   4.147   9.217   3.713  0.9541  1.5056  1.0096
   75TYR    CE2 1041   4.053   8.996   3.663  0.3273 -0.3442  0.6934
   75TYR    HE2 1042   4.052   9.062   3.578 -3.1019 -3.0424 -1.6275
   75TYR    CD2 1043   3.986   8.873   3.658  0.4379 -0.3746 -0.1540
   75TYR    HD2 1044   3.944   8.841   3.564  0.9123 -1.3174 -0.0564
   75TYR      C 1045   3.905   8.413   3.787  0.0350 -0.4628  0.7869
   75TYR      O 1046   3.953   8.361   3.687 -0.3476 -0.1837  0.4493
   76GLY      N 1047   3.790   8.372   3.841 -0.8266  0.0301 -0.6060
   76GLY      H 1048   3.745   8.431   3.908 -0.7712 -0.6243  0.0165
   76GLY     CA 1049   3.720   8.251   3.801 -0.3913 -0.6832  0.7438
   76GLY    HA1 1050   3.785   8.164   3.809  0.6403  0.1131  1.3670
   76GLY    HA2 1051   3.643   8.240   3.877 -2.3506 -0.9830 -1.2093
   76GLY      C 1052   3.661   8.254   3.661 -0.8622  0.1508  0.9515
   76GLY      O 1053   3.642   8.353   3.591 -0.8859  0.0955  0.8793
   77SER      N 1054   3.627   8.133   3.616  0.3353  0.0806  0.1666
   77SER      H 1055   3.638   8.050   3.673  1.6517  0.0620 -0.0852
   77SER     CA 1056   3.577   8.110   3.483  0.1003 -0.0161  0.2710
   77SER     HA 1057   3.508   8.188   3.452 -0.1512  0.0912  1.0815
   77SER     CB 1058   3.691   8.090   3.383  0.3355 -0.7733  0.6837
   77SER    HB1 1059   3.755   8.003   3.398 -0.5599 -1.1577  2.5437
   77SER    HB2 1060   3.659   8.085   3.279  1.6066 -0.2066  0.2502
   77SER     OG 1061   3.779   8.199   3.389 -0.8302  0.1835  0.7683
   77SER     HG 1062   3.757   8.273   3.331  0.5379  1.5324  1.8705
   77SER      C 1063   3.505   7.975   3.486  0.2786 -0.1232 -0.1189
   77SER      O 1064   3.512   7.896   3.580 -0.0896 -0.2381 -0.1863
   78THR      N 1065   3.422   7.953   3.385  0.3351 -0.2443 -0.1380
   78THR      H 1066   3.418   8.016   3.306 -1.6475 -1.9266 -1.5078
   78THR     CA 1067   3.376   7.823   3.339 -0.1271 -0.2637  0.3816
   78THR     HA 1068   3.413   7.744   3.405  3.6663  0.5810 -0.5487
   78THR     CB 1069   3.224   7.818   3.326 -0.1201 -0.2260  0.2805
   78THR     HB 1070   3.201   7.872   3.234 -0.9602  0.3695  0.8203
   78THR    CG2 1071   3.172   7.674   3.326 -0.3471 -0.1470  0.6046
   78THR   HG21 1072   3.190   7.630   3.424  0.5071  3.1024  2.0154
   78THR   HG22 1073   3.234   7.625   3.250 -0.1418  3.4899 -1.8516
   78THR   HG23 1074   3.069   7.672   3.292 -0.6060  0.8060  1.2992
   78THR    OG1 1075   3.171   7.896   3.430  0.1608  0.2603  0.0591
   78THR    HG1 1076   3.148   7.839   3.504 -0.3863  0.0920 -0.2436
   78THR      C 1077   3.426   7.806   3.197 -0.4098  0.1797  0.2263
   78THR      O 1078   3.428   7.904   3.122 -0.8064 -0.5301 -0.7290
   79GLY      N 1079   3.476   7.689   3.157 -0.1699  0.4927 -0.4094
   79GLY      H 1080   3.487   7.615   3.225 -0.6812  0.9604  0.1881
   79GLY     CA 1081   3.522   7.649   3.026 -0.5758  0.0532 -0.4236
   79GLY    HA1 1082   3.566   7.737   2.977 -1.0944  0.5384 -0.0206
   79GLY    HA2 1083   3.609   7.582   3.030  0.8913  1.8170 -1.1646
   79GLY      C 1084   3.414   7.603   2.929 -0.3327 -0.7124 -0.3376
   79GLY      O 1085   3.301   7.651   2.931 -0.0365 -0.0086 -0.3118
   80GLY      N 1086   3.451   7.508   2.843  0.0792 -1.0372  0.1882
   80GLY      H 1087   3.541   7.466   2.863  0.2504 -0.0366  1.6610
   80GLY     CA 1088   3.356   7.467   2.742 -0.3841  0.3646  0.0355
   80GLY    HA1 1089   3.292   7.553   2.720 -1.1440 -0.0116  0.7038
   80GLY    HA2 1090   3.293   7.393   2.791 -1.7996  0.7047 -1.1694
   80GLY      C 1091   3.423   7.409   2.618 -0.7276 -0.5984  0.2963
   80GLY      O 1092   3.541   7.373   2.622 -0.7259 -0.6568 -0.2358
   81TYR      N 1093   3.352   7.404   2.505  0.0931 -0.2843 -0.2405
   81TYR      H 1094   3.255   7.431   2.508  0.3580  0.6473  1.0877
   81TYR     CA 1095   3.405   7.363   2.376  0.2319 -0.1438 -0.2292
   81TYR     HA 1096   3.513   7.353   2.383  0.3080  0.9682  0.5052
   81TYR     CB 1097   3.358   7.220   2.353  0.1214 -0.2521  0.6251
   81TYR    HB1 1098   3.249   7.213   2.346  0.0908  0.8163 -0.1936
   81TYR    HB2 1099   3.396   7.196   2.253 -2.7423 -2.8259 -0.0009
   81TYR     CG 1100   3.414   7.117   2.449  0.2164 -0.5663  0.2341
   81TYR    CD1 1101   3.550   7.092   2.468  0.2618  0.0348  0.7272
   81TYR    HD1 1102   3.627   7.148   2.416  0.3887 -0.3292  0.5160
   81TYR    CE1 1103   3.592   6.991   2.556  0.0309 -0.0455  0.7463
   81TYR    HE1 1104   3.696   6.999   2.584 -0.2372  1.2165  1.4467
   81TYR     CZ 1105   3.495   6.915   2.624 -0.6971  0.0715 -0.1447
   81TYR     OH 1106   3.523   6.809   2.706 -0.2856  0.1668 -0.1562
   81TYR     HH 1107   3.617   6.807   2.723 -0.1496 -1.2133 -0.9904
   81TYR    CE2 1108   3.358   6.935   2.600 -0.7672  0.1375  0.3198
   81TYR    HE2 1109   3.288   6.868   2.648 -2.0319  0.7368 -0.6393
   81TYR    CD2 1110   3.319   7.042   2.519 -0.3761  0.4538  0.5431
   81TYR    HD2 1111   3.214   7.050   2.496 -0.5144  1.1661  1.3772
   81TYR      C 1112   3.356   7.449   2.260  0.1356  0.0285 -0.0623
   81TYR      O 1113   3.237   7.479   2.252  0.2321  0.3368 -0.3090
   82GLY      N 1114   3.451   7.499   2.182  0.1161 -0.0202 -0.1169
   82GLY      H 1115   3.549   7.484   2.203  0.2314 -1.6703 -1.5483
   82GLY     CA 1116   3.423   7.587   2.070 -0.3436  0.3769  0.3087
   82GLY    HA1 1117   3.516   7.593   2.013  0.0960 -1.0770  0.8239
   82GLY    HA2 1118   3.343   7.553   2.006 -1.2624  0.7082  1.2480
   82GLY      C 1119   3.380   7.727   2.114  0.0375  0.4910  0.3229
   82GLY      O 1120   3.420   7.769   2.222  0.4501 -0.2832  0.4818
   83SER      N 1121   3.302   7.793   2.028 -0.3136  0.0469  0.3001
   83SER      H 1122   3.288   7.746   1.940 -1.3733 -0.2924  0.6228
   83SER     CA 1123   3.251   7.926   2.054 -0.3497  0.1368 -0.2379
   83SER     HA 1124   3.284   7.957   2.153  2.6003  2.7450 -1.8380
   83SER     CB 1125   3.318   8.016   1.951 -0.3520  0.2046 -0.1794
   83SER    HB1 1126   3.288   7.976   1.854  1.3917 -0.8605 -0.3304
   83SER    HB2 1127   3.270   8.114   1.961 -2.1782 -0.7257  0.5137
   83SER     OG 1128   3.459   8.027   1.956 -0.3163 -0.4110  0.1777
   83SER     HG 1129   3.479   8.107   2.006 -3.4461  0.7566 -0.1786
   83SER      C 1130   3.099   7.937   2.048 -0.3460  0.1150 -0.3730
   83SER      O 1131   3.032   7.841   2.011 -0.0366 -0.3389  0.2182
   84SER      N 1132   3.046   8.055   2.081  0.2410  0.1614  0.4259
   84SER      H 1133   3.105   8.126   2.122  0.8369  0.5437 -1.0525
   84SER     CA 1134   2.903   8.076   2.088  0.1996  0.1539 -0.3593
   84SER     HA 1135   2.885   8.176   2.128  0.7641  0.0852  0.0770
   84SER     CB 1136   2.834   8.080   1.952 -0.1685 -0.1670 -0.1840
   84SER    HB1 1137   2.820   7.977   1.919  1.1581 -0.4980  0.2288
   84SER    HB2 1138   2.737   8.127   1.960  0.4131  0.8336  1.3893
   84SER     OG 1139   2.915   8.150   1.859  0.1549  0.2593  0.4108
   84SER     HG 1140   2.946   8.088   1.792 -1.4130 -1.2820  1.0226
   84SER      C 1141   2.827   7.983   2.180  0.2144  0.4967  0.0026
   84SER      O 1142   2.710   7.947   2.171  0.3077  0.0976  0.3373
   85GLN      N 1143   2.892   7.947   2.292  0.1973  0.7334  0.0888
   85GLN      H 1144   2.981   7.992   2.306  1.8054 -1.8180 -1.1429
   85GLN     CA 1145   2.841   7.867   2.402  0.4171  0.3871 -0.0595
   85GLN     HA 1146   2.760   7.802   2.371 -0.7436  0.4261  2.6412
   85GLN     CB 1147   2.946   7.770   2.453  0.4371  0.5489  0.2052
   85GLN    HB1 1148   3.018   7.831   2.507  2.4014 -0.8547 -0.6906
   85GLN    HB2 1149   3.000   7.723   2.371 -1.3237  0.1760 -0.7861
   85GLN     CG 1150   2.882   7.657   2.533  0.7562 -0.0058 -0.3159
   85GLN    HG1 1151   2.825   7.696   2.617 -1.3123  0.3716 -1.8100
   85GLN    HG2 1152   2.801   7.614   2.473 -1.0896  2.2458  0.4222
   85GLN     CD 1153   2.979   7.548   2.578  0.4271 -0.1570  0.0357
   85GLN    OE1 1154   3.094   7.545   2.536  0.4161 -0.9965  0.0363
   85GLN    NE2 1155   2.942   7.455   2.666 -0.2253 -0.6051 -0.6904
   85GLN   HE21 1156   3.001   7.380   2.701  0.5285  0.6258  0.7848
   85GLN   HE22 1157   2.849   7.458   2.705 -0.5831  0.8309 -1.5841
   85GLN      C 1158   2.778   7.944   2.517  0.2730 -0.1906  0.2496
   85GLN      O 1159   2.838   8.027   2.586  0.0604  0.1746 -0.0067
   86SER      N 1160   2.655   7.905   2.549  0.3882 -0.6508  0.1326
   86SER      H 1161   2.611   7.840   2.486  0.1531  0.3475 -0.7517
   86SER     CA 1162   2.574   7.964   2.654  0.2080  0.1508 -0.4551
   86SER     HA 1163   2.619   8.056   2.693  1.5819 -0.3723 -0.7369
   86SER     CB 1164   2.436   8.002   2.601 -0.2968 -0.2789  0.5425
   86SER    HB1 1165   2.354   7.941   2.640 -1.9790  1.0475 -0.7830
   86SER    HB2 1166   2.423   8.106   2.629  1.8896  0.3316 -0.4818
   86SER     OG 1167   2.421   7.994   2.461  0.3282  0.2000  0.4427
   86SER     HG 1168   2.420   7.904   2.428 -1.5747 -0.4602  2.0946
   86SER      C 1169   2.569   7.884   2.783 -0.6147  0.3063 -0.3887
   86SER      O 1170   2.544   7.764   2.777  0.1458  0.1185  0.1251
   87SER      N 1171   2.566   7.948   2.900 -0.1009 -0.2219 -0.0787
   87SER      H 1172   2.584   8.047   2.898 -1.6034  0.1150  1.0638
   87SER     CA 1173   2.524   7.899   3.029 -0.3355  0.5520  0.1457
   87SER     HA 1174   2.583   7.812   3.058 -2.1739  0.4704  4.4881
   87SER     CB 1175   2.547   8.008   3.133 -0.3329  0.4486  0.2556
   87SER    HB1 1176   2.516   8.106   3.096  0.0755  0.4355 -0.1253
   87SER    HB2 1177   2.492   7.987   3.225  0.7633  0.0834  0.8386
   87SER     OG 1178   2.686   8.019   3.151 -0.3058  0.1983  0.1926
   87SER     HG 1179   2.710   8.102   3.111 -1.7596  1.0188  0.9503
   87SER      C 1180   2.380   7.851   3.035 -0.1625  0.0939  0.7358
   87SER      O 1181   2.287   7.900   2.971 -0.3376 -0.5015  0.5255
   88GLN      N 1182   2.353   7.749   3.117 -0.0684 -0.2671  0.3185
   88GLN      H 1183   2.422   7.731   3.188  1.7236  1.2789 -0.9368
   88GLN     CA 1184   2.230   7.672   3.121 -0.1016 -0.2322 -0.0250
   88GLN     HA 1185   2.160   7.713   3.049  1.7234  2.2050 -0.5445
   88GLN     CB 1186   2.268   7.533   3.070  0.2176 -0.0365 -0.3316
   88GLN    HB1 1187   2.342   7.498   3.142  0.6626  0.9859 -0.2814
   88GLN    HB2 1188   2.179   7.470   3.070  0.2256 -0.1189 -2.7200
   88GLN     CG 1189   2.319   7.527   2.927  0.3843  0.1348 -0.2799
   88GLN    HG1 1190   2.347   7.422   2.912  0.0754  0.1002 -0.6479
   88GLN    HG2 1191   2.405   7.591   2.909  0.0428  0.1295 -2.1309
   88GLN     CD 1192   2.221   7.561   2.815 -0.1236 -0.0634  0.1030
   88GLN    OE1 1193   2.107   7.601   2.840 -0.1355 -0.2254  0.3111
   88GLN    NE2 1194   2.271   7.568   2.692 -0.2611  0.5314  0.0800
   88GLN   HE21 1195   2.207   7.551   2.615  0.6597 -3.5141  0.0195
   88GLN   HE22 1196   2.366   7.542   2.672 -0.2774 -0.6440  1.4171
   88GLN      C 1197   2.169   7.669   3.260 -0.2150 -0.0557 -0.0712
   88GLN      O 1198   2.237   7.676   3.362 -0.4788 -0.1162  0.1105
   89SER      N 1199   2.036   7.656   3.263 -0.2669  0.5346  0.3436
   89SER      H 1200   1.981   7.652   3.178 -0.6501  3.1361  0.3778
   89SER     CA 1201   1.970   7.646   3.392 -0.2902  0.0579  0.2965
   89SER     HA 1202   1.996   7.735   3.449  1.3963 -0.6151  0.6430
   89SER     CB 1203   1.819   7.640   3.372 -0.1721 -0.2670 -0.5402
   89SER    HB1 1204   1.775   7.618   3.470  0.5830 -1.1564 -0.3838
   89SER    HB2 1205   1.788   7.553   3.313  0.8469 -1.5672  0.7633
   89SER     OG 1206   1.763   7.754   3.311 -0.6954 -0.4153 -0.3493
   89SER     HG 1207   1.671   7.762   3.336 -0.5246 -1.2106  0.5836
   89SER      C 1208   2.016   7.526   3.472  0.1456 -0.2932 -0.4676
   89SER      O 1209   2.025   7.413   3.424  0.4200 -0.4410 -0.0798
   90SER      N 1210   2.028   7.540   3.604 -0.2548  0.1666 -0.4789
   90SER      H 1211   1.999   7.626   3.649 -0.0365  1.4133 -2.6315
   90SER     CA 1212   2.080   7.445   3.700 -0.2040  0.4887 -0.1848
   90SER     HA 1213   2.127   7.371   3.636 -3.4363  0.3146 -2.6037
   90SER     CB 1214   2.183   7.513   3.790  0.5800 -0.6719 -0.1830
   90SER    HB1 1215   2.234   7.450   3.863  0.5854  1.4827  1.8064
   90SER    HB2 1216   2.129   7.590   3.846 -0.9375 -1.8389  0.0435
   90SER     OG 1217   2.286   7.565   3.710  0.3282  0.3590  0.1451
   90SER     HG 1218   2.365   7.510   3.712 -0.3529 -0.6736  2.2805
   90SER      C 1219   1.976   7.370   3.783  0.2860 -0.0485 -0.0452
   90SER      O 1220   1.875   7.422   3.830  0.0975 -0.4006 -0.0637
   91TYR      N 1221   2.009   7.243   3.806  0.0909 -0.0422  0.2617
   91TYR      H 1222   2.094   7.201   3.775  0.6153  2.1322 -1.4603
   91TYR     CA 1223   1.928   7.156   3.890 -0.0773  0.0451  0.1918
   91TYR     HA 1224   1.882   7.216   3.969 -0.1984  0.9305 -0.5338
   91TYR     CB 1225   1.827   7.081   3.803  0.0706 -0.1144  0.1565
   91TYR    HB1 1226   1.765   7.009   3.857 -1.3687 -0.3691 -1.7482
   91TYR    HB2 1227   1.753   7.157   3.777 -0.6979 -0.3846  1.4737
   91TYR     CG 1228   1.887   7.004   3.688  0.0502 -0.3300  0.2904
   91TYR    CD1 1229   1.952   6.880   3.697  0.9800  0.1492  0.2279
   91TYR    HD1 1230   1.954   6.832   3.794  0.7274  1.3177  0.8395
   91TYR    CE1 1231   1.993   6.815   3.580 -0.0471  0.1713 -0.1582
   91TYR    HE1 1232   2.039   6.717   3.574 -1.4963 -0.5697  0.4126
   91TYR     CZ 1233   1.977   6.874   3.454  0.1563  0.7367  0.0778
   91TYR     OH 1234   1.996   6.809   3.336  0.3475  0.5620  0.2051
   91TYR     HH 1235   1.958   6.861   3.265 -1.2255  0.5276  0.9929
   91TYR    CE2 1236   1.897   6.990   3.447 -0.9120  0.0305  0.3165
   91TYR    HE2 1237   1.869   7.024   3.348  2.9448  0.0898 -0.9270
   91TYR    CD2 1238   1.860   7.059   3.563  0.1483  0.2681  0.5312
   91TYR    HD2 1239   1.795   7.146   3.556  1.2999  1.0390 -2.9225
   91TYR      C 1240   2.018   7.052   3.955 -0.1793 -0.0840  0.1251
   91TYR      O 1241   2.126   7.018   3.907 -0.1135 -0.1105  0.2927
   92GLY      N 1242   1.961   6.986   4.057 -0.1560  0.1106  0.2638
   92GLY      H 1243   1.872   7.026   4.084 -0.3048 -0.8381  1.2040
   92GLY     CA 1244   2.012   6.871   4.128 -0.3611 -0.0500  0.1534
   92GLY    HA1 1245   1.936   6.810   4.176 -0.0223  0.3982  1.3011
   92GLY    HA2 1246   2.067   6.806   4.060 -0.3536  1.6259 -1.5285
   92GLY      C 1247   2.111   6.912   4.237 -0.0801  0.2122 -0.1942
   92GLY      O 1248   2.075   6.997   4.318 -0.2083  0.2435 -0.2837
   93GLN      N 1249   2.229   6.850   4.247  0.0260  0.4243 -0.1144
   93GLN      H 1250   2.248   6.774   4.182  0.5529  1.0932 -0.7588
   93GLN     CA 1251   2.341   6.900   4.324  0.0806  0.4078 -0.1828
   93GLN     HA 1252   2.295   6.963   4.401 -1.9430 -1.4982  0.2786
   93GLN     CB 1253   2.421   6.786   4.385 -0.0426  0.8161  0.7571
   93GLN    HB1 1254   2.469   6.737   4.300  2.6762 -0.7908  3.0602
   93GLN    HB2 1255   2.505   6.826   4.442  0.7800  1.6291 -0.9620
   93GLN     CG 1256   2.356   6.684   4.479 -0.0182 -0.1045 -0.2027
   93GLN    HG1 1257   2.302   6.740   4.555  1.6394  1.4761 -0.1139
   93GLN    HG2 1258   2.290   6.614   4.429  1.0202 -2.5237  1.6310
   93GLN     CD 1259   2.463   6.600   4.547 -0.4258 -0.1122  0.4287
   93GLN    OE1 1260   2.468   6.592   4.670  0.3432  0.0541  0.4105
   93GLN    NE2 1261   2.542   6.529   4.466 -0.2389  0.5621  0.0113
   93GLN   HE21 1262   2.608   6.463   4.504  0.6065 -0.4259 -2.9488
   93GLN   HE22 1263   2.523   6.535   4.367  1.5102 -1.5514 -0.5202
   93GLN      C 1264   2.429   6.993   4.241  0.6021 -0.1617 -0.2667
   93GLN      O 1265   2.432   6.984   4.118 -0.2695 -0.0791 -0.3002
   94GLN      N 1266   2.505   7.079   4.309  0.3765 -0.2862  0.1432
   94GLN      H 1267   2.490   7.081   4.409  2.6449  1.0346  0.5085
   94GLN     CA 1268   2.621   7.150   4.261  0.1579  0.3346  0.5113
   94GLN     HA 1269   2.598   7.224   4.184 -0.9469  0.2956  0.7845
   94GLN     CB 1270   2.684   7.215   4.383  0.2763 -0.1082  0.6881
   94GLN    HB1 1271   2.784   7.247   4.355 -0.1420  0.5338 -0.1041
   94GLN    HB2 1272   2.689   7.137   4.459 -1.0250 -0.4549  0.4326
   94GLN     CG 1273   2.618   7.341   4.438  0.0528  0.1417 -0.1356
   94GLN    HG1 1274   2.517   7.325   4.477  0.5484  0.1953  1.2171
   94GLN    HG2 1275   2.608   7.412   4.356 -1.6497  1.0605  0.8034
   94GLN     CD 1276   2.700   7.408   4.547 -0.1855 -0.0193  0.1442
   94GLN    OE1 1277   2.684   7.361   4.660 -0.5045  0.1219  0.1603
   94GLN    NE2 1278   2.789   7.504   4.521 -0.0178 -0.2653 -0.1824
   94GLN   HE21 1279   2.771   7.551   4.434  0.1067 -1.2859 -0.7763
   94GLN   HE22 1280   2.843   7.544   4.596 -1.8333  0.8905  0.5749
   94GLN      C 1281   2.719   7.046   4.207 -0.2726  0.2672 -0.1593
   94GLN      O 1282   2.741   6.948   4.277  0.3044  0.3341 -0.2430
   95SER      N 1283   2.777   7.047   4.087 -0.1566  0.4527 -0.1021
   95SER      H 1284   2.762   7.127   4.027  0.1768  0.3344 -0.3438
   95SER     CA 1285   2.870   6.950   4.034 -0.1674 -0.0649  0.8113
   95SER     HA 1286   2.909   6.912   4.128 -3.1247  2.9982  3.5503
   95SER     CB 1287   2.797   6.848   3.946 -0.0267  0.5231 -0.0008
   95SER    HB1 1288   2.870   6.785   3.895 -0.8781 -0.0983 -0.4731
   95SER    HB2 1289   2.745   6.786   4.019  1.4563 -0.5173  0.2189
   95SER     OG 1290   2.712   6.896   3.844 -0.4447  0.3565  0.2664
   95SER     HG 1291   2.638   6.835   3.844 -0.4270  0.3211 -0.7211
   95SER      C 1292   2.982   7.018   3.957 -0.0542  0.2683  1.2685
   95SER      O 1293   2.958   7.132   3.916 -0.2426 -0.1617  0.1295
   96SER      N 1294   3.092   6.951   3.920 -0.5664  0.0421  0.1232
   96SER      H 1295   3.111   6.864   3.967  0.1712  0.0739 -0.1071
   96SER     CA 1296   3.203   7.011   3.848 -0.0449 -0.6453  0.3497
   96SER     HA 1297   3.175   7.115   3.831 -1.1153 -0.8297  0.8883
   96SER     CB 1298   3.330   7.013   3.932  0.0158 -0.3798  0.2527
   96SER    HB1 1299   3.356   6.911   3.961  2.4303  0.1790  0.3319
   96SER    HB2 1300   3.411   7.054   3.871  0.9910 -1.1379  0.9783
   96SER     OG 1301   3.322   7.097   4.044 -0.0373 -0.5800  0.3996
   96SER     HG 1302   3.409   7.109   4.083 -0.2298 -1.1149  1.0214
   96SER      C 1303   3.226   6.937   3.717  0.4159 -0.1149  0.1290
   96SER      O 1304   3.205   6.817   3.702 -0.4614  0.1361 -0.7421
   97TYR      N 1305   3.264   7.016   3.616 -0.1175 -0.0848 -0.0528
   97TYR      H 1306   3.294   7.107   3.646  1.7960 -1.0556  1.2150
   97TYR     CA 1307   3.306   6.970   3.485 -0.2534  0.0713 -0.1510
   97TYR     HA 1308   3.231   6.908   3.436  0.8252  0.5314 -2.5100
   97TYR     CB 1309   3.316   7.087   3.388  0.4377  0.6237  0.5713
   97TYR    HB1 1310   3.402   7.147   3.418  1.6140 -0.8335  0.1896
   97TYR    HB2 1311   3.343   7.050   3.289  1.7083  0.5146  0.9466
   97TYR     CG 1312   3.203   7.186   3.373  0.2341  0.2813 -0.1965
   97TYR    CD1 1313   3.195   7.298   3.457  0.3299  0.2739 -0.1773
   97TYR    HD1 1314   3.278   7.326   3.519  1.1497  2.2872 -2.0529
   97TYR    CE1 1315   3.085   7.385   3.454  0.1560  0.0827  0.4605
   97TYR    HE1 1316   3.082   7.463   3.528 -0.2567  1.1167 -0.6219
   97TYR     CZ 1317   2.976   7.343   3.375  0.3207  0.5034  0.0018
   97TYR     OH 1318   2.866   7.422   3.391  0.2047  0.2592  0.4473
   97TYR     HH 1319   2.891   7.493   3.450 -1.2432  0.1951  1.1725
   97TYR    CE2 1320   2.981   7.234   3.285 -0.3697  0.2724  0.2372
   97TYR    HE2 1321   2.898   7.205   3.222  1.8464  2.2548 -3.9790
   97TYR    CD2 1322   3.099   7.159   3.282 -0.3841  0.2371  0.5097
   97TYR    HD2 1323   3.106   7.076   3.213 -0.2071  1.1225 -0.5720
   97TYR      C 1324   3.439   6.898   3.501 -0.2880  0.0186 -0.1017
   97TYR      O 1325   3.521   6.959   3.570 -0.5696 -0.0924  0.3300
   98PRO      N 1326   3.464   6.783   3.437  0.0858  0.3437 -0.5477
   98PRO     CD 1327   3.578   6.698   3.466 -0.1534  0.1757 -0.0967
   98PRO    HD1 1328   3.646   6.710   3.382 -0.1979  1.1676 -0.0003
   98PRO    HD2 1329   3.640   6.710   3.555 -0.1479  1.3010 -0.2418
   98PRO     CG 1330   3.529   6.553   3.462  0.3949 -0.0005 -0.5695
   98PRO    HG1 1331   3.476   6.520   3.551  0.8900 -2.0714 -0.9945
   98PRO    HG2 1332   3.610   6.483   3.441 -0.0918 -2.2173  3.7985
   98PRO     CB 1333   3.421   6.561   3.354  0.3179 -0.0073 -0.4928
   98PRO    HB1 1334   3.473   6.540   3.261 -2.2993 -0.4846 -1.9273
   98PRO    HB2 1335   3.346   6.482   3.351 -0.9007  0.8163  3.0470
   98PRO     CA 1336   3.370   6.705   3.361  0.2883 -0.0205 -0.4257
   98PRO     HA 1337   3.281   6.704   3.423 -0.7691  0.9274 -1.8461
   98PRO      C 1338   3.330   6.760   3.225 -0.2558  0.6045 -0.0145
   98PRO      O 1339   3.399   6.844   3.168 -0.3001  0.2896 -0.5366
   99GLY      N 1340   3.217   6.705   3.178 -0.1025  0.3521 -0.0895
   99GLY      H 1341   3.176   6.625   3.224  2.4312 -0.3263  1.1588
   99GLY     CA 1342   3.170   6.754   3.050  0.4615  0.7340 -0.1560
   99GLY    HA1 1343   3.251   6.803   2.995 -0.1629  1.0726 -0.7915
   99GLY    HA2 1344   3.127   6.676   2.986  3.8824 -0.6735 -1.0036
   99GLY      C 1345   3.061   6.859   3.058  0.3492  0.5790  0.3646
   99GLY      O 1346   3.003   6.879   3.165 -0.3105  0.1314  0.0976
  100TYR      N 1347   3.031   6.911   2.939  0.2645  0.4032  0.3088
  100TYR      H 1348   3.079   6.877   2.857 -2.2044 -2.3365 -0.1261
  100TYR     CA 1349   2.945   7.026   2.917  0.0191  0.1084 -0.2961
  100TYR     HA 1350   2.903   7.063   3.011  0.2993  1.1353 -0.5649
  100TYR     CB 1351   3.029   7.135   2.853  0.1165  0.4170  0.3485
  100TYR    HB1 1352   2.958   7.216   2.835 -1.8102 -1.2320  0.1735
  100TYR    HB2 1353   3.066   7.103   2.756  1.6586  2.4404  0.1999
  100TYR     CG 1354   3.141   7.199   2.931  0.2315  0.1090  0.4379
  100TYR    CD1 1355   3.109   7.319   2.997 -0.0415  0.3681 -0.1559
  100TYR    HD1 1356   3.016   7.371   2.983  0.2444  0.6020 -1.3066
  100TYR    CE1 1357   3.214   7.368   3.076 -0.1709 -0.0153  0.2628
  100TYR    HE1 1358   3.202   7.465   3.121 -2.1479  0.5729 -1.3811
  100TYR     CZ 1359   3.342   7.309   3.087 -0.1746 -0.1132 -0.2001
  100TYR     OH 1360   3.426   7.379   3.168 -0.3005 -0.6235  0.3740
  100TYR     HH 1361   3.519   7.354   3.163 -0.8416 -2.6284 -0.8385
  100TYR    CE2 1362   3.370   7.188   3.020  0.4638 -0.1430  0.1197
  100TYR    HE2 1363   3.473   7.160   3.007  1.1588  2.5360 -0.9806
  100TYR    CD2 1364   3.265   7.135   2.945  0.5056  0.4566 -0.3690
  100TYR    HD2 1365   3.276   7.037   2.900  1.7678  0.7193 -0.6629
  100TYR      C 1366   2.820   7.002   2.834  0.2254  0.0747 -0.5954
  100TYR      O 1367   2.814   6.898   2.769 -0.3899 -0.1617 -0.1692
  101GLY      N 1368   2.722   7.093   2.834  0.3254  0.1841 -0.6687
  101GLY      H 1369   2.754   7.177   2.880  1.2507 -0.8226  0.6125
  101GLY     CA 1370   2.589   7.090   2.776 -0.1453 -0.4689  0.3898
  101GLY    HA1 1371   2.519   7.159   2.823  0.3695  1.4798 -1.4962
  101GLY    HA2 1372   2.550   6.990   2.788  0.1934 -0.9522 -2.0482
  101GLY      C 1373   2.585   7.124   2.627 -0.2714 -0.3623  0.4173
  101GLY      O 1374   2.688   7.158   2.570 -0.3481 -0.3543  0.2842
  102GLN      N 1375   2.467   7.135   2.566 -0.0344 -0.2271 -0.0171
  102GLN      H 1376   2.387   7.118   2.624  1.1899 -1.5317  1.3673
  102GLN     CA 1377   2.440   7.196   2.437 -0.2557 -0.1822  0.0511
  102GLN     HA 1378   2.486   7.130   2.363 -2.2288  0.9393 -2.3191
  102GLN     CB 1379   2.293   7.185   2.397 -0.2175 -0.0060 -0.1367
  102GLN    HB1 1380   2.261   7.081   2.397  0.0996 -0.2070  2.9705
  102GLN    HB2 1381   2.281   7.211   2.292  1.8312 -1.3671 -0.7654
  102GLN     CG 1382   2.199   7.254   2.496 -0.4190 -0.3919 -0.0567
  102GLN    HG1 1383   2.225   7.360   2.500  1.2852 -0.8051  0.8640
  102GLN    HG2 1384   2.221   7.215   2.595  2.2653  0.1016 -0.3766
  102GLN     CD 1385   2.052   7.246   2.459 -0.5444  0.0464  0.3325
  102GLN    OE1 1386   1.995   7.138   2.448  0.2929 -0.3813  0.0841
  102GLN    NE2 1387   1.982   7.355   2.427 -0.6645 -0.1819 -0.1912
  102GLN   HE21 1388   1.884   7.340   2.404 -0.9626 -0.1232  0.9888
  102GLN   HE22 1389   2.017   7.450   2.430 -1.4499  0.1489 -0.9058
  102GLN      C 1390   2.482   7.342   2.435 -0.2664 -0.1777  0.1471
  102GLN      O 1391   2.474   7.405   2.540  0.1258 -0.1374  0.1510
  103GLN      N 1392   2.511   7.401   2.318 -0.0842 -0.1489  0.2067
  103GLN      H 1393   2.523   7.328   2.249 -1.4825 -1.9302  1.7273
  103GLN     CA 1394   2.545   7.540   2.297  0.1156 -0.2656 -0.2350
  103GLN     HA 1395   2.610   7.563   2.381 -0.9249  0.1522  0.4655
  103GLN     CB 1396   2.609   7.565   2.160  0.2107  0.2665 -0.0933
  103GLN    HB1 1397   2.560   7.513   2.078  0.4810  0.5018 -0.4084
  103GLN    HB2 1398   2.578   7.668   2.139 -2.1321 -0.1935  0.7550
  103GLN     CG 1399   2.759   7.538   2.154  0.1583  0.0920 -0.6375
  103GLN    HG1 1400   2.770   7.431   2.171  0.8478  0.0852 -1.1101
  103GLN    HG2 1401   2.811   7.593   2.232  1.6873 -2.1954  0.0552
  103GLN     CD 1402   2.831   7.576   2.025  0.6948 -0.0916 -0.3922
  103GLN    OE1 1403   2.784   7.659   1.948  0.0962 -0.1982 -0.1500
  103GLN    NE2 1404   2.949   7.519   2.000  0.2325 -1.1292 -0.2865
  103GLN   HE21 1405   2.988   7.468   2.078  0.0079  1.4160  1.6485
  103GLN   HE22 1406   3.018   7.562   1.939  1.1123 -0.3486  1.2028
  103GLN      C 1407   2.425   7.631   2.313  0.0370 -0.3395 -0.4009
  103GLN      O 1408   2.429   7.715   2.403 -0.4754 -0.5588 -0.1664
  104PRO      N 1409   2.315   7.615   2.238 -0.3443 -0.4031  0.1643
  104PRO     CD 1410   2.286   7.517   2.136 -0.2615 -0.4761  0.2109
  104PRO    HD1 1411   2.339   7.559   2.050  0.5014  1.4375  1.5311
  104PRO    HD2 1412   2.323   7.420   2.168  0.0709 -0.1809  0.7298
  104PRO     CG 1413   2.135   7.525   2.115 -0.1657  0.3830 -0.2432
  104PRO    HG1 1414   2.088   7.473   2.199 -0.4721 -0.5531 -0.9772
  104PRO    HG2 1415   2.099   7.491   2.018 -3.2492  1.0989  0.5417
  104PRO     CB 1416   2.111   7.674   2.135  0.0822  0.3795  0.0982
  104PRO    HB1 1417   2.005   7.698   2.144 -0.1201  0.3317 -1.7227
  104PRO    HB2 1418   2.157   7.726   2.051  1.6655 -0.2312  0.5378
  104PRO     CA 1419   2.202   7.704   2.254  0.0579  0.1121  0.1844
  104PRO     HA 1420   2.240   7.806   2.251 -0.6608  0.3553 -1.9154
  104PRO      C 1421   2.123   7.690   2.384 -0.2898  0.3922  0.0060
  104PRO      O 1422   2.123   7.585   2.447 -0.2056 -0.0650 -0.7431
  105ALA      N 1423   2.048   7.797   2.412 -0.3305  0.3589  0.0238
  105ALA      H 1424   2.053   7.884   2.361 -1.2417 -0.8019 -2.1807
  105ALA     CA 1425   1.972   7.799   2.535  0.0150 -0.5339  0.2611
  105ALA     HA 1426   1.971   7.702   2.586 -0.3464 -0.1880  0.9345
  105ALA     CB 1427   2.034   7.896   2.635 -0.0199  0.0050 -0.2326
  105ALA    HB1 1428   1.955   7.934   2.701  0.4380  2.1481 -0.8645
  105ALA    HB2 1429   2.079   7.983   2.589  0.2096 -0.0847 -0.1773
  105ALA    HB3 1430   2.104   7.838   2.696  0.0934 -1.4999 -1.7148
  105ALA      C 1431   1.826   7.834   2.505  0.1981 -0.0676 -0.0996
  105ALA      O 1432   1.800   7.914   2.417  0.4500  0.3853  0.2332
  106PRO      N 1433   1.733   7.811   2.598  0.1448 -0.2709 -0.2040
  106PRO     CD 1434   1.599   7.867   2.600 -0.0588 -0.7558  0.1232
  106PRO    HD1 1435   1.552   7.837   2.506  1.2926 -0.6034 -0.6390
  106PRO    HD2 1436   1.601   7.976   2.591 -1.5051 -0.6502  0.7995
  106PRO     CG 1437   1.518   7.816   2.719 -0.4512  0.5492  0.4310
  106PRO    HG1 1438   1.471   7.899   2.772 -0.3591  2.0785 -1.7423
  106PRO    HG2 1439   1.457   7.734   2.682  0.4313 -1.1718  2.5565
  106PRO     CB 1440   1.633   7.764   2.804 -0.7023 -0.3823  0.2121
  106PRO    HB1 1441   1.607   7.674   2.860  1.4875 -2.3143 -1.6321
  106PRO    HB2 1442   1.676   7.839   2.871 -0.9306 -0.7242  0.7500
  106PRO     CA 1443   1.742   7.717   2.708 -0.3809  0.2299  0.2713
  106PRO     HA 1444   1.841   7.733   2.750 -0.9562  2.4172  0.9660
  106PRO      C 1445   1.708   7.575   2.666  0.7442  0.1660 -0.4501
  106PRO      O 1446   1.646   7.562   2.561 -0.0171 -0.1064  0.0286
  107SER      N 1447   1.736   7.475   2.750 -0.4202  0.0565 -0.1874
  107SER      H 1448   1.789   7.490   2.835  1.3811 -3.0614 -0.5965
  107SER     CA 1449   1.726   7.333   2.722  0.1259  0.0610 -0.4023
  107SER     HA 1450   1.727   7.309   2.615 -0.0194 -2.7077  0.1440
  107SER     CB 1451   1.853   7.269   2.779 -0.2319 -0.0984  0.2133
  107SER    HB1 1452   1.849   7.161   2.780 -1.8982 -0.0746  1.6956
  107SER    HB2 1453   1.933   7.307   2.717 -1.8079  0.3876 -1.6252
  107SER     OG 1454   1.895   7.313   2.907 -0.1918 -0.4034  0.3045
  107SER     HG 1455   1.976   7.265   2.923  0.2931  1.0346  2.5392
  107SER      C 1456   1.600   7.271   2.779  0.0267  0.4868 -0.1574
  107SER      O 1457   1.535   7.335   2.862  0.2323 -0.0315  0.4111
  108SER      N 1458   1.577   7.144   2.745  0.0339  0.3772  0.2402
  108SER      H 1459   1.633   7.110   2.668  0.4671  1.1874  0.1835
  108SER     CA 1460   1.485   7.046   2.798  0.2029  0.2895  0.3711
  108SER     HA 1461   1.379   7.071   2.792  0.0958 -0.4943 -2.5757
  108SER     CB 1462   1.504   6.921   2.713 -0.0566  0.4093  0.1347
  108SER    HB1 1463   1.609   6.891   2.707 -0.2577  0.0065 -2.4481
  108SER    HB2 1464   1.448   6.838   2.756 -0.8253  0.4051 -0.8496
  108SER     OG 1465   1.465   6.942   2.579  0.1486  0.1325  0.0292
  108SER     HG 1466   1.369   6.936   2.576 -0.0460  2.5146 -2.2604
  108SER      C 1467   1.516   7.002   2.941 -0.3268 -0.1180  0.3634
  108SER      O 1468   1.630   6.998   2.985 -0.1197  0.2723 -0.1285
  109THR      N 1469   1.405   6.966   3.007 -0.3043 -0.0689  0.4279
  109THR      H 1470   1.317   6.973   2.958  0.9312  1.4654 -1.7609
  109THR     CA 1471   1.406   6.909   3.140  1.2464 -0.9250  0.0778
  109THR     HA 1472   1.504   6.864   3.156 -0.2333 -4.3384  0.2340
  109THR     CB 1473   1.378   7.015   3.247 -0.2374 -0.0429 -1.1499
  109THR     HB 1474   1.352   6.962   3.338 -0.0935 -0.3137 -1.2642
  109THR    CG2 1475   1.483   7.123   3.276 -0.7430  0.3963 -0.9369
  109THR   HG21 1476   1.442   7.187   3.354  1.6744  0.9794 -0.0440
  109THR   HG22 1477   1.570   7.075   3.321 -1.2781  0.9734  0.7885
  109THR   HG23 1478   1.505   7.172   3.181 -1.3953 -0.9080 -1.7971
  109THR    OG1 1479   1.265   7.095   3.220 -0.1252  0.3885 -0.3456
  109THR    HG1 1480   1.184   7.044   3.229 -0.1529  0.6916  1.8121
  109THR      C 1481   1.312   6.790   3.153  0.7633 -0.5507  0.0450
  109THR      O 1482   1.240   6.769   3.056  0.1832 -0.1684  0.3818
  110SER      N 1483   1.297   6.718   3.265  0.4169  0.2303  0.5090
  110SER      H 1484   1.352   6.745   3.345 -1.8539 -0.7226  2.5021
  110SER     CA 1485   1.228   6.591   3.262 -0.5800  0.7601  0.2297
  110SER     HA 1486   1.155   6.581   3.181  0.2490  1.4155 -0.6264
  110SER     CB 1487   1.322   6.476   3.226 -1.2476  0.3144 -0.1157
  110SER    HB1 1488   1.272   6.380   3.243 -0.9994  0.2561  0.3098
  110SER    HB2 1489   1.402   6.475   3.301  0.4416  2.1734 -1.7643
  110SER     OG 1490   1.369   6.472   3.093 -0.6480  0.3765  0.0888
  110SER     HG 1491   1.464   6.482   3.099 -0.1129 -1.2203 -3.4029
  110SER      C 1492   1.172   6.559   3.400 -0.1141  0.0792  0.2673
  110SER      O 1493   1.250   6.561   3.495  0.2794  0.3699 -0.0551
  111GLY      N 1494   1.046   6.517   3.408 -0.2384  0.3597 -0.1679
  111GLY      H 1495   1.000   6.501   3.320 -1.5519 -0.6872  0.6725
  111GLY     CA 1496   0.958   6.532   3.522  0.2334 -0.1965  0.2748
  111GLY    HA1 1497   0.873   6.463   3.520 -0.2617  0.3424  1.6230
  111GLY    HA2 1498   1.017   6.512   3.612  0.1412  2.9758  1.1652
  111GLY      C 1499   0.908   6.672   3.554  0.2990 -0.0740 -0.1484
  111GLY      O 1500   0.902   6.761   3.469 -0.0335  0.0876  0.0402
  112SER      N 1501   0.883   6.694   3.684  0.1642 -0.4212 -0.1144
  112SER      H 1502   0.909   6.624   3.752  2.5882  1.7800  1.4163
  112SER     CA 1503   0.845   6.823   3.737  0.2421 -0.8038  0.8826
  112SER     HA 1504   0.850   6.899   3.660  1.3500 -1.2241  0.5208
  112SER     CB 1505   0.695   6.809   3.764 -0.0066  0.1595  0.0437
  112SER    HB1 1506   0.646   6.807   3.667 -0.3421 -1.1168  0.2341
  112SER    HB2 1507   0.662   6.895   3.823  1.6890  0.5267  0.5080
  112SER     OG 1508   0.658   6.690   3.830  0.0769  0.2988  0.3451
  112SER     HG 1509   0.564   6.689   3.849 -1.0496 -2.1651 -3.9667
  112SER      C 1510   0.933   6.860   3.856  0.1792  0.1116  0.6504
  112SER      O 1511   1.008   6.776   3.905  0.4647 -0.3726 -0.5835
  113TYR      N 1512   0.935   6.987   3.897 -0.2680  0.3364 -0.0018
  113TYR      H 1513   0.859   7.050   3.877  0.7712  2.4095  2.0373
  113TYR     CA 1514   1.043   7.037   3.979  0.0973  0.0336 -0.2924
  113TYR     HA 1515   1.052   6.968   4.063  1.0594  0.3289 -0.1361
  113TYR     CB 1516   1.172   7.042   3.897 -0.2537 -0.3776 -0.8740
  113TYR    HB1 1517   1.185   7.145   3.862  2.2592 -0.5563 -0.6776
  113TYR    HB2 1518   1.166   6.980   3.808 -0.5315  0.4242 -1.4261
  113TYR     CG 1519   1.297   7.000   3.971 -0.3101 -0.1708 -0.6609
  113TYR    CD1 1520   1.308   6.868   4.016  0.1627  0.2163  0.3884
  113TYR    HD1 1521   1.230   6.797   3.995  2.5924 -1.6834 -3.2085
  113TYR    CE1 1522   1.429   6.824   4.070  0.3171 -0.2898 -0.3645
  113TYR    HE1 1523   1.441   6.718   4.090 -2.2381 -0.2305  2.1765
  113TYR     CZ 1524   1.530   6.919   4.092  0.1322 -0.1327 -0.1903
  113TYR     OH 1525   1.651   6.886   4.147  0.1684  0.1915 -0.0736
  113TYR     HH 1526   1.658   6.791   4.142  0.8180  0.2945 -2.1884
  113TYR    CE2 1527   1.513   7.054   4.055  0.3761 -0.0784 -0.1087
  113TYR    HE2 1528   1.581   7.134   4.082 -3.2102  2.6177  1.8998
  113TYR    CD2 1529   1.399   7.095   3.986  0.1233 -0.7172 -0.0790
  113TYR    HD2 1530   1.387   7.197   3.951 -1.2896 -1.2199 -1.1673
  113TYR      C 1531   1.001   7.170   4.040  0.7599  0.3847 -0.5771
  113TYR      O 1532   0.904   7.231   3.996  0.1350  0.1672  0.4606
  114GLY      N 1533   1.063   7.206   4.153  0.6526  0.5707 -0.5773
  114GLY      H 1534   1.136   7.146   4.189 -1.0812  0.2959  2.8197
  114GLY     CA 1535   1.031   7.329   4.223  0.0631  0.4075 -0.5576
  114GLY    HA1 1536   0.924   7.321   4.243  0.2360 -1.4500 -0.1249
  114GLY    HA2 1537   1.074   7.317   4.322  0.4571 -0.5204 -0.8217
  114GLY      C 1538   1.082   7.452   4.151  0.4346  0.6093  0.0429
  114GLY      O 1539   1.169   7.449   4.064 -0.1914  0.2706 -0.5802
  115SER      N 1540   1.016   7.567   4.171 -0.1743  0.3497 -0.4302
  115SER      H 1541   0.950   7.559   4.247  2.3120  0.1271  1.8880
  115SER     CA 1542   1.062   7.695   4.123  0.2698  0.0838 -0.7251
  115SER     HA 1543   1.082   7.685   4.016  1.1315  0.8701 -0.6481
  115SER     CB 1544   0.960   7.799   4.169  0.5667  0.0971 -0.1037
  115SER    HB1 1545   0.979   7.904   4.149  0.2070  0.0597 -0.6472
  115SER    HB2 1546   0.941   7.785   4.276 -0.6922 -1.4745 -0.4895
  115SER     OG 1547   0.837   7.774   4.106  0.1342 -0.0266  0.7778
  115SER     HG 1548   0.806   7.856   4.068 -1.7636 -1.1696 -0.3372
  115SER      C 1549   1.192   7.734   4.192 -0.1187 -0.2363  0.2026
  115SER      O 1550   1.216   7.710   4.310  0.2269 -0.2506  0.1286
  116SER      N 1551   1.278   7.800   4.114 -0.2694  0.0275  0.2584
  116SER      H 1552   1.257   7.833   4.021  0.5438  0.2584  0.1469
  116SER     CA 1553   1.413   7.836   4.153 -0.1320 -0.2455  0.0432
  116SER     HA 1554   1.462   7.746   4.188 -2.0306 -2.3151 -2.2333
  116SER     CB 1555   1.487   7.908   4.041 -0.3511  0.0568  0.0894
  116SER    HB1 1556   1.579   7.955   4.076 -0.7144  0.8233  0.0355
  116SER    HB2 1557   1.422   7.981   3.992 -1.2566 -1.2777 -0.7425
  116SER     OG 1558   1.509   7.808   3.944 -0.7498 -0.0477  0.1067
  116SER     HG 1559   1.552   7.731   3.981 -1.8116 -0.4324  0.5769
  116SER      C 1560   1.409   7.938   4.266 -0.3951 -0.0758 -0.1176
  116SER      O 1561   1.321   8.023   4.279  0.3114  0.7112 -0.3283
  117SER      N 1562   1.504   7.922   4.358 -0.1064  0.2105 -0.3620
  117SER      H 1563   1.564   7.841   4.348 -0.0410  0.3454 -1.0780
  117SER     CA 1564   1.509   7.988   4.487  0.0220 -0.1348 -0.1880
  117SER     HA 1565   1.439   8.072   4.485 -0.9388 -0.8389  1.3143
  117SER     CB 1566   1.467   7.892   4.598  0.7895 -0.1816  0.0663
  117SER    HB1 1567   1.536   7.808   4.594  0.7335 -0.2003 -0.7184
  117SER    HB2 1568   1.477   7.941   4.695 -2.3429  1.0686 -0.1031
  117SER     OG 1569   1.333   7.848   4.585  0.4261  0.8489  0.2442
  117SER     HG 1570   1.332   7.755   4.610  0.4716  1.5911  3.4881
  117SER      C 1571   1.643   8.051   4.518 -0.4658  0.7672  0.1137
  117SER      O 1572   1.745   8.019   4.458 -0.1252  0.8219  0.6503
  118GLN      N 1573   1.646   8.140   4.618 -0.0088  0.2766  0.5418
  118GLN      H 1574   1.562   8.148   4.674  0.8643 -1.4411  2.2138
  118GLN     CA 1575   1.771   8.203   4.656  0.2372  0.1710 -0.0919
  118GLN     HA 1576   1.815   8.250   4.568  0.9033 -0.4632 -0.1081
  118GLN     CB 1577   1.749   8.322   4.749  0.2045 -0.0082  0.1276
  118GLN    HB1 1578   1.843   8.372   4.773 -0.5173  1.1203  0.6658
  118GLN    HB2 1579   1.698   8.293   4.841  0.2518  0.6342  0.3564
  118GLN     CG 1580   1.656   8.427   4.690 -0.0337 -0.0713  0.3881
  118GLN    HG1 1581   1.635   8.501   4.767  1.3847  1.3238 -0.5087
  118GLN    HG2 1582   1.568   8.376   4.651 -1.0424  0.9182  1.2857
  118GLN     CD 1583   1.715   8.509   4.577  0.0190 -0.4917  0.1070
  118GLN    OE1 1584   1.775   8.613   4.605 -0.0558 -0.3685 -0.1809
  118GLN    NE2 1585   1.703   8.467   4.450  0.6349  0.0478 -0.1388
  118GLN   HE21 1586   1.651   8.383   4.432 -0.3311  0.4317  0.6745
  118GLN   HE22 1587   1.763   8.512   4.383  2.1554  1.2879  1.9180
  118GLN      C 1588   1.870   8.100   4.709  0.0127 -0.0563 -0.1108
  118GLN      O 1589   1.820   7.995   4.748 -0.1931  0.0225 -0.1573
  119SER      N 1590   2.001   8.123   4.700  0.0309 -0.2554 -0.3922
  119SER      H 1591   2.040   8.206   4.658  1.2706 -1.5691 -1.9775
  119SER     CA 1592   2.088   8.038   4.779 -0.0126  0.1399  0.0833
  119SER     HA 1593   2.103   7.938   4.740  0.0676  0.7454 -1.4958
  119SER     CB 1594   2.232   8.089   4.774 -0.0704  0.2536 -0.3832
  119SER    HB1 1595   2.285   8.054   4.862  0.4589  3.2538  0.6101
  119SER    HB2 1596   2.285   8.054   4.685  2.5503  1.7822  0.4454
  119SER     OG 1597   2.246   8.229   4.787 -0.3074  0.3016 -0.6387
  119SER     HG 1598   2.287   8.268   4.710 -0.8159 -1.1724 -1.6958
  119SER      C 1599   2.041   8.023   4.923 -0.2060 -0.2710 -0.0211
  119SER      O 1600   2.007   8.124   4.985  0.0306  0.0834 -0.4653
  120SER      N 1601   2.033   7.902   4.979  0.2153 -0.3095 -0.0367
  120SER      H 1602   2.063   7.831   4.914 -2.2895  0.0099 -1.6828
  120SER     CA 1603   2.001   7.884   5.119 -0.2427 -0.3945 -0.1500
  120SER     HA 1604   1.980   7.777   5.118  0.5722 -0.5652  0.0594
  120SER     CB 1605   2.122   7.895   5.211 -0.1141  0.1692 -0.3789
  120SER    HB1 1606   2.087   7.864   5.310  0.7770 -2.3063 -0.7537
  120SER    HB2 1607   2.184   7.985   5.206 -0.4126  0.3505 -0.8785
  120SER     OG 1608   2.218   7.795   5.184 -0.4452 -0.2572  0.0023
  120SER     HG 1609   2.205   7.734   5.258 -0.8060 -1.1951 -0.8182
  120SER      C 1610   1.874   7.953   5.168  0.1416  0.3525 -0.1947
  120SER      O 1611   1.878   8.029   5.265 -0.6249 -0.3530  0.4008
  121SER      N 1612   1.759   7.940   5.103  0.1134  0.5823 -0.1903
  121SER      H 1613   1.752   7.880   5.022 -1.3423  0.3503  0.0738
  121SER     CA 1614   1.633   7.994   5.151 -0.1319  0.0441 -0.2263
  121SER     HA 1615   1.657   8.092   5.192  1.4511 -0.0127 -0.9379
  121SER     CB 1616   1.533   8.009   5.037 -0.3144 -0.2947 -0.1124
  121SER    HB1 1617   1.455   8.079   5.069 -0.3957 -0.5601  0.2797
  121SER    HB2 1618   1.479   7.919   5.007 -0.5706 -0.9830  2.1749
  121SER     OG 1619   1.594   8.081   4.933 -0.2352  0.1740  0.2548
  121SER     HG 1620   1.655   8.146   4.967 -1.5635  0.7994  1.5374
  121SER      C 1621   1.575   7.901   5.258 -0.1369 -0.0825 -0.3391
  121SER      O 1622   1.566   7.782   5.228 -0.1509 -0.0961 -0.2808
  122TYR      N 1623   1.518   7.942   5.371 -0.3404 -0.3623 -0.3416
  122TYR      H 1624   1.516   8.041   5.389  0.9428 -0.6433  1.6653
  122TYR     CA 1625   1.471   7.853   5.475  0.0099 -0.2885 -0.1195
  122TYR     HA 1626   1.529   7.761   5.477  0.7719  0.1890  1.0957
  122TYR     CB 1627   1.488   7.925   5.609 -0.0550  0.0047 -0.2669
  122TYR    HB1 1628   1.434   8.019   5.607  0.1056  0.0879 -0.9647
  122TYR    HB2 1629   1.437   7.869   5.687  0.2108  0.6336  0.3662
  122TYR     CG 1630   1.633   7.942   5.649 -0.0725 -0.1788 -0.1251
  122TYR    CD1 1631   1.700   8.058   5.608 -0.2548 -0.0923 -0.1838
  122TYR    HD1 1632   1.648   8.130   5.548  0.6428 -0.1799 -1.0985
  122TYR    CE1 1633   1.838   8.069   5.631 -0.2413 -0.2868 -0.1637
  122TYR    HE1 1634   1.899   8.152   5.596 -0.0150 -0.5461 -0.3890
  122TYR     CZ 1635   1.911   7.966   5.693 -0.1148 -0.0681  0.0559
  122TYR     OH 1636   2.047   7.975   5.698 -0.1545  0.3530  0.4164
  122TYR     HH 1637   2.092   7.891   5.685  2.3766  1.8191 -1.1471
  122TYR    CE2 1638   1.839   7.853   5.736  0.3200 -0.4152 -0.1143
  122TYR    HE2 1639   1.894   7.770   5.777  1.4522 -0.2629 -1.2812
  122TYR    CD2 1640   1.701   7.840   5.717  0.2025  0.2564  0.2577
  122TYR    HD2 1641   1.646   7.752   5.747  1.6203 -1.1980 -1.2322
  122TYR      C 1642   1.324   7.817   5.457 -0.0810 -0.0518  0.1379
  122TYR      O 1643   1.240   7.905   5.436 -0.6261 -0.4494  0.6278
  123GLY      N 1644   1.292   7.688   5.468 -0.0020 -0.0779  0.0691
  123GLY      H 1645   1.358   7.618   5.495 -0.7437 -1.2458 -1.0238
  123GLY     CA 1646   1.159   7.632   5.453  0.0325 -0.2005  0.2244
  123GLY    HA1 1647   1.167   7.524   5.460 -2.3621 -0.3567  1.9380
  123GLY    HA2 1648   1.117   7.656   5.355 -0.7373 -1.2034  0.2959
  123GLY      C 1649   1.055   7.678   5.555  0.0957  0.4253  0.0081
  123GLY      O 1650   1.085   7.682   5.674 -0.1300 -0.0191  0.0811
  124GLN      N 1651   0.939   7.727   5.511  0.0210  0.3469  0.1211
  124GLN      H 1652   0.924   7.712   5.412 -2.3626 -1.7245  0.6735
  124GLN     CA 1653   0.838   7.788   5.596 -0.2648 -0.1778  0.1660
  124GLN     HA 1654   0.896   7.858   5.656  0.1681 -0.1742 -0.2481
  124GLN     CB 1655   0.736   7.860   5.508  0.1310  0.1694 -0.0109
  124GLN    HB1 1656   0.679   7.790   5.447  0.9983  0.6529 -1.4346
  124GLN    HB2 1657   0.657   7.896   5.573  0.2604 -0.4023  0.4683
  124GLN     CG 1658   0.787   7.978   5.425  0.4662 -0.1212 -0.2181
  124GLN    HG1 1659   0.812   8.061   5.490  1.4742 -1.1717  0.7908
  124GLN    HG2 1660   0.884   7.955   5.381  1.2428  2.5535 -0.0871
  124GLN     CD 1661   0.689   8.023   5.318 -0.3775 -0.0710  0.5661
  124GLN    OE1 1662   0.632   8.132   5.315 -0.0576  0.0989  0.6285
  124GLN    NE2 1663   0.672   7.933   5.221 -0.1347 -0.3823  0.8116
  124GLN   HE21 1664   0.635   7.970   5.135  1.5140 -0.2111  0.1406
  124GLN   HE22 1665   0.738   7.856   5.221  0.6270  0.2491  0.0083
  124GLN      C 1666   0.761   7.681   5.671 -0.2112 -0.2846  0.0687
  124GLN      O 1667   0.759   7.568   5.623  0.0899 -0.1307 -0.3101
  125PRO      N 1668   0.700   7.713   5.785  0.2370  0.1097  0.2043
  125PRO     CD 1669   0.705   7.843   5.848 -0.6931  0.3575 -0.2176
  125PRO    HD1 1670   0.797   7.837   5.906 -1.1793 -0.8112  0.4676
  125PRO    HD2 1671   0.724   7.923   5.776  1.7391  0.3778  0.3537
  125PRO     CG 1672   0.585   7.839   5.943  0.1343  0.3652  0.8426
  125PRO    HG1 1673   0.602   7.902   6.030 -0.4839  2.6372 -0.5942
  125PRO    HG2 1674   0.504   7.880   5.883  0.9477 -0.2028 -0.6994
  125PRO     CB 1675   0.575   7.694   5.989 -0.2860  0.0995 -0.0727
  125PRO    HB1 1676   0.478   7.660   6.024 -0.4554 -0.6863 -1.2497
  125PRO    HB2 1677   0.648   7.675   6.067 -0.9199 -0.3754  0.4102
  125PRO     CA 1678   0.619   7.620   5.862  0.2479  0.0466  0.1408
  125PRO     HA 1679   0.676   7.530   5.881  2.1844  0.6458 -2.3219
  125PRO      C 1680   0.495   7.569   5.790  0.3447  0.1053 -0.0652
  125PRO      O 1681   0.425   7.645   5.723  0.2887 -0.2060 -0.3647
  126GLN      N 1682   0.464   7.442   5.814 -0.5694  0.2832 -0.2650
  126GLN      H 1683   0.534   7.390   5.866 -0.2413  2.3286  1.4877
  126GLN     CA 1684   0.342   7.381   5.764 -0.3536 -0.3133 -0.0741
  126GLN     HA 1685   0.335   7.403   5.657  0.0622 -1.8111 -0.4326
  126GLN     CB 1686   0.336   7.230   5.784  0.1575 -0.3475 -0.1506
  126GLN    HB1 1687   0.252   7.191   5.725  0.0967 -2.7686  1.3952
  126GLN    HB2 1688   0.323   7.219   5.891 -0.8264  0.8666 -0.1303
  126GLN     CG 1689   0.462   7.161   5.731  0.1851 -0.1600 -0.3313
  126GLN    HG1 1690   0.547   7.198   5.788 -1.5349  5.2875 -0.7237
  126GLN    HG2 1691   0.463   7.058   5.767  0.3075  0.5379  1.8150
  126GLN     CD 1692   0.484   7.160   5.581 -0.6343  0.2662 -0.4588
  126GLN    OE1 1693   0.412   7.219   5.500 -0.3545  0.2573 -0.7172
  126GLN    NE2 1694   0.590   7.090   5.541 -0.0707  0.5066  0.5802
  126GLN   HE21 1695   0.602   7.067   5.443 -0.9460  1.7709  0.1441
  126GLN   HE22 1696   0.645   7.039   5.608 -0.5108 -0.3392  0.3124
  126GLN      C 1697   0.221   7.441   5.834 -0.1862  0.0142 -0.0637
  126GLN      O 1698   0.209   7.443   5.956  0.6261 -0.0481  0.0252
  127SER      N 1699   0.132   7.501   5.755 -0.2653 -0.6073 -0.4488
  127SER      H 1700   0.154   7.504   5.657 -2.4298 -1.5965 -1.0422
  127SER     CA 1701   0.032   7.595   5.802  0.1810 -0.2890 -0.1321
  127SER     HA 1702   0.088   7.668   5.860 -0.1956 -1.8361  2.2968
  127SER     CB 1703  -0.032   7.670   5.686  0.3308  0.2405  0.1230
  127SER    HB1 1704  -0.115   7.733   5.719  0.2684 -0.8656  2.2347
  127SER    HB2 1705  -0.074   7.593   5.620  0.2604 -2.3886  2.9942
  127SER     OG 1706   0.073   7.745   5.629 -0.0396  0.4804 -0.2562
  127SER     HG 1707   0.044   7.771   5.541  1.7831  0.8677 -0.7815
  127SER      C 1708  -0.067   7.523   5.892  0.4183 -0.2837  0.1343
  127SER      O 1709  -0.119   7.422   5.847  0.3341  0.0992 -0.6370
  128GLY      N 1710  -0.107   7.574   6.009  1.1422 -0.1802  0.3419
  128GLY      H 1711  -0.066   7.660   6.043 -1.2279  1.3716 -0.4439
  128GLY     CA 1712  -0.213   7.510   6.084  0.5562  0.1209 -0.2170
  128GLY    HA1 1713  -0.293   7.485   6.014  1.2317  0.5743 -1.1804
  128GLY    HA2 1714  -0.258   7.582   6.153 -0.1047 -0.5590  0.0713
  128GLY      C 1715  -0.170   7.384   6.158  0.1578  0.1196  0.0130
  128GLY      O 1716  -0.078   7.317   6.113  0.0236 -0.0875  0.0428
  129SER      N 1717  -0.255   7.328   6.245  0.1129  0.0745 -0.0600
  129SER      H 1718  -0.339   7.380   6.270 -1.6724 -2.6164 -0.0906
  129SER     CA 1719  -0.244   7.196   6.303 -0.0797  0.0567 -0.0613
  129SER     HA 1720  -0.143   7.194   6.344  0.9977 -0.5888 -2.5084
  129SER     CB 1721  -0.349   7.181   6.413  0.1264  0.2230  0.1578
  129SER    HB1 1722  -0.444   7.219   6.375 -0.2997 -1.0393 -0.0796
  129SER    HB2 1723  -0.363   7.075   6.432  2.1460 -0.1201  0.0006
  129SER     OG 1724  -0.303   7.242   6.531  0.3460 -0.3770  0.3877
  129SER     HG 1725  -0.311   7.337   6.521  2.0502 -0.0110  1.9240
  129SER      C 1726  -0.267   7.088   6.198  0.0332  0.1604 -0.1938
  129SER      O 1727  -0.325   7.110   6.092  0.2179 -0.1628 -0.3630
  130TYR      N 1728  -0.221   6.969   6.234 -0.0144  0.1169 -0.2745
  130TYR      H 1729  -0.184   6.956   6.328 -0.9276  2.3621  0.4606
  130TYR     CA 1730  -0.245   6.845   6.162  0.0037 -0.0767  0.0474
  130TYR     HA 1731  -0.333   6.847   6.098  0.3041  1.3588 -0.3683
  130TYR     CB 1732  -0.130   6.835   6.062 -0.2346  0.5201 -0.2935
  130TYR    HB1 1733  -0.036   6.811   6.111 -0.7543 -0.1067  0.4161
  130TYR    HB2 1734  -0.122   6.936   6.023 -1.0959  0.5227 -0.4940
  130TYR     CG 1735  -0.155   6.729   5.957 -0.2306 -0.2686  0.4938
  130TYR    CD1 1736  -0.261   6.755   5.869 -0.2750 -0.1064  0.5942
  130TYR    HD1 1737  -0.320   6.846   5.865 -1.4648 -0.8538  0.6127
  130TYR    CE1 1738  -0.304   6.647   5.791  0.2466  0.2870 -0.2478
  130TYR    HE1 1739  -0.388   6.653   5.724 -2.1979 -3.7708  2.0404
  130TYR     CZ 1740  -0.241   6.521   5.798 -0.2856  0.0072 -0.4609
  130TYR     OH 1741  -0.274   6.427   5.705 -0.5632 -0.2398 -0.1182
  130TYR     HH 1742  -0.242   6.339   5.726 -0.1070 -0.1113 -0.2678
  130TYR    CE2 1743  -0.129   6.500   5.880 -0.1623  0.5907 -0.4737
  130TYR    HE2 1744  -0.068   6.410   5.886  0.4119  0.9423 -0.9212
  130TYR    CD2 1745  -0.091   6.605   5.965 -0.1003 -0.2018  0.5006
  130TYR    HD2 1746  -0.007   6.591   6.031  0.0228 -1.4944  0.1091
  130TYR      C 1747  -0.242   6.714   6.239  0.5165 -0.0247  0.1180
  130TYR      O 1748  -0.175   6.711   6.342  0.3316  0.3274  0.2506
  131SER      N 1749  -0.301   6.607   6.185 -0.0876  0.0270  0.6601
  131SER      H 1750  -0.363   6.622   6.107  0.5728 -1.4383 -0.1804
  131SER     CA 1751  -0.316   6.478   6.248 -0.5360 -0.3546 -0.2108
  131SER     HA 1752  -0.228   6.452   6.308 -1.3082 -0.7663  0.7852
  131SER     CB 1753  -0.434   6.480   6.345 -0.4312  0.4069 -0.0915
  131SER    HB1 1754  -0.528   6.479   6.291 -1.0215 -0.0429  0.9135
  131SER    HB2 1755  -0.428   6.569   6.406 -2.7065 -0.2203  1.1494
  131SER     OG 1756  -0.429   6.371   6.434 -0.6599  0.3965 -0.0915
  131SER     HG 1757  -0.360   6.392   6.497  1.0993 -1.6851 -1.2292
  131SER      C 1758  -0.332   6.373   6.139  0.3533 -0.2868 -0.4190
  131SER      O 1759  -0.399   6.398   6.039 -0.0942 -0.2275 -0.1097
  132GLN      N 1760  -0.266   6.258   6.156  0.6399 -0.0797 -0.1200
  132GLN      H 1761  -0.211   6.234   6.237  0.0802 -0.2364  0.2234
  132GLN     CA 1762  -0.276   6.165   6.045  0.3565 -0.0754 -0.0996
  132GLN     HA 1763  -0.263   6.226   5.955  0.3066 -0.7656 -0.5809
  132GLN     CB 1764  -0.157   6.071   6.059  0.3093 -0.1040  0.1199
  132GLN    HB1 1765  -0.153   6.033   6.161  4.1116  0.3396  0.3022
  132GLN    HB2 1766  -0.178   5.990   5.989  1.8257 -1.4936  1.1858
  132GLN     CG 1767  -0.025   6.143   6.029  0.0893  0.3634  0.2640
  132GLN    HG1 1768  -0.025   6.191   5.931 -2.3428 -0.0127  0.0197
  132GLN    HG2 1769  -0.007   6.225   6.098  1.3419 -0.9582  1.5901
  132GLN     CD 1770   0.096   6.050   6.030  0.2235  0.5380  0.3176
  132GLN    OE1 1771   0.099   5.938   6.081  0.6539  0.4645  0.1324
  132GLN    NE2 1772   0.203   6.088   5.961  0.1736  0.7678  0.3657
  132GLN   HE21 1773   0.199   6.173   5.906 -0.6649 -0.8910 -2.3250
  132GLN   HE22 1774   0.284   6.028   5.955  0.8694  1.8135 -1.6312
  132GLN      C 1775  -0.408   6.091   6.040  0.0701  0.4007  0.2457
  132GLN      O 1776  -0.467   6.067   6.145  0.1605  0.1514  0.2392
  133GLN      N 1777  -0.439   6.031   5.924 -0.1893  0.5521  0.2346
  133GLN      H 1778  -0.385   6.045   5.840  1.1407 -0.4605  0.8743
  133GLN     CA 1779  -0.547   5.935   5.918  0.0860  0.2812 -0.4350
  133GLN     HA 1780  -0.564   5.882   6.011  0.0941  0.4903 -0.3149
  133GLN     CB 1781  -0.670   6.013   5.873 -0.8332 -0.6263  0.4566
  133GLN    HB1 1782  -0.752   5.940   5.878  0.1651 -2.0716 -2.0659
  133GLN    HB2 1783  -0.684   6.081   5.957  1.5353 -1.3097  1.4714
  133GLN     CG 1784  -0.661   6.092   5.743 -0.3783 -0.0906  0.8102
  133GLN    HG1 1785  -0.586   6.170   5.755  1.9633 -1.8584 -1.0006
  133GLN    HG2 1786  -0.633   6.026   5.660  0.0342  0.3024  0.6365
  133GLN     CD 1787  -0.796   6.152   5.708 -0.3163 -0.2349  0.3121
  133GLN    OE1 1788  -0.876   6.107   5.626  0.4275 -0.2514 -0.4080
  133GLN    NE2 1789  -0.841   6.254   5.781  0.4862  0.4045 -0.0770
  133GLN   HE21 1790  -0.781   6.289   5.855 -0.5441 -0.1994  1.0832
  133GLN   HE22 1791  -0.938   6.278   5.768  0.1697  0.5876  2.2007
  133GLN      C 1792  -0.520   5.832   5.808  0.5725  0.2686 -0.3057
  133GLN      O 1793  -0.428   5.853   5.729  0.5684  0.0944 -0.3584
  134PRO      N 1794  -0.593   5.721   5.802  0.3540  0.3899  0.0705
  134PRO     CD 1795  -0.683   5.669   5.903  0.1625 -0.0030 -0.2962
  134PRO    HD1 1796  -0.785   5.705   5.892  0.0896 -0.2467 -0.4130
  134PRO    HD2 1797  -0.655   5.691   6.007  0.5395 -1.0853 -0.1566
  134PRO     CG 1798  -0.687   5.517   5.888 -0.1561 -0.0235 -0.0381
  134PRO    HG1 1799  -0.788   5.483   5.910  0.2205 -1.0578  0.1390
  134PRO    HG2 1800  -0.603   5.470   5.938  0.3466  0.7741 -0.1163
  134PRO     CB 1801  -0.669   5.513   5.736 -0.1883  0.5661 -0.0620
  134PRO    HB1 1802  -0.647   5.412   5.702 -0.4146  0.2399  0.7217
  134PRO    HB2 1803  -0.769   5.523   5.693 -1.1649  0.3478  1.9985
  134PRO     CA 1804  -0.565   5.619   5.703  0.0305  0.3720 -0.0042
  134PRO     HA 1805  -0.463   5.583   5.713 -0.0609 -0.2942 -1.2641
  134PRO      C 1806  -0.584   5.664   5.559  0.3124 -0.0137 -0.1623
  134PRO      O 1807  -0.677   5.741   5.539  0.6547  0.4547  0.0386
  135SER      N 1808  -0.492   5.625   5.470 -0.0843 -0.1547 -0.5154
  135SER      H 1809  -0.413   5.565   5.488  1.5668  1.5674 -1.5122
  135SER     CA 1810  -0.512   5.655   5.329  0.2034 -0.0007 -0.5233
  135SER     HA 1811  -0.547   5.757   5.314  1.8484  0.5654 -0.7541
  135SER     CB 1812  -0.380   5.649   5.253  0.3831 -0.5567 -0.1692
  135SER    HB1 1813  -0.323   5.558   5.273  0.8843 -0.0331  0.8947
  135SER    HB2 1814  -0.401   5.670   5.148 -0.5845  1.0167  0.3020
  135SER     OG 1815  -0.305   5.755   5.308 -0.2180 -0.1807 -0.0662
  135SER     HG 1816  -0.314   5.756   5.404 -0.4160 -0.9708 -0.0674
  135SER      C 1817  -0.614   5.562   5.265  0.1686  0.0996 -0.6124
  135SER      O 1818  -0.586   5.443   5.270  0.2257  0.1495  0.3846
  136TYR      N 1819  -0.721   5.618   5.209  0.1865 -0.0938 -0.8449
  136TYR      H 1820  -0.725   5.719   5.206 -0.3374 -0.0420  0.8304
  136TYR     CA 1821  -0.840   5.545   5.172 -0.0846 -0.2986  0.3775
  136TYR     HA 1822  -0.808   5.442   5.160  1.3948  0.0040  1.4472
  136TYR     CB 1823  -0.932   5.558   5.293 -0.1017  0.1924  0.3159
  136TYR    HB1 1824  -0.867   5.541   5.379  0.6154  0.6145 -0.1229
  136TYR    HB2 1825  -0.978   5.653   5.318 -0.2718  0.0774  0.4435
  136TYR     CG 1826  -1.040   5.453   5.300 -0.0237  0.0788 -0.1036
  136TYR    CD1 1827  -1.006   5.319   5.322 -0.1779 -0.0816 -0.8396
  136TYR    HD1 1828  -0.905   5.288   5.342 -0.9305 -1.8615  0.3542
  136TYR    CE1 1829  -1.105   5.220   5.323 -0.2699  0.0098 -0.7224
  136TYR    HE1 1830  -1.088   5.115   5.342  1.7240  0.7568  2.2569
  136TYR     CZ 1831  -1.237   5.248   5.282 -0.3712  0.3790 -0.1546
  136TYR     OH 1832  -1.327   5.145   5.275 -0.0814  0.1099 -0.0067
  136TYR     HH 1833  -1.414   5.167   5.240  0.0200  0.8883  0.1968
  136TYR    CE2 1834  -1.271   5.382   5.259 -0.3910  0.3227 -0.4551
  136TYR    HE2 1835  -1.373   5.408   5.233 -0.9645  0.8660  2.1276
  136TYR    CD2 1836  -1.174   5.483   5.268 -0.0625 -0.0320 -0.0442
  136TYR    HD2 1837  -1.198   5.584   5.242  1.8933  0.1299 -1.5147
  136TYR      C 1838  -0.905   5.605   5.047  0.2417 -0.4712  0.1229
  136TYR      O 1839  -0.892   5.723   5.019  0.5176 -0.5479 -0.0760
  137GLY      N 1840  -0.984   5.528   4.972 -0.7148  0.6207 -0.0160
  137GLY      H 1841  -0.994   5.434   5.008  2.5493  0.0398 -0.2700
  137GLY     CA 1842  -1.026   5.560   4.837 -0.2173 -0.6275 -0.4863
  137GLY    HA1 1843  -1.020   5.668   4.823  0.4990 -0.6214 -0.1547
  137GLY    HA2 1844  -1.129   5.525   4.829 -0.0141 -0.9907 -1.6870
  137GLY      C 1845  -0.934   5.495   4.734  0.4011 -0.0182 -0.3247
  137GLY      O 1846  -0.848   5.413   4.762  0.1152 -0.2220 -0.0348
  138GLY      N 1847  -0.952   5.527   4.606 -0.3690  0.0958 -0.1987
  138GLY      H 1848  -1.033   5.580   4.579 -1.4712 -0.7868  1.2584
  138GLY     CA 1849  -0.878   5.475   4.492  0.1213  0.0393  0.1416
  138GLY    HA1 1850  -0.772   5.499   4.496  0.0213  0.4176  0.6146
  138GLY    HA2 1851  -0.890   5.367   4.490 -2.2734  0.2201  1.1480
  138GLY      C 1852  -0.937   5.514   4.357  0.2679 -0.3017 -0.0225
  138GLY      O 1853  -1.028   5.596   4.353  0.5556  0.0205 -0.1055
  139GLN      N 1854  -0.884   5.454   4.250 -0.6927 -0.8936 -0.1775
  139GLN      H 1855  -0.806   5.391   4.261  0.8678  0.9193 -0.3040
  139GLN     CA 1856  -0.909   5.486   4.111  0.1864  0.4301 -0.0575
  139GLN     HA 1857  -1.013   5.513   4.092  0.4245 -0.2920 -2.8269
  139GLN     CB 1858  -0.826   5.604   4.061 -0.1212  0.2485 -1.0260
  139GLN    HB1 1859  -0.860   5.620   3.959  1.5883 -1.2507 -1.9008
  139GLN    HB2 1860  -0.721   5.574   4.066 -0.0989  0.5241  1.2704
  139GLN     CG 1861  -0.841   5.733   4.140  0.2154 -0.0475 -0.4642
  139GLN    HG1 1862  -0.806   5.702   4.239 -0.8190 -0.0386 -0.0740
  139GLN    HG2 1863  -0.947   5.760   4.131 -0.2775 -2.4029 -2.6603
  139GLN     CD 1864  -0.754   5.842   4.080 -0.4307  0.2768 -0.8247
  139GLN    OE1 1865  -0.689   5.833   3.975  0.2734  0.3596 -0.4015
  139GLN    NE2 1866  -0.736   5.959   4.142  0.0337 -0.0556 -0.3324
  139GLN   HE21 1867  -0.688   6.039   4.104  1.4798  0.6707  2.6717
  139GLN   HE22 1868  -0.788   5.963   4.228 -0.2889  2.0982 -0.5866
  139GLN      C 1869  -0.877   5.355   4.040  0.2717  0.3087  0.2047
  139GLN      O 1870  -0.770   5.297   4.056 -0.1567 -0.6200 -0.2384
  140GLN      N 1871  -0.964   5.314   3.948  0.2794  0.3040  0.1995
  140GLN      H 1872  -1.027   5.385   3.913 -0.7163 -1.2472 -1.3166
  140GLN     CA 1873  -0.962   5.190   3.873  0.3175  0.3348  0.1498
  140GLN     HA 1874  -0.942   5.113   3.948  3.2643  0.5608 -0.2489
  140GLN     CB 1875  -1.103   5.162   3.823  0.2329  0.7249  0.1672
  140GLN    HB1 1876  -1.136   5.237   3.751  0.5291  1.5441  0.8772
  140GLN    HB2 1877  -1.107   5.067   3.769  1.8404 -0.8986  2.7045
  140GLN     CG 1878  -1.201   5.154   3.940 -0.3500 -0.2781 -0.3732
  140GLN    HG1 1879  -1.224   5.251   3.983 -1.0075 -1.3385  1.7834
  140GLN    HG2 1880  -1.159   5.081   4.008 -0.5042  1.1841  1.3681
  140GLN     CD 1881  -1.337   5.096   3.904 -0.6284 -0.0592  0.3169
  140GLN    OE1 1882  -1.357   4.975   3.903 -0.4252 -0.0905 -0.0310
  140GLN    NE2 1883  -1.435   5.183   3.878 -0.3785  0.2467  0.3906
  140GLN   HE21 1884  -1.528   5.147   3.863  1.0908 -3.1250 -1.9727
  140GLN   HE22 1885  -1.413   5.280   3.858  2.1834  0.1368  2.2327
  140GLN      C 1886  -0.855   5.196   3.764  0.0753 -0.0562 -0.1118
  140GLN      O 1887  -0.851   5.292   3.688  0.2039 -0.3066 -0.4245
  141GLN      N 1888  -0.760   5.101   3.767 -0.4319 -0.5755 -0.2631
  141GLN      H 1889  -0.789   5.025   3.826 -0.5191 -0.8602 -0.6717
  141GLN     CA 1890  -0.683   5.072   3.648  0.0279 -0.1877 -0.0640
  141GLN     HA 1891  -0.634   5.164   3.617  1.2866 -1.1968 -1.2238
  141GLN     CB 1892  -0.574   4.968   3.674 -0.0359 -0.2503 -0.0460
  141GLN    HB1 1893  -0.620   4.875   3.708 -1.3958  0.2111 -0.5792
  141GLN    HB2 1894  -0.512   4.939   3.589  0.2971  1.0224 -0.2623
  141GLN     CG 1895  -0.471   5.026   3.771 -0.6929  0.2925  0.3384
  141GLN    HG1 1896  -0.400   5.086   3.713  0.5331 -1.9458 -0.6243
  141GLN    HG2 1897  -0.520   5.085   3.848 -3.0040 -1.8601  0.6336
  141GLN     CD 1898  -0.393   4.922   3.850 -0.2545  0.4570  0.1292
  141GLN    OE1 1899  -0.288   4.865   3.823 -0.2362  0.2955  0.5470
  141GLN    NE2 1900  -0.452   4.870   3.958  0.1607  0.4418  0.3510
  141GLN   HE21 1901  -0.536   4.917   3.989 -1.4083 -1.1456 -1.2104
  141GLN   HE22 1902  -0.391   4.814   4.016 -0.9768 -0.2011  0.9631
  141GLN      C 1903  -0.775   5.025   3.537  0.2822 -0.5037 -0.1428
  141GLN      O 1904  -0.881   4.965   3.556 -0.2743  0.3587 -0.4734
  142SER      N 1905  -0.717   5.041   3.418  0.2056 -0.3887 -0.1642
  142SER      H 1906  -0.624   5.082   3.422  0.0424 -0.0323  0.0190
  142SER     CA 1907  -0.780   5.022   3.288 -0.3024 -0.1399  0.0440
  142SER     HA 1908  -0.849   5.106   3.287  0.8076  0.8462  1.3458
  142SER     CB 1909  -0.690   5.006   3.166  0.1172  0.5385  0.2563
  142SER    HB1 1910  -0.741   5.001   3.070 -0.0416 -0.1938  0.3757
  142SER    HB2 1911  -0.643   4.909   3.182 -0.9609  0.1621  1.3093
  142SER     OG 1912  -0.595   5.108   3.146  0.4568  0.0663 -0.6000
  142SER     HG 1913  -0.574   5.117   3.053  0.8338  0.4422 -0.4824
  142SER      C 1914  -0.858   4.891   3.282 -0.0270 -0.3010 -0.0482
  142SER      O 1915  -0.818   4.785   3.329  0.3312  0.2228  0.8673
  143TYR      N 1916  -0.984   4.896   3.240 -0.3154  0.2502  0.8682
  143TYR      H 1917  -1.011   4.993   3.224  0.0598  0.6201  2.3351
  143TYR     CA 1918  -1.075   4.789   3.205  0.1449  0.0919  0.1424
  143TYR     HA 1919  -1.067   4.705   3.274 -4.4037 -0.2052  0.5753
  143TYR     CB 1920  -1.218   4.841   3.210  0.0362 -0.1663 -0.2689
  143TYR    HB1 1921  -1.241   4.904   3.123  0.7915  0.3730 -0.0827
  143TYR    HB2 1922  -1.230   4.901   3.300 -1.4916 -1.5966  0.5367
  143TYR     CG 1923  -1.322   4.731   3.209 -0.2516  0.1001 -0.0311
  143TYR    CD1 1924  -1.362   4.681   3.333 -0.4620 -0.1536 -0.2004
  143TYR    HD1 1925  -1.310   4.718   3.420  0.4099 -3.0143  0.6040
  143TYR    CE1 1926  -1.450   4.573   3.341 -0.3523 -0.2273  0.0322
  143TYR    HE1 1927  -1.466   4.530   3.439  0.4027 -2.7581 -0.8902
  143TYR     CZ 1928  -1.496   4.513   3.222  0.5536 -0.3933 -0.2413
  143TYR     OH 1929  -1.592   4.416   3.225  0.3729 -0.2148 -0.2295
  143TYR     HH 1930  -1.613   4.368   3.144 -0.1991 -1.1328  0.4357
  143TYR    CE2 1931  -1.459   4.565   3.097  0.6911 -0.7669 -0.3573
  143TYR    HE2 1932  -1.510   4.525   3.011 -1.3423 -2.9087  1.6870
  143TYR    CD2 1933  -1.371   4.674   3.091 -0.1165 -0.0780 -0.0009
  143TYR    HD2 1934  -1.350   4.715   2.994 -1.5215  0.0096 -0.2797
  143TYR      C 1935  -1.044   4.720   3.073 -0.6923  0.3004 -0.1671
  143TYR      O 1936  -0.966   4.769   2.991 -0.3997  0.3719  0.1539
  144GLY      N 1937  -1.089   4.595   3.062 -0.2255  0.1530 -0.4410
  144GLY      H 1938  -1.127   4.551   3.144 -2.5051 -0.0635 -1.5133
  144GLY     CA 1939  -1.083   4.515   2.941 -0.1476 -0.1607 -0.2296
  144GLY    HA1 1940  -1.086   4.409   2.967  0.3303  0.3777  2.2629
  144GLY    HA2 1941  -0.980   4.524   2.906 -0.0861  0.1765  0.0321
  144GLY      C 1942  -1.181   4.557   2.833 -0.0029  0.2293 -0.2107
  144GLY      O 1943  -1.229   4.670   2.822 -0.5028  0.0148 -0.2713
  145GLN      N 1944  -1.199   4.462   2.740 -0.1156 -0.1144  0.1595
  145GLN      H 1945  -1.171   4.367   2.760 -0.3631 -0.5979 -1.6358
  145GLN     CA 1946  -1.303   4.481   2.641  0.0328  0.5845  0.1316
  145GLN     HA 1947  -1.295   4.577   2.590 -0.2206  0.5248 -0.0242
  145GLN     CB 1948  -1.284   4.371   2.537 -0.5039  0.3528  0.2766
  145GLN    HB1 1949  -1.355   4.385   2.456  0.9246 -0.8673 -1.2609
  145GLN    HB2 1950  -1.295   4.275   2.588  1.0252  0.6828  1.3020
  145GLN     CG 1951  -1.148   4.360   2.469 -0.5130  0.0837  0.2967
  145GLN    HG1 1952  -1.069   4.346   2.543 -1.7448 -1.6011  1.3595
  145GLN    HG2 1953  -1.139   4.270   2.408 -0.6249  0.3124 -0.0608
  145GLN     CD 1954  -1.115   4.474   2.374 -0.3082 -0.1402  0.0992
  145GLN    OE1 1955  -1.058   4.573   2.419 -0.5926 -0.0251  0.2063
  145GLN    NE2 1956  -1.161   4.461   2.249  0.1549 -0.2271 -0.0660
  145GLN   HE21 1957  -1.147   4.530   2.177 -2.6089  0.1359 -0.3661
  145GLN   HE22 1958  -1.205   4.372   2.229 -2.3008  0.5150  1.6496
  145GLN      C 1959  -1.440   4.474   2.707 -0.0869 -0.1271 -0.1807
  145GLN      O 1960  -1.465   4.380   2.782 -0.0203  0.3637  0.4577
  146GLN      N 1961  -1.527   4.572   2.684  0.1891  0.3829  0.8830
  146GLN      H 1962  -1.495   4.654   2.636  1.8710  0.9781  2.8960
  146GLN     CA 1963  -1.663   4.582   2.735  0.0226  0.1303  0.4952
  146GLN     HA 1964  -1.672   4.548   2.838 -0.0538 -0.6993  0.2217
  146GLN     CB 1965  -1.710   4.726   2.718 -0.2657 -0.0220 -0.0331
  146GLN    HB1 1966  -1.818   4.724   2.736 -0.0568  0.2801  1.3948
  146GLN    HB2 1967  -1.701   4.755   2.613 -0.1343 -0.9416 -0.2782
  146GLN     CG 1968  -1.660   4.837   2.810  0.3420 -0.1125 -0.2532
  146GLN    HG1 1969  -1.667   4.807   2.915 -0.4912  2.8826  0.6625
  146GLN    HG2 1970  -1.555   4.860   2.789  0.6541 -0.9835  0.2972
  146GLN     CD 1971  -1.742   4.965   2.807  0.3894 -0.0881 -0.4907
  146GLN    OE1 1972  -1.839   4.975   2.731 -0.2313  0.3774  0.3437
  146GLN    NE2 1973  -1.707   5.064   2.889 -0.0187 -0.3999  0.0605
  146GLN   HE21 1974  -1.757   5.151   2.893 -1.4437 -1.0715 -1.6742
  146GLN   HE22 1975  -1.623   5.045   2.942 -0.5431 -3.1226  0.0573
  146GLN      C 1976  -1.747   4.489   2.649  0.1262  0.2905  0.2170
  146GLN      O 1977  -1.717   4.476   2.531 -0.6265 -0.0025  0.0486
  147GLN      N 1978  -1.857   4.436   2.703 -0.0213  0.3339 -0.0404
  147GLN      H 1979  -1.885   4.469   2.794 -1.3090  1.2732 -0.7430
  147GLN     CA 1980  -1.937   4.334   2.637  0.3534  0.1273 -0.1760
  147GLN     HA 1981  -1.912   4.324   2.532 -2.5090 -3.0254 -0.7222
  147GLN     CB 1982  -1.905   4.196   2.695  0.6525  0.1002 -0.4046
  147GLN    HB1 1983  -1.970   4.124   2.646 -0.3382  0.8370 -0.2069
  147GLN    HB2 1984  -1.938   4.179   2.797 -0.7885 -3.9641 -1.3726
  147GLN     CG 1985  -1.760   4.155   2.671  0.7986  0.0523  0.5235
  147GLN    HG1 1986  -1.685   4.226   2.706  0.7276  0.6956 -0.5883
  147GLN    HG2 1987  -1.738   4.145   2.565  1.0447 -1.4784  0.6849
  147GLN     CD 1988  -1.726   4.027   2.746 -0.3797 -0.3211  0.4379
  147GLN    OE1 1989  -1.758   3.918   2.697  0.2349 -0.5260  0.4843
  147GLN    NE2 1990  -1.669   4.026   2.867  0.3123  0.5322  0.1283
  147GLN   HE21 1991  -1.662   4.113   2.918 -0.0035 -0.6345  2.2562
  147GLN   HE22 1992  -1.663   3.940   2.919  0.4603  1.0456  0.9710
  147GLN      C 1993  -2.085   4.367   2.633  0.0826 -0.9468  0.4328
  147GLN      O 1994  -2.133   4.445   2.716 -0.6107 -0.3822 -0.4749
  148SER      N 1995  -2.162   4.319   2.535 -0.4495  0.3759  0.1729
  148SER      H 1996  -2.117   4.253   2.473 -1.1243 -1.0745  1.1517
  148SER     CA 1997  -2.306   4.336   2.530 -0.4913 -0.0956 -0.3013
  148SER     HA 1998  -2.331   4.438   2.560  1.0104  0.2124 -0.0046
  148SER     CB 1999  -2.345   4.313   2.384  0.0181  0.0434 -0.4593
  148SER    HB1 2000  -2.453   4.298   2.384  0.0167 -0.1493  1.3333
  148SER    HB2 2001  -2.314   4.402   2.329  3.7476  0.2777  1.6074
  148SER     OG 2002  -2.274   4.211   2.317  0.0331 -0.3069  0.0761
  148SER     HG 2003  -2.317   4.203   2.231  0.3656 -1.7819  0.0327
  148SER      C 2004  -2.377   4.239   2.624 -0.4882  0.1261 -0.0712
  148SER      O 2005  -2.316   4.162   2.698 -0.6503  0.4372  0.3958
  149TYR      N 2006  -2.510   4.250   2.618 -0.4902  0.2292  0.1100
  149TYR      H 2007  -2.545   4.312   2.547  1.2300  1.5284  0.3249
  149TYR     CA 2008  -2.609   4.181   2.698 -0.3830  0.0685  0.1029
  149TYR     HA 2009  -2.571   4.178   2.800 -1.2839 -4.1593  0.4902
  149TYR     CB 2010  -2.745   4.250   2.695 -0.2181  0.4154  0.5095
  149TYR    HB1 2011  -2.750   4.332   2.767 -2.0446  1.3169 -0.5695
  149TYR    HB2 2012  -2.769   4.286   2.595  1.7540 -1.8665 -0.9049
  149TYR     CG 2013  -2.854   4.157   2.741 -0.4001  0.5158  0.2799
  149TYR    CD1 2014  -2.945   4.111   2.644 -0.3614  0.0378  0.4674
  149TYR    HD1 2015  -2.928   4.137   2.541 -0.8254 -4.3029 -0.8946
  149TYR    CE1 2016  -3.057   4.037   2.686 -0.1280 -0.5182  0.1213
  149TYR    HE1 2017  -3.125   4.003   2.609 -2.9918  3.0526  0.7838
  149TYR     CZ 2018  -3.068   3.994   2.819  0.2605  0.2040  0.3969
  149TYR     OH 2019  -3.178   3.919   2.849 -0.0742  0.5593  0.0679
  149TYR     HH 2020  -3.229   3.898   2.770  2.5008 -1.9402 -1.1194
  149TYR    CE2 2021  -2.977   4.040   2.916  0.3671 -0.1299  0.4563
  149TYR    HE2 2022  -2.985   4.021   3.022 -0.5166 -0.5762  0.3228
  149TYR    CD2 2023  -2.870   4.120   2.875 -0.0831  0.3892  0.2842
  149TYR    HD2 2024  -2.804   4.166   2.947 -1.4724  0.7233  1.3920
  149TYR      C 2025  -2.621   4.034   2.659  0.1831  0.0841 -0.1433
  149TYR      O 2026  -2.636   3.999   2.542 -0.4206  0.1969 -0.1038
  150ASN      N 2027  -2.620   3.938   2.751  0.3329  0.5828  0.3825
  150ASN      H 2028  -2.606   3.960   2.848 -0.4556 -0.0603  0.6551
  150ASN     CA 2029  -2.655   3.799   2.727  0.3976  0.6758 -0.2862
  150ASN     HA 2030  -2.655   3.773   2.622 -0.5187 -0.9758  0.0863
  150ASN     CB 2031  -2.548   3.716   2.797 -0.5595 -0.1323  0.2431
  150ASN    HB1 2032  -2.538   3.746   2.901  0.3294  1.1658 -0.1948
  150ASN    HB2 2033  -2.451   3.741   2.754  0.5827 -3.5780  0.4529
  150ASN     CG 2034  -2.557   3.567   2.768  0.1823 -0.1259 -0.0355
  150ASN    OD1 2035  -2.553   3.486   2.860  0.2686  0.1305  0.1877
  150ASN    ND2 2036  -2.567   3.530   2.640  0.1115 -0.4652  0.0659
  150ASN   HD21 2037  -2.561   3.430   2.628 -0.1859 -0.5762  0.7955
  150ASN   HD22 2038  -2.543   3.594   2.565 -0.8029  0.4248  0.4981
  150ASN      C 2039  -2.791   3.760   2.782  0.3513  0.2356 -0.7093
  150ASN      O 2040  -2.819   3.785   2.899  0.0279 -0.1252 -0.7051
  151PRO      N 2041  -2.871   3.690   2.701 -0.1465 -0.1021  0.0646
  151PRO     CD 2042  -2.860   3.686   2.557 -0.1225  0.7696  0.0361
  151PRO    HD1 2043  -2.828   3.784   2.523 -0.5844  0.7496 -0.4786
  151PRO    HD2 2044  -2.786   3.612   2.527 -1.6766  0.1760 -2.7502
  151PRO     CG 2045  -3.001   3.649   2.511  0.1207  0.3376 -0.3618
  151PRO    HG1 2046  -3.005   3.581   2.425 -1.1692  0.4349 -0.3977
  151PRO    HG2 2047  -3.044   3.739   2.468  1.0479  0.2374 -1.5615
  151PRO     CB 2048  -3.082   3.592   2.627  0.3202 -0.1403 -0.4550
  151PRO    HB1 2049  -3.104   3.486   2.610 -1.3963  0.4583 -2.3591
  151PRO    HB2 2050  -3.178   3.642   2.636 -0.5334 -1.8423  0.3780
  151PRO     CA 2051  -2.989   3.617   2.746 -0.2120 -0.0656 -0.0499
  151PRO     HA 2052  -3.045   3.684   2.811  0.7654 -0.1451  0.8898
  151PRO      C 2053  -2.944   3.493   2.821  0.0974  0.1906  0.1892
  151PRO      O 2054  -2.877   3.405   2.767 -0.4556 -0.2410  0.1938
  152PRO      N 2055  -2.981   3.477   2.948 -0.0795 -0.0093  0.1118
  152PRO     CD 2056  -3.052   3.573   3.030  0.1145  0.1751  0.0624
  152PRO    HD1 2057  -2.992   3.663   3.045 -0.9258  1.2436 -1.7696
  152PRO    HD2 2058  -3.147   3.600   2.984 -0.4474  1.0878  1.6540
  152PRO     CG 2059  -3.063   3.495   3.161  0.2210 -0.0083 -0.0380
  152PRO    HG1 2060  -3.150   3.429   3.155  1.8117 -2.0631 -1.9408
  152PRO    HG2 2061  -3.077   3.566   3.242 -2.2730  1.0385 -1.2579
  152PRO     CB 2062  -2.936   3.412   3.172 -0.0553 -0.4753 -0.3351
  152PRO    HB1 2063  -2.850   3.468   3.206  0.2914 -1.1272 -0.1079
  152PRO    HB2 2064  -2.950   3.322   3.233 -0.4253  0.5099  1.0741
  152PRO     CA 2065  -2.922   3.370   3.026  0.4406 -0.0951 -0.3967
  152PRO     HA 2066  -2.816   3.366   3.001  0.4824 -1.8722 -0.0129
  152PRO      C 2067  -2.993   3.240   2.995 -0.0087  0.0911 -0.1559
  152PRO      O 2068  -3.113   3.230   2.967  0.0687 -0.1061 -0.4231
  153GLN      N 2069  -2.926   3.129   3.028 -0.3113 -0.0035  0.1459
  153GLN      H 2070  -2.832   3.144   3.061 -0.9813  0.4839  1.9613
  153GLN     CA 2071  -2.984   2.997   3.044 -0.2674 -0.1206 -0.6022
  153GLN     HA 2072  -3.047   2.976   2.958 -0.5165 -0.5425 -0.3171
  153GLN     CB 2073  -2.871   2.895   3.053 -0.0314  0.1689 -0.2220
  153GLN    HB1 2074  -2.901   2.800   3.098 -1.2827 -0.0895 -1.5066
  153GLN    HB2 2075  -2.792   2.937   3.115 -0.8542  1.3906  0.0281
  153GLN     CG 2076  -2.819   2.880   2.911  0.3380 -0.0006 -0.0696
  153GLN    HG1 2077  -2.780   2.976   2.878  0.8627  0.6763  2.3479
  153GLN    HG2 2078  -2.901   2.845   2.848  0.7325 -1.9038  0.3860
  153GLN     CD 2079  -2.704   2.781   2.902 -0.1376 -0.5701  0.0612
  153GLN    OE1 2080  -2.680   2.695   2.988 -0.6325 -0.0722  0.7078
  153GLN    NE2 2081  -2.621   2.782   2.798 -0.2154 -0.0396  0.0048
  153GLN   HE21 2082  -2.632   2.852   2.725 -1.4826 -1.5953 -1.3876
  153GLN   HE22 2083  -2.532   2.738   2.812  0.2990 -0.0033 -2.6293
  153GLN      C 2084  -3.063   2.991   3.174  0.4664 -0.1127 -0.1494
  153GLN      O 2085  -3.057   3.079   3.260 -0.2471  0.1293 -0.3344
  154GLY      N 2086  -3.147   2.887   3.184  0.2457  0.0862  0.0702
  154GLY      H 2087  -3.146   2.811   3.118  0.7559  0.1729 -0.0214
  154GLY     CA 2088  -3.239   2.862   3.293  0.4148 -0.2629  0.1333
  154GLY    HA1 2089  -3.330   2.815   3.256  0.0271 -1.3826  2.3384
  154GLY    HA2 2090  -3.267   2.960   3.332  2.6733  0.4697  0.0675
  154GLY      C 2091  -3.188   2.773   3.405  0.2748  0.1510  0.5310
  154GLY      O 2092  -3.067   2.764   3.423  0.3680  0.6017  0.1394
  155TYR      N 2093  -3.280   2.722   3.488 -0.1136 -0.7176 -0.4169
  155TYR      H 2094  -3.375   2.746   3.462 -0.1820  0.3121  0.7015
  155TYR     CA 2095  -3.263   2.620   3.589  0.2570  0.1461  0.4014
  155TYR     HA 2096  -3.176   2.559   3.565  0.8025  1.0108  0.1321
  155TYR     CB 2097  -3.236   2.679   3.727 -0.4096 -0.0093  0.6002
  155TYR    HB1 2098  -3.335   2.713   3.758 -0.5483 -1.3339  1.7390
  155TYR    HB2 2099  -3.204   2.597   3.792  0.6241  1.3298  1.8469
  155TYR     CG 2100  -3.131   2.784   3.755 -0.1907 -0.0279 -0.1325
  155TYR    CD1 2101  -3.012   2.758   3.824 -0.1500  0.0561 -0.1709
  155TYR    HD1 2102  -2.997   2.658   3.863 -2.1744 -0.0715  0.3816
  155TYR    CE1 2103  -2.917   2.857   3.852 -0.0856  0.1532 -0.7351
  155TYR    HE1 2104  -2.821   2.845   3.900  0.4261  2.0131 -1.2034
  155TYR     CZ 2105  -2.951   2.988   3.812  0.1780  0.3977 -0.1673
  155TYR     OH 2106  -2.852   3.082   3.825  0.0904  0.3916  0.5557
  155TYR     HH 2107  -2.872   3.164   3.780 -0.9952 -1.0870 -1.8657
  155TYR    CE2 2108  -3.071   3.018   3.744 -0.1942  0.0466  0.3317
  155TYR    HE2 2109  -3.087   3.120   3.714 -1.7268  0.2529  1.7052
  155TYR    CD2 2110  -3.164   2.916   3.722  0.0422 -0.0247 -0.3507
  155TYR    HD2 2111  -3.264   2.932   3.685 -0.0496 -1.6271 -0.8944
  155TYR      C 2112  -3.374   2.517   3.596  0.3061  0.0242 -0.5075
  155TYR      O 2113  -3.489   2.560   3.589  0.5084  0.5781 -0.4735
  156GLY      N 2114  -3.349   2.389   3.626  0.1486  0.0305 -0.3450
  156GLY      H 2115  -3.252   2.368   3.645 -0.5422 -1.6269  1.6362
  156GLY     CA 2116  -3.440   2.279   3.602 -0.0041  0.0339  0.2047
  156GLY    HA1 2117  -3.510   2.305   3.523 -1.3672  0.4637  1.5091
  156GLY    HA2 2118  -3.388   2.185   3.581  1.4714  1.2494 -1.9217
  156GLY      C 2119  -3.526   2.245   3.723 -0.3114 -0.0786 -0.0435
  156GLY      O 2120  -3.555   2.337   3.799  0.4795  0.0400  0.1286
  157GLN      N 2121  -3.590   2.128   3.730 -0.4847  0.0194  0.0095
  157GLN      H 2122  -3.571   2.065   3.654  4.4830  0.3708  0.5971
  157GLN     CA 2123  -3.671   2.093   3.845 -0.1817 -0.4173  0.0932
  157GLN     HA 2124  -3.719   2.185   3.878  3.2071  1.8956 -0.8974
  157GLN     CB 2125  -3.782   1.995   3.808 -0.1542 -0.1772 -0.6321
  157GLN    HB1 2126  -3.847   1.976   3.893 -0.2694  0.1177 -0.6517
  157GLN    HB2 2127  -3.729   1.909   3.767  0.4633 -0.4008  0.5947
  157GLN     CG 2128  -3.875   2.051   3.700 -0.4861  0.5833  0.0345
  157GLN    HG1 2129  -3.821   2.087   3.612 -2.1026 -1.1830 -1.8061
  157GLN    HG2 2130  -3.937   2.135   3.730 -2.3495 -1.0181  0.8492
  157GLN     CD 2131  -3.978   1.948   3.657 -0.4208  0.3022  0.5405
  157GLN    OE1 2132  -3.985   1.835   3.706  0.2054  0.2005  0.3990
  157GLN    NE2 2133  -4.058   1.982   3.555 -0.3335  0.1760  0.4293
  157GLN   HE21 2134  -4.119   1.907   3.526  2.2625 -2.0589  0.3025
  157GLN   HE22 2135  -4.051   2.069   3.506 -3.6227 -0.3652 -1.2638
  157GLN      C 2136  -3.597   2.043   3.968 -0.2442 -0.5474  0.0774
  157GLN      O 2137  -3.484   1.994   3.957 -0.0393  0.0553 -0.5935
  158GLN      N 2138  -3.659   2.050   4.086 -0.1047  0.0680  0.1178
  158GLN      H 2139  -3.747   2.098   4.086 -0.9007 -1.3209 -0.6420
  158GLN     CA 2140  -3.589   2.023   4.210 -0.5869 -0.1278  0.3501
  158GLN     HA 2141  -3.489   2.067   4.209 -0.8312  0.4333 -0.2461
  158GLN     CB 2142  -3.662   2.085   4.328  0.3935  0.1322  0.8324
  158GLN    HB1 2143  -3.762   2.042   4.330  0.6799 -0.5826  0.2378
  158GLN    HB2 2144  -3.604   2.060   4.417  0.6851  0.8645  0.8487
  158GLN     CG 2145  -3.675   2.237   4.320  0.4718  0.0969 -0.0597
  158GLN    HG1 2146  -3.751   2.267   4.392  0.2064  3.0466 -1.4452
  158GLN    HG2 2147  -3.718   2.277   4.228 -3.0159 -0.8684  0.9713
  158GLN     CD 2148  -3.548   2.314   4.350  0.4544  0.0182  0.2221
  158GLN    OE1 2149  -3.438   2.290   4.301  0.0806 -0.6106 -0.3206
  158GLN    NE2 2150  -3.552   2.417   4.435  0.0097  0.2778 -0.1113
  158GLN   HE21 2151  -3.637   2.431   4.487 -0.2032  0.0457 -0.3952
  158GLN   HE22 2152  -3.475   2.483   4.443  0.0511  0.2258 -0.0834
  158GLN      C 2153  -3.561   1.875   4.237 -0.0618 -0.0204  0.4128
  158GLN      O 2154  -3.637   1.788   4.197 -0.3319  0.0939  0.6714
  159ASN      N 2155  -3.448   1.843   4.300  0.1398  0.5984  0.3795
  159ASN      H 2156  -3.374   1.911   4.301 -0.1544  0.9188  1.2457
  159ASN     CA 2157  -3.397   1.708   4.316 -0.1067  0.5357  0.6467
  159ASN     HA 2158  -3.396   1.660   4.218 -0.6304 -2.0052  1.7981
  159ASN     CB 2159  -3.255   1.710   4.371  0.0257  0.1038  0.3281
  159ASN    HB1 2160  -3.198   1.796   4.337 -0.4363 -0.1195 -1.0580
  159ASN    HB2 2161  -3.204   1.619   4.337 -0.1272  0.5045 -1.0348
  159ASN     CG 2162  -3.261   1.701   4.523 -0.4656  0.3693  0.3238
  159ASN    OD1 2163  -3.231   1.597   4.581 -0.3067  0.2991  0.1174
  159ASN    ND2 2164  -3.306   1.814   4.579 -0.0905  0.4374  0.4915
  159ASN   HD21 2165  -3.331   1.822   4.676  0.5979  0.2053  0.6892
  159ASN   HD22 2166  -3.335   1.892   4.521 -0.2205  1.4571  1.8763
  159ASN      C 2167  -3.489   1.608   4.385 -0.0279 -0.3885 -0.5466
  159ASN      O 2168  -3.564   1.659   4.468  0.7835  0.4102 -0.2847
  160GLN      N 2169  -3.489   1.480   4.347  0.3491 -0.4060 -0.4943
  160GLN      H 2170  -3.422   1.452   4.277  0.7539  0.1898 -0.3487
  160GLN     CA 2171  -3.575   1.382   4.410 -0.0393 -0.2136 -0.7177
  160GLN     HA 2172  -3.624   1.421   4.499 -1.0459 -0.0925 -1.3038
  160GLN     CB 2173  -3.689   1.338   4.319 -0.2312 -0.4418 -0.3689
  160GLN    HB1 2174  -3.647   1.286   4.233  2.1248 -1.2024  1.1494
  160GLN    HB2 2175  -3.753   1.272   4.379 -0.7691  0.6656  0.2964
  160GLN     CG 2176  -3.772   1.462   4.287 -0.2147 -0.3800 -0.1734
  160GLN    HG1 2177  -3.714   1.541   4.238  0.5016  0.7718  2.3631
  160GLN    HG2 2178  -3.817   1.503   4.377  1.6990  0.8763  0.2802
  160GLN     CD 2179  -3.871   1.420   4.180 -0.1285 -0.3265 -0.2747
  160GLN    OE1 2180  -3.984   1.388   4.215 -0.3617  0.5636 -0.1945
  160GLN    NE2 2181  -3.855   1.440   4.049 -0.5611  0.0614 -0.2697
  160GLN   HE21 2182  -3.928   1.404   3.990 -0.4626 -0.7412  0.0855
  160GLN   HE22 2183  -3.764   1.466   4.013 -0.8863  1.3454 -0.2257
  160GLN      C 2184  -3.501   1.254   4.447  0.3124  0.2637  0.2690
  160GLN      O 2185  -3.402   1.222   4.382 -0.0577 -0.3489 -0.0038
  161TYR      N 2186  -3.542   1.185   4.554 -0.1828 -0.3015 -0.2780
  161TYR      H 2187  -3.630   1.210   4.596 -0.6457 -0.9037 -0.8493
  161TYR     CA 2188  -3.469   1.078   4.619 -0.0699  0.1311  0.3161
  161TYR     HA 2189  -3.371   1.112   4.652 -0.2494 -0.7768  1.8685
  161TYR     CB 2190  -3.549   1.029   4.740 -0.0947  0.1247  0.2970
  161TYR    HB1 2191  -3.638   0.985   4.696  0.5763  0.5435 -1.5944
  161TYR    HB2 2192  -3.585   1.114   4.798  1.5862  0.7366  0.5086
  161TYR     CG 2193  -3.469   0.936   4.827 -0.0366  0.2540  0.3831
  161TYR    CD1 2194  -3.357   0.988   4.894 -0.3591  0.2268  0.9479
  161TYR    HD1 2195  -3.320   1.087   4.871  0.9264 -0.6826 -1.2257
  161TYR    CE1 2196  -3.288   0.910   4.987  0.4689  0.0986  0.2304
  161TYR    HE1 2197  -3.197   0.943   5.035  0.2101 -0.5397  1.1894
  161TYR     CZ 2198  -3.316   0.772   4.993  0.4153  0.0715 -0.5492
  161TYR     OH 2199  -3.238   0.686   5.064 -0.0401  0.2903  0.2247
  161TYR     HH 2200  -3.277   0.598   5.065  0.8136 -0.1216 -0.8946
  161TYR    CE2 2201  -3.427   0.718   4.923  0.0166  0.2442 -0.0552
  161TYR    HE2 2202  -3.464   0.617   4.932 -1.5541  0.6885 -1.1389
  161TYR    CD2 2203  -3.507   0.802   4.845 -0.2868  0.3174  0.3331
  161TYR    HD2 2204  -3.599   0.766   4.802 -0.4435 -0.8590  1.5854
  161TYR      C 2205  -3.444   0.955   4.532 -0.0836  0.1685  0.2586
  161TYR      O 2206  -3.530   0.909   4.457  0.0524 -0.0295  0.2242
  162ASN      N 2207  -3.329   0.887   4.542 -0.2467 -0.1112  0.2593
  162ASN      H 2208  -3.256   0.921   4.602 -0.0915 -2.8755  1.7973
  162ASN     CA 2209  -3.293   0.772   4.463 -0.1179  0.3189 -0.3108
  162ASN     HA 2210  -3.380   0.711   4.439  1.1718 -1.7560  0.0335
  162ASN     CB 2211  -3.235   0.809   4.326  0.0673  0.3342 -0.2276
  162ASN    HB1 2212  -3.296   0.874   4.264 -0.2533 -1.8432 -2.3024
  162ASN    HB2 2213  -3.137   0.852   4.346  0.3413 -0.0147 -0.8223
  162ASN     CG 2214  -3.211   0.688   4.238 -0.0069  0.5388 -0.5275
  162ASN    OD1 2215  -3.100   0.635   4.235  0.0950  0.6693  0.5706
  162ASN    ND2 2216  -3.307   0.615   4.180  0.5368 -0.3538 -0.3121
  162ASN   HD21 2217  -3.402   0.639   4.206  0.8520 -0.4018  0.9708
  162ASN   HD22 2218  -3.284   0.548   4.108 -1.1230 -0.5521 -0.6953
  162ASN      C 2219  -3.202   0.680   4.543 -0.7177 -0.1319 -0.1404
  162ASN      O 2220  -3.133   0.719   4.636 -0.3165 -0.5808 -0.2469
  163SER      N 2221  -3.207   0.550   4.512  0.0825 -0.2286  0.1175
  163SER      H 2222  -3.270   0.527   4.437 -1.4100  1.7010  0.6839
  163SER     CA 2223  -3.127   0.446   4.573  0.4369 -0.0538 -0.0465
  163SER     HA 2224  -3.027   0.485   4.590  0.2729 -0.0517  0.9940
  163SER     CB 2225  -3.189   0.390   4.701 -0.1627  0.5838 -0.0538
  163SER    HB1 2226  -3.142   0.294   4.725 -0.4114  0.2851 -0.7293
  163SER    HB2 2227  -3.295   0.368   4.689  0.0404  0.1710 -1.2227
  163SER     OG 2228  -3.179   0.481   4.808  0.0550  0.5496 -0.0456
  163SER     HG 2229  -3.207   0.563   4.768  0.1006  1.3112  1.4237
  163SER      C 2230  -3.114   0.330   4.475  0.6180  0.1223 -0.2301
  163SER    OC1 2231  -3.016   0.252   4.483  0.3337 -0.1883  0.2590
  163SER    OC2 2232  -3.215   0.309   4.405  0.1954  0.7110  0.1960
    1MET      N 2233   3.024   1.863   0.381 -0.1390 -0.0712 -0.1149
    1MET     H1 2234   3.024   1.920   0.298  0.3279 -0.9122 -0.7009
    1MET     H2 2235   2.942   1.861   0.440  0.9653 -1.2304  1.4398
    1MET     H3 2236   3.105   1.879   0.439 -0.1424  0.6788 -0.3096
    1MET     CA 2237   3.050   1.729   0.327  0.3543 -0.0378  0.0420
    1MET     HA 2238   3.095   1.676   0.411  2.2093  0.3050 -0.6817
    1MET     CB 2239   2.915   1.661   0.305  0.1887  0.3136 -0.0319
    1MET    HB1 2240   2.863   1.674   0.400  2.9141 -0.4483  1.6792
    1MET    HB2 2241   2.861   1.714   0.228  1.9700  1.9024 -0.2843
    1MET     CG 2242   2.930   1.511   0.286 -0.1482  0.3099 -0.2613
    1MET    HG1 2243   2.830   1.468   0.296 -0.4509  1.3710  1.6261
    1MET    HG2 2244   2.982   1.470   0.199  0.0771 -0.3285  0.1677
    1MET     SD 2245   3.018   1.434   0.424  0.1320  0.0815 -0.5664
    1MET     CE 2246   3.041   1.270   0.351 -0.3686 -0.2866  0.0947
    1MET    HE1 2247   3.141   1.231   0.366 -0.5779 -1.3835 -1.1305
    1MET    HE2 2248   2.971   1.201   0.398 -1.5014  1.2879  0.8232
    1MET    HE3 2249   3.031   1.263   0.242  2.2813 -0.3000 -0.1997
    1MET      C 2250   3.154   1.721   0.216  0.0015  0.0519 -0.2940
    1MET      O 2251   3.119   1.756   0.103 -0.2145  0.1130 -0.2087
    2ALA      N 2252   3.269   1.665   0.253 -0.3689 -0.2989  0.3447
    2ALA      H 2253   3.287   1.634   0.347  1.3648 -0.5706 -0.0419
    2ALA     CA 2254   3.381   1.657   0.161 -0.2092  0.2789  0.4838
    2ALA     HA 2255   3.392   1.747   0.100 -0.3571 -1.7127 -2.6955
    2ALA     CB 2256   3.513   1.655   0.238  0.1799 -0.7978 -0.1970
    2ALA    HB1 2257   3.540   1.758   0.258 -1.2616  0.1349 -2.5718
    2ALA    HB2 2258   3.596   1.610   0.183 -0.7940 -3.6121  0.4353
    2ALA    HB3 2259   3.507   1.601   0.333 -3.1984  2.2958  1.5783
    2ALA      C 2260   3.373   1.539   0.065 -0.3161  0.2597  0.5163
    2ALA      O 2261   3.313   1.436   0.093 -0.3981  0.1321 -0.1307
    3SER      N 2262   3.423   1.543  -0.059  0.1554 -0.3834  0.6767
    3SER      H 2263   3.458   1.631  -0.092  0.3946 -0.5856  0.3921
    3SER     CA 2264   3.437   1.436  -0.155 -0.0940  0.1805  0.0028
    3SER     HA 2265   3.348   1.373  -0.162  0.2030 -0.3864  0.9952
    3SER     CB 2266   3.457   1.494  -0.294 -0.0570  0.5122  0.1462
    3SER    HB1 2267   3.487   1.409  -0.356 -0.5851  0.5357 -0.1500
    3SER    HB2 2268   3.515   1.586  -0.288 -0.2653  0.6178  0.5696
    3SER     OG 2269   3.330   1.534  -0.341 -0.0782 -0.2189 -0.4460
    3SER     HG 2270   3.316   1.625  -0.314  2.6379  0.1736 -0.0695
    3SER      C 2271   3.554   1.347  -0.115  0.2535  0.5368 -0.2075
    3SER      O 2272   3.635   1.395  -0.037 -0.0116  0.3161  0.2090
    4ASN      N 2273   3.571   1.222  -0.159  0.1038  0.1126  0.8978
    4ASN      H 2274   3.515   1.184  -0.234 -0.0381 -1.0887  1.5888
    4ASN     CA 2275   3.665   1.128  -0.100  0.3475 -0.3002 -0.1153
    4ASN     HA 2276   3.763   1.175  -0.097  0.0308  0.6309 -2.3201
    4ASN     CB 2277   3.628   1.105   0.047  0.1616 -0.5101 -0.1940
    4ASN    HB1 2278   3.628   1.197   0.105 -0.7035 -0.3266 -0.4664
    4ASN    HB2 2279   3.527   1.064   0.053 -1.2701  2.7069  0.1314
    4ASN     CG 2280   3.725   1.019   0.126  0.4644  0.4499  0.4941
    4ASN    OD1 2281   3.833   0.980   0.084  0.1909  0.2547 -0.0367
    4ASN    ND2 2282   3.680   0.973   0.243 -0.5354  0.1937  0.0230
    4ASN   HD21 2283   3.593   1.005   0.283 -0.8428  0.2629 -0.6977
    4ASN   HD22 2284   3.732   0.891   0.268 -0.5573  0.2067  0.1142
    4ASN      C 2285   3.675   0.997  -0.176 -0.1555 -0.3278 -0.1371
    4ASN      O 2286   3.580   0.919  -0.171 -0.3287 -0.0827  0.4264
    5ASP      N 2287   3.788   0.970  -0.240 -0.1455  0.4658 -0.4671
    5ASP      H 2288   3.864   1.037  -0.238  2.1279 -1.9256 -0.0688
    5ASP     CA 2289   3.801   0.846  -0.316 -0.4648 -0.0569  0.3211
    5ASP     HA 2290   3.697   0.826  -0.344 -0.3750 -0.0455 -0.0235
    5ASP     CB 2291   3.883   0.882  -0.439  0.0333 -0.0492  0.6542
    5ASP    HB1 2292   3.986   0.903  -0.411  0.1565 -0.4699  0.5170
    5ASP    HB2 2293   3.840   0.971  -0.485 -0.2235 -0.9833 -1.0114
    5ASP     CG 2294   3.888   0.765  -0.536  0.1276 -0.1894  0.8274
    5ASP    OD1 2295   3.778   0.727  -0.581  0.1514  0.2377  0.4084
    5ASP    OD2 2296   3.999   0.716  -0.565 -0.1400 -0.1417 -0.3013
    5ASP      C 2297   3.854   0.728  -0.236  0.0315  0.0053  0.0858
    5ASP      O 2298   3.852   0.619  -0.292  0.0481  0.1591 -0.2184
    6TYR      N 2299   3.891   0.750  -0.110  0.3951  0.2025 -0.0505
    6TYR      H 2300   3.893   0.844  -0.073  3.6321  0.3929 -0.4379
    6TYR     CA 2301   3.950   0.654  -0.018 -0.0309  0.3941  0.4255
    6TYR     HA 2302   4.014   0.582  -0.069 -2.5804 -0.5389 -1.6897
    6TYR     CB 2303   4.029   0.726   0.091  0.4654  0.2518  0.1641
    6TYR    HB1 2304   4.067   0.648   0.156 -2.3040 -1.7196 -0.3929
    6TYR    HB2 2305   3.966   0.786   0.158 -0.3679  0.3591 -0.6830
    6TYR     CG 2306   4.146   0.805   0.039  0.4616  0.2973  0.2236
    6TYR    CD1 2307   4.141   0.940   0.001  0.0797  0.0677 -0.5670
    6TYR    HD1 2308   4.050   0.998  -0.001 -0.6900 -1.0512  0.5072
    6TYR    CE1 2309   4.264   0.997  -0.033  0.0247  0.3526 -0.2931
    6TYR    HE1 2310   4.277   1.096  -0.073 -1.1501  1.6466  2.2968
    6TYR     CZ 2311   4.377   0.917  -0.062 -0.4147 -0.5397  0.4248
    6TYR     OH 2312   4.485   0.976  -0.120 -0.9457 -0.5249 -0.5716
    6TYR     HH 2313   4.550   0.908  -0.138 -2.0701 -1.7793 -0.1024
    6TYR    CE2 2314   4.383   0.781  -0.026  0.0268 -0.6125  0.0746
    6TYR    HE2 2315   4.471   0.720  -0.043  1.2584  0.8640  0.9468
    6TYR    CD2 2316   4.264   0.730   0.027  0.0704 -0.3574  0.4174
    6TYR    HD2 2317   4.263   0.624   0.045 -1.5099 -0.3219  0.6408
    6TYR      C 2318   3.840   0.570   0.045 -0.0067 -0.1461 -0.2497
    6TYR      O 2319   3.721   0.600   0.044 -0.0450 -0.2906 -0.1028
    7THR      N 2320   3.873   0.455   0.104 -0.1404 -0.0134  0.0889
    7THR      H 2321   3.968   0.423   0.089  0.3045  0.9121  0.8962
    7THR     CA 2322   3.778   0.358   0.154  0.0050 -0.0201  0.3520
    7THR     HA 2323   3.684   0.366   0.099 -0.1674 -0.0263  0.6394
    7THR     CB 2324   3.831   0.217   0.132  0.1338  0.0852 -0.0055
    7THR     HB 2325   3.773   0.146   0.190  2.5872  0.2324  2.8707
    7THR    CG2 2326   3.837   0.186  -0.018  0.1123  0.2820 -0.0477
    7THR   HG21 2327   3.732   0.179  -0.045 -0.0309  2.3115 -0.1892
    7THR   HG22 2328   3.890   0.258  -0.080 -1.2258  1.0330 -0.3440
    7THR   HG23 2329   3.883   0.088  -0.027  2.1519  1.1712  0.1627
    7THR    OG1 2330   3.966   0.210   0.171  0.1217  0.4539  0.1025
    7THR    HG1 2331   3.975   0.184   0.263 -1.3041 -2.3759 -0.4695
    7THR      C 2332   3.743   0.382   0.301 -0.6414  0.0352  0.1958
    7THR      O 2333   3.645   0.333   0.356 -0.4924 -0.1675  0.2855
    8GLN      N 2334   3.838   0.444   0.372 -0.9087  0.8765 -0.1632
    8GLN      H 2335   3.924   0.473   0.327  0.3543 -0.2861  1.3780
    8GLN     CA 2336   3.807   0.504   0.500  0.0691  0.1356  0.4377
    8GLN     HA 2337   3.748   0.436   0.562 -2.5810  0.6938 -1.3310
    8GLN     CB 2338   3.933   0.532   0.582  0.5899 -0.0103 -0.3004
    8GLN    HB1 2339   3.915   0.591   0.672  2.6551  2.1455 -1.1887
    8GLN    HB2 2340   3.996   0.604   0.529 -0.4870  1.1653 -0.0279
    8GLN     CG 2341   4.022   0.414   0.618  0.3733  0.0369  0.4013
    8GLN    HG1 2342   4.042   0.350   0.532 -0.5368  1.7450 -1.1661
    8GLN    HG2 2343   4.109   0.454   0.668  0.1657  2.5064 -1.0421
    8GLN     CD 2344   3.937   0.331   0.713  0.1764 -0.1902  0.0325
    8GLN    OE1 2345   3.926   0.357   0.833  0.1663  0.2114 -0.0545
    8GLN    NE2 2346   3.882   0.216   0.672 -0.2992  0.0188  0.0817
    8GLN   HE21 2347   3.835   0.160   0.741 -0.0855 -0.8269 -0.4507
    8GLN   HE22 2348   3.890   0.195   0.574 -0.3611  1.1446 -0.1822
    8GLN      C 2349   3.732   0.636   0.489  0.0628  0.0938 -0.0403
    8GLN      O 2350   3.765   0.723   0.409 -1.1430  0.1751 -0.4714
    9GLN      N 2351   3.623   0.652   0.565  0.2238  0.2870  0.1489
    9GLN      H 2352   3.601   0.588   0.640 -0.8085  0.1863 -0.2313
    9GLN     CA 2353   3.551   0.777   0.556  0.0691  0.1674 -0.3148
    9GLN     HA 2354   3.570   0.820   0.458  2.3187  0.5616  0.2432
    9GLN     CB 2355   3.402   0.746   0.571  0.1570  0.0857  0.4570
    9GLN    HB1 2356   3.397   0.666   0.645  0.3273  1.2663  1.7841
    9GLN    HB2 2357   3.334   0.827   0.598 -2.0138 -1.7564  0.8137
    9GLN     CG 2358   3.339   0.692   0.442 -0.1683 -0.2101  0.7377
    9GLN    HG1 2359   3.349   0.761   0.359 -1.2371 -1.4471 -0.4492
    9GLN    HG2 2360   3.398   0.607   0.406  0.0907  0.3330 -0.1579
    9GLN     CD 2361   3.194   0.652   0.462 -0.2451 -0.4167 -0.2142
    9GLN    OE1 2362   3.127   0.689   0.558 -0.3800 -0.2409 -0.3740
    9GLN    NE2 2363   3.141   0.582   0.361 -0.3301 -0.2673 -0.2742
    9GLN   HE21 2364   3.043   0.559   0.359 -1.1660  2.7684  0.5964
    9GLN   HE22 2365   3.192   0.569   0.275 -0.1672  1.0789 -0.3964
    9GLN      C 2366   3.603   0.873   0.662 -0.2680  0.0388 -0.0292
    9GLN      O 2367   3.677   0.840   0.756  0.5872  0.1040 -0.6641
   10ALA      N 2368   3.596   1.000   0.621  0.0114  0.0402 -0.0787
   10ALA      H 2369   3.536   1.018   0.542  0.5403  1.9169 -0.0948
   10ALA     CA 2370   3.609   1.113   0.711  0.0643 -0.1107  0.1059
   10ALA     HA 2371   3.713   1.120   0.740  0.4669 -1.3718 -0.9155
   10ALA     CB 2372   3.576   1.242   0.636 -0.3475 -0.1206  0.2685
   10ALA    HB1 2373   3.500   1.213   0.564 -0.6238 -1.3648  1.0350
   10ALA    HB2 2374   3.658   1.283   0.578 -1.5505  0.3482 -1.1779
   10ALA    HB3 2375   3.535   1.324   0.695 -0.5269 -0.4764  0.6433
   10ALA      C 2376   3.527   1.094   0.838 -0.0951 -0.3982 -0.0389
   10ALA      O 2377   3.414   1.046   0.830 -0.3839  0.2600  0.0696
   11THR      N 2378   3.574   1.139   0.954  0.0023 -0.3272 -0.1051
   11THR      H 2379   3.666   1.181   0.954 -0.5492  0.9192 -0.7422
   11THR     CA 2380   3.506   1.153   1.082  0.6129  0.4331  0.1411
   11THR     HA 2381   3.425   1.081   1.091 -0.4416  1.8088  2.3215
   11THR     CB 2382   3.602   1.120   1.195  0.1582 -0.0005  0.4024
   11THR     HB 2383   3.545   1.151   1.283 -0.8721  1.6987 -0.8195
   11THR    CG2 2384   3.645   0.975   1.211  0.5521  0.0342 -0.3412
   11THR   HG21 2385   3.554   0.916   1.220 -0.8517  2.0268 -0.8567
   11THR   HG22 2386   3.709   0.974   1.299 -1.1966 -1.7377  0.9809
   11THR   HG23 2387   3.692   0.937   1.120 -0.0208 -3.2067  0.5771
   11THR    OG1 2388   3.723   1.193   1.199  0.3127 -0.2687  0.7064
   11THR    HG1 2389   3.790   1.145   1.150 -1.0201 -0.4553 -1.0079
   11THR      C 2390   3.444   1.290   1.109 -0.0265  0.3138 -0.6694
   11THR      O 2391   3.362   1.306   1.199  0.0946 -0.2955 -0.4434
   12GLN      N 2392   3.490   1.395   1.041  0.9674  0.4791  0.2363
   12GLN      H 2393   3.566   1.380   0.977  1.3973  2.5624  0.1722
   12GLN     CA 2394   3.422   1.522   1.032  0.5669  0.2146 -0.5421
   12GLN     HA 2395   3.333   1.518   1.095  0.6063 -1.8418 -0.5773
   12GLN     CB 2396   3.516   1.619   1.103 -0.4039  0.9341 -0.2146
   12GLN    HB1 2397   3.463   1.713   1.121 -1.8828  0.1412 -0.3274
   12GLN    HB2 2398   3.602   1.636   1.038  1.0365 -0.5726  1.2110
   12GLN     CG 2399   3.570   1.578   1.240 -0.2067  0.5204 -0.4159
   12GLN    HG1 2400   3.632   1.488   1.236 -1.1420 -0.2698  1.5650
   12GLN    HG2 2401   3.489   1.547   1.306  1.5807 -0.6279  1.3316
   12GLN     CD 2402   3.649   1.692   1.303 -0.2508  0.1467  0.3277
   12GLN    OE1 2403   3.638   1.812   1.281 -0.5094  0.0017 -0.3728
   12GLN    NE2 2404   3.737   1.651   1.394 -0.0703 -0.2265 -0.0073
   12GLN   HE21 2405   3.743   1.553   1.420  0.7583 -0.3493 -0.6413
   12GLN   HE22 2406   3.809   1.713   1.428 -1.9782  1.7518  0.6578
   12GLN      C 2407   3.384   1.569   0.892 -0.3256 -0.8092 -0.6592
   12GLN      O 2408   3.442   1.539   0.788  0.0299 -0.0120 -0.7017
   13SER      N 2409   3.273   1.643   0.902  0.1623 -0.0373 -0.8391
   13SER      H 2410   3.245   1.667   0.996 -0.7730  0.9786 -1.3575
   13SER     CA 2411   3.216   1.717   0.792 -0.3560  0.3814 -0.2928
   13SER     HA 2412   3.292   1.720   0.713  1.5141 -0.3524  1.4044
   13SER     CB 2413   3.090   1.642   0.748 -0.4139  0.1886  0.2060
   13SER    HB1 2414   3.026   1.618   0.833 -1.3896 -0.2562 -0.6343
   13SER    HB2 2415   3.127   1.544   0.717 -0.2177  0.1478  0.5566
   13SER     OG 2416   3.021   1.702   0.642  0.0980  0.3874 -0.0173
   13SER     HG 2417   2.942   1.648   0.640  0.8913 -0.8260  0.1922
   13SER      C 2418   3.181   1.861   0.826  0.0138  0.4388 -0.1535
   13SER      O 2419   3.122   1.881   0.932  0.1140 -0.1897  0.0217
   14TYR      N 2420   3.201   1.953   0.731  0.1679  0.3683 -0.1907
   14TYR      H 2421   3.242   1.927   0.642 -2.6110 -1.6081 -1.0398
   14TYR     CA 2422   3.173   2.095   0.742 -0.7671  0.1181  0.7746
   14TYR     HA 2423   3.096   2.117   0.816 -1.9852  1.2259 -0.7517
   14TYR     CB 2424   3.297   2.175   0.781  0.0133 -0.7237  0.0665
   14TYR    HB1 2425   3.279   2.281   0.764 -0.9477 -0.7763  0.6506
   14TYR    HB2 2426   3.375   2.151   0.709 -0.4123  2.5297 -1.6927
   14TYR     CG 2427   3.332   2.151   0.926 -0.3537  0.2381  0.3269
   14TYR    CD1 2428   3.462   2.102   0.941 -0.5333 -0.4296 -0.2347
   14TYR    HD1 2429   3.536   2.112   0.862 -0.1707  3.2741  0.4003
   14TYR    CE1 2430   3.498   2.051   1.066 -0.3657  0.2243 -0.0148
   14TYR    HE1 2431   3.600   2.018   1.080  0.3233  2.7251  1.6750
   14TYR     CZ 2432   3.406   2.050   1.173  0.1458  0.7790  0.4439
   14TYR     OH 2433   3.432   1.976   1.285  0.5752 -0.1952 -0.2779
   14TYR     HH 2434   3.512   1.926   1.265 -0.2131 -1.8621  0.6103
   14TYR    CE2 2435   3.279   2.107   1.155 -0.2723 -0.1801  0.3184
   14TYR    HE2 2436   3.206   2.108   1.235 -1.9417  0.8770 -1.1509
   14TYR    CD2 2437   3.240   2.159   1.031 -0.4057 -0.2649  0.3236
   14TYR    HD2 2438   3.142   2.198   1.009  0.7959  2.9670  0.1672
   14TYR      C 2439   3.097   2.144   0.620 -0.3759 -0.6526  0.2127
   14TYR      O 2440   3.107   2.090   0.510 -0.2177  0.4305 -0.3253
   15GLY      N 2441   3.026   2.257   0.631 -0.1361 -0.4941  0.1291
   15GLY      H 2442   3.055   2.318   0.707  1.4514 -0.9210 -0.0940
   15GLY     CA 2443   2.922   2.305   0.542  0.4275 -0.4276 -0.5019
   15GLY    HA1 2444   2.883   2.399   0.581  0.3990 -0.9539  0.8142
   15GLY    HA2 2445   2.964   2.324   0.443 -0.0906  0.2270 -0.5980
   15GLY      C 2446   2.801   2.215   0.529 -0.2914  0.4740 -0.1452
   15GLY      O 2447   2.746   2.154   0.621 -0.2785  0.5438 -0.0908
   16ALA      N 2448   2.758   2.195   0.404 -0.0646  0.2358 -0.1873
   16ALA      H 2449   2.803   2.248   0.331 -1.6174  1.7643 -0.1061
   16ALA     CA 2450   2.642   2.119   0.361 -0.0753  0.0532  0.1588
   16ALA     HA 2451   2.549   2.151   0.409 -1.2926 -2.1011 -0.6141
   16ALA     CB 2452   2.629   2.145   0.211  0.7886 -0.1767  0.0405
   16ALA    HB1 2453   2.644   2.248   0.179 -0.4873 -0.3740 -1.2690
   16ALA    HB2 2454   2.531   2.122   0.169  0.6961  0.0872  0.1091
   16ALA    HB3 2455   2.706   2.081   0.167  0.6215 -0.1667 -0.2635
   16ALA      C 2456   2.651   1.972   0.398 -0.0365 -0.0255 -0.1626
   16ALA      O 2457   2.756   1.918   0.433 -0.0821  0.0508  0.0933
   17TYR      N 2458   2.538   1.902   0.398 -0.0355 -0.0282  0.2542
   17TYR      H 2459   2.452   1.952   0.381 -0.1465  0.8573  2.8655
   17TYR     CA 2460   2.530   1.758   0.397 -0.2224 -0.0156 -0.1797
   17TYR     HA 2461   2.617   1.717   0.449 -1.5841 -1.4349  1.0602
   17TYR     CB 2462   2.399   1.712   0.459 -0.3698  0.3580 -0.2134
   17TYR    HB1 2463   2.314   1.757   0.409 -0.8951 -1.4014 -0.9718
   17TYR    HB2 2464   2.374   1.606   0.450 -1.9931  0.6442  0.4160
   17TYR     CG 2465   2.394   1.727   0.610 -0.0690  0.0032 -0.1674
   17TYR    CD1 2466   2.442   1.619   0.685 -0.4835 -0.3488 -0.4047
   17TYR    HD1 2467   2.494   1.534   0.643  0.0310 -0.4428  0.4008
   17TYR    CE1 2468   2.438   1.626   0.825  0.1109  0.5856 -0.4237
   17TYR    HE1 2469   2.465   1.540   0.884 -1.6686  0.6613  0.5888
   17TYR     CZ 2470   2.377   1.738   0.885 -0.2982  0.0325  0.2067
   17TYR     OH 2471   2.366   1.737   1.021  0.0729 -0.5281  0.2373
   17TYR     HH 2472   2.354   1.827   1.054 -0.4189 -0.1880 -0.8145
   17TYR    CE2 2473   2.332   1.847   0.809 -0.2842 -0.1415 -0.0516
   17TYR    HE2 2474   2.289   1.940   0.845  1.2407  1.1639 -1.4082
   17TYR    CD2 2475   2.349   1.845   0.670  0.0743 -0.0197 -0.0123
   17TYR    HD2 2476   2.310   1.927   0.612 -1.1558 -0.3651  0.2942
   17TYR      C 2477   2.540   1.698   0.257  0.5285  0.3352 -0.2822
   17TYR      O 2478   2.621   1.606   0.246 -0.0676 -0.3761  1.0156
   18PRO      N 2479   2.492   1.756   0.147  0.0309  0.4745  0.0026
   18PRO     CD 2480   2.376   1.842   0.147 -0.2249  0.1366 -0.1518
   18PRO    HD1 2481   2.316   1.825   0.236 -0.8489  0.0275 -0.5931
   18PRO    HD2 2482   2.424   1.940   0.146  0.3445 -0.0955  1.2302
   18PRO     CG 2483   2.311   1.816   0.012 -0.0441 -0.2446 -0.1672
   18PRO    HG1 2484   2.240   1.735   0.028 -0.0593 -0.3987 -0.9544
   18PRO    HG2 2485   2.255   1.906  -0.016 -1.4938 -1.2901 -0.7626
   18PRO     CB 2486   2.420   1.776  -0.087  0.1994 -0.0614  0.0248
   18PRO    HB1 2487   2.380   1.712  -0.166 -0.2213  0.4092 -0.1510
   18PRO    HB2 2488   2.465   1.868  -0.122  0.6042 -0.6699 -1.0883
   18PRO     CA 2489   2.517   1.711   0.011 -0.0086 -0.1270  0.1896
   18PRO     HA 2490   2.490   1.606   0.009  1.7533 -0.6104 -0.0255
   18PRO      C 2491   2.662   1.716  -0.036 -0.0987  0.0602 -0.0737
   18PRO      O 2492   2.717   1.825  -0.023  0.1095 -0.1074  0.4892
   19THR      N 2493   2.725   1.612  -0.091  0.2600 -0.2018  0.8113
   19THR      H 2494   2.669   1.528  -0.098 -3.1545  2.0379 -2.7328
   19THR     CA 2495   2.869   1.596  -0.099  0.2576  0.1761  0.0012
   19THR     HA 2496   2.916   1.630  -0.007  2.7578  0.0019 -1.1195
   19THR     CB 2497   2.919   1.454  -0.125 -0.0289  0.0968 -0.1234
   19THR     HB 2498   2.895   1.422  -0.226 -0.4405 -0.2607  0.0802
   19THR    CG2 2499   3.070   1.456  -0.107 -0.0507 -0.4914  0.1435
   19THR   HG21 2500   3.113   1.361  -0.139 -1.0004 -1.5598  1.8486
   19THR   HG22 2501   3.117   1.532  -0.169 -1.6326  1.4933  1.2678
   19THR   HG23 2502   3.090   1.482  -0.003  1.3870 -0.1454 -0.1939
   19THR    OG1 2503   2.863   1.358  -0.038  0.0646 -0.2649 -0.4591
   19THR    HG1 2504   2.895   1.273  -0.070  1.2211  0.8538 -2.4743
   19THR      C 2505   2.923   1.701  -0.196  0.3575 -0.0048 -0.1406
   19THR      O 2506   2.870   1.715  -0.306 -0.0143 -0.4385 -0.0193
   20GLN      N 2507   3.012   1.787  -0.148  0.4029 -0.2991  0.3128
   20GLN      H 2508   3.047   1.779  -0.053  0.2950 -2.6655  0.1961
   20GLN     CA 2509   3.066   1.897  -0.226  0.0697 -0.1413  0.3011
   20GLN     HA 2510   2.992   1.954  -0.282 -0.6537  0.8366  2.1789
   20GLN     CB 2511   3.126   2.000  -0.131  0.0172  0.0309  0.1479
   20GLN    HB1 2512   3.188   1.958  -0.052  0.6499  0.4479 -0.1206
   20GLN    HB2 2513   3.189   2.062  -0.195 -2.2470  1.5497 -0.7393
   20GLN     CG 2514   3.019   2.082  -0.059 -0.0456 -0.2436  0.3703
   20GLN    HG1 2515   3.010   2.164  -0.131 -1.9967 -0.9211 -0.2031
   20GLN    HG2 2516   2.931   2.019  -0.048  1.2596 -1.9302  1.7404
   20GLN     CD 2517   3.050   2.130   0.082 -0.2506 -0.0207  0.3396
   20GLN    OE1 2518   3.045   2.058   0.181  0.3526 -0.8585 -0.2201
   20GLN    NE2 2519   3.099   2.253   0.103 -0.4121 -0.0335  0.7963
   20GLN   HE21 2520   3.126   2.307   0.022 -0.1044 -0.5854  0.5232
   20GLN   HE22 2521   3.138   2.264   0.195  1.7726  0.2982 -0.1165
   20GLN      C 2522   3.181   1.846  -0.313 -0.1300 -0.3088  0.1354
   20GLN      O 2523   3.250   1.757  -0.267 -0.2790 -0.4208  0.1435
   21PRO      N 2524   3.202   1.890  -0.438 -0.1634 -0.1129  0.1975
   21PRO     CD 2525   3.136   2.005  -0.495 -0.1570  0.0092  0.4350
   21PRO    HD1 2526   3.157   2.095  -0.437  0.8273  1.5073 -2.0469
   21PRO    HD2 2527   3.030   1.983  -0.505 -0.2887  0.0715  1.5965
   21PRO     CG 2528   3.202   2.025  -0.631 -0.1675  0.0933  0.4410
   21PRO    HG1 2529   3.126   2.043  -0.708 -0.0572 -0.5358  0.1861
   21PRO    HG2 2530   3.274   2.106  -0.641 -2.1320  1.7333 -1.9476
   21PRO     CB 2531   3.258   1.888  -0.667  0.5774  0.4900  0.0861
   21PRO    HB1 2532   3.190   1.813  -0.706  0.7996 -0.0742  0.7850
   21PRO    HB2 2533   3.336   1.906  -0.741  2.0688  0.6512  1.6353
   21PRO     CA 2534   3.299   1.835  -0.530 -0.2358 -0.0919  0.1102
   21PRO     HA 2535   3.300   1.726  -0.524  0.6190 -0.0939  0.0448
   21PRO      C 2536   3.443   1.872  -0.498 -0.2639  0.1029  0.0130
   21PRO      O 2537   3.474   1.966  -0.425  0.2219 -0.2445  0.2573
   22GLY      N 2538   3.528   1.792  -0.563 -0.1916  0.1707  0.0219
   22GLY      H 2539   3.495   1.721  -0.627  0.0299  0.7521 -0.7512
   22GLY     CA 2540   3.672   1.810  -0.565 -0.1527 -0.1251  0.0687
   22GLY    HA1 2541   3.707   1.823  -0.463  1.4771 -2.7293 -0.0612
   22GLY    HA2 2542   3.715   1.719  -0.607 -0.0334 -0.0169 -0.0427
   22GLY      C 2543   3.711   1.931  -0.649 -0.5443  0.1440  0.2683
   22GLY      O 2544   3.664   1.951  -0.760 -0.0460  0.0434  0.0373
   23GLN      N 2545   3.811   2.003  -0.598 -0.3946  0.0661  0.0834
   23GLN      H 2546   3.852   1.982  -0.508  0.2444 -0.3007 -0.2839
   23GLN     CA 2547   3.884   2.088  -0.691 -0.2107 -0.2120 -0.0285
   23GLN     HA 2548   3.811   2.145  -0.748  0.7209 -0.8429 -1.9531
   23GLN     CB 2549   3.980   2.189  -0.629  0.0712 -0.1697 -0.5308
   23GLN    HB1 2550   4.045   2.144  -0.554  0.2020  0.8868 -0.0024
   23GLN    HB2 2551   4.033   2.241  -0.709  0.0414 -0.7089 -0.9095
   23GLN     CG 2552   3.893   2.285  -0.548  0.3009 -0.4291  0.0254
   23GLN    HG1 2553   3.840   2.228  -0.472 -0.9759  0.1795 -0.3827
   23GLN    HG2 2554   3.816   2.337  -0.604 -0.4601 -0.7376  0.7702
   23GLN     CD 2555   3.977   2.393  -0.481 -0.0658  0.2828 -0.6482
   23GLN    OE1 2556   3.968   2.514  -0.501  0.3474  0.4111 -0.0726
   23GLN    NE2 2557   4.060   2.349  -0.386  0.1166  0.6159 -0.6522
   23GLN   HE21 2558   4.118   2.416  -0.339  1.5349 -0.6688 -0.5107
   23GLN   HE22 2559   4.072   2.250  -0.370 -2.6107  0.3398  0.1798
   23GLN      C 2560   3.965   2.010  -0.794  0.3842  0.3177  0.0341
   23GLN      O 2561   3.988   1.891  -0.774  0.0787  0.2368 -0.0877
   24GLY      N 2562   3.994   2.076  -0.906  0.1392  0.0001 -0.2185
   24GLY      H 2563   3.964   2.173  -0.910 -0.7874 -0.0660  2.6672
   24GLY     CA 2564   4.047   2.030  -1.033 -0.4619 -0.2191 -0.3961
   24GLY    HA1 2565   4.074   2.122  -1.086  0.2063 -1.1211 -1.6605
   24GLY    HA2 2566   4.132   1.966  -1.009 -1.8532 -2.4672 -1.1842
   24GLY      C 2567   3.957   1.942  -1.118 -0.4635 -0.1413 -0.4762
   24GLY      O 2568   3.837   1.927  -1.092 -0.1528 -0.8895  0.5990
   25TYR      N 2569   4.021   1.877  -1.215 -0.0789 -0.9005  0.2734
   25TYR      H 2570   4.115   1.906  -1.238 -0.1824 -0.4395  0.4030
   25TYR     CA 2571   3.956   1.804  -1.322 -0.5567 -0.3084  0.1511
   25TYR     HA 2572   3.854   1.786  -1.286  0.0076  0.0201  2.0599
   25TYR     CB 2573   3.948   1.895  -1.444  0.2446 -0.2684  0.1245
   25TYR    HB1 2574   4.046   1.924  -1.481  0.1481 -0.9051 -0.6516
   25TYR    HB2 2575   3.898   1.851  -1.530  0.7732  0.8175 -0.7550
   25TYR     CG 2576   3.865   2.020  -1.430 -0.1623 -0.4400 -0.6815
   25TYR    CD1 2577   3.911   2.121  -1.514 -0.0320  0.0100 -0.0773
   25TYR    HD1 2578   4.002   2.110  -1.572 -0.1548 -1.5661  0.0030
   25TYR    CE1 2579   3.830   2.235  -1.527  0.3124  0.2711  0.0506
   25TYR    HE1 2580   3.850   2.317  -1.594 -2.0327  0.3465 -0.6404
   25TYR     CZ 2581   3.718   2.253  -1.444  0.2131 -0.3794  0.0652
   25TYR     OH 2582   3.656   2.375  -1.449 -0.7989 -0.8937 -0.1592
   25TYR     HH 2583   3.565   2.373  -1.417 -2.6479  0.6268 -4.4727
   25TYR    CE2 2584   3.670   2.149  -1.362  0.5053 -0.1226  0.5690
   25TYR    HE2 2585   3.573   2.160  -1.315 -0.3264  2.6483 -1.5046
   25TYR    CD2 2586   3.746   2.032  -1.357  0.2589 -0.3119 -0.0055
   25TYR    HD2 2587   3.704   1.943  -1.311  0.3635 -0.7337 -0.7152
   25TYR      C 2588   4.018   1.669  -1.355  0.4810  0.2789 -0.3124
   25TYR      O 2589   4.099   1.622  -1.275 -0.1695  0.3688  0.4030
   26SER      N 2590   3.990   1.619  -1.475  0.3590  0.1753 -0.2409
   26SER      H 2591   3.913   1.656  -1.529  1.2585  1.6546 -0.5448
   26SER     CA 2592   4.047   1.496  -1.527 -0.0282 -0.1567  0.1119
   26SER     HA 2593   4.056   1.429  -1.441 -0.8292  2.2775  2.2242
   26SER     CB 2594   3.955   1.437  -1.633  0.2683 -0.0357 -0.2126
   26SER    HB1 2595   3.847   1.446  -1.619  0.3979  0.4895  0.5098
   26SER    HB2 2596   3.979   1.331  -1.642 -2.0821 -0.8102  1.6691
   26SER     OG 2597   3.975   1.515  -1.748  0.1575  0.6216  0.2085
   26SER     HG 2598   3.915   1.482  -1.816 -0.1902 -2.9345  2.0298
   26SER      C 2599   4.190   1.523  -1.570  0.0747 -0.2120  0.4099
   26SER      O 2600   4.223   1.632  -1.618 -0.4289 -0.4674 -0.5568
   27GLN      N 2601   4.280   1.425  -1.573  0.1176 -0.1615 -0.4786
   27GLN      H 2602   4.259   1.338  -1.526  2.3980  0.3749  1.7951
   27GLN     CA 2603   4.413   1.441  -1.629  0.3741  0.2633  0.2306
   27GLN     HA 2604   4.448   1.538  -1.594 -0.2106  0.6534 -0.2361
   27GLN     CB 2605   4.499   1.327  -1.574  0.1733 -0.1665 -0.3464
   27GLN    HB1 2606   4.503   1.356  -1.469  1.7821  3.1215 -1.1893
   27GLN    HB2 2607   4.440   1.235  -1.582  0.7467 -0.6840  1.0982
   27GLN     CG 2608   4.637   1.317  -1.637  0.1047 -0.1691 -0.4998
   27GLN    HG1 2609   4.637   1.311  -1.746  2.8648  1.6987 -0.7064
   27GLN    HG2 2610   4.685   1.413  -1.619  0.3437 -0.2833 -0.5233
   27GLN     CD 2611   4.738   1.215  -1.585  0.4570  0.2449 -0.3630
   27GLN    OE1 2612   4.711   1.143  -1.489 -0.2734  0.7583 -0.1744
   27GLN    NE2 2613   4.860   1.209  -1.637  0.5487  1.0962 -0.2654
   27GLN   HE21 2614   4.924   1.136  -1.608 -2.1826 -0.6883  1.7604
   27GLN   HE22 2615   4.892   1.282  -1.698  0.9720  1.4382  0.3544
   27GLN      C 2616   4.415   1.471  -1.778 -0.0577 -0.4860  0.0699
   27GLN      O 2617   4.505   1.540  -1.825  0.0952 -0.4200  0.4596
   28GLN      N 2618   4.313   1.421  -1.849 -0.2309  0.2912 -0.2342
   28GLN      H 2619   4.246   1.363  -1.800  0.4697  0.4382  0.9345
   28GLN     CA 2620   4.301   1.459  -1.988  0.5560  0.2945 -0.3074
   28GLN     HA 2621   4.397   1.443  -2.036  0.5966  0.1962 -0.1940
   28GLN     CB 2622   4.198   1.368  -2.056  0.1959  0.2250  0.3259
   28GLN    HB1 2623   4.102   1.362  -2.004 -0.0487 -0.8845 -0.2249
   28GLN    HB2 2624   4.184   1.414  -2.153  1.6686  2.6096  1.1441
   28GLN     CG 2625   4.251   1.226  -2.074 -0.3272  0.1534 -0.7031
   28GLN    HG1 2626   4.186   1.168  -2.140  0.9388  0.7436 -2.5369
   28GLN    HG2 2627   4.352   1.226  -2.113 -0.8986 -1.2442 -2.3381
   28GLN     CD 2628   4.262   1.157  -1.938  0.1138  0.6076 -0.5059
   28GLN    OE1 2629   4.367   1.150  -1.875 -0.2599 -0.4816  0.0181
   28GLN    NE2 2630   4.151   1.097  -1.896  0.2603  0.4385 -0.3603
   28GLN   HE21 2631   4.164   1.038  -1.815  1.4404  1.8395  0.4940
   28GLN   HE22 2632   4.066   1.115  -1.948  0.6820  3.1229 -0.2287
   28GLN      C 2633   4.261   1.603  -2.015 -0.2142  0.1329 -0.0550
   28GLN      O 2634   4.287   1.649  -2.126 -0.6309 -0.0366 -0.2229
   29SER      N 2635   4.202   1.680  -1.923 -0.0061 -0.4322  0.5553
   29SER      H 2636   4.186   1.631  -1.836  4.1364 -1.4934  0.9215
   29SER     CA 2637   4.137   1.808  -1.942  0.5121 -0.2647 -0.1275
   29SER     HA 2638   4.044   1.789  -1.995  0.6433  1.6160 -1.0986
   29SER     CB 2639   4.113   1.866  -1.803 -0.0993 -0.1870 -0.2607
   29SER    HB1 2640   4.197   1.858  -1.734 -1.2202 -1.2947  1.0140
   29SER    HB2 2641   4.081   1.970  -1.795 -0.6249 -0.4282  0.8961
   29SER     OG 2642   4.007   1.793  -1.747 -0.0294  0.4010  0.6618
   29SER     HG 2643   4.053   1.716  -1.713  0.7940 -0.6193 -2.4909
   29SER      C 2644   4.210   1.915  -2.022  0.2474  0.0158  0.0032
   29SER      O 2645   4.332   1.924  -2.023  0.2620 -0.1359  0.3846
   30SER      N 2646   4.140   2.008  -2.087  0.4031 -0.0686 -0.2861
   30SER      H 2647   4.040   1.999  -2.083  0.3660  0.6549  0.7559
   30SER     CA 2648   4.193   2.130  -2.146 -0.1011  0.1415 -0.3115
   30SER     HA 2649   4.297   2.152  -2.123 -0.1522  0.6767 -0.5789
   30SER     CB 2650   4.191   2.111  -2.297  0.3723 -0.1046 -0.2899
   30SER    HB1 2651   4.236   2.202  -2.338 -0.2354  0.9066  1.2070
   30SER    HB2 2652   4.090   2.094  -2.335  0.5691  0.7639 -1.2509
   30SER     OG 2653   4.264   1.997  -2.336  0.1918 -0.5586  0.6693
   30SER     HG 2654   4.228   1.958  -2.416 -2.2761  0.0879  1.3915
   30SER      C 2655   4.121   2.258  -2.106  0.2333  0.1258  0.3508
   30SER      O 2656   4.170   2.366  -2.135 -0.0862  0.1567 -0.0871
   31GLN      N 2657   4.005   2.247  -2.040 -0.2302  0.2862 -0.4292
   31GLN      H 2658   3.967   2.155  -2.021 -1.3709  0.6845 -0.7059
   31GLN     CA 2659   3.951   2.356  -1.963 -0.2385 -0.3220  0.4366
   31GLN     HA 2660   3.947   2.437  -2.036  1.1754 -1.7260 -1.2799
   31GLN     CB 2661   3.809   2.325  -1.916 -0.3879 -0.3747 -0.0485
   31GLN    HB1 2662   3.757   2.294  -2.007 -0.7463  0.4069 -0.1171
   31GLN    HB2 2663   3.819   2.236  -1.853  2.0869 -0.3128 -0.2449
   31GLN     CG 2664   3.747   2.447  -1.850 -0.3704 -0.3172 -0.1382
   31GLN    HG1 2665   3.738   2.533  -1.917  0.7959  0.7646  1.0107
   31GLN    HG2 2666   3.808   2.495  -1.773 -1.7195  0.0565  0.7202
   31GLN     CD 2667   3.619   2.413  -1.776 -0.4984  0.1122 -0.1562
   31GLN    OE1 2668   3.562   2.304  -1.786 -0.7563  0.2248  0.0880
   31GLN    NE2 2669   3.559   2.506  -1.702 -0.1355  0.2178  0.0052
   31GLN   HE21 2670   3.490   2.469  -1.638 -0.7729  1.0551 -0.1802
   31GLN   HE22 2671   3.594   2.601  -1.703 -0.2217  0.3108  1.6686
   31GLN      C 2672   4.039   2.402  -1.848  0.6008 -0.5416 -0.1086
   31GLN      O 2673   4.059   2.325  -1.754  0.4432 -0.3768  0.0615
   32PRO      N 2674   4.083   2.528  -1.846  0.0056 -0.3320  0.2583
   32PRO     CD 2675   4.065   2.636  -1.940  0.1719  0.2001  0.8273
   32PRO    HD1 2676   4.132   2.630  -2.026 -0.4306  1.6550  0.2189
   32PRO    HD2 2677   3.964   2.655  -1.976  0.6058 -0.7414 -1.0383
   32PRO     CG 2678   4.108   2.759  -1.861  0.1535  0.4685  0.4256
   32PRO    HG1 2679   4.026   2.792  -1.796 -0.7241 -1.3646  0.3000
   32PRO    HG2 2680   4.136   2.848  -1.917 -3.6032  1.3505 -0.3301
   32PRO     CB 2681   4.221   2.703  -1.775 -0.2150 -0.1795  0.4908
   32PRO    HB1 2682   4.225   2.756  -1.680  3.0683  2.2800 -0.8483
   32PRO    HB2 2683   4.317   2.705  -1.826 -0.5613  1.2977 -0.1299
   32PRO     CA 2684   4.184   2.558  -1.745  0.3819 -0.4510 -0.0807
   32PRO     HA 2685   4.276   2.502  -1.761  0.7231  0.1468 -0.2198
   32PRO      C 2686   4.132   2.551  -1.602  0.3399  0.0875 -0.0695
   32PRO      O 2687   4.019   2.591  -1.575  0.1072 -0.3652 -0.3624
   33TYR      N 2688   4.213   2.511  -1.504  0.1355 -0.1028  0.0212
   33TYR      H 2689   4.304   2.475  -1.527 -0.1562 -0.7155 -0.1889
   33TYR     CA 2690   4.167   2.521  -1.367 -0.1269  0.0684 -0.0791
   33TYR     HA 2691   4.059   2.538  -1.365 -0.6422 -2.6222 -1.0938
   33TYR     CB 2692   4.181   2.385  -1.299  0.2758  0.1365 -0.0212
   33TYR    HB1 2693   4.160   2.311  -1.377 -0.4923  2.0251 -1.7074
   33TYR    HB2 2694   4.281   2.365  -1.261 -0.4353  0.0054  1.8927
   33TYR     CG 2695   4.088   2.376  -1.180  0.0304 -0.0510 -0.2257
   33TYR    CD1 2696   4.134   2.402  -1.050  0.1529  0.0957 -0.2970
   33TYR    HD1 2697   4.239   2.416  -1.030  0.6033 -0.7807 -1.9061
   33TYR    CE1 2698   4.044   2.407  -0.943 -0.2426 -0.1848 -0.6102
   33TYR    HE1 2699   4.083   2.421  -0.843  0.4906 -1.9689 -0.6106
   33TYR     CZ 2700   3.907   2.388  -0.965 -0.3444  0.2107 -0.3245
   33TYR     OH 2701   3.822   2.399  -0.859 -0.1697  0.3349 -0.1984
   33TYR     HH 2702   3.729   2.401  -0.885  0.2977 -1.2733 -2.1687
   33TYR    CE2 2703   3.864   2.351  -1.094  0.2008 -0.5451 -0.2926
   33TYR    HE2 2704   3.763   2.331  -1.127  0.2010  0.5617 -0.9935
   33TYR    CD2 2705   3.953   2.348  -1.203  0.1283 -0.4146 -0.3554
   33TYR    HD2 2706   3.926   2.328  -1.305  1.1978 -1.0201 -0.5350
   33TYR      C 2707   4.217   2.637  -1.281 -0.1034 -0.2578  0.3476
   33TYR      O 2708   4.329   2.684  -1.302 -0.3432  0.2276  0.1481
   34GLY      N 2709   4.155   2.673  -1.169  0.4192 -0.4621  0.7099
   34GLY      H 2710   4.072   2.624  -1.138 -0.2343  2.7036  5.0336
   34GLY     CA 2711   4.195   2.787  -1.089  0.1230  0.0411  0.1514
   34GLY    HA1 2712   4.302   2.777  -1.071 -0.1709  1.3356  3.2185
   34GLY    HA2 2713   4.147   2.784  -0.991 -0.7983 -1.2892 -0.3208
   34GLY      C 2714   4.162   2.921  -1.153  0.0366  0.2348  0.5954
   34GLY      O 2715   4.239   3.015  -1.140  0.6117 -0.1105 -0.1882
   35GLN      N 2716   4.051   2.931  -1.227  0.6778 -0.0862 -0.4262
   35GLN      H 2717   3.988   2.852  -1.223  0.4050  0.1709  2.6959
   35GLN     CA 2718   3.992   3.052  -1.280 -0.2991 -0.1243  0.5378
   35GLN     HA 2719   4.066   3.131  -1.272 -0.0129 -0.4809  1.4870
   35GLN     CB 2720   3.934   3.034  -1.420  0.6125 -0.6013  0.2092
   35GLN    HB1 2721   3.887   3.129  -1.449  1.2952 -0.6281 -1.0470
   35GLN    HB2 2722   3.864   2.951  -1.427  1.3516 -1.1073 -2.1613
   35GLN     CG 2723   4.052   3.018  -1.516  0.5772 -1.3650  0.2873
   35GLN    HG1 2724   4.108   2.928  -1.492  1.4712 -1.0677 -0.6353
   35GLN    HG2 2725   4.105   3.113  -1.506 -2.3194  0.3182  0.9467
   35GLN     CD 2726   4.015   3.032  -1.663 -0.2339 -0.0201  0.5907
   35GLN    OE1 2727   3.904   3.017  -1.712 -0.0010  0.2075 -0.0210
   35GLN    NE2 2728   4.117   3.051  -1.747 -0.7464  0.1383  0.0002
   35GLN   HE21 2729   4.214   3.049  -1.720 -0.2210  0.0025 -1.7761
   35GLN   HE22 2730   4.102   3.067  -1.846  1.3372  1.8037 -0.1108
   35GLN      C 2731   3.873   3.099  -1.198 -0.4411  0.2773  0.1124
   35GLN      O 2732   3.812   3.021  -1.124  0.0537 -0.0795  0.1533
   36GLN      N 2733   3.831   3.222  -1.224  0.3854  0.5850  0.1995
   36GLN      H 2734   3.869   3.282  -1.296 -0.0149 -1.0520 -1.4637
   36GLN     CA 2735   3.716   3.290  -1.168 -0.1080 -0.1212  0.0524
   36GLN     HA 2736   3.649   3.210  -1.134  0.8225 -0.4328  1.2269
   36GLN     CB 2737   3.748   3.375  -1.046  0.3812  0.2374 -0.3239
   36GLN    HB1 2738   3.652   3.409  -1.007  0.3044  2.2841 -2.1225
   36GLN    HB2 2739   3.820   3.452  -1.074  1.0423  0.3030  1.4035
   36GLN     CG 2740   3.822   3.301  -0.935  0.1038  0.0010 -0.2963
   36GLN    HG1 2741   3.765   3.208  -0.926 -1.6759  1.1185  0.6793
   36GLN    HG2 2742   3.920   3.281  -0.979 -0.7991  1.7379 -3.3762
   36GLN     CD 2743   3.823   3.377  -0.803 -0.1519 -0.2584 -0.1435
   36GLN    OE1 2744   3.860   3.494  -0.790  0.1904 -0.3599 -0.1936
   36GLN    NE2 2745   3.778   3.317  -0.692  0.1853  0.3112  0.3081
   36GLN   HE21 2746   3.735   3.226  -0.695  0.8054 -0.0148  1.0916
   36GLN   HE22 2747   3.766   3.377  -0.612 -0.7924 -0.5606  0.8275
   36GLN      C 2748   3.643   3.365  -1.278 -0.2351  0.3379  0.4471
   36GLN      O 2749   3.706   3.406  -1.376 -0.0134  0.2076  0.5346
   37SER      N 2750   3.519   3.411  -1.257 -0.4699 -0.0501 -0.0716
   37SER      H 2751   3.463   3.391  -1.175 -2.7064 -1.7977 -1.8736
   37SER     CA 2752   3.442   3.494  -1.347 -0.5971  0.0338  0.1142
   37SER     HA 2753   3.444   3.451  -1.447  1.0409  0.9419 -0.2845
   37SER     CB 2754   3.300   3.483  -1.291 -0.6523 -0.3500 -0.1003
   37SER    HB1 2755   3.282   3.534  -1.197  0.1868 -0.8964  0.3699
   37SER    HB2 2756   3.248   3.541  -1.367  0.6585  1.5464  0.3627
   37SER     OG 2757   3.241   3.355  -1.289 -0.5550 -0.3917  0.1216
   37SER     HG 2758   3.286   3.299  -1.225  1.2139  1.1710  0.3288
   37SER      C 2759   3.498   3.635  -1.344  0.1138 -0.2485  0.2517
   37SER      O 2760   3.520   3.699  -1.241  0.0644 -0.0195  0.1194
   38TYR      N 2761   3.506   3.689  -1.465  0.3819 -0.1423  0.3147
   38TYR      H 2762   3.492   3.631  -1.546 -1.8577 -0.1115  0.6264
   38TYR     CA 2763   3.538   3.829  -1.490 -0.4404 -0.0629 -0.3387
   38TYR     HA 2764   3.630   3.850  -1.436  1.1840 -0.9827 -2.5670
   38TYR     CB 2765   3.567   3.852  -1.638 -0.1387  0.1413 -0.2478
   38TYR    HB1 2766   3.478   3.828  -1.696 -0.3564 -3.2352  1.2334
   38TYR    HB2 2767   3.636   3.772  -1.663 -0.7036 -0.7318  0.9209
   38TYR     CG 2768   3.623   3.986  -1.680  0.0503  0.0022 -0.4337
   38TYR    CD1 2769   3.761   4.011  -1.672  0.0555 -0.2002  0.1362
   38TYR    HD1 2770   3.828   3.937  -1.631 -0.5591 -1.8393 -1.6752
   38TYR    CE1 2771   3.805   4.136  -1.716  0.6282 -0.5201 -0.2160
   38TYR    HE1 2772   3.907   4.170  -1.705 -0.0642  2.1002 -1.0801
   38TYR     CZ 2773   3.718   4.229  -1.777  0.1915 -0.4962  0.4308
   38TYR     OH 2774   3.760   4.354  -1.813  0.1795 -0.5221  0.3265
   38TYR     HH 2775   3.690   4.408  -1.850  1.4113  1.2263  0.4372
   38TYR    CE2 2776   3.582   4.199  -1.796  0.0635  0.0843  0.4173
   38TYR    HE2 2777   3.509   4.272  -1.829 -2.2856 -1.4351  1.9949
   38TYR    CD2 2778   3.538   4.077  -1.743 -0.2771  0.0568  0.0781
   38TYR    HD2 2779   3.438   4.051  -1.773 -0.6762  0.3887  1.1148
   38TYR      C 2780   3.429   3.923  -1.440  0.0059  0.1450  0.2423
   38TYR      O 2781   3.320   3.920  -1.495  0.5012 -0.2765 -0.7359
   39SER      N 2782   3.463   4.013  -1.347  0.4489  0.1234  0.1041
   39SER      H 2783   3.541   4.000  -1.284  0.6617  0.2691 -0.1261
   39SER     CA 2784   3.388   4.134  -1.321  0.2924  0.0661 -0.0845
   39SER     HA 2785   3.293   4.126  -1.374  0.0238 -2.2068  0.6127
   39SER     CB 2786   3.345   4.152  -1.175  0.0245 -0.1885 -0.1300
   39SER    HB1 2787   3.283   4.241  -1.167  2.4249  1.8051 -1.8729
   39SER    HB2 2788   3.305   4.058  -1.138  0.2482 -0.2868 -0.1344
   39SER     OG 2789   3.455   4.178  -1.091 -0.2427 -0.3134  0.2627
   39SER     HG 2790   3.500   4.257  -1.123  1.7721 -0.5879  2.1780
   39SER      C 2791   3.458   4.259  -1.371 -0.0958  0.4798  0.3862
   39SER      O 2792   3.579   4.263  -1.352  0.0240  0.1281 -0.2540
   40GLY      N 2793   3.393   4.353  -1.441 -0.2153 -0.0545 -0.2323
   40GLY      H 2794   3.296   4.338  -1.466 -0.2583 -3.0168  1.2254
   40GLY     CA 2795   3.447   4.474  -1.497 -0.0545  0.1882  0.4413
   40GLY    HA1 2796   3.551   4.455  -1.524 -0.2753  0.7717 -0.8881
   40GLY    HA2 2797   3.431   4.550  -1.420  0.0071  0.9566 -0.2840
   40GLY      C 2798   3.381   4.517  -1.627 -0.3034  0.1729  0.5619
   40GLY      O 2799   3.280   4.457  -1.664  0.2538 -0.2930 -0.2244
   41TYR      N 2800   3.440   4.623  -1.682  0.0151 -0.3493 -0.1184
   41TYR      H 2801   3.518   4.662  -1.631  1.4689 -1.0006 -1.7282
   41TYR     CA 2802   3.408   4.690  -1.807 -0.1830  0.0767  0.1594
   41TYR     HA 2803   3.306   4.728  -1.809 -0.0615  0.3840 -1.8160
   41TYR     CB 2804   3.486   4.821  -1.814  0.3820 -0.2095  0.9717
   41TYR    HB1 2805   3.591   4.799  -1.833 -0.1514 -1.6912 -0.4590
   41TYR    HB2 2806   3.457   4.878  -1.902 -2.7431 -0.5647  1.6595
   41TYR     CG 2807   3.463   4.914  -1.697 -0.1311  0.1947  0.5559
   41TYR    CD1 2808   3.340   4.978  -1.679 -0.2921  0.0035  0.1490
   41TYR    HD1 2809   3.262   4.971  -1.753 -0.9984  2.4778  0.5443
   41TYR    CE1 2810   3.317   5.069  -1.575 -0.4081  0.1159  0.0244
   41TYR    HE1 2811   3.221   5.119  -1.572 -0.4107  0.1655 -0.6495
   41TYR     CZ 2812   3.418   5.089  -1.478 -0.0890 -0.2830 -0.2246
   41TYR     OH 2813   3.399   5.173  -1.373  0.2479 -0.3991 -0.0704
   41TYR     HH 2814   3.304   5.183  -1.367  0.1547 -0.5885 -1.0650
   41TYR    CE2 2815   3.540   5.020  -1.492  0.2492  0.3591 -0.4276
   41TYR    HE2 2816   3.623   5.033  -1.424 -0.3074 -0.0981  0.3516
   41TYR    CD2 2817   3.561   4.930  -1.598  0.1036 -0.7743  0.4940
   41TYR    HD2 2818   3.652   4.874  -1.610  0.3125  0.0122 -2.4221
   41TYR      C 2819   3.438   4.604  -1.928  0.2235  0.5030 -0.0477
   41TYR      O 2820   3.532   4.525  -1.932  0.0962  0.3519 -0.0908
   42SER      N 2821   3.363   4.626  -2.036 -0.1841 -0.2417  0.0742
   42SER      H 2822   3.293   4.699  -2.028 -1.4427 -1.4410  0.4820
   42SER     CA 2823   3.368   4.547  -2.157  0.1351 -0.3487  0.1583
   42SER     HA 2824   3.442   4.467  -2.152 -0.1129 -0.8644 -2.7932
   42SER     CB 2825   3.235   4.474  -2.173  0.1472 -0.2691 -0.3229
   42SER    HB1 2826   3.160   4.542  -2.213 -1.4329 -1.5031  0.3997
   42SER    HB2 2827   3.249   4.392  -2.242 -0.8219 -1.4392  0.8129
   42SER     OG 2828   3.185   4.423  -2.051 -0.2917 -0.2025 -0.4738
   42SER     HG 2829   3.126   4.487  -2.011  1.6815  0.5675  1.3505
   42SER      C 2830   3.417   4.632  -2.273 -0.0608  0.0459  0.3660
   42SER      O 2831   3.477   4.578  -2.365  0.4197 -0.0531  0.7341
   43GLN      N 2832   3.416   4.766  -2.271  0.5555  0.0562  0.0103
   43GLN      H 2833   3.381   4.815  -2.191 -0.4631 -1.1871  0.3560
   43GLN     CA 2834   3.473   4.860  -2.365 -0.0504  0.6303  0.2128
   43GLN     HA 2835   3.542   4.813  -2.435 -0.1614  2.0837 -0.9306
   43GLN     CB 2836   3.362   4.911  -2.457  0.0134 -0.2793 -0.3783
   43GLN    HB1 2837   3.282   4.956  -2.398  0.6165 -0.4807  0.6137
   43GLN    HB2 2838   3.315   4.827  -2.508  0.6878 -0.6781 -0.3589
   43GLN     CG 2839   3.416   4.999  -2.569 -0.0531 -0.4906 -0.5771
   43GLN    HG1 2840   3.456   5.086  -2.518 -1.2972 -1.1938  1.7151
   43GLN    HG2 2841   3.490   4.942  -2.625  0.9790 -0.4914  0.7514
   43GLN     CD 2842   3.307   5.042  -2.666  0.3276  0.4976 -0.5806
   43GLN    OE1 2843   3.187   5.026  -2.643  0.3562  0.8654 -0.1764
   43GLN    NE2 2844   3.337   5.122  -2.769 -0.8567  0.4220 -1.0063
   43GLN   HE21 2845   3.432   5.155  -2.771 -0.9513  1.9810  4.0332
   43GLN   HE22 2846   3.264   5.132  -2.838 -1.5274 -2.0307 -0.7514
   43GLN      C 2847   3.546   4.973  -2.294  0.6323  0.1578  0.2765
   43GLN      O 2848   3.502   5.014  -2.186  0.2337 -0.6473  0.4220
   44SER      N 2849   3.659   5.013  -2.353  0.2135 -0.4099 -0.9452
   44SER      H 2850   3.701   4.956  -2.425  1.5943 -0.2449 -0.3138
   44SER     CA 2851   3.726   5.133  -2.306 -0.3193 -0.2387 -0.6184
   44SER     HA 2852   3.724   5.145  -2.197 -0.0355  0.5499 -0.6966
   44SER     CB 2853   3.871   5.124  -2.350 -0.0710  0.1111  0.1188
   44SER    HB1 2854   3.909   5.226  -2.343 -0.9972  0.4313  0.6029
   44SER    HB2 2855   3.891   5.086  -2.450  1.7698  0.3577  0.3563
   44SER     OG 2856   3.919   5.023  -2.263  0.0640  0.1500  0.0903
   44SER     HG 2857   3.891   4.939  -2.302 -0.3272  0.4802 -0.3589
   44SER      C 2858   3.673   5.258  -2.374  0.6573  0.2025 -0.5817
   44SER      O 2859   3.615   5.247  -2.481 -0.2138  0.9365 -0.2031
   45THR      N 2860   3.712   5.379  -2.333  0.8766 -0.0513 -0.0217
   45THR      H 2861   3.768   5.382  -2.250  0.0284 -0.1108  0.5656
   45THR     CA 2862   3.675   5.511  -2.382  0.1944 -0.1711  0.1582
   45THR     HA 2863   3.625   5.501  -2.479 -3.2109 -1.3493  1.8598
   45THR     CB 2864   3.577   5.586  -2.292 -0.2100  0.1407 -0.5317
   45THR     HB 2865   3.577   5.688  -2.331  0.6821  0.9614  1.4916
   45THR    CG2 2866   3.436   5.528  -2.289 -0.5502  0.9849  0.4835
   45THR   HG21 2867   3.430   5.435  -2.346  3.2713  0.1902  1.0868
   45THR   HG22 2868   3.396   5.506  -2.190  0.6742  0.3370  0.8579
   45THR   HG23 2869   3.374   5.603  -2.336 -1.4815  0.6665  1.1820
   45THR    OG1 2870   3.623   5.584  -2.158 -0.3997 -0.0862 -0.4708
   45THR    HG1 2871   3.543   5.596  -2.106 -1.0709 -0.0342 -1.4759
   45THR      C 2872   3.796   5.602  -2.396 -0.1726  0.2874 -0.0488
   45THR      O 2873   3.902   5.586  -2.337 -0.0066  0.1545 -0.3830
   46ASP      N 2874   3.784   5.703  -2.482 -0.0136  0.2565 -0.1068
   46ASP      H 2875   3.716   5.705  -2.557  0.6568  2.7631 -0.7526
   46ASP     CA 2876   3.893   5.794  -2.513  0.2905 -0.1392 -0.1970
   46ASP     HA 2877   3.980   5.727  -2.515  0.1023 -0.3831 -0.3246
   46ASP     CB 2878   3.871   5.830  -2.660 -0.8670 -0.7231 -0.1805
   46ASP    HB1 2879   3.784   5.893  -2.678  0.2583  0.8429 -0.4242
   46ASP    HB2 2880   3.859   5.742  -2.722 -1.3676 -0.6623 -0.1689
   46ASP     CG 2881   3.994   5.900  -2.717 -0.6518 -0.6132  0.4124
   46ASP    OD1 2882   3.960   5.986  -2.801  0.1132 -0.7883 -0.0849
   46ASP    OD2 2883   4.114   5.878  -2.691 -0.3198  0.6859  0.0502
   46ASP      C 2884   3.910   5.905  -2.411 -0.3638 -0.1456 -0.0796
   46ASP      O 2885   3.950   6.017  -2.440  0.1160 -0.1166  0.6730
   47THR      N 2886   3.879   5.872  -2.285  0.1023 -0.0938  0.0504
   47THR      H 2887   3.855   5.776  -2.265 -0.2333  0.5190  2.9792
   47THR     CA 2888   3.879   5.964  -2.173  0.3314  0.0660 -0.0802
   47THR     HA 2889   3.941   6.050  -2.197 -0.8224  1.1734  0.8028
   47THR     CB 2890   3.740   6.019  -2.144  0.3434 -0.1666  0.4226
   47THR     HB 2891   3.736   6.087  -2.058 -1.7475 -1.2491  1.2579
   47THR    CG2 2892   3.684   6.102  -2.259 -0.4273 -0.5991  0.4823
   47THR   HG21 2893   3.577   6.122  -2.255 -0.8666 -2.5587 -0.0407
   47THR   HG22 2894   3.740   6.194  -2.270 -0.9756 -0.3454 -0.2903
   47THR   HG23 2895   3.691   6.052  -2.356  0.8487  1.5230 -0.5886
   47THR    OG1 2896   3.641   5.920  -2.129 -0.0701  0.0936 -0.5336
   47THR    HG1 2897   3.666   5.866  -2.054  1.1526 -0.6379 -1.4382
   47THR      C 2898   3.942   5.904  -2.048  0.2283  0.0006 -0.0595
   47THR      O 2899   3.948   5.782  -2.032 -0.4160 -0.0420 -0.1132
   48SER      N 2900   3.989   5.989  -1.957  0.0910  0.0406 -0.0262
   48SER      H 2901   3.966   6.086  -1.973 -0.4210  0.2428  1.6822
   48SER     CA 2902   4.049   5.953  -1.830  0.1318 -0.5084 -0.1970
   48SER     HA 2903   4.112   5.866  -1.846 -3.0870 -3.1873  0.5471
   48SER     CB 2904   4.118   6.080  -1.779 -0.3390 -0.2596 -0.1702
   48SER    HB1 2905   4.045   6.160  -1.791  0.3072  0.3715  0.0519
   48SER    HB2 2906   4.143   6.077  -1.673  0.6282 -1.6534 -0.4090
   48SER     OG 2907   4.224   6.127  -1.859 -0.2085 -0.4130 -0.0891
   48SER     HG 2908   4.203   6.127  -1.952 -1.0703 -2.8035  0.0437
   48SER      C 2909   3.947   5.911  -1.726  0.0464  0.4429  0.1182
   48SER      O 2910   3.832   5.954  -1.729 -0.1789 -0.1636 -0.1634
   49GLY      N 2911   3.989   5.834  -1.625  0.4895 -0.0439 -0.4288
   49GLY      H 2912   4.080   5.792  -1.614  0.7503  0.8539  1.1198
   49GLY     CA 2913   3.895   5.771  -1.534 -0.0326  0.2861 -0.7301
   49GLY    HA1 2914   3.952   5.757  -1.442  0.4049  1.3046 -0.8265
   49GLY    HA2 2915   3.807   5.832  -1.514 -0.3154 -0.5757  0.8695
   49GLY      C 2916   3.846   5.636  -1.583  0.0701  0.0688 -0.2509
   49GLY      O 2917   3.911   5.580  -1.671  0.1439  0.2634 -0.3215
   50TYR      N 2918   3.733   5.580  -1.537  0.0114 -0.0440 -0.5272
   50TYR      H 2919   3.695   5.620  -1.453  1.0255  0.4024 -0.2617
   50TYR     CA 2920   3.690   5.448  -1.578  0.0754 -0.2410  0.0352
   50TYR     HA 2921   3.778   5.385  -1.590  0.2360  0.0541 -0.3679
   50TYR     CB 2922   3.617   5.399  -1.453  0.3333 -0.5579  0.0630
   50TYR    HB1 2923   3.524   5.455  -1.441 -0.0410 -1.0692 -0.3794
   50TYR    HB2 2924   3.576   5.300  -1.471  0.1704 -0.5125  0.1803
   50TYR     CG 2925   3.689   5.402  -1.321  0.0577 -0.0497  0.2057
   50TYR    CD1 2926   3.663   5.502  -1.227 -0.0622  0.2026 -0.0928
   50TYR    HD1 2927   3.595   5.580  -1.258  2.3082  2.4474  0.0472
   50TYR    CE1 2928   3.732   5.503  -1.105 -0.3880 -0.5283  0.0975
   50TYR    HE1 2929   3.718   5.585  -1.036 -3.2460 -0.1615 -0.7886
   50TYR     CZ 2930   3.823   5.402  -1.069 -0.0455 -0.2238  0.0890
   50TYR     OH 2931   3.893   5.399  -0.952 -0.0022  0.2884  0.0762
   50TYR     HH 2932   3.865   5.468  -0.891 -2.4511  0.6470 -1.3073
   50TYR    CE2 2933   3.842   5.298  -1.163  0.3267  0.1948 -0.3067
   50TYR    HE2 2934   3.917   5.224  -1.139 -0.9845 -1.8252 -2.1027
   50TYR    CD2 2935   3.775   5.297  -1.285 -0.2398 -0.3626  0.0017
   50TYR    HD2 2936   3.795   5.211  -1.347  1.3199 -0.1747  0.2212
   50TYR      C 2937   3.623   5.428  -1.713  0.0565  0.0315  0.0043
   50TYR      O 2938   3.578   5.526  -1.773  0.1203  0.2109  0.2480
   51GLY      N 2939   3.624   5.304  -1.761 -0.0256  0.1577 -0.3246
   51GLY      H 2940   3.664   5.240  -1.695  0.3048  0.8321  0.1318
   51GLY     CA 2941   3.560   5.251  -1.880  0.1340  0.0497 -0.3638
   51GLY    HA1 2942   3.590   5.149  -1.901 -0.8164 -0.1630 -0.7581
   51GLY    HA2 2943   3.591   5.321  -1.958  3.0024  0.1301  0.7448
   51GLY      C 2944   3.408   5.253  -1.871  0.1479 -0.1037 -0.0992
   51GLY      O 2945   3.354   5.308  -1.776 -0.1537  0.1593 -0.4196
   52GLN      N 2946   3.344   5.179  -1.962  0.3557 -0.0441 -0.2941
   52GLN      H 2947   3.405   5.137  -2.031 -0.8681 -1.7140 -0.4144
   52GLN     CA 2948   3.201   5.168  -1.979  0.3236 -0.1428  0.0337
   52GLN     HA 2949   3.152   5.214  -1.893 -2.5150  1.2816 -2.1611
   52GLN     CB 2950   3.176   5.258  -2.100  0.1516 -0.4508 -0.1632
   52GLN    HB1 2951   3.072   5.285  -2.084  0.6113  0.9639  0.6250
   52GLN    HB2 2952   3.230   5.350  -2.081 -0.4017 -0.4287  1.5242
   52GLN     CG 2953   3.184   5.203  -2.242  0.0199  0.1387 -0.3998
   52GLN    HG1 2954   3.128   5.110  -2.248 -0.5727  0.3984  0.8411
   52GLN    HG2 2955   3.290   5.182  -2.260  0.8345  2.7276  0.8409
   52GLN     CD 2956   3.124   5.286  -2.354  0.2731  0.3981 -0.3469
   52GLN    OE1 2957   3.098   5.405  -2.336 -0.3663  0.2621 -0.3236
   52GLN    NE2 2958   3.104   5.235  -2.476  0.2818 -0.4905  0.0107
   52GLN   HE21 2959   3.071   5.298  -2.548 -1.0976  0.0529  1.0884
   52GLN   HE22 2960   3.129   5.143  -2.507  0.7830  0.0886 -1.4229
   52GLN      C 2961   3.149   5.026  -2.004  0.2613 -0.1392  0.1409
   52GLN      O 2962   3.225   4.932  -2.025  0.2189 -0.1846  0.1905
   53SER      N 2963   3.017   5.008  -2.013  0.2899 -0.2880  0.0249
   53SER      H 2964   2.962   5.092  -2.025  1.0455  0.2885  0.4866
   53SER     CA 2965   2.944   4.885  -2.038 -0.0729 -0.0316 -0.1758
   53SER     HA 2966   2.841   4.909  -2.012 -0.0070  0.4034 -0.3029
   53SER     CB 2967   2.957   4.848  -2.185  0.2880  0.2118 -0.2082
   53SER    HB1 2968   2.892   4.764  -2.210  1.1872 -0.3802 -0.5945
   53SER    HB2 2969   3.058   4.815  -2.208 -0.0327 -2.1438  1.3766
   53SER     OG 2970   2.926   4.958  -2.267 -0.4321 -0.1536 -0.4384
   53SER     HG 2971   2.956   4.938  -2.356 -0.8998 -0.8777 -0.4407
   53SER      C 2972   2.981   4.768  -1.949  0.0503  0.1222 -0.0228
   53SER      O 2973   3.009   4.657  -1.993  0.3161  0.3991 -0.5563
   54SER      N 2974   2.984   4.784  -1.816  0.0276 -0.3904  0.0447
   54SER      H 2975   2.941   4.869  -1.781  0.3045 -0.2005 -0.0711
   54SER     CA 2976   2.988   4.675  -1.721 -0.1860  0.2985  0.8525
   54SER     HA 2977   3.041   4.586  -1.753  0.7004  0.6385  1.3462
   54SER     CB 2978   3.055   4.724  -1.593  0.3433 -0.2400  0.7874
   54SER    HB1 2979   3.160   4.746  -1.612  0.5369 -0.0641  1.9867
   54SER    HB2 2980   3.060   4.638  -1.526 -2.2169 -1.5542 -0.5641
   54SER     OG 2981   2.996   4.835  -1.527 -0.6708  0.1691 -0.7597
   54SER     HG 2982   3.034   4.853  -1.441  2.3418  0.5320 -2.0557
   54SER      C 2983   2.848   4.628  -1.685 -0.3866 -0.0954 -0.4176
   54SER      O 2984   2.754   4.707  -1.695 -0.2998  0.1138  0.3913
   55TYR      N 2985   2.825   4.504  -1.641  0.1354 -0.1417 -0.2739
   55TYR      H 2986   2.909   4.447  -1.642  0.0303 -0.3635  1.4992
   55TYR     CA 2987   2.715   4.469  -1.554  0.1595 -0.1580 -0.2500
   55TYR     HA 2988   2.630   4.505  -1.613 -0.1158 -0.3369  0.0296
   55TYR     CB 2989   2.703   4.319  -1.531 -0.3991 -0.0327  0.2937
   55TYR    HB1 2990   2.634   4.298  -1.449  0.9784 -1.4776  1.1241
   55TYR    HB2 2991   2.797   4.282  -1.491 -0.5239 -1.5939 -0.7686
   55TYR     CG 2992   2.648   4.245  -1.651  0.0716  0.4233 -0.2064
   55TYR    CD1 2993   2.513   4.251  -1.684  0.1967  0.8314 -0.6516
   55TYR    HD1 2994   2.443   4.295  -1.614 -0.8179 -0.2850 -0.9385
   55TYR    CE1 2995   2.461   4.183  -1.796 -0.1660  0.0561 -0.0228
   55TYR    HE1 2996   2.358   4.201  -1.820 -0.4365 -0.4686  0.6974
   55TYR     CZ 2997   2.548   4.101  -1.871 -0.1023 -0.2666  0.3993
   55TYR     OH 2998   2.504   4.042  -1.986  0.2286 -0.7154  0.5010
   55TYR     HH 2999   2.420   4.078  -2.016 -0.0930 -1.2778  0.7069
   55TYR    CE2 3000   2.683   4.094  -1.834  0.0432  0.1547 -0.0438
   55TYR    HE2 3001   2.741   4.024  -1.893  0.9050  0.9464 -0.1526
   55TYR    CD2 3002   2.736   4.166  -1.726  0.0212  0.2841 -0.1195
   55TYR    HD2 3003   2.840   4.149  -1.704 -0.2708 -1.6458 -0.0925
   55TYR      C 3004   2.718   4.547  -1.423  0.2722 -1.1400  0.3403
   55TYR      O 3005   2.824   4.596  -1.386 -0.0144 -0.0100 -0.2827
   56SER      N 3006   2.607   4.563  -1.351  0.1460  0.0048 -0.0808
   56SER      H 3007   2.524   4.511  -1.376  0.1635  0.2709 -0.6960
   56SER     CA 3008   2.595   4.650  -1.236 -0.4800 -0.3198  0.1072
   56SER     HA 3009   2.640   4.746  -1.262  1.3516 -1.7721 -2.5432
   56SER     CB 3010   2.449   4.689  -1.221 -0.5535 -0.4893 -0.1663
   56SER    HB1 3011   2.435   4.769  -1.149 -0.3218 -0.9955  0.4480
   56SER    HB2 3012   2.386   4.603  -1.198  0.4409 -1.3806 -0.6918
   56SER     OG 3013   2.405   4.749  -1.341 -0.8588  0.2472  0.3095
   56SER     HG 3014   2.334   4.695  -1.376 -0.1859 -0.8302  0.5531
   56SER      C 3015   2.659   4.608  -1.104  0.4580  0.1001 -0.2053
   56SER      O 3016   2.690   4.492  -1.078  0.5968  0.3207  0.6185
   57SER      N 3017   2.697   4.703  -1.019 -0.2529  0.0759  0.1358
   57SER      H 3018   2.657   4.795  -1.033 -0.6834 -0.1367 -0.0717
   57SER     CA 3019   2.780   4.677  -0.903 -0.2843 -0.3791  0.0565
   57SER     HA 3020   2.855   4.603  -0.929 -0.6794 -0.2611 -1.5569
   57SER     CB 3021   2.845   4.808  -0.860 -0.3335 -0.2312 -0.3179
   57SER    HB1 3022   2.896   4.803  -0.764  0.6331  1.1126 -0.7383
   57SER    HB2 3023   2.768   4.883  -0.845 -1.3577 -1.1252 -0.9543
   57SER     OG 3024   2.955   4.833  -0.945  0.1268  0.4106  0.4573
   57SER     HG 3025   2.926   4.822  -1.036  1.4216 -0.6491  0.1415
   57SER      C 3026   2.700   4.624  -0.784 -0.4234 -0.2737  0.0096
   57SER      O 3027   2.593   4.670  -0.745 -0.0564  0.4134  0.2113
   58TYR      N 3028   2.758   4.518  -0.726 -0.1822  0.0638  0.3874
   58TYR      H 3029   2.855   4.501  -0.747  0.5847  1.5459  2.3644
   58TYR     CA 3030   2.715   4.467  -0.598 -1.0364  0.4597  0.2718
   58TYR     HA 3031   2.626   4.520  -0.566 -0.2139  0.6227  2.5292
   58TYR     CB 3032   2.677   4.319  -0.601 -0.6169  0.3612 -0.5384
   58TYR    HB1 3033   2.607   4.292  -0.680  0.0937  0.4864 -1.2198
   58TYR    HB2 3034   2.764   4.265  -0.639 -0.4863 -0.8010  1.2754
   58TYR     CG 3035   2.640   4.257  -0.468  0.3609  0.1216 -0.3690
   58TYR    CD1 3036   2.741   4.190  -0.398  0.0680 -0.5396 -0.5738
   58TYR    HD1 3037   2.841   4.184  -0.440 -0.3382 -2.7291 -1.3717
   58TYR    CE1 3038   2.722   4.131  -0.272  0.1079  0.3946 -0.1223
   58TYR    HE1 3039   2.792   4.064  -0.224 -1.7190 -0.2186  1.8330
   58TYR     CZ 3040   2.593   4.145  -0.218  0.0160 -0.0528 -0.2254
   58TYR     OH 3041   2.551   4.076  -0.108  0.6806  0.7968  0.5734
   58TYR     HH 3042   2.456   4.087  -0.095 -0.2363 -2.3646 -1.9928
   58TYR    CE2 3043   2.490   4.214  -0.285  0.1937  0.8997  0.4720
   58TYR    HE2 3044   2.389   4.214  -0.246  0.5259 -0.1899  1.3758
   58TYR    CD2 3045   2.513   4.271  -0.411  0.5409 -0.0855  0.0866
   58TYR    HD2 3046   2.433   4.325  -0.459  0.3048 -0.1640  0.3867
   58TYR      C 3047   2.825   4.494  -0.496 -0.6123 -0.7898  0.1653
   58TYR      O 3048   2.944   4.471  -0.520 -0.5228 -0.2337  0.0572
   59GLY      N 3049   2.777   4.529  -0.377  0.0204  0.5924  0.0272
   59GLY      H 3050   2.677   4.532  -0.367 -0.5067 -2.3951 -2.9134
   59GLY     CA 3051   2.863   4.518  -0.261  0.0587 -0.5211 -0.0952
   59GLY    HA1 3052   2.944   4.591  -0.252 -1.1066  0.8068  0.0319
   59GLY    HA2 3053   2.912   4.421  -0.258  0.2488 -0.4194  0.1778
   59GLY      C 3054   2.788   4.523  -0.128  0.0367  0.1867 -0.1287
   59GLY      O 3055   2.668   4.545  -0.125  0.1095  0.5338  0.3242
   60GLN      N 3056   2.849   4.480  -0.017  0.1880 -0.3328 -0.4103
   60GLN      H 3057   2.944   4.447  -0.032 -0.4391 -1.4152 -2.4840
   60GLN     CA 3058   2.777   4.455   0.106  0.2055  0.1404 -0.3039
   60GLN     HA 3059   2.702   4.533   0.120  0.5926  0.2850  1.1598
   60GLN     CB 3060   2.709   4.318   0.101  0.5082 -0.0131 -0.2107
   60GLN    HB1 3061   2.648   4.319   0.011  3.0908 -0.4253 -2.0858
   60GLN    HB2 3062   2.639   4.314   0.185  1.5707 -0.9935  0.6612
   60GLN     CG 3063   2.803   4.198   0.098 -0.2017 -0.5718 -0.3927
   60GLN    HG1 3064   2.906   4.222   0.125  0.0333  1.5561 -2.8007
   60GLN    HG2 3065   2.812   4.144   0.003 -0.4200 -0.8918 -0.2321
   60GLN     CD 3066   2.765   4.091   0.199 -0.1654 -0.4025 -0.1970
   60GLN    OE1 3067   2.668   4.018   0.179 -0.5159  0.1589 -0.5857
   60GLN    NE2 3068   2.831   4.076   0.313  0.3150 -0.3129 -0.4611
   60GLN   HE21 3069   2.795   4.003   0.373  1.8233 -1.0805 -0.4283
   60GLN   HE22 3070   2.904   4.140   0.341 -0.3902  0.5480 -0.5515
   60GLN      C 3071   2.870   4.476   0.224 -0.4241  0.2902  0.1733
   60GLN      O 3072   2.993   4.476   0.210 -0.3190 -0.4562  0.9712
   61SER      N 3073   2.810   4.499   0.341 -0.0769  0.2134  0.3678
   61SER      H 3074   2.710   4.502   0.339 -0.0720  0.7590  0.7431
   61SER     CA 3075   2.888   4.510   0.463 -0.0221  0.2548  0.3294
   61SER     HA 3076   2.935   4.608   0.458  1.1452 -0.2897  0.2050
   61SER     CB 3077   2.797   4.517   0.585 -0.0872  0.2428  0.2813
   61SER    HB1 3078   2.718   4.443   0.574  0.9612 -0.6757 -1.5772
   61SER    HB2 3079   2.859   4.507   0.673 -0.9763  1.7811  1.1334
   61SER     OG 3080   2.741   4.646   0.588  0.5024  0.4975  0.3713
   61SER     HG 3081   2.669   4.637   0.651 -1.2840 -1.3391 -1.7516
   61SER      C 3082   2.985   4.395   0.484 -0.2313  0.0517  0.1925
   61SER      O 3083   2.961   4.277   0.458 -0.2557  0.0591  0.1845
   62GLN      N 3084   3.098   4.426   0.549 -0.0047 -0.0903 -0.1321
   62GLN      H 3085   3.118   4.525   0.558  0.0490  0.0307 -1.3316
   62GLN     CA 3086   3.203   4.335   0.588 -0.2927 -0.2478  0.2806
   62GLN     HA 3087   3.150   4.250   0.631 -1.2404  0.7720  1.1720
   62GLN     CB 3088   3.284   4.295   0.465  0.3512 -0.3406  0.7292
   62GLN    HB1 3089   3.369   4.232   0.492  1.9740  1.9387  1.1989
   62GLN    HB2 3090   3.220   4.239   0.396 -0.9124  0.6620  1.0541
   62GLN     CG 3091   3.344   4.418   0.398 -0.2936 -0.4070  0.0054
   62GLN    HG1 3092   3.278   4.504   0.409  0.2329 -0.0599  0.5093
   62GLN    HG2 3093   3.441   4.444   0.440 -0.1479 -1.1705  0.1589
   62GLN     CD 3094   3.381   4.399   0.252 -0.2300 -0.0367 -0.0280
   62GLN    OE1 3095   3.495   4.366   0.219 -0.2741 -0.0815 -0.1344
   62GLN    NE2 3096   3.289   4.416   0.157 -0.4403  0.1672  0.2149
   62GLN   HE21 3097   3.189   4.429   0.169 -0.6408  2.4038 -2.6991
   62GLN   HE22 3098   3.321   4.399   0.063 -0.0138 -0.0802  0.4056
   62GLN      C 3099   3.284   4.389   0.705 -0.0059 -0.2756  0.0961
   62GLN      O 3100   3.267   4.508   0.731  0.4122 -0.1197 -0.3376
   63ASN      N 3101   3.358   4.305   0.778  0.2469 -0.0673  0.0784
   63ASN      H 3102   3.348   4.210   0.744 -2.8886  0.3998 -0.6273
   63ASN     CA 3103   3.437   4.330   0.897  0.7646 -0.3802 -0.1931
   63ASN     HA 3104   3.378   4.407   0.946 -0.6046 -1.5365  0.0559
   63ASN     CB 3105   3.437   4.200   0.977 -0.6811 -0.2493  0.0487
   63ASN    HB1 3106   3.517   4.140   0.934  0.7130  1.5174  0.0387
   63ASN    HB2 3107   3.337   4.157   0.975 -1.3010  0.9763  1.5780
   63ASN     CG 3108   3.479   4.217   1.123 -0.0765  0.2318 -0.1742
   63ASN    OD1 3109   3.490   4.329   1.172 -0.0333  0.1194  0.0751
   63ASN    ND2 3110   3.493   4.109   1.201  0.3920  0.4298  0.0163
   63ASN   HD21 3111   3.533   4.127   1.292 -0.8411  1.3445  0.4165
   63ASN   HD22 3112   3.473   4.018   1.162  1.1690 -0.5212  1.7228
   63ASN      C 3113   3.572   4.389   0.858  0.4065 -0.0463 -0.9509
   63ASN      O 3114   3.661   4.314   0.821  0.1312 -0.7121 -0.3016
   64THR      N 3115   3.589   4.521   0.856 -0.5350  0.1079  0.0768
   64THR      H 3116   3.513   4.584   0.880 -0.6353 -0.8495  2.5522
   64THR     CA 3117   3.715   4.578   0.815 -0.1398 -0.7317  0.1089
   64THR     HA 3118   3.765   4.513   0.743 -0.1675 -0.2667 -0.3358
   64THR     CB 3119   3.687   4.707   0.738 -0.1568 -0.6114  0.3132
   64THR     HB 3120   3.786   4.744   0.710  0.7938 -2.3324  1.1902
   64THR    CG2 3121   3.613   4.680   0.608 -0.1024 -0.0780  0.1692
   64THR   HG21 3122   3.506   4.673   0.627  0.0199  0.1945  0.9788
   64THR   HG22 3123   3.656   4.590   0.563 -0.7589 -0.7822  0.9087
   64THR   HG23 3124   3.625   4.766   0.542  0.2627 -0.2301  0.0334
   64THR    OG1 3125   3.615   4.812   0.798 -0.0150 -0.4126  0.1359
   64THR    HG1 3126   3.527   4.781   0.818  0.3136 -1.9183 -0.6294
   64THR      C 3127   3.810   4.599   0.933 -0.3896  0.2305  0.1534
   64THR      O 3128   3.769   4.594   1.049 -0.0164  0.6607  0.3048
   65GLY      N 3129   3.940   4.619   0.909 -0.2925  0.3995  0.8142
   65GLY      H 3130   3.972   4.622   0.814 -1.7530 -0.7467  0.2386
   65GLY     CA 3131   4.038   4.601   1.015 -0.0957  0.1384  0.5887
   65GLY    HA1 3132   4.124   4.662   0.987 -0.2582 -0.1653 -0.6414
   65GLY    HA2 3133   4.009   4.648   1.109  1.6944  1.5628  0.4925
   65GLY      C 3134   4.082   4.458   1.038  0.2441 -0.0718 -1.2124
   65GLY      O 3135   4.008   4.365   1.008 -0.1200 -0.1756 -0.0455
   66TYR      N 3136   4.205   4.441   1.088 -0.2243  0.0883  0.0130
   66TYR      H 3137   4.262   4.522   1.105  1.0810 -0.9558  0.8090
   66TYR     CA 3138   4.264   4.313   1.120  0.0069  0.1742 -0.0728
   66TYR     HA 3139   4.223   4.231   1.060  0.7991  1.0532 -1.9068
   66TYR     CB 3140   4.409   4.312   1.074 -0.0499 -0.4580 -0.2570
   66TYR    HB1 3141   4.422   4.331   0.967 -0.6695 -0.9856 -0.4295
   66TYR    HB2 3142   4.441   4.403   1.125  1.4982 -0.6889 -0.7617
   66TYR     CG 3143   4.503   4.201   1.115 -0.0011 -0.3458 -0.0624
   66TYR    CD1 3144   4.469   4.073   1.069 -0.0139 -0.1123 -0.7071
   66TYR    HD1 3145   4.381   4.061   1.008 -1.5332 -0.9825  1.5374
   66TYR    CE1 3146   4.557   3.965   1.087  0.2550  0.1671 -0.3370
   66TYR    HE1 3147   4.547   3.874   1.031 -0.5566 -0.3893  0.6589
   66TYR     CZ 3148   4.670   3.984   1.168  0.1000 -0.4552  0.0315
   66TYR     OH 3149   4.755   3.878   1.176  0.3715 -0.2918 -0.6547
   66TYR     HH 3150   4.745   3.811   1.108 -0.1415  0.6352 -1.5106
   66TYR    CE2 3151   4.700   4.112   1.221 -0.2967 -0.0731 -0.6613
   66TYR    HE2 3152   4.784   4.127   1.286 -1.5363  1.8355  0.5801
   66TYR    CD2 3153   4.615   4.221   1.196 -0.0119  0.2597 -0.1898
   66TYR    HD2 3154   4.642   4.318   1.235 -1.2735  0.8363 -0.7030
   66TYR      C 3155   4.253   4.282   1.269  0.3268  0.2703 -0.0290
   66TYR      O 3156   4.260   4.378   1.345  0.0328  0.5073 -0.2957
   67GLY      N 3157   4.230   4.156   1.306  0.4292  0.3688  0.3766
   67GLY      H 3158   4.228   4.088   1.231 -1.2417  1.3695 -0.5627
   67GLY     CA 3159   4.202   4.116   1.442  0.0553 -0.9836 -0.0755
   67GLY    HA1 3160   4.261   4.181   1.508  1.8551 -2.9919  0.3914
   67GLY    HA2 3161   4.218   4.010   1.461 -0.8820 -0.7998  1.9957
   67GLY      C 3162   4.059   4.140   1.487  0.3335  0.3548  0.1614
   67GLY      O 3163   4.022   4.104   1.599  0.2109 -0.3117 -0.0849
   68THR      N 3164   3.975   4.207   1.408  0.3651  0.0431 -0.1386
   68THR      H 3165   3.996   4.212   1.309  0.4073  0.3046 -0.1172
   68THR     CA 3166   3.849   4.265   1.450  0.2625 -0.3847  0.1513
   68THR     HA 3167   3.864   4.318   1.545 -0.5003 -0.0856  0.1131
   68THR     CB 3168   3.801   4.368   1.348  0.6516 -0.3457  0.0062
   68THR     HB 3169   3.707   4.416   1.374  0.3484  0.5425 -2.4748
   68THR    CG2 3170   3.889   4.493   1.344  0.1877 -0.0245 -0.1564
   68THR   HG21 3171   3.843   4.559   1.270 -1.1482 -0.4063  0.2942
   68THR   HG22 3172   3.873   4.549   1.437 -0.9542  0.1041 -0.4066
   68THR   HG23 3173   3.995   4.484   1.321  1.3460  3.1947  3.0326
   68THR    OG1 3174   3.781   4.311   1.221  0.1041  0.4306 -0.2620
   68THR    HG1 3175   3.770   4.389   1.166 -0.3294  1.4236  1.1688
   68THR      C 3176   3.742   4.158   1.466 -0.4375  0.2966  0.0852
   68THR      O 3177   3.749   4.049   1.410 -0.0165  0.2050  0.3152
   69GLN      N 3178   3.654   4.182   1.563 -0.0023 -0.3458  0.6476
   69GLN      H 3179   3.655   4.273   1.606 -0.0251 -0.6016  1.1866
   69GLN     CA 3180   3.542   4.094   1.593 -0.2983 -0.3487 -0.4152
   69GLN     HA 3181   3.548   4.010   1.524  1.8827 -0.8773  0.3301
   69GLN     CB 3182   3.560   4.035   1.732  0.5144  0.1172 -0.3158
   69GLN    HB1 3183   3.561   4.109   1.813 -1.7269  1.2920 -1.2721
   69GLN    HB2 3184   3.471   3.981   1.764  1.2388 -0.1049  1.4697
   69GLN     CG 3185   3.670   3.930   1.744  0.2283 -0.1398  0.0887
   69GLN    HG1 3186   3.754   3.973   1.691 -1.1290  0.4025 -1.7329
   69GLN    HG2 3187   3.691   3.914   1.849 -4.9990  0.3360  1.5190
   69GLN     CD 3188   3.645   3.798   1.672  0.3025 -0.0080 -0.1816
   69GLN    OE1 3189   3.578   3.713   1.730 -0.1316  0.2756 -0.2625
   69GLN    NE2 3190   3.665   3.787   1.541 -0.4673 -0.3041 -0.2793
   69GLN   HE21 3191   3.711   3.865   1.497  1.5139 -1.0018  0.4314
   69GLN   HE22 3192   3.631   3.704   1.495 -0.5856 -0.7043  0.5122
   69GLN      C 3193   3.417   4.180   1.591 -0.2733 -0.2991  0.1644
   69GLN      O 3194   3.405   4.280   1.662  0.0106 -0.2627  0.1588
   70SER      N 3195   3.314   4.146   1.513 -0.1079 -0.5659  0.0610
   70SER      H 3196   3.328   4.060   1.463 -1.5476 -0.2090 -1.0345
   70SER     CA 3197   3.202   4.230   1.475  0.4305  0.0188 -0.2502
   70SER     HA 3198   3.154   4.270   1.564 -1.1761 -0.3051 -0.9395
   70SER     CB 3199   3.251   4.337   1.378  0.7129  0.3214  0.2224
   70SER    HB1 3200   3.255   4.295   1.277 -4.7222 -1.0895  0.2944
   70SER    HB2 3201   3.340   4.379   1.425  0.2798 -0.6965  2.0614
   70SER     OG 3202   3.167   4.449   1.364 -0.0419 -0.2988 -0.2532
   70SER     HG 3203   3.196   4.520   1.307 -1.8571 -1.1526 -2.4173
   70SER      C 3204   3.096   4.150   1.400  0.0947  0.4606 -0.2545
   70SER      O 3205   3.121   4.051   1.332 -0.2151 -0.0652  0.3870
   71THR      N 3206   2.973   4.202   1.401  0.1139  0.5091  0.5985
   71THR      H 3207   2.959   4.294   1.439  1.7802  0.2297  2.0200
   71THR     CA 3208   2.850   4.143   1.353 -0.3241  0.8015  1.3446
   71THR     HA 3209   2.874   4.063   1.282 -0.1184 -0.5493  2.8751
   71THR     CB 3210   2.766   4.076   1.461 -0.6527 -0.4405  0.3406
   71THR     HB 3211   2.664   4.059   1.428 -1.3406 -0.9322  2.5535
   71THR    CG2 3212   2.831   3.949   1.515  0.1613 -0.2723 -0.2204
   71THR   HG21 3213   2.856   3.889   1.428  1.0962  0.7612 -0.6824
   71THR   HG22 3214   2.766   3.895   1.584 -0.1969  1.8890  1.2186
   71THR   HG23 3215   2.921   3.975   1.571 -0.4841  3.0246 -0.5588
   71THR    OG1 3216   2.750   4.165   1.569 -0.3914  0.3821 -0.2917
   71THR    HG1 3217   2.833   4.212   1.578 -0.7083  1.4518 -2.4073
   71THR      C 3218   2.770   4.239   1.267 -0.3545 -0.1628  0.2565
   71THR      O 3219   2.782   4.357   1.299 -0.3634  0.1046 -0.6994
   72PRO      N 3220   2.682   4.196   1.176  0.0239  0.3925 -0.3833
   72PRO     CD 3221   2.667   4.059   1.132  0.1221  0.0885  0.5070
   72PRO    HD1 3222   2.753   4.029   1.073 -1.2954 -1.7805 -0.7367
   72PRO    HD2 3223   2.642   3.988   1.211 -1.9286 -1.5339 -1.4831
   72PRO     CG 3224   2.550   4.066   1.034  0.2283 -0.1398  0.3621
   72PRO    HG1 3225   2.460   4.035   1.087 -0.1186  2.2963  1.3650
   72PRO    HG2 3226   2.574   4.007   0.947 -1.0845  0.7867 -0.6736
   72PRO     CB 3227   2.531   4.214   1.000  0.0575 -0.1966  0.2130
   72PRO    HB1 3228   2.425   4.236   0.988  0.2106  1.2727  1.2489
   72PRO    HB2 3229   2.597   4.239   0.917  0.0874 -1.2099 -0.0787
   72PRO     CA 3230   2.588   4.290   1.119 -0.4522  0.2569  0.1698
   72PRO     HA 3231   2.640   4.377   1.079 -1.7851 -0.1962 -2.7734
   72PRO      C 3232   2.480   4.326   1.220 -0.2743 -0.0831  0.4822
   72PRO      O 3233   2.432   4.234   1.286 -0.1363 -0.4752  0.0409
   73GLN      N 3234   2.452   4.455   1.240 -0.1855 -0.0354  0.2953
   73GLN      H 3235   2.499   4.518   1.176 -2.4052 -0.3133 -1.7809
   73GLN     CA 3236   2.366   4.505   1.345 -0.2770 -0.2336  0.3143
   73GLN     HA 3237   2.374   4.436   1.430 -1.8282  0.1313  0.7876
   73GLN     CB 3238   2.411   4.647   1.378  0.2835 -0.3118 -0.1089
   73GLN    HB1 3239   2.404   4.715   1.293  1.9979  1.1778  0.8738
   73GLN    HB2 3240   2.344   4.681   1.456  0.0660 -0.2365 -0.3266
   73GLN     CG 3241   2.553   4.666   1.430  0.2114  0.1844 -0.0871
   73GLN    HG1 3242   2.636   4.634   1.367  1.1871  1.3853  0.5444
   73GLN    HG2 3243   2.569   4.773   1.443 -0.2186  0.4819 -1.7981
   73GLN     CD 3244   2.574   4.600   1.566 -0.9440  0.0645  0.0453
   73GLN    OE1 3245   2.544   4.651   1.674  0.0771  0.4767  0.1536
   73GLN    NE2 3246   2.638   4.483   1.566 -0.3862  0.3635  0.1724
   73GLN   HE21 3247   2.692   4.452   1.487  2.7891 -0.6622  2.5115
   73GLN   HE22 3248   2.634   4.435   1.655  1.0321  0.0022  0.0672
   73GLN      C 3249   2.218   4.501   1.308 -0.1332 -0.3644 -0.2556
   73GLN      O 3250   2.185   4.522   1.192  0.1785 -0.1814 -0.3119
   74GLY      N 3251   2.126   4.486   1.403  0.0282  0.0346 -0.0307
   74GLY      H 3252   2.157   4.481   1.499  0.1610  0.9330 -0.0237
   74GLY     CA 3253   1.985   4.460   1.383  0.0971 -0.0168 -0.4608
   74GLY    HA1 3254   1.985   4.371   1.320  1.0226  0.8362 -1.7123
   74GLY    HA2 3255   1.932   4.544   1.338 -1.6095 -0.4207  0.6780
   74GLY      C 3256   1.917   4.433   1.517  0.4129  0.2274 -0.2502
   74GLY      O 3257   1.978   4.443   1.623  0.1686 -0.4336 -0.0445
   75TYR      N 3258   1.792   4.385   1.512  0.4519  0.0691  0.2473
   75TYR      H 3259   1.745   4.384   1.423 -0.3966 -1.6531  0.6768
   75TYR     CA 3260   1.713   4.351   1.628 -0.4821 -0.0934 -0.4267
   75TYR     HA 3261   1.775   4.381   1.713  1.0119  0.7966 -1.7813
   75TYR     CB 3262   1.583   4.431   1.640 -0.3349  0.1297 -0.2914
   75TYR    HB1 3263   1.506   4.390   1.574  0.5181  0.0677 -1.2809
   75TYR    HB2 3264   1.544   4.412   1.740  2.0564  2.9284  1.3333
   75TYR     CG 3265   1.603   4.578   1.614  0.6163  0.0022 -0.3004
   75TYR    CD1 3266   1.537   4.631   1.502 -0.0211  0.2567  0.1949
   75TYR    HD1 3267   1.481   4.570   1.433 -2.1627  2.9845 -0.6523
   75TYR    CE1 3268   1.538   4.769   1.479  0.3598  0.1645 -0.3499
   75TYR    HE1 3269   1.469   4.810   1.408  0.4777  1.0277  0.0202
   75TYR     CZ 3270   1.618   4.850   1.562 -0.5958  0.1138  0.6472
   75TYR     OH 3271   1.616   4.986   1.550  0.3679  0.0829 -0.0321
   75TYR     HH 3272   1.561   5.009   1.475 -1.6339 -0.3196  1.2071
   75TYR    CE2 3273   1.688   4.796   1.672  0.6839  0.4497  0.0240
   75TYR    HE2 3274   1.748   4.860   1.735 -1.2065  4.4455 -1.9216
   75TYR    CD2 3275   1.666   4.662   1.707 -0.4714  0.6005 -0.0969
   75TYR    HD2 3276   1.709   4.616   1.794 -0.1754 -0.0778 -0.5981
   75TYR      C 3277   1.696   4.201   1.643  0.0677 -0.1164  0.0063
   75TYR      O 3278   1.725   4.121   1.555 -0.4490 -0.1102 -0.1781
   76GLY      N 3279   1.645   4.161   1.760  0.0960 -0.4274 -0.0862
   76GLY      H 3280   1.619   4.236   1.824 -3.5034 -1.2498 -0.3791
   76GLY     CA 3281   1.627   4.025   1.806 -0.2260 -0.1693  0.5773
   76GLY    HA1 3282   1.605   4.034   1.912  1.4832 -2.0850  1.1553
   76GLY    HA2 3283   1.721   3.970   1.800 -0.9533 -1.3094 -2.2451
   76GLY      C 3284   1.530   3.937   1.728  0.0872  0.2080 -0.2538
   76GLY      O 3285   1.430   3.979   1.670  0.0206  0.2480 -0.1101
   77SER      N 3286   1.559   3.807   1.736 -0.3059  0.1263 -0.1346
   77SER      H 3287   1.650   3.787   1.775 -0.6368  1.1638  1.2544
   77SER     CA 3288   1.474   3.697   1.694 -0.4241  0.0783  0.2323
   77SER     HA 3289   1.374   3.731   1.721 -0.2359  1.5917 -0.8585
   77SER     CB 3290   1.480   3.678   1.543  0.4441 -0.5810  0.3403
   77SER    HB1 3291   1.402   3.607   1.517  1.0178 -0.8001 -0.8474
   77SER    HB2 3292   1.443   3.771   1.500 -1.3674 -1.5089 -0.2437
   77SER     OG 3293   1.608   3.648   1.493  0.4259 -0.3787  0.1684
   77SER     HG 3294   1.602   3.646   1.398  2.0969 -1.2457  0.0341
   77SER      C 3295   1.510   3.570   1.770  0.5356 -0.2879 -0.8006
   77SER      O 3296   1.627   3.554   1.803  0.3893 -0.4268 -0.3409
   78THR      N 3297   1.407   3.488   1.795  0.2117  0.3404 -0.0249
   78THR      H 3298   1.310   3.517   1.788 -0.6635 -2.6184 -1.7714
   78THR     CA 3299   1.423   3.354   1.847 -0.4452  0.2005 -0.1684
   78THR     HA 3300   1.513   3.356   1.909 -0.4863  3.2110 -0.0520
   78THR     CB 3301   1.312   3.321   1.946  0.4553 -0.3144  0.6818
   78THR     HB 3302   1.340   3.231   2.001 -0.5318 -0.8337  0.3650
   78THR    CG2 3303   1.286   3.435   2.044  0.5126 -0.2784  0.6555
   78THR   HG21 3304   1.378   3.486   2.071  0.9273  0.0368 -1.2417
   78THR   HG22 3305   1.219   3.505   1.993 -0.9501 -1.5459  0.7559
   78THR   HG23 3306   1.247   3.398   2.139 -0.3273  2.2380  1.3618
   78THR    OG1 3307   1.187   3.304   1.883  0.4521 -0.5743  0.7576
   78THR    HG1 3308   1.133   3.249   1.940  0.3857 -1.2397  0.0785
   78THR      C 3309   1.428   3.247   1.739 -0.1089  0.1113 -0.0650
   78THR      O 3310   1.429   3.276   1.620  0.2129 -0.3711 -0.1821
   79GLY      N 3311   1.450   3.122   1.779  0.5427  0.3413  0.3189
   79GLY      H 3312   1.482   3.109   1.874  2.8367  0.1383 -0.4195
   79GLY     CA 3313   1.465   3.011   1.687 -0.6718  0.2412  0.2259
   79GLY    HA1 3314   1.378   3.018   1.621 -0.0062 -0.4772 -0.7557
   79GLY    HA2 3315   1.551   3.024   1.621 -1.9439  2.0444 -1.2005
   79GLY      C 3316   1.447   2.877   1.757 -0.2851  0.4251  0.6812
   79GLY      O 3317   1.466   2.859   1.877 -0.6083  0.2374  0.7043
   80GLY      N 3318   1.417   2.773   1.680  0.3769  0.1677  0.7657
   80GLY      H 3319   1.425   2.771   1.579 -1.0599 -0.9186  0.6330
   80GLY     CA 3320   1.366   2.652   1.741 -0.1518  0.3111  0.6153
   80GLY    HA1 3321   1.387   2.573   1.669  0.9382 -2.4362  3.6825
   80GLY    HA2 3322   1.427   2.611   1.822  1.1231  0.2002 -0.3721
   80GLY      C 3323   1.219   2.657   1.781 -0.3184  0.2837  0.0075
   80GLY      O 3324   1.154   2.761   1.786  0.1518  0.5547  0.6121
   81TYR      N 3325   1.170   2.535   1.801  0.2527  0.0889  0.2366
   81TYR      H 3326   1.228   2.452   1.797 -2.6173 -2.0251 -2.9339
   81TYR     CA 3327   1.030   2.512   1.833  0.0041  0.3810 -0.6271
   81TYR     HA 3328   0.970   2.585   1.779 -1.6559  0.0340  0.6722
   81TYR     CB 3329   0.984   2.375   1.784  0.1674  0.2615 -0.4466
   81TYR    HB1 3330   1.032   2.295   1.841 -1.5862  1.1901  2.5319
   81TYR    HB2 3331   0.880   2.349   1.804  0.1044  0.0406 -1.0293
   81TYR     CG 3332   0.999   2.353   1.635  0.4915  0.4183 -0.4389
   81TYR    CD1 3333   1.047   2.227   1.596 -0.7861 -0.2635  0.1250
   81TYR    HD1 3334   1.075   2.149   1.665  2.9212  0.4910 -0.3248
   81TYR    CE1 3335   1.053   2.206   1.458 -0.2720  0.3037  0.0600
   81TYR    HE1 3336   1.089   2.109   1.427 -0.8420 -0.2310  1.0303
   81TYR     CZ 3337   1.015   2.301   1.360  0.3829  0.3805 -0.1262
   81TYR     OH 3338   1.030   2.270   1.228 -0.1043 -0.5551  0.0314
   81TYR     HH 3339   1.024   2.345   1.169 -0.0189  0.6878  1.5538
   81TYR    CE2 3340   0.969   2.426   1.406 -0.8732 -0.1399  0.0731
   81TYR    HE2 3341   0.941   2.506   1.338  2.9235  0.9143 -0.4796
   81TYR    CD2 3342   0.952   2.447   1.543 -0.7834  0.2569  0.0248
   81TYR    HD2 3343   0.932   2.548   1.574  4.0447  1.2723  0.6035
   81TYR      C 3344   1.001   2.532   1.980 -0.0394  0.0562 -0.5894
   81TYR      O 3345   1.086   2.505   2.065 -0.1413  0.3118 -0.4020
   82GLY      N 3346   0.879   2.581   2.006 -0.0270 -0.0711 -0.2847
   82GLY      H 3347   0.808   2.582   1.935 -0.9142 -1.3641  0.5307
   82GLY     CA 3348   0.835   2.624   2.137 -0.0026 -0.4781 -0.1412
   82GLY    HA1 3349   0.852   2.542   2.207 -0.4380 -0.8281 -0.4462
   82GLY    HA2 3350   0.729   2.647   2.130  0.2733  0.5655 -1.4439
   82GLY      C 3351   0.910   2.750   2.180 -0.2333 -0.2110 -0.5175
   82GLY      O 3352   0.979   2.814   2.100  0.0483  0.3245  0.1521
   83SER      N 3353   0.895   2.784   2.308  0.1282 -0.1434 -0.4904
   83SER      H 3354   0.851   2.717   2.370 -1.0417  1.1119  0.0763
   83SER     CA 3355   0.973   2.887   2.372  0.5468 -0.7718  0.0183
   83SER     HA 3356   0.957   2.971   2.305  0.7582 -0.8538 -0.1377
   83SER     CB 3357   0.930   2.918   2.515  0.6717 -0.4317 -0.0163
   83SER    HB1 3358   0.950   2.841   2.590  1.5003  1.9129  2.3391
   83SER    HB2 3359   0.821   2.926   2.512  0.8141  1.9254 -2.6916
   83SER     OG 3360   0.976   3.043   2.560  0.8166 -0.4179 -0.2009
   83SER     HG 3361   0.895   3.086   2.590 -0.9953 -3.1817 -0.7606
   83SER      C 3362   1.124   2.866   2.378  0.6173 -0.2401  0.1221
   83SER      O 3363   1.175   2.759   2.409 -0.6033 -0.9576 -0.2863
   84SER      N 3364   1.201   2.969   2.342  0.2524 -0.0467 -0.1074
   84SER      H 3365   1.144   3.042   2.300 -0.1944 -0.8322 -0.8932
   84SER     CA 3366   1.344   2.975   2.317  0.2583  0.2977  0.0014
   84SER     HA 3367   1.390   2.917   2.397 -2.7139  0.0184  1.6811
   84SER     CB 3368   1.378   2.923   2.178  0.2591 -0.5586  0.3172
   84SER    HB1 3369   1.331   2.825   2.174 -1.1779 -0.0526  2.7247
   84SER    HB2 3370   1.485   2.915   2.155  0.2134 -0.7715  0.1728
   84SER     OG 3371   1.329   3.003   2.073  0.3561 -0.4774  0.3336
   84SER     HG 3372   1.366   2.952   2.001 -0.0130 -2.0677  1.2335
   84SER      C 3373   1.392   3.119   2.326  0.3038  0.2485  0.6022
   84SER      O 3374   1.314   3.213   2.315 -0.1988 -0.1628  0.6147
   85GLN      N 3375   1.524   3.133   2.339  0.3864  0.2747 -0.1993
   85GLN      H 3376   1.583   3.051   2.335  0.3381  0.2530 -0.4719
   85GLN     CA 3377   1.578   3.267   2.355  0.3329  0.2752 -0.0199
   85GLN     HA 3378   1.513   3.324   2.422 -1.6673 -0.8787 -0.8691
   85GLN     CB 3379   1.717   3.269   2.417  0.2048  0.3105  0.2698
   85GLN    HB1 3380   1.755   3.371   2.427  2.4733 -0.5570  1.2474
   85GLN    HB2 3381   1.778   3.211   2.348 -0.0081 -1.1120  1.2244
   85GLN     CG 3382   1.728   3.196   2.551  0.1606 -0.5821 -0.2046
   85GLN    HG1 3383   1.724   3.088   2.534  1.6074 -0.6179 -0.4275
   85GLN    HG2 3384   1.643   3.218   2.615  0.0700 -0.0590 -0.4976
   85GLN     CD 3385   1.859   3.230   2.620 -0.1812  0.0194  0.1511
   85GLN    OE1 3386   1.955   3.154   2.627 -0.3733 -0.1967  0.4858
   85GLN    NE2 3387   1.871   3.349   2.680 -0.6768  0.1788 -0.0563
   85GLN   HE21 3388   1.785   3.401   2.676 -1.0495 -0.4363 -0.0856
   85GLN   HE22 3389   1.956   3.385   2.721 -0.4040  0.3828 -0.7944
   85GLN      C 3390   1.594   3.343   2.224  0.3269  0.2496 -0.0351
   85GLN      O 3391   1.613   3.282   2.120  0.7520  0.4357 -0.0692
   86SER      N 3392   1.597   3.476   2.235 -0.6565  0.2741  0.0501
   86SER      H 3393   1.552   3.519   2.315 -0.9719  0.3000 -0.1367
   86SER     CA 3394   1.643   3.559   2.126 -0.1875  0.4127  0.3507
   86SER     HA 3395   1.592   3.532   2.033 -0.5606  1.0727  0.3574
   86SER     CB 3396   1.605   3.703   2.160  0.1130  0.5382  0.1677
   86SER    HB1 3397   1.663   3.742   2.243  2.2765 -0.2638 -0.9010
   86SER    HB2 3398   1.498   3.713   2.182 -0.5881 -1.6320 -1.7744
   86SER     OG 3399   1.630   3.795   2.057 -0.1266  0.6130  0.1748
   86SER     HG 3400   1.713   3.826   2.094 -0.5922  0.5127  1.3344
   86SER      C 3401   1.793   3.548   2.099 -0.2213  0.1063  0.2785
   86SER      O 3402   1.866   3.519   2.193  0.0698 -0.0894 -0.0041
   87SER      N 3403   1.840   3.573   1.976  0.1497 -0.4261  0.3109
   87SER      H 3404   1.765   3.587   1.910 -1.1484 -1.1387  1.5690
   87SER     CA 3405   1.977   3.601   1.940 -0.1276 -0.1391 -0.5463
   87SER     HA 3406   2.028   3.633   2.031 -0.9970 -2.0906  0.7081
   87SER     CB 3407   2.043   3.471   1.893 -0.0454  0.0248 -0.8857
   87SER    HB1 3408   2.008   3.437   1.796  0.7226 -1.2129 -0.7459
   87SER    HB2 3409   2.026   3.392   1.966  0.4607 -0.0656 -0.8654
   87SER     OG 3410   2.183   3.488   1.893 -0.0697  0.3233  0.5108
   87SER     HG 3411   2.223   3.404   1.870 -3.8769 -2.1845  1.9759
   87SER      C 3412   1.989   3.709   1.834  0.1333  0.0930 -0.2835
   87SER      O 3413   1.888   3.770   1.802 -0.2728 -0.1601  0.4959
   88GLN      N 3414   2.111   3.736   1.786  0.1904  0.4246  0.0420
   88GLN      H 3415   2.191   3.683   1.816  0.9797  0.7974 -1.2849
   88GLN     CA 3416   2.141   3.835   1.685  0.0500  0.0180 -0.4046
   88GLN     HA 3417   2.051   3.891   1.656  1.2552  1.3688 -1.6998
   88GLN     CB 3418   2.236   3.944   1.732  0.2705 -0.1670 -0.4229
   88GLN    HB1 3419   2.267   4.013   1.654 -1.0701  0.6940 -0.2230
   88GLN    HB2 3420   2.330   3.894   1.758 -1.5609 -4.0905 -0.6874
   88GLN     CG 3421   2.183   4.025   1.850 -0.1988 -0.6360 -0.3109
   88GLN    HG1 3422   2.255   4.105   1.869 -0.5862 -0.0910 -1.1182
   88GLN    HG2 3423   2.162   3.969   1.941  0.9104 -0.3870  0.1170
   88GLN     CD 3424   2.061   4.104   1.805 -0.1608 -0.2624  0.2287
   88GLN    OE1 3425   1.960   4.111   1.874 -0.1702 -0.0172  0.1908
   88GLN    NE2 3426   2.067   4.186   1.699  0.2454 -0.6028 -0.0164
   88GLN   HE21 3427   1.985   4.245   1.692 -0.7191 -1.9458 -0.5400
   88GLN   HE22 3428   2.148   4.201   1.642 -0.0599  4.7519  0.4480
   88GLN      C 3429   2.200   3.777   1.557  1.1715  0.4400 -0.0905
   88GLN      O 3430   2.250   3.665   1.561 -0.5683 -0.3701  0.2117
   89SER      N 3431   2.187   3.850   1.446 -0.8882  0.1355 -0.0871
   89SER      H 3432   2.146   3.942   1.447 -1.6959 -0.1829  1.8748
   89SER     CA 3433   2.257   3.821   1.323 -0.1398  0.4577  0.2617
   89SER     HA 3434   2.202   3.740   1.277  1.1183 -0.8412  0.9369
   89SER     CB 3435   2.255   3.943   1.232  0.3666  0.0590 -0.2981
   89SER    HB1 3436   2.316   4.022   1.275  0.9681 -1.2437  1.3370
   89SER    HB2 3437   2.286   3.917   1.131  2.3711  0.1219  0.2608
   89SER     OG 3438   2.124   3.988   1.204  0.3845  0.6476  0.5122
   89SER     HG 3439   2.087   4.025   1.284  0.2522  0.5900  0.4781
   89SER      C 3440   2.404   3.786   1.343 -0.1575  0.0945 -0.2415
   89SER      O 3441   2.478   3.852   1.415 -0.0694 -0.1774 -0.0791
   90SER      N 3442   2.451   3.681   1.274  0.4360  0.3723 -0.2651
   90SER      H 3443   2.396   3.642   1.199 -0.3573  0.2274  0.3800
   90SER     CA 3444   2.588   3.635   1.276  0.3736  0.1878 -0.2077
   90SER     HA 3445   2.653   3.721   1.291 -0.1367  0.3415  1.2964
   90SER     CB 3446   2.600   3.542   1.396 -0.2369  0.2379 -0.1063
   90SER    HB1 3447   2.694   3.488   1.406  0.2908  0.9861 -0.8867
   90SER    HB2 3448   2.523   3.466   1.397  0.8524 -0.9035  0.7420
   90SER     OG 3449   2.590   3.621   1.513  0.3461  0.0536  0.0732
   90SER     HG 3450   2.536   3.698   1.494 -0.2932 -0.1861  0.8737
   90SER      C 3451   2.630   3.564   1.148  0.4163 -0.1508 -0.0067
   90SER      O 3452   2.543   3.505   1.084  0.4856  0.0841 -0.3202
   91TYR      N 3453   2.760   3.548   1.119  0.4283  0.0396 -0.0631
   91TYR      H 3454   2.832   3.585   1.179 -0.1740  0.9674  0.0997
   91TYR     CA 3455   2.801   3.475   1.001  0.4707  0.0902 -0.0795
   91TYR     HA 3456   2.724   3.501   0.928  1.1838  1.3701 -0.3912
   91TYR     CB 3457   2.933   3.538   0.959  0.2864  0.0611 -0.7163
   91TYR    HB1 3458   3.015   3.523   1.030  2.1952  1.2500 -2.5465
   91TYR    HB2 3459   2.960   3.501   0.860  1.1176  0.3694 -0.6112
   91TYR     CG 3460   2.923   3.688   0.949 -0.0640  0.1052  0.2042
   91TYR    CD1 3461   2.857   3.746   0.840  0.2979 -0.0384 -0.0957
   91TYR    HD1 3462   2.813   3.677   0.770  1.3554 -1.5976  0.7214
   91TYR    CE1 3463   2.867   3.883   0.816 -0.7637  0.1685  0.5529
   91TYR    HE1 3464   2.820   3.928   0.730 -0.6203  1.0162  0.9058
   91TYR     CZ 3465   2.931   3.970   0.907  0.1659 -0.2031  0.2659
   91TYR     OH 3466   2.926   4.102   0.874 -0.6479 -0.2274  0.2688
   91TYR     HH 3467   2.858   4.123   0.809 -0.8337 -1.8191 -0.0772
   91TYR    CE2 3468   2.990   3.912   1.021  0.1926  0.1570  0.4359
   91TYR    HE2 3469   3.033   3.975   1.098  1.1010  0.4686 -0.2967
   91TYR    CD2 3470   2.976   3.775   1.045 -0.3922  0.1915  0.3081
   91TYR    HD2 3471   3.012   3.723   1.133  0.7659 -1.1394 -0.9046
   91TYR      C 3472   2.802   3.324   1.019 -0.8095  0.0418 -0.3246
   91TYR      O 3473   2.828   3.277   1.130 -0.1148 -0.0856 -0.5399
   92GLY      N 3474   2.779   3.249   0.911 -0.1676 -0.4043 -0.1563
   92GLY      H 3475   2.749   3.295   0.826 -0.9520  1.4010  1.0346
   92GLY     CA 3476   2.783   3.104   0.913  0.3180 -0.3887  0.1293
   92GLY    HA1 3477   2.765   3.071   0.811 -1.8184  1.6429 -0.2447
   92GLY    HA2 3478   2.882   3.068   0.942  0.1687 -2.1015 -1.3115
   92GLY      C 3479   2.665   3.054   0.996  0.1056  0.3092  0.2596
   92GLY      O 3480   2.571   3.127   1.021 -0.3920 -0.2118 -0.0557
   93GLN      N 3481   2.677   2.927   1.036  0.3138  0.2448  0.0024
   93GLN      H 3482   2.763   2.876   1.020  1.0823  1.2204  0.8559
   93GLN     CA 3483   2.575   2.858   1.113  0.3167 -0.0407 -0.2515
   93GLN     HA 3484   2.476   2.894   1.085  0.0273 -0.5602  0.0833
   93GLN     CB 3485   2.572   2.710   1.073  0.3189  0.0647 -0.6520
   93GLN    HB1 3486   2.660   2.654   1.107 -0.7608 -0.2910  1.7969
   93GLN    HB2 3487   2.484   2.672   1.124 -0.0291  0.9625 -0.5688
   93GLN     CG 3488   2.554   2.689   0.923 -0.5240 -0.0676 -0.5349
   93GLN    HG1 3489   2.450   2.717   0.906 -0.6491  0.9240  1.5584
   93GLN    HG2 3490   2.616   2.753   0.860 -0.3979 -0.1922 -0.5377
   93GLN     CD 3491   2.576   2.542   0.887 -0.4830 -0.2000  0.0117
   93GLN    OE1 3492   2.682   2.500   0.842 -0.4260 -0.1332  0.0835
   93GLN    NE2 3493   2.477   2.454   0.904 -0.1816 -0.4391  0.5419
   93GLN   HE21 3494   2.387   2.488   0.933 -0.1392  0.0905  0.0848
   93GLN   HE22 3495   2.490   2.357   0.878 -1.1712 -0.9409  1.8226
   93GLN      C 3496   2.584   2.877   1.263 -0.2864  1.2290 -0.3649
   93GLN      O 3497   2.686   2.931   1.306  0.4114 -0.5686  0.3296
   94GLN      N 3498   2.475   2.848   1.334 -0.0030  0.5018 -0.2156
   94GLN      H 3499   2.398   2.809   1.281  0.5043  0.8015 -1.1910
   94GLN     CA 3500   2.444   2.870   1.474  0.6397  0.5914 -0.0869
   94GLN     HA 3501   2.535   2.851   1.532  2.0404  0.0457 -2.3376
   94GLN     CB 3502   2.397   3.012   1.504  0.1953  0.4789 -0.2460
   94GLN    HB1 3503   2.416   3.035   1.609 -0.0848 -0.7701  0.0882
   94GLN    HB2 3504   2.464   3.079   1.451  3.3772 -0.8998  1.7079
   94GLN     CG 3505   2.256   3.047   1.458  0.0027 -0.5364 -0.4388
   94GLN    HG1 3506   2.233   2.994   1.365  1.0470 -1.8568  0.0242
   94GLN    HG2 3507   2.245   3.152   1.432 -0.3391 -0.3090  0.5688
   94GLN     CD 3508   2.145   3.015   1.558  0.1354  0.1129 -0.0813
   94GLN    OE1 3509   2.126   3.088   1.655 -0.0847 -0.1211  0.0516
   94GLN    NE2 3510   2.055   2.919   1.538 -0.5189  0.6412  0.2848
   94GLN   HE21 3511   2.066   2.867   1.452 -0.5745  0.2806  0.4947
   94GLN   HE22 3512   1.969   2.932   1.589 -0.6625 -1.5750  0.7368
   94GLN      C 3513   2.349   2.759   1.517 -0.0883  1.0254 -0.5641
   94GLN      O 3514   2.275   2.702   1.437  0.0422  0.4957 -0.3128
   95SER      N 3515   2.336   2.747   1.649  0.4415 -0.2592 -0.6203
   95SER      H 3516   2.410   2.785   1.706  1.3468 -2.1311 -0.4481
   95SER     CA 3517   2.229   2.674   1.713  0.6913 -0.0299  0.0649
   95SER     HA 3518   2.161   2.651   1.631  1.1036 -2.4324  0.3147
   95SER     CB 3519   2.276   2.536   1.759  0.0191 -0.3198 -0.1083
   95SER    HB1 3520   2.294   2.474   1.671  1.6812  1.2544 -0.9456
   95SER    HB2 3521   2.193   2.487   1.811 -1.5636  0.8872 -1.3696
   95SER     OG 3522   2.386   2.549   1.846  0.0076  0.0538 -0.1492
   95SER     HG 3523   2.375   2.476   1.908 -3.0100  0.6719  0.2469
   95SER      C 3524   2.159   2.758   1.820  0.1600 -0.4312  0.0381
   95SER      O 3525   2.229   2.827   1.893 -0.2057 -0.1951  0.1649
   96SER      N 3526   2.026   2.754   1.831  0.1528  0.1447  0.1891
   96SER      H 3527   1.981   2.686   1.771  0.8902  0.3907 -0.6822
   96SER     CA 3528   1.949   2.837   1.920  0.0910  0.2007  0.0843
   96SER     HA 3529   1.989   2.938   1.930 -1.6755  0.7624  2.7357
   96SER     CB 3530   1.809   2.847   1.859  0.1623  0.3391 -0.0566
   96SER    HB1 3531   1.755   2.754   1.844  0.6366 -0.1840  1.2706
   96SER    HB2 3532   1.748   2.914   1.920 -0.9915  1.2074 -2.0570
   96SER     OG 3533   1.820   2.905   1.731 -0.5686  0.4216 -0.0836
   96SER     HG 3534   1.822   3.001   1.743 -0.4813  0.5674 -1.1576
   96SER      C 3535   1.929   2.774   2.058 -0.4090  0.1993  0.0125
   96SER      O 3536   1.918   2.652   2.069  0.6161  0.0622 -0.4003
   97TYR      N 3537   1.914   2.853   2.165 -0.6274  0.2488 -0.0539
   97TYR      H 3538   1.892   2.949   2.145 -1.2993  0.0882 -0.1380
   97TYR     CA 3539   1.895   2.814   2.303  0.2451 -0.2941 -0.0780
   97TYR     HA 3540   1.953   2.724   2.322 -1.7581 -1.4347  0.9708
   97TYR     CB 3541   1.946   2.926   2.393 -0.1470  0.1291 -0.3758
   97TYR    HB1 3542   1.933   3.020   2.340 -1.3971 -0.0276 -0.3690
   97TYR    HB2 3543   1.890   2.926   2.487  0.6969 -1.7191  0.1667
   97TYR     CG 3544   2.091   2.919   2.434 -0.2036  0.0670 -0.1872
   97TYR    CD1 3545   2.127   2.839   2.544 -0.3614 -0.2459 -0.3604
   97TYR    HD1 3546   2.055   2.813   2.621  0.4535  0.2542  0.5938
   97TYR    CE1 3547   2.262   2.834   2.582 -0.3794  0.3064 -0.2077
   97TYR    HE1 3548   2.293   2.782   2.671  1.1113  1.8430  0.2129
   97TYR     CZ 3549   2.358   2.910   2.512  0.2789 -0.2359  0.0979
   97TYR     OH 3550   2.488   2.918   2.552  0.3815 -0.7892 -0.1115
   97TYR     HH 3551   2.502   2.881   2.639  2.3577 -1.4853 -0.6797
   97TYR    CE2 3552   2.321   2.981   2.396  0.0580  0.1673  0.4133
   97TYR    HE2 3553   2.386   3.048   2.342 -2.4053  1.1999 -1.4735
   97TYR    CD2 3554   2.187   2.984   2.356  0.1576 -0.1661  0.0560
   97TYR    HD2 3555   2.148   3.048   2.277 -1.2821 -1.4720 -0.3481
   97TYR      C 3556   1.751   2.792   2.349  0.1112 -0.1070 -0.4048
   97TYR      O 3557   1.667   2.881   2.347 -0.0661 -0.2723 -0.3489
   98PRO      N 3558   1.718   2.678   2.410  0.0313 -0.0868 -0.4110
   98PRO     CD 3559   1.777   2.550   2.379  0.4156 -0.1713  0.6378
   98PRO    HD1 3560   1.843   2.515   2.459  1.9491 -0.0738 -0.5331
   98PRO    HD2 3561   1.830   2.564   2.285 -0.4336  1.0879  0.3309
   98PRO     CG 3562   1.662   2.450   2.374 -0.0754  0.4121  0.2408
   98PRO    HG1 3563   1.692   2.348   2.396  1.3141  0.7789  0.1400
   98PRO    HG2 3564   1.603   2.451   2.282  1.0263 -2.0276 -0.5683
   98PRO     CB 3565   1.576   2.504   2.488 -0.3287  0.3008  0.1039
   98PRO    HB1 3566   1.626   2.489   2.584 -1.0521  0.7516  0.5631
   98PRO    HB2 3567   1.479   2.455   2.487  0.5831 -1.5667 -0.8013
   98PRO     CA 3568   1.583   2.654   2.459 -0.0264  0.1846 -0.4345
   98PRO     HA 3569   1.519   2.676   2.374  1.1167  2.5090 -0.7738
   98PRO      C 3570   1.532   2.735   2.577  0.1905 -0.4799  0.1200
   98PRO      O 3571   1.613   2.773   2.662  0.0897  0.4320 -0.1763
   99GLY      N 3572   1.400   2.753   2.586  0.2181 -0.1030 -0.1843
   99GLY      H 3573   1.338   2.704   2.523  1.3589  0.1412 -1.5437
   99GLY     CA 3574   1.326   2.820   2.691  0.1593 -0.2760 -0.1146
   99GLY    HA1 3575   1.363   2.784   2.787  0.1758  2.1299  0.8637
   99GLY    HA2 3576   1.220   2.802   2.674  0.3262 -0.0372 -1.5380
   99GLY      C 3577   1.354   2.967   2.720  0.0059 -0.2718  0.0134
   99GLY      O 3578   1.451   3.023   2.670  0.3150 -0.3978  0.4592
  100TYR      N 3579   1.267   3.033   2.797  0.0806 -0.1427 -0.0137
  100TYR      H 3580   1.190   2.981   2.836  1.8708 -1.0680  2.5221
  100TYR     CA 3581   1.283   3.171   2.837 -0.2427  0.0119 -0.4055
  100TYR     HA 3582   1.390   3.189   2.854 -0.0419  0.3491 -1.9092
  100TYR     CB 3583   1.220   3.263   2.733 -0.4441 -0.3806 -0.6310
  100TYR    HB1 3584   1.115   3.238   2.716  0.0337 -3.3273  0.2039
  100TYR    HB2 3585   1.280   3.244   2.645 -0.5620  1.2191 -1.0887
  100TYR     CG 3586   1.227   3.410   2.768  0.0526 -0.3763 -0.7368
  100TYR    CD1 3587   1.119   3.479   2.825  0.5462  0.0327 -0.2824
  100TYR    HD1 3588   1.025   3.431   2.849  0.1706  1.2415  0.7521
  100TYR    CE1 3589   1.133   3.614   2.856  0.4440 -0.1470  0.5576
  100TYR    HE1 3590   1.051   3.665   2.905  2.2940  2.0508  1.5796
  100TYR     CZ 3591   1.251   3.683   2.822  0.0545  0.2513  0.0031
  100TYR     OH 3592   1.265   3.816   2.849  0.6006  0.1393  0.2789
  100TYR     HH 3593   1.343   3.852   2.805  0.7565 -0.7863 -0.2287
  100TYR    CE2 3594   1.360   3.615   2.762 -0.2098  0.1973 -0.4189
  100TYR    HE2 3595   1.451   3.668   2.741  0.0354 -0.6299 -1.5299
  100TYR    CD2 3596   1.346   3.477   2.740  0.0740  0.0459  0.3098
  100TYR    HD2 3597   1.432   3.426   2.699 -0.8856 -1.7629  0.4496
  100TYR      C 3598   1.215   3.195   2.971  0.6239 -0.2045  0.0845
  100TYR      O 3599   1.107   3.142   2.995  0.1429  0.7192  0.0164
  101GLY      N 3600   1.285   3.262   3.064  0.2578 -0.1458  0.3208
  101GLY      H 3601   1.376   3.284   3.026  0.3532 -0.5286  0.3225
  101GLY     CA 3602   1.246   3.286   3.201 -0.2966 -0.1456  0.1679
  101GLY    HA1 3603   1.141   3.315   3.193 -0.7620 -1.8849 -0.2930
  101GLY    HA2 3604   1.317   3.351   3.252  0.4078 -0.2215 -0.6921
  101GLY      C 3605   1.248   3.153   3.275 -0.3774 -0.5188 -0.4974
  101GLY      O 3606   1.335   3.068   3.263 -0.0056 -0.2997  0.5778
  102GLN      N 3607   1.150   3.139   3.365 -0.4136  0.2240 -0.4121
  102GLN      H 3608   1.072   3.202   3.375 -0.5886 -0.3306  2.3765
  102GLN     CA 3609   1.135   3.025   3.453 -0.1050  0.4305 -0.0890
  102GLN     HA 3610   1.237   3.004   3.487  0.1405  1.5676 -0.0984
  102GLN     CB 3611   1.044   3.075   3.564  0.3747 -0.0210  0.5141
  102GLN    HB1 3612   1.003   2.994   3.625 -1.8142 -0.7319 -1.7197
  102GLN    HB2 3613   0.954   3.124   3.527  1.2399 -0.2031 -2.0453
  102GLN     CG 3614   1.122   3.168   3.657  0.5351  0.7226 -0.3564
  102GLN    HG1 3615   1.216   3.123   3.690 -0.6078 -0.0970  1.9639
  102GLN    HG2 3616   1.145   3.255   3.595 -1.4035  1.2330 -0.4255
  102GLN     CD 3617   1.051   3.223   3.780  0.2372 -0.1362 -0.1380
  102GLN    OE1 3618   1.031   3.342   3.798  0.2564 -0.2135  0.4017
  102GLN    NE2 3619   1.001   3.134   3.866  0.1921  0.1575  0.1391
  102GLN   HE21 3620   1.028   3.037   3.861  2.2060  0.5375  1.9410
  102GLN   HE22 3621   0.947   3.168   3.944 -1.0840 -2.4880  0.5132
  102GLN      C 3622   1.087   2.895   3.390  0.1682  0.0265  0.5280
  102GLN      O 3623   0.984   2.883   3.323  0.4381 -0.3254  0.1702
  103GLN      N 3624   1.153   2.789   3.437  0.5843 -0.1043 -0.3318
  103GLN      H 3625   1.226   2.812   3.504 -0.5502  0.1735  0.8565
  103GLN     CA 3626   1.119   2.649   3.420  0.1261 -0.0763  0.3275
  103GLN     HA 3627   1.015   2.647   3.389 -0.6018 -1.7169  2.5955
  103GLN     CB 3628   1.199   2.587   3.306 -0.2507  0.7599 -0.4041
  103GLN    HB1 3629   1.285   2.649   3.281  1.3966  0.2735  3.2752
  103GLN    HB2 3630   1.248   2.500   3.350 -1.7637  0.9740  1.8961
  103GLN     CG 3631   1.114   2.558   3.183 -0.0389  0.1067 -0.3993
  103GLN    HG1 3632   1.038   2.483   3.207 -0.6544  1.4743  2.5258
  103GLN    HG2 3633   1.067   2.653   3.160  1.0950  0.5257 -1.0381
  103GLN     CD 3634   1.199   2.506   3.068  0.0363  0.1612 -0.3679
  103GLN    OE1 3635   1.171   2.414   2.993  0.1480  0.2264 -0.4902
  103GLN    NE2 3636   1.298   2.586   3.028 -0.3117  0.4927 -0.5730
  103GLN   HE21 3637   1.313   2.679   3.066 -3.0903  0.9811 -0.4814
  103GLN   HE22 3638   1.369   2.561   2.961  0.2539  2.4143 -0.7470
  103GLN      C 3639   1.126   2.570   3.550 -0.0990 -0.3411  0.1798
  103GLN      O 3640   1.197   2.610   3.642  0.1224  0.7621 -0.4598
  104PRO      N 3641   1.055   2.459   3.566 -0.3945 -0.2244 -0.3031
  104PRO     CD 3642   0.976   2.390   3.466 -0.4651 -0.1299 -0.3133
  104PRO    HD1 3643   1.024   2.304   3.417 -2.4286 -0.4477 -1.8118
  104PRO    HD2 3644   0.935   2.460   3.394  0.6674 -0.4378 -1.3061
  104PRO     CG 3645   0.859   2.335   3.546 -0.1697  0.0834  0.2738
  104PRO    HG1 3646   0.796   2.266   3.489 -3.1624  3.0808 -0.3656
  104PRO    HG2 3647   0.785   2.406   3.584 -0.1055  1.4131 -1.9160
  104PRO     CB 3648   0.930   2.280   3.669  0.0157  0.0477  0.1501
  104PRO    HB1 3649   0.851   2.275   3.743 -1.7422  0.5268 -1.6009
  104PRO    HB2 3650   0.958   2.177   3.646 -0.8850 -0.7192  2.2750
  104PRO     CA 3651   1.038   2.386   3.690 -0.2357  0.3274  0.0462
  104PRO     HA 3652   1.004   2.450   3.771  1.2923  0.6493  0.4664
  104PRO      C 3653   1.167   2.321   3.740 -0.4492 -0.0481  0.1180
  104PRO      O 3654   1.245   2.274   3.658 -0.3006  0.4516 -0.0322
  105ALA      N 3655   1.195   2.314   3.870 -0.5185  0.0544  0.1387
  105ALA      H 3656   1.281   2.264   3.888 -1.3808 -1.3434  0.4953
  105ALA     CA 3657   1.135   2.371   3.989  0.0565  0.0231  0.4513
  105ALA     HA 3658   1.107   2.471   3.956 -0.2699  0.1070  0.9757
  105ALA     CB 3659   1.016   2.281   4.026 -0.0372 -0.2304 -0.4421
  105ALA    HB1 3660   1.048   2.189   4.074 -0.9093 -0.4011 -0.1789
  105ALA    HB2 3661   0.959   2.266   3.934  1.1736  3.0483 -1.9171
  105ALA    HB3 3662   0.948   2.331   4.095 -0.2807  0.0843 -0.8971
  105ALA      C 3663   1.225   2.383   4.111  0.2271 -0.3935  0.3713
  105ALA      O 3664   1.328   2.317   4.117  0.1073 -0.6028  0.1314
  106PRO      N 3665   1.197   2.473   4.206 -0.2810 -0.0442 -0.0989
  106PRO     CD 3666   1.085   2.565   4.213  0.2208  0.5435  0.2882
  106PRO    HD1 3667   1.103   2.643   4.139  0.2721  2.2077  1.9802
  106PRO    HD2 3668   0.989   2.517   4.198 -0.2145  1.9633 -1.9059
  106PRO     CG 3669   1.086   2.632   4.350 -0.1856  0.7860  0.1745
  106PRO    HG1 3670   1.041   2.731   4.348 -2.5295 -0.1065  2.2997
  106PRO    HG2 3671   1.033   2.568   4.421  1.3904 -1.7670 -0.8154
  106PRO     CB 3672   1.236   2.617   4.377 -0.1830  0.0016 -0.2355
  106PRO    HB1 3673   1.298   2.696   4.334 -0.7871  2.4302  2.9641
  106PRO    HB2 3674   1.263   2.619   4.483 -0.4999  1.5200 -0.1553
  106PRO     CA 3675   1.280   2.481   4.324 -0.4635 -0.2007  0.0406
  106PRO     HA 3676   1.386   2.487   4.297 -0.8741  0.1332 -1.6159
  106PRO      C 3677   1.251   2.363   4.416  0.3592  0.1224  0.7342
  106PRO      O 3678   1.165   2.358   4.503 -0.2470  0.3272  0.1533
  107SER      N 3679   1.316   2.250   4.388 -0.3413 -0.1618  0.2337
  107SER      H 3680   1.380   2.254   4.310 -0.8897 -1.6015 -0.3272
  107SER     CA 3681   1.272   2.121   4.437  0.1195 -0.3842  0.0597
  107SER     HA 3682   1.164   2.126   4.427  0.1772  0.3818 -0.1842
  107SER     CB 3683   1.326   2.019   4.336  0.1349 -0.4169  0.1013
  107SER    HB1 3684   1.433   2.000   4.343 -0.2056 -2.9852 -0.4703
  107SER    HB2 3685   1.291   2.046   4.236 -2.5742 -2.0785  0.4794
  107SER     OG 3686   1.274   1.892   4.371 -0.3669 -0.2782 -0.1345
  107SER     HG 3687   1.196   1.886   4.314 -0.2055  2.1354 -0.7332
  107SER      C 3688   1.312   2.093   4.581  0.2587 -0.1905  0.0584
  107SER      O 3689   1.414   2.142   4.629  0.2879  0.2067 -0.4020
  108SER      N 3690   1.254   1.988   4.638  0.0290 -0.0005  0.1760
  108SER      H 3691   1.163   1.959   4.604 -1.0310  1.1364  1.8622
  108SER     CA 3692   1.312   1.921   4.753 -0.0727  0.0027  0.2302
  108SER     HA 3693   1.338   1.993   4.830 -0.7229  0.6674 -0.1515
  108SER     CB 3694   1.204   1.829   4.811  0.8961 -0.7385  0.8950
  108SER    HB1 3695   1.245   1.790   4.904  0.6507 -0.7941  0.9802
  108SER    HB2 3696   1.116   1.882   4.846 -0.8942 -2.3940 -0.8750
  108SER     OG 3697   1.170   1.718   4.731  0.2549 -0.3370  0.5979
  108SER     HG 3698   1.236   1.650   4.747  2.1185  1.0437 -0.7937
  108SER      C 3699   1.445   1.854   4.719  0.2074  0.5341  0.2700
  108SER      O 3700   1.506   1.811   4.816 -0.2524  0.1048  0.3769
  109THR      N 3701   1.485   1.831   4.594  0.1302 -0.4160  0.4087
  109THR      H 3702   1.427   1.858   4.516  0.1681  0.3044  0.6222
  109THR     CA 3703   1.608   1.762   4.561  0.2983  0.0882 -0.0489
  109THR     HA 3704   1.647   1.730   4.658 -0.6900  1.6101  0.9013
  109THR     CB 3705   1.575   1.640   4.475 -0.2006 -0.0919  0.3937
  109THR     HB 3706   1.479   1.598   4.507 -1.0075  1.6146  0.3786
  109THR    CG2 3707   1.561   1.667   4.326  0.0937  0.1109  0.4023
  109THR   HG21 3708   1.659   1.691   4.285  0.5970  3.4292  3.1138
  109THR   HG22 3709   1.483   1.738   4.298  0.4092  0.0932 -0.5703
  109THR   HG23 3710   1.524   1.579   4.273 -2.5336 -0.2972  2.7002
  109THR    OG1 3711   1.675   1.542   4.487  0.2523  0.3230  0.0370
  109THR    HG1 3712   1.638   1.481   4.551 -0.8647 -3.1126 -3.4454
  109THR      C 3713   1.706   1.852   4.488  0.2657  0.2690  0.1268
  109THR      O 3714   1.659   1.943   4.421  0.4800  0.0744 -0.2944
  110SER      N 3715   1.838   1.835   4.504  0.2060 -0.0892  0.2522
  110SER      H 3716   1.868   1.766   4.572 -0.7572 -0.6245  0.1534
  110SER     CA 3717   1.939   1.929   4.462  0.2257 -0.4552 -0.5316
  110SER     HA 3718   1.920   2.027   4.506  2.1499 -0.5060  0.5386
  110SER     CB 3719   2.070   1.881   4.524 -0.0475 -0.6412 -0.0933
  110SER    HB1 3720   2.151   1.943   4.486  0.1269 -1.2645 -0.7598
  110SER    HB2 3721   2.091   1.778   4.496 -0.6618 -0.8488  0.1987
  110SER     OG 3722   2.073   1.903   4.663 -0.1526  0.0082 -0.1894
  110SER     HG 3723   2.162   1.881   4.693 -0.8645 -0.6468  1.5506
  110SER      C 3724   1.949   1.935   4.310  0.1967  0.0124 -0.5161
  110SER      O 3725   1.887   1.861   4.235  0.4144 -0.1305 -0.5561
  111GLY      N 3726   2.034   2.025   4.260  0.4901  0.0846  0.0981
  111GLY      H 3727   2.082   2.083   4.327  1.1899  1.5568 -1.6011
  111GLY     CA 3728   2.034   2.071   4.123  0.0419 -0.2626 -0.0188
  111GLY    HA1 3729   2.120   2.138   4.116 -0.5483  0.7007  1.4763
  111GLY    HA2 3730   1.938   2.119   4.101 -0.2913  0.5241  2.7739
  111GLY      C 3731   2.048   1.966   4.014  0.0446  0.0374 -0.3115
  111GLY      O 3732   2.136   1.881   4.020  0.2331  0.2328 -0.3190
  112SER      N 3733   1.958   1.975   3.915 -0.3372 -0.1819  0.0130
  112SER      H 3734   1.898   2.056   3.907 -0.3574 -0.2599 -0.6253
  112SER     CA 3735   1.944   1.875   3.812 -0.2680 -0.1973  0.0191
  112SER     HA 3736   1.929   1.779   3.861  1.6626 -1.7507 -2.2105
  112SER     CB 3737   1.820   1.904   3.729  0.0429 -0.0840 -0.4117
  112SER    HB1 3738   1.737   1.901   3.799  0.7134  1.7976  0.5571
  112SER    HB2 3739   1.823   2.005   3.687  0.0583  0.8659  1.7637
  112SER     OG 3740   1.801   1.800   3.636  0.1254 -0.1832 -0.3174
  112SER     HG 3741   1.709   1.799   3.608 -0.2179 -0.2900  0.7905
  112SER      C 3742   2.068   1.871   3.723  0.1340 -0.2163  0.5753
  112SER      O 3743   2.121   1.979   3.696 -0.6309  0.1079  0.3492
  113TYR      N 3744   2.104   1.751   3.678  0.0752 -0.0220 -0.0056
  113TYR      H 3745   2.053   1.668   3.707  0.9180 -0.9020 -0.9583
  113TYR     CA 3746   2.208   1.739   3.578 -0.0347 -0.3334 -0.0834
  113TYR     HA 3747   2.294   1.793   3.617  1.4300 -0.7503 -2.5427
  113TYR     CB 3748   2.258   1.595   3.572  0.3520 -0.2416  0.8081
  113TYR    HB1 3749   2.177   1.532   3.536  0.7726 -1.2286  1.5400
  113TYR    HB2 3750   2.270   1.554   3.673 -1.0667 -2.6456  0.0840
  113TYR     CG 3751   2.385   1.563   3.497 -0.3309 -0.2830 -0.3473
  113TYR    CD1 3752   2.384   1.542   3.358 -0.1143  0.0967 -0.4097
  113TYR    HD1 3753   2.292   1.546   3.302  0.3290  2.5411 -1.0875
  113TYR    CE1 3754   2.503   1.526   3.287  0.0618 -0.0577 -0.0850
  113TYR    HE1 3755   2.500   1.519   3.179  3.5790  0.5006 -0.3703
  113TYR     CZ 3756   2.630   1.535   3.348  0.2066  0.1065 -0.4046
  113TYR     OH 3757   2.746   1.529   3.276  0.7323  0.4036  0.4088
  113TYR     HH 3758   2.827   1.509   3.324  0.9788 -0.5863 -0.3828
  113TYR    CE2 3759   2.631   1.571   3.484 -0.3334  0.3768 -0.4709
  113TYR    HE2 3760   2.728   1.581   3.531 -0.4533 -0.9824  0.1082
  113TYR    CD2 3761   2.512   1.565   3.557 -0.2825 -0.3718 -0.4452
  113TYR    HD2 3762   2.523   1.585   3.662  1.3042 -0.9789 -0.4760
  113TYR      C 3763   2.170   1.803   3.445  0.8699  0.0908 -0.1439
  113TYR      O 3764   2.064   1.778   3.387  0.8645 -0.1448 -0.0350
  114GLY      N 3765   2.253   1.886   3.382  0.3722  0.6026 -0.1275
  114GLY      H 3766   2.341   1.893   3.430  1.3253 -0.0661 -1.7174
  114GLY     CA 3767   2.218   1.963   3.264  0.8598 -0.0091 -0.6749
  114GLY    HA1 3768   2.310   2.009   3.227 -0.1998 -0.6719 -4.5475
  114GLY    HA2 3769   2.191   1.892   3.186  0.8069 -0.6588 -0.0750
  114GLY      C 3770   2.113   2.070   3.287  0.9746 -0.0086 -0.1404
  114GLY      O 3771   2.070   2.143   3.198  0.6099 -0.3066 -0.2119
  115SER      N 3772   2.066   2.091   3.411  0.0707  0.2327 -0.5121
  115SER      H 3773   2.104   2.033   3.484  1.9552 -0.5996 -2.0504
  115SER     CA 3774   1.951   2.175   3.435  0.1535  0.1197  0.3168
  115SER     HA 3775   1.928   2.155   3.539  0.7990  1.3885  0.7343
  115SER     CB 3776   1.994   2.322   3.426 -0.2966  0.2424  0.1440
  115SER    HB1 3777   2.030   2.348   3.327 -0.0746 -3.0638 -0.7580
  115SER    HB2 3778   1.904   2.379   3.451 -0.6016 -0.2119  0.0985
  115SER     OG 3779   2.090   2.347   3.526  0.1471 -0.2725 -0.1487
  115SER     HG 3780   2.065   2.432   3.562  0.7795  0.9715 -2.4116
  115SER      C 3781   1.821   2.135   3.368  0.3823 -0.0233 -0.0447
  115SER      O 3782   1.728   2.212   3.344  0.3849  0.1659  0.5442
  116SER      N 3783   1.797   2.006   3.342 -0.1819  0.1592 -0.4695
  116SER      H 3784   1.879   1.946   3.339  1.0769  1.7999 -0.2298
  116SER     CA 3785   1.670   1.958   3.291 -0.5854  0.4571  0.2444
  116SER     HA 3786   1.650   2.014   3.200 -0.4672 -0.3144 -0.2700
  116SER     CB 3787   1.680   1.810   3.255  0.3827  0.4234  0.6104
  116SER    HB1 3788   1.700   1.751   3.344  1.9263 -1.4388 -0.8684
  116SER    HB2 3789   1.581   1.781   3.220 -0.4325 -0.0823  3.1374
  116SER     OG 3790   1.786   1.779   3.167  0.2609 -0.0352  0.6227
  116SER     HG 3791   1.775   1.697   3.119  1.5329  0.7404 -1.1156
  116SER      C 3792   1.563   1.974   3.398 -0.6725 -0.8721  0.3700
  116SER      O 3793   1.596   1.946   3.513 -0.0197 -0.1597  0.3629
  117SER      N 3794   1.441   2.017   3.369  0.0154  0.9975  0.1238
  117SER      H 3795   1.417   2.027   3.271  0.2949 -2.2375 -0.3757
  117SER     CA 3796   1.342   2.037   3.473 -0.1008 -0.0609  0.2290
  117SER     HA 3797   1.392   2.108   3.539  4.5007 -0.2182 -2.6339
  117SER     CB 3798   1.218   2.099   3.408  0.3471  0.2758 -0.3132
  117SER    HB1 3799   1.130   2.084   3.471 -1.2777 -0.5739 -2.6582
  117SER    HB2 3800   1.229   2.207   3.397 -0.0366  0.0610 -4.2174
  117SER     OG 3801   1.192   2.049   3.279  0.0716 -0.3902 -0.0031
  117SER     HG 3802   1.097   2.047   3.264  0.2020 -2.5006 -0.9577
  117SER      C 3803   1.303   1.922   3.564 -0.1356 -0.3787 -0.1871
  117SER      O 3804   1.323   1.806   3.528  0.1632 -0.3396 -0.1462
  118GLN      N 3805   1.263   1.959   3.685  0.2001  0.0719 -0.2106
  118GLN      H 3806   1.258   2.060   3.691 -1.9191 -0.0169  0.3375
  118GLN     CA 3807   1.240   1.884   3.807 -0.1086  0.2140 -0.1796
  118GLN     HA 3808   1.257   1.778   3.788 -1.8591 -0.1005 -0.2249
  118GLN     CB 3809   1.329   1.938   3.918 -0.0548  0.3287 -0.2789
  118GLN    HB1 3810   1.316   2.046   3.915  1.2298  0.4836 -2.0311
  118GLN    HB2 3811   1.313   1.895   4.016 -1.0834 -1.1362 -1.0512
  118GLN     CG 3812   1.474   1.906   3.882 -0.0487 -0.0965  0.1261
  118GLN    HG1 3813   1.505   1.943   3.785  0.7775 -0.8887  0.0746
  118GLN    HG2 3814   1.490   1.798   3.888 -0.2674 -0.0741  1.6819
  118GLN     CD 3815   1.568   1.960   3.989  0.2319 -0.0870 -0.1243
  118GLN    OE1 3816   1.575   2.081   4.009  0.1723 -0.1789  0.4780
  118GLN    NE2 3817   1.651   1.869   4.040 -0.2126 -0.4010  0.0390
  118GLN   HE21 3818   1.721   1.900   4.105 -0.7435 -0.5737  0.7104
  118GLN   HE22 3819   1.645   1.772   4.013  0.5055 -0.4122 -0.0980
  118GLN      C 3820   1.092   1.896   3.842 -0.2371 -0.6770 -0.3851
  118GLN      O 3821   1.036   2.002   3.817 -0.1817 -0.6003 -0.1886
  119SER      N 3822   1.029   1.792   3.899 -0.3029 -0.4960 -0.1255
  119SER      H 3823   1.083   1.707   3.896 -0.1869 -0.4127 -2.2878
  119SER     CA 3824   0.924   1.811   3.997 -0.2633 -0.0386 -0.1691
  119SER     HA 3825   0.852   1.880   3.953  0.2154  0.9485  0.5525
  119SER     CB 3826   0.856   1.680   4.034 -0.3120  0.0663  0.1125
  119SER    HB1 3827   0.927   1.607   4.073  0.7144  1.7511  1.5310
  119SER    HB2 3828   0.814   1.638   3.942  0.2138  0.6401 -0.3958
  119SER     OG 3829   0.745   1.705   4.118 -0.6981  0.3655 -0.4761
  119SER     HG 3830   0.699   1.622   4.135  0.9475 -0.2574  1.4236
  119SER      C 3831   0.966   1.882   4.125 -0.1148 -0.5612  0.0722
  119SER      O 3832   1.085   1.882   4.158  0.0399  0.6429 -0.4447
  120SER      N 3833   0.870   1.942   4.195  0.5352 -0.1556  0.6344
  120SER      H 3834   0.777   1.953   4.157  0.5560  2.5406  1.1571
  120SER     CA 3835   0.890   2.021   4.315  0.3928  0.3923  0.3014
  120SER     HA 3836   0.990   2.062   4.300  0.4862 -0.7806 -3.8528
  120SER     CB 3837   0.789   2.134   4.329  0.1923  0.1952  0.4562
  120SER    HB1 3838   0.785   2.165   4.433  0.2284 -1.2592  0.9093
  120SER    HB2 3839   0.817   2.227   4.278 -2.9991  1.6698  1.1396
  120SER     OG 3840   0.656   2.103   4.296  0.3973 -0.0024 -0.1956
  120SER     HG 3841   0.644   2.015   4.332  0.2127  0.2386  0.3442
  120SER      C 3842   0.899   1.935   4.440  0.3019  0.0267  0.0574
  120SER      O 3843   0.946   1.983   4.543  0.1769 -0.1489  0.1973
  121SER      N 3844   0.860   1.807   4.436 -0.0993  0.1592 -0.4131
  121SER      H 3845   0.829   1.771   4.347 -0.8259 -5.0036  1.5638
  121SER     CA 3846   0.881   1.708   4.540 -0.3545 -0.0546 -0.5643
  121SER     HA 3847   0.967   1.742   4.597 -0.8949 -0.5999  0.6075
  121SER     CB 3848   0.765   1.709   4.640  0.0064  0.5819 -0.1389
  121SER    HB1 3849   0.754   1.616   4.697 -0.5854  1.5573  1.3900
  121SER    HB2 3850   0.770   1.804   4.691 -1.2661  0.3921  0.3741
  121SER     OG 3851   0.648   1.708   4.561 -0.0776  0.3932 -0.0139
  121SER     HG 3852   0.575   1.741   4.614 -0.3437 -2.3467  1.5215
  121SER      C 3853   0.904   1.566   4.492  0.4930  0.0746 -0.5437
  121SER      O 3854   0.860   1.518   4.388  0.2093 -0.2762 -0.2667
  122TYR      N 3855   0.980   1.491   4.572 -0.2249 -0.0998 -0.0206
  122TYR      H 3856   1.007   1.532   4.660  0.2137  0.1635 -0.2786
  122TYR     CA 3857   1.027   1.356   4.545  0.2451  0.1133 -0.2778
  122TYR     HA 3858   0.959   1.315   4.471 -1.5554 -1.4569  2.0926
  122TYR     CB 3859   1.167   1.365   4.487  0.2643 -0.5435 -0.3419
  122TYR    HB1 3860   1.213   1.267   4.480  0.0541 -0.5518 -2.5600
  122TYR    HB2 3861   1.231   1.418   4.558  1.5209  0.2245 -1.9583
  122TYR     CG 3862   1.168   1.428   4.349  0.2278  0.5053  0.1262
  122TYR    CD1 3863   1.234   1.550   4.331  0.5560  0.2738 -0.2584
  122TYR    HD1 3864   1.278   1.605   4.412  3.6440  0.6203 -2.0140
  122TYR    CE1 3865   1.252   1.604   4.203  0.4269  0.3396 -0.2492
  122TYR    HE1 3866   1.300   1.699   4.183  0.2308 -0.0392 -2.7951
  122TYR     CZ 3867   1.218   1.525   4.092 -0.9403 -0.0266  0.4075
  122TYR     OH 3868   1.238   1.578   3.968 -0.1286 -0.2943  0.4126
  122TYR     HH 3869   1.190   1.527   3.902  1.5097 -1.2012 -0.1165
  122TYR    CE2 3870   1.168   1.394   4.108 -0.2393 -0.3054  0.3854
  122TYR    HE2 3871   1.145   1.335   4.021 -2.4660  1.1287 -0.0858
  122TYR    CD2 3872   1.145   1.346   4.238 -0.7198  0.2399  0.5072
  122TYR    HD2 3873   1.110   1.246   4.257 -0.1560  0.1098  0.8641
  122TYR      C 3874   1.029   1.265   4.667 -0.2681 -0.2785 -0.5609
  122TYR      O 3875   1.067   1.306   4.776 -0.8169  0.2299 -0.5517
  123GLY      N 3876   0.977   1.142   4.653 -0.4534 -0.2253 -0.3534
  123GLY      H 3877   0.967   1.106   4.559  1.1689 -0.3498 -0.5094
  123GLY     CA 3878   0.951   1.045   4.756  0.0771  0.2423  0.2293
  123GLY    HA1 3879   1.038   0.979   4.765  0.1166  0.1385 -0.8327
  123GLY    HA2 3880   0.923   1.087   4.853  0.6319  1.0768  0.0366
  123GLY      C 3881   0.828   0.959   4.728  0.4179 -0.1272 -0.1458
  123GLY      O 3882   0.786   0.941   4.614  0.5722  0.3643 -0.2836
  124GLN      N 3883   0.787   0.879   4.826  0.0725 -0.2147 -0.3603
  124GLN      H 3884   0.814   0.911   4.918 -1.6687  1.6157 -0.4098
  124GLN     CA 3885   0.689   0.772   4.827  0.0206 -0.1678 -0.3991
  124GLN     HA 3886   0.690   0.732   4.726 -1.2634  0.7617 -0.8050
  124GLN     CB 3887   0.747   0.666   4.920 -0.3768 -0.0899 -0.0610
  124GLN    HB1 3888   0.854   0.650   4.908 -0.6379 -1.3545 -0.8521
  124GLN    HB2 3889   0.735   0.707   5.021 -0.2538 -0.9948  0.3284
  124GLN     CG 3890   0.676   0.532   4.910  0.3004 -0.4115 -0.6327
  124GLN    HG1 3891   0.571   0.553   4.931 -0.3632 -0.5586 -3.3755
  124GLN    HG2 3892   0.679   0.495   4.808  1.9639  1.3550 -1.2767
  124GLN     CD 3893   0.715   0.428   5.014  0.1497  0.2452  0.0866
  124GLN    OE1 3894   0.744   0.314   4.978 -0.1163  0.3195 -0.3681
  124GLN    NE2 3895   0.749   0.466   5.138 -0.1097  0.3923  0.1126
  124GLN   HE21 3896   0.775   0.394   5.203 -1.8606  0.6871  1.2012
  124GLN   HE22 3897   0.742   0.561   5.172  1.3238  0.3980  0.4395
  124GLN      C 3898   0.546   0.814   4.859  0.1236 -0.5050  0.5308
  124GLN      O 3899   0.454   0.751   4.809  0.0933  0.2169 -0.3434
  125PRO      N 3900   0.522   0.922   4.934 -0.1920 -0.2713  0.0933
  125PRO     CD 3901   0.611   0.965   5.040 -0.0713  0.4638 -0.2966
  125PRO    HD1 3902   0.695   1.026   5.007  1.1502 -0.8669  0.3014
  125PRO    HD2 3903   0.662   0.882   5.087  0.6218  2.3191  2.5166
  125PRO     CG 3904   0.519   1.043   5.135  0.4647  0.2935  0.3695
  125PRO    HG1 3905   0.478   0.980   5.214 -1.2538  2.2566  1.1039
  125PRO    HG2 3906   0.577   1.129   5.167 -0.2218  0.8458  0.1457
  125PRO     CB 3907   0.398   1.085   5.052  0.1928 -0.3493  0.4283
  125PRO    HB1 3908   0.420   1.185   5.014 -1.4458  0.3625  1.2533
  125PRO    HB2 3909   0.303   1.085   5.105  0.6188  0.4687  1.2289
  125PRO     CA 3910   0.393   0.987   4.936  0.1113  0.3509 -0.1623
  125PRO     HA 3911   0.319   0.910   4.958  0.8458 -1.0743 -2.3109
  125PRO      C 3912   0.347   1.053   4.806 -0.1355 -0.6553 -0.5920
  125PRO      O 3913   0.232   1.091   4.791  0.1020  0.5224  0.4275
  126GLN      N 3914   0.440   1.067   4.711  0.4486  0.3295  0.1096
  126GLN      H 3915   0.534   1.045   4.742  0.9477 -0.9267 -2.0875
  126GLN     CA 3916   0.419   1.131   4.583  0.1912 -0.3808 -0.2059
  126GLN     HA 3917   0.345   1.210   4.592  2.2715  1.4928  1.4076
  126GLN     CB 3918   0.545   1.194   4.525 -0.1836  0.3358 -0.2528
  126GLN    HB1 3919   0.533   1.214   4.419 -0.4715  1.3061 -0.0509
  126GLN    HB2 3920   0.624   1.124   4.552 -1.8052 -0.8878  1.5530
  126GLN     CG 3921   0.581   1.327   4.590  0.4714  0.0312  0.0212
  126GLN    HG1 3922   0.662   1.375   4.536  1.0431 -0.6338  0.2750
  126GLN    HG2 3923   0.487   1.379   4.572  1.3624  1.1387 -1.6391
  126GLN     CD 3924   0.608   1.313   4.740  0.1161  0.1975  0.1020
  126GLN    OE1 3925   0.702   1.249   4.785 -0.3583 -0.3030  0.3844
  126GLN    NE2 3926   0.530   1.384   4.822 -0.1827  0.0967 -0.0909
  126GLN   HE21 3927   0.468   1.449   4.777 -1.8233 -0.1048  1.7403
  126GLN   HE22 3928   0.538   1.383   4.923  1.6266 -0.2442 -0.1973
  126GLN      C 3929   0.373   1.024   4.484  0.0900 -0.3994 -0.1388
  126GLN      O 3930   0.431   0.915   4.485  0.1826 -0.3486  0.2665
  127SER      N 3931   0.265   1.047   4.410  0.2204 -0.0036 -0.2075
  127SER      H 3932   0.219   1.137   4.414  1.9844  0.9069  0.7854
  127SER     CA 3933   0.227   0.974   4.291  0.1044  0.0409 -0.1980
  127SER     HA 3934   0.190   0.876   4.323 -0.3695 -0.1019 -1.1324
  127SER     CB 3935   0.117   1.045   4.213  0.0630 -0.1450 -0.3098
  127SER    HB1 3936   0.096   0.985   4.124 -0.7503  1.3056 -1.1357
  127SER    HB2 3937   0.150   1.144   4.182  0.1971 -0.1098 -0.0606
  127SER     OG 3938   0.003   1.049   4.296  0.8793 -0.1906  0.8292
  127SER     HG 3939  -0.043   0.965   4.285 -1.2280  0.9243  0.5888
  127SER      C 3940   0.348   0.956   4.200  0.4518 -0.5238  0.3630
  127SER      O 3941   0.429   1.047   4.183  0.0733 -0.1698  0.4433
  128GLY      N 3942   0.345   0.847   4.124 -0.9292 -0.4632  0.3034
  128GLY      H 3943   0.274   0.777   4.141  1.5433 -2.9646  1.2699
  128GLY     CA 3944   0.448   0.805   4.031 -0.6799  0.1409  0.3046
  128GLY    HA1 3945   0.416   0.732   3.958  0.4377  0.8653 -0.9610
  128GLY    HA2 3946   0.483   0.892   3.975 -1.9045  0.0603 -0.6252
  128GLY      C 3947   0.565   0.737   4.102 -0.3354  0.6018  0.1866
  128GLY      O 3948   0.680   0.752   4.062 -0.1786 -0.0893  0.3646
  129SER      N 3949   0.545   0.679   4.220  0.4306  0.2301  0.1411
  129SER      H 3950   0.454   0.676   4.264  1.4049  0.8386  2.3642
  129SER     CA 3951   0.642   0.625   4.313 -0.3422  0.0529  0.8677
  129SER     HA 3952   0.735   0.613   4.256 -1.1840 -2.0703 -0.1304
  129SER     CB 3953   0.671   0.736   4.414  0.3511  0.3657  0.3411
  129SER    HB1 3954   0.594   0.746   4.491 -1.3900  1.0857 -1.4053
  129SER    HB2 3955   0.682   0.831   4.362  1.0041 -0.3461 -0.8401
  129SER     OG 3956   0.790   0.703   4.482  0.5369  0.0122 -0.1540
  129SER     HG 3957   0.817   0.780   4.532 -2.0643  0.6819  0.3801
  129SER      C 3958   0.599   0.494   4.377 -0.0999 -0.3071  0.3013
  129SER      O 3959   0.480   0.469   4.395 -0.2518  0.0207 -0.2359
  130TYR      N 3960   0.701   0.415   4.411  0.0149 -0.0338  0.5972
  130TYR      H 3961   0.792   0.455   4.391 -0.4384  0.9932  0.5578
  130TYR     CA 3962   0.691   0.271   4.427 -0.4948 -0.0272  0.3365
  130TYR     HA 3963   0.594   0.240   4.467 -0.9557  1.6767  0.6448
  130TYR     CB 3964   0.699   0.206   4.289 -0.2863  0.0134  0.3280
  130TYR    HB1 3965   0.716   0.099   4.296 -1.7316 -0.4906 -2.3266
  130TYR    HB2 3966   0.790   0.243   4.242 -1.8569  1.4563 -1.8064
  130TYR     CG 3967   0.585   0.239   4.195  0.0077  0.1245  0.0116
  130TYR    CD1 3968   0.612   0.325   4.087 -0.3531 -0.1563 -0.3044
  130TYR    HD1 3969   0.710   0.367   4.069  0.4650 -1.4767  0.8296
  130TYR    CE1 3970   0.515   0.346   3.988 -0.3561  1.0658 -0.0564
  130TYR    HE1 3971   0.536   0.403   3.899  1.0304 -0.6139 -0.8787
  130TYR     CZ 3972   0.386   0.293   4.008 -0.1184  0.5492  0.1248
  130TYR     OH 3973   0.283   0.325   3.925 -0.2205 -0.0482  0.0149
  130TYR     HH 3974   0.204   0.296   3.971 -0.7537 -1.2478 -1.5820
  130TYR    CE2 3975   0.354   0.224   4.127  0.1107  0.1989 -0.0138
  130TYR    HE2 3976   0.253   0.191   4.146  0.6142 -0.8145  0.9777
  130TYR    CD2 3977   0.456   0.191   4.217 -0.0349  0.3213  0.1974
  130TYR    HD2 3978   0.429   0.135   4.305  2.0851  2.5280  2.3939
  130TYR      C 3979   0.802   0.217   4.515 -0.2030  0.7800  0.4721
  130TYR      O 3980   0.916   0.258   4.493  0.0138  0.2421  0.5816
  131SER      N 3981   0.774   0.111   4.591  0.4119 -0.0266 -0.4017
  131SER      H 3982   0.679   0.079   4.608  1.0972 -1.0130  2.1308
  131SER     CA 3983   0.868   0.025   4.661 -0.2218 -0.4281 -0.0326
  131SER     HA 3984   0.968   0.039   4.621  0.0262 -1.3432  0.2481
  131SER     CB 3985   0.872   0.072   4.806  0.2022 -0.3137 -0.0811
  131SER    HB1 3986   0.773   0.079   4.850 -0.1002 -2.1826 -0.3658
  131SER    HB2 3987   0.936   0.003   4.861  0.4760 -0.1055 -0.1364
  131SER     OG 3988   0.930   0.200   4.790 -0.1405 -0.2403 -0.7479
  131SER     HG 3989   0.877   0.263   4.839  1.5805 -0.5925  1.7498
  131SER      C 3990   0.820  -0.119   4.661  0.2810 -0.6044 -0.7312
  131SER      O 3991   0.705  -0.153   4.691  0.4869 -0.4250  0.3186
  132GLN      N 3992   0.917  -0.210   4.655  0.5563 -0.3419 -0.3500
  132GLN      H 3993   1.011  -0.182   4.632  0.2273 -1.0684 -2.9382
  132GLN     CA 3994   0.894  -0.352   4.675  0.1154 -0.2438 -0.1519
  132GLN     HA 3995   0.818  -0.383   4.604 -0.9884  1.0566  0.4028
  132GLN     CB 3996   1.024  -0.426   4.648  0.3536  0.0968  0.0465
  132GLN    HB1 3997   1.104  -0.396   4.716  0.2478  3.6151 -1.1905
  132GLN    HB2 3998   0.998  -0.531   4.665 -1.6164  0.6090  0.3418
  132GLN     CG 3999   1.067  -0.431   4.502 -0.6747  0.0317 -0.2600
  132GLN    HG1 4000   1.063  -0.328   4.467  2.4934  0.9409  1.6374
  132GLN    HG2 4001   1.005  -0.503   4.449  1.7545 -1.8752 -0.6963
  132GLN     CD 4002   1.211  -0.479   4.489 -0.5591  0.2547  0.1680
  132GLN    OE1 4003   1.308  -0.408   4.466 -0.1676 -0.2630  0.2040
  132GLN    NE2 4004   1.237  -0.609   4.509  0.6966  0.4664 -0.0100
  132GLN   HE21 4005   1.169  -0.674   4.546  1.0241  1.8072  3.3190
  132GLN   HE22 4006   1.335  -0.623   4.528  0.5672  0.1889  0.4636
  132GLN      C 4007   0.854  -0.382   4.819 -0.7104  0.5548 -0.2070
  132GLN      O 4008   0.894  -0.321   4.918  0.0252  0.1056 -0.2171
  133GLN      N 4009   0.776  -0.486   4.848  0.1988  0.0242  0.3808
  133GLN      H 4010   0.756  -0.554   4.777  0.5449 -0.1010  0.3992
  133GLN     CA 4011   0.729  -0.532   4.978  0.1932 -0.1786  0.3073
  133GLN     HA 4012   0.698  -0.440   5.027  0.8744  0.4205 -0.3546
  133GLN     CB 4013   0.606  -0.618   4.952  0.4299 -0.2777 -0.5281
  133GLN    HB1 4014   0.627  -0.687   4.870  0.8295  1.7630 -2.2215
  133GLN    HB2 4015   0.564  -0.663   5.042 -1.5492 -0.6409 -1.5827
  133GLN     CG 4016   0.485  -0.537   4.905  0.2024 -0.2093  0.1691
  133GLN    HG1 4017   0.496  -0.491   4.807  3.1203 -0.3203  0.3586
  133GLN    HG2 4018   0.459  -0.454   4.970  1.1979  2.0413 -2.1612
  133GLN     CD 4019   0.370  -0.637   4.901  0.0322 -0.0311  0.5184
  133GLN    OE1 4020   0.344  -0.695   4.795  0.0774  0.2216  0.3663
  133GLN    NE2 4021   0.297  -0.659   5.010 -0.4309  0.1024  0.2435
  133GLN   HE21 4022   0.217  -0.720   5.005 -1.2039  1.1625 -0.5311
  133GLN   HE22 4023   0.325  -0.607   5.092 -1.5561  0.6263  0.3069
  133GLN      C 4024   0.839  -0.596   5.061  0.0417 -0.0579  0.6015
  133GLN      O 4025   0.936  -0.649   5.007 -0.2304  0.0818 -0.0358
  134PRO      N 4026   0.837  -0.587   5.194  0.2422 -0.2643  0.6197
  134PRO     CD 4027   0.736  -0.519   5.273  0.0306  0.4016 -0.2024
  134PRO    HD1 4028   0.638  -0.563   5.257  0.0450  0.0395  0.6511
  134PRO    HD2 4029   0.735  -0.413   5.250  2.4257  0.5810  0.2842
  134PRO     CG 4030   0.774  -0.549   5.418 -0.5616  0.6299  0.0035
  134PRO    HG1 4031   0.740  -0.475   5.490 -0.6174  0.2629  0.3554
  134PRO    HG2 4032   0.729  -0.640   5.458  0.6354  0.1149  0.2317
  134PRO     CB 4033   0.926  -0.558   5.409 -0.5737 -0.0748  0.4170
  134PRO    HB1 4034   0.990  -0.606   5.484 -0.8685 -1.0257  0.0774
  134PRO    HB2 4035   0.949  -0.455   5.382 -3.4824  0.7116  0.7089
  134PRO     CA 4036   0.947  -0.633   5.277  0.3769 -0.0687  0.5508
  134PRO     HA 4037   1.040  -0.600   5.231  0.5422  1.7057  2.0078
  134PRO      C 4038   0.944  -0.784   5.296  0.2426 -0.2319 -0.7173
  134PRO      O 4039   0.845  -0.847   5.260 -0.1425  0.3841 -0.7600
  135SER      N 4040   1.056  -0.836   5.346  0.0625  0.5167  0.5174
  135SER      H 4041   1.123  -0.771   5.383  1.5334 -0.0279 -1.0512
  135SER     CA 4042   1.073  -0.980   5.349  0.1967  0.5088 -0.3893
  135SER     HA 4043   0.980  -1.021   5.309  1.0109 -0.9372 -0.9056
  135SER     CB 4044   1.180  -1.034   5.254  0.1216  0.1775 -0.2889
  135SER    HB1 4045   1.276  -1.023   5.306 -1.3842 -0.1104  2.7774
  135SER    HB2 4046   1.165  -1.140   5.236 -0.9543  0.4818 -1.3381
  135SER     OG 4047   1.183  -0.960   5.134 -0.4410 -0.0469 -0.4425
  135SER     HG 4048   1.253  -0.898   5.156  0.6734 -0.9403 -1.3481
  135SER      C 4049   1.099  -1.041   5.486 -0.0422  0.4093 -0.3880
  135SER      O 4050   1.121  -0.968   5.582  0.5161 -0.3762  0.0906
  136TYR      N 4051   1.087  -1.174   5.490  0.0977  0.4161  0.3226
  136TYR      H 4052   1.079  -1.223   5.402 -1.3329 -0.5055  0.9360
  136TYR     CA 4053   1.112  -1.255   5.608 -0.2723  0.2084  0.2612
  136TYR     HA 4054   1.071  -1.210   5.698 -2.0686 -1.4262  0.3156
  136TYR     CB 4055   1.027  -1.380   5.590  0.0863 -0.0008  0.0140
  136TYR    HB1 4056   1.064  -1.448   5.513  2.2664 -0.1459  1.1355
  136TYR    HB2 4057   0.929  -1.334   5.573 -0.0668  0.1500  1.2178
  136TYR     CG 4058   1.022  -1.459   5.718  0.0599  0.3946  0.2570
  136TYR    CD1 4059   1.117  -1.557   5.749  0.1210  0.5095  0.4380
  136TYR    HD1 4060   1.187  -1.587   5.672 -0.8341  1.2304 -0.7613
  136TYR    CE1 4061   1.104  -1.628   5.869 -0.3309 -0.1478  0.0103
  136TYR    HE1 4062   1.164  -1.717   5.880 -2.2532 -1.5636 -0.4848
  136TYR     CZ 4063   0.997  -1.600   5.956 -0.7962 -0.7241 -0.3733
  136TYR     OH 4064   0.985  -1.666   6.075  0.6588 -0.4460 -0.0551
  136TYR     HH 4065   0.901  -1.636   6.110 -0.6729 -1.4759 -2.1738
  136TYR    CE2 4066   0.904  -1.500   5.926  0.2943  0.4046 -0.0817
  136TYR    HE2 4067   0.816  -1.469   5.981 -0.6690 -1.0697 -0.7239
  136TYR    CD2 4068   0.913  -1.433   5.803 -0.2443  0.3977 -0.1301
  136TYR    HD2 4069   0.836  -1.363   5.774 -1.3012  0.3322  2.2639
  136TYR      C 4070   1.262  -1.273   5.627 -0.2488  0.2510  0.1173
  136TYR      O 4071   1.338  -1.301   5.535  0.2736 -0.0710  0.6421
  137GLY      N 4072   1.313  -1.239   5.745  0.4156 -0.0465 -0.0810
  137GLY      H 4073   1.248  -1.221   5.820 -0.0295  1.5397 -0.8087
  137GLY     CA 4074   1.452  -1.249   5.784  0.2998  0.2717  0.4345
  137GLY    HA1 4075   1.441  -1.240   5.892 -7.4128 -0.6077  0.2702
  137GLY    HA2 4076   1.488  -1.350   5.764 -2.1149 -0.0767 -3.1064
  137GLY      C 4077   1.540  -1.149   5.710  0.5486 -0.3359 -0.1016
  137GLY      O 4078   1.499  -1.054   5.644 -0.1393 -0.5312  0.0327
  138GLY      N 4079   1.673  -1.161   5.720  0.5500  0.2009  0.5807
  138GLY      H 4080   1.709  -1.238   5.775 -1.2408 -0.3575  1.0544
  138GLY     CA 4081   1.769  -1.072   5.658  0.4898 -0.2772 -0.2181
  138GLY    HA1 4082   1.737  -0.970   5.679  0.9040 -0.2797  0.4486
  138GLY    HA2 4083   1.765  -1.082   5.550  1.8587  2.0898 -0.5544
  138GLY      C 4084   1.910  -1.095   5.711  0.4259  0.1721  0.1530
  138GLY      O 4085   1.951  -1.203   5.753  0.3231  0.1568  0.2150
  139GLN      N 4086   1.992  -0.993   5.684  0.0305  0.3652 -0.3415
  139GLN      H 4087   1.944  -0.918   5.637 -0.3294  1.0275  1.0175
  139GLN     CA 4088   2.136  -0.994   5.699 -0.0273  0.0359  0.2482
  139GLN     HA 4089   2.176  -1.073   5.635  1.5086  0.9816 -0.0141
  139GLN     CB 4090   2.198  -0.864   5.648 -0.4559  0.1178 -0.0695
  139GLN    HB1 4091   2.157  -0.789   5.716 -1.9658 -2.1329  1.6460
  139GLN    HB2 4092   2.306  -0.869   5.661 -0.3306  0.4305 -0.9037
  139GLN     CG 4093   2.164  -0.833   5.502  0.2011  0.4733 -0.1514
  139GLN    HG1 4094   2.056  -0.841   5.488  0.1130  0.4950  0.4839
  139GLN    HG2 4095   2.204  -0.734   5.479 -2.0784  1.1594 -1.4993
  139GLN     CD 4096   2.220  -0.931   5.401  0.1489 -0.0607  0.3299
  139GLN    OE1 4097   2.153  -1.027   5.362  0.3107 -0.0266 -0.0357
  139GLN    NE2 4098   2.345  -0.915   5.357 -0.0627 -0.0521 -0.2858
  139GLN   HE21 4099   2.399  -0.836   5.390  3.1176 -2.6149  1.1300
  139GLN   HE22 4100   2.380  -0.989   5.298 -0.7747 -0.7137  0.1001
  139GLN      C 4101   2.183  -1.027   5.840 -0.3005 -0.3859  0.2424
  139GLN      O 4102   2.299  -1.064   5.856 -0.0361  0.6669  0.8730
  140GLN      N 4103   2.099  -1.030   5.943  0.0260 -0.2405  0.5119
  140GLN      H 4104   2.000  -1.026   5.926 -0.1691 -2.2060  1.0419
  140GLN     CA 4105   2.119  -1.050   6.085  0.5245 -0.3353  0.4318
  140GLN     HA 4106   2.219  -1.092   6.095  0.1102 -0.9829  2.5655
  140GLN     CB 4107   2.112  -0.921   6.167 -0.0340 -0.1011  0.0231
  140GLN    HB1 4108   2.012  -0.880   6.160 -1.0890 -2.6042 -1.1959
  140GLN    HB2 4109   2.140  -0.937   6.271  0.6976  0.7887 -0.0201
  140GLN     CG 4110   2.205  -0.815   6.109 -0.1351 -0.0476 -0.0391
  140GLN    HG1 4111   2.304  -0.859   6.100 -0.1014  0.0240 -0.0174
  140GLN    HG2 4112   2.172  -0.792   6.007  0.0878  1.0341  0.1191
  140GLN     CD 4113   2.202  -0.690   6.196  0.1426  0.1231 -0.2709
  140GLN    OE1 4114   2.137  -0.679   6.300  0.7690 -0.0369  0.1484
  140GLN    NE2 4115   2.303  -0.605   6.176  0.4052 -0.1917 -0.2937
  140GLN   HE21 4116   2.370  -0.617   6.102 -0.3072  1.2457 -1.2088
  140GLN   HE22 4117   2.298  -0.518   6.226 -3.4841  0.0753 -0.7962
  140GLN      C 4118   2.025  -1.153   6.147 -0.1596  0.1606  0.2270
  140GLN      O 4119   2.057  -1.196   6.258  0.0165  0.0073  0.1160
  141GLN      N 4120   1.920  -1.207   6.084  0.2931 -0.3274 -0.1160
  141GLN      H 4121   1.908  -1.172   5.990 -0.6662  2.2413  0.8669
  141GLN     CA 4122   1.808  -1.278   6.143  0.0209  0.2071  0.0169
  141GLN     HA 4123   1.836  -1.318   6.240 -0.8201 -0.6744 -0.0815
  141GLN     CB 4124   1.692  -1.181   6.162  0.0406  0.1607  0.3725
  141GLN    HB1 4125   1.677  -1.126   6.069  1.3522 -1.7209 -1.0258
  141GLN    HB2 4126   1.601  -1.235   6.188 -0.8028  2.1887  1.9598
  141GLN     CG 4127   1.716  -1.082   6.275 -0.1347  0.2561  0.3265
  141GLN    HG1 4128   1.804  -1.021   6.252 -0.4085  1.4807  2.1991
  141GLN    HG2 4129   1.746  -1.138   6.364  0.6986  0.4954  0.2067
  141GLN     CD 4130   1.591  -0.995   6.289 -0.0954  0.4864 -0.7028
  141GLN    OE1 4131   1.478  -1.033   6.258 -0.0999 -0.2276  0.1503
  141GLN    NE2 4132   1.602  -0.872   6.339 -0.1421 -0.1005  0.7966
  141GLN   HE21 4133   1.518  -0.824   6.369 -0.7697 -2.0756  2.3902
  141GLN   HE22 4134   1.694  -0.835   6.361 -0.1083 -0.1634  0.7622
  141GLN      C 4135   1.761  -1.388   6.049  0.3150  0.0941  0.0009
  141GLN      O 4136   1.728  -1.368   5.932  0.1369 -0.5691 -0.0672
  142SER      N 4137   1.745  -1.507   6.107  0.4179 -0.1208 -0.4041
  142SER      H 4138   1.761  -1.511   6.207 -0.9454 -1.4669 -0.2066
  142SER     CA 4139   1.693  -1.623   6.038  0.0713 -0.1403 -0.1135
  142SER     HA 4140   1.708  -1.612   5.931  1.7807  1.2367  0.2236
  142SER     CB 4141   1.762  -1.752   6.082 -0.0236 -0.0735  0.2319
  142SER    HB1 4142   1.865  -1.740   6.047 -0.4187 -1.2768 -1.4697
  142SER    HB2 4143   1.716  -1.838   6.034  2.0056 -0.2139 -1.6206
  142SER     OG 4144   1.751  -1.771   6.222 -0.1662 -0.3453  0.1839
  142SER     HG 4145   1.811  -1.841   6.247 -1.3605 -1.7895 -0.8086
  142SER      C 4146   1.543  -1.640   6.050  0.0526  0.0872 -0.0165
  142SER      O 4147   1.488  -1.745   6.014 -0.0716  0.1275  0.0530
  143TYR      N 4148   1.474  -1.538   6.102  0.2734 -0.2001  0.8510
  143TYR      H 4149   1.523  -1.456   6.133  0.0586  1.7122 -3.2729
  143TYR     CA 4150   1.334  -1.543   6.140  0.0590  0.0276  0.1164
  143TYR     HA 4151   1.273  -1.597   6.068 -0.0778 -1.1478  1.0705
  143TYR     CB 4152   1.335  -1.614   6.275  0.4532 -0.2248 -0.0182
  143TYR    HB1 4153   1.418  -1.683   6.292 -0.0151 -0.1626  3.0943
  143TYR    HB2 4154   1.357  -1.543   6.355  1.5196 -3.5216  2.9111
  143TYR     CG 4155   1.208  -1.693   6.299  0.3180 -0.0001  0.0111
  143TYR    CD1 4156   1.118  -1.660   6.401 -0.2880 -0.1373 -0.4728
  143TYR    HD1 4157   1.131  -1.577   6.468 -2.9242  0.3839 -0.5210
  143TYR    CE1 4158   1.005  -1.740   6.421  0.2151 -0.5780  0.6694
  143TYR    HE1 4159   0.931  -1.710   6.494 -0.5183 -0.9973  0.1026
  143TYR     CZ 4160   0.988  -1.859   6.348  0.2172 -0.2388  0.1180
  143TYR     OH 4161   0.883  -1.942   6.375 -0.6199  0.4703 -0.8283
  143TYR     HH 4162   0.902  -2.020   6.323  0.4103  1.2807 -1.7081
  143TYR    CE2 4163   1.084  -1.895   6.252 -0.0791 -0.2712 -0.1706
  143TYR    HE2 4164   1.076  -1.984   6.191  0.8721 -0.6390  0.2197
  143TYR    CD2 4165   1.192  -1.810   6.225 -0.3433  0.1117 -0.0294
  143TYR    HD2 4166   1.262  -1.847   6.151 -1.6109 -4.2806  0.6914
  143TYR      C 4167   1.279  -1.401   6.149  0.2929  0.0988  0.4870
  143TYR      O 4168   1.341  -1.302   6.113 -0.4296  0.4464  0.1643
  144GLY      N 4169   1.153  -1.392   6.192  0.2039  0.4923  0.1442
  144GLY      H 4170   1.104  -1.478   6.210  0.8683 -0.0840 -0.7516
  144GLY     CA 4171   1.081  -1.266   6.186 -0.0222  0.3254 -0.8165
  144GLY    HA1 4172   1.147  -1.191   6.228 -0.8015 -0.1184  1.3671
  144GLY    HA2 4173   0.989  -1.270   6.245  0.6694  2.1591  0.4624
  144GLY      C 4174   1.053  -1.214   6.046 -0.2513  0.3467 -0.7643
  144GLY      O 4175   1.116  -1.254   5.948  0.4592 -0.5291  0.0322
  145GLN      N 4176   0.943  -1.141   6.025 -0.5122  0.2185  0.1060
  145GLN      H 4177   0.890  -1.107   6.104  0.1598  2.6283 -0.3938
  145GLN     CA 4178   0.916  -1.059   5.908 -0.1781  0.0923 -0.0606
  145GLN     HA 4179   0.966  -1.106   5.824  1.2731  0.2637  0.6732
  145GLN     CB 4180   0.764  -1.050   5.895 -0.2161  0.0364  0.3138
  145GLN    HB1 4181   0.738  -1.017   5.995  0.6203  1.2357  0.1622
  145GLN    HB2 4182   0.725  -1.150   5.877 -1.6418  0.3175  1.6924
  145GLN     CG 4183   0.715  -0.961   5.780  0.3668  0.2607  0.2347
  145GLN    HG1 4184   0.607  -0.972   5.779  0.3588  0.3192  0.4075
  145GLN    HG2 4185   0.748  -0.860   5.803  2.0870 -0.7665  2.8301
  145GLN     CD 4186   0.764  -1.000   5.641 -0.2865  0.2583  0.0039
  145GLN    OE1 4187   0.794  -1.116   5.614 -0.0800  0.4178 -0.4541
  145GLN    NE2 4188   0.794  -0.906   5.551 -0.3194 -0.4031 -0.6993
  145GLN   HE21 4189   0.843  -0.928   5.466  0.8439  0.7856 -0.3579
  145GLN   HE22 4190   0.797  -0.811   5.584 -0.1219 -0.5612 -0.2496
  145GLN      C 4191   0.982  -0.923   5.924 -0.1029  0.0694 -0.1664
  145GLN      O 4192   1.000  -0.879   6.038 -0.5885  0.0386 -0.0780
  146GLN      N 4193   1.016  -0.850   5.818  0.0809 -0.4301 -0.4550
  146GLN      H 4194   1.003  -0.895   5.728  0.7791 -0.9205 -0.3171
  146GLN     CA 4195   1.031  -0.706   5.811 -0.6585 -0.3202  0.1147
  146GLN     HA 4196   1.067  -0.663   5.904  0.9711 -0.3746 -0.4644
  146GLN     CB 4197   1.127  -0.667   5.699 -0.4462 -0.3597  0.2834
  146GLN    HB1 4198   1.107  -0.726   5.609  0.7455 -2.1658  1.1344
  146GLN    HB2 4199   1.109  -0.562   5.679 -0.6758 -0.3151  0.7150
  146GLN     CG 4200   1.271  -0.704   5.734 -0.1421  0.3186 -0.2317
  146GLN    HG1 4201   1.281  -0.806   5.773 -1.4217 -0.1747 -1.1118
  146GLN    HG2 4202   1.300  -0.638   5.815 -1.2125 -0.3142  0.7038
  146GLN     CD 4203   1.374  -0.680   5.624  0.3899  0.4765  0.2955
  146GLN    OE1 4204   1.344  -0.607   5.529  0.1540 -0.1128 -0.0864
  146GLN    NE2 4205   1.499  -0.724   5.635  0.4557  0.5237 -0.2294
  146GLN   HE21 4206   1.546  -0.731   5.546  1.6184 -0.6947  0.4390
  146GLN   HE22 4207   1.530  -0.791   5.705 -0.9878 -1.2440 -1.2159
  146GLN      C 4208   0.898  -0.638   5.779 -0.0852  0.4974 -0.5589
  146GLN      O 4209   0.822  -0.675   5.690 -0.5908 -0.4300  0.2439
  147GLN      N 4210   0.878  -0.531   5.856  0.1067  0.1654 -0.0433
  147GLN      H 4211   0.946  -0.506   5.926 -1.9049  2.1440  1.3530
  147GLN     CA 4212   0.782  -0.425   5.837 -0.4833 -0.4013 -0.2576
  147GLN     HA 4213   0.700  -0.462   5.774 -1.4322  2.6769 -1.0316
  147GLN     CB 4214   0.723  -0.381   5.971 -0.9636 -0.4917 -0.4368
  147GLN    HB1 4215   0.787  -0.318   6.032 -1.6782 -1.0576  0.9617
  147GLN    HB2 4216   0.637  -0.316   5.956 -2.3123 -1.5043  2.1555
  147GLN     CG 4217   0.679  -0.493   6.066 -0.5032 -0.2338  0.0838
  147GLN    HG1 4218   0.640  -0.448   6.157 -0.5650 -0.3768  0.1282
  147GLN    HG2 4219   0.770  -0.546   6.092  0.2530  2.1650  2.8572
  147GLN     CD 4220   0.573  -0.583   6.004 -0.0803 -0.5517 -0.1856
  147GLN    OE1 4221   0.496  -0.539   5.919  0.3486 -0.3439 -0.4710
  147GLN    NE2 4222   0.572  -0.710   6.043 -0.3453 -0.3853  0.3571
  147GLN   HE21 4223   0.637  -0.750   6.110  0.9070 -0.2860 -0.7443
  147GLN   HE22 4224   0.503  -0.767   5.996 -1.6855  1.1232  0.4162
  147GLN      C 4225   0.837  -0.301   5.767 -0.0303 -0.4632 -0.0109
  147GLN      O 4226   0.921  -0.229   5.820 -0.3446  0.2028 -0.4097
  148SER      N 4227   0.781  -0.242   5.661 -0.5395 -0.2200  0.3890
  148SER      H 4228   0.717  -0.295   5.603 -0.2136  0.2981 -0.4651
  148SER     CA 4229   0.823  -0.113   5.611 -0.1834 -0.5840 -0.2700
  148SER     HA 4230   0.931  -0.099   5.620 -0.3767  0.2520  0.9658
  148SER     CB 4231   0.790  -0.096   5.463 -0.2457 -0.6847 -0.2678
  148SER    HB1 4232   0.832  -0.001   5.429  0.6397 -1.2243 -0.7006
  148SER    HB2 4233   0.682  -0.090   5.448 -0.2848  1.4902  0.5690
  148SER     OG 4234   0.849  -0.204   5.394 -0.0110 -0.8515  0.1872
  148SER     HG 4235   0.803  -0.212   5.310  1.6018 -2.5669 -0.5952
  148SER      C 4236   0.761   0.003   5.688  0.2758 -0.3996 -0.1768
  148SER      O 4237   0.665  -0.019   5.761  0.0444  0.1551 -0.3115
  149TYR      N 4238   0.805   0.128   5.671 -0.0594 -0.2199  0.2589
  149TYR      H 4239   0.879   0.148   5.605 -1.4155  2.1225 -0.6786
  149TYR     CA 4240   0.758   0.241   5.748 -0.8124 -0.2111 -0.1968
  149TYR     HA 4241   0.655   0.228   5.779 -0.4639 -0.1152  1.0812
  149TYR     CB 4242   0.851   0.247   5.869  0.2328  0.1740 -1.0051
  149TYR    HB1 4243   0.956   0.249   5.838  0.5047 -0.5985 -0.1734
  149TYR    HB2 4244   0.849   0.150   5.918  0.9453  0.3108 -0.6842
  149TYR     CG 4245   0.840   0.365   5.962  0.1774 -0.4426 -0.2189
  149TYR    CD1 4246   0.914   0.483   5.942 -0.0077 -0.2682  0.1035
  149TYR    HD1 4247   1.003   0.469   5.883  1.3119  1.0031  1.7408
  149TYR    CE1 4248   0.886   0.604   6.005  0.0754 -0.0696 -0.2340
  149TYR    HE1 4249   0.945   0.693   5.992  0.1088 -0.2036 -0.9924
  149TYR     CZ 4250   0.777   0.604   6.096  0.0938 -0.3404 -0.2102
  149TYR     OH 4251   0.735   0.724   6.146  0.0486 -0.3730 -0.1712
  149TYR     HH 4252   0.667   0.704   6.211 -0.7116  2.7724  0.1552
  149TYR    CE2 4253   0.705   0.487   6.126  0.3640 -0.4179  0.1426
  149TYR    HE2 4254   0.632   0.490   6.205  0.8862 -1.5983  0.6917
  149TYR    CD2 4255   0.732   0.372   6.052  0.2102 -0.2406 -0.1927
  149TYR    HD2 4256   0.663   0.289   6.061 -0.3865 -0.0053 -2.1512
  149TYR      C 4257   0.754   0.377   5.680  0.6397  0.1625  0.4169
  149TYR      O 4258   0.849   0.405   5.607  0.1640  0.4609 -0.0989
  150ASN      N 4259   0.646   0.454   5.699  0.1394 -0.4003 -0.1205
  150ASN      H 4260   0.584   0.423   5.772 -1.1744 -0.1554 -1.1002
  150ASN     CA 4261   0.617   0.583   5.640 -0.3050 -0.2778  0.3630
  150ASN     HA 4262   0.702   0.599   5.574 -0.7252  0.1602 -0.0782
  150ASN     CB 4263   0.488   0.576   5.559  0.1079 -0.5041 -0.2866
  150ASN    HB1 4264   0.400   0.563   5.623  1.0619 -2.7901  0.6757
  150ASN    HB2 4265   0.490   0.491   5.491 -0.3749 -0.0172 -0.9225
  150ASN     CG 4266   0.471   0.705   5.480  0.4851 -0.3754 -0.1615
  150ASN    OD1 4267   0.562   0.784   5.455  0.0238  0.2611  0.1432
  150ASN    ND2 4268   0.359   0.713   5.408  0.2642 -0.4963  0.1691
  150ASN   HD21 4269   0.296   0.634   5.409 -0.6385  0.2000  0.2915
  150ASN   HD22 4270   0.331   0.791   5.350 -0.0983 -1.2843 -0.7224
  150ASN      C 4271   0.617   0.683   5.755  0.0599  0.1251  0.0170
  150ASN      O 4272   0.527   0.668   5.838  0.1362 -0.2234  0.0384
  151PRO      N 4273   0.700   0.787   5.752  0.2682 -0.0455 -0.1233
  151PRO     CD 4274   0.829   0.790   5.686  0.3257  0.1726 -0.0021
  151PRO    HD1 4275   0.818   0.800   5.578 -0.0582 -2.9826 -0.3409
  151PRO    HD2 4276   0.884   0.699   5.709 -0.5094 -0.4588 -0.4545
  151PRO     CG 4277   0.908   0.912   5.733  0.2999  0.0880  0.2588
  151PRO    HG1 4278   0.976   0.887   5.814 -1.5549 -1.4088  1.4491
  151PRO    HG2 4279   0.956   0.969   5.654  0.6508  0.0036  0.4109
  151PRO     CB 4280   0.798   1.001   5.790 -0.0684 -0.2197  0.0347
  151PRO    HB1 4281   0.840   1.062   5.870  1.9467 -0.5876 -0.6823
  151PRO    HB2 4282   0.759   1.071   5.717  1.3576  0.0690 -0.4738
  151PRO     CA 4283   0.692   0.903   5.839 -0.0529 -0.2168  0.0743
  151PRO     HA 4284   0.723   0.872   5.938 -0.4155 -0.7889  0.0153
  151PRO      C 4285   0.555   0.968   5.824 -0.1044 -0.2471  0.4181
  151PRO      O 4286   0.502   0.962   5.714 -0.1053  0.3624  0.3812
  152PRO      N 4287   0.507   1.047   5.921 -0.3210  0.1993 -0.0443
  152PRO     CD 4288   0.565   1.061   6.053 -0.6122 -0.1951  0.1263
  152PRO    HD1 4289   0.673   1.077   6.053 -0.3497 -0.5674 -4.6375
  152PRO    HD2 4290   0.530   0.971   6.105  1.5344 -1.2189 -0.1070
  152PRO     CG 4291   0.504   1.189   6.109  0.3656  0.3785 -0.1113
  152PRO    HG1 4292   0.554   1.274   6.063 -1.8608  1.1295 -1.2370
  152PRO    HG2 4293   0.505   1.173   6.217  0.4061  1.7521  0.1110
  152PRO     CB 4294   0.364   1.183   6.049  0.1195  0.3416  0.4576
  152PRO    HB1 4295   0.303   1.115   6.108 -1.9591  0.1614 -1.7607
  152PRO    HB2 4296   0.312   1.279   6.055 -2.0718 -0.8111  0.6051
  152PRO     CA 4297   0.399   1.142   5.906 -0.5065  0.0582  0.3857
  152PRO     HA 4298   0.309   1.099   5.862  0.1858  0.6084 -1.6601
  152PRO      C 4299   0.438   1.258   5.816 -0.0067 -0.1106  0.3826
  152PRO      O 4300   0.556   1.289   5.800 -0.2501  0.6734  0.0628
  153GLN      N 4301   0.343   1.326   5.752  0.0035 -0.3219  0.1410
  153GLN      H 4302   0.246   1.310   5.776  0.2889  1.1509  2.6328
  153GLN     CA 4303   0.356   1.419   5.642 -0.4647 -0.1987  0.1884
  153GLN     HA 4304   0.458   1.458   5.642 -0.1062 -0.9338  3.2728
  153GLN     CB 4305   0.323   1.349   5.510  0.5309  0.3865 -0.3913
  153GLN    HB1 4306   0.322   1.419   5.427 -3.0565 -1.1597 -1.8767
  153GLN    HB2 4307   0.225   1.303   5.528  1.5790 -0.5693  4.2861
  153GLN     CG 4308   0.414   1.234   5.469 -0.1494 -0.1749 -0.3646
  153GLN    HG1 4309   0.384   1.189   5.375 -1.2775 -2.4990  1.0469
  153GLN    HG2 4310   0.415   1.159   5.548  0.7307  0.5566  0.3593
  153GLN     CD 4311   0.561   1.271   5.453 -0.0532 -0.1039  0.6241
  153GLN    OE1 4312   0.610   1.381   5.431  0.0537 -0.1911  0.4237
  153GLN    NE2 4313   0.648   1.169   5.459  0.1291  0.0220  0.1428
  153GLN   HE21 4314   0.607   1.079   5.480 -0.7810  0.1301 -1.0060
  153GLN   HE22 4315   0.748   1.181   5.456  0.0644  0.8431 -3.2942
  153GLN      C 4316   0.264   1.538   5.668 -0.9740 -0.4109 -0.6077
  153GLN      O 4317   0.173   1.531   5.750 -0.0033 -0.1281  0.5186
  154GLY      N 4318   0.290   1.643   5.590 -0.9523 -0.1436 -0.2389
  154GLY      H 4319   0.372   1.653   5.532 -0.4695  2.7384  0.7317
  154GLY     CA 4320   0.213   1.766   5.594 -0.3411  0.2260  0.3710
  154GLY    HA1 4321   0.111   1.745   5.562 -0.8393  2.9608 -0.1123
  154GLY    HA2 4322   0.195   1.810   5.693 -0.2750 -0.0735  0.5169
  154GLY      C 4323   0.259   1.880   5.504  0.8411  0.0851  0.7676
  154GLY      O 4324   0.332   1.856   5.409 -0.1462  0.5799 -0.1359
  155TYR      N 4325   0.194   1.997   5.512 -0.0993 -0.3464 -0.3111
  155TYR      H 4326   0.129   2.013   5.588 -0.7215 -1.5487 -0.5663
  155TYR     CA 4327   0.189   2.098   5.408 -0.2593 -0.2412 -0.2028
  155TYR     HA 4328   0.261   2.077   5.329  0.5998  1.0326  0.2073
  155TYR     CB 4329   0.044   2.097   5.362 -0.2994 -0.1284 -0.0756
  155TYR    HB1 4330  -0.011   2.133   5.449  3.1099  1.6328  1.5540
  155TYR    HB2 4331   0.037   2.170   5.281  1.9059  1.3385  0.9545
  155TYR     CG 4332  -0.014   1.963   5.327  0.0051 -0.3031  0.0841
  155TYR    CD1 4333  -0.090   1.891   5.420  0.2323 -0.3565  0.2301
  155TYR    HD1 4334  -0.118   1.933   5.515 -0.7119 -2.2369  0.8366
  155TYR    CE1 4335  -0.141   1.767   5.379 -0.1570  0.0299 -0.4866
  155TYR    HE1 4336  -0.205   1.701   5.436  0.8428 -2.7446 -2.3611
  155TYR     CZ 4337  -0.128   1.721   5.247  0.2480 -0.2434 -0.3536
  155TYR     OH 4338  -0.191   1.608   5.202  0.0313 -0.5068  0.5843
  155TYR     HH 4339  -0.180   1.609   5.106  1.6081  0.9254  0.7289
  155TYR    CE2 4340  -0.042   1.793   5.162 -0.2326  0.3456 -0.3409
  155TYR    HE2 4341  -0.021   1.752   5.064  1.6085 -1.5733  0.7867
  155TYR    CD2 4342   0.001   1.922   5.193  0.6318 -0.0387  0.0736
  155TYR    HD2 4343   0.062   1.970   5.118  1.9037 -2.2794 -0.3994
  155TYR      C 4344   0.214   2.235   5.469 -0.0545 -0.2584 -0.2468
  155TYR      O 4345   0.260   2.245   5.583 -0.6297 -0.7974  0.0378
  156GLY      N 4346   0.192   2.341   5.391  0.1375 -0.1886 -0.2068
  156GLY      H 4347   0.167   2.329   5.294 -1.0541 -0.3935  0.1169
  156GLY     CA 4348   0.177   2.477   5.438  0.0410 -0.5329  0.7884
  156GLY    HA1 4349   0.116   2.477   5.528 -0.0089  2.3175  0.8573
  156GLY    HA2 4350   0.124   2.539   5.366 -1.7440 -1.3953  1.2948
  156GLY      C 4351   0.308   2.548   5.466 -0.0694  0.2187 -0.5223
  156GLY      O 4352   0.420   2.507   5.436 -0.0517  0.0307 -0.1975
  157GLN      N 4353   0.294   2.656   5.543 -0.0335 -0.3871  0.3458
  157GLN      H 4354   0.200   2.685   5.566  0.0737 -0.4427  0.8728
  157GLN     CA 4355   0.405   2.737   5.588 -0.3049  0.1504  0.0586
  157GLN     HA 4356   0.470   2.751   5.502  1.1614 -0.8580  0.9547
  157GLN     CB 4357   0.343   2.871   5.629 -0.4557  0.1567 -0.1942
  157GLN    HB1 4358   0.420   2.947   5.636 -1.9569  1.8231 -0.9646
  157GLN    HB2 4359   0.274   2.898   5.549 -0.3498  1.0406  0.0120
  157GLN     CG 4360   0.275   2.868   5.765  0.7415 -0.0196  0.4087
  157GLN    HG1 4361   0.351   2.846   5.840  2.2814  0.6724 -0.8852
  157GLN    HG2 4362   0.198   2.791   5.765 -0.2820  0.8852 -2.4069
  157GLN     CD 4363   0.209   3.004   5.780  0.1471 -0.2220 -0.3435
  157GLN    OE1 4364   0.088   3.018   5.762  0.1195  0.2329  0.1607
  157GLN    NE2 4365   0.270   3.113   5.828 -0.5755 -0.1495  0.4395
  157GLN   HE21 4366   0.209   3.190   5.851 -0.8744 -0.5228  0.9139
  157GLN   HE22 4367   0.367   3.118   5.855 -0.6743  0.1417  0.7385
  157GLN      C 4368   0.494   2.675   5.695 -0.2915  0.9558  0.5254
  157GLN      O 4369   0.444   2.601   5.779  0.3595  0.0151  0.1071
  158GLN      N 4370   0.623   2.711   5.699 -0.0808  0.3204 -0.2347
  158GLN      H 4371   0.657   2.769   5.624 -2.6383  0.5646 -1.3320
  158GLN     CA 4372   0.710   2.663   5.804 -0.0708  0.1680 -0.3125
  158GLN     HA 4373   0.709   2.556   5.786 -0.8428  0.3302 -1.3350
  158GLN     CB 4374   0.852   2.719   5.798 -0.1120  0.2913 -0.1583
  158GLN    HB1 4375   0.855   2.827   5.803  3.2404  0.3610 -1.2515
  158GLN    HB2 4376   0.909   2.675   5.880 -0.7556 -0.4895 -0.1199
  158GLN     CG 4377   0.927   2.675   5.672  0.3199  0.6406 -0.0257
  158GLN    HG1 4378   0.900   2.570   5.657 -0.3699  0.7774  0.2398
  158GLN    HG2 4379   0.889   2.726   5.584 -0.0057  1.9723  0.8622
  158GLN     CD 4380   1.074   2.697   5.705  0.5093  0.0897 -0.4769
  158GLN    OE1 4381   1.147   2.611   5.754 -0.0242 -0.5548 -0.8008
  158GLN    NE2 4382   1.123   2.809   5.652  0.2568  0.3659 -0.1304
  158GLN   HE21 4383   1.224   2.818   5.647  0.0674  3.1026 -1.1977
  158GLN   HE22 4384   1.058   2.878   5.617 -0.8590  0.0474  1.2263
  158GLN      C 4385   0.648   2.680   5.942 -0.1021  0.1268 -0.3221
  158GLN      O 4386   0.586   2.782   5.973 -0.6198 -0.2409 -0.1200
  159ASN      N 4387   0.669   2.590   6.038  0.0857  0.3664 -0.1373
  159ASN      H 4388   0.745   2.526   6.019 -0.9573 -0.5248 -1.5801
  159ASN     CA 4389   0.606   2.574   6.168  0.6920 -0.0691  0.1072
  159ASN     HA 4390   0.503   2.547   6.147 -0.1395  2.7120  0.1184
  159ASN     CB 4391   0.676   2.466   6.250  0.7688  0.1010  0.2672
  159ASN    HB1 4392   0.763   2.508   6.300  0.7743 -0.5247  0.7954
  159ASN    HB2 4393   0.719   2.388   6.188  1.3561  0.4578  0.2187
  159ASN     CG 4394   0.584   2.406   6.355  0.1299 -0.7805 -0.7730
  159ASN    OD1 4395   0.470   2.450   6.369  0.5266 -0.0279  0.2437
  159ASN    ND2 4396   0.628   2.306   6.432  0.4197  0.1813  0.3411
  159ASN   HD21 4397   0.728   2.294   6.443  0.7433  2.3359  0.3318
  159ASN   HD22 4398   0.569   2.259   6.498  0.7511 -1.0668 -0.2222
  159ASN      C 4399   0.602   2.707   6.242 -0.0262  0.0045 -0.0562
  159ASN      O 4400   0.703   2.777   6.254 -0.4376  0.4602  0.8889
  160GLN      N 4401   0.493   2.740   6.311 -0.2701  0.6654 -0.7438
  160GLN      H 4402   0.428   2.663   6.315  2.2362 -1.5841  2.3065
  160GLN     CA 4403   0.455   2.855   6.391 -0.3178  0.0406  0.1443
  160GLN     HA 4404   0.532   2.933   6.386  0.1084 -0.3514  0.4509
  160GLN     CB 4405   0.322   2.912   6.345 -0.0613  0.8518  0.3742
  160GLN    HB1 4406   0.249   2.839   6.381  2.2652 -1.7060  0.2414
  160GLN    HB2 4407   0.295   3.009   6.386 -0.2229  1.2899 -0.7284
  160GLN     CG 4408   0.321   2.925   6.193 -0.4789 -1.0192  0.1854
  160GLN    HG1 4409   0.324   2.838   6.127 -1.1769 -0.6655 -0.3335
  160GLN    HG2 4410   0.411   2.986   6.184 -1.8387  1.3207  1.5491
  160GLN     CD 4411   0.211   3.014   6.135  0.4121 -0.0819 -0.0961
  160GLN    OE1 4412   0.223   3.135   6.121  0.0810 -0.0935 -0.4730
  160GLN    NE2 4413   0.097   2.957   6.096  0.3127 -0.1613  0.3063
  160GLN   HE21 4414   0.077   2.860   6.113  0.1700  0.0866  1.7268
  160GLN   HE22 4415   0.032   3.022   6.053  0.4089 -0.4180 -0.2298
  160GLN      C 4416   0.437   2.830   6.540 -0.0750 -0.1047  0.1513
  160GLN      O 4417   0.421   2.717   6.584  0.3330 -0.4631 -0.6083
  161TYR      N 4418   0.449   2.934   6.624 -0.1753 -0.0184  0.0593
  161TYR      H 4419   0.473   3.022   6.579  1.5951  0.1532  1.2360
  161TYR     CA 4420   0.425   2.929   6.766  0.1439  0.2810  0.1233
  161TYR     HA 4421   0.462   2.830   6.792  0.1011 -0.4641 -2.4137
  161TYR     CB 4422   0.510   3.034   6.838 -0.0911  0.3638  0.2796
  161TYR    HB1 4423   0.454   3.128   6.831  0.8910  1.0599  1.3181
  161TYR    HB2 4424   0.604   3.058   6.788  0.0749  0.0475  0.4418
  161TYR     CG 4425   0.529   3.008   6.985  0.1619 -0.2646  0.1355
  161TYR    CD1 4426   0.454   3.073   7.084 -0.1817  0.2184 -0.4419
  161TYR    HD1 4427   0.385   3.154   7.065 -2.0658 -1.8870 -3.5114
  161TYR    CE1 4428   0.468   3.026   7.215  0.3808  0.0363 -0.5655
  161TYR    HE1 4429   0.411   3.075   7.291  0.8540  2.1360 -1.4798
  161TYR     CZ 4430   0.565   2.930   7.251  0.5530  0.3467 -0.1915
  161TYR     OH 4431   0.579   2.885   7.379 -1.0197  0.8456  0.1789
  161TYR     HH 4432   0.521   2.929   7.441 -3.3661 -1.1736 -0.4302
  161TYR    CE2 4433   0.638   2.866   7.148  0.5705  0.5746 -0.3202
  161TYR    HE2 4434   0.704   2.788   7.182 -1.0366 -0.9482 -0.5929
  161TYR    CD2 4435   0.624   2.909   7.015  0.7260  0.0732 -0.4998
  161TYR    HD2 4436   0.682   2.863   6.937 -1.3701 -0.5231 -1.7792
  161TYR      C 4437   0.278   2.933   6.804  0.1279  0.2121  0.0678
  161TYR      O 4438   0.195   2.987   6.732  0.6324  0.1995 -0.5321
  162ASN      N 4439   0.240   2.881   6.921  0.4379  0.1247  0.1302
  162ASN      H 4440   0.307   2.844   6.988 -0.9931  1.4847  2.4545
  162ASN     CA 4441   0.102   2.877   6.966  0.4716  0.1034  0.2323
  162ASN     HA 4442   0.062   2.975   6.941 -0.5448 -0.8943 -2.3737
  162ASN     CB 4443   0.026   2.768   6.891  0.0427  0.4711  0.1304
  162ASN    HB1 4444   0.079   2.673   6.899  1.3003  1.0159 -1.3547
  162ASN    HB2 4445   0.014   2.805   6.789  0.5288 -0.9437 -0.4770
  162ASN     CG 4446  -0.116   2.752   6.942  0.0326  0.3964  0.0780
  162ASN    OD1 4447  -0.211   2.803   6.883 -0.0542  0.1963  0.0426
  162ASN    ND2 4448  -0.131   2.688   7.059 -0.2408  0.2960 -0.0104
  162ASN   HD21 4449  -0.224   2.686   7.098 -1.0165  0.9687 -1.7009
  162ASN   HD22 4450  -0.055   2.643   7.107 -1.3427  0.0303  1.5831
  162ASN      C 4451   0.097   2.862   7.117 -0.2203 -0.5616  0.1504
  162ASN      O 4452   0.158   2.768   7.168  0.6719 -0.0753  0.0071
  163SER      N 4453   0.038   2.959   7.188 -0.4215 -0.6279  0.0729
  163SER      H 4454  -0.013   3.026   7.132 -0.0171 -0.4031 -0.0291
  163SER     CA 4455   0.047   2.968   7.332 -0.1113 -0.1893  0.0295
  163SER     HA 4456   0.153   2.959   7.355  1.3088  0.0487 -5.0958
  163SER     CB 4457   0.012   3.108   7.380  0.1828 -0.1284  0.0665
  163SER    HB1 4458  -0.088   3.129   7.342 -0.0667 -1.4968 -0.0624
  163SER    HB2 4459   0.009   3.119   7.488 -0.1562 -1.3472  0.1935
  163SER     OG 4460   0.091   3.206   7.316 -0.3711  0.3872  0.1571
  163SER     HG 4461   0.074   3.194   7.223  0.6539 -2.5185  0.2465
  163SER      C 4462  -0.025   2.855   7.404 -0.0697  0.0241  0.4116
  163SER    OC1 4463   0.037   2.770   7.471  0.1869 -0.3213 -0.2480
  163SER    OC2 4464  -0.145   2.834   7.374  0.1064  0.3790 -0.6031
    1MET      N 4465   7.477   3.724   2.486  0.0585 -0.2512 -0.5924
    1MET     H1 4466   7.416   3.720   2.567  1.6796 -1.0756  0.6391
    1MET     H2 4467   7.454   3.639   2.437 -1.2218 -0.5723  0.4842
    1MET     H3 4468   7.438   3.810   2.451  1.1276  1.6383  2.3975
    1MET     CA 4469   7.615   3.747   2.532 -0.2346  0.2267  0.0775
    1MET     HA 4470   7.607   3.833   2.599 -0.6329 -1.4312  2.2740
    1MET     CB 4471   7.670   3.630   2.612 -0.3955 -0.0571 -0.2234
    1MET    HB1 4472   7.773   3.662   2.626 -0.5993  0.9320 -0.9193
    1MET    HB2 4473   7.672   3.536   2.557  1.0199 -2.3983  3.4297
    1MET     CG 4474   7.597   3.602   2.744 -0.1376 -0.4457 -0.1606
    1MET    HG1 4475   7.584   3.694   2.801 -2.1148 -1.6035  1.3888
    1MET    HG2 4476   7.654   3.535   2.808  0.2467  1.0669  1.1487
    1MET     SD 4477   7.430   3.534   2.739 -0.4310  0.2573 -0.1368
    1MET     CE 4478   7.366   3.543   2.908 -0.2463 -0.2635 -0.0368
    1MET    HE1 4479   7.278   3.605   2.926 -0.5778 -1.0507  1.2311
    1MET    HE2 4480   7.320   3.445   2.925 -1.8096  0.7143  1.7606
    1MET    HE3 4481   7.440   3.552   2.987  0.6554  1.1013 -1.0111
    1MET      C 4482   7.704   3.759   2.409  0.0904 -0.6275  0.2221
    1MET      O 4483   7.670   3.703   2.305  0.4678  0.3604 -0.4500
    2ALA      N 4484   7.822   3.821   2.419 -0.0590 -0.1998 -0.5604
    2ALA      H 4485   7.848   3.865   2.507 -2.1594 -0.5951  0.3216
    2ALA     CA 4486   7.935   3.808   2.330 -0.0239 -0.0277 -0.5406
    2ALA     HA 4487   7.897   3.783   2.231 -0.5234 -0.3246 -0.2753
    2ALA     CB 4488   8.007   3.943   2.327 -0.2158  0.0966  0.1385
    2ALA    HB1 4489   7.941   4.016   2.282  1.1725  0.4422 -1.4718
    2ALA    HB2 4490   8.092   3.935   2.258  0.2216  0.1174  0.6714
    2ALA    HB3 4491   8.042   3.979   2.423  3.4225 -1.7007 -0.3222
    2ALA      C 4492   8.030   3.694   2.363 -0.6499 -0.4212 -0.0818
    2ALA      O 4493   8.057   3.672   2.481 -0.7722 -0.0186  0.0246
    3SER      N 4494   8.085   3.621   2.267  0.0846 -0.0218  0.0245
    3SER      H 4495   8.051   3.628   2.172 -3.0019  1.1823  1.0827
    3SER     CA 4496   8.179   3.515   2.294  0.2297 -0.0538 -0.5859
    3SER     HA 4497   8.155   3.462   2.386  0.1437 -0.2351 -0.7104
    3SER     CB 4498   8.189   3.418   2.176  0.0379 -0.3707 -0.3456
    3SER    HB1 4499   8.264   3.345   2.205  1.3618  1.3519  0.7594
    3SER    HB2 4500   8.210   3.468   2.081 -0.9126  1.4970  0.3743
    3SER     OG 4501   8.072   3.341   2.167 -0.1879 -0.0449 -0.2256
    3SER     HG 4502   8.088   3.291   2.086  1.1377  0.6701 -0.4292
    3SER      C 4503   8.323   3.561   2.315  0.2726 -0.3830 -0.1389
    3SER      O 4504   8.350   3.678   2.288 -0.2443 -0.1092  0.5155
    4ASN      N 4505   8.415   3.480   2.368  0.3509 -0.1674  0.0508
    4ASN      H 4506   8.383   3.386   2.383 -0.5908  0.2788  1.0128
    4ASN     CA 4507   8.551   3.513   2.408  0.2416  0.2442  0.0948
    4ASN     HA 4508   8.553   3.621   2.421  0.2559  0.0745  1.7296
    4ASN     CB 4509   8.582   3.447   2.542 -0.0923 -0.6607 -0.2596
    4ASN    HB1 4510   8.573   3.340   2.524  1.2923 -0.7761 -0.3487
    4ASN    HB2 4511   8.505   3.481   2.612  0.4855  0.0624  0.0450
    4ASN     CG 4512   8.717   3.479   2.605 -0.2692  0.4030 -0.3907
    4ASN    OD1 4513   8.762   3.593   2.597 -0.2804  0.4476  0.1731
    4ASN    ND2 4514   8.774   3.388   2.684 -0.0148  0.3918 -0.5867
    4ASN   HD21 4515   8.865   3.408   2.724  0.2661 -1.4130 -0.2156
    4ASN   HD22 4516   8.740   3.293   2.675 -0.5527  0.3699  1.1711
    4ASN      C 4517   8.649   3.464   2.302 -0.0813  0.7642 -0.4482
    4ASN      O 4518   8.627   3.369   2.227  0.0619  0.2299  0.1827
    5ASP      N 4519   8.769   3.522   2.302  0.2450  0.1169  0.6706
    5ASP      H 4520   8.776   3.605   2.360 -3.1095  0.4233  0.8259
    5ASP     CA 4521   8.865   3.504   2.195  0.1973  0.3084  0.5948
    5ASP     HA 4522   8.838   3.421   2.129  0.9582  1.6684 -1.5154
    5ASP     CB 4523   8.862   3.625   2.102  0.2099 -0.1091  0.0405
    5ASP    HB1 4524   8.759   3.656   2.085 -0.2788 -1.8627 -0.4655
    5ASP    HB2 4525   8.925   3.703   2.143  1.8915 -1.5014  0.2032
    5ASP     CG 4526   8.921   3.595   1.966  0.0498  0.3887 -0.1420
    5ASP    OD1 4527   9.010   3.670   1.920  0.1791  0.3401  0.0318
    5ASP    OD2 4528   8.869   3.508   1.892  0.5305  0.2543 -0.3329
    5ASP      C 4529   9.000   3.467   2.255  0.2732 -0.0798  0.1920
    5ASP      O 4530   9.026   3.495   2.372 -0.2369  0.0363  0.2797
    6TYR      N 4531   9.090   3.423   2.167  0.1989  0.5836 -0.2271
    6TYR      H 4532   9.055   3.427   2.072 -2.7206 -0.3869  0.7050
    6TYR     CA 4533   9.231   3.392   2.176  0.0887  0.0249 -0.3832
    6TYR     HA 4534   9.268   3.453   2.259 -0.8582  0.3397 -0.1871
    6TYR     CB 4535   9.239   3.247   2.224  0.0549 -0.0790 -0.6921
    6TYR    HB1 4536   9.177   3.181   2.162  1.1260 -0.7598 -1.0605
    6TYR    HB2 4537   9.212   3.246   2.329 -1.4501  0.0099 -1.0536
    6TYR     CG 4538   9.383   3.204   2.217  0.0580 -0.1658 -0.1516
    6TYR    CD1 4539   9.469   3.263   2.310  0.3136 -0.9395  0.1138
    6TYR    HD1 4540   9.438   3.330   2.388  0.0629  0.0712 -0.8257
    6TYR    CE1 4541   9.606   3.232   2.307  0.7696  0.9711 -0.2221
    6TYR    HE1 4542   9.672   3.273   2.382  0.1670  1.5255  0.0148
    6TYR     CZ 4543   9.654   3.154   2.200 -0.3165 -0.4484  0.2913
    6TYR     OH 4544   9.781   3.104   2.213 -0.0653  0.0149 -0.3196
    6TYR     HH 4545   9.807   3.037   2.150  0.4604 -0.9043  0.8426
    6TYR    CE2 4546   9.569   3.103   2.100  0.2334 -0.0064 -0.4117
    6TYR    HE2 4547   9.617   3.047   2.021  0.8883 -1.0736  0.6997
    6TYR    CD2 4548   9.432   3.129   2.109  0.1733 -0.4854  0.1199
    6TYR    HD2 4549   9.363   3.094   2.033  0.2156 -0.8854  0.2663
    6TYR      C 4550   9.300   3.415   2.042  0.5960 -0.4776 -0.2178
    6TYR      O 4551   9.233   3.392   1.941  0.4341  0.1910 -0.2708
    7THR      N 4552   9.428   3.450   2.041  0.4322  0.1594  0.2609
    7THR      H 4553   9.468   3.463   2.133 -1.6019  1.3097  1.0397
    7THR     CA 4554   9.508   3.482   1.924 -0.0550  0.0507 -0.1031
    7THR     HA 4555   9.468   3.430   1.837 -1.0596  1.3709 -0.4747
    7THR     CB 4556   9.504   3.631   1.891 -0.2316 -0.0723 -0.6556
    7THR     HB 4557   9.572   3.681   1.960  0.4170  1.5150 -2.3616
    7THR    CG2 4558   9.557   3.659   1.751  0.5245 -0.1917 -0.3971
    7THR   HG21 4559   9.661   3.629   1.735  0.6300 -0.5490  0.9049
    7THR   HG22 4560   9.493   3.604   1.682  1.8241 -0.6633 -1.2705
    7THR   HG23 4561   9.563   3.767   1.733  1.5518  0.1742  1.8026
    7THR    OG1 4562   9.372   3.678   1.901 -0.1108  0.0386  0.5799
    7THR    HG1 4563   9.347   3.703   1.990 -0.6737  1.2039  0.1240
    7THR      C 4564   9.652   3.439   1.945 -0.1037 -0.0239  0.0806
    7THR      O 4565   9.709   3.461   2.052  0.2544 -0.9950  0.0995
    8GLN      N 4566   9.715   3.380   1.843  0.3949  0.0926  0.3179
    8GLN      H 4567   9.674   3.386   1.751  0.0346 -1.6445  0.3421
    8GLN     CA 4568   9.846   3.318   1.844  0.3366 -0.0385  0.0002
    8GLN     HA 4569   9.869   3.263   1.935 -1.0378 -2.9092 -1.2908
    8GLN     CB 4570   9.856   3.204   1.743 -0.0983 -0.2429  0.1882
    8GLN    HB1 4571   9.833   3.257   1.651 -0.3251  0.1413  0.4616
    8GLN    HB2 4572   9.961   3.174   1.736  0.0369  0.4516 -0.9920
    8GLN     CG 4573   9.767   3.082   1.764 -0.2550 -0.1337  0.1609
    8GLN    HG1 4574   9.811   3.023   1.844 -1.3658  0.6145  1.3652
    8GLN    HG2 4575   9.671   3.117   1.801  0.6770  0.8943  1.7226
    8GLN     CD 4576   9.739   3.008   1.634  0.1755  0.2354 -0.1482
    8GLN    OE1 4577   9.807   3.020   1.533 -0.3790 -0.4355 -0.6128
    8GLN    NE2 4578   9.632   2.928   1.631  0.4824 -0.1917  0.1052
    8GLN   HE21 4579   9.639   2.861   1.556  0.0717  1.8016 -1.8093
    8GLN   HE22 4580   9.567   2.911   1.707  0.3682 -1.7566 -0.3070
    8GLN      C 4581   9.955   3.423   1.822  0.4031 -0.2103 -0.4838
    8GLN      O 4582   9.941   3.529   1.762  0.2475  0.1634  0.2043
    9GLN      N 4583  10.073   3.384   1.871  0.3749  0.3068 -0.0004
    9GLN      H 4584  10.077   3.296   1.920  0.5607  0.3196  0.0100
    9GLN     CA 4585  10.199   3.455   1.884  0.2498  0.3579  0.9359
    9GLN     HA 4586  10.168   3.557   1.908  1.4556  1.1633 -0.7691
    9GLN     CB 4587  10.279   3.399   2.002  0.3949 -0.6435  0.3752
    9GLN    HB1 4588  10.332   3.312   1.964  2.3649 -0.4599  2.5112
    9GLN    HB2 4589  10.214   3.372   2.086  0.0353  2.6299  1.2858
    9GLN     CG 4590  10.392   3.489   2.051  0.1372 -0.2245  0.2062
    9GLN    HG1 4591  10.430   3.436   2.138 -2.2158  0.6803  1.8835
    9GLN    HG2 4592  10.466   3.498   1.971  0.7622  0.7055  0.8697
    9GLN     CD 4593  10.344   3.625   2.099 -0.2509 -0.2057 -0.2224
    9GLN    OE1 4594  10.375   3.728   2.040 -0.4648  0.1123  0.2114
    9GLN    NE2 4595  10.258   3.627   2.201 -0.0347 -0.0491 -0.0422
    9GLN   HE21 4596  10.212   3.713   2.226 -0.3312  0.0817 -1.0254
    9GLN   HE22 4597  10.214   3.544   2.238 -3.8480  2.2272  1.0864
    9GLN      C 4598  10.266   3.439   1.749 -0.7419 -0.1266  0.4914
    9GLN      O 4599  10.276   3.330   1.693  0.4353  0.0751  0.2808
   10ALA      N 4600  10.316   3.546   1.687  0.7833 -0.8320  0.4408
   10ALA      H 4601  10.300   3.637   1.729 -0.5008 -1.4556  1.3882
   10ALA     CA 4602  10.400   3.544   1.569 -0.2067  0.1147 -0.3103
   10ALA     HA 4603  10.339   3.480   1.506 -1.6124  0.8733  0.2266
   10ALA     CB 4604  10.412   3.684   1.509 -0.2514  0.5004  0.5536
   10ALA    HB1 4605  10.315   3.730   1.492  1.6723  4.2017 -1.6449
   10ALA    HB2 4606  10.458   3.677   1.410 -0.6316  0.6271  0.3665
   10ALA    HB3 4607  10.477   3.739   1.577 -1.0854 -1.0683  2.7351
   10ALA      C 4608  10.533   3.472   1.588  0.1085  0.7800  0.0537
   10ALA      O 4609  10.571   3.439   1.700 -0.1344 -0.2967 -0.1650
   11THR      N 4610  10.594   3.429   1.478 -0.0744 -0.2483  0.3464
   11THR      H 4611  10.541   3.426   1.392 -0.3848 -2.6289  0.5259
   11THR     CA 4612  10.704   3.335   1.477 -0.0765 -0.2500 -0.1511
   11THR     HA 4613  10.778   3.357   1.555  2.2406  1.1853 -2.5747
   11THR     CB 4614  10.645   3.199   1.512  0.6720 -0.4771  0.2673
   11THR     HB 4615  10.585   3.206   1.602  1.1495  2.3793  0.4465
   11THR    CG2 4616  10.562   3.140   1.397  0.1539  0.2441  0.2654
   11THR   HG21 4617  10.513   3.050   1.435 -1.0441  1.4222  1.6542
   11THR   HG22 4618  10.486   3.208   1.359  1.7279  1.2498 -1.2191
   11THR   HG23 4619  10.621   3.114   1.309  3.8482  1.2132  2.2455
   11THR    OG1 4620  10.745   3.101   1.528  1.0271 -0.1469  0.0906
   11THR    HG1 4621  10.741   3.077   1.621 -1.8007  2.9144  0.9411
   11THR      C 4622  10.781   3.339   1.345 -0.3018 -0.2425 -0.2816
   11THR      O 4623  10.735   3.403   1.250 -0.0620  0.1606 -0.1270
   12GLN      N 4624  10.905   3.289   1.347 -0.0456  0.3768 -0.6770
   12GLN      H 4625  10.941   3.274   1.439  2.8049 -0.6779 -1.8687
   12GLN     CA 4626  10.996   3.297   1.235  0.1023  0.7309 -0.5338
   12GLN     HA 4627  11.013   3.401   1.208  0.9994  0.2198 -2.1020
   12GLN     CB 4628  11.135   3.245   1.273 -0.4136 -0.2381  0.0487
   12GLN    HB1 4629  11.181   3.314   1.343  0.9160  1.0907 -2.0396
   12GLN    HB2 4630  11.198   3.256   1.185 -0.5816  1.8905  0.1512
   12GLN     CG 4631  11.144   3.098   1.315 -0.0812 -0.2835 -0.1824
   12GLN    HG1 4632  11.118   3.028   1.235 -0.2946  1.4316 -1.6811
   12GLN    HG2 4633  11.063   3.088   1.387 -1.6040  0.9561 -1.6376
   12GLN     CD 4634  11.282   3.055   1.362  0.1838  0.1105 -0.5928
   12GLN    OE1 4635  11.386   3.109   1.323  0.4497 -0.1163 -0.2063
   12GLN    NE2 4636  11.293   2.935   1.419 -0.7350  0.2078 -0.1925
   12GLN   HE21 4637  11.215   2.872   1.428 -0.1878 -0.5033 -0.3485
   12GLN   HE22 4638  11.382   2.887   1.426 -1.8719 -1.9619  0.3986
   12GLN      C 4639  10.957   3.216   1.112  0.6035 -0.3693  0.0177
   12GLN      O 4640  10.901   3.107   1.124  0.2700 -0.1913  0.0665
   13SER      N 4641  10.996   3.264   0.994  0.5904  0.1773  0.2344
   13SER      H 4642  11.029   3.359   0.990 -0.0142  0.4255  0.8848
   13SER     CA 4643  10.984   3.198   0.865  0.8963  0.0820  0.2545
   13SER     HA 4644  10.883   3.168   0.838  1.2087 -0.3727 -0.4172
   13SER     CB 4645  11.020   3.296   0.754  0.0015 -0.0480 -0.1622
   13SER    HB1 4646  11.010   3.243   0.659 -0.3233  1.3729 -0.9375
   13SER    HB2 4647  11.122   3.331   0.769 -0.5287  2.2621 -1.5652
   13SER     OG 4648  10.920   3.395   0.763 -0.0861 -0.1336 -0.1910
   13SER     HG 4649  10.953   3.484   0.756  1.8412 -0.7985 -0.2261
   13SER      C 4650  11.069   3.073   0.853  0.4382 -0.2517  0.4575
   13SER      O 4651  11.166   3.054   0.926  0.6461 -0.2125  0.1894
   14TYR      N 4652  11.043   2.985   0.756 -0.1745  0.0513  0.3394
   14TYR      H 4653  10.961   3.000   0.701  1.6928  1.5158 -2.2540
   14TYR     CA 4654  11.114   2.860   0.734 -0.1581  0.0913  0.1651
   14TYR     HA 4655  11.115   2.795   0.821  2.9281  0.3413  0.4257
   14TYR     CB 4656  11.051   2.790   0.614  0.1846 -0.3402  0.2351
   14TYR    HB1 4657  11.022   2.862   0.537  1.5644 -0.1260 -0.1208
   14TYR    HB2 4658  11.127   2.723   0.573 -0.8755 -0.8045 -1.0320
   14TYR     CG 4659  10.932   2.705   0.651 -0.0707 -0.1443 -0.1225
   14TYR    CD1 4660  10.810   2.761   0.692 -0.0147 -0.0768 -0.0464
   14TYR    HD1 4661  10.786   2.866   0.682 -0.0872 -0.0397  0.5275
   14TYR    CE1 4662  10.708   2.672   0.728  0.0625  0.0444  0.4768
   14TYR    HE1 4663  10.612   2.710   0.760 -0.4287 -0.4730 -0.3591
   14TYR     CZ 4664  10.730   2.533   0.734 -0.0357  0.0078 -0.0034
   14TYR     OH 4665  10.636   2.447   0.780  0.1420 -0.3460 -0.2982
   14TYR     HH 4666  10.560   2.496   0.811  0.0956 -1.5845  1.7475
   14TYR    CE2 4667  10.854   2.481   0.693 -0.0485 -0.0751  0.0657
   14TYR    HE2 4668  10.871   2.374   0.696  1.8311  0.1058 -1.8192
   14TYR    CD2 4669  10.957   2.567   0.654 -0.0038 -0.1293  0.0624
   14TYR    HD2 4670  11.054   2.530   0.623  0.2481  1.6824 -1.5512
   14TYR      C 4671  11.261   2.891   0.714 -0.2380  0.6508  0.4226
   14TYR      O 4672  11.302   2.993   0.658  0.2076  0.1755 -0.1394
   15GLY      N 4673  11.344   2.794   0.753 -0.2827  0.3843 -0.1294
   15GLY      H 4674  11.308   2.727   0.819 -1.4382  1.6039  0.5328
   15GLY     CA 4675  11.483   2.775   0.718 -0.2665 -0.4892  0.3746
   15GLY    HA1 4676  11.533   2.871   0.734  0.3646 -0.4711 -1.3792
   15GLY    HA2 4677  11.521   2.696   0.782  0.3384 -1.2719 -0.9029
   15GLY      C 4678  11.504   2.727   0.574 -0.5575  0.2595  0.0779
   15GLY      O 4679  11.483   2.804   0.481  0.3329  0.2344 -0.1515
   16ALA      N 4680  11.542   2.600   0.566 -0.1905  0.3814 -0.1204
   16ALA      H 4681  11.564   2.553   0.652  1.9617  1.6938  0.1265
   16ALA     CA 4682  11.512   2.526   0.445 -0.5258  0.0637  0.1540
   16ALA     HA 4683  11.520   2.593   0.359 -1.5696  0.5937  0.4636
   16ALA     CB 4684  11.630   2.429   0.433 -0.6524 -0.0079 -0.6008
   16ALA    HB1 4685  11.614   2.358   0.514 -1.5485  3.2023  2.3061
   16ALA    HB2 4686  11.720   2.485   0.460 -1.6108  1.5105 -0.4220
   16ALA    HB3 4687  11.631   2.375   0.339 -0.2517  2.5738 -2.1642
   16ALA      C 4688  11.376   2.458   0.456 -0.6614  0.3092  0.0047
   16ALA      O 4689  11.332   2.429   0.567 -0.3527  0.2470  0.1137
   17TYR      N 4690  11.302   2.452   0.345  0.2638 -0.5159 -0.5866
   17TYR      H 4691  11.339   2.484   0.257  1.2876  0.0020  0.0039
   17TYR     CA 4692  11.176   2.381   0.344 -0.0469  0.0106  0.0638
   17TYR     HA 4693  11.117   2.401   0.433 -0.2314 -4.0497  1.0437
   17TYR     CB 4694  11.092   2.425   0.225 -0.4619 -0.6144  0.1229
   17TYR    HB1 4695  11.144   2.422   0.130 -0.7079  1.7153 -0.1480
   17TYR    HB2 4696  11.005   2.360   0.217 -1.2326  0.3446  0.4667
   17TYR     CG 4697  11.043   2.566   0.249  0.2873 -0.1986 -0.7271
   17TYR    CD1 4698  11.125   2.678   0.227  0.2257 -0.1330 -0.6248
   17TYR    HD1 4699  11.218   2.663   0.176 -0.4441  1.2608 -2.3616
   17TYR    CE1 4700  11.080   2.809   0.245  0.0655 -0.2224 -0.3688
   17TYR    HE1 4701  11.151   2.888   0.227  0.2257 -0.5157 -1.0358
   17TYR     CZ 4702  10.946   2.826   0.284  0.3223  0.0089  0.4576
   17TYR     OH 4703  10.889   2.949   0.296  0.5142  0.1016  0.4180
   17TYR     HH 4704  10.952   3.019   0.278  0.7017  0.5530  2.5601
   17TYR    CE2 4705  10.868   2.713   0.315  0.1542  0.1200  0.4405
   17TYR    HE2 4706  10.765   2.728   0.346 -0.0116 -1.3468  0.6966
   17TYR    CD2 4707  10.908   2.583   0.284  0.4010  0.4334 -0.5721
   17TYR    HD2 4708  10.838   2.501   0.291  1.2371 -0.1754  1.3058
   17TYR      C 4709  11.200   2.231   0.346 -0.5596 -0.0771 -0.2728
   17TYR      O 4710  11.276   2.175   0.267  0.2689  0.0508  0.4159
   18PRO      N 4711  11.130   2.162   0.437 -0.3198 -0.0750 -0.0868
   18PRO     CD 4712  11.017   2.199   0.519 -0.5810 -0.4553 -0.2754
   18PRO    HD1 4713  11.041   2.282   0.585 -0.0070 -0.1538 -0.8494
   18PRO    HD2 4714  10.936   2.223   0.450 -0.4587 -2.3038 -1.1222
   18PRO     CG 4715  10.984   2.077   0.606  0.3685 -0.3482  0.2439
   18PRO    HG1 4716  10.905   2.022   0.556 -0.2420  0.5696  0.1639
   18PRO    HG2 4717  10.950   2.105   0.705  0.0627 -1.6240  0.5059
   18PRO     CB 4718  11.112   1.993   0.600  0.8102  0.3389 -0.2195
   18PRO    HB1 4719  11.093   1.888   0.621  1.6497  0.2795  0.2687
   18PRO    HB2 4720  11.188   2.030   0.670 -0.8587  1.2800  1.1952
   18PRO     CA 4721  11.160   2.022   0.458  0.3497  0.0056 -0.4451
   18PRO     HA 4722  11.269   2.019   0.466  0.2631 -0.6221  0.9515
   18PRO      C 4723  11.100   1.921   0.362 -0.0108  0.4008 -0.6398
   18PRO      O 4724  11.028   1.959   0.270 -0.5015 -0.3306 -0.5723
   19THR      N 4725  11.135   1.793   0.381 -0.3283  0.4879  0.5865
   19THR      H 4726  11.198   1.765   0.455 -1.1177  0.0221  1.1033
   19THR     CA 4727  11.127   1.692   0.277  0.9705  0.0009  0.9438
   19THR     HA 4728  11.058   1.716   0.196  1.9849 -3.2044 -1.0720
   19THR     CB 4729  11.259   1.672   0.204  0.3848 -0.1311 -0.0973
   19THR     HB 4730  11.247   1.579   0.148 -0.5461 -1.0950  1.6351
   19THR    CG2 4731  11.290   1.791   0.114 -0.2461  0.4515  0.4461
   19THR   HG21 4732  11.288   1.876   0.182 -1.1104 -0.0067  1.0149
   19THR   HG22 4733  11.395   1.785   0.087  0.1168 -0.2812  1.9261
   19THR   HG23 4734  11.221   1.791   0.029 -0.5578  0.4601  0.6975
   19THR    OG1 4735  11.366   1.644   0.291  0.0454 -0.2898  0.2735
   19THR    HG1 4736  11.442   1.654   0.233 -0.7543 -0.8333 -0.9092
   19THR      C 4737  11.082   1.563   0.345 -0.1813 -0.2045 -0.1609
   19THR      O 4738  11.071   1.562   0.467 -0.2000 -0.3718 -0.1633
   20GLN      N 4739  11.038   1.467   0.264 -0.2213 -0.0467 -0.3261
   20GLN      H 4740  11.053   1.495   0.168  1.6582 -0.9628 -0.3393
   20GLN     CA 4741  10.965   1.350   0.309  0.5060 -0.3148  0.1598
   20GLN     HA 4742  10.961   1.348   0.418 -3.3172 -0.2362  0.1497
   20GLN     CB 4743  10.817   1.355   0.273  0.4590 -0.0956  0.3795
   20GLN    HB1 4744  10.765   1.265   0.305  0.6333  0.4192  2.2070
   20GLN    HB2 4745  10.807   1.358   0.164  1.4838 -0.7169  0.2477
   20GLN     CG 4746  10.736   1.466   0.338 -0.2099  0.0351 -0.6631
   20GLN    HG1 4747  10.757   1.472   0.444  3.0608  0.3742 -1.2252
   20GLN    HG2 4748  10.764   1.560   0.290  0.3323  0.8449  1.1630
   20GLN     CD 4749  10.588   1.436   0.319 -0.3878  0.2040  0.4374
   20GLN    OE1 4750  10.541   1.339   0.378 -0.1718 -0.1589  0.0108
   20GLN    NE2 4751  10.523   1.494   0.218  0.4128  0.3621  0.0098
   20GLN   HE21 4752  10.433   1.459   0.187  0.2368  1.5488 -0.8994
   20GLN   HE22 4753  10.567   1.565   0.161 -0.2899  3.5216  3.0612
   20GLN      C 4754  11.022   1.217   0.261 -0.3832 -0.6479  0.0058
   20GLN      O 4755  11.014   1.179   0.144 -0.1155 -0.0294 -0.2209
   21PRO      N 4756  11.066   1.129   0.351 -0.0048 -0.1591  0.3103
   21PRO     CD 4757  11.099   0.991   0.319 -0.0782 -0.0489 -0.2473
   21PRO    HD1 4758  11.167   0.994   0.233 -0.6632  1.9104 -0.6919
   21PRO    HD2 4759  11.004   0.945   0.294 -0.5520  0.5413  0.4137
   21PRO     CG 4760  11.177   0.939   0.439  0.0533  0.7645  0.0304
   21PRO    HG1 4761  11.279   0.978   0.440 -0.9804  3.7377 -0.9536
   21PRO    HG2 4762  11.171   0.830   0.445  2.6083  0.4413 -1.8752
   21PRO     CB 4763  11.101   1.006   0.553  0.2291 -0.0087  0.6161
   21PRO    HB1 4764  11.012   0.949   0.577 -0.3435  0.8230  0.5287
   21PRO    HB2 4765  11.165   1.018   0.640  1.4354  1.7758 -0.4386
   21PRO     CA 4766  11.081   1.146   0.494 -0.1547 -0.1830  0.3297
   21PRO     HA 4767  10.984   1.180   0.528 -0.0407 -0.7106  1.2132
   21PRO      C 4768  11.194   1.241   0.530  0.0380 -0.4495  0.4314
   21PRO      O 4769  11.266   1.295   0.446 -0.2362 -0.3148  0.2836
   22GLY      N 4770  11.194   1.278   0.659  0.0006  0.6263  0.1298
   22GLY      H 4771  11.113   1.242   0.708  0.1421 -0.4828 -0.4344
   22GLY     CA 4772  11.275   1.375   0.730  0.2700  0.3648  0.1831
   22GLY    HA1 4773  11.230   1.395   0.827  0.7777 -0.2814  0.5592
   22GLY    HA2 4774  11.273   1.463   0.665  2.4314 -0.4928 -1.1228
   22GLY      C 4775  11.423   1.341   0.736  0.2935  0.2101 -1.0367
   22GLY      O 4776  11.454   1.226   0.705 -0.5910 -0.2797 -0.1739
   23GLN      N 4777  11.498   1.431   0.799 -0.2909 -0.0037 -0.0159
   23GLN      H 4778  11.452   1.513   0.837 -0.6983 -0.1055 -0.2811
   23GLN     CA 4779  11.637   1.409   0.834 -0.3102  0.1430  0.1553
   23GLN     HA 4780  11.649   1.301   0.842 -0.3424  0.0976 -0.3777
   23GLN     CB 4781  11.733   1.476   0.737  0.0048 -0.0185  0.3549
   23GLN    HB1 4782  11.837   1.466   0.769  0.7284 -0.0394 -1.8512
   23GLN    HB2 4783  11.718   1.584   0.747  1.8402  0.1193  2.4671
   23GLN     CG 4784  11.714   1.427   0.594 -0.1577  0.1407  0.3211
   23GLN    HG1 4785  11.811   1.433   0.544 -1.4789 -0.5585 -2.4905
   23GLN    HG2 4786  11.672   1.327   0.605 -1.1693  0.5630  0.3541
   23GLN     CD 4787  11.620   1.514   0.513  0.2945  0.1176 -0.2354
   23GLN    OE1 4788  11.633   1.636   0.525  0.3023  0.1220 -0.2893
   23GLN    NE2 4789  11.517   1.462   0.446 -0.6546  0.4480  0.9272
   23GLN   HE21 4790  11.441   1.517   0.407 -1.0887 -2.0402 -2.1380
   23GLN   HE22 4791  11.497   1.363   0.448 -1.7943  0.6045 -0.4951
   23GLN      C 4792  11.671   1.453   0.976 -0.4861  0.0804  0.2178
   23GLN      O 4793  11.591   1.521   1.040 -0.2529 -0.0083  0.6088
   24GLY      N 4794  11.786   1.415   1.032 -0.2032  0.1241 -0.3306
   24GLY      H 4795  11.849   1.356   0.979  1.3773  0.5946  0.9478
   24GLY     CA 4796  11.846   1.458   1.156  0.1136 -0.4170 -0.2940
   24GLY    HA1 4797  11.794   1.391   1.225 -1.8576  0.8143 -0.5001
   24GLY    HA2 4798  11.816   1.561   1.177  0.4022  0.1655 -2.4768
   24GLY      C 4799  11.997   1.438   1.167  0.1690  0.0723 -0.1204
   24GLY      O 4800  12.056   1.363   1.090  0.4310 -0.0244  0.1709
   25TYR      N 4801  12.064   1.510   1.257  0.1225 -0.3814  0.2827
   25TYR      H 4802  12.010   1.564   1.324  1.2307  0.9389  0.1587
   25TYR     CA 4803  12.208   1.521   1.267  0.1041  0.2124 -0.0704
   25TYR     HA 4804  12.257   1.425   1.250 -0.5198 -0.0583 -0.3807
   25TYR     CB 4805  12.265   1.617   1.163  0.3322  0.0970 -0.0536
   25TYR    HB1 4806  12.220   1.716   1.162 -0.6778 -0.3367 -1.2977
   25TYR    HB2 4807  12.248   1.566   1.068  6.4628 -3.4054  0.2404
   25TYR     CG 4808  12.413   1.642   1.174  0.2762  0.3610  0.1111
   25TYR    CD1 4809  12.454   1.756   1.243 -0.1063  0.5239  0.0704
   25TYR    HD1 4810  12.385   1.833   1.274  1.0857  2.1355 -1.0713
   25TYR    CE1 4811  12.590   1.771   1.274  0.0232 -0.2041 -0.1322
   25TYR    HE1 4812  12.619   1.858   1.332  2.6208 -1.4347  0.5463
   25TYR     CZ 4813  12.684   1.676   1.230  0.0237 -0.3123  0.1047
   25TYR     OH 4814  12.815   1.702   1.259 -0.0543 -0.1535  0.3194
   25TYR     HH 4815  12.818   1.793   1.288  2.1445 -0.5714  1.6248
   25TYR    CE2 4816  12.639   1.560   1.164 -0.1274 -0.1346 -0.1040
   25TYR    HE2 4817  12.712   1.486   1.137  0.3034 -0.9397  2.9307
   25TYR    CD2 4818  12.503   1.543   1.134 -0.1896 -0.0779  0.1413
   25TYR    HD2 4819  12.473   1.453   1.081  0.6723 -1.3680  1.7413
   25TYR      C 4820  12.258   1.576   1.400 -0.2053 -0.0707  0.1665
   25TYR      O 4821  12.217   1.683   1.445  0.6739  0.1763  0.4161
   26SER      N 4822  12.354   1.512   1.467 -0.3758 -0.3190  0.1750
   26SER      H 4823  12.383   1.424   1.427 -1.4822 -0.7609  0.3231
   26SER     CA 4824  12.432   1.573   1.573 -0.3515  0.6654 -0.3909
   26SER     HA 4825  12.429   1.681   1.561 -1.4244  1.0971  2.7730
   26SER     CB 4826  12.380   1.536   1.712  0.2020 -0.1620 -0.3951
   26SER    HB1 4827  12.453   1.581   1.780 -1.1715  0.0311  1.0024
   26SER    HB2 4828  12.356   1.430   1.717 -3.3445  0.5045 -0.9040
   26SER     OG 4829  12.263   1.610   1.737  0.1115 -0.5909  0.4755
   26SER     HG 4830  12.289   1.691   1.780 -0.5514  0.3410 -0.8025
   26SER      C 4831  12.577   1.529   1.561 -0.4351 -0.0712  1.0238
   26SER      O 4832  12.607   1.413   1.533 -0.2468  0.2374 -0.1009
   27GLN      N 4833  12.668   1.625   1.582 -0.3813  0.0506  0.2841
   27GLN      H 4834  12.629   1.714   1.608  0.9285  0.8145 -0.2869
   27GLN     CA 4835  12.807   1.598   1.614 -0.2833  0.4045  0.1535
   27GLN     HA 4836  12.843   1.542   1.527  0.6619  0.3312  0.5847
   27GLN     CB 4837  12.874   1.733   1.636 -0.1703  0.4337 -0.3598
   27GLN    HB1 4838  12.862   1.791   1.544  1.1439  0.4670 -0.5386
   27GLN    HB2 4839  12.827   1.779   1.723 -0.5566 -1.8625  0.7088
   27GLN     CG 4840  13.026   1.717   1.647 -0.2514  0.0989  0.3155
   27GLN    HG1 4841  13.071   1.663   1.563  1.7191  0.7104  0.9236
   27GLN    HG2 4842  13.031   1.648   1.731 -2.2345  2.7561  2.8068
   27GLN     CD 4843  13.117   1.832   1.687 -0.3810  0.1314  0.5187
   27GLN    OE1 4844  13.080   1.947   1.705 -0.1204  0.3575 -0.3304
   27GLN    NE2 4845  13.248   1.804   1.691 -0.4049  0.0306  0.6134
   27GLN   HE21 4846  13.272   1.708   1.707 -0.9436  0.1664  2.5738
   27GLN   HE22 4847  13.303   1.879   1.731 -3.1922  1.6410  1.7713
   27GLN      C 4848  12.814   1.509   1.737  0.8794  0.6108  0.2480
   27GLN      O 4849  12.766   1.546   1.844 -0.4247 -0.1149 -0.0636
   28GLN      N 4850  12.863   1.386   1.720  0.5163  0.5714 -0.5575
   28GLN      H 4851  12.881   1.354   1.626 -0.9767 -2.8116  0.1491
   28GLN     CA 4852  12.894   1.288   1.822 -0.4217  0.0075 -0.7979
   28GLN     HA 4853  12.814   1.309   1.894  1.4509  0.6637  1.2034
   28GLN     CB 4854  12.878   1.147   1.768  0.4217 -0.2944 -0.2748
   28GLN    HB1 4855  12.970   1.115   1.719  1.3058  1.5973  0.0755
   28GLN    HB2 4856  12.868   1.070   1.844 -1.9466 -1.1403 -1.3431
   28GLN     CG 4857  12.762   1.129   1.670  0.1085 -0.1744  0.0720
   28GLN    HG1 4858  12.662   1.162   1.697 -0.4605 -0.8962 -1.0690
   28GLN    HG2 4859  12.780   1.202   1.590 -1.7559  2.5393  1.9431
   28GLN     CD 4860  12.746   0.989   1.613  0.1202  0.1210 -0.6762
   28GLN    OE1 4861  12.777   0.888   1.676  0.1010  0.5133 -0.0313
   28GLN    NE2 4862  12.714   0.980   1.483 -0.1267 -0.4877 -0.5778
   28GLN   HE21 4863  12.703   1.068   1.434  0.8458  0.1845  0.3507
   28GLN   HE22 4864  12.749   0.896   1.440  2.0263  0.1254 -0.1897
   28GLN      C 4865  13.026   1.307   1.894 -0.3359 -0.5996 -0.7922
   28GLN      O 4866  13.035   1.292   2.016 -0.2440 -0.0988 -0.7355
   29SER      N 4867  13.133   1.358   1.832 -0.2580 -0.1532 -0.3007
   29SER      H 4868  13.130   1.367   1.731  2.7516 -0.4702 -0.5200
   29SER     CA 4869  13.267   1.384   1.881 -0.5848  0.0114  0.5236
   29SER     HA 4870  13.290   1.301   1.947 -2.4460 -0.6522  0.3932
   29SER     CB 4871  13.368   1.387   1.766 -0.4285 -0.0349  0.6602
   29SER    HB1 4872  13.364   1.291   1.715  2.2747 -0.7755  1.6851
   29SER    HB2 4873  13.470   1.394   1.804  0.5772 -1.6692 -1.4861
   29SER     OG 4874  13.329   1.488   1.676  0.3046 -0.5480 -0.2437
   29SER     HG 4875  13.400   1.492   1.611  0.6743  2.4174  0.2351
   29SER      C 4876  13.274   1.510   1.966 -0.2819  0.2374  0.1683
   29SER      O 4877  13.188   1.597   1.951  0.1239  0.6183  0.0241
   30SER      N 4878  13.373   1.523   2.055  0.0279  0.1055 -0.1583
   30SER      H 4879  13.435   1.443   2.063  1.8366  1.3817 -0.6804
   30SER     CA 4880  13.384   1.626   2.156  0.0443 -0.0834  0.0330
   30SER     HA 4881  13.283   1.662   2.174  0.5355  2.4897 -1.8391
   30SER     CB 4882  13.444   1.562   2.281 -0.1265  0.2129  0.2694
   30SER    HB1 4883  13.543   1.523   2.257 -0.4832  0.9164 -2.7398
   30SER    HB2 4884  13.463   1.637   2.357  1.4179  0.3675 -0.2350
   30SER     OG 4885  13.374   1.454   2.339 -0.1701 -0.0877 -0.3333
   30SER     HG 4886  13.288   1.445   2.299 -0.4578  0.4117  0.1676
   30SER      C 4887  13.475   1.743   2.123  0.1448 -0.1767 -0.0200
   30SER      O 4888  13.571   1.728   2.047 -0.0631  0.2139 -0.3633
   31GLN      N 4889  13.461   1.855   2.194 -0.2311  0.2915 -0.8200
   31GLN      H 4890  13.373   1.861   2.243  0.4656 -1.7127  0.8251
   31GLN     CA 4891  13.529   1.982   2.177  0.4055  0.0343 -0.2180
   31GLN     HA 4892  13.631   1.945   2.172  0.7901  0.3966  2.7861
   31GLN     CB 4893  13.501   2.066   2.302  0.1586  0.0913 -0.3116
   31GLN    HB1 4894  13.532   2.167   2.278 -1.1911  0.4256 -0.7257
   31GLN    HB2 4895  13.395   2.072   2.325  0.2392  0.1610  0.0438
   31GLN     CG 4896  13.562   2.012   2.431 -0.1365 -0.3741 -0.3606
   31GLN    HG1 4897  13.670   1.998   2.422  0.2006  0.1287  2.2049
   31GLN    HG2 4898  13.527   1.910   2.446  3.8355 -1.9687 -0.7640
   31GLN     CD 4899  13.530   2.101   2.551  0.2301  0.2138 -0.6911
   31GLN    OE1 4900  13.436   2.180   2.551 -0.1284 -0.1996  0.1262
   31GLN    NE2 4901  13.603   2.104   2.662 -0.3661  0.2619 -0.2978
   31GLN   HE21 4902  13.558   2.159   2.734 -2.0641  0.1758 -1.2469
   31GLN   HE22 4903  13.674   2.035   2.684  0.8942  2.1098  1.7942
   31GLN      C 4904  13.479   2.059   2.056 -0.4810  0.2111  0.2500
   31GLN      O 4905  13.358   2.067   2.036 -0.4188 -0.1115 -0.2629
   32PRO      N 4906  13.559   2.118   1.968 -0.3057  0.2800  0.4556
   32PRO     CD 4907  13.704   2.118   1.983 -0.2345  0.0942 -0.1854
   32PRO    HD1 4908  13.742   2.016   1.987  0.7984  0.4383 -1.0047
   32PRO    HD2 4909  13.730   2.178   2.070 -0.8669 -0.0380  0.1061
   32PRO     CG 4910  13.762   2.167   1.851 -0.2249  0.0089 -0.2129
   32PRO    HG1 4911  13.857   2.213   1.879  0.7657 -2.5218  0.9142
   32PRO    HG2 4912  13.760   2.086   1.778 -1.0200 -0.1690 -0.0125
   32PRO     CB 4913  13.656   2.266   1.804 -0.2945 -0.0390 -0.1581
   32PRO    HB1 4914  13.652   2.271   1.695 -0.0404  1.8653 -0.1024
   32PRO    HB2 4915  13.653   2.367   1.846 -2.9584  0.5287 -1.5102
   32PRO     CA 4916  13.527   2.198   1.851 -0.2220  0.1886  0.3695
   32PRO     HA 4917  13.459   2.280   1.874  0.7038  1.4958 -1.3069
   32PRO      C 4918  13.465   2.118   1.739 -0.1157  0.0928  0.3790
   32PRO      O 4919  13.467   1.995   1.739  0.0804  0.0927 -0.2265
   33TYR      N 4920  13.406   2.193   1.646  0.3093  0.1430  0.1485
   33TYR      H 4921  13.393   2.293   1.655 -2.0443  0.0408 -1.1992
   33TYR     CA 4922  13.353   2.131   1.526 -0.0231  0.1870  0.2703
   33TYR     HA 4923  13.313   2.032   1.545 -0.0193  0.4501  1.7438
   33TYR     CB 4924  13.237   2.213   1.470  0.1633  0.1251 -0.2158
   33TYR    HB1 4925  13.177   2.141   1.416  0.9299 -1.3574  0.8241
   33TYR    HB2 4926  13.178   2.250   1.554 -1.2934 -2.3589 -0.0608
   33TYR     CG 4927  13.292   2.327   1.387  0.5314  0.2532  0.1986
   33TYR    CD1 4928  13.328   2.304   1.254  0.2161 -0.2848  0.2046
   33TYR    HD1 4929  13.314   2.207   1.209  2.3319  0.8525 -3.3479
   33TYR    CE1 4930  13.365   2.412   1.172  0.1438 -0.3203  0.1239
   33TYR    HE1 4931  13.398   2.401   1.070 -1.1002  1.3961 -0.4907
   33TYR     CZ 4932  13.368   2.541   1.228 -0.0009 -0.3443  0.1888
   33TYR     OH 4933  13.404   2.653   1.158 -0.3416  0.0962  0.7121
   33TYR     HH 4934  13.420   2.619   1.070 -1.0040 -0.5608  0.8338
   33TYR    CE2 4935  13.326   2.568   1.360 -0.5514  0.4102 -0.1336
   33TYR    HE2 4936  13.326   2.671   1.393 -1.8683  0.6013 -0.6607
   33TYR    CD2 4937  13.286   2.458   1.436 -0.5159  0.3556 -0.1931
   33TYR    HD2 4938  13.249   2.473   1.537  3.2247 -1.9050  1.7220
   33TYR      C 4939  13.460   2.095   1.423 -0.3956  0.2256 -0.1315
   33TYR      O 4940  13.567   2.156   1.422 -0.3639  0.1718  0.0187
   34GLY      N 4941  13.431   1.997   1.338  0.3297 -0.5047  0.4551
   34GLY      H 4942  13.351   1.940   1.362 -1.3902  1.3419 -0.5982
   34GLY     CA 4943  13.521   1.923   1.251 -0.2085 -0.5237 -0.0963
   34GLY    HA1 4944  13.575   1.985   1.180 -2.1857  0.2415 -1.0023
   34GLY    HA2 4945  13.465   1.867   1.176  0.9043  0.7352 -1.9389
   34GLY      C 4946  13.622   1.838   1.327  0.1069  0.2607  0.3756
   34GLY      O 4947  13.582   1.776   1.426  0.4101 -1.1030 -0.3380
   35GLN      N 4948  13.738   1.816   1.265 -0.1062  0.2698 -0.0322
   35GLN      H 4949  13.753   1.873   1.183  1.2135 -1.5054 -1.0852
   35GLN     CA 4950  13.838   1.716   1.299 -0.3822  0.0379  0.0993
   35GLN     HA 4951  13.899   1.707   1.210 -0.8106 -1.6055 -0.0569
   35GLN     CB 4952  13.936   1.770   1.403 -0.5250 -0.1821  0.3476
   35GLN    HB1 4953  14.014   1.695   1.414  0.2109  0.6167  0.6887
   35GLN    HB2 4954  13.990   1.858   1.372  0.0154 -0.1751  1.2695
   35GLN     CG 4955  13.882   1.790   1.545 -0.2646  0.0382  0.4160
   35GLN    HG1 4956  13.805   1.867   1.553  0.2367  0.4017  1.9128
   35GLN    HG2 4957  13.843   1.693   1.577  1.0136 -0.7047 -0.1862
   35GLN     CD 4958  13.981   1.852   1.642 -0.0405  0.9578 -0.3889
   35GLN    OE1 4959  14.094   1.893   1.615  0.6250 -0.4701  0.1448
   35GLN    NE2 4960  13.954   1.831   1.771 -0.1257 -0.1432 -0.5781
   35GLN   HE21 4961  14.035   1.836   1.831 -1.4286 -0.1543  1.2415
   35GLN   HE22 4962  13.874   1.772   1.787 -0.2586  0.1822 -0.0314
   35GLN      C 4963  13.782   1.577   1.324 -0.1288  0.0255  0.6123
   35GLN      O 4964  13.665   1.543   1.308 -0.0392 -0.1341  0.2733
   36GLN      N 4965  13.871   1.488   1.370  0.2263  0.0250 -0.0631
   36GLN      H 4966  13.967   1.516   1.385  0.8926 -2.8319  1.6896
   36GLN     CA 4967  13.838   1.359   1.427  0.1197  0.1426  0.1425
   36GLN     HA 4968  13.730   1.340   1.420  0.4061 -1.8097  0.4560
   36GLN     CB 4969  13.899   1.251   1.338 -0.2400  0.0034  0.0629
   36GLN    HB1 4970  14.007   1.258   1.332  0.0208 -3.0133  0.0418
   36GLN    HB2 4971  13.874   1.151   1.371  2.1604 -0.9962 -0.9575
   36GLN     CG 4972  13.837   1.248   1.198  0.0990 -0.6155 -0.0767
   36GLN    HG1 4973  13.733   1.279   1.196  0.8783  2.5657  1.1524
   36GLN    HG2 4974  13.886   1.324   1.136 -0.2002  0.0637  0.4983
   36GLN     CD 4975  13.857   1.116   1.126  0.2492 -0.4280 -0.3850
   36GLN    OE1 4976  13.764   1.039   1.104  0.2003 -0.4377 -0.1488
   36GLN    NE2 4977  13.980   1.079   1.089  0.4972  0.1250 -0.1185
   36GLN   HE21 4978  13.985   0.999   1.027 -3.2431 -0.5456  0.2058
   36GLN   HE22 4979  14.059   1.142   1.094 -0.0494  0.7840  0.4570
   36GLN      C 4980  13.874   1.357   1.574 -0.0644 -0.0466  0.1864
   36GLN      O 4981  13.991   1.375   1.607  0.0388  0.3238 -0.3648
   37SER      N 4982  13.775   1.329   1.659 -0.2041 -0.1531 -0.0122
   37SER      H 4983  13.682   1.305   1.628  0.1768 -1.8691  0.0756
   37SER     CA 4984  13.787   1.318   1.803  0.2434  0.5015  0.0045
   37SER     HA 4985  13.883   1.276   1.832 -0.1148 -0.0569  0.3874
   37SER     CB 4986  13.759   1.455   1.864 -0.2497  0.3778  0.0628
   37SER    HB1 4987  13.663   1.493   1.831  0.3917  2.4475  0.4507
   37SER    HB2 4988  13.757   1.441   1.972 -0.0986 -1.5306 -0.1479
   37SER     OG 4989  13.852   1.554   1.827 -0.0792 -0.0483 -0.6720
   37SER     HG 4990  13.939   1.517   1.808 -0.9148 -1.2199 -2.4183
   37SER      C 4991  13.686   1.219   1.859  0.1037  0.5552 -0.1507
   37SER      O 4992  13.591   1.179   1.793  0.0627 -0.1116  0.3041
   38TYR      N 4993  13.711   1.185   1.986 -0.3184 -0.2055 -0.2666
   38TYR      H 4994  13.786   1.224   2.041  0.0198  1.7163 -1.9612
   38TYR     CA 4995  13.626   1.088   2.052 -0.0127 -0.3881 -0.1413
   38TYR     HA 4996  13.622   0.995   1.996 -0.5910 -1.9360  2.2959
   38TYR     CB 4997  13.695   1.054   2.184 -0.2082 -0.0311  0.0566
   38TYR    HB1 4998  13.666   1.127   2.259  0.5371  0.8535 -0.4911
   38TYR    HB2 4999  13.803   1.045   2.169  0.3162  2.5179  1.6290
   38TYR     CG 5000  13.650   0.920   2.236 -0.3691 -0.0978 -0.2525
   38TYR    CD1 5001  13.716   0.804   2.195 -0.0511  0.1774 -0.5183
   38TYR    HD1 5002  13.806   0.814   2.136 -0.0781 -0.1455 -0.6174
   38TYR    CE1 5003  13.676   0.678   2.243 -0.1224  0.4218  0.0598
   38TYR    HE1 5004  13.713   0.583   2.209 -3.7540 -1.1661  0.1573
   38TYR     CZ 5005  13.574   0.670   2.339 -0.2457  0.0291 -0.1060
   38TYR     OH 5006  13.531   0.543   2.368 -0.3583 -0.0282 -0.5158
   38TYR     HH 5007  13.453   0.523   2.420  0.4230 -1.7066  0.0583
   38TYR    CE2 5008  13.518   0.789   2.388 -0.1457  0.0004  0.0775
   38TYR    HE2 5009  13.447   0.783   2.470  0.7709  1.1503  1.0032
   38TYR    CD2 5010  13.552   0.915   2.337  0.3564  0.0263  0.4667
   38TYR    HD2 5011  13.503   1.005   2.369 -0.1321  0.2187 -0.7779
   38TYR      C 5012  13.482   1.130   2.080  0.0962 -0.3247  0.3311
   38TYR      O 5013  13.451   1.247   2.100  0.9830 -0.0338  0.0482
   39SER      N 5014  13.393   1.031   2.078 -0.3214  0.0675 -0.3937
   39SER      H 5015  13.430   0.937   2.071  1.6448  0.8553 -1.0900
   39SER     CA 5016  13.254   1.050   2.115 -0.1772  0.4217 -0.0317
   39SER     HA 5017  13.232   1.157   2.114  0.5721  0.5813  0.2096
   39SER     CB 5018  13.162   0.974   2.019  0.2734 -0.3537  0.1394
   39SER    HB1 5019  13.147   0.870   2.048 -2.9677  0.1080  0.5135
   39SER    HB2 5020  13.066   1.025   2.012  0.4416 -0.0102  0.2536
   39SER     OG 5021  13.210   0.975   1.886 -0.7367 -0.3648 -0.2325
   39SER     HG 5022  13.155   0.911   1.840  0.4332 -0.9158 -0.9169
   39SER      C 5023  13.223   0.998   2.255 -0.0276  0.0739 -0.1271
   39SER      O 5024  13.230   0.878   2.282  0.4769  0.0908 -0.1616
   40GLY      N 5025  13.191   1.089   2.347  0.0147 -0.2935  0.2504
   40GLY      H 5026  13.203   1.184   2.316 -0.7016 -0.9715 -2.3284
   40GLY     CA 5027  13.153   1.072   2.486 -0.3588 -0.2964  0.1493
   40GLY    HA1 5028  13.213   0.995   2.535 -1.1301 -0.5335  0.7396
   40GLY    HA2 5029  13.046   1.062   2.501 -0.2521 -0.8222  0.5938
   40GLY      C 5030  13.192   1.198   2.562 -0.0959  0.1982 -0.7821
   40GLY      O 5031  13.312   1.220   2.577 -0.1298 -0.1837  0.1617
   41TYR      N 5032  13.091   1.266   2.617  0.2846  0.3651 -0.2772
   41TYR      H 5033  13.002   1.230   2.584  1.8970 -2.2683 -2.1152
   41TYR     CA 5034  13.110   1.393   2.684 -0.0864  0.1278  0.2753
   41TYR     HA 5035  13.192   1.443   2.634 -1.5765  1.3557 -1.0398
   41TYR     CB 5036  12.991   1.481   2.648 -0.0592  0.1328  0.1985
   41TYR    HB1 5037  12.987   1.496   2.540  0.5886 -0.3980  0.0941
   41TYR    HB2 5038  12.903   1.420   2.669 -0.0771  0.2980  0.6151
   41TYR     CG 5039  12.977   1.613   2.721  0.0615  0.2070  0.0873
   41TYR    CD1 5040  12.885   1.626   2.826  0.7403 -0.0688  0.7280
   41TYR    HD1 5041  12.819   1.543   2.845  0.5685 -0.1654 -0.2315
   41TYR    CE1 5042  12.861   1.748   2.890  0.6006 -0.1021  0.7402
   41TYR    HE1 5043  12.792   1.766   2.971 -0.8395  1.9433 -0.8318
   41TYR     CZ 5044  12.935   1.862   2.851 -0.4066  0.3180  0.0259
   41TYR     OH 5045  12.920   1.979   2.920  0.1831 -0.0381  0.7786
   41TYR     HH 5046  12.857   1.970   2.992 -1.1044 -3.4889 -0.5463
   41TYR    CE2 5047  13.033   1.846   2.751 -0.1652 -0.0710  0.3205
   41TYR    HE2 5048  13.090   1.932   2.720 -0.3358 -0.1429 -0.2096
   41TYR    CD2 5049  13.048   1.726   2.681  0.4616  0.0289  0.2856
   41TYR    HD2 5050  13.122   1.719   2.602  0.5983  0.1526  0.4015
   41TYR      C 5051  13.141   1.382   2.833 -0.0584  0.1200  0.2687
   41TYR      O 5052  13.120   1.277   2.893 -0.4012  0.4121  0.6634
   42SER      N 5053  13.201   1.485   2.893 -0.4496  0.4166  0.1546
   42SER      H 5054  13.225   1.571   2.847 -0.4189  0.5202  0.3628
   42SER     CA 5055  13.224   1.494   3.036 -0.0647 -0.3148  0.1451
   42SER     HA 5056  13.178   1.408   3.083 -0.2958 -0.5238 -0.4448
   42SER     CB 5057  13.373   1.468   3.054 -0.0275 -0.1326  0.1072
   42SER    HB1 5058  13.401   1.382   2.993 -2.6461 -1.2870  0.3935
   42SER    HB2 5059  13.423   1.559   3.021 -0.2891 -0.2087 -0.5092
   42SER     OG 5060  13.403   1.450   3.190 -0.4992 -0.3554  0.1842
   42SER     HG 5061  13.463   1.374   3.197 -0.1336 -0.2570 -1.4533
   42SER      C 5062  13.189   1.626   3.104  0.1528 -0.1334 -0.0896
   42SER      O 5063  13.205   1.732   3.045 -0.8209 -0.2126 -0.5275
   43GLN      N 5064  13.140   1.619   3.228 -0.1467  0.0101 -0.1977
   43GLN      H 5065  13.117   1.528   3.265 -0.2518 -0.5133 -1.4871
   43GLN     CA 5066  13.119   1.734   3.313 -0.1829 -0.1071 -0.0464
   43GLN     HA 5067  13.202   1.806   3.307 -1.0718  0.9627  0.2057
   43GLN     CB 5068  12.990   1.805   3.275 -0.1028 -0.0102 -0.1392
   43GLN    HB1 5069  12.974   1.886   3.346  0.3956  3.2803 -3.4595
   43GLN    HB2 5070  13.002   1.845   3.174  0.8099 -0.0074 -0.0368
   43GLN     CG 5071  12.863   1.721   3.280 -0.1836  0.1367  0.3156
   43GLN    HG1 5072  12.868   1.639   3.208  0.8477  0.1055  0.4032
   43GLN    HG2 5073  12.849   1.679   3.380 -1.8688  0.6821  0.3377
   43GLN     CD 5074  12.744   1.802   3.231 -0.4324 -0.1088  0.5095
   43GLN    OE1 5075  12.760   1.908   3.171  0.1412 -0.6234 -0.2581
   43GLN    NE2 5076  12.618   1.773   3.263 -0.4192 -0.3081  0.3853
   43GLN   HE21 5077  12.600   1.687   3.312 -1.4127  0.5104  1.5375
   43GLN   HE22 5078  12.544   1.836   3.234 -0.7607 -0.4576  0.9073
   43GLN      C 5079  13.114   1.687   3.458 -0.0851  0.0223 -0.0007
   43GLN      O 5080  13.121   1.569   3.489 -0.5663  0.0669  0.2797
   44SER      N 5081  13.112   1.780   3.554 -0.2015  0.0702 -0.0500
   44SER      H 5082  13.103   1.876   3.523 -2.8422 -0.1278 -0.1446
   44SER     CA 5083  13.124   1.742   3.693  0.1393  0.0143 -0.0944
   44SER     HA 5084  13.204   1.670   3.710  0.1050  0.1169  0.5423
   44SER     CB 5085  13.175   1.867   3.765  0.1707  0.0601 -0.1944
   44SER    HB1 5086  13.114   1.954   3.744  1.7435  1.3188  0.3052
   44SER    HB2 5087  13.177   1.864   3.874 -1.0795  1.6550 -0.1029
   44SER     OG 5088  13.304   1.888   3.713  0.3250  0.2770  0.2672
   44SER     HG 5089  13.295   1.867   3.620 -0.4633  1.4308  0.0630
   44SER      C 5090  12.998   1.693   3.763  0.1430 -0.6036 -0.5177
   44SER      O 5091  12.891   1.745   3.736  0.2623  0.0644  0.2609
   45THR      N 5092  13.015   1.593   3.850  0.0569  0.2139  0.4577
   45THR      H 5093  13.108   1.553   3.856  0.6920  1.7758  4.9707
   45THR     CA 5094  12.915   1.525   3.929 -0.1953  0.0714  0.0203
   45THR     HA 5095  12.837   1.596   3.958 -0.7642 -0.6910  0.4011
   45THR     CB 5096  12.851   1.408   3.855 -0.0980 -0.1165  0.2323
   45THR     HB 5097  12.808   1.342   3.930  0.4451 -0.3795  0.3254
   45THR    CG2 5098  12.732   1.436   3.764  0.2620 -0.2700 -0.2951
   45THR   HG21 5099  12.651   1.486   3.817 -0.2722  1.8232 -2.8973
   45THR   HG22 5100  12.697   1.348   3.710  3.3306  0.2039 -3.3908
   45THR   HG23 5101  12.769   1.498   3.683 -1.5508  2.0868  0.5617
   45THR    OG1 5102  12.942   1.324   3.787 -0.0557 -0.3886  0.6223
   45THR    HG1 5103  12.959   1.256   3.853 -0.1217 -1.1600 -0.1395
   45THR      C 5104  12.972   1.480   4.063 -0.2528  0.7342  0.2702
   45THR      O 5105  13.067   1.403   4.071 -0.4099  0.5780  0.7026
   46ASP      N 5106  12.898   1.498   4.174  0.1195  0.6347  0.5360
   46ASP      H 5107  12.813   1.548   4.153  0.9137  2.4819  1.4798
   46ASP     CA 5108  12.921   1.445   4.307 -0.1861 -0.2099  0.2595
   46ASP     HA 5109  12.955   1.342   4.295  2.2644  0.8017 -3.2114
   46ASP     CB 5110  13.034   1.527   4.368  0.1155  0.3670 -1.0352
   46ASP    HB1 5111  13.032   1.485   4.468 -0.4687  0.7851 -0.8584
   46ASP    HB2 5112  13.133   1.498   4.334  0.4182  2.1086 -1.7660
   46ASP     CG 5113  13.027   1.676   4.400 -0.0420  0.1587 -0.0842
   46ASP    OD1 5114  13.101   1.723   4.489  0.2147 -0.7044  0.1709
   46ASP    OD2 5115  12.933   1.741   4.349 -0.2547  0.1595  0.3025
   46ASP      C 5116  12.794   1.459   4.390 -0.4229 -0.1172 -0.1159
   46ASP      O 5117  12.713   1.550   4.371  0.2322  0.4388 -0.2676
   47THR      N 5118  12.791   1.376   4.494 -0.2213  0.2157  0.1543
   47THR      H 5119  12.867   1.310   4.499  1.5169  2.0627 -0.3850
   47THR     CA 5120  12.692   1.377   4.599  0.1874 -0.3867  0.5513
   47THR     HA 5121  12.632   1.468   4.593 -1.3196 -1.3577  0.3884
   47THR     CB 5122  12.584   1.272   4.573  0.0196 -0.1248  0.1892
   47THR     HB 5123  12.525   1.283   4.665 -0.0538 -0.1787  0.1488
   47THR    CG2 5124  12.497   1.283   4.448 -0.7530  0.1931  0.7396
   47THR   HG21 5125  12.417   1.209   4.452  0.3594 -1.2262 -1.3840
   47THR   HG22 5126  12.463   1.385   4.431 -0.2103  0.3909  0.8106
   47THR   HG23 5127  12.558   1.253   4.362 -0.5359  1.6926  0.3504
   47THR    OG1 5128  12.625   1.138   4.578 -0.4352 -0.2621  0.2747
   47THR    HG1 5129  12.655   1.119   4.489 -0.1943  3.0589 -0.4535
   47THR      C 5130  12.758   1.361   4.735  0.2645 -0.3886  0.5137
   47THR      O 5131  12.881   1.353   4.739  0.3444  0.0277 -0.7399
   48SER      N 5132  12.692   1.392   4.847  0.1618  0.4002  0.2429
   48SER      H 5133  12.594   1.411   4.832  0.3593 -0.2238 -2.4009
   48SER     CA 5134  12.752   1.391   4.979  0.0908  0.5963  0.2760
   48SER     HA 5135  12.841   1.454   4.977  0.2766  0.4092  1.5588
   48SER     CB 5136  12.664   1.441   5.094 -0.3432  0.5226 -0.0214
   48SER    HB1 5137  12.641   1.547   5.082 -0.2883  0.8572  2.3351
   48SER    HB2 5138  12.721   1.453   5.186  0.7333 -0.7111 -0.4932
   48SER     OG 5139  12.541   1.373   5.108  0.0232 -0.2054 -0.2880
   48SER     HG 5140  12.525   1.364   5.202  0.2117 -0.0703 -0.2429
   48SER      C 5141  12.798   1.252   5.020 -0.0843  0.3184 -0.4632
   48SER      O 5142  12.745   1.152   4.973 -0.3844  0.2425  0.0337
   49GLY      N 5143  12.897   1.249   5.110 -0.1043  0.3235 -0.4410
   49GLY      H 5144  12.937   1.340   5.126 -2.0955  1.4618 -1.4384
   49GLY     CA 5145  12.940   1.129   5.177 -0.2627 -0.0976 -1.0850
   49GLY    HA1 5146  12.958   1.150   5.283  0.8684 -2.5351 -0.7209
   49GLY    HA2 5147  12.864   1.051   5.187  1.0919 -1.5716 -1.8399
   49GLY      C 5148  13.066   1.063   5.124  0.2382  0.0816 -0.1361
   49GLY      O 5149  13.147   1.109   5.044  0.6705 -0.3457  0.0514
   50TYR      N 5150  13.097   0.948   5.186  0.0085 -0.1318 -0.4150
   50TYR      H 5151  13.031   0.922   5.258 -0.3065 -1.5774 -1.1894
   50TYR     CA 5152  13.212   0.861   5.179  0.3203  0.2066  0.3939
   50TYR     HA 5153  13.272   0.892   5.093  1.5778 -1.0887  0.7590
   50TYR     CB 5154  13.298   0.871   5.305 -0.0635 -0.0530  0.6772
   50TYR    HB1 5155  13.241   0.830   5.388  3.7434  1.3853  4.3388
   50TYR    HB2 5156  13.374   0.795   5.287 -0.9893 -0.5609 -1.4963
   50TYR     CG 5157  13.345   1.007   5.350  0.0659  0.1118  0.0559
   50TYR    CD1 5158  13.452   1.063   5.278  0.0110  0.1171 -0.0208
   50TYR    HD1 5159  13.507   1.002   5.208 -1.8945 -1.8496  0.0614
   50TYR    CE1 5160  13.491   1.196   5.294 -0.0827  0.1643 -0.1874
   50TYR    HE1 5161  13.579   1.234   5.244 -0.1353 -2.2173 -2.3145
   50TYR     CZ 5162  13.408   1.275   5.377 -0.2502 -0.1909 -0.0136
   50TYR     OH 5163  13.451   1.403   5.398  0.0118 -0.3399  0.3654
   50TYR     HH 5164  13.535   1.415   5.353  0.2265 -1.0945  0.5472
   50TYR    CE2 5165  13.299   1.221   5.447 -0.3101  0.0502  0.0779
   50TYR    HE2 5166  13.231   1.284   5.502 -2.6690 -0.4613 -2.0628
   50TYR    CD2 5167  13.263   1.087   5.430 -0.0900 -0.0008  0.0083
   50TYR    HD2 5168  13.173   1.046   5.475  0.8178 -0.9393  1.0245
   50TYR      C 5169  13.174   0.715   5.156 -0.1078  0.3857 -0.0528
   50TYR      O 5170  13.066   0.670   5.194  0.5414 -0.5728  0.6902
   51GLY      N 5171  13.273   0.647   5.099 -0.4269  0.0596 -0.2192
   51GLY      H 5172  13.359   0.692   5.072 -0.5851  0.8505  0.5637
   51GLY     CA 5173  13.254   0.512   5.049 -0.0353 -0.2291  0.3922
   51GLY    HA1 5174  13.279   0.509   4.943  0.8254  1.5776  0.5091
   51GLY    HA2 5175  13.153   0.475   5.068  0.6463 -2.4700 -0.1521
   51GLY      C 5176  13.351   0.419   5.120  0.0805 -0.3461  0.0810
   51GLY      O 5177  13.396   0.439   5.232 -0.1815 -0.0386  0.1345
   52GLN      N 5178  13.386   0.310   5.052 -0.1682 -0.0942 -0.4629
   52GLN      H 5179  13.338   0.279   4.969  0.7621 -3.3067  0.0256
   52GLN     CA 5180  13.480   0.209   5.099 -0.3150 -0.0339 -0.0349
   52GLN     HA 5181  13.534   0.257   5.180 -1.2316  1.8561 -0.4670
   52GLN     CB 5182  13.400   0.088   5.145  0.0936 -0.4740 -0.4780
   52GLN    HB1 5183  13.455   0.011   5.199  1.0908 -1.4671 -2.7786
   52GLN    HB2 5184  13.355   0.047   5.054 -2.3807 -4.4811  2.2252
   52GLN     CG 5185  13.278   0.104   5.236  0.7139  0.6962  0.1590
   52GLN    HG1 5186  13.216   0.017   5.218  2.4393 -0.7688  0.9523
   52GLN    HG2 5187  13.223   0.193   5.205 -1.0479  0.3010  1.9631
   52GLN     CD 5188  13.318   0.105   5.383  0.2458 -0.1895  0.2989
   52GLN    OE1 5189  13.310   0.002   5.450  0.4990 -0.3052  0.1554
   52GLN    NE2 5190  13.367   0.220   5.431 -0.0423 -0.0788  0.3292
   52GLN   HE21 5191  13.365   0.302   5.373 -2.1830 -0.1097  0.2964
   52GLN   HE22 5192  13.444   0.208   5.495  0.3668  0.9081  0.0461
   52GLN      C 5193  13.575   0.172   4.987  0.2820  0.3135  0.3486
   52GLN      O 5194  13.561   0.230   4.880 -0.4245  0.4453  0.5066
   53SER      N 5195  13.665   0.074   5.000 -0.1200 -0.1571 -0.3312
   53SER      H 5196  13.656   0.019   5.084 -1.8212 -0.2302 -0.5095
   53SER     CA 5197  13.758   0.027   4.899  0.1793 -0.5435  0.1216
   53SER     HA 5198  13.801   0.113   4.847  1.9454 -1.1829  0.4471
   53SER     CB 5199  13.877  -0.051   4.954  0.5668  0.0796  0.1795
   53SER    HB1 5200  13.838  -0.141   5.002 -0.4638  0.0916 -0.6185
   53SER    HB2 5201  13.934  -0.099   4.874  0.1847 -0.3573  0.1610
   53SER     OG 5202  13.968   0.030   5.025  0.3309  0.1377  0.4150
   53SER     HG 5203  13.929   0.036   5.113  1.1021 -0.8032  0.8421
   53SER      C 5204  13.672  -0.044   4.796 -0.2651  0.1780 -0.0114
   53SER      O 5205  13.590  -0.127   4.837  0.1787 -0.2704 -0.0307
   54SER      N 5206  13.684  -0.010   4.668  0.0113 -0.1055 -0.0625
   54SER      H 5207  13.740   0.072   4.652 -1.4858  0.9055 -0.3846
   54SER     CA 5208  13.592  -0.054   4.564 -0.3140  0.0714  0.1476
   54SER     HA 5209  13.569  -0.157   4.588 -2.6172  0.6981  0.8705
   54SER     CB 5210  13.459   0.021   4.562 -0.1894  0.2808 -0.3908
   54SER    HB1 5211  13.478   0.123   4.528 -3.4048  0.5520 -1.6828
   54SER    HB2 5212  13.423   0.021   4.665 -1.8301 -1.8321 -0.9023
   54SER     OG 5213  13.370  -0.048   4.478  0.1360 -0.2903 -0.2688
   54SER     HG 5214  13.300   0.015   4.462  0.4733  0.0687 -0.3220
   54SER      C 5215  13.658  -0.044   4.428  0.1467 -0.3664  0.3374
   54SER      O 5216  13.721   0.058   4.403 -0.7650  0.0304 -0.3657
   55TYR      N 5217  13.621  -0.131   4.333  0.0758 -0.0582  0.0831
   55TYR      H 5218  13.582  -0.217   4.367  2.3863 -0.6199  1.5376
   55TYR     CA 5219  13.646  -0.123   4.190  0.0894 -0.0318  0.0869
   55TYR     HA 5220  13.707  -0.033   4.180  0.3387 -0.1695  0.3561
   55TYR     CB 5221  13.720  -0.247   4.141 -0.0227  0.0476 -0.2835
   55TYR    HB1 5222  13.662  -0.337   4.160 -1.7838  1.4740  1.4518
   55TYR    HB2 5223  13.735  -0.243   4.033  4.6387  0.0014  0.1646
   55TYR     CG 5224  13.856  -0.268   4.203 -0.0988  0.3919  0.0049
   55TYR    CD1 5225  13.894  -0.381   4.277  0.4567  0.4488 -0.1866
   55TYR    HD1 5226  13.823  -0.455   4.310 -0.3017  2.0153  1.9567
   55TYR    CE1 5227  14.025  -0.395   4.325  0.1773  0.2332  0.5169
   55TYR    HE1 5228  14.043  -0.486   4.380  0.0097 -1.6407 -2.3057
   55TYR     CZ 5229  14.119  -0.292   4.305  0.1868  0.0622 -0.3371
   55TYR     OH 5230  14.248  -0.311   4.345  0.3336  0.0436 -0.8108
   55TYR     HH 5231  14.297  -0.229   4.333 -0.9237  0.7774 -1.0892
   55TYR    CE2 5232  14.086  -0.176   4.232 -0.1006  0.1227 -0.1149
   55TYR    HE2 5233  14.164  -0.106   4.206 -0.0191  1.0808  2.4737
   55TYR    CD2 5234  13.957  -0.175   4.178 -0.0059  0.2007 -0.3391
   55TYR    HD2 5235  13.923  -0.090   4.120 -0.2734  0.0557 -0.3947
   55TYR      C 5236  13.519  -0.094   4.111  0.1136 -0.2532 -0.0330
   55TYR      O 5237  13.523  -0.054   3.995 -0.3736 -0.2294 -0.0399
   56SER      N 5238  13.403  -0.118   4.173  0.1767 -0.5437 -0.0256
   56SER      H 5239  13.401  -0.157   4.266 -1.9544 -2.5339 -0.8189
   56SER     CA 5240  13.271  -0.100   4.115  0.3443  0.2563 -0.1634
   56SER     HA 5241  13.275  -0.160   4.025  1.1802  0.2545 -0.1413
   56SER     CB 5242  13.173  -0.164   4.213  0.2602  0.1472 -0.3187
   56SER    HB1 5243  13.167  -0.109   4.307 -2.5451 -2.9728  1.5552
   56SER    HB2 5244  13.072  -0.167   4.171 -0.1748  0.7520  0.6433
   56SER     OG 5245  13.204  -0.300   4.234 -0.5752  0.0444  0.2636
   56SER     HG 5246  13.131  -0.342   4.280 -0.4013 -2.5811 -1.6799
   56SER      C 5247  13.243   0.044   4.073  0.3462  0.2580 -0.1586
   56SER      O 5248  13.281   0.146   4.130  0.3379  0.4325 -0.4669
   57SER      N 5249  13.147   0.051   3.981 -0.0006 -0.1641  0.1655
   57SER      H 5250  13.111  -0.035   3.941 -0.5006  0.6661 -1.2484
   57SER     CA 5251  13.080   0.176   3.951  0.1581 -0.1888 -0.2912
   57SER     HA 5252  13.154   0.255   3.933 -1.9767  1.1302 -4.9271
   57SER     CB 5253  13.022   0.174   3.810 -0.0998  0.0877 -0.1884
   57SER    HB1 5254  12.966   0.266   3.791  0.2751  0.6226  1.2113
   57SER    HB2 5255  12.950   0.094   3.791 -1.8217  1.6418 -0.5707
   57SER     OG 5256  13.122   0.164   3.712 -0.1191 -0.1974 -0.1800
   57SER     HG 5257  13.082   0.201   3.633  0.5618  0.7101 -0.1158
   57SER      C 5258  12.995   0.212   4.072  0.1841  0.0367 -0.3397
   57SER      O 5259  12.938   0.121   4.132  0.1553  0.6080  0.5067
   58TYR      N 5260  12.981   0.342   4.100 -0.3019  0.0077 -0.4491
   58TYR      H 5261  13.018   0.411   4.037 -2.1225  1.1077 -0.3838
   58TYR     CA 5262  12.875   0.396   4.183 -0.0805 -0.0507 -0.1306
   58TYR     HA 5263  12.791   0.327   4.192 -0.1249  0.1250  1.0245
   58TYR     CB 5264  12.934   0.403   4.324 -0.5910  0.1779  0.0723
   58TYR    HB1 5265  13.040   0.428   4.318 -0.3871 -0.9056 -1.2365
   58TYR    HB2 5266  12.934   0.298   4.350 -3.8421 -0.0573 -0.5241
   58TYR     CG 5267  12.866   0.484   4.432  0.0411  0.0906  0.5435
   58TYR    CD1 5268  12.759   0.441   4.512 -0.2076 -0.0056  0.1625
   58TYR    HD1 5269  12.727   0.339   4.495  2.1894 -0.4788 -2.2529
   58TYR    CE1 5270  12.691   0.526   4.601 -0.0524 -0.0019  0.2784
   58TYR    HE1 5271  12.613   0.491   4.666  0.0212 -1.1671 -0.2328
   58TYR     CZ 5272  12.749   0.653   4.621 -0.3852  0.1836  0.0790
   58TYR     OH 5273  12.691   0.748   4.700 -0.0457  0.7982 -0.4012
   58TYR     HH 5274  12.757   0.814   4.719 -0.5809  1.8286 -1.9238
   58TYR    CE2 5275  12.869   0.688   4.558 -0.2499 -0.2305  0.0999
   58TYR    HE2 5276  12.916   0.784   4.574 -0.8661  0.2243 -0.7333
   58TYR    CD2 5277  12.924   0.608   4.457 -0.3319  0.4913 -0.5268
   58TYR    HD2 5278  13.018   0.632   4.409  0.0932  0.6790  0.3641
   58TYR      C 5279  12.835   0.536   4.142  0.1528 -0.2472 -1.0557
   58TYR      O 5280  12.921   0.606   4.090  1.0541 -0.6578 -0.1446
   59GLY      N 5281  12.711   0.580   4.169  0.4336  0.3408 -0.7081
   59GLY      H 5282  12.647   0.513   4.209  0.4208  1.7699  1.9201
   59GLY     CA 5283  12.674   0.718   4.144 -0.1176  0.3443  0.1045
   59GLY    HA1 5284  12.759   0.781   4.168 -1.7990  2.2260  1.4637
   59GLY    HA2 5285  12.587   0.743   4.205 -0.7922  1.4306 -1.2411
   59GLY      C 5286  12.627   0.736   4.001  0.3002 -0.2084 -0.1077
   59GLY      O 5287  12.595   0.641   3.930  0.0314 -0.0472 -0.2039
   60GLN      N 5288  12.624   0.865   3.965 -0.1340 -0.0739  0.4068
   60GLN      H 5289  12.643   0.941   4.030 -1.6862  0.7027 -0.0041
   60GLN     CA 5290  12.569   0.914   3.840  0.0198  0.0791  0.3995
   60GLN     HA 5291  12.482   0.854   3.816 -0.1561  0.5397 -0.1449
   60GLN     CB 5292  12.529   1.061   3.854 -0.2747  0.0068  0.3104
   60GLN    HB1 5293  12.466   1.073   3.942  2.0388 -1.2620  2.2701
   60GLN    HB2 5294  12.620   1.119   3.864 -1.4915  2.2803 -0.9660
   60GLN     CG 5295  12.447   1.110   3.735  0.2074  0.1882  0.0538
   60GLN    HG1 5296  12.512   1.115   3.648 -0.3766  1.1841 -0.3338
   60GLN    HG2 5297  12.370   1.037   3.710 -0.8019  2.0584 -2.6719
   60GLN     CD 5298  12.391   1.251   3.736  0.2374  0.2012 -0.0320
   60GLN    OE1 5299  12.409   1.323   3.834  0.3851  0.2469 -0.0936
   60GLN    NE2 5300  12.326   1.295   3.628  0.4198 -0.1189 -0.2718
   60GLN   HE21 5301  12.329   1.235   3.547  1.2358  2.3320 -2.1662
   60GLN   HE22 5302  12.296   1.391   3.627  3.2003  0.8589  1.4668
   60GLN      C 5303  12.672   0.897   3.729 -0.2204 -0.6832  0.2894
   60GLN      O 5304  12.790   0.925   3.751 -0.3289 -0.0336  0.0708
   61SER      N 5305  12.625   0.848   3.614 -0.2743 -0.1283  0.0727
   61SER      H 5306  12.534   0.806   3.616  0.1733 -1.0778  1.0288
   61SER     CA 5307  12.710   0.848   3.497 -0.3063  0.5330  0.0451
   61SER     HA 5308  12.815   0.850   3.526 -0.2018  4.0181 -0.1823
   61SER     CB 5309  12.701   0.716   3.421 -0.4062  0.1101  0.7835
   61SER    HB1 5310  12.791   0.702   3.361 -1.1407  0.3110 -0.3941
   61SER    HB2 5311  12.620   0.728   3.349 -1.1519  0.3237  1.6365
   61SER     OG 5312  12.676   0.610   3.510  0.1315 -0.3546  0.3916
   61SER     HG 5313  12.666   0.526   3.466  0.4568 -1.7375  2.7927
   61SER      C 5314  12.694   0.962   3.397 -0.1026  0.3577 -0.1910
   61SER      O 5315  12.603   1.045   3.406 -0.1543  0.3198 -0.3639
   62GLN      N 5316  12.788   0.977   3.304  1.0457 -0.2921  0.8414
   62GLN      H 5317  12.858   0.905   3.292  0.5843 -0.5196 -0.6363
   62GLN     CA 5318  12.786   1.074   3.197  0.3356 -0.8023  0.3845
   62GLN     HA 5319  12.757   1.168   3.243 -2.4741 -1.7635  0.7906
   62GLN     CB 5320  12.922   1.086   3.130  0.2441 -1.2040  0.1204
   62GLN    HB1 5321  12.954   0.993   3.082  1.1202  0.1013 -1.9785
   62GLN    HB2 5322  12.917   1.162   3.052  0.1986  1.7499  2.7719
   62GLN     CG 5323  13.031   1.132   3.226 -0.3933 -0.1274  0.3481
   62GLN    HG1 5324  13.026   1.062   3.310 -3.0716 -1.5012 -0.8619
   62GLN    HG2 5325  13.130   1.126   3.181 -1.0360  0.4217 -1.1943
   62GLN     CD 5326  13.034   1.277   3.271  0.2639  0.0696 -0.3086
   62GLN    OE1 5327  12.946   1.357   3.241  0.6725  0.5473 -0.2568
   62GLN    NE2 5328  13.123   1.316   3.363  0.1550  0.1252 -0.2274
   62GLN   HE21 5329  13.128   1.409   3.403 -0.1719  0.5588 -1.1658
   62GLN   HE22 5330  13.183   1.241   3.391  0.0720  0.3869  0.6931
   62GLN      C 5331  12.674   1.043   3.098  0.2369  0.3174  0.1293
   62GLN      O 5332  12.591   1.126   3.062  0.4029  0.1475 -0.6563
   63ASN      N 5333  12.666   0.915   3.059 -0.2471  0.5022 -0.3948
   63ASN      H 5334  12.733   0.853   3.101 -0.8513  0.2236  0.1814
   63ASN     CA 5335  12.554   0.860   2.986 -0.1588  0.5065 -0.5322
   63ASN     HA 5336  12.520   0.933   2.912 -3.7650 -0.3229  0.1384
   63ASN     CB 5337  12.597   0.729   2.921  0.5984  0.4435  0.0878
   63ASN    HB1 5338  12.687   0.749   2.862 -0.0565 -0.5917 -1.3093
   63ASN    HB2 5339  12.521   0.676   2.865 -0.4832 -1.3053  2.9670
   63ASN     CG 5340  12.636   0.638   3.037 -0.2108 -0.3941 -0.2851
   63ASN    OD1 5341  12.748   0.649   3.086 -0.3192 -0.3184 -0.0529
   63ASN    ND2 5342  12.548   0.554   3.092 -0.0907 -0.1292  0.3272
   63ASN   HD21 5343  12.463   0.533   3.041  0.8519 -1.8749 -0.6378
   63ASN   HD22 5344  12.574   0.495   3.170 -0.7709  1.4408  1.8051
   63ASN      C 5345  12.424   0.835   3.060  0.1329  0.0375 -0.1729
   63ASN      O 5346  12.432   0.808   3.179  0.2365 -0.0817 -0.2069
   64THR      N 5347  12.316   0.814   2.983 -0.0746  0.5568 -0.0292
   64THR      H 5348  12.324   0.843   2.887 -3.5206 -1.6821 -1.1659
   64THR     CA 5349  12.195   0.744   3.020  0.0127  0.2542 -0.3157
   64THR     HA 5350  12.171   0.763   3.124 -1.9956 -0.1710 -0.6418
   64THR     CB 5351  12.086   0.800   2.928 -0.2440  0.3382  0.0365
   64THR     HB 5352  12.006   0.727   2.932  0.5703 -0.5929 -0.1669
   64THR    CG2 5353  12.060   0.947   2.960  0.3771  0.6364 -0.7991
   64THR   HG21 5354  12.147   1.011   2.944 -0.4174  1.8286 -0.4229
   64THR   HG22 5355  12.019   0.959   3.060  0.8061 -1.1785 -0.3573
   64THR   HG23 5356  11.984   0.978   2.889 -0.9249 -1.7638 -0.5703
   64THR    OG1 5357  12.130   0.807   2.794  0.4379 -0.6708  0.1879
   64THR    HG1 5358  12.061   0.836   2.734  1.1230  1.0834  0.1849
   64THR      C 5359  12.204   0.592   3.024 -0.6393  0.2275  0.3464
   64THR      O 5360  12.288   0.530   2.960 -0.2099  0.0627  1.0484
   65GLY      N 5361  12.114   0.534   3.103 -0.2142  0.1932  0.8132
   65GLY      H 5362  12.047   0.598   3.143 -0.9937  0.0939 -0.3143
   65GLY     CA 5363  12.097   0.390   3.111  0.1929  0.0904 -0.1050
   65GLY    HA1 5364  12.125   0.351   3.013 -1.6619  0.7378 -0.9284
   65GLY    HA2 5365  11.990   0.373   3.123  0.0360 -0.6869 -2.1524
   65GLY      C 5366  12.191   0.323   3.211 -0.2064  0.1598  0.3199
   65GLY      O 5367  12.239   0.389   3.303  0.2081  0.0657  0.1701
   66TYR      N 5368  12.215   0.192   3.207 -0.0624  0.1933 -0.0049
   66TYR      H 5369  12.184   0.139   3.126 -0.4696  0.3308  0.0573
   66TYR     CA 5370  12.303   0.116   3.293 -0.2061  0.5246  0.4385
   66TYR     HA 5371  12.285   0.147   3.396 -0.0763  0.8849  0.3528
   66TYR     CB 5372  12.269  -0.032   3.277  0.0270  0.5016  0.1587
   66TYR    HB1 5373  12.164  -0.060   3.290  0.7310 -2.3993  0.1668
   66TYR    HB2 5374  12.302  -0.063   3.178  2.0675 -1.3642  1.3448
   66TYR     CG 5375  12.345  -0.131   3.362 -0.0355  0.3675  0.0578
   66TYR    CD1 5376  12.458  -0.195   3.310 -0.2606  0.1580 -0.1798
   66TYR    HD1 5377  12.486  -0.175   3.208  0.7639 -0.6798 -0.0811
   66TYR    CE1 5378  12.523  -0.290   3.390 -0.4737  0.6524  0.5905
   66TYR    HE1 5379  12.613  -0.334   3.348  0.0651  0.0726  2.2617
   66TYR     CZ 5380  12.478  -0.321   3.520 -0.1999  0.0597  0.5467
   66TYR     OH 5381  12.556  -0.391   3.607  0.1412  0.1156  0.2879
   66TYR     HH 5382  12.525  -0.385   3.697  0.5608 -1.0720  0.5409
   66TYR    CE2 5383  12.362  -0.259   3.569 -0.3306  0.0570  0.2442
   66TYR    HE2 5384  12.326  -0.275   3.670 -0.3566 -0.9201  0.0863
   66TYR    CD2 5385  12.297  -0.164   3.489 -0.1296 -0.0886 -0.0914
   66TYR    HD2 5386  12.218  -0.103   3.531  0.0744  0.0326  0.1246
   66TYR      C 5387  12.452   0.132   3.268 -0.1445 -0.6174  0.0124
   66TYR      O 5388  12.495   0.158   3.156 -0.2624 -0.0528  0.0969
   67GLY      N 5389  12.532   0.109   3.373  0.0105  0.1871  0.0766
   67GLY      H 5390  12.499   0.114   3.468  0.8583 -0.7952  0.4445
   67GLY     CA 5391  12.677   0.107   3.375  0.0022 -0.2129  0.3530
   67GLY    HA1 5392  12.716   0.054   3.462 -0.1320 -2.0017 -0.6260
   67GLY    HA2 5393  12.716   0.052   3.289 -1.4160  1.4693 -1.4515
   67GLY      C 5394  12.734   0.248   3.365 -0.4104 -0.0838 -0.2141
   67GLY      O 5395  12.664   0.347   3.388 -0.2120 -0.0934  0.4442
   68THR      N 5396  12.859   0.261   3.320 -0.4687 -0.2115 -0.4154
   68THR      H 5397  12.911   0.176   3.302 -2.4177 -1.0073 -2.8431
   68THR     CA 5398  12.934   0.385   3.317 -0.4407 -0.2170 -0.0583
   68THR     HA 5399  12.876   0.472   3.346  0.5223  0.6752 -0.7328
   68THR     CB 5400  13.044   0.380   3.422 -0.0573  0.3814 -0.4251
   68THR     HB 5401  13.115   0.303   3.393  2.1239  2.1891 -0.1830
   68THR    CG2 5402  13.109   0.515   3.451  0.7578  0.1047 -0.9294
   68THR   HG21 5403  13.186   0.508   3.528  0.3517  1.4519 -0.3633
   68THR   HG22 5404  13.154   0.553   3.359  2.1248  1.9225  0.4141
   68THR   HG23 5405  13.041   0.593   3.485  2.4936  1.3065 -0.0448
   68THR    OG1 5406  12.988   0.351   3.548  0.6164  0.1662 -0.1666
   68THR    HG1 5407  12.937   0.428   3.576  2.0144  1.0396  0.0821
   68THR      C 5408  12.999   0.411   3.182 -0.2190  0.1315  0.1160
   68THR      O 5409  13.028   0.318   3.108  0.3370  0.4145 -0.0293
   69GLN      N 5410  13.013   0.540   3.147 -0.0726  0.2004  0.4225
   69GLN      H 5411  12.979   0.608   3.213 -1.5605  0.4811 -0.5693
   69GLN     CA 5412  13.078   0.579   3.023 -0.0119  0.0761  0.4144
   69GLN     HA 5413  13.017   0.546   2.939  2.0762  2.5490 -2.2741
   69GLN     CB 5414  13.087   0.730   3.002 -0.2841  0.1501  0.8111
   69GLN    HB1 5415  13.126   0.752   2.903 -1.2179  0.2003  0.4432
   69GLN    HB2 5416  12.986   0.770   2.992 -0.9900 -2.0609 -2.1920
   69GLN     CG 5417  13.175   0.799   3.106  0.2344  0.3678  0.2360
   69GLN    HG1 5418  13.200   0.898   3.070  0.7250  0.9656  2.0917
   69GLN    HG2 5419  13.272   0.753   3.122  0.8013  0.9692 -1.3094
   69GLN     CD 5420  13.120   0.813   3.248  0.3263 -0.1660  0.3272
   69GLN    OE1 5421  13.001   0.802   3.276  0.2033  0.7141  0.1906
   69GLN    NE2 5422  13.208   0.847   3.341  0.4662 -0.3795  0.2738
   69GLN   HE21 5423  13.175   0.840   3.436  1.3526 -0.2108  0.6031
   69GLN   HE22 5424  13.306   0.870   3.328  0.2599  0.1111 -0.5139
   69GLN      C 5425  13.212   0.517   2.986 -0.0428  0.2940 -0.0588
   69GLN      O 5426  13.290   0.483   3.074  0.3855  0.5516 -0.3362
   70SER      N 5427  13.248   0.513   2.857  0.0647  0.5840 -0.0388
   70SER      H 5428  13.187   0.550   2.786 -0.0109 -1.5356 -1.1329
   70SER     CA 5429  13.381   0.470   2.818 -0.1485 -0.2488  0.1299
   70SER     HA 5430  13.411   0.403   2.898 -1.4648  1.3358  2.0608
   70SER     CB 5431  13.379   0.394   2.686 -0.1117  0.1624 -0.1090
   70SER    HB1 5432  13.483   0.362   2.672  0.1292 -0.1771  2.0795
   70SER    HB2 5433  13.325   0.300   2.695  0.2084  0.1313  2.3390
   70SER     OG 5434  13.331   0.481   2.586  0.1832  0.3142 -0.1198
   70SER     HG 5435  13.280   0.428   2.525  0.8854  0.4370 -0.8359
   70SER      C 5436  13.479   0.586   2.834 -0.0329 -0.3655  0.2696
   70SER      O 5437  13.448   0.704   2.819  0.7085 -0.0924  0.8414
   71THR      N 5438  13.605   0.548   2.856  0.1657 -0.1071 -0.4187
   71THR      H 5439  13.628   0.450   2.849 -2.7307 -0.8791 -0.6368
   71THR     CA 5440  13.718   0.639   2.854 -0.0052  0.1225  0.2138
   71THR     HA 5441  13.693   0.735   2.897  1.5266  0.2579  0.8564
   71THR     CB 5442  13.830   0.589   2.945  0.0690 -0.0721  0.0193
   71THR     HB 5443  13.915   0.657   2.940 -0.1491  0.3206  1.3140
   71THR    CG2 5444  13.794   0.604   3.092  0.3117  0.0137  0.0709
   71THR   HG21 5445  13.769   0.704   3.130  2.5247  0.5122  0.3680
   71THR   HG22 5446  13.872   0.551   3.147 -0.8385 -2.2552 -0.3708
   71THR   HG23 5447  13.701   0.553   3.117 -0.9107  1.8256 -0.5193
   71THR    OG1 5448  13.871   0.458   2.915  0.1081  0.0468 -0.4589
   71THR    HG1 5449  13.925   0.435   2.991 -1.6969 -0.2842  0.8105
   71THR      C 5450  13.769   0.662   2.712  0.2115 -0.4028  0.2032
   71THR      O 5451  13.772   0.562   2.641 -0.0639 -0.0828 -0.2631
   72PRO      N 5452  13.818   0.779   2.672  0.3530 -0.6172 -0.2585
   72PRO     CD 5453  13.807   0.904   2.745 -0.0950 -0.7566 -0.0844
   72PRO    HD1 5454  13.884   0.910   2.823 -0.2122 -0.4721  0.0084
   72PRO    HD2 5455  13.705   0.923   2.779 -0.3783 -0.0723 -1.2865
   72PRO     CG 5456  13.815   1.019   2.646  0.0930 -1.0177 -0.3728
   72PRO    HG1 5457  13.715   1.047   2.614 -0.8680 -1.5723  1.9696
   72PRO    HG2 5458  13.856   1.099   2.708  1.8487 -1.4233 -0.9502
   72PRO     CB 5459  13.907   0.963   2.538  0.5066 -0.3340 -0.3851
   72PRO    HB1 5460  14.010   0.984   2.564  0.4017 -0.9248  0.5392
   72PRO    HB2 5461  13.882   1.000   2.438 -0.7857  0.1780  0.1131
   72PRO     CA 5462  13.865   0.816   2.540  0.3011 -0.2724 -0.1817
   72PRO     HA 5463  13.775   0.803   2.479  0.4612 -0.3496 -0.4020
   72PRO      C 5464  13.973   0.726   2.483 -0.0088 -0.6213 -0.2233
   72PRO      O 5465  14.047   0.654   2.551  0.2109 -0.0325  0.1660
   73GLN      N 5466  13.989   0.740   2.351  0.6299 -0.8593 -0.1751
   73GLN      H 5467  13.925   0.792   2.294  1.3167 -1.4837 -1.5618
   73GLN     CA 5468  14.099   0.680   2.278  0.8863 -0.4430 -0.1378
   73GLN     HA 5469  14.180   0.656   2.347  1.1125  0.7213  0.0194
   73GLN     CB 5470  14.045   0.559   2.202  0.0479 -0.2108  0.0760
   73GLN    HB1 5471  14.113   0.520   2.126  0.9523  1.2376  0.0949
   73GLN    HB2 5472  13.946   0.585   2.163  0.1302  1.2773  0.7799
   73GLN     CG 5473  14.020   0.443   2.297  0.4645  0.0000  0.4478
   73GLN    HG1 5474  14.115   0.414   2.341 -0.2975 -2.9821  0.3565
   73GLN    HG2 5475  13.948   0.468   2.375  0.5106  1.6725 -0.0219
   73GLN     CD 5476  13.965   0.318   2.230 -0.3600  0.3126  0.5329
   73GLN    OE1 5477  13.902   0.310   2.125  0.3447 -0.1065  0.1312
   73GLN    NE2 5478  13.976   0.203   2.297 -0.3473  0.2040  0.3477
   73GLN   HE21 5479  14.014   0.200   2.391 -1.2937  2.2348  0.8468
   73GLN   HE22 5480  13.924   0.125   2.261  0.2427  0.1188 -0.3284
   73GLN      C 5481  14.163   0.776   2.179  0.4613  0.6250  0.5962
   73GLN      O 5482  14.099   0.873   2.140  0.3686  0.1729 -0.4274
   74GLY      N 5483  14.284   0.741   2.134  0.2536  0.0985  0.4399
   74GLY      H 5484  14.329   0.657   2.168  0.5062 -0.0106 -0.1507
   74GLY     CA 5485  14.361   0.834   2.054 -0.0106 -0.0867 -0.0334
   74GLY    HA1 5486  14.356   0.934   2.097 -0.4277 -0.1174  0.0002
   74GLY    HA2 5487  14.463   0.799   2.041  0.5843  1.2044  0.9284
   74GLY      C 5488  14.308   0.858   1.913  0.4212 -0.3685 -0.2443
   74GLY      O 5489  14.233   0.782   1.852  0.3238 -0.5178  0.0568
   75TYR      N 5490  14.359   0.969   1.859 -0.1791 -0.0236 -0.1091
   75TYR      H 5491  14.415   1.029   1.918 -0.0011  0.0691 -0.3717
   75TYR     CA 5492  14.349   1.011   1.721 -0.0636 -0.1995 -0.1716
   75TYR     HA 5493  14.343   0.931   1.647  0.3041  0.0305 -0.4600
   75TYR     CB 5494  14.227   1.100   1.700  0.4225  0.3825 -0.6098
   75TYR    HB1 5495  14.239   1.189   1.761 -0.5386  0.4141 -0.4495
   75TYR    HB2 5496  14.232   1.128   1.595  2.1523  1.7052 -0.2211
   75TYR     CG 5497  14.086   1.051   1.727  0.3888  0.5328 -0.5114
   75TYR    CD1 5498  14.012   0.997   1.622 -0.0720  0.0552  0.0515
   75TYR    HD1 5499  14.054   1.004   1.522  0.4780 -0.7299  0.2121
   75TYR    CE1 5500  13.891   0.931   1.646 -0.0038 -0.0915 -0.0034
   75TYR    HE1 5501  13.839   0.880   1.566 -1.1372  1.3602 -0.2605
   75TYR     CZ 5502  13.837   0.926   1.776 -0.0391  0.7000  0.0194
   75TYR     OH 5503  13.718   0.867   1.807  0.0444  0.5833  0.1207
   75TYR     HH 5504  13.667   0.850   1.728  0.6522 -0.8836  0.0032
   75TYR    CE2 5505  13.921   0.962   1.883  0.1681  0.8572 -0.1952
   75TYR    HE2 5506  13.898   0.946   1.988  2.0829  0.9720  0.2941
   75TYR    CD2 5507  14.037   1.037   1.857  0.5477  0.1712 -0.4888
   75TYR    HD2 5508  14.095   1.082   1.936  1.8985 -0.6552 -0.9713
   75TYR      C 5509  14.467   1.099   1.680  0.0022 -0.1656  0.0862
   75TYR      O 5510  14.561   1.130   1.752 -0.1056 -0.5839  0.4069
   76GLY      N 5511  14.470   1.132   1.550  0.8861 -0.0019  0.1430
   76GLY      H 5512  14.387   1.120   1.494 -0.2199 -0.5239  1.8045
   76GLY     CA 5513  14.573   1.218   1.494  0.3749  0.2626 -0.3985
   76GLY    HA1 5514  14.670   1.171   1.509  0.2816  0.6957  2.0382
   76GLY    HA2 5515  14.592   1.308   1.552  1.1418 -1.2048  1.7799
   76GLY      C 5516  14.541   1.244   1.348 -0.1964  0.4021 -0.2519
   76GLY      O 5517  14.477   1.160   1.285 -0.0583 -0.2842  0.5074
   77SER      N 5518  14.594   1.357   1.299  0.0847  0.1248 -0.5879
   77SER      H 5519  14.648   1.407   1.367  0.6465 -1.0390 -0.1526
   77SER     CA 5520  14.584   1.392   1.158 -0.2361  0.0279 -0.5904
   77SER     HA 5521  14.477   1.413   1.147 -0.4804 -0.3610  0.7932
   77SER     CB 5522  14.662   1.521   1.139  0.6460 -0.4041  0.0293
   77SER    HB1 5523  14.639   1.563   1.041  0.4906  0.6641  0.5151
   77SER    HB2 5524  14.770   1.511   1.151  0.7063 -1.3566 -1.1767
   77SER     OG 5525  14.615   1.618   1.230 -0.0280 -0.6166 -0.0920
   77SER     HG 5526  14.634   1.708   1.203 -1.2787 -0.3903 -0.2922
   77SER      C 5527  14.623   1.298   1.045 -0.0882 -0.5736 -0.0507
   77SER      O 5528  14.717   1.220   1.051 -0.1036 -0.5738  0.1781
   78THR      N 5529  14.550   1.312   0.934 -0.0384  0.3076  0.0210
   78THR      H 5530  14.479   1.383   0.926 -1.4064 -0.7445  2.1755
   78THR     CA 5531  14.561   1.220   0.823  0.0137 -0.0054  0.2856
   78THR     HA 5532  14.643   1.148   0.830 -1.5032 -1.7781  0.8304
   78THR     CB 5533  14.433   1.136   0.811  0.0157 -0.0213  0.3707
   78THR     HB 5534  14.440   1.093   0.711  1.3378  1.8204 -0.3990
   78THR    CG2 5535  14.425   1.020   0.910  0.8148 -0.1462  0.3011
   78THR   HG21 5536  14.337   0.960   0.886  1.2420 -0.6309 -0.0649
   78THR   HG22 5537  14.514   0.965   0.880 -0.4151 -1.0821 -1.8889
   78THR   HG23 5538  14.433   1.057   1.012  1.9741  0.0488  0.1520
   78THR    OG1 5539  14.305   1.194   0.819  0.1217  0.2766 -0.0255
   78THR    HG1 5540  14.281   1.176   0.910  0.5783 -0.7145 -0.0798
   78THR      C 5541  14.588   1.297   0.694 -0.5205 -0.3507 -0.0403
   78THR      O 5542  14.540   1.409   0.678 -0.1859 -0.2203 -0.1427
   79GLY      N 5543  14.673   1.240   0.609  0.0326  0.1115  0.1988
   79GLY      H 5544  14.696   1.142   0.619  1.5419  0.5055  0.9264
   79GLY     CA 5545  14.751   1.312   0.509  0.1386 -0.3189 -0.0315
   79GLY    HA1 5546  14.752   1.415   0.546  0.3170 -0.1953 -0.3783
   79GLY    HA2 5547  14.856   1.286   0.500  0.1658 -0.7099  1.1903
   79GLY      C 5548  14.682   1.318   0.373 -0.3691  0.2105  0.2417
   79GLY      O 5549  14.639   1.216   0.320  0.2532  0.1006 -0.0629
   80GLY      N 5550  14.674   1.427   0.297  0.5619  0.0060 -0.1649
   80GLY      H 5551  14.712   1.512   0.337  0.9878 -0.3106  0.1162
   80GLY     CA 5552  14.637   1.424   0.157 -0.1075  0.1339  0.0076
   80GLY    HA1 5553  14.688   1.503   0.103 -0.1973 -0.3243 -0.7696
   80GLY    HA2 5554  14.665   1.330   0.110 -1.6290 -0.8534  0.9727
   80GLY      C 5555  14.489   1.446   0.128 -0.0704  0.4602  0.0726
   80GLY      O 5556  14.434   1.550   0.165  0.0474  0.4550  0.2633
   81TYR      N 5557  14.427   1.352   0.058 -0.2104 -0.0683  0.8914
   81TYR      H 5558  14.485   1.275   0.027 -0.1807 -0.6075  2.2328
   81TYR     CA 5559  14.287   1.344   0.022 -0.0582  0.2894  0.1915
   81TYR     HA 5560  14.224   1.431   0.040  0.0691  0.8026 -1.6644
   81TYR     CB 5561  14.272   1.332  -0.129 -0.3342  0.2012  0.2238
   81TYR    HB1 5562  14.283   1.225  -0.152  0.0803 -0.0194  1.3714
   81TYR    HB2 5563  14.357   1.376  -0.181  0.7622  0.7458  2.3685
   81TYR     CG 5564  14.148   1.386  -0.196 -0.2926 -0.0092 -0.0236
   81TYR    CD1 5565  14.025   1.321  -0.177 -0.3483 -0.0330 -0.4617
   81TYR    HD1 5566  14.016   1.236  -0.112 -0.9359  0.6190  0.3360
   81TYR    CE1 5567  13.914   1.381  -0.238 -0.1553  0.3113 -0.4795
   81TYR    HE1 5568  13.817   1.344  -0.209  1.0726  0.2554  4.5101
   81TYR     CZ 5569  13.929   1.496  -0.318 -0.3648  0.7301  0.0772
   81TYR     OH 5570  13.823   1.539  -0.392 -0.2633  0.3787 -0.2771
   81TYR     HH 5571  13.854   1.610  -0.449 -1.3014  0.8280 -0.3068
   81TYR    CE2 5572  14.055   1.558  -0.333 -0.0009 -0.0400 -0.1260
   81TYR    HE2 5573  14.071   1.649  -0.390 -0.9969  0.5786  0.5386
   81TYR    CD2 5574  14.164   1.509  -0.261 -0.1824  0.1335  0.2709
   81TYR    HD2 5575  14.259   1.559  -0.263 -0.4153  0.5953 -1.6685
   81TYR      C 5576  14.222   1.228   0.097 -0.0686  0.1009 -0.1050
   81TYR      O 5577  14.108   1.238   0.142 -0.0910  0.5011 -0.2467
   82GLY      N 5578  14.285   1.112   0.111 -0.0379  0.1509  0.1803
   82GLY      H 5579  14.382   1.108   0.083  0.9848 -1.3899  3.4340
   82GLY     CA 5580  14.238   0.991   0.175 -0.1032 -0.0173 -0.1850
   82GLY    HA1 5581  14.148   0.955   0.124  0.6015 -1.0355 -0.7489
   82GLY    HA2 5582  14.214   1.007   0.280  3.4063 -2.5736  1.1952
   82GLY      C 5583  14.339   0.878   0.165  0.1106  0.2202 -0.7830
   82GLY      O 5584  14.456   0.907   0.144  0.2683  0.1839  0.0141
   83SER      N 5585  14.310   0.749   0.188  0.4907  0.3697  0.6520
   83SER      H 5586  14.214   0.733   0.215  0.7277 -2.4405  0.0674
   83SER     CA 5587  14.385   0.633   0.147 -0.1908  0.1223  0.0828
   83SER     HA 5588  14.451   0.657   0.063 -0.0033 -1.2186 -0.1783
   83SER     CB 5589  14.470   0.579   0.262 -0.2838  0.0179  0.1024
   83SER    HB1 5590  14.553   0.525   0.218  0.4364  1.8436 -0.8806
   83SER    HB2 5591  14.422   0.512   0.334  1.2094 -1.8183 -0.5404
   83SER     OG 5592  14.542   0.683   0.325 -0.0151  0.1392 -0.4064
   83SER     HG 5593  14.477   0.736   0.373 -0.4227 -0.8626  0.1669
   83SER      C 5594  14.282   0.527   0.113  0.1431 -0.2712  0.2857
   83SER      O 5595  14.177   0.530   0.177  0.0035 -0.4360  0.0655
   84SER      N 5596  14.307   0.435   0.020 -0.3076 -0.6574  0.5417
   84SER      H 5597  14.379   0.457  -0.047 -1.7360  0.2941 -0.7603
   84SER     CA 5598  14.227   0.319  -0.015  0.0887 -0.7284 -0.1403
   84SER     HA 5599  14.152   0.285   0.056 -1.2850 -3.0835 -2.5352
   84SER     CB 5600  14.149   0.360  -0.140 -0.2508  0.3176  0.4042
   84SER    HB1 5601  14.123   0.465  -0.135  0.2781  0.4036  2.1031
   84SER    HB2 5602  14.207   0.355  -0.232 -1.3347  1.7778 -0.3919
   84SER     OG 5603  14.030   0.285  -0.153  0.0712 -0.0733 -0.3886
   84SER     HG 5604  13.975   0.320  -0.224 -1.1493  0.6258  0.8452
   84SER      C 5605  14.309   0.193  -0.042  0.2875 -0.5966 -0.1486
   84SER      O 5606  14.429   0.205  -0.067  0.1616 -0.1216 -0.5457
   85GLN      N 5607  14.247   0.075  -0.035 -0.0082 -0.4531 -0.3225
   85GLN      H 5608  14.152   0.086  -0.001 -0.4286  0.8435 -1.7828
   85GLN     CA 5609  14.300  -0.059  -0.025 -0.0652 -0.4551 -0.0272
   85GLN     HA 5610  14.398  -0.053  -0.074 -0.2254 -0.9741 -0.4132
   85GLN     CB 5611  14.323  -0.107   0.118 -0.2593 -0.6589 -0.0636
   85GLN    HB1 5612  14.360  -0.209   0.124 -0.3094 -0.7033 -0.5159
   85GLN    HB2 5613  14.227  -0.099   0.169  0.6554 -3.2819  2.3288
   85GLN     CG 5614  14.419  -0.021   0.199 -0.2988  0.0031 -0.7047
   85GLN    HG1 5615  14.380   0.081   0.207 -1.7370 -0.5053 -1.0368
   85GLN    HG2 5616  14.418  -0.058   0.302  0.4946  1.8757  0.0230
   85GLN     CD 5617  14.566  -0.010   0.160 -0.1512  0.5446 -0.0283
   85GLN    OE1 5618  14.598  -0.007   0.042  0.0516 -0.2073 -0.0002
   85GLN    NE2 5619  14.666  -0.002   0.249  0.0924  0.3582 -0.2862
   85GLN   HE21 5620  14.762  -0.004   0.217  0.3378  0.4459  0.4432
   85GLN   HE22 5621  14.652  -0.014   0.348 -0.6146 -0.0975 -0.4328
   85GLN      C 5622  14.222  -0.167  -0.098  0.0286 -0.4975 -0.0668
   85GLN      O 5623  14.099  -0.160  -0.103  0.0654 -0.2759 -0.6794
   86SER      N 5624  14.292  -0.259  -0.165 -0.3003 -0.5668 -0.3190
   86SER      H 5625  14.392  -0.251  -0.153 -0.2839 -0.8240 -0.2915
   86SER     CA 5626  14.241  -0.362  -0.253  0.0698 -0.5909 -0.5072
   86SER     HA 5627  14.135  -0.373  -0.233  0.5642 -3.9621  1.1052
   86SER     CB 5628  14.272  -0.326  -0.398  0.6830 -0.3885 -0.3309
   86SER    HB1 5629  14.377  -0.337  -0.422  1.6957  2.4661  2.1339
   86SER    HB2 5630  14.248  -0.222  -0.423 -0.3637 -1.1631 -2.8877
   86SER     OG 5631  14.196  -0.419  -0.471  0.2574  0.0012 -0.3905
   86SER     HG 5632  14.107  -0.420  -0.434 -0.0832 -4.6264 -0.7153
   86SER      C 5633  14.291  -0.501  -0.213 -0.1836 -0.4554  0.2994
   86SER      O 5634  14.387  -0.524  -0.140 -0.2352 -0.4590  0.3660
   87SER      N 5635  14.207  -0.597  -0.253 -0.3880 -0.1249 -0.0773
   87SER      H 5636  14.129  -0.575  -0.313  1.5316  1.9087 -2.0495
   87SER     CA 5637  14.245  -0.737  -0.260  0.1808  0.0325 -0.1864
   87SER     HA 5638  14.354  -0.742  -0.252  0.3040  2.7698  1.4163
   87SER     CB 5639  14.182  -0.809  -0.141  0.4677 -0.1979 -0.1733
   87SER    HB1 5640  14.074  -0.798  -0.128  0.0525 -3.2312 -0.3519
   87SER    HB2 5641  14.187  -0.918  -0.142  0.3970 -0.2035  0.1656
   87SER     OG 5642  14.247  -0.774  -0.021 -0.0188 -0.2590  0.1072
   87SER     HG 5643  14.236  -0.680  -0.006  0.5967 -0.0820 -0.5160
   87SER      C 5644  14.196  -0.797  -0.391 -0.3380  0.3747 -0.1542
   87SER      O 5645  14.084  -0.847  -0.397 -0.1424 -0.0594 -0.1700
   88GLN      N 5646  14.264  -0.777  -0.504 -0.3876  0.2881 -0.1984
   88GLN      H 5647  14.338  -0.709  -0.502  0.5107 -0.6397  2.4619
   88GLN     CA 5648  14.253  -0.859  -0.623  0.0146 -0.3522  0.1963
   88GLN     HA 5649  14.148  -0.881  -0.639 -0.3693 -0.2791  2.3205
   88GLN     CB 5650  14.326  -0.794  -0.740  0.1558 -0.3489  0.2868
   88GLN    HB1 5651  14.434  -0.792  -0.721  0.0845  0.2115  0.6475
   88GLN    HB2 5652  14.311  -0.850  -0.832 -1.9569  0.5823  0.0045
   88GLN     CG 5653  14.272  -0.654  -0.768 -0.1435 -0.5086  0.0670
   88GLN    HG1 5654  14.163  -0.654  -0.768 -0.2749  2.8526  1.1531
   88GLN    HG2 5655  14.303  -0.580  -0.695 -1.2175 -0.3891  0.4287
   88GLN     CD 5656  14.318  -0.593  -0.899 -0.5688  0.0388  0.1708
   88GLN    OE1 5657  14.372  -0.660  -0.987  0.3358  0.8634  0.0816
   88GLN    NE2 5658  14.319  -0.459  -0.907  0.4670  0.0555  0.5319
   88GLN   HE21 5659  14.338  -0.421  -0.999  0.1230 -2.7439 -0.8282
   88GLN   HE22 5660  14.246  -0.410  -0.858  0.5402  1.5726 -0.7828
   88GLN      C 5661  14.312  -0.997  -0.603 -0.1464 -0.4342  0.1094
   88GLN      O 5662  14.433  -1.005  -0.581  0.0207  0.5382 -0.4354
   89SER      N 5663  14.230  -1.100  -0.628 -0.2206 -0.3772  0.1180
   89SER      H 5664  14.149  -1.064  -0.676  1.3469  2.4864 -0.6425
   89SER     CA 5665  14.268  -1.237  -0.654  0.4170 -0.2824  0.5275
   89SER     HA 5666  14.324  -1.275  -0.568  0.0595  0.4673  1.0958
   89SER     CB 5667  14.149  -1.332  -0.669 -0.0219  0.3134  0.2228
   89SER    HB1 5668  14.078  -1.318  -0.587  0.3895 -0.6502  0.7551
   89SER    HB2 5669  14.179  -1.437  -0.674  0.3640  0.2811  2.1874
   89SER     OG 5670  14.078  -1.318  -0.790  0.2406 -0.0811  0.0199
   89SER     HG 5671  14.050  -1.226  -0.796  0.4213 -0.0531 -0.4493
   89SER      C 5672  14.353  -1.244  -0.780  0.0160  0.4130  0.2169
   89SER      O 5673  14.354  -1.151  -0.861  0.0170 -0.1853 -0.4736
   90SER      N 5674  14.431  -1.352  -0.787 -0.2280  0.2654 -0.2225
   90SER      H 5675  14.423  -1.414  -0.708  1.0906  0.4976  0.1019
   90SER     CA 5676  14.515  -1.387  -0.899 -0.3177  0.3537 -0.3187
   90SER     HA 5677  14.498  -1.310  -0.974 -4.9479 -0.1664 -0.0433
   90SER     CB 5678  14.662  -1.369  -0.862 -0.3799 -0.0347  0.1215
   90SER    HB1 5679  14.717  -1.380  -0.955 -0.2044 -0.9093  0.3159
   90SER    HB2 5680  14.685  -1.436  -0.778 -0.8429 -0.5201 -0.1353
   90SER     OG 5681  14.691  -1.239  -0.815  0.5502 -0.2578  0.1868
   90SER     HG 5682  14.698  -1.248  -0.720  0.1554  0.2095  0.2615
   90SER      C 5683  14.493  -1.527  -0.956  0.1771  0.1514 -0.0154
   90SER      O 5684  14.433  -1.614  -0.894 -0.0024  0.3562  0.1023
   91TYR      N 5685  14.534  -1.544  -1.082  0.0680  0.1432 -0.0484
   91TYR      H 5686  14.583  -1.469  -1.130  0.8937 -0.8712 -0.8263
   91TYR     CA 5687  14.503  -1.654  -1.170  0.0317  0.0346  0.0996
   91TYR     HA 5688  14.513  -1.744  -1.109 -1.6912  0.0348  0.4204
   91TYR     CB 5689  14.356  -1.658  -1.210 -0.0087  0.2756  0.2213
   91TYR    HB1 5690  14.305  -1.678  -1.116  0.1281  0.2978  0.3003
   91TYR    HB2 5691  14.331  -1.557  -1.241  0.4166  0.1740 -0.4665
   91TYR     CG 5692  14.320  -1.756  -1.320  0.1192  0.2036  0.2435
   91TYR    CD1 5693  14.323  -1.718  -1.454 -0.1460 -0.7448 -0.0348
   91TYR    HD1 5694  14.352  -1.618  -1.482 -0.1308 -0.7310  0.0285
   91TYR    CE1 5695  14.308  -1.818  -1.552  0.4235 -0.0553 -0.8476
   91TYR    HE1 5696  14.330  -1.791  -1.654 -2.0253 -1.3101 -1.7927
   91TYR     CZ 5697  14.279  -1.951  -1.518 -0.1066  0.3711  0.4381
   91TYR     OH 5698  14.243  -2.039  -1.616 -0.5755  0.5613  0.4377
   91TYR     HH 5699  14.239  -1.991  -1.700  1.3311  2.1964  1.1884
   91TYR    CE2 5700  14.251  -1.977  -1.382 -0.1275 -0.2664  0.3196
   91TYR    HE2 5701  14.213  -2.074  -1.355 -1.4671  0.3146  0.6550
   91TYR    CD2 5702  14.284  -1.885  -1.281 -0.4138  0.2588 -0.0585
   91TYR    HD2 5703  14.273  -1.914  -1.177 -2.5676  1.4576  0.1140
   91TYR      C 5704  14.604  -1.675  -1.282  0.2328  0.3771  0.2164
   91TYR      O 5705  14.635  -1.578  -1.350  0.1726  0.4320  0.2666
   92GLY      N 5706  14.645  -1.798  -1.315 -0.2092  0.1871  0.3634
   92GLY      H 5707  14.613  -1.866  -1.248  0.2208  0.6061  1.0037
   92GLY     CA 5708  14.728  -1.840  -1.426 -0.2827  0.1550  0.3186
   92GLY    HA1 5709  14.664  -1.852  -1.513 -0.1403 -1.5879  0.4314
   92GLY    HA2 5710  14.792  -1.758  -1.459 -0.8875 -0.0350 -1.4365
   92GLY      C 5711  14.809  -1.969  -1.418 -0.7626 -0.1850 -0.2370
   92GLY      O 5712  14.829  -2.019  -1.307  0.0418  0.4968 -0.0618
   93GLN      N 5713  14.859  -2.020  -1.530  0.3885  0.6164 -0.1059
   93GLN      H 5714  14.858  -1.966  -1.616  2.3107 -0.7465 -1.0550
   93GLN     CA 5715  14.904  -2.157  -1.543 -0.4035  0.3641 -0.2785
   93GLN     HA 5716  14.833  -2.230  -1.504  0.4522  0.8313  2.3545
   93GLN     CB 5717  14.925  -2.182  -1.692 -0.2432 -0.3064 -0.1477
   93GLN    HB1 5718  14.840  -2.127  -1.731  0.3718  1.9890  1.5182
   93GLN    HB2 5719  15.023  -2.149  -1.727  0.1344 -0.7936  0.4200
   93GLN     CG 5720  14.908  -2.329  -1.728 -0.4292 -0.2109 -0.4563
   93GLN    HG1 5721  14.818  -2.369  -1.681 -0.5050 -1.2283 -1.4120
   93GLN    HG2 5722  14.880  -2.350  -1.831  0.4144 -3.3047 -0.1754
   93GLN     CD 5723  15.023  -2.421  -1.688 -0.3353  0.1406  0.0932
   93GLN    OE1 5724  15.139  -2.384  -1.705 -0.1098 -0.5003  0.2312
   93GLN    NE2 5725  15.005  -2.546  -1.646  0.1802 -0.0906 -0.3663
   93GLN   HE21 5726  15.085  -2.608  -1.649  0.2343 -0.0104 -0.6023
   93GLN   HE22 5727  14.911  -2.580  -1.635  0.5120 -0.7857  0.3920
   93GLN      C 5728  15.029  -2.185  -1.459 -0.8480  0.5344  0.4497
   93GLN      O 5729  15.038  -2.284  -1.388 -0.1633  0.1808 -0.1217
   94GLN      N 5730  15.128  -2.096  -1.456 -0.3615  0.0052  0.1687
   94GLN      H 5731  15.128  -2.018  -1.521  2.6143  1.0821  1.2908
   94GLN     CA 5732  15.221  -2.092  -1.345 -0.3801 -0.0205  0.1863
   94GLN     HA 5733  15.236  -2.192  -1.305 -0.5443 -0.2607 -0.3425
   94GLN     CB 5734  15.356  -2.050  -1.403 -0.4026 -0.0360  0.1232
   94GLN    HB1 5735  15.349  -1.950  -1.445 -0.4586  0.2235  0.7413
   94GLN    HB2 5736  15.418  -2.025  -1.317  0.0143 -1.7311  0.3546
   94GLN     CG 5737  15.435  -2.157  -1.479  0.0107  0.1310  0.3140
   94GLN    HG1 5738  15.468  -2.234  -1.409 -1.5899  0.0925  1.0831
   94GLN    HG2 5739  15.372  -2.210  -1.550 -0.4877 -0.1749  0.9701
   94GLN     CD 5740  15.549  -2.110  -1.567  0.1545  0.3141  0.5955
   94GLN    OE1 5741  15.607  -2.003  -1.551  0.3304  0.4332 -0.7096
   94GLN    NE2 5742  15.591  -2.197  -1.660 -0.1283  0.0650  0.6982
   94GLN   HE21 5743  15.671  -2.177  -1.720  0.9229 -1.8766  1.3832
   94GLN   HE22 5744  15.524  -2.272  -1.668 -1.7638  1.4793  0.5322
   94GLN      C 5745  15.184  -1.995  -1.234 -0.1976  0.4657 -0.1727
   94GLN      O 5746  15.137  -1.884  -1.259 -0.0075  0.4835 -0.4574
   95SER      N 5747  15.214  -2.033  -1.109 -0.1356  0.0055 -0.3264
   95SER      H 5748  15.279  -2.109  -1.093  0.9070  1.1452  1.1316
   95SER     CA 5749  15.157  -1.982  -0.986  0.2412  0.0773 -0.1787
   95SER     HA 5750  15.048  -1.988  -0.982  0.1074  1.3801 -1.0645
   95SER     CB 5751  15.217  -2.055  -0.867 -0.3152 -0.1620 -0.0420
   95SER    HB1 5752  15.162  -2.031  -0.776 -1.2854  0.3009 -0.7309
   95SER    HB2 5753  15.323  -2.030  -0.867 -0.7781  2.0658 -1.6300
   95SER     OG 5754  15.192  -2.193  -0.882 -0.2797 -0.1401 -0.3099
   95SER     HG 5755  15.225  -2.231  -0.800  1.4708  1.4853 -0.1954
   95SER      C 5756  15.178  -1.834  -0.958 -0.3254  0.0636  0.3402
   95SER      O 5757  15.290  -1.783  -0.949 -0.2229 -0.1476  0.2759
   96SER      N 5758  15.070  -1.755  -0.954 -0.2162  0.2058  0.4980
   96SER      H 5759  14.981  -1.799  -0.973  0.7317 -1.1040 -1.2602
   96SER     CA 5760  15.066  -1.611  -0.937  0.1991  0.3957 -0.8302
   96SER     HA 5761  15.111  -1.555  -1.019  1.3035  0.1853 -0.3904
   96SER     CB 5762  14.919  -1.572  -0.929  0.0945 -0.1225  0.0156
   96SER    HB1 5763  14.921  -1.467  -0.900 -0.5463 -0.2584  0.5807
   96SER    HB2 5764  14.872  -1.633  -0.852  0.3392  0.6252  0.7741
   96SER     OG 5765  14.849  -1.585  -1.051  0.7197 -0.5028 -0.3043
   96SER     HG 5766  14.797  -1.665  -1.047  2.2508 -1.5123  1.2393
   96SER      C 5767  15.122  -1.568  -0.802 -0.4414  0.0452 -0.4469
   96SER      O 5768  15.100  -1.636  -0.702 -0.1903  0.2496 -0.2502
   97TYR      N 5769  15.199  -1.459  -0.803 -0.0374 -0.2172  0.5695
   97TYR      H 5770  15.211  -1.414  -0.892 -0.1949 -2.2529 -0.5194
   97TYR     CA 5771  15.263  -1.394  -0.690  0.2925 -0.3315  0.4472
   97TYR     HA 5772  15.287  -1.477  -0.623 -0.4452 -0.3932  0.6401
   97TYR     CB 5773  15.385  -1.329  -0.755 -0.5013  0.2139 -0.5165
   97TYR    HB1 5774  15.351  -1.243  -0.813  0.1031  1.2876  0.6857
   97TYR    HB2 5775  15.448  -1.294  -0.674  1.4343 -2.2751 -0.8119
   97TYR     CG 5776  15.468  -1.424  -0.837 -0.0763  0.0897  0.0534
   97TYR    CD1 5777  15.549  -1.523  -0.780  0.2119  0.3498  0.0938
   97TYR    HD1 5778  15.530  -1.542  -0.675 -3.6129 -0.0377 -0.5377
   97TYR    CE1 5779  15.640  -1.599  -0.854  0.1044  0.3104  0.0023
   97TYR    HE1 5780  15.702  -1.675  -0.809  1.7153  3.0125  2.7481
   97TYR     CZ 5781  15.648  -1.575  -0.993 -0.2207 -0.5785 -0.1763
   97TYR     OH 5782  15.739  -1.642  -1.069  0.2896 -0.3459  0.2217
   97TYR     HH 5783  15.721  -1.635  -1.163  1.1689 -0.8298  0.0085
   97TYR    CE2 5784  15.570  -1.473  -1.050 -0.3517 -0.5217  0.1012
   97TYR    HE2 5785  15.582  -1.448  -1.154  1.4822 -2.3303 -0.1816
   97TYR    CD2 5786  15.484  -1.394  -0.973 -0.3883 -0.3755 -0.0882
   97TYR    HD2 5787  15.437  -1.311  -1.024 -0.0436 -0.8669 -1.2257
   97TYR      C 5788  15.178  -1.292  -0.616  0.2118  0.1420 -0.2877
   97TYR      O 5789  15.071  -1.261  -0.666  0.3881  0.1520 -0.6591
   98PRO      N 5790  15.221  -1.253  -0.495 -0.1342  0.2286 -0.1917
   98PRO     CD 5791  15.323  -1.320  -0.418 -0.4245  0.2485  0.2130
   98PRO    HD1 5792  15.416  -1.262  -0.426 -0.7739  0.8682  0.5714
   98PRO    HD2 5793  15.349  -1.424  -0.440  0.9674  0.1296  2.1085
   98PRO     CG 5794  15.273  -1.324  -0.274 -0.2187  0.0664  0.2807
   98PRO    HG1 5795  15.360  -1.344  -0.211 -0.1612 -0.4145  0.0487
   98PRO    HG2 5796  15.198  -1.403  -0.279 -1.4821  1.2602 -0.6914
[truncated: 845,006 more chars]
