# Supplementary material for: Thermodynamic forces from protein and water govern condensate formation of an intrinsically disordered protein domain
Source: Nat Commun. 2023 Sep 21;14:5892. doi: 10.1038/s41467-023-41586-y (PMC10514047; doi:10.1038/s41467-023-41586-y)
Supplement: Supplementary file 4 — Supplementary Data 1 [file 41467_2023_41586_MOESM4_ESM.zip › final_coord_set-1_350mgmL.gro]

Protein in water
17998
    1MET      N    1   5.117   5.753   1.724 -0.0638  0.4330 -0.1056
    1MET     H1    2   5.184   5.683   1.695 -0.4998  0.0876 -0.2796
    1MET     H2    3   5.136   5.844   1.684  0.8449  0.6216  0.7096
    1MET     H3    4   5.023   5.743   1.690  1.2027  0.5006 -4.1409
    1MET     CA    5   5.111   5.768   1.871  0.1081  0.4360 -0.0987
    1MET     HA    6   5.201   5.815   1.911  0.2514  0.2354 -0.1818
    1MET     CB    7   4.986   5.850   1.903 -0.1483  0.1725 -0.4196
    1MET    HB1    8   4.974   5.838   2.011  1.5106 -0.8988 -0.3133
    1MET    HB2    9   4.900   5.808   1.851 -0.7528  0.8937 -0.0062
    1MET     CG   10   5.006   5.997   1.869  0.0991  0.1231 -0.4855
    1MET    HG1   11   5.015   5.998   1.760  1.5988  0.3409 -0.3835
    1MET    HG2   12   4.924   6.052   1.914  1.3030  0.0273  1.9675
    1MET     SD   13   5.151   6.077   1.941  0.0639 -0.1192 -0.1428
    1MET     CE   14   5.107   6.248   1.900  0.1732  0.0045  0.2535
    1MET    HE1   15   5.108   6.312   1.989 -0.0179 -0.0885  0.3221
    1MET    HE2   16   5.017   6.258   1.841  0.2827 -0.8336 -0.0711
    1MET    HE3   17   5.188   6.285   1.837  1.0383  0.3591  1.5308
    1MET      C   18   5.109   5.634   1.942  0.6820  0.3506 -0.2370
    1MET      O   19   5.011   5.565   1.914  0.9346 -0.1053 -0.0164
    2ALA      N   20   5.213   5.589   2.013  0.1240 -0.1251  0.2849
    2ALA      H   21   5.286   5.652   2.043  0.9395  0.4533 -2.6640
    2ALA     CA   22   5.234   5.451   2.052  0.0374 -0.0995  0.4287
    2ALA     HA   23   5.249   5.388   1.964 -0.5942 -0.9753  0.9452
    2ALA     CB   24   5.362   5.442   2.135  0.2880 -0.1736  0.0425
    2ALA    HB1   25   5.389   5.342   2.167  1.0708  0.2073  0.6104
    2ALA    HB2   26   5.363   5.513   2.219  0.0240  0.4807 -0.4943
    2ALA    HB3   27   5.445   5.468   2.069  0.6689 -0.6338  0.3346
    2ALA      C   28   5.111   5.389   2.116 -0.2253  0.0419  0.0655
    2ALA      O   29   5.081   5.272   2.092  0.7439 -0.1549 -0.2356
    3SER      N   30   5.051   5.463   2.209 -0.2804 -0.0826  0.1288
    3SER      H   31   5.081   5.559   2.206  0.4066 -0.2654 -3.4488
    3SER     CA   32   4.930   5.441   2.285 -0.2770 -0.2046  0.0997
    3SER     HA   33   4.879   5.351   2.251 -1.3406  0.6650 -0.6766
    3SER     CB   34   4.964   5.431   2.434 -0.5990 -0.0195  0.1872
    3SER    HB1   35   4.879   5.382   2.480  0.6884 -0.4348  2.2400
    3SER    HB2   36   5.058   5.378   2.448 -0.8231 -0.5138 -0.1503
    3SER     OG   37   4.993   5.555   2.496 -0.4435  0.1337 -0.1864
    3SER     HG   38   5.025   5.539   2.585 -0.5651  1.3322  0.0918
    3SER      C   39   4.827   5.553   2.276  0.4551  0.5279  0.7068
    3SER      O   40   4.864   5.656   2.219 -0.4965  0.0734 -0.7982
    4ASN      N   41   4.710   5.530   2.334 -0.1723  0.6686 -0.4590
    4ASN      H   42   4.691   5.434   2.360  0.8553  0.8710  1.1964
    4ASN     CA   43   4.606   5.630   2.348 -0.3702  0.3850  0.1559
    4ASN     HA   44   4.646   5.720   2.302  0.9125 -0.3299 -0.1789
    4ASN     CB   45   4.487   5.586   2.263  0.3294  0.5717 -0.9379
    4ASN    HB1   46   4.433   5.506   2.313  0.9809  0.5462 -0.2630
    4ASN    HB2   47   4.517   5.552   2.164 -0.2149 -0.7326 -0.6687
    4ASN     CG   48   4.384   5.698   2.250 -0.5989 -0.0876  0.5232
    4ASN    OD1   49   4.412   5.816   2.271 -0.2376 -0.1128  0.2051
    4ASN    ND2   50   4.266   5.662   2.201  0.0755 -0.4472 -0.8815
    4ASN   HD21   51   4.197   5.734   2.183  2.4898  2.0837 -0.6853
    4ASN   HD22   52   4.257   5.568   2.166  1.0793 -1.4169  1.2784
    4ASN      C   53   4.577   5.672   2.491 -0.1126  0.9067  0.0584
    4ASN      O   54   4.465   5.697   2.536 -0.3794  0.5439 -0.4028
    5ASP      N   55   4.687   5.678   2.567 -0.0606 -0.3720  0.1152
    5ASP      H   56   4.768   5.638   2.522  0.9004 -0.2935  1.7056
    5ASP     CA   57   4.690   5.711   2.708 -0.3193 -0.2902  0.1030
    5ASP     HA   58   4.593   5.683   2.749  0.1409 -0.9444  0.7669
    5ASP     CB   59   4.794   5.629   2.784  0.7189  0.7671 -0.1377
    5ASP    HB1   60   4.890   5.672   2.759 -0.2155  0.9936 -3.8525
    5ASP    HB2   61   4.800   5.526   2.748 -0.0383  0.1360  1.4131
    5ASP     CG   62   4.761   5.625   2.933 -0.1179  0.1128 -0.3302
    5ASP    OD1   63   4.833   5.680   3.019 -0.6082 -0.2813  0.3492
    5ASP    OD2   64   4.660   5.562   2.969 -0.0671  0.0268 -0.3378
    5ASP      C   65   4.686   5.860   2.741 -0.4341 -0.2337 -0.1640
    5ASP      O   66   4.628   5.897   2.843  0.2824 -0.1834  0.2326
    6TYR      N   67   4.732   5.944   2.649 -0.1060  0.0834  0.2866
    6TYR      H   68   4.792   5.904   2.578 -1.0138  2.1535 -1.8005
    6TYR     CA   69   4.738   6.089   2.647 -0.0322  0.0759 -0.2171
    6TYR     HA   70   4.726   6.127   2.748  2.4698  0.1111  0.1101
    6TYR     CB   71   4.879   6.138   2.617 -0.0181  0.1501 -0.0286
    6TYR    HB1   72   4.896   6.127   2.510  0.3995  0.1862  0.0306
    6TYR    HB2   73   4.951   6.073   2.667 -1.7651 -0.4763  1.7912
    6TYR     CG   74   4.907   6.282   2.652  0.1478  0.1893 -0.3206
    6TYR    CD1   75   4.918   6.328   2.784  0.2012  0.1782 -0.3209
    6TYR    HD1   76   4.895   6.258   2.864 -0.8322  1.9233  0.9813
    6TYR    CE1   77   4.942   6.463   2.809  0.4923  0.1226 -0.2961
    6TYR    HE1   78   4.948   6.498   2.911  0.9256 -2.3749  0.6038
    6TYR     CZ   79   4.978   6.555   2.708 -0.1431  0.6331 -0.0706
    6TYR     OH   80   5.032   6.675   2.744 -0.4861  0.7321  0.1133
    6TYR     HH   81   5.021   6.686   2.839 -2.3668  1.7320 -0.1806
    6TYR    CE2   82   4.974   6.506   2.576 -0.2833  0.4718 -0.0063
    6TYR    HE2   83   5.008   6.568   2.495 -0.4361 -2.2114 -2.2681
    6TYR    CD2   84   4.925   6.377   2.550 -0.0686  0.4173 -0.1455
    6TYR    HD2   85   4.922   6.339   2.450  0.5885 -1.0670  0.3664
    6TYR      C   86   4.630   6.167   2.573 -0.2786 -0.1398 -0.0866
    6TYR      O   87   4.620   6.151   2.452  0.0262  0.0408 -0.1344
    7THR      N   88   4.565   6.266   2.635 -0.1432  0.0100 -0.1849
    7THR      H   89   4.580   6.280   2.734 -1.9371  0.0379  0.1194
    7THR     CA   90   4.484   6.374   2.583 -0.0979  0.0490 -0.1746
    7THR     HA   91   4.431   6.331   2.498  0.1921  0.1956 -0.4332
    7THR     CB   92   4.380   6.424   2.683  0.0623 -0.0625  0.0467
    7THR     HB   93   4.427   6.478   2.765 -0.8389  0.3430  0.3060
    7THR    CG2   94   4.290   6.525   2.613 -0.1312 -0.6211 -0.5130
    7THR   HG21   95   4.204   6.568   2.663  0.0880  0.4954 -1.0765
    7THR   HG22   96   4.252   6.487   2.518 -0.9628  1.2435 -0.9772
    7THR   HG23   97   4.352   6.610   2.585  0.3936 -1.2780 -1.4359
    7THR    OG1   98   4.296   6.321   2.730 -0.3271  0.0705 -0.3545
    7THR    HG1   99   4.337   6.281   2.807  0.3678  2.3713  0.5788
    7THR      C  100   4.580   6.481   2.531  0.7684 -0.5698  0.1241
    7THR      O  101   4.638   6.559   2.606  0.4012 -0.1417 -0.0311
    8GLN      N  102   4.596   6.476   2.399  0.2993 -0.1308  0.0429
    8GLN      H  103   4.553   6.400   2.348 -0.8265  1.3032 -1.2393
    8GLN     CA  104   4.667   6.573   2.318 -0.5094  0.2864 -0.1699
    8GLN     HA  105   4.768   6.572   2.358  0.9212 -0.5828 -3.4265
    8GLN     CB  106   4.690   6.527   2.174  0.4589  0.3508 -0.0415
    8GLN    HB1  107   4.753   6.601   2.125  2.0560  0.6804  2.3332
    8GLN    HB2  108   4.593   6.515   2.127  0.5950  0.5065 -0.3658
    8GLN     CG  109   4.745   6.385   2.166  0.3733  0.3016  0.2303
    8GLN    HG1  110   4.849   6.378   2.197  0.8117 -2.0577 -1.5063
    8GLN    HG2  111   4.683   6.320   2.228 -1.4742  1.5935 -0.1574
    8GLN     CD  112   4.733   6.318   2.029 -0.6322 -0.0194  0.4612
    8GLN    OE1  113   4.709   6.383   1.927 -0.2709 -0.5424  0.0405
    8GLN    NE2  114   4.758   6.188   2.021 -0.9758 -0.0680  0.1955
    8GLN   HE21  115   4.757   6.142   1.930  2.3351  1.2586 -0.6548
    8GLN   HE22  116   4.766   6.136   2.107 -1.9597  0.9318  0.9099
    8GLN      C  117   4.600   6.709   2.324 -0.2820  0.3898  0.0228
    8GLN      O  118   4.478   6.719   2.310 -0.3887  0.1769  0.7378
    9GLN      N  119   4.674   6.818   2.347  0.0984  0.2374 -0.4798
    9GLN      H  120   4.775   6.806   2.351  0.2279  0.8672 -1.5384
    9GLN     CA  121   4.625   6.954   2.350 -0.0899  0.1650 -0.2226
    9GLN     HA  122   4.554   6.976   2.270  0.0663 -0.9838 -0.6898
    9GLN     CB  123   4.555   6.985   2.482  0.1127  0.5979 -0.2144
    9GLN    HB1  124   4.627   7.008   2.561  0.6934 -0.2262 -0.4893
    9GLN    HB2  125   4.496   6.898   2.511  0.1032  1.0349  1.1768
    9GLN     CG  126   4.443   7.089   2.481 -0.5134 -0.0727 -0.4547
    9GLN    HG1  127   4.483   7.190   2.472 -2.0201  1.0154  3.3005
    9GLN    HG2  128   4.379   7.065   2.396 -0.4495 -0.9506 -0.2664
    9GLN     CD  129   4.366   7.094   2.612  0.1060  0.5938 -0.1073
    9GLN    OE1  130   4.402   7.159   2.709  0.1901 -0.3099  0.4749
    9GLN    NE2  131   4.260   7.013   2.614  0.1158  0.5553 -0.8047
    9GLN   HE21  132   4.228   6.961   2.533 -0.1129  0.4795 -0.6670
    9GLN   HE22  133   4.202   6.998   2.695  1.7128 -2.2348 -0.0448
    9GLN      C  134   4.736   7.055   2.324  0.0281  0.2946  0.7396
    9GLN      O  135   4.852   7.016   2.328 -0.0510 -0.0106  0.1147
   10ALA      N  136   4.696   7.178   2.290 -0.0711  0.2618  0.7376
   10ALA      H  137   4.599   7.192   2.265  0.2922 -0.5086 -1.3238
   10ALA     CA  138   4.779   7.297   2.287 -0.3534  0.4485 -0.2028
   10ALA     HA  139   4.866   7.293   2.222  0.8378  1.0961  1.2686
   10ALA     CB  140   4.691   7.415   2.247 -0.2257  0.4467 -0.4936
   10ALA    HB1  141   4.645   7.405   2.149 -1.3696  1.0301 -0.0316
   10ALA    HB2  142   4.750   7.505   2.258  0.4627 -0.1617  1.1462
   10ALA    HB3  143   4.609   7.425   2.318 -1.7955 -1.1501 -1.9614
   10ALA      C  144   4.825   7.312   2.432  0.2733 -0.2552 -0.3222
   10ALA      O  145   4.741   7.319   2.521  0.2330  0.8145 -0.4295
   11THR      N  146   4.957   7.308   2.452  0.2447 -0.6313 -0.2014
   11THR      H  147   5.012   7.281   2.371  0.7153 -1.3052  0.3354
   11THR     CA  148   5.015   7.287   2.583  0.6499 -0.0569 -0.2887
   11THR     HA  149   4.950   7.334   2.657  0.1711 -0.1120 -0.6704
   11THR     CB  150   5.041   7.144   2.628 -0.3518 -0.1368  0.0586
   11THR     HB  151   5.135   7.147   2.684 -0.4647  1.1882  0.2164
   11THR    CG2  152   4.926   7.081   2.706 -0.0112 -0.4683  0.3014
   11THR   HG21  153   4.909   6.977   2.678  0.7004 -1.3656  2.9676
   11THR   HG22  154   4.832   7.134   2.686  0.1209 -0.6436 -0.8801
   11THR   HG23  155   4.943   7.088   2.813 -1.0009 -1.5404  0.5441
   11THR    OG1  156   5.065   7.062   2.516 -0.2857 -0.3155  0.2029
   11THR    HG1  157   4.977   7.033   2.492 -0.0363  0.4352 -1.7868
   11THR      C  158   5.146   7.364   2.598  0.3286  0.4551 -0.0552
   11THR      O  159   5.197   7.379   2.709  0.1121 -0.2944  0.1527
   12GLN      N  160   5.196   7.424   2.490  0.0370 -0.1379 -0.5254
   12GLN      H  161   5.153   7.419   2.399 -0.0026  0.2672 -0.5300
   12GLN     CA  162   5.310   7.513   2.490  0.1895 -0.3259  0.2126
   12GLN     HA  163   5.360   7.515   2.587 -0.8535  1.3004  0.7601
   12GLN     CB  164   5.405   7.456   2.384  0.0532 -0.1407 -0.0105
   12GLN    HB1  165   5.490   7.523   2.371  1.6502 -1.9200  0.8849
   12GLN    HB2  166   5.362   7.458   2.284  1.1821 -0.9265 -0.5306
   12GLN     CG  167   5.459   7.318   2.420  0.2500 -0.0899 -0.1077
   12GLN    HG1  168   5.380   7.243   2.421 -1.8320  1.9890 -0.4492
   12GLN    HG2  169   5.507   7.326   2.518 -0.3142 -0.9867  0.2572
   12GLN     CD  170   5.566   7.266   2.326  0.0840  0.0852 -0.3930
   12GLN    OE1  171   5.616   7.335   2.237  0.6048  0.1538 -0.0463
   12GLN    NE2  172   5.627   7.151   2.356  0.4213  0.3792  0.0490
   12GLN   HE21  173   5.593   7.096   2.433  2.4078  0.3944  1.0007
   12GLN   HE22  174   5.705   7.129   2.295 -1.1074  0.6579 -2.1526
   12GLN      C  175   5.271   7.656   2.454  0.4059 -0.4095 -0.3719
   12GLN      O  176   5.163   7.686   2.405  0.2990 -0.2922 -0.0686
   13SER      N  177   5.356   7.753   2.489  0.4044 -0.3540 -0.5219
   13SER      H  178   5.433   7.727   2.549 -0.7553 -0.2134  1.0783
   13SER     CA  179   5.346   7.890   2.443  0.3284 -0.0770  0.2973
   13SER     HA  180   5.269   7.896   2.366  0.1764 -1.8323  0.2700
   13SER     CB  181   5.315   7.985   2.558 -0.1027  0.2442 -0.0764
   13SER    HB1  182   5.319   8.087   2.521  0.7702  0.8828  1.6249
   13SER    HB2  183   5.215   7.963   2.594  0.0450 -0.9079 -0.3247
   13SER     OG  184   5.407   7.978   2.666 -0.2417  0.9563  0.0918
   13SER     HG  185   5.372   8.045   2.725 -1.0981  1.6576 -1.1515
   13SER      C  186   5.474   7.925   2.368  0.1433  0.0347  0.0323
   13SER      O  187   5.467   7.958   2.250 -0.2263  0.0059  0.0426
   14TYR      N  188   5.587   7.917   2.438  0.0805  0.2204  0.1580
   14TYR      H  189   5.574   7.885   2.533 -2.6186  1.2609  0.2111
   14TYR     CA  190   5.718   7.958   2.392 -0.0628  0.2336 -0.2411
   14TYR     HA  191   5.722   8.050   2.333 -0.0138 -0.8726 -2.0414
   14TYR     CB  192   5.807   7.972   2.515  0.0670 -0.0826 -0.2984
   14TYR    HB1  193   5.776   8.057   2.576  0.4746 -0.5648  0.6020
   14TYR    HB2  194   5.792   7.880   2.572 -1.2196  1.5756  2.2317
   14TYR     CG  195   5.950   8.008   2.484  0.0508  0.4327  0.2029
   14TYR    CD1  196   5.991   8.131   2.431 -0.4052  0.4377 -0.1446
   14TYR    HD1  197   5.917   8.208   2.415 -0.7241 -0.0758 -1.2536
   14TYR    CE1  198   6.124   8.152   2.392 -0.2720  0.0589  0.1046
   14TYR    HE1  199   6.149   8.252   2.359 -0.5767  0.3426  0.7100
   14TYR     CZ  200   6.218   8.049   2.408  0.1182  0.4123  0.1220
   14TYR     OH  201   6.348   8.072   2.373  0.1733  0.0545  0.0808
   14TYR     HH  202   6.371   8.158   2.338 -0.3681  0.5281  0.8423
   14TYR    CE2  203   6.180   7.936   2.483  0.2543  0.4107  0.1870
   14TYR    HE2  204   6.256   7.863   2.509  0.3487  1.1554  2.1456
   14TYR    CD2  205   6.048   7.915   2.523  0.1429  0.3522 -0.2142
   14TYR    HD2  206   6.026   7.821   2.571 -0.1435  0.0468 -0.9284
   14TYR      C  207   5.765   7.844   2.303 -0.3288 -0.0372 -0.0366
   14TYR      O  208   5.752   7.726   2.335 -0.1778 -0.1058 -0.2286
   15GLY      N  209   5.815   7.888   2.188  0.2602 -0.3620  0.0873
   15GLY      H  210   5.819   7.989   2.177 -1.7946 -0.3377 -0.9363
   15GLY     CA  211   5.854   7.803   2.077 -0.4686 -0.1720 -0.3204
   15GLY    HA1  212   5.852   7.859   1.983  0.5201 -0.1135 -0.3154
   15GLY    HA2  213   5.795   7.711   2.076 -0.9494  0.1302 -1.5496
   15GLY      C  214   6.000   7.765   2.092 -0.5373 -0.3362 -0.0492
   15GLY      O  215   6.066   7.796   2.191 -0.4360 -0.2546 -0.1424
   16ALA      N  216   6.064   7.702   1.993 -0.1046 -0.3159  0.2148
   16ALA      H  217   6.006   7.663   1.920 -0.7193  1.3881 -0.2636
   16ALA     CA  218   6.204   7.666   1.997 -0.0229  0.0126  0.3627
   16ALA     HA  219   6.256   7.720   2.076 -2.0308 -0.6913  2.2425
   16ALA     CB  220   6.214   7.516   2.024 -0.6602 -0.0791  0.0973
   16ALA    HB1  221   6.147   7.474   2.099  0.0789  0.2392  0.9541
   16ALA    HB2  222   6.175   7.468   1.934 -0.8311  1.0316 -0.4422
   16ALA    HB3  223   6.315   7.485   2.052 -1.0420 -2.0027 -0.5110
   16ALA      C  224   6.269   7.715   1.868 -0.0118 -0.6693  0.1032
   16ALA      O  225   6.219   7.714   1.756  0.4991 -0.2458 -0.1326
   17TYR      N  226   6.388   7.772   1.893 -0.0951 -0.4159 -0.0703
   17TYR      H  227   6.419   7.764   1.989 -0.4887  1.3278  0.2201
   17TYR     CA  228   6.481   7.832   1.800 -0.1026 -0.0053  0.1851
   17TYR     HA  229   6.443   7.803   1.701  2.8547  0.4597 -1.1944
   17TYR     CB  230   6.467   7.984   1.802 -0.2897 -0.0149 -0.2052
   17TYR    HB1  231   6.505   8.017   1.706  0.6622 -1.7442 -0.4691
   17TYR    HB2  232   6.528   8.024   1.882 -0.4163  0.5936 -0.4090
   17TYR     CG  233   6.329   8.039   1.831 -0.3659 -0.2733 -0.0659
   17TYR    CD1  234   6.236   8.062   1.729  0.2252 -0.1307 -0.5777
   17TYR    HD1  235   6.261   8.045   1.625 -0.8359  1.7203 -1.1694
   17TYR    CE1  236   6.106   8.091   1.771  0.3384 -0.2669 -0.1258
   17TYR    HE1  237   6.030   8.107   1.696  2.7393  1.8624 -2.3223
   17TYR     CZ  238   6.072   8.109   1.907 -0.2009  0.1293 -0.3082
   17TYR     OH  239   5.943   8.130   1.945 -0.2200 -0.0200 -0.2910
   17TYR     HH  240   5.896   8.137   1.862 -0.0355  1.6880 -0.2816
   17TYR    CE2  241   6.166   8.083   2.008 -0.1774  0.0313 -0.3549
   17TYR    HE2  242   6.147   8.094   2.114  0.0190 -2.3659 -0.0020
   17TYR    CD2  243   6.295   8.045   1.967 -0.1705 -0.3321 -0.0133
   17TYR    HD2  244   6.365   8.025   2.046 -1.7718 -2.0148  1.0710
   17TYR      C  245   6.620   7.771   1.811  0.1062  0.4320 -0.0138
   17TYR      O  246   6.659   7.740   1.923  0.3643 -0.3834 -0.3202
   18PRO      N  247   6.693   7.736   1.705 -0.0933  0.1803 -0.0710
   18PRO     CD  248   6.661   7.776   1.569  0.3255 -0.1799 -0.2818
   18PRO    HD1  249   6.575   7.713   1.547  2.4044 -3.1157 -0.5025
   18PRO    HD2  250   6.643   7.883   1.553 -0.7931 -0.3429 -0.2206
   18PRO     CG  251   6.773   7.730   1.478  0.4030  0.1374 -0.3510
   18PRO    HG1  252   6.842   7.812   1.462  2.5528 -1.7126 -1.1777
   18PRO    HG2  253   6.734   7.690   1.384 -0.2581  0.1957 -0.1009
   18PRO     CB  254   6.848   7.628   1.564 -0.3465  0.0545  0.2073
   18PRO    HB1  255   6.951   7.626   1.530 -0.5429  1.6308 -0.5745
   18PRO    HB2  256   6.803   7.531   1.541  2.3362 -0.8154 -1.8415
   18PRO     CA  257   6.813   7.655   1.710 -0.2747 -0.0650  0.2459
   18PRO     HA  258   6.793   7.569   1.774 -1.1698  0.1155  0.2189
   18PRO      C  259   6.918   7.744   1.774  0.0698 -0.0891 -0.2821
   18PRO      O  260   6.927   7.864   1.749 -0.0212  0.1488  0.7946
   19THR      N  261   7.011   7.689   1.853  0.1041 -0.1009 -0.3306
   19THR      H  262   7.008   7.591   1.877 -1.0051  0.2141  0.9117
   19THR     CA  263   7.136   7.751   1.891 -0.1234  0.4224 -0.4210
   19THR     HA  264   7.144   7.853   1.855  0.1416  2.1733  3.9351
   19THR     CB  265   7.135   7.761   2.044  0.0908 -0.2449 -0.3704
   19THR     HB  266   7.229   7.801   2.083  0.0423 -0.8737  0.4041
   19THR    CG2  267   7.021   7.840   2.107  0.2774 -0.3097  0.0457
   19THR   HG21  268   6.920   7.811   2.079  0.1322 -0.5539  0.7950
   19THR   HG22  269   7.024   7.845   2.216  1.2272  1.8600 -0.0279
   19THR   HG23  270   7.038   7.944   2.081 -0.6292 -0.1352  0.1248
   19THR    OG1  271   7.125   7.638   2.112 -0.3015  0.0535  0.1192
   19THR    HG1  272   7.100   7.654   2.203  1.4491  1.3081  0.4347
   19THR      C  273   7.260   7.674   1.846 -0.2164 -0.0832  0.1661
   19THR      O  274   7.265   7.551   1.844  0.2550 -0.0584 -0.1772
   20GLN      N  275   7.364   7.744   1.800 -0.0276 -0.6731 -0.3205
   20GLN      H  276   7.360   7.845   1.800  0.5526 -0.6472 -0.6635
   20GLN     CA  277   7.495   7.683   1.789  0.2187 -0.1613 -0.2425
   20GLN     HA  278   7.476   7.593   1.732 -1.0898  0.2611 -0.5000
   20GLN     CB  279   7.597   7.749   1.697  0.0135  0.7683  0.1837
   20GLN    HB1  280   7.683   7.685   1.682 -0.7156  0.2509 -2.1135
   20GLN    HB2  281   7.631   7.839   1.748 -0.8652  1.2475 -0.0493
   20GLN     CG  282   7.542   7.791   1.561  0.0397 -0.7715 -0.3138
   20GLN    HG1  283   7.461   7.725   1.528 -0.4891  0.0325 -0.6570
   20GLN    HG2  284   7.492   7.887   1.569  1.3778  0.3655 -3.5919
   20GLN     CD  285   7.649   7.802   1.453  0.0204 -0.1236 -0.2732
   20GLN    OE1  286   7.712   7.905   1.431  0.3152 -0.2037  0.1852
   20GLN    NE2  287   7.693   7.693   1.388  0.9491  0.1105 -0.0423
   20GLN   HE21  288   7.646   7.605   1.402  1.1082  0.2215  1.4456
   20GLN   HE22  289   7.782   7.692   1.340  1.0125 -0.1757  0.0760
   20GLN      C  290   7.556   7.649   1.925  0.4429  0.5225 -0.1648
   20GLN      O  291   7.599   7.535   1.941 -0.0760  0.3076 -0.2843
   21PRO      N  292   7.583   7.741   2.017  0.5944  0.2325  0.0798
   21PRO     CD  293   7.549   7.882   2.018 -0.4179  0.0006  0.2283
   21PRO    HD1  294   7.584   7.934   1.928  0.0191 -1.9009 -0.7647
   21PRO    HD2  295   7.442   7.898   2.031 -0.6433 -1.0433 -0.2322
   21PRO     CG  296   7.615   7.939   2.143 -0.0547 -0.3530  0.2007
   21PRO    HG1  297   7.673   8.030   2.129  0.4199 -0.8083 -0.8853
   21PRO    HG2  298   7.543   7.948   2.225  0.6446 -0.6580  0.8621
   21PRO     CB  299   7.704   7.826   2.193  0.0347  0.0580  0.9850
   21PRO    HB1  300   7.798   7.846   2.141 -0.6600  1.6623  0.2931
   21PRO    HB2  301   7.718   7.818   2.301 -0.1217 -1.3288  0.9251
   21PRO     CA  302   7.631   7.700   2.148  0.1627  0.2464  0.2440
   21PRO     HA  303   7.712   7.628   2.141  0.1743  0.1831  0.9531
   21PRO      C  304   7.527   7.657   2.250  0.0369 -0.0117  0.0093
   21PRO      O  305   7.417   7.712   2.258  0.2379  0.4504 -0.3809
   22GLY      N  306   7.565   7.548   2.317  0.0380  0.0081  0.0391
   22GLY      H  307   7.661   7.517   2.314  0.2529  0.7524 -1.0113
   22GLY     CA  308   7.490   7.486   2.425 -0.3069  0.2811 -0.0422
   22GLY    HA1  309   7.394   7.452   2.386 -0.7998  1.2339  0.3093
   22GLY    HA2  310   7.551   7.398   2.445 -1.0515 -0.3012 -0.3343
   22GLY      C  311   7.464   7.570   2.549  0.4952 -0.5408  0.6953
   22GLY      O  312   7.528   7.673   2.572  0.0294 -0.0392 -0.2099
   23GLN      N  313   7.378   7.509   2.630  0.0303 -1.1785 -0.2708
   23GLN      H  314   7.350   7.414   2.608  0.4658 -1.0798 -1.3174
   23GLN     CA  315   7.332   7.561   2.757 -0.1776 -0.1723 -0.7454
   23GLN     HA  316   7.284   7.658   2.753 -0.6380 -0.2005  2.0050
   23GLN     CB  317   7.227   7.469   2.819 -0.6716  0.8085 -0.1016
   23GLN    HB1  318   7.282   7.386   2.863  0.0048  1.7059  0.7738
   23GLN    HB2  319   7.172   7.431   2.733  0.2701 -1.0344  0.0519
   23GLN     CG  320   7.134   7.526   2.925 -0.4971  0.0601  0.4603
   23GLN    HG1  321   7.075   7.607   2.882  1.4109  0.3157 -1.8946
   23GLN    HG2  322   7.199   7.564   3.004 -0.4620 -2.0127  1.4974
   23GLN     CD  323   7.047   7.413   2.980 -0.1666 -0.1009  0.6542
   23GLN    OE1  324   6.934   7.390   2.939  0.0450 -0.1088  0.0633
   23GLN    NE2  325   7.093   7.326   3.070  0.0700 -0.3844  0.2621
   23GLN   HE21  326   7.190   7.319   3.099 -0.1124 -2.4839  0.5328
   23GLN   HE22  327   7.034   7.251   3.102 -2.0303  1.8016  1.8671
   23GLN      C  328   7.440   7.582   2.863 -0.6118 -0.3813 -0.2538
   23GLN      O  329   7.528   7.499   2.885 -0.3542 -0.0439 -0.0077
   24GLY      N  330   7.440   7.699   2.925  0.3954 -0.6615  0.3007
   24GLY      H  331   7.358   7.757   2.912  1.1028  1.0832  2.7499
   24GLY     CA  332   7.534   7.736   3.029  0.3319  0.1631  0.0769
   24GLY    HA1  333   7.551   7.842   3.010  1.0499  0.1020  0.3555
   24GLY    HA2  334   7.633   7.693   3.020  0.7677  1.0168  0.5986
   24GLY      C  335   7.478   7.730   3.171 -0.0701 -0.1056 -0.0935
   24GLY      O  336   7.369   7.676   3.192 -0.0493 -0.0731  0.0981
   25TYR      N  337   7.558   7.770   3.270 -0.0666 -0.2321 -0.0451
   25TYR      H  338   7.643   7.816   3.242  0.9167 -1.3432  1.0141
   25TYR     CA  339   7.526   7.759   3.411  0.6319 -0.2704  0.1149
   25TYR     HA  340   7.418   7.775   3.422  0.6363  1.7903 -1.9508
   25TYR     CB  341   7.569   7.622   3.464 -0.0328 -0.2611  0.6925
   25TYR    HB1  342   7.675   7.612   3.443 -0.0511  0.1841  0.3590
   25TYR    HB2  343   7.562   7.617   3.572 -0.9322 -1.1757  0.6118
   25TYR     CG  344   7.507   7.502   3.397 -0.0421  0.1586 -0.0644
   25TYR    CD1  345   7.379   7.453   3.425 -0.1270  0.2490 -0.2915
   25TYR    HD1  346   7.326   7.493   3.511  1.3910  0.5706  0.5253
   25TYR    CE1  347   7.318   7.346   3.357  0.1276 -0.2276  0.2238
   25TYR    HE1  348   7.225   7.300   3.385  0.2916 -0.4553  0.3958
   25TYR     CZ  349   7.393   7.293   3.250  0.2823 -0.6034  0.5144
   25TYR     OH  350   7.333   7.195   3.177  0.0871 -0.0506 -0.0788
   25TYR     HH  351   7.389   7.163   3.107  1.0310 -0.6427  0.9053
   25TYR    CE2  352   7.521   7.342   3.218 -0.1927  0.2749 -0.0901
   25TYR    HE2  353   7.575   7.296   3.136  0.2973  0.5021  0.1009
   25TYR    CD2  354   7.581   7.444   3.293  0.5643 -0.8809  0.9224
   25TYR    HD2  355   7.679   7.476   3.263 -0.0855 -1.2510 -1.9756
   25TYR      C  356   7.591   7.870   3.492  0.1938  0.3695 -0.4019
   25TYR      O  357   7.699   7.912   3.452  0.6164 -0.4042 -0.0802
   26SER      N  358   7.533   7.911   3.605  0.7263  0.0514 -0.0116
   26SER      H  359   7.444   7.869   3.628  0.7145 -2.2306 -3.4963
   26SER     CA  360   7.572   8.024   3.686  0.0176  0.2709  0.0296
   26SER     HA  361   7.587   8.109   3.619  1.5096  1.0600  1.2882
   26SER     CB  362   7.463   8.063   3.785  0.0542 -0.4950  0.3781
   26SER    HB1  363   7.483   8.154   3.842  0.8334 -1.3089  1.4499
   26SER    HB2  364   7.369   8.061   3.731 -0.3272  0.2897  0.9834
   26SER     OG  365   7.448   7.957   3.878 -0.1274 -0.6641  0.1570
   26SER     HG  366   7.373   7.984   3.931  1.3055  1.0543  1.4808
   26SER      C  367   7.706   8.005   3.756  0.4857  0.0844 -0.9083
   26SER      O  368   7.761   8.110   3.789 -0.0713  0.1436 -0.1408
   27GLN      N  369   7.754   7.884   3.788  0.1542  0.1759 -0.0610
   27GLN      H  370   7.694   7.805   3.770  2.5019 -1.5195 -0.7843
   27GLN     CA  371   7.882   7.865   3.854  0.0400 -0.3243  0.0201
   27GLN     HA  372   7.929   7.963   3.852 -0.5832  0.0192  1.3694
   27GLN     CB  373   7.865   7.831   4.002  0.6072 -0.2863  0.0948
   27GLN    HB1  374   7.960   7.815   4.053  1.3719 -1.4140 -1.5529
   27GLN    HB2  375   7.799   7.747   4.022 -0.6916  1.1501  2.2096
   27GLN     CG  376   7.798   7.950   4.069  0.3793 -0.2213 -0.2452
   27GLN    HG1  377   7.803   7.924   4.175  1.0594  0.1246 -0.1903
   27GLN    HG2  378   7.696   7.961   4.032  0.1059  2.3843  1.0429
   27GLN     CD  379   7.864   8.087   4.079  0.0284 -0.0915  0.3186
   27GLN    OE1  380   7.974   8.114   4.031 -0.0768 -0.1425  0.0463
   27GLN    NE2  381   7.796   8.180   4.146  0.2403  0.1293  0.2279
   27GLN   HE21  382   7.836   8.272   4.159 -1.0981  0.6061  1.1313
   27GLN   HE22  383   7.706   8.157   4.186  0.3589 -3.2990 -1.1583
   27GLN      C  384   7.978   7.769   3.786  0.1302  0.1084 -0.4705
   27GLN      O  385   8.079   7.731   3.844 -0.0591  0.0356 -0.1839
   28GLN      N  386   7.954   7.721   3.664  0.0945  0.0373 -0.4360
   28GLN      H  387   7.875   7.767   3.620 -0.7280  2.0922  2.8232
   28GLN     CA  388   8.023   7.622   3.584  0.2477 -0.0327 -0.2184
   28GLN     HA  389   8.120   7.599   3.628  0.4588  0.9579 -0.1408
   28GLN     CB  390   7.936   7.498   3.603  0.2117  0.0797  0.3565
   28GLN    HB1  391   7.953   7.425   3.524 -1.3734 -0.2254  0.2662
   28GLN    HB2  392   7.830   7.518   3.587  0.5252  0.5211 -1.3201
   28GLN     CG  393   7.929   7.428   3.739 -0.5538 -0.3349  0.1082
   28GLN    HG1  394   8.029   7.426   3.782  0.2077 -0.5362 -1.5963
   28GLN    HG2  395   7.913   7.323   3.714  3.5731 -1.2701  0.6770
   28GLN     CD  396   7.833   7.485   3.843 -0.6379 -0.7484  0.2581
   28GLN    OE1  397   7.732   7.546   3.808 -0.3214 -0.2044  0.2909
   28GLN    NE2  398   7.869   7.472   3.971  0.2729  0.0535  0.0961
   28GLN   HE21  399   7.809   7.494   4.049 -0.4651  1.5671 -0.8485
   28GLN   HE22  400   7.950   7.415   3.992 -0.5849 -0.5427  1.9542
   28GLN      C  401   8.032   7.651   3.435 -0.0228  0.2231 -0.1851
   28GLN      O  402   7.963   7.738   3.381 -0.6250 -0.2130 -0.1329
   29SER      N  403   8.104   7.567   3.361  0.3808  0.3000  0.1195
   29SER      H  404   8.157   7.496   3.410  1.6806  0.3347 -1.1469
   29SER     CA  405   8.136   7.565   3.219 -0.1359  0.0552  0.0022
   29SER     HA  406   8.154   7.668   3.188  1.1761  0.6921  2.5791
   29SER     CB  407   8.269   7.493   3.198 -0.0052  0.2230  0.2511
   29SER    HB1  408   8.267   7.399   3.253  2.0250  0.4067  0.7270
   29SER    HB2  409   8.290   7.484   3.092  0.5203 -0.8003  0.4308
   29SER     OG  410   8.378   7.570   3.246  0.0253  0.2082  0.2076
   29SER     HG  411   8.447   7.530   3.193  0.4036 -0.1279  0.9345
   29SER      C  412   8.022   7.510   3.135 -0.0400 -0.2037  0.0408
   29SER      O  413   7.954   7.417   3.175 -0.6180  0.3181  0.2830
   30SER      N  414   7.995   7.575   3.021 -0.7038  0.5148  0.5962
   30SER      H  415   8.048   7.660   3.007  2.8141 -1.7512 -1.5528
   30SER     CA  416   7.885   7.531   2.938  0.3066 -0.3856 -0.2989
   30SER     HA  417   7.800   7.520   3.005 -1.8604  0.9821 -2.6424
   30SER     CB  418   7.866   7.646   2.840 -0.3036  0.0276  0.2979
   30SER    HB1  419   7.780   7.626   2.775  0.2655  1.9806 -1.1461
   30SER    HB2  420   7.845   7.731   2.905  0.7208  0.9844 -0.5708
   30SER     OG  421   7.976   7.657   2.752 -0.2056 -0.0364  0.4140
   30SER     HG  422   7.951   7.727   2.692 -0.7606  0.3535  1.0805
   30SER      C  423   7.899   7.397   2.867  0.0477 -0.3923 -0.3388
   30SER      O  424   8.010   7.345   2.858  0.2535 -0.0474  0.1733
   31GLN      N  425   7.787   7.340   2.821 -0.2695 -0.1676  0.1476
   31GLN      H  426   7.703   7.396   2.824 -0.3935 -0.3084 -0.6495
   31GLN     CA  427   7.791   7.220   2.741 -0.0525 -0.0171 -0.0655
   31GLN     HA  428   7.880   7.171   2.781 -0.4094  1.6087  2.9698
   31GLN     CB  429   7.667   7.137   2.772  0.1575 -0.2032  0.2737
   31GLN    HB1  430   7.680   7.039   2.725  0.8505  0.4019 -0.8442
   31GLN    HB2  431   7.672   7.121   2.880  1.6657  5.1067  1.2706
   31GLN     CG  432   7.536   7.190   2.716  0.3807  0.1001  0.0307
   31GLN    HG1  433   7.548   7.296   2.696 -0.7346 -0.2810 -3.3347
   31GLN    HG2  434   7.520   7.135   2.623 -1.4049 -0.1854  0.4704
   31GLN     CD  435   7.415   7.155   2.803  0.3980  0.2455  0.1132
   31GLN    OE1  436   7.417   7.124   2.922  0.1826  0.1486  0.0916
   31GLN    NE2  437   7.294   7.154   2.747  0.1501 -0.6017  0.6593
   31GLN   HE21  438   7.208   7.153   2.800 -1.2068  2.1097 -1.2882
   31GLN   HE22  439   7.289   7.156   2.646  2.4280  0.2035  0.5048
   31GLN      C  440   7.812   7.251   2.593  0.6316 -0.2739 -0.0252
   31GLN      O  441   7.778   7.365   2.562  0.3169 -0.0592  1.0839
   32PRO      N  442   7.868   7.160   2.513  0.2511 -0.2749 -0.2881
   32PRO     CD  443   7.900   7.021   2.541 -0.1690 -0.3055  0.0433
   32PRO    HD1  444   7.805   6.967   2.538  0.1068 -0.9854  2.1162
   32PRO    HD2  445   7.952   7.017   2.637 -2.7298  3.8553  1.9038
   32PRO     CG  446   7.981   6.971   2.423 -0.5169 -0.5566 -0.0916
   32PRO    HG1  447   7.916   6.947   2.339  0.8855 -0.2540 -1.3217
   32PRO    HG2  448   8.049   6.888   2.442  1.9531  1.1801 -0.8470
   32PRO     CB  449   8.054   7.098   2.380 -0.3424 -0.6375 -0.0381
   32PRO    HB1  450   8.139   7.121   2.444 -1.1189 -0.0092  0.7862
   32PRO    HB2  451   8.083   7.100   2.275  0.7135  0.0144  0.2482
   32PRO     CA  452   7.949   7.207   2.402  0.1150 -0.1290 -0.3260
   32PRO     HA  453   7.997   7.300   2.430 -1.0678  0.1720  0.7969
   32PRO      C  454   7.873   7.238   2.274  0.0216 -0.4514 -0.3502
   32PRO      O  455   7.925   7.296   2.179 -0.1693 -1.0597 -0.8361
   33TYR      N  456   7.746   7.198   2.257 -0.1720  0.0536 -0.1023
   33TYR      H  457   7.709   7.141   2.332  0.6454  0.5242  0.6890
   33TYR     CA  458   7.665   7.208   2.138  0.1740  0.5254 -0.3014
   33TYR     HA  459   7.708   7.279   2.067 -1.6153  0.0984 -1.8969
   33TYR     CB  460   7.650   7.074   2.067 -0.0822  0.3874  0.0145
   33TYR    HB1  461   7.590   7.015   2.137 -1.2774  2.5339  0.8981
   33TYR    HB2  462   7.594   7.078   1.974  0.2488 -1.7724 -0.3296
   33TYR     CG  463   7.780   7.009   2.026 -0.1908  0.3026 -0.1976
   33TYR    CD1  464   7.809   6.882   2.078 -0.3346  0.2093 -0.3432
   33TYR    HD1  465   7.736   6.843   2.146  0.2398  1.2387  0.9197
   33TYR    CE1  466   7.926   6.809   2.052 -0.5578 -0.2832  0.0197
   33TYR    HE1  467   7.951   6.716   2.100 -0.8711 -0.3672  0.0233
   33TYR     CZ  468   8.023   6.869   1.969 -0.3592 -0.9091 -0.2071
   33TYR     OH  469   8.136   6.805   1.928  0.5288  0.4666  0.0270
   33TYR     HH  470   8.150   6.715   1.958 -0.6726  0.4640  0.6457
   33TYR    CE2  471   7.999   7.000   1.923  0.2528 -0.5018  0.6084
   33TYR    HE2  472   8.074   7.055   1.868 -1.2739  2.0556  0.9094
   33TYR    CD2  473   7.880   7.069   1.948  0.4591 -0.0475  0.3599
   33TYR    HD2  474   7.863   7.171   1.915 -0.4368  1.0958  3.8619
   33TYR      C  475   7.524   7.247   2.178  0.0421 -0.0570 -0.1931
   33TYR      O  476   7.476   7.211   2.285  0.4901 -0.0625  0.0040
   34GLY      N  477   7.453   7.319   2.090 -0.0720 -0.4919 -0.4636
   34GLY      H  478   7.501   7.347   2.006 -1.2282  0.6396 -0.7830
   34GLY     CA  479   7.319   7.373   2.101  0.0930  0.0812 -1.1889
   34GLY    HA1  480   7.289   7.357   2.205  2.5116 -1.8441 -0.7050
   34GLY    HA2  481   7.322   7.480   2.080 -0.9387  0.4981  0.5940
   34GLY      C  482   7.212   7.304   2.018 -0.6122  0.1296 -0.3380
   34GLY      O  483   7.241   7.204   1.952 -0.2183 -0.2431  0.3868
   35GLN      N  484   7.088   7.352   2.023 -0.5425  0.2539  0.3614
   35GLN      H  485   7.071   7.439   2.071  0.2317  1.6676 -1.7870
   35GLN     CA  486   6.968   7.280   1.982 -0.1952 -0.2319  0.1872
   35GLN     HA  487   6.987   7.174   1.993 -0.2498 -0.1509  1.1741
   35GLN     CB  488   6.852   7.307   2.077  0.2432 -0.0313  0.6701
   35GLN    HB1  489   6.772   7.234   2.065  1.7065 -1.4703 -0.7457
   35GLN    HB2  490   6.888   7.281   2.177  0.0497 -4.7725 -0.3029
   35GLN     CG  491   6.795   7.447   2.052  0.1035 -0.2674 -0.3619
   35GLN    HG1  492   6.880   7.514   2.038  1.0073 -1.4185 -0.5798
   35GLN    HG2  493   6.726   7.441   1.968 -0.1516 -2.1444 -0.0764
   35GLN     CD  494   6.728   7.487   2.183 -0.1400  0.1572 -0.6152
   35GLN    OE1  495   6.781   7.546   2.276 -0.7183 -0.2712 -0.0084
   35GLN    NE2  496   6.597   7.462   2.184 -0.1543  0.2418 -0.2511
   35GLN   HE21  497   6.552   7.510   2.260 -1.7024 -1.1393 -0.2448
   35GLN   HE22  498   6.545   7.429   2.104  0.7414 -2.3562  0.1345
   35GLN      C  499   6.930   7.301   1.836 -0.3960 -0.1228  0.2552
   35GLN      O  500   6.985   7.387   1.767 -0.0211 -0.2411  0.4025
   36GLN      N  501   6.855   7.215   1.768  0.2490 -0.3957 -0.1130
   36GLN      H  502   6.810   7.139   1.817 -0.4718 -0.7774 -1.3164
   36GLN     CA  503   6.807   7.230   1.632 -0.3796  0.0862  0.1606
   36GLN     HA  504   6.870   7.301   1.579 -0.6863  0.8394  0.7975
   36GLN     CB  505   6.818   7.095   1.561  0.4688  0.4547 -0.4249
   36GLN    HB1  506   6.775   7.105   1.461 -0.9371  1.5581  0.2513
   36GLN    HB2  507   6.760   7.020   1.615  1.0741 -1.1713 -1.9261
   36GLN     CG  508   6.961   7.046   1.547  0.2718 -0.3058  0.1603
   36GLN    HG1  509   7.013   7.026   1.640  0.9627 -1.2096 -0.3990
   36GLN    HG2  510   7.018   7.116   1.485  2.0954 -3.0818 -1.5231
   36GLN     CD  511   6.974   6.913   1.474  0.5044 -0.6122  0.7525
   36GLN    OE1  512   6.874   6.850   1.441  0.1346  0.3723 -0.0860
   36GLN    NE2  513   7.094   6.859   1.451  0.5527  0.0207 -0.5762
   36GLN   HE21  514   7.091   6.762   1.423 -2.6097 -0.0043 -0.5317
   36GLN   HE22  515   7.175   6.920   1.446  1.6623 -1.0681  2.0524
   36GLN      C  516   6.670   7.296   1.623 -0.2728  0.3174  0.2339
   36GLN      O  517   6.604   7.305   1.727 -0.0870  0.1766  0.3658
   37SER      N  518   6.630   7.341   1.504 -0.3346  0.0362  0.1477
   37SER      H  519   6.688   7.318   1.425 -1.7285 -1.1905 -0.5645
   37SER     CA  520   6.509   7.418   1.485 -0.0436  0.4292 -0.1244
   37SER     HA  521   6.522   7.510   1.543 -0.8982  1.5569 -1.6512
   37SER     CB  522   6.500   7.467   1.341 -0.3252 -0.0058 -0.2550
   37SER    HB1  523   6.402   7.515   1.329  1.2739  2.9188 -3.2424
   37SER    HB2  524   6.574   7.543   1.316  0.4730  0.2312  2.5661
   37SER     OG  525   6.518   7.363   1.248  0.1419 -0.4204  0.2925
   37SER     HG  526   6.511   7.411   1.165  1.1646  1.7938  1.4179
   37SER      C  527   6.383   7.346   1.531  0.0499  0.4381  0.1491
   37SER      O  528   6.382   7.223   1.533 -0.1586  0.4465  0.6598
   38TYR      N  529   6.273   7.416   1.556 -0.2817 -0.2118  0.5350
   38TYR      H  530   6.279   7.516   1.539 -0.3277 -0.4572 -1.0661
   38TYR     CA  531   6.143   7.353   1.558 -0.0441 -0.7258 -0.0167
   38TYR     HA  532   6.136   7.278   1.637 -0.6126  0.1441  0.7818
   38TYR     CB  533   6.045   7.464   1.596 -0.0827 -0.7545 -0.0327
   38TYR    HB1  534   6.051   7.548   1.527 -0.3437  1.2842  2.3075
   38TYR    HB2  535   6.080   7.498   1.693  1.1530 -0.9132 -0.4079
   38TYR     CG  536   5.901   7.419   1.590 -0.2924 -0.0016 -0.8557
   38TYR    CD1  537   5.821   7.472   1.488  0.0128  0.9450 -0.6172
   38TYR    HD1  538   5.867   7.534   1.413  1.9897 -0.3633 -0.5732
   38TYR    CE1  539   5.683   7.447   1.488  0.1958 -0.1945  0.3332
   38TYR    HE1  540   5.629   7.488   1.403 -0.2544 -1.2636  0.0968
   38TYR     CZ  541   5.633   7.359   1.585  0.1630 -0.0236  0.4713
   38TYR     OH  542   5.500   7.328   1.588  0.0648  0.2395 -0.6464
   38TYR     HH  543   5.457   7.358   1.509 -0.3174  0.5843 -0.3115
   38TYR    CE2  544   5.712   7.297   1.684 -0.1556 -0.6381  0.3467
   38TYR    HE2  545   5.661   7.238   1.759 -0.6898 -0.6307 -0.0073
   38TYR    CD2  546   5.849   7.328   1.683 -0.2011 -0.3940 -1.1875
   38TYR    HD2  547   5.911   7.287   1.761  0.1999  1.0800 -0.7028
   38TYR      C  548   6.107   7.294   1.422  0.2407 -0.2628 -0.2927
   38TYR      O  549   6.115   7.357   1.317 -0.1363  0.1568 -0.0746
   39SER      N  550   6.064   7.168   1.427  0.3115 -0.2826 -0.1701
   39SER      H  551   6.055   7.128   1.519 -0.7689 -0.8293 -0.5012
   39SER     CA  552   6.019   7.095   1.311 -0.3123  0.1823 -0.2266
   39SER     HA  553   6.035   6.989   1.333  2.9556  0.8018  0.8407
   39SER     CB  554   5.870   7.121   1.291 -0.3869 -0.1478 -0.1013
   39SER    HB1  555   5.836   7.048   1.218  1.0195  0.9553 -1.9228
   39SER    HB2  556   5.859   7.215   1.238  0.6470 -0.3545 -0.7028
   39SER     OG  557   5.785   7.101   1.403  0.1122  0.1822  0.3414
   39SER     HG  558   5.712   7.056   1.359 -0.3160  0.0662  1.1516
   39SER      C  559   6.110   7.120   1.192  0.0509  0.3573  0.0866
   39SER      O  560   6.057   7.141   1.083 -0.2682 -0.0558  0.1580
   40GLY      N  561   6.243   7.107   1.200  0.0575  0.2865 -0.1399
   40GLY      H  562   6.287   7.094   1.290  2.5633 -1.2685 -1.4668
   40GLY     CA  563   6.346   7.120   1.099 -0.0031  0.1848 -0.2165
   40GLY    HA1  564   6.352   7.207   1.032 -0.4964  0.3209 -0.0880
   40GLY    HA2  565   6.437   7.120   1.159 -0.7425 -1.6288  0.9822
   40GLY      C  566   6.358   6.993   1.016 -0.5594  0.0779 -0.1367
   40GLY      O  567   6.276   6.902   1.013  0.0693 -0.5248  0.5166
   41TYR      N  568   6.477   6.983   0.956 -0.5931 -0.0048 -0.1892
   41TYR      H  569   6.534   7.065   0.970 -1.6713  0.6892  0.2696
   41TYR     CA  570   6.527   6.872   0.877 -0.1440 -0.1329  0.2740
   41TYR     HA  571   6.469   6.792   0.924  0.6354 -0.0380  1.4552
   41TYR     CB  572   6.499   6.904   0.731 -0.1652 -0.2425  0.2543
   41TYR    HB1  573   6.405   6.957   0.718 -0.6420 -1.2492 -0.5820
   41TYR    HB2  574   6.576   6.976   0.704 -0.3102 -0.3013 -0.3467
   41TYR     CG  575   6.499   6.801   0.620  0.3647 -0.0232  0.0477
   41TYR    CD1  576   6.380   6.772   0.552  0.3499 -0.1374  0.1231
   41TYR    HD1  577   6.287   6.818   0.582 -0.2564 -2.5738  2.4431
   41TYR    CE1  578   6.380   6.679   0.447 -0.3803  0.1744 -0.1589
   41TYR    HE1  579   6.297   6.666   0.379  0.5399 -0.5582 -1.1818
   41TYR     CZ  580   6.498   6.613   0.409 -0.4261 -0.0148  0.0244
   41TYR     OH  581   6.497   6.536   0.296  0.3975  0.0381 -0.0244
   41TYR     HH  582   6.404   6.521   0.281  0.1638 -1.0917  2.0858
   41TYR    CE2  583   6.615   6.643   0.481 -0.1548  1.0003 -0.8110
   41TYR    HE2  584   6.708   6.607   0.440  0.5378  0.2296  1.2899
   41TYR    CD2  585   6.614   6.727   0.593  0.3847  0.0527 -0.0817
   41TYR    HD2  586   6.705   6.738   0.650 -1.3903  1.8502  2.6592
   41TYR      C  587   6.677   6.862   0.903 -0.0461 -0.2335 -0.3252
   41TYR      O  588   6.756   6.954   0.890 -0.7277  0.3711 -0.2389
   42SER      N  589   6.723   6.745   0.947 -0.1364 -0.1809 -0.0934
   42SER      H  590   6.663   6.664   0.937 -1.0618  0.4381  0.2973
   42SER     CA  591   6.854   6.719   1.003  0.1037  0.7434 -0.2138
   42SER     HA  592   6.919   6.798   0.966  0.4605  1.1920  1.2876
   42SER     CB  593   6.852   6.738   1.155  0.2357  0.5734 -0.1901
   42SER    HB1  594   6.769   6.687   1.203  2.0918 -1.5251  0.9388
   42SER    HB2  595   6.944   6.722   1.211  0.5835  2.6441 -0.0657
   42SER     OG  596   6.835   6.876   1.178 -0.0357  0.4608  0.3016
   42SER     HG  597   6.833   6.894   1.272 -1.2222 -2.1722  0.8667
   42SER      C  598   6.904   6.579   0.970  0.0744  0.6698  0.0452
   42SER      O  599   6.827   6.491   0.931 -0.1155  0.7011  0.3513
   43GLN      N  600   7.034   6.554   0.988 -0.0322 -0.0456 -0.1300
   43GLN      H  601   7.090   6.634   1.016  1.0127 -0.4706 -0.9520
   43GLN     CA  602   7.103   6.429   1.009 -0.2619 -0.1166  0.2126
   43GLN     HA  603   7.086   6.365   0.922 -3.0801  0.5891  0.1475
   43GLN     CB  604   7.252   6.459   1.021 -0.2123 -0.3269  0.1325
   43GLN    HB1  605   7.255   6.529   1.105  0.2195 -0.2428  0.0492
   43GLN    HB2  606   7.285   6.496   0.924 -0.6609 -0.9029 -0.2469
   43GLN     CG  607   7.337   6.338   1.058  0.5314  0.1770  0.0800
   43GLN    HG1  608   7.300   6.289   1.148 -1.6423  1.7417  0.1011
   43GLN    HG2  609   7.438   6.374   1.079  0.2200  1.3295 -0.3078
   43GLN     CD  610   7.335   6.234   0.948  0.3812 -0.1558  0.3958
   43GLN    OE1  611   7.273   6.128   0.951  0.2494 -0.1114 -0.4866
   43GLN    NE2  612   7.400   6.268   0.836 -0.4442 -0.3141 -0.1425
   43GLN   HE21  613   7.459   6.350   0.839 -0.8596 -0.0353  1.3957
   43GLN   HE22  614   7.389   6.202   0.761  0.2206 -0.3698 -0.2002
   43GLN      C  615   7.041   6.360   1.131 -0.2715 -0.1203  0.2058
   43GLN      O  616   6.982   6.428   1.215 -0.2421  0.0149  0.1189
   44SER      N  617   7.042   6.227   1.135  0.4218 -0.1122  0.4440
   44SER      H  618   7.076   6.172   1.057 -0.0942 -0.2598  0.3168
   44SER     CA  619   6.981   6.145   1.237  0.1107 -0.5753 -0.1088
   44SER     HA  620   6.875   6.169   1.249  0.6331  1.5040  0.7869
   44SER     CB  621   7.001   5.997   1.205  0.2376 -0.6992  0.5225
   44SER    HB1  622   7.106   5.971   1.192  0.1304 -1.4459  1.0562
   44SER    HB2  623   6.972   5.934   1.289 -1.4534 -0.6512  0.0203
   44SER     OG  624   6.928   5.950   1.094  0.4446 -0.3837  0.2508
   44SER     HG  625   6.924   6.023   1.031 -1.3581  0.7337  1.5853
   44SER      C  626   7.044   6.170   1.373  0.2103  0.3129 -0.3100
   44SER      O  627   7.163   6.201   1.382  0.2921  0.0002 -0.2912
   45THR      N  628   6.969   6.162   1.483 -0.0273  0.2452 -0.4769
   45THR      H  629   6.875   6.129   1.465  0.3500 -0.6551 -0.8328
   45THR     CA  630   7.024   6.165   1.617 -0.1352  0.2105 -0.4319
   45THR     HA  631   7.118   6.110   1.614 -0.3990 -0.2132 -1.2393
   45THR     CB  632   7.046   6.309   1.660  0.4052 -0.0040  0.0270
   45THR     HB  633   6.958   6.370   1.636 -1.1625 -2.0591  0.2634
   45THR    CG2  634   7.084   6.314   1.808  0.5214  0.3812 -0.0128
   45THR   HG21  635   7.093   6.412   1.854 -0.0910  0.6811 -0.5209
   45THR   HG22  636   7.001   6.261   1.857  0.2686 -0.2666 -1.1043
   45THR   HG23  637   7.160   6.245   1.844  0.3442 -0.5449 -1.3250
   45THR    OG1  638   7.162   6.360   1.599  0.2999  0.2130  0.0043
   45THR    HG1  639   7.229   6.324   1.658  0.2557 -0.1423 -0.1635
   45THR      C  640   6.932   6.085   1.709  0.0768  0.2016 -0.2278
   45THR      O  641   6.987   5.992   1.767 -0.0496  0.4038  0.2220
   46ASP      N  642   6.803   6.112   1.729  0.0919  0.3401 -0.3198
   46ASP      H  643   6.769   6.192   1.677 -2.3857 -1.7823 -2.2412
   46ASP     CA  644   6.704   6.034   1.801  0.3310  0.3762  0.0507
   46ASP     HA  645   6.740   5.991   1.894 -1.5066  0.6440  0.9346
   46ASP     CB  646   6.589   6.128   1.835  0.0524  0.0244  0.0881
   46ASP    HB1  647   6.644   6.205   1.889  1.8107 -1.7453  0.9065
   46ASP    HB2  648   6.548   6.179   1.747  0.9110 -0.7179 -0.7560
   46ASP     CG  649   6.485   6.063   1.925  0.0773 -0.0617  0.0525
   46ASP    OD1  650   6.515   6.020   2.039  0.0555 -0.1473  0.0266
   46ASP    OD2  651   6.368   6.049   1.883  0.0016  0.2252  0.1702
   46ASP      C  652   6.655   5.919   1.715  0.3707  0.4372 -0.0541
   46ASP      O  653   6.638   5.805   1.759 -0.4173  0.0364 -1.3309
   47THR      N  654   6.634   5.937   1.584 -0.0990  0.5730  0.0394
   47THR      H  655   6.652   6.031   1.553 -1.7382  0.7049 -0.6068
   47THR     CA  656   6.625   5.830   1.486  0.2834  0.4821  0.1012
   47THR     HA  657   6.556   5.756   1.527 -0.2874 -0.2596 -2.1012
   47THR     CB  658   6.586   5.876   1.346 -0.0145  0.0129  0.0310
   47THR     HB  659   6.616   5.799   1.275  0.0876  1.0417 -1.0722
   47THR    CG2  660   6.433   5.878   1.334 -0.0467 -0.5627  0.3058
   47THR   HG21  661   6.409   5.863   1.229 -2.3505  1.4263  0.4692
   47THR   HG22  662   6.393   5.973   1.369  1.2085 -0.8698  2.8685
   47THR   HG23  663   6.380   5.801   1.391 -2.3888  1.5391  1.1456
   47THR    OG1  664   6.631   6.003   1.305  0.0949  0.0337  0.2137
   47THR    HG1  665   6.583   6.007   1.221 -0.1476  1.4432  0.4116
   47THR      C  666   6.756   5.755   1.470  0.0372  0.1142 -0.1853
   47THR      O  667   6.864   5.814   1.468  0.1075 -0.0207 -0.6825
   48SER      N  668   6.751   5.621   1.467 -0.5211  0.1403 -0.6178
   48SER      H  669   6.661   5.579   1.483 -1.1100  1.8646  0.9773
   48SER     CA  670   6.868   5.536   1.473 -0.6850 -0.0527 -0.1832
   48SER     HA  671   6.934   5.578   1.550 -1.7400  0.9265  0.2257
   48SER     CB  672   6.825   5.395   1.512  0.0878 -0.3143 -0.2677
   48SER    HB1  673   6.748   5.359   1.443 -0.4775  0.1169  0.1261
   48SER    HB2  674   6.791   5.395   1.616  1.6517  1.6008  0.2951
   48SER     OG  675   6.930   5.301   1.505  0.0095 -0.3881 -0.4816
   48SER     HG  676   6.905   5.246   1.580 -0.4296  2.3835  1.5975
   48SER      C  677   6.946   5.545   1.343 -0.2191  0.5582  0.1328
   48SER      O  678   6.888   5.562   1.236  0.1903  0.6307 -0.0790
   49GLY      N  679   7.078   5.526   1.347 -0.2975  0.1277  0.9859
   49GLY      H  680   7.121   5.530   1.438 -2.5782 -2.1365  2.2986
   49GLY     CA  681   7.170   5.531   1.235 -1.2634  0.9296  0.2057
   49GLY    HA1  682   7.127   5.460   1.163 -0.8077  1.4249 -0.5663
   49GLY    HA2  683   7.265   5.484   1.258 -1.1757  1.1344  0.2593
   49GLY      C  684   7.205   5.663   1.169  0.0094  0.3675 -0.2795
   49GLY      O  685   7.229   5.758   1.244  0.0220 -0.0654  0.2686
   50TYR      N  686   7.196   5.675   1.036  0.6905  0.4733 -0.3177
   50TYR      H  687   7.159   5.593   0.989  0.7374 -0.2204  0.8208
   50TYR     CA  688   7.226   5.789   0.952 -0.0838  0.8853 -0.0452
   50TYR     HA  689   7.227   5.885   1.003 -0.3236  1.7849 -1.6563
   50TYR     CB  690   7.362   5.765   0.886 -0.2874  0.0016 -0.1592
   50TYR    HB1  691   7.356   5.680   0.819 -0.9783 -0.5886  0.6389
   50TYR    HB2  692   7.392   5.853   0.828 -1.0823  2.9473  3.4937
   50TYR     CG  693   7.474   5.737   0.984  0.1673  0.5604 -0.5120
   50TYR    CD1  694   7.515   5.606   1.008  0.0572  0.4834 -0.7392
   50TYR    HD1  695   7.477   5.524   0.948 -2.0453  0.3551  0.6539
   50TYR    CE1  696   7.604   5.575   1.111 -0.7665  0.4886 -0.0070
   50TYR    HE1  697   7.638   5.476   1.138 -1.0778  0.4791  0.3588
   50TYR     CZ  698   7.652   5.685   1.184  0.1479 -0.0464  0.2127
   50TYR     OH  699   7.729   5.657   1.294 -0.2585  0.1298  0.5470
   50TYR     HH  700   7.735   5.730   1.356  1.2999  0.1671  0.3967
   50TYR    CE2  701   7.624   5.820   1.153  0.3918 -0.2035 -0.6960
   50TYR    HE2  702   7.667   5.901   1.209  0.4470 -1.7387  1.6220
   50TYR    CD2  703   7.529   5.845   1.053  0.2443  0.4446 -0.3931
   50TYR    HD2  704   7.493   5.944   1.027  1.1222  0.7559 -0.4784
   50TYR      C  705   7.114   5.807   0.851 -0.7382 -0.0517  0.5079
   50TYR      O  706   7.062   5.713   0.791 -0.9184  0.1994  0.2710
   51GLY      N  707   7.085   5.934   0.824 -0.7147 -0.1408  0.0640
   51GLY      H  708   7.144   6.005   0.866 -0.1025  0.0640 -1.1017
   51GLY     CA  709   6.999   5.982   0.717 -0.5353  0.0805  0.0188
   51GLY    HA1  710   7.057   5.978   0.625 -1.5669 -2.4741 -0.5934
   51GLY    HA2  711   6.911   5.918   0.713 -0.8293  0.4998 -0.4529
   51GLY      C  712   6.951   6.125   0.739 -0.1635  0.2298 -0.1291
   51GLY      O  713   6.912   6.159   0.850  0.3399  0.2565  0.0407
   52GLN      N  714   6.965   6.214   0.640  0.1448  0.4084  0.0754
   52GLN      H  715   6.994   6.179   0.550 -0.2850  3.5157 -1.4138
   52GLN     CA  716   6.908   6.347   0.647 -0.0226  0.3137  0.6048
   52GLN     HA  717   6.917   6.377   0.751 -0.3071  1.0572  0.4242
   52GLN     CB  718   6.994   6.433   0.555 -0.3923 -0.1301 -0.1675
   52GLN    HB1  719   6.956   6.534   0.570 -2.8403 -1.2079  1.3866
   52GLN    HB2  720   6.984   6.398   0.452 -0.3999  1.6544 -0.8143
   52GLN     CG  721   7.141   6.436   0.597 -0.4375 -0.0111 -0.0212
   52GLN    HG1  722   7.150   6.483   0.695  0.8212  2.3195 -1.1614
   52GLN    HG2  723   7.193   6.342   0.612 -1.2474 -0.5674 -0.6337
   52GLN     CD  724   7.229   6.501   0.491  0.0762  0.1953  0.5279
   52GLN    OE1  725   7.286   6.606   0.519 -0.3909  0.5397  0.1934
   52GLN    NE2  726   7.236   6.451   0.367 -0.4413  0.4143  0.4092
   52GLN   HE21  727   7.181   6.370   0.342  0.5398 -0.3396  0.6281
   52GLN   HE22  728   7.288   6.506   0.301  1.6454 -1.0824  0.7159
   52GLN      C  729   6.759   6.351   0.618  0.0267  0.1418  0.3151
   52GLN      O  730   6.721   6.314   0.508  0.0924  0.1150  0.3019
   53SER      N  731   6.679   6.388   0.719  0.0974  0.0827  0.3923
   53SER      H  732   6.722   6.422   0.804  0.1671  0.6078  0.1495
   53SER     CA  733   6.534   6.383   0.715  0.1003 -0.1414  0.4937
   53SER     HA  734   6.507   6.377   0.609  0.4794 -1.0692  0.4407
   53SER     CB  735   6.478   6.258   0.781 -0.3804 -0.1082  0.1580
   53SER    HB1  736   6.369   6.263   0.777 -0.4925 -1.9363  0.1069
   53SER    HB2  737   6.510   6.259   0.885  1.4276  0.8140 -0.3689
   53SER     OG  738   6.524   6.144   0.712  0.2195 -0.0973  0.5311
   53SER     HG  739   6.470   6.070   0.738  0.9492 -0.7640  0.1918
   53SER      C  740   6.457   6.496   0.783 -0.0249 -0.3405  0.6812
   53SER      O  741   6.517   6.567   0.864 -0.5821  0.4973  0.3683
   54SER      N  742   6.329   6.514   0.753  0.0371 -0.9160  0.0495
   54SER      H  743   6.286   6.453   0.684  0.1822  0.1579 -1.0225
   54SER     CA  744   6.233   6.601   0.818  0.3802 -0.4921 -0.0104
   54SER     HA  745   6.283   6.697   0.827  3.2710 -1.9134  0.2411
   54SER     CB  746   6.109   6.641   0.740  0.7043  0.0217 -0.2655
   54SER    HB1  747   6.027   6.589   0.790 -0.7167  0.1595 -2.3098
   54SER    HB2  748   6.086   6.747   0.755  0.6797  0.0578 -0.5498
   54SER     OG  749   6.113   6.607   0.603 -0.1627 -0.1717 -0.2482
   54SER     HG  750   6.125   6.512   0.600 -1.6232 -0.3723 -2.7660
   54SER      C  751   6.198   6.550   0.957 -0.1857 -0.1842 -0.0404
   54SER      O  752   6.196   6.430   0.979 -0.2207 -0.1204  0.3162
   55TYR      N  753   6.158   6.638   1.050 -0.6367  0.1255 -0.5194
   55TYR      H  754   6.164   6.733   1.019 -0.0215 -0.2482 -1.5825
   55TYR     CA  755   6.118   6.598   1.184  0.0495  0.0960 -0.3236
   55TYR     HA  756   6.087   6.494   1.185  0.8498 -0.2246  3.0824
   55TYR     CB  757   6.236   6.590   1.281  0.1485  0.0612 -0.4465
   55TYR    HB1  758   6.301   6.512   1.242 -0.5737 -0.6283 -0.2927
   55TYR    HB2  759   6.210   6.542   1.375  1.9073 -0.2744 -0.1009
   55TYR     CG  760   6.307   6.721   1.308  0.3928 -0.2122  0.2639
   55TYR    CD1  761   6.431   6.738   1.245  0.5615 -0.2915  0.5718
   55TYR    HD1  762   6.464   6.665   1.173 -2.3103 -1.5119  0.3437
   55TYR    CE1  763   6.509   6.852   1.268  0.3136  0.1197 -0.5465
   55TYR    HE1  764   6.596   6.863   1.206  1.7256 -2.7953  0.7335
   55TYR     CZ  765   6.462   6.950   1.359  0.2957 -0.2855 -0.1155
   55TYR     OH  766   6.525   7.069   1.377 -0.5141  0.1454 -0.0821
   55TYR     HH  767   6.486   7.123   1.446  0.3766  1.2190 -0.3787
   55TYR    CE2  768   6.339   6.929   1.425  0.1072  0.0372 -0.3627
   55TYR    HE2  769   6.296   7.008   1.484  0.9850  0.2139  0.0601
   55TYR    CD2  770   6.259   6.818   1.397  0.3085 -0.2785  0.2904
   55TYR    HD2  771   6.159   6.809   1.437 -0.5242 -0.8737 -1.7948
   55TYR      C  772   6.010   6.687   1.243  0.3377 -0.0024  0.3687
   55TYR      O  773   5.984   6.798   1.198  0.0940 -0.0377  0.4185
   56SER      N  774   5.947   6.648   1.354  0.1806 -0.8321 -0.0026
   56SER      H  775   5.970   6.556   1.390  1.8151  0.0160  1.2968
   56SER     CA  776   5.853   6.721   1.437  0.1149 -1.0036  0.0746
   56SER     HA  777   5.853   6.827   1.410  1.5851 -0.9889  0.0753
   56SER     CB  778   5.715   6.659   1.418 -0.0794 -0.5330 -0.0604
   56SER    HB1  779   5.716   6.559   1.460  0.1567 -0.1153  0.9453
   56SER    HB2  780   5.705   6.670   1.310  1.9310  1.5851 -0.1059
   56SER     OG  781   5.603   6.732   1.464 -0.0890 -0.4780 -0.1697
   56SER     HG  782   5.595   6.811   1.409  1.5717 -0.3294 -0.2519
   56SER      C  783   5.881   6.718   1.586  0.0788 -0.3989  0.0958
   56SER      O  784   5.953   6.631   1.634  0.0657 -0.4832 -0.0371
   57SER      N  785   5.825   6.810   1.665  0.3064 -0.0802 -0.1145
   57SER      H  786   5.759   6.878   1.628 -0.5750 -0.8279  0.0661
   57SER     CA  787   5.839   6.806   1.809 -0.2236 -0.0585 -0.0623
   57SER     HA  788   5.941   6.773   1.823 -0.0833 -0.5180 -1.8960
   57SER     CB  789   5.816   6.946   1.866  0.1173 -0.0899  0.1562
   57SER    HB1  790   5.720   6.979   1.825  1.0606 -0.7669 -2.8167
   57SER    HB2  791   5.814   6.923   1.972  2.5559 -1.4395 -0.0159
   57SER     OG  792   5.922   7.032   1.831 -0.0081 -0.1282 -0.3318
   57SER     HG  793   5.914   7.111   1.885  0.0346  0.9920 -1.9100
   57SER      C  794   5.742   6.707   1.872  0.0100  0.0057  0.4028
   57SER      O  795   5.765   6.665   1.985  0.2409  0.0587  0.3762
   58TYR      N  796   5.641   6.659   1.799  0.1428  0.3088  0.0206
   58TYR      H  797   5.643   6.675   1.699  0.9399  2.2920  0.3001
   58TYR     CA  798   5.533   6.577   1.847  0.4074 -0.0495  0.0031
   58TYR     HA  799   5.549   6.557   1.953  0.7165  2.2792  0.4516
   58TYR     CB  800   5.401   6.653   1.841  0.2822 -0.2776 -0.1257
   58TYR    HB1  801   5.333   6.620   1.919 -0.9617  0.1426 -0.9947
   58TYR    HB2  802   5.345   6.624   1.752  1.4291 -2.0101 -0.3329
   58TYR     CG  803   5.410   6.803   1.845 -0.0989 -0.2466 -0.3481
   58TYR    CD1  804   5.414   6.877   1.726 -0.1196 -0.3714 -0.4264
   58TYR    HD1  805   5.400   6.831   1.630 -2.7229 -0.2211 -0.2022
   58TYR    CE1  806   5.419   7.017   1.730  0.4139 -0.4096  0.8136
   58TYR    HE1  807   5.419   7.074   1.639  4.0599 -0.2107  0.7914
   58TYR     CZ  808   5.416   7.088   1.851 -0.5053  0.2274  0.4293
   58TYR     OH  809   5.427   7.224   1.855 -0.0237  0.1960  0.2772
   58TYR     HH  810   5.438   7.269   1.771  1.3589  3.0741  1.8390
   58TYR    CE2  811   5.432   7.013   1.970 -0.7034 -0.4551  0.0279
   58TYR    HE2  812   5.451   7.070   2.059  2.1055  0.1858 -0.8547
   58TYR    CD2  813   5.431   6.873   1.965 -0.4030 -0.4517 -0.1723
   58TYR    HD2  814   5.442   6.816   2.056 -0.1111  1.8506  1.3086
   58TYR      C  815   5.535   6.436   1.788 -0.2867 -0.0187 -0.1049
   58TYR      O  816   5.605   6.413   1.690 -0.4356  0.0910 -0.2365
   59GLY      N  817   5.460   6.342   1.846 -0.2400 -0.0558 -0.1047
   59GLY      H  818   5.411   6.382   1.926 -0.5412  0.1109 -0.3680
   59GLY     CA  819   5.465   6.199   1.824 -0.2663 -0.1203  0.2987
   59GLY    HA1  820   5.561   6.153   1.846 -1.3994 -1.6635  2.4769
   59GLY    HA2  821   5.396   6.152   1.894 -0.6414 -0.2654 -0.1636
   59GLY      C  822   5.410   6.146   1.693  0.3225  0.2133 -0.0870
   59GLY      O  823   5.302   6.179   1.643  0.0696 -0.1177  0.2359
   60GLN      N  824   5.491   6.061   1.629  0.3232 -0.0088  0.2102
   60GLN      H  825   5.582   6.037   1.667  0.8425  0.8780 -0.4158
   60GLN     CA  826   5.465   6.009   1.497 -0.2231 -0.0603  0.3379
   60GLN     HA  827   5.416   6.080   1.430 -1.2557 -0.2304  0.8922
   60GLN     CB  828   5.598   5.993   1.425 -0.4623  0.1526 -0.1594
   60GLN    HB1  829   5.570   5.971   1.322  1.8836  2.7109 -1.4770
   60GLN    HB2  830   5.643   6.092   1.420 -1.5019  0.5998 -1.0665
   60GLN     CG  831   5.688   5.882   1.478 -0.7053  0.2536  0.4739
   60GLN    HG1  832   5.627   5.795   1.501 -0.9445  0.1233 -0.5839
   60GLN    HG2  833   5.742   5.843   1.391 -1.9417 -1.1013  0.2724
   60GLN     CD  834   5.793   5.914   1.583 -0.1464 -0.3624  0.1160
   60GLN    OE1  835   5.813   6.032   1.612  0.5878 -0.3181 -0.5292
   60GLN    NE2  836   5.876   5.818   1.623  0.8793  0.2564 -0.4688
   60GLN   HE21  837   5.864   5.718   1.612  0.3500  0.2597  0.0399
   60GLN   HE22  838   5.947   5.861   1.680  1.4384  2.4176 -2.6291
   60GLN      C  839   5.387   5.878   1.494 -0.7650  0.2654 -0.2015
   60GLN      O  840   5.353   5.828   1.601 -0.1456  0.8533  0.2852
   61SER      N  841   5.359   5.823   1.376  0.0816  0.3885 -0.4712
   61SER      H  842   5.389   5.871   1.293  0.2032 -0.5105 -0.9555
   61SER     CA  843   5.263   5.715   1.360  0.2852  0.1597 -0.1591
   61SER     HA  844   5.204   5.701   1.450  0.1422 -0.4023 -0.3398
   61SER     CB  845   5.174   5.738   1.239 -0.3156  0.6778  0.3763
   61SER    HB1  846   5.139   5.637   1.218  1.9732 -0.3281  1.1092
   61SER    HB2  847   5.090   5.808   1.251 -0.1870  1.0709 -0.8666
   61SER     OG  848   5.251   5.790   1.133 -0.1209 -0.1204  0.1249
   61SER     HG  849   5.190   5.836   1.075 -0.6409  0.4393  1.0899
   61SER      C  850   5.334   5.583   1.334  0.0005 -0.0872  0.3074
   61SER      O  851   5.442   5.576   1.275 -0.0023  0.1758  0.2674
   62GLN      N  852   5.276   5.471   1.376 -0.7608 -0.0607 -0.6409
   62GLN      H  853   5.182   5.475   1.412  0.0838  1.3897  1.6458
   62GLN     CA  854   5.338   5.340   1.369 -0.7664 -0.0836 -0.2968
   62GLN     HA  855   5.445   5.359   1.364 -0.9037  0.5695 -0.8882
   62GLN     CB  856   5.320   5.252   1.492  0.2162 -0.4372 -0.4015
   62GLN    HB1  857   5.213   5.233   1.498 -0.1709  1.8577  2.2925
   62GLN    HB2  858   5.372   5.157   1.479  1.6481 -0.1880  2.5137
   62GLN     CG  859   5.356   5.317   1.625 -0.3886 -0.2095 -0.3456
   62GLN    HG1  860   5.351   5.238   1.700 -2.1820  0.8099  0.6631
   62GLN    HG2  861   5.454   5.364   1.618 -1.1202  1.1913 -1.6125
   62GLN     CD  862   5.259   5.425   1.670 -0.1474 -0.0640 -0.1703
   62GLN    OE1  863   5.295   5.537   1.706  0.1000 -0.3018  0.3353
   62GLN    NE2  864   5.132   5.387   1.684 -0.3367  0.5481 -0.2195
   62GLN   HE21  865   5.076   5.460   1.726 -1.1164 -0.3639  0.3803
   62GLN   HE22  866   5.088   5.302   1.651  0.1674  0.3729 -0.4441
   62GLN      C  867   5.303   5.257   1.246  0.0325 -0.1440 -0.4862
   62GLN      O  868   5.187   5.243   1.209 -0.0470 -0.4611 -0.1244
   63ASN      N  869   5.403   5.182   1.199  0.2638  0.0390 -0.2926
   63ASN      H  870   5.498   5.209   1.218  0.2050  0.7150 -0.8998
   63ASN     CA  871   5.393   5.092   1.085 -0.0387 -0.1123 -0.1493
   63ASN     HA  872   5.289   5.082   1.056  0.2092 -1.6185 -0.5748
   63ASN     CB  873   5.459   5.163   0.967 -0.4657  0.0130 -0.3132
   63ASN    HB1  874   5.397   5.247   0.937 -0.0065  0.6446  0.4557
   63ASN    HB2  875   5.556   5.208   0.985 -0.4296 -0.6241  1.2236
   63ASN     CG  876   5.479   5.070   0.849 -0.0663 -0.3537  0.0406
   63ASN    OD1  877   5.588   5.025   0.813  0.0483 -0.0321 -0.0167
   63ASN    ND2  878   5.375   5.041   0.770 -0.2755 -0.3433  0.3135
   63ASN   HD21  879   5.387   4.978   0.692 -1.7463  1.0651 -1.1419
   63ASN   HD22  880   5.284   5.082   0.786  0.7636  1.1710  2.9608
   63ASN      C  881   5.456   4.957   1.118 -0.3235 -0.1503  0.2440
   63ASN      O  882   5.562   4.955   1.180  0.0263 -0.5414 -0.3600
   64THR      N  883   5.398   4.850   1.065 -0.1710 -0.3182  0.4171
   64THR      H  884   5.318   4.858   1.004  0.1492 -1.9531 -0.2981
   64THR     CA  885   5.440   4.712   1.085 -0.3556 -0.4320  0.0447
   64THR     HA  886   5.527   4.708   1.151 -0.6017  1.6531  0.5628
   64THR     CB  887   5.336   4.619   1.147 -0.5660  0.0828  0.4728
   64THR     HB  888   5.373   4.517   1.156  0.8540  0.5503  0.2410
   64THR    CG2  889   5.315   4.665   1.291  0.6929 -0.2674  0.7830
   64THR   HG21  890   5.404   4.650   1.351  1.5512 -0.6107 -0.5447
   64THR   HG22  891   5.280   4.768   1.286  0.0518 -0.5482 -1.9075
   64THR   HG23  892   5.239   4.606   1.343  1.0072  0.2798  1.8947
   64THR    OG1  893   5.210   4.628   1.085 -0.0805  0.4754 -0.4821
   64THR    HG1  894   5.176   4.717   1.077 -1.0465  0.2351  0.5929
   64THR      C  895   5.483   4.652   0.952 -0.0447  0.0748 -0.0877
   64THR      O  896   5.412   4.651   0.852 -0.3643 -0.3600  0.1386
   65GLY      N  897   5.598   4.584   0.954  0.3562  0.7506  0.0274
   65GLY      H  898   5.639   4.563   1.044 -1.9489 -0.5629  0.8651
   65GLY     CA  899   5.662   4.530   0.836 -0.1889 -0.3083  0.2068
   65GLY    HA1  900   5.664   4.607   0.759 -0.3655 -1.2049 -0.7088
   65GLY    HA2  901   5.601   4.446   0.803 -1.2805 -0.3450  2.1936
   65GLY      C  902   5.803   4.486   0.875  0.1505  0.3229 -0.2887
   65GLY      O  903   5.857   4.527   0.978 -0.2695  0.2717 -0.0433
   66TYR      N  904   5.854   4.391   0.797 -0.2281 -0.5641  0.5213
   66TYR      H  905   5.800   4.374   0.714  2.7262  1.7319 -2.1662
   66TYR     CA  906   5.980   4.323   0.823  0.4067  0.3006 -0.2126
   66TYR     HA  907   5.983   4.297   0.929  0.5597  1.0160 -0.0334
   66TYR     CB  908   5.985   4.195   0.740 -0.0431 -0.0233  0.2509
   66TYR    HB1  909   6.082   4.147   0.745  0.1135  0.1884 -0.6045
   66TYR    HB2  910   5.970   4.225   0.636  1.0992  0.4398  0.2075
   66TYR     CG  911   5.880   4.098   0.788 -0.2458 -0.0185 -0.1741
   66TYR    CD1  912   5.763   4.081   0.714 -0.0642 -0.1138 -0.4413
   66TYR    HD1  913   5.748   4.124   0.616 -1.6474  0.1375 -0.1309
   66TYR    CE1  914   5.652   4.008   0.758 -0.2803  0.5228  0.0968
   66TYR    HE1  915   5.576   3.992   0.682  1.0993  1.2005 -1.5037
   66TYR     CZ  916   5.662   3.935   0.878  0.2605 -0.0966 -0.3203
   66TYR     OH  917   5.569   3.845   0.920 -0.0806  0.0134 -0.8365
   66TYR     HH  918   5.483   3.837   0.877 -0.1998 -0.9145 -0.4487
   66TYR    CE2  919   5.783   3.950   0.949 -0.3172 -0.0080  0.6601
   66TYR    HE2  920   5.801   3.897   1.041  2.7699  1.4613  1.0529
   66TYR    CD2  921   5.887   4.037   0.914 -0.1627 -0.6187 -0.4633
   66TYR    HD2  922   5.976   4.041   0.975 -1.7351 -1.9287  2.1003
   66TYR      C  923   6.103   4.405   0.788  0.2679  0.4459 -0.3635
   66TYR      O  924   6.109   4.457   0.677  0.1465  0.4849 -0.3513
   67GLY      N  925   6.203   4.417   0.876  0.2663 -0.0794 -0.2869
   67GLY      H  926   6.199   4.382   0.971  5.3485  0.0868  0.2548
   67GLY     CA  927   6.331   4.477   0.847  0.5825 -0.7533 -0.3184
   67GLY    HA1  928   6.374   4.410   0.773  0.0431 -1.2800 -0.1590
   67GLY    HA2  929   6.310   4.575   0.803 -1.4717 -0.6562  0.7379
   67GLY      C  930   6.421   4.487   0.970 -0.3752 -0.3608  0.3702
   67GLY      O  931   6.438   4.388   1.040  0.0094 -0.4692  0.1312
   68THR      N  932   6.479   4.603   1.001 -0.4532 -0.1377 -0.3074
   68THR      H  933   6.457   4.679   0.938  2.7122  0.5055 -0.7946
   68THR     CA  934   6.553   4.640   1.120 -0.4147 -0.0691 -0.3526
   68THR     HA  935   6.643   4.579   1.129 -1.2588 -1.1457  1.3241
   68THR     CB  936   6.604   4.783   1.115  0.1143 -0.2376  0.1166
   68THR     HB  937   6.510   4.838   1.106 -1.1895 -2.4783 -0.6187
   68THR    CG2  938   6.694   4.829   1.229  0.0252 -0.2213  0.1797
   68THR   HG21  939   6.633   4.845   1.318 -0.8956 -2.4399  0.0254
   68THR   HG22  940   6.726   4.929   1.199 -0.1981 -0.5066 -1.0441
   68THR   HG23  941   6.782   4.765   1.240 -0.4613 -0.9527 -0.1008
   68THR    OG1  942   6.686   4.811   1.003  0.0739 -0.1757  0.1020
   68THR    HG1  943   6.669   4.749   0.932 -1.0637  1.6410 -1.2834
   68THR      C  944   6.464   4.627   1.242  0.0695 -0.0814  0.0018
   68THR      O  945   6.345   4.650   1.222 -0.0290 -0.4453  0.1573
   69GLN      N  946   6.514   4.584   1.358  0.2456  0.9220  0.3050
   69GLN      H  947   6.608   4.545   1.361  0.2300  0.9027  0.5600
   69GLN     CA  948   6.441   4.576   1.483 -0.4060 -0.3898 -0.1413
   69GLN     HA  949   6.344   4.534   1.457 -1.0104  0.4502  0.6900
   69GLN     CB  950   6.520   4.482   1.573  0.0311  0.3936  0.3040
   69GLN    HB1  951   6.468   4.500   1.668 -0.7970  4.2547 -0.7042
   69GLN    HB2  952   6.622   4.511   1.598 -0.1140  1.7878 -0.5838
   69GLN     CG  953   6.515   4.333   1.540 -0.7319  0.4654  0.0667
   69GLN    HG1  954   6.575   4.301   1.455 -0.3885  0.5409  0.2775
   69GLN    HG2  955   6.411   4.326   1.509 -0.4020  0.6946 -1.1678
   69GLN     CD  956   6.552   4.240   1.654  0.6964  0.2956 -0.5181
   69GLN    OE1  957   6.620   4.258   1.755  0.2955 -0.5864 -0.0758
   69GLN    NE2  958   6.505   4.115   1.646  0.0571  0.5245 -0.3816
   69GLN   HE21  959   6.542   4.047   1.712 -2.7282 -0.4467  0.3008
   69GLN   HE22  960   6.447   4.078   1.572  1.0987 -2.9495  0.3471
   69GLN      C  961   6.424   4.713   1.548 -0.0577 -0.4079 -0.0129
   69GLN      O  962   6.524   4.784   1.560 -0.4084  0.0845 -0.0183
   70SER      N  963   6.304   4.751   1.593  0.2448 -0.2557  0.6850
   70SER      H  964   6.231   4.688   1.563  1.5980 -1.5965  0.0858
   70SER     CA  965   6.271   4.863   1.679 -0.0881 -0.1289  0.3920
   70SER     HA  966   6.350   4.875   1.753  2.3464 -0.4602 -2.0104
   70SER     CB  967   6.272   4.990   1.595  0.1869 -0.7814 -0.6203
   70SER    HB1  968   6.227   5.070   1.654  2.0463  0.7537 -1.1844
   70SER    HB2  969   6.373   5.029   1.581 -0.9341  2.5336 -0.3404
   70SER     OG  970   6.209   4.983   1.469 -0.2872  0.5786 -0.4748
   70SER     HG  971   6.126   4.935   1.477 -1.0192  1.8680  0.0444
   70SER      C  972   6.136   4.848   1.748 -0.3585  0.1652 -0.0646
   70SER      O  973   6.056   4.760   1.718 -0.3114  0.0624  0.1069
   71THR      N  974   6.116   4.941   1.842 -0.5681  0.3557 -0.2961
   71THR      H  975   6.197   5.000   1.853 -0.2145 -0.3703  1.2822
   71THR     CA  976   5.994   4.965   1.916 -0.3243 -0.1791  0.2814
   71THR     HA  977   5.916   4.900   1.878 -0.3817 -0.2399  0.4989
   71THR     CB  978   6.011   4.931   2.064 -0.1085 -0.3734  0.2132
   71THR     HB  979   5.916   4.953   2.113  0.4031 -1.5024  1.8066
   71THR    CG2  980   6.040   4.783   2.092 -0.3388 -0.5205 -0.3203
   71THR   HG21  981   6.063   4.777   2.198 -2.1206  2.1314  0.3055
   71THR   HG22  982   6.124   4.745   2.033 -1.5780 -1.8229 -1.3142
   71THR   HG23  983   5.954   4.726   2.056  0.0121 -0.9020 -0.5608
   71THR    OG1  984   6.112   5.003   2.131  0.4674 -0.2977 -0.7288
   71THR    HG1  985   6.196   4.984   2.087  0.4298 -0.2669 -0.8142
   71THR      C  986   5.950   5.108   1.892  0.0175  0.0403  0.9309
   71THR      O  987   6.039   5.191   1.872  0.3114 -0.4559  0.1408
   72PRO      N  988   5.824   5.152   1.894 -0.0728 -0.1080 -0.4517
   72PRO     CD  989   5.717   5.058   1.924 -0.2579  0.2350 -0.0191
   72PRO    HD1  990   5.692   5.003   1.833 -2.0779 -0.6006  0.9168
   72PRO    HD2  991   5.746   4.998   2.010 -1.9568  0.0377  0.4522
   72PRO     CG  992   5.596   5.147   1.953 -0.4376 -0.1533  0.4347
   72PRO    HG1  993   5.575   5.178   2.055  1.6196 -0.6525  1.0577
   72PRO    HG2  994   5.509   5.098   1.908 -0.7323 -0.2252  1.0809
   72PRO     CB  995   5.626   5.272   1.872  0.0277 -0.3574  0.2862
   72PRO    HB1  996   5.611   5.250   1.766 -0.4362 -1.5048  0.5832
   72PRO    HB2  997   5.565   5.358   1.899 -0.6538 -0.6735 -0.2146
   72PRO     CA  998   5.776   5.289   1.891 -0.0018 -0.0649  0.2813
   72PRO     HA  999   5.817   5.338   1.803 -0.8250 -0.5928 -0.4066
   72PRO      C 1000   5.821   5.374   2.009  0.1548  0.4413 -0.1446
   72PRO      O 1001   5.904   5.336   2.091  0.0749 -0.4115 -0.4475
   73GLN      N 1002   5.778   5.500   2.018 -0.1740  0.3227 -0.0489
   73GLN      H 1003   5.721   5.533   1.942  0.6747 -0.2622 -0.9683
   73GLN     CA 1004   5.821   5.602   2.113  0.0297  0.0366  0.1674
   73GLN     HA 1005   5.873   5.560   2.199  0.5223  2.6393  1.2374
   73GLN     CB 1006   5.916   5.702   2.047  0.3979 -0.2751  0.2186
   73GLN    HB1 1007   5.938   5.772   2.128 -1.4007 -0.0936  0.6053
   73GLN    HB2 1008   5.862   5.763   1.975  3.1586  1.4759 -0.5367
   73GLN     CG 1009   6.045   5.645   1.989  0.2779  0.0053 -0.3252
   73GLN    HG1 1010   6.023   5.562   1.921  0.3353 -3.2159  3.2637
   73GLN    HG2 1011   6.089   5.600   2.078 -0.6843 -2.2122 -0.8969
   73GLN     CD 1012   6.127   5.757   1.927  0.4134 -0.0151 -0.1822
   73GLN    OE1 1013   6.093   5.804   1.819 -0.1000  0.3579  0.1397
   73GLN    NE2 1014   6.246   5.799   1.973  0.5251 -0.1114 -0.3815
   73GLN   HE21 1015   6.287   5.771   2.060 -0.5369 -0.3664  0.0555
   73GLN   HE22 1016   6.266   5.893   1.940 -1.8953  0.6618  0.1221
   73GLN      C 1017   5.708   5.678   2.179 -0.0109  0.3806 -0.2935
   73GLN      O 1018   5.606   5.705   2.116 -0.0510  0.4364 -0.2052
   74GLY      N 1019   5.721   5.708   2.308 -0.1273 -0.0455 -0.1801
   74GLY      H 1020   5.809   5.679   2.349  1.4339 -0.1975 -3.3759
   74GLY     CA 1021   5.626   5.779   2.391  0.4695  0.3108  0.2152
   74GLY    HA1 1022   5.535   5.718   2.393  0.2579  0.6236  0.1997
   74GLY    HA2 1023   5.670   5.790   2.490  0.8307 -0.2983  0.1287
   74GLY      C 1024   5.591   5.921   2.350 -0.0220  0.1006 -0.1164
   74GLY      O 1025   5.670   5.984   2.281  0.1044 -0.2480 -0.2904
   75TYR      N 1026   5.473   5.973   2.385  0.1002 -0.1372  0.6837
   75TYR      H 1027   5.403   5.913   2.427 -0.7616  1.2934  1.3611
   75TYR     CA 1028   5.447   6.115   2.371  0.3361 -0.1677 -0.1222
   75TYR     HA 1029   5.540   6.165   2.395  1.8885 -2.9508  0.1048
   75TYR     CB 1030   5.402   6.153   2.230  0.1981 -0.1728 -0.0804
   75TYR    HB1 1031   5.483   6.137   2.159 -1.2152  0.9494 -2.0505
   75TYR    HB2 1032   5.323   6.081   2.205 -0.4950 -0.5694  2.8642
   75TYR     CG 1033   5.362   6.298   2.219 -0.2415 -0.3581 -0.9876
   75TYR    CD1 1034   5.225   6.326   2.221 -0.2647 -0.5010  0.2691
   75TYR    HD1 1035   5.142   6.256   2.221  1.2967 -2.4369  0.9649
   75TYR    CE1 1036   5.190   6.462   2.225  0.6829 -0.2464  0.1545
   75TYR    HE1 1037   5.086   6.493   2.227  0.4586 -0.9050 -0.8327
   75TYR     CZ 1038   5.285   6.565   2.228  0.2608  0.1467  0.1110
   75TYR     OH 1039   5.240   6.694   2.236 -0.6444 -0.1245 -0.5336
   75TYR     HH 1040   5.304   6.760   2.262 -2.0485  0.1449  2.6938
   75TYR    CE2 1041   5.421   6.530   2.218  0.1982 -0.1977  0.4853
   75TYR    HE2 1042   5.486   6.616   2.223  0.1260 -0.1350  0.3281
   75TYR    CD2 1043   5.462   6.396   2.218 -0.2544 -0.3383 -0.5454
   75TYR    HD2 1044   5.567   6.376   2.229 -0.3039 -0.9522 -1.0904
   75TYR      C 1045   5.346   6.162   2.475  0.0281 -0.0055 -0.4890
   75TYR      O 1046   5.235   6.112   2.485  0.2372 -0.4708 -0.4481
   76GLY      N 1047   5.385   6.259   2.558  0.2224 -0.0980 -0.4682
   76GLY      H 1048   5.472   6.305   2.534  0.2801 -0.9831 -2.0879
   76GLY     CA 1049   5.325   6.303   2.683 -0.0161 -0.2744 -0.5192
   76GLY    HA1 1050   5.402   6.365   2.729  0.5818 -0.0187 -1.8004
   76GLY    HA2 1051   5.239   6.362   2.650  0.6508  0.7958 -0.4126
   76GLY      C 1052   5.289   6.198   2.787  0.2499 -0.0280 -0.1765
   76GLY      O 1053   5.311   6.078   2.771  0.6053  0.0556 -0.3312
   77SER      N 1054   5.235   6.245   2.899  0.0660  0.2939 -0.3974
   77SER      H 1055   5.210   6.343   2.896 -0.9309  0.0407 -1.1091
   77SER     CA 1056   5.192   6.175   3.019  0.2590 -0.1072 -0.5627
   77SER     HA 1057   5.160   6.074   2.992 -1.1420  0.0776  0.3137
   77SER     CB 1058   5.318   6.159   3.103 -0.0440 -0.5086 -0.1805
   77SER    HB1 1059   5.290   6.118   3.200  0.3158 -0.1696  0.0712
   77SER    HB2 1060   5.372   6.254   3.109 -0.8032 -0.0592 -0.3834
   77SER     OG 1061   5.411   6.071   3.043  0.3824  0.0212 -0.3070
   77SER     HG 1062   5.474   6.061   3.114 -0.9579  0.7094  1.0319
   77SER      C 1063   5.087   6.254   3.095  0.5448 -0.0957 -0.1765
   77SER      O 1064   5.102   6.374   3.117  0.3757 -0.0149 -0.5019
   78THR      N 1065   4.980   6.188   3.140  0.1399  0.5102 -0.2353
   78THR      H 1066   4.980   6.087   3.142 -1.7513  0.4879  1.0266
   78THR     CA 1067   4.871   6.243   3.217 -0.2569  0.0283 -0.4529
   78THR     HA 1068   4.827   6.321   3.155 -1.1008  0.1130  0.2186
   78THR     CB 1069   4.759   6.142   3.244 -0.2745  0.0603 -0.4061
   78THR     HB 1070   4.675   6.185   3.298  0.3934 -1.4585  1.9846
   78THR    CG2 1071   4.708   6.056   3.129 -0.7368 -0.5083  0.2174
   78THR   HG21 1072   4.695   6.118   3.041  2.9313 -2.5391 -2.0594
   78THR   HG22 1073   4.782   5.986   3.090 -0.8600 -0.8977  0.6665
   78THR   HG23 1074   4.622   5.993   3.151 -0.8906  0.3085  2.1120
   78THR    OG1 1075   4.803   6.049   3.340  0.1257  0.1901 -0.4612
   78THR    HG1 1076   4.775   5.961   3.313 -1.2472  0.8266 -1.1466
   78THR      C 1077   4.915   6.309   3.347 -0.1185  0.0567 -0.5151
   78THR      O 1078   5.027   6.292   3.396 -0.4501  0.4499  0.4019
   79GLY      N 1079   4.822   6.381   3.411  0.0999 -0.1133 -0.0029
   79GLY      H 1080   4.738   6.399   3.359  0.3123 -0.2239 -0.3924
   79GLY     CA 1081   4.831   6.449   3.538 -0.3751 -0.3618  0.1660
   79GLY    HA1 1082   4.731   6.461   3.580 -1.4293  2.2649 -2.6900
   79GLY    HA2 1083   4.898   6.395   3.605 -1.9650 -0.6832  1.5758
   79GLY      C 1084   4.892   6.589   3.530 -0.8437 -0.1460  0.2992
   79GLY      O 1085   4.871   6.655   3.429 -0.4984  0.3466  0.5444
   80GLY      N 1086   4.964   6.638   3.632  0.2524 -0.4018 -0.3320
   80GLY      H 1087   4.978   6.592   3.721  2.3112  2.4124  0.9340
   80GLY     CA 1088   5.041   6.760   3.627 -0.3285 -0.0218 -0.0683
   80GLY    HA1 1089   5.100   6.782   3.538  0.1876  1.3651  0.5800
   80GLY    HA2 1090   5.121   6.763   3.701 -0.2743 -0.9271 -0.0836
   80GLY      C 1091   4.951   6.882   3.643  0.3841  0.4941  0.0822
   80GLY      O 1092   4.849   6.881   3.712  0.4385  0.4432  0.1633
   81TYR      N 1093   4.985   6.997   3.586 -0.0114  0.2861 -0.5842
   81TYR      H 1094   5.076   6.996   3.542  0.4782 -0.9645  0.3858
   81TYR     CA 1095   4.925   7.129   3.598 -0.2222  0.1583 -0.2051
   81TYR     HA 1096   4.827   7.121   3.645 -0.2068 -1.6625 -0.4046
   81TYR     CB 1097   5.025   7.218   3.672  0.1094 -0.0756 -0.3651
   81TYR    HB1 1098   5.123   7.210   3.625  0.3333  0.9269 -0.0816
   81TYR    HB2 1099   4.983   7.318   3.663  0.2304 -0.0767 -0.9688
   81TYR     CG 1100   5.054   7.190   3.818 -0.8298  0.2639 -0.1054
   81TYR    CD1 1101   4.964   7.123   3.902 -0.5365  0.1666  0.1301
   81TYR    HD1 1102   4.869   7.091   3.862 -0.5612  0.3243  0.0632
   81TYR    CE1 1103   4.989   7.111   4.039  0.2562  0.1745 -0.0083
   81TYR    HE1 1104   4.918   7.060   4.102  1.5654  1.3028  2.5383
   81TYR     CZ 1105   5.098   7.175   4.102  0.4872 -0.0373 -0.1888
   81TYR     OH 1106   5.125   7.165   4.235 -0.5714 -0.4960  0.0021
   81TYR     HH 1107   5.049   7.142   4.289 -0.4131 -0.7443  0.1246
   81TYR    CE2 1108   5.188   7.243   4.018  0.0313  0.5987 -0.1774
   81TYR    HE2 1109   5.277   7.285   4.062 -1.1204  0.4566  2.4770
   81TYR    CD2 1110   5.161   7.254   3.881 -0.3441 -0.4522 -0.1990
   81TYR    HD2 1111   5.224   7.317   3.820  0.4310  0.4828  1.5115
   81TYR      C 1112   4.898   7.186   3.460 -0.1647  0.1036 -0.2388
   81TYR      O 1113   4.983   7.182   3.371  0.1827  0.0998  0.0910
   82GLY      N 1114   4.783   7.248   3.434 -0.2178  0.0001 -0.2504
   82GLY      H 1115   4.725   7.257   3.516  1.2884 -2.4961  1.2216
   82GLY     CA 1116   4.763   7.326   3.313 -0.5473  0.1071 -0.1290
   82GLY    HA1 1117   4.691   7.259   3.267  1.4897 -2.6512  0.4348
   82GLY    HA2 1118   4.853   7.329   3.252 -0.1076 -1.4289  0.3930
   82GLY      C 1119   4.708   7.467   3.333  0.2932  0.3986  0.1982
   82GLY      O 1120   4.732   7.530   3.435 -0.3859  0.0658  0.5714
   83SER      N 1121   4.639   7.519   3.232 -0.3908 -0.2478  0.3209
   83SER      H 1122   4.634   7.467   3.145 -1.6854  1.0488 -0.4432
   83SER     CA 1123   4.634   7.661   3.202 -0.6373 -0.3640 -0.2031
   83SER     HA 1124   4.721   7.716   3.238 -1.0519  1.7433 -2.1524
   83SER     CB 1125   4.622   7.685   3.052  0.1522  0.0586 -0.2006
   83SER    HB1 1126   4.586   7.786   3.035 -0.0279  0.0379  0.0635
   83SER    HB2 1127   4.544   7.629   3.000 -0.5959 -0.1592  1.1274
   83SER     OG 1128   4.753   7.671   3.000  0.2584  0.2804  0.0037
   83SER     HG 1129   4.782   7.751   2.957 -1.4851  0.3195 -1.2343
   83SER      C 1130   4.537   7.735   3.293  0.0560 -0.6535  0.7757
   83SER      O 1131   4.455   7.682   3.367 -0.7519 -0.2542  0.1788
   84SER      N 1132   4.546   7.868   3.291  0.1399 -0.6617  0.5692
   84SER      H 1133   4.617   7.916   3.236  0.3297  1.1815  2.3025
   84SER     CA 1134   4.442   7.954   3.344  0.0154 -0.3678 -0.1459
   84SER     HA 1135   4.420   7.911   3.442 -0.3592 -3.0586 -1.3088
   84SER     CB 1136   4.496   8.096   3.351 -0.4301 -0.2308  0.5299
   84SER    HB1 1137   4.416   8.157   3.393  0.5901 -0.0050  2.2747
   84SER    HB2 1138   4.521   8.127   3.250 -1.2238  0.0618  0.4203
   84SER     OG 1139   4.613   8.120   3.427  0.1094  0.8304 -0.5946
   84SER     HG 1140   4.640   8.034   3.462 -0.7111  1.2693  1.2901
   84SER      C 1141   4.312   7.964   3.265  0.0979  0.4223 -0.1824
   84SER      O 1142   4.299   7.914   3.154  0.4047  0.0953 -0.0686
   85GLN      N 1143   4.212   8.027   3.328  0.2545  0.6524 -0.1627
   85GLN      H 1144   4.226   8.082   3.412 -0.3813  0.4458  0.0880
   85GLN     CA 1145   4.072   8.022   3.292  0.0651  0.5732  0.5606
   85GLN     HA 1146   4.066   7.967   3.198  2.0153 -3.3042  2.4652
   85GLN     CB 1147   3.978   7.950   3.389 -0.5623  0.0204 -0.4342
   85GLN    HB1 1148   3.878   7.944   3.346 -1.3961 -0.2821  1.4453
   85GLN    HB2 1149   3.998   8.006   3.480  1.3519 -0.8243 -0.2665
   85GLN     CG 1150   4.022   7.805   3.409 -0.3535  0.1271 -0.1075
   85GLN    HG1 1151   4.119   7.808   3.457  0.3948  1.1153 -1.5904
   85GLN    HG2 1152   4.037   7.753   3.314 -2.8582 -0.1193 -0.4506
   85GLN     CD 1153   3.918   7.730   3.490 -0.0426  0.0769  0.2458
   85GLN    OE1 1154   3.834   7.658   3.436  0.0395 -0.0982  0.3501
   85GLN    NE2 1155   3.918   7.748   3.622  0.5305  1.1100  0.1135
   85GLN   HE21 1156   3.994   7.792   3.673 -1.0699  4.7237 -0.3149
   85GLN   HE22 1157   3.835   7.715   3.669 -0.1083  2.2899 -0.1506
   85GLN      C 1158   4.010   8.159   3.264 -0.3348  0.2096 -0.4036
   85GLN      O 1159   4.049   8.260   3.322 -0.4877  0.2108 -0.3026
   86SER      N 1160   3.915   8.166   3.171 -0.1003  0.2497 -0.6400
   86SER      H 1161   3.885   8.077   3.135  2.0934 -1.6387  1.8021
   86SER     CA 1162   3.839   8.282   3.130  0.3705  0.7305 -0.1814
   86SER     HA 1163   3.899   8.370   3.152  0.4817  0.9032 -1.1231
   86SER     CB 1164   3.814   8.283   2.979  0.2907  0.5843 -0.1689
   86SER    HB1 1165   3.760   8.374   2.953  0.6511  0.8200 -0.0826
   86SER    HB2 1166   3.760   8.192   2.951 -0.7122  0.3887  2.1360
   86SER     OG 1167   3.926   8.291   2.894  0.6418  0.0780  0.2430
   86SER     HG 1168   3.973   8.368   2.925 -0.6493  0.1253  2.2659
   86SER      C 1169   3.706   8.301   3.202  0.0200  0.3011 -0.6985
   86SER      O 1170   3.652   8.411   3.198 -0.5937  0.0504  0.3608
   87SER      N 1171   3.661   8.194   3.268  0.5238  0.3484 -0.2722
   87SER      H 1172   3.709   8.106   3.257  1.2333  0.7657 -0.5939
   87SER     CA 1173   3.554   8.202   3.365  0.1803  0.3325 -0.6488
   87SER     HA 1174   3.475   8.266   3.324 -0.2479  1.1537  1.3174
   87SER     CB 1175   3.500   8.062   3.392  0.4550  0.4473  0.5614
   87SER    HB1 1176   3.428   8.077   3.473  1.1867 -0.4354  1.3947
   87SER    HB2 1177   3.583   8.001   3.430 -0.4021 -0.7114  0.6289
   87SER     OG 1178   3.434   8.007   3.281  0.5233  0.6039  0.4438
   87SER     HG 1179   3.420   7.914   3.299  2.1685  0.5106  1.3608
   87SER      C 1180   3.604   8.268   3.493  0.3151 -0.4705 -0.2843
   87SER      O 1181   3.721   8.252   3.525  0.3066 -0.3764 -0.2071
   88GLN      N 1182   3.513   8.314   3.580  0.3525 -0.3494 -0.3103
   88GLN      H 1183   3.418   8.297   3.552 -0.0677  0.1632  0.7343
   88GLN     CA 1184   3.532   8.359   3.716 -0.4900 -0.1498 -0.2528
   88GLN     HA 1185   3.631   8.403   3.722 -0.7411  0.8717 -2.7926
   88GLN     CB 1186   3.418   8.453   3.756 -0.0438  0.0769  0.5174
   88GLN    HB1 1187   3.323   8.410   3.725  0.2789 -0.6007  0.4419
   88GLN    HB2 1188   3.412   8.487   3.859 -1.5428  2.8599 -0.3797
   88GLN     CG 1189   3.430   8.584   3.678  0.1012  0.2402  0.8150
   88GLN    HG1 1190   3.424   8.575   3.569  0.2622  0.9813  0.7385
   88GLN    HG2 1191   3.349   8.651   3.704  0.6288  0.8558  0.9041
   88GLN     CD 1192   3.553   8.668   3.709  0.2604  0.1363  0.4758
   88GLN    OE1 1193   3.600   0.016   3.821  0.4086  0.1736  0.4067
   88GLN    NE2 1194   3.621   0.054   3.610  0.2796 -0.2399  0.2646
   88GLN   HE21 1195   3.596   0.056   3.512  1.7217  0.5021 -0.1069
   88GLN   HE22 1196   3.699   0.113   3.633  1.9547 -1.2840 -2.3491
   88GLN      C 1197   3.535   8.245   3.817 -0.0378  0.0385 -0.0523
   88GLN      O 1198   3.520   8.130   3.776 -0.4689  0.1080 -0.0859
   89SER      N 1199   3.556   8.278   3.945  0.5724  0.1211 -0.1674
   89SER      H 1200   3.569   8.377   3.957 -0.2298  0.5052 -2.0493
   89SER     CA 1201   3.574   8.186   4.056 -0.1517  0.2233  0.0449
   89SER     HA 1202   3.662   8.124   4.036 -1.1817 -0.4164 -3.0142
   89SER     CB 1203   3.608   8.260   4.186 -0.4809  0.1187  0.1912
   89SER    HB1 1204   3.618   8.190   4.268 -1.2171  0.0305  0.2127
   89SER    HB2 1205   3.517   8.317   4.203  0.7387  2.4839 -0.8083
   89SER     OG 1206   3.720   8.345   4.175 -0.3379 -0.1179 -0.2515
   89SER     HG 1207   3.692   8.432   4.147  2.6268  1.1465  0.3697
   89SER      C 1208   3.459   8.090   4.078  0.0314  0.0662  0.3224
   89SER      O 1209   3.347   8.120   4.037  0.2766  0.6390  0.0618
   90SER      N 1210   3.481   7.968   4.126  0.2873  0.0127  0.0691
   90SER      H 1211   3.577   7.941   4.146  0.1178 -1.4791 -0.9225
   90SER     CA 1212   3.368   7.880   4.151  0.3829 -0.1288  0.0113
   90SER     HA 1213   3.283   7.940   4.181  0.3210 -0.5150  0.6129
   90SER     CB 1214   3.324   7.808   4.023 -0.2020  0.3094 -0.0390
   90SER    HB1 1215   3.394   7.728   3.999  0.9075  0.8293  1.2935
   90SER    HB2 1216   3.321   7.875   3.937 -1.8966 -0.4557 -0.6077
   90SER     OG 1217   3.194   7.756   4.024 -0.0378 -0.1013  0.0563
   90SER     HG 1218   3.171   7.717   3.939 -2.9111  1.9792 -0.2712
   90SER      C 1219   3.408   7.776   4.254  0.3231 -0.0568  0.1064
   90SER      O 1220   3.520   7.726   4.255  0.3578  0.0159 -0.3222
   91TYR      N 1221   3.320   7.736   4.346 -0.2036 -0.0454 -0.3945
   91TYR      H 1222   3.235   7.791   4.355 -1.3465 -1.0649 -3.5311
   91TYR     CA 1223   3.357   7.645   4.452  0.2322  0.1183 -0.4035
   91TYR     HA 1224   3.453   7.596   4.436  0.1032 -0.8471  1.4441
   91TYR     CB 1225   3.364   7.736   4.574  0.2914 -0.2981 -0.0932
   91TYR    HB1 1226   3.270   7.774   4.615  2.4614  1.2558  4.0635
   91TYR    HB2 1227   3.390   7.666   4.654 -1.3465 -0.5554  0.2550
   91TYR     CG 1228   3.461   7.852   4.576 -0.1375  0.0605  0.7481
   91TYR    CD1 1229   3.594   7.830   4.616  0.0976  0.0339 -0.0186
   91TYR    HD1 1230   3.640   7.733   4.630 -0.7991 -0.5195 -0.7891
   91TYR    CE1 1231   3.679   7.941   4.620  0.2328 -0.0736  0.1237
   91TYR    HE1 1232   3.783   7.924   4.644  0.4450 -0.5236 -1.0135
   91TYR     CZ 1233   3.633   8.072   4.597  0.5280  0.0175  0.0556
   91TYR     OH 1234   3.716   8.181   4.601  0.1011  0.3360  0.2329
   91TYR     HH 1235   3.801   8.159   4.639 -1.5254 -0.1297  4.1575
   91TYR    CE2 1236   3.501   8.087   4.552  0.3921 -0.2612  0.3606
   91TYR    HE2 1237   3.469   8.182   4.510  2.6172  0.4533  0.1687
   91TYR    CD2 1238   3.410   7.981   4.558  0.0277  0.0252  0.0128
   91TYR    HD2 1239   3.306   8.002   4.537  0.0317 -0.8432 -1.0406
   91TYR      C 1240   3.243   7.546   4.474  0.8928 -0.5626  0.0356
   91TYR      O 1241   3.128   7.564   4.432  0.7479  0.3069  0.7812
   92GLY      N 1242   3.271   7.444   4.554  0.1031 -0.5401  0.3491
   92GLY      H 1243   3.361   7.446   4.601  1.1432 -1.1098 -1.5251
   92GLY     CA 1244   3.188   7.331   4.589 -0.6188 -0.0674  0.1762
   92GLY    HA1 1245   3.257   7.259   4.633  0.5472  0.7239 -0.3100
   92GLY    HA2 1246   3.114   7.352   4.667  0.8289 -0.0670  1.5899
   92GLY      C 1247   3.114   7.269   4.471 -0.2762 -0.0405 -0.0529
   92GLY      O 1248   3.164   7.270   4.359 -0.4464 -0.2290 -0.1312
   93GLN      N 1249   2.995   7.211   4.487 -0.3780  0.0904 -0.3139
   93GLN      H 1250   2.937   7.231   4.567 -1.6887 -0.2671 -1.1315
   93GLN     CA 1251   2.937   7.118   4.393  0.0547 -0.3033 -0.1985
   93GLN     HA 1252   3.018   7.057   4.353  0.9402  1.7969 -1.7967
   93GLN     CB 1253   2.834   7.033   4.467  0.1744 -0.2009  0.0834
   93GLN    HB1 1254   2.762   7.085   4.530 -0.6081  0.1259 -1.0420
   93GLN    HB2 1255   2.778   6.979   4.390  2.1401 -1.2853 -0.6354
   93GLN     CG 1256   2.908   6.928   4.549 -0.0216 -0.3110  0.1205
   93GLN    HG1 1257   2.983   6.884   4.484 -2.3106 -1.9598 -1.5818
   93GLN    HG2 1258   2.841   6.845   4.573  0.0571 -0.1796  0.8391
   93GLN     CD 1259   2.976   6.972   4.678  0.6674 -0.0140 -0.3366
   93GLN    OE1 1260   2.938   7.067   4.747  0.3078 -0.5059  0.1629
   93GLN    NE2 1261   3.069   6.893   4.733  0.5146  0.1513  0.1681
   93GLN   HE21 1262   3.108   6.912   4.825  0.0594 -1.1903  0.6485
   93GLN   HE22 1263   3.084   6.804   4.688 -3.0450 -0.8248  0.6484
   93GLN      C 1264   2.879   7.173   4.263  0.4680  0.2104 -0.1667
   93GLN      O 1265   2.837   7.288   4.263 -0.5405 -0.1434  0.5421
   94GLN      N 1266   2.860   7.096   4.155  0.4735  0.1407 -0.1176
   94GLN      H 1267   2.895   7.001   4.152  0.3613  0.0135  1.4621
   94GLN     CA 1268   2.802   7.141   4.030 -0.3574 -0.2392  0.1265
   94GLN     HA 1269   2.814   7.249   4.032  0.1550 -0.2795 -0.6903
   94GLN     CB 1270   2.878   7.085   3.910 -0.2051  0.3467 -0.0539
   94GLN    HB1 1271   2.819   7.106   3.821 -0.5770 -0.5157 -0.0234
   94GLN    HB2 1272   2.888   6.977   3.921 -2.8505 -0.0872 -1.2069
   94GLN     CG 1273   3.014   7.152   3.893 -0.2112  0.2740 -0.4018
   94GLN    HG1 1274   3.010   7.261   3.887 -0.0462  0.5923  2.9014
   94GLN    HG2 1275   3.061   7.148   3.991 -1.9562  2.0017  0.5982
   94GLN     CD 1276   3.101   7.082   3.791 -0.1960 -0.2096 -0.0633
   94GLN    OE1 1277   3.059   6.994   3.716 -0.1642  0.0985 -0.4476
   94GLN    NE2 1278   3.223   7.132   3.769  0.2465 -0.9635  0.6378
   94GLN   HE21 1279   3.268   7.089   3.689  0.3387 -0.9983  0.7090
   94GLN   HE22 1280   3.274   7.201   3.822  1.5039 -1.0069 -0.4334
   94GLN      C 1281   2.652   7.117   4.017 -0.3678  0.0577 -0.3052
   94GLN      O 1282   2.607   7.023   4.081  0.5337 -0.0900  0.1251
   95SER      N 1283   2.580   7.193   3.934 -0.2351  0.5106 -0.0094
   95SER      H 1284   2.628   7.269   3.887  0.0542 -0.2383 -0.9644
   95SER     CA 1285   2.437   7.188   3.916 -0.2027  0.2686 -0.2089
   95SER     HA 1286   2.388   7.126   3.992  1.4772 -0.6906  0.1587
   95SER     CB 1287   2.376   7.323   3.953  0.2684  0.5064 -0.3041
   95SER    HB1 1288   2.417   7.393   3.880 -0.3663  0.4433 -0.7234
   95SER    HB2 1289   2.271   7.331   3.928  1.1377  1.8439 -4.2521
   95SER     OG 1290   2.403   7.351   4.089 -0.1689  0.0226 -0.1135
   95SER     HG 1291   2.370   7.440   4.101  0.9040  0.7682 -2.1948
   95SER      C 1292   2.406   7.133   3.777  0.0062 -0.6325  0.0919
   95SER      O 1293   2.293   7.088   3.757 -0.1179 -0.0597 -0.5113
   96SER      N 1294   2.484   7.157   3.672  0.1641 -0.0126  0.3494
   96SER      H 1295   2.579   7.191   3.679  0.4042 -0.1159 -1.7314
   96SER     CA 1296   2.459   7.093   3.545 -0.1948  0.2977  0.2622
   96SER     HA 1297   2.429   6.990   3.560 -1.8729  0.9301  1.4328
   96SER     CB 1298   2.366   7.174   3.455  0.1793  0.6895  0.2215
   96SER    HB1 1299   2.336   7.106   3.376 -2.8951  0.2654  1.6135
   96SER    HB2 1300   2.275   7.201   3.510 -0.7938  0.5825 -1.2803
   96SER     OG 1301   2.427   7.290   3.403  0.3227  0.7144  0.4406
   96SER     HG 1302   2.359   7.336   3.352  0.0852  2.4742  2.2078
   96SER      C 1303   2.593   7.069   3.477 -0.3492 -0.7384  0.3087
   96SER      O 1304   2.700   7.116   3.517 -0.4048  0.1614 -0.5500
   97TYR      N 1305   2.598   6.981   3.377  0.0879 -0.0204 -0.3172
   97TYR      H 1306   2.510   6.934   3.358  0.3469 -0.4682 -0.4251
   97TYR     CA 1307   2.717   6.921   3.319  0.1939 -0.0320 -0.0875
   97TYR     HA 1308   2.782   6.875   3.393  1.0705 -0.9203 -1.3748
   97TYR     CB 1309   2.665   6.804   3.236  0.0053  0.0474 -0.0834
   97TYR    HB1 1310   2.747   6.748   3.191  0.0892  0.1953 -0.1184
   97TYR    HB2 1311   2.599   6.831   3.153  0.8076  0.6760 -0.5427
   97TYR     CG 1312   2.585   6.696   3.303  0.2674 -0.1176 -0.0339
   97TYR    CD1 1313   2.514   6.600   3.229 -0.6011  0.5273 -0.0521
   97TYR    HD1 1314   2.524   6.607   3.122 -1.6416  1.4685 -0.1093
   97TYR    CE1 1315   2.437   6.504   3.294  0.4065 -0.3473 -0.1232
   97TYR    HE1 1316   2.384   6.426   3.242 -0.2436  0.6047 -0.9147
   97TYR     CZ 1317   2.425   6.502   3.435  0.1840 -0.2077 -0.1387
   97TYR     OH 1318   2.338   6.421   3.502 -0.3414 -0.1690 -0.7689
   97TYR     HH 1319   2.280   6.375   3.440  0.4502 -2.9136  0.4078
   97TYR    CE2 1320   2.499   6.595   3.511  0.2837 -0.5607  0.2018
   97TYR    HE2 1321   2.480   6.597   3.617  0.6066 -0.6919  0.2608
   97TYR    CD2 1322   2.579   6.687   3.443 -0.5550 -0.0003 -0.0534
   97TYR    HD2 1323   2.624   6.764   3.504 -0.3732  1.3260 -1.7577
   97TYR      C 1324   2.785   7.030   3.237  0.6531 -0.4274 -0.2374
   97TYR      O 1325   2.728   7.074   3.137  0.4937 -0.1589 -0.0296
   98PRO      N 1326   2.907   7.070   3.271  0.3441  0.3706 -0.0413
   98PRO     CD 1327   2.980   7.173   3.199  0.3578 -0.1338 -0.7530
   98PRO    HD1 1328   2.943   7.271   3.230 -0.4139 -0.2869 -1.1544
   98PRO    HD2 1329   2.957   7.176   3.092  0.6782  1.8070 -0.7989
   98PRO     CG 1330   3.127   7.150   3.232  0.1490 -0.3747  0.0238
   98PRO    HG1 1331   3.169   7.085   3.156  0.0831 -1.0908  0.5951
   98PRO    HG2 1332   3.188   7.241   3.231  0.1643 -0.3701 -1.6983
   98PRO     CB 1333   3.132   7.085   3.370  0.0395  0.3630  0.3860
   98PRO    HB1 1334   3.217   7.016   3.376 -0.4788 -0.4174 -0.7591
   98PRO    HB2 1335   3.133   7.148   3.458 -2.6575 -0.7623  1.3107
   98PRO     CA 1336   3.001   7.007   3.362  0.2939 -0.0103 -0.2531
   98PRO     HA 1337   2.960   7.010   3.463  1.0976  2.6256  0.0850
   98PRO      C 1338   3.022   6.860   3.331  0.7616  0.1048 -0.4953
   98PRO      O 1339   3.003   6.803   3.223  0.3026 -0.0813 -0.3195
   99GLY      N 1340   3.079   6.795   3.433 -0.3223 -0.5081 -0.2574
   99GLY      H 1341   3.109   6.859   3.505 -2.3042  0.6256 -0.3863
   99GLY     CA 1342   3.100   6.653   3.452 -0.3053 -0.4260  0.3367
   99GLY    HA1 1343   3.165   6.634   3.538  0.7602 -0.7763 -0.5213
   99GLY    HA2 1344   3.149   6.619   3.361 -2.0559  1.5187 -1.4183
   99GLY      C 1345   2.972   6.576   3.481 -0.4443 -0.4302 -0.2718
   99GLY      O 1346   2.884   6.623   3.552  0.0123 -0.4471  0.3201
  100TYR      N 1347   2.958   6.465   3.409  0.1401 -0.1865 -0.7748
  100TYR      H 1348   3.035   6.427   3.357 -0.2266 -2.0870 -0.0350
  100TYR     CA 1349   2.836   6.386   3.405 -0.2118  0.3113 -0.1487
  100TYR     HA 1350   2.755   6.450   3.372  0.7817  0.8989 -1.5620
  100TYR     CB 1351   2.859   6.273   3.305 -0.7825  0.0256  0.0401
  100TYR    HB1 1352   2.949   6.213   3.324 -0.9744 -1.4309 -3.0369
  100TYR    HB2 1353   2.781   6.198   3.317 -1.0408  0.4732  1.2868
  100TYR     CG 1354   2.861   6.319   3.161  0.2171  0.3783  0.1587
  100TYR    CD1 1355   2.747   6.380   3.107  0.0901 -0.1634 -0.1939
  100TYR    HD1 1356   2.664   6.400   3.172 -1.7938  0.4158 -2.6179
  100TYR    CE1 1357   2.746   6.413   2.970  0.2595 -0.0839 -0.1770
  100TYR    HE1 1358   2.654   6.450   2.929  0.1171 -1.5879 -1.3129
  100TYR     CZ 1359   2.853   6.385   2.884 -0.2406 -0.4565 -0.6845
  100TYR     OH 1360   2.844   6.410   2.750 -0.6292  0.3611 -0.5086
  100TYR     HH 1361   2.933   6.394   2.719  0.5135  1.3118  2.0634
  100TYR    CE2 1362   2.968   6.328   2.942 -0.4693 -0.3973 -0.1731
  100TYR    HE2 1363   3.058   6.315   2.884  1.1893 -1.5522  2.4831
  100TYR    CD2 1364   2.971   6.295   3.078  0.0492  0.2379 -0.0247
  100TYR    HD2 1365   3.065   6.260   3.117  0.2548  2.1988  1.4006
  100TYR      C 1366   2.814   6.330   3.544 -0.2608 -0.2915 -0.3961
  100TYR      O 1367   2.903   6.302   3.625 -0.3907 -0.2529 -0.2384
  101GLY      N 1368   2.687   6.298   3.568 -0.2607  0.4036  0.6111
  101GLY      H 1369   2.624   6.310   3.489  0.6246 -0.7884 -0.2985
  101GLY     CA 1370   2.628   6.225   3.678 -0.8024 -0.1456 -0.0299
  101GLY    HA1 1371   2.522   6.251   3.687 -0.5542  0.9947 -0.1812
  101GLY    HA2 1372   2.681   6.245   3.771 -0.2802  2.2752 -0.7769
  101GLY      C 1373   2.640   6.075   3.658  0.1400 -0.0421 -0.2893
  101GLY      O 1374   2.688   6.022   3.558 -0.1211  0.3108 -0.6079
  102GLN      N 1375   2.592   6.002   3.759 -0.3412  0.0894 -0.4204
  102GLN      H 1376   2.542   6.047   3.835  0.4524  1.5754 -0.7381
  102GLN     CA 1377   2.581   5.859   3.743  0.2351 -0.0598  0.4775
  102GLN     HA 1378   2.648   5.822   3.664  1.8021 -0.3845  1.8956
  102GLN     CB 1379   2.613   5.792   3.876  0.0099 -0.7650  0.1874
  102GLN    HB1 1380   2.538   5.827   3.947  0.3589  1.8935 -0.6403
  102GLN    HB2 1381   2.594   5.685   3.872 -2.8019 -0.3202 -0.2882
  102GLN     CG 1382   2.757   5.816   3.923 -0.1099 -0.2534  0.3061
  102GLN    HG1 1383   2.773   5.923   3.932 -2.3351  0.1409  0.1652
  102GLN    HG2 1384   2.778   5.784   4.025 -1.2450 -1.3431  0.2287
  102GLN     CD 1385   2.849   5.735   3.832 -0.1629  0.3119 -0.2620
  102GLN    OE1 1386   2.834   5.614   3.820 -0.4100  0.3200 -0.0459
  102GLN    NE2 1387   2.952   5.797   3.773  0.2026 -0.2631 -0.2424
  102GLN   HE21 1388   2.996   5.754   3.694  0.9567 -1.0107  0.5702
  102GLN   HE22 1389   2.974   5.892   3.802 -0.9245 -0.3611  1.0352
  102GLN      C 1390   2.442   5.821   3.696  0.4063 -0.3569  0.2060
  102GLN      O 1391   2.350   5.894   3.732  0.2293 -0.3305 -0.2872
  103GLN      N 1392   2.412   5.708   3.631 -0.1525 -0.3834  0.4992
  103GLN      H 1393   2.493   5.649   3.615 -0.7211 -0.7662 -1.2940
  103GLN     CA 1394   2.280   5.653   3.609 -0.3919  0.1992  0.4778
  103GLN     HA 1395   2.224   5.715   3.539  0.1719  0.4509  0.2435
  103GLN     CB 1396   2.280   5.515   3.545  0.4195  0.3828  0.0678
  103GLN    HB1 1397   2.343   5.445   3.600 -0.5655  0.7981  1.7733
  103GLN    HB2 1398   2.178   5.477   3.552  0.6179 -0.0327  0.7937
  103GLN     CG 1399   2.318   5.501   3.398 -0.4316  0.0730 -0.1298
  103GLN    HG1 1400   2.410   5.557   3.377 -0.0430  0.3878  2.2073
  103GLN    HG2 1401   2.242   5.552   3.338  0.4002  0.6972 -0.6902
  103GLN     CD 1402   2.330   5.356   3.353  0.1712  0.0637  0.0526
  103GLN    OE1 1403   2.348   5.260   3.428  0.5687 -0.1247 -0.2819
  103GLN    NE2 1404   2.312   5.326   3.225  0.2687  0.0692  0.0378
  103GLN   HE21 1405   2.302   5.227   3.206  1.9685  0.4875 -4.3583
  103GLN   HE22 1406   2.274   5.399   3.166 -2.5432 -0.2636  1.2619
  103GLN      C 1407   2.191   5.641   3.732 -0.4905 -0.3608  0.3519
  103GLN      O 1408   2.243   5.625   3.842 -0.2297 -0.4216  0.2225
  104PRO      N 1409   2.058   5.653   3.722 -0.4347  0.0368  0.0862
  104PRO     CD 1410   1.985   5.688   3.602  0.3200  0.0259 -0.3891
  104PRO    HD1 1411   1.999   5.796   3.590 -0.9285  0.4710  1.6080
  104PRO    HD2 1412   2.017   5.615   3.528  1.3993 -0.1324  0.2119
  104PRO     CG 1413   1.836   5.661   3.626  0.3969 -0.2782 -0.2554
  104PRO    HG1 1414   1.812   5.556   3.613 -0.2326 -0.0860 -0.6970
  104PRO    HG2 1415   1.770   5.716   3.560  2.0903 -1.5662 -3.2559
  104PRO     CB 1416   1.834   5.707   3.771  0.2007 -0.1236 -0.3077
  104PRO    HB1 1417   1.745   5.683   3.830 -1.2168  4.0043 -0.4031
  104PRO    HB2 1418   1.834   5.815   3.785 -0.4413  0.1359 -2.0735
  104PRO     CA 1419   1.962   5.649   3.830 -0.1368 -0.2207  0.3442
  104PRO     HA 1420   1.988   5.715   3.912  1.6912 -0.6020  0.1196
  104PRO      C 1421   1.953   5.510   3.891 -0.3236 -0.2145  0.3332
  104PRO      O 1422   1.958   5.406   3.825  0.2835 -0.0523  0.1135
  105ALA      N 1423   1.944   5.500   4.024 -0.3215 -0.0648  0.3451
  105ALA      H 1424   1.938   5.586   4.077 -1.8652 -0.4448  0.8219
  105ALA     CA 1425   1.938   5.375   4.098 -0.1887 -0.0844  0.3236
  105ALA     HA 1426   1.977   5.295   4.035 -1.1144  0.3256 -0.7981
  105ALA     CB 1427   2.028   5.388   4.220  0.2418 -0.0209  0.0017
  105ALA    HB1 1428   1.994   5.470   4.284  0.1211 -2.4170  3.2888
  105ALA    HB2 1429   2.023   5.291   4.271  1.5385 -0.4707 -0.6904
  105ALA    HB3 1430   2.129   5.417   4.191  1.1432 -1.6240  1.3317
  105ALA      C 1431   1.794   5.337   4.132 -0.0494 -0.3541  0.6200
  105ALA      O 1432   1.716   5.426   4.164  0.1733  0.0669  0.0214
  106PRO      N 1433   1.751   5.211   4.124 -0.2633 -0.2087 -0.6990
  106PRO     CD 1434   1.834   5.097   4.092  0.1968 -0.1412  0.2455
  106PRO    HD1 1435   1.864   5.100   3.987 -1.0321  0.3275 -0.1114
  106PRO    HD2 1436   1.916   5.091   4.164 -0.0263 -0.7146  0.4593
  106PRO     CG 1437   1.740   4.977   4.093  0.0149  0.0005  0.0777
  106PRO    HG1 1438   1.774   4.907   4.017  1.0439  0.5053  0.0542
  106PRO    HG2 1439   1.730   4.933   4.192 -0.9207  0.7044  0.3188
  106PRO     CB 1440   1.607   5.038   4.047  0.0577 -0.3124 -0.4718
  106PRO    HB1 1441   1.520   4.979   4.074 -1.8639  1.9311 -1.4107
  106PRO    HB2 1442   1.612   5.059   3.941 -0.6286  2.3403 -0.0488
  106PRO     CA 1443   1.611   5.174   4.117 -0.2357 -0.3776 -0.3269
  106PRO     HA 1444   1.564   5.246   4.050  0.5853 -1.6818 -2.3908
  106PRO      C 1445   1.539   5.174   4.251  0.1861  0.2230 -0.0978
  106PRO      O 1446   1.602   5.168   4.357 -0.5516  0.1010  0.3454
  107SER      N 1447   1.406   5.189   4.251  0.2250  0.5955  0.2121
  107SER      H 1448   1.358   5.188   4.162  1.1223  3.9312 -0.4655
  107SER     CA 1449   1.335   5.188   4.377 -0.1644  0.9009 -0.0044
  107SER     HA 1450   1.377   5.271   4.433  0.6112  0.0086  0.7661
  107SER     CB 1451   1.190   5.215   4.338 -0.2664  0.2986 -0.0499
  107SER    HB1 1452   1.142   5.137   4.279  0.0870  0.1012 -0.0769
  107SER    HB2 1453   1.134   5.224   4.431  1.3603 -0.0672  1.0001
  107SER     OG 1454   1.174   5.335   4.266 -0.1029  0.1221 -0.3832
  107SER     HG 1455   1.085   5.353   4.233  0.1733 -1.1864 -2.0196
  107SER      C 1456   1.326   5.056   4.452 -0.5410  0.6685 -0.4458
  107SER      O 1457   1.315   4.945   4.402  0.3664  0.3165  0.0957
  108SER      N 1458   1.332   5.071   4.585  0.1539 -0.6214 -0.3100
  108SER      H 1459   1.311   5.165   4.615 -0.7526 -1.5001  2.0249
  108SER     CA 1460   1.314   4.969   4.686 -0.2859 -0.2640 -0.0212
  108SER     HA 1461   1.387   4.890   4.673 -0.4911 -0.9270  2.3348
  108SER     CB 1462   1.347   5.037   4.819  0.4785 -0.3409 -0.1709
  108SER    HB1 1463   1.369   4.969   4.901  0.6857  1.8699  1.6807
  108SER    HB2 1464   1.258   5.086   4.856 -0.7821 -2.0982 -0.7255
  108SER     OG 1465   1.460   5.122   4.806  0.3806 -0.2630 -0.5308
  108SER     HG 1466   1.420   5.203   4.774  0.2949 -0.8358 -1.9344
  108SER      C 1467   1.182   4.893   4.688 -0.5133  0.1111 -0.5198
  108SER      O 1468   1.079   4.947   4.649 -1.0822 -0.3568  0.2970
  109THR      N 1469   1.178   4.764   4.721 -0.2368  0.1882 -0.1679
  109THR      H 1470   1.255   4.721   4.770  2.0404  1.3904 -2.4158
  109THR     CA 1471   1.053   4.690   4.725  0.1561 -0.4565  0.2837
  109THR     HA 1472   0.997   4.723   4.638 -0.4612  0.7441  1.1263
  109THR     CB 1473   1.082   4.541   4.702  0.3775 -0.3625 -0.0587
  109THR     HB 1474   1.125   4.494   4.791  0.6446 -0.1323 -0.0628
  109THR    CG2 1475   0.952   4.472   4.662 -0.1505  0.8635 -0.5252
  109THR   HG21 1476   0.862   4.493   4.718 -0.6298  0.3481 -1.0858
  109THR   HG22 1477   0.947   4.485   4.554  1.2006 -2.2058 -1.0803
  109THR   HG23 1478   0.972   4.366   4.679  1.1365  0.9441 -1.3378
  109THR    OG1 1479   1.182   4.531   4.603  0.7947 -0.3254  0.3581
  109THR    HG1 1480   1.272   4.537   4.638  1.8817 -0.9161 -2.1523
  109THR      C 1481   0.982   4.720   4.856 -0.0036  0.2626  0.0365
  109THR      O 1482   1.052   4.731   4.956  0.5187 -0.1192 -0.2813
  110SER      N 1483   0.849   4.727   4.858 -0.0673 -0.8333  0.2402
  110SER      H 1484   0.807   4.717   4.766 -3.4585 -0.9377  1.6449
  110SER     CA 1485   0.761   4.722   4.974 -0.0733 -0.0292  0.2697
  110SER     HA 1486   0.802   4.653   5.047  0.3552  1.4278  1.4713
  110SER     CB 1487   0.761   4.861   5.038  0.0588  0.1257 -0.0558
  110SER    HB1 1488   0.847   4.869   5.104  0.4489  0.3696 -0.5944
  110SER    HB2 1489   0.682   4.858   5.114 -1.4329  1.4903 -1.4768
  110SER     OG 1490   0.743   4.970   4.952 -0.0448 -0.0228 -0.2241
  110SER     HG 1491   0.734   4.935   4.863 -0.9502 -0.3385 -0.0246
  110SER      C 1492   0.622   4.668   4.943  0.2100 -0.4920 -0.2113
  110SER      O 1493   0.584   4.662   4.827  0.0242  0.0223 -0.1791
  111GLY      N 1494   0.554   4.635   5.053  0.3008  0.0239  0.0012
  111GLY      H 1495   0.606   4.644   5.139  1.9157 -1.7742 -0.7302
  111GLY     CA 1496   0.417   4.587   5.049  0.3334 -0.0642 -0.0526
  111GLY    HA1 1497   0.380   4.548   4.955 -0.0502  0.4107 -0.1015
  111GLY    HA2 1498   0.357   4.677   5.064 -1.1937 -1.1960  0.9424
  111GLY      C 1499   0.378   4.489   5.159 -0.2724  0.0225 -0.1858
  111GLY      O 1500   0.407   4.517   5.276  0.6618  0.3288 -0.4781
  112SER      N 1501   0.298   4.385   5.137  0.0659 -0.4104  0.5639
  112SER      H 1502   0.270   4.369   5.041 -0.0758 -0.3118  0.5891
  112SER     CA 1503   0.255   4.288   5.235 -0.2916 -0.1240  0.6891
  112SER     HA 1504   0.166   4.323   5.288  0.7938 -0.8365  3.1187
  112SER     CB 1505   0.206   4.162   5.166  0.5270 -0.2528  0.3323
  112SER    HB1 1506   0.290   4.127   5.106  0.0833  3.2053 -2.6388
  112SER    HB2 1507   0.165   4.086   5.233 -0.7860 -0.3735 -0.5669
  112SER     OG 1508   0.102   4.200   5.078  0.4997  0.2041  0.5600
  112SER     HG 1509   0.080   4.118   5.033 -1.4210  0.8720  0.2169
  112SER      C 1510   0.354   4.241   5.340  0.1697 -0.3640  0.1465
  112SER      O 1511   0.323   4.238   5.459 -0.2971  0.2268  0.0423
  113TYR      N 1512   0.481   4.223   5.304  0.2020  0.3337 -0.0960
  113TYR      H 1513   0.508   4.236   5.207 -0.8308 -0.9915 -0.5897
  113TYR     CA 1514   0.582   4.173   5.395 -0.1271 -0.3158 -0.0850
  113TYR     HA 1515   0.526   4.139   5.482  2.1873 -2.0398  0.8275
  113TYR     CB 1516   0.637   4.046   5.330 -0.1778 -0.4809  0.1951
  113TYR    HB1 1517   0.709   3.993   5.392  0.1541  0.5045  0.6632
  113TYR    HB2 1518   0.697   4.072   5.243 -0.2114  0.4843  0.4525
  113TYR     CG 1519   0.523   3.954   5.292 -0.4667  0.1313 -0.4509
  113TYR    CD1 1520   0.509   3.909   5.161 -0.1052  0.0323 -0.4559
  113TYR    HD1 1521   0.573   3.951   5.086 -0.6445  2.2441  0.2616
  113TYR    CE1 1522   0.406   3.818   5.131 -1.0089  0.8232  0.1801
  113TYR    HE1 1523   0.399   3.779   5.031  0.5823  3.4724 -1.0888
  113TYR     CZ 1524   0.317   3.774   5.231 -0.4064  0.0823  0.4019
  113TYR     OH 1525   0.215   3.695   5.188 -0.2408  0.1247 -0.0766
  113TYR     HH 1526   0.219   3.675   5.094  1.7986 -0.7502  0.1505
  113TYR    CE2 1527   0.333   3.821   5.363 -0.0218 -0.4560  0.5526
  113TYR    HE2 1528   0.263   3.791   5.440 -1.0486  1.0006  0.2363
  113TYR    CD2 1529   0.436   3.911   5.393  0.0359 -0.2635 -0.1859
  113TYR    HD2 1530   0.450   3.945   5.495 -1.6039 -1.0783  0.3547
  113TYR      C 1531   0.693   4.265   5.444  0.0327 -0.3048 -0.4623
  113TYR      O 1532   0.728   4.358   5.371 -0.0582  0.3318  0.2960
  114GLY      N 1533   0.739   4.235   5.565 -0.0464  0.3168 -0.2768
  114GLY      H 1534   0.686   4.168   5.618  0.8605  0.2630  0.6077
  114GLY     CA 1535   0.848   4.304   5.631  0.0092  0.1331 -0.1746
  114GLY    HA1 1536   0.905   4.241   5.700  1.4892 -0.0445 -1.4855
  114GLY    HA2 1537   0.918   4.333   5.551  1.7896  0.0621  1.2834
  114GLY      C 1538   0.804   4.433   5.700  0.3259  0.1599 -0.0166
  114GLY      O 1539   0.702   4.431   5.768  0.2677  0.3865 -0.0971
  115SER      N 1540   0.876   4.544   5.687  0.3296  0.2182  0.4757
  115SER      H 1541   0.968   4.538   5.645  0.0304 -0.2680 -0.1298
  115SER     CA 1542   0.845   4.670   5.752 -0.4502  0.3340 -0.1124
  115SER     HA 1543   0.804   4.655   5.852 -2.2338 -1.9653 -1.0690
  115SER     CB 1544   0.976   4.747   5.747 -0.1835 -0.1359 -0.4861
  115SER    HB1 1545   1.023   4.742   5.649  1.8459 -1.3503  0.4666
  115SER    HB2 1546   0.965   4.849   5.784 -0.5626 -0.1779 -0.4844
  115SER     OG 1547   1.061   4.677   5.835 -0.5241  0.2177  0.1305
  115SER     HG 1548   1.024   4.686   5.924  1.6921 -2.1734  1.4455
  115SER      C 1549   0.744   4.756   5.676 -0.4363  0.3995 -0.0561
  115SER      O 1550   0.725   4.743   5.555 -0.2096 -0.3843 -0.0190
  116SER      N 1551   0.678   4.850   5.744 -0.2110  0.1208  0.5600
  116SER      H 1552   0.712   4.861   5.838  1.4535 -1.3658  0.1798
  116SER     CA 1553   0.567   4.933   5.703 -0.0867 -0.1423 -0.3348
  116SER     HA 1554   0.489   4.865   5.669  0.1860  0.6201 -2.6356
  116SER     CB 1555   0.509   5.000   5.827  0.0809  0.2213 -0.4515
  116SER    HB1 1556   0.479   4.918   5.892  0.2487  0.4686 -0.0540
  116SER    HB2 1557   0.413   5.043   5.797  0.2213 -0.1293 -1.4496
  116SER     OG 1558   0.607   5.083   5.884 -0.2408  0.6695 -0.5462
  116SER     HG 1559   0.577   5.100   5.973 -0.1167 -2.6245  0.2303
  116SER      C 1560   0.599   5.040   5.600 -0.1507  0.3058  0.1044
  116SER      O 1561   0.512   5.080   5.523  0.1086 -0.2905 -0.5074
  117SER      N 1562   0.729   5.069   5.585 -0.2114  0.4933 -0.0715
  117SER      H 1563   0.796   5.028   5.649  0.2513  0.2579 -0.6922
  117SER     CA 1564   0.792   5.148   5.482 -0.4680  0.2693 -0.4051
  117SER     HA 1565   0.732   5.144   5.391 -1.6605 -0.3166  0.3916
  117SER     CB 1566   0.786   5.295   5.523 -0.0100  0.1824 -0.0167
  117SER    HB1 1567   0.814   5.360   5.440 -1.2522 -0.7600 -1.2155
  117SER    HB2 1568   0.686   5.327   5.551 -0.1024  1.1553 -1.3263
  117SER     OG 1569   0.874   5.332   5.627  0.1539 -0.1937 -0.0180
  117SER     HG 1570   0.840   5.416   5.660 -2.0563 -0.5408 -1.1703
  117SER      C 1571   0.932   5.096   5.449 -0.2902  0.2934  0.2847
  117SER      O 1572   0.996   5.045   5.540 -0.1017 -0.2030 -0.1227
  118GLN      N 1573   0.985   5.113   5.327 -0.0777 -1.1342  0.1617
  118GLN      H 1574   0.921   5.155   5.261 -2.7845 -0.6196  2.8660
  118GLN     CA 1575   1.125   5.107   5.292 -0.0375 -0.0815  0.0963
  118GLN     HA 1576   1.159   5.003   5.297  0.2379 -0.2363 -3.0697
  118GLN     CB 1577   1.147   5.158   5.150  0.2293 -0.0819  0.1359
  118GLN    HB1 1578   1.084   5.110   5.074 -1.6753  0.1629  1.4736
  118GLN    HB2 1579   1.248   5.137   5.116 -0.4176 -1.4351 -1.1046
  118GLN     CG 1580   1.130   5.309   5.140  0.2669 -0.1118 -0.4073
  118GLN    HG1 1581   1.208   5.354   5.202 -0.1675 -0.1360  0.1653
  118GLN    HG2 1582   1.031   5.335   5.177  0.3159 -0.7211  0.1495
  118GLN     CD 1583   1.131   5.364   4.998 -0.0614  0.2364 -0.2786
  118GLN    OE1 1584   1.112   5.286   4.905 -0.5039  0.4156 -0.3377
  118GLN    NE2 1585   1.143   5.494   4.971  0.0619  0.2511 -0.1518
  118GLN   HE21 1586   1.119   5.521   4.877 -1.8969 -1.7251 -0.2843
  118GLN   HE22 1587   1.135   5.561   5.047  1.1774 -0.1875  0.3715
  118GLN      C 1588   1.211   5.188   5.388 -0.2391  0.2881 -0.0336
  118GLN      O 1589   1.159   5.281   5.450 -0.7621 -0.0111 -0.0138
  119SER      N 1590   1.337   5.148   5.403 -0.2709 -0.2063 -1.0294
  119SER      H 1591   1.362   5.057   5.365  2.2526  0.0849 -0.2657
  119SER     CA 1592   1.439   5.227   5.468 -0.1992 -0.7203 -0.5033
  119SER     HA 1593   1.410   5.332   5.462 -1.3803 -0.9808  0.3513
  119SER     CB 1594   1.465   5.185   5.612  0.0970 -0.7422 -0.5626
  119SER    HB1 1595   1.398   5.234   5.683  1.4930 -1.9192  1.6977
  119SER    HB2 1596   1.565   5.215   5.643 -0.8706  2.1376  0.1153
  119SER     OG 1597   1.454   5.048   5.642 -0.0004 -0.4844  0.6426
  119SER     HG 1598   1.393   5.034   5.715 -1.4194  0.4085 -0.3317
  119SER      C 1599   1.567   5.226   5.386  0.3317 -0.2973  0.3096
  119SER      O 1600   1.591   5.147   5.295 -0.5275  0.1124 -0.2751
  120SER      N 1601   1.659   5.319   5.416  0.4670 -0.6915  1.1519
  120SER      H 1602   1.647   5.382   5.494  0.0241  0.3288  0.2872
  120SER     CA 1603   1.792   5.307   5.360 -0.2350 -0.1773 -0.7069
  120SER     HA 1604   1.786   5.270   5.257  0.6313  2.5561 -1.8049
  120SER     CB 1605   1.862   5.442   5.359 -0.1092 -0.2243  0.2546
  120SER    HB1 1606   1.788   5.517   5.333 -0.0211 -0.3365 -0.3408
  120SER    HB2 1607   1.934   5.449   5.277 -3.1432  2.7104 -2.4168
  120SER     OG 1608   1.925   5.462   5.484 -0.2305 -0.9226  0.4310
  120SER     HG 1609   2.007   5.512   5.479  0.2732 -1.3261  3.1942
  120SER      C 1610   1.872   5.198   5.430 -0.5628 -0.4567 -0.7612
  120SER      O 1611   1.852   5.167   5.547 -0.2270  0.7297 -0.3791
  121SER      N 1612   1.984   5.167   5.363  0.1519  0.1202  0.1426
  121SER      H 1613   2.005   5.195   5.269  1.3393 -1.4302 -0.1003
  121SER     CA 1614   2.083   5.077   5.419  0.4870  0.1023 -0.4692
  121SER     HA 1615   2.029   5.020   5.495  1.5178 -2.9341 -1.8710
  121SER     CB 1616   2.131   4.975   5.317  0.3294 -0.0802 -0.3624
  121SER    HB1 1617   2.195   5.026   5.244  1.7685 -0.0918  0.8404
  121SER    HB2 1618   2.182   4.900   5.376 -1.9671 -0.8567  0.7373
  121SER     OG 1619   2.022   4.912   5.254  0.2494 -0.0691 -0.2353
  121SER     HG 1620   2.061   4.891   5.168  2.3052  1.2449  0.3009
  121SER      C 1621   2.195   5.147   5.496  0.1911 -0.1011  0.1545
  121SER      O 1622   2.312   5.111   5.490  0.3941  0.5399  0.2398
  122TYR      N 1623   2.151   5.232   5.589 -0.2546 -0.2052  0.0444
  122TYR      H 1624   2.054   5.260   5.593 -0.1577  0.0608  0.8278
  122TYR     CA 1625   2.230   5.268   5.705 -0.3233  0.0346  0.0170
  122TYR     HA 1626   2.324   5.212   5.705 -0.8419 -0.8460  0.3331
  122TYR     CB 1627   2.269   5.414   5.685 -0.1677  0.0250  0.2465
  122TYR    HB1 1628   2.186   5.479   5.659 -2.0409 -1.6709  1.6868
  122TYR    HB2 1629   2.350   5.413   5.613 -0.3202  3.4448 -0.1686
  122TYR     CG 1630   2.342   5.470   5.806  0.1097 -0.6549  0.3955
  122TYR    CD1 1631   2.273   5.551   5.897  0.2699  0.5452 -0.5365
  122TYR    HD1 1632   2.168   5.568   5.879 -0.1142  0.7429  1.6967
  122TYR    CE1 1633   2.336   5.614   6.005 -0.2827  0.9039 -0.4226
  122TYR    HE1 1634   2.281   5.680   6.071 -3.4692  0.6278 -2.5695
  122TYR     CZ 1635   2.474   5.592   6.021 -0.3684  0.3868 -0.3803
  122TYR     OH 1636   2.530   5.649   6.131 -0.3320 -0.2622 -0.0540
  122TYR     HH 1637   2.467   5.700   6.183  1.3115 -0.6223  2.4651
  122TYR    CE2 1638   2.548   5.514   5.930  0.0502 -0.4125  0.6222
  122TYR    HE2 1639   2.651   5.483   5.945  1.4531  2.8225 -1.1743
  122TYR    CD2 1640   2.478   5.447   5.829  0.3083  0.1579  0.0541
  122TYR    HD2 1641   2.523   5.370   5.769 -2.2004 -1.3805  0.0111
  122TYR      C 1642   2.160   5.245   5.838 -0.0858  0.1373  0.1635
  122TYR      O 1643   2.038   5.259   5.839 -0.0932  0.3039 -1.1138
  123GLY      N 1644   2.228   5.192   5.940  0.0241 -0.4928 -0.2300
  123GLY      H 1645   2.325   5.167   5.927  0.1030  0.8166 -2.7315
  123GLY     CA 1646   2.170   5.157   6.068  0.5328  0.3679  0.2462
  123GLY    HA1 1647   2.249   5.111   6.127  0.1027  0.9480  1.2918
  123GLY    HA2 1648   2.102   5.071   6.060 -0.5847  1.3454 -1.6398
  123GLY      C 1649   2.114   5.273   6.149 -0.4698  0.2954 -0.3224
  123GLY      O 1650   2.192   5.350   6.205 -0.1119 -0.2867 -0.0062
  124GLN      N 1651   1.982   5.288   6.155 -0.5177 -0.0262 -0.5207
  124GLN      H 1652   1.931   5.224   6.096  0.2556  0.6201 -1.9268
  124GLN     CA 1653   1.909   5.390   6.229 -0.5949 -0.5431  0.1218
  124GLN     HA 1654   1.979   5.443   6.294 -0.6921  0.2938 -0.4385
  124GLN     CB 1655   1.834   5.484   6.136 -0.6236 -0.1331  0.5540
  124GLN    HB1 1656   1.775   5.557   6.192  0.7736  1.0396  0.5636
  124GLN    HB2 1657   1.764   5.430   6.072 -1.2598  2.1267 -0.7733
  124GLN     CG 1658   1.937   5.555   6.048 -0.9508 -0.3310  0.0046
  124GLN    HG1 1659   2.018   5.580   6.117  0.0317  0.2478 -1.3082
  124GLN    HG2 1660   1.989   5.481   5.986  0.3482  1.5410 -1.2306
  124GLN     CD 1661   1.901   5.678   5.966 -0.2291  0.0185  0.1971
  124GLN    OE1 1662   1.947   5.787   5.997 -0.2006  0.1038 -0.1481
  124GLN    NE2 1663   1.799   5.681   5.880 -0.0600 -0.1007 -0.0096
  124GLN   HE21 1664   1.765   5.595   5.839 -1.7128  0.6216 -0.2696
  124GLN   HE22 1665   1.804   5.770   5.833  3.1723  0.2284  0.7652
  124GLN      C 1666   1.807   5.331   6.326 -0.5665 -0.1044  0.4225
  124GLN      O 1667   1.755   5.224   6.295 -0.2877  0.0121 -0.5000
  125PRO      N 1668   1.759   5.411   6.421 -0.5674  0.5108 -0.0860
  125PRO     CD 1669   1.818   5.524   6.490 -0.3016  0.3975 -0.1239
  125PRO    HD1 1670   1.778   5.617   6.450 -2.7023 -0.9214 -0.9842
  125PRO    HD2 1671   1.927   5.520   6.485 -0.2558 -0.6736  1.1022
  125PRO     CG 1672   1.767   5.523   6.634 -0.0419  0.7647 -0.0272
  125PRO    HG1 1673   1.767   5.615   6.693 -0.0961  0.0956  1.0538
  125PRO    HG2 1674   1.819   5.450   6.697 -1.2494 -0.1394 -0.0533
  125PRO     CB 1675   1.626   5.474   6.603  0.1503  0.1651  0.0231
  125PRO    HB1 1676   1.565   5.558   6.568  1.2298  0.9413 -0.0454
  125PRO    HB2 1677   1.581   5.427   6.690  1.2161 -3.1374 -1.0684
  125PRO     CA 1678   1.640   5.370   6.492 -0.2404 -0.0348  0.1597
  125PRO     HA 1679   1.648   5.272   6.537 -0.8305 -0.2315 -0.1407
  125PRO      C 1680   1.519   5.377   6.400 -0.0566  0.0742 -0.0739
  125PRO      O 1681   1.507   5.468   6.317  0.3226  0.1895 -0.0022
  126GLN      N 1682   1.435   5.273   6.401  0.4043 -0.2982  0.1580
  126GLN      H 1683   1.468   5.199   6.461 -0.6766  1.1060  2.5970
  126GLN     CA 1684   1.316   5.252   6.321  0.7301  0.0667 -0.4323
  126GLN     HA 1685   1.304   5.334   6.250 -3.4000  0.7743  0.7964
  126GLN     CB 1686   1.337   5.128   6.235  0.4281 -0.3129  0.0339
  126GLN    HB1 1687   1.249   5.098   6.179  0.6170 -2.1383  0.6408
  126GLN    HB2 1688   1.354   5.040   6.296  3.0007 -0.9125 -1.3779
  126GLN     CG 1689   1.452   5.133   6.134  0.2416 -0.5937 -0.1924
  126GLN    HG1 1690   1.466   5.036   6.085  0.3071 -1.0653  0.7366
  126GLN    HG2 1691   1.539   5.159   6.195 -0.9266  0.0180  1.2725
  126GLN     CD 1692   1.432   5.234   6.022 -0.0715 -0.0793  0.3223
  126GLN    OE1 1693   1.324   5.286   5.997  0.1143 -0.0296 -0.3988
  126GLN    NE2 1694   1.535   5.260   5.941 -0.1640  0.1741  0.2850
  126GLN   HE21 1695   1.530   5.331   5.870 -1.8488  0.2792  0.4726
  126GLN   HE22 1696   1.620   5.209   5.962 -0.3626 -1.4060 -2.3380
  126GLN      C 1697   1.186   5.254   6.400  0.7759  0.2450 -0.3613
  126GLN      O 1698   1.184   5.259   6.523  0.1075  0.2016 -0.3637
  127SER      N 1699   1.071   5.267   6.333  0.0037 -0.2120  0.8411
  127SER      H 1700   1.074   5.271   6.232  0.4439  2.3608  0.8754
  127SER     CA 1701   0.941   5.248   6.394  0.0242  0.0489  0.9686
  127SER     HA 1702   0.931   5.311   6.482 -2.7777 -1.0305  1.5341
  127SER     CB 1703   0.826   5.288   6.302  0.6904  0.2785  0.2203
  127SER    HB1 1704   0.732   5.273   6.355  0.8524 -1.8104  0.0046
  127SER    HB2 1705   0.822   5.219   6.217 -1.3662  0.0170  0.4774
  127SER     OG 1706   0.849   5.418   6.252 -0.5984  0.5243  0.2115
  127SER     HG 1707   0.791   5.453   6.185  0.8952 -2.6024 -3.0346
  127SER      C 1708   0.912   5.101   6.421  0.3421 -0.1592  0.2243
  127SER      O 1709   0.922   5.026   6.325  0.2637 -0.1285  0.1922
  128GLY      N 1710   0.862   5.067   6.540  0.0064  0.5382  0.2929
  128GLY      H 1711   0.858   5.132   6.617  0.9351  1.5767 -0.5077
  128GLY     CA 1712   0.856   4.926   6.574  0.1789  0.6061  0.6107
  128GLY    HA1 1713   0.804   4.913   6.669  0.0987 -1.0235  0.3762
  128GLY    HA2 1714   0.789   4.875   6.505 -0.1185  0.1409  1.2255
  128GLY      C 1715   0.990   4.854   6.574 -0.1582 -0.0318 -0.2086
  128GLY      O 1716   1.093   4.906   6.615 -0.5520  0.2567  0.4238
  129SER      N 1717   0.990   4.728   6.528 -0.1779 -0.2199  0.2953
  129SER      H 1718   0.899   4.695   6.501  0.6915 -3.5832  1.0670
  129SER     CA 1719   1.104   4.645   6.492  0.3491  0.4595  0.3697
  129SER     HA 1720   1.196   4.686   6.534 -1.7505  2.5395  3.3639
  129SER     CB 1721   1.083   4.503   6.544 -0.3358  0.3803 -0.1149
  129SER    HB1 1722   0.978   4.475   6.531 -0.2314  0.1019 -0.3679
  129SER    HB2 1723   1.138   4.428   6.488 -0.1332  1.8059 -1.9205
  129SER     OG 1724   1.102   4.491   6.683 -0.5053  0.0427 -0.1205
  129SER     HG 1725   1.027   4.447   6.723 -0.0408 -0.5537  0.1125
  129SER      C 1726   1.118   4.647   6.341 -0.1046  0.3565  0.3228
  129SER      O 1727   1.016   4.638   6.273 -0.0325 -0.0198  0.2639
  130TYR      N 1728   1.239   4.642   6.284 -0.0986  0.1173  0.3565
  130TYR      H 1729   1.316   4.635   6.349 -0.1607  0.9100  0.5215
  130TYR     CA 1730   1.274   4.624   6.145 -0.4789  0.1274  0.2574
  130TYR     HA 1731   1.218   4.687   6.076  0.4402 -0.5680 -1.1778
  130TYR     CB 1732   1.421   4.661   6.124 -0.6073  0.3295 -0.3118
  130TYR    HB1 1733   1.439   4.765   6.148  2.0070 -0.0815 -0.1962
  130TYR    HB2 1734   1.480   4.606   6.198 -1.3096 -1.9995 -1.3705
  130TYR     CG 1735   1.487   4.639   5.990 -0.2794 -0.9200  0.0362
  130TYR    CD1 1736   1.613   4.579   5.980 -0.1487 -0.5842 -0.4071
  130TYR    HD1 1737   1.667   4.546   6.068  0.1284 -1.6437 -0.9568
  130TYR    CE1 1738   1.663   4.558   5.852  0.3487  0.0544 -0.3174
  130TYR    HE1 1739   1.749   4.493   5.845 -1.0750 -1.7856 -1.9670
  130TYR     CZ 1740   1.599   4.609   5.737  0.0812  0.3108 -0.0580
  130TYR     OH 1741   1.659   4.592   5.615 -0.2406 -0.6959 -0.0855
  130TYR     HH 1742   1.612   4.631   5.541 -1.6730 -1.4882  0.3648
  130TYR    CE2 1743   1.472   4.668   5.749  0.1191  0.2999  0.4019
  130TYR    HE2 1744   1.420   4.708   5.664 -0.2242 -1.8861 -0.4884
  130TYR    CD2 1745   1.413   4.672   5.876 -0.0851  0.5036  0.3007
  130TYR    HD2 1746   1.319   4.725   5.884 -0.5953 -0.2099 -0.6503
  130TYR      C 1747   1.251   4.478   6.107  0.0903  0.0428  0.2231
  130TYR      O 1748   1.284   4.388   6.184 -0.6296 -0.2586  0.1871
  131SER      N 1749   1.212   4.451   5.982 -0.0170 -0.2728  0.3235
  131SER      H 1750   1.183   4.527   5.922  1.1010  0.5850  0.8255
  131SER     CA 1751   1.238   4.328   5.911  0.1423  0.0409 -0.1745
  131SER     HA 1752   1.333   4.287   5.945  2.3187  1.0511 -4.3455
  131SER     CB 1753   1.134   4.219   5.936  0.3028 -0.1612 -0.3832
  131SER    HB1 1754   1.155   4.176   6.034 -3.6784  0.5384  0.9431
  131SER    HB2 1755   1.137   4.135   5.867 -2.7516 -0.1944 -0.5962
  131SER     OG 1756   1.003   4.270   5.936  0.2482 -0.2963 -0.0687
  131SER     HG 1757   1.011   4.352   5.986 -0.7968  0.4622 -1.0705
  131SER      C 1758   1.256   4.353   5.762  0.1246  0.0155 -0.1814
  131SER      O 1759   1.181   4.430   5.702 -0.0981  0.0525  0.1380
  132GLN      N 1760   1.351   4.285   5.699  0.3959 -0.2029  0.4562
  132GLN      H 1761   1.412   4.224   5.752  0.2663 -1.3048 -0.6100
  132GLN     CA 1762   1.369   4.290   5.555  0.4003 -0.2890  0.4536
  132GLN     HA 1763   1.367   4.395   5.529 -0.9459 -0.6942 -1.3073
  132GLN     CB 1764   1.496   4.214   5.516  0.1286 -0.4715 -0.0940
  132GLN    HB1 1765   1.480   4.116   5.561  3.6179 -2.0550 -1.9005
  132GLN    HB2 1766   1.482   4.196   5.410 -0.4629  1.8958 -0.4742
  132GLN     CG 1767   1.623   4.284   5.564 -0.0487 -0.1842 -0.0364
  132GLN    HG1 1768   1.625   4.316   5.668 -0.9957 -2.5284  0.7629
  132GLN    HG2 1769   1.637   4.375   5.506 -1.5720 -1.4965 -2.6587
  132GLN     CD 1770   1.740   4.188   5.544  0.3162  0.2283  0.0984
  132GLN    OE1 1771   1.757   4.085   5.609  0.5514 -0.1120 -0.4940
  132GLN    NE2 1772   1.814   4.204   5.434  0.2697  0.0703  0.0443
  132GLN   HE21 1773   1.782   4.265   5.361  0.6520 -0.1912 -0.3459
  132GLN   HE22 1774   1.905   4.160   5.422 -0.5592 -1.6255 -0.3211
  132GLN      C 1775   1.257   4.228   5.472  0.4285 -0.0156  0.2116
  132GLN      O 1776   1.182   4.144   5.520  0.6630 -0.2550  0.1609
  133GLN      N 1777   1.250   4.274   5.347  0.0249 -0.1635  0.1797
  133GLN      H 1778   1.311   4.352   5.328 -0.1380 -0.0698  0.0396
  133GLN     CA 1779   1.178   4.224   5.231  0.1432  0.1735 -0.0437
  133GLN     HA 1780   1.073   4.218   5.257 -0.7054  0.1077 -3.1751
  133GLN     CB 1781   1.203   4.317   5.113  0.1548 -0.5535 -0.6201
  133GLN    HB1 1782   1.170   4.281   5.016 -1.3041  0.0227 -0.3652
  133GLN    HB2 1783   1.311   4.315   5.097  0.2499  0.1575 -0.1003
  133GLN     CG 1784   1.158   4.462   5.123  0.2309 -0.5954  0.4394
  133GLN    HG1 1785   1.178   4.519   5.033 -2.1455  1.1015  0.8849
  133GLN    HG2 1786   1.200   4.515   5.208 -2.1759 -1.6717  2.4326
  133GLN     CD 1787   1.006   4.457   5.131  0.2027  0.0500  0.3504
  133GLN    OE1 1788   0.927   4.441   5.038  0.1745  0.1813  0.3509
  133GLN    NE2 1789   0.954   4.473   5.253 -0.1463 -0.4038  0.2656
  133GLN   HE21 1790   1.018   4.495   5.328 -0.6203 -0.8212  0.7988
  133GLN   HE22 1791   0.870   4.418   5.264 -0.8913  0.3100 -1.4462
  133GLN      C 1792   1.225   4.087   5.181 -0.1849  0.0596 -0.0375
  133GLN      O 1793   1.344   4.063   5.197 -0.2112  0.2635  0.5160
  134PRO      N 1794   1.143   4.003   5.118 -0.1430 -0.1908  0.2431
  134PRO     CD 1795   0.998   4.013   5.117 -0.1715 -0.5372  0.5455
  134PRO    HD1 1796   0.972   4.101   5.059 -2.2676 -0.4536  1.5172
  134PRO    HD2 1797   0.957   4.033   5.216  0.8671  4.3724  0.1982
  134PRO     CG 1798   0.955   3.883   5.049 -0.2519 -0.0856 -0.2777
  134PRO    HG1 1799   0.918   3.824   5.133 -0.2225 -1.6400 -1.3040
  134PRO    HG2 1800   0.878   3.897   4.973  0.2327  1.3473 -0.5379
  134PRO     CB 1801   1.075   3.817   4.981  0.0048 -0.1679  0.2479
  134PRO    HB1 1802   1.081   3.708   4.990 -2.8267 -0.4046  0.1909
  134PRO    HB2 1803   1.089   3.846   4.877 -1.1549 -3.0081 -0.8015
  134PRO     CA 1804   1.192   3.883   5.053  0.0780  0.0852 -0.0990
  134PRO     HA 1805   1.230   3.817   5.131 -0.4111 -0.8188 -0.6070
  134PRO      C 1806   1.303   3.905   4.952 -0.2911  0.1599 -0.4933
  134PRO      O 1807   1.333   4.018   4.912 -0.4404  0.2549 -0.3361
  135SER      N 1808   1.355   3.793   4.901 -0.5253 -0.2018  0.0527
  135SER      H 1809   1.321   3.707   4.940  1.9557 -1.1987  0.2101
  135SER     CA 1810   1.474   3.781   4.818 -0.4916 -0.2323  0.1054
  135SER     HA 1811   1.565   3.800   4.875  0.0080 -1.6424 -0.2066
  135SER     CB 1812   1.489   3.638   4.769  0.8100 -0.1123  0.1345
  135SER    HB1 1813   1.423   3.625   4.683  0.2990  0.4665  0.4351
  135SER    HB2 1814   1.592   3.618   4.739  1.0641  0.4215  0.6272
  135SER     OG 1815   1.442   3.539   4.857  0.0580  0.1073 -0.0123
  135SER     HG 1816   1.438   3.457   4.807 -0.5991  1.6275 -2.6559
  135SER      C 1817   1.478   3.879   4.701 -0.2304  0.0523  0.3483
  135SER      O 1818   1.369   3.899   4.648 -0.1437 -0.7240 -0.1424
  136TYR      N 1819   1.595   3.928   4.660 -0.3079  0.4158  0.5575
  136TYR      H 1820   1.670   3.912   4.726  0.3872 -0.5459 -0.4376
  136TYR     CA 1821   1.609   4.028   4.557 -0.1982 -0.0027  0.1621
  136TYR     HA 1822   1.512   4.028   4.506 -1.0335  0.7974  1.6595
  136TYR     CB 1823   1.601   4.169   4.615 -0.0618 -0.1649  0.5749
  136TYR    HB1 1824   1.506   4.175   4.668  0.3656  0.9201  1.2616
  136TYR    HB2 1825   1.683   4.186   4.685  0.3830  1.3154 -0.2767
  136TYR     CG 1826   1.626   4.284   4.520 -0.6403 -0.4249  0.1063
  136TYR    CD1 1827   1.753   4.334   4.489 -0.9255  0.3154  0.1255
  136TYR    HD1 1828   1.843   4.296   4.535 -0.7511 -0.0990 -0.5506
  136TYR    CE1 1829   1.770   4.426   4.386 -0.2413  0.3154  0.2357
  136TYR    HE1 1830   1.869   4.459   4.357 -0.2768 -1.3267 -2.0851
  136TYR     CZ 1831   1.658   4.475   4.315 -0.0854 -0.2879 -0.4417
  136TYR     OH 1832   1.658   4.588   4.239 -0.0724 -0.2035 -0.3176
  136TYR     HH 1833   1.570   4.611   4.208  0.6090  1.1817 -1.3110
  136TYR    CE2 1834   1.530   4.427   4.351 -0.0840  0.0813  0.0733
  136TYR    HE2 1835   1.445   4.468   4.299 -0.5843 -0.5888  0.3466
  136TYR    CD2 1836   1.513   4.328   4.449 -0.2936 -0.3809 -0.4214
  136TYR    HD2 1837   1.413   4.296   4.472 -0.2836 -0.0878  0.0385
  136TYR      C 1838   1.723   4.001   4.460  0.0035 -0.1455  0.4402
  136TYR      O 1839   1.814   3.925   4.492 -0.1454 -0.6356 -0.2593
  137GLY      N 1840   1.717   4.073   4.348  0.1551  0.2497  0.6850
  137GLY      H 1841   1.648   4.146   4.344  1.8598  1.9872 -4.1097
  137GLY     CA 1842   1.814   4.069   4.240  0.2254 -0.1941  0.7657
  137GLY    HA1 1843   1.799   4.162   4.186 -0.9374 -1.9530 -2.1673
  137GLY    HA2 1844   1.917   4.063   4.277  0.4760 -1.0350 -0.0178
  137GLY      C 1845   1.797   3.951   4.145  0.5261  0.0483  0.4100
  137GLY      O 1846   1.724   3.859   4.179  0.0550  0.2943  0.0791
  138GLY      N 1847   1.862   3.952   4.029  0.8339 -0.2415  0.5786
  138GLY      H 1848   1.911   4.032   3.990 -0.2200  1.1203  1.9596
  138GLY     CA 1849   1.864   3.845   3.931  0.5015  0.5204 -0.2808
  138GLY    HA1 1850   1.873   3.747   3.979 -3.3029  1.1817  2.2348
  138GLY    HA2 1851   1.949   3.858   3.864 -0.0502  0.9000 -0.9238
  138GLY      C 1852   1.749   3.857   3.833  0.3340  0.2039 -0.1252
  138GLY      O 1853   1.669   3.950   3.845 -0.1525 -0.3073  0.6538
  139GLN      N 1854   1.731   3.767   3.736 -0.2482  0.4381 -0.2375
  139GLN      H 1855   1.795   3.690   3.746 -1.0210 -0.0593  1.1976
  139GLN     CA 1856   1.630   3.771   3.632 -0.1941  0.4401 -0.2893
  139GLN     HA 1857   1.623   3.876   3.603  2.4656  1.3123  1.8256
  139GLN     CB 1858   1.689   3.703   3.508  0.3212  0.0344  0.1742
  139GLN    HB1 1859   1.623   3.694   3.422  0.3598 -0.3630  0.1866
  139GLN    HB2 1860   1.725   3.601   3.522  1.2345  0.0735 -1.6816
  139GLN     CG 1861   1.807   3.777   3.445  0.3247  0.0692  0.2207
  139GLN    HG1 1862   1.881   3.791   3.523  1.2904  1.0440 -0.8248
  139GLN    HG2 1863   1.782   3.878   3.413  1.8100  0.3494 -0.1334
  139GLN     CD 1864   1.861   3.707   3.321  0.3429  0.0488  0.2406
  139GLN    OE1 1865   1.885   3.586   3.330 -0.0170 -0.0553 -0.1936
  139GLN    NE2 1866   1.871   3.774   3.207  0.1161  0.1639  0.2890
  139GLN   HE21 1867   1.826   3.863   3.190  1.2007  0.6819  0.0245
  139GLN   HE22 1868   1.901   3.718   3.128 -0.6743 -0.7050  0.5921
  139GLN      C 1869   1.492   3.717   3.665  0.1369  0.2585  0.8154
  139GLN      O 1870   1.477   3.647   3.766  0.6364 -0.0681  0.6708
  140GLN      N 1871   1.392   3.752   3.585  0.2208 -0.6890  0.2748
  140GLN      H 1872   1.421   3.795   3.498  1.5831  1.1148  1.5510
  140GLN     CA 1873   1.252   3.729   3.615 -0.1718  0.4211 -0.5820
  140GLN     HA 1874   1.250   3.663   3.702 -0.8793  1.1978  0.0009
  140GLN     CB 1875   1.182   3.853   3.668 -0.4268 -0.0036  0.0952
  140GLN    HB1 1876   1.197   3.945   3.610  0.2151  1.9827  3.1652
  140GLN    HB2 1877   1.075   3.834   3.659 -0.6588  0.6834  1.2163
  140GLN     CG 1878   1.215   3.889   3.813  0.0065  0.0444 -0.0137
  140GLN    HG1 1879   1.220   3.800   3.876  2.0782 -0.0219 -0.2236
  140GLN    HG2 1880   1.310   3.940   3.798 -1.2315  1.5323 -4.1786
  140GLN     CD 1881   1.121   3.996   3.867 -0.7769 -0.5454 -0.1878
  140GLN    OE1 1882   1.022   4.029   3.803 -0.3482  0.8712 -0.1350
  140GLN    NE2 1883   1.142   4.039   3.992  0.5300 -0.4150 -0.4347
  140GLN   HE21 1884   1.211   3.991   4.047  0.6222 -1.3530 -1.3383
  140GLN   HE22 1885   1.087   4.112   4.034  0.6323 -0.8802  0.5433
  140GLN      C 1886   1.182   3.650   3.505  0.4788 -0.2562 -0.5209
  140GLN      O 1887   1.180   3.693   3.390 -0.0512  0.1677 -0.3562
  141GLN      N 1888   1.099   3.550   3.537  0.3348 -0.0332 -0.1877
  141GLN      H 1889   1.083   3.519   3.632 -0.6609 -0.1889 -0.3995
  141GLN     CA 1890   1.015   3.484   3.439 -0.0049  0.3399 -0.1519
  141GLN     HA 1891   0.984   3.554   3.362 -2.0962  0.5757  0.8376
  141GLN     CB 1892   1.094   3.367   3.382 -0.3851 -0.0228  0.0606
  141GLN    HB1 1893   1.179   3.398   3.320 -0.2994  0.0503  0.2131
  141GLN    HB2 1894   1.026   3.301   3.328  1.2240  0.5384 -2.8346
  141GLN     CG 1895   1.153   3.272   3.487  0.2651 -0.1023 -0.3687
  141GLN    HG1 1896   1.078   3.255   3.564 -0.8979  1.3721 -1.1179
  141GLN    HG2 1897   1.236   3.320   3.538 -0.7415  0.9982  0.2849
  141GLN     CD 1898   1.210   3.144   3.429  0.7115  0.1502 -0.4908
  141GLN    OE1 1899   1.181   3.110   3.314  0.3729  0.7467 -0.5855
  141GLN    NE2 1900   1.289   3.061   3.498  0.6080  0.2809 -0.2185
  141GLN   HE21 1901   1.310   2.969   3.462 -3.9254 -0.6257 -1.1427
  141GLN   HE22 1902   1.314   3.093   3.591  2.2442 -0.7081 -0.2753
  141GLN      C 1903   0.884   3.429   3.493  0.3903 -0.5037 -0.0412
  141GLN      O 1904   0.873   3.414   3.615  0.5739 -0.3358 -0.0026
  142SER      N 1905   0.790   3.387   3.408  0.1404 -0.0613  0.0158
  142SER      H 1906   0.800   3.400   3.308  0.5828  3.0358  0.3619
  142SER     CA 1907   0.668   3.324   3.453  0.1397 -0.4265 -0.4878
  142SER     HA 1908   0.618   3.392   3.522  2.3921 -0.9062  1.7650
  142SER     CB 1909   0.573   3.292   3.338 -0.2301 -0.7248 -0.1017
  142SER    HB1 1910   0.546   3.386   3.289  1.9650  2.0488  3.4885
  142SER    HB2 1911   0.490   3.230   3.372 -0.6825 -0.4487 -0.6853
  142SER     OG 1912   0.639   3.216   3.240  0.3334 -0.5635  0.1483
  142SER     HG 1913   0.581   3.215   3.163  1.3372 -0.3969 -0.6298
  142SER      C 1914   0.689   3.195   3.531 -0.3907 -0.0274  0.3319
  142SER      O 1915   0.605   3.172   3.618 -0.8927  0.0771 -0.1211
  143TYR      N 1916   0.791   3.113   3.502 -0.3599  0.1271 -0.0061
  143TYR      H 1917   0.853   3.127   3.424  0.3902 -0.4725  0.4700
  143TYR     CA 1918   0.812   2.981   3.558  0.2782 -0.0041 -0.5579
  143TYR     HA 1919   0.721   2.923   3.541  0.7874 -0.3675 -2.2589
  143TYR     CB 1920   0.916   2.895   3.486  0.3590 -0.2464 -0.1520
  143TYR    HB1 1921   0.936   2.800   3.536 -1.1558 -0.2545  0.4921
  143TYR    HB2 1922   1.005   2.958   3.486 -0.1785  0.6034 -2.4975
  143TYR     CG 1923   0.869   2.862   3.347 -0.0991 -0.4995  0.0604
  143TYR    CD1 1924   0.787   2.751   3.323 -0.1540 -0.4278 -0.0828
  143TYR    HD1 1925   0.744   2.703   3.410  1.3197 -0.7467  0.4932
  143TYR    CE1 1926   0.754   2.708   3.194 -0.0963 -0.3810 -0.1131
  143TYR    HE1 1927   0.677   2.633   3.180 -0.4316 -0.4234  1.7883
  143TYR     CZ 1928   0.792   2.779   3.078 -0.2259 -0.0043  0.0747
  143TYR     OH 1929   0.762   2.750   2.949  0.1873 -0.1291  0.0044
  143TYR     HH 1930   0.803   2.821   2.899  0.2875 -0.5405 -0.5115
  143TYR    CE2 1931   0.883   2.885   3.100 -0.0170 -0.1911  0.1053
  143TYR    HE2 1932   0.908   2.943   3.013 -1.3923  0.6880  0.2759
  143TYR    CD2 1933   0.918   2.923   3.230  0.2189 -0.5685  0.1557
  143TYR    HD2 1934   0.983   3.009   3.233  0.1820 -0.5035 -0.7630
  143TYR      C 1935   0.843   2.983   3.707  0.6753  0.0224 -0.6384
  143TYR      O 1936   0.884   3.085   3.763  0.2264 -0.3872  0.4570
  144GLY      N 1937   0.834   2.870   3.777  0.3427  0.2650 -0.2860
  144GLY      H 1938   0.806   2.789   3.725  3.6955 -0.2395 -1.5473
  144GLY     CA 1939   0.867   2.844   3.916 -0.1318 -0.1847 -0.2563
  144GLY    HA1 1940   0.771   2.811   3.955 -0.2196  1.6149  1.2095
  144GLY    HA2 1941   0.889   2.930   3.980  0.8056 -3.2481  3.9343
  144GLY      C 1942   0.969   2.734   3.938 -0.3940 -0.3928 -0.0795
  144GLY      O 1943   1.020   2.673   3.844  0.3319  0.4833 -0.2604
  145GLN      N 1944   1.003   2.721   4.066 -0.0252 -0.4020 -0.1769
  145GLN      H 1945   0.949   2.776   4.132  0.2717 -0.0355 -0.2405
  145GLN     CA 1946   1.095   2.625   4.124 -0.1135 -0.7024 -0.5252
  145GLN     HA 1947   1.130   2.655   4.224 -0.8077 -1.3309 -0.0842
  145GLN     CB 1948   1.013   2.500   4.156 -0.3716 -0.4045  0.0027
  145GLN    HB1 1949   0.917   2.528   4.199  0.3734 -1.8209  2.8237
  145GLN    HB2 1950   1.001   2.446   4.062  0.8797 -2.3889  0.9137
  145GLN     CG 1951   1.068   2.404   4.261 -0.6043 -0.1982  0.3159
  145GLN    HG1 1952   1.159   2.357   4.223 -0.6851 -1.3570  1.4900
  145GLN    HG2 1953   1.095   2.454   4.353  2.5105 -2.6507  0.8865
  145GLN     CD 1954   0.972   2.291   4.297 -0.6584 -0.3718 -0.3509
  145GLN    OE1 1955   0.907   2.297   4.401 -0.0528  0.0824  0.0090
  145GLN    NE2 1956   0.965   2.179   4.224  0.2258 -0.6351 -0.0476
  145GLN   HE21 1957   1.012   2.173   4.135 -1.0933 -4.7704 -0.6696
  145GLN   HE22 1958   0.918   2.102   4.269  0.5500  0.0010  1.4326
  145GLN      C 1959   1.224   2.600   4.047  0.4616  0.0588  0.1675
  145GLN      O 1960   1.266   2.485   4.039  0.2520  0.0271 -0.5498
  146GLN      N 1961   1.290   2.704   3.996  0.0087  0.0230 -0.4999
  146GLN      H 1962   1.256   2.796   4.021  0.9589  0.1779  0.2677
  146GLN     CA 1963   1.427   2.693   3.950  0.0865  0.3757 -0.3557
  146GLN     HA 1964   1.482   2.609   3.992  1.3538  1.8654  1.0807
  146GLN     CB 1965   1.421   2.661   3.800 -0.7895 -0.5238 -0.1371
  146GLN    HB1 1966   1.368   2.567   3.786 -3.7239  0.9645  0.1560
  146GLN    HB2 1967   1.519   2.645   3.757 -1.3414 -1.3775 -1.0957
  146GLN     CG 1968   1.344   2.769   3.725 -0.2463 -0.0303  0.0077
  146GLN    HG1 1969   1.405   2.859   3.714  0.7248 -0.8467 -1.8275
  146GLN    HG2 1970   1.260   2.798   3.788  0.3241  2.0504 -0.0945
  146GLN     CD 1971   1.291   2.727   3.588  0.4101 -0.4549 -0.1207
  146GLN    OE1 1972   1.350   2.763   3.487 -0.2528  0.7688 -0.0899
  146GLN    NE2 1973   1.186   2.645   3.578 -0.3333  0.4757 -0.1295
  146GLN   HE21 1974   1.181   2.585   3.497  1.1305  0.5809 -0.3282
  146GLN   HE22 1975   1.131   2.619   3.659  1.4827 -0.2631  0.9256
  146GLN      C 1976   1.514   2.812   3.989  0.0051  0.3841 -0.2009
  146GLN      O 1977   1.464   2.903   4.055 -0.3783  0.0103  0.0305
  147GLN      N 1978   1.642   2.809   3.952  0.0343 -0.0554 -0.0703
  147GLN      H 1979   1.673   2.738   3.887  0.8688 -0.9171  1.2130
  147GLN     CA 1980   1.739   2.911   3.986  0.0557 -0.1900  0.2774
  147GLN     HA 1981   1.728   2.942   4.090  0.4268  0.3616  0.1564
  147GLN     CB 1982   1.882   2.868   3.959  0.0113 -0.3745  0.3346
  147GLN    HB1 1983   1.897   2.847   3.854 -0.9153 -1.5585  0.4216
  147GLN    HB2 1984   1.951   2.950   3.982  0.3124 -1.0073  1.8178
  147GLN     CG 1985   1.922   2.745   4.040  0.0437 -0.1067  0.7293
  147GLN    HG1 1986   1.894   2.759   4.144 -1.6378  1.0176  0.1524
  147GLN    HG2 1987   1.863   2.664   3.998  1.1406 -0.2613 -0.6060
  147GLN     CD 1988   2.062   2.686   4.023 -0.0730 -0.0728 -0.4347
  147GLN    OE1 1989   2.157   2.738   3.965  0.3226 -0.2664  0.0289
  147GLN    NE2 1990   2.089   2.577   4.094 -0.2289  0.3591  0.3021
  147GLN   HE21 1991   2.013   2.530   4.143 -0.2167  0.1247  0.0996
  147GLN   HE22 1992   2.181   2.539   4.079  0.0779  1.6928 -1.4476
  147GLN      C 1993   1.704   3.030   3.897  0.5360 -0.2177  0.0523
  147GLN      O 1994   1.642   3.008   3.793 -0.5440  0.3503  0.5626
  148SER      N 1995   1.742   3.151   3.939  0.0733  0.0236 -0.2181
  148SER      H 1996   1.795   3.167   4.023 -2.2440 -0.2576  1.4137
  148SER     CA 1997   1.710   3.273   3.868  0.1498  0.2822  0.1846
  148SER     HA 1998   1.602   3.291   3.863  0.3051  1.4331 -4.9825
  148SER     CB 1999   1.783   3.385   3.941  0.1217  0.1445  0.4254
  148SER    HB1 2000   1.780   3.479   3.885  2.0600 -0.2148 -0.3565
  148SER    HB2 2001   1.885   3.362   3.970  1.3114  2.0746 -1.8893
  148SER     OG 2002   1.707   3.405   4.058 -0.0262 -0.3098  0.4103
  148SER     HG 2003   1.753   3.468   4.114  2.7473 -0.2023 -1.7614
  148SER      C 2004   1.734   3.274   3.717  0.0314 -0.1978  0.1597
  148SER      O 2005   1.843   3.247   3.668 -0.1979 -0.2121 -0.3526
  149TYR      N 2006   1.639   3.303   3.628  0.1776 -0.5960 -0.1286
  149TYR      H 2007   1.550   3.331   3.666 -0.4860  0.7793 -2.4474
  149TYR     CA 2008   1.652   3.285   3.485  0.0962 -0.0045 -0.2150
  149TYR     HA 2009   1.755   3.306   3.456  0.1326  1.0647  0.6399
  149TYR     CB 2010   1.629   3.138   3.451 -0.1302 -0.0325  0.0586
  149TYR    HB1 2011   1.538   3.094   3.493  0.0062 -0.3839 -0.0064
  149TYR    HB2 2012   1.708   3.082   3.501  0.2630 -0.5126 -1.0722
  149TYR     CG 2013   1.633   3.098   3.306  0.0796  0.2418 -0.0113
  149TYR    CD1 2014   1.759   3.074   3.251 -0.0774 -0.6302  0.0000
  149TYR    HD1 2015   1.848   3.093   3.309  0.0626 -2.3455  0.4029
  149TYR    CE1 2016   1.773   3.014   3.125 -0.0239  0.3618 -0.4754
  149TYR    HE1 2017   1.866   2.978   3.085 -0.0557  1.5985 -1.7228
  149TYR     CZ 2018   1.655   2.990   3.050 -0.2079 -0.5268  0.0787
  149TYR     OH 2019   1.664   2.928   2.930  0.8305 -0.6144  0.1891
  149TYR     HH 2020   1.576   2.934   2.891  0.1107  0.9046  1.9392
  149TYR    CE2 2021   1.531   3.034   3.100  0.0195 -0.8658  0.9589
  149TYR    HE2 2022   1.444   3.008   3.041 -0.8758  0.0888  1.8152
  149TYR    CD2 2023   1.517   3.088   3.229 -0.2488  0.2164  0.4827
  149TYR    HD2 2024   1.417   3.105   3.267 -0.3188  1.7810 -0.3241
  149TYR      C 2025   1.558   3.370   3.400 -0.3244 -0.0453  0.2068
  149TYR      O 2026   1.458   3.420   3.451  0.0902  0.0395  0.9532
  150ASN      N 2027   1.582   3.400   3.273 -0.0343  0.0401  0.2807
  150ASN      H 2028   1.673   3.368   3.242  0.2547  1.1907 -0.1225
  150ASN     CA 2029   1.486   3.441   3.171  0.2985  0.1996  0.0282
  150ASN     HA 2030   1.390   3.402   3.204  1.2650 -1.7926  0.7338
  150ASN     CB 2031   1.481   3.593   3.157  0.3586  0.1737 -0.2619
  150ASN    HB1 2032   1.572   3.627   3.107  0.9413 -0.4118  0.3720
  150ASN    HB2 2033   1.478   3.651   3.248  0.4331 -0.1542 -0.0470
  150ASN     CG 2034   1.364   3.639   3.071 -0.0245  0.5242  0.4467
  150ASN    OD1 2035   1.371   3.666   2.952 -0.2781 -0.5138  0.1914
  150ASN    ND2 2036   1.241   3.639   3.123 -0.0744 -0.5755  0.3425
  150ASN   HD21 2037   1.178   3.664   3.048  0.3736  0.1190  0.1879
  150ASN   HD22 2038   1.215   3.627   3.220 -0.2589 -0.3748  0.3186
  150ASN      C 2039   1.508   3.378   3.034  0.0447  0.1080  0.0289
  150ASN      O 2040   1.622   3.345   3.003  0.1859  0.6252 -0.0188
  151PRO      N 2041   1.405   3.343   2.958  0.0316 -0.2420  0.2072
  151PRO     CD 2042   1.266   3.332   2.998  0.1670 -0.7606  0.5525
  151PRO    HD1 2043   1.261   3.310   3.105 -0.2906  1.1778  0.9641
  151PRO    HD2 2044   1.211   3.423   2.974 -0.7628 -1.2179  0.8708
  151PRO     CG 2045   1.202   3.220   2.916  0.0073 -0.1892 -0.1107
  151PRO    HG1 2046   1.094   3.234   2.903  0.2492  0.7813 -1.2809
  151PRO    HG2 2047   1.229   3.122   2.955 -2.3615 -0.6161  0.6585
  151PRO     CB 2048   1.281   3.236   2.786 -0.4148  0.0291 -0.3441
  151PRO    HB1 2049   1.244   3.324   2.733 -0.0263 -0.7512 -1.9310
  151PRO    HB2 2050   1.283   3.146   2.726  0.0094  0.7013 -1.3494
  151PRO     CA 2051   1.421   3.281   2.828 -0.5936  0.4866 -0.2257
  151PRO     HA 2052   1.487   3.197   2.848 -0.2081  0.7128 -0.5574
  151PRO      C 2053   1.497   3.362   2.725  0.2425 -0.1021 -0.0825
  151PRO      O 2054   1.509   3.484   2.738  0.2330 -0.1117  0.0162
  152PRO      N 2055   1.548   3.302   2.617  0.0217  0.1913 -0.3514
  152PRO     CD 2056   1.569   3.160   2.602  0.1859  0.1590  0.1530
  152PRO    HD1 2057   1.485   3.113   2.551  1.6466  0.6477 -2.9310
  152PRO    HD2 2058   1.597   3.114   2.696 -0.2873  0.0556  0.2454
  152PRO     CG 2059   1.687   3.145   2.506 -0.0447 -0.1118 -0.0913
  152PRO    HG1 2060   1.773   3.138   2.572  0.1447  1.7457 -0.0960
  152PRO    HG2 2061   1.667   3.057   2.444  0.1824 -0.4353  0.2899
  152PRO     CB 2062   1.707   3.278   2.434 -0.3903 -0.1813 -0.3202
  152PRO    HB1 2063   1.814   3.295   2.424 -0.2402 -1.0913 -0.3427
  152PRO    HB2 2064   1.658   3.270   2.337 -1.3319  0.6252  0.0689
  152PRO     CA 2065   1.625   3.376   2.519  0.6112  0.2619  0.1569
  152PRO     HA 2066   1.708   3.417   2.576  3.8704 -2.9206 -1.8044
  152PRO      C 2067   1.548   3.480   2.439  0.1185 -0.1781  0.0530
  152PRO      O 2068   1.425   3.481   2.440  0.1164 -0.0341 -0.3257
  153GLN      N 2069   1.624   3.566   2.370  0.3317 -0.1996  0.2570
  153GLN      H 2070   1.724   3.555   2.364  0.3809 -0.1193  0.8482
  153GLN     CA 2071   1.568   3.676   2.294  0.6012 -0.2146  0.0356
  153GLN     HA 2072   1.471   3.700   2.339  0.8926  1.9083 -0.3748
  153GLN     CB 2073   1.664   3.794   2.293  0.4124 -0.0609 -0.1851
  153GLN    HB1 2074   1.641   3.865   2.214 -0.4403 -1.4891 -1.2866
  153GLN    HB2 2075   1.768   3.763   2.283  0.1264 -1.0660 -0.1408
  153GLN     CG 2076   1.650   3.855   2.432  0.5352 -0.4517  0.0025
  153GLN    HG1 2077   1.644   3.786   2.515  0.4815 -0.1466  0.2547
  153GLN    HG2 2078   1.556   3.911   2.438  0.4383 -0.7907  2.6161
  153GLN     CD 2079   1.755   3.959   2.467 -0.0814  0.0595  0.3693
  153GLN    OE1 2080   1.818   4.023   2.383 -0.0741  0.2060  0.4848
  153GLN    NE2 2081   1.786   3.983   2.595  0.1953  0.0821  0.3003
  153GLN   HE21 2082   1.833   4.068   2.620 -1.6514  0.7011  1.9604
  153GLN   HE22 2083   1.725   3.944   2.665 -1.2338  1.6765  0.0008
  153GLN      C 2084   1.523   3.634   2.154  0.1037 -0.0586  0.1445
  153GLN      O 2085   1.549   3.525   2.103 -0.1599  0.0488 -0.2178
  154GLY      N 2086   1.455   3.727   2.087  0.2649 -0.0861 -0.0597
  154GLY      H 2087   1.429   3.815   2.129  0.1810  1.0759 -2.4077
  154GLY     CA 2088   1.404   3.704   1.954 -0.7089 -0.0445  0.2970
  154GLY    HA1 2089   1.371   3.794   1.901 -0.9729 -1.1985 -1.6069
  154GLY    HA2 2090   1.491   3.668   1.900 -0.5125  0.2772  0.3964
  154GLY      C 2091   1.298   3.595   1.950 -0.8067  0.0754 -0.5819
  154GLY      O 2092   1.225   3.577   2.047  0.1454 -0.5519  0.0320
  155TYR      N 2093   1.294   3.522   1.838 -0.3683 -0.1842 -0.4290
  155TYR      H 2094   1.370   3.542   1.776  0.3533 -1.2336  0.0950
  155TYR     CA 2095   1.208   3.407   1.822 -0.1582 -0.4007 -0.0317
  155TYR     HA 2096   1.131   3.407   1.900  1.4632  0.9196  1.6329
  155TYR     CB 2097   1.142   3.421   1.684  0.0691  0.5239 -0.0473
  155TYR    HB1 2098   1.217   3.408   1.607 -0.2690  0.3622 -0.3493
  155TYR    HB2 2099   1.073   3.338   1.674 -0.6877  0.6871  2.7656
  155TYR     CG 2100   1.058   3.538   1.639  0.1371  0.7151  0.3116
  155TYR    CD1 2101   1.118   3.643   1.568  0.1251  0.8745  0.5360
  155TYR    HD1 2102   1.224   3.645   1.547  0.0912 -0.0814  0.1986
  155TYR    CE1 2103   1.039   3.751   1.527  0.0053  0.2210 -1.0364
  155TYR    HE1 2104   1.076   3.842   1.484 -0.7939  1.6760  1.1995
  155TYR     CZ 2105   0.902   3.753   1.563  0.2108  0.1873 -0.2405
  155TYR     OH 2106   0.823   3.857   1.525  0.4480  0.4738  0.0414
  155TYR     HH 2107   0.731   3.834   1.543  0.3814  0.6475 -0.0760
  155TYR    CE2 2108   0.842   3.653   1.641 -0.1527  0.7100  0.1623
  155TYR    HE2 2109   0.739   3.655   1.672  0.0773  2.1029  0.9233
  155TYR    CD2 2110   0.926   3.548   1.684 -0.0524  0.6330 -0.2217
  155TYR    HD2 2111   0.888   3.471   1.749 -0.0426  0.9608  0.1723
  155TYR      C 2112   1.289   3.279   1.834  0.2937 -0.1236 -0.1284
  155TYR      O 2113   1.412   3.273   1.838  0.2878 -0.6077 -0.5193
  156GLY      N 2114   1.218   3.166   1.840 -0.6472  0.4896  0.5343
  156GLY      H 2115   1.119   3.169   1.824 -0.7847 -2.6372  0.1256
  156GLY     CA 2116   1.281   3.037   1.859 -0.0313  0.6486 -0.3758
  156GLY    HA1 2117   1.372   3.024   1.800 -1.0380  1.0230 -2.1024
  156GLY    HA2 2118   1.313   3.030   1.963  0.6519 -1.5823 -0.6779
  156GLY      C 2119   1.183   2.927   1.821  0.1633  0.5132 -0.4881
  156GLY      O 2120   1.064   2.954   1.806  0.1551  0.7948  0.0818
  157GLN      N 2121   1.238   2.805   1.815 -0.7317  0.0937 -0.3467
  157GLN      H 2122   1.338   2.795   1.824 -0.4928  0.9131 -1.8785
  157GLN     CA 2123   1.166   2.681   1.796 -0.1471 -0.3102  0.0378
  157GLN     HA 2124   1.067   2.701   1.838  1.1496  2.6953  2.0580
  157GLN     CB 2125   1.151   2.654   1.647 -0.0959  0.3176 -0.0817
  157GLN    HB1 2126   1.254   2.639   1.613 -0.1173  1.2034 -0.5919
  157GLN    HB2 2127   1.107   2.739   1.595 -1.1302  0.2301  0.6316
  157GLN     CG 2128   1.063   2.533   1.621 -0.5387  0.6359 -0.0677
  157GLN    HG1 2129   1.101   2.439   1.660 -0.8789  0.8715  0.8619
  157GLN    HG2 2130   0.970   2.543   1.678 -0.0775  1.8093  0.5101
  157GLN     CD 2131   1.031   2.516   1.473  0.6959  0.3975 -0.3154
  157GLN    OE1 2132   1.008   2.608   1.395  0.6653  0.5262 -0.1549
  157GLN    NE2 2133   1.031   2.393   1.422 -0.0732  0.1391  0.2867
  157GLN   HE21 2134   1.041   2.318   1.489  0.6252 -0.1378 -0.1147
  157GLN   HE22 2135   1.009   2.377   1.324  1.3103 -1.1021  0.1444
  157GLN      C 2136   1.230   2.568   1.875  0.5442 -0.2333 -0.4018
  157GLN      O 2137   1.352   2.560   1.884  0.4887 -0.4863  0.2000
  158GLN      N 2138   1.150   2.472   1.924  0.3695  0.0416 -0.1431
  158GLN      H 2139   1.054   2.477   1.895  0.3134 -0.4793 -0.0532
  158GLN     CA 2140   1.184   2.373   2.024  0.4555 -0.0141 -0.2263
  158GLN     HA 2141   1.289   2.377   2.054 -0.0305 -1.4575  1.9023
  158GLN     CB 2142   1.109   2.402   2.154  0.1845  0.4587 -0.4847
  158GLN    HB1 2143   1.151   2.339   2.232  0.4240  0.2559 -0.7767
  158GLN    HB2 2144   1.000   2.395   2.141  0.0534  0.7605  0.4033
  158GLN     CG 2145   1.135   2.544   2.200 -0.2977  0.3827  0.0329
  158GLN    HG1 2146   1.087   2.611   2.128  3.2765  1.0577 -1.9683
  158GLN    HG2 2147   1.242   2.567   2.196  0.0465 -0.9832  0.6954
  158GLN     CD 2148   1.089   2.582   2.340 -0.4137  0.1503  0.0578
  158GLN    OE1 2149   1.044   2.501   2.422 -0.1839 -0.2000 -0.1633
  158GLN    NE2 2150   1.088   2.711   2.373  0.3391  0.1562  0.0808
  158GLN   HE21 2151   1.111   2.778   2.301 -0.4094  1.5726  1.0867
  158GLN   HE22 2152   1.025   2.731   2.450  0.7757  0.2684  0.4119
  158GLN      C 2153   1.151   2.234   1.971  0.1295  0.3267 -0.9355
  158GLN      O 2154   1.063   2.208   1.890 -0.1168 -0.4718 -0.4158
  159ASN      N 2155   1.230   2.135   2.014 -0.6005  0.1643  0.0587
  159ASN      H 2156   1.284   2.157   2.096 -1.4357  1.4369  0.3094
  159ASN     CA 2157   1.232   2.005   1.950  0.3007  0.0624  0.2822
  159ASN     HA 2158   1.201   2.031   1.849 -1.2400 -0.4766  0.5943
  159ASN     CB 2159   1.372   1.945   1.953  0.2883  0.0219  0.0885
  159ASN    HB1 2160   1.394   1.910   2.054  0.3236  0.4435  0.2262
  159ASN    HB2 2161   1.453   2.013   1.927 -0.2934  0.3222 -1.0016
  159ASN     CG 2162   1.392   1.822   1.866 -0.1393  0.1107 -0.1384
  159ASN    OD1 2163   1.319   1.785   1.775 -0.1024  0.1424 -0.1812
  159ASN    ND2 2164   1.510   1.760   1.879 -0.2023  0.0078 -0.0585
  159ASN   HD21 2165   1.529   1.683   1.816  1.0319  0.8061 -0.6980
  159ASN   HD22 2166   1.578   1.789   1.946 -0.6431 -1.7414  1.2276
  159ASN      C 2167   1.122   1.916   2.005 -0.1141  0.4243  0.0505
  159ASN      O 2168   1.093   1.914   2.125 -0.1129  0.3538  0.0497
  160GLN      N 2169   1.063   1.838   1.915  0.4185 -0.5151  0.4997
  160GLN      H 2170   1.100   1.845   1.821  0.5911  1.6635  0.6789
  160GLN     CA 2171   0.948   1.753   1.940 -0.0280 -0.1343 -0.2229
  160GLN     HA 2172   0.882   1.811   2.005  2.4390  0.1240  2.2487
  160GLN     CB 2173   0.873   1.737   1.808 -0.2000 -0.0604 -0.1348
  160GLN    HB1 2174   0.804   1.659   1.839  1.4237 -1.6919 -0.4650
  160GLN    HB2 2175   0.942   1.703   1.732  1.8261  2.5103  0.3895
  160GLN     CG 2176   0.799   1.862   1.762 -0.2021 -0.0328 -0.0582
  160GLN    HG1 2177   0.863   1.935   1.713  1.0741 -0.7522  0.4917
  160GLN    HG2 2178   0.755   1.910   1.849  0.3391  1.4654 -0.5819
  160GLN     CD 2179   0.686   1.825   1.667 -0.2236  0.0697 -0.0724
  160GLN    OE1 2180   0.707   1.819   1.546  0.0245 -0.2136 -0.0159
  160GLN    NE2 2181   0.559   1.815   1.709 -0.0640 -0.1182  0.3672
  160GLN   HE21 2182   0.531   1.831   1.805  1.0587 -1.4172  0.9470
  160GLN   HE22 2183   0.497   1.779   1.639  0.7951  0.8177 -0.9317
  160GLN      C 2184   0.981   1.618   2.002 -0.1924  0.2269  0.6687
  160GLN      O 2185   1.093   1.569   2.009 -0.3465 -0.2101  0.1072
  161TYR      N 2186   0.878   1.545   2.046 -0.2488  0.1906  0.4777
  161TYR      H 2187   0.786   1.585   2.057 -1.0185 -1.3404 -0.1164
  161TYR     CA 2188   0.886   1.412   2.102 -0.0851 -0.0680 -0.1541
  161TYR     HA 2189   0.973   1.410   2.168  0.5172  1.5375 -0.8546
  161TYR     CB 2190   0.773   1.378   2.200  0.1098  0.0757  0.1212
  161TYR    HB1 2191   0.784   1.452   2.280 -2.1622 -1.3320  1.8305
  161TYR    HB2 2192   0.677   1.403   2.156 -0.5578 -0.3958  1.2721
  161TYR     CG 2193   0.755   1.238   2.252 -0.5413  0.2282  0.3077
  161TYR    CD1 2194   0.849   1.185   2.341  0.0881  0.2867 -0.3115
  161TYR    HD1 2195   0.935   1.234   2.382  0.6729 -1.1422  0.2562
  161TYR    CE1 2196   0.825   1.059   2.398 -0.2271  0.4363 -0.1091
  161TYR    HE1 2197   0.892   1.021   2.475  0.3949  0.9838 -0.3745
  161TYR     CZ 2198   0.710   0.985   2.366  0.6590 -0.9015 -0.2983
  161TYR     OH 2199   0.682   0.861   2.415 -0.4469 -0.2148  0.8964
  161TYR     HH 2200   0.746   0.811   2.467  1.6157 -1.1376 -2.2181
  161TYR    CE2 2201   0.624   1.036   2.267  0.6459 -0.0662  0.1364
  161TYR    HE2 2202   0.546   0.978   2.220  0.2029  0.4467  0.2298
  161TYR    CD2 2203   0.649   1.160   2.205 -0.2442  0.0286 -0.0389
  161TYR    HD2 2204   0.590   1.186   2.118 -1.4127 -0.2533  0.6347
  161TYR      C 2205   0.896   1.299   2.001  0.3994  0.0862 -0.2801
  161TYR      O 2206   0.815   1.291   1.908 -0.0220 -0.0324  0.0930
  162ASN      N 2207   0.992   1.206   2.008  0.2446 -0.0548 -0.0064
  162ASN      H 2208   1.066   1.215   2.076 -0.5136  0.5563  0.7605
  162ASN     CA 2209   1.008   1.089   1.924  0.5580 -0.2745  0.3588
  162ASN     HA 2210   0.953   1.103   1.831  0.1134  3.4321  1.0022
  162ASN     CB 2211   1.156   1.087   1.885  0.4893 -0.0476  0.0800
  162ASN    HB1 2212   1.219   1.078   1.974  1.3281  2.2943 -0.1995
  162ASN    HB2 2213   1.179   1.187   1.850 -1.4570  0.7255  0.8298
  162ASN     CG 2214   1.193   0.981   1.783  0.1916  0.0696 -0.1488
  162ASN    OD1 2215   1.110   0.927   1.710 -0.1305  0.3606 -0.0003
  162ASN    ND2 2216   1.322   0.957   1.762  0.1733 -0.1116 -0.0559
  162ASN   HD21 2217   1.338   0.885   1.693  1.4333  1.9447 -2.0648
  162ASN   HD22 2218   1.396   1.003   1.813 -0.5651  0.7529  0.2613
  162ASN      C 2219   0.949   0.976   2.008  0.1195 -0.1771  0.1815
  162ASN      O 2220   0.999   0.944   2.115  0.2176 -0.5532  0.0237
  163SER      N 2221   0.853   0.908   1.945  0.2446 -0.1413 -0.0497
  163SER      H 2222   0.820   0.937   1.854 -1.8978 -0.4043  0.5883
  163SER     CA 2223   0.805   0.780   1.992 -0.0816  0.0700  0.2003
  163SER     HA 2224   0.812   0.777   2.101 -3.3197  0.3550  0.5067
  163SER     CB 2225   0.655   0.760   1.973 -0.1123  0.2932  0.2139
  163SER    HB1 2226   0.615   0.690   2.045  0.1735  0.0269  0.1137
  163SER    HB2 2227   0.636   0.730   1.870 -0.9067  2.0290 -0.1948
  163SER     OG 2228   0.583   0.880   1.995 -0.3238  0.0763  0.7201
  163SER     HG 2229   0.626   0.944   1.938 -1.2268 -0.7100 -0.9418
  163SER      C 2230   0.886   0.665   1.933 -0.3817 -0.2138  0.3396
  163SER    OC1 2231   0.960   0.598   2.008  0.1237  0.0306  0.0641
  163SER    OC2 2232   0.881   0.638   1.811  0.2078 -0.1549  0.2972
    1MET      N 2233   3.729   3.619   2.373  0.0295 -0.2503 -0.4757
    1MET     H1 2234   3.730   3.614   2.272  0.0266  1.4435 -0.5976
    1MET     H2 2235   3.810   3.676   2.391 -0.6772  1.4488 -2.2699
    1MET     H3 2236   3.653   3.682   2.392  0.0599 -0.1973 -0.5287
    1MET     CA 2237   3.731   3.493   2.448  0.1342  0.3982  0.6374
    1MET     HA 2238   3.748   3.519   2.552 -3.0498  0.8924  1.1192
    1MET     CB 2239   3.599   3.418   2.435  0.2937  0.2017  0.1003
    1MET    HB1 2240   3.522   3.475   2.488 -0.0447 -0.1121 -0.0483
    1MET    HB2 2241   3.614   3.324   2.487  1.8616 -0.2835 -1.1731
    1MET     CG 2242   3.550   3.379   2.295 -0.3859 -0.2186  0.4498
    1MET    HG1 2243   3.481   3.294   2.296 -1.3184  0.5151  0.4053
    1MET    HG2 2244   3.635   3.352   2.234  0.4014 -1.3914  1.9991
    1MET     SD 2245   3.474   3.529   2.228  0.1656  0.0684  0.4598
    1MET     CE 2246   3.485   3.497   2.050  0.6069 -0.0397  0.5051
    1MET    HE1 2247   3.418   3.567   2.000  2.1006  0.7399 -0.4980
    1MET    HE2 2248   3.456   3.397   2.018 -0.8423  0.6326 -0.3856
    1MET    HE3 2249   3.587   3.508   2.014  0.0183  0.3166 -1.1514
    1MET      C 2250   3.857   3.414   2.413  0.3745  0.7554  0.6923
    1MET      O 2251   3.920   3.439   2.311 -0.1416  0.3618  0.2706
    2ALA      N 2252   3.876   3.310   2.495 -0.3836  0.2055  0.1918
    2ALA      H 2253   3.805   3.298   2.566 -1.9193  0.6572 -1.2056
    2ALA     CA 2254   3.983   3.212   2.500 -0.2800  0.3103  0.0338
    2ALA     HA 2255   4.074   3.266   2.525 -0.6426  0.0959  1.9296
    2ALA     CB 2256   3.963   3.112   2.613  0.0891  0.5457  0.3081
    2ALA    HB1 2257   3.977   3.161   2.710 -1.4651 -0.7961  1.2500
    2ALA    HB2 2258   4.043   3.040   2.595 -0.1041  0.5129 -0.4550
    2ALA    HB3 2259   3.866   3.063   2.612  0.9868 -1.3652 -2.0289
    2ALA      C 2260   3.994   3.141   2.366 -0.0086 -0.6681  0.5665
    2ALA      O 2261   3.900   3.130   2.287  0.3570  0.1137 -0.0030
    3SER      N 2262   4.116   3.099   2.333  0.0981 -0.3643  0.5731
    3SER      H 2263   4.192   3.116   2.398  0.2289  2.7252 -0.1947
    3SER     CA 2264   4.153   3.021   2.216 -0.1180 -0.0739  0.3072
    3SER     HA 2265   4.110   3.067   2.128 -1.5419 -2.9120 -0.5896
    3SER     CB 2266   4.303   2.998   2.200 -0.1276  0.2226 -0.2102
    3SER    HB1 2267   4.334   2.922   2.128  0.6410  1.2207 -0.9733
    3SER    HB2 2268   4.359   2.967   2.288  2.5852  0.2466 -1.7956
    3SER     OG 2269   4.357   3.126   2.172  0.7135 -0.1302 -0.2507
    3SER     HG 2270   4.438   3.136   2.222 -1.2270  1.6621  2.9176
    3SER      C 2271   4.094   2.881   2.217  0.0356 -0.1433 -0.1375
    3SER      O 2272   4.069   2.831   2.327 -0.7520  0.0085 -0.2424
    4ASN      N 2273   4.081   2.821   2.099 -0.0413  0.0145 -0.2096
    4ASN      H 2274   4.116   2.868   2.016  1.2593 -0.7404 -0.1222
    4ASN     CA 2275   4.024   2.688   2.088  0.1466 -0.1033  0.2412
    4ASN     HA 2276   3.970   2.663   2.180  1.4456  0.7799  1.2911
    4ASN     CB 2277   3.925   2.696   1.973  0.2539  0.0381  0.1590
    4ASN    HB1 2278   3.909   2.593   1.941 -0.3824  0.6097 -1.4994
    4ASN    HB2 2279   3.965   2.751   1.887  0.4303  1.2335  0.9889
    4ASN     CG 2280   3.794   2.765   2.006  0.3107 -0.1607  0.8061
    4ASN    OD1 2281   3.695   2.701   2.041  0.0295 -0.2890 -0.1860
    4ASN    ND2 2282   3.789   2.898   1.991  0.5662 -0.2329  0.0408
    4ASN   HD21 2283   3.876   2.944   1.967  0.3377 -0.8057 -2.0945
    4ASN   HD22 2284   3.704   2.950   2.005 -1.6896 -3.2139 -1.4797
    4ASN      C 2285   4.137   2.589   2.064  0.0437 -0.1999  0.1521
    4ASN      O 2286   4.227   2.619   1.986 -0.2292  0.1105 -0.0482
    5ASP      N 2287   4.135   2.473   2.130  0.3911 -0.0435  0.4441
    5ASP      H 2288   4.056   2.454   2.190  0.8395 -0.1963  0.9911
    5ASP     CA 2289   4.248   2.383   2.134  0.4310 -0.0451 -0.5508
    5ASP     HA 2290   4.323   2.405   2.058 -0.5524 -0.3460 -1.6363
    5ASP     CB 2291   4.302   2.391   2.276 -0.0307 -0.0635 -0.3729
    5ASP    HB1 2292   4.337   2.493   2.291 -0.0977  0.0001 -0.6460
    5ASP    HB2 2293   4.230   2.358   2.351 -0.5667  2.3016  0.2506
    5ASP     CG 2294   4.423   2.300   2.289 -0.4186 -0.5574 -0.1869
    5ASP    OD1 2295   4.431   2.232   2.393  0.4112  0.3118  0.3323
    5ASP    OD2 2296   4.508   2.311   2.198  0.5838  0.1785  0.8153
    5ASP      C 2297   4.197   2.240   2.119  0.5978 -0.1488 -0.1415
    5ASP      O 2298   4.091   2.207   2.170  0.6659  0.0296  0.1182
    6TYR      N 2299   4.272   2.140   2.072  0.2791 -0.0589 -0.8487
    6TYR      H 2300   4.365   2.162   2.040  0.5815  1.9382  1.1996
    6TYR     CA 2301   4.236   2.012   2.013  0.0878 -0.2114 -0.4033
    6TYR     HA 2302   4.130   1.990   2.026 -0.1459  0.8513 -0.4048
    6TYR     CB 2303   4.245   2.032   1.862  0.6685  0.4559 -0.2881
    6TYR    HB1 2304   4.208   1.939   1.818  0.0455  0.6868 -0.2663
    6TYR    HB2 2305   4.350   2.026   1.834  0.8636  1.4524  0.1779
    6TYR     CG 2306   4.184   2.158   1.805 -0.2590  0.3123  0.3759
    6TYR    CD1 2307   4.045   2.167   1.788 -0.1899 -0.1403 -0.4816
    6TYR    HD1 2308   3.985   2.077   1.793 -0.0817 -0.1485  1.1940
    6TYR    CE1 2309   3.987   2.292   1.761 -1.1134 -0.3790  0.3650
    6TYR    HE1 2310   3.882   2.297   1.737 -0.8381 -0.7583 -0.9750
    6TYR     CZ 2311   4.065   2.407   1.745 -0.4258 -0.8835  0.0498
    6TYR     OH 2312   4.016   2.532   1.718  0.6362 -0.3227  0.6384
    6TYR     HH 2313   4.083   2.599   1.703 -1.1801  1.3319 -0.3897
    6TYR    CE2 2314   4.205   2.391   1.753 -0.3633 -0.2706  0.3198
    6TYR    HE2 2315   4.270   2.475   1.737 -0.2477 -0.1561  1.3755
    6TYR    CD2 2316   4.266   2.270   1.789  0.2087 -0.0793  0.0136
    6TYR    HD2 2317   4.370   2.257   1.811 -0.4697 -2.0219  2.5353
    6TYR      C 2318   4.309   1.893   2.075  0.1484  0.2314  0.3937
    6TYR      O 2319   4.431   1.896   2.090  0.2197 -0.8439  0.1324
    7THR      N 2320   4.243   1.779   2.094  0.2169  0.0808 -0.2512
    7THR      H 2321   4.144   1.779   2.076  0.1973  0.3524 -0.1493
    7THR     CA 2322   4.299   1.658   2.150 -0.5093 -0.3117 -0.3591
    7THR     HA 2323   4.366   1.688   2.231 -1.7901  0.8971  0.2890
    7THR     CB 2324   4.193   1.575   2.223 -0.1025 -0.7151 -0.2185
    7THR     HB 2325   4.225   1.475   2.252 -1.6015 -0.8776  0.9673
    7THR    CG2 2326   4.145   1.640   2.352 -0.3904 -0.4880 -0.4379
    7THR   HG21 2327   4.226   1.684   2.410 -1.7994 -0.1070  1.3518
    7THR   HG22 2328   4.084   1.729   2.338  1.3458  1.3099  2.3970
    7THR   HG23 2329   4.093   1.562   2.407 -0.5068  0.2991  0.6068
    7THR    OG1 2330   4.078   1.565   2.142 -0.5606  0.6122  0.2458
    7THR    HG1 2331   4.023   1.491   2.168 -1.4089  1.0354 -0.3092
    7THR      C 2332   4.376   1.577   2.047  0.0708  0.1056 -0.2590
    7THR      O 2333   4.485   1.528   2.079 -0.0246  0.1269  0.1062
    8GLN      N 2334   4.323   1.577   1.925 -0.0970  0.5654 -0.1855
    8GLN      H 2335   4.233   1.623   1.920 -0.0018  0.7880  0.1278
    8GLN     CA 2336   4.391   1.545   1.801  0.0674 -0.0199  0.0523
    8GLN     HA 2337   4.499   1.537   1.817  0.1014  0.0380 -0.1479
    8GLN     CB 2338   4.334   1.411   1.755  0.0714 -0.0278  0.0701
    8GLN    HB1 2339   4.231   1.399   1.787 -1.1075  1.3899 -2.8453
    8GLN    HB2 2340   4.321   1.414   1.647  0.3767  1.8251  0.0359
    8GLN     CG 2341   4.403   1.278   1.786  0.4235  0.1149 -0.0920
    8GLN    HG1 2342   4.499   1.258   1.739 -0.1157  0.5315 -1.4410
    8GLN    HG2 2343   4.335   1.203   1.745  2.4117 -0.8342 -1.8772
    8GLN     CD 2344   4.422   1.246   1.933 -0.3071  0.0459 -0.0103
    8GLN    OE1 2345   4.330   1.248   2.015  0.0605 -0.3981  0.4160
    8GLN    NE2 2346   4.542   1.208   1.976 -0.3050  0.1938  0.1160
    8GLN   HE21 2347   4.623   1.195   1.918  0.2075  0.3404  0.7865
    8GLN   HE22 2348   4.555   1.186   2.074  1.1562  1.4914  0.2512
    8GLN      C 2349   4.376   1.651   1.693 -0.0462 -0.4099 -0.3167
    8GLN      O 2350   4.305   1.751   1.704  0.4603 -0.0635 -0.1716
    9GLN      N 2351   4.449   1.627   1.584  0.6732  0.1647  0.0312
    9GLN      H 2352   4.508   1.546   1.597 -2.5555 -2.3764  0.3334
    9GLN     CA 2353   4.456   1.716   1.470 -0.0938  0.1769 -0.0150
    9GLN     HA 2354   4.378   1.791   1.472 -0.6207 -0.2617 -1.9290
    9GLN     CB 2355   4.589   1.791   1.469  0.0027  0.0081 -0.0215
    9GLN    HB1 2356   4.592   1.866   1.389  0.6199 -1.0288 -1.0011
    9GLN    HB2 2357   4.671   1.723   1.450 -0.4865 -0.8907  0.9984
    9GLN     CG 2358   4.610   1.876   1.594  0.1963 -0.1607  0.0601
    9GLN    HG1 2359   4.514   1.903   1.638  0.1052 -1.1477  0.5111
    9GLN    HG2 2360   4.660   1.968   1.563 -0.9180  0.1584 -0.8771
    9GLN     CD 2361   4.697   1.802   1.695  0.3393 -0.1061 -0.0230
    9GLN    OE1 2362   4.784   1.722   1.662 -0.4766 -0.7714 -0.5841
    9GLN    NE2 2363   4.657   1.802   1.823  0.1951  0.0742 -0.0673
    9GLN   HE21 2364   4.571   1.848   1.847  0.3236  0.1613  0.2268
    9GLN   HE22 2365   4.704   1.737   1.884 -2.4566 -2.8852 -0.9018
    9GLN      C 2366   4.446   1.645   1.336 -0.1786 -0.2909  0.2366
    9GLN      O 2367   4.493   1.532   1.327  0.0148 -0.1518 -0.6323
   10ALA      N 2368   4.385   1.706   1.234 -0.2030 -0.3460  0.2180
   10ALA      H 2369   4.360   1.803   1.250 -2.0328 -0.7550 -0.0568
   10ALA     CA 2370   4.357   1.662   1.099  0.1170  0.3800 -0.0933
   10ALA     HA 2371   4.360   1.553   1.091 -0.4368  0.2948  0.7743
   10ALA     CB 2372   4.210   1.695   1.074 -0.0248  0.1336  0.4026
   10ALA    HB1 2373   4.179   1.658   0.976  2.4519 -0.2617 -0.3215
   10ALA    HB2 2374   4.184   1.801   1.074  0.3189  0.2978 -2.6031
   10ALA    HB3 2375   4.144   1.646   1.145  0.5386 -0.8422  0.2730
   10ALA      C 2376   4.449   1.726   0.996  0.3598 -0.1872 -0.2307
   10ALA      O 2377   4.520   1.823   1.021 -0.0085  0.0457 -0.0910
   11THR      N 2378   4.435   1.692   0.867 -0.2588 -0.0203 -0.2094
   11THR      H 2379   4.371   1.618   0.842 -0.4719  1.0510 -3.0894
   11THR     CA 2380   4.493   1.769   0.759 -0.3080 -0.1657 -0.3391
   11THR     HA 2381   4.600   1.770   0.780 -0.0117  2.6466 -1.6040
   11THR     CB 2382   4.463   1.714   0.620  0.1441 -0.3231 -0.3742
   11THR     HB 2383   4.360   1.744   0.601 -1.2892 -3.1197  2.1596
   11THR    CG2 2384   4.559   1.764   0.512  0.3625  0.3227  0.1128
   11THR   HG21 2385   4.661   1.775   0.547  0.9278 -0.7570 -1.0856
   11THR   HG22 2386   4.535   1.865   0.479  2.5187  1.0743  0.6926
   11THR   HG23 2387   4.562   1.696   0.427  0.6004 -0.4469  0.7276
   11THR    OG1 2388   4.472   1.573   0.626  0.1842 -0.2987  0.1964
   11THR    HG1 2389   4.427   1.545   0.546 -1.4772  0.4633  0.8314
   11THR      C 2390   4.440   1.911   0.765 -0.0346 -0.0762 -0.0176
   11THR      O 2391   4.322   1.939   0.787 -0.1089 -0.3061 -0.1235
   12GLN      N 2392   4.529   2.007   0.737 -0.2877  0.2410  0.2522
   12GLN      H 2393   4.628   1.988   0.732 -0.3432  0.2823 -3.7826
   12GLN     CA 2394   4.506   2.149   0.753  0.0601  0.2999  0.2304
   12GLN     HA 2395   4.420   2.165   0.819 -2.1843 -2.6741 -1.6871
   12GLN     CB 2396   4.626   2.213   0.822  0.0104  0.3526  0.2679
   12GLN    HB1 2397   4.719   2.203   0.766 -1.0122 -1.4950 -1.2397
   12GLN    HB2 2398   4.614   2.321   0.827  0.6864  0.4201  0.4833
   12GLN     CG 2399   4.638   2.168   0.967 -0.3966 -0.6020  0.0134
   12GLN    HG1 2400   4.672   2.065   0.978 -0.4353 -0.7236 -0.9362
   12GLN    HG2 2401   4.710   2.233   1.016 -0.7517  1.4256 -1.9724
   12GLN     CD 2402   4.512   2.184   1.051 -0.5110 -0.0946 -0.2496
   12GLN    OE1 2403   4.467   2.296   1.072 -0.0255  0.0563 -0.0131
   12GLN    NE2 2404   4.439   2.079   1.090 -0.0245 -0.2741  0.1752
   12GLN   HE21 2405   4.470   1.984   1.074 -0.3637 -0.1451 -1.3609
   12GLN   HE22 2406   4.350   2.094   1.135  0.0457  0.8233 -0.0226
   12GLN      C 2407   4.493   2.226   0.622  0.0488 -0.1055 -0.0107
   12GLN      O 2408   4.563   2.193   0.527 -0.0650 -0.0765 -0.1048
   13SER      N 2409   4.405   2.327   0.617  0.1697 -0.0065 -0.1308
   13SER      H 2410   4.360   2.352   0.704 -0.1963  2.2057 -0.8738
   13SER     CA 2411   4.384   2.413   0.502  0.0645  0.1234 -0.0143
   13SER     HA 2412   4.442   2.365   0.424 -1.2714 -0.7327 -0.4957
   13SER     CB 2413   4.243   2.419   0.445  0.1441  0.4903 -0.1788
   13SER    HB1 2414   4.237   2.485   0.358  0.6023  0.0118 -0.5843
   13SER    HB2 2415   4.177   2.456   0.523 -0.7548  2.0615 -1.6205
   13SER     OG 2416   4.205   2.289   0.404  0.3149  0.4967 -0.3643
   13SER     HG 2417   4.113   2.290   0.377  0.1701  1.4427  0.0881
   13SER      C 2418   4.433   2.554   0.533  0.4745  0.0761 -0.4393
   13SER      O 2419   4.446   2.592   0.649 -0.1465 -0.5871 -0.1473
   14TYR      N 2420   4.455   2.631   0.426 -0.4646  0.1527 -0.5844
   14TYR      H 2421   4.448   2.588   0.335 -1.6244 -2.8627  0.7983
   14TYR     CA 2422   4.501   2.769   0.430  0.1146 -0.0397 -0.5092
   14TYR     HA 2423   4.576   2.779   0.509 -2.8353  0.6931  2.4491
   14TYR     CB 2424   4.553   2.816   0.295  0.1050  0.2232 -0.4227
   14TYR    HB1 2425   4.552   2.924   0.295 -1.5213  0.2863 -2.4426
   14TYR    HB2 2426   4.493   2.777   0.212 -0.1083 -1.5544  0.5019
   14TYR     CG 2427   4.696   2.771   0.279  0.1788  0.3248 -0.0534
   14TYR    CD1 2428   4.739   2.681   0.180  0.1252 -0.3523  0.5287
   14TYR    HD1 2429   4.673   2.651   0.100 -0.1665  1.0407  0.2146
   14TYR    CE1 2430   4.873   2.641   0.172  0.1976  0.0659 -0.4929
   14TYR    HE1 2431   4.904   2.590   0.081  0.2101 -0.2270 -0.3253
   14TYR     CZ 2432   4.969   2.687   0.264 -0.2226 -0.0242 -0.0057
   14TYR     OH 2433   5.100   2.649   0.265 -0.2824 -0.2287  0.8254
   14TYR     HH 2434   5.109   2.606   0.180  1.1697  3.3767 -1.0824
   14TYR    CE2 2435   4.925   2.771   0.368 -0.1072 -0.7724  0.6569
   14TYR    HE2 2436   4.988   2.797   0.452  3.3621 -0.1789 -1.9086
   14TYR    CD2 2437   4.792   2.814   0.372  0.0725 -0.1684  0.2861
   14TYR    HD2 2438   4.753   2.881   0.447 -1.2573  1.0930 -1.4434
   14TYR      C 2439   4.389   2.859   0.480  0.4880  0.0892  0.0989
   14TYR      O 2440   4.271   2.830   0.463  0.6462 -0.6407  0.2226
   15GLY      N 2441   4.423   2.974   0.539 -0.1189  0.2776  0.0803
   15GLY      H 2442   4.521   2.998   0.538  0.5803 -2.1915 -2.1162
   15GLY     CA 2443   4.328   3.058   0.610  0.0663  0.2314  0.3843
   15GLY    HA1 2444   4.241   3.068   0.544 -0.2153  0.5623  0.7994
   15GLY    HA2 2445   4.375   3.155   0.628  0.9724  0.2213 -1.6536
   15GLY      C 2446   4.290   2.994   0.742  0.0678 -0.5891 -0.0042
   15GLY      O 2447   4.373   2.971   0.829  0.4620 -0.8750 -0.4567
   16ALA      N 2448   4.160   2.980   0.772  0.0828 -0.1312  0.2946
   16ALA      H 2449   4.100   3.030   0.707 -0.4135 -1.2091 -0.0992
   16ALA     CA 2450   4.112   2.923   0.895  0.2319 -0.3939  0.2319
   16ALA     HA 2451   4.183   2.847   0.927  1.6104  0.9256  0.3574
   16ALA     CB 2452   4.109   3.033   1.001  0.3933  0.1018 -0.2778
   16ALA    HB1 2453   4.208   3.072   1.025  0.6128  0.6063 -1.8816
   16ALA    HB2 2454   4.049   3.002   1.087 -0.2139  0.0757 -0.7022
   16ALA    HB3 2455   4.054   3.112   0.951 -1.0161 -0.2599  0.6314
   16ALA      C 2456   3.975   2.855   0.887  0.0332  0.0528 -0.1638
   16ALA      O 2457   3.887   2.905   0.817 -0.5548 -0.0913  0.4598
   17TYR      N 2458   3.960   2.737   0.948  0.1817 -0.0306 -0.2882
   17TYR      H 2459   4.039   2.707   1.002 -0.2870 -0.6559  0.0579
   17TYR     CA 2460   3.851   2.642   0.950 -0.0500  0.2410  0.1979
   17TYR     HA 2461   3.769   2.695   0.902 -1.2533 -0.2500  1.6244
   17TYR     CB 2462   3.874   2.524   0.855  0.1151  0.2288  0.2515
   17TYR    HB1 2463   3.931   2.446   0.906  2.0193  1.2323 -0.2541
   17TYR    HB2 2464   3.930   2.555   0.767 -1.7218  0.0695 -1.0436
   17TYR     CG 2465   3.743   2.469   0.803  0.0096  0.2071  0.5357
   17TYR    CD1 2466   3.692   2.519   0.683  0.6785 -0.2060  0.0726
   17TYR    HD1 2467   3.739   2.602   0.632 -0.9861  1.3920  1.0177
   17TYR    CE1 2468   3.578   2.460   0.627  0.5044 -0.0542  0.2653
   17TYR    HE1 2469   3.533   2.492   0.533 -0.9739 -4.0177 -0.5558
   17TYR     CZ 2470   3.510   2.353   0.687  0.2039  0.0948  0.1948
   17TYR     OH 2471   3.408   2.287   0.624  0.1935 -0.0954  0.4103
   17TYR     HH 2472   3.389   2.331   0.541 -4.2778 -1.4191  0.4922
   17TYR    CE2 2473   3.570   2.300   0.803 -0.0681 -0.2729  0.1705
   17TYR    HE2 2474   3.529   2.210   0.846 -1.5283 -0.0082 -0.6021
   17TYR    CD2 2475   3.684   2.357   0.862  0.0852 -0.2121 -0.1794
   17TYR    HD2 2476   3.719   2.305   0.950 -2.5195 -2.5328 -0.3551
   17TYR      C 2477   3.795   2.602   1.086  0.0357 -0.0707  0.1435
   17TYR      O 2478   3.673   2.607   1.097  0.0156  0.4493 -0.2485
   18PRO      N 2479   3.870   2.571   1.193  0.1615 -0.0529  0.0614
   18PRO     CD 2480   4.013   2.552   1.204  0.1895  0.3562  0.4096
   18PRO    HD1 2481   4.059   2.523   1.110  0.3200 -0.6169  0.7663
   18PRO    HD2 2482   4.051   2.647   1.242  0.9502  0.4703 -0.6053
   18PRO     CG 2483   4.037   2.448   1.313  0.5558 -0.1921 -0.1952
   18PRO    HG1 2484   4.139   2.459   1.352  1.8532  1.6957 -3.6586
   18PRO    HG2 2485   4.032   2.351   1.263 -0.8567  1.1463 -2.8731
   18PRO     CB 2486   3.924   2.487   1.407  0.2935 -0.1252 -0.5375
   18PRO    HB1 2487   3.896   2.400   1.466 -1.1114  0.0145 -0.9603
   18PRO    HB2 2488   3.970   2.559   1.475 -0.6377  1.0554 -1.1190
   18PRO     CA 2489   3.811   2.544   1.322 -0.0259  0.0381 -0.0045
   18PRO     HA 2490   3.742   2.461   1.308  3.7194 -3.3431 -0.1291
   18PRO      C 2491   3.743   2.663   1.390  0.2264 -0.0578  0.4188
   18PRO      O 2492   3.736   2.772   1.333 -0.0858 -0.0638  0.4429
   19THR      N 2493   3.703   2.633   1.513  0.0930  0.0285  0.3956
   19THR      H 2494   3.713   2.537   1.541 -1.0612 -0.4635 -0.7858
   19THR     CA 2495   3.637   2.732   1.597 -0.3453  0.0121  0.0731
   19THR     HA 2496   3.558   2.775   1.535 -0.4776 -2.2116 -1.4102
   19THR     CB 2497   3.577   2.675   1.726  0.0429  0.2090  0.3425
   19THR     HB 2498   3.651   2.647   1.801  0.5778  0.4203 -0.0984
   19THR    CG2 2499   3.471   2.758   1.798  0.0219  0.4115  0.0817
   19THR   HG21 2500   3.456   2.714   1.897  2.7615 -2.4227 -0.5925
   19THR   HG22 2501   3.380   2.766   1.738 -0.2299 -0.1970  0.3724
   19THR   HG23 2502   3.503   2.862   1.807  0.3924  0.2799  0.2887
   19THR    OG1 2503   3.505   2.559   1.692  0.2102  0.2172 -0.0494
   19THR    HG1 2504   3.447   2.579   1.618  0.5395 -2.2677 -1.0800
   19THR      C 2505   3.738   2.840   1.629  0.0011 -0.2621 -0.0901
   19THR      O 2506   3.852   2.820   1.671 -0.4214 -0.6585  0.9049
   20GLN      N 2507   3.689   2.963   1.613  0.1306 -0.2045 -0.0525
   20GLN      H 2508   3.595   2.977   1.577  0.4465 -0.8566 -1.1731
   20GLN     CA 2509   3.753   3.088   1.648 -0.4965  0.1151 -0.0354
   20GLN     HA 2510   3.860   3.070   1.654 -0.3507  1.3538  1.7792
   20GLN     CB 2511   3.734   3.183   1.530  0.3130  0.5085  0.1425
   20GLN    HB1 2512   3.782   3.279   1.544 -1.5132  1.6554 -0.9826
   20GLN    HB2 2513   3.631   3.218   1.534  0.1269 -0.0643  0.3919
   20GLN     CG 2514   3.761   3.128   1.390 -0.2557 -0.9431  0.5778
   20GLN    HG1 2515   3.735   3.202   1.314  1.6887 -0.1055  0.6566
   20GLN    HG2 2516   3.714   3.031   1.375 -2.9488  0.2519  0.7145
   20GLN     CD 2517   3.907   3.088   1.376  0.0527  0.1669  0.5101
   20GLN    OE1 2518   3.998   3.169   1.395  0.2515  0.0094  0.2361
   20GLN    NE2 2519   3.947   2.966   1.339 -0.4177 -0.1003  0.8769
   20GLN   HE21 2520   3.882   2.889   1.338 -1.2073  0.5601 -0.0126
   20GLN   HE22 2521   4.047   2.953   1.347 -0.5303 -0.3852  2.0540
   20GLN      C 2522   3.716   3.156   1.779  0.0018  0.0092  0.1613
   20GLN      O 2523   3.603   3.138   1.824 -0.0912  0.6336  0.1851
   21PRO      N 2524   3.808   3.231   1.839  0.4943 -0.3485 -0.1397
   21PRO     CD 2525   3.774   3.286   1.969  0.3587  0.3391 -0.4588
   21PRO    HD1 2526   3.680   3.341   1.965  0.0046 -0.2729 -0.6790
   21PRO    HD2 2527   3.776   3.198   2.033 -3.6800 -1.1334 -1.9794
   21PRO     CG 2528   3.898   3.366   2.006  0.7821 -0.5463  0.0681
   21PRO    HG1 2529   3.882   3.458   2.062  0.4969 -0.1861 -0.5939
   21PRO    HG2 2530   3.959   3.303   2.071  3.0719  0.7384 -0.7319
   21PRO     CB 2531   3.976   3.392   1.878  0.4315  0.2560  0.0103
   21PRO    HB1 2532   3.933   3.475   1.823 -3.6891 -1.7116 -0.0993
   21PRO    HB2 2533   4.082   3.405   1.900  0.1352  2.8566  0.1814
   21PRO     CA 2534   3.945   3.262   1.804  0.1412  0.6924 -0.6397
   21PRO     HA 2535   3.958   3.278   1.697  4.1092 -0.4640 -0.4856
   21PRO      C 2536   4.043   3.153   1.844 -0.5110  0.2299 -0.2820
   21PRO      O 2537   3.998   3.046   1.885 -0.3687  0.6716  1.0529
   22GLY      N 2538   4.174   3.172   1.823 -0.3507  0.5553  0.9444
   22GLY      H 2539   4.210   3.257   1.782  1.4031 -0.1170  1.0166
   22GLY     CA 2540   4.272   3.065   1.816 -0.1798  0.7551  0.2134
   22GLY    HA1 2541   4.322   3.059   1.912  0.5957  0.1869 -0.2166
   22GLY    HA2 2542   4.225   2.967   1.807  1.9815 -0.2745 -0.6172
   22GLY      C 2543   4.375   3.076   1.705  0.3574 -0.4820  0.5759
   22GLY      O 2544   4.422   3.185   1.673 -0.2158 -0.4111 -0.0526
   23GLN      N 2545   4.434   2.961   1.671  0.1821 -0.5900  0.6389
   23GLN      H 2546   4.402   2.875   1.714  0.4763 -1.0011  0.0564
   23GLN     CA 2547   4.539   2.946   1.572 -0.1934 -0.2027  0.1751
   23GLN     HA 2548   4.631   2.981   1.619 -0.5247  1.7522 -0.5252
   23GLN     CB 2549   4.566   2.800   1.536  0.1253 -0.0442 -0.2383
   23GLN    HB1 2550   4.475   2.751   1.502  0.1936  1.0729 -2.1763
   23GLN    HB2 2551   4.637   2.802   1.454  1.5000 -0.1608  0.9081
   23GLN     CG 2552   4.638   2.724   1.648  0.0068  0.2531  0.0432
   23GLN    HG1 2553   4.583   2.742   1.741 -0.5185 -0.2831 -0.1590
   23GLN    HG2 2554   4.641   2.619   1.621 -0.8001 -0.0424  1.0462
   23GLN     CD 2555   4.784   2.764   1.664 -0.0557  0.5543 -0.1140
   23GLN    OE1 2556   4.837   2.825   1.572  0.5205  1.0765  0.5502
   23GLN    NE2 2557   4.853   2.751   1.778 -0.2721 -0.7660 -0.1167
   23GLN   HE21 2558   4.942   2.797   1.787 -0.9957  0.9077 -1.0439
   23GLN   HE22 2559   4.805   2.712   1.858  0.8252  0.8949  1.4348
   23GLN      C 2560   4.523   3.036   1.450 -0.1067 -0.4139  0.0088
   23GLN      O 2561   4.411   3.046   1.402 -0.0371  0.4711  0.0149
   24GLY      N 2562   4.627   3.112   1.414 -0.5053  0.2561  0.2491
   24GLY      H 2563   4.715   3.099   1.462 -0.1464 -3.5480 -1.0360
   24GLY     CA 2564   4.624   3.222   1.320 -0.0171  0.1915  0.1538
   24GLY    HA1 2565   4.717   3.278   1.321 -0.1306  0.4122 -0.7308
   24GLY    HA2 2566   4.535   3.279   1.346  0.9376  0.6785  2.5726
   24GLY      C 2567   4.613   3.176   1.175 -1.1638 -0.0550  0.3080
   24GLY      O 2568   4.622   3.063   1.129 -0.5779 -0.1905  0.7569
   25TYR      N 2569   4.594   3.282   1.095 -0.4631 -0.0181  0.1860
   25TYR      H 2570   4.600   3.378   1.126 -1.4481  0.9109 -2.2992
   25TYR     CA 2571   4.575   3.282   0.952 -0.0402  0.1324  0.1285
   25TYR     HA 2572   4.510   3.198   0.930  1.1489 -1.5371  2.5403
   25TYR     CB 2573   4.505   3.409   0.905 -0.1290  0.0411  0.0124
   25TYR    HB1 2574   4.572   3.491   0.881 -0.4519  1.3007  2.9734
   25TYR    HB2 2575   4.456   3.447   0.995 -2.6305 -1.1341 -0.7626
   25TYR     CG 2576   4.397   3.393   0.800 -0.3369  1.0600  0.0573
   25TYR    CD1 2577   4.421   3.432   0.668  0.3669  0.1865 -0.0886
   25TYR    HD1 2578   4.510   3.482   0.633  0.4976 -0.3427 -0.5348
   25TYR    CE1 2579   4.322   3.408   0.571 -0.0438  0.2052  0.3231
   25TYR    HE1 2580   4.333   3.443   0.470 -0.8376 -2.0773 -0.6058
   25TYR     CZ 2581   4.194   3.360   0.604 -0.0659 -0.2996 -0.4768
   25TYR     OH 2582   4.101   3.331   0.508 -0.1714 -0.3065 -0.3737
   25TYR     HH 2583   4.020   3.301   0.549 -0.8254  0.4172 -1.1308
   25TYR    CE2 2584   4.177   3.323   0.739  0.2697  0.6735 -0.1596
   25TYR    HE2 2585   4.086   3.269   0.762  0.8737 -0.7074 -0.8895
   25TYR    CD2 2586   4.275   3.338   0.838  0.3397 -0.5579 -0.0306
   25TYR    HD2 2587   4.252   3.300   0.937 -2.5082  2.3239  0.5739
   25TYR      C 2588   4.700   3.248   0.872 -0.2057 -0.0858 -0.0404
   25TYR      O 2589   4.815   3.249   0.915 -0.0957  0.4815 -0.3360
   26SER      N 2590   4.673   3.209   0.747 -0.2828  0.1672 -0.1039
   26SER      H 2591   4.578   3.223   0.714 -0.8369 -2.3306  0.2380
   26SER     CA 2592   4.771   3.143   0.664 -0.4062 -0.4138  0.2041
   26SER     HA 2593   4.860   3.200   0.693  0.3346 -1.0829 -0.6883
   26SER     CB 2594   4.799   2.999   0.706  0.5167 -0.3572 -0.1830
   26SER    HB1 2595   4.869   2.960   0.632  0.6119  0.5771 -0.6076
   26SER    HB2 2596   4.845   2.998   0.805  0.2947 -0.7982 -0.0844
   26SER     OG 2597   4.676   2.930   0.699  0.4793 -0.2992 -0.1141
   26SER     HG 2598   4.693   2.853   0.754  2.5684 -0.2714 -0.6355
   26SER      C 2599   4.746   3.144   0.514  0.1118 -0.4824  0.1157
   26SER      O 2600   4.633   3.144   0.465  0.1579 -0.0712  0.0003
   27GLN      N 2601   4.855   3.148   0.435  0.2901  0.0798  0.3829
   27GLN      H 2602   4.946   3.151   0.478 -0.2589 -2.6181  2.0338
   27GLN     CA 2603   4.850   3.146   0.291 -0.4182 -0.4994  0.4053
   27GLN     HA 2604   4.755   3.107   0.255 -0.6869 -0.8503  1.4742
   27GLN     CB 2605   4.839   3.294   0.253 -0.1661 -0.5077  0.2983
   27GLN    HB1 2606   4.746   3.336   0.289  1.0496  1.2421  1.5815
   27GLN    HB2 2607   4.920   3.345   0.305  1.4366 -2.2534 -0.3606
   27GLN     CG 2608   4.849   3.330   0.106  0.4913 -0.3217  0.3824
   27GLN    HG1 2609   4.772   3.276   0.050 -0.3723  0.2242  1.0214
   27GLN    HG2 2610   4.943   3.292   0.066 -0.2586 -1.2987 -0.5112
   27GLN     CD 2611   4.845   3.478   0.071 -0.2567 -0.3131  0.4851
   27GLN    OE1 2612   4.823   3.563   0.157 -0.0359  0.3566 -0.1012
   27GLN    NE2 2613   4.878   3.513   8.618  0.4256 -0.6825  0.5580
   27GLN   HE21 2614   4.909   3.443   8.553 -0.9627 -2.0010  1.2683
   27GLN   HE22 2615   4.900   3.611   8.601 -1.8330 -0.3330 -0.7614
   27GLN      C 2616   4.963   3.083   0.212 -0.1561  0.0026  0.3734
   27GLN      O 2617   5.080   3.084   0.251  0.1488  0.4912 -0.5277
   28GLN      N 2618   4.929   3.017   0.100  0.0366  0.1956  0.1989
   28GLN      H 2619   4.832   3.028   0.074 -0.0038  2.2149  1.0088
   28GLN     CA 2620   5.018   2.943   0.014 -0.1519 -0.5023  0.5970
   28GLN     HA 2621   5.074   2.876   0.078  0.5165 -1.0496 -0.5302
   28GLN     CB 2622   4.932   2.852   8.598  0.0353 -0.1995  0.0925
   28GLN    HB1 2623   4.844   2.825   8.657 -0.9201 -0.8898 -1.5842
   28GLN    HB2 2624   4.995   2.767   8.571 -1.1258 -1.3740  0.9067
   28GLN     CG 2625   4.862   2.904   8.474 -0.2459 -0.0775  0.3016
   28GLN    HG1 2626   4.803   2.992   8.501 -2.4557 -1.1917 -0.6097
   28GLN    HG2 2627   4.938   2.918   8.397  2.0049 -1.4632  2.1665
   28GLN     CD 2628   4.758   2.810   8.415 -0.7362  0.5082  0.2176
   28GLN    OE1 2629   4.697   2.731   8.486  0.4692  0.2306  0.9714
   28GLN    NE2 2630   4.730   2.808   8.284 -0.0058 -0.1936  0.0676
   28GLN   HE21 2631   4.656   2.743   8.261  0.4661 -0.6089 -0.3148
   28GLN   HE22 2632   4.779   2.873   8.224  0.0135  0.9090  1.2503
   28GLN      C 2633   5.121   3.021   8.605 -0.3660 -0.4259  0.3935
   28GLN      O 2634   5.101   3.137   8.572  0.0960 -0.4034  0.1981
   29SER      N 2635   5.227   2.950   8.567  0.2605  0.5205  0.3613
   29SER      H 2636   5.234   2.859   8.609  4.0392  0.2373 -0.5113
   29SER     CA 2637   5.333   2.989   8.475  0.0509  0.4358  0.0820
   29SER     HA 2638   5.364   3.087   8.513  2.0866 -1.2401  3.2119
   29SER     CB 2639   5.454   2.900   8.501 -0.4232 -0.1250  0.3855
   29SER    HB1 2640   5.487   2.906   8.605 -1.3696  0.0046  0.6939
   29SER    HB2 2641   5.530   2.931   8.430  2.0121 -1.5567  2.2209
   29SER     OG 2642   5.425   2.763   8.481  0.4537 -0.1911 -0.4785
   29SER     HG 2643   5.374   2.735   8.557  0.1465  0.5038 -0.4160
   29SER      C 2644   5.290   2.994   8.329  0.0011  0.0506  0.0826
   29SER      O 2645   5.181   2.950   8.294  0.2147  0.0105 -0.5350
   30SER      N 2646   5.370   3.058   8.244 -0.4076  0.1495 -0.2262
   30SER      H 2647   5.458   3.095   8.276 -1.0561  0.8737  0.7757
   30SER     CA 2648   5.342   3.050   8.102  0.1562  0.4184 -0.3553
   30SER     HA 2649   5.300   2.952   8.078  0.4390  0.5275 -1.3546
   30SER     CB 2650   5.243   3.158   8.057 -0.2634  0.2849  0.2322
   30SER    HB1 2651   5.236   3.238   8.131  0.3235  0.6364 -0.0774
   30SER    HB2 2652   5.256   3.192   7.954  1.1259  3.4232  1.3033
   30SER     OG 2653   5.114   3.105   8.073 -0.2585  0.0772 -0.4093
   30SER     HG 2654   5.123   3.043   8.145 -0.9601  0.1396 -0.2621
   30SER      C 2655   5.464   3.061   8.011  0.1267  0.6431 -0.3704
   30SER      O 2656   5.562   3.130   8.039  0.4213  0.0108  0.1938
   31GLN      N 2657   5.456   2.981   7.904  0.1512 -0.1006  0.1708
   31GLN      H 2658   5.371   2.928   7.899 -0.4251  0.7726  0.5664
   31GLN     CA 2659   5.547   2.999   7.793  0.3345  0.1430  0.3580
   31GLN     HA 2660   5.648   3.005   7.834  0.3930  1.3514  0.0842
   31GLN     CB 2661   5.553   2.878   7.699  0.0514  0.1635  0.3141
   31GLN    HB1 2662   5.600   2.903   7.604 -1.3307  2.9211  0.2494
   31GLN    HB2 2663   5.452   2.858   7.664 -0.3848  3.0694 -0.3976
   31GLN     CG 2664   5.612   2.754   7.764  0.3239  0.1634  0.0650
   31GLN    HG1 2665   5.542   2.722   7.841  2.0597 -2.9575  0.5398
   31GLN    HG2 2666   5.606   2.677   7.686  0.0313  1.0870 -0.8412
   31GLN     CD 2667   5.753   2.769   7.819  0.2776 -0.0007  0.2330
   31GLN    OE1 2668   5.835   2.854   7.781  0.1175 -0.0481 -0.2319
   31GLN    NE2 2669   5.790   2.689   7.918  0.7737 -0.2245 -0.1250
   31GLN   HE21 2670   5.885   2.694   7.951  0.3467 -2.8032  1.9011
   31GLN   HE22 2671   5.724   2.626   7.962  1.2352 -0.9377 -0.4359
   31GLN      C 2672   5.524   3.126   7.712 -0.0083 -0.3428 -0.3160
   31GLN      O 2673   5.413   3.177   7.716 -0.1089 -0.5667 -0.2452
   32PRO      N 2674   5.624   3.171   7.636 -0.0405 -0.0272 -0.1714
   32PRO     CD 2675   5.760   3.120   7.634  0.1669  0.4977  0.2745
   32PRO    HD1 2676   5.763   3.013   7.617 -1.9784  0.2327  1.2477
   32PRO    HD2 2677   5.808   3.135   7.730 -0.8993  3.4999  0.4618
   32PRO     CG 2678   5.833   3.188   7.518  0.2872  0.3184  0.2452
   32PRO    HG1 2679   5.937   3.211   7.539  0.7501 -3.5279  3.3386
   32PRO    HG2 2680   5.822   3.126   7.429  1.9495 -0.7341  0.7326
   32PRO     CB 2681   5.745   3.308   7.486  0.3267  0.3030  0.0827
   32PRO    HB1 2682   5.777   3.393   7.546  1.4030  0.3389 -0.5120
   32PRO    HB2 2683   5.755   3.319   7.378  1.0414 -0.5413  0.0557
   32PRO     CA 2684   5.605   3.267   7.529  0.3203  0.2036 -0.0320
   32PRO     HA 2685   5.550   3.350   7.572 -0.8943 -0.2871 -0.5869
   32PRO      C 2686   5.529   3.206   7.412 -0.5001  0.4227  0.3798
   32PRO      O 2687   5.497   3.087   7.416 -0.8635  0.5075  0.1103
   33TYR      N 2688   5.499   3.278   7.303  0.1320 -0.2380 -0.2437
   33TYR      H 2689   5.515   3.377   7.313 -2.0942  0.0281  1.4925
   33TYR     CA 2690   5.434   3.232   7.182 -0.4063 -0.2575  0.0500
   33TYR     HA 2691   5.367   3.147   7.197  1.0674 -1.5437 -0.4121
   33TYR     CB 2692   5.356   3.351   7.124 -0.1358 -0.1247 -0.0426
   33TYR    HB1 2693   5.418   3.435   7.095  1.5988 -2.3567 -3.4827
   33TYR    HB2 2694   5.308   3.314   7.034  1.7507  0.5256 -1.3698
   33TYR     CG 2695   5.247   3.408   7.211 -0.0705 -0.0200 -0.0299
   33TYR    CD1 2696   5.238   3.542   7.250 -0.2811 -0.2500  0.7460
   33TYR    HD1 2697   5.313   3.611   7.212 -0.3013  0.4418  1.9290
   33TYR    CE1 2698   5.132   3.603   7.317 -0.1997  0.7042  0.0350
   33TYR    HE1 2699   5.133   3.705   7.354  0.6681  1.5826 -2.2159
   33TYR     CZ 2700   5.024   3.519   7.353 -0.1143  0.3914 -0.4372
   33TYR     OH 2701   4.923   3.569   7.429  0.4098  0.1311  0.4477
   33TYR     HH 2702   4.940   3.657   7.463 -1.6455  1.2334 -1.1262
   33TYR    CE2 2703   5.026   3.382   7.321  0.0757  0.3601 -0.2902
   33TYR    HE2 2704   4.952   3.309   7.350 -1.2390  1.4243 -0.8557
   33TYR    CD2 2705   5.135   3.332   7.248 -0.1270 -0.0716 -0.3015
   33TYR    HD2 2706   5.130   3.227   7.223  0.3525  0.4416 -2.8043
   33TYR      C 2707   5.547   3.185   7.092 -0.2058 -0.2872  0.3179
   33TYR      O 2708   5.667   3.210   7.103 -0.1999  0.0270 -0.4364
   34GLY      N 2709   5.507   3.098   6.999 -0.5311  0.1188  0.0762
   34GLY      H 2710   5.406   3.088   6.995 -0.6376  0.0808  1.8966
   34GLY     CA 2711   5.577   3.016   6.902 -0.3991 -0.0228  0.2901
   34GLY    HA1 2712   5.504   2.979   6.831 -0.1890 -0.0147  0.0691
   34GLY    HA2 2713   5.633   2.937   6.951 -0.3980  0.4493  1.0836
   34GLY      C 2714   5.672   3.096   6.814 -0.0798 -0.2130  0.4587
   34GLY      O 2715   5.671   3.218   6.820  0.1933 -0.2274  0.7571
   35GLN      N 2716   5.753   3.028   6.732  0.0224  0.5520 -0.0868
   35GLN      H 2717   5.735   2.929   6.724 -0.9708  0.4307  2.6591
   35GLN     CA 2718   5.832   3.087   6.626  0.0367  0.6664 -0.0132
   35GLN     HA 2719   5.846   3.195   6.635  2.7254  0.3084  0.8500
   35GLN     CB 2720   5.973   3.031   6.636 -0.0943  0.3765  0.2356
   35GLN    HB1 2721   6.016   3.048   6.735 -1.0163  0.3459  0.6464
   35GLN    HB2 2722   5.976   2.922   6.641  2.9737  0.3565  0.1741
   35GLN     CG 2723   6.079   3.062   6.530  0.3402 -0.1810  0.4990
   35GLN    HG1 2724   6.045   3.042   6.429  2.2463  1.3520 -0.5143
   35GLN    HG2 2725   6.163   2.996   6.547  0.0551 -0.5847  0.3566
   35GLN     CD 2726   6.134   3.204   6.532 -0.2204  0.0558 -0.5355
   35GLN    OE1 2727   6.102   3.284   6.620  0.9266 -0.0770  0.0083
   35GLN    NE2 2728   6.216   3.242   6.434  0.1272 -0.3547 -0.4011
   35GLN   HE21 2729   6.247   3.175   6.364 -1.3485 -1.3035 -0.1756
   35GLN   HE22 2730   6.259   3.333   6.446 -0.8460 -0.0625  1.0894
   35GLN      C 2731   5.777   3.053   6.488 -0.4512  0.4705  0.2253
   35GLN      O 2732   5.734   2.942   6.460 -0.2282  0.4163  0.0905
   36GLN      N 2733   5.764   3.154   6.401 -0.2208  0.1577 -0.1789
   36GLN      H 2734   5.811   3.235   6.439 -1.1732  0.5018  0.3212
   36GLN     CA 2735   5.677   3.160   6.285 -0.2427  0.0293 -0.1687
   36GLN     HA 2736   5.660   3.265   6.262 -0.2169  0.5463  1.9157
   36GLN     CB 2737   5.733   3.085   6.165  0.0613  0.3409 -0.2213
   36GLN    HB1 2738   5.667   3.083   6.079  0.5037  0.1426 -0.5631
   36GLN    HB2 2739   5.737   2.979   6.187 -1.1426 -0.2063 -2.3720
   36GLN     CG 2740   5.874   3.136   6.132  0.3434 -0.1189  0.2619
   36GLN    HG1 2741   5.950   3.116   6.207  0.8262 -2.0263 -0.6677
   36GLN    HG2 2742   5.917   3.072   6.054 -2.4377  0.0486 -1.5674
   36GLN     CD 2743   5.892   3.279   6.085 -0.4750  0.0351  0.3992
   36GLN    OE1 2744   5.949   3.368   6.149 -0.1667  0.3117 -0.2450
   36GLN    NE2 2745   5.860   3.302   5.958  0.1132  0.4581  0.3191
   36GLN   HE21 2746   5.886   3.393   5.925 -0.5277  0.1932 -0.9951
   36GLN   HE22 2747   5.820   3.226   5.904 -0.1741  0.7693  0.0942
   36GLN      C 2748   5.539   3.101   6.310 -0.0709 -0.4835 -0.4212
   36GLN      O 2749   5.457   3.094   6.219  0.1982  0.4550 -0.7402
   37SER      N 2750   5.494   3.092   6.435  0.2068 -0.2785 -0.3046
   37SER      H 2751   5.554   3.123   6.510 -0.3738  1.1795 -0.4108
   37SER     CA 2752   5.364   3.038   6.472  0.0583  0.2715 -0.0018
   37SER     HA 2753   5.297   3.047   6.386  1.1112  1.0874 -0.7673
   37SER     CB 2754   5.390   2.890   6.498 -0.1731  0.2953  0.3655
   37SER    HB1 2755   5.297   2.840   6.528  0.7133 -0.2584  2.3714
   37SER    HB2 2756   5.430   2.834   6.413 -4.8810 -2.0404 -0.6888
   37SER     OG 2757   5.462   2.870   6.617 -0.3185 -0.4562  0.3367
   37SER     HG 2758   5.442   2.779   6.640  0.7111 -1.3370 -2.0238
   37SER      C 2759   5.300   3.114   6.587 -0.3811  0.0821 -0.1210
   37SER      O 2760   5.366   3.198   6.647  0.4946 -0.8249  0.1931
   38TYR      N 2761   5.171   3.090   6.613 -0.3861  0.0845 -0.1411
   38TYR      H 2762   5.117   3.028   6.554 -2.4896  0.7495  0.9824
   38TYR     CA 2763   5.095   3.143   6.725 -0.1480  0.3856 -0.1201
   38TYR     HA 2764   5.162   3.181   6.802 -0.2264  0.7216 -0.2173
   38TYR     CB 2765   5.010   3.257   6.670  0.1228  0.4291 -0.4572
   38TYR    HB1 2766   5.075   3.322   6.612 -2.6865  3.0113 -0.9684
   38TYR    HB2 2767   4.935   3.217   6.602 -2.0995  2.3543  0.6786
   38TYR     CG 2768   4.938   3.340   6.774  0.0123  0.3108 -0.4386
   38TYR    CD1 2769   5.010   3.409   6.872  0.0888 -0.2584 -0.0943
   38TYR    HD1 2770   5.117   3.414   6.859  0.2339 -2.6578 -0.3505
   38TYR    CE1 2771   4.950   3.488   6.971 -0.1849 -0.4310 -0.1192
   38TYR    HE1 2772   5.006   3.548   7.042 -1.8049 -0.1784  0.9980
   38TYR     CZ 2773   4.810   3.484   6.986 -0.1704  0.2903  0.2638
   38TYR     OH 2774   4.757   3.565   7.082  0.1747  0.2804  0.4640
   38TYR     HH 2775   4.662   3.573   7.074 -0.5299 -3.7569  2.3266
   38TYR    CE2 2776   4.735   3.405   6.897  0.4354  0.2761 -0.2411
   38TYR    HE2 2777   4.627   3.404   6.887  0.5753 -0.0540 -2.1935
   38TYR    CD2 2778   4.799   3.338   6.792  0.0896 -0.6307  0.1165
   38TYR    HD2 2779   4.743   3.274   6.724 -0.6048 -2.6531  2.4681
   38TYR      C 2780   5.003   3.039   6.788 -0.1324  0.4996  0.0902
   38TYR      O 2781   4.983   2.932   6.731 -0.0506  0.4333  0.1860
   39SER      N 2782   4.936   3.069   6.899 -0.7055  0.2423 -0.1817
   39SER      H 2783   4.939   3.163   6.935 -1.7878  1.1721 -2.3608
   39SER     CA 2784   4.864   2.968   6.974  0.2489 -0.3358 -0.0301
   39SER     HA 2785   4.926   2.878   6.974  0.9282  0.1098  0.9808
   39SER     CB 2786   4.851   2.994   7.124 -0.1027 -0.3493 -0.0572
   39SER    HB1 2787   4.829   2.898   7.171 -1.9065 -1.0492 -2.1585
   39SER    HB2 2788   4.768   3.060   7.148 -0.3864 -1.3201  1.7825
   39SER     OG 2789   4.975   3.047   7.166  0.3501 -0.5566 -1.0848
   39SER     HG 2790   4.974   3.041   7.262  0.1644 -0.0200 -1.0470
   39SER      C 2791   4.725   2.940   6.920  0.2633  0.1991 -0.3540
   39SER      O 2792   4.659   3.032   6.874 -0.6717 -0.1943  0.1702
   40GLY      N 2793   4.678   2.815   6.914 -0.2272  0.3762 -0.2951
   40GLY      H 2794   4.727   2.743   6.965  1.7531  1.1115 -1.0457
   40GLY     CA 2795   4.562   2.773   6.838 -0.0906 -0.3347 -0.1206
   40GLY    HA1 2796   4.584   2.802   6.735 -1.7315  0.2117 -0.3359
   40GLY    HA2 2797   4.486   2.848   6.858  0.3765  0.3164 -0.7254
   40GLY      C 2798   4.517   2.627   6.839 -0.0874 -0.3359 -0.1886
   40GLY      O 2799   4.563   2.544   6.917 -0.0957 -0.2155 -0.0545
   41TYR      N 2800   4.435   2.586   6.742 -0.1581 -0.4324 -0.0877
   41TYR      H 2801   4.418   2.653   6.668 -2.1606 -0.2590  0.4676
   41TYR     CA 2802   4.389   2.450   6.726 -0.3859 -0.4024  0.3054
   41TYR     HA 2803   4.455   2.384   6.782  3.1831  0.0176 -2.9896
   41TYR     CB 2804   4.242   2.431   6.766 -0.4069 -0.7777  0.0462
   41TYR    HB1 2805   4.223   2.324   6.773  0.4750 -0.9919 -0.5893
   41TYR    HB2 2806   4.185   2.461   6.678 -0.2736 -0.7662 -0.0379
   41TYR     CG 2807   4.184   2.498   6.888  0.0106 -0.4020  0.0433
   41TYR    CD1 2808   4.055   2.551   6.878  0.0780 -0.2490 -0.0040
   41TYR    HD1 2809   3.996   2.537   6.789  0.1584  1.4656 -0.3666
   41TYR    CE1 2810   4.008   2.630   6.984  0.2302 -0.3088  0.1094
   41TYR    HE1 2811   3.915   2.687   6.987  0.2206 -0.3404  0.4473
   41TYR     CZ 2812   4.083   2.657   7.100 -0.1612  0.2958  0.2278
   41TYR     OH 2813   4.030   2.728   7.203  0.2181  0.7340  0.1234
   41TYR     HH 2814   4.083   2.746   7.281 -1.1322 -1.1095  1.5362
   41TYR    CE2 2815   4.212   2.601   7.107  0.0477  0.5461 -1.2761
   41TYR    HE2 2816   4.277   2.614   7.192  1.4126 -1.7246 -1.8898
   41TYR    CD2 2817   4.259   2.518   7.004  0.6394 -0.2491 -0.3859
   41TYR    HD2 2818   4.359   2.477   7.007  1.1045  0.8793  0.5420
   41TYR      C 2819   4.410   2.397   6.586 -0.5113 -0.0978  0.1692
   41TYR      O 2820   4.440   2.468   6.490  0.4066  0.0652  0.5673
   42SER      N 2821   4.401   2.264   6.570 -0.0045 -0.1585  0.3497
   42SER      H 2822   4.373   2.214   6.653  0.8701 -1.0753  0.0967
   42SER     CA 2823   4.451   2.186   6.460 -0.3014 -0.3084  0.3189
   42SER     HA 2824   4.497   2.254   6.388  0.7461 -1.0360  0.2635
   42SER     CB 2825   4.561   2.093   6.511 -0.3151 -0.4484  0.0979
   42SER    HB1 2826   4.611   2.050   6.424 -0.9003  0.3068 -0.6339
   42SER    HB2 2827   4.525   2.016   6.578 -3.9363  1.9453  1.2052
   42SER     OG 2828   4.656   2.161   6.590 -0.5152 -0.1101  0.0488
   42SER     HG 2829   4.737   2.168   6.539 -1.4147 -0.7785 -1.5036
   42SER      C 2830   4.340   2.109   6.390 -0.0643 -0.2006 -0.1865
   42SER      O 2831   4.252   2.053   6.455  0.0570 -0.0432  0.1156
   43GLN      N 2832   4.339   2.123   6.257  0.0166  0.1981 -0.1459
   43GLN      H 2833   4.416   2.172   6.214 -1.5324  2.6288 -0.3434
   43GLN     CA 2834   4.230   2.100   6.164 -0.0169 -0.1466 -0.0223
   43GLN     HA 2835   4.140   2.132   6.218  0.6385  1.3973  0.2124
   43GLN     CB 2836   4.252   2.190   6.043  0.7255  0.4631  0.5526
   43GLN    HB1 2837   4.206   2.145   5.955 -1.8576  0.0006  2.0206
   43GLN    HB2 2838   4.359   2.204   6.031  0.5362  0.7920 -0.8971
   43GLN     CG 2839   4.186   2.327   6.061  0.1879  0.2859 -0.0222
   43GLN    HG1 2840   4.212   2.389   5.975 -2.4670 -0.5009 -1.4996
   43GLN    HG2 2841   4.080   2.309   6.046  0.2267  0.1531 -0.1322
   43GLN     CD 2842   4.228   2.398   6.189  0.4813  0.3670 -0.1601
   43GLN    OE1 2843   4.149   2.422   6.281  0.7444  0.2370  0.1024
   43GLN    NE2 2844   4.353   2.439   6.212  0.5731  0.0121 -0.0136
   43GLN   HE21 2845   4.374   2.489   6.297 -1.3780  1.3551 -0.2539
   43GLN   HE22 2846   4.426   2.434   6.143  1.0318 -0.9853  0.5203
   43GLN      C 2847   4.222   1.957   6.115  0.2020  0.0645 -0.6804
   43GLN      O 2848   4.300   1.871   6.157 -0.1991 -0.2088 -0.4843
   44SER      N 2849   4.120   1.922   6.036 -0.1655  0.0626 -0.2115
   44SER      H 2850   4.060   2.001   6.020 -0.0568  0.4323  1.0901
   44SER     CA 2851   4.090   1.792   5.979  0.2259 -0.0441 -0.1757
   44SER     HA 2852   4.187   1.742   5.971  0.0326 -0.3794 -0.5194
   44SER     CB 2853   4.004   1.709   6.074 -0.1209  0.1959 -0.2782
   44SER    HB1 2854   3.911   1.762   6.093 -0.2541 -0.8029  2.2380
   44SER    HB2 2855   3.988   1.615   6.022 -1.2134  0.3319 -0.1998
   44SER     OG 2856   4.057   1.667   6.198 -0.0892 -0.1118 -0.3949
   44SER     HG 2857   3.987   1.625   6.248 -0.1763  0.1332 -0.3093
   44SER      C 2858   4.035   1.822   5.840 -0.0726 -0.0625 -0.0618
   44SER      O 2859   4.024   1.936   5.795 -0.3163 -0.0244  0.0920
   45THR      N 2860   3.985   1.715   5.778 -0.1600 -0.2461  0.3232
   45THR      H 2861   3.990   1.624   5.822  0.3696 -0.4566 -0.1601
   45THR     CA 2862   3.932   1.735   5.645  0.3304  0.2406  0.1941
   45THR     HA 2863   3.998   1.792   5.580  0.0192 -0.3503 -0.6593
   45THR     CB 2864   3.909   1.601   5.576  0.1451  0.0664  0.5929
   45THR     HB 2865   3.849   1.538   5.643  0.9853 -2.5888 -1.0087
   45THR    CG2 2866   3.827   1.615   5.448  0.4752 -0.0445  0.3675
   45THR   HG21 2867   3.803   1.519   5.403 -1.2058  0.6837 -0.3716
   45THR   HG22 2868   3.870   1.673   5.366 -0.5858  1.0044  0.5222
   45THR   HG23 2869   3.723   1.642   5.467  0.4007  0.4065 -0.6013
   45THR    OG1 2870   4.030   1.539   5.541  0.0844  0.3141 -0.0634
   45THR    HG1 2871   4.072   1.528   5.626  0.6682 -0.1416 -0.3984
   45THR      C 2872   3.799   1.809   5.652  0.3593  0.2822  0.3024
   45THR      O 2873   3.716   1.771   5.734  0.2256  0.2266  0.1416
   46ASP      N 2874   3.773   1.912   5.570  0.5595  0.2721  0.2255
   46ASP      H 2875   3.834   1.945   5.496 -0.7082  1.3531 -0.3747
   46ASP     CA 2876   3.654   1.994   5.574  0.2322 -0.1962  0.1291
   46ASP     HA 2877   3.678   2.086   5.520  2.1886 -0.8487 -0.1800
   46ASP     CB 2878   3.548   1.921   5.492 -0.0674 -0.2559  0.5679
   46ASP    HB1 2879   3.592   1.876   5.404 -1.7251 -0.8558 -0.0001
   46ASP    HB2 2880   3.513   1.831   5.542 -1.8190 -0.2980 -0.6228
   46ASP     CG 2881   3.441   2.015   5.437  0.2694  0.0190  0.3816
   46ASP    OD1 2882   3.322   1.977   5.438  0.3298 -0.2045 -0.4784
   46ASP    OD2 2883   3.480   2.122   5.385  0.6835 -0.5247 -0.4431
   46ASP      C 2884   3.603   2.042   5.709  0.0429  0.1957 -0.0773
   46ASP      O 2885   3.485   2.072   5.727  0.0208 -0.1665  0.4165
   47THR      N 2886   3.680   2.033   5.818  0.2855  0.1170 -0.2540
   47THR      H 2887   3.772   1.994   5.808  0.1935 -0.1082 -0.2331
   47THR     CA 2888   3.645   2.063   5.955  0.0031 -0.2746 -0.2369
   47THR     HA 2889   3.567   2.140   5.954  0.8618  0.6348  0.6144
   47THR     CB 2890   3.581   1.943   6.024 -0.5269  0.2555  0.2060
   47THR     HB 2891   3.557   1.967   6.128  0.3606 -1.7145  0.9071
   47THR    CG2 2892   3.447   1.905   5.961 -0.3973  0.2544 -0.0692
   47THR   HG21 2893   3.389   1.852   6.036 -1.5713  3.8971  1.8498
   47THR   HG22 2894   3.462   1.849   5.869  3.0182 -2.2524  1.7462
   47THR   HG23 2895   3.395   2.001   5.961 -1.2767 -0.2136 -0.4957
   47THR    OG1 2896   3.668   1.833   6.020 -0.5298  0.2553  0.1546
   47THR    HG1 2897   3.684   1.807   5.929  0.8870  0.3144  0.3632
   47THR      C 2898   3.761   2.123   6.034 -0.2600  0.4644 -0.4001
   47THR      O 2899   3.875   2.084   6.010 -0.0425  0.7408  0.1654
   48SER      N 2900   3.730   2.220   6.121  0.2815  0.2999 -0.0199
   48SER      H 2901   3.632   2.243   6.126  0.2723  0.7540 -1.6271
   48SER     CA 2902   3.816   2.286   6.217 -0.1085  0.3835  0.2746
   48SER     HA 2903   3.916   2.297   6.176 -0.0851 -0.8068 -0.0241
   48SER     CB 2904   3.764   2.425   6.252 -0.1554  0.2833  0.6103
   48SER    HB1 2905   3.824   2.466   6.332 -0.3653  0.7002  0.5587
   48SER    HB2 2906   3.660   2.425   6.284 -0.1025  2.8878  0.9755
   48SER     OG 2907   3.779   2.505   6.136 -0.2139 -0.1783  0.2783
   48SER     HG 2908   3.743   2.464   6.058  1.0898  0.5310 -0.7299
   48SER      C 2909   3.845   2.217   6.349  0.1038  0.0031  0.0308
   48SER      O 2910   3.766   2.137   6.400  0.0527  0.1950  0.2562
   49GLY      N 2911   3.965   2.234   6.406  0.1881 -0.6736  0.0667
   49GLY      H 2912   4.033   2.289   6.356 -1.6042  0.4177 -1.2998
   49GLY     CA 2913   4.001   2.171   6.532  0.1806 -0.4333  0.1900
   49GLY    HA1 2914   3.967   2.068   6.539  0.4645 -0.4819  0.9669
   49GLY    HA2 2915   4.109   2.178   6.541  0.2106 -1.8499  1.1334
   49GLY      C 2916   3.944   2.243   6.654  0.1001  0.4544 -0.3586
   49GLY      O 2917   3.876   2.345   6.649 -0.1606  0.2786 -0.4947
   50TYR      N 2918   3.961   2.176   6.768 -0.2807 -0.0088 -0.5696
   50TYR      H 2919   4.012   2.090   6.757  0.5642  0.5897 -1.4601
   50TYR     CA 2920   3.907   2.213   6.897  0.1067 -0.0296 -0.4017
   50TYR     HA 2921   3.859   2.310   6.884 -0.8567 -0.6559 -1.6725
   50TYR     CB 2922   3.798   2.114   6.936  0.2245  0.4266  1.1634
   50TYR    HB1 2923   3.827   2.054   7.022  0.3631 -1.6511 -0.2669
   50TYR    HB2 2924   3.791   2.040   6.857 -1.8284 -0.6045  2.2024
   50TYR     CG 2925   3.663   2.172   6.975 -0.1864  0.3666 -0.1327
   50TYR    CD1 2926   3.604   2.255   6.880  0.3567  0.1805 -0.6449
   50TYR    HD1 2927   3.650   2.263   6.782 -0.2883 -0.0333 -0.9738
   50TYR    CE1 2928   3.479   2.313   6.906  0.5774  0.1805  0.4565
   50TYR    HE1 2929   3.430   2.362   6.823 -1.3328  1.5268  2.2681
   50TYR     CZ 2930   3.422   2.301   7.034  0.1896 -0.0557  0.2684
   50TYR     OH 2931   3.304   2.362   7.064  0.0106 -0.0178 -0.5182
   50TYR     HH 2932   3.289   2.370   7.158 -2.4557 -2.3305 -0.6070
   50TYR    CE2 2933   3.487   2.224   7.133 -0.3048 -0.6313  0.1446
   50TYR    HE2 2934   3.457   2.222   7.236 -0.2608  0.3214  0.1797
   50TYR    CD2 2935   3.608   2.160   7.103  0.3541  0.6052  0.1236
   50TYR    HD2 2936   3.652   2.099   7.180  1.4232  1.5483  0.3033
   50TYR      C 2937   4.008   2.234   7.009 -0.5440 -0.4510  0.2807
   50TYR      O 2938   4.091   2.146   7.028 -0.0770 -0.2299 -0.6790
   51GLY      N 2939   3.986   2.336   7.093 -0.0027  0.2900 -0.4545
   51GLY      H 2940   3.915   2.405   7.070 -0.8851 -0.0894  1.0163
   51GLY     CA 2941   4.058   2.348   7.218 -0.1395  0.3795 -0.3836
   51GLY    HA1 2942   4.037   2.441   7.271  0.4756 -0.1035  0.7319
   51GLY    HA2 2943   4.164   2.361   7.195 -0.2872  1.5635 -0.4880
   51GLY      C 2944   4.031   2.242   7.323  0.1116  0.6360 -0.0556
   51GLY      O 2945   3.923   2.183   7.331 -0.3083  1.4268  0.2023
   52GLN      N 2946   4.127   2.221   7.414 -0.1945 -0.0041  0.1315
   52GLN      H 2947   4.219   2.254   7.390 -1.2961  2.5628 -0.9708
   52GLN     CA 2948   4.112   2.146   7.537  0.3156 -0.2306  0.0555
   52GLN     HA 2949   4.074   2.047   7.512 -0.8260  0.6680 -1.9940
   52GLN     CB 2950   4.249   2.141   7.604  0.2639  0.3075  0.2061
   52GLN    HB1 2951   4.240   2.110   7.708  0.6669 -1.7207 -0.3249
   52GLN    HB2 2952   4.274   2.247   7.612 -0.1803  0.3982  0.4337
   52GLN     CG 2953   4.353   2.059   7.527  0.1044  0.4741 -0.1907
   52GLN    HG1 2954   4.319   1.957   7.517 -0.0540  0.5033  0.0297
   52GLN    HG2 2955   4.366   2.100   7.427  0.3808 -0.2895 -0.4723
   52GLN     CD 2956   4.496   2.063   7.579  0.0548 -0.2848  0.0064
   52GLN    OE1 2957   4.535   2.087   7.693 -0.3877 -0.3541  0.1757
   52GLN    NE2 2958   4.595   2.045   7.491  0.1023  0.0811 -0.0160
   52GLN   HE21 2959   4.576   2.014   7.396 -0.4030 -0.8054  0.3579
   52GLN   HE22 2960   4.690   2.067   7.519  0.1467 -1.8274  1.5571
   52GLN      C 2961   4.013   2.215   7.629  0.1468 -0.0015 -0.2930
   52GLN      O 2962   3.994   2.336   7.627  0.2875  0.0382  0.3219
   53SER      N 2963   3.950   2.135   7.715 -0.0874  0.0799 -0.3887
   53SER      H 2964   3.976   2.037   7.706 -0.5413 -0.0021 -0.8386
   53SER     CA 2965   3.854   2.171   7.817  0.1746 -0.5103  0.0738
   53SER     HA 2966   3.820   2.272   7.795  1.5808  0.4199  1.9177
   53SER     CB 2967   3.737   2.073   7.827 -0.0781 -0.1795  0.4154
   53SER    HB1 2968   3.673   2.105   7.909  0.2707 -1.1206  1.0833
   53SER    HB2 2969   3.771   1.972   7.852 -0.6243 -0.3649  0.4282
   53SER     OG 2970   3.657   2.056   7.712  0.1779 -0.0409  0.2169
   53SER     HG 2971   3.651   1.961   7.696 -1.0907  0.3391 -2.1413
   53SER      C 2972   3.912   2.174   7.958 -0.1791  0.3175  0.2103
   53SER      O 2973   4.003   2.099   7.994 -0.5350 -0.2905 -0.1468
   54SER      N 2974   3.866   2.260   8.049 -0.3265  0.6441 -0.1713
   54SER      H 2975   3.797   2.326   8.017 -0.0986  1.2296  0.5247
   54SER     CA 2976   3.894   2.248   8.190  0.6591  0.1764 -0.3951
   54SER     HA 2977   4.000   2.230   8.207  0.4827  1.0873  2.0961
   54SER     CB 2978   3.857   2.380   8.258  0.6238 -0.2397  0.4096
   54SER    HB1 2979   3.864   2.370   8.366  0.7796 -0.8844  0.3439
   54SER    HB2 2980   3.924   2.454   8.215  0.7599  0.9443  2.5508
   54SER     OG 2981   3.724   2.412   8.222  0.4360 -1.2509  0.1602
   54SER     HG 2982   3.714   2.507   8.235 -0.8578 -1.3973  0.2930
   54SER      C 2983   3.811   2.135   8.249  0.7744  0.1959 -0.1928
   54SER      O 2984   3.725   2.078   8.182  0.2352  0.8955 -0.0931
   55TYR      N 2985   3.833   2.096   8.374 -0.2955 -0.3103 -0.1513
   55TYR      H 2986   3.897   2.144   8.436 -1.1118 -0.3329  0.7283
   55TYR     CA 2987   3.759   1.993   8.445 -0.0813 -0.4246 -0.0906
   55TYR     HA 2988   3.653   1.988   8.422 -0.2499 -1.6869  0.8688
   55TYR     CB 2989   3.816   1.855   8.416 -0.4312 -0.6985  0.5145
   55TYR    HB1 2990   3.776   1.827   8.319  0.4556 -0.4751  0.0725
   55TYR    HB2 2991   3.774   1.791   8.494 -0.3220 -1.2124  0.1610
   55TYR     CG 2992   3.967   1.850   8.426 -0.3224  1.2118  0.2576
   55TYR    CD1 2993   4.047   1.831   8.313  0.0368 -0.4977  0.7638
   55TYR    HD1 2994   4.007   1.838   8.213 -1.8891  1.2081  1.5822
   55TYR    CE1 2995   4.187   1.825   8.324  0.0469 -0.6531  0.5467
   55TYR    HE1 2996   4.243   1.834   8.232  0.0737 -1.6243  0.4622
   55TYR     CZ 2997   4.244   1.850   8.450 -0.1108 -0.1113  0.5123
   55TYR     OH 2998   4.380   1.851   8.459 -0.0571  0.7766 -0.1821
   55TYR     HH 2999   4.410   1.807   8.379 -2.0980 -1.3435  0.1008
   55TYR    CE2 3000   4.164   1.866   8.565  0.0269  0.2761  0.5586
   55TYR    HE2 3001   4.204   1.872   8.665 -0.8315  2.7941  0.8158
   55TYR    CD2 3002   4.024   1.860   8.554  0.0739 -0.2298  0.2132
   55TYR    HD2 3003   3.954   1.873   8.635 -2.9991 -2.7801 -1.7867
   55TYR      C 3004   3.753   2.031   8.592  0.1170  0.1504 -0.2261
   55TYR      O 3005   3.824   2.118   8.641 -0.0857  0.3242 -0.2419
   56SER      N 3006   3.673   1.955   8.668  0.4438  0.1204  0.0899
   56SER      H 3007   3.636   1.870   8.630  0.7144 -0.1178  0.3501
   56SER     CA 3008   3.627   1.991   0.129  0.3513  0.3647 -0.0066
   56SER     HA 3009   3.579   2.089   0.121  0.6802  0.5606  0.3923
   56SER     CB 3010   3.528   1.882   0.168  0.6926  0.1628  0.3044
   56SER    HB1 3011   3.483   1.842   0.077  1.2649  1.5556 -0.6302
   56SER    HB2 3012   3.585   1.800   0.211  0.2488 -0.7196 -0.7390
   56SER     OG 3013   3.420   1.930   0.245  0.0916 -0.0864 -0.3707
   56SER     HG 3014   3.371   1.854   0.278  1.1482  0.2326  2.1899
   56SER      C 3015   3.739   1.999   0.232  0.3121  0.1175  0.0555
   56SER      O 3016   3.831   1.917   0.232 -0.0617 -0.3033 -0.0568
   57SER      N 3017   3.726   2.092   0.326 -0.3558  0.1611 -0.0744
   57SER      H 3018   3.643   2.150   0.325 -0.6035 -0.1936  0.0125
   57SER     CA 3019   3.805   2.104   0.447 -0.2794  0.3067 -0.1383
   57SER     HA 3020   3.900   2.051   0.438  0.1403  1.0798 -0.3216
   57SER     CB 3021   3.845   2.250   0.469 -0.6831  0.3743  0.1551
   57SER    HB1 3022   3.898   2.256   0.565 -2.0733 -0.3306  0.9977
   57SER    HB2 3023   3.750   2.303   0.472 -2.0021 -1.8578  0.1308
   57SER     OG 3024   3.929   2.277   0.359 -0.2955  0.1519  0.3894
   57SER     HG 3025   3.875   2.314   0.289 -1.5303  0.7673  1.6054
   57SER      C 3026   3.721   2.058   0.565 -0.0291 -0.0390 -0.0937
   57SER      O 3027   3.600   2.044   0.550 -0.0799  0.2221  0.0686
   58TYR      N 3028   3.786   2.027   0.677  0.2874  0.1702 -0.2172
   58TYR      H 3029   3.886   2.034   0.688  0.7338 -3.5350 -0.5947
   58TYR     CA 3030   3.727   1.957   0.790 -0.2433  0.0212 -0.5826
   58TYR     HA 3031   3.619   1.972   0.787 -0.5068 -1.5651  0.0546
   58TYR     CB 3032   3.756   1.809   0.773  0.1015  0.0470 -0.2306
   58TYR    HB1 3033   3.730   1.755   0.864 -0.8831 -1.3986 -1.3253
   58TYR    HB2 3034   3.863   1.797   0.756  0.0402 -0.1730 -0.4883
   58TYR     CG 3035   3.679   1.740   0.663 -0.0451 -0.3683  0.1283
   58TYR    CD1 3036   3.734   1.723   0.535 -0.1801  0.0705  0.0093
   58TYR    HD1 3037   3.836   1.758   0.525 -0.6251  2.0564  1.6680
   58TYR    CE1 3038   3.655   1.680   0.429 -0.1917  0.3104 -0.0809
   58TYR    HE1 3039   3.706   1.660   0.336  1.1424 -0.1057  0.7131
   58TYR     CZ 3040   3.518   1.652   0.443 -0.1953  0.0967 -0.5140
   58TYR     OH 3041   3.445   1.598   0.341  0.0745 -0.2039 -0.5499
   58TYR     HH 3042   3.357   1.570   0.368 -0.5958  0.3170 -2.0769
   58TYR    CE2 3043   3.460   1.680   0.568 -0.1595 -0.0217 -0.4707
   58TYR    HE2 3044   3.354   1.664   0.586  0.2179 -0.4337  1.7684
   58TYR    CD2 3045   3.540   1.726   0.674 -0.1534  0.1130 -0.5340
   58TYR    HD2 3046   3.495   1.746   0.770  2.2677 -1.9688  1.1886
   58TYR      C 3047   3.782   2.006   0.923 -0.4689  0.0361 -0.4940
   58TYR      O 3048   3.891   2.062   0.926 -0.4361 -0.0356 -0.3443
   59GLY      N 3049   3.704   1.987   1.030 -0.2665  0.1128 -0.3324
   59GLY      H 3050   3.619   1.935   1.015  0.8662 -1.2778 -2.6510
   59GLY     CA 3051   3.748   1.991   1.168 -0.1086 -0.1767 -0.3720
   59GLY    HA1 3052   3.808   2.081   1.184  1.6509 -0.7384 -3.0760
   59GLY    HA2 3053   3.661   2.005   1.233  1.0711  1.2537  0.9860
   59GLY      C 3054   3.828   1.875   1.225  0.1269  0.1718  0.0115
   59GLY      O 3055   3.856   1.776   1.159 -0.0695 -0.0004  0.1821
   60GLN      N 3056   3.863   1.896   1.353 -0.1773  0.4725  0.0476
   60GLN      H 3057   3.853   1.987   1.394  2.2521  0.1038  1.6322
   60GLN     CA 3058   3.931   1.803   1.440  0.2084  0.5771 -0.1412
   60GLN     HA 3059   3.922   1.701   1.402 -2.1818  1.1828 -1.3909
   60GLN     CB 3060   4.079   1.842   1.438  0.3069  0.2045 -0.1709
   60GLN    HB1 3061   4.115   1.828   1.336  1.6063  0.0906  0.2911
   60GLN    HB2 3062   4.130   1.770   1.502  4.3256  2.3865 -0.6346
   60GLN     CG 3063   4.107   1.985   1.483  0.2757  0.2079 -0.1620
   60GLN    HG1 3064   4.036   2.060   1.447  1.7875  2.4364  1.2164
   60GLN    HG2 3065   4.104   1.993   1.592 -0.4652 -0.6911 -0.1029
   60GLN     CD 3066   4.242   2.032   1.433  0.2014  0.3166 -0.2589
   60GLN    OE1 3067   4.300   2.001   1.329 -0.0469 -0.6208 -0.1265
   60GLN    NE2 3068   4.298   2.128   1.507  0.4591 -0.7444  0.9465
   60GLN   HE21 3069   4.255   2.171   1.587  0.4599  0.4405  0.3223
   60GLN   HE22 3070   4.390   2.157   1.476 -0.2905  1.1137  0.3370
   60GLN      C 3071   3.876   1.799   1.582  0.5721 -0.0067 -0.0118
   60GLN      O 3072   3.799   1.888   1.617  0.2855 -0.3334  0.1997
   61SER      N 3073   3.910   1.696   1.660 -0.0324 -0.3280 -0.1584
   61SER      H 3074   3.993   1.645   1.633  0.8371  0.2058  1.3850
   61SER     CA 3075   3.847   1.652   1.782 -0.3123 -0.1884 -0.2533
   61SER     HA 3076   3.738   1.652   1.770 -0.4643  0.2975  0.9120
   61SER     CB 3077   3.902   1.515   1.821 -0.1662 -0.1446 -0.3045
   61SER    HB1 3078   3.894   1.497   1.928 -1.1603 -0.8911 -0.4874
   61SER    HB2 3079   4.007   1.508   1.797  0.2992  3.2448  0.1833
   61SER     OG 3080   3.835   1.417   1.746 -0.0491 -0.5045  0.0600
   61SER     HG 3081   3.811   1.339   1.797  1.1126 -0.1107  1.2668
   61SER      C 3082   3.876   1.747   1.898 -0.4814  0.0466 -0.4016
   61SER      O 3083   3.981   1.809   1.904 -0.6082  0.2658 -0.4412
   62GLN      N 3084   3.790   1.741   2.001  0.4689 -0.1947  0.3878
   62GLN      H 3085   3.703   1.692   1.986  1.3561 -2.0552  0.9676
   62GLN     CA 3086   3.810   1.778   2.140 -0.0878  0.2657  0.3472
   62GLN     HA 3087   3.915   1.786   2.169 -0.2536 -0.0568  1.0389
   62GLN     CB 3088   3.749   1.914   2.173 -0.1635  0.1786  0.5607
   62GLN    HB1 3089   3.640   1.907   2.165 -0.1296 -1.5228  1.0509
   62GLN    HB2 3090   3.760   1.937   2.279 -2.0761  1.9626  0.4419
   62GLN     CG 3091   3.814   2.027   2.094 -0.6442 -0.0374 -0.1504
   62GLN    HG1 3092   3.806   2.018   1.986 -0.6714 -1.5715 -0.0480
   62GLN    HG2 3093   3.919   2.028   2.122 -1.0808 -2.0144  1.8324
   62GLN     CD 3094   3.758   2.163   2.133 -0.0312  0.1993 -0.0883
   62GLN    OE1 3095   3.661   2.181   2.206  0.2489  1.1441  0.0640
   62GLN    NE2 3096   3.814   2.274   2.084 -0.0772  0.2498 -0.0280
   62GLN   HE21 3097   3.901   2.273   2.033  0.7276  1.1415  1.2717
   62GLN   HE22 3098   3.759   2.358   2.091 -1.5463 -0.7647  1.1991
   62GLN      C 3099   3.751   1.666   2.223  0.1181 -0.1256 -0.0309
   62GLN      O 3100   3.690   1.572   2.171 -0.6185  0.2224  0.1972
   63ASN      N 3101   3.774   1.659   2.354 -0.4173 -0.1638  0.0630
   63ASN      H 3102   3.811   1.739   2.403 -0.6876  0.4009 -0.6409
   63ASN     CA 3103   3.736   1.540   2.429  0.1286 -0.2493  0.2101
   63ASN     HA 3104   3.764   1.448   2.377 -0.6420  0.4294 -1.4951
   63ASN     CB 3105   3.812   1.548   2.561  0.6920 -0.0933 -0.1203
   63ASN    HB1 3106   3.915   1.527   2.535  0.2594 -0.3511 -1.7263
   63ASN    HB2 3107   3.798   1.643   2.614 -1.5146 -0.4934  0.1339
   63ASN     CG 3108   3.775   1.444   2.665 -0.0186  0.2454 -0.0291
   63ASN    OD1 3109   3.741   1.474   2.779 -0.4946  0.4281 -0.2159
   63ASN    ND2 3110   3.788   1.316   2.629  0.1155  0.3201 -0.2463
   63ASN   HD21 3111   3.819   1.291   2.536 -0.6092 -2.4756  0.1739
   63ASN   HD22 3112   3.765   1.249   2.701 -1.2406  0.8383 -0.1475
   63ASN      C 3113   3.585   1.526   2.447  0.1112 -0.0707  0.2079
   63ASN      O 3114   3.518   1.626   2.474  0.1766  0.1097 -0.2944
   64THR      N 3115   3.517   1.416   2.416  0.3015 -0.1399  0.0351
   64THR      H 3116   3.566   1.338   2.375  0.8964 -0.9496  2.1893
   64THR     CA 3117   3.373   1.413   2.395  0.3868 -0.5068 -0.5273
   64THR     HA 3118   3.348   1.482   2.315 -0.9414  0.5412  0.7429
   64THR     CB 3119   3.330   1.278   2.338 -0.2219 -0.2825 -0.6008
   64THR     HB 3120   3.335   1.212   2.424 -0.6836 -0.1278 -0.4552
   64THR    CG2 3121   3.182   1.272   2.301 -0.3475 -0.2329 -0.1163
   64THR   HG21 3122   3.153   1.183   2.245 -1.1620 -0.3795  0.5242
   64THR   HG22 3123   3.127   1.277   2.394  0.3448 -2.1883  0.4452
   64THR   HG23 3124   3.155   1.360   2.243 -1.4356 -0.2310  0.3803
   64THR    OG1 3125   3.411   1.240   2.229  0.2476  0.0833 -0.3844
   64THR    HG1 3126   3.383   1.150   2.212  1.0963 -0.2828  0.1198
   64THR      C 3127   3.287   1.454   2.513  0.1222 -0.4284 -0.7490
   64THR      O 3128   3.298   1.399   2.622  0.1544  0.3485 -0.3464
   65GLY      N 3129   3.209   1.562   2.496  0.6083  0.0484  0.0068
   65GLY      H 3130   3.215   1.608   2.407 -1.0950 -0.3002 -0.3285
   65GLY     CA 3131   3.123   1.619   2.598  0.2674  0.0610 -0.2860
   65GLY    HA1 3132   3.034   1.558   2.608 -0.1457  0.7620  0.4754
   65GLY    HA2 3133   3.170   1.606   2.696 -1.3284 -1.8719  0.2868
   65GLY      C 3134   3.085   1.766   2.581  0.3519  0.1030 -0.1125
   65GLY      O 3135   3.167   1.851   2.548  0.3934  0.1934  0.2180
   66TYR      N 3136   2.953   1.790   2.585  0.3060 -0.1302 -0.2218
   66TYR      H 3137   2.888   1.713   2.594  0.0963  0.2354  2.0224
   66TYR     CA 3138   2.898   1.920   2.553 -0.0942 -0.2304  0.0503
   66TYR     HA 3139   2.976   1.994   2.570  0.0937 -0.7192  1.4378
   66TYR     CB 3140   2.858   1.921   2.406 -0.4589  0.0136  0.1505
   66TYR    HB1 3141   2.929   1.864   2.346 -1.2527 -1.6407  0.7282
   66TYR    HB2 3142   2.767   1.862   2.398 -0.3566 -0.1529  0.2054
   66TYR     CG 3143   2.833   2.063   2.361  0.1563 -0.0046 -0.2627
   66TYR    CD1 3144   2.704   2.113   2.342 -0.0369 -0.1516  0.6506
   66TYR    HD1 3145   2.619   2.048   2.361 -0.0513 -0.5585 -0.7266
   66TYR    CE1 3146   2.685   2.247   2.306  0.3617 -0.1786  0.3397
   66TYR    HE1 3147   2.587   2.289   2.287  0.2376 -0.7241 -0.2603
   66TYR     CZ 3148   2.796   2.333   2.301  0.0231  0.2427 -0.0859
   66TYR     OH 3149   2.772   2.461   2.261 -0.7676 -0.1576 -0.9184
   66TYR     HH 3150   2.854   2.511   2.267  0.0038 -1.5996  2.7507
   66TYR    CE2 3151   2.924   2.286   2.337 -0.2632  0.1804  0.8739
   66TYR    HE2 3152   3.006   2.355   2.351  0.0491 -0.4997  2.6840
   66TYR    CD2 3153   2.944   2.148   2.350  0.0842  0.1961  0.5438
   66TYR    HD2 3154   3.046   2.115   2.363 -0.1119  0.2914  2.7325
   66TYR      C 3155   2.793   1.963   2.654  0.0242  0.4391 -0.1063
   66TYR      O 3156   2.709   1.882   2.694  0.3436  0.4168  0.5344
   67GLY      N 3157   2.779   2.093   2.681  0.5528  0.3731  0.4898
   67GLY      H 3158   2.848   2.151   2.636  0.2062  0.1485 -0.3573
   67GLY     CA 3159   2.687   2.162   2.769 -0.0332  0.4629 -0.1880
   67GLY    HA1 3160   2.734   2.253   2.804  1.3956 -0.8401  1.4504
   67GLY    HA2 3161   2.679   2.099   2.858  1.7901 -0.4571 -0.6268
   67GLY      C 3162   2.541   2.175   2.726 -0.2563 -0.2455  0.3243
   67GLY      O 3163   2.511   2.187   2.607  0.3090 -0.4484  0.1546
   68THR      N 3164   2.450   2.182   2.823 -0.1452  0.7245  0.3687
   68THR      H 3165   2.478   2.170   2.920  0.2128 -1.1941  0.0826
   68THR     CA 3166   2.311   2.218   2.802 -0.1634  0.3195 -0.2250
   68THR     HA 3167   2.271   2.164   2.716  1.1826 -2.4641  0.7635
   68THR     CB 3168   2.232   2.189   2.929  0.0976 -0.1567 -0.1700
   68THR     HB 3169   2.131   2.227   2.913 -0.0019 -1.4570 -3.3823
   68THR    CG2 3170   2.232   2.037   2.941 -0.3138 -0.1315  0.1420
   68THR   HG21 3171   2.327   1.983   2.937 -0.6427 -0.6611 -1.1630
   68THR   HG22 3172   2.175   2.000   3.026 -0.7880  1.9705  0.7957
   68THR   HG23 3173   2.188   2.000   2.848 -0.8665 -2.3038  1.1915
   68THR    OG1 3174   2.299   2.234   3.045  0.4496  0.2816 -0.5385
   68THR    HG1 3175   2.245   2.196   3.115  0.0929 -0.4092 -1.1733
   68THR      C 3176   2.303   2.368   2.777 -0.1710  0.4013  0.2560
   68THR      O 3177   2.400   2.443   2.786 -0.1012  0.3738 -0.2136
   69GLN      N 3178   2.190   2.413   2.723 -0.1716 -0.1418 -0.2070
   69GLN      H 3179   2.113   2.348   2.715 -1.1463  1.1949 -2.8843
   69GLN     CA 3180   2.177   2.538   2.650 -0.3118 -0.1653 -0.2226
   69GLN     HA 3181   2.262   2.596   2.685  0.1249 -0.2597 -1.1076
   69GLN     CB 3182   2.192   2.506   2.502  0.0902  0.3072 -0.2849
   69GLN    HB1 3183   2.180   2.601   2.448 -0.1007  0.0228 -0.7506
   69GLN    HB2 3184   2.111   2.437   2.479  1.4370 -1.2379 -0.5330
   69GLN     CG 3185   2.320   2.437   2.455  0.1427 -0.0647  0.3972
   69GLN    HG1 3186   2.337   2.342   2.504  0.5658  0.3558  1.0757
   69GLN    HG2 3187   2.317   2.441   2.346 -0.9607  1.3893  0.4418
   69GLN     CD 3188   2.446   2.513   2.494  0.2755 -0.1722  0.1770
   69GLN    OE1 3189   2.449   2.636   2.492 -0.1418 -0.1672 -0.5432
   69GLN    NE2 3190   2.558   2.444   2.515  0.8242  0.4383 -0.6450
   69GLN   HE21 3191   2.634   2.504   2.543 -1.2682  3.7365 -1.5324
   69GLN   HE22 3192   2.545   2.349   2.548  0.1011  1.1766  1.3131
   69GLN      C 3193   2.053   2.623   2.675  0.0287  0.3156 -0.1733
   69GLN      O 3194   2.073   2.745   2.671  0.2399  0.2759 -0.3279
   70SER      N 3195   1.938   2.563   2.703  0.1462  0.2318  0.1441
   70SER      H 3196   1.930   2.462   2.706 -0.6801  0.0767 -3.0256
   70SER     CA 3197   1.816   2.632   2.740  0.1961  0.2038  0.3568
   70SER     HA 3198   1.842   2.706   2.815  1.4845  0.7740 -0.6205
   70SER     CB 3199   1.750   2.689   2.615 -0.3990  0.0438  0.5918
   70SER    HB1 3200   1.824   2.750   2.563  1.0057  0.0622  2.4785
   70SER    HB2 3201   1.654   2.740   2.626 -0.5448 -0.2033  0.4490
   70SER     OG 3202   1.712   2.591   2.522  0.0474  0.3561  0.0749
   70SER     HG 3203   1.692   2.633   2.438  2.3789  2.8608  0.6346
   70SER      C 3204   1.719   2.540   2.814  0.0533  0.2215  0.1908
   70SER      O 3205   1.729   2.417   2.810 -0.1848  0.1988  0.2684
   71THR      N 3206   1.609   2.593   2.865 -0.0399  0.3029 -0.0910
   71THR      H 3207   1.593   2.693   2.856  0.3049  0.2131 -1.9541
   71THR     CA 3208   1.504   2.511   2.922 -0.3502  0.6004 -0.2265
   71THR     HA 3209   1.555   2.421   2.958  0.0656  0.3681 -1.3627
   71THR     CB 3210   1.439   2.575   3.044 -0.2756 -0.0307  0.1499
   71THR     HB 3211   1.373   2.495   3.078  0.0831 -0.1771  0.5064
   71THR    CG2 3212   1.531   2.620   3.157 -0.2338 -0.0662  0.1298
   71THR   HG21 3213   1.617   2.682   3.129  0.0594 -0.3455  0.3987
   71THR   HG22 3214   1.471   2.679   3.226  0.7632  0.9365  0.1779
   71THR   HG23 3215   1.581   2.535   3.204  0.1398 -0.5936 -1.1762
   71THR    OG1 3216   1.358   2.688   3.018  0.0150  0.1050 -0.1665
   71THR    HG1 3217   1.327   2.722   3.102  0.1553 -0.6774  0.2192
   71THR      C 3218   1.396   2.470   2.823 -0.2747 -0.1298 -0.0136
   71THR      O 3219   1.334   2.555   2.760  0.5669 -0.0525 -0.7672
   72PRO      N 3220   1.382   2.340   2.797 -0.1702 -0.1070 -0.1860
   72PRO     CD 3221   1.295   2.291   2.692 -0.0051 -0.2181 -0.2707
   72PRO    HD1 3222   1.352   2.282   2.599  2.7422  3.1243  0.8790
   72PRO    HD2 3223   1.210   2.359   2.683  2.6291  3.2524 -1.1542
   72PRO     CG 3224   1.248   2.154   2.740  0.3378 -0.1504  0.2622
   72PRO    HG1 3225   1.196   2.104   2.658 -0.2245  0.9192 -0.0399
   72PRO    HG2 3226   1.169   2.162   2.814 -0.8843 -0.8296 -0.9361
   72PRO     CB 3227   1.386   2.103   2.782  0.2358 -0.0708  0.6901
   72PRO    HB1 3228   1.379   2.005   2.829  1.4088 -1.1783 -1.3176
   72PRO    HB2 3229   1.444   2.093   2.691  1.0753  0.6101  1.1305
   72PRO     CA 3230   1.439   2.223   2.861  0.3277  0.2845  0.0913
   72PRO     HA 3231   1.548   2.217   2.858  0.2953 -0.1599 -0.6896
   72PRO      C 3232   1.386   2.199   3.001  0.9494  0.1962  0.3116
   72PRO      O 3233   1.298   2.270   3.048  0.5705 -0.0909  0.0347
   73GLN      N 3234   1.442   2.110   3.084 -0.4086 -0.5155  0.4961
   73GLN      H 3235   1.517   2.058   3.041  1.6445  1.8526  0.9444
   73GLN     CA 3236   1.423   2.106   3.228 -0.1218  0.0424  0.5532
   73GLN     HA 3237   1.314   2.097   3.231 -0.3346  1.6172 -0.8189
   73GLN     CB 3238   1.488   1.981   3.285 -0.3611 -0.0191  0.6937
   73GLN    HB1 3239   1.589   1.986   3.244 -0.2580  1.4386  1.0769
   73GLN    HB2 3240   1.502   1.992   3.393  2.3504  0.0260  0.4227
   73GLN     CG 3241   1.425   1.847   3.246 -0.6209  0.4361 -0.4971
   73GLN    HG1 3242   1.321   1.843   3.279 -0.7033 -2.8968 -0.8664
   73GLN    HG2 3243   1.476   1.765   3.298 -1.6448 -0.0396 -0.2141
   73GLN     CD 3244   1.418   1.823   3.096 -0.1772  0.3753 -0.5113
   73GLN    OE1 3245   1.511   1.850   3.020 -0.1406  0.1263 -0.5557
   73GLN    NE2 3246   1.305   1.781   3.039 -0.0123 -1.0539  0.1948
   73GLN   HE21 3247   1.215   1.785   3.085 -1.6113 -1.2489 -2.6991
   73GLN   HE22 3248   1.304   1.773   2.939 -2.4014  0.8071 -0.0135
   73GLN      C 3249   1.469   2.234   3.297  0.1618  0.3113 -0.1184
   73GLN      O 3250   1.563   2.297   3.252  0.4339  0.1737  0.2557
   74GLY      N 3251   1.401   2.271   3.406  0.0084 -0.2058 -0.0324
   74GLY      H 3252   1.319   2.221   3.437  0.7020 -1.0128  0.5506
   74GLY     CA 3253   1.421   2.393   3.481  0.3519 -0.2585 -0.0385
   74GLY    HA1 3254   1.374   2.392   3.580 -2.7376  0.9658 -1.3627
   74GLY    HA2 3255   1.384   2.481   3.428  0.3785  0.7916  1.6153
   74GLY      C 3256   1.570   2.416   3.500  0.3584  0.1539 -0.5739
   74GLY      O 3257   1.649   2.323   3.518  0.5464  0.2963 -0.6503
   75TYR      N 3258   1.611   2.544   3.499  0.3405  0.1585 -0.6612
   75TYR      H 3259   1.538   2.612   3.483  0.4577 -0.0911 -2.5446
   75TYR     CA 3260   1.744   2.600   3.507  0.1681  0.4996 -0.1868
   75TYR     HA 3261   1.803   2.553   3.429 -1.5261  1.1245 -1.9209
   75TYR     CB 3262   1.748   2.751   3.481 -0.2518  0.5589  0.0846
   75TYR    HB1 3263   1.707   2.777   3.384 -1.9925  0.5478  0.7620
   75TYR    HB2 3264   1.679   2.794   3.555 -0.0934 -0.0941  0.6259
   75TYR     CG 3265   1.883   2.818   3.480 -0.0076  0.0687 -0.0939
   75TYR    CD1 3266   1.981   2.797   3.382  0.3196  0.0772  0.2341
   75TYR    HD1 3267   1.949   2.728   3.306 -2.3072  1.3192  0.1012
   75TYR    CE1 3268   2.104   2.865   3.382  0.5768 -0.3854 -0.0490
   75TYR    HE1 3269   2.175   2.844   3.303  1.4384 -0.3883  0.7154
   75TYR     CZ 3270   2.131   2.963   3.479 -0.4058  0.0788 -0.2381
   75TYR     OH 3271   2.252   3.026   3.480 -0.0658 -0.5769 -0.1565
   75TYR     HH 3272   2.318   2.999   3.415  0.9291 -0.7511  0.8994
   75TYR    CE2 3273   2.027   2.992   3.570 -0.1765 -0.0122  0.0533
   75TYR    HE2 3274   2.050   3.053   3.656  1.4443 -2.2197  1.3094
   75TYR    CD2 3275   1.907   2.920   3.573 -0.4646  0.4450 -0.3833
   75TYR    HD2 3276   1.841   2.942   3.655 -0.0773 -0.5462  0.2151
   75TYR      C 3277   1.821   2.572   3.635 -0.2926  0.8477  0.1701
   75TYR      O 3278   1.769   2.587   3.746 -0.3729  0.0171  0.2449
   76GLY      N 3279   1.949   2.540   3.619 -0.3453  0.5834  0.2760
   76GLY      H 3280   1.982   2.538   3.523  1.5736 -3.2237  0.7924
   76GLY     CA 3281   2.051   2.577   3.715  0.3817  0.3095 -0.3692
   76GLY    HA1 3282   2.043   2.500   3.793 -0.8582 -0.6924 -1.4321
   76GLY    HA2 3283   2.035   2.677   3.756  2.1144  0.6744 -0.5268
   76GLY      C 3284   2.188   2.570   3.651  0.4820 -1.0236 -0.0584
   76GLY      O 3285   2.202   2.528   3.537 -0.0301 -0.0383 -0.5032
   77SER      N 3286   2.293   2.613   3.722  0.6335 -0.6819 -0.4813
   77SER      H 3287   2.278   2.659   3.811  1.1636  0.4553 -0.9673
   77SER     CA 3288   2.428   2.622   3.671  0.7295 -0.0922 -0.1333
   77SER     HA 3289   2.437   2.542   3.597 -0.5852 -0.7558  0.3908
   77SER     CB 3290   2.455   2.756   3.603 -0.3675  0.0583 -0.2938
   77SER    HB1 3291   2.383   2.779   3.524 -0.0204  2.0895 -0.0658
   77SER    HB2 3292   2.560   2.754   3.573 -0.3145 -2.0894 -0.1288
   77SER     OG 3293   2.449   2.863   3.694 -0.3789  0.2048 -0.4655
   77SER     HG 3294   2.487   2.938   3.647 -0.7653  0.3325 -0.5816
   77SER      C 3295   2.526   2.584   3.780  0.3701  0.1549  0.2778
   77SER      O 3296   2.503   2.594   3.901 -0.2054 -0.1625  0.1996
   78THR      N 3297   2.638   2.524   3.738 -0.1122 -0.2924 -0.3857
   78THR      H 3298   2.647   2.530   3.638  2.5844  0.3682 -0.1670
   78THR     CA 3299   2.748   2.476   3.819  0.0043  0.0766 -0.3206
   78THR     HA 3300   2.752   2.526   3.916  0.8097  0.1440 -0.3886
   78THR     CB 3301   2.749   2.324   3.840 -0.2526  0.1150 -0.0247
   78THR     HB 3302   2.849   2.306   3.880 -0.4192 -0.4930  0.1234
   78THR    CG2 3303   2.647   2.275   3.943 -0.7144  0.1633 -0.4564
   78THR   HG21 3304   2.688   2.294   4.042 -0.4329  1.5499 -0.8193
   78THR   HG22 3305   2.630   2.168   3.932 -2.1125  0.1921  1.1359
   78THR   HG23 3306   2.554   2.328   3.924 -0.2504  1.1378 -0.0802
   78THR    OG1 3307   2.735   2.256   3.718  0.3044 -0.0892  0.0218
   78THR    HG1 3308   2.741   2.161   3.732 -2.2480 -1.1023 -3.9881
   78THR      C 3309   2.875   2.526   3.753  0.2945  0.0859  0.2399
   78THR      O 3310   2.886   2.559   3.635 -0.1687  0.0093  0.1742
   79GLY      N 3311   2.980   2.530   3.835 -0.1812  0.2794  0.8465
   79GLY      H 3312   2.960   2.497   3.928 -1.4778 -0.9573  0.1619
   79GLY     CA 3313   3.118   2.559   3.801 -0.2470 -0.0180  0.3269
   79GLY    HA1 3314   3.186   2.577   3.884  1.4028  1.3784 -1.2424
   79GLY    HA2 3315   3.129   2.651   3.744  0.5576 -0.5846 -0.4671
   79GLY      C 3316   3.172   2.453   3.705 -0.4939  0.1185  0.0350
   79GLY      O 3317   3.138   2.337   3.728 -0.7641  0.3098  0.6280
   80GLY      N 3318   3.254   2.489   3.607  0.4831 -0.1849  0.7257
   80GLY      H 3319   3.296   2.580   3.618 -1.3914  0.7044  0.9524
   80GLY     CA 3320   3.325   2.393   3.524 -0.4426  0.0205 -0.3190
   80GLY    HA1 3321   3.263   2.313   3.483  0.1246 -0.7826  0.3710
   80GLY    HA2 3322   3.364   2.458   3.445  0.1295 -0.3216 -0.3212
   80GLY      C 3323   3.443   2.325   3.590 -0.7144 -0.2764 -0.1370
   80GLY      O 3324   3.489   2.366   3.696 -0.8695  0.0174 -0.1823
   81TYR      N 3325   3.488   2.210   3.539  0.2543  0.0204  0.0252
   81TYR      H 3326   3.445   2.163   3.460 -0.9121 -1.7885  1.6477
   81TYR     CA 3327   3.594   2.132   3.599 -0.0028 -0.3614 -0.0164
   81TYR     HA 3328   3.567   2.122   3.704  1.8689  0.5805  0.6075
   81TYR     CB 3329   3.604   1.993   3.536 -0.1939 -0.2358 -0.3273
   81TYR    HB1 3330   3.617   2.009   3.429 -1.5262 -1.6669 -0.7317
   81TYR    HB2 3331   3.696   1.940   3.561 -0.8423 -0.9485  0.6211
   81TYR     CG 3332   3.480   1.911   3.562 -0.2036  0.0631  0.6041
   81TYR    CD1 3333   3.462   1.845   3.685  0.0741  0.7131  1.0004
   81TYR    HD1 3334   3.548   1.846   3.750  0.9075 -0.0769 -0.0415
   81TYR    CE1 3335   3.340   1.782   3.710  0.4101 -0.3749  0.0012
   81TYR    HE1 3336   3.324   1.721   3.798 -0.0127 -1.2778 -0.6818
   81TYR     CZ 3337   3.235   1.778   3.616 -0.0525 -0.0249  0.4997
   81TYR     OH 3338   3.116   1.717   3.642 -0.1883 -0.2855 -0.6573
   81TYR     HH 3339   3.117   1.662   3.721  1.4815 -1.4348 -1.4353
   81TYR    CE2 3340   3.258   1.836   3.490  0.6817 -0.8491  0.2492
   81TYR    HE2 3341   3.174   1.841   3.422 -0.9368 -2.5013  2.0091
   81TYR    CD2 3342   3.374   1.913   3.471  0.0057  0.2192  0.3629
   81TYR    HD2 3343   3.383   1.970   3.380  1.5033 -1.2746 -0.4803
   81TYR      C 3344   3.727   2.204   3.581 -0.1861 -0.0675 -0.2088
   81TYR      O 3345   3.743   2.298   3.504 -0.3203  0.5862  0.5496
   82GLY      N 3346   3.820   2.178   3.674 -0.1259 -0.1126 -0.2819
   82GLY      H 3347   3.813   2.097   3.733 -2.1381  0.2328  0.0484
   82GLY     CA 3348   3.950   2.241   3.680  0.0129 -0.4362  0.1446
   82GLY    HA1 3349   4.001   2.238   3.584 -0.7527  2.8628 -0.4916
   82GLY    HA2 3350   4.014   2.195   3.755  0.4422 -0.1101 -0.0154
   82GLY      C 3351   3.941   2.387   3.723 -0.1615 -0.3085 -0.3149
   82GLY      O 3352   4.033   2.461   3.686  0.0339 -0.2233  0.3254
   83SER      N 3353   3.848   2.428   3.810  0.1440  0.2599 -0.2495
   83SER      H 3354   3.781   2.363   3.848  1.7659 -0.5386  1.4013
   83SER     CA 3355   3.836   2.563   3.861  0.1500  0.0759  0.2403
   83SER     HA 3356   3.744   2.549   3.918 -0.3435 -3.5969 -1.2046
   83SER     CB 3357   3.956   2.593   3.951  0.1635 -0.4785  0.4079
   83SER    HB1 3358   3.934   2.680   4.013 -1.4512 -0.2627 -0.4061
   83SER    HB2 3359   4.044   2.610   3.889 -0.8829 -1.4304 -1.4575
   83SER     OG 3360   3.984   2.486   4.039  0.1002 -0.6914  0.1734
   83SER     HG 3361   3.902   2.459   4.081  0.0860 -0.6401  0.1796
   83SER      C 3362   3.794   2.665   3.757  0.3096 -0.0446  0.0570
   83SER      O 3363   3.849   2.775   3.759  0.4093 -0.0777 -0.6323
   84SER      N 3364   3.708   2.631   3.660 -0.0376 -0.2168  0.4241
   84SER      H 3365   3.681   2.534   3.648  0.5620 -0.2326 -0.9441
   84SER     CA 3366   3.635   2.725   3.578  0.2106 -0.3194  0.0868
   84SER     HA 3367   3.703   2.809   3.561 -0.8811  0.3018 -1.4638
   84SER     CB 3368   3.607   2.660   3.442  0.0468  0.4017 -0.2268
   84SER    HB1 3369   3.554   2.735   3.383  1.5973  1.0911 -0.7739
   84SER    HB2 3370   3.538   2.576   3.453 -1.4357  1.6849  0.7762
   84SER     OG 3371   3.723   2.614   3.378  0.0249 -0.1898  0.1475
   84SER     HG 3372   3.710   2.534   3.327 -2.3446  0.6023 -0.6297
   84SER      C 3373   3.508   2.779   3.642 -0.0216 -0.1967 -0.4715
   84SER      O 3374   3.449   2.713   3.727 -0.0214 -0.2668 -0.5259
   85GLN      N 3375   3.456   2.884   3.579  1.0596  0.6270 -0.0145
   85GLN      H 3376   3.511   2.905   3.496  0.8911 -3.6324 -1.4405
   85GLN     CA 3377   3.335   2.952   3.619  0.4492 -0.2889 -0.2680
   85GLN     HA 3378   3.328   2.949   3.728  0.7354 -1.3214 -0.2766
   85GLN     CB 3379   3.347   3.100   3.582 -0.2836 -0.1191  0.1461
   85GLN    HB1 3380   3.248   3.145   3.578  0.6850  2.0496 -1.1394
   85GLN    HB2 3381   3.388   3.116   3.482  3.0069 -3.8303  0.6616
   85GLN     CG 3382   3.438   3.180   3.674 -0.2941  0.2031 -0.1187
   85GLN    HG1 3383   3.417   3.142   3.774  2.5484 -0.2040  0.4194
   85GLN    HG2 3384   3.543   3.152   3.661 -0.8987 -1.6847 -1.4812
   85GLN     CD 3385   3.420   3.330   3.663  0.1444  0.2929  0.3601
   85GLN    OE1 3386   3.520   3.396   3.636  0.0417  0.1349 -0.4175
   85GLN    NE2 3387   3.299   3.382   3.684 -0.1426 -0.1416 -0.2013
   85GLN   HE21 3388   3.224   3.320   3.710  0.7867 -1.4674 -0.5722
   85GLN   HE22 3389   3.298   3.482   3.700  0.6554 -0.0582 -0.6290
   85GLN      C 3390   3.208   2.887   3.568  0.0893 -0.0225  0.2732
   85GLN      O 3391   3.212   2.787   3.496 -0.4151  0.3049 -0.2174
   86SER      N 3392   3.092   2.938   3.611  0.0138  0.1738 -0.1617
   86SER      H 3393   3.094   3.024   3.662  1.5245  0.0759 -0.0297
   86SER     CA 3394   2.966   2.871   3.587 -0.0788  0.1433  0.4066
   86SER     HA 3395   2.997   2.769   3.612  1.6165  0.6354  0.3659
   86SER     CB 3396   2.867   2.915   3.694 -0.5075 -0.2565  0.1830
   86SER    HB1 3397   2.924   2.912   3.787 -2.6612  0.0179  1.5834
   86SER    HB2 3398   2.845   3.020   3.675  0.1186 -0.1026  0.2819
   86SER     OG 3399   2.755   2.830   3.701 -0.6542 -0.0638  0.2051
   86SER     HG 3400   2.742   2.815   3.795  1.1614 -3.1443  0.1156
   86SER      C 3401   2.914   2.854   3.445  0.0956 -0.5669  0.4204
   86SER      O 3402   2.956   2.911   3.344  0.2938  0.2660  0.9645
   87SER      N 3403   2.824   2.756   3.436 -0.3573 -0.1277  0.0766
   87SER      H 3404   2.789   2.724   3.525 -0.7806  2.1685  0.7879
   87SER     CA 3405   2.775   2.687   3.318 -0.0600  0.4434 -0.3843
   87SER     HA 3406   2.761   2.751   3.231  1.0293  1.1232 -0.0814
   87SER     CB 3407   2.882   2.586   3.278 -0.0982  0.1906  0.1490
   87SER    HB1 3408   2.854   2.537   3.185 -0.7063 -1.7271  1.2685
   87SER    HB2 3409   2.978   2.634   3.261  0.0620  0.1416  0.8804
   87SER     OG 3410   2.900   2.484   3.375 -0.0083  0.1374  0.0766
   87SER     HG 3411   2.910   2.533   3.457  1.3399  0.0070  0.0010
   87SER      C 3412   2.644   2.615   3.349  0.0482  0.6167  0.5045
   87SER      O 3413   2.633   2.545   3.449  0.1053 -0.0529  0.0500
   88GLN      N 3414   2.545   2.629   3.261  0.2206  0.0270  0.2159
   88GLN      H 3415   2.566   2.683   3.179 -1.8093  0.6204  0.0500
   88GLN     CA 3416   2.423   2.554   3.282  0.1528  0.0090 -0.2337
   88GLN     HA 3417   2.377   2.588   3.375  1.1544  0.5754  0.0636
   88GLN     CB 3418   2.322   2.579   3.170 -0.1415 -0.2986 -0.0414
   88GLN    HB1 3419   2.364   2.531   3.082 -1.1850  1.8964 -1.8521
   88GLN    HB2 3420   2.320   2.688   3.157 -1.9594 -0.3359 -0.3760
   88GLN     CG 3421   2.175   2.538   3.176 -0.3801  0.5138 -0.0650
   88GLN    HG1 3422   2.103   2.581   3.245 -1.4745 -4.3787  2.2939
   88GLN    HG2 3423   2.182   2.429   3.185 -2.2605 -0.1253 -3.9556
   88GLN     CD 3424   2.106   2.572   3.045 -0.4204  0.1734 -0.1334
   88GLN    OE1 3425   2.169   2.634   2.960  0.1700  0.0169  0.1826
   88GLN    NE2 3426   1.978   2.542   3.023 -0.2875 -0.1243 -0.5195
   88GLN   HE21 3427   1.948   2.569   2.930  0.8002  2.0465 -0.3030
   88GLN   HE22 3428   1.929   2.494   3.097  1.1566 -0.2009  0.4354
   88GLN      C 3429   2.449   2.405   3.300 -0.5761 -0.1266 -0.2712
   88GLN      O 3430   2.523   2.345   3.223 -0.1519  0.2113 -0.1273
   89SER      N 3431   2.378   2.339   3.393 -0.3110  0.3190  0.2543
   89SER      H 3432   2.322   2.396   3.454 -1.1727  0.2599 -0.4577
   89SER     CA 3433   2.377   2.203   3.442 -0.2658  0.1633 -0.1695
   89SER     HA 3434   2.481   2.171   3.442  0.1845  1.5287 -1.0867
   89SER     CB 3435   2.325   2.200   3.585 -0.3645  0.2503 -0.2036
   89SER    HB1 3436   2.295   2.098   3.612  0.9770  0.2722  1.5609
   89SER    HB2 3437   2.238   2.265   3.593 -0.7789 -0.4565  1.6288
   89SER     OG 3438   2.420   2.258   3.672 -0.1143 -0.0396 -0.2810
   89SER     HG 3439   2.488   2.191   3.685 -0.5970 -0.9400 -2.0615
   89SER      C 3440   2.302   2.097   3.363 -0.0051 -0.0179 -0.1724
   89SER      O 3441   2.207   2.136   3.295 -0.3391 -0.0368  0.2815
   90SER      N 3442   2.346   1.972   3.380 -0.0012 -0.0408 -0.3486
   90SER      H 3443   2.423   1.957   3.443 -0.7594 -1.1074  0.3569
   90SER     CA 3444   2.282   1.855   3.322  0.0155 -0.1772 -0.0900
   90SER     HA 3445   2.245   1.885   3.224  0.7513 -0.1836 -0.3763
   90SER     CB 3446   2.392   1.750   3.309  0.5148  0.3536 -0.1937
   90SER    HB1 3447   2.431   1.723   3.407  0.1060 -1.5968 -0.5285
   90SER    HB2 3448   2.343   1.661   3.270 -0.0020  0.8403 -0.6907
   90SER     OG 3449   2.500   1.787   3.227  0.5059 -0.0143 -0.3724
   90SER     HG 3450   2.543   1.859   3.274  1.3636 -1.7275  1.5837
   90SER      C 3451   2.165   1.800   3.403  0.1728 -0.1516  0.1564
   90SER      O 3452   2.147   1.830   3.521 -0.2202  0.2033  0.0084
   91TYR      N 3453   2.083   1.722   3.331  0.3056 -0.0689 -0.0860
   91TYR      H 3454   2.095   1.720   3.231 -1.4672  1.5389 -0.3931
   91TYR     CA 3455   1.956   1.671   3.379  0.4372 -0.2866  0.0315
   91TYR     HA 3456   1.931   1.728   3.467  0.1777 -2.3850  1.3835
   91TYR     CB 3457   1.849   1.690   3.272  0.1709  0.2084  0.3898
   91TYR    HB1 3458   1.871   1.619   3.193  3.2547 -0.6012  1.8128
   91TYR    HB2 3459   1.748   1.674   3.311 -0.6124 -0.0757 -1.6326
   91TYR     CG 3460   1.860   1.824   3.203 -0.2074  0.0457  0.0070
   91TYR    CD1 3461   1.890   1.830   3.066  0.3824 -0.1102  0.1247
   91TYR    HD1 3462   1.905   1.737   3.013  0.2890 -0.4789  0.7221
   91TYR    CE1 3463   1.876   1.949   2.995  0.2998 -0.0140  0.3011
   91TYR    HE1 3464   1.882   1.949   2.887 -1.1399 -0.0736  0.2066
   91TYR     CZ 3465   1.848   2.070   3.062  0.4368  0.2025 -0.0320
   91TYR     OH 3466   1.826   2.185   2.991 -0.4505  0.0635  0.0059
   91TYR     HH 3467   1.848   2.261   3.045  1.8493 -1.1964  0.9918
   91TYR    CE2 3468   1.833   2.062   3.201  0.1224 -0.2342 -0.0903
   91TYR    HE2 3469   1.794   2.147   3.255 -0.8298 -0.0747 -1.0095
   91TYR    CD2 3470   1.838   1.943   3.275  1.2175  0.0968  0.3972
   91TYR    HD2 3471   1.807   1.938   3.378  1.1080 -2.3275  0.3139
   91TYR      C 3472   1.976   1.525   3.418  0.2094 -0.2145  0.4120
   91TYR      O 3473   2.067   1.461   3.365  0.0285 -0.0040 -0.1551
   92GLY      N 3474   1.881   1.472   3.496 -0.2804 -0.1422 -0.1293
   92GLY      H 3475   1.807   1.533   3.525 -0.5892 -0.4072 -0.3595
   92GLY     CA 3476   1.884   1.330   3.524  0.4218 -0.0730  0.1816
   92GLY    HA1 3477   1.798   1.304   3.587 -1.3661  2.4149 -1.0509
   92GLY    HA2 3478   1.875   1.271   3.433  0.5866  1.2765 -0.7359
   92GLY      C 3479   2.001   1.275   3.604  0.6301  0.2255  0.0806
   92GLY      O 3480   2.045   1.331   3.704  0.6022  0.0113  0.2132
   93GLN      N 3481   2.057   1.163   3.558  0.0268  0.0873 -0.3256
   93GLN      H 3482   2.036   1.144   3.461  0.3672  0.8591 -0.5613
   93GLN     CA 3483   2.164   1.088   3.621 -0.0862  0.1896 -0.0137
   93GLN     HA 3484   2.207   1.150   3.699 -0.9213 -0.3993  0.9431
   93GLN     CB 3485   2.114   0.969   3.702  0.2616  0.3875  0.4948
   93GLN    HB1 3486   2.025   0.928   3.654  0.8265  0.1237 -0.3419
   93GLN    HB2 3487   2.188   0.889   3.707  0.8634  1.0144  2.2199
   93GLN     CG 3488   2.068   1.013   3.841 -0.6438  0.8954  0.0433
   93GLN    HG1 3489   2.003   1.100   3.845 -1.5617  0.2274  0.0240
   93GLN    HG2 3490   2.155   1.037   3.902 -1.4461 -0.0362  1.6194
   93GLN     CD 3491   2.000   0.900   3.917 -0.0903  0.4345 -0.1390
   93GLN    OE1 3492   1.964   0.790   3.876 -0.0876  0.3789  0.0068
   93GLN    NE2 3493   1.968   0.928   4.044 -0.3046 -0.3564 -0.0135
   93GLN   HE21 3494   2.005   1.013   4.082 -2.2872  1.0046 -0.9509
   93GLN   HE22 3495   1.920   0.857   4.097  2.7436 -0.9265  2.2699
   93GLN      C 3496   2.262   1.038   3.516 -0.1675  0.2110 -0.1001
   93GLN      O 3497   2.216   1.035   3.402 -0.0867 -0.1668 -0.1229
   94GLN      N 3498   2.389   1.012   3.549 -0.4877 -0.7779  0.3909
   94GLN      H 3499   2.406   1.030   3.647  0.3147 -0.4284  0.1990
   94GLN     CA 3500   2.492   0.960   3.461 -0.9269 -0.1754 -0.4995
   94GLN     HA 3501   2.452   0.973   3.361 -0.4849 -0.5018 -0.7200
   94GLN     CB 3502   2.619   1.045   3.464 -0.7383 -0.4726  0.1564
   94GLN    HB1 3503   2.693   1.007   3.394 -1.0004  0.8863 -0.9011
   94GLN    HB2 3504   2.658   1.028   3.564 -1.0953 -1.2074  0.1793
   94GLN     CG 3505   2.602   1.194   3.437  0.2325 -0.3841  0.0097
   94GLN    HG1 3506   2.583   1.205   3.330 -1.1896 -0.7587  0.2057
   94GLN    HG2 3507   2.517   1.235   3.492 -0.1240  0.4026 -1.0915
   94GLN     CD 3508   2.719   1.287   3.465  0.1282 -0.2144 -0.1148
   94GLN    OE1 3509   2.793   1.279   3.563  0.0307 -0.6570 -0.0752
   94GLN    NE2 3510   2.753   1.386   3.382  0.2857 -0.5469 -0.4498
   94GLN   HE21 3511   2.829   1.448   3.408 -0.3874 -0.1114  0.5701
   94GLN   HE22 3512   2.698   1.396   3.298  0.0419  0.1482 -0.2173
   94GLN      C 3513   2.517   0.811   3.482 -0.3094  0.0181  0.2007
   94GLN      O 3514   2.486   0.760   3.589 -0.1825  0.1049  0.2791
   95SER      N 3515   2.575   0.737   3.388 -0.1581 -0.4648  0.6762
   95SER      H 3516   2.580   0.780   3.297 -1.4520  0.5044  1.0457
   95SER     CA 3517   2.616   0.599   3.408 -0.0378 -0.4884  0.2855
   95SER     HA 3518   2.660   0.595   3.507 -2.0206  0.8571  1.3053
   95SER     CB 3519   2.496   0.506   3.387 -0.2865 -0.1817  0.3403
   95SER    HB1 3520   2.403   0.553   3.419 -0.8626 -0.0292 -1.4523
   95SER    HB2 3521   2.489   0.491   3.279  0.1021  0.7651  0.1683
   95SER     OG 3522   2.514   0.386   3.458 -0.3512 -0.7781 -0.6295
   95SER     HG 3523   2.453   0.396   3.532 -1.3879  0.3628 -1.6032
   95SER      C 3524   2.737   0.569   3.321  0.3145  0.2817  0.5017
   95SER      O 3525   2.775   0.645   3.233  0.2578 -0.0803  0.1637
   96SER      N 3526   2.799   0.451   3.332 -0.0943  0.0717  0.5791
   96SER      H 3527   2.765   0.385   3.401  0.2076  1.1412  1.7825
   96SER     CA 3528   2.913   0.403   3.257 -0.7439 -0.3699 -0.1402
   96SER     HA 3529   2.976   0.491   3.242 -0.2524 -0.4000  1.5602
   96SER     CB 3530   2.986   0.305   3.348 -0.1349  0.0078 -0.2171
   96SER    HB1 3531   3.057   0.247   3.289  0.1308  0.3067 -0.1932
   96SER    HB2 3532   2.920   0.227   3.387 -0.8309  0.8798  0.3932
   96SER     OG 3533   3.053   0.370   3.454 -0.3341 -0.5713  0.2774
   96SER     HG 3534   2.994   0.439   3.486 -1.1453 -1.6064  1.0465
   96SER      C 3535   2.877   0.350   3.119 -0.3630 -0.4810 -0.1974
   96SER      O 3536   2.905   0.234   3.086 -0.3506 -0.4867 -0.1667
   97TYR      N 3537   2.824   0.442   3.039  0.8281  0.2534 -0.1644
   97TYR      H 3538   2.823   0.539   3.068 -3.5163  0.1236  0.8557
   97TYR     CA 3539   2.767   0.417   2.908  0.2608  0.0685  0.1140
   97TYR     HA 3540   2.814   0.330   2.862 -2.0246 -0.2878 -1.7091
   97TYR     CB 3541   2.616   0.405   2.920  0.2563 -0.0303 -0.0392
   97TYR    HB1 3542   2.573   0.482   2.984 -1.1781  1.0560 -2.1635
   97TYR    HB2 3543   2.573   0.420   2.821  0.7902  1.1238 -0.1105
   97TYR     CG 3544   2.569   0.267   2.963 -0.4031  0.1336 -0.2188
   97TYR    CD1 3545   2.595   0.147   2.895 -0.4655 -0.1755  0.3018
   97TYR    HD1 3546   2.649   0.154   2.802 -1.0440  1.4110  0.0403
   97TYR    CE1 3547   2.541   0.023   2.931 -0.3064 -0.3361 -0.0064
   97TYR    HE1 3548   2.566   8.602   2.884 -2.0399 -1.5845  1.3845
   97TYR     CZ 3549   2.453   0.020   3.042 -0.2717 -0.3552  0.0208
   97TYR     OH 3550   2.379   8.583   3.074 -0.4649 -0.2019  0.1002
   97TYR     HH 3551   2.400   8.505   3.022 -0.9657 -0.3988  0.1830
   97TYR    CE2 3552   2.422   0.139   3.111  0.1885 -0.0872 -0.2321
   97TYR    HE2 3553   2.347   0.139   3.188 -0.7017  1.5215 -1.0442
   97TYR    CD2 3554   2.483   0.260   3.072 -0.5386  0.2541 -0.3169
   97TYR    HD2 3555   2.452   0.350   3.123  0.7058  0.8189 -0.5278
   97TYR      C 3556   2.803   0.536   2.821 -0.0402 -0.1032 -0.2512
   97TYR      O 3557   2.826   0.644   2.875  0.1697 -0.1440 -0.2566
   98PRO      N 3558   2.784   0.531   2.689  0.7852  0.1118 -0.3861
   98PRO     CD 3559   2.772   0.649   2.605 -0.6576  0.2072 -0.0641
   98PRO    HD1 3560   2.739   0.735   2.663 -0.8702  1.0312 -1.3899
   98PRO    HD2 3561   2.870   0.675   2.567 -1.2367  1.8880 -0.5017
   98PRO     CG 3562   2.670   0.608   2.499  0.0163 -0.0361 -0.6263
   98PRO    HG1 3563   2.676   0.676   2.414 -0.5357  0.9992  0.1296
   98PRO    HG2 3564   2.574   0.614   2.551  1.1933  1.5753  1.5385
   98PRO     CB 3565   2.712   0.463   2.476 -0.6078 -0.2476 -0.4722
   98PRO    HB1 3566   2.633   0.398   2.440  0.3485 -1.7123 -0.0111
   98PRO    HB2 3567   2.799   0.460   2.410 -0.2157  0.0739  0.0214
   98PRO     CA 3568   2.748   0.412   2.615  0.1068  0.3405 -0.4343
   98PRO     HA 3569   2.653   0.368   2.645  1.0746 -0.9129  0.9148
   98PRO      C 3570   2.852   0.301   2.611 -0.3362 -0.1079  0.2882
   98PRO      O 3571   2.964   0.313   2.661 -0.3661 -0.3808  0.4212
   99GLY      N 3572   2.815   0.189   2.548 -0.3824 -0.2467  0.5614
   99GLY      H 3573   2.719   0.179   2.517 -1.4870  3.3237  2.1609
   99GLY     CA 3574   2.896   0.069   2.548  0.4266  0.2936  0.6319
   99GLY    HA1 3575   2.844   8.656   2.505  1.0061  1.4640 -2.6219
   99GLY    HA2 3576   2.913   0.038   2.651  0.1478  0.6177  0.7771
   99GLY      C 3577   3.022   0.085   2.464 -0.0500  0.0808 -0.1297
   99GLY      O 3578   3.027   0.162   2.369  0.1578  0.0755 -0.1234
  100TYR      N 3579   3.123   0.004   2.497  0.1942  0.3979 -0.0896
  100TYR      H 3580   3.096   8.604   2.562 -1.0934  1.0375  0.1314
  100TYR     CA 3581   3.254   0.015   2.437  0.3707 -0.1855  0.1869
  100TYR     HA 3582   3.272   0.107   2.382  2.3447 -1.6574 -1.7928
  100TYR     CB 3583   3.361   0.014   2.546  0.6109 -0.1041 -0.0486
  100TYR    HB1 3584   3.330   0.079   2.628 -0.3276 -0.5143 -0.0744
  100TYR    HB2 3585   3.372   8.586   2.587 -0.1408  0.1791  0.8806
  100TYR     CG 3586   3.497   0.059   2.497  0.7611 -0.0407  0.4143
  100TYR    CD1 3587   3.587   8.646   2.430  0.1012 -0.1466 -0.3554
  100TYR    HD1 3588   3.566   8.541   2.424  1.2349 -0.5128  1.4464
  100TYR    CE1 3589   3.707   0.016   2.372  0.1207  0.3053  0.0047
  100TYR    HE1 3590   3.770   8.617   2.321 -0.1457 -0.7963  1.1813
  100TYR     CZ 3591   3.741   0.152   2.386  0.3820  0.2236  0.1819
  100TYR     OH 3592   3.850   0.210   2.328  0.3628  0.1396  0.0620
  100TYR     HH 3593   3.913   0.142   2.303 -0.2340  0.3694 -2.2847
  100TYR    CE2 3594   3.657   0.245   2.452  0.1286  0.1350 -0.0143
  100TYR    HE2 3595   3.690   0.345   2.472  2.7045 -0.8253  0.9795
  100TYR    CD2 3596   3.536   0.193   2.499  0.3943  0.0629  0.5963
  100TYR    HD2 3597   3.467   0.256   2.554 -3.0470 -0.8444 -2.3137
  100TYR      C 3598   3.276   8.586   2.326 -0.9251  0.0955 -0.3445
  100TYR      O 3599   3.329   8.617   2.220 -0.2262  0.3987  0.0854
  101GLY      N 3600   3.250   8.457   2.353 -0.0038 -0.0553 -0.1314
  101GLY      H 3601   3.214   8.435   2.444  0.9067 -1.5286 -0.0936
  101GLY     CA 3602   3.291   8.341   2.277 -0.5340 -0.3664  0.0600
  101GLY    HA1 3603   3.206   8.272   2.281 -0.7234 -0.5585 -3.5494
  101GLY    HA2 3604   3.312   8.353   2.171 -0.8175  0.1997  0.0689
  101GLY      C 3605   3.408   8.266   2.338 -0.1469  0.0411 -0.1766
  101GLY      O 3606   3.465   8.308   2.438 -0.1995 -0.0920 -0.0894
  102GLN      N 3607   3.453   8.155   2.278 -0.0081  0.4203 -0.7749
  102GLN      H 3608   3.392   8.111   2.211 -2.3496 -0.0196  1.4856
  102GLN     CA 3609   3.556   8.066   2.326 -0.3360  0.1583 -0.5553
  102GLN     HA 3610   3.564   8.089   2.432  1.4409 -1.2597 -0.3163
  102GLN     CB 3611   3.513   7.922   2.302  0.6885 -0.2487 -0.0311
  102GLN    HB1 3612   3.596   7.857   2.330  0.8143 -0.3727 -0.6810
  102GLN    HB2 3613   3.493   7.906   2.196 -1.9905 -0.3346  0.4151
  102GLN     CG 3614   3.390   7.881   2.383  0.4548  0.1906 -0.1655
  102GLN    HG1 3615   3.300   7.931   2.347  0.9099  0.4217 -0.9997
  102GLN    HG2 3616   3.390   7.775   2.361 -0.8227 -0.2420  1.6671
  102GLN     CD 3617   3.403   7.881   2.535 -0.0641  0.2141 -0.1183
  102GLN    OE1 3618   3.510   7.909   2.588  0.1100 -0.4710 -0.1000
  102GLN    NE2 3619   3.303   7.845   2.616  0.1906  0.1901  0.1869
  102GLN   HE21 3620   3.309   7.834   2.716 -2.3873  0.5838  0.4624
  102GLN   HE22 3621   3.213   7.831   2.572  0.1901 -0.6574  0.4401
  102GLN      C 3622   3.689   8.097   2.259 -0.0754 -0.7631 -0.4812
  102GLN      O 3623   3.786   8.023   2.273  0.1714 -0.3376  0.0677
  103GLN      N 3624   3.703   8.199   2.174  0.6185 -0.4391  0.0111
  103GLN      H 3625   3.640   8.278   2.180  0.7591 -0.0882 -2.1751
  103GLN     CA 3626   3.824   8.235   2.102  0.4506 -0.0217 -0.0665
  103GLN     HA 3627   3.892   8.150   2.100  0.8293  0.2857 -0.5593
  103GLN     CB 3628   3.783   8.276   1.960 -0.2942  0.8190  0.3839
  103GLN    HB1 3629   3.708   8.355   1.963  1.0638  2.3668 -2.5656
  103GLN    HB2 3630   3.868   8.321   1.909  0.3100 -1.8410 -1.1801
  103GLN     CG 3631   3.731   8.156   1.881 -0.1779  0.9039  0.1782
  103GLN    HG1 3632   3.636   8.135   1.931 -0.1175  0.2432  0.0194
  103GLN    HG2 3633   3.796   8.070   1.892  0.0800  1.2673  1.8350
  103GLN     CD 3634   3.723   8.193   1.733 -0.1369  0.1324 -0.0183
  103GLN    OE1 3635   3.795   8.274   1.676 -0.3731  0.4338  0.1119
  103GLN    NE2 3636   3.644   8.128   1.647 -0.1082  0.7932 -0.5440
  103GLN   HE21 3637   3.676   8.148   1.553 -1.6967  3.9013 -0.5369
  103GLN   HE22 3638   3.583   8.051   1.667  0.0185  1.4717  3.2968
  103GLN      C 3639   3.905   8.348   2.162 -0.0160  0.3772 -0.1807
  103GLN      O 3640   3.855   8.405   2.259  0.5545  0.4557  0.0735
  104PRO      N 3641   4.028   8.378   2.118  0.5748 -0.3708  0.9115
  104PRO     CD 3642   4.110   8.313   2.018 -0.0625 -0.1954  0.2689
  104PRO    HD1 3643   4.105   8.205   2.010  1.2099 -0.2602  0.1716
  104PRO    HD2 3644   4.084   8.351   1.919 -0.6432 -0.8090  0.1794
  104PRO     CG 3645   4.256   8.335   2.056  0.1469  0.4764 -0.8779
  104PRO    HG1 3646   4.278   8.268   2.139  1.2131 -0.3112 -1.7689
  104PRO    HG2 3647   4.336   8.326   1.983  1.5986  4.9842 -0.1770
  104PRO     CB 3648   4.246   8.481   2.102  0.4843  0.3187 -0.2937
  104PRO    HB1 3649   4.317   8.491   2.183 -0.7086 -1.5661  1.0681
  104PRO    HB2 3650   4.263   8.553   2.022 -0.7190  1.7715  0.7162
  104PRO     CA 3651   4.107   8.491   2.163  0.6039 -0.0372  0.0380
  104PRO     HA 3652   4.121   8.484   2.271 -1.2399 -0.7145  0.2838
  104PRO      C 3653   4.041   8.625   2.134  0.4820 -0.0660  0.1722
  104PRO      O 3654   4.005   0.024   2.228  0.1586  0.0057 -0.0062
  105ALA      N 3655   4.015   8.659   2.008  0.0238  0.2116  0.3398
  105ALA      H 3656   4.054   8.602   1.935  1.7760  2.1380 -0.3450
  105ALA     CA 3657   3.930   0.100   1.977  0.0451 -0.0233 -0.5987
  105ALA     HA 3658   3.948   0.184   2.044 -1.9555  1.2113 -1.5117
  105ALA     CB 3659   3.962   0.164   1.842  0.0381  0.5629 -0.3264
  105ALA    HB1 3660   3.910   0.260   1.831 -0.5753  0.3759  0.8251
  105ALA    HB2 3661   4.068   0.190   1.837  0.8481 -2.3826 -0.5335
  105ALA    HB3 3662   3.950   0.090   1.763 -1.1497  0.5888 -0.1929
  105ALA      C 3663   3.784   0.060   1.993  0.0212  0.2121 -0.2122
  105ALA      O 3664   3.753   8.614   2.004  0.8257 -0.0186 -0.3658
  106PRO      N 3665   3.684   0.147   2.010 -0.2957 -0.2209  0.1442
  106PRO     CD 3666   3.700   0.291   2.015  0.3692 -0.2983  0.2809
  106PRO    HD1 3667   3.785   0.318   2.078  1.1509 -0.0193 -0.8615
  106PRO    HD2 3668   3.707   0.325   1.911  2.0647  1.3956  0.8869
  106PRO     CG 3669   3.571   0.348   2.072  0.1109 -0.3982 -0.1926
  106PRO    HG1 3670   3.573   0.324   2.178  1.1772  0.7195  0.0742
  106PRO    HG2 3671   3.550   0.454   2.055 -1.0583 -0.7869 -1.3129
  106PRO     CB 3672   3.474   0.245   2.017  0.0069 -0.3650 -0.0720
  106PRO    HB1 3673   3.453   0.261   1.911  1.1576  0.6962 -0.1634
  106PRO    HB2 3674   3.383   0.233   2.075  0.0435 -1.3276 -0.1999
  106PRO     CA 3675   3.544   0.109   2.015 -0.2004 -0.4945  0.9472
  106PRO     HA 3676   3.531   0.064   2.113 -0.2423 -0.8610  0.7730
  106PRO      C 3677   3.485   0.012   1.913 -0.0048  0.0619  0.2922
  106PRO      O 3678   3.544   8.638   1.816 -1.0141  0.4298 -0.5069
  107SER      N 3679   3.358   8.661   1.945 -0.0667  0.1542  0.1134
  107SER      H 3680   3.317   0.030   2.028  0.7276 -0.3133  0.7549
  107SER     CA 3681   3.276   8.582   1.855  0.5488 -0.0466 -0.2762
  107SER     HA 3682   3.303   8.604   1.752 -1.5114  0.0293 -0.8519
  107SER     CB 3683   3.304   8.433   1.868 -0.0374 -0.1445 -0.0901
  107SER    HB1 3684   3.270   8.399   1.966 -0.5295  2.6673  0.8120
  107SER    HB2 3685   3.251   8.388   1.784  1.0658 -2.9281  0.5881
  107SER     OG 3686   3.439   8.393   1.860  0.1322  0.3984  0.0537
  107SER     HG 3687   3.491   8.466   1.824 -0.8268  0.5379 -1.1314
  107SER      C 3688   3.128   8.607   1.882  0.5503 -0.9281  0.5807
  107SER      O 3689   3.080   8.658   1.983  0.5236  0.3898 -0.0871
  108SER      N 3690   3.050   8.560   1.785 -0.3063  0.3155  0.6424
  108SER      H 3691   3.086   8.536   1.694  1.0783  2.2351  0.6373
  108SER     CA 3692   2.907   8.540   1.795 -0.3040 -0.2021 -0.2293
  108SER     HA 3693   2.852   8.632   1.817 -1.1284  0.0321 -2.8737
  108SER     CB 3694   2.857   8.485   1.661  0.5019 -0.4727 -0.4220
  108SER    HB1 3695   2.910   8.393   1.635  1.6868 -0.8065  2.6721
  108SER    HB2 3696   2.749   8.478   1.667  0.4501  0.8923  3.1123
  108SER     OG 3697   2.879   8.577   1.556 -0.1397  0.1898  0.0125
  108SER     HG 3698   2.860   8.526   1.477 -0.2446  2.3023 -1.3989
  108SER      C 3699   2.868   8.441   1.904 -0.3522  0.1451  0.0702
  108SER      O 3700   2.948   8.368   1.961 -0.5064 -0.4444 -0.4556
  109THR      N 3701   2.740   8.442   1.941 -0.4158  0.0411 -0.1436
  109THR      H 3702   2.683   8.516   1.903  1.8195  1.7080 -0.3897
  109THR     CA 3703   2.688   8.361   2.050 -0.4571  0.3029  0.0326
  109THR     HA 3704   2.774   8.334   2.110  2.3298  5.2440 -1.2180
  109THR     CB 3705   2.590   8.432   2.143 -0.6240  0.1461 -0.0235
  109THR     HB 3706   2.503   8.460   2.084 -1.3724 -1.8414  0.0352
  109THR    CG2 3707   2.545   8.352   2.265  0.0534 -0.2782 -0.0461
  109THR   HG21 3708   2.631   8.289   2.287  1.3707  1.4710  0.0268
  109THR   HG22 3709   2.464   8.283   2.244  0.5507 -0.5738 -1.0126
  109THR   HG23 3710   2.537   8.423   2.349  1.3601  0.1060 -0.2243
  109THR    OG1 3711   2.652   8.546   2.198 -0.0697  0.0321 -0.4096
  109THR    HG1 3712   2.575   8.592   2.231 -0.7690 -0.6036 -1.1201
  109THR      C 3713   2.626   8.235   1.991  0.1496  0.1330 -0.2425
  109THR      O 3714   2.526   8.247   1.920  0.0707  0.0670 -0.1427
  110SER      N 3715   2.679   8.116   2.021 -0.0880 -0.0375 -0.4950
  110SER      H 3716   2.745   8.110   2.097  0.0962  2.5355 -0.3682
  110SER     CA 3717   2.635   7.990   1.964  0.0839 -0.2502 -0.1560
  110SER     HA 3718   2.620   8.005   1.857 -0.9291 -1.5862 -0.2215
  110SER     CB 3719   2.740   7.883   1.991 -0.3377 -0.8035 -0.6853
  110SER    HB1 3720   2.699   7.795   1.941 -0.4189  0.1536 -2.3560
  110SER    HB2 3721   2.747   7.862   2.098 -1.3634  0.4148 -0.3611
  110SER     OG 3722   2.872   7.920   1.959 -0.2712 -0.2830  0.1741
  110SER     HG 3723   2.879   7.970   1.878  3.0603 -0.9712 -0.1213
  110SER      C 3724   2.503   7.944   2.023  0.1512  0.2772  0.4186
  110SER      O 3725   2.464   7.973   2.136 -0.1870  0.8418  0.1572
  111GLY      N 3726   2.427   7.872   1.940  0.2808 -0.3197  0.8115
  111GLY      H 3727   2.466   7.841   1.852 -0.5306  3.7637 -1.1931
  111GLY     CA 3728   2.306   7.806   1.985 -0.5781  0.5391 -0.1938
  111GLY    HA1 3729   2.245   7.766   1.904 -1.0487 -0.6081  0.7038
  111GLY    HA2 3730   2.251   7.885   2.036 -0.2872  0.6574 -0.0613
  111GLY      C 3731   2.336   7.700   2.091  0.2347  0.4513 -0.5027
  111GLY      O 3732   2.452   7.677   2.124  0.2068  0.2251 -0.5623
  112SER      N 3733   2.232   7.640   2.149  0.5590 -0.4002 -0.7897
  112SER      H 3734   2.140   7.651   2.109  0.9226  1.2289 -1.2725
  112SER     CA 3735   2.241   7.546   2.259 -0.1906 -0.0434 -0.4131
  112SER     HA 3736   2.306   7.583   2.338 -3.4957  0.6198  2.2000
  112SER     CB 3737   2.104   7.520   2.322 -0.0227  0.5479  0.2043
  112SER    HB1 3738   2.042   7.459   2.258 -2.3512  1.8217  1.1319
  112SER    HB2 3739   2.117   7.460   2.411  1.5458  2.0530  1.0556
  112SER     OG 3740   2.031   7.634   2.363 -0.8244  0.1117 -0.0020
  112SER     HG 3741   1.944   7.607   2.393  0.0320 -1.7730  0.9932
  112SER      C 3742   2.293   7.409   2.218 -0.5614 -0.4790  0.5599
  112SER      O 3743   2.234   7.358   2.123 -0.6346 -0.0791  0.3911
  113TYR      N 3744   2.401   7.365   2.282  0.2166  0.7007  0.0744
  113TYR      H 3745   2.444   7.418   2.357  1.8111  0.6759 -0.7711
  113TYR     CA 3746   2.465   7.236   2.262 -0.5526  0.3146  0.0792
  113TYR     HA 3747   2.386   7.164   2.240  1.6310 -2.5265  0.9252
  113TYR     CB 3748   2.577   7.233   2.159 -0.7413 -0.2967 -0.1075
  113TYR    HB1 3749   2.673   7.262   2.201 -0.0350 -0.7443 -1.3445
  113TYR    HB2 3750   2.598   7.129   2.132  0.6745 -0.7270  2.4238
  113TYR     CG 3751   2.558   7.309   2.029  0.2849 -0.1649 -0.1832
  113TYR    CD1 3752   2.469   7.274   1.927 -0.0101 -0.3862  0.1492
  113TYR    HD1 3753   2.418   7.178   1.928  2.3318 -1.7460 -1.2486
  113TYR    CE1 3754   2.445   7.364   1.824 -0.5456  0.0734  0.6703
  113TYR    HE1 3755   2.380   7.333   1.743 -0.1207  2.9154 -0.8963
  113TYR     CZ 3756   2.512   7.486   1.804 -0.6034  0.0613  0.3894
  113TYR     OH 3757   2.486   7.565   1.697 -0.3413  0.0387  0.3070
  113TYR     HH 3758   2.403   7.546   1.651 -1.1001  0.2997  1.5229
  113TYR    CE2 3759   2.617   7.506   1.897 -0.4227 -0.3341  0.2711
  113TYR    HE2 3760   2.682   7.592   1.889  1.1416 -1.3202  1.8149
  113TYR    CD2 3761   2.634   7.425   2.010  0.7394 -0.4167  0.0531
  113TYR    HD2 3762   2.703   7.466   2.082  0.2222  0.5770  0.0043
  113TYR      C 3763   2.516   7.197   2.400 -0.3685  0.1952 -0.0228
  113TYR      O 3764   2.574   7.278   2.472  0.3901 -0.2126 -0.1714
  114GLY      N 3765   2.500   7.069   2.435  0.4881  0.0430 -0.1727
  114GLY      H 3766   2.440   7.008   2.381 -1.1665  2.0553 -0.7255
  114GLY     CA 3767   2.526   7.033   2.573 -0.3788 -0.1523 -0.0576
  114GLY    HA1 3768   2.533   6.925   2.586  0.3819 -0.2442 -1.1610
  114GLY    HA2 3769   2.623   7.068   2.607 -1.1163 -1.3233  3.7851
  114GLY      C 3770   2.422   7.082   2.672  0.0823  0.5879  0.0652
  114GLY      O 3771   2.327   7.156   2.646 -0.1113  0.2368 -0.2337
  115SER      N 3772   2.452   7.052   2.799  0.5185 -0.4666 -0.2762
  115SER      H 3773   2.526   6.987   2.817 -1.5998 -2.4195  2.1496
  115SER     CA 3774   2.356   7.072   2.906  0.6154  0.3924 -0.3436
  115SER     HA 3775   2.254   7.051   2.874 -0.6616  3.6322  1.1663
  115SER     CB 3776   2.389   6.985   3.026 -0.1030 -0.0077 -0.4306
  115SER    HB1 3777   2.321   6.995   3.111  1.4418 -2.9971  1.3474
  115SER    HB2 3778   2.485   7.017   3.066  1.3254 -1.9336 -2.1569
  115SER     OG 3779   2.394   6.847   2.995 -0.0329 -0.0137 -0.3934
  115SER     HG 3780   2.483   6.834   2.963  0.6354  1.2074  0.8647
  115SER      C 3781   2.353   7.217   2.953 -0.0592  0.3319 -0.1893
  115SER      O 3782   2.252   7.279   2.987 -0.2012 -0.1313  0.2478
  116SER      N 3783   2.464   7.286   2.928  0.2074 -0.2321 -0.5875
  116SER      H 3784   2.529   7.255   2.857  0.8216  0.0836 -0.1785
  116SER     CA 3785   2.497   7.419   2.976  0.2209 -0.3803 -0.1779
  116SER     HA 3786   2.408   7.473   3.007  0.1566 -0.2579 -0.5600
  116SER     CB 3787   2.589   7.389   3.094 -0.1611 -0.0971  0.1912
  116SER    HB1 3788   2.687   7.355   3.062  0.9188  1.4950  1.6149
  116SER    HB2 3789   2.550   7.311   3.159  0.6550 -0.5555  0.1456
  116SER     OG 3790   2.602   7.510   3.166  0.4478  0.1260 -0.2853
  116SER     HG 3791   2.656   7.489   3.243 -0.0384  2.5841  0.8378
  116SER      C 3792   2.562   7.498   2.862 -0.3467  0.1622 -0.1290
  116SER      O 3793   2.627   7.444   2.773 -0.1073  0.2559 -0.0102
  117SER      N 3794   2.552   7.631   2.871 -0.3203  0.1470  0.1468
  117SER      H 3795   2.488   7.675   2.935  0.0442  2.3193 -0.8987
  117SER     CA 3796   2.633   7.718   2.789 -0.1701 -0.0520  0.0820
  117SER     HA 3797   2.621   7.688   2.685  2.2907 -0.0734 -0.2727
  117SER     CB 3798   2.593   7.865   2.805 -0.6212 -0.0882 -0.6518
  117SER    HB1 3799   2.632   7.899   2.901  1.8534 -1.4039 -1.1053
  117SER    HB2 3800   2.630   7.929   2.725 -1.5455  0.4617 -0.6464
  117SER     OG 3801   2.453   7.879   2.816 -0.5315  0.7724 -0.5655
  117SER     HG 3802   2.434   7.971   2.833  3.1221  1.6294 -0.2496
  117SER      C 3803   2.782   7.700   2.817 -0.1523 -0.3123 -0.1762
  117SER      O 3804   2.860   7.754   2.739  0.4154 -0.5085  0.2540
  118GLN      N 3805   2.819   7.640   2.930 -0.1211 -0.3090 -0.1848
  118GLN      H 3806   2.747   7.596   2.986  1.1594 -1.0690  0.9226
  118GLN     CA 3807   2.952   7.600   2.970 -0.3146 -0.6012  0.1746
  118GLN     HA 3808   3.021   7.680   2.942 -2.1173  0.2846 -2.0559
  118GLN     CB 3809   2.955   7.580   3.121  0.2550  0.2293  0.2811
  118GLN    HB1 3810   3.060   7.561   3.146 -0.4125 -1.6829  1.9374
  118GLN    HB2 3811   2.886   7.504   3.156  0.7359  0.5436  2.0374
  118GLN     CG 3812   2.918   7.711   3.192 -0.1346  0.2575  0.0232
  118GLN    HG1 3813   2.950   7.692   3.294 -1.3167 -0.0334  0.3621
  118GLN    HG2 3814   2.809   7.720   3.199 -0.3502 -0.6089 -1.5882
  118GLN     CD 3815   2.984   7.833   3.131  0.2410  0.0930  0.1000
  118GLN    OE1 3816   2.932   7.905   3.046  0.2231  0.0487  0.0734
  118GLN    NE2 3817   3.107   7.858   3.178  0.5309 -0.7299 -0.2064
  118GLN   HE21 3818   3.141   7.807   3.259 -0.1213 -0.9040 -0.0348
  118GLN   HE22 3819   3.147   7.945   3.145  1.3237 -1.3542 -0.9418
  118GLN      C 3820   2.995   7.474   2.896  0.1249 -0.3487 -0.0066
  118GLN      O 3821   2.921   7.376   2.890 -0.6535  0.2454 -0.2851
  119SER      N 3822   3.119   7.475   2.847  0.0756  0.6025 -0.1313
  119SER      H 3823   3.166   7.565   2.850 -1.8669  1.6978 -0.4507
  119SER     CA 3824   3.163   7.386   2.742  0.2671  0.3704  0.1448
  119SER     HA 3825   3.085   7.401   2.668  0.5542  2.2761  0.2010
  119SER     CB 3826   3.304   7.430   2.705  0.4689  0.2075  0.7077
  119SER    HB1 3827   3.360   7.434   2.799  0.8698  2.6906  0.4383
  119SER    HB2 3828   3.343   7.356   2.636 -1.9161  0.6041 -1.1777
  119SER     OG 3829   3.289   7.560   2.651  0.5032 -0.0491  0.0786
  119SER     HG 3830   3.366   7.610   2.677  1.9123 -1.7520 -0.5830
  119SER      C 3831   3.161   7.238   2.780  0.0468  0.4329  0.3815
  119SER      O 3832   3.206   7.199   2.887 -0.0413 -0.2109  0.1860
  120SER      N 3833   3.113   7.146   2.696 -0.2850  0.5764  0.4106
  120SER      H 3834   3.093   7.182   2.604  3.0361  1.9845  0.0910
  120SER     CA 3835   3.116   7.001   2.706 -0.2282  0.5392 -0.0999
  120SER     HA 3836   3.210   6.981   2.756 -1.3710  1.3890  2.5641
  120SER     CB 3837   3.005   6.962   2.804  0.0833  0.3472  0.1761
  120SER    HB1 3838   3.012   7.037   2.883  0.4251  2.1657 -1.4948
  120SER    HB2 3839   3.032   6.867   2.851 -2.1197  0.9362  2.8661
  120SER     OG 3840   2.875   6.963   2.750  0.1973  0.3518 -0.1001
  120SER     HG 3841   2.828   7.038   2.786 -2.1665 -1.6765  1.3444
  120SER      C 3842   3.096   6.945   2.566 -0.0075 -0.0149  0.0870
  120SER      O 3843   3.045   7.020   2.482  0.1787 -0.6757 -0.6213
  121SER      N 3844   3.140   6.822   2.540 -0.0491  0.0052 -0.0806
  121SER      H 3845   3.198   6.781   2.612  1.5296 -0.6890 -1.6604
  121SER     CA 3846   3.127   6.750   2.415 -0.1399  0.1792 -0.1713
  121SER     HA 3847   3.115   6.815   2.328  0.9881 -3.0341 -2.9721
  121SER     CB 3848   3.244   6.655   2.388 -0.3291 -0.1010 -0.0112
  121SER    HB1 3849   3.238   6.620   2.285 -0.0238 -0.1387 -0.0144
  121SER    HB2 3850   3.242   6.574   2.461 -1.3288 -1.8141 -1.8477
  121SER     OG 3851   3.361   6.734   2.392 -0.2861 -0.1366 -0.5590
  121SER     HG 3852   3.389   6.746   2.301  0.7442  0.7032 -0.1490
  121SER      C 3853   3.001   6.664   2.417  0.0835 -0.1438  0.1007
  121SER      O 3854   2.948   6.628   2.522  0.0184 -0.5372 -0.0664
  122TYR      N 3855   2.944   6.628   2.303 -0.2649  0.4746  0.0719
  122TYR      H 3856   2.993   6.672   2.227  0.6783 -1.7315 -0.6796
  122TYR     CA 3857   2.837   6.530   2.292 -0.0861  0.2654  0.1930
  122TYR     HA 3858   2.745   6.568   2.336  0.3055 -0.2716  1.5305
  122TYR     CB 3859   2.811   6.506   2.144  0.1921  0.2277  0.1499
  122TYR    HB1 3860   2.909   6.477   2.105 -0.8524 -1.2977 -1.5706
  122TYR    HB2 3861   2.774   6.600   2.103 -1.0224 -1.1654 -2.1746
  122TYR     CG 3862   2.705   6.401   2.120  0.1590  0.3993 -0.4882
  122TYR    CD1 3863   2.576   6.417   2.171  0.2694  0.1972 -0.1391
  122TYR    HD1 3864   2.537   6.509   2.211 -0.4001  0.2866 -0.9509
  122TYR    CE1 3865   2.484   6.314   2.144  0.5056 -0.0304 -0.0746
  122TYR    HE1 3866   2.379   6.331   2.160  0.8134 -0.0794  2.3802
  122TYR     CZ 3867   2.516   6.200   2.068  0.0282 -0.3762  0.2396
  122TYR     OH 3868   2.422   6.105   2.038 -0.3717  0.0444  0.1583
  122TYR     HH 3869   2.464   6.031   1.994  0.6250  1.2764 -1.0382
  122TYR    CE2 3870   2.653   6.176   2.047  0.0017 -0.1690 -0.1719
  122TYR    HE2 3871   2.680   6.085   1.995  0.7601 -0.8538  1.3667
  122TYR    CD2 3872   2.743   6.283   2.054 -0.2553  0.0429 -0.0992
  122TYR    HD2 3873   2.843   6.270   2.017 -0.5808  1.5367 -1.6167
  122TYR      C 3874   2.872   6.394   2.351  0.0604  0.3027  0.1902
  122TYR      O 3875   2.988   6.352   2.362  0.0265  0.2385  0.3044
  123GLY      N 3876   2.773   6.317   2.395  0.1230 -0.0937 -0.3530
  123GLY      H 3877   2.677   6.349   2.400  0.3534  0.5899  4.4084
  123GLY     CA 3878   2.812   6.192   2.458 -0.3515  0.0671  0.2723
  123GLY    HA1 3879   2.911   6.193   2.504  0.0826 -0.4907 -0.6175
  123GLY    HA2 3880   2.823   6.122   2.375  2.7981 -0.0931  0.6871
  123GLY      C 3881   2.708   6.135   2.552 -0.2335 -0.0218  0.3497
  123GLY      O 3882   2.605   6.093   2.500 -0.0323 -0.1512  0.0602
  124GLN      N 3883   2.736   6.113   2.681  0.1163  0.3014  0.3319
  124GLN      H 3884   2.826   6.145   2.712 -0.7909  3.2175  0.2384
  124GLN     CA 3885   2.643   6.067   2.782 -0.1657  0.0241 -0.0480
  124GLN     HA 3886   2.611   5.968   2.749 -0.1065 -0.6064  1.6384
  124GLN     CB 3887   2.717   6.054   2.915  0.3163  0.0514 -0.3130
  124GLN    HB1 3888   2.658   6.075   3.004 -1.0486  1.1807 -1.4414
  124GLN    HB2 3889   2.805   6.118   2.922  1.0462 -1.0014  0.3963
  124GLN     CG 3890   2.769   5.910   2.920 -0.0185 -0.0719 -0.3368
  124GLN    HG1 3891   2.683   5.843   2.917  0.6970 -1.0035 -0.4615
  124GLN    HG2 3892   2.825   5.896   2.827  0.9580  0.5737  0.1316
  124GLN     CD 3893   2.849   5.885   3.047  0.0066  0.0200 -0.3337
  124GLN    OE1 3894   2.853   5.959   3.145 -0.0726  0.1261 -0.4108
  124GLN    NE2 3895   2.920   5.773   3.058 -0.0434  0.0727  0.5877
  124GLN   HE21 3896   2.969   5.758   3.145  1.6263 -0.1459 -0.3325
  124GLN   HE22 3897   2.922   5.703   2.985  0.4844 -0.4709  1.1116
  124GLN      C 3898   2.523   6.160   2.794 -0.0370  0.1843 -0.0091
  124GLN      O 3899   2.526   6.264   2.727  0.2404  0.1249 -0.0916
  125PRO      N 3900   2.416   6.124   2.865 -0.1356  0.2906 -0.1048
  125PRO     CD 3901   2.390   5.999   2.932  0.2630  0.2701  0.0143
  125PRO    HD1 3902   2.419   5.911   2.873 -1.1140  0.6573 -1.3000
  125PRO    HD2 3903   2.441   6.002   3.028  0.2986 -0.5385  0.0335
  125PRO     CG 3904   2.241   5.990   2.961  0.1301 -0.1187 -0.7509
  125PRO    HG1 3905   2.225   5.936   3.055  1.2054  0.7803 -0.0302
  125PRO    HG2 3906   2.189   5.954   2.872  0.5037  0.8768 -1.3754
  125PRO     CB 3907   2.216   6.138   2.987  0.2770 -0.1738 -0.2926
  125PRO    HB1 3908   2.246   6.168   3.087  2.6804  0.5440 -1.1645
  125PRO    HB2 3909   2.109   6.151   2.968 -0.0317 -0.4654  1.1052
  125PRO     CA 3910   2.300   6.210   2.882 -0.1983  0.2635 -0.3798
  125PRO     HA 3911   2.244   6.206   2.789  1.4578  1.3791 -1.4823
  125PRO      C 3912   2.329   6.353   2.924 -0.0342  0.1099  0.0416
  125PRO      O 3913   2.401   6.374   3.022 -0.0382 -0.1994  0.1116
  126GLN      N 3914   2.253   6.448   2.870  0.0661  0.0340 -0.2338
  126GLN      H 3915   2.196   6.416   2.793  0.2449  1.2245 -0.8885
  126GLN     CA 3916   2.229   6.578   2.930 -0.2385  0.0615 -0.4132
  126GLN     HA 3917   2.327   6.625   2.939  0.1582 -0.6300 -1.0236
  126GLN     CB 3918   2.145   6.667   2.839 -0.2453  0.2320 -0.2390
  126GLN    HB1 3919   2.050   6.615   2.821 -0.5659 -0.5943  3.1699
  126GLN    HB2 3920   2.127   6.763   2.888 -2.1683 -0.2071  0.0021
  126GLN     CG 3921   2.221   6.694   2.710 -0.0635 -0.4509 -0.2759
  126GLN    HG1 3922   2.324   6.716   2.736 -0.6301  0.6517  1.1641
  126GLN    HG2 3923   2.228   6.599   2.656  0.5423 -1.5648  1.6806
  126GLN     CD 3924   2.164   6.811   2.631  0.2918  0.1201  0.3116
  126GLN    OE1 3925   2.063   6.875   2.661  0.3390  0.0228  0.6861
  126GLN    NE2 3926   2.220   6.852   2.517  0.4952  0.7500  0.6338
  126GLN   HE21 3927   2.294   6.793   2.482 -0.2835  0.2261 -0.1648
  126GLN   HE22 3928   2.179   6.936   2.477 -0.6381  0.3836  0.9995
  126GLN      C 3929   2.175   6.580   3.072 -0.3149 -0.0668 -0.4399
  126GLN      O 3930   2.125   6.479   3.121 -0.6560  0.3256  0.0347
  127SER      N 3931   2.192   6.689   3.147  0.4243 -0.5870  0.1724
  127SER      H 3932   2.227   6.773   3.103 -0.0913 -1.7200 -2.6166
  127SER     CA 3933   2.136   6.702   3.280 -0.0751 -0.0940 -0.0792
  127SER     HA 3934   2.179   6.619   3.336 -0.9774 -0.7562 -0.3534
  127SER     CB 3935   2.183   6.828   3.352 -0.1700 -0.3630  0.4561
  127SER    HB1 3936   2.158   6.808   3.457  0.7737 -0.3760  0.6844
  127SER    HB2 3937   2.124   6.913   3.317  0.9542  0.0404 -0.5144
  127SER     OG 3938   2.320   6.848   3.328 -0.2981  0.3054  0.2512
  127SER     HG 3939   2.356   6.760   3.345 -0.2361  0.4380  0.8276
  127SER      C 3940   1.984   6.707   3.283 -0.0851 -0.4089 -0.0167
  127SER      O 3941   1.922   6.749   3.186 -0.0266  0.0938  0.1615
  128GLY      N 3942   1.932   6.670   3.399  0.3942 -0.3423  0.2215
  128GLY      H 3943   1.997   6.664   3.477  2.6745 -2.0048 -1.6703
  128GLY     CA 3944   1.792   6.639   3.423  0.2197  0.0916 -0.2406
  128GLY    HA1 3945   1.789   6.568   3.505  1.6005  0.7760  0.4472
  128GLY    HA2 3946   1.746   6.593   3.336  2.1903 -1.6249 -0.4577
  128GLY      C 3947   1.718   6.770   3.448 -0.0933 -0.1352  0.0286
  128GLY      O 3948   1.766   6.876   3.487 -0.1020 -0.1077 -0.0344
  129SER      N 3949   1.586   6.752   3.444 -0.0155 -0.7965  0.2807
  129SER      H 3950   1.544   6.664   3.419 -0.5908 -1.0580  2.0005
  129SER     CA 3951   1.500   6.869   3.448  0.6792 -0.2815  0.4297
  129SER     HA 3952   1.551   6.964   3.435 -1.3246  0.7286 -0.6319
  129SER     CB 3953   1.411   6.856   3.324  0.5631  0.3652  0.4443
  129SER    HB1 3954   1.353   6.764   3.328  0.1062  0.5785 -0.8617
  129SER    HB2 3955   1.341   6.940   3.325  0.3918  0.2421 -0.6756
  129SER     OG 3956   1.500   6.847   3.216  0.4606 -0.1410  0.3997
  129SER     HG 3957   1.523   6.755   3.225 -0.9800 -0.7763 -1.7641
  129SER      C 3958   1.414   6.882   3.573 -0.1599 -0.4108 -0.1270
  129SER      O 3959   1.419   6.801   3.665 -0.3417 -0.1111  0.1513
  130TYR      N 3960   1.339   6.993   3.585  0.5644  0.0464  0.2063
  130TYR      H 3961   1.340   7.051   3.503  2.0407 -0.3097 -0.0724
  130TYR     CA 3962   1.246   7.014   3.694  0.1787  0.1349 -0.1399
  130TYR     HA 3963   1.290   7.022   3.794 -3.0258  1.2004  1.3191
  130TYR     CB 3964   1.168   7.144   3.673  0.0893  0.0707 -0.2039
  130TYR    HB1 3965   1.101   7.129   3.589 -0.4592 -1.1667  0.4231
  130TYR    HB2 3966   1.241   7.217   3.639 -0.4081  0.2063 -0.9995
  130TYR     CG 3967   1.084   7.200   3.786 -0.0254 -0.3302 -0.0867
  130TYR    CD1 3968   1.149   7.272   3.887 -0.4520  0.5948 -0.4644
  130TYR    HD1 3969   1.255   7.291   3.886 -0.4945  0.8455 -1.8382
  130TYR    CE1 3970   1.066   7.321   3.989  0.4384  0.8355  0.1581
  130TYR    HE1 3971   1.108   7.381   4.068  0.4679  0.1676  0.6573
  130TYR     CZ 3972   0.927   7.299   3.986  0.5811 -0.0528 -0.2273
  130TYR     OH 3973   0.841   7.365   4.070 -0.0402 -0.4979 -0.5021
  130TYR     HH 3974   0.752   7.340   4.044  0.1658  0.9150 -2.8671
  130TYR    CE2 3975   0.864   7.222   3.886 -0.2216  0.4796 -0.1426
  130TYR    HE2 3976   0.757   7.204   3.886  0.0423 -1.2973 -0.1213
  130TYR    CD2 3977   0.946   7.178   3.782 -0.0933  0.0449  0.1391
  130TYR    HD2 3978   0.901   7.130   3.696  0.2516 -2.2963  1.1684
  130TYR      C 3979   1.145   6.902   3.711  0.2989 -0.0100 -0.3759
  130TYR      O 3980   1.097   6.850   3.611 -0.3370 -0.5848  0.2155
  131SER      N 3981   1.101   6.876   3.834  0.2942  0.3479 -0.2992
  131SER      H 3982   1.140   6.934   3.907 -0.4878 -2.1856  2.3570
  131SER     CA 3983   0.986   6.797   3.874  0.9477 -0.6256 -0.3032
  131SER     HA 3984   0.906   6.819   3.804 -0.4613  0.1627  1.4590
  131SER     CB 3985   1.009   6.646   3.885  0.0058 -0.7828 -0.4152
  131SER    HB1 3986   1.004   6.602   3.786 -0.8469  0.3113 -0.8889
  131SER    HB2 3987   0.931   6.599   3.945  0.2615  0.0408  0.6041
  131SER     OG 3988   1.136   6.618   3.939  0.0010 -0.0199  0.0111
  131SER     HG 3989   1.121   6.620   4.034 -0.5966 -1.2190 -0.0337
  131SER      C 3990   0.941   6.856   4.007  0.7289 -0.6294 -0.3754
  131SER      O 3991   1.017   6.916   4.083 -0.3458  0.0053  0.2328
  132GLN      N 3992   0.819   6.823   4.051  0.8586  0.1636  0.6141
  132GLN      H 3993   0.769   6.758   3.993  3.6715 -0.0908 -1.7614
  132GLN     CA 3994   0.768   6.849   4.184  0.5160  0.4393  0.4303
  132GLN     HA 3995   0.764   6.958   4.197  2.2620  1.0535 -3.0628
  132GLN     CB 3996   0.626   6.794   4.186  0.6039  0.1732 -0.3150
  132GLN    HB1 3997   0.565   6.842   4.109  0.7343  0.0945 -0.4675
  132GLN    HB2 3998   0.630   6.686   4.173  0.2508  0.3058 -1.6469
  132GLN     CG 3999   0.550   6.802   4.318 -0.0625  0.1611 -0.6913
  132GLN    HG1 4000   0.466   6.734   4.307  0.3291 -1.2716  3.2702
  132GLN    HG2 4001   0.601   6.751   4.400 -0.0166 -0.2938 -0.9981
  132GLN     CD 4002   0.502   6.939   4.365 -0.0763 -0.0344 -0.1172
  132GLN    OE1 4003   0.490   7.034   4.288  0.2023  0.1589  0.0750
  132GLN    NE2 4004   0.489   6.966   4.495 -0.0278  0.4581 -0.2126
  132GLN   HE21 4005   0.439   7.049   4.521 -0.3963  0.0775  0.3121
  132GLN   HE22 4006   0.508   6.895   4.564 -1.0480  0.8428  0.4901
  132GLN      C 4007   0.853   6.787   4.294  0.6269 -0.0048  0.0974
  132GLN      O 4008   0.892   6.868   4.377 -0.3181  0.9369 -0.3456
  133GLN      N 4009   0.888   6.659   4.287  0.0909 -0.1273 -0.4688
  133GLN      H 4010   0.846   6.590   4.226  0.9193 -3.0324  1.9746
  133GLN     CA 4011   0.987   6.602   4.377 -0.3646 -0.0388  0.0914
  133GLN     HA 4012   0.969   6.646   4.476  1.6828  3.7189 -0.9944
  133GLN     CB 4013   0.958   6.453   4.390  0.0451 -0.1060  0.2297
  133GLN    HB1 4014   0.960   6.401   4.294  2.0768 -1.5696  0.9700
  133GLN    HB2 4015   1.032   6.402   4.452  1.1891  1.2870  0.0809
  133GLN     CG 4016   0.825   6.423   4.458  0.2011 -0.5619  0.3384
  133GLN    HG1 4017   0.811   6.470   4.555  2.5887 -2.0245  1.4894
  133GLN    HG2 4018   0.747   6.463   4.393  1.7187 -0.0077 -1.2165
  133GLN     CD 4019   0.797   6.273   4.456 -0.2667 -0.4760  0.3617
  133GLN    OE1 4020   0.749   6.220   4.356 -0.5769  0.0518  0.2209
  133GLN    NE2 4021   0.824   6.192   4.558 -0.4067 -0.3575  0.4930
  133GLN   HE21 4022   0.834   6.239   4.647 -2.3201  1.4117 -0.1431
  133GLN   HE22 4023   0.810   6.092   4.551  0.5244 -0.6473  2.1405
  133GLN      C 4024   1.129   6.616   4.326 -0.4316 -0.4726 -0.2158
  133GLN      O 4025   1.160   6.614   4.207  0.4239  0.4681 -0.0199
  134PRO      N 4026   1.226   6.638   4.416 -0.2204 -0.0542 -0.5398
  134PRO     CD 4027   1.203   6.638   4.559  0.0072  0.2947 -0.5044
  134PRO    HD1 4028   1.149   6.553   4.600  0.4943  1.0600  1.9040
  134PRO    HD2 4029   1.158   6.731   4.595 -3.0012 -1.6163  1.0164
  134PRO     CG 4030   1.341   6.643   4.624  0.0845  0.1163 -0.6550
  134PRO    HG1 4031   1.332   6.702   4.715 -1.1506  2.1110 -1.9781
  134PRO    HG2 4032   1.376   6.545   4.656  1.7658  1.2201  1.0729
  134PRO     CB 4033   1.429   6.708   4.517  0.3241 -0.0787 -0.5761
  134PRO    HB1 4034   1.536   6.686   4.529  0.7860  2.3179  0.3735
  134PRO    HB2 4035   1.413   6.815   4.514  1.2575  0.2061  1.7917
  134PRO     CA 4036   1.368   6.647   4.392 -0.1338 -0.4444 -0.1794
  134PRO     HA 4037   1.377   6.712   4.305  0.5096 -0.9170 -0.4766
  134PRO      C 4038   1.433   6.513   4.359  0.2193 -0.4078  0.3605
  134PRO      O 4039   1.375   6.408   4.386 -0.1823 -0.3093 -0.1039
  135SER      N 4040   1.548   6.516   4.293 -0.2039  0.0230 -0.3662
  135SER      H 4041   1.585   6.609   4.286 -0.3936  0.1032 -0.2999
  135SER     CA 4042   1.632   6.400   4.268  0.0010  0.1809 -0.4145
  135SER     HA 4043   1.607   6.325   4.343  2.5891 -0.3774  0.0027
  135SER     CB 4044   1.593   6.326   4.140 -0.0178 -0.2275 -0.1751
  135SER    HB1 4045   1.484   6.322   4.133 -0.2601 -0.2195  2.6026
  135SER    HB2 4046   1.640   6.228   4.140  1.6046  0.4957 -1.2189
  135SER     OG 4047   1.655   6.398   4.035 -0.3543 -0.1223 -0.3045
  135SER     HG 4048   1.625   6.355   3.955 -0.8685 -0.7900  0.2239
  135SER      C 4049   1.782   6.426   4.263 -0.0006  0.2905  0.0993
  135SER      O 4050   1.859   6.331   4.279  0.2450  0.4354 -0.2072
  136TYR      N 4051   1.823   6.550   4.237  0.3665  0.2368  0.4125
  136TYR      H 4052   1.749   6.615   4.217 -1.2920 -1.3699  1.0877
  136TYR     CA 4053   1.963   6.588   4.236  0.5753 -0.5168  0.1735
  136TYR     HA 4054   2.018   6.494   4.239 -1.8327 -2.1961 -2.7098
  136TYR     CB 4055   1.994   6.657   4.103 -0.0902 -0.2818  0.1382
  136TYR    HB1 4056   1.956   6.588   4.029  0.3791 -2.7869  2.0997
  136TYR    HB2 4057   1.928   6.744   4.106  0.4919  0.1987 -0.5054
  136TYR     CG 4058   2.137   6.698   4.075 -0.3241  0.1168 -0.5065
  136TYR    CD1 4059   2.220   6.604   4.012 -0.1060  0.0069 -0.0588
  136TYR    HD1 4060   2.183   6.512   3.969  1.2143 -1.3153  1.4677
  136TYR    CE1 4061   2.356   6.636   4.007 -0.0120 -0.2400  0.6791
  136TYR    HE1 4062   2.426   6.576   3.951 -2.2607  0.2498 -3.0067
  136TYR     CZ 4063   2.396   6.761   4.058 -0.2474  0.2171 -0.2347
  136TYR     OH 4064   2.529   6.786   4.043  0.0083 -0.5674  0.6823
  136TYR     HH 4065   2.545   6.878   4.066  0.2345 -0.8260  1.6036
  136TYR    CE2 4066   2.313   6.857   4.120 -0.2413  0.4622 -0.6021
  136TYR    HE2 4067   2.349   6.953   4.153  0.7597  0.4160 -1.4910
  136TYR    CD2 4068   2.177   6.822   4.125 -0.0622 -0.1643 -0.0108
  136TYR    HD2 4069   2.101   6.891   4.157  0.5143  0.1947  0.6145
  136TYR      C 4070   1.993   6.673   4.358 -0.3456 -0.2731  0.2406
  136TYR      O 4071   1.904   6.737   4.412  0.1664  0.4826  0.2109
  137GLY      N 4072   2.115   6.661   4.413 -0.2618  0.2085  0.1635
  137GLY      H 4073   2.164   6.581   4.376  0.1980  0.5699 -0.0096
  137GLY     CA 4074   2.151   6.714   4.543  0.1217  0.0822  0.1077
  137GLY    HA1 4075   2.082   6.680   4.620 -1.2881  0.6057 -0.8846
  137GLY    HA2 4076   2.244   6.664   4.572 -0.3200 -0.0308  1.3677
  137GLY      C 4077   2.157   6.866   4.550 -1.0393  0.1075  0.6802
  137GLY      O 4078   2.113   6.935   4.459  0.0374  0.4039  0.3781
  138GLY      N 4079   2.206   6.912   4.665 -0.2175 -0.4761  0.5708
  138GLY      H 4080   2.234   6.845   4.735  0.7953 -1.2034 -0.4724
  138GLY     CA 4081   2.220   7.053   4.699  0.3730 -0.4727  0.3233
  138GLY    HA1 4082   2.269   7.094   4.611  1.3470 -2.2200 -0.0151
  138GLY    HA2 4083   2.122   7.096   4.714  1.1642  1.2887  0.7319
  138GLY      C 4084   2.309   7.077   4.820 -0.1654  0.2843  0.5719
  138GLY      O 4085   2.357   6.988   4.889  0.2032  0.2722  0.3026
  139GLN      N 4086   2.330   7.206   4.849 -0.6277  0.4985 -0.0288
  139GLN      H 4087   2.274   7.269   4.794  1.0594 -1.4172 -4.4203
  139GLN     CA 4088   2.425   7.255   4.947 -0.0753 -0.5221 -0.0407
  139GLN     HA 4089   2.525   7.215   4.935 -1.6770 -5.2025  0.0839
  139GLN     CB 4090   2.435   7.407   4.939  0.2254 -0.5284  0.2223
  139GLN    HB1 4091   2.333   7.443   4.956 -0.2241 -2.0003  0.8011
  139GLN    HB2 4092   2.460   7.435   4.837  0.4080  0.8416  0.6261
  139GLN     CG 4093   2.534   7.485   5.025  0.5392 -0.0059 -0.5989
  139GLN    HG1 4094   2.638   7.455   5.010  1.7092  2.3996  1.8224
  139GLN    HG2 4095   2.509   7.456   5.128  1.6969  2.2524  0.3928
  139GLN     CD 4096   2.544   7.636   5.011  0.2258  0.0854  0.0894
  139GLN    OE1 4097   2.461   7.697   4.943 -0.0752  0.0341  0.4054
  139GLN    NE2 4098   2.641   7.706   5.070  0.3804  0.3053 -0.4182
  139GLN   HE21 4099   2.692   7.659   5.143  1.2679  0.0571 -1.1705
  139GLN   HE22 4100   2.661   7.800   5.040 -0.9764  0.6004 -0.4627
  139GLN      C 4101   2.388   7.209   5.087 -0.3583 -0.4740 -0.0983
  139GLN      O 4102   2.280   7.240   5.137 -0.1256  0.1280  0.0388
  140GLN      N 4103   2.479   7.142   5.159  0.2106  0.3735 -0.0133
  140GLN      H 4104   2.558   7.110   5.106 -0.6842 -0.1784 -1.0774
  140GLN     CA 4105   2.479   7.115   5.301 -0.5933 -0.1370 -0.1014
  140GLN     HA 4106   2.406   7.041   5.332 -0.6842 -0.8225 -1.8292
  140GLN     CB 4107   2.606   7.043   5.347 -0.7512  0.1359  0.7856
  140GLN    HB1 4108   2.695   7.095   5.311 -1.0982 -0.3985 -0.9705
  140GLN    HB2 4109   2.611   7.038   5.455  2.9130  0.1502  0.7201
  140GLN     CG 4110   2.614   6.898   5.298 -0.6244  0.3097  0.2815
  140GLN    HG1 4111   2.634   6.890   5.192  2.1699 -1.5335  0.8450
  140GLN    HG2 4112   2.518   6.847   5.308 -0.8704  0.0279 -2.6842
  140GLN     CD 4113   2.726   6.816   5.360 -0.0673  0.4217 -0.5544
  140GLN    OE1 4114   2.769   6.845   5.472 -0.1118  0.4027 -0.5322
  140GLN    NE2 4115   2.785   6.713   5.299 -0.3987  0.0958 -0.3403
  140GLN   HE21 4116   2.877   6.690   5.334 -0.5508  0.7641  0.5448
  140GLN   HE22 4117   2.761   6.701   5.201 -0.3542 -2.3809 -0.0998
  140GLN      C 4118   2.486   7.243   5.383 -0.3341 -0.1100 -0.1637
  140GLN      O 4119   2.583   7.316   5.370  0.1469 -0.7000  0.0612
  141GLN      N 4120   2.386   7.270   5.467 -0.2749 -0.0607 -0.1091
  141GLN      H 4121   2.322   7.193   5.487 -0.8101  0.5308  0.5194
  141GLN     CA 4122   2.361   7.404   5.514  0.5159  0.0520  0.0068
  141GLN     HA 4123   2.422   7.472   5.455  0.8828  1.0125  1.4308
  141GLN     CB 4124   2.214   7.442   5.499  0.3116 -0.6632  0.1832
  141GLN    HB1 4125   2.150   7.385   5.567  1.4750 -1.5486  0.5592
  141GLN    HB2 4126   2.202   7.544   5.535 -0.0142 -0.9113  0.7902
  141GLN     CG 4127   2.152   7.431   5.360  0.4711  0.4076  0.0221
  141GLN    HG1 4128   2.134   7.325   5.343 -1.0842  0.2579  2.1678
  141GLN    HG2 4129   2.216   7.471   5.281  1.2920  3.2895  1.9895
  141GLN     CD 4130   2.015   7.498   5.359 -0.0625 -0.6677 -0.0854
  141GLN    OE1 4131   1.913   7.432   5.377 -0.4849  0.0672  0.2825
  141GLN    NE2 4132   1.999   7.628   5.332 -0.6826 -0.5704  0.7118
  141GLN   HE21 4133   1.901   7.652   5.332 -0.4850  0.3086  1.6668
  141GLN   HE22 4134   2.080   7.680   5.302  0.3692 -2.4632  0.1267
  141GLN      C 4135   2.398   7.425   5.660 -0.0340 -0.0277  0.1614
  141GLN      O 4136   2.405   7.326   5.733 -0.7821 -0.2799 -0.0980
  142SER      N 4137   2.425   7.551   5.696 -0.0591 -0.0317  0.1951
  142SER      H 4138   2.424   7.613   5.616  1.7373 -1.1083 -0.7241
  142SER     CA 4139   2.474   7.601   5.823 -0.3484  0.3598  0.1529
  142SER     HA 4140   2.571   7.556   5.842 -1.8003 -2.6939  0.9876
  142SER     CB 4141   2.498   7.752   5.810 -0.2508  0.3745  0.4862
  142SER    HB1 4142   2.425   7.780   5.734 -1.0572 -0.7497  0.8207
  142SER    HB2 4143   2.492   7.808   5.903  0.3273 -0.0793  0.8016
  142SER     OG 4144   2.629   7.774   5.762 -0.1768 -0.0820  0.4681
  142SER     HG 4145   2.665   7.854   5.801  1.1474 -0.5507  0.2270
  142SER      C 4146   2.388   7.575   5.945 -0.2260  0.0243  0.1670
  142SER      O 4147   2.267   7.554   5.938 -0.0876 -0.7126 -0.1107
  143TYR      N 4148   2.450   7.570   6.064 -0.0507  0.1013  0.0786
  143TYR      H 4149   2.551   7.575   6.064 -0.0216  0.2699  2.3534
  143TYR     CA 4150   2.387   7.566   6.194  0.0397 -0.3046  0.1096
  143TYR     HA 4151   2.326   7.476   6.191  0.3875 -0.5136 -2.4641
  143TYR     CB 4152   2.492   7.558   6.305  0.0538 -0.2360  0.1015
  143TYR    HB1 4153   2.551   7.469   6.284  0.1181 -0.5083  1.3920
  143TYR    HB2 4154   2.557   7.645   6.310 -1.7473  1.3153 -1.6319
  143TYR     CG 4155   2.450   7.525   6.446 -0.0810  0.0190  0.1204
  143TYR    CD1 4156   2.445   7.629   6.540  0.0003 -0.0781  0.2324
  143TYR    HD1 4157   2.468   7.732   6.519 -0.1629  0.5433  2.8258
  143TYR    CE1 4158   2.388   7.619   6.667 -0.0559  0.0232  0.2137
  143TYR    HE1 4159   2.376   7.706   6.730 -0.0296  0.3030 -0.1638
  143TYR     CZ 4160   2.339   7.492   6.704  0.3164 -0.1428  0.1442
  143TYR     OH 4161   2.287   7.485   6.830 -0.2560 -0.3722 -0.1021
  143TYR     HH 4162   2.270   7.576   6.856 -1.2729 -0.7729  0.7498
  143TYR    CE2 4163   2.353   7.383   6.616  0.0202  0.1141 -0.2224
  143TYR    HE2 4164   2.311   7.288   6.646 -1.5718  0.2411 -1.8491
  143TYR    CD2 4165   2.407   7.398   6.488 -0.3003 -0.0761 -0.3827
  143TYR    HD2 4166   2.402   7.320   6.413 -0.2444 -1.5568  1.1058
  143TYR      C 4167   2.299   7.688   6.215 -0.0303 -0.3035 -0.1826
  143TYR      O 4168   2.345   7.795   6.255 -0.4043 -0.2078  0.0007
  144GLY      N 4169   2.167   7.673   6.204 -0.0513 -0.3066  0.0735
  144GLY      H 4170   2.133   7.587   6.164  0.4570 -1.2120  1.5154
  144GLY     CA 4171   2.071   7.757   6.273  0.0129 -0.0317 -0.1683
  144GLY    HA1 4172   2.089   7.748   6.381 -0.6859 -0.3356 -0.0676
  144GLY    HA2 4173   2.095   7.858   6.242 -1.5645 -0.1198 -1.8147
  144GLY      C 4174   1.924   7.735   6.241 -0.0364  0.2722 -0.1556
  144GLY      O 4175   1.890   7.640   6.170 -0.5316  0.3129  0.0224
  145GLN      N 4176   1.838   7.826   6.286  0.0111  0.0067  0.4715
  145GLN      H 4177   1.866   7.892   6.357 -1.1088  0.2971  0.6702
  145GLN     CA 4178   1.694   7.816   6.271  0.0419 -0.3417  0.3909
  145GLN     HA 4179   1.671   7.719   6.314  0.1058 -1.3505 -1.7246
  145GLN     CB 4180   1.622   7.929   6.344  0.2243  0.0719 -0.0649
  145GLN    HB1 4181   1.517   7.902   6.335 -0.1845  1.8321 -1.1674
  145GLN    HB2 4182   1.655   7.925   6.447  1.4067 -0.3906 -0.4459
  145GLN     CG 4183   1.633   8.071   6.289  0.1826  0.0592 -0.1068
  145GLN    HG1 4184   1.738   8.099   6.280  0.5676 -0.3504  2.5058
  145GLN    HG2 4185   1.579   8.073   6.194 -1.4721  1.4692  0.8163
  145GLN     CD 4186   1.567   8.169   6.385 -0.0110  0.1748 -0.3571
  145GLN    OE1 4187   1.634   8.220   6.474  0.2880 -0.5968 -0.1340
  145GLN    NE2 4188   1.435   8.189   6.379 -0.1947 -0.9895 -0.4364
  145GLN   HE21 4189   1.380   8.126   6.324  0.7714 -0.9826 -1.4309
  145GLN   HE22 4190   1.390   8.247   6.449  2.3197 -1.2037  1.5375
  145GLN      C 4191   1.657   7.806   6.124 -0.4005  0.0215  0.4757
  145GLN      O 4192   1.734   7.844   6.035 -0.4351 -0.1556  0.3683
  146GLN      N 4193   1.542   7.747   6.091  0.0853 -0.7934  0.2231
  146GLN      H 4194   1.483   7.711   6.165 -1.3879 -2.2554 -1.5717
  146GLN     CA 4195   1.482   7.742   5.960  0.0580 -0.0535  0.2060
  146GLN     HA 4196   1.554   7.682   5.904 -1.4208 -1.6863 -0.0281
  146GLN     CB 4197   1.347   7.672   5.961 -0.1260  0.2930  0.0822
  146GLN    HB1 4198   1.364   7.578   6.014 -0.3702  0.9861  1.4394
  146GLN    HB2 4199   1.282   7.728   6.028 -0.5828  0.6223 -0.6264
  146GLN     CG 4200   1.277   7.641   5.829  0.3612  0.5599 -0.2400
  146GLN    HG1 4201   1.323   7.555   5.778  0.0404  0.6750 -0.7236
  146GLN    HG2 4202   1.280   7.720   5.754 -0.2488 -0.1449 -1.0269
  146GLN     CD 4203   1.130   7.607   5.848  0.4605 -0.1862 -0.7408
  146GLN    OE1 4204   1.046   7.697   5.845  0.1846 -0.4192 -0.1635
  146GLN    NE2 4205   1.096   7.483   5.882 -0.0055 -0.0398 -0.6597
  146GLN   HE21 4206   1.000   7.465   5.909  1.0146 -3.4599  1.4337
  146GLN   HE22 4207   1.168   7.416   5.906 -1.5151 -1.4677  0.1226
  146GLN      C 4208   1.474   7.881   5.898  0.5487 -0.0716  0.0931
  146GLN      O 4209   1.439   7.976   5.968 -0.4372 -0.3637  0.0117
  147GLN      N 4210   1.517   7.900   5.773  0.6145 -0.2053  0.0957
  147GLN      H 4211   1.548   7.816   5.726  0.9624 -0.4658  0.7788
  147GLN     CA 4212   1.533   8.023   5.698 -0.1813 -0.2370 -0.1383
  147GLN     HA 4213   1.520   8.108   5.766  1.7179 -0.5228  0.6672
  147GLN     CB 4214   1.673   8.030   5.636 -0.1881 -0.5265 -0.1875
  147GLN    HB1 4215   1.683   8.135   5.609 -1.6649 -0.2135  0.3687
  147GLN    HB2 4216   1.671   7.958   5.554  1.9855 -1.6102  0.6258
  147GLN     CG 4217   1.790   8.017   5.733  0.0185 -0.2682 -0.4003
  147GLN    HG1 4218   1.769   7.924   5.787 -0.5767 -0.3546 -0.7662
  147GLN    HG2 4219   1.887   8.011   5.685  0.5404  2.4792  0.1703
  147GLN     CD 4220   1.801   8.132   5.832  0.6689 -0.2728 -0.4646
  147GLN    OE1 4221   1.843   8.241   5.793  0.7304 -0.1382 -0.0307
  147GLN    NE2 4222   1.781   8.110   5.962  0.1123 -0.0751 -0.5137
  147GLN   HE21 4223   1.807   8.183   6.027 -0.7093  2.5382 -2.9161
  147GLN   HE22 4224   1.750   8.018   5.989 -0.9928  0.4472  0.0791
  147GLN      C 4225   1.426   8.051   5.594 -0.5487 -0.0721  0.2810
  147GLN      O 4226   1.369   7.960   5.533 -0.5758  0.0529  0.1181
  148SER      N 4227   1.382   8.176   5.579 -0.3754  0.0044  0.4228
  148SER      H 4228   1.432   8.253   5.622  0.2404  0.8831 -1.7722
  148SER     CA 4229   1.284   8.219   5.482 -0.2247 -0.3964  0.0922
  148SER     HA 4230   1.198   8.153   5.485 -0.8963  0.3858 -1.1220
  148SER     CB 4231   1.237   8.357   5.527  0.1661 -0.3483  0.3549
  148SER    HB1 4232   1.168   8.399   5.455 -1.2385  0.6334  2.1776
  148SER    HB2 4233   1.197   8.342   5.627 -0.3082  0.5467  0.3103
  148SER     OG 4234   1.349   8.441   5.542  0.3671 -0.5465 -0.0432
  148SER     HG 4235   1.365   8.471   5.452 -2.4638 -1.0157 -0.7757
  148SER      C 4236   1.327   8.218   5.336 -0.1913  0.2058  0.0967
  148SER      O 4237   1.438   8.244   5.290 -0.1376 -0.0341  0.0892
  149TYR      N 4238   1.227   8.180   5.256 -0.0294 -0.1948  0.0811
  149TYR      H 4239   1.145   8.151   5.306  1.1469 -0.2941  2.0532
  149TYR     CA 4240   1.229   8.193   5.112  0.0773  0.1687  0.1126
  149TYR     HA 4241   1.334   8.190   5.082  0.2056 -1.9442  0.5957
  149TYR     CB 4242   1.152   8.074   5.055  0.2004  0.0492  0.1978
  149TYR    HB1 4243   1.167   8.084   4.948  0.2121 -2.3051 -0.0915
  149TYR    HB2 4244   1.045   8.084   5.075 -0.4855  0.3092 -3.1013
  149TYR     CG 4245   1.198   7.936   5.098  0.4407 -0.0586 -0.3885
  149TYR    CD1 4246   1.116   7.825   5.073  0.2183 -0.0412  0.2385
  149TYR    HD1 4247   1.014   7.836   5.041  0.0457 -2.4165 -0.2020
  149TYR    CE1 4248   1.161   7.694   5.094 -0.0021 -0.2035 -0.2880
  149TYR    HE1 4249   1.087   7.619   5.070 -1.7332  1.6485 -1.0963
  149TYR     CZ 4250   1.293   7.669   5.135  0.0708  0.1650 -0.2944
  149TYR     OH 4251   1.341   7.542   5.143  0.0515  0.1378 -0.6150
  149TYR     HH 4252   1.437   7.545   5.150  0.0145  0.3068 -0.1478
  149TYR    CE2 4253   1.381   7.777   5.159  0.4624 -0.1677 -0.2106
  149TYR    HE2 4254   1.484   7.759   5.183  0.9651  1.9730 -0.5754
  149TYR    CD2 4255   1.331   7.904   5.128  0.3889 -0.2261 -0.3373
  149TYR    HD2 4256   1.404   7.982   5.138  2.4826 -2.2164  0.6608
  149TYR      C 4257   1.184   8.331   5.066 -0.2927  0.0123  0.0040
  149TYR      O 4258   1.218   8.379   4.959  0.2930  0.0920  0.2244
  150ASN      N 4259   1.098   8.394   5.147 -0.1101 -0.0741  0.2682
  150ASN      H 4260   1.076   8.338   5.228  1.3278 -1.6715 -0.3743
  150ASN     CA 4261   1.043   8.528   5.141 -0.2499 -0.1494 -0.1538
  150ASN     HA 4262   1.099   8.581   5.064  0.8299 -0.0130  0.6944
  150ASN     CB 4263   0.903   8.514   5.083 -0.6419 -0.0022  0.7360
  150ASN    HB1 4264   0.910   8.467   4.984  1.7609 -0.7915  1.2214
  150ASN    HB2 4265   0.842   8.444   5.140 -2.4752  0.8580 -0.0728
  150ASN     CG 4266   0.821   8.643   5.080 -0.5946  0.0186  0.2449
  150ASN    OD1 4267   0.866   0.082   5.107 -0.0825 -0.1665  0.1856
  150ASN    ND2 4268   0.691   8.630   5.057 -0.6437 -0.2199  0.6427
  150ASN   HD21 4269   0.641   0.046   5.051 -1.6887 -0.8775 -1.0908
  150ASN   HD22 4270   0.642   8.542   5.047  0.7914 -1.3253  2.7093
  150ASN      C 4271   1.036   8.599   5.275 -0.0667 -0.0950 -0.1725
  150ASN      O 4272   0.959   8.558   5.362  0.1850 -0.2810 -0.0359
  151PRO      N 4273   1.121   0.026   5.300  0.0943 -0.2831  0.0293
  151PRO     CD 4274   1.118   0.109   5.419  0.0843 -0.2528  0.0079
  151PRO    HD1 4275   1.016   0.132   5.450 -0.7717 -1.2099 -1.9658
  151PRO    HD2 4276   1.171   0.058   5.500 -0.7058 -1.1465 -0.0164
  151PRO     CG 4277   1.177   0.241   5.371 -0.1070 -0.0788  0.2428
  151PRO    HG1 4278   1.215   0.310   5.445  0.9409  1.5326 -1.6980
  151PRO    HG2 4279   1.113   0.296   5.303  1.2630  1.7673  0.3798
  151PRO     CB 4280   1.299   0.186   5.296  0.0770  0.3222  0.2454
  151PRO    HB1 4281   1.373   0.165   5.373  0.4135  1.8620  0.3793
  151PRO    HB2 4282   1.332   0.261   5.225  0.6166  0.3595  0.5319
  151PRO     CA 4283   1.239   0.065   5.225  0.0817  0.2891  0.2967
  151PRO     HA 4284   1.201   0.094   5.126  3.5690 -2.7647 -2.2034
  151PRO      C 4285   1.353   8.637   5.210 -0.0986  0.1365 -0.0725
  151PRO      O 4286   1.375   8.562   5.304  0.1182  0.2589 -0.0249
  152PRO      N 4287   1.414   8.619   5.092  0.2074  0.1347  0.0869
  152PRO     CD 4288   1.403   0.035   4.978 -0.7059 -0.1774 -0.0771
  152PRO    HD1 4289   1.305   0.019   4.934 -1.6219 -1.4944  2.2855
  152PRO    HD2 4290   1.408   0.141   5.005  0.2251 -0.2069 -0.0919
  152PRO     CG 4291   1.518   8.664   4.887  0.1684 -0.1112  0.9660
  152PRO    HG1 4292   1.611   0.046   4.903 -0.1769  0.1866  2.0025
  152PRO    HG2 4293   1.488   0.003   4.782  0.3502 -0.0690  0.9187
  152PRO     CB 4294   1.541   8.518   4.927  0.4529 -0.1632  0.6198
  152PRO    HB1 4295   1.643   8.491   4.904  0.2994  0.2878 -0.6808
  152PRO    HB2 4296   1.463   8.465   4.873  0.1995 -0.5919  1.3980
  152PRO     CA 4297   1.511   8.512   5.077 -0.1225 -0.2316  0.5044
  152PRO     HA 4298   1.464   8.416   5.095 -0.9885  0.0926  0.0494
  152PRO      C 4299   1.633   8.534   5.165 -0.1929  0.0199  0.5420
  152PRO      O 4300   1.696   8.640   5.165  0.1169 -0.1597  0.2302
  153GLN      N 4301   1.667   8.423   5.230  0.4062  0.0687  0.3165
  153GLN      H 4302   1.612   8.340   5.215 -0.1486  0.6090 -0.6862
  153GLN     CA 4303   1.785   8.410   5.314  0.4996  0.3962  0.2341
  153GLN     HA 4304   1.851   8.496   5.299 -0.4853  0.6997 -3.2516
  153GLN     CB 4305   1.740   8.395   5.458 -0.3991  0.1025 -0.0724
  153GLN    HB1 4306   1.675   8.308   5.465  1.8317 -1.7922 -1.4426
  153GLN    HB2 4307   1.829   8.369   5.516 -0.8922 -0.0726  0.6244
  153GLN     CG 4308   1.674   8.521   5.512 -0.2615  0.2822 -0.3266
  153GLN    HG1 4309   1.609   8.558   5.432 -0.3272  1.0652  0.0753
  153GLN    HG2 4310   1.636   8.486   5.607  4.9519 -2.2314  1.1980
  153GLN     CD 4311   1.765   8.639   5.546  0.0431 -0.1144  0.2292
  153GLN    OE1 4312   1.789   8.656   5.666  0.3284 -0.1792  0.1813
  153GLN    NE2 4313   1.811   0.046   5.450  0.0892 -0.1004  0.2628
  153GLN   HE21 4314   1.893   0.099   5.475 -1.1857  1.7638  0.7176
  153GLN   HE22 4315   1.791   0.031   5.352  2.9819 -0.3461 -0.3884
  153GLN      C 4316   1.872   8.295   5.266  0.1410  0.3157 -0.2296
  153GLN      O 4317   1.835   8.193   5.208  0.2058  0.1434  0.0282
  154GLY      N 4318   1.997   8.300   5.312 -0.2620  0.3080  0.8930
  154GLY      H 4319   2.020   8.389   5.353  0.0956  0.2763  0.7654
  154GLY     CA 4320   2.076   8.180   5.329 -0.7430 -0.1432 -0.0130
  154GLY    HA1 4321   2.014   8.098   5.365  0.5426 -0.2928  2.0304
  154GLY    HA2 4322   2.150   8.184   5.409 -0.0924  1.8824 -0.6419
  154GLY      C 4323   2.153   8.135   5.205 -0.2900 -0.3667  0.3471
  154GLY      O 4324   2.232   8.041   5.217  0.4150  0.1697 -0.0436
  155TYR      N 4325   2.136   8.190   5.085 -0.0644 -0.4759  0.2642
  155TYR      H 4326   2.070   8.265   5.070 -1.6052 -2.0507 -1.4005
  155TYR     CA 4327   2.202   8.150   4.962 -0.8111 -0.0674 -0.2777
  155TYR     HA 4328   2.292   8.099   4.995 -1.2308 -0.6089  0.0492
  155TYR     CB 4329   2.116   8.059   4.874 -0.2216 -0.0637 -0.8593
  155TYR    HB1 4330   2.032   8.109   4.826 -0.1060  0.4585 -0.5284
  155TYR    HB2 4331   2.191   8.031   4.800  1.5276  2.3465 -0.1304
  155TYR     CG 4332   2.051   7.936   4.934  0.2058  0.0263 -0.1960
  155TYR    CD1 4333   1.912   7.923   4.929  0.1658  0.1260  0.5462
  155TYR    HD1 4334   1.851   8.008   4.902 -0.4900 -0.0733  1.3910
  155TYR    CE1 4335   1.855   7.800   4.965  0.4804 -0.1732  0.0408
  155TYR    HE1 4336   1.749   7.784   4.956  0.2171  2.2567 -2.8404
  155TYR     CZ 4337   1.938   7.694   5.008  0.3168 -0.1225  0.4791
  155TYR     OH 4338   1.874   7.584   5.057 -0.0023 -0.3084 -0.3391
  155TYR     HH 4339   1.937   7.515   5.075 -0.5601 -1.3115 -2.0384
  155TYR    CE2 4340   2.078   7.703   4.994  0.2813  0.1844  0.3181
  155TYR    HE2 4341   2.140   7.618   5.018 -1.0419 -0.9524 -0.1445
  155TYR    CD2 4342   2.134   7.826   4.956  0.2520  0.1015  0.0042
  155TYR    HD2 4343   2.241   7.841   4.950  0.4266 -1.4043 -1.1620
  155TYR      C 4344   2.251   8.276   4.893 -0.7060 -0.3206 -0.6708
  155TYR      O 4345   2.204   8.388   4.909 -0.0738 -0.1622  0.2042
  156GLY      N 4346   2.354   8.250   4.811 -0.0648 -0.1478  0.0635
  156GLY      H 4347   2.381   8.154   4.798 -1.9204 -0.3913 -2.9152
  156GLY     CA 4348   2.412   8.350   4.724  0.7006 -0.4947  0.1647
  156GLY    HA1 4349   2.334   8.381   4.654  0.6302  0.3625  0.6057
  156GLY    HA2 4350   2.493   8.306   4.666  1.5747  0.3111  0.7591
  156GLY      C 4351   2.477   8.471   4.789  0.6586 -0.2688 -0.2088
  156GLY      O 4352   2.493   8.473   4.911  0.3236 -0.1160 -0.1652
  157GLN      N 4353   2.514   8.575   4.714  0.2429  0.1202  0.1164
  157GLN      H 4354   2.481   8.570   4.619 -1.2766 -1.0618  0.6717
  157GLN     CA 4355   2.557   0.033   4.762  0.0138  0.0813  0.4357
  157GLN     HA 4356   2.534   0.050   4.867  2.6128  0.4935  0.9957
  157GLN     CB 4357   2.708   0.055   4.760 -0.0706  0.6883  0.4786
  157GLN    HB1 4358   2.733   0.156   4.728  0.1290 -0.2729 -2.6506
  157GLN    HB2 4359   2.749   8.652   4.693 -1.6206  1.0754 -0.9504
  157GLN     CG 4360   2.760   0.029   4.901  0.1045 -0.8886  0.1413
  157GLN    HG1 4361   2.731   8.603   4.938 -0.2889 -0.6507  0.4724
  157GLN    HG2 4362   2.712   0.099   4.969  1.1377  1.7146 -1.6673
  157GLN     CD 4363   2.911   0.047   4.912 -0.0087 -0.0333  0.4009
  157GLN    OE1 4364   2.982   0.057   4.812 -0.1532  0.3531  0.3379
  157GLN    NE2 4365   2.976   0.071   5.026  0.0611  0.1526  0.3225
  157GLN   HE21 4366   2.925   0.088   5.111  2.0048 -0.0542  1.5945
  157GLN   HE22 4367   3.075   0.086   5.016  0.3994 -2.2231 -0.8030
  157GLN      C 4368   2.486   0.142   4.682  0.2014 -0.0758  0.0512
  157GLN      O 4369   2.426   0.108   4.580 -0.0108 -0.3305  0.2562
  158GLN      N 4370   2.506   0.268   4.721  0.2467 -0.0111 -0.1781
  158GLN      H 4371   2.578   0.277   4.791  0.8560  0.0920 -0.8127
  158GLN     CA 4372   2.465   0.392   4.659 -0.1536 -0.1593 -0.2186
  158GLN     HA 4373   2.441   0.369   4.555  1.8714 -0.5177 -0.6555
  158GLN     CB 4374   2.344   0.457   4.724 -0.0108  0.0522 -0.1618
  158GLN    HB1 4375   2.372   0.487   4.825  1.2578 -3.7551  0.7500
  158GLN    HB2 4376   2.315   0.546   4.667  0.3201 -0.5650 -1.3086
  158GLN     CG 4377   2.221   0.369   4.745  0.2115 -0.2162  0.0158
  158GLN    HG1 4378   2.250   0.284   4.807 -0.8422 -0.7605 -0.2228
  158GLN    HG2 4379   2.183   0.331   4.650  1.9316  1.0183 -1.2229
  158GLN     CD 4380   2.103   0.443   4.806 -0.0676 -0.5273 -0.1463
  158GLN    OE1 4381   2.022   0.499   4.732  0.1031 -0.3563 -0.2029
  158GLN    NE2 4382   2.094   0.450   4.939  0.1085  0.2990 -0.1769
  158GLN   HE21 4383   2.153   0.392   4.996  1.6456  2.3941  0.5079
  158GLN   HE22 4384   2.031   0.520   4.978  1.5493  2.8771 -2.1940
  158GLN      C 4385   2.583   0.488   4.651  0.1456 -0.5537 -0.5682
  158GLN      O 4386   2.683   0.472   4.720  0.1954  0.5013 -0.3774
  159ASN      N 4387   2.577   0.586   4.560  0.3514 -0.2225 -0.2275
  159ASN      H 4388   2.489   0.595   4.511  0.3769  2.3722  0.0578
  159ASN     CA 4389   2.685   0.669   4.511  0.3090  0.2026  0.3896
  159ASN     HA 4390   2.775   0.645   4.567  0.6300 -0.4817 -0.4147
  159ASN     CB 4391   2.721   0.631   4.368 -0.2644 -0.3924  0.3987
  159ASN    HB1 4392   2.702   0.525   4.348 -0.8923 -0.4978  1.4949
  159ASN    HB2 4393   2.646   0.677   4.304  0.3950  1.3310  0.8058
  159ASN     CG 4394   2.857   0.677   4.318 -0.5409  0.0019  0.0016
  159ASN    OD1 4395   2.943   0.699   4.403  0.0064 -0.2038 -0.4871
  159ASN    ND2 4396   2.884   0.669   4.188 -0.1004 -0.2701  0.1074
  159ASN   HD21 4397   2.808   0.641   4.127  1.0233 -1.2056 -0.9319
  159ASN   HD22 4398   2.973   0.700   4.150 -0.3401  0.3546  0.0542
  159ASN      C 4399   2.646   0.816   4.523 -0.1701  0.0778  0.3709
  159ASN      O 4400   2.529   0.854   4.526 -0.2878 -0.2223 -0.1813
  160GLN      N 4401   2.746   0.904   4.522 -0.0002 -0.1147  0.3173
  160GLN      H 4402   2.837   0.863   4.528 -0.9904 -3.6852 -3.7940
  160GLN     CA 4403   2.739   1.048   4.508  0.1032 -0.1071  0.3453
  160GLN     HA 4404   2.632   1.062   4.491 -0.0165 -2.6416 -1.5649
  160GLN     CB 4405   2.779   1.103   4.645  0.8219 -0.5527  0.3181
  160GLN    HB1 4406   2.880   1.073   4.673  0.1758 -2.7173  0.5645
  160GLN    HB2 4407   2.772   1.211   4.635  0.8681 -0.3579  2.1117
  160GLN     CG 4408   2.678   1.069   4.755  0.2777  0.4998  0.1564
  160GLN    HG1 4409   2.662   1.155   4.820 -0.3162 -0.6485  1.5758
  160GLN    HG2 4410   2.580   1.045   4.714  0.5984 -0.8224  0.1334
  160GLN     CD 4411   2.717   0.946   4.835 -0.3101  0.2463  0.0568
  160GLN    OE1 4412   2.675   0.833   4.810  0.0047  0.1002  0.1840
  160GLN    NE2 4413   2.809   0.965   4.930  0.2342  0.3175 -0.4755
  160GLN   HE21 4414   2.843   0.883   4.980  1.1111  1.5315  1.0157
  160GLN   HE22 4415   2.845   1.055   4.957  0.0061 -0.0194  1.0738
  160GLN      C 4416   2.821   1.108   4.395  0.2846  0.2691  0.6741
  160GLN      O 4417   2.923   1.054   4.353 -0.2180 -0.4491  0.3661
  161TYR      N 4418   2.777   1.225   4.347  0.0584 -0.0974 -0.0340
  161TYR      H 4419   2.707   1.274   4.402  1.1546  0.0583  1.2933
  161TYR     CA 4420   2.847   1.303   4.247  0.3467 -0.0473  0.2073
  161TYR     HA 4421   2.909   1.251   4.173  2.0573  2.1890 -0.0208
  161TYR     CB 4422   2.745   1.369   4.155 -0.2499 -0.4692  0.5567
  161TYR    HB1 4423   2.677   1.434   4.210 -0.8537 -0.5806 -0.0463
  161TYR    HB2 4424   2.802   1.443   4.099 -0.2543 -0.4823  0.5345
  161TYR     CG 4425   2.661   1.280   4.067  0.0402 -0.1002 -0.1001
  161TYR    CD1 4426   2.694   1.266   3.932  0.3115  0.0032 -0.0440
  161TYR    HD1 4427   2.777   1.321   3.890 -1.0075  1.3246 -1.0267
  161TYR    CE1 4428   2.614   1.186   3.850  0.7098 -0.3526 -0.0864
  161TYR    HE1 4429   2.646   1.162   3.750  1.0479 -0.6954  0.0964
  161TYR     CZ 4430   2.500   1.121   3.903  0.5352 -0.0440 -0.0843
  161TYR     OH 4431   2.428   1.034   3.828 -0.3910  0.0821  0.6477
  161TYR     HH 4432   2.376   0.977   3.886  0.3363 -0.4936  0.7491
  161TYR    CE2 4433   2.466   1.139   4.039  0.1815  0.4329 -0.2352
  161TYR    HE2 4434   2.381   1.090   4.084  0.6357  0.2210  0.4026
  161TYR    CD2 4435   2.545   1.222   4.120 -0.3379  0.7144 -0.0142
  161TYR    HD2 4436   2.509   1.246   4.219  0.1448  0.2610  0.2739
  161TYR      C 4437   2.948   1.398   4.310  0.4583  0.1984 -0.3366
  161TYR      O 4438   2.933   1.432   4.427 -0.5927 -0.3352 -0.3005
  162ASN      N 4439   3.045   1.450   4.235 -0.0320  0.6813 -0.6409
  162ASN      H 4440   3.061   1.399   4.149 -0.8455 -0.8987  0.1038
  162ASN     CA 4441   3.132   1.563   4.260  0.3272  0.3207 -0.2402
  162ASN     HA 4442   3.150   1.565   4.368 -0.2285 -1.3454 -0.0890
  162ASN     CB 4443   3.263   1.546   4.184  0.4229  0.1154 -0.0327
  162ASN    HB1 4444   3.325   1.472   4.233 -1.6771 -0.4890  1.8658
  162ASN    HB2 4445   3.244   1.523   4.079  3.2871  2.3932 -1.2120
  162ASN     CG 4446   3.334   1.680   4.174  0.4611  0.0953 -0.0319
  162ASN    OD1 4447   3.323   1.753   4.076  0.1371  0.0547 -0.0274
  162ASN    ND2 4448   3.394   1.716   4.288  0.0342  0.7317 -0.0024
  162ASN   HD21 4449   3.419   1.810   4.313 -0.6434  0.9987 -0.3101
  162ASN   HD22 4450   3.392   1.646   4.361  0.3599  1.5258  0.7882
  162ASN      C 4451   3.053   1.688   4.222 -0.3553  0.0229  0.1773
  162ASN      O 4452   2.987   1.695   4.119  0.0642  0.0372 -0.0934
  163SER      N 4453   3.051   1.783   4.315  0.8157  0.0024  0.2448
  163SER      H 4454   3.109   1.760   4.395  0.2728 -0.4786  0.5078
  163SER     CA 4455   2.975   1.906   4.318 -0.2388 -0.6285 -0.1443
  163SER     HA 4456   2.952   1.939   4.216  2.0844  1.3623 -0.1194
  163SER     CB 4457   2.848   1.890   4.401 -0.1847  0.0319  0.0706
  163SER    HB1 4458   2.784   1.978   4.410 -0.3352  0.0039 -0.6723
  163SER    HB2 4459   2.873   1.850   4.499  1.7195 -2.4624 -1.3202
  163SER     OG 4460   2.775   1.791   4.334  0.1177  0.3442 -0.7263
  163SER     HG 4461   2.738   1.831   4.255 -3.0162 -0.3764  0.2244
  163SER      C 4462   3.046   2.030   4.371 -1.0536 -0.3090  0.2259
  163SER    OC1 4463   3.027   2.144   4.322  0.6812 -0.4259 -0.8006
  163SER    OC2 4464   3.119   2.019   4.472  0.2103  0.0191 -0.6259
    1MET      N 4465   1.175   7.805   3.881  0.3743 -0.2252  0.6111
    1MET     H1 4466   1.174   7.837   3.785 -0.5740 -1.4247  0.2037
    1MET     H2 4467   1.243   7.731   3.895  2.5962  1.1797 -1.8549
    1MET     H3 4468   1.195   7.886   3.938 -2.6366  1.6369 -0.7043
    1MET     CA 4469   1.042   7.754   3.915  0.1888 -0.0710  0.1201
    1MET     HA 4470   0.973   7.839   3.905  1.8894  1.3413 -0.0546
    1MET     CB 4471   1.010   7.647   3.811  0.0270  0.2350 -0.1485
    1MET    HB1 4472   1.044   7.666   3.710 -0.1132 -1.8564 -0.6367
    1MET    HB2 4473   1.062   7.557   3.843  0.1932 -0.8852 -3.2196
    1MET     CG 4474   0.861   7.612   3.815  0.0590  0.0642 -0.4696
    1MET    HG1 4475   0.828   7.578   3.912  1.1228  1.7240  0.5287
    1MET    HG2 4476   0.846   7.531   3.744 -0.4942 -1.6965  1.5805
    1MET     SD 4477   0.755   7.755   3.784  0.1935  0.2197 -0.2142
    1MET     CE 4478   0.599   7.675   3.740  0.0192  0.5853 -0.2687
    1MET    HE1 4479   0.603   7.632   3.639 -0.7890 -0.9092  0.2930
    1MET    HE2 4480   0.512   7.741   3.750 -1.1324 -0.6285 -1.6877
    1MET    HE3 4481   0.580   7.592   3.809 -0.9376 -0.7737 -2.0613
    1MET      C 4482   1.036   7.709   4.060  0.3978 -0.5977 -0.0328
    1MET      O 4483   1.132   7.653   4.112  0.2124 -1.0446 -0.1733
    2ALA      N 4484   0.917   7.729   4.118  0.5077 -0.3661  0.1143
    2ALA      H 4485   0.843   7.774   4.067  1.2376  0.2371 -0.4451
    2ALA     CA 4486   0.867   7.672   4.242  0.0390  0.0743  0.1301
    2ALA     HA 4487   0.931   7.586   4.259 -0.4384  0.1236  2.5156
    2ALA     CB 4488   0.881   7.763   4.364 -0.1615 -0.0006  0.2087
    2ALA    HB1 4489   0.822   7.852   4.340 -0.8489 -0.2976  0.7625
    2ALA    HB2 4490   0.982   7.796   4.386 -0.1625 -0.4043  0.8341
    2ALA    HB3 4491   0.844   7.719   4.456  1.0832 -0.8756  0.3145
    2ALA      C 4492   0.727   7.614   4.225  0.2229 -0.3387  0.0208
    2ALA      O 4493   0.667   7.632   4.119 -0.3301 -0.2044  0.3543
    3SER      N 4494   0.682   7.542   4.328  0.6227 -0.0407  0.4118
    3SER      H 4495   0.741   7.528   4.409 -0.6956 -2.1434  1.0922
    3SER     CA 4496   0.555   7.471   4.324  0.4007  0.3493  0.5429
    3SER     HA 4497   0.512   7.484   4.225 -1.2183 -2.4827  0.7709
    3SER     CB 4498   0.577   7.325   4.363  0.5425  0.1911 -0.1286
    3SER    HB1 4499   0.612   7.324   4.466  2.5289  0.4034 -0.7555
    3SER    HB2 4500   0.490   7.260   4.350  2.5051 -2.2986 -1.8244
    3SER     OG 4501   0.675   7.269   4.278  0.3036 -0.0295 -0.2606
    3SER     HG 4502   0.638   7.199   4.223  0.4946 -1.7423  1.6535
    3SER      C 4503   0.449   7.540   4.409 -0.2881  0.2780 -0.2555
    3SER      O 4504   0.338   7.490   4.425 -0.0815 -0.1834 -0.2556
    4ASN      N 4505   0.484   7.649   4.477 -0.0131 -0.0674  0.1562
    4ASN      H 4506   0.577   7.688   4.478 -0.3821  0.8627  0.9118
    4ASN     CA 4507   0.390   7.728   4.555 -0.0775 -0.3703  0.3846
    4ASN     HA 4508   0.303   7.734   4.490  0.3550 -1.3559 -0.3187
    4ASN     CB 4509   0.358   7.656   4.686 -0.7787  0.0249  0.4345
    4ASN    HB1 4510   0.277   7.713   4.731 -2.2381 -0.8318 -0.9827
    4ASN    HB2 4511   0.318   7.556   4.667 -0.8459  0.1473 -0.0876
    4ASN     CG 4512   0.471   7.640   4.787 -0.3221  0.0345 -0.0739
    4ASN    OD1 4513   0.538   7.537   4.796  0.6038  0.6057 -0.2012
    4ASN    ND2 4514   0.512   7.748   4.853  0.3984  0.1108 -0.6290
    4ASN   HD21 4515   0.592   7.734   4.914  0.8886  3.2306 -0.3759
    4ASN   HD22 4516   0.483   7.844   4.845 -1.7182 -0.6235 -2.5864
    4ASN      C 4517   0.456   7.863   4.578 -0.1486 -0.3659  0.5708
    4ASN      O 4518   0.575   7.880   4.604  0.1424  0.0865 -0.9347
    5ASP      N 4519   0.374   7.966   4.599  0.0749 -0.0031 -0.2625
    5ASP      H 4520   0.277   7.956   4.573 -0.2873  0.5972  0.7653
    5ASP     CA 4521   0.419   8.098   4.639  0.2850 -0.1339 -0.0600
    5ASP     HA 4522   0.495   8.136   4.571  0.2878 -0.5357 -0.2823
    5ASP     CB 4523   0.305   8.199   4.624 -0.0938 -0.5806 -0.1960
    5ASP    HB1 4524   0.346   8.297   4.647 -0.9619 -0.5488  1.2971
    5ASP    HB2 4525   0.230   8.177   4.700  1.3365 -1.3814  1.0525
    5ASP     CG 4526   0.242   8.196   4.485 -0.0164  0.0366 -0.2447
    5ASP    OD1 4527   0.119   8.181   4.468 -0.0076 -0.2783 -0.0386
    5ASP    OD2 4528   0.319   8.220   4.389  0.3191 -0.1599 -0.0282
    5ASP      C 4529   0.486   8.094   4.775  0.2200 -0.0417 -0.0255
    5ASP      O 4530   0.426   8.047   4.871  0.5838  0.1072  0.2791
    6TYR      N 4531   0.594   8.171   4.793 -0.2390  0.5112  0.4225
    6TYR      H 4532   0.640   8.221   4.718  2.0711  0.6307  1.8259
    6TYR     CA 4533   0.665   8.169   4.919 -0.2050 -0.5065  0.4021
    6TYR     HA 4534   0.661   8.065   4.951 -0.5307 -1.4377 -2.4623
    6TYR     CB 4535   0.807   8.222   4.896 -0.5127 -0.0364 -0.4417
    6TYR    HB1 4536   0.803   8.322   4.853 -0.2312  1.5778  3.0031
    6TYR    HB2 4537   0.846   8.225   4.997  0.2655  0.9358 -0.7635
    6TYR     CG 4538   0.882   8.119   4.815  0.0659  0.1240 -0.1156
    6TYR    CD1 4539   0.971   8.169   4.720 -0.0059 -0.2291 -0.3698
    6TYR    HD1 4540   0.979   8.276   4.707 -0.5412 -0.2085 -0.5521
    6TYR    CE1 4541   1.057   8.080   4.655 -0.2568 -0.0705 -0.9227
    6TYR    HE1 4542   1.138   8.108   4.588  0.8775  0.0782  0.4628
    6TYR     CZ 4543   1.039   7.941   4.671 -0.4463  0.0190 -0.3346
    6TYR     OH 4544   1.122   7.861   4.597 -0.5278 -0.9716  0.6320
    6TYR     HH 4545   1.088   7.773   4.579  0.5229 -1.0339 -1.2777
    6TYR    CE2 4546   0.944   7.892   4.762  0.3173  0.1363  0.5381
    6TYR    HE2 4547   0.929   7.787   4.784 -0.2306  0.3879  1.4221
    6TYR    CD2 4548   0.869   7.982   4.840 -0.2570  0.1656 -0.0380
    6TYR    HD2 4549   0.802   7.944   4.915 -0.2911 -1.4901 -0.8586
    6TYR      C 4550   0.593   8.264   5.014  0.6685  0.1542  0.4267
    6TYR      O 4551   0.583   8.385   4.995 -0.2478  0.0309  0.0548
    7THR      N 4552   0.548   8.209   5.127  0.6416 -0.4835  0.1129
    7THR      H 4553   0.541   8.109   5.133 -1.6026 -0.3225  0.9303
    7THR     CA 4554   0.492   8.280   5.240  0.5838 -0.3606  0.0073
    7THR     HA 4555   0.428   8.360   5.204  1.8562  1.1162  0.8842
    7THR     CB 4556   0.397   8.187   5.315 -0.1035  0.1591 -0.2111
    7THR     HB 4557   0.352   8.231   5.404 -2.2414  0.0947 -1.2024
    7THR    CG2 4558   0.282   8.147   5.223  0.1220 -0.2223 -0.3289
    7THR   HG21 4559   0.311   8.114   5.123  0.9158 -0.0422 -0.1637
    7THR   HG22 4560   0.238   8.066   5.282  0.6278  0.3459  0.8625
    7THR   HG23 4561   0.222   8.238   5.223  0.4714  0.0130 -0.7440
    7THR    OG1 4562   0.459   8.064   5.345 -0.2827  0.2228  0.4353
    7THR    HG1 4563   0.519   8.092   5.414  0.2656  1.8785 -0.6397
    7THR      C 4564   0.588   8.355   5.332  0.1578 -0.0286  0.1896
    7THR      O 4565   0.707   8.321   5.338  0.2527  0.2266 -0.2177
    8GLN      N 4566   0.534   8.459   5.395 -0.2271 -0.0323 -0.1317
    8GLN      H 4567   0.436   8.478   5.386 -0.0456  1.4133  0.6599
    8GLN     CA 4568   0.599   8.535   5.500 -0.1091 -0.3199  0.0043
    8GLN     HA 4569   0.686   8.576   5.449  0.2303 -0.6391  0.3150
    8GLN     CB 4570   0.501   8.646   5.536 -0.3520 -0.4940 -0.1158
    8GLN    HB1 4571   0.532   0.019   5.631 -2.6608 -0.5438  0.7196
    8GLN    HB2 4572   0.407   8.593   5.548 -0.8010  0.2057 -0.5044
    8GLN     CG 4573   0.489   0.077   5.425 -0.4162 -0.0842  0.2665
    8GLN    HG1 4574   0.470   0.026   5.330  1.6793 -1.0298  0.3048
    8GLN    HG2 4575   0.583   0.130   5.411 -0.7706  0.2737 -0.8909
    8GLN     CD 4576   0.381   0.182   5.443  0.0933  0.4573  0.1896
    8GLN    OE1 4577   0.304   0.182   5.539 -0.2658 -0.1735 -0.0965
    8GLN    NE2 4578   0.359   0.272   5.347 -0.3663 -0.1844 -0.3129
    8GLN   HE21 4579   0.281   0.334   5.365  0.6692  0.7968  0.9649
    8GLN   HE22 4580   0.412   0.277   5.261 -0.3027 -1.0754 -0.3295
    8GLN      C 4581   0.647   8.460   5.624  0.2205 -0.2165 -0.0589
    8GLN      O 4582   0.570   8.378   5.674 -0.0193  0.0844  0.0711
    9GLN      N 4583   0.767   8.479   5.678  0.1940 -0.1874 -0.0102
    9GLN      H 4584   0.827   8.549   5.635  1.4667 -0.8284  0.6688
    9GLN     CA 4585   0.825   8.403   5.787  0.1533 -0.1984  0.0030
    9GLN     HA 4586   0.741   8.377   5.851 -0.2402  0.4511 -0.2462
    9GLN     CB 4587   0.897   8.278   5.738  0.1849 -0.0659 -0.2938
    9GLN    HB1 4588   0.967   8.306   5.659 -1.8453 -2.2573 -3.0854
    9GLN    HB2 4589   0.819   8.218   5.692 -1.3635  0.9507  0.9200
    9GLN     CG 4590   0.962   8.202   5.854 -0.2222 -0.2019 -0.1546
    9GLN    HG1 4591   0.889   8.204   5.934 -0.9033  0.1162 -0.7643
    9GLN    HG2 4592   1.060   8.238   5.886 -0.2091 -1.5233  1.4236
    9GLN     CD 4593   0.983   8.056   5.815 -0.3364 -0.3589  0.3639
    9GLN    OE1 4594   1.010   8.011   5.704 -0.1550  0.3286  0.1226
    9GLN    NE2 4595   1.008   7.977   5.920 -0.6111 -0.0804  0.6426
    9GLN   HE21 4596   1.030   7.880   5.902 -1.5163 -0.2879  0.5576
    9GLN   HE22 4597   0.994   8.017   6.011 -5.1399 -0.1846  0.2539
    9GLN      C 4598   0.924   8.493   5.859  0.0861 -0.2448  0.1525
    9GLN      O 4599   1.000   8.569   5.800 -0.4919  0.2690  0.0608
   10ALA      N 4600   0.935   8.487   5.992 -0.5986  1.1414  0.2961
   10ALA      H 4601   0.881   8.422   6.048  0.0121  2.6798  2.8401
   10ALA     CA 4602   1.024   8.565   6.076 -0.1448  0.6590  0.2713
   10ALA     HA 4603   1.059   8.656   6.026 -0.5971  1.0144  0.5943
   10ALA     CB 4604   0.952   8.620   6.199 -0.2769  0.3845  0.3183
   10ALA    HB1 4605   0.846   8.626   6.176 -0.0829  1.4632 -0.3889
   10ALA    HB2 4606   0.990   0.047   6.224 -2.3034  0.6889  2.4690
   10ALA    HB3 4607   0.962   8.553   6.284 -0.2082 -0.3789 -0.2811
   10ALA      C 4608   1.141   8.479   6.122 -0.1041  0.2484 -0.5799
   10ALA      O 4609   1.122   8.361   6.153  0.5377  0.3317  0.1407
   11THR      N 4610   1.260   8.535   6.141  0.0380 -0.5973  1.2161
   11THR      H 4611   1.264   8.630   6.109  1.1313 -1.0049  0.0476
   11THR     CA 4612   1.388   8.475   6.174  0.5037 -0.1503  0.2797
   11THR     HA 4613   1.355   8.386   6.227 -0.6478 -0.6330 -1.1780
   11THR     CB 4614   1.469   8.431   6.053  0.2145 -0.1201  0.0753
   11THR     HB 4615   1.561   8.381   6.081 -0.5262 -1.1657  0.7187
   11THR    CG2 4616   1.398   8.317   5.980  0.3608 -0.2346  0.1138
   11THR   HG21 4617   1.335   8.264   6.051  1.5712 -0.3364  1.1420
   11THR   HG22 4618   1.347   8.361   5.894 -0.2593  1.1511  1.1467
   11THR   HG23 4619   1.473   8.254   5.933 -0.1708 -0.6553 -0.1876
   11THR    OG1 4620   1.498   8.545   5.976 -0.2584 -0.2867 -0.3619
   11THR    HG1 4621   1.592   8.542   5.956  0.2896  1.5781  1.4897
   11THR      C 4622   1.467   8.561   6.272  0.0660  0.2986  0.2400
   11THR      O 4623   1.567   8.517   6.329  0.2590  0.3195 -0.0783
   12GLN      N 4624   1.427   0.014   6.298 -0.2677  0.1919  0.2395
   12GLN      H 4625   1.343   0.054   6.259  0.6730  1.3547 -0.6533
   12GLN     CA 4626   1.494   0.100   6.393  0.0903  0.1518  0.0240
   12GLN     HA 4627   1.583   0.046   6.426  0.1565 -0.6448 -1.3702
   12GLN     CB 4628   1.539   0.230   6.327  0.1699  0.3214  0.4054
   12GLN    HB1 4629   1.599   0.296   6.389 -1.7116  3.4879 -0.8682
   12GLN    HB2 4630   1.452   0.279   6.283  1.7957  2.5342 -0.5564
   12GLN     CG 4631   1.624   0.207   6.202  0.0496  0.8348  0.2284
   12GLN    HG1 4632   1.641   0.300   6.147  1.9806 -0.0742 -0.8157
   12GLN    HG2 4633   1.574   0.136   6.136  0.2044  2.0819 -1.3167
   12GLN     CD 4634   1.753   0.128   6.215 -0.3215  0.2241  0.2223
   12GLN    OE1 4635   1.817   0.125   6.320 -0.7921 -0.5523  0.4940
   12GLN    NE2 4636   1.809   0.069   6.109 -0.2253 -0.3722  0.5978
   12GLN   HE21 4637   1.774   0.072   6.014 -0.2709  1.4554  0.6442
   12GLN   HE22 4638   1.889   0.015   6.138  0.1007 -0.4661 -0.4450
   12GLN      C 4639   1.418   0.131   6.521 -0.1451  0.0062 -0.0796
   12GLN      O 4640   1.297   0.114   6.517 -0.1545 -0.0874  0.5017
   13SER      N 4641   1.489   0.175   6.626  0.2445 -0.6757 -0.0527
   13SER      H 4642   1.588   0.189   6.616  0.1389  0.6164  0.5490
   13SER     CA 4643   1.420   0.223   6.744  0.3815 -0.0325 -0.2315
   13SER     HA 4644   1.336   0.163   6.778 -1.2532  3.3120  2.2396
   13SER     CB 4645   1.522   0.232   6.857  0.2160  0.1349 -0.0941
   13SER    HB1 4646   1.482   0.285   6.943 -2.8573 -1.8388 -0.1642
   13SER    HB2 4647   1.612   0.279   6.818  1.0553 -1.0570  0.3054
   13SER     OG 4648   1.547   0.102   6.906 -0.3782 -0.0750 -0.3378
   13SER     HG 4649   1.545   0.036   6.836 -3.2109 -0.0386 -0.4024
   13SER      C 4650   1.363   0.361   6.717  0.4730  0.0148 -0.1832
   13SER      O 4651   1.433   0.461   6.730  0.1261  0.2172  0.1650
   14TYR      N 4652   1.234   0.369   6.685  0.4441  0.1309 -0.0378
   14TYR      H 4653   1.189   0.286   6.721  2.5742 -0.6325  1.0185
   14TYR     CA 4654   1.162   0.487   6.641  0.4392  0.1325 -0.0250
   14TYR     HA 4655   1.198   0.574   6.697 -0.2830  0.2746  0.2376
   14TYR     CB 4656   1.189   0.526   6.496  0.0527  0.0302 -0.1252
   14TYR    HB1 4657   1.297   0.532   6.487  0.1284  0.6852  1.0172
   14TYR    HB2 4658   1.160   0.441   6.434  1.4227 -1.1554  0.7951
   14TYR     CG 4659   1.134   0.661   6.458 -0.0179 -0.0195 -0.2001
   14TYR    CD1 4660   1.026   0.654   6.368  0.1571 -0.5145 -0.3755
   14TYR    HD1 4661   1.003   0.563   6.316 -0.3587 -0.4785 -0.2159
   14TYR    CE1 4662   0.948   0.768   6.343  0.0766 -0.4742  0.0484
   14TYR    HE1 4663   0.868   0.763   6.272  1.1171  0.1361 -1.2064
   14TYR     CZ 4664   0.979   0.889   6.408 -0.2774 -0.2197 -0.2565
   14TYR     OH 4665   0.901   1.001   6.404 -0.3645 -0.2811 -0.2553
   14TYR     HH 4666   0.820   0.988   6.353  0.3536  0.2336 -1.5445
   14TYR    CE2 4667   1.098   0.897   6.483 -0.0550 -0.1612 -0.6135
   14TYR    HE2 4668   1.128   0.992   6.524  0.7659 -1.4417  1.9698
   14TYR    CD2 4669   1.179   0.785   6.505 -0.1056 -0.0740  0.0291
   14TYR    HD2 4670   1.272   0.784   6.560  0.3098  0.2640 -0.6475
   14TYR      C 4671   1.013   0.490   6.675  0.3698  0.0157 -0.3136
   14TYR      O 4672   0.951   0.389   6.708  0.3230  0.1340 -0.0320
   15GLY      N 4673   0.958   0.611   6.684  0.1307 -0.1618  0.7419
   15GLY      H 4674   1.025   0.685   6.700  0.2234 -0.5750  2.5116
   15GLY     CA 4675   0.818   0.644   6.703 -0.0083 -0.2035 -0.1774
   15GLY    HA1 4676   0.811   0.752   6.692  0.7634 -0.1519 -0.1821
   15GLY    HA2 4677   0.756   0.593   6.629 -0.1298 -0.5042  0.1283
   15GLY      C 4678   0.768   0.610   6.843 -0.0172 -0.0613 -0.1464
   15GLY      O 4679   0.847   0.613   6.937  0.1521  0.4150 -0.2995
   16ALA      N 4680   0.635   0.601   6.859  0.0427 -0.0876  0.3566
   16ALA      H 4681   0.582   0.602   6.773  0.0317  1.0347  0.3559
   16ALA     CA 4682   0.581   0.615   6.992 -0.0461 -0.1520  0.3270
   16ALA     HA 4683   0.655   0.677   7.042  1.5475 -1.5546 -0.2276
   16ALA     CB 4684   0.455   0.700   6.977  0.1110  0.0291  0.0248
   16ALA    HB1 4685   0.409   0.722   7.074  0.2965  0.6264 -0.0178
   16ALA    HB2 4686   0.376   0.648   6.922 -0.1481  1.3366 -0.9000
   16ALA    HB3 4687   0.469   0.794   6.925  0.3155  0.2457  0.4646
   16ALA      C 4688   0.569   0.486   7.072  0.0932 -0.1391  0.3684
   16ALA      O 4689   0.549   0.382   7.011  0.4602 -0.2019  0.3525
   17TYR      N 4690   0.595   0.499   7.203  0.3641  0.3013  0.2732
   17TYR      H 4691   0.618   0.591   7.237 -0.2244  1.5426 -2.4036
   17TYR     CA 4692   0.615   0.384   7.288  0.0173  0.1324  0.1303
   17TYR     HA 4693   0.649   0.301   7.226  0.2242 -1.1894  1.9192
   17TYR     CB 4694   0.727   0.417   7.387 -0.0614  0.6627  0.0479
   17TYR    HB1 4695   0.706   0.344   7.465 -1.0126  0.9249  0.0406
   17TYR    HB2 4696   0.709   0.519   7.419  0.1752  0.7262 -0.0160
   17TYR     CG 4697   0.868   0.408   7.332  0.1764  0.6386  0.6502
   17TYR    CD1 4698   0.945   0.292   7.350 -0.5784 -0.1439 -0.8707
   17TYR    HD1 4699   0.901   0.221   7.418 -1.8770  1.3507 -0.0835
   17TYR    CE1 4700   1.071   0.274   7.293 -0.1648 -0.0716  0.0020
   17TYR    HE1 4701   1.123   0.182   7.317 -0.5156 -0.4308 -0.5869
   17TYR     CZ 4702   1.129   0.375   7.214  0.0957 -0.5965 -0.4797
   17TYR     OH 4703   1.250   0.362   7.151  0.3909  0.0831 -0.0629
   17TYR     HH 4704   1.276   0.446   7.112  1.7963  0.2541  1.1658
   17TYR    CE2 4705   1.050   0.489   7.191 -0.0049 -0.6018 -0.1559
   17TYR    HE2 4706   1.087   0.565   7.125 -2.6088  0.5878 -0.3826
   17TYR    CD2 4707   0.925   0.508   7.253 -0.0069 -0.0201 -0.3335
   17TYR    HD2 4708   0.875   0.602   7.236  1.4805  1.0821  1.1262
   17TYR      C 4709   0.484   0.333   7.346 -0.3037  0.3028 -0.4382
   17TYR      O 4710   0.461   0.212   7.340 -0.6168  0.3320  0.1341
   18PRO      N 4711   0.397   0.419   7.399 -0.2733  0.4992 -0.7077
   18PRO     CD 4712   0.259   0.379   7.418  0.0030 -0.4032 -0.5409
   18PRO    HD1 4713   0.246   0.286   7.473 -0.3861 -1.5653 -2.4835
   18PRO    HD2 4714   0.202   0.379   7.325 -5.4344  2.4517  2.2768
   18PRO     CG 4715   0.193   0.486   7.504  0.5784 -0.5925  0.1457
   18PRO    HG1 4716   0.211   0.463   7.609 -0.8508  1.2834  0.8736
   18PRO    HG2 4717   0.087   0.497   7.477  1.2955  1.9827 -2.1355
   18PRO     CB 4718   0.270   0.611   7.462 -0.5403  0.1637  0.2754
   18PRO    HB1 4719   0.256   0.699   7.524 -1.3493 -0.5305  1.1144
   18PRO    HB2 4720   0.245   0.634   7.359  0.2076 -0.3831 -0.0393
   18PRO     CA 4721   0.411   0.555   7.448 -0.5049  0.4170 -0.4084
   18PRO     HA 4722   0.471   0.619   7.383  0.8182  0.7158  1.0420
   18PRO      C 4723   0.483   0.565   7.582  0.1586  0.3139 -0.7502
   18PRO      O 4724   0.518   0.677   7.618  0.1290  0.3521 -0.8375
   19THR      N 4725   0.484   0.454   7.656 -0.0870  0.9523  0.2280
   19THR      H 4726   0.443   0.370   7.618 -0.2778  1.9341 -1.9041
   19THR     CA 4727   0.540   0.453   7.789 -0.1440  0.0520  0.2462
   19THR     HA 4728   0.558   0.550   7.835  1.5517  1.1838 -2.5426
   19THR     CB 4729   0.462   0.365   7.886  0.2707 -0.1614  0.3912
   19THR     HB 4730   0.457   0.263   7.847 -2.9146  0.2313 -0.5806
   19THR    CG2 4731   0.512   0.370   8.030  1.0253 -0.2693  0.1351
   19THR   HG21 4732   0.446   0.314   8.096 -0.3989 -2.7336 -3.1111
   19THR   HG22 4733   0.614   0.332   8.025  1.4843  1.0493 -3.3093
   19THR   HG23 4734   0.493   0.466   8.077  3.0950  0.2932 -0.0987
   19THR    OG1 4735   0.324   0.396   7.886  0.3263  0.1054 -0.4687
   19THR    HG1 4736   0.310   0.479   7.931  3.4067  0.8461 -0.6482
   19THR      C 4737   0.682   0.396   7.790  0.1058  0.6659  0.0450
   19THR      O 4738   0.693   0.287   7.736  0.0139  0.4571  0.4450
   20GLN      N 4739   0.789   0.453   7.847  0.3985  0.3662 -0.2070
   20GLN      H 4740   0.764   0.535   7.900 -0.9390  0.9178 -1.6194
   20GLN     CA 4741   0.910   0.385   7.886 -0.0784 -0.5741 -0.3285
   20GLN     HA 4742   0.905   0.282   7.851 -2.0439  0.1789 -2.4837
   20GLN     CB 4743   1.022   0.457   7.811  0.1816 -0.3176  0.2947
   20GLN    HB1 4744   1.023   0.563   7.837  1.0576 -0.3311  0.3382
   20GLN    HB2 4745   1.115   0.408   7.839 -0.5028 -2.4844 -1.0179
   20GLN     CG 4746   1.026   0.449   7.658 -0.3398  0.0469  0.2547
   20GLN    HG1 4747   1.017   0.343   7.631 -1.1527  0.1382  0.1652
   20GLN    HG2 4748   0.945   0.507   7.615  1.1424 -0.2423 -3.2521
   20GLN     CD 4749   1.163   0.498   7.613 -0.3871  0.0134  0.0750
   20GLN    OE1 4750   1.237   0.565   7.685  0.3249 -0.4077 -0.2437
   20GLN    NE2 4751   1.213   0.480   7.491  0.1020 -0.0838  0.2852
   20GLN   HE21 4752   1.313   0.492   7.480 -0.0943  1.4199 -0.0802
   20GLN   HE22 4753   1.162   0.448   7.410  1.1833  1.1449 -0.9568
   20GLN      C 4754   0.916   0.368   8.037  0.4362  0.4949 -0.2212
   20GLN      O 4755   0.856   0.444   8.113  0.3985  0.7283 -0.4799
   21PRO      N 4756   1.001   0.279   8.088 -0.1177 -0.1396 -0.3981
   21PRO     CD 4757   1.069   0.171   8.019  0.8084 -0.0588  0.3609
   21PRO    HD1 4758   0.986   0.105   7.991 -0.9396  1.9538  0.5381
   21PRO    HD2 4759   1.120   0.211   7.931 -0.3846  2.5818  0.7930
   21PRO     CG 4760   1.156   0.100   8.122  0.9605  0.0985  0.3418
   21PRO    HG1 4761   1.163   8.663   8.116  0.0401 -0.2255  3.4075
   21PRO    HG2 4762   1.251   0.149   8.142  1.1351  0.2411 -0.7504
   21PRO     CB 4763   1.076   0.128   8.248  0.2637  0.2243 -0.1223
   21PRO    HB1 4764   1.006   0.047   8.268 -1.3079  1.1815 -1.4997
   21PRO    HB2 4765   1.133   0.125   8.341 -1.6054 -0.1049  1.0754
   21PRO     CA 4766   1.011   0.265   8.232  0.3185  0.2181 -0.3921
   21PRO     HA 4767   0.909   0.259   8.271 -0.7934 -3.1248 -3.2863
   21PRO      C 4768   1.093   0.366   8.311 -0.0260  0.0620  0.1726
   21PRO      O 4769   1.155   0.453   8.249 -0.0215  0.0952  0.2243
   22GLY      N 4770   1.079   0.370   8.443 -0.3525 -0.5073  0.1587
   22GLY      H 4771   1.024   0.293   8.477 -0.2816  0.3935  2.5362
   22GLY     CA 4772   1.154   0.443   8.543  0.1315 -0.4976 -0.2089
   22GLY    HA1 4773   1.161   0.547   8.511  1.1265 -1.0232 -1.8079
   22GLY    HA2 4774   1.117   0.441   8.646  2.6875  0.5684  0.8354
   22GLY      C 4775   1.299   0.396   8.555  0.3364 -0.0391 -0.8619
   22GLY      O 4776   1.338   0.287   8.516 -0.1021 -0.4777 -0.0904
   23GLN      N 4777   1.393   0.477   8.603  0.2869 -0.5294  0.0725
   23GLN      H 4778   1.365   0.562   8.651 -0.4341 -0.8514  0.2381
   23GLN     CA 4779   1.534   0.451   8.621  0.3451  0.1070  0.5936
   23GLN     HA 4780   1.587   0.426   8.529 -0.1041 -0.4536  0.4813
   23GLN     CB 4781   1.606   0.574   0.003 -0.0549  0.2815  0.7251
   23GLN    HB1 4782   1.713   0.555   0.011  0.2748  2.2406  1.8687
   23GLN    HB2 4783   1.561   0.600   0.100 -0.5771  1.1113  0.2776
   23GLN     CG 4784   1.589   0.695   8.583  0.1543 -0.0430  0.2584
   23GLN    HG1 4785   1.489   0.739   8.588  1.5433  3.6747 -1.3004
   23GLN    HG2 4786   1.594   0.658   8.481  0.7185 -0.0752  0.2956
   23GLN     CD 4787   1.687   0.810   8.603 -0.0449  0.1198  0.3031
   23GLN    OE1 4788   1.653   0.902   0.005 -0.4148  0.2395 -0.0118
   23GLN    NE2 4789   1.810   0.809   8.552 -0.2984  0.1449 -0.3173
   23GLN   HE21 4790   1.832   0.735   8.487  1.5794  0.9143 -0.6403
   23GLN   HE22 4791   1.856   0.899   8.555 -0.3789  0.2550 -1.6692
   23GLN      C 4792   1.563   0.328   0.035  0.4444  0.0289  0.4492
   23GLN      O 4793   1.509   0.318   0.145 -0.6963  0.1010 -0.0908
   24GLY      N 4794   1.638   0.228   8.661 -0.0720 -0.3773  0.4816
   24GLY      H 4795   1.693   0.252   8.580  0.4867  0.7168  1.1612
   24GLY     CA 4796   1.680   0.117   0.072  0.3489 -0.3577  0.2966
   24GLY    HA1 4797   1.683   0.023   0.017 -0.1141 -0.6326  0.7306
   24GLY    HA2 4798   1.613   0.111   0.157 -1.1475  1.7106 -0.6599
   24GLY      C 4799   1.816   0.145   0.134  0.3835  0.3354 -0.0910
   24GLY      O 4800   1.877   0.251   0.114  0.2676  0.3963 -0.1204
   25TYR      N 4801   1.853   0.054   0.223 -0.6868  0.1656  0.1857
   25TYR      H 4802   1.813   8.633   0.228  0.1097 -0.1832  0.3245
   25TYR     CA 4803   1.970   0.068   0.308 -0.3259  0.1304 -0.3050
   25TYR     HA 4804   2.023   0.157   0.275 -0.5978  0.7364  0.8643
   25TYR     CB 4805   1.915   0.086   0.449 -0.0058  0.2546 -0.1952
   25TYR    HB1 4806   1.999   0.092   0.519 -0.5499 -0.8243  0.5882
   25TYR    HB2 4807   1.854   8.670   0.471  0.7643 -0.2456  0.0125
   25TYR     CG 4808   1.833   0.208   0.483  0.3237  0.4235 -0.0047
   25TYR    CD1 4809   1.898   0.324   0.527  0.4366  0.3618 -0.0087
   25TYR    HD1 4810   2.004   0.317   0.548  0.5089 -0.0785 -0.5034
   25TYR    CE1 4811   1.821   0.435   0.562  0.4969  0.6386 -0.7402
   25TYR    HE1 4812   1.865   0.521   0.611 -1.6709  0.6732  1.3515
   25TYR     CZ 4813   1.681   0.435   0.544  0.3211 -0.2741  0.5282
   25TYR     OH 4814   1.615   0.551   0.573 -0.0518 -0.3396 -0.0441
   25TYR     HH 4815   1.520   0.547   0.566 -0.0653  0.2801 -0.2856
   25TYR    CE2 4816   1.617   0.326   0.481  0.5220  0.1561 -0.4322
   25TYR    HE2 4817   1.512   0.327   0.458  0.1695  1.5473  1.0758
   25TYR    CD2 4818   1.697   0.214   0.453  0.2794 -0.1445  0.0696
   25TYR    HD2 4819   1.653   0.128   0.404  0.8544 -1.7264  2.1981
   25TYR      C 4820   2.068   8.623   0.298  0.2724  0.6341 -0.3808
   25TYR      O 4821   2.043   8.508   0.262 -0.4103  0.5567  0.3044
   26SER      N 4822   2.193   8.659   0.325  0.2839  0.4718 -0.2198
   26SER      H 4823   2.214   0.086   0.325 -2.4108  1.1222 -0.5718
   26SER     CA 4824   2.308   8.570   0.331  0.2039  0.3344 -0.6472
   26SER     HA 4825   2.310   8.508   0.242 -0.2902 -1.0798  0.2906
   26SER     CB 4826   2.440   8.646   0.331 -0.0402  0.7685 -0.1290
   26SER    HB1 4827   2.519   8.571   0.330 -1.2069 -0.5717  1.3574
   26SER    HB2 4828   2.440   0.045   0.414  0.2940 -0.8678  1.3501
   26SER     OG 4829   2.451   0.053   0.215  0.0808  1.0053  0.0410
   26SER     HG 4830   2.537   0.094   0.220  0.5062  0.2031 -0.4135
   26SER      C 4831   2.306   8.483   0.456 -0.6697 -0.7208 -1.3780
   26SER      O 4832   2.235   8.510   0.553  0.7006 -0.5946 -0.3813
   27GLN      N 4833   2.393   8.383   0.470 -0.0846 -0.0523 -0.0075
   27GLN      H 4834   2.447   8.365   0.387 -0.1084  0.3665 -0.1161
   27GLN     CA 4835   2.418   8.312   0.594  0.2278  0.2321  0.0924
   27GLN     HA 4836   2.323   8.300   0.646 -0.1039  0.3416 -0.4783
   27GLN     CB 4837   2.467   8.173   0.554 -0.0786  0.0844  0.2286
   27GLN    HB1 4838   2.563   8.178   0.502  0.3574 -1.6479  0.7935
   27GLN    HB2 4839   2.396   8.123   0.489  0.2170 -0.0788  0.0282
   27GLN     CG 4840   2.479   8.080   0.675 -0.3066  0.2891  0.4104
   27GLN    HG1 4841   2.552   8.110   0.750 -0.0067 -0.5890  0.4887
   27GLN    HG2 4842   2.379   8.088   0.718 -0.3232  0.3396  0.3624
   27GLN     CD 4843   2.509   7.935   0.640  0.3114  0.5161 -0.0104
   27GLN    OE1 4844   2.559   7.898   0.534 -0.2164 -0.5360  0.0926
   27GLN    NE2 4845   2.485   7.847   0.737 -0.1172  0.0506 -0.5299
   27GLN   HE21 4846   2.498   7.747   0.725 -0.4619 -0.0496 -0.1147
   27GLN   HE22 4847   2.449   7.888   0.822 -0.4854 -0.0788 -0.6222
   27GLN      C 4848   2.517   8.388   0.682 -0.1101  0.3120  0.4051
   27GLN      O 4849   2.589   8.473   0.632  0.1615  0.1393  0.5021
   28GLN      N 4850   2.516   8.374   0.815  0.2255 -0.0724  0.3697
   28GLN      H 4851   2.458   8.303   0.856  3.5823 -1.5352  3.0557
   28GLN     CA 4852   2.611   8.441   0.901  0.2271  0.2057  0.1549
   28GLN     HA 4853   2.615   8.548   0.879  1.4426 -0.0217 -0.7862
   28GLN     CB 4854   2.570   8.441   1.048  0.3050 -0.0519  0.1767
   28GLN    HB1 4855   2.540   8.342   1.084  2.2532 -0.0660  1.9520
   28GLN    HB2 4856   2.656   8.474   1.105  1.1318 -0.0766 -1.0250
   28GLN     CG 4857   2.443   8.526   1.058  0.3873  0.0749  0.1418
   28GLN    HG1 4858   2.468   8.630   1.035 -1.1010  0.2887 -0.5785
   28GLN    HG2 4859   2.355   8.493   1.004  0.9328  0.8961 -1.3162
   28GLN     CD 4860   2.403   8.533   1.204  0.2266 -0.0413  0.1027
   28GLN    OE1 4861   2.488   8.529   1.293  0.4543 -0.1022 -0.1168
   28GLN    NE2 4862   2.276   8.525   1.246  0.3206 -0.3452  0.3335
   28GLN   HE21 4863   2.237   8.510   1.338 -1.3613  0.3499 -0.2254
   28GLN   HE22 4864   2.205   8.533   1.174 -0.7695 -3.4606  0.9189
   28GLN      C 4865   2.754   8.392   0.882  0.0888 -0.2258  0.2125
   28GLN      O 4866   2.782   8.273   0.882  0.3846 -0.1562  0.1906
   29SER      N 4867   2.845   8.489   0.892  0.0305 -0.0989 -0.4541
   29SER      H 4868   2.819   8.584   0.912  2.3274  0.2165  1.5456
   29SER     CA 4869   2.988   8.467   0.898 -0.0013 -0.2535 -0.2895
   29SER     HA 4870   3.017   8.367   0.933  0.8852  0.2784  0.5441
   29SER     CB 4871   3.040   8.490   0.757  0.1290 -0.4408 -0.2729
   29SER    HB1 4872   3.149   8.495   0.752  0.3231  1.2831  3.0310
   29SER    HB2 4873   2.995   8.406   0.703 -0.9096  1.0921 -1.9064
   29SER     OG 4874   2.977   8.599   0.694 -0.1382 -0.0650  0.6339
   29SER     HG 4875   3.017   0.011   0.716 -3.7043  2.0333 -0.0392
   29SER      C 4876   3.047   8.564   0.999 -0.2071 -0.1071 -0.3110
   29SER      O 4877   2.992   8.668   1.036  0.3097 -0.0329  0.2631
   30SER      N 4878   3.174   8.538   1.029 -0.3442 -0.3969  0.0338
   30SER      H 4879   3.232   8.463   0.994  0.9946 -0.1415  1.5705
   30SER     CA 4880   3.243   8.615   1.131 -0.3409 -0.1633 -0.1429
   30SER     HA 4881   3.182   8.615   1.221 -0.9608 -1.1944 -0.5408
   30SER     CB 4882   3.374   8.547   1.170 -0.0651  0.3398 -0.1889
   30SER    HB1 4883   3.444   8.552   1.086 -2.0133 -0.3075 -1.9534
   30SER    HB2 4884   3.421   8.593   1.257 -2.1646 -1.7154  2.1882
   30SER     OG 4885   3.344   8.416   1.214  0.4309  0.1949 -0.2715
   30SER     HG 4886   3.423   8.363   1.229 -0.5734 -1.1612  0.4161
   30SER      C 4887   3.276   0.085   1.087  1.1550 -0.3256  0.3917
   30SER      O 4888   3.294   0.112   0.969  0.1897  0.0464  0.3213
   31GLN      N 4889   3.285   0.171   1.188 -0.0340  0.0119  0.2219
   31GLN      H 4890   3.262   0.151   1.284 -1.0457 -0.5488 -0.1225
   31GLN     CA 4891   3.331   0.305   1.158  0.4543 -0.0565  0.6498
   31GLN     HA 4892   3.285   0.341   1.066 -3.6269 -1.6029  1.8514
   31GLN     CB 4893   3.294   0.398   1.274 -0.4137  0.2794  0.1171
   31GLN    HB1 4894   3.355   0.362   1.357  0.1081 -0.2515 -0.4856
   31GLN    HB2 4895   3.320   0.501   1.247 -1.0604  0.1203 -1.2226
   31GLN     CG 4896   3.149   0.405   1.321 -0.3518  0.3660  0.2934
   31GLN    HG1 4897   3.096   0.311   1.336 -0.2444  0.1289 -0.7814
   31GLN    HG2 4898   3.149   0.471   1.408  0.0875  0.0734  0.5245
   31GLN     CD 4899   3.068   0.473   1.212  0.1144 -0.2272 -0.4284
   31GLN    OE1 4900   3.104   0.495   1.096 -0.3421  0.4521 -0.4413
   31GLN    NE2 4901   2.945   0.511   1.247  0.2067  0.0876 -0.4465
   31GLN   HE21 4902   2.891   0.562   1.179  0.4722 -0.8210 -1.3618
   31GLN   HE22 4903   2.910   0.513   1.342  0.6701 -3.1281 -0.0912
   31GLN      C 4904   3.482   0.304   1.142  0.4271  0.4438  0.3415
   31GLN      O 4905   3.549   0.209   1.180 -0.0560  0.1017  0.3474
   32PRO      N 4906   3.543   0.413   1.094 -0.0216  0.6767  0.2893
   32PRO     CD 4907   3.489   0.502   0.994 -0.4447  0.0248 -0.0652
   32PRO    HD1 4908   3.478   0.446   0.901  2.1954 -0.6730 -0.0447
   32PRO    HD2 4909   3.393   0.547   1.020 -0.0193  1.0547 -0.2299
   32PRO     CG 4910   3.591   0.611   0.962 -0.2967 -0.2153 -0.4144
   32PRO    HG1 4911   3.609   0.642   0.859  3.4549  0.9179  0.4191
   32PRO    HG2 4912   3.580   0.706   1.013  0.4713 -0.2615 -0.1424
   32PRO     CB 4913   3.720   0.543   1.008 -0.2700 -0.4050 -0.7603
   32PRO    HB1 4914   3.793   0.617   1.040 -0.2513 -0.7669  0.0503
   32PRO    HB2 4915   3.765   0.496   0.921 -0.1260  2.3482 -2.2934
   32PRO     CA 4916   3.685   0.436   1.111  0.1444  0.0223 -0.1721
   32PRO     HA 4917   3.739   0.344   1.091  0.9435  0.1668  1.1898
   32PRO      C 4918   3.718   0.477   1.254  0.2236 -0.3769 -0.0752
   32PRO      O 4919   3.637   0.539   1.323  0.6850  0.1086  0.0460
   33TYR      N 4920   3.846   0.458   1.287  0.1820 -0.3723  0.0931
   33TYR      H 4921   3.910   0.425   1.215  0.4427  0.5692 -0.1260
   33TYR     CA 4922   3.903   0.497   1.414 -0.0570 -0.0213  0.0937
   33TYR     HA 4923   3.840   0.576   1.457  2.3669  2.2671 -0.3128
   33TYR     CB 4924   3.912   0.373   1.503  0.2266 -0.3636 -0.4048
   33TYR    HB1 4925   3.967   0.406   1.592 -0.0893  1.8084 -0.9609
   33TYR    HB2 4926   3.963   0.294   1.450 -1.7113 -1.8203 -0.1999
   33TYR     CG 4927   3.779   0.317   1.547  0.3917 -0.5231 -0.1095
   33TYR    CD1 4928   3.703   0.398   1.632  0.2807 -0.2422 -0.4781
   33TYR    HD1 4929   3.749   0.488   1.669  1.9741 -0.1567 -2.6352
   33TYR    CE1 4930   3.571   0.361   1.664  0.1316  0.6350 -0.0505
   33TYR    HE1 4931   3.510   0.427   1.724  1.6639  0.3444  1.9535
   33TYR     CZ 4932   3.518   0.246   1.603  0.2346  0.2937  0.4947
   33TYR     OH 4933   3.385   0.224   1.622  0.3226 -0.2459  0.5306
   33TYR     HH 4934   3.348   0.293   1.678 -1.9856 -0.1327 -1.0037
   33TYR    CE2 4935   3.596   0.164   1.518  0.1139  0.3560  0.3232
   33TYR    HE2 4936   3.545   0.086   1.464 -1.4745 -0.2728  2.5806
   33TYR    CD2 4937   3.727   0.201   1.488  0.1662 -0.3197 -0.3106
   33TYR    HD2 4938   3.797   0.136   1.437  0.0368 -0.8844  0.2106
   33TYR      C 4939   4.037   0.562   1.385  0.1766 -0.3592  0.4037
   33TYR      O 4940   4.113   0.527   1.295  0.5445  1.1080  0.1183
   34GLY      N 4941   4.075   0.663   1.463  0.0627  0.4773 -0.5953
   34GLY      H 4942   4.011   0.691   1.535  2.0842 -0.2838  1.6481
   34GLY     CA 4943   4.200   0.737   1.458  0.0203  0.5939  0.0226
   34GLY    HA1 4944   4.188   0.805   1.543 -1.5548  0.3034  0.0728
   34GLY    HA2 4945   4.201   0.785   1.361 -1.3474  0.6531  0.0217
   34GLY      C 4946   4.327   0.658   1.482 -0.2655  0.4028  0.9772
   34GLY      O 4947   4.332   0.548   1.537 -0.1466  0.2247  0.6176
   35GLN      N 4948   4.437   0.725   1.446 -0.2994  0.0064  0.1062
   35GLN      H 4949   4.428   0.822   1.417 -0.7233  1.3251  4.0276
   35GLN     CA 4950   4.571   0.676   1.466 -0.0048  0.6658 -0.2223
   35GLN     HA 4951   4.581   0.577   1.420  0.4677 -0.6661  2.5431
   35GLN     CB 4952   4.665   0.754   1.374  0.7735  0.1282  0.1064
   35GLN    HB1 4953   4.660   0.861   1.396 -0.4344 -0.2505  1.8649
   35GLN    HB2 4954   4.759   0.699   1.385 -0.3707 -1.6743  1.4870
   35GLN     CG 4955   4.624   0.742   1.228  0.4922 -0.0863  0.2018
   35GLN    HG1 4956   4.526   0.790   1.219  0.0581 -1.1286 -0.8874
   35GLN    HG2 4957   4.618   0.639   1.193 -1.1566 -0.1915  0.7172
   35GLN     CD 4958   4.714   0.812   1.126 -0.1175  0.0362 -0.2592
   35GLN    OE1 4959   4.836   0.806   1.134 -0.1588 -0.3818  0.1172
   35GLN    NE2 4960   4.658   0.865   1.017 -0.1014  0.5962 -0.0006
   35GLN   HE21 4961   4.563   0.899   1.027  0.0418  0.7478  0.9128
   35GLN   HE22 4962   4.724   0.914   0.959  0.8836  1.8233  2.0593
   35GLN      C 4963   4.623   0.668   1.609 -0.4057  0.2245 -0.0999
   35GLN      O 4964   4.711   0.592   1.648 -0.2198  0.4879 -0.0071
   36GLN      N 4965   4.560   0.744   1.700  0.1097 -0.2150  0.6300
   36GLN      H 4966   4.471   0.778   1.667  0.2777 -1.3612 -1.1898
   36GLN     CA 4967   4.587   0.747   1.842  0.3826 -0.2424  0.5800
   36GLN     HA 4968   4.693   0.766   1.856  0.4875  1.7938 -2.1274
   36GLN     CB 4969   4.520   0.870   1.902  0.0886  0.1430 -0.5198
   36GLN    HB1 4970   4.567   0.962   1.867  2.5163 -1.5942 -2.1577
   36GLN    HB2 4971   4.549   0.874   2.007  0.4050 -2.1152 -0.4573
   36GLN     CG 4972   4.368   0.885   1.899  0.0480 -0.1141  0.0683
   36GLN    HG1 4973   4.337   0.972   1.956 -0.6194 -0.6391  0.5161
   36GLN    HG2 4974   4.326   0.806   1.961  0.9167 -0.1059  0.6889
   36GLN     CD 4975   4.299   0.896   1.764 -0.1919  0.0252  0.2006
   36GLN    OE1 4976   4.364   0.929   1.665 -0.3377  0.4034  0.2322
   36GLN    NE2 4977   4.166   0.891   1.763 -0.1959  0.1726 -0.3459
   36GLN   HE21 4978   4.123   0.871   1.852  0.1102  0.5762 -0.1048
   36GLN   HE22 4979   4.102   0.916   1.688  0.5114 -0.0849 -1.0435
   36GLN      C 4980   4.553   0.615   1.910  0.7738 -0.7323 -0.1558
   36GLN      O 4981   4.474   0.536   1.858  0.0299 -0.0916 -0.0167
   37SER      N 4982   4.607   0.593   2.030  0.4851 -0.4554  0.0266
   37SER      H 4983   4.662   0.666   2.074  0.3365 -0.3484  0.0353
   37SER     CA 4984   4.545   0.497   2.119 -0.3129 -0.1882 -0.2362
   37SER     HA 4985   4.544   0.408   2.057 -1.4095 -0.7350  0.5361
   37SER     CB 4986   4.631   0.462   2.240 -0.2325  0.2012 -0.1772
   37SER    HB1 4987   4.566   0.405   2.306 -1.6577  0.7428 -1.0626
   37SER    HB2 4988   4.668   0.549   2.293  1.3855  0.0126 -0.9359
   37SER     OG 4989   4.748   0.393   2.201 -0.1589  0.0940  0.2320
   37SER     HG 4990   4.808   0.399   2.276 -1.1516  1.0850  0.9794
   37SER      C 4991   4.405   0.533   2.168 -0.1450 -0.1246  0.2011
   37SER      O 4992   4.372   0.649   2.193  0.2542  0.0970 -0.2865
   38TYR      N 4993   4.330   0.424   2.182 -0.4004  0.0663  0.3106
   38TYR      H 4994   4.366   0.332   2.164 -2.7117 -0.4989 -1.9719
   38TYR     CA 4995   4.196   0.431   2.238 -0.3599 -0.2451  0.4531
   38TYR     HA 4996   4.178   0.536   2.261  1.1550 -0.0633  0.9154
   38TYR     CB 4997   4.097   0.376   2.136  0.3567 -0.2571 -0.2434
   38TYR    HB1 4998   4.008   0.352   2.194 -1.8568 -2.3838 -4.0794
   38TYR    HB2 4999   4.137   0.287   2.086  0.6633 -0.4479  0.3348
   38TYR     CG 5000   4.057   0.478   2.032  0.0932  0.5669  0.6596
   38TYR    CD1 5001   4.137   0.500   1.920 -0.4464  0.5583  0.2707
   38TYR    HD1 5002   4.239   0.468   1.911 -0.0552  2.1372 -1.9611
   38TYR    CE1 5003   4.093   0.585   1.817  0.2195  1.0050  0.3461
   38TYR    HE1 5004   4.153   0.612   1.732  1.1022 -0.5384  0.4594
   38TYR     CZ 5005   3.966   0.647   1.829 -0.3013  0.1153 -0.4141
   38TYR     OH 5006   3.910   0.714   1.724 -0.1059  0.2527 -0.4309
   38TYR     HH 5007   3.837   0.762   1.762  1.4169  0.0952  3.1461
   38TYR    CE2 5008   3.888   0.626   1.944  0.0764 -0.0273 -0.1794
   38TYR    HE2 5009   3.790   0.671   1.950  1.0526  2.1893  0.3388
   38TYR    CD2 5010   3.935   0.545   2.048  0.0030  0.4999  0.2676
   38TYR    HD2 5011   3.875   0.531   2.137  0.6836  1.2199  0.8589
   38TYR      C 5012   4.184   0.352   2.367  0.3532 -0.1839  0.5633
   38TYR      O 5013   4.252   0.251   2.381  0.1195 -0.4141  0.0556
   39SER      N 5014   4.103   0.397   2.464 -0.3444 -0.0439 -0.0721
   39SER      H 5015   4.053   0.484   2.451 -0.4158  0.3373  2.3329
   39SER     CA 5016   4.075   0.330   2.589 -0.1840 -0.3376 -0.1934
   39SER     HA 5017   4.068   0.223   2.570 -1.5677 -0.0462 -1.4632
   39SER     CB 5018   4.187   0.364   2.687 -0.2457  0.1113 -0.2789
   39SER    HB1 5019   4.282   0.372   2.634  1.4147  0.9802  2.6188
   39SER    HB2 5020   4.208   0.281   2.755 -0.6393  0.0794 -0.1954
   39SER     OG 5021   4.175   0.482   2.764 -0.3037  0.5061 -0.8909
   39SER     HG 5022   4.237   0.473   2.836  0.2427  1.7697 -1.1612
   39SER      C 5023   3.938   0.368   2.642  0.2774  0.2239  0.6102
   39SER      O 5024   3.869   0.453   2.587  0.0656 -0.1655  0.2701
   40GLY      N 5025   3.900   0.299   2.750  0.0783 -0.3639  0.1670
   40GLY      H 5026   3.969   0.233   2.782 -0.3812 -0.2141  1.5212
   40GLY     CA 5027   3.774   0.307   2.821  0.1802  0.0128  0.3089
   40GLY    HA1 5028   3.696   0.247   2.773 -0.3775  0.9936 -0.0438
   40GLY    HA2 5029   3.790   0.249   2.912  1.8909 -0.9584 -0.5709
   40GLY      C 5030   3.726   0.446   2.862 -0.4007 -0.4964  1.4078
   40GLY      O 5031   3.807   0.521   2.914  0.1201 -0.4351  0.5300
   41TYR      N 5032   3.599   0.478   2.834 -0.0957 -0.3219  0.1509
   41TYR      H 5033   3.543   0.406   2.792 -0.3197 -0.4544  0.6719
   41TYR     CA 5034   3.538   0.609   2.849  0.0509 -0.2557  0.1781
   41TYR     HA 5035   3.599   0.685   2.800  0.6021  0.9657  2.6106
   41TYR     CB 5036   3.397   0.618   2.791  0.1229 -0.0720  0.0319
   41TYR    HB1 5037   3.368   0.722   2.801  0.1860 -0.2431  2.8762
   41TYR    HB2 5038   3.335   0.556   2.856 -0.6437  1.0671  0.4263
   41TYR     CG 5039   3.372   0.576   2.649  0.1999 -0.3982  0.1145
   41TYR    CD1 5040   3.470   0.593   2.550  0.6076 -0.4648  0.5064
   41TYR    HD1 5041   3.570   0.628   2.575  0.5344 -0.6823  1.1127
   41TYR    CE1 5042   3.450   0.555   2.417 -0.2463  0.1957  0.4368
   41TYR    HE1 5043   3.533   0.562   2.349  0.7889  0.2224  1.6670
   41TYR     CZ 5044   3.322   0.511   2.378 -0.0711 -0.1828  0.2838
   41TYR     OH 5045   3.290   0.466   2.254 -0.3157  0.4873  0.0997
   41TYR     HH 5046   3.196   0.449   2.242 -1.0301  2.2155  2.5409
   41TYR    CE2 5047   3.226   0.489   2.479  0.0820 -1.2264  0.2145
   41TYR    HE2 5048   3.136   0.433   2.455 -1.4014  1.1036 -0.0054
   41TYR    CD2 5049   3.248   0.522   2.613  0.1607 -0.2018 -0.0450
   41TYR    HD2 5050   3.173   0.496   2.686  1.4446 -0.2991  1.2811
   41TYR      C 5051   3.529   0.655   2.994  0.8921  0.3370  0.0509
   41TYR      O 5052   3.504   0.576   3.085  0.4026 -0.1691 -0.5057
   42SER      N 5053   3.554   0.784   3.013  0.4460  0.4740 -0.2566
   42SER      H 5054   3.561   0.855   2.942  1.8989  2.3108  1.5700
   42SER     CA 5055   3.552   0.836   3.149  0.0733  0.1696 -0.1443
   42SER     HA 5056   3.512   0.765   3.220  0.2702 -1.2658 -1.4150
   42SER     CB 5057   3.689   0.876   3.204 -0.3090  0.2727  0.7447
   42SER    HB1 5058   3.744   0.934   3.131 -0.1362 -0.1060  0.5749
   42SER    HB2 5059   3.678   0.935   3.295  1.1007  3.4507 -0.9793
   42SER     OG 5060   3.766   0.764   3.242 -0.1731  0.2512  0.4099
   42SER     HG 5061   3.714   0.707   3.299 -0.9961 -0.2356 -0.7854
   42SER      C 5062   3.462   0.959   3.156 -0.0081  0.1038 -0.0352
   42SER      O 5063   3.465   1.039   3.062  0.4180  0.4149  0.2382
   43GLN      N 5064   3.395   0.994   3.266 -0.0296  0.1973 -0.0782
   43GLN      H 5065   3.403   0.937   3.348 -2.1518  1.3073  0.9881
   43GLN     CA 5066   3.309   1.111   3.274 -0.1140  0.1191  0.1753
   43GLN     HA 5067   3.317   1.175   3.185 -1.4372  0.5709  0.3611
   43GLN     CB 5068   3.165   1.062   3.279 -0.0732 -0.0541 -0.2696
   43GLN    HB1 5069   3.153   0.992   3.196  1.7707  0.4758 -1.0438
   43GLN    HB2 5070   3.159   0.996   3.366 -1.0370 -0.0471 -0.3192
   43GLN     CG 5071   3.054   1.166   3.289  0.0459  0.0548 -0.0757
   43GLN    HG1 5072   2.960   1.111   3.294 -0.3491  0.7533  0.3321
   43GLN    HG2 5073   3.064   1.226   3.379  1.2711 -0.7688  0.3583
   43GLN     CD 5074   3.056   1.262   3.170  1.0229 -0.4326 -0.4638
   43GLN    OE1 5075   3.118   1.367   3.183  0.3889 -0.1620  0.5212
   43GLN    NE2 5076   2.997   1.223   3.057  0.2777  0.2294 -0.3096
   43GLN   HE21 5077   2.966   1.128   3.042 -0.6623  0.4068  0.3811
   43GLN   HE22 5078   3.001   1.289   2.980  1.4336  1.3303  0.6531
   43GLN      C 5079   3.351   1.197   3.392  0.1399  0.7081 -0.3404
   43GLN      O 5080   3.408   1.151   3.491 -0.3317  0.3764 -0.2207
   44SER      N 5081   3.317   1.326   3.388 -0.7217  0.5083  0.3480
   44SER      H 5082   3.271   1.363   3.306  0.6306  0.2729 -0.5483
   44SER     CA 5083   3.353   1.426   3.487  0.2147  0.7557 -0.2238
   44SER     HA 5084   3.312   1.518   3.444 -1.7401 -1.1343 -2.7205
   44SER     CB 5085   3.261   1.413   3.609  0.2279 -0.0521 -0.2928
   44SER    HB1 5086   3.285   1.315   3.650  2.4435  0.8641  0.7718
   44SER    HB2 5087   3.272   1.495   3.680  0.6439 -0.2181 -0.1640
   44SER     OG 5088   3.125   1.423   3.575  0.1167 -0.3667  0.0625
   44SER     HG 5089   3.071   1.371   3.635 -1.0392  0.5415 -0.1556
   44SER      C 5090   3.496   1.421   3.538 -0.0263 -0.6285  0.3480
   44SER      O 5091   3.522   1.446   3.656  0.1796 -0.4519  0.2642
   45THR      N 5092   3.594   1.399   3.451 -0.3034  0.4117 -0.2424
   45THR      H 5093   3.569   1.405   3.353 -2.3332 -0.4771  0.1624
   45THR     CA 5094   3.736   1.396   3.478 -0.2803  0.0105 -0.3905
   45THR     HA 5095   3.736   1.332   3.567 -3.2009  0.2071 -0.1488
   45THR     CB 5096   3.814   1.333   3.363 -0.0944 -0.2072 -0.1480
   45THR     HB 5097   3.795   1.392   3.273 -2.8099 -0.0370  0.4376
   45THR    CG2 5098   3.966   1.337   3.376 -0.0554 -0.3164 -0.5649
   45THR   HG21 5099   3.994   1.439   3.404  0.1292 -0.4879 -0.1177
   45THR   HG22 5100   4.011   1.311   3.280  1.9672  0.0769  0.2372
   45THR   HG23 5101   4.004   1.269   3.452  1.5314 -0.7245 -1.6656
   45THR    OG1 5102   3.777   1.199   3.342  0.1272 -0.3214  0.1905
   45THR    HG1 5103   3.822   1.179   3.260 -2.0270  0.0579 -1.1638
   45THR      C 5104   3.792   1.532   3.518  0.0032 -0.1384 -0.2719
   45THR      O 5105   3.756   1.632   3.456 -0.4041 -0.0077  0.1729
   46ASP      N 5106   3.880   1.533   3.617  0.7059 -0.6081 -0.8839
   46ASP      H 5107   3.894   1.447   3.669 -0.8798  1.5400  3.7147
   46ASP     CA 5108   3.967   1.644   3.650 -0.0840 -0.2564  0.0821
   46ASP     HA 5109   3.996   1.699   3.560 -1.8589  1.1879  0.3329
   46ASP     CB 5110   3.898   1.736   3.751  0.2362 -0.4061  0.4377
   46ASP    HB1 5111   3.851   1.683   3.834 -0.3911  0.8365  0.8978
   46ASP    HB2 5112   3.813   1.776   3.696  0.3349 -0.0870  0.5192
   46ASP     CG 5113   3.987   1.846   3.806 -0.2973  0.0324  0.4193
   46ASP    OD1 5114   4.039   1.831   3.919 -0.2253 -0.5750  0.3044
   46ASP    OD2 5115   4.029   1.933   3.726 -0.3984  0.0615  0.3966
   46ASP      C 5116   4.101   1.600   3.707 -0.0323  0.2873  0.3908
   46ASP      O 5117   4.107   1.515   3.795  0.5780 -0.6487 -0.5233
   47THR      N 5118   4.211   1.656   3.657 -0.3350  0.2816 -0.2989
   47THR      H 5119   4.204   1.735   3.595 -0.5759  2.3288  2.1422
   47THR     CA 5120   4.346   1.612   3.690 -0.2877  0.4716 -0.2387
   47THR     HA 5121   4.350   1.504   3.705 -0.2130  0.5246  0.1380
   47THR     CB 5122   4.446   1.629   3.576  0.5101 -0.0734  0.3768
   47THR     HB 5123   4.546   1.595   3.604  0.3161 -0.3196  0.7869
   47THR    CG2 5124   4.419   1.544   3.452 -0.5010  0.2035  0.4014
   47THR   HG21 5125   4.396   1.446   3.493  0.6365 -0.4909 -0.5946
   47THR   HG22 5126   4.333   1.583   3.398 -1.3242 -0.1710  1.4025
   47THR   HG23 5127   4.510   1.544   3.393 -0.6977 -1.8627  0.0435
   47THR    OG1 5128   4.449   1.766   3.541  0.5493 -0.0784  0.3604
   47THR    HG1 5129   4.545   1.774   3.536  0.7415 -1.7136  0.8239
   47THR      C 5130   4.409   1.676   3.813 -0.2489  0.3716 -0.2068
   47THR      O 5131   4.528   1.655   3.834 -0.2659 -0.1160 -0.5632
   48SER      N 5132   4.333   1.740   3.902 -0.0823  0.6970 -0.2990
   48SER      H 5133   4.242   1.776   3.878 -1.0324 -0.8265  0.8634
   48SER     CA 5134   4.378   1.773   4.036 -0.2878 -0.0718 -0.0385
   48SER     HA 5135   4.481   1.808   4.027  0.6427 -2.5371  0.1121
   48SER     CB 5136   4.292   1.886   4.092 -0.4827  0.0046 -0.4910
   48SER    HB1 5137   4.188   1.854   4.097 -0.6013  0.5176  0.5211
   48SER    HB2 5138   4.319   1.899   4.196 -0.4851 -0.6041 -0.4071
   48SER     OG 5139   4.315   2.008   4.026 -0.1083  0.4027  0.3659
   48SER     HG 5140   4.289   2.079   4.085 -0.7359  1.9873 -1.6696
   48SER      C 5141   4.368   1.655   4.132  0.1382 -0.1209 -0.0533
   48SER      O 5142   4.391   1.674   4.251 -0.6420 -0.0295  0.0883
   49GLY      N 5143   4.312   1.544   4.083 -0.0349  0.0605 -0.2696
   49GLY      H 5144   4.288   1.540   3.985  2.6679 -0.5601 -1.0017
   49GLY     CA 5145   4.266   1.429   4.158 -0.1745  0.1077 -0.2836
   49GLY    HA1 5146   4.243   1.456   4.262 -1.8822  0.9757 -0.8492
   49GLY    HA2 5147   4.165   1.399   4.130 -0.2621 -0.1774  0.3208
   49GLY      C 5148   4.362   1.311   4.162  0.3311  0.5345  0.5875
   49GLY      O 5149   4.481   1.329   4.138  0.3508 -0.4664 -0.0887
   50TYR      N 5150   4.305   1.191   4.164  0.4259  0.4819  0.1943
   50TYR      H 5151   4.208   1.189   4.192  0.3115 -1.3591 -0.1449
   50TYR     CA 5152   4.366   1.061   4.139  0.0678  0.3564 -0.0414
   50TYR     HA 5153   4.458   1.072   4.083 -0.0713 -1.4990 -0.6781
   50TYR     CB 5154   4.391   0.993   4.273  0.0177 -0.1391 -0.2844
   50TYR    HB1 5155   4.451   1.058   4.336  1.6725  0.2617 -2.2054
   50TYR    HB2 5156   4.293   0.975   4.319 -0.4629 -0.9116 -1.5437
   50TYR     CG 5157   4.448   0.853   4.265  0.5757  0.1103 -0.6707
   50TYR    CD1 5158   4.585   0.831   4.285  0.5249  0.5656  0.2510
   50TYR    HD1 5159   4.658   0.911   4.286  0.8621  0.2745 -0.4088
   50TYR    CE1 5160   4.625   0.697   4.288  0.2474  0.4576 -0.5459
   50TYR    HE1 5161   4.732   0.682   4.289  0.3588  0.9759  2.0201
   50TYR     CZ 5162   4.536   0.590   4.271 -0.0127  0.5153  0.4092
   50TYR     OH 5163   4.577   0.460   4.271 -0.2844  0.4276  0.2222
   50TYR     HH 5164   4.673   0.450   4.274 -0.5117 -2.6769  2.3453
   50TYR    CE2 5165   4.397   0.614   4.264  0.0388  0.6623 -0.1103
   50TYR    HE2 5166   4.325   0.536   4.243 -1.2097  1.7579 -0.0349
   50TYR    CD2 5167   4.357   0.748   4.255 -0.0554  0.6174 -0.3474
   50TYR    HD2 5168   4.252   0.764   4.231  0.0489 -1.4323 -2.5971
   50TYR      C 5169   4.274   0.979   4.050  0.1810  0.4276 -0.2237
   50TYR      O 5170   4.154   0.972   4.073  0.2383  0.0320 -0.0469
   51GLY      N 5171   4.333   0.915   3.949  0.3071 -0.0867  0.1728
   51GLY      H 5172   4.431   0.934   3.933  0.3129  1.0291  1.3877
   51GLY     CA 5173   4.274   0.840   3.839  0.0982  0.8386 -0.3611
   51GLY    HA1 5174   4.348   0.826   3.761 -1.5793 -0.5267 -1.7874
   51GLY    HA2 5175   4.256   0.740   3.878  3.1607  0.3083 -0.0532
   51GLY      C 5176   4.163   0.910   3.762 -0.6500  0.0465 -0.0278
   51GLY      O 5177   4.138   1.029   3.776 -1.2576 -0.0385 -0.3787
   52GLN      N 5178   4.093   0.837   3.674 -0.3477  0.1025 -0.3177
   52GLN      H 5179   4.120   0.740   3.674 -0.6366 -0.1273  3.4197
   52GLN     CA 5180   3.975   0.881   3.602 -0.1447  0.7706 -0.2551
   52GLN     HA 5181   3.921   0.939   3.677 -0.8790 -2.8828  2.3424
   52GLN     CB 5182   4.007   0.966   3.479  0.4208  0.0977 -0.5788
   52GLN    HB1 5183   3.910   0.991   3.438 -0.2618 -1.4139  0.0159
   52GLN    HB2 5184   4.065   1.054   3.507 -0.2616  0.2745  0.3189
   52GLN     CG 5185   4.086   0.889   3.373  0.6463 -0.3926 -0.0610
   52GLN    HG1 5186   4.034   0.801   3.334  0.2169 -0.1521 -0.0281
   52GLN    HG2 5187   4.173   0.848   3.424  0.7159  0.5141  0.5801
   52GLN     CD 5188   4.138   0.983   3.265 -0.1263 -0.4563 -0.4943
   52GLN    OE1 5189   4.095   0.980   3.150 -0.2618  0.0580 -0.4596
   52GLN    NE2 5190   4.237   1.068   3.290  0.0948 -0.8347 -0.0532
   52GLN   HE21 5191   4.286   1.081   3.378 -0.0196  1.0271 -0.2246
   52GLN   HE22 5192   4.259   1.130   3.213 -1.2474  0.9150  0.9123
   52GLN      C 5193   3.883   0.764   3.568  0.6354  0.0849 -0.0513
   52GLN      O 5194   3.924   0.649   3.571  0.3386 -0.0345 -0.6021
   53SER      N 5195   3.753   0.789   3.552  0.5239 -0.6241 -0.2859
   53SER      H 5196   3.728   0.887   3.554 -0.1893 -0.7915  2.2682
   53SER     CA 5197   3.648   0.692   3.574  0.0772  0.0065  0.4077
   53SER     HA 5198   3.673   0.594   3.535 -2.3420 -0.9159  1.0222
   53SER     CB 5199   3.634   0.663   3.723 -0.2478 -0.0652  0.3644
   53SER    HB1 5200   3.557   0.586   3.730  0.0350 -0.5472 -1.3660
   53SER    HB2 5201   3.725   0.613   3.755  0.0745  0.4753  0.3069
   53SER     OG 5202   3.621   0.779   3.804 -0.5846  0.3234 -0.2391
   53SER     HG 5203   3.527   0.799   3.808 -1.1754 -2.2955  2.2031
   53SER      C 5204   3.516   0.750   3.525  0.4052 -0.0175 -0.5225
   53SER      O 5205   3.499   0.870   3.504  0.4043  0.0111 -0.3564
   54SER      N 5206   3.413   0.666   3.512 -0.2790  0.6106  0.6376
   54SER      H 5207   3.433   0.567   3.522 -1.4078  0.4238  1.1378
   54SER     CA 5208   3.275   0.700   3.489 -0.3073 -0.0384 -0.2036
   54SER     HA 5209   3.263   0.807   3.469  0.7626  0.0981 -0.1360
   54SER     CB 5210   3.220   0.634   3.363 -0.2883  0.4091 -0.4505
   54SER    HB1 5211   3.115   0.607   3.371 -0.0934 -0.3886 -0.4749
   54SER    HB2 5212   3.283   0.547   3.343 -0.3065 -0.5294  2.9950
   54SER     OG 5213   3.220   0.712   3.245 -0.9510  0.1388 -0.6361
   54SER     HG 5214   3.202   0.654   3.171  1.9639 -2.1466  0.2314
   54SER      C 5215   3.181   0.662   3.602 -0.1426 -0.1068 -0.0901
   54SER      O 5216   3.195   0.562   3.672  0.5834  0.1143  0.0859
   55TYR      N 5217   3.068   0.734   3.607 -0.2689 -0.3109  0.0092
   55TYR      H 5218   3.058   0.812   3.544 -0.4012  1.8719  2.5517
   55TYR     CA 5219   2.966   0.710   3.707 -0.1066  0.2268  0.3059
   55TYR     HA 5220   3.020   0.720   3.801  0.9490 -0.9028 -0.1580
   55TYR     CB 5221   2.870   0.829   3.702  0.3976  0.6401  0.3354
   55TYR    HB1 5222   2.931   0.913   3.670  0.9940 -0.2390 -0.8805
   55TYR    HB2 5223   2.791   0.809   3.630  0.1047  1.3965  0.4397
   55TYR     CG 5224   2.801   0.864   3.832  0.0794  0.1760  0.2966
   55TYR    CD1 5225   2.865   0.959   3.913  0.3556  0.2730 -0.0312
   55TYR    HD1 5226   2.956   1.008   3.881  0.8781 -1.0075 -0.5700
   55TYR    CE1 5227   2.818   0.976   4.044 -0.3373 -0.3897 -0.1869
   55TYR    HE1 5228   2.865   1.047   4.110 -0.2291 -2.0445  1.6066
   55TYR     CZ 5229   2.706   0.903   4.089 -0.5337  0.0022 -0.0335
   55TYR     OH 5230   2.653   0.946   4.207  0.1421  0.7256  0.0146
   55TYR     HH 5231   2.569   0.902   4.220  0.0097  0.2738 -2.0105
   55TYR    CE2 5232   2.640   0.816   3.999 -0.2937  0.5291 -0.7298
   55TYR    HE2 5233   2.547   0.772   4.031  0.6562 -0.6253  0.5765
   55TYR    CD2 5234   2.690   0.789   3.871  0.3343 -0.5064 -0.2742
   55TYR    HD2 5235   2.634   0.736   3.795  0.1969  0.9971 -1.2620
   55TYR      C 5236   2.894   0.576   3.703 -0.4970  0.4496 -0.3220
   55TYR      O 5237   2.872   0.519   3.597 -0.9576 -0.0285  0.0245
   56SER      N 5238   2.850   0.530   3.821 -0.0070  0.1995 -0.2373
   56SER      H 5239   2.838   0.591   3.901  0.6325 -1.0539  0.8519
   56SER     CA 5240   2.768   0.413   3.843  0.0294  0.2688  0.2800
   56SER     HA 5241   2.711   0.397   3.751 -0.7860 -0.9420  0.9709
   56SER     CB 5242   2.853   0.288   3.862 -0.5205 -0.1370  0.0966
   56SER    HB1 5243   2.938   0.294   3.794 -0.3012  1.5461  0.4949
   56SER    HB2 5244   2.794   0.197   3.848 -0.7226 -0.0668  0.4830
   56SER     OG 5245   2.908   0.282   3.992  0.3185  0.3769 -0.2237
   56SER     HG 5246   2.970   0.354   4.005 -1.6251  2.2955 -0.9016
   56SER      C 5247   2.665   0.429   3.954  0.1580  0.1256  0.4221
   56SER      O 5248   2.680   0.521   4.035 -0.1369  0.3712  0.1997
   57SER      N 5249   2.565   0.342   3.955 -0.0022  0.2934 -0.1426
   57SER      H 5250   2.560   0.260   3.896  0.6960 -0.5519  0.9187
   57SER     CA 5251   2.464   0.341   4.059  0.1563  0.5024  0.0146
   57SER     HA 5252   2.416   0.439   4.055  1.0926  0.9442 -0.5966
   57SER     CB 5253   2.372   0.222   4.031  0.3660  0.5099 -0.7046
   57SER    HB1 5254   2.286   0.234   4.096  1.8930 -0.6909  1.6995
   57SER    HB2 5255   2.421   0.128   4.058  1.1823  0.6371 -1.6562
   57SER     OG 5256   2.322   0.211   3.899  0.2068 -0.5481 -0.5648
   57SER     HG 5257   2.257   0.143   3.913 -1.5091  1.2426  0.6482
   57SER      C 5258   2.509   0.332   4.204  0.8514  0.3980 -0.2052
   57SER      O 5259   2.442   0.384   4.293 -0.2081 -0.1356 -0.6683
   58TYR      N 5260   2.623   0.265   4.223  0.7843  0.3247 -0.0525
   58TYR      H 5261   2.679   0.234   4.144  0.4536 -1.0187  0.2161
   58TYR     CA 5262   2.656   0.218   4.356 -0.0384 -0.4662 -0.1150
   58TYR     HA 5263   2.591   0.260   4.432  1.2297 -0.2256  0.8651
   58TYR     CB 5264   2.664   0.066   4.358 -0.0105 -0.4559  0.5064
   58TYR    HB1 5265   2.568   0.024   4.327 -0.8032 -0.0432  2.2697
   58TYR    HB2 5266   2.688   0.041   4.462 -0.9791 -0.3031  0.7793
   58TYR     CG 5267   2.769   0.021   4.260 -0.0933  0.4571 -0.0047
   58TYR    CD1 5268   2.753   0.014   4.121 -0.0751  0.0577  0.0126
   58TYR    HD1 5269   2.656   0.021   4.075  0.8386  1.6471 -1.8548
   58TYR    CE1 5270   2.855   8.647   4.032 -0.1439 -1.2441  0.4822
   58TYR    HE1 5271   2.840   8.642   3.925  0.3068  1.5479  0.2045
   58TYR     CZ 5272   2.983   8.618   4.084  0.0174 -0.4580  0.5422
   58TYR     OH 5273   3.081   8.575   3.999 -0.7317 -0.4097 -0.3708
   58TYR     HH 5274   3.058   8.587   3.907 -0.2124  1.3957 -0.3059
   58TYR    CE2 5275   3.003   8.630   4.222 -0.3118 -0.8735  0.6309
   58TYR    HE2 5276   3.100   8.604   4.264 -0.6699 -1.5048  1.0759
   58TYR    CD2 5277   2.898   8.667   4.307 -0.2500  0.1678  0.2677
   58TYR    HD2 5278   2.922   0.004   4.412  2.8702  0.6587 -0.3967
   58TYR      C 5279   2.790   0.270   4.406 -0.1081  0.0611 -0.4690
   58TYR      O 5280   2.816   0.281   4.526  0.0774 -0.2438 -0.4798
   59GLY      N 5281   2.875   0.319   4.316  0.1799 -0.0084 -0.2363
   59GLY      H 5282   2.846   0.304   4.220 -2.2620  0.0252  0.4333
   59GLY     CA 5283   3.001   0.384   4.346  0.1830 -0.1505  0.0624
   59GLY    HA1 5284   3.021   0.451   4.262 -1.5198  2.1359  1.3757
   59GLY    HA2 5285   2.986   0.444   4.435 -1.8610  0.5869 -0.7292
   59GLY      C 5286   3.112   0.283   4.369 -0.1373 -0.5657 -0.1949
   59GLY      O 5287   3.090   0.191   4.449  0.1173  0.0035  0.5472
   60GLN      N 5288   3.227   0.303   4.304 -0.2672 -0.1812 -0.3046
   60GLN      H 5289   3.226   0.379   4.237 -0.4657  1.4821  1.4725
   60GLN     CA 5290   3.327   0.201   4.283  0.2886  0.4390 -0.7281
   60GLN     HA 5291   3.313   0.119   4.354 -3.6765  1.8058  0.3557
   60GLN     CB 5292   3.311   0.150   4.140 -0.4202  0.3565 -0.6248
   60GLN    HB1 5293   3.329   0.235   4.074  0.3022  0.5918 -0.1353
   60GLN    HB2 5294   3.211   0.113   4.117 -0.9954  1.3197  0.2908
   60GLN     CG 5295   3.413   0.042   4.106 -0.4675  0.1211 -0.0143
   60GLN    HG1 5296   3.392   8.670   4.009  0.7812 -0.7387  0.0787
   60GLN    HG2 5297   3.513   0.085   4.102 -0.0791 -0.7300  0.2028
   60GLN     CD 5298   3.408   8.593   4.199  0.1462  0.2382  0.1764
   60GLN    OE1 5299   3.483   8.578   4.296 -0.2081 -0.3037  0.3678
   60GLN    NE2 5300   3.311   8.505   4.176  0.0922  0.2461  0.3735
   60GLN   HE21 5301   3.292   8.431   4.243  0.7308 -0.0060  0.2776
   60GLN   HE22 5302   3.243   8.529   4.105 -0.6600  0.6300  1.2018
   60GLN      C 5303   3.465   0.262   4.298  0.2861  0.3264 -0.2304
   60GLN      O 5304   3.488   0.377   4.260  0.4317  0.2038 -0.5148
   61SER      N 5305   3.566   0.191   4.349 -0.0608 -0.0521 -0.0665
   61SER      H 5306   3.545   0.098   4.383  0.4304  0.0562  0.5545
   61SER     CA 5307   3.697   0.248   4.373 -0.1393 -0.1519  0.6150
   61SER     HA 5308   3.706   0.353   4.348  3.2692 -0.5438 -0.2780
   61SER     CB 5309   3.738   0.239   4.520  0.2035  0.2824  0.5471
   61SER    HB1 5310   3.741   0.137   4.558 -1.6321 -1.0137 -2.4431
   61SER    HB2 5311   3.838   0.281   4.535  0.2231  1.2935 -1.9447
   61SER     OG 5312   3.652   0.330   4.584  0.0404  0.3805  0.1915
   61SER     HG 5313   3.638   0.291   4.671  0.2327 -1.0822 -0.4151
   61SER      C 5314   3.801   0.173   4.291 -0.3061  0.0329  0.2346
   61SER      O 5315   3.789   0.055   4.258 -0.0909  0.0863 -0.0339
   62GLN      N 5316   3.907   0.247   4.259 -0.6804  0.4465 -0.0466
   62GLN      H 5317   3.905   0.348   4.269  0.4749  0.6776 -1.7527
   62GLN     CA 5318   4.009   0.189   4.175 -0.2759  0.4468  0.4441
   62GLN     HA 5319   3.964   0.154   4.082 -1.0953  0.3789  0.8641
   62GLN     CB 5320   4.108   0.299   4.137  0.5535 -0.1622  0.7922
   62GLN    HB1 5321   4.163   0.323   4.228 -0.6862 -1.6301  1.9958
   62GLN    HB2 5322   4.057   0.391   4.108  2.0298  0.5835  0.4906
   62GLN     CG 5323   4.206   0.270   4.024 -0.1179  0.3457  0.0704
   62GLN    HG1 5324   4.153   0.260   3.929 -0.3649 -0.6890  0.3039
   62GLN    HG2 5325   4.256   0.178   4.054 -3.3133 -1.3922  0.6079
   62GLN     CD 5326   4.294   0.392   4.002 -0.0756  0.2997 -0.0193
   62GLN    OE1 5327   4.249   0.501   3.968 -0.0256  0.0673 -0.8538
   62GLN    NE2 5328   4.422   0.373   4.035  0.0326  0.5070 -0.3189
   62GLN   HE21 5329   4.448   0.284   4.075  1.7797  0.3450 -1.6876
   62GLN   HE22 5330   4.496   0.431   3.999  1.4276  1.1156  3.1549
   62GLN      C 5331   4.088   0.071   4.231 -0.0348  0.2624 -0.2713
   62GLN      O 5332   4.131   0.067   4.346  0.3477  0.4588 -0.4056
   63ASN      N 5333   4.099   8.632   4.158 -0.6556  0.0371 -0.0263
   63ASN      H 5334   4.068   8.642   4.062 -1.2775  0.3985  0.2096
   63ASN     CA 5335   4.152   8.503   4.195  0.0242  0.3794  0.2200
   63ASN     HA 5336   4.206   8.510   4.289 -0.1165 -0.2508  0.3524
   63ASN     CB 5337   4.034   8.409   4.224  0.1026 -0.0912 -0.9415
   63ASN    HB1 5338   3.971   8.401   4.136 -1.1095  3.7386 -0.6151
   63ASN    HB2 5339   3.970   8.451   4.302  0.4041 -2.3149  0.5809
   63ASN     CG 5340   4.061   8.268   4.272  0.1946  0.1933 -0.1514
   63ASN    OD1 5341   4.170   8.217   4.300  0.4026  0.5549 -0.3047
   63ASN    ND2 5342   3.951   8.197   4.299  0.1329  0.2770 -0.1866
   63ASN   HD21 5343   3.859   8.232   4.279 -0.4235 -0.8595  0.2919
   63ASN   HD22 5344   3.973   8.106   4.337  3.2122  0.9906  0.0688
   63ASN      C 5345   4.251   8.448   4.093  0.1533  0.4729  0.2954
   63ASN      O 5346   4.230   8.479   3.976 -0.3909 -0.0831  0.2417
   64THR      N 5347   4.349   8.372   4.142 -0.3130 -0.1847  0.2255
   64THR      H 5348   4.359   8.363   4.242  2.0481  2.3712  0.3464
   64THR     CA 5349   4.468   8.350   4.061 -0.2267  0.1174  0.2666
   64THR     HA 5350   4.511   8.444   4.030 -0.7411 -0.1083 -1.2072
   64THR     CB 5351   4.573   8.279   4.146 -0.2461 -0.0457  0.1530
   64THR     HB 5352   4.553   8.172   4.157 -0.8890  0.2220  1.8559
   64THR    CG2 5353   4.707   8.299   4.076 -0.1601 -0.2250  0.2664
   64THR   HG21 5354   4.791   8.251   4.127  1.1038  0.2325 -1.2816
   64THR   HG22 5355   4.705   8.241   3.983 -2.3725 -1.9096  1.2749
   64THR   HG23 5356   4.733   8.404   4.062 -1.1799  0.0444  0.3610
   64THR    OG1 5357   4.598   8.328   4.276  0.1446  0.1217  0.0191
   64THR    HG1 5358   4.604   8.423   4.267  1.1191  0.2033  1.3702
   64THR      C 5359   4.424   8.266   3.942 -0.2257 -0.1404  0.4469
   64THR      O 5360   4.385   8.150   3.957 -0.0924 -0.3080 -0.4801
   65GLY      N 5361   4.451   8.309   3.819 -0.2243 -0.0017  0.4958
   65GLY      H 5362   4.493   8.399   3.804 -1.3899  0.1722 -2.3417
   65GLY     CA 5363   4.416   8.235   3.699  0.1874 -0.2448  0.5233
   65GLY    HA1 5364   4.469   8.282   3.617  0.4090 -1.5317 -0.0941
   65GLY    HA2 5365   4.452   8.133   3.710  0.0024 -0.3709 -0.0200
   65GLY      C 5366   4.270   8.233   3.654  0.4250  0.3576 -0.2999
   65GLY      O 5367   4.232   8.144   3.578 -0.1018 -0.0898  0.4660
   66TYR      N 5368   4.182   8.311   3.717 -0.2542 -0.5977 -0.0364
   66TYR      H 5369   4.216   8.386   3.776 -2.3189 -0.9115  1.6545
   66TYR     CA 5370   4.045   8.323   3.674 -0.0735 -0.0023 -0.4638
   66TYR     HA 5371   4.001   8.248   3.608  1.0383  1.2630 -2.7558
   66TYR     CB 5372   3.960   8.324   3.801  0.6166 -0.1546 -0.0005
   66TYR    HB1 5373   3.857   8.346   3.776  0.6082  0.5985  0.6666
   66TYR    HB2 5374   3.989   8.404   3.869  0.1069 -0.0755  0.1278
   66TYR     CG 5375   3.965   8.187   3.864 -0.2148 -0.1719  0.0326
   66TYR    CD1 5376   4.066   8.159   3.957  0.0270  0.2111 -0.1155
   66TYR    HD1 5377   4.139   8.233   3.988 -1.2843  1.5522 -0.1267
   66TYR    CE1 5378   4.082   8.032   4.014  0.0686  0.2503 -0.0396
   66TYR    HE1 5379   4.163   8.011   4.082  0.5314 -0.4682 -0.7914
   66TYR     CZ 5380   3.990   7.930   3.982  0.3769 -0.1870  0.4540
   66TYR     OH 5381   3.992   7.806   4.039  0.0616 -0.5983 -0.4278
   66TYR     HH 5382   4.074   7.789   4.086 -0.1152 -1.2300 -0.3423
   66TYR    CE2 5383   3.883   7.962   3.897  0.4767  0.1599  0.4528
   66TYR    HE2 5384   3.804   7.889   3.886  1.1084 -1.1101  3.4417
   66TYR    CD2 5385   3.872   8.087   3.835 -0.1961 -0.1570 -0.0765
   66TYR    HD2 5386   3.783   8.104   3.776  1.2120 -0.6753 -2.4783
   66TYR      C 5387   4.025   8.454   3.598  1.2325 -0.1414 -1.0614
   66TYR      O 5388   4.091   8.552   3.633  0.1219  0.2502 -0.0195
   67GLY      N 5389   3.928   8.461   3.507  0.5158 -0.5973 -0.3446
   67GLY      H 5390   3.868   8.383   3.485 -0.3511  0.2005 -0.8871
   67GLY     CA 5391   3.903   8.584   3.434  0.4752 -0.3453  0.0859
   67GLY    HA1 5392   3.878   8.662   3.506  0.2864 -1.0927  0.8545
   67GLY    HA2 5393   3.811   8.556   3.381 -0.4250  0.1883  1.3177
   67GLY      C 5394   4.005   8.633   3.332  0.4689  0.1170  0.3012
   67GLY      O 5395   4.077   8.555   3.271  0.5375  0.4516 -0.0490
   68THR      N 5396   4.024   0.093   3.327  0.1357  0.1535 -0.0475
   68THR      H 5397   3.965   0.157   3.379 -0.3760 -1.2954  1.2403
   68THR     CA 5398   4.125   0.152   3.242  0.1902 -0.5902 -0.5141
   68THR     HA 5399   4.130   0.107   3.143  0.6022  1.2702 -1.3796
   68THR     CB 5400   4.098   0.299   3.211  0.3733 -0.3569  0.4079
   68THR     HB 5401   4.177   0.355   3.161 -0.1224  0.0985  0.1227
   68THR    CG2 5402   3.976   0.310   3.119  0.7323 -0.6398 -0.1029
   68THR   HG21 5403   3.999   0.248   3.033  0.9911  0.5833 -0.9408
   68THR   HG22 5404   3.957   0.410   3.080 -2.2640 -1.0542  0.0536
   68THR   HG23 5405   3.887   0.260   3.157  0.7094 -0.5184  0.0048
   68THR    OG1 5406   4.049   0.376   3.319  0.0515 -0.3922  0.2910
   68THR    HG1 5407   4.117   0.442   3.334  0.3823 -1.0580  2.0495
   68THR      C 5408   4.253   0.146   3.325 -0.1159  0.0844  0.0148
   68THR      O 5409   4.265   0.170   3.445 -0.3259  0.4603 -0.0353
   69GLN      N 5410   4.360   0.136   3.247 -0.1302 -0.0513  0.0129
   69GLN      H 5411   4.347   0.138   3.147 -0.4606  0.5890  0.0594
   69GLN     CA 5412   4.493   0.143   3.304 -0.1570  0.3650  0.0283
   69GLN     HA 5413   4.489   0.079   3.392 -0.5647  0.2017 -0.1069
   69GLN     CB 5414   4.598   0.091   3.206 -0.1204 -0.0558  0.2865
   69GLN    HB1 5415   4.621   0.160   3.124  1.2179  0.5325  1.1352
   69GLN    HB2 5416   4.688   0.083   3.266  0.1345  2.9558  0.4951
   69GLN     CG 5417   4.577   8.623   3.150  0.2035 -0.1237  0.3381
   69GLN    HG1 5418   4.493   8.613   3.081  0.2999 -2.4685  0.4851
   69GLN    HG2 5419   4.567   8.556   3.235  0.7354  0.0787  0.5670
   69GLN     CD 5420   4.709   8.587   3.082  0.0441  0.1378 -0.1106
   69GLN    OE1 5421   4.807   8.546   3.142  0.3713  0.1339 -0.6376
   69GLN    NE2 5422   4.716   8.600   2.949  0.0519  0.2861 -0.0952
   69GLN   HE21 5423   4.640   8.640   2.896 -0.3022 -1.5181 -0.9996
   69GLN   HE22 5424   4.806   8.589   2.905  0.2433  2.0277 -0.2365
   69GLN      C 5425   4.517   0.286   3.353 -0.2575  0.4095 -0.0541
   69GLN      O 5426   4.457   0.382   3.305 -0.0103  0.7108  0.2422
   70SER      N 5427   4.610   0.301   3.447 -0.3096 -0.0264  0.0707
   70SER      H 5428   4.648   0.217   3.489 -2.9107 -0.2323  2.3200
   70SER     CA 5429   4.652   0.427   3.504  0.1028  0.0540 -0.3999
   70SER     HA 5430   4.562   0.470   3.549  1.6049  3.4863 -0.3545
   70SER     CB 5431   4.748   0.412   3.622 -0.0025  0.6589 -0.2345
   70SER    HB1 5432   4.777   0.507   3.667 -0.6773  0.8281 -0.1358
   70SER    HB2 5433   4.701   0.362   3.707 -0.6822  1.4081 -0.1534
   70SER     OG 5434   4.869   0.348   3.589 -0.1592  0.5460 -0.5942
   70SER     HG 5435   4.940   0.378   3.646  1.3086 -1.5632 -1.2160
   70SER      C 5436   4.714   0.525   3.406  0.5083  0.0688 -0.1298
   70SER      O 5437   4.758   0.487   3.298 -0.3163  0.3221 -0.5639
   71THR      N 5438   4.727   0.651   3.449  0.7295 -0.1932  0.5979
   71THR      H 5439   4.688   0.665   3.541 -0.9303 -2.2489  0.2701
   71THR     CA 5440   4.778   0.763   3.372  0.2118 -0.1894  0.2580
   71THR     HA 5441   4.787   0.723   3.271 -4.2745 -0.1720 -0.3700
   71THR     CB 5442   4.682   0.879   3.347  0.0266 -0.4489 -0.2697
   71THR     HB 5443   4.728   0.965   3.298  0.6823 -0.6400 -0.0023
   71THR    CG2 5444   4.562   0.840   3.262 -0.3245 -0.2571  0.1312
   71THR   HG21 5445   4.591   0.823   3.158 -0.4629 -1.0030  0.2101
   71THR   HG22 5446   4.486   0.918   3.255  0.7236  0.8354  0.6727
   71THR   HG23 5447   4.509   0.749   3.291 -2.2248 -0.0171 -2.2310
   71THR    OG1 5448   4.646   0.917   3.478  0.4839  0.2814 -0.3515
   71THR    HG1 5449   4.706   0.991   3.494  0.8076 -0.0363 -0.0678
   71THR      C 5450   4.918   0.814   3.402  0.1325 -0.1332  0.5290
   71THR      O 5451   4.984   0.852   3.305  0.6197 -0.3353  0.7783
   72PRO      N 5452   4.967   0.823   3.526  0.4510 -0.3339  0.4186
   72PRO     CD 5453   4.898   0.785   3.647 -0.6052  0.2404  0.0163
   72PRO    HD1 5454   4.932   0.681   3.656  0.3945  0.6048  0.6587
   72PRO    HD2 5455   4.791   0.805   3.641 -0.5006  0.2965 -2.6375
   72PRO     CG 5456   4.967   0.869   3.754 -0.1826  0.2909 -0.2930
   72PRO    HG1 5457   4.921   0.967   3.744  3.2558  1.9367 -1.3532
   72PRO    HG2 5458   4.979   0.828   3.855  0.6387  1.7252  0.2241
   72PRO     CB 5459   5.109   0.888   3.702 -0.0628  0.0415 -0.0626
   72PRO    HB1 5460   5.145   0.989   3.725  2.1870 -0.7672  0.1782
   72PRO    HB2 5461   5.175   0.806   3.730 -2.3390 -2.5623 -1.8649
   72PRO     CA 5462   5.097   0.882   3.550  0.1781  0.4994 -0.1022
   72PRO     HA 5463   5.101   0.982   3.505  0.7694  0.9915  1.0059
   72PRO      C 5464   5.219   0.808   3.497 -0.1460 -0.3787  0.3621
   72PRO      O 5465   5.320   0.864   3.455 -0.2388 -0.3948  0.1186
   73GLN      N 5466   5.212   0.675   3.483  0.2969 -0.4078  0.3927
   73GLN      H 5467   5.134   0.629   3.528 -0.9205  1.8302  0.7671
   73GLN     CA 5468   5.309   0.588   3.422  0.0205 -0.3837 -0.0914
   73GLN     HA 5469   5.407   0.600   3.469 -1.1199  0.7101  2.2002
   73GLN     CB 5470   5.263   0.444   3.443 -0.2078 -0.3211 -0.1647
   73GLN    HB1 5471   5.333   0.381   3.388  1.1275  0.8310  0.1666
   73GLN    HB2 5472   5.165   0.427   3.397 -1.6248  0.2494  2.4765
   73GLN     CG 5473   5.278   0.387   3.583 -0.3610  0.0028 -0.0163
   73GLN    HG1 5474   5.372   0.417   3.630 -0.7148  1.9638 -0.4630
   73GLN    HG2 5475   5.269   0.279   3.572 -0.6174 -0.0140  0.3186
   73GLN     CD 5476   5.166   0.416   3.682 -0.0355  0.0684  0.3402
   73GLN    OE1 5477   5.077   0.493   3.646 -0.0602 -0.2061 -0.2077
   73GLN    NE2 5478   5.157   0.343   3.793 -0.2942 -0.6863 -0.1696
   73GLN   HE21 5479   5.075   0.350   3.851  0.6022  1.0936  0.9654
   73GLN   HE22 5480   5.236   0.286   3.821 -0.4084 -1.0351 -0.5419
   73GLN      C 5481   5.322   0.619   3.274  0.4948 -0.1608 -0.0061
   73GLN      O 5482   5.223   0.644   3.206  0.4185  0.2649  0.2565
   74GLY      N 5483   5.441   0.596   3.219  0.4918 -0.0269 -0.0689
   74GLY      H 5484   5.519   0.572   3.278  0.7851 -1.1487 -0.8772
   74GLY     CA 5485   5.463   0.563   3.079 -0.2539  0.1341 -0.2277
   74GLY    HA1 5486   5.392   0.631   3.031 -0.0365 -1.2415 -2.6854
   74GLY    HA2 5487   5.565   0.582   3.046 -0.2666 -2.2838 -1.9432
   74GLY      C 5488   5.434   0.417   3.045 -0.6619  0.2497 -0.3865
   74GLY      O 5489   5.436   0.326   3.128 -0.0201  0.0766 -0.5846
   75TYR      N 5490   5.414   0.394   2.916  0.0006 -0.1168 -0.4304
   75TYR      H 5491   5.435   0.467   2.849 -0.3529  0.2489 -0.1494
   75TYR     CA 5492   5.364   0.268   2.863 -0.4944 -0.2837  0.4207
   75TYR     HA 5493   5.386   0.191   2.937  1.3213 -0.0382  0.1826
   75TYR     CB 5494   5.213   0.259   2.849 -0.4495 -0.1703 -0.1393
   75TYR    HB1 5495   5.187   0.172   2.788 -0.7964 -0.1981  0.0472
   75TYR    HB2 5496   5.191   0.347   2.788  1.0130 -0.3919 -1.0485
   75TYR     CG 5497   5.130   0.260   2.975 -0.1623  0.3615  0.0440
   75TYR    CD1 5498   5.087   0.374   3.045 -0.3540  0.1230  0.3175
   75TYR    HD1 5499   5.098   0.469   2.995  0.3302 -1.1398 -2.1295
   75TYR    CE1 5500   5.022   0.360   3.168  0.1875 -0.1469  0.5799
   75TYR    HE1 5501   5.001   0.447   3.228 -0.2972 -0.3838  0.7601
   75TYR     CZ 5502   5.002   0.233   3.226 -0.0424 -0.3837 -0.0045
   75TYR     OH 5503   4.935   0.225   3.344  0.0382  0.0462  0.0708
   75TYR     HH 5504   4.897   0.309   3.372 -0.6749  0.3170 -1.5853
   75TYR    CE2 5505   5.052   0.120   3.158  0.7422  0.0894 -0.2282
   75TYR    HE2 5506   5.041   0.022   3.202  0.4163  0.6833  1.0431
   75TYR    CD2 5507   5.110   0.134   3.031 -0.1971  0.0447 -0.6712
   75TYR    HD2 5508   5.147   0.047   2.979 -0.8228 -0.6036 -0.0635
   75TYR      C 5509   5.434   0.225   2.735  0.2308  0.4125  0.5686
   75TYR      O 5510   5.464   0.306   2.648 -0.5824 -0.4147 -0.5107
   76GLY      N 5511   5.450   0.095   2.708 -0.1614  0.4923 -0.0619
   76GLY      H 5512   5.432   0.021   2.775  1.9137 -1.4228 -1.4673
   76GLY     CA 5513   5.484   0.046   2.576 -0.1965 -0.0943  0.1447
   76GLY    HA1 5514   5.584   0.082   2.555 -1.0090  1.2853 -1.5800
   76GLY    HA2 5515   5.492   8.609   2.576  0.1217 -0.0729  0.6545
   76GLY      C 5516   5.393   0.096   2.465  0.3735  0.4331 -0.0883
   76GLY      O 5517   5.289   0.150   2.500  0.8489  0.9699  0.5187
   77SER      N 5518   5.426   0.072   2.337 -0.4128 -0.3118 -0.1655
   77SER      H 5519   5.512   0.022   2.318 -0.3735 -2.0299  3.5687
   77SER     CA 5520   5.367   0.139   2.223 -0.7111  0.1923  0.2777
   77SER     HA 5521   5.266   0.153   2.261 -1.0926  0.1226 -0.6871
   77SER     CB 5522   5.449   0.264   2.190 -0.6058  0.0702  0.0767
   77SER    HB1 5523   5.477   0.322   2.277 -1.3677 -0.3601  0.6219
   77SER    HB2 5524   5.542   0.232   2.144 -0.2287  1.9419 -0.5083
   77SER     OG 5525   5.383   0.352   2.101  0.4300  0.9274  0.1497
   77SER     HG 5526   5.446   0.423   2.085  2.4488 -0.8142 -0.1752
   77SER      C 5527   5.364   0.050   2.100  0.3518 -0.1334  0.4784
   77SER      O 5528   5.416   8.611   2.111  0.3819 -0.1742 -0.0213
   78THR      N 5529   5.303   0.089   1.988  0.5929 -0.8716  0.0847
   78THR      H 5530   5.258   0.178   1.998  0.3489 -0.8017 -1.3653
   78THR     CA 5531   5.268   0.025   1.862  0.0398 -0.1274 -0.1440
   78THR     HA 5532   5.316   8.599   1.872  1.9287  0.9078  1.6667
   78THR     CB 5533   5.118   0.009   1.836  0.1601 -0.1129 -0.8565
   78THR     HB 5534   5.105   8.635   1.738  0.5198  0.4401 -1.1697
   78THR    CG2 5535   5.056   8.612   1.957  0.2962  1.1318 -0.0621
   78THR   HG21 5536   5.113   8.524   1.987  0.1635  1.0803  0.0389
   78THR   HG22 5537   5.046   0.002   2.047 -1.6372  0.1944  0.4382
   78THR   HG23 5538   4.959   8.578   1.921  0.5373  0.3272  0.0450
   78THR    OG1 5539   5.052   0.133   1.832  0.4305  0.0991  0.6053
   78THR    HG1 5540   5.084   0.191   1.902 -0.6019 -0.5305  1.6294
   78THR      C 5541   5.332   0.078   1.735  0.4528  0.2202  0.2074
   78THR      O 5542   5.311   0.025   1.626 -0.0180  0.1676  0.3245
   79GLY      N 5543   5.418   0.180   1.739  0.3867  0.2671  0.5103
   79GLY      H 5544   5.435   0.212   1.833  2.3096 -0.6714  0.5289
   79GLY     CA 5545   5.489   0.241   1.628  0.6734 -0.6326  0.1860
   79GLY    HA1 5546   5.537   0.330   1.668  0.2569 -0.7785  1.0380
   79GLY    HA2 5547   5.418   0.270   1.550  1.6838 -1.5038 -1.1119
   79GLY      C 5548   5.600   0.152   1.575  0.2312 -0.6546 -0.7334
   79GLY      O 5549   5.650   0.061   1.641  0.3813  0.2137  0.3876
   80GLY      N 5550   5.656   0.186   1.459  0.3138  0.3123 -0.4171
   80GLY      H 5551   5.616   0.263   1.407 -1.9086 -0.2544  0.3360
   80GLY     CA 5552   5.762   0.115   1.390  0.2811  0.1598 -0.3111
   80GLY    HA1 5553   5.796   0.027   1.445 -1.7984  0.5772  1.7814
   80GLY    HA2 5554   5.709   0.079   1.301 -2.1476 -0.0077  1.0971
   80GLY      C 5555   5.883   0.196   1.348  0.3519 -0.1912 -0.7946
   80GLY      O 5556   5.868   0.303   1.290 -0.4486  0.1735  0.0688
   81TYR      N 5557   6.004   0.147   1.375  0.2059 -0.2208 -0.1741
   81TYR      H 5558   6.017   0.052   1.409  0.5583 -0.4661 -0.9628
   81TYR     CA 5559   6.124   0.229   1.377  0.2774 -0.3314  0.1834
   81TYR     HA 5560   6.087   0.324   1.414  0.8033 -0.0651  0.0259
   81TYR     CB 5561   6.232   0.166   1.464  0.2412 -0.2209  0.3067
   81TYR    HB1 5562   6.268   0.072   1.423  0.0212 -1.0707  1.9670
   81TYR    HB2 5563   6.187   0.159   1.563 -0.9500 -0.2692 -0.2208
   81TYR     CG 5564   6.360   0.244   1.484  0.0478  0.1454  0.1358
   81TYR    CD1 5565   6.481   0.174   1.473 -0.0502  0.1153 -0.8183
   81TYR    HD1 5566   6.490   0.067   1.461  1.5674  0.4223 -2.8909
   81TYR    CE1 5567   6.600   0.240   1.505 -0.2606  0.2905 -0.3938
   81TYR    HE1 5568   6.694   0.188   1.498  0.9050  2.2416 -0.0780
   81TYR     CZ 5569   6.596   0.376   1.541 -0.1788  0.2194 -0.1140
   81TYR     OH 5570   6.717   0.438   1.553  0.4045 -0.9109  0.0179
   81TYR     HH 5571   6.688   0.521   1.593 -0.3812 -1.6954  1.1171
   81TYR    CE2 5572   6.474   0.441   1.568 -0.1267  0.2299  0.0991
   81TYR    HE2 5573   6.470   0.546   1.595  0.3141  0.2825 -0.0375
   81TYR    CD2 5574   6.355   0.371   1.541 -0.1201  0.4955 -0.6499
   81TYR    HD2 5575   6.259   0.416   1.560 -1.5354 -2.8098  0.7200
   81TYR      C 5576   6.175   0.258   1.236 -0.1611 -0.0397  0.0825
   81TYR      O 5577   6.158   0.180   1.142 -0.5109  0.2259 -0.0802
   82GLY      N 5578   6.238   0.375   1.237 -0.1915 -0.0200 -0.1504
   82GLY      H 5579   6.255   0.417   1.328 -2.1281 -1.7430  1.1121
   82GLY     CA 5580   6.288   0.431   1.114 -0.7613  0.2206 -0.2768
   82GLY    HA1 5581   6.323   0.349   1.051 -0.5529  0.6259 -0.6948
   82GLY    HA2 5582   6.208   0.486   1.065 -1.9077 -0.5301  0.7126
   82GLY      C 5583   6.408   0.524   1.132 -0.1997 -0.4859 -0.3117
   82GLY      O 5584   6.421   0.583   1.239  0.2002 -0.5006 -0.3510
   83SER      N 5585   6.481   0.563   1.027 -0.2323  0.0097 -0.1514
   83SER      H 5586   6.467   0.522   0.936  1.3123 -0.0349 -0.3897
   83SER     CA 5587   6.566   0.680   1.016  0.1791 -0.2734  0.0073
   83SER     HA 5588   6.570   0.724   1.115 -2.8450  0.6905 -0.2005
   83SER     CB 5589   6.705   0.633   0.974  0.2800  0.3551 -0.3673
   83SER    HB1 5590   6.751   0.702   0.903  0.3936 -2.1938 -2.9415
   83SER    HB2 5591   6.695   0.534   0.929 -1.1734 -0.4804  1.6575
   83SER     OG 5592   6.782   0.622   1.092 -0.5106 -0.8579  0.0547
   83SER     HG 5593   6.780   0.535   1.131 -2.0196 -1.2455 -0.8138
   83SER      C 5594   6.512   0.789   0.925  0.0299  0.2362  0.7008
   83SER      O 5595   6.425   0.768   0.840  0.3753  0.3813  0.3049
   84SER      N 5596   6.560   0.913   0.938  0.1265  0.2086  0.6114
   84SER      H 5597   6.640   0.924   0.999  0.7235 -2.4414  0.4377
   84SER     CA 5598   6.508   1.036   0.883 -0.5991 -0.3507  0.0298
   84SER     HA 5599   6.543   1.127   0.933 -0.4519  0.2140 -1.0517
   84SER     CB 5600   6.548   1.056   0.736  0.2551 -0.5031  0.2333
   84SER    HB1 5601   6.529   0.974   0.667 -0.9361 -1.1980  1.3410
   84SER    HB2 5602   6.500   1.144   0.694 -0.4677 -1.0176 -0.0290
   84SER     OG 5603   6.685   1.083   0.721  0.2657 -0.6236  0.1159
   84SER     HG 5604   6.685   1.172   0.759  1.0509  0.6226 -2.5549
   84SER      C 5605   6.357   1.044   0.898 -0.6461 -0.6894 -0.2512
   84SER      O 5606   6.284   1.047   0.800 -0.4967 -0.4112 -0.3558
   85GLN      N 5607   6.300   1.048   1.019  0.3406 -0.6675  0.2245
   85GLN      H 5608   6.364   1.039   1.097  0.6107 -2.2629 -0.1338
   85GLN     CA 5609   6.158   1.040   1.046  0.2858  0.1393  0.1760
   85GLN     HA 5610   6.106   0.979   0.972  0.2724  0.7876 -0.3586
   85GLN     CB 5611   6.142   0.984   1.187  0.5535  0.1116  0.1965
   85GLN    HB1 5612   6.048   1.015   1.234 -0.0558  2.1140 -2.1302
   85GLN    HB2 5613   6.210   1.044   1.247  1.9189  0.7114 -1.8567
   85GLN     CG 5614   6.179   0.836   1.195  0.1296  0.0212  0.5116
   85GLN    HG1 5615   6.129   0.785   1.113  1.0438 -0.9594  0.5439
   85GLN    HG2 5616   6.282   0.815   1.166 -0.1991 -1.3660  0.2919
   85GLN     CD 5617   6.150   0.761   1.324 -0.5304 -0.1929  0.2461
   85GLN    OE1 5618   6.226   0.764   1.421 -0.3695  0.3412  0.1022
   85GLN    NE2 5619   6.045   0.678   1.325 -0.3453 -0.4523 -0.5926
   85GLN   HE21 5620   5.992   0.662   1.241 -0.7642 -0.3783 -0.3451
   85GLN   HE22 5621   6.030   0.615   1.403  0.2721 -0.6122 -0.5951
   85GLN      C 5622   6.114   1.186   1.040  0.5507  0.2019 -0.3072
   85GLN      O 5623   6.132   1.255   1.139 -0.2085 -0.2646  0.1671
   86SER      N 5624   6.056   1.231   0.928  0.0897  0.2318 -0.0571
   86SER      H 5625   6.023   1.165   0.859 -2.3347 -1.9589  2.8772
   86SER     CA 5626   6.018   1.369   0.909 -0.0530  0.2279  0.1877
   86SER     HA 5627   5.977   1.406   1.003 -1.2561 -0.9649  0.1552
   86SER     CB 5628   6.147   1.443   0.872 -0.3396  0.3857 -0.5201
   86SER    HB1 5629   6.137   1.548   0.897 -0.1385 -0.1309  2.0991
   86SER    HB2 5630   6.231   1.407   0.932 -0.6683  1.1059  0.4118
   86SER     OG 5631   6.170   1.429   0.734  0.0750 -0.0844 -0.4086
   86SER     HG 5632   6.181   1.335   0.716 -1.4942 -0.4302  0.2839
   86SER      C 5633   5.911   1.388   0.802 -0.0022 -0.0254  0.0926
   86SER      O 5634   5.876   1.298   0.726  0.6451  0.0923 -0.3505
   87SER      N 5635   5.863   1.511   0.788 -0.2118 -0.1003  0.1552
   87SER      H 5636   5.866   1.561   0.876 -0.4103 -0.8997  0.6299
   87SER     CA 5637   5.771   1.550   0.683 -0.3355  0.5083  0.4849
   87SER     HA 5638   5.710   1.463   0.659 -1.0209  1.0632  0.1759
   87SER     CB 5639   5.671   1.634   0.761 -0.4680  0.9372 -0.1375
   87SER    HB1 5640   5.616   1.696   0.691  1.4646  2.5321 -0.3392
   87SER    HB2 5641   5.732   1.704   0.819 -0.2869  0.5394  0.1523
   87SER     OG 5642   5.591   1.549   0.840  0.2500  0.3075 -0.0785
   87SER     HG 5643   5.530   1.604   0.891 -0.1220  1.3140 -1.5351
   87SER      C 5644   5.825   1.611   0.554  0.0094  0.1513  0.4589
   87SER      O 5645   5.936   1.663   0.551  0.2128 -0.2871  0.3406
   88GLN      N 5646   5.742   1.610   0.449  0.3084 -0.4730  0.2252
   88GLN      H 5647   5.658   1.555   0.443 -0.4490  0.8036 -3.6935
   88GLN     CA 5648   5.769   1.681   0.326 -0.3995  0.2187  0.4623
   88GLN     HA 5649   5.864   1.733   0.339  1.3697 -2.0335 -2.2710
   88GLN     CB 5650   5.797   1.573   0.222  0.7774  0.7145  0.2472
   88GLN    HB1 5651   5.709   1.511   0.205  2.4825 -1.8441  0.0851
   88GLN    HB2 5652   5.882   1.514   0.258 -1.0767 -2.2069  0.1656
   88GLN     CG 5653   5.847   1.644   0.097  0.0104  0.1454 -0.3832
   88GLN    HG1 5654   5.912   1.726   0.125  2.0224 -0.7671 -2.1287
   88GLN    HG2 5655   5.757   1.675   0.042  0.3945  1.4141 -0.3299
   88GLN     CD 5656   5.918   1.552   8.671  0.5995 -0.0333  0.2079
   88GLN    OE1 5657   5.904   1.430   8.666  0.6633 -0.0390  0.1651
   88GLN    NE2 5658   5.985   1.608   8.569 -0.2600  0.1162 -0.2824
   88GLN   HE21 5659   5.975   1.707   8.555  0.7529  0.1914 -0.5371
   88GLN   HE22 5660   6.029   1.548   8.501 -2.0898 -0.2020 -1.2551
   88GLN      C 5661   5.645   1.762   0.293 -0.3912 -0.1106 -0.3806
   88GLN      O 5662   5.531   1.718   0.303 -0.3569 -0.1415 -0.1458
   89SER      N 5663   5.656   1.884   0.240  0.0400 -0.1133 -0.2995
   89SER      H 5664   5.744   1.927   0.215 -0.9455  2.0207 -0.2666
   89SER     CA 5665   5.548   1.977   0.213  0.1785  0.1647  0.0977
   89SER     HA 5666   5.479   1.959   0.296 -1.1949 -0.5499 -1.1379
   89SER     CB 5667   5.593   2.122   0.221  0.5078  0.0900 -0.3672
   89SER    HB1 5668   5.505   2.187   0.228  0.2855 -0.0926 -1.3116
   89SER    HB2 5669   5.632   2.167   0.130 -2.8963  1.9536 -1.1141
   89SER     OG 5670   5.655   2.146   0.345  0.0313 -0.6103  0.0084
   89SER     HG 5671   5.671   2.240   0.343 -0.1524 -0.4743  2.1302
   89SER      C 5672   5.472   1.958   0.083  0.1366 -0.2321  0.1760
   89SER      O 5673   5.525   1.926   8.649 -0.1045 -0.2060  0.0453
   90SER      N 5674   5.341   1.986   0.082  0.1553 -0.1453  0.1374
   90SER      H 5675   5.298   2.007   0.171 -0.1692  0.9991 -0.2690
   90SER     CA 5676   5.251   1.994   8.641 -0.0330  0.5133  0.3278
   90SER     HA 5677   5.271   1.906   8.580 -0.5202  0.4766  0.2238
   90SER     CB 5678   5.105   1.978   0.008 -0.1614  0.5499 -0.1343
   90SER    HB1 5679   5.081   2.069   0.061 -0.4568 -0.8685  2.3225
   90SER    HB2 5680   5.048   1.981   8.587 -1.2280  0.4973  0.4957
   90SER     OG 5681   5.080   1.866   0.090  0.8924  0.1264 -0.3675
   90SER     HG 5682   5.039   1.792   0.045  2.0927 -0.9214  0.2121
   90SER      C 5683   5.267   2.116   8.551 -0.5494  0.0534 -0.3948
   90SER      O 5684   5.282   2.231   8.592  0.1053 -0.2673  0.2889
   91TYR      N 5685   5.245   2.092   8.422 -0.0651  0.2857 -0.5273
   91TYR      H 5686   5.223   1.997   8.393  0.7557 -1.0363  2.7886
   91TYR     CA 5687   5.234   2.194   8.319  0.2405  0.3288 -0.5162
   91TYR     HA 5688   5.194   2.287   8.360  1.1427  0.7699 -0.6097
   91TYR     CB 5689   5.369   2.232   8.260  0.1501  0.3534 -0.7078
   91TYR    HB1 5690   5.406   2.156   8.192  1.5688 -0.0982  0.5165
   91TYR    HB2 5691   5.359   2.325   8.204 -1.6817  0.4803 -0.2223
   91TYR     CG 5692   5.481   2.263   8.357  0.1521 -0.5193 -0.4260
   91TYR    CD1 5693   5.497   2.394   8.404 -0.1952 -0.4732 -0.4338
   91TYR    HD1 5694   5.436   2.477   8.372  0.3616  0.5568  1.0770
   91TYR    CE1 5695   5.589   2.424   8.505 -0.1841 -0.1708 -0.5312
   91TYR    HE1 5696   5.595   2.527   8.538  2.0620 -0.5165  0.3113
   91TYR     CZ 5697   5.683   2.326   8.544  0.6412  0.4445 -0.9593
   91TYR     OH 5698   5.779   2.360   8.634  0.1916 -0.4907 -0.1028
   91TYR     HH 5699   5.828   2.286   8.671  0.7000 -0.9722 -1.6607
   91TYR    CE2 5700   5.671   2.194   8.496 -0.6424 -0.1015  0.7667
   91TYR    HE2 5701   5.746   2.124   8.531 -0.1217  0.7736  1.4709
   91TYR    CD2 5702   5.574   2.167   8.400  0.1722 -0.3174 -0.0133
   91TYR    HD2 5703   5.551   2.068   8.362 -0.9026 -0.3872  0.7527
   91TYR      C 5704   5.129   2.142   8.222 -0.0561  0.0809 -0.0679
   91TYR      O 5705   5.112   2.020   8.219 -0.3485  0.1098  0.3385
   92GLY      N 5706   5.078   2.223   8.129  0.1905  0.7084  0.3376
   92GLY      H 5707   5.098   2.322   8.132 -0.4543  0.8233  1.4336
   92GLY     CA 5708   5.011   2.173   8.011  0.6816  0.0935  0.3119
   92GLY    HA1 5709   4.940   2.249   7.977  0.9517  0.5427  0.7528
   92GLY    HA2 5710   4.946   2.087   8.031 -0.3815  0.0962 -2.6074
   92GLY      C 5711   5.089   2.147   7.883  0.1899 -0.2264  0.0749
   92GLY      O 5712   5.211   2.156   7.888  0.1864 -0.1076 -0.0393
   93GLN      N 5713   5.021   2.102   7.777 -0.0950  0.0021  0.1583
   93GLN      H 5714   4.920   2.105   7.780 -0.2913 -0.7995 -2.6737
   93GLN     CA 5715   5.083   2.081   7.647  0.2252 -0.3078  0.3606
   93GLN     HA 5716   5.144   2.167   7.622  1.2146 -1.1324 -0.1233
   93GLN     CB 5717   5.170   1.956   7.647 -0.0475 -0.4989  0.2864
   93GLN    HB1 5718   5.237   1.952   7.561 -0.8970 -0.7036 -0.3729
   93GLN    HB2 5719   5.228   1.951   7.740  0.3663 -0.2035  0.0443
   93GLN     CG 5720   5.102   1.819   7.640 -0.9785 -0.0092 -0.4208
   93GLN    HG1 5721   5.165   1.733   7.662 -0.0984  0.7844  0.2650
   93GLN    HG2 5722   5.066   1.803   7.539  0.6812 -0.5274 -0.9537
   93GLN     CD 5723   4.991   1.800   7.743 -0.1487 -0.1854  0.4607
   93GLN    OE1 5724   4.877   1.799   7.696  0.3430 -0.1393 -0.7800
   93GLN    NE2 5725   5.023   1.772   7.869  0.2162 -0.3975  0.3232
   93GLN   HE21 5726   4.955   1.740   7.936  0.9440  0.1402  1.3541
   93GLN   HE22 5727   5.121   1.750   7.882  0.0293 -1.8725 -0.5637
   93GLN      C 5728   4.980   2.074   7.535  0.0326  0.0171  0.5136
   93GLN      O 5729   4.861   2.056   7.560 -0.0797 -0.2485 -0.1779
   94GLN      N 5730   5.034   2.079   7.413 -0.1436 -0.5420  0.4087
   94GLN      H 5731   5.134   2.092   7.405 -0.1978 -0.7590 -0.8878
   94GLN     CA 5732   4.963   2.067   7.287 -0.3561  0.1064  0.4618
   94GLN     HA 5733   4.874   2.129   7.277 -1.5591 -1.8237 -1.8644
   94GLN     CB 5734   5.063   2.091   7.175 -0.9552 -0.5220 -0.2248
   94GLN    HB1 5735   5.143   2.016   7.172 -2.2933 -1.9539 -2.4784
   94GLN    HB2 5736   5.099   2.192   7.196 -2.0777 -0.6282  2.6605
   94GLN     CG 5737   5.004   2.090   7.035 -0.2784 -0.4803 -0.5171
   94GLN    HG1 5738   4.915   2.154   7.027 -1.6270 -2.3885 -1.4995
   94GLN    HG2 5739   4.966   1.991   7.012  1.1769 -0.7599 -1.8595
   94GLN     CD 5740   5.094   2.132   6.920 -0.2421 -0.2356 -0.4014
   94GLN    OE1 5741   5.214   2.107   6.926 -0.2344 -0.2030 -0.4206
   94GLN    NE2 5742   5.043   2.195   6.813 -0.2310 -0.3034 -0.4472
   94GLN   HE21 5743   5.096   2.212   6.729 -1.7354 -3.4277 -2.2089
   94GLN   HE22 5744   4.948   2.227   6.815 -0.8742 -1.9696  2.4694
   94GLN      C 5745   4.892   1.933   7.274  0.1572 -0.0185 -1.1897
   94GLN      O 5746   4.947   1.833   7.319  0.5670  0.8347  0.2383
   95SER      N 5747   4.782   1.933   7.197 -0.8029  0.4130  0.1558
   95SER      H 5748   4.745   2.020   7.163  0.9338  1.1706  0.1000
   95SER     CA 5749   4.702   1.816   7.167  0.3929 -0.4352  0.1846
   95SER     HA 5750   4.695   1.751   7.254  0.3721 -1.8686 -0.8526
   95SER     CB 5751   4.559   1.859   7.134  0.5665 -0.0830 -0.1110
   95SER    HB1 5752   4.557   1.906   7.035 -1.5264 -2.0988 -1.1048
   95SER    HB2 5753   4.488   1.777   7.129 -2.0835  2.1202 -1.4552
   95SER     OG 5754   4.509   1.941   7.237 -0.4754 -0.3774 -0.3744
   95SER     HG 5755   4.429   1.986   7.210 -0.3516 -0.3437 -0.6898
   95SER      C 5756   4.763   1.737   7.052  0.6376 -0.0016  0.0164
   95SER      O 5757   4.776   1.789   6.941 -0.1301  0.0210 -0.0678
   96SER      N 5758   4.821   1.621   7.083 -0.2908 -0.4504  0.1039
   96SER      H 5759   4.793   1.579   7.171 -3.4197 -0.2532 -0.6779
   96SER     CA 5760   4.922   1.556   7.003  0.0602 -0.0886  0.2491
   96SER     HA 5761   4.919   1.591   6.899  0.6988 -1.4154 -0.2415
   96SER     CB 5762   5.058   1.596   7.058  0.4432 -0.6459 -0.2761
   96SER    HB1 5763   5.128   1.547   6.990 -1.7409 -1.4305 -2.0687
   96SER    HB2 5764   5.063   1.553   7.158  2.6824  0.6259  0.2423
   96SER     OG 5765   5.075   1.735   7.071  0.1512 -0.6162 -0.2179
   96SER     HG 5766   5.133   1.746   7.146  0.7892 -1.1842 -0.6195
   96SER      C 5767   4.894   1.407   6.988  0.2353 -0.1112  0.1356
   96SER      O 5768   4.811   1.349   7.057 -0.3021 -0.1012 -0.4936
   97TYR      N 5769   4.959   1.338   6.895 -0.3147 -0.2359 -0.1616
   97TYR      H 5770   5.025   1.392   6.841  1.5404 -0.0861  2.1097
   97TYR     CA 5771   4.933   1.199   6.866 -0.5859 -0.1232 -0.4689
   97TYR     HA 5772   4.824   1.188   6.870 -1.0107  3.1679 -0.5684
   97TYR     CB 5773   4.971   1.166   6.722  0.2624 -0.5039 -0.1625
   97TYR    HB1 5774   4.964   1.060   6.702  1.9099 -0.3532 -1.8808
   97TYR    HB2 5775   5.076   1.194   6.712  0.3255 -0.0873  1.2878
   97TYR     CG 5776   4.898   1.229   6.606 -0.2053  0.2820  0.5423
   97TYR    CD1 5777   4.965   1.289   6.499 -0.4909  0.5414  0.5069
   97TYR    HD1 5778   5.073   1.295   6.503 -0.5076  1.2373  0.1672
   97TYR    CE1 5779   4.894   1.338   6.388  0.1562  0.2532 -0.0420
   97TYR    HE1 5780   4.954   1.378   6.307 -1.4307 -0.2230 -1.5146
   97TYR     CZ 5781   4.754   1.335   6.380  0.1678 -0.1252 -0.1603
   97TYR     OH 5782   4.687   1.382   6.271  0.2614 -0.1835 -0.2426
   97TYR     HH 5783   4.745   1.429   6.210  0.3646 -0.7205 -0.5620
   97TYR    CE2 5784   4.689   1.288   6.496 -0.1303  0.1987 -0.1935
   97TYR    HE2 5785   4.581   1.296   6.495 -0.4839 -3.2276 -0.6714
   97TYR    CD2 5786   4.758   1.227   6.601 -0.1829  0.1008 -0.2156
   97TYR    HD2 5787   4.699   1.199   6.687 -0.3329 -1.4250 -0.8004
   97TYR      C 5788   4.998   1.106   6.967  0.0282  0.0852 -0.6671
   97TYR      O 5789   4.942   0.998   6.990  0.5387 -0.1987 -0.7497
   98PRO      N 5790   5.111   1.131   7.033 -0.1656 -0.3661 -0.1499
   98PRO     CD 5791   5.214   1.217   6.978 -0.2994  0.0753  0.2786
   98PRO    HD1 5792   5.198   1.319   7.013 -1.0424 -0.7090  2.4220
   98PRO    HD2 5793   5.219   1.218   6.869 -2.4404 -0.9104  0.1223
   98PRO     CG 5794   5.350   1.167   7.028 -0.1880 -0.0354 -0.1371
   98PRO    HG1 5795   5.392   1.093   6.959 -0.3522 -0.2547 -0.0024
   98PRO    HG2 5796   5.422   1.243   7.055  0.0847 -0.9113  1.7471
[truncated: 841,970 more chars]
