# Supplementary material for: Thermodynamic forces from protein and water govern condensate formation of an intrinsically disordered protein domain
Source: Nat Commun. 2023 Sep 21;14:5892. doi: 10.1038/s41467-023-41586-y (PMC10514047; doi:10.1038/s41467-023-41586-y)
Supplement: Supplementary file 4 — Supplementary Data 1 [file 41467_2023_41586_MOESM4_ESM.zip › final_coord_set-1_525mgmL.gro]

Protein in water
17956
    1MET      N    1   3.998   4.554   2.489  0.1078  0.3356  0.2536
    1MET     H1    2   4.033   4.580   2.581 -0.9175 -1.8757  1.3498
    1MET     H2    3   3.946   4.469   2.505  0.0577 -0.0851 -1.9538
    1MET     H3    4   3.924   4.621   2.472 -0.2603  0.7670  2.9832
    1MET     CA    5   4.100   4.550   2.384  0.0491  0.0932  0.2045
    1MET     HA    6   4.150   4.454   2.384  1.1947  0.6705 -0.0435
    1MET     CB    7   4.038   4.552   2.244 -0.2467 -0.4079  0.3264
    1MET    HB1    8   3.954   4.621   2.237 -0.2161 -0.3457  0.5463
    1MET    HB2    9   4.109   4.584   2.168 -0.2967  0.6816  0.7159
    1MET     CG   10   3.990   4.415   2.197 -0.1147 -0.2410 -0.2997
    1MET    HG1   11   4.075   4.348   2.180 -0.8240 -1.2171 -0.0736
    1MET    HG2   12   3.961   4.436   2.094  3.1515 -0.9886 -1.4872
    1MET     SD   13   3.850   4.342   2.286  0.1079  0.0313  0.2812
    1MET     CE   14   3.841   4.187   2.193 -0.1799  0.4480 -0.3988
    1MET    HE1   15   3.748   4.136   2.218 -2.0847  2.7524 -2.3176
    1MET    HE2   16   3.924   4.118   2.207  1.2586  1.9778 -1.0028
    1MET    HE3   17   3.843   4.214   2.088  3.6484 -0.6636 -0.7971
    1MET      C   18   4.210   4.655   2.399  0.2738 -0.1082 -0.0277
    1MET      O   19   4.194   4.733   2.492 -0.4778 -0.0692 -0.1789
    2ALA      N   20   4.312   4.667   2.313  0.2354 -0.3681 -0.1128
    2ALA      H   21   4.310   4.602   2.236  1.6681 -1.5351  0.7868
    2ALA     CA   22   4.414   4.770   2.315  0.0097 -0.1435  0.0803
    2ALA     HA   23   4.476   4.756   2.404 -1.0777 -0.2275  0.8478
    2ALA     CB   24   4.512   4.739   2.202  0.3887 -0.2031  0.4229
    2ALA    HB1   25   4.598   4.805   2.195 -0.7744  1.3640  0.4400
    2ALA    HB2   26   4.459   4.741   2.107 -0.4387 -0.2468  0.8754
    2ALA    HB3   27   4.535   4.634   2.221  1.8707 -0.3496 -1.7764
    2ALA      C   28   4.363   4.913   2.303 -0.1297 -0.1938  0.0718
    2ALA      O   29   4.243   4.933   2.286 -0.0082  0.1751 -0.3710
    3SER      N   30   4.453   5.011   2.311 -0.6012  0.2279  0.1975
    3SER      H   31   4.553   5.004   2.325 -0.0938 -0.1372 -2.8518
    3SER     CA   32   4.422   5.153   2.305  0.2136  0.3921 -0.4449
    3SER     HA   33   4.372   5.178   2.399  0.0309 -3.7046  0.7798
    3SER     CB   34   4.555   5.226   2.298  0.8731 -0.8006 -0.6242
    3SER    HB1   35   4.539   5.333   2.284  5.0368  0.2943  1.4523
    3SER    HB2   36   4.617   5.175   2.224 -0.0007  1.8364 -3.4084
    3SER     OG   37   4.622   5.228   2.422 -0.1317 -0.1400 -0.0869
    3SER     HG   38   4.622   5.319   2.452 -0.8130  0.7584 -2.5603
    3SER      C   39   4.347   5.197   2.181 -0.3721  0.1487 -0.1821
    3SER      O   40   4.372   5.149   2.071  0.0424 -0.3018  0.1082
    4ASN      N   41   4.273   5.309   2.185 -0.0111  0.3976 -0.3371
    4ASN      H   42   4.255   5.341   2.279  1.2291 -0.3422  0.1766
    4ASN     CA   43   4.199   5.369   2.076 -0.0823  0.1817 -0.4080
    4ASN     HA   44   4.142   5.293   2.021 -0.6972  0.4864 -0.1981
    4ASN     CB   45   4.098   5.457   2.149  0.5130  0.0544  0.5819
    4ASN    HB1   46   4.144   5.512   2.231 -2.6223  2.1726  1.0767
    4ASN    HB2   47   4.050   5.522   2.076  0.5019 -1.7983 -1.1208
    4ASN     CG   48   3.980   5.380   2.205  0.2319  0.2841  0.3067
    4ASN    OD1   49   3.963   5.259   2.198 -0.0016  0.3126  0.3776
    4ASN    ND2   50   3.894   5.456   2.274 -0.1273  0.0760  0.0929
    4ASN   HD21   51   3.921   5.553   2.286 -0.8595  0.3922 -0.6507
    4ASN   HD22   52   3.813   5.426   2.326 -0.4532 -2.8997 -1.9119
    4ASN      C   53   4.286   5.447   1.979 -0.1274  1.1137  0.2952
    4ASN      O   54   4.405   5.471   2.000  0.3266  0.1316 -1.0597
    5ASP      N   55   4.230   5.487   1.865  0.1308  0.0139 -0.2294
    5ASP      H   56   4.129   5.485   1.854  0.2052 -0.5888 -0.8417
    5ASP     CA   57   4.302   5.544   1.753  0.5810 -0.2914 -0.0982
    5ASP     HA   58   4.385   5.593   1.803 -0.4984  0.5764  0.9249
    5ASP     CB   59   4.355   5.455   1.642  0.0032 -0.4948 -0.2161
    5ASP    HB1   60   4.273   5.419   1.579  0.4701 -1.9506 -0.0315
    5ASP    HB2   61   4.399   5.370   1.695 -0.8852 -0.7172  0.1725
    5ASP     CG   62   4.460   5.527   1.559 -0.2425 -0.2514 -0.3175
    5ASP    OD1   63   4.455   5.527   1.434  0.6257  0.4371 -0.3614
    5ASP    OD2   64   4.557   5.579   1.618 -0.1176 -0.1861 -0.5772
    5ASP      C   65   4.225   5.659   1.689  0.2934 -0.2174  0.3711
    5ASP      O   66   4.103   5.651   1.672  0.2870  0.4563  0.0640
    6TYR      N   67   4.282   5.773   1.648 -0.0122 -0.3617 -0.4796
    6TYR      H   68   4.379   5.785   1.670 -0.1322  1.0197 -0.6536
    6TYR     CA   69   4.223   5.880   1.571  0.1521 -0.0055 -0.1098
    6TYR     HA   70   4.154   5.829   1.504  2.7616 -2.0400 -1.4150
    6TYR     CB   71   4.151   5.975   1.667  0.1487 -0.1409  0.0205
    6TYR    HB1   72   4.095   5.915   1.739 -0.6670 -0.8420 -1.1657
    6TYR    HB2   73   4.227   6.032   1.721 -1.1875  1.5651  0.1624
    6TYR     CG   74   4.056   6.072   1.602  0.2890  0.1435  0.2354
    6TYR    CD1   75   3.944   6.019   1.536  0.3284  0.3594 -0.0066
    6TYR    HD1   76   3.913   5.915   1.539  0.0270  0.3815 -1.5254
    6TYR    CE1   77   3.870   6.104   1.454 -0.1148 -0.2496 -0.2487
    6TYR    HE1   78   3.781   6.077   1.398 -0.1671  1.5446 -1.0990
    6TYR     CZ   79   3.900   6.242   1.451  0.0835 -0.2872  0.0507
    6TYR     OH   80   3.819   6.328   1.384  0.8497  0.3968 -0.0140
    6TYR     HH   81   3.851   6.418   1.380 -1.3116  1.1988 -2.6102
    6TYR    CE2   82   4.017   6.288   1.514 -0.7122  0.7227  0.8352
    6TYR    HE2   83   4.048   6.392   1.510 -0.3167  0.5707 -0.6331
    6TYR    CD2   84   4.098   6.205   1.592 -0.1541  0.2538 -0.2105
    6TYR    HD2   85   4.191   6.237   1.635 -0.7749  1.5212  0.2343
    6TYR      C   86   4.328   5.954   1.489 -0.1144  0.6933  0.1698
    6TYR      O   87   4.448   5.932   1.503 -0.2438 -0.0783  0.0922
    7THR      N   88   4.292   6.038   1.392  0.0128  0.8125  0.2256
    7THR      H   89   4.195   6.056   1.370  0.5293  1.2841 -1.8180
    7THR     CA   90   4.390   6.113   1.316  0.0310  0.4972 -0.0628
    7THR     HA   91   4.455   6.044   1.262 -0.3722  0.3821 -0.4105
    7THR     CB   92   4.320   6.208   1.219 -0.1240 -0.0771 -0.5235
    7THR     HB   93   4.267   6.288   1.272 -0.2573  0.0126 -0.7897
    7THR    CG2   94   4.413   6.263   1.112  0.5100  0.1117  0.1173
    7THR   HG21   95   4.363   6.322   1.035  1.5897  0.5190 -0.3040
    7THR   HG22   96   4.470   6.189   1.057  1.7004  1.1252 -0.0696
    7THR   HG23   97   4.487   6.329   1.159  1.7411  0.3477 -2.0056
    7THR    OG1   98   4.222   6.137   1.148 -0.1975 -0.1846 -0.3157
    7THR    HG1   99   4.152   6.201   1.134 -0.4563 -0.4750 -0.3527
    7THR      C  100   4.476   6.206   1.400 -0.2559  0.8126 -0.1135
    7THR      O  101   4.431   6.275   1.491 -0.2137  0.3979  0.2249
    8GLN      N  102   4.606   6.200   1.369 -0.2669  1.1331 -0.2221
    8GLN      H  103   4.639   6.130   1.304 -0.2578  0.2663  0.7004
    8GLN     CA  104   4.710   6.251   1.456  0.2121 -0.2455  0.0351
    8GLN     HA  105   4.711   6.194   1.549  2.3759 -0.7480 -0.2519
    8GLN     CB  106   4.850   6.222   1.404  0.1371 -0.3726 -0.0978
    8GLN    HB1  107   4.842   6.119   1.370 -0.9715 -0.9342  1.7373
    8GLN    HB2  108   4.887   6.285   1.323  3.2982 -1.0841  0.6365
    8GLN     CG  109   4.957   6.209   1.512  0.1618 -0.3277 -0.1172
    8GLN    HG1  110   4.930   6.143   1.594  0.0358 -2.1341 -1.5464
    8GLN    HG2  111   4.976   6.308   1.553  2.8503 -0.3956 -0.9907
    8GLN     CD  112   5.088   6.171   1.443  0.2184 -0.0065 -0.1904
    8GLN    OE1  113   5.169   6.255   1.404  0.1322 -0.0095 -0.3779
    8GLN    NE2  114   5.108   6.042   1.416  0.0913 -0.0960  0.1344
    8GLN   HE21  115   5.069   5.972   1.477  1.5497  0.5461  1.9265
    8GLN   HE22  116   5.192   6.021   1.363 -1.1179 -2.2371 -1.0473
    8GLN      C  117   4.706   6.402   1.477  0.1899 -0.2752  0.2466
    8GLN      O  118   4.672   6.484   1.393 -0.5433 -0.1144  0.6884
    9GLN      N  119   4.735   6.442   1.601 -0.9084  0.6138  0.2295
    9GLN      H  120   4.758   6.367   1.664  0.3846  0.4535 -0.4101
    9GLN     CA  121   4.759   6.576   1.651  0.0599  0.3520  0.4861
    9GLN     HA  122   4.752   6.645   1.567  0.1617  0.4716  0.5760
    9GLN     CB  123   4.648   6.603   1.753 -0.5147  0.1893 -0.0873
    9GLN    HB1  124   4.554   6.599   1.699 -1.1251  0.1987  0.9543
    9GLN    HB2  125   4.662   6.523   1.825 -0.6605 -0.9808 -1.3331
    9GLN     CG  126   4.646   6.737   1.826  0.2714  0.2431 -0.1567
    9GLN    HG1  127   4.553   6.753   1.879  1.5809  1.4773  1.9067
    9GLN    HG2  128   4.725   6.738   1.901 -0.5506  1.4003  0.7276
    9GLN     CD  129   4.657   6.850   1.723  0.3042  0.1351 -0.2722
    9GLN    OE1  130   4.763   6.910   1.710  0.3709  0.0717 -0.0255
    9GLN    NE2  131   4.549   6.872   1.647  0.0132 -0.2251  0.0271
    9GLN   HE21  132   4.553   6.951   1.584  0.3280  1.7115  2.3314
    9GLN   HE22  133   4.458   6.832   1.661 -0.9671  1.4404 -1.2346
    9GLN      C  134   4.896   6.589   1.716  0.3060 -0.3422  0.1116
    9GLN      O  135   4.964   6.492   1.750  0.2947 -0.4815 -0.2503
   10ALA      N  136   4.948   6.711   1.729  0.1547 -0.2872  0.2033
   10ALA      H  137   4.882   6.785   1.713 -0.5178 -1.1240 -1.0802
   10ALA     CA  138   5.082   6.752   1.768  0.1583 -0.2575  0.1589
   10ALA     HA  139   5.071   6.860   1.757 -0.4627 -0.3922 -0.6713
   10ALA     CB  140   5.105   6.733   1.918  0.2593  0.2934  0.2121
   10ALA    HB1  141   5.095   6.633   1.959 -1.2012 -0.0948 -1.0302
   10ALA    HB2  142   5.207   6.768   1.937  0.3607  0.4325 -0.5688
   10ALA    HB3  143   5.033   6.791   1.975 -0.6237 -0.7398  0.1648
   10ALA      C  144   5.195   6.708   1.676  0.1266  0.1192 -0.0616
   10ALA      O  145   5.180   6.628   1.584  0.0668  0.0475  0.0084
   11THR      N  146   5.309   6.766   1.714  0.1671 -0.2458  0.3931
   11THR      H  147   5.313   6.815   1.802  0.8723 -0.5646  0.5485
   11THR     CA  148   5.438   6.751   1.650  0.0491  0.0990  0.0665
   11THR     HA  149   5.449   6.658   1.595  0.4173  1.3621 -2.1139
   11THR     CB  150   5.467   6.852   1.539 -0.8003  0.3803  0.0973
   11THR     HB  151   5.571   6.832   1.515 -0.6226  1.2273  0.1559
   11THR    CG2  152   5.372   6.827   1.422 -0.4030 -0.3922 -0.0684
   11THR   HG21  153   5.370   6.720   1.400 -1.3710 -0.5533  0.6990
   11THR   HG22  154   5.398   6.882   1.332 -2.0332 -0.7176 -0.7722
   11THR   HG23  155   5.269   6.854   1.445 -0.3026  1.1675 -1.2959
   11THR    OG1  156   5.447   6.985   1.581 -0.2849  0.4198  0.2288
   11THR    HG1  157   5.352   6.987   1.599 -0.2840 -0.5301  0.3992
   11THR      C  158   5.548   6.753   1.756 -0.0362  0.2550  0.1507
   11THR      O  159   5.526   6.810   1.863 -0.0071 -0.0363  0.3131
   12GLN      N  160   5.663   6.694   1.724  0.1433  0.6864 -0.0080
   12GLN      H  161   5.670   6.648   1.634  0.2089  2.0399 -0.7195
   12GLN     CA  162   5.773   6.705   1.817 -0.0406  0.5676  0.2253
   12GLN     HA  163   5.735   6.707   1.919 -1.5787 -0.1258 -0.3093
   12GLN     CB  164   5.857   6.579   1.800 -0.2355  0.4945 -0.2005
   12GLN    HB1  165   5.886   6.562   1.696 -2.0220  0.4291 -0.7202
   12GLN    HB2  166   5.944   6.597   1.863 -1.6069 -1.9905  2.6464
   12GLN     CG  167   5.798   6.453   1.861  0.2807  0.3355 -0.0245
   12GLN    HG1  168   5.888   6.393   1.881  0.0496 -0.4264 -1.1574
   12GLN    HG2  169   5.748   6.466   1.957  1.0441 -1.2760  0.6449
   12GLN     CD  170   5.702   6.381   1.768  0.1461  0.2480  0.1817
   12GLN    OE1  171   5.689   6.422   1.653 -0.3169 -0.1777  0.0754
   12GLN    NE2  172   5.646   6.267   1.810  0.5135 -0.0640 -0.1661
   12GLN   HE21  173   5.645   6.240   1.907 -2.4464 -2.6501 -0.7522
   12GLN   HE22  174   5.574   6.236   1.746  0.5677 -1.5276  0.4459
   12GLN      C  175   5.869   6.822   1.796  0.2395  0.3576  0.3287
   12GLN      O  176   5.885   6.867   1.682  0.2042  0.1104  0.2254
   13SER      N  177   5.936   6.863   1.903  0.2554  0.4176  0.2957
   13SER      H  178   5.920   6.826   1.996  1.2049  0.3425  0.4438
   13SER     CA  179   6.032   6.970   1.883  0.0031  0.5288 -0.3362
   13SER     HA  180   6.080   6.957   1.786  0.7573 -2.5263  0.3363
   13SER     CB  181   5.955   7.102   1.880  0.1387  0.6235  0.2432
   13SER    HB1  182   5.933   7.137   1.982  2.2445 -0.4512  1.1198
   13SER    HB2  183   5.860   7.076   1.833 -0.9185 -0.6503  2.8132
   13SER     OG  184   6.023   7.193   1.797 -0.2445  0.4057 -0.3171
   13SER     HG  185   5.973   7.275   1.792 -2.0938 -0.7498 -2.7820
   13SER      C  186   6.133   6.966   1.997 -0.0750  0.0785 -0.2825
   13SER      O  187   6.145   6.870   2.072  0.6945  0.0814 -0.3920
   14TYR      N  188   6.211   7.075   2.000  0.4463 -0.3007  0.2246
   14TYR      H  189   6.169   7.151   1.949 -0.9561 -1.1090  0.0960
   14TYR     CA  190   6.321   7.085   2.093  0.2411  0.3740  0.3980
   14TYR     HA  191   6.388   7.002   2.073 -1.1382 -0.5072 -0.7404
   14TYR     CB  192   6.402   7.213   2.071  0.1728  0.3736  0.1334
   14TYR    HB1  193   6.464   7.221   2.160 -1.5572  0.3771  1.3744
   14TYR    HB2  194   6.339   7.300   2.058 -0.4492 -0.1703 -0.6397
   14TYR     CG  195   6.496   7.209   1.952  0.2122  0.7318  0.1528
   14TYR    CD1  196   6.434   7.235   1.829 -0.3720  0.2028  0.3261
   14TYR    HD1  197   6.328   7.253   1.823 -0.1168  1.6624 -0.4012
   14TYR    CE1  198   6.506   7.223   1.709 -0.2633 -0.5288  0.4639
   14TYR    HE1  199   6.457   7.254   1.618 -1.7978  2.4857  2.1687
   14TYR     CZ  200   6.642   7.188   1.712 -0.1070  0.0448  0.0899
   14TYR     OH  201   6.720   7.179   1.600  0.0964 -0.0654  0.2411
   14TYR     HH  202   6.670   7.172   1.519  0.4156 -0.3100  0.0633
   14TYR    CE2  203   6.706   7.171   1.836 -0.1773  0.1084  0.1349
   14TYR    HE2  204   6.807   7.138   1.853  0.3096  2.2437  1.7665
   14TYR    CD2  205   6.631   7.172   1.954  0.0492  0.1321  0.2803
   14TYR    HD2  206   6.667   7.153   2.054  0.6333  0.0798  0.0613
   14TYR      C  207   6.277   7.084   2.238 -0.0884  1.1470  0.3067
   14TYR      O  208   6.164   7.116   2.274 -0.1713  0.9020  0.2644
   15GLY      N  209   6.368   7.033   2.322  0.0762  0.2270 -0.4138
   15GLY      H  210   6.455   6.999   2.285  0.6113  1.0271  0.0687
   15GLY     CA  211   6.357   7.026   2.466  0.4039  0.0334 -0.3978
   15GLY    HA1  212   6.328   6.926   2.497  2.3909 -0.2050  0.8263
   15GLY    HA2  213   6.276   7.089   2.503 -1.9618 -3.3042  0.6001
   15GLY      C  214   6.495   7.045   2.527  0.2613 -0.3648  0.0563
   15GLY      O  215   6.593   7.036   2.454 -0.0295  0.6209 -0.4700
   16ALA      N  216   6.505   7.068   2.658 -0.1311 -0.3784  0.0916
   16ALA      H  217   6.420   7.094   2.706 -0.9179 -0.2758 -1.3048
   16ALA     CA  218   6.628   7.088   2.733 -0.1217 -0.1018  0.0035
   16ALA     HA  219   6.714   7.041   2.687  0.1628  0.4433 -0.0318
   16ALA     CB  220   6.650   7.239   2.738  0.4087 -0.1757 -0.0518
   16ALA    HB1  221   6.625   7.283   2.834 -0.9943  0.7314 -0.8078
   16ALA    HB2  222   6.757   7.259   2.736 -0.0735  2.7653 -0.7043
   16ALA    HB3  223   6.595   7.296   2.663 -0.3371 -1.7228 -0.7260
   16ALA      C  224   6.639   7.027   2.872  0.1336 -0.1861 -0.0526
   16ALA      O  225   6.538   7.026   2.942 -0.1813 -0.4644 -0.5011
   17TYR      N  226   6.754   6.970   2.909  0.0612  0.0827  0.5984
   17TYR      H  227   6.832   6.962   2.845 -0.3359  1.0759 -0.0297
   17TYR     CA  228   6.785   6.940   3.047  0.1534 -0.2511  0.5063
   17TYR     HA  229   6.717   6.859   3.073  1.1921 -1.3989 -0.2446
   17TYR     CB  230   6.923   6.877   3.065 -0.0186 -0.6263  0.5135
   17TYR    HB1  231   6.988   6.936   3.001 -1.7785  1.6657  0.7055
   17TYR    HB2  232   6.945   6.879   3.171 -1.8768 -0.6848  0.9463
   17TYR     CG  233   6.932   6.728   3.038  0.3162 -0.5566  0.2319
   17TYR    CD1  234   6.938   6.633   3.140  0.5570 -0.1916  0.5643
   17TYR    HD1  235   6.930   6.669   3.242 -0.2161  0.0984  0.4043
   17TYR    CE1  236   6.945   6.498   3.104  0.1244 -0.0374 -0.1156
   17TYR    HE1  237   6.947   6.420   3.179  1.5698  1.9382  2.0225
   17TYR     CZ  238   6.960   6.457   2.970  0.5659  0.2283 -0.1508
   17TYR     OH  239   6.972   6.326   2.934  0.3937  0.1367  0.1272
   17TYR     HH  240   6.941   6.310   2.845 -1.5099 -0.7901  0.8850
   17TYR    CE2  241   6.951   6.555   2.869 -0.5462 -0.0127 -0.3005
   17TYR    HE2  242   6.955   6.524   2.765 -1.3553  0.1628 -0.3905
   17TYR    CD2  243   6.929   6.688   2.904 -0.5871 -0.1306  0.1184
   17TYR    HD2  244   6.900   6.757   2.826  0.4573 -1.3164 -1.3628
   17TYR      C  245   6.773   7.062   3.137 -0.2026  0.0563  0.0466
   17TYR      O  246   6.857   7.151   3.124 -0.2602  0.1132  0.0599
   18PRO      N  247   6.680   7.065   3.233 -0.0393  0.0902  0.2027
   18PRO     CD  248   6.645   7.175   3.322  0.4010 -0.0131  0.5092
   18PRO    HD1  249   6.698   7.165   3.416  0.6456 -2.3590  0.1985
   18PRO    HD2  250   6.666   7.273   3.280 -0.8553 -0.8773 -2.4274
   18PRO     CG  251   6.496   7.162   3.352  0.3447  0.0115  0.2446
   18PRO    HG1  252   6.426   7.201   3.279  0.7750  3.5527  1.4963
   18PRO    HG2  253   6.474   7.209   3.448 -1.6101 -0.3422  0.0120
   18PRO     CB  254   6.485   7.010   3.361  0.0506  0.0157 -0.0335
   18PRO    HB1  255   6.387   6.979   3.325 -0.0907  1.0169 -0.5569
   18PRO    HB2  256   6.483   6.970   3.462 -1.3800 -0.3775 -0.1986
   18PRO     CA  257   6.597   6.954   3.274 -0.0183 -0.0320 -0.0909
   18PRO     HA  258   6.545   6.912   3.187 -1.5449 -0.0692  0.8024
   18PRO      C  259   6.669   6.845   3.352 -0.0837  0.4120  0.6005
   18PRO      O  260   6.778   6.872   3.401  0.3405  0.4722 -0.3514
   19THR      N  261   6.607   6.727   3.365  0.4244  0.0899  0.1722
   19THR      H  262   6.509   6.715   3.345 -0.6324  4.0149  1.9678
   19THR     CA  263   6.666   6.621   3.444  0.0423  0.1335  0.5161
   19THR     HA  264   6.758   6.659   3.487 -0.5986 -1.1987  3.3125
   19THR     CB  265   6.572   6.582   3.559 -0.1761 -0.1040  0.2593
   19THR     HB  266   6.605   6.490   3.607  1.6794  0.3479 -0.0581
   19THR    CG2  267   6.564   6.695   3.661 -0.7799 -0.0504  0.1539
   19THR   HG21  268   6.534   6.788   3.612 -2.6002  0.0622  1.3937
   19THR   HG22  269   6.495   6.676   3.744 -0.2056  0.3661  0.7364
   19THR   HG23  270   6.664   6.698   3.704  0.2289 -0.4765 -2.0211
   19THR    OG1  271   6.440   6.570   3.510 -0.1713 -0.0913  0.2434
   19THR    HG1  272   6.405   6.483   3.529 -2.1554  0.9942  1.9052
   19THR      C  273   6.689   6.497   3.359 -0.1029  0.6628 -0.2971
   19THR      O  274   6.784   6.422   3.380 -0.7649 -0.1234 -0.0867
   20GLN      N  275   6.605   6.471   3.259 -0.2872  0.5751 -0.1194
   20GLN      H  276   6.528   6.535   3.244  1.3255  2.2844 -1.6833
   20GLN     CA  277   6.619   6.370   3.156 -0.6832 -0.1243  0.5058
   20GLN     HA  278   6.727   6.357   3.146 -0.5986  1.0305 -0.2757
   20GLN     CB  279   6.559   6.414   3.023 -0.2488 -0.2132  0.2783
   20GLN    HB1  280   6.561   6.332   2.950  0.4483  0.1152 -0.0752
   20GLN    HB2  281   6.452   6.424   3.041 -0.6496 -3.7301  0.6758
   20GLN     CG  282   6.608   6.535   2.944 -0.2625 -0.1818  0.3188
   20GLN    HG1  283   6.617   6.513   2.838  1.5034 -0.0843  0.4156
   20GLN    HG2  284   6.712   6.553   2.973 -0.2592 -0.2351  0.3413
   20GLN     CD  285   6.537   6.663   2.986  0.9062  0.4802  0.3358
   20GLN    OE1  286   6.504   6.685   3.102 -0.1566  0.1245  0.1187
   20GLN    NE2  287   6.506   6.751   2.890 -0.4114 -0.3698 -0.0503
   20GLN   HE21  288   6.528   6.722   2.795 -3.3025 -0.2677 -0.8424
   20GLN   HE22  289   6.472   6.844   2.906  0.5875  0.1588 -0.8774
   20GLN      C  290   6.565   6.232   3.189 -0.6637 -0.2107  0.1822
   20GLN      O  291   6.471   6.217   3.267 -0.9603 -0.0237 -0.1353
   21PRO      N  292   6.628   6.126   3.137 -0.2551  0.0811  0.0782
   21PRO     CD  293   6.742   6.128   3.047 -0.3923 -0.1748 -0.1024
   21PRO    HD1  294   6.817   6.201   3.076  0.0838 -0.5496 -0.3650
   21PRO    HD2  295   6.710   6.154   2.947  0.1323  1.1316  0.0535
   21PRO     CG  296   6.796   5.985   3.049  0.5943  0.1921  0.6996
   21PRO    HG1  297   6.857   5.965   3.137 -0.3623  1.9141  1.8050
   21PRO    HG2  298   6.843   5.953   2.956  0.0063  1.3957 -0.0403
   21PRO     CB  299   6.666   5.908   3.071  0.5298  0.0003 -0.2774
   21PRO    HB1  300   6.662   5.806   3.110  0.8603  0.1721  0.2143
   21PRO    HB2  301   6.607   5.905   2.979  1.4635 -1.8418 -0.8595
   21PRO     CA  302   6.592   5.991   3.175  0.5718 -0.1932 -0.0930
   21PRO     HA  303   6.486   5.979   3.154  0.8004 -0.5931 -1.0827
   21PRO      C  304   6.630   5.960   3.319  0.3345  0.1879  0.0536
   21PRO      O  305   6.689   6.041   3.390 -0.0289  0.6971 -0.2173
   22GLY      N  306   6.608   5.834   3.358 -0.3440  0.3074  0.0675
   22GLY      H  307   6.542   5.780   3.304 -1.0392  0.0321  1.1540
   22GLY     CA  308   6.657   5.781   3.483  0.0867  0.0912 -0.1888
   22GLY    HA1  309   6.608   5.686   3.506  2.0693 -1.2171 -1.1246
   22GLY    HA2  310   6.639   5.856   3.560  1.6386 -1.1455  1.4558
   22GLY      C  311   6.806   5.751   3.485 -0.0949 -0.8405 -0.1541
   22GLY      O  312   6.871   5.766   3.381 -0.0414  0.3582  0.0441
   23GLN      N  313   6.852   5.710   3.603 -0.1043 -0.0508  0.1282
   23GLN      H  314   6.793   5.704   3.684 -0.0990  3.3522  0.5105
   23GLN     CA  315   6.995   5.692   3.622  0.1070  0.0512 -1.2274
   23GLN     HA  316   7.036   5.687   3.522  4.0693  1.1658  0.1408
   23GLN     CB  317   7.050   5.821   3.683 -0.4248 -0.1692 -0.2493
   23GLN    HB1  318   7.021   5.816   3.788 -1.5847  1.0855 -0.4791
   23GLN    HB2  319   7.159   5.814   3.685 -0.4925 -2.7497  2.5362
   23GLN     CG  320   7.003   5.954   3.625  0.4080  0.4111  0.3760
   23GLN    HG1  321   7.038   5.959   3.521  0.5015 -1.1298  0.3085
   23GLN    HG2  322   6.895   5.956   3.634  0.3665 -1.0558  0.4234
   23GLN     CD  323   7.073   6.072   3.690  0.5603  0.4289  0.1789
   23GLN    OE1  324   7.149   6.063   3.786  0.0718 -0.5434  0.4782
   23GLN    NE2  325   7.032   6.190   3.642 -0.0260 -0.1181 -0.6910
   23GLN   HE21  326   7.062   6.277   3.682 -3.0568 -0.7548  3.7205
   23GLN   HE22  327   6.970   6.193   3.562 -0.3626  2.5368 -0.4098
   23GLN      C  328   7.036   5.566   3.696 -0.3845  0.7819  0.3370
   23GLN      O  329   6.963   5.513   3.779 -0.4577 -0.1685 -0.3166
   24GLY      N  330   7.162   5.528   3.672 -0.3976  0.4307  0.7957
   24GLY      H  331   7.222   5.576   3.606  1.8115 -0.2673  2.2227
   24GLY     CA  332   7.222   5.411   3.733  0.3130  0.1964 -0.3116
   24GLY    HA1  333   7.176   5.383   3.828 -0.8114 -0.7688 -1.1179
   24GLY    HA2  334   7.330   5.420   3.745  0.5025 -3.1164  1.6446
   24GLY      C  335   7.204   5.290   3.643  0.1123 -0.0765  0.0898
   24GLY      O  336   7.189   5.312   3.523  0.0491 -0.0087  0.1101
   25TYR      N  337   7.218   5.167   3.691 -0.3169 -0.0781  0.2182
   25TYR      H  338   7.243   5.154   3.788 -0.1829  0.3566  0.2439
   25TYR     CA  339   7.222   5.045   3.613 -0.2081  0.3908 -0.5171
   25TYR     HA  340   7.241   4.973   3.693  0.9101  0.3486 -0.8112
   25TYR     CB  341   7.087   5.013   3.547 -0.2704 -0.2178 -0.1033
   25TYR    HB1  342   7.074   5.091   3.473  1.4145 -0.2961 -0.5197
   25TYR    HB2  343   7.019   5.046   3.626 -1.5440 -0.5457 -1.0491
   25TYR     CG  344   7.057   4.869   3.516  0.4952 -0.4445  0.1675
   25TYR    CD1  345   7.062   4.822   3.384 -0.0098 -0.1567  0.0422
   25TYR    HD1  346   7.092   4.889   3.305 -0.8104  0.8143  0.5412
   25TYR    CE1  347   7.040   4.684   3.367 -0.4597 -0.0674 -0.1002
   25TYR    HE1  348   7.038   4.645   3.267 -0.6946 -1.3564  0.3819
   25TYR     CZ  349   7.015   4.596   3.474  0.0641  0.1393  0.1974
   25TYR     OH  350   6.995   4.461   3.461  0.0765  0.1677 -0.1183
   25TYR     HH  351   6.968   4.427   3.546 -0.9009 -2.7136 -1.4641
   25TYR    CE2  352   7.008   4.648   3.605  0.1025 -0.0737  0.2852
   25TYR    HE2  353   6.986   4.594   3.696  0.2135 -1.1065 -0.2780
   25TYR    CD2  354   7.029   4.785   3.624 -0.1534 -0.0386  0.3185
   25TYR    HD2  355   7.018   4.827   3.723 -0.3299  2.0900 -0.5527
   25TYR      C  356   7.339   5.037   3.517 -0.2419  0.4136 -0.5607
   25TYR      O  357   7.412   5.132   3.490  0.3478  0.2066  0.2406
   26SER      N  358   7.365   4.916   3.466  0.0120  0.3740 -0.3410
   26SER      H  359   7.307   4.840   3.497  0.8598 -0.0401  0.2647
   26SER     CA  360   7.464   4.894   3.362  0.1361 -0.0217 -0.1382
   26SER     HA  361   7.562   4.911   3.406  0.9066 -1.2999 -1.2533
   26SER     CB  362   7.463   4.744   3.334  0.0653 -0.0745  0.1369
   26SER    HB1  363   7.552   4.712   3.279  0.9839  0.4251  1.2922
   26SER    HB2  364   7.473   4.691   3.428  0.8446  0.8403  0.5872
   26SER     OG  365   7.346   4.700   3.269 -0.1430  0.3179  0.2442
   26SER     HG  366   7.304   4.767   3.214 -0.8019 -0.0543  0.2866
   26SER      C  367   7.439   4.973   3.235  0.3559  0.2368 -0.0210
   26SER      O  368   7.326   5.014   3.209  0.2829 -0.0786 -0.2152
   27GLN      N  369   7.535   4.985   3.143  0.1559  0.6880 -0.1754
   27GLN      H  370   7.621   4.937   3.165 -0.3667  0.0551  0.5409
   27GLN     CA  371   7.506   5.028   3.008 -0.4305  0.2909 -0.1829
   27GLN     HA  372   7.398   5.042   3.003 -0.4103  1.0402  1.0412
   27GLN     CB  373   7.571   5.165   2.988 -0.4701  0.4781  0.9157
   27GLN    HB1  374   7.540   5.234   3.067  0.4036  0.5605  1.1947
   27GLN    HB2  375   7.560   5.206   2.887  1.4716  2.9657  1.6147
   27GLN     CG  376   7.723   5.155   2.992 -0.4633  0.0036 -0.0377
   27GLN    HG1  377   7.762   5.100   2.908  1.2084 -0.3636  0.9421
   27GLN    HG2  378   7.764   5.106   3.081  2.1222  2.5043  0.3115
   27GLN     CD  379   7.782   5.295   2.993 -0.6979  0.1038 -0.1593
   27GLN    OE1  380   7.788   5.358   2.887  0.4658 -0.0762 -0.2108
   27GLN    NE2  381   7.806   5.345   3.114 -0.6928 -0.2890  0.0022
   27GLN   HE21  382   7.807   5.279   3.191  0.1338 -1.2779 -0.8267
   27GLN   HE22  383   7.852   5.435   3.118  1.6809 -1.4106  0.0420
   27GLN      C  384   7.559   4.931   2.903  0.4338  1.0238 -0.4444
   27GLN      O  385   7.636   4.842   2.940 -0.0050  0.6571 -0.4057
   28GLN      N  386   7.522   4.944   2.776 -0.1319  0.5676 -0.3314
   28GLN      H  387   7.452   5.015   2.760 -0.9027 -0.3592 -1.2644
   28GLN     CA  388   7.556   4.870   2.656 -0.3871  0.2489 -0.2096
   28GLN     HA  389   7.633   4.799   2.685 -0.6411 -0.9560 -2.2984
   28GLN     CB  390   7.434   4.787   2.619 -0.2714  0.1740 -0.4239
   28GLN    HB1  391   7.432   4.709   2.695 -1.6675 -1.0555 -1.6496
   28GLN    HB2  392   7.448   4.740   2.521  1.4046 -0.5233  0.1248
   28GLN     CG  393   7.296   4.852   2.602 -0.3042  0.1545 -0.2288
   28GLN    HG1  394   7.251   4.881   2.697 -1.5942 -0.2337 -0.7071
   28GLN    HG2  395   7.314   4.944   2.548  1.7391 -0.0157  0.0797
   28GLN     CD  396   7.185   4.766   2.543 -0.3912 -0.1491  0.3685
   28GLN    OE1  397   7.195   4.643   2.548  0.1688 -0.1127  0.1992
   28GLN    NE2  398   7.078   4.822   2.486  0.1304  0.6956  0.2035
   28GLN   HE21  399   7.059   4.921   2.493  0.2825  0.6302  2.1961
   28GLN   HE22  400   7.017   4.754   2.443  0.8886 -1.3612  2.1175
   28GLN      C  401   7.609   4.967   2.550  0.3526  0.4679  0.3547
   28GLN      O  402   7.582   5.087   2.549 -0.2737  0.3277 -0.9135
   29SER      N  403   7.681   4.914   2.451  0.1428  0.1291  0.3815
   29SER      H  404   7.692   4.814   2.452 -1.1923 -0.0323  0.4082
   29SER     CA  405   7.717   4.990   2.333 -0.1002 -0.3770 -0.0210
   29SER     HA  406   7.783   5.069   2.368 -1.3284  0.0853  1.3699
   29SER     CB  407   7.794   4.893   2.244  0.3485 -0.2241  0.1959
   29SER    HB1  408   7.878   4.848   2.297 -1.2346 -1.2784  1.9429
   29SER    HB2  409   7.832   4.943   2.155  2.3466 -0.1194  1.0664
   29SER     OG  410   7.708   4.787   2.207  0.2347 -0.0771  0.0378
   29SER     HG  411   7.719   4.752   2.118  0.2567  0.8299 -0.3249
   29SER      C  412   7.603   5.059   2.258  0.0955  0.2717  0.2724
   29SER      O  413   7.485   5.045   2.289  0.1302 -0.0405  0.2742
   30SER      N  414   7.638   5.156   2.174 -0.0514  0.0977  0.0104
   30SER      H  415   7.734   5.186   2.168 -0.1302  0.0286 -3.0440
   30SER     CA  416   7.546   5.233   2.092 -0.0290  0.0708 -0.0400
   30SER     HA  417   7.501   5.312   2.153 -0.5471 -1.5244  1.7593
   30SER     CB  418   7.617   5.306   1.979  0.5213 -0.1117  0.1838
   30SER    HB1  419   7.646   5.233   1.903  0.6374 -0.8272  0.8984
   30SER    HB2  420   7.540   5.364   1.928 -0.3981 -2.3176 -1.1006
   30SER     OG  421   7.715   5.396   2.024  0.5853  0.1311 -0.4330
   30SER     HG  422   7.760   5.427   1.945  2.8661  0.7975  0.9970
   30SER      C  423   7.440   5.142   2.031  0.1096 -0.1021 -0.0232
   30SER      O  424   7.463   5.032   1.982 -0.2110  0.0273 -0.4746
   31GLN      N  425   7.317   5.194   2.028  0.2094  0.1295 -0.2049
   31GLN      H  426   7.314   5.289   2.063  0.5157  0.1348 -0.1927
   31GLN     CA  427   7.199   5.135   1.970  0.2277 -0.2365  0.1248
   31GLN     HA  428   7.189   5.042   2.026 -1.0845  1.3476  2.6948
   31GLN     CB  429   7.077   5.219   2.008  0.0942 -0.2755 -0.2099
   31GLN    HB1  430   7.079   5.232   2.116 -1.2209 -1.4953 -0.0265
   31GLN    HB2  431   7.067   5.320   1.969 -0.9179 -0.8660 -1.5239
   31GLN     CG  432   6.944   5.150   1.983 -0.1402 -0.0202  0.3216
   31GLN    HG1  433   6.927   5.145   1.876 -0.7160  1.6785  0.3076
   31GLN    HG2  434   6.958   5.047   2.016  2.5390 -0.5894 -2.2028
   31GLN     CD  435   6.833   5.221   2.059 -0.0129  0.1114  0.3856
   31GLN    OE1  436   6.779   5.165   2.154 -0.2881  0.0675  0.2064
   31GLN    NE2  437   6.790   5.337   2.008  0.1121 -0.1340 -0.2874
   31GLN   HE21  438   6.827   5.360   1.917  0.8346  0.3176  0.1194
   31GLN   HE22  439   6.731   5.402   2.057  1.6145 -0.7519  2.5979
   31GLN      C  440   7.208   5.130   1.818  0.0982 -0.7380  0.1303
   31GLN      O  441   7.255   5.230   1.764 -0.8751 -0.0817  0.4870
   32PRO      N  442   7.158   5.028   1.747 -0.4857  0.0366 -0.5893
   32PRO     CD  443   7.130   4.899   1.805  0.0251 -0.0334 -0.4887
   32PRO    HD1  444   7.048   4.887   1.877  0.6114  0.9102  0.3610
   32PRO    HD2  445   7.225   4.872   1.851  1.5420  1.0647 -2.8365
   32PRO     CG  446   7.122   4.799   1.689 -0.3546 -0.5102 -0.0608
   32PRO    HG1  447   7.037   4.732   1.698 -1.0067  0.4336  1.1341
   32PRO    HG2  448   7.218   4.752   1.670  1.2654  2.2767  0.6828
   32PRO     CB  449   7.096   4.887   1.567 -0.2802 -0.2820  0.0861
   32PRO    HB1  450   6.989   4.902   1.554 -0.2801  3.2138  2.6182
   32PRO    HB2  451   7.141   4.831   1.485  0.8648  0.5401  0.1288
   32PRO     CA  452   7.166   5.018   1.603  0.0575 -0.2897 -0.5395
   32PRO     HA  453   7.270   5.006   1.572  0.8708  0.3803  1.7648
   32PRO      C  454   7.099   5.133   1.528 -0.2883 -0.1817 -0.0709
   32PRO      O  455   7.002   5.191   1.575  0.3302  0.3133  0.6160
   33TYR      N  456   7.146   5.174   1.410  0.0291  1.1027  0.4892
   33TYR      H  457   7.108   5.258   1.369 -1.7225  0.9324  1.6785
   33TYR     CA  458   7.236   5.102   1.322 -0.6781  0.0246  0.6237
   33TYR     HA  459   7.319   5.053   1.373  0.7439 -0.8989 -2.3466
   33TYR     CB  460   7.167   5.000   1.233  0.0638 -0.2576  0.3659
   33TYR    HB1  461   7.124   4.925   1.300 -0.7609  0.7035  0.9396
   33TYR    HB2  462   7.087   5.047   1.177  0.8202 -0.4758 -0.9373
   33TYR     CG  463   7.257   4.934   1.131 -0.2123 -0.2842  0.1361
   33TYR    CD1  464   7.331   4.817   1.154 -0.4210 -0.4008  0.2179
   33TYR    HD1  465   7.333   4.781   1.256  2.7390 -1.3700 -0.0615
   33TYR    CE1  466   7.414   4.768   1.052 -1.1380 -0.3700 -0.3933
   33TYR    HE1  467   7.484   4.688   1.072 -0.5334  0.5665  1.6037
   33TYR     CZ  468   7.428   4.835   0.929 -0.2303 -0.1258 -0.1671
   33TYR     OH  469   7.516   4.789   0.835  0.2464  0.3642  0.0381
   33TYR     HH  470   7.528   4.848   0.760 -2.7697 -0.9151 -1.5978
   33TYR    CE2  471   7.354   4.953   0.909  0.4999  0.4240  0.3231
   33TYR    HE2  472   7.363   5.007   0.817  0.6911  0.6634  0.4826
   33TYR    CD2  473   7.264   4.997   1.007 -0.4795 -0.6484 -0.0653
   33TYR    HD2  474   7.205   5.086   0.988  0.5178 -0.0823 -0.6164
   33TYR      C  475   7.300   5.201   1.225 -0.5042 -0.3545  0.3475
   33TYR      O  476   7.233   5.270   1.149  0.0644 -0.8356 -0.6018
   34GLY      N  477   7.433   5.198   1.218 -0.5178 -0.0107 -0.1302
   34GLY      H  478   7.472   5.126   1.277 -1.6001 -1.9026 -1.5903
   34GLY     CA  479   7.499   5.270   1.111 -0.4186  0.0489 -0.0282
   34GLY    HA1  480   7.467   5.231   1.015  0.8007 -1.6961  0.2369
   34GLY    HA2  481   7.606   5.255   1.121  0.5401  4.2526 -1.9120
   34GLY      C  482   7.497   5.421   1.130  0.1085  0.0064  0.4056
   34GLY      O  483   7.547   5.480   1.225  0.3123 -0.0763  0.3504
   35GLN      N  484   7.423   5.487   1.040  0.7113 -0.0016 -0.1028
   35GLN      H  485   7.372   5.431   0.973  1.5382  0.6406 -1.2946
   35GLN     CA  486   7.391   5.628   1.046  0.6317 -0.0503  0.7315
   35GLN     HA  487   7.426   5.661   1.144  0.9929 -0.1816  0.6496
   35GLN     CB  488   7.478   5.694   0.940 -0.4420  0.0913 -0.0777
   35GLN    HB1  489   7.427   5.782   0.901 -0.3127  0.3833  0.4067
   35GLN    HB2  490   7.500   5.621   0.861 -0.3165  1.0858 -0.9908
   35GLN     CG  491   7.614   5.734   0.996 -0.5106  0.3529 -0.0996
   35GLN    HG1  492   7.603   5.798   1.084  2.5406  1.1015 -0.1381
   35GLN    HG2  493   7.678   5.649   1.019  1.9785  1.9670 -0.5805
   35GLN     CD  494   7.705   5.811   0.902  0.1370  0.1464  0.3472
   35GLN    OE1  495   7.677   5.838   0.785  0.1865  0.6350  0.4453
   35GLN    NE2  496   7.820   5.866   0.941  0.2723  0.3468 -0.3127
   35GLN   HE21  497   7.853   5.846   1.035 -0.4791 -0.8400 -0.2842
   35GLN   HE22  498   7.886   5.903   0.874 -0.1226  1.2868 -0.2062
   35GLN      C  499   7.242   5.651   1.028  0.7696  0.1695 -0.1760
   35GLN      O  500   7.195   5.754   0.979 -0.1578 -0.0073  0.3194
   36GLN      N  501   7.163   5.557   1.081  0.5151  0.6911  0.3912
   36GLN      H  502   7.209   5.482   1.130  0.7147  1.3272  1.2121
   36GLN     CA  503   7.019   5.560   1.099  0.3705  0.2768 -0.6364
   36GLN     HA  504   6.960   5.651   1.099 -0.1160 -0.0201  0.9302
   36GLN     CB  505   6.963   5.470   0.989 -0.1376 -0.1835 -0.0038
   36GLN    HB1  506   6.863   5.437   1.018 -0.0017 -1.0648 -0.5105
   36GLN    HB2  507   7.038   5.392   0.976  0.3711  0.5190 -1.4921
   36GLN     CG  508   6.954   5.549   0.858 -0.2089  0.4015  0.3485
   36GLN    HG1  509   6.878   5.627   0.862 -0.3670  0.3246 -0.9346
   36GLN    HG2  510   7.053   5.585   0.829 -0.3771  0.5244 -0.0761
   36GLN     CD  511   6.921   5.461   0.738  0.9780  0.3582  0.0458
   36GLN    OE1  512   6.877   5.347   0.753  0.0723  0.7170  0.1553
   36GLN    NE2  513   6.936   5.521   0.620  0.3719  0.3107 -0.0575
   36GLN   HE21  514   6.953   5.621   0.614 -2.8834  0.9146 -0.8810
   36GLN   HE22  515   6.925   5.461   0.540  0.7964 -0.9817  0.8273
   36GLN      C  516   6.987   5.499   1.234  0.1636 -0.1683 -0.8828
   36GLN      O  517   7.076   5.465   1.312 -0.2114  0.4067 -0.1914
   37SER      N  518   6.857   5.492   1.265  0.3348 -0.9261 -0.2997
   37SER      H  519   6.783   5.521   1.203  0.8262  0.5256 -0.2564
   37SER     CA  520   6.807   5.459   1.397  0.2060  0.1093 -0.0809
   37SER     HA  521   6.885   5.405   1.451  1.8959  1.9226 -0.5968
   37SER     CB  522   6.751   5.581   1.470 -0.0303 -0.0583  0.0212
   37SER    HB1  523   6.698   5.555   1.562 -0.5282 -0.6804 -0.4413
   37SER    HB2  524   6.678   5.633   1.408 -0.9223  0.3984  1.3973
   37SER     OG  525   6.853   5.674   1.499  0.1733 -0.3248  0.1603
   37SER     HG  526   6.841   5.702   1.590  2.7620  1.9262 -0.0730
   37SER      C  527   6.688   5.364   1.390  0.2407  0.0240  0.4909
   37SER      O  528   6.606   5.364   1.299  0.5200 -0.3830  0.2371
   38TYR      N  529   6.680   5.272   1.487  0.1172 -0.4487  0.0348
   38TYR      H  530   6.738   5.282   1.569  1.0324 -0.1997 -0.6240
   38TYR     CA  531   6.593   5.157   1.493 -0.2374 -0.1882 -0.0434
   38TYR     HA  532   6.492   5.182   1.461 -0.3393 -0.4359  0.0808
   38TYR     CB  533   6.657   5.037   1.424 -0.1149 -0.1760  0.0467
   38TYR    HB1  534   6.760   5.023   1.459  0.6353  1.2281 -1.4670
   38TYR    HB2  535   6.590   4.955   1.450 -0.6341  1.1665  3.2743
   38TYR     CG  536   6.668   5.055   1.274 -0.1511 -0.1072  0.0526
   38TYR    CD1  537   6.549   5.044   1.201 -0.1624 -0.1097  0.0714
   38TYR    HD1  538   6.461   5.017   1.257 -0.4406  0.6229 -0.0076
   38TYR    CE1  539   6.549   5.069   1.063 -0.0709  0.1626  0.1199
   38TYR    HE1  540   6.463   5.062   0.998  0.3353 -1.3873 -0.2838
   38TYR     CZ  541   6.670   5.099   0.998 -0.1261  0.1753  0.0251
   38TYR     OH  542   6.670   5.112   0.862 -0.0819  0.5679  0.0618
   38TYR     HH  543   6.586   5.074   0.834  1.1019 -1.2645 -1.2263
   38TYR    CE2  544   6.788   5.112   1.074 -0.2317  0.0100  0.2162
   38TYR    HE2  545   6.880   5.139   1.026 -1.0943  0.1190 -1.4263
   38TYR    CD2  546   6.787   5.099   1.214  0.0191 -0.3895  0.1807
   38TYR    HD2  547   6.870   5.119   1.280 -0.4077  0.1802  0.5485
   38TYR      C  548   6.576   5.125   1.641 -0.7414 -0.0252 -0.0669
   38TYR      O  549   6.645   5.173   1.730 -0.1082 -0.0648 -0.5304
   39SER      N  550   6.484   5.034   1.671 -0.5399 -0.1337  0.2216
   39SER      H  551   6.409   5.016   1.606 -0.4504 -1.5623  0.4788
   39SER     CA  552   6.473   4.971   1.802 -0.0486 -0.5882  0.0475
   39SER     HA  553   6.467   5.055   1.872  0.3459 -0.1133 -0.4748
   39SER     CB  554   6.340   4.896   1.803 -0.0241 -0.6332 -0.0437
   39SER    HB1  555   6.324   4.865   1.906  0.1262 -0.3047  0.0790
   39SER    HB2  556   6.358   4.804   1.747  1.1916 -0.9592  0.8305
   39SER     OG  557   6.232   4.974   1.757  0.0128 -0.2315  0.5383
   39SER     HG  558   6.147   4.931   1.769 -0.5963 -0.2838 -2.9000
   39SER      C  559   6.593   4.886   1.840  0.1765 -0.2532  0.0910
   39SER      O  560   6.634   4.799   1.763  0.1774 -0.2846  0.1276
   40GLY      N  561   6.652   4.911   1.957  0.0554 -0.1378  0.1275
   40GLY      H  562   6.632   4.996   2.007  2.1368  0.3207  0.3014
   40GLY     CA  563   6.767   4.834   2.000  0.1820 -0.3916 -0.6458
   40GLY    HA1  564   6.823   4.893   2.073  2.9153 -1.7466 -1.5413
   40GLY    HA2  565   6.830   4.806   1.916  0.5946  0.8354 -0.7563
   40GLY      C  566   6.736   4.704   2.074  0.4113 -0.0973 -0.0218
   40GLY      O  567   6.622   4.671   2.107  0.3762  0.1912  0.1498
   41TYR      N  568   6.832   4.616   2.102  0.5627  0.3038  0.7247
   41TYR      H  569   6.923   4.649   2.073 -0.3067  2.3270  0.1003
   41TYR     CA  570   6.827   4.504   2.194 -0.2729 -0.1658  0.1167
   41TYR     HA  571   6.720   4.482   2.196 -0.2353 -0.4968 -0.8192
   41TYR     CB  572   6.917   4.393   2.141  0.2051  0.3923 -0.2514
   41TYR    HB1  573   7.017   4.433   2.125  0.4317 -0.4641 -1.0764
   41TYR    HB2  574   6.911   4.309   2.210 -2.9997  0.3798 -0.4117
   41TYR     CG  575   6.880   4.326   2.011  0.3497 -0.2740  0.0484
   41TYR    CD1  576   6.943   4.343   1.887 -0.1539 -0.2245 -0.2017
   41TYR    HD1  577   7.020   4.417   1.878 -0.1111  0.2645  3.1351
   41TYR    CE1  578   6.914   4.263   1.775 -0.4305 -0.0346 -0.2680
   41TYR    HE1  579   6.977   4.283   1.690  1.7711  0.8449  1.4416
   41TYR     CZ  580   6.822   4.157   1.788 -0.3798 -0.0202  0.2279
   41TYR     OH  581   6.791   4.082   1.679  0.5610 -0.4746  0.2567
   41TYR     HH  582   6.724   4.017   1.701  0.3213 -0.0983  0.6455
   41TYR    CE2  583   6.753   4.142   1.910  0.1164 -0.9685  0.4021
   41TYR    HE2  584   6.679   4.064   1.925  1.1025 -1.5100  2.8562
   41TYR    CD2  585   6.781   4.227   2.017  0.8765 -0.8096  0.0847
   41TYR    HD2  586   6.730   4.213   2.111  1.5122  1.2493  0.8061
   41TYR      C  587   6.860   4.547   2.336  0.0995  0.4643 -0.1561
   41TYR      O  588   6.942   4.637   2.354  0.5741 -0.0869  0.4802
   42SER      N  589   6.784   4.493   2.432  0.4235  0.0875 -0.1103
   42SER      H  590   6.717   4.423   2.404 -0.8518  1.5921 -0.9853
   42SER     CA  591   6.780   4.532   2.572 -0.2821 -0.4559  0.0286
   42SER     HA  592   6.808   4.637   2.576 -1.2340 -0.2506  2.2277
   42SER     CB  593   6.640   4.517   2.629 -0.3856 -0.5950 -0.2569
   42SER    HB1  594   6.633   4.575   2.721 -1.7911  0.6967 -1.1261
   42SER    HB2  595   6.632   4.411   2.654  3.2159 -0.4617  2.2510
   42SER     OG  596   6.541   4.551   2.536 -0.4580  0.4518  0.1914
   42SER     HG  597   6.454   4.531   2.572  0.6034 -1.9652  1.6188
   42SER      C  598   6.872   4.454   2.666 -0.0413 -0.0653  0.1171
   42SER      O  599   6.909   4.342   2.632  0.0901  0.0953 -0.2827
   43GLN      N  600   6.906   4.520   2.777  0.0409  0.5234 -0.2518
   43GLN      H  601   6.851   4.604   2.792  0.4686  1.3195 -2.6997
   43GLN     CA  602   6.984   4.459   2.882 -0.3730  0.2010 -0.1271
   43GLN     HA  603   7.071   4.406   2.844 -1.6968 -1.0317 -1.5868
   43GLN     CB  604   7.036   4.579   2.962  0.0871  0.1781 -0.3877
   43GLN    HB1  605   7.092   4.531   3.042 -0.0519 -0.6749 -0.7883
   43GLN    HB2  606   6.948   4.634   2.997 -1.0906 -1.1581 -1.1292
   43GLN     CG  607   7.135   4.672   2.893 -0.1721  0.2178 -0.7109
   43GLN    HG1  608   7.085   4.730   2.815 -2.0257 -0.8401 -0.3689
   43GLN    HG2  609   7.212   4.609   2.847  0.5760  0.4700  0.1548
   43GLN     CD  610   7.203   4.770   2.987 -0.0467 -0.7207  0.2037
   43GLN    OE1  611   7.325   4.779   2.975 -0.0746 -0.8496 -0.2065
   43GLN    NE2  612   7.137   4.844   3.077 -0.1983 -0.5507 -0.0474
   43GLN   HE21  613   7.037   4.835   3.087 -0.7164  0.5734 -2.9873
   43GLN   HE22  614   7.191   4.926   3.099 -1.0778 -0.2984  1.2381
   43GLN      C  615   6.901   4.359   2.960 -0.1294  0.2606  0.2132
   43GLN      O  616   6.778   4.350   2.958 -0.0865 -0.3485  0.1403
   44SER      N  617   6.971   4.279   3.041  0.0091 -0.1208 -0.2788
   44SER      H  618   7.067   4.309   3.026 -0.4108  1.1727 -0.5246
   44SER     CA  619   6.938   4.156   3.110 -0.3999  0.2035  0.1032
   44SER     HA  620   7.020   4.107   3.162 -2.2792 -0.4373  2.6835
   44SER     CB  621   6.839   4.186   3.223  0.1024  0.2532  0.5313
   44SER    HB1  622   6.854   4.281   3.275 -0.1847  0.7581 -0.2920
   44SER    HB2  623   6.744   4.193   3.170  1.4125  0.3689 -1.9627
   44SER     OG  624   6.832   4.078   3.313 -0.1492 -0.3705 -0.2265
   44SER     HG  625   6.762   4.095   3.378  0.4951  1.4196  0.0664
   44SER      C  626   6.886   4.056   3.009  0.1806  0.1866 -0.1818
   44SER      O  627   6.886   4.075   2.887 -0.1472  0.2307 -0.1758
   45THR      N  628   6.832   3.944   3.059  0.7323 -0.0909 -0.2047
   45THR      H  629   6.842   3.924   3.157  0.5953 -1.0175 -0.3723
   45THR     CA  630   6.765   3.846   2.975  0.0814  0.2158 -0.0473
   45THR     HA  631   6.802   3.856   2.873 -0.8201 -1.8204 -0.6079
   45THR     CB  632   6.799   3.704   3.020 -0.3039  0.2280  0.2931
   45THR     HB  633   6.735   3.634   2.966  0.8726  0.6777 -1.7829
   45THR    CG2  634   6.944   3.666   2.991 -0.4839 -0.0269 -0.2862
   45THR   HG21  635   6.978   3.571   3.031 -0.5087  1.0092  2.3455
   45THR   HG22  636   6.966   3.670   2.884  0.5110 -2.6006 -0.2323
   45THR   HG23  637   7.012   3.741   3.031  1.9240 -1.2293 -1.9018
   45THR    OG1  638   6.775   3.685   3.157 -0.4360 -0.0030  0.2370
   45THR    HG1  639   6.830   3.739   3.214  2.2052  0.0704 -2.1795
   45THR      C  640   6.615   3.869   2.978 -0.0283 -0.4846 -0.0519
   45THR      O  641   6.559   3.925   3.072  0.7408 -0.1222  0.1975
   46ASP      N  642   6.546   3.820   2.875 -0.1963  0.7136 -0.5226
   46ASP      H  643   6.602   3.782   2.800  1.5013 -0.1561  1.1306
   46ASP     CA  644   6.402   3.816   2.860 -0.2447  0.0569  0.1015
   46ASP     HA  645   6.364   3.827   2.961 -2.3603  3.7703 -0.9309
   46ASP     CB  646   6.363   3.933   2.771  0.2437 -0.2013 -0.4665
   46ASP    HB1  647   6.406   3.930   2.671  2.1537 -0.5721  0.3415
   46ASP    HB2  648   6.403   4.026   2.813 -1.7462 -0.7953  3.2261
   46ASP     CG  649   6.213   3.952   2.752  0.1082 -0.6847  0.1050
   46ASP    OD1  650   6.129   3.922   2.840 -0.2691  0.3314  0.1052
   46ASP    OD2  651   6.178   4.003   2.644  0.3013  0.0586  0.3864
   46ASP      C  652   6.358   3.682   2.802  0.4365 -0.0414 -0.2064
   46ASP      O  653   6.435   3.617   2.732  0.1764 -0.5032 -0.0761
   47THR      N  654   6.236   3.640   2.837  0.3755  0.1491 -0.1897
   47THR      H  655   6.176   3.703   2.889  1.0446 -1.2950  2.5085
   47THR     CA  656   6.199   3.500   2.830  0.0379  0.2189  0.1451
   47THR     HA  657   6.288   3.438   2.841 -0.5323 -0.4620  1.0228
   47THR     CB  658   6.101   3.447   2.935  0.0368 -0.3077 -0.1176
   47THR     HB  659   6.010   3.505   2.919 -0.2766 -0.2959  1.5496
   47THR    CG2  660   6.070   3.299   2.916 -0.2554 -0.2663  0.0347
   47THR   HG21  661   6.026   3.287   2.818 -0.5882  0.1746  0.1285
   47THR   HG22  662   6.160   3.240   2.933  0.1460  1.0481  3.0565
   47THR   HG23  663   5.993   3.270   2.987  1.1380 -2.1142  0.8943
   47THR    OG1  664   6.158   3.473   3.061 -0.8082  0.0216  0.2014
   47THR    HG1  665   6.137   3.566   3.076 -0.7363  0.6394 -2.9231
   47THR      C  666   6.143   3.485   2.689  0.2404  0.2789  0.0583
   47THR      O  667   6.059   3.563   2.646 -0.2824 -0.2858  0.0493
   48SER      N  668   6.190   3.381   2.621 -0.2806  0.1164 -0.0580
   48SER      H  669   6.274   3.334   2.653 -0.3825 -1.3453 -1.7668
   48SER     CA  670   6.162   3.356   2.481  0.0675 -0.3786 -0.0426
   48SER     HA  671   6.175   3.442   2.416  0.1555  0.7787  1.4497
   48SER     CB  672   6.256   3.246   2.432  0.1250 -0.4714  0.2700
   48SER    HB1  673   6.230   3.221   2.329  0.4506 -2.1884  0.5737
   48SER    HB2  674   6.246   3.153   2.488 -3.9464  0.7910  1.9991
   48SER     OG  675   6.390   3.288   2.416 -0.0044 -0.3090 -0.4253
   48SER     HG  676   6.433   3.206   2.392 -1.1663 -1.3717  0.9468
   48SER      C  677   6.017   3.314   2.463  0.0430 -0.3983  0.2029
   48SER      O  678   5.949   3.253   2.545  0.1750 -0.7393  0.0581
   49GLY      N  679   5.962   3.342   2.345  0.1739 -0.2880  0.1679
   49GLY      H  680   6.024   3.376   2.273  1.0760 -0.0603  1.0429
   49GLY     CA  681   5.825   3.319   2.301 -0.0781  0.1143  0.7313
   49GLY    HA1  682   5.768   3.394   2.355 -0.8300 -1.0614  1.6125
   49GLY    HA2  683   5.817   3.352   2.198 -1.0955 -2.1343  0.0325
   49GLY      C  684   5.765   3.179   2.306  0.0532  0.0047 -0.4715
   49GLY      O  685   5.817   3.087   2.245  0.2781  0.0287 -0.3161
   50TYR      N  686   5.661   3.168   2.389 -0.0363 -0.2627 -0.6196
   50TYR      H  687   5.620   3.253   2.424 -1.1988 -0.2314 -1.9698
   50TYR     CA  688   5.595   3.041   2.412  0.4333 -0.4011 -0.0014
   50TYR     HA  689   5.666   2.970   2.455 -0.0666 -0.8809  0.0471
   50TYR     CB  690   5.483   3.057   2.515  0.3001 -0.1880 -0.1786
   50TYR    HB1  691   5.408   3.124   2.472  2.0778  1.3376 -1.0625
   50TYR    HB2  692   5.442   2.956   2.517  0.6989 -0.3429  0.8734
   50TYR     CG  693   5.511   3.109   2.654  0.0778  0.2222 -0.2848
   50TYR    CD1  694   5.641   3.094   2.704 -0.1087  0.0077  0.1341
   50TYR    HD1  695   5.723   3.057   2.645 -2.3041 -0.3950 -2.8899
   50TYR    CE1  696   5.665   3.135   2.836 -0.3551  0.4448  0.0447
   50TYR    HE1  697   5.764   3.124   2.877 -0.4505  0.0768  0.1841
   50TYR     CZ  698   5.563   3.188   2.919 -0.4275  0.4888 -0.0713
   50TYR     OH  699   5.589   3.237   3.044  0.1777 -0.2530  0.1076
   50TYR     HH  700   5.514   3.285   3.080 -0.1240 -0.8094  0.2181
   50TYR    CE2  701   5.434   3.203   2.865 -0.4355  0.3092 -0.1044
   50TYR    HE2  702   5.350   3.245   2.919 -1.6640 -0.4273 -1.3909
   50TYR    CD2  703   5.411   3.167   2.732  0.1465  0.1949 -0.1770
   50TYR    HD2  704   5.314   3.187   2.688  0.8425  2.5158 -0.8332
   50TYR      C  705   5.548   2.967   2.287 -0.3482  0.2121 -0.0817
   50TYR      O  706   5.561   2.845   2.282 -0.4482  0.2262 -0.7662
   51GLY      N  707   5.494   3.041   2.191 -0.1373  0.4035 -0.0551
   51GLY      H  708   5.478   3.140   2.205 -0.9248  0.5257 -1.5785
   51GLY     CA  709   5.440   2.984   2.069 -0.2254  0.3266  0.0202
   51GLY    HA1  710   5.384   3.059   2.013  0.3067  1.0474  0.4383
   51GLY    HA2  711   5.374   2.899   2.085 -3.6637  2.2263 -2.6131
   51GLY      C  712   5.547   2.939   1.971  0.1497  0.0997  0.5330
   51GLY      O  713   5.664   2.972   1.991  0.1623 -0.0371  0.6892
   52GLN      N  714   5.519   2.855   1.872 -0.3101  0.6180  0.2199
   52GLN      H  715   5.423   2.825   1.859 -0.7729  3.0396 -3.5679
   52GLN     CA  716   5.613   2.794   1.779 -0.5444  0.4800  0.0718
   52GLN     HA  717   5.687   2.743   1.840  0.8873  0.0156 -1.9730
   52GLN     CB  718   5.553   2.685   1.691  0.2717  0.4783 -0.4889
   52GLN    HB1  719   5.613   2.632   1.617  0.2228 -3.4405  2.0320
   52GLN    HB2  720   5.472   2.727   1.631 -0.6114 -0.2249  0.1866
   52GLN     CG  721   5.500   2.567   1.772  0.4754  0.1749 -0.7942
   52GLN    HG1  722   5.456   2.615   1.859  1.5622 -1.4624  0.7223
   52GLN    HG2  723   5.586   2.511   1.808 -0.1837 -0.3291  0.0172
   52GLN     CD  724   5.392   2.485   1.704 -0.0706  0.2983 -0.0841
   52GLN    OE1  725   5.359   2.497   1.586 -0.3126  0.0620 -0.0429
   52GLN    NE2  726   5.328   2.391   1.774 -0.4556  0.5232 -0.1295
   52GLN   HE21  727   5.345   2.385   1.874 -1.8357 -0.9108  0.0726
   52GLN   HE22  728   5.248   2.341   1.737 -1.3441  1.1804  0.8517
   52GLN      C  729   5.690   2.887   1.686 -0.1286 -0.4164 -0.4890
   52GLN      O  730   5.636   2.965   1.609 -0.0341  0.0201 -0.1237
   53SER      N  731   5.824   2.883   1.696 -0.1711 -0.2370  0.2758
   53SER      H  732   5.863   2.825   1.768  0.2970  1.1153  1.1656
   53SER     CA  733   5.913   2.983   1.640 -0.1408 -0.2921  0.2267
   53SER     HA  734   6.016   2.966   1.674 -0.0923  1.5970  1.1149
   53SER     CB  735   5.926   2.966   1.489  0.2146  0.5115  0.1608
   53SER    HB1  736   5.982   3.043   1.436  1.7644 -0.4038  0.3987
   53SER    HB2  737   5.824   2.981   1.451  0.2026 -0.0379 -0.0461
   53SER     OG  738   5.987   2.843   1.458  0.0789  0.4891 -0.0238
   53SER     HG  739   5.924   2.789   1.409  0.5232 -0.3186  0.2720
   53SER      C  740   5.881   3.127   1.677  0.2916 -0.2791  0.5570
   53SER      O  741   5.909   3.212   1.593 -0.3836 -0.5723  0.0280
   54SER      N  742   5.834   3.152   1.799 -0.0951  0.4858  0.2552
   54SER      H  743   5.812   3.074   1.860  1.5519  0.1697  0.4932
   54SER     CA  744   5.787   3.282   1.842 -0.1753  0.6538 -0.3264
   54SER     HA  745   5.745   3.340   1.760 -0.7193 -0.8773 -1.1730
   54SER     CB  746   5.674   3.262   1.943  0.4922  0.1580  0.3350
   54SER    HB1  747   5.593   3.205   1.896  2.1150 -1.7403 -0.2981
   54SER    HB2  748   5.715   3.214   2.032  0.7140  0.0579  0.1787
   54SER     OG  749   5.627   3.388   1.984 -0.0715 -0.0079  0.2033
   54SER     HG  750   5.550   3.382   2.042 -0.6493  1.5662 -0.3378
   54SER      C  751   5.903   3.351   1.912  0.4700 -0.0805 -0.6615
   54SER      O  752   5.967   3.304   2.006  0.0704  0.5522 -0.0638
   55TYR      N  753   5.934   3.477   1.879 -0.1332  0.3895  0.5125
   55TYR      H  754   5.883   3.508   1.797 -1.9042 -1.8878  0.6432
   55TYR     CA  755   6.029   3.563   1.946  0.8514 -0.2058 -0.1004
   55TYR     HA  756   6.132   3.526   1.951  0.9779 -0.2098 -1.9457
   55TYR     CB  757   6.045   3.690   1.864 -0.4959  0.1227  0.1300
   55TYR    HB1  758   5.955   3.749   1.842  0.3471  1.0230 -1.0358
   55TYR    HB2  759   6.105   3.760   1.922 -0.7593 -0.4778  1.1521
   55TYR     CG  760   6.113   3.673   1.730 -0.2230  0.3729  0.2383
   55TYR    CD1  761   6.044   3.639   1.614 -0.0047  0.1446  0.1754
   55TYR    HD1  762   5.936   3.634   1.619 -0.0012  0.1971  0.2987
   55TYR    CE1  763   6.115   3.629   1.494  0.2569 -0.1651  0.3538
   55TYR    HE1  764   6.068   3.633   1.397 -1.5526  0.3933  1.2234
   55TYR     CZ  765   6.256   3.635   1.491  0.2394  0.1174  0.0328
   55TYR     OH  766   6.323   3.618   1.374  0.1171 -0.0630 -0.0118
   55TYR     HH  767   6.416   3.645   1.374 -0.3328  1.7067 -1.5133
   55TYR    CE2  768   6.325   3.667   1.609  0.1891  0.5744 -0.0601
   55TYR    HE2  769   6.432   3.683   1.612  0.2204  0.2812  0.5240
   55TYR    CD2  770   6.253   3.688   1.727 -0.2862  0.8670 -0.4003
   55TYR    HD2  771   6.302   3.704   1.822 -0.1983  0.4351 -0.3712
   55TYR      C  772   5.978   3.594   2.086  0.0583  0.5885 -0.5571
   55TYR      O  773   6.052   3.575   2.183 -0.2016  0.0302 -0.4636
   56SER      N  774   5.853   3.636   2.103 -0.0766  0.1110 -0.3432
   56SER      H  775   5.804   3.664   2.019  1.4771 -0.3953 -1.4535
   56SER     CA  776   5.796   3.688   2.226 -0.0359  0.1888 -0.3571
   56SER     HA  777   5.837   3.636   2.312 -1.0967 -1.6786 -0.9246
   56SER     CB  778   5.824   3.838   2.232  0.0701  0.1676 -0.3295
   56SER    HB1  779   5.933   3.842   2.228  0.1219 -1.4011 -1.1578
   56SER    HB2  780   5.783   3.881   2.324 -1.3362 -1.6433 -0.0565
   56SER     OG  781   5.776   3.901   2.116 -0.6554  0.0204 -0.1175
   56SER     HG  782   5.815   3.989   2.106 -1.4892  0.3632 -0.4012
   56SER      C  783   5.646   3.660   2.231 -0.1680  0.9252 -0.1354
   56SER      O  784   5.581   3.620   2.135 -0.5970  0.3280  0.3978
   57SER      N  785   5.590   3.671   2.352 -0.4614 -0.1192 -0.1711
   57SER      H  786   5.648   3.706   2.426  0.8531 -2.8148  0.1869
   57SER     CA  787   5.451   3.637   2.378 -0.3951 -0.0669  0.2537
   57SER     HA  788   5.412   3.575   2.297 -1.9180  1.6407 -0.3743
   57SER     CB  789   5.436   3.556   2.507 -0.1003 -0.2151  0.1971
   57SER    HB1  790   5.332   3.533   2.528 -1.7026  4.5006 -1.3204
   57SER    HB2  791   5.487   3.606   2.589  0.8186 -1.8229  0.6607
   57SER     OG  792   5.498   3.430   2.494 -0.0336 -0.1746  0.1208
   57SER     HG  793   5.575   3.432   2.552  0.1016 -0.3222 -0.0538
   57SER      C  794   5.368   3.764   2.386 -0.4166 -0.0449 -0.2998
   57SER      O  795   5.417   3.861   2.444 -0.4718 -0.2687  0.1193
   58TYR      N  796   5.240   3.756   2.350 -0.4928 -0.7921  0.1177
   58TYR      H  797   5.201   3.670   2.314 -0.5921  0.3581 -2.7540
   58TYR     CA  798   5.148   3.860   2.392 -0.4839 -0.4827 -0.6195
   58TYR     HA  799   5.183   3.960   2.364  1.4940 -1.0546 -0.3476
   58TYR     CB  800   5.009   3.838   2.333 -0.6248 -0.0585 -0.4539
   58TYR    HB1  801   5.029   3.836   2.226  2.2569  1.1601 -0.0436
   58TYR    HB2  802   4.974   3.740   2.367  0.8893 -1.0177 -1.5286
   58TYR     CG  803   4.902   3.938   2.368 -0.3895  0.0958 -0.1721
   58TYR    CD1  804   4.885   4.053   2.289  0.5949  0.4934  0.1675
   58TYR    HD1  805   4.938   4.056   2.195  1.4550 -2.5400  0.4365
   58TYR    CE1  806   4.782   4.142   2.321  0.0870 -0.0066 -0.0402
   58TYR    HE1  807   4.765   4.229   2.259 -1.6806 -1.0139 -1.0262
   58TYR     CZ  808   4.690   4.123   2.427 -0.3779  0.0596 -0.4292
   58TYR     OH  809   4.593   4.214   2.456 -0.8863 -0.4110 -0.6491
   58TYR     HH  810   4.549   4.190   2.539 -0.0027 -0.3461 -0.1467
   58TYR    CE2  811   4.727   4.019   2.515  0.2141  0.2423 -0.4568
   58TYR    HE2  812   4.679   4.008   2.611  0.1241 -2.5745 -0.7376
   58TYR    CD2  813   4.825   3.924   2.484 -0.4330 -0.4868 -0.2713
   58TYR    HD2  814   4.834   3.843   2.555  0.1826 -0.8388 -0.7409
   58TYR      C  815   5.150   3.854   2.544 -0.0937  0.3253 -0.5853
   58TYR      O  816   5.162   3.750   2.609 -0.2474  0.7060  0.0644
   59GLY      N  817   5.139   3.976   2.599 -0.1080 -0.1724  0.5458
   59GLY      H  818   5.119   4.058   2.544  0.7124 -0.7503 -0.6725
   59GLY     CA  819   5.158   3.996   2.741  0.2327  0.2030  0.4485
   59GLY    HA1  820   5.181   4.102   2.753  0.0697  0.2384  0.4565
   59GLY    HA2  821   5.238   3.933   2.778  2.2783  1.6913 -1.1909
   59GLY      C  822   5.043   3.962   2.835 -0.0499  0.6316  0.2622
   59GLY      O  823   4.928   3.932   2.801  0.0145  0.5387  0.1237
   60GLN      N  824   5.077   3.965   2.964 -0.2545 -0.1751  0.3384
   60GLN      H  825   5.158   4.013   2.999 -0.3485  0.1567  0.1080
   60GLN     CA  826   4.997   3.908   3.071 -0.6025 -0.2064  0.0648
   60GLN     HA  827   4.924   3.839   3.029 -1.7315  0.3112  1.1401
   60GLN     CB  828   5.102   3.829   3.149 -0.3790  0.5759  0.5575
   60GLN    HB1  829   5.168   3.778   3.080 -0.1212  3.5391 -1.5934
   60GLN    HB2  830   5.161   3.892   3.217  1.1627 -2.0445  1.8071
   60GLN     CG  831   5.033   3.725   3.236 -0.2053  0.0309  0.0463
   60GLN    HG1  832   4.958   3.770   3.301  0.9692  0.8401  0.8750
   60GLN    HG2  833   4.979   3.650   3.178  1.2416  1.0867 -2.8438
   60GLN     CD  834   5.137   3.650   3.319 -0.1452  0.0615 -0.0013
   60GLN    OE1  835   5.175   3.535   3.298 -0.3625 -0.0312  0.1051
   60GLN    NE2  836   5.189   3.710   3.426 -0.9806  0.2583  0.3091
   60GLN   HE21  837   5.254   3.659   3.484 -1.4252 -0.6353  0.0437
   60GLN   HE22  838   5.166   3.804   3.453  0.4370  1.2672 -1.7428
   60GLN      C  839   4.929   4.018   3.150 -0.0164 -0.0912  0.4204
   60GLN      O  840   4.981   4.126   3.176 -0.3668  0.1611  0.0901
   61SER      N  841   4.804   3.990   3.189 -0.0354 -0.1630  0.3111
   61SER      H  842   4.760   3.901   3.169 -2.1070  0.9498 -0.2631
   61SER     CA  843   4.722   4.082   3.264  0.0614 -0.1989  0.4647
   61SER     HA  844   4.752   4.179   3.222 -1.2490  1.1640  2.4979
   61SER     CB  845   4.576   4.056   3.227  0.0680  0.1717  0.1635
   61SER    HB1  846   4.560   4.059   3.119 -1.0697 -1.1576  0.2622
   61SER    HB2  847   4.517   4.135   3.274 -0.4940 -0.4151  0.4569
   61SER     OG  848   4.530   3.935   3.283  0.7474 -0.2140 -0.1092
   61SER     HG  849   4.466   3.897   3.223 -1.3608  0.1384  1.8023
   61SER      C  850   4.752   4.090   3.413  0.3601  0.0150  0.3940
   61SER      O  851   4.823   4.006   3.468 -0.1342 -0.3231  0.5240
   62GLN      N  852   4.712   4.201   3.475 -0.0923  0.5141 -0.7589
   62GLN      H  853   4.670   4.277   3.423 -0.0574  1.1138  0.0754
   62GLN     CA  854   4.730   4.236   3.614 -0.5366 -0.0190 -0.5665
   62GLN     HA  855   4.802   4.171   3.665  0.7864  2.2373  0.5826
   62GLN     CB  856   4.792   4.375   3.614 -0.0116 -0.2479 -0.0170
   62GLN    HB1  857   4.749   4.441   3.538 -0.7804 -0.2165  0.4370
   62GLN    HB2  858   4.777   4.434   3.704  1.0990 -0.1589  0.1261
   62GLN     CG  859   4.941   4.359   3.588 -0.0664  0.1591 -0.6151
   62GLN    HG1  860   4.966   4.310   3.494  1.1764  0.1459 -0.3038
   62GLN    HG2  861   4.988   4.294   3.662  0.5992  2.1993  0.8466
   62GLN     CD  862   5.009   4.494   3.600  0.2302 -0.0485  0.0835
   62GLN    OE1  863   5.039   4.543   3.710  0.3898 -0.0451  0.0391
   62GLN    NE2  864   5.039   4.560   3.488 -0.1347 -0.0575 -0.0191
   62GLN   HE21  865   5.078   4.652   3.503  1.2660 -0.7417  0.7732
   62GLN   HE22  866   5.060   4.510   3.403 -0.6326 -0.3471  0.0245
   62GLN      C  867   4.599   4.242   3.692 -0.2618  0.4061 -0.1256
   62GLN      O  868   4.491   4.246   3.633 -0.2695 -0.3998 -0.1825
   63ASN      N  869   4.617   4.241   3.824 -0.1052  0.2835 -0.1472
   63ASN      H  870   4.710   4.224   3.859 -0.5955 -1.7357  0.2887
   63ASN     CA  871   4.511   4.272   3.917 -0.1307  0.2351 -0.1597
   63ASN     HA  872   4.443   4.186   3.917  2.1696 -1.6777  0.6628
   63ASN     CB  873   4.568   4.274   4.059  0.1808  0.0937 -0.2839
   63ASN    HB1  874   4.626   4.184   4.077  0.2031  0.0694 -0.4735
   63ASN    HB2  875   4.641   4.355   4.065 -0.0294  0.1826  1.4242
   63ASN     CG  876   4.463   4.293   4.167 -0.0177  0.1401 -0.4824
   63ASN    OD1  877   4.455   4.397   4.233  0.2158  0.2846 -0.6797
   63ASN    ND2  878   4.374   4.195   4.179  0.4016 -0.1411  0.4886
   63ASN   HD21  879   4.301   4.204   4.248 -2.0708  0.7735 -2.0356
   63ASN   HD22  880   4.400   4.106   4.138 -1.4613 -0.6543  0.3097
   63ASN      C  881   4.437   4.401   3.882 -0.0355  0.2720 -0.2214
   63ASN      O  882   4.493   4.495   3.825  0.6683  0.1050  0.1814
   64THR      N  883   4.307   4.406   3.908 -0.0189  0.1018 -0.0983
   64THR      H  884   4.267   4.319   3.939  0.0835  1.0042  2.8892
   64THR     CA  885   4.222   4.519   3.874 -0.2993 -0.0160  0.2097
   64THR     HA  886   4.246   4.540   3.770  2.5498  0.6552  0.9157
   64THR     CB  887   4.073   4.487   3.874 -0.2584 -0.2137  0.5482
   64THR     HB  888   4.056   4.441   3.972  0.4956  0.3998  0.9787
   64THR    CG2  889   3.986   4.610   3.853  0.2225 -0.0229 -0.3808
   64THR   HG21  890   4.002   4.657   3.756 -1.6051  2.5048  0.4265
   64THR   HG22  891   4.000   4.675   3.940  0.0556  1.5794 -1.5134
   64THR   HG23  892   3.881   4.582   3.856  0.5042 -1.1358 -0.6818
   64THR    OG1  893   4.049   4.394   3.771 -0.4016 -0.0079  0.3976
   64THR    HG1  894   4.037   4.306   3.806  0.5721 -1.4991 -2.6462
   64THR      C  895   4.272   4.637   3.956  0.1898 -0.0836  0.0095
   64THR      O  896   4.292   4.628   4.077  0.2469  0.0584  0.0121
   65GLY      N  897   4.284   4.751   3.887 -0.0203 -0.0001  0.1104
   65GLY      H  898   4.242   4.753   3.795  0.2469  0.1973 -0.0083
   65GLY     CA  899   4.315   4.878   3.950  0.7074 -0.1431  0.0462
   65GLY    HA1  900   4.344   4.874   4.055 -1.0434 -1.4038  0.5315
   65GLY    HA2  901   4.399   4.925   3.898  2.3909 -0.9573  1.8925
   65GLY      C  902   4.186   4.957   3.962  0.6329 -0.1720 -0.5317
   65GLY      O  903   4.085   4.931   3.897 -0.0738 -0.5060  0.6677
   66TYR      N  904   4.186   5.067   4.038  0.0629 -0.0300 -0.7309
   66TYR      H  905   4.275   5.089   4.081  0.6509 -2.0523 -0.7969
   66TYR     CA  906   4.066   5.145   4.062 -0.0554 -0.1771 -0.8375
   66TYR     HA  907   4.010   5.153   3.969 -0.5322  0.1203 -0.5240
   66TYR     CB  908   3.982   5.088   4.175  0.4832 -0.0549 -0.3670
   66TYR    HB1  909   4.049   5.086   4.261 -0.4944  0.8716  0.4369
   66TYR    HB2  910   3.899   5.155   4.197  0.2734 -0.8624  1.5226
   66TYR     CG  911   3.934   4.945   4.165  0.4665 -0.0975  0.2746
   66TYR    CD1  912   3.805   4.914   4.121  0.5031 -0.4872  0.4363
   66TYR    HD1  913   3.748   4.999   4.084  1.2628 -1.3707 -3.2194
   66TYR    CE1  914   3.757   4.782   4.123 -0.3935 -0.1804 -0.1466
   66TYR    HE1  915   3.660   4.756   4.083  0.4892 -2.9709 -0.7120
   66TYR     CZ  916   3.844   4.679   4.163 -0.1698  0.2043  0.3716
   66TYR     OH  917   3.795   4.552   4.164  0.3379  0.0023 -0.0592
   66TYR     HH  918   3.703   4.544   4.139 -0.5051  0.0089  2.7099
   66TYR    CE2  919   3.971   4.710   4.216 -0.0364 -0.4942  0.4667
   66TYR    HE2  920   4.039   4.634   4.252 -0.5818 -0.5233  1.4627
   66TYR    CD2  921   4.011   4.844   4.223 -0.4346 -0.3962  0.9737
   66TYR    HD2  922   4.109   4.872   4.259  0.4166 -1.4925 -0.3347
   66TYR      C  923   4.109   5.289   4.091  0.2523 -0.3367 -0.4816
   66TYR      O  924   4.209   5.317   4.156 -0.2349 -0.2428  0.2420
   67GLY      N  925   4.027   5.381   4.040 -0.0309 -0.4021 -0.1475
   67GLY      H  926   3.945   5.345   3.993 -0.5434  0.9376 -0.3497
   67GLY     CA  927   4.067   5.520   4.024  0.0769 -0.4229 -0.0611
   67GLY    HA1  928   3.981   5.583   3.998  0.4416 -0.5643 -1.6738
   67GLY    HA2  929   4.104   5.558   4.119  0.3927 -1.6216  0.3134
   67GLY      C  930   4.168   5.543   3.913  0.2771  0.0201  0.2143
   67GLY      O  931   4.216   5.450   3.850 -0.3294 -0.2496  0.1462
   68THR      N  932   4.216   5.665   3.887  0.3944 -0.0266  0.2075
   68THR      H  933   4.178   5.744   3.938 -1.3844  0.2401 -1.4029
   68THR     CA  934   4.318   5.700   3.790  0.1649 -0.5638 -0.2288
   68THR     HA  935   4.364   5.608   3.753 -0.9531 -2.1431  2.0749
   68THR     CB  936   4.262   5.765   3.664  0.0163 -0.1726  0.0362
   68THR     HB  937   4.350   5.804   3.612  1.0851  0.0109  1.8788
   68THR    CG2  938   4.185   5.678   3.565  0.0290 -0.7741  0.5514
   68THR   HG21  939   4.258   5.605   3.530  0.1884  0.1255 -1.1144
   68THR   HG22  940   4.090   5.647   3.608  0.8402 -1.4208  1.9581
   68THR   HG23  941   4.155   5.733   3.476  1.6778 -0.2653  0.2722
   68THR    OG1  942   4.176   5.872   3.695  0.2217 -0.1632  0.5795
   68THR    HG1  943   4.232   5.942   3.728  1.1129 -0.8911  0.6786
   68THR      C  944   4.434   5.776   3.852  0.1106 -0.5713 -0.1168
   68THR      O  945   4.431   5.826   3.964 -0.4206 -0.5573 -0.1369
   69GLN      N  946   4.530   5.815   3.768 -0.2550  0.0984 -0.2326
   69GLN      H  947   4.537   5.766   3.679  0.6947  0.0180 -0.1297
   69GLN     CA  948   4.638   5.910   3.786 -0.5716  0.4327 -0.0855
   69GLN     HA  949   4.609   5.983   3.862 -1.4897  1.1877 -1.1252
   69GLN     CB  950   4.765   5.835   3.826 -0.6310  0.2314 -0.2715
   69GLN    HB1  951   4.778   5.765   3.743 -1.8517  0.7371 -0.9098
   69GLN    HB2  952   4.850   5.902   3.839 -1.2041  0.6945  1.4145
   69GLN     CG  953   4.755   5.760   3.958  0.1730 -0.1114 -0.3998
   69GLN    HG1  954   4.726   5.823   4.042 -0.0892 -1.5455  0.6284
   69GLN    HG2  955   4.689   5.674   3.950  1.4192 -1.1865  0.3575
   69GLN     CD  956   4.895   5.710   3.991  0.1371 -0.0386 -0.1333
   69GLN    OE1  957   4.996   5.781   3.995  0.3951 -0.4190  0.2076
   69GLN    NE2  958   4.917   5.581   4.018 -0.3226 -0.0626  0.1252
   69GLN   HE21  959   4.857   5.503   3.994 -1.0152  0.7308 -0.8179
   69GLN   HE22  960   5.011   5.548   4.033  0.0710 -0.5305 -2.8907
   69GLN      C  961   4.664   5.987   3.657  0.0672 -0.1576 -0.3157
   69GLN      O  962   4.654   5.933   3.547 -0.5341 -0.7648  0.0299
   70SER      N  963   4.702   6.114   3.674  0.0067 -0.1098 -0.5329
   70SER      H  964   4.703   6.154   3.767  0.9358  0.3966 -0.7535
   70SER     CA  965   4.737   6.204   3.566  0.1155  0.3975 -0.0785
   70SER     HA  966   4.659   6.198   3.491 -0.2635  3.0666  0.0266
   70SER     CB  967   4.746   6.348   3.615 -0.2910  0.5251 -0.3772
   70SER    HB1  968   4.821   6.358   3.694  0.1970 -2.5365 -0.3501
   70SER    HB2  969   4.780   6.404   3.528 -0.9460  1.4077 -0.0791
   70SER     OG  970   4.624   6.404   3.659 -0.3929  0.1175 -0.1326
   70SER     HG  971   4.556   6.389   3.594  1.4462 -1.3653 -1.8524
   70SER      C  972   4.874   6.167   3.510 -0.0810 -0.5383  0.0446
   70SER      O  973   4.975   6.172   3.579 -0.2326  0.3213  0.2051
   71THR      N  974   4.883   6.117   3.386  0.2413 -0.6718  0.1209
   71THR      H  975   4.797   6.110   3.332 -1.0092 -3.3954  2.1681
   71THR     CA  976   5.007   6.087   3.318  0.1639 -0.2247 -0.2200
   71THR     HA  977   5.072   6.167   3.351 -0.3360  0.3955 -0.7272
   71THR     CB  978   5.056   5.950   3.364 -0.4291 -0.3422  0.0725
   71THR     HB  979   5.068   5.950   3.472 -0.0433 -0.5195  0.0326
   71THR    CG2  980   4.961   5.835   3.333  0.1189 -0.6943 -0.3241
   71THR   HG21  981   4.947   5.820   3.226  1.3461 -0.0851 -0.5808
   71THR   HG22  982   4.866   5.858   3.382  1.0330 -0.0041  1.2198
   71THR   HG23  983   4.998   5.737   3.362 -1.0273 -1.1585 -0.3602
   71THR    OG1  984   5.179   5.920   3.303 -0.3586  0.1731 -0.0444
   71THR    HG1  985   5.243   5.977   3.345  0.0779  0.1792 -0.6939
   71THR      C  986   4.995   6.100   3.166  0.1863  0.2474 -0.1810
   71THR      O  987   4.895   6.066   3.104  0.1515 -0.4150  0.2225
   72PRO      N  988   5.102   6.154   3.108  0.2146  0.3709 -0.0149
   72PRO     CD  989   5.223   6.214   3.160  0.2666  0.0516  0.2352
   72PRO    HD1  990   5.287   6.148   3.218 -0.4869  0.7558  1.9404
   72PRO    HD2  991   5.205   6.301   3.224 -2.2081  0.7921 -1.3428
   72PRO     CG  992   5.291   6.274   3.037  0.5365  0.1396  0.4249
   72PRO    HG1  993   5.399   6.284   3.042  0.5722  1.0074 -1.4097
   72PRO    HG2  994   5.248   6.370   3.008  0.4957 -0.3760 -1.3132
   72PRO     CB  995   5.254   6.178   2.925 -0.1406  0.1687  0.6192
   72PRO    HB1  996   5.309   6.084   2.917 -3.2451 -1.6584 -2.0449
   72PRO    HB2  997   5.256   6.224   2.826  0.7539  1.1006  1.0639
   72PRO     CA  998   5.109   6.148   2.963 -0.2614 -0.0894 -0.0203
   72PRO     HA  999   5.053   6.233   2.925  0.6390 -0.0975 -1.4459
   72PRO      C 1000   5.080   6.011   2.902  0.2771 -0.2253  0.0254
   72PRO      O 1001   5.105   5.910   2.967  0.5294  0.0512  0.3706
   73GLN      N 1002   5.046   6.012   2.773  0.4093 -0.1443 -0.0095
   73GLN      H 1003   5.044   6.104   2.731  0.0322 -0.6230 -1.0690
   73GLN     CA 1004   5.027   5.896   2.689 -0.3562  0.0487 -0.1104
   73GLN     HA 1005   4.951   5.836   2.740 -1.4175  1.3079 -0.1578
   73GLN     CB 1006   4.965   5.931   2.554 -0.4787 -0.3452 -0.1574
   73GLN    HB1 1007   4.961   5.840   2.494 -1.1318 -0.6670  0.3578
   73GLN    HB2 1008   4.865   5.967   2.577  0.1623  2.6950 -1.6404
   73GLN     CG 1009   5.033   6.036   2.467 -1.1905  0.1955 -0.0696
   73GLN    HG1 1010   4.997   6.008   2.368 -1.1352 -1.8712  0.4472
   73GLN    HG2 1011   5.139   6.012   2.469 -1.6691 -2.5290 -2.0951
   73GLN     CD 1012   5.011   6.183   2.502 -0.2660  0.1831  0.6010
   73GLN    OE1 1013   5.072   6.230   2.598  0.0860  0.1072  0.4143
   73GLN    NE2 1014   4.929   6.266   2.438  0.7521  0.6348 -0.1314
   73GLN   HE21 1015   4.898   6.246   2.344  0.9706  0.4311 -0.1610
   73GLN   HE22 1016   4.918   6.359   2.478 -0.9342  0.0221  0.9244
   73GLN      C 1017   5.151   5.808   2.677 -0.6013 -0.2560 -0.4123
   73GLN      O 1018   5.224   5.814   2.578  0.3368 -0.0471  0.2801
   74GLY      N 1019   5.167   5.711   2.767  0.4763  0.2372 -0.0568
   74GLY      H 1020   5.104   5.713   2.846  2.5069  0.6689  1.6590
   74GLY     CA 1021   5.288   5.636   2.789  0.1094 -0.3853 -0.1455
   74GLY    HA1 1022   5.311   5.579   2.699  0.1361 -0.4024 -0.1277
   74GLY    HA2 1023   5.275   5.557   2.863 -0.3549 -1.0640 -0.9321
   74GLY      C 1024   5.404   5.722   2.837 -0.0669 -0.2634  0.0651
   74GLY      O 1025   5.396   5.799   2.932  0.2784  0.0574 -0.1613
   75TYR      N 1026   5.522   5.712   2.775 -0.0441  0.8444 -0.0921
   75TYR      H 1027   5.537   5.630   2.718 -0.5775 -1.0622  2.3057
   75TYR     CA 1028   5.639   5.797   2.791  0.4356  0.1589  0.1215
   75TYR     HA 1029   5.663   5.804   2.897  2.6202 -1.0942 -0.2200
   75TYR     CB 1030   5.766   5.743   2.725  0.4290  0.0607  0.1902
   75TYR    HB1 1031   5.840   5.817   2.696  0.3268  0.4526  0.9045
   75TYR    HB2 1032   5.728   5.701   2.632 -0.2586 -2.7073  1.6069
   75TYR     CG 1033   5.822   5.642   2.823 -0.0275 -0.1492  0.2408
   75TYR    CD1 1034   5.934   5.672   2.901 -0.2830  0.0719  0.5269
   75TYR    HD1 1035   5.967   5.774   2.910  0.2742 -0.0313 -0.2835
   75TYR    CE1 1036   6.005   5.573   2.971  0.1503 -0.2740 -0.3970
   75TYR    HE1 1037   6.092   5.598   3.030 -0.0337  0.3154 -0.3741
   75TYR     CZ 1038   5.953   5.442   2.977  0.3016 -0.3179 -0.0489
   75TYR     OH 1039   6.016   5.361   3.067  0.7413 -0.0383 -0.1001
   75TYR     HH 1040   5.970   5.277   3.072 -0.5503  0.4995 -1.8053
   75TYR    CE2 1041   5.845   5.412   2.892  0.6069 -0.2791 -0.4509
   75TYR    HE2 1042   5.805   5.311   2.900 -0.3621  0.0523 -0.9727
   75TYR    CD2 1043   5.785   5.508   2.810  0.2019 -0.1851 -0.0462
   75TYR    HD2 1044   5.698   5.475   2.755  1.1396 -2.1747 -0.4153
   75TYR      C 1045   5.597   5.936   2.745 -0.2470 -0.0547  0.0784
   75TYR      O 1046   5.538   5.961   2.640 -0.0709 -0.8126 -0.2092
   76GLY      N 1047   5.650   6.038   2.813  0.1881 -0.1945 -0.0427
   76GLY      H 1048   5.689   6.028   2.905 -0.2415  2.1861  0.4824
   76GLY     CA 1049   5.666   6.175   2.768  0.1719 -0.1806 -0.0062
   76GLY    HA1 1050   5.705   6.231   2.852 -0.9972 -1.0702  1.1868
   76GLY    HA2 1051   5.562   6.208   2.773 -0.1265 -0.8967 -1.0586
   76GLY      C 1052   5.742   6.195   2.637  0.3215  0.2660  0.1481
   76GLY      O 1053   5.831   6.120   2.598  0.3403  0.2741  0.1759
   77SER      N 1054   5.711   6.306   2.570  0.1375  0.3575  0.3817
   77SER      H 1055   5.643   6.369   2.610 -0.2161 -0.5599  1.2560
   77SER     CA 1056   5.776   6.352   2.449 -0.4150 -0.0731 -0.0842
   77SER     HA 1057   5.882   6.329   2.446  0.1394  2.1618  0.8613
   77SER     CB 1058   5.710   6.287   2.327 -0.2737  0.3079 -0.3653
   77SER    HB1 1059   5.736   6.182   2.318  1.2313  0.7784 -2.3212
   77SER    HB2 1060   5.604   6.311   2.332  0.0898  1.9025  0.3681
   77SER     OG 1061   5.751   6.354   2.210  0.2574  0.3302 -0.1677
   77SER     HG 1062   5.689   6.329   2.141  0.2873  0.4377 -0.2328
   77SER      C 1063   5.771   6.503   2.437 -0.0992 -0.0851 -0.3901
   77SER      O 1064   5.675   6.566   2.480 -0.0858 -0.5301  0.3052
   78THR      N 1065   5.879   6.571   2.397 -0.1070  0.5093  0.5693
   78THR      H 1066   5.960   6.516   2.374  1.4085  2.4687  0.8835
   78THR     CA 1067   5.890   6.715   2.384  0.0468  0.4012 -0.5960
   78THR     HA 1068   5.850   6.770   2.470  2.3769  0.0190  0.8108
   78THR     CB 1069   6.035   6.760   2.374  0.0015  0.6492 -0.1554
   78THR     HB 1070   6.040   6.864   2.340 -1.4824  0.7209 -0.2170
   78THR    CG2 1071   6.111   6.739   2.505 -0.0287  0.5829 -0.1488
   78THR   HG21 1072   6.081   6.643   2.548  0.0499  0.9982  0.8597
   78THR   HG22 1073   6.218   6.735   2.482 -0.5383  0.3406 -2.8277
   78THR   HG23 1074   6.092   6.820   2.575 -2.0992 -0.1303  0.1833
   78THR    OG1 1075   6.109   6.693   2.275  0.0046  0.4721 -0.0346
   78THR    HG1 1076   6.124   6.760   2.207 -0.9227  1.9306  1.1302
   78THR      C 1077   5.809   6.756   2.262 -0.3367  0.0237 -0.4719
   78THR      O 1078   5.834   6.708   2.151 -0.1469  0.2536 -0.5296
   79GLY      N 1079   5.703   6.834   2.284 -0.0489  0.3132 -0.1008
   79GLY      H 1080   5.677   6.840   2.382 -0.6736 -1.0223 -0.1628
   79GLY     CA 1081   5.610   6.890   2.188  0.2432  0.6214 -0.2039
   79GLY    HA1 1082   5.619   6.827   2.100  0.7678  1.0883 -0.4908
   79GLY    HA2 1083   5.648   6.991   2.173  2.1937 -0.2999 -1.9731
   79GLY      C 1084   5.470   6.906   2.246  0.0834  0.0969 -0.4466
   79GLY      O 1085   5.449   6.948   2.359 -0.9685  0.0953 -0.6367
   80GLY      N 1086   5.370   6.869   2.166 -0.1925  0.1193 -0.1130
   80GLY      H 1087   5.385   6.837   2.071  0.0394 -0.8007  0.2180
   80GLY     CA 1088   5.232   6.889   2.203 -0.5101 -0.1352 -1.1264
   80GLY    HA1 1089   5.225   6.974   2.271  1.4815  0.3140 -1.4213
   80GLY    HA2 1090   5.171   6.930   2.123  1.1655  2.0073 -1.3924
   80GLY      C 1091   5.170   6.769   2.274  0.1539  0.0690 -0.1836
   80GLY      O 1092   5.065   6.720   2.233  0.0494  0.3813 -0.2947
   81TYR      N 1093   5.231   6.731   2.386 -0.0867  0.2777  0.0194
   81TYR      H 1094   5.305   6.786   2.427  0.3133 -0.3264  0.1158
   81TYR     CA 1095   5.194   6.603   2.443 -0.0040  0.1756 -0.1561
   81TYR     HA 1096   5.114   6.555   2.387  0.9784 -0.9638 -0.6570
   81TYR     CB 1097   5.310   6.506   2.421  0.0314  0.0674  0.4814
   81TYR    HB1 1098   5.286   6.411   2.469  1.5180  0.5124  2.2358
   81TYR    HB2 1099   5.395   6.556   2.468 -1.4719  2.5591  0.7119
   81TYR     CG 1100   5.345   6.478   2.277 -0.2897 -0.3497  0.4816
   81TYR    CD1 1101   5.255   6.407   2.196 -0.4572  0.2882  0.0927
   81TYR    HD1 1102   5.178   6.353   2.249  0.6203  0.1460  1.5994
   81TYR    CE1 1103   5.278   6.412   2.058 -0.4845  0.1809  0.0838
   81TYR    HE1 1104   5.212   6.359   1.991  2.4379 -1.4964 -1.6426
   81TYR     CZ 1105   5.391   6.472   2.000 -0.3198 -0.1208  0.0952
   81TYR     OH 1106   5.403   6.482   1.865  0.1941  0.2585  0.1672
   81TYR     HH 1107   5.339   6.434   1.812 -0.8558  1.2354  0.5163
   81TYR    CE2 1108   5.484   6.531   2.088 -0.6470 -0.0663  0.4093
   81TYR    HE2 1109   5.567   6.583   2.043 -0.2720 -0.4792  0.6122
   81TYR    CD2 1110   5.461   6.537   2.225 -0.4723 -0.0221  0.4375
   81TYR    HD2 1111   5.526   6.594   2.290 -2.7516  1.3826  1.6205
   81TYR      C 1112   5.160   6.625   2.590 -0.1257  0.3593 -0.2131
   81TYR      O 1113   5.185   6.733   2.644  0.0391  0.2166 -0.0063
   82GLY      N 1114   5.099   6.533   2.665  0.2667  0.2966  0.0313
   82GLY      H 1115   5.084   6.444   2.621 -0.4369 -0.1019  1.0425
   82GLY     CA 1116   5.061   6.548   2.804 -0.2949  0.0146 -0.0877
   82GLY    HA1 1117   5.156   6.521   2.851  0.8179  0.7756 -1.7904
   82GLY    HA2 1118   5.037   6.650   2.833  1.0399 -0.0627  1.4067
   82GLY      C 1119   4.946   6.465   2.858 -0.1021 -0.1638  0.0512
   82GLY      O 1120   4.878   6.398   2.780 -0.0216 -0.3081  0.1050
   83SER      N 1121   4.937   6.454   2.991  0.2881 -0.7712  0.0337
   83SER      H 1122   5.005   6.485   3.058 -0.6729 -2.0947  1.6869
   83SER     CA 1123   4.821   6.395   3.054  0.1179 -0.5318 -0.0519
   83SER     HA 1124   4.855   6.293   3.037  2.3303  0.0421  0.5470
   83SER     CB 1125   4.811   6.417   3.205 -0.0557 -0.2103 -0.1097
   83SER    HB1 1126   4.736   6.350   3.248 -0.3520 -0.1862 -0.5818
   83SER    HB2 1127   4.783   6.522   3.215 -0.4754 -0.3814  0.5641
   83SER     OG 1128   4.932   6.389   3.271  0.1265  0.1454 -0.2969
   83SER     HG 1129   4.929   6.451   3.344 -0.3057 -2.1706  1.7783
   83SER      C 1130   4.685   6.410   2.988  0.1451 -0.2964 -0.0564
   83SER      O 1131   4.647   6.507   2.923 -0.0751  0.0103  0.5187
   84SER      N 1132   4.598   6.310   3.006 -0.3276  0.2127  0.5521
   84SER      H 1133   4.622   6.228   3.059  0.0912  0.1158  0.2167
   84SER     CA 1134   4.456   6.317   2.976 -0.2248 -0.1418 -0.0291
   84SER     HA 1135   4.435   6.364   2.880 -2.6657 -2.0332 -0.5294
   84SER     CB 1136   4.403   6.176   2.951 -0.5513  0.0778 -0.6012
   84SER    HB1 1137   4.404   6.116   3.042 -4.5043 -1.7307 -1.5312
   84SER    HB2 1138   4.299   6.185   2.918 -0.1201  0.7229 -1.8391
   84SER     OG 1139   4.474   6.106   2.851 -0.9133  0.1567 -0.9152
   84SER     HG 1140   4.562   6.091   2.884 -1.8783 -2.2805  0.8355
   84SER      C 1141   4.379   6.392   3.083  0.2408 -0.1607  0.3234
   84SER      O 1142   4.420   6.395   3.199  0.1341  0.6750  0.3490
   85GLN      N 1143   4.267   6.454   3.045  0.1596 -0.3518  0.2490
   85GLN      H 1144   4.235   6.438   2.951 -0.3817 -1.0820  0.5410
   85GLN     CA 1145   4.175   6.528   3.130  0.1499 -0.0890  0.0130
   85GLN     HA 1146   4.239   6.598   3.183  1.5966 -0.2633 -1.4266
   85GLN     CB 1147   4.083   6.619   3.050 -0.4284 -0.2327  0.5023
   85GLN    HB1 1148   4.023   6.563   2.979 -0.1947  0.4552 -0.2647
   85GLN    HB2 1149   4.011   6.671   3.113 -3.8397 -0.7892 -2.6018
   85GLN     CG 1150   4.162   6.723   2.970 -0.8363  0.2896  0.7751
   85GLN    HG1 1151   4.191   6.802   3.039  1.5682 -1.8186  2.3525
   85GLN    HG2 1152   4.249   6.670   2.934 -2.0741 -1.1474 -0.2238
   85GLN     CD 1153   4.078   6.779   2.856 -0.0070 -0.5018 -0.2399
   85GLN    OE1 1154   3.956   6.787   2.851  0.0011 -0.0441  0.1976
   85GLN    NE2 1155   4.136   6.848   2.758  0.0680 -0.2819 -0.0427
   85GLN   HE21 1156   4.073   6.896   2.695 -1.5777 -0.4904  1.3878
   85GLN   HE22 1157   4.236   6.860   2.754 -0.0393  2.1507  1.9632
   85GLN      C 1158   4.093   6.447   3.230 -0.0573  0.3598  0.2079
   85GLN      O 1159   4.048   6.336   3.203  0.7607 -0.1146  0.7682
   86SER      N 1160   4.085   6.501   3.352 -0.2521  0.4536  0.1553
   86SER      H 1161   4.138   6.587   3.362 -2.6913  1.9558  1.1015
   86SER     CA 1162   4.003   6.455   3.462 -0.0634  0.4291  0.2880
   86SER     HA 1163   4.017   6.347   3.460 -0.8033  0.3233 -1.1409
   86SER     CB 1164   4.039   6.517   3.596  0.4996  0.2309  0.2333
   86SER    HB1 1165   4.036   6.625   3.578  2.3281  0.4297  0.9544
   86SER    HB2 1166   3.969   6.486   3.673  1.7278 -0.6990  1.0034
   86SER     OG 1167   4.165   6.471   3.639  0.3709  0.1010  0.4735
   86SER     HG 1168   4.188   6.509   3.725 -1.3221 -0.7807  1.3625
   86SER      C 1169   3.857   6.480   3.429 -0.2587 -0.1820  0.6663
   86SER      O 1170   3.818   6.581   3.370 -0.0367 -0.6181 -0.2456
   87SER      N 1171   3.772   6.379   3.453  0.1062 -0.7777 -0.4836
   87SER      H 1172   3.797   6.292   3.497 -2.5740 -1.1678  0.3767
   87SER     CA 1173   3.630   6.396   3.432  0.1517 -0.0261 -0.2209
   87SER     HA 1174   3.603   6.430   3.332 -1.2780 -0.6055 -0.0625
   87SER     CB 1175   3.547   6.269   3.447  0.1077  0.0727  0.4200
   87SER    HB1 1176   3.444   6.301   3.432  0.0769  0.2225  0.9308
   87SER    HB2 1177   3.556   6.235   3.550  1.6874 -0.7854  0.0240
   87SER     OG 1178   3.579   6.172   3.350 -0.7298  0.1956  0.0134
   87SER     HG 1179   3.561   6.094   3.402 -0.9501  1.8709  2.5950
   87SER      C 1180   3.574   6.497   3.532 -0.2346 -0.3902 -0.0653
   87SER      O 1181   3.630   6.513   3.640 -0.2788 -0.0006 -0.1015
   88GLN      N 1182   3.460   6.555   3.498 -0.2048 -0.2838  0.0153
   88GLN      H 1183   3.425   6.542   3.404  2.7491  1.5744 -1.4976
   88GLN     CA 1184   3.387   6.641   3.589 -0.2529 -0.0705 -0.2231
   88GLN     HA 1185   3.450   6.655   3.677 -2.2809  0.5406  1.2108
   88GLN     CB 1186   3.354   6.777   3.527 -0.5129  0.0801  0.2400
   88GLN    HB1 1187   3.298   6.771   3.434  0.4079 -2.0229 -0.2313
   88GLN    HB2 1188   3.297   6.837   3.598 -1.5297 -0.5959  0.0230
   88GLN     CG 1189   3.481   6.855   3.494 -0.3613 -0.4573 -0.4775
   88GLN    HG1 1190   3.526   6.809   3.406  0.1822 -0.2981 -0.2843
   88GLN    HG2 1191   3.458   6.962   3.487  0.3816 -0.2976 -0.5310
   88GLN     CD 1192   3.593   6.849   3.597  0.0414  0.4101 -0.8541
   88GLN    OE1 1193   3.571   6.881   3.714  0.5393  0.3964 -0.7579
   88GLN    NE2 1194   3.709   6.796   3.559  0.1670 -0.0671  0.1710
   88GLN   HE21 1195   3.717   6.761   3.465 -0.3298  1.6582 -0.5694
   88GLN   HE22 1196   3.786   6.806   3.623  1.3847 -1.7527 -0.9544
   88GLN      C 1197   3.262   6.572   3.641  0.0679 -0.3379  0.2043
   88GLN      O 1198   3.212   6.477   3.582  0.3573 -0.1171 -0.4072
   89SER      N 1199   3.203   6.619   3.751  0.1019  0.1445  0.0195
   89SER      H 1200   3.241   6.703   3.792 -0.5113 -0.3287  1.6283
   89SER     CA 1201   3.086   6.566   3.818 -0.2366  0.3495 -0.4048
   89SER     HA 1202   3.009   6.525   3.752 -0.4929  0.0463  0.0790
   89SER     CB 1203   3.138   6.453   3.906  0.3270  0.6212 -0.3863
   89SER    HB1 1204   3.211   6.494   3.976  0.7798  1.0709 -1.1160
   89SER    HB2 1205   3.197   6.382   3.848  1.4738 -1.2629  2.8403
   89SER     OG 1206   3.037   6.388   3.980  0.5294  0.5450 -0.1746
   89SER     HG 1207   3.082   6.317   4.026  0.1762 -0.6848 -1.6259
   89SER      C 1208   3.014   6.667   3.906 -0.5293  0.0819 -0.3336
   89SER      O 1209   3.075   6.759   3.959  0.0156 -0.6838  0.3745
   90SER      N 1210   2.884   6.649   3.932 -0.2557 -0.4191  0.6889
   90SER      H 1211   2.837   6.584   3.871 -0.1798  2.8588 -3.2913
   90SER     CA 1212   2.804   6.720   4.030 -0.0466  0.1731  0.4305
   90SER     HA 1213   2.824   6.828   4.027 -4.7795  1.2447  0.6496
   90SER     CB 1214   2.657   6.707   3.992 -0.0551  0.0011  0.5233
   90SER    HB1 1215   2.603   6.759   4.071  1.2062 -0.3458  1.6638
   90SER    HB2 1216   2.639   6.744   3.891  2.2623  0.0376  0.0720
   90SER     OG 1217   2.612   6.574   4.002 -0.6195  0.1334 -0.2093
   90SER     HG 1218   2.519   6.573   4.028 -0.9792 -0.1801 -1.4400
   90SER      C 1219   2.819   6.666   4.172  0.5288  0.2524  0.4058
   90SER      O 1220   2.749   6.718   4.259  0.2426  0.1531  0.2375
   91TYR      N 1221   2.910   6.570   4.190 -0.0687 -0.5047 -0.5105
   91TYR      H 1222   2.952   6.535   4.105 -0.4704  1.2169 -1.4736
   91TYR     CA 1223   2.951   6.514   4.317  0.2067  0.1001 -0.3272
   91TYR     HA 1224   2.908   6.562   4.405 -1.4128  0.3222 -1.1956
   91TYR     CB 1225   2.910   6.367   4.325  0.0614  0.1594  0.0382
   91TYR    HB1 1226   2.916   6.333   4.428 -3.0920  1.3308  0.7309
   91TYR    HB2 1227   2.986   6.306   4.276 -0.6337 -1.1731  0.5618
   91TYR     CG 1228   2.775   6.323   4.274 -0.0078 -0.2358  0.5625
   91TYR    CD1 1229   2.657   6.386   4.317 -0.0646 -0.4434  0.7153
   91TYR    HD1 1230   2.670   6.458   4.397 -2.2990  1.0933 -0.2123
   91TYR    CE1 1231   2.535   6.349   4.260  0.0685 -0.0825  0.1825
   91TYR    HE1 1232   2.440   6.384   4.296 -1.3758 -0.0209 -3.3465
   91TYR     CZ 1233   2.528   6.263   4.149 -0.1640  0.8145 -0.5061
   91TYR     OH 1234   2.409   6.228   4.092 -0.0004 -0.3484 -0.1755
   91TYR     HH 1235   2.332   6.276   4.126  1.9550  3.0190 -0.0252
   91TYR    CE2 1236   2.650   6.212   4.101 -0.3545  0.1970 -0.3508
   91TYR    HE2 1237   2.663   6.156   4.009 -2.9610 -0.4055 -0.4436
   91TYR    CD2 1238   2.772   6.236   4.165 -0.5116  0.8012 -0.2707
   91TYR    HD2 1239   2.867   6.205   4.123  0.0056 -0.0687  1.4369
   91TYR      C 1240   3.103   6.517   4.329  0.1886 -0.1016 -0.0319
   91TYR      O 1241   3.167   6.561   4.234 -0.2221  0.2236 -0.1677
   92GLY      N 1242   3.164   6.475   4.440  0.4589  0.3928  0.0116
   92GLY      H 1243   3.110   6.456   4.523  0.7476  0.9957  0.3450
   92GLY     CA 1244   3.307   6.455   4.448  0.4703  0.0580 -0.9086
   92GLY    HA1 1245   3.322   6.430   4.553 -0.9086 -2.4613 -1.2214
   92GLY    HA2 1246   3.372   6.539   4.423  1.6348 -0.0272  1.6018
   92GLY      C 1247   3.348   6.330   4.370  0.2432 -0.7330  0.2214
   92GLY      O 1248   3.265   6.240   4.361 -0.2644 -0.2746  0.2467
   93GLN      N 1249   3.477   6.322   4.338  0.2663 -0.3395  0.2157
   93GLN      H 1250   3.525   6.410   4.355 -1.4960  1.0945 -1.5860
   93GLN     CA 1251   3.528   6.224   4.244 -0.1605 -0.1638 -0.2078
   93GLN     HA 1252   3.462   6.214   4.158  0.5749 -3.3354 -0.5435
   93GLN     CB 1253   3.663   6.261   4.184  0.1711 -1.0283 -0.0107
   93GLN    HB1 1254   3.647   6.362   4.146 -0.0313 -1.2162 -0.4304
   93GLN    HB2 1255   3.676   6.187   4.105 -2.9686  0.4465 -2.1200
   93GLN     CG 1256   3.785   6.278   4.275 -0.1757 -0.3232  0.3335
   93GLN    HG1 1257   3.873   6.302   4.215  0.5745 -0.1703  1.4620
   93GLN    HG2 1258   3.767   6.364   4.340 -2.2842  0.3350 -1.0139
   93GLN     CD 1259   3.826   6.152   4.351  0.0326 -0.4167  0.0666
   93GLN    OE1 1260   3.847   6.050   4.286  0.3654 -0.1683 -0.2297
   93GLN    NE2 1261   3.858   6.156   4.480 -0.1175 -0.3024  0.0995
   93GLN   HE21 1262   3.875   6.244   4.528  0.7174  1.1925 -2.7480
   93GLN   HE22 1263   3.886   6.069   4.522  0.0491 -0.3081 -0.0244
   93GLN      C 1264   3.525   6.083   4.302 -0.9321 -0.1063 -0.1065
   93GLN      O 1265   3.520   5.989   4.223 -0.3366 -0.3100  0.0984
   94GLN      N 1266   3.522   6.057   4.433 -0.2270  0.0344 -0.0587
   94GLN      H 1267   3.526   6.135   4.497  0.4205 -0.8088  0.9526
   94GLN     CA 1268   3.552   5.926   4.486 -0.3818 -0.0070 -0.0715
   94GLN     HA 1269   3.649   5.884   4.459 -0.2347 -0.5419  1.2541
   94GLN     CB 1270   3.562   5.934   4.638  0.1656 -0.5430 -0.0735
   94GLN    HB1 1271   3.478   5.995   4.672  1.7828  0.7647  1.7971
   94GLN    HB2 1272   3.656   5.984   4.660  0.6359 -2.1242  1.6327
   94GLN     CG 1273   3.563   5.795   4.700  0.3351 -0.4822  0.0584
   94GLN    HG1 1274   3.470   5.740   4.687 -0.1304  0.3017  0.0115
   94GLN    HG2 1275   3.567   5.806   4.808  0.0549 -1.3747  0.1708
   94GLN     CD 1276   3.689   5.721   4.655  0.5210 -0.3389  0.3413
   94GLN    OE1 1277   3.801   5.756   4.691  0.1567  0.4318  0.7467
   94GLN    NE2 1278   3.669   5.605   4.592 -0.0776  0.0913 -0.2763
   94GLN   HE21 1279   3.580   5.573   4.558  0.7576  0.4809 -3.1614
   94GLN   HE22 1280   3.749   5.557   4.552 -0.5534  0.4876 -1.7856
   94GLN      C 1281   3.449   5.825   4.437 -0.3502 -0.2019  0.2632
   94GLN      O 1282   3.330   5.854   4.451 -0.3516 -0.0605 -0.0264
   95SER      N 1283   3.489   5.711   4.380  0.1000  0.3270 -0.4839
   95SER      H 1284   3.588   5.691   4.375  0.2813  0.5832  1.4951
   95SER     CA 1285   3.399   5.629   4.301  0.1120  0.1592 -0.3221
   95SER     HA 1286   3.455   5.557   4.241 -1.1278  0.0747 -1.4166
   95SER     CB 1287   3.303   5.550   4.389  0.4394 -0.1091 -0.2040
   95SER    HB1 1288   3.250   5.478   4.327  1.0839 -0.0584 -0.8236
   95SER    HB2 1289   3.223   5.609   4.433  0.0480 -1.7945  1.5028
   95SER     OG 1290   3.371   5.482   4.492 -0.5972 -0.0021  0.5700
   95SER     HG 1291   3.301   5.455   4.552 -1.8025  0.4171 -0.6103
   95SER      C 1292   3.324   5.709   4.195  0.1419  1.1793  0.4038
   95SER      O 1293   3.206   5.739   4.207 -0.1430  0.1104  0.4150
   96SER      N 1294   3.398   5.741   4.089  0.3940  0.4748  0.3557
   96SER      H 1295   3.493   5.707   4.085 -0.1601 -1.1125 -0.1735
   96SER     CA 1296   3.331   5.792   3.970  0.2511 -0.1149  0.1807
   96SER     HA 1297   3.250   5.865   3.979 -0.3909 -0.5855 -1.4021
   96SER     CB 1298   3.438   5.844   3.875  0.1073 -0.2982 -0.0850
   96SER    HB1 1299   3.398   5.859   3.775 -0.1429 -2.8990 -0.4553
   96SER    HB2 1300   3.521   5.775   3.891 -0.5683 -0.7363  1.9072
   96SER     OG 1301   3.476   5.964   3.938 -0.4709 -0.0461 -0.2177
   96SER     HG 1302   3.550   5.940   3.994  0.9081  0.2877 -1.8002
   96SER      C 1303   3.274   5.676   3.889  0.4383  0.0649 -0.2110
   96SER      O 1304   3.329   5.566   3.890  0.0570 -0.1287  0.4580
   97TYR      N 1305   3.167   5.700   3.814  0.1819 -0.4034  0.0021
   97TYR      H 1306   3.135   5.796   3.811  1.5131  0.0656  0.1628
   97TYR     CA 1307   3.087   5.604   3.741 -0.0269 -0.2411  0.0171
   97TYR     HA 1308   3.139   5.510   3.725 -0.2840 -0.9045  2.6532
   97TYR     CB 1309   2.976   5.568   3.839  0.1909  0.3180  0.4740
   97TYR    HB1 1310   2.936   5.657   3.888 -3.1629 -1.1772  0.7364
   97TYR    HB2 1311   2.885   5.533   3.789  1.9310 -0.5076 -2.3241
   97TYR     CG 1312   3.007   5.466   3.945 -0.2687 -0.0649  0.2453
   97TYR    CD1 1313   3.028   5.329   3.924 -0.6117 -0.0744 -0.0411
   97TYR    HD1 1314   3.035   5.295   3.822 -2.5800 -0.0523 -0.2095
   97TYR    CE1 1315   3.056   5.241   4.029 -0.3656  0.2556  0.1703
   97TYR    HE1 1316   3.074   5.138   4.003  1.0904  0.4447  0.3153
   97TYR     CZ 1317   3.064   5.291   4.161 -0.0757  0.2002  0.1742
   97TYR     OH 1318   3.100   5.211   4.266  0.1009 -0.1067 -0.1164
   97TYR     HH 1319   3.120   5.262   4.345 -0.2546  1.8777 -1.2298
   97TYR    CE2 1320   3.035   5.426   4.188 -0.3437  0.0731  0.5334
   97TYR    HE2 1321   3.046   5.470   4.285  0.4234 -1.7366  1.3101
   97TYR    CD2 1322   3.012   5.510   4.078  0.0788 -0.1573  0.2646
   97TYR    HD2 1323   2.980   5.610   4.105  1.1887  0.0889  0.7076
   97TYR      C 1324   3.033   5.659   3.609  0.4552  0.2864  0.0360
   97TYR      O 1325   3.047   5.778   3.581  0.3487  0.2612 -0.1264
   98PRO      N 1326   2.971   5.582   3.520  0.2532  0.2735  0.1861
   98PRO     CD 1327   2.950   5.441   3.549 -0.3838  0.2346 -0.4164
   98PRO    HD1 1328   2.863   5.438   3.615 -1.5628  0.9058 -1.8927
   98PRO    HD2 1329   3.038   5.393   3.593 -0.8747  2.1168  2.9777
   98PRO     CG 1330   2.906   5.373   3.420 -0.0572 -0.4974 -0.1439
   98PRO    HG1 1331   2.995   5.330   3.374  0.9560  2.3699 -1.0460
   98PRO    HG2 1332   2.829   5.299   3.444 -1.4840  0.1413 -2.4521
   98PRO     CB 1333   2.860   5.489   3.334  0.0551  0.1565  0.6624
   98PRO    HB1 1334   2.898   5.473   3.233  0.2244 -2.7211  1.1153
   98PRO    HB2 1335   2.751   5.493   3.335 -0.0052 -0.8008 -0.2508
   98PRO     CA 1336   2.917   5.619   3.391  0.2965  0.2705  0.1669
   98PRO     HA 1337   2.999   5.658   3.330 -0.7034 -0.9594 -2.1343
   98PRO      C 1338   2.804   5.721   3.403  0.0610  0.0623 -0.2183
   98PRO      O 1339   2.727   5.721   3.499 -0.3327  0.3148 -0.5361
   99GLY      N 1340   2.789   5.803   3.299 -0.6192 -0.1820 -0.3181
   99GLY      H 1341   2.863   5.800   3.231  0.7505 -0.2146  1.0958
   99GLY     CA 1342   2.689   5.907   3.287 -0.2065  0.2215 -0.3015
   99GLY    HA1 1343   2.585   5.876   3.291 -0.0970 -0.4759 -1.8711
   99GLY    HA2 1344   2.693   5.952   3.188 -0.9655  0.7566 -0.0971
   99GLY      C 1345   2.702   6.025   3.382 -0.1554 -0.3470  0.4011
   99GLY      O 1346   2.615   6.111   3.372  0.3340  0.2011  0.8008
  100TYR      N 1347   2.810   6.030   3.461 -0.0209 -0.2334  0.2101
  100TYR      H 1348   2.879   5.959   3.445 -0.6760 -0.8201 -0.0477
  100TYR     CA 1349   2.843   6.140   3.550 -0.1486  0.1091 -0.1603
  100TYR     HA 1350   2.755   6.164   3.609  0.0176 -1.1676  0.6311
  100TYR     CB 1351   2.954   6.094   3.645 -0.2516 -0.0379 -0.1113
  100TYR    HB1 1352   3.006   6.184   3.677 -0.1644 -0.0518 -0.2141
  100TYR    HB2 1353   3.043   6.052   3.599  0.7877  0.8366  1.0647
  100TYR     CG 1354   2.901   6.023   3.767 -0.1356 -0.2319 -0.1736
  100TYR    CD1 1355   2.989   6.024   3.876 -0.0776 -0.0138 -0.2218
  100TYR    HD1 1356   3.089   6.060   3.853  1.2049 -2.0882  1.6471
  100TYR    CE1 1357   2.954   5.967   3.999 -0.0341 -0.3069 -0.3447
  100TYR    HE1 1358   3.028   5.972   4.077 -0.4660 -0.6227  0.0936
  100TYR     CZ 1359   2.826   5.911   4.019 -0.1010 -0.1430 -0.3125
  100TYR     OH 1360   2.790   5.850   4.135  0.2210  0.0044 -0.1341
  100TYR     HH 1361   2.866   5.861   4.193  0.5060 -0.1471 -0.4717
  100TYR    CE2 1362   2.742   5.896   3.907 -0.2902  0.3407 -0.2376
  100TYR    HE2 1363   2.656   5.831   3.909  0.2307 -0.3538 -0.1115
  100TYR    CD2 1364   2.778   5.960   3.788 -0.3218  0.0518 -0.4015
  100TYR    HD2 1365   2.709   5.966   3.705 -2.8002 -1.0685  1.4615
  100TYR      C 1366   2.885   6.261   3.467 -0.4990  0.2274 -0.1658
  100TYR      O 1367   2.936   6.243   3.356  0.0737  0.1519  0.1077
  101GLY      N 1368   2.864   6.381   3.521  0.5329  0.2329  0.2405
  101GLY      H 1369   2.838   6.389   3.618 -1.5079 -0.0267 -0.2429
  101GLY     CA 1370   2.902   6.498   3.444 -0.3725  0.3172 -0.0947
  101GLY    HA1 1371   3.005   6.484   3.412 -0.6904 -1.6446 -0.3883
  101GLY    HA2 1372   2.847   6.481   3.352 -1.6087  0.0523  0.6657
  101GLY      C 1373   2.866   6.628   3.514  0.0357  0.2460  0.2537
  101GLY      O 1374   2.818   6.628   3.627 -0.3743  0.0365  0.0830
  102GLN      N 1375   2.875   6.742   3.445  0.1005  0.1037  0.0270
  102GLN      H 1376   2.920   6.728   3.355 -1.7162 -0.4739 -0.8521
  102GLN     CA 1377   2.823   6.869   3.490  0.0623  0.0804  0.0491
  102GLN     HA 1378   2.754   6.864   3.574  0.7386  0.8464  0.6726
  102GLN     CB 1379   2.941   6.949   3.546 -0.3584  0.4876  0.3658
  102GLN    HB1 1380   2.899   7.049   3.553  0.6704  0.9056  0.6052
  102GLN    HB2 1381   3.020   6.971   3.475 -0.0116  2.5162  1.3227
  102GLN     CG 1382   2.997   6.911   3.683  0.2174 -0.3647 -0.0976
  102GLN    HG1 1383   3.053   6.818   3.673 -1.4526 -1.7765  2.6281
  102GLN    HG2 1384   2.911   6.889   3.747  1.0744 -1.7596  0.6359
  102GLN     CD 1385   3.072   7.030   3.741 -0.9737  0.2467  0.2150
  102GLN    OE1 1386   3.106   7.132   3.683 -0.0833 -0.2024 -0.0622
  102GLN    NE2 1387   3.102   7.025   3.871  1.0252  0.1814 -0.2205
  102GLN   HE21 1388   3.091   6.938   3.920  0.5010 -0.6309 -1.7283
  102GLN   HE22 1389   3.143   7.110   3.908  0.8284  1.0864 -1.9554
  102GLN      C 1390   2.751   6.958   3.390 -0.3444 -0.0496  0.2225
  102GLN      O 1391   2.648   7.018   3.420 -0.7712 -0.5127 -0.3106
  103GLN      N 1392   2.794   6.953   3.264  0.0717 -0.0652  0.3620
  103GLN      H 1393   2.869   6.888   3.246 -0.4559 -0.6975  0.4384
  103GLN     CA 1394   2.745   7.038   3.157  0.1096 -0.4363  0.0456
  103GLN     HA 1395   2.754   7.141   3.192 -0.7245 -0.8952  1.6956
  103GLN     CB 1396   2.825   7.017   3.029 -0.2830  0.7848 -0.4136
  103GLN    HB1 1397   2.791   7.080   2.946 -0.3362  1.3267  0.0169
  103GLN    HB2 1398   2.822   6.909   3.018 -1.5072  0.1360  4.3954
  103GLN     CG 1399   2.972   7.057   3.033  0.0662 -0.4911 -0.0342
  103GLN    HG1 1400   3.021   6.995   2.958  2.1421 -0.5736  1.3182
  103GLN    HG2 1401   3.017   7.045   3.131 -1.9901  2.8449  1.5001
  103GLN     CD 1402   2.982   7.201   2.984 -0.0063 -0.3406  0.3885
  103GLN    OE1 1403   2.906   7.291   3.020 -0.0733 -0.1650 -0.1813
  103GLN    NE2 1404   3.070   7.223   2.885 -0.6322  0.2199 -0.0464
  103GLN   HE21 1405   3.071   7.320   2.855 -2.1223  0.4729  0.5847
  103GLN   HE22 1406   3.113   7.143   2.842 -3.2841 -0.7063 -1.2094
  103GLN      C 1407   2.602   7.023   3.107  0.1198  0.3931 -0.2633
  103GLN      O 1408   2.555   7.124   3.057 -0.2605  0.2925 -0.1131
  104PRO      N 1409   2.534   6.908   3.117  0.2969  0.2576 -0.6122
  104PRO     CD 1410   2.399   6.887   3.069 -0.1483  0.2192  0.6313
  104PRO    HD1 1411   2.317   6.919   3.132 -0.1354 -2.5291  2.2021
  104PRO    HD2 1412   2.380   6.943   2.977 -1.7947 -0.1935  0.7002
  104PRO     CG 1413   2.383   6.738   3.043 -0.1396  0.2458  0.4725
  104PRO    HG1 1414   2.337   6.730   2.944  2.5505  0.1477 -0.8716
  104PRO    HG2 1415   2.321   6.686   3.116 -0.9270 -0.7030 -0.8136
  104PRO     CB 1416   2.527   6.688   3.033 -0.1584  0.2588  0.1205
  104PRO    HB1 1417   2.534   6.581   3.054  0.5860  0.1738 -0.5159
  104PRO    HB2 1418   2.569   6.716   2.936  1.6088  0.6308  0.9692
  104PRO     CA 1419   2.591   6.777   3.139  0.2365  0.3070 -0.1574
  104PRO     HA 1420   2.699   6.767   3.126  0.1699 -0.9374  0.1049
  104PRO      C 1421   2.575   6.707   3.274  0.1967 -0.0015 -0.3203
  104PRO      O 1422   2.642   6.607   3.297  0.0296 -0.0307  0.0350
  105ALA      N 1423   2.491   6.756   3.365  0.4532 -0.3071  0.0858
  105ALA      H 1424   2.423   6.820   3.325 -0.4483 -0.5062  1.2478
  105ALA     CA 1425   2.469   6.699   3.496  0.4307 -0.5872 -0.0395
  105ALA     HA 1426   2.566   6.662   3.530  1.3296 -1.5565 -3.2888
  105ALA     CB 1427   2.417   6.800   3.598  0.2723 -0.8408  0.1324
  105ALA    HB1 1428   2.476   6.891   3.590  1.1436 -1.5025 -1.6446
  105ALA    HB2 1429   2.311   6.820   3.583  0.6719  0.9821 -0.5619
  105ALA    HB3 1430   2.439   6.765   3.699  1.9327  0.7407  0.3666
  105ALA      C 1431   2.383   6.575   3.474 -0.1863 -0.2071  0.2017
  105ALA      O 1432   2.301   6.581   3.383 -0.0509  0.2915  0.1057
  106PRO      N 1433   2.402   6.468   3.551  0.8483 -0.3184 -0.1843
  106PRO     CD 1434   2.495   6.465   3.662 -0.0190  0.4918  0.5833
  106PRO    HD1 1435   2.591   6.441   3.616  0.2108  2.3777  0.0163
  106PRO    HD2 1436   2.492   6.558   3.718 -0.2959 -0.0618  1.5223
  106PRO     CG 1437   2.448   6.353   3.754 -0.4197  0.0380 -0.1627
  106PRO    HG1 1438   2.366   6.389   3.816 -0.6829  1.5789 -1.3541
  106PRO    HG2 1439   2.532   6.307   3.807 -0.0715 -1.1669 -1.6718
  106PRO     CB 1440   2.388   6.257   3.652 -0.7033 -0.2840  0.2991
  106PRO    HB1 1441   2.458   6.192   3.600  0.4889  1.4272 -0.3218
  106PRO    HB2 1442   2.310   6.196   3.697 -1.8935  0.3753 -0.7632
  106PRO     CA 1443   2.327   6.344   3.541 -0.0159  0.1590  0.2644
  106PRO     HA 1444   2.350   6.297   3.446  0.0674  1.6511 -0.4767
  106PRO      C 1445   2.177   6.354   3.567 -0.0813 -0.3226  0.0886
  106PRO      O 1446   2.120   6.457   3.603  0.3375 -0.0735  0.0480
  107SER      N 1447   2.102   6.251   3.528 -0.1020 -0.2659 -0.0241
  107SER      H 1448   2.152   6.169   3.497 -0.5630 -1.1333  1.4413
  107SER     CA 1449   1.959   6.237   3.545 -0.1035 -0.2714 -0.0410
  107SER     HA 1450   1.931   6.286   3.638 -0.0910  0.4398 -0.4105
  107SER     CB 1451   1.893   6.317   3.434 -0.2308 -0.0448  0.1991
  107SER    HB1 1452   1.798   6.353   3.476 -0.1773  0.9788 -0.5352
  107SER    HB2 1453   1.951   6.409   3.422  0.1220 -0.0967  1.3855
  107SER     OG 1454   1.871   6.254   3.310  0.2550 -0.1009  0.1413
  107SER     HG 1455   1.953   6.210   3.285  0.1635  0.0828 -0.4805
  107SER      C 1456   1.903   6.095   3.545 -0.5270 -0.1060 -0.0664
  107SER      O 1457   1.965   5.994   3.512 -0.5988 -0.0308 -0.4408
  108SER      N 1458   1.772   6.093   3.571 -0.4663  0.5647  0.3088
  108SER      H 1459   1.723   6.180   3.586  0.1015  0.9856 -0.1839
  108SER     CA 1460   1.693   5.973   3.562 -0.0596  0.2996  0.2216
  108SER     HA 1461   1.717   5.917   3.472 -0.7868  0.7277 -0.2467
  108SER     CB 1462   1.721   5.889   3.687 -0.1377  0.0923  0.1000
  108SER    HB1 1463   1.642   5.813   3.683  0.8233 -1.1327  2.4895
  108SER    HB2 1464   1.713   5.946   3.779 -2.9192 -0.7008  0.4485
  108SER     OG 1465   1.848   5.828   3.678 -0.2161 -0.0959  0.2649
  108SER     HG 1466   1.898   5.880   3.615 -1.5507  1.1167  0.1601
  108SER      C 1467   1.543   6.003   3.560 -0.1272 -0.0706 -0.6329
  108SER      O 1468   1.496   6.102   3.615 -0.1265 -0.2332 -0.3394
  109THR      N 1469   1.457   5.920   3.503 -0.0232 -0.4598 -0.2243
  109THR      H 1470   1.504   5.855   3.442 -0.9247  1.1384 -2.7621
  109THR     CA 1471   1.313   5.933   3.489  0.0534  0.3354 -0.2853
  109THR     HA 1472   1.297   6.024   3.430  1.9060 -0.0242 -1.4414
  109THR     CB 1473   1.255   5.810   3.420  0.1739  0.3629 -0.4353
  109THR     HB 1474   1.291   5.723   3.475  0.3096  2.9715  4.1001
  109THR    CG2 1475   1.103   5.820   3.411  0.0798 -0.4301  0.1216
  109THR   HG21 1476   1.057   5.735   3.361 -0.9211  0.4694 -0.5360
  109THR   HG22 1477   1.048   5.813   3.504  0.2977 -1.0139  0.2095
  109THR   HG23 1478   1.065   5.913   3.369 -2.4018 -0.3808  2.2676
  109THR    OG1 1479   1.300   5.798   3.286  0.2345 -0.6566 -0.3303
  109THR    HG1 1480   1.289   5.705   3.265  1.5596 -0.9087  0.0271
  109THR      C 1481   1.248   5.955   3.624 -0.2287 -0.2530 -0.3238
  109THR      O 1482   1.258   5.868   3.711 -0.0971  0.0531 -0.0292
  110SER      N 1483   1.167   6.059   3.646  0.2002 -0.0298  0.2044
  110SER      H 1484   1.142   6.122   3.572  0.3819  1.5105  1.3872
  110SER     CA 1485   1.094   6.088   3.768  0.2094 -0.3423  0.2855
  110SER     HA 1486   1.159   6.084   3.856 -0.1650  0.0826  0.5862
  110SER     CB 1487   1.041   6.231   3.760  0.1907 -0.3671 -0.0511
  110SER    HB1 1488   0.983   6.244   3.669  0.8358  2.5875 -0.1319
  110SER    HB2 1489   0.981   6.256   3.848 -0.9332 -0.4183 -0.7794
  110SER     OG 1490   1.149   6.322   3.755  0.2294 -0.4214 -0.1851
  110SER     HG 1491   1.229   6.270   3.756  0.3618 -0.2238 -0.4009
  110SER      C 1492   0.982   5.987   3.787  0.0570 -0.1741  0.2826
  110SER      O 1493   0.979   5.911   3.884  0.1122 -0.1996  0.2641
  111GLY      N 1494   0.904   5.952   3.685  0.1307 -0.1191  0.2072
  111GLY      H 1495   0.900   6.015   3.606 -1.6329  0.8048  0.9734
  111GLY     CA 1496   0.797   5.854   3.689 -0.0833  0.1168  0.2840
  111GLY    HA1 1497   0.738   5.865   3.780 -1.1772  0.6240 -0.4579
  111GLY    HA2 1498   0.723   5.873   3.611  0.4635  1.4901  0.0571
  111GLY      C 1499   0.847   5.711   3.674 -0.4593  0.0226 -0.0711
  111GLY      O 1500   0.800   5.640   3.585 -0.2965 -0.4675  0.2365
  112SER      N 1501   0.934   5.663   3.762 -0.4509 -0.5163 -0.3701
  112SER      H 1502   0.953   5.721   3.843  0.7357  0.3517 -1.2200
  112SER     CA 1503   1.003   5.536   3.753 -0.1783 -0.3649 -0.4449
  112SER     HA 1504   0.972   5.483   3.663 -1.0936 -1.2688  0.3728
  112SER     CB 1505   1.152   5.571   3.755 -0.2488 -0.0702 -0.2058
  112SER    HB1 1506   1.216   5.482   3.759 -0.8742 -0.6319 -1.6915
  112SER    HB2 1507   1.172   5.632   3.667 -0.2348  0.6861  0.3175
  112SER     OG 1508   1.192   5.651   3.863 -0.0878 -0.7981  0.2845
  112SER     HG 1509   1.220   5.735   3.826  1.4541 -0.3591  2.2290
  112SER      C 1510   0.958   5.448   3.869  0.2909 -0.0438 -0.0107
  112SER      O 1511   0.875   5.491   3.949 -0.2373 -0.4367 -0.3366
  113TYR      N 1512   1.017   5.330   3.892  0.7997  0.3073  0.4931
  113TYR      H 1513   1.079   5.297   3.820 -0.5083  1.7009 -1.3865
  113TYR     CA 1514   1.004   5.252   4.014 -0.3594 -0.0890  0.1306
  113TYR     HA 1515   0.917   5.297   4.063 -0.6410 -0.5787  0.0842
  113TYR     CB 1516   0.952   5.113   3.981 -0.0576 -0.1221 -0.2168
  113TYR    HB1 1517   1.034   5.056   3.938  1.0621 -1.1710  2.9588
  113TYR    HB2 1518   0.938   5.059   4.075 -0.0895 -0.0841 -0.2005
  113TYR     CG 1519   0.823   5.094   3.906  0.0983  0.2895 -0.5855
  113TYR    CD1 1520   0.831   5.063   3.769  0.3480 -0.2976 -0.4363
  113TYR    HD1 1521   0.929   5.045   3.726 -0.3550  0.3304 -2.3961
  113TYR    CE1 1522   0.712   5.043   3.698 -0.0167 -1.0179  0.3523
  113TYR    HE1 1523   0.720   5.041   3.591  2.7081  2.1293  0.3344
  113TYR     CZ 1524   0.587   5.062   3.762 -0.1355  0.4069 -0.2709
  113TYR     OH 1525   0.470   5.035   3.698  0.1179 -0.1615 -0.5030
  113TYR     HH 1526   0.482   5.010   3.606  0.6373 -0.4053 -0.3735
  113TYR    CE2 1527   0.578   5.098   3.897 -0.0167 -0.1119 -0.1231
  113TYR    HE2 1528   0.480   5.105   3.942 -1.0641 -0.7760 -2.2199
  113TYR    CD2 1529   0.699   5.111   3.968  0.1406 -0.0925 -0.3938
  113TYR    HD2 1530   0.700   5.124   4.075 -3.4589 -1.4765 -0.0421
  113TYR      C 1531   1.131   5.257   4.097 -0.3642 -0.0526  0.1359
  113TYR      O 1532   1.244   5.254   4.049 -0.3116  0.1247  0.2479
  114GLY      N 1533   1.117   5.254   4.230  0.2597 -0.3140  0.1982
  114GLY      H 1534   1.023   5.261   4.264 -0.0139 -2.3833 -0.0307
  114GLY     CA 1535   1.235   5.249   4.315  0.3411  0.1245  0.1122
  114GLY    HA1 1536   1.311   5.318   4.280 -0.9420  1.3067 -0.4680
  114GLY    HA2 1537   1.282   5.152   4.315  1.1864  0.4840 -1.9222
  114GLY      C 1538   1.193   5.278   4.459 -0.1572 -0.3925  0.0721
  114GLY      O 1539   1.081   5.324   4.481  0.1730  0.5861 -0.2550
  115SER      N 1540   1.293   5.269   4.547 -0.1855 -0.1784  0.1275
  115SER      H 1541   1.386   5.244   4.518  0.4131 -0.4201  2.1603
  115SER     CA 1542   1.288   5.317   4.683 -0.4303  0.0253  0.0456
  115SER     HA 1543   1.184   5.308   4.717  0.1075 -0.0593  1.7493
  115SER     CB 1544   1.382   5.233   4.769  0.0929  0.2082 -0.3469
  115SER    HB1 1545   1.374   5.267   4.872 -1.0850 -2.4937  0.5377
  115SER    HB2 1546   1.482   5.247   4.728 -1.1325  2.7474 -2.8863
  115SER     OG 1547   1.365   5.093   4.765 -0.2840  0.2476 -0.1346
  115SER     HG 1548   1.386   5.070   4.675 -0.7061 -1.8038  0.2366
  115SER      C 1549   1.325   5.463   4.709  0.2674 -0.1251 -0.0905
  115SER      O 1550   1.429   5.513   4.667 -0.1017  0.4684 -0.3062
  116SER      N 1551   1.234   5.542   4.767 -0.0141 -0.0594 -0.6136
  116SER      H 1552   1.149   5.502   4.803  2.5153 -1.5974  4.7253
  116SER     CA 1553   1.253   5.681   4.801  0.1436 -0.2616  0.1563
  116SER     HA 1554   1.359   5.700   4.818  0.5747 -1.9311 -0.4841
  116SER     CB 1555   1.199   5.764   4.684  0.3707 -0.4734 -0.1033
  116SER    HB1 1556   1.251   5.739   4.592 -0.2252 -1.1428 -0.2731
  116SER    HB2 1557   1.091   5.759   4.668  0.4486  0.5624 -1.0643
  116SER     OG 1558   1.226   5.899   4.715 -0.1422 -0.3027 -0.3897
  116SER     HG 1559   1.183   5.955   4.650  0.4246  1.0805  0.3750
  116SER      C 1560   1.190   5.715   4.935  0.3708 -0.2248  0.2530
  116SER      O 1561   1.087   5.654   4.962  0.0426  0.3926  0.4119
  117SER      N 1562   1.251   5.802   5.017  0.1287 -0.1791  0.3836
  117SER      H 1563   1.333   5.848   4.982 -0.5689 -0.3044 -1.5822
  117SER     CA 1564   1.207   5.851   5.146  0.2689  0.6124  0.1343
  117SER     HA 1565   1.198   5.763   5.210  1.7547  0.4131  0.1116
  117SER     CB 1566   1.310   5.946   5.205  0.2618  0.3472  0.5782
  117SER    HB1 1567   1.267   5.993   5.293  0.1973 -1.1688  1.3734
  117SER    HB2 1568   1.391   5.879   5.234  0.7325  0.6988  0.1076
  117SER     OG 1569   1.361   6.036   5.108  0.2111  0.6347  0.8174
  117SER     HG 1570   1.456   6.029   5.113  0.2538  0.8152  0.2456
  117SER      C 1571   1.073   5.923   5.151 -0.1043 -0.0479 -0.1557
  117SER      O 1572   0.996   5.900   5.244 -0.4532  0.7614 -0.2317
  118GLN      N 1573   1.042   5.997   5.045  0.2167  0.2168 -0.0681
  118GLN      H 1574   1.111   5.999   4.971  1.1212 -0.6105  0.7344
  118GLN     CA 1575   0.915   6.064   5.026  0.2684  0.3107 -0.0841
  118GLN     HA 1576   0.837   6.039   5.099  0.6612  1.2100  0.6704
  118GLN     CB 1577   0.936   6.215   5.034 -0.1746  0.3886 -0.3517
  118GLN    HB1 1578   0.841   6.254   4.996 -1.5868 -1.4321  1.0807
  118GLN    HB2 1579   1.015   6.237   4.963 -0.2291 -0.4022 -0.6670
  118GLN     CG 1580   0.964   6.272   5.173 -0.0691  0.1977 -0.2947
  118GLN    HG1 1581   1.058   6.230   5.212 -0.5313  0.1821  0.8504
  118GLN    HG2 1582   0.883   6.237   5.237  2.0260 -1.4562  1.6524
  118GLN     CD 1583   0.980   6.423   5.165  0.2911  0.2147  0.5767
  118GLN    OE1 1584   0.887   6.503   5.174 -0.5438 -0.7520  0.7006
  118GLN    NE2 1585   1.103   6.474   5.169  0.3617  0.1309 -0.2297
  118GLN   HE21 1586   1.112   6.573   5.156 -0.6461 -0.0541 -2.8309
  118GLN   HE22 1587   1.186   6.415   5.172 -0.0605 -0.5576 -1.4147
  118GLN      C 1588   0.863   6.032   4.887  0.2726  0.1605 -0.0513
  118GLN      O 1589   0.940   6.009   4.794  0.1973  0.5646 -0.2129
  119SER      N 1590   0.732   6.010   4.873  0.2177  0.4497  0.0188
  119SER      H 1591   0.664   6.041   4.942 -0.2846 -2.8989  1.1883
  119SER     CA 1592   0.668   5.955   4.755 -0.0921  0.3234  0.2440
  119SER     HA 1593   0.739   5.877   4.729  1.1027  1.3402  0.3420
  119SER     CB 1594   0.540   5.884   4.797  0.0421  0.1192  0.3078
  119SER    HB1 1595   0.516   5.820   4.712  0.9940  0.7251 -0.4389
  119SER    HB2 1596   0.458   5.950   4.827 -0.5785 -0.1590 -0.7338
  119SER     OG 1597   0.576   5.794   4.900 -0.3538 -0.0859  0.2687
  119SER     HG 1598   0.620   5.855   4.960 -0.5917  0.9606 -0.5711
  119SER      C 1599   0.647   6.056   4.643  0.1966  0.1783  0.0587
  119SER      O 1600   0.630   6.175   4.670 -0.1670  0.0056  0.6106
  120SER      N 1601   0.654   6.002   4.521 -0.6543 -0.0442  0.1010
  120SER      H 1602   0.642   5.902   4.514 -0.2737  0.0029 -1.5343
  120SER     CA 1603   0.616   6.074   4.401 -0.1954 -0.1088 -0.0836
  120SER     HA 1604   0.542   6.152   4.419  0.3823  0.7897 -1.4633
  120SER     CB 1605   0.743   6.130   4.337 -0.1540 -0.1528 -0.0419
  120SER    HB1 1606   0.708   6.185   4.249 -3.2580 -1.8746 -0.0140
  120SER    HB2 1607   0.810   6.054   4.297  0.1613  1.0092 -1.8333
  120SER     OG 1608   0.822   6.220   4.412  0.0925 -0.0382 -0.4331
  120SER     HG 1609   0.897   6.164   4.433 -0.3394 -0.4830 -0.0185
  120SER      C 1610   0.550   5.981   4.301  0.1523 -0.0195 -0.3966
  120SER      O 1611   0.554   5.858   4.310  0.2070  0.0186  0.1158
  121SER      N 1612   0.487   6.037   4.198  0.0530 -0.5146 -0.6094
  121SER      H 1613   0.502   6.135   4.178  0.7794 -0.8107 -1.5758
  121SER     CA 1614   0.390   5.968   4.115 -0.5074 -0.1112 -0.3009
  121SER     HA 1615   0.336   5.900   4.181  3.6850 -3.1488  0.4392
  121SER     CB 1616   0.302   6.071   4.046 -0.0719  0.4033 -0.0979
  121SER    HB1 1617   0.244   6.017   3.971  0.3253 -0.8304  0.4565
  121SER    HB2 1618   0.359   6.152   4.000  0.2952 -0.0443 -0.4494
  121SER     OG 1619   0.210   6.116   4.142 -0.2307 -0.1519  0.0113
  121SER     HG 1620   0.118   6.106   4.116 -1.3546  0.5204  3.1918
  121SER      C 1621   0.460   5.882   4.011 -0.1933  0.1702 -0.3238
  121SER      O 1622   0.579   5.898   3.984  0.0680 -0.4353  0.4434
  122TYR      N 1623   0.397   5.778   3.957  0.1281  0.0917 -0.5502
  122TYR      H 1624   0.299   5.755   3.972 -0.0420  1.8634  1.3254
  122TYR     CA 1625   0.455   5.698   3.850  0.2033 -0.1559 -0.3252
  122TYR     HA 1626   0.564   5.698   3.857  0.2214 -2.5141  0.3754
  122TYR     CB 1627   0.413   5.553   3.870  0.3322 -0.1248  0.1988
  122TYR    HB1 1628   0.307   5.545   3.892  0.5805 -0.4439  1.3483
  122TYR    HB2 1629   0.463   5.515   3.959  1.8307  0.9709 -0.1306
  122TYR     CG 1630   0.463   5.472   3.752  0.0001  0.1679 -0.1448
  122TYR    CD1 1631   0.599   5.458   3.725  0.0528 -0.4228  0.4134
  122TYR    HD1 1632   0.673   5.496   3.793  0.4804  0.2255 -0.3947
  122TYR    CE1 1633   0.643   5.395   3.607 -0.0708  0.3938 -0.0743
  122TYR    HE1 1634   0.749   5.377   3.593 -0.4050 -1.1918 -0.7862
  122TYR     CZ 1635   0.550   5.341   3.516 -0.2160 -0.2518  0.4499
  122TYR     OH 1636   0.593   5.279   3.403 -0.2529  0.0780  0.2559
  122TYR     HH 1637   0.520   5.244   3.350  0.0120 -0.5221  0.2840
  122TYR    CE2 1638   0.413   5.356   3.547 -0.2677 -0.1331  0.1608
  122TYR    HE2 1639   0.335   5.304   3.494 -0.1140 -0.4878  0.2790
  122TYR    CD2 1640   0.369   5.420   3.663 -0.1844  0.5644 -0.1860
  122TYR    HD2 1641   0.262   5.423   3.675 -0.6547 -1.7923 -2.6983
  122TYR      C 1642   0.406   5.759   3.720 -0.0379  0.8395  0.2234
  122TYR      O 1643   0.310   5.836   3.720 -0.9263 -0.2534  0.3992
  123GLY      N 1644   0.473   5.731   3.609  0.2842  0.8001  0.4281
  123GLY      H 1645   0.546   5.660   3.611  0.3614  0.8556 -0.2313
  123GLY     CA 1646   0.440   5.785   3.479 -0.2380 -0.2311  0.1163
  123GLY    HA1 1647   0.509   5.735   3.410 -1.0763  1.3844 -2.0399
  123GLY    HA2 1648   0.465   5.891   3.476 -0.7006 -0.0697  1.4498
  123GLY      C 1649   0.301   5.770   3.420 -0.0992 -0.0298 -0.2677
  123GLY      O 1650   0.242   5.663   3.425 -0.1663  0.0079 -0.2588
  124GLN      N 1651   0.248   5.875   3.357  0.1321 -0.1590 -0.6850
  124GLN      H 1652   0.294   5.965   3.362 -0.2906  0.0470 -0.4260
  124GLN     CA 1653   0.129   5.869   3.273 -0.4449 -0.5096  0.1450
  124GLN     HA 1654   0.063   5.800   3.325 -2.1485  0.8072 -0.2028
  124GLN     CB 1655   0.067   6.008   3.278 -0.2025 -0.3827 -0.3759
  124GLN    HB1 1656  -0.037   5.995   3.249 -0.7162  2.4177 -0.0706
  124GLN    HB2 1657   0.064   6.034   3.384  0.5269 -1.5061 -0.0694
  124GLN     CG 1658   0.140   6.109   3.190  0.5939 -0.1099  0.5872
  124GLN    HG1 1659   0.246   6.117   3.216  0.3166 -0.1926  1.8108
  124GLN    HG2 1660   0.116   6.077   3.089 -0.0079  1.0779  0.3304
  124GLN     CD 1661   0.071   6.243   3.212 -0.9122 -0.6929 -0.4690
  124GLN    OE1 1662   0.127   6.328   3.280 -0.8030 -0.6725 -0.5837
  124GLN    NE2 1663  -0.042   6.270   3.146 -0.7092  0.3498 -0.4029
  124GLN   HE21 1664  -0.072   6.366   3.156 -1.4289  0.2456 -1.4443
  124GLN   HE22 1665  -0.090   6.200   3.091 -1.1572 -0.7044  1.2434
  124GLN      C 1666   0.147   5.809   3.135 -0.5427  0.3791 -0.2580
  124GLN      O 1667   0.250   5.825   3.071 -0.2351  0.3447  0.2247
  125PRO      N 1668   0.046   5.743   3.078 -0.2948  0.4823 -0.8272
  125PRO     CD 1669  -0.086   5.728   3.138 -0.0188  0.6595 -0.1692
  125PRO    HD1 1670  -0.082   5.670   3.229  2.2848 -0.2710 -0.7927
  125PRO    HD2 1671  -0.139   5.819   3.165 -1.6535 -0.1503 -0.5787
  125PRO     CG 1672  -0.158   5.635   3.042 -0.1604 -0.3886  0.9392
  125PRO    HG1 1673  -0.214   5.555   3.091 -1.6297 -0.3433 -0.5541
  125PRO    HG2 1674  -0.226   5.698   2.985 -1.0058 -2.2726 -0.2687
  125PRO     CB 1675  -0.049   5.571   2.956 -0.3776 -0.0838  0.4366
  125PRO    HB1 1676  -0.003   5.486   3.005  0.6034 -0.0340 -0.3597
  125PRO    HB2 1677  -0.076   5.546   2.853  2.0277 -0.7221 -0.1007
  125PRO     CA 1678   0.063   5.675   2.951 -0.1254 -0.3838 -0.3451
  125PRO     HA 1679   0.156   5.619   2.952 -0.0807 -0.3059  0.2186
  125PRO      C 1680   0.053   5.767   2.831  0.2134  0.0068 -0.0762
  125PRO      O 1681  -0.019   5.867   2.835 -0.0511 -0.2111  0.6972
  126GLN      N 1682   0.133   5.754   2.725  0.3889 -0.0034  0.0571
  126GLN      H 1683   0.132   5.820   2.648  2.0414 -1.1369 -1.0120
  126GLN     CA 1684   0.226   5.648   2.693 -0.0170 -0.3121 -0.1037
  126GLN     HA 1685   0.193   5.549   2.724 -1.5142  0.4293  0.7949
  126GLN     CB 1686   0.259   5.637   2.544  0.7612  0.1251  0.0343
  126GLN    HB1 1687   0.286   5.737   2.511  0.1439  0.8562  1.6305
  126GLN    HB2 1688   0.337   5.561   2.535 -0.8931 -1.5214 -1.0386
  126GLN     CG 1689   0.123   5.596   2.488  0.4408  0.4602  0.5575
  126GLN    HG1 1690   0.042   5.659   2.524 -1.8809 -0.8364 -2.0084
  126GLN    HG2 1691   0.094   5.495   2.516 -0.7414  0.7046  0.2368
  126GLN     CD 1692   0.122   5.601   2.336  0.1488  0.8236  0.5695
  126GLN    OE1 1693   0.220   5.639   2.272 -0.3132  0.5370 -0.3181
  126GLN    NE2 1694   0.019   5.553   2.266  0.6036 -0.1418  0.5403
  126GLN   HE21 1695  -0.060   5.512   2.314  0.2483  0.5799  0.5789
  126GLN   HE22 1696   0.038   5.542   2.167 -0.7571  0.1451  0.2241
  126GLN      C 1697   0.360   5.665   2.763 -0.0426  0.1146 -0.1591
  126GLN      O 1698   0.431   5.757   2.724  0.2719 -0.1391 -0.1891
  127SER      N 1699   0.399   5.572   2.850  0.2470  0.3467 -0.0409
  127SER      H 1700   0.345   5.488   2.859  0.1114  0.5222  0.9105
  127SER     CA 1701   0.527   5.576   2.919  0.2173  0.3204  0.0160
  127SER     HA 1702   0.568   5.677   2.922  1.3925  0.1755 -4.3279
  127SER     CB 1703   0.512   5.521   3.060 -0.2997  0.9410  0.2086
  127SER    HB1 1704   0.602   5.566   3.101  1.0486 -0.1416 -1.4567
  127SER    HB2 1705   0.509   5.413   3.072 -0.1498  1.0493  1.2986
  127SER     OG 1706   0.399   5.576   3.124 -0.6972  0.5983 -0.1902
  127SER     HG 1707   0.396   5.670   3.103  0.7566  1.2685  2.2073
  127SER      C 1708   0.626   5.489   2.843 -0.1542 -0.0071 -0.0972
  127SER      O 1709   0.583   5.398   2.773 -0.3953 -0.0293  0.0769
  128GLY      N 1710   0.754   5.526   2.854 -0.1097 -0.3262  0.5125
  128GLY      H 1711   0.774   5.619   2.889  2.4435  0.3295 -2.2539
  128GLY     CA 1712   0.868   5.442   2.822 -0.7688 -0.7212 -0.9001
  128GLY    HA1 1713   0.961   5.496   2.839 -2.8154  3.1722 -0.9194
  128GLY    HA2 1714   0.874   5.423   2.715  1.2180 -2.1349 -0.5800
  128GLY      C 1715   0.872   5.319   2.911 -0.4674 -0.2132 -0.1967
  128GLY      O 1716   0.815   5.318   3.020  0.4027 -0.0991  0.2636
  129SER      N 1717   0.943   5.213   2.871 -0.7047 -0.4160 -0.0894
  129SER      H 1718   0.977   5.220   2.776 -3.0327  0.7054 -0.9321
  129SER     CA 1719   0.945   5.086   2.941  0.2367 -0.2957  0.1119
  129SER     HA 1720   0.841   5.053   2.944 -0.2037  0.8409 -1.4370
  129SER     CB 1721   1.031   4.983   2.868  0.5628  0.0220  0.0395
  129SER    HB1 1722   1.134   5.016   2.861  0.2416  0.9373 -0.5519
  129SER    HB2 1723   1.032   4.892   2.928  1.8800 -1.2206 -1.7626
  129SER     OG 1724   0.968   4.958   2.745 -0.1373  0.4820  0.2991
  129SER     HG 1725   1.020   4.887   2.707  1.6018  1.0231  1.5843
  129SER      C 1726   1.005   5.097   3.080  0.3534 -0.0657  0.0453
  129SER      O 1727   1.125   5.120   3.096  0.3838 -0.2802  0.1370
  130TYR      N 1728   0.913   5.084   3.176  0.3366  0.4361  0.0966
  130TYR      H 1729   0.820   5.057   3.149  0.9064 -1.8627  0.2534
  130TYR     CA 1730   0.962   5.044   3.307 -0.1911 -0.6365 -0.0242
  130TYR     HA 1731   1.057   4.992   3.293 -0.2071 -0.2586 -1.8003
  130TYR     CB 1732   0.979   5.168   3.395 -0.2057 -0.3227 -0.4581
  130TYR    HB1 1733   1.021   5.137   3.490  1.4989 -1.4277 -1.5076
  130TYR    HB2 1734   0.886   5.222   3.411 -0.7933 -1.7357  1.2989
  130TYR     CG 1735   1.079   5.272   3.351 -0.0444 -0.2193  0.1480
  130TYR    CD1 1736   1.214   5.261   3.387  0.1430 -0.9309 -0.7352
  130TYR    HD1 1737   1.248   5.178   3.447  0.5875 -0.5454 -0.4455
  130TYR    CE1 1738   1.310   5.356   3.350 -0.2692 -0.0872  0.3085
  130TYR    HE1 1739   1.417   5.346   3.365 -0.0378  0.9703 -0.5217
  130TYR     CZ 1740   1.265   5.458   3.264  0.1880  0.1610  0.3609
  130TYR     OH 1741   1.350   5.539   3.194  0.1643 -0.3711 -0.3004
  130TYR     HH 1742   1.437   5.500   3.196  0.4041  0.1535  1.4317
  130TYR    CE2 1743   1.131   5.474   3.225  0.2412  0.0327  0.1186
  130TYR    HE2 1744   1.105   5.552   3.155  2.4471 -1.6341 -2.7469
  130TYR    CD2 1745   1.038   5.382   3.275  0.3399  0.0202  0.2824
  130TYR    HD2 1746   0.932   5.393   3.255  0.8712  2.6068 -1.6288
  130TYR      C 1747   0.872   4.945   3.378 -0.1163 -0.4070  0.3917
  130TYR      O 1748   0.752   4.946   3.350 -0.1333 -0.1762  0.4699
  131SER      N 1749   0.927   4.865   3.470 -0.0009 -0.7852 -0.0021
  131SER      H 1750   1.028   4.873   3.472  0.0235 -0.1876 -1.5907
  131SER     CA 1751   0.869   4.747   3.530 -0.6501 -0.5441 -0.1405
  131SER     HA 1752   0.760   4.750   3.532 -0.7281 -1.2058 -1.8684
  131SER     CB 1753   0.913   4.620   3.457 -0.3815 -0.4158 -0.2033
  131SER    HB1 1754   1.022   4.625   3.449 -0.3843  1.1160  0.2731
  131SER    HB2 1755   0.889   4.535   3.521 -1.6270 -0.2444 -0.4263
  131SER     OG 1756   0.863   4.617   3.326  0.2313  0.5493 -0.4656
  131SER     HG 1757   0.896   4.687   3.268  1.7405 -0.3388 -0.7203
  131SER      C 1758   0.909   4.723   3.675 -0.0163  0.1357 -0.1951
  131SER      O 1759   1.015   4.770   3.717  0.1280 -0.3710  0.0193
  132GLN      N 1760   0.833   4.635   3.740 -0.1797 -0.0500 -0.6324
  132GLN      H 1761   0.747   4.601   3.699 -1.3330  0.3913  1.2942
  132GLN     CA 1762   0.867   4.588   3.873  0.1119  0.0568 -0.6701
  132GLN     HA 1763   0.939   4.660   3.911  1.3229 -0.2705 -2.2192
  132GLN     CB 1764   0.746   4.604   3.963  0.2721 -0.1969 -0.4066
  132GLN    HB1 1765   0.763   4.567   4.064 -0.0457  0.8983  0.0693
  132GLN    HB2 1766   0.660   4.548   3.926  0.1925  1.1590 -2.3975
  132GLN     CG 1767   0.703   4.750   3.978  0.3989 -0.2213  0.2396
  132GLN    HG1 1768   0.790   4.815   3.979 -0.1681  0.5945 -0.5960
  132GLN    HG2 1769   0.649   4.787   3.891  1.5740  0.6255 -0.1425
  132GLN     CD 1770   0.616   4.780   4.099 -0.0409  0.3295 -0.2051
  132GLN    OE1 1771   0.493   4.777   4.088 -0.1222  0.2266  0.6074
  132GLN    NE2 1772   0.672   4.817   4.214  0.1138  0.0615 -0.1930
  132GLN   HE21 1773   0.603   4.837   4.286 -1.2447  1.4116 -1.7746
  132GLN   HE22 1774   0.772   4.824   4.229  0.6066 -2.1383 -1.9858
  132GLN      C 1775   0.926   4.448   3.887  0.9259  0.4644  0.0351
  132GLN      O 1776   0.971   4.409   3.995 -0.1949 -0.2748  0.2517
  133GLN      N 1777   0.933   4.379   3.774  0.0667 -0.0625  0.2965
  133GLN      H 1778   0.882   4.421   3.697  0.4883  0.1201  0.1131
  133GLN     CA 1779   0.988   4.247   3.749  0.2136 -0.0641  0.6265
  133GLN     HA 1780   1.073   4.230   3.815  2.3790 -2.1338 -2.4250
  133GLN     CB 1781   0.876   4.144   3.766  0.3396 -0.2295  0.4603
  133GLN    HB1 1782   0.903   4.048   3.723 -1.5221  0.0816 -1.5975
  133GLN    HB2 1783   0.788   4.174   3.708  1.6213 -0.6951 -1.8144
  133GLN     CG 1784   0.842   4.120   3.913  0.0417  0.4614  0.5075
  133GLN    HG1 1785   0.781   4.202   3.953 -3.0663 -0.2827 -2.2729
  133GLN    HG2 1786   0.775   4.034   3.917  0.4708  0.1342  0.7073
  133GLN     CD 1787   0.960   4.080   4.000  0.2767 -0.6062 -0.2922
  133GLN    OE1 1788   1.053   4.006   3.967  0.3972 -0.5871  0.0065
  133GLN    NE2 1789   0.970   4.138   4.119 -0.3869 -0.6866 -0.1919
  133GLN   HE21 1790   1.044   4.094   4.172 -0.2810 -0.3930 -0.0946
  133GLN   HE22 1791   0.896   4.190   4.164 -0.1771  0.7609 -1.4681
  133GLN      C 1792   1.043   4.235   3.608  0.0989  1.1072  0.4787
  133GLN      O 1793   1.005   4.304   3.513  0.2318 -0.0663 -0.4484
  134PRO      N 1794   1.119   4.130   3.578 -0.7209  0.7849 -0.5289
  134PRO     CD 1795   1.218   4.080   3.671 -0.5496  0.1499 -1.0496
  134PRO    HD1 1796   1.251   4.154   3.743 -1.4580  0.3144 -0.7982
  134PRO    HD2 1797   1.172   3.993   3.719 -1.0796 -0.1399 -2.0448
  134PRO     CG 1798   1.328   4.029   3.578 -0.3132 -0.3948 -0.4825
  134PRO    HG1 1799   1.367   3.932   3.610 -1.5322 -1.4392 -2.0257
  134PRO    HG2 1800   1.408   4.103   3.575  1.0108 -1.7631 -0.0959
  134PRO     CB 1801   1.270   3.998   3.440 -0.2863 -0.6231 -0.4437
  134PRO    HB1 1802   1.333   4.030   3.357 -0.0809  1.4753  0.4331
  134PRO    HB2 1803   1.243   3.894   3.428  2.3391 -1.7024  1.9606
  134PRO     CA 1804   1.147   4.089   3.442  0.1353 -0.0484 -0.1104
  134PRO     HA 1805   1.178   4.177   3.386  0.2943  1.9460  2.8543
  134PRO      C 1806   1.024   4.028   3.377 -0.3978  0.6958  0.1868
  134PRO      O 1807   0.933   3.991   3.450 -0.4126 -0.2926 -0.3114
  135SER      N 1808   1.027   3.997   3.247 -0.3627 -0.5452  0.4679
  135SER      H 1809   1.110   4.016   3.194  0.4056 -0.5015  1.6589
  135SER     CA 1810   0.910   3.940   3.182 -0.6541  0.4467  0.1094
  135SER     HA 1811   0.822   3.995   3.213  0.9112  1.5398  2.9595
  135SER     CB 1812   0.919   3.947   3.029  0.7913 -0.1559  0.1568
  135SER    HB1 1813   1.020   3.914   3.001  0.2718  0.2068 -2.3777
  135SER    HB2 1814   0.838   3.882   2.996 -0.2269  1.2734 -0.2424
  135SER     OG 1815   0.886   4.075   2.980 -0.1711 -0.5004 -0.1101
  135SER     HG 1816   0.971   4.118   2.971  0.5812 -1.8109  0.3817
  135SER      C 1817   0.891   3.794   3.218  0.2212  0.3201  0.0799
  135SER      O 1818   0.990   3.723   3.202 -0.1305 -0.1274 -0.1478
  136TYR      N 1819   0.779   3.745   3.271  0.5045 -0.4776 -0.0454
  136TYR      H 1820   0.707   3.810   3.298  0.5370 -1.1600  1.8679
  136TYR     CA 1821   0.760   3.608   3.316  0.4168 -0.5899 -0.4251
  136TYR     HA 1822   0.850   3.553   3.291  0.5504  0.1869 -1.8219
  136TYR     CB 1823   0.745   3.599   3.467  0.3662  0.6870 -0.3409
  136TYR    HB1 1824   0.715   3.497   3.491  0.4881  0.5369 -0.8297
  136TYR    HB2 1825   0.664   3.665   3.497  0.5758  0.8070 -0.0264
  136TYR     CG 1826   0.876   3.621   3.540  0.0443  0.5912  0.2734
  136TYR    CD1 1827   0.977   3.526   3.524 -0.2845  0.2963 -0.0644
  136TYR    HD1 1828   0.963   3.437   3.464  2.7231  0.7186 -1.5374
  136TYR    CE1 1829   1.098   3.552   3.589  0.2677  1.0131 -1.3346
  136TYR    HE1 1830   1.175   3.477   3.589 -0.9242 -0.2640 -0.6621
  136TYR     CZ 1831   1.118   3.663   3.674 -0.0217 -0.1394  0.3061
  136TYR     OH 1832   1.240   3.675   3.733  0.1646  0.4367 -0.1814
  136TYR     HH 1833   1.245   3.754   3.788 -3.8688  1.1444 -0.5190
  136TYR    CE2 1834   1.008   3.746   3.700  0.0228  0.0163  0.0086
  136TYR    HE2 1835   1.020   3.830   3.767 -0.0604 -1.5008  2.0243
  136TYR    CD2 1836   0.889   3.728   3.629 -0.1277  0.7990  0.0523
  136TYR    HD2 1837   0.807   3.799   3.636  0.8317  1.9295  0.1220
  136TYR      C 1838   0.644   3.539   3.245 -0.2083 -0.5891  0.5784
  136TYR      O 1839   0.548   3.608   3.212 -0.0133 -0.4603  0.2764
  137GLY      N 1840   0.646   3.406   3.227  0.0669 -0.5441  0.2807
  137GLY      H 1841   0.729   3.358   3.258  0.6585 -0.5014 -1.1311
  137GLY     CA 1842   0.563   3.326   3.139 -0.0155 -0.1325 -0.0220
  137GLY    HA1 1843   0.489   3.386   3.086  0.1959  1.1087  1.0186
  137GLY    HA2 1844   0.508   3.264   3.210  1.5497  0.2248  1.5748
  137GLY      C 1845   0.638   3.251   3.031  0.1507 -0.1763  0.1235
  137GLY      O 1846   0.739   3.306   2.986  0.0500 -0.0049  0.1084
  138GLY      N 1847   0.591   3.134   2.986 -0.2777  0.0395  0.0096
  138GLY      H 1848   0.513   3.091   3.033  0.5233 -1.2185  0.2164
  138GLY     CA 1849   0.659   3.060   2.881  0.2292  0.2897  0.1558
  138GLY    HA1 1850   0.600   2.970   2.862  0.3429  0.5077 -1.3190
  138GLY    HA2 1851   0.760   3.030   2.908 -0.1470  0.8322  2.4113
  138GLY      C 1852   0.659   3.134   2.749 -0.1421 -0.0539 -0.0405
  138GLY      O 1853   0.591   3.235   2.734 -0.5452 -0.2418  0.5031
  139GLN      N 1854   0.745   3.095   2.655  0.0153  0.6135 -0.1826
  139GLN      H 1855   0.807   3.019   2.681 -3.2062 -1.7148  1.3129
  139GLN     CA 1856   0.758   3.148   2.521  0.0150  0.5987 -0.1884
  139GLN     HA 1857   0.790   3.252   2.524  0.3714  0.5092 -0.7791
  139GLN     CB 1858   0.868   3.079   2.440  0.0878  0.5344 -0.0343
  139GLN    HB1 1859   0.837   2.979   2.411 -0.4340  0.9029 -0.7818
  139GLN    HB2 1860   0.878   3.127   2.343  1.2237 -0.9075 -0.6496
  139GLN     CG 1861   1.010   3.083   2.497  0.0377  0.2343  0.1137
  139GLN    HG1 1862   1.015   3.179   2.548  1.6853  1.7841 -2.7127
  139GLN    HG2 1863   1.083   3.079   2.416  0.6454  3.0822  0.4069
  139GLN     CD 1864   1.043   2.962   2.583 -0.4208  0.4163  0.5529
  139GLN    OE1 1865   0.953   2.892   2.628 -0.7619  0.3364 -0.2255
  139GLN    NE2 1866   1.166   2.926   2.620 -0.3760  0.1694  0.1751
  139GLN   HE21 1867   1.173   2.834   2.662 -1.3387 -0.6317 -1.3442
  139GLN   HE22 1868   1.244   2.989   2.607  0.6178 -1.4581 -2.7186
  139GLN      C 1869   0.623   3.157   2.451  0.2363 -0.0182 -0.7064
  139GLN      O 1870   0.539   3.068   2.467  0.3809 -0.0948 -0.3660
  140GLN      N 1871   0.603   3.264   2.374  0.3737  0.1067 -0.5690
  140GLN      H 1872   0.684   3.319   2.352  1.4744 -1.1665  0.1557
  140GLN     CA 1873   0.480   3.290   2.301 -0.1767  0.1543  0.3475
  140GLN     HA 1874   0.397   3.278   2.370 -1.0681  1.1645 -0.5171
  140GLN     CB 1875   0.460   3.431   2.246  0.1299  0.0982  0.0861
  140GLN    HB1 1876   0.360   3.446   2.204 -0.0233  1.3258  0.8501
  140GLN    HB2 1877   0.540   3.463   2.179  2.4061 -1.1532  2.0558
  140GLN     CG 1878   0.464   3.525   2.366  0.9882 -0.1416  0.2523
  140GLN    HG1 1879   0.478   3.626   2.326  0.1406  0.0968  0.5292
  140GLN    HG2 1880   0.553   3.513   2.427  1.1175 -1.6724 -0.2187
  140GLN     CD 1881   0.342   3.531   2.457  0.8730  0.4576  0.0665
  140GLN    OE1 1882   0.239   3.465   2.445  1.0446  0.3049 -0.6034
  140GLN    NE2 1883   0.350   3.607   2.566  0.1574 -0.0787  0.4986
  140GLN   HE21 1884   0.431   3.665   2.581 -0.9888  1.9233 -0.6478
  140GLN   HE22 1885   0.280   3.597   2.639  1.4134  0.5280  1.8559
  140GLN      C 1886   0.467   3.197   2.181  0.0889  0.1948  0.2849
  140GLN      O 1887   0.350   3.167   2.155  0.0007  0.0818  0.7848
  141GLN      N 1888   0.571   3.151   2.112 -0.4932 -0.2791 -0.2931
  141GLN      H 1889   0.665   3.181   2.135 -0.7490  0.3038  0.0299
  141GLN     CA 1890   0.558   3.038   2.023 -0.5095 -0.2847 -0.2837
  141GLN     HA 1891   0.456   3.019   1.992 -0.2795 -3.9470  0.6487
  141GLN     CB 1892   0.648   3.056   1.901 -0.0183 -0.2769  0.0730
  141GLN    HB1 1893   0.750   3.072   1.934 -0.2216 -0.7596  0.9778
  141GLN    HB2 1894   0.645   2.963   1.844  0.6796 -0.2539 -0.0118
  141GLN     CG 1895   0.610   3.177   1.816  0.1177 -0.3211 -0.0523
  141GLN    HG1 1896   0.692   3.192   1.746  0.9748 -1.4189  0.6924
  141GLN    HG2 1897   0.631   3.264   1.879  2.7410 -1.3884  0.6933
  141GLN     CD 1898   0.480   3.158   1.739  0.2484  0.6593 -0.5334
  141GLN    OE1 1899   0.370   3.180   1.790  0.0251  0.2228 -0.8298
  141GLN    NE2 1900   0.479   3.106   1.616 -0.2281 -0.3185 -0.1260
  141GLN   HE21 1901   0.389   3.088   1.574 -0.4886  0.2522  0.1729
  141GLN   HE22 1902   0.563   3.084   1.563 -0.2234 -1.5986  0.3723
  141GLN      C 1903   0.588   2.915   2.108 -0.0604 -0.0146 -0.0471
  141GLN      O 1904   0.691   2.902   2.174 -0.0436 -0.0955 -0.0896
  142SER      N 1905   0.488   2.827   2.116  0.0058 -0.0818  0.0452
  142SER      H 1906   0.404   2.836   2.061  0.2345 -0.8815 -0.4505
  142SER     CA 1907   0.500   2.698   2.180  0.1823 -0.2291 -0.2807
  142SER     HA 1908   0.600   2.664   2.156  0.5842 -0.5586  1.6863
  142SER     CB 1909   0.497   2.713   2.332  0.1838 -0.6379 -0.2379
  142SER    HB1 1910   0.425   2.785   2.371  2.4544  0.3655  2.4723
  142SER    HB2 1911   0.467   2.621   2.382  1.5740 -1.8396 -1.5075
  142SER     OG 1912   0.622   2.746   2.390  0.0569 -0.2606 -0.1745
  142SER     HG 1913   0.658   2.805   2.324 -0.4256  0.7011  0.3960
  142SER      C 1914   0.395   2.597   2.134 -0.2739 -0.1474  0.5399
  142SER      O 1915   0.286   2.640   2.097  0.1017 -0.0687 -0.5136
  143TYR      N 1916   0.420   2.466   2.134 -0.2603 -0.1498 -0.0524
  143TYR      H 1917   0.514   2.441   2.161 -0.2885 -0.7030 -0.4500
  143TYR     CA 1918   0.329   2.356   2.112  0.0643 -0.5059  0.3571
  143TYR     HA 1919   0.261   2.381   2.030  1.7790  1.1067 -0.6393
  143TYR     CB 1920   0.403   2.233   2.059  0.2469 -0.0528 -0.4580
  143TYR    HB1 1921   0.456   2.270   1.972  1.8800  0.4975  0.7267
  143TYR    HB2 1922   0.487   2.205   2.122  1.5606  4.6906  0.2756
  143TYR     CG 1923   0.316   2.117   2.017 -0.1056  0.0390  0.0008
  143TYR    CD1 1924   0.237   2.137   1.903  0.0014  0.4593  0.0014
  143TYR    HD1 1925   0.249   2.226   1.842  3.3807 -0.1280 -0.4359
  143TYR    CE1 1926   0.142   2.041   1.867  0.6821 -0.1370 -0.2383
  143TYR    HE1 1927   0.080   2.063   1.781  0.6989  0.3624 -0.1292
  143TYR     CZ 1928   0.128   1.925   1.945  0.1383  0.4275  0.5215
  143TYR     OH 1929   0.034   1.831   1.913  0.6466 -0.0830  0.5081
  143TYR     HH 1930  -0.012   1.861   1.835  1.7270  1.4761  0.4290
  143TYR    CE2 1931   0.209   1.900   2.057 -0.2110  0.0532  0.6971
  143TYR    HE2 1932   0.208   1.800   2.096 -0.6077  0.0174  0.5932
  143TYR    CD2 1933   0.303   1.999   2.091 -0.0040  0.0733  0.0734
  143TYR    HD2 1934   0.357   1.987   2.184 -0.8393  2.3667  0.9263
  143TYR      C 1935   0.254   2.322   2.240 -0.3282 -0.4342  0.1492
  143TYR      O 1936   0.308   2.253   2.326  0.1228 -0.0265  0.2022
  144GLY      N 1937   0.137   2.383   2.262  0.1923  0.4667  0.4902
  144GLY      H 1938   0.087   2.423   2.184  2.3846  0.9245 -0.7607
  144GLY     CA 1939   0.053   2.367   2.379 -0.0710  0.2944  0.2783
  144GLY    HA1 1940  -0.030   2.438   2.384 -1.1163 -0.9026  0.4756
  144GLY    HA2 1941   0.118   2.385   2.465  1.9890 -0.5990 -1.0039
  144GLY      C 1942  -0.010   2.229   2.396 -0.0541  0.2841  0.2575
  144GLY      O 1943  -0.029   2.159   2.297  0.3099  0.4789  0.0452
  145GLN      N 1944  -0.050   2.189   2.517 -0.0793  0.0331  0.1666
  145GLN      H 1945  -0.046   2.259   2.590  0.1681 -0.6057  0.7719
  145GLN     CA 1946  -0.129   2.071   2.545  0.1049  0.0374  0.7222
  145GLN     HA 1947  -0.084   1.991   2.486  3.2192  2.4517 -0.4914
  145GLN     CB 1948  -0.128   2.038   2.694  0.0149  0.2001  0.7590
  145GLN    HB1 1949  -0.166   2.122   2.752 -0.4006  0.9917 -0.5929
  145GLN    HB2 1950  -0.196   1.953   2.700  1.4000 -1.3440 -2.5099
  145GLN     CG 1951   0.010   1.981   2.725  0.1099  0.1067  0.1867
  145GLN    HG1 1952   0.031   1.898   2.658 -2.4946  1.4674 -2.5373
  145GLN    HG2 1953   0.084   2.059   2.704 -1.4806  1.0298 -2.3978
  145GLN     CD 1954   0.018   1.937   2.871  0.7544 -0.0487  0.1065
  145GLN    OE1 1955   0.029   2.021   2.960 -0.3039  0.5873 -0.3505
  145GLN    NE2 1956  -0.001   1.809   2.901  0.3364 -0.0330 -0.0840
  145GLN   HE21 1957  -0.001   1.749   2.819  0.7099 -0.6658  0.3680
  145GLN   HE22 1958  -0.035   1.785   2.993  0.3697 -1.6612 -0.4536
  145GLN      C 1959  -0.271   2.107   2.503  0.1580 -0.0941  0.4272
  145GLN      O 1960  -0.339   2.023   2.445  0.4807  0.0248 -0.1338
  146GLN      N 1961  -0.329   2.220   2.545 -0.0930 -0.3041  0.6441
  146GLN      H 1962  -0.272   2.292   2.587 -0.6329  0.3292  0.2895
  146GLN     CA 1963  -0.472   2.241   2.545 -0.0392  0.0872 -0.0371
  146GLN     HA 1964  -0.528   2.152   2.575  0.1772  0.3255  1.1036
  146GLN     CB 1965  -0.511   2.362   2.629  0.4532  0.0115  0.3062
  146GLN    HB1 1966  -0.614   2.390   2.604 -0.4371 -1.2453  2.2998
  146GLN    HB2 1967  -0.442   2.442   2.606  0.3908  0.0329  0.1933
  146GLN     CG 1968  -0.498   2.350   2.781  0.2048  0.1242  0.3376
  146GLN    HG1 1969  -0.522   2.447   2.824 -1.6418  0.3085 -0.9848
  146GLN    HG2 1970  -0.393   2.333   2.805  0.8260  2.3132 -0.6168
  146GLN     CD 1971  -0.598   2.250   2.836 -0.0398  0.3755  0.3481
  146GLN    OE1 1972  -0.680   2.192   2.765  0.3410  0.4802 -0.1820
  146GLN    NE2 1973  -0.588   2.217   2.965 -0.5993 -0.0971  0.2752
  146GLN   HE21 1974  -0.670   2.183   3.014  0.1855 -0.6634  1.2393
  146GLN   HE22 1975  -0.519   2.261   3.024 -1.3297  2.4888 -0.6761
  146GLN      C 1976  -0.518   2.271   2.403  0.0398 -0.1002 -0.1022
  146GLN      O 1977  -0.451   2.343   2.330  0.6086 -0.1948  0.3233
  147GLN      N 1978  -0.633   2.216   2.362 -0.0594 -0.0577  0.1113
  147GLN      H 1979  -0.697   2.176   2.429 -4.1740 -0.2386 -3.4676
  147GLN     CA 1980  -0.666   2.222   2.221  0.4263  0.2044  0.0043
  147GLN     HA 1981  -0.574   2.222   2.164 -0.0267  4.8949 -1.1847
  147GLN     CB 1982  -0.739   2.096   2.175  0.1017  0.2586  0.3578
  147GLN    HB1 1983  -0.684   2.012   2.217 -0.3177 -1.6264 -2.5029
  147GLN    HB2 1984  -0.722   2.096   2.067 -2.2143  3.3381 -0.1384
  147GLN     CG 1985  -0.887   2.084   2.210  0.0121 -0.1838 -0.1532
  147GLN    HG1 1986  -0.900   2.079   2.318 -0.9985 -0.6997 -0.2922
  147GLN    HG2 1987  -0.931   2.180   2.184  3.8859  2.1171  1.0427
  147GLN     CD 1988  -0.950   1.960   2.148 -0.0991 -0.0348 -0.3395
  147GLN    OE1 1989  -0.885   1.888   2.073 -0.0599 -0.2742 -0.0779
  147GLN    NE2 1990  -1.076   1.926   2.175 -0.1623  0.4268 -0.0385
  147GLN   HE21 1991  -1.107   1.840   2.132  0.0524  0.0534  0.5428
  147GLN   HE22 1992  -1.137   1.981   2.233 -0.7160 -2.2745  2.1898
  147GLN      C 1993  -0.726   2.353   2.170  0.7039  0.3211 -0.0251
  147GLN      O 1994  -0.805   2.356   2.076  0.0571 -0.4585  0.4719
  148SER      N 1995  -0.689   2.464   2.234  1.0108  0.1701  0.0600
  148SER      H 1996  -0.617   2.453   2.304  2.1493  0.6544 -0.9931
  148SER     CA 1997  -0.741   2.595   2.200  0.6542  0.0119 -0.0154
  148SER     HA 1998  -0.838   2.589   2.152  0.6826  1.0946 -0.2199
  148SER     CB 1999  -0.746   2.692   2.318  0.4763 -0.0129 -0.0020
  148SER    HB1 2000  -0.648   2.719   2.358  0.2550  0.8407 -0.0201
  148SER    HB2 2001  -0.809   2.777   2.296 -1.4379 -1.4818 -0.4735
  148SER     OG 2002  -0.818   2.639   2.427 -0.6500  0.0017 -0.7217
  148SER     HG 2003  -0.910   2.652   2.403 -0.5157 -1.2449 -2.0283
  148SER      C 2004  -0.653   2.660   2.094  0.0403  0.7239 -0.0934
  148SER      O 2005  -0.613   2.776   2.099  0.0763  0.7159 -0.1868
  149TYR      N 2006  -0.624   2.580   1.991 -0.1616  0.2465  0.2167
  149TYR      H 2007  -0.681   2.498   1.971 -1.3329  0.8249  1.0665
  149TYR     CA 2008  -0.545   2.618   1.876 -0.3063 -0.1090 -0.0022
  149TYR     HA 2009  -0.447   2.649   1.913 -0.1398  0.3153 -0.7638
  149TYR     CB 2010  -0.517   2.491   1.795 -0.0560 -0.1698  0.1805
  149TYR    HB1 2011  -0.611   2.468   1.745 -0.5263  2.9845 -0.6509
  149TYR    HB2 2012  -0.444   2.509   1.716 -1.0521  1.9706 -0.3228
  149TYR     CG 2013  -0.480   2.372   1.881 -0.3338  0.1503  0.7460
  149TYR    CD1 2014  -0.539   2.250   1.848 -0.0943  0.2007  0.1228
  149TYR    HD1 2015  -0.613   2.256   1.769 -0.6726  2.7914  0.7794
  149TYR    CE1 2016  -0.499   2.134   1.914 -0.5491 -0.2286 -0.3424
  149TYR    HE1 2017  -0.552   2.040   1.904 -2.6954  0.8257  0.4494
  149TYR     CZ 2018  -0.391   2.137   2.005 -0.7136  0.4465 -0.1634
  149TYR     OH 2019  -0.348   2.022   2.064 -0.2338 -0.0029 -1.3435
  149TYR     HH 2020  -0.277   2.038   2.127 -0.8613 -2.3907  0.1275
  149TYR    CE2 2021  -0.342   2.263   2.042 -0.1985  0.0860  0.4070
  149TYR    HE2 2022  -0.256   2.271   2.107 -0.5285  0.2068  0.8271
  149TYR    CD2 2023  -0.384   2.383   1.982  0.0689  0.1607  0.3638
  149TYR    HD2 2024  -0.336   2.476   2.008  0.3155  0.3660 -0.7601
  149TYR      C 2025  -0.606   2.732   1.796 -0.1574 -0.0045  0.0344
  149TYR      O 2026  -0.727   2.743   1.778 -0.0948  0.0374 -0.3737
  150ASN      N 2027  -0.525   2.819   1.734 -0.3738  0.3898  0.2969
  150ASN      H 2028  -0.426   2.809   1.749 -0.4831  1.2218  1.7805
  150ASN     CA 2029  -0.569   2.929   1.651 -0.1849  0.3632  0.1594
  150ASN     HA 2030  -0.678   2.921   1.647 -0.2500  1.4767 -0.6771
  150ASN     CB 2031  -0.544   3.063   1.719 -0.4060  0.1532  0.6581
  150ASN    HB1 2032  -0.589   3.143   1.661  1.2574  1.0844  0.5846
  150ASN    HB2 2033  -0.589   3.066   1.819 -0.7793 -0.8356  0.5317
  150ASN     CG 2034  -0.402   3.112   1.743 -0.1630 -0.3862  0.3473
  150ASN    OD1 2035  -0.355   3.195   1.664 -0.6295 -0.1764  0.2845
  150ASN    ND2 2036  -0.328   3.053   1.837 -0.0471 -0.0541  0.4665
  150ASN   HD21 2037  -0.374   2.983   1.892 -1.9186  1.1776  0.5743
  150ASN   HD22 2038  -0.227   3.048   1.839 -0.0060 -1.7610 -1.9951
  150ASN      C 2039  -0.519   2.921   1.508 -0.1394 -0.1528  0.2021
  150ASN      O 2040  -0.415   2.983   1.487 -0.1464 -0.0056  0.5968
  151PRO      N 2041  -0.580   2.849   1.413  0.2803 -0.0474 -0.1511
  151PRO     CD 2042  -0.544   2.860   1.273  0.2664  0.4506 -0.1184
  151PRO    HD1 2043  -0.569   2.958   1.231 -1.2198  0.5995  1.0401
  151PRO    HD2 2044  -0.440   2.835   1.254  0.2066  0.2408 -0.1809
  151PRO     CG 2045  -0.636   2.765   1.196 -0.1016  0.3049  0.4912
  151PRO    HG1 2046  -0.579   2.721   1.114 -0.9032  0.8598 -0.3988
  151PRO    HG2 2047  -0.714   2.828   1.153  2.1711  1.3411 -2.5104
  151PRO     CB 2048  -0.681   2.665   1.301 -0.0620 -0.2256  0.0056
  151PRO    HB1 2049  -0.778   2.618   1.283  0.1343 -1.5909  2.0995
  151PRO    HB2 2050  -0.613   2.580   1.291 -0.2866 -0.1941 -2.1533
  151PRO     CA 2051  -0.672   2.739   1.434 -0.0057  0.1766 -0.2224
  151PRO     HA 2052  -0.627   2.669   1.504  2.0668  1.0871 -0.5578
  151PRO      C 2053  -0.813   2.777   1.478  0.1357 -0.0821  0.4642
  151PRO      O 2054  -0.857   2.883   1.435  0.2287 -0.1902  0.1006
  152PRO      N 2055  -0.893   2.688   1.536  0.1156 -0.1526  0.3282
  152PRO     CD 2056  -0.859   2.547   1.539 -0.2478 -0.2462  0.1903
  152PRO    HD1 2057  -0.778   2.512   1.475 -0.3435  0.0894 -0.1145
  152PRO    HD2 2058  -0.821   2.515   1.636  2.0987 -0.0663 -0.5994
  152PRO     CG 2059  -0.984   2.464   1.515 -0.2771 -0.0689 -0.2755
  152PRO    HG1 2060  -0.980   2.373   1.575  0.4408  1.0620  1.4436
  152PRO    HG2 2061  -1.005   2.449   1.409 -0.4260 -2.5388  0.0442
  152PRO     CB 2062  -1.084   2.556   1.585 -0.0742 -0.0620  0.0064
  152PRO    HB1 2063  -1.184   2.544   1.543 -0.1463  0.6520 -0.0348
  152PRO    HB2 2064  -1.091   2.535   1.691 -0.4900 -2.1883 -0.3935
  152PRO     CA 2065  -1.036   2.698   1.561  0.0279 -0.1258 -0.1739
  152PRO     HA 2066  -1.080   2.727   1.466  2.5759 -0.7517 -1.6499
  152PRO      C 2067  -1.078   2.797   1.669 -0.1553 -0.1410 -0.2303
  152PRO      O 2068  -1.193   2.819   1.705 -0.1431  0.1175 -0.3421
  153GLN      N 2069  -0.978   2.872   1.716  0.4173 -0.5711 -0.7405
  153GLN      H 2070  -0.886   2.850   1.680  1.0842 -0.7452  0.9482
  153GLN     CA 2071  -0.993   2.994   1.793  0.2238 -0.5824 -0.7598
  153GLN     HA 2072  -1.100   3.007   1.810  0.7477  0.1625  2.6697
  153GLN     CB 2073  -0.940   2.973   1.935 -0.0290  0.5744 -0.4804
  153GLN    HB1 2074  -0.991   2.890   1.982 -1.0155  2.3008  1.6408
  153GLN    HB2 2075  -0.832   2.962   1.923 -0.4846 -2.6764 -3.1531
  153GLN     CG 2076  -0.976   3.087   2.029 -0.4963  0.2300 -0.2342
  153GLN    HG1 2077  -1.080   3.114   2.014 -0.8088 -0.8455 -0.0330
  153GLN    HG2 2078  -0.930   3.180   1.993  3.5246 -1.3128  0.3396
  153GLN     CD 2079  -0.928   3.070   2.172 -0.0115 -0.8215 -0.5122
  153GLN    OE1 2080  -1.013   3.056   2.260 -0.1625  0.5618 -0.4188
  153GLN    NE2 2081  -0.799   3.076   2.203 -0.1945  0.0944  0.1036
  153GLN   HE21 2082  -0.722   3.101   2.142  0.4375 -0.6567  0.5828
  153GLN   HE22 2083  -0.784   3.092   2.302  0.0164  0.2022  0.0552
  153GLN      C 2084  -0.933   3.119   1.730 -0.1069 -0.2882 -0.4979
  153GLN      O 2085  -0.832   3.118   1.660 -0.2798 -0.2349 -0.7478
  154GLY      N 2086  -0.998   3.233   1.755  0.8193  0.2046 -0.2873
  154GLY      H 2087  -1.077   3.229   1.818 -0.0548  1.1921 -1.2773
  154GLY     CA 2088  -0.939   3.362   1.726  0.5776  0.2993 -0.3561
  154GLY    HA1 2089  -1.021   3.433   1.741  1.3739  1.4202 -1.1451
  154GLY    HA2 2090  -0.908   3.362   1.622  1.3663  1.1263 -0.1306
  154GLY      C 2091  -0.827   3.412   1.815  0.0024 -0.0029  0.5510
  154GLY      O 2092  -0.742   3.331   1.851 -0.3908 -0.5987  0.1488
  155TYR      N 2093  -0.808   3.541   1.845  0.1923  0.0153  0.3511
  155TYR      H 2094  -0.883   3.596   1.804  0.3467  1.0001  1.3401
  155TYR     CA 2095  -0.704   3.600   1.926  0.3051 -0.1092  0.2968
  155TYR     HA 2096  -0.609   3.547   1.918  0.4615  0.0838  0.8038
  155TYR     CB 2097  -0.666   3.734   1.862  0.0573 -0.2781 -0.2135
  155TYR    HB1 2098  -0.750   3.800   1.882 -1.6846 -2.9486  2.1067
  155TYR    HB2 2099  -0.641   3.710   1.759 -1.7106 -1.6020 -0.3806
  155TYR     CG 2100  -0.543   3.794   1.926 -0.1453 -0.0537 -0.0322
  155TYR    CD1 2101  -0.416   3.761   1.875 -0.0918 -0.7901  0.5675
  155TYR    HD1 2102  -0.405   3.676   1.809 -1.0857 -1.5186  1.3007
  155TYR    CE1 2103  -0.307   3.835   1.921 -0.2840  0.2089 -0.5279
  155TYR    HE1 2104  -0.208   3.796   1.902 -0.1327  0.5781 -0.5024
  155TYR     CZ 2105  -0.317   3.943   2.010 -0.0845  0.1146 -0.3899
  155TYR     OH 2106  -0.202   4.007   2.045 -0.0740 -0.0603 -0.1023
  155TYR     HH 2107  -0.219   4.076   2.110  0.8616  0.8655 -0.8003
  155TYR    CE2 2108  -0.443   3.968   2.068  0.3480 -0.0006  0.6379
  155TYR    HE2 2109  -0.463   4.058   2.124 -2.3624  0.7589 -1.2940
  155TYR    CD2 2110  -0.554   3.897   2.020  0.5531  0.3288 -0.3564
  155TYR    HD2 2111  -0.653   3.915   2.060  0.9163  1.0890  0.2300
  155TYR      C 2112  -0.738   3.605   2.074 -0.1824  0.1286  0.1797
  155TYR      O 2113  -0.809   3.691   2.124 -0.7203 -0.1496 -0.0925
  156GLY      N 2114  -0.701   3.502   2.151 -0.0369 -0.4244 -0.6073
  156GLY      H 2115  -0.638   3.438   2.106 -1.1119 -1.3680 -0.8026
  156GLY     CA 2116  -0.754   3.481   2.285  0.3966 -0.1567 -0.3904
  156GLY    HA1 2117  -0.853   3.436   2.275 -0.3337  1.5724 -1.4448
  156GLY    HA2 2118  -0.771   3.574   2.340  1.2401  0.9767 -1.9443
  156GLY      C 2119  -0.680   3.383   2.375 -0.2812 -0.3350 -0.0176
  156GLY      O 2120  -0.582   3.324   2.330  0.1436  0.0172  0.4331
  157GLN      N 2121  -0.717   3.375   2.502 -0.4801 -0.1396 -0.0631
  157GLN      H 2122  -0.800   3.428   2.527 -0.5462 -0.5937  0.7197
  157GLN     CA 2123  -0.666   3.281   2.600 -0.1757  0.1101  0.0185
  157GLN     HA 2124  -0.558   3.282   2.586  0.0661  0.1400  1.6676
  157GLN     CB 2125  -0.701   3.320   2.743  0.1323 -0.3877  0.2323
  157GLN    HB1 2126  -0.650   3.412   2.772  0.2913 -0.7137  1.0111
  157GLN    HB2 2127  -0.664   3.244   2.812  2.1577  0.7746  0.4903
  157GLN     CG 2128  -0.853   3.332   2.753  0.1455 -0.1964  0.2106
  157GLN    HG1 2129  -0.901   3.243   2.711 -0.7366  1.0186 -1.4588
  157GLN    HG2 2130  -0.886   3.415   2.691  3.2414  0.5419 -0.6458
  157GLN     CD 2131  -0.894   3.351   2.898 -0.1587  0.3277  0.0583
  157GLN    OE1 2132  -0.842   3.304   2.999 -0.1430  1.6549  0.6850
  157GLN    NE2 2133  -0.997   3.435   2.912 -0.5383 -0.0949 -0.1299
  157GLN   HE21 2134  -1.018   3.473   3.004  1.4992  1.1962 -0.1218
  157GLN   HE22 2135  -1.046   3.468   2.831 -0.1141 -0.6994 -0.6432
  157GLN      C 2136  -0.702   3.138   2.563 -0.0848  0.0283  0.2452
  157GLN      O 2137  -0.801   3.119   2.493 -0.0378 -0.0261  0.1944
  158GLN      N 2138  -0.623   3.040   2.608  0.1181  0.2931  0.4724
  158GLN      H 2139  -0.533   3.058   2.650 -0.6087 -1.2325  2.8538
  158GLN     CA 2140  -0.659   2.900   2.605 -0.1767  0.3764 -0.2561
  158GLN     HA 2141  -0.701   2.862   2.512  0.5894 -1.9810  0.2893
  158GLN     CB 2142  -0.534   2.814   2.601 -0.4496 -0.0306 -0.1134
  158GLN    HB1 2143  -0.567   2.713   2.574 -1.1588  0.2229 -0.2035
  158GLN    HB2 2144  -0.498   2.816   2.704 -3.3275 -1.7894  1.0524
  158GLN     CG 2145  -0.415   2.840   2.509 -0.0599 -0.3818  0.2804
  158GLN    HG1 2146  -0.445   2.827   2.405 -1.0221  1.3968  0.2795
  158GLN    HG2 2147  -0.384   2.945   2.511 -0.3109 -0.2775 -0.6881
  158GLN     CD 2148  -0.293   2.757   2.545  0.6084  0.5051  0.1093
  158GLN    OE1 2149  -0.247   2.671   2.471 -0.1986 -0.0132  0.2027
  158GLN    NE2 2150  -0.226   2.783   2.658  0.3916  0.6493  0.2053
  158GLN   HE21 2151  -0.272   2.854   2.714 -0.7692  0.6467 -0.7094
  158GLN   HE22 2152  -0.148   2.732   2.695 -0.8294 -0.0752  1.9162
  158GLN      C 2153  -0.762   2.864   2.712 -0.2379 -0.0989 -0.4720
  158GLN      O 2154  -0.772   2.931   2.815  0.8908 -0.7570  0.0941
  159ASN      N 2155  -0.848   2.765   2.688  0.5865 -0.7555 -0.7741
  159ASN      H 2156  -0.836   2.711   2.603  0.9395  0.7659 -1.7379
  159ASN     CA 2157  -0.957   2.733   2.778  0.6323  0.3726 -0.3065
  159ASN     HA 2158  -1.001   2.824   2.819 -1.0557 -0.6644  0.2451
  159ASN     CB 2159  -1.073   2.671   2.701 -0.0734  0.5329  0.6060
  159ASN    HB1 2160  -1.038   2.592   2.634 -3.1654  0.3630 -0.9844
  159ASN    HB2 2161  -1.117   2.747   2.638  1.4040  0.9923  0.0907
  159ASN     CG 2162  -1.181   2.618   2.795 -0.2695 -0.0847  0.0390
  159ASN    OD1 2163  -1.192   2.658   2.910  0.3968  0.7411 -0.1686
  159ASN    ND2 2164  -1.262   2.524   2.746 -0.8315  0.3390  0.1545
  159ASN   HD21 2165  -1.248   2.487   2.654  1.4255  0.4855  0.3878
  159ASN   HD22 2166  -1.318   2.470   2.811 -1.1694  1.6862  1.0156
  159ASN      C 2167  -0.905   2.639   2.886  0.4379 -0.0948 -0.6176
  159ASN      O 2168  -0.899   2.518   2.870 -0.2168 -0.2099 -0.0114
  160GLN      N 2169  -0.859   2.703   2.994 -0.8430 -0.1077 -0.0440
  160GLN      H 2170  -0.880   2.802   3.000  0.8437  0.4746 -2.1986
  160GLN     CA 2171  -0.801   2.632   3.106  0.5089  0.4739 -0.3538
  160GLN     HA 2172  -0.840   2.531   3.100  2.4241 -0.2252 -2.1603
  160GLN     CB 2173  -0.650   2.625   3.081  0.5755  0.0284  0.1551
  160GLN    HB1 2174  -0.633   2.580   2.983  0.6118  0.4106 -0.0157
  160GLN    HB2 2175  -0.612   2.568   3.165  1.7776 -0.7634 -0.8914
  160GLN     CG 2176  -0.576   2.758   3.076 -0.2682  0.4955 -0.4066
  160GLN    HG1 2177  -0.622   2.822   3.002  0.1627 -1.5738 -2.6007
  160GLN    HG2 2178  -0.567   2.802   3.175 -0.5370 -1.1798  0.4075
  160GLN     CD 2179  -0.435   2.751   3.018 -0.2409 -0.5309 -0.2405
  160GLN    OE1 2180  -0.380   2.649   2.976  0.8019 -0.0810  0.0127
  160GLN    NE2 2181  -0.373   2.868   3.004  0.4027 -0.8217  0.1656
  160GLN   HE21 2182  -0.278   2.881   2.972  0.4763  0.3375  0.8188
  160GLN   HE22 2183  -0.428   2.947   3.033 -0.9294 -1.7800  0.3152
  160GLN      C 2184  -0.833   2.704   3.236 -0.2389 -0.2825 -0.1083
  160GLN      O 2185  -0.892   2.812   3.241  0.1728 -0.0766  0.4486
  161TYR      N 2186  -0.784   2.647   3.346  0.0588  0.3795  0.1105
  161TYR      H 2187  -0.742   2.556   3.342 -1.3246 -0.2421 -1.1395
  161TYR     CA 2188  -0.788   2.712   3.476 -0.0700  0.1031  0.2456
  161TYR     HA 2189  -0.883   2.765   3.482 -0.4446 -0.6799  1.6344
  161TYR     CB 2190  -0.786   2.613   3.592 -0.9138  0.0968  0.2654
  161TYR    HB1 2191  -0.697   2.550   3.594  1.1780  2.8500 -0.5004
  161TYR    HB2 2192  -0.872   2.546   3.589 -1.0788  0.0420  3.2579
  161TYR     CG 2193  -0.791   2.682   3.726  0.0267  0.5248  0.0862
  161TYR    CD1 2194  -0.690   2.665   3.822  0.0168  0.0319  0.0093
  161TYR    HD1 2195  -0.600   2.613   3.790 -1.2368 -0.4572 -3.1052
  161TYR    CE1 2196  -0.696   2.743   3.938 -0.3855 -0.0484  0.0454
  161TYR    HE1 2197  -0.613   2.745   4.007  1.6683  0.7734 -2.2678
  161TYR     CZ 2198  -0.804   2.830   3.961 -0.6306 -0.3612  0.0704
  161TYR     OH 2199  -0.805   2.898   4.079  0.8700 -0.7585  0.3309
  161TYR     HH 2200  -0.896   2.922   4.098  0.1244 -0.7639 -2.8056
  161TYR    CE2 2201  -0.914   2.835   3.873 -0.3988  0.0654 -0.1987
  161TYR    HE2 2202  -1.005   2.889   3.892 -0.7388 -0.6300  0.2144
  161TYR    CD2 2203  -0.903   2.760   3.755 -0.0174  0.7248 -0.5911
  161TYR    HD2 2204  -0.985   2.754   3.685 -0.0214 -1.6500 -0.4878
  161TYR      C 2205  -0.677   2.815   3.483  0.3525 -0.3577  0.3359
  161TYR      O 2206  -0.565   2.793   3.435  0.0992  0.0753 -0.4821
  162ASN      N 2207  -0.708   2.932   3.539 -0.3544 -0.3471 -0.0646
  162ASN      H 2208  -0.804   2.940   3.569 -0.2513  0.6868  0.0137
  162ASN     CA 2209  -0.608   3.031   3.575 -0.6044  0.0514 -0.4578
  162ASN     HA 2210  -0.508   2.996   3.550 -0.0138  0.5686  1.0475
  162ASN     CB 2211  -0.625   3.159   3.495 -0.2710  0.2496 -0.2137
  162ASN    HB1 2212  -0.709   3.218   3.533  0.8447  1.3553  0.6179
  162ASN    HB2 2213  -0.641   3.136   3.390 -2.7438  0.4233  0.0680
  162ASN     CG 2214  -0.503   3.250   3.491 -0.1181  0.0515 -0.0582
  162ASN    OD1 2215  -0.398   3.231   3.552 -0.3400 -0.0525  0.2980
  162ASN    ND2 2216  -0.504   3.344   3.396 -0.1799  0.2947  0.1816
  162ASN   HD21 2217  -0.593   3.366   3.354 -0.1086  1.2735  0.5261
  162ASN   HD22 2218  -0.421   3.400   3.388  0.4217 -0.6867 -0.5999
  162ASN      C 2219  -0.616   3.058   3.724  0.2567  0.0104 -0.3974
  162ASN      O 2220  -0.728   3.078   3.772  0.2006 -0.1326 -0.4686
  163SER      N 2221  -0.503   3.077   3.793 -0.2159 -0.6143  0.5802
  163SER      H 2222  -0.422   3.069   3.735 -2.2823  0.4804 -2.7434
  163SER     CA 2223  -0.490   3.109   3.934  0.0236 -0.5459  0.5421
  163SER     HA 2224  -0.534   3.027   3.990  2.4831 -0.5529  2.6446
  163SER     CB 2225  -0.342   3.119   3.971  0.1718 -0.2722 -0.0970
  163SER    HB1 2226  -0.288   3.183   3.903  0.8493  0.5680  1.1899
  163SER    HB2 2227  -0.334   3.151   4.075 -0.7630 -1.6048  0.4203
  163SER     OG 2228  -0.289   2.990   3.948 -0.1681 -0.5558  0.6538
  163SER     HG 2229  -0.233   2.972   4.024  0.7965 -3.0393 -0.5316
  163SER      C 2230  -0.554   3.239   3.980 -0.1208 -0.3340 -0.2353
  163SER    OC1 2231  -0.597   3.242   4.098 -0.3831  0.2538 -0.3404
  163SER    OC2 2232  -0.547   3.341   3.909 -0.1259 -0.5418 -0.5345
    1MET      N 2233   4.511   3.941   1.203 -0.1256  0.1656 -0.0023
    1MET     H1 2234   4.524   4.041   1.213  0.2290  0.1197  0.0278
    1MET     H2 2235   4.569   3.925   1.122  0.5824  0.7388  0.3804
    1MET     H3 2236   4.546   3.890   1.283 -2.1164 -2.6644 -0.7920
    1MET     CA 2237   4.380   3.887   1.166 -0.0089 -0.2350  0.1631
    1MET     HA 2238   4.336   3.956   1.094  1.7116 -0.0283 -0.7301
    1MET     CB 2239   4.382   3.747   1.105  0.1860 -0.3215  0.3638
    1MET    HB1 2240   4.434   3.681   1.174 -1.2515  1.0965  2.9596
    1MET    HB2 2241   4.438   3.762   1.013  0.9076  1.2176  1.0275
    1MET     CG 2242   4.240   3.694   1.082  0.0060  0.3345 -0.0746
    1MET    HG1 2243   4.246   3.590   1.048  2.4987 -0.1702  1.6071
    1MET    HG2 2244   4.193   3.690   1.180  0.3520  0.0996  0.0861
    1MET     SD 2245   4.157   3.801   0.962 -0.2991  0.5061  0.2881
    1MET     CE 2246   3.993   3.725   0.952 -0.0949  0.0741  0.1770
    1MET    HE1 2247   3.936   3.768   0.870 -0.9995  0.5040  1.0118
    1MET    HE2 2248   4.005   3.619   0.930 -0.9029 -0.3800  1.7887
    1MET    HE3 2249   3.952   3.741   1.051  0.6518 -1.2356  0.7183
    1MET      C 2250   4.293   3.882   1.291  0.0731 -0.0716  0.2268
    1MET      O 2251   4.338   3.831   1.393  0.3026 -0.4175 -0.0428
    2ALA      N 2252   4.165   3.917   1.278 -0.0649 -0.7629 -0.3473
    2ALA      H 2253   4.143   3.980   1.202  0.0637  2.0990  1.8206
    2ALA     CA 2254   4.074   3.915   1.391  0.4477 -0.2878  0.0766
    2ALA     HA 2255   4.132   3.948   1.477 -0.9235  0.1377  0.8710
    2ALA     CB 2256   3.960   4.016   1.377  0.4964 -0.1894  0.3766
    2ALA    HB1 2257   3.993   4.120   1.372  0.7011 -0.2768 -0.2107
    2ALA    HB2 2258   3.895   4.014   1.464  1.9267  4.1469  1.7957
    2ALA    HB3 2259   3.905   3.984   1.288 -0.1441  0.7718  0.4167
    2ALA      C 2260   4.030   3.773   1.421 -0.2552 -0.1138 -0.1139
    2ALA      O 2261   4.044   3.681   1.342  0.0921  0.5417 -0.8267
    3SER      N 2262   3.989   3.740   1.544 -0.4582 -0.1427 -0.1876
    3SER      H 2263   3.970   3.822   1.600  0.9052  1.8378 -2.4267
    3SER     CA 2264   3.953   3.608   1.590 -0.2693 -0.1778 -0.1365
    3SER     HA 2265   3.958   3.619   1.698 -2.0040  3.2068 -0.2666
    3SER     CB 2266   3.804   3.581   1.564 -0.3127 -0.3912  0.3224
    3SER    HB1 2267   3.791   3.485   1.613 -0.4352 -0.0028  1.0726
    3SER    HB2 2268   3.783   3.580   1.457  1.2627  0.2398 -0.0307
    3SER     OG 2269   3.719   3.667   1.636 -0.4588  0.3341 -0.6916
    3SER     HG 2270   3.635   3.628   1.660 -0.3092 -0.0345 -0.7691
    3SER      C 2271   4.042   3.496   1.538 -0.2632 -0.4292  0.4011
    3SER      O 2272   3.998   3.400   1.475 -0.7023 -0.1189  0.2260
    4ASN      N 2273   4.173   3.512   1.558 -0.3174 -0.3505  0.6933
    4ASN      H 2274   4.194   3.602   1.598 -2.4420  0.0675  0.9624
    4ASN     CA 2275   4.277   3.424   1.507 -0.5293 -0.1056 -0.1791
    4ASN     HA 2276   4.226   3.336   1.468 -0.3252 -0.7898  1.0536
    4ASN     CB 2277   4.341   3.497   1.389 -0.2332  0.0032  0.0483
    4ASN    HB1 2278   4.387   3.589   1.425 -0.1964  0.4132 -1.0147
    4ASN    HB2 2279   4.261   3.528   1.322  0.6621  2.5277  0.0347
    4ASN     CG 2280   4.441   3.407   1.318 -0.0538 -0.0338  0.3432
    4ASN    OD1 2281   4.561   3.411   1.343 -0.0841  0.1045  0.4644
    4ASN    ND2 2282   4.395   3.311   1.236 -0.4363  0.2375  0.2380
    4ASN   HD21 2283   4.296   3.292   1.229 -0.2498 -1.4871  1.5341
    4ASN   HD22 2284   4.462   3.239   1.213  0.4301  0.7207  1.1294
    4ASN      C 2285   4.380   3.394   1.615 -0.5457 -0.4389 -0.2574
    4ASN      O 2286   4.411   3.484   1.692 -0.1157 -0.4268 -0.4390
    5ASP      N 2287   4.438   3.274   1.623 -0.1638 -0.2515 -0.1991
    5ASP      H 2288   4.426   3.203   1.552 -0.8795  0.5962 -0.9510
    5ASP     CA 2289   4.536   3.233   1.722 -0.0552 -0.1598 -0.2692
    5ASP     HA 2290   4.605   3.317   1.735 -0.3040  0.0943 -0.5823
    5ASP     CB 2291   4.466   3.222   1.857 -0.2814 -0.0047 -0.3742
    5ASP    HB1 2292   4.528   3.238   1.945 -0.7831  1.7179 -0.2793
    5ASP    HB2 2293   4.392   3.300   1.875 -1.3893 -1.1839  0.3363
    5ASP     CG 2294   4.401   3.085   1.873  0.0793 -0.0932  0.3591
    5ASP    OD1 2295   4.282   3.057   1.847  0.3158 -0.4798 -0.3378
    5ASP    OD2 2296   4.475   2.992   1.912  0.3994  0.0857  0.1901
    5ASP      C 2297   4.618   3.112   1.682 -0.0804 -0.2087 -0.1739
    5ASP      O 2298   4.581   3.049   1.583 -0.7587 -0.5610  0.3002
    6TYR      N 2299   4.725   3.077   1.755  0.0040  0.1360 -0.1312
    6TYR      H 2300   4.741   3.130   1.839  0.6338  1.7449 -1.2114
    6TYR     CA 2301   4.821   2.975   1.717 -0.2896 -0.0406 -0.4150
    6TYR     HA 2302   4.869   3.012   1.627 -0.0007  0.3949 -0.0923
    6TYR     CB 2303   4.935   2.966   1.819 -0.6180 -0.3661 -0.0704
    6TYR    HB1 2304   4.890   2.969   1.918 -1.3371  0.1168 -0.3996
    6TYR    HB2 2305   4.989   2.873   1.805 -1.9264 -0.7838 -3.0487
    6TYR     CG 2306   5.051   3.061   1.801 -0.3774 -0.5476  0.5127
    6TYR    CD1 2307   5.042   3.188   1.860 -0.0868 -0.5218  0.5031
    6TYR    HD1 2308   4.950   3.208   1.913  0.9572  0.3740  2.0618
    6TYR    CE1 2309   5.151   3.276   1.863  0.1483 -0.7853 -0.1398
    6TYR    HE1 2310   5.145   3.373   1.912 -0.4271 -1.0946  0.4171
    6TYR     CZ 2311   5.269   3.240   1.795  0.1674 -0.2686 -0.3868
    6TYR     OH 2312   5.372   3.330   1.797  0.4264 -0.5640 -0.3604
    6TYR     HH 2313   5.353   3.410   1.847 -0.6280 -0.7481 -0.4515
    6TYR    CE2 2314   5.272   3.120   1.723  0.2483 -0.1509 -0.5815
    6TYR    HE2 2315   5.356   3.095   1.660 -0.8529 -0.1696 -2.1168
    6TYR    CD2 2316   5.163   3.032   1.721 -0.3412  0.5543  0.1328
    6TYR    HD2 2317   5.173   2.936   1.672 -0.3912  0.1428  0.8912
    6TYR      C 2318   4.764   2.837   1.690 -0.1211 -0.1579 -0.1782
    6TYR      O 2319   4.827   2.749   1.633 -0.2208  0.0573 -0.6186
    7THR      N 2320   4.649   2.808   1.751 -0.2947  0.1851 -0.3409
    7THR      H 2321   4.597   2.883   1.795 -0.2285  0.2816 -0.4289
    7THR     CA 2322   4.576   2.685   1.726  0.1829 -0.0993 -0.3390
    7THR     HA 2323   4.643   2.599   1.733  3.5203  2.2431 -1.1069
    7THR     CB 2324   4.473   2.658   1.835  0.3728  0.5316  0.0070
    7THR     HB 2325   4.423   2.563   1.812 -0.9826  1.2712 -0.2006
    7THR    CG2 2326   4.527   2.649   1.977  0.5396 -0.5742 -0.1168
    7THR   HG21 2327   4.628   2.608   1.983  0.4530 -0.6352  3.8031
    7THR   HG22 2328   4.534   2.746   2.025 -0.1723  0.0530 -1.2374
    7THR   HG23 2329   4.461   2.583   2.033  0.4785 -0.6058 -0.2255
    7THR    OG1 2330   4.364   2.748   1.838  0.5338  0.7262  0.0110
    7THR    HG1 2331   4.390   2.831   1.879 -1.0839  1.4428 -0.3337
    7THR      C 2332   4.501   2.677   1.594 -0.5625 -0.1136  0.0778
    7THR      O 2333   4.460   2.567   1.557  0.0579 -0.4971  0.4935
    8GLN      N 2334   4.493   2.780   1.509 -0.1441 -0.0789  0.0777
    8GLN      H 2335   4.546   2.863   1.533  0.4832 -1.2008  3.0631
    8GLN     CA 2336   4.393   2.787   1.405 -0.1262  0.1751  0.0784
    8GLN     HA 2337   4.308   2.727   1.437  0.1229 -0.7347 -0.9476
    8GLN     CB 2338   4.353   2.934   1.392  0.2249  0.2516 -0.1441
    8GLN    HB1 2339   4.439   3.000   1.377 -0.1421  0.5683 -0.8417
    8GLN    HB2 2340   4.286   2.933   1.306  1.1711  0.0290 -0.8983
    8GLN     CG 2341   4.279   3.000   1.508 -0.5019 -0.3073 -0.2860
    8GLN    HG1 2342   4.347   2.997   1.593  2.0403  0.1947 -2.1745
    8GLN    HG2 2343   4.254   3.105   1.491  0.4849  0.6266  3.2164
    8GLN     CD 2344   4.154   2.923   1.550 -0.4061 -0.3415 -0.0617
    8GLN    OE1 2345   4.074   2.877   1.469 -0.1546 -0.3619 -0.3026
    8GLN    NE2 2346   4.123   2.909   1.679  0.2368  0.3765  0.1788
    8GLN   HE21 2347   4.187   2.951   1.745  0.8189  0.4767 -0.4366
    8GLN   HE22 2348   4.041   2.853   1.696 -0.5961  1.9532  1.7301
    8GLN      C 2349   4.457   2.742   1.275 -0.2156  0.5451 -0.0960
    8GLN      O 2350   4.563   2.789   1.234  0.0348  0.4438  0.4262
    9GLN      N 2351   4.385   2.655   1.204  0.1958  0.4037 -0.3412
    9GLN      H 2352   4.300   2.619   1.244  0.5387 -1.0176 -0.8164
    9GLN     CA 2353   4.408   2.588   1.077  0.2513 -0.1544 -0.0398
    9GLN     HA 2354   4.508   2.545   1.075  0.3226 -0.0630 -2.9320
    9GLN     CB 2355   4.305   2.476   1.068 -0.0964  0.1927 -0.3893
    9GLN    HB1 2356   4.314   2.409   1.153 -0.3376 -0.8971 -1.1949
    9GLN    HB2 2357   4.204   2.515   1.053 -0.0275 -0.4051 -2.9115
    9GLN     CG 2358   4.343   2.388   0.950  0.1463 -0.3510  0.0930
    9GLN    HG1 2359   4.329   2.443   0.857 -0.3351  0.3246  0.5538
    9GLN    HG2 2360   4.445   2.349   0.959 -0.0873 -0.5501  2.4010
    9GLN     CD 2361   4.247   2.270   0.937  0.1278 -0.2692 -0.5572
    9GLN    OE1 2362   4.143   2.259   1.001  0.5600 -0.7003  0.0788
    9GLN    NE2 2363   4.275   2.186   0.837  0.7587  0.0137 -0.6256
    9GLN   HE21 2364   4.360   2.201   0.784  0.8197  0.3404 -0.4384
    9GLN   HE22 2365   4.196   2.137   0.796 -0.4567  0.0382  1.5545
    9GLN      C 2366   4.405   2.687   0.961  0.1877 -0.2453 -0.1163
    9GLN      O 2367   4.471   2.680   0.858 -0.1548  0.1339 -0.3608
   10ALA      N 2368   4.310   2.780   0.971  0.1221 -0.3382  0.1260
   10ALA      H 2369   4.262   2.777   1.060  0.9608  1.3838  0.6873
   10ALA     CA 2370   4.277   2.882   0.874  0.1760 -0.2272  0.2242
   10ALA     HA 2371   4.368   2.904   0.819 -1.3521  3.5513 -1.1112
   10ALA     CB 2372   4.169   2.836   0.776 -0.1138  0.3936  0.2475
   10ALA    HB1 2373   4.072   2.840   0.827 -0.2593 -0.5125  0.0561
   10ALA    HB2 2374   4.192   2.735   0.743 -0.0328  0.5328 -0.1212
   10ALA    HB3 2375   4.173   2.894   0.684  0.0497 -0.8907 -0.5754
   10ALA      C 2376   4.243   3.014   0.940  0.3130 -0.0204 -0.1134
   10ALA      O 2377   4.201   3.022   1.056  0.1313 -0.1370 -0.1712
   11THR      N 2378   4.265   3.127   0.873 -0.4849  0.0907 -0.1975
   11THR      H 2379   4.326   3.126   0.793  0.2435  1.2739  0.3193
   11THR     CA 2380   4.242   3.265   0.911  0.0392  0.0511  0.2729
   11THR     HA 2381   4.279   3.272   1.014 -0.8250  1.3316  0.5217
   11THR     CB 2382   4.301   3.368   0.815  0.0203 -0.0355  0.1689
   11THR     HB 2383   4.263   3.466   0.842 -3.3036  0.2324 -4.2790
   11THR    CG2 2384   4.451   3.346   0.820  0.1143  0.5744  0.1049
   11THR   HG21 2385   4.483   3.242   0.809  1.0904  0.9175 -0.4441
   11THR   HG22 2386   4.490   3.366   0.920  0.5887 -2.9919  0.7832
   11THR   HG23 2387   4.504   3.416   0.756  1.9964  0.2095  1.1869
   11THR    OG1 2388   4.260   3.368   0.680 -0.2083 -0.3757  0.2355
   11THR    HG1 2389   4.259   3.461   0.654  3.8177 -0.6280 -1.5349
   11THR      C 2390   4.093   3.293   0.926  0.0704  0.3151  0.1013
   11THR      O 2391   4.054   3.364   1.018 -0.5531 -0.1869  0.2358
   12GLN      N 2392   4.013   3.231   0.838 -0.0300  0.5853  0.0018
   12GLN      H 2393   4.046   3.191   0.752 -0.2125  3.6710 -1.6570
   12GLN     CA 2394   3.869   3.235   0.856 -0.0364 -0.1755  0.1305
   12GLN     HA 2395   3.847   3.244   0.962 -0.5487  0.9550 -0.0679
   12GLN     CB 2396   3.808   3.354   0.784 -0.2251 -0.0084  0.5674
   12GLN    HB1 2397   3.699   3.347   0.793 -0.3556  1.9608  1.0972
   12GLN    HB2 2398   3.831   3.445   0.839  1.0742 -0.3719  0.6484
   12GLN     CG 2399   3.833   3.371   0.635  0.8663 -0.1500  0.7294
   12GLN    HG1 2400   3.782   3.289   0.585  1.5110 -0.5491  0.7088
   12GLN    HG2 2401   3.935   3.347   0.605  0.0895 -2.8201 -0.0309
   12GLN     CD 2402   3.790   3.507   0.582 -0.5234 -0.5921  0.6909
   12GLN    OE1 2403   3.817   3.614   0.638 -0.7315 -0.2212  0.0899
   12GLN    NE2 2404   3.746   3.520   0.457  0.4390  0.3111  0.4321
   12GLN   HE21 2405   3.734   3.612   0.418 -0.2398  0.4115  0.8661
   12GLN   HE22 2406   3.741   3.439   0.396  0.0651  0.5170  0.1821
   12GLN      C 2407   3.791   3.116   0.803 -0.5964  0.6598 -0.9425
   12GLN      O 2408   3.839   3.032   0.726  0.3072  0.2319  0.0654
   13SER      N 2409   3.665   3.100   0.844 -0.0914 -0.2217  0.3394
   13SER      H 2410   3.615   3.179   0.881 -1.5455  0.4844 -2.7244
   13SER     CA 2411   3.580   2.991   0.800 -0.3773  0.2789 -0.3731
   13SER     HA 2412   3.636   2.898   0.811  0.0980  0.7289  1.2688
   13SER     CB 2413   3.462   2.967   0.893  0.1404 -0.3943  0.1205
   13SER    HB1 2414   3.405   2.877   0.867 -0.4403  0.0644 -0.2064
   13SER    HB2 2415   3.498   2.956   0.995  1.0556  2.3002  0.1517
   13SER     OG 2416   3.375   3.077   0.880  0.3711 -0.2597 -0.3208
   13SER     HG 2417   3.324   3.067   0.961  1.0026  0.5946  0.2045
   13SER      C 2418   3.533   3.012   0.657 -0.3043  0.2099 -0.4075
   13SER      O 2419   3.530   3.123   0.605  0.6211  0.4925  0.1356
   14TYR      N 2420   3.507   2.900   0.589  0.2856 -0.2094  0.0575
   14TYR      H 2421   3.520   2.811   0.635  0.3046 -0.5937 -0.6703
   14TYR     CA 2422   3.483   2.895   0.446  0.1085 -0.1211  0.0850
   14TYR     HA 2423   3.478   2.788   0.427  0.9418 -0.0073 -0.8483
   14TYR     CB 2424   3.343   2.950   0.416  0.3299  0.2392 -0.3046
   14TYR    HB1 2425   3.306   2.911   0.321  1.4922 -1.4135 -0.1409
   14TYR    HB2 2426   3.367   3.056   0.411  0.9584  0.0667 -1.1207
   14TYR     CG 2427   3.232   2.931   0.517  0.6043  0.1346 -0.0196
   14TYR    CD1 2428   3.195   3.042   0.594 -0.1484 -0.1217 -0.0060
   14TYR    HD1 2429   3.244   3.138   0.585  0.2091 -0.1463  1.5374
   14TYR    CE1 2430   3.094   3.025   0.689  0.1483  0.0749  0.3446
   14TYR    HE1 2431   3.080   3.108   0.756 -0.1623  0.2663  0.0405
   14TYR     CZ 2432   3.034   2.901   0.718  0.5123 -0.0620  0.5306
   14TYR     OH 2433   2.942   2.883   0.817 -0.1588  0.0927 -0.0527
   14TYR     HH 2434   2.926   2.789   0.818 -1.8327  0.3009  2.2699
   14TYR    CE2 2435   3.079   2.790   0.643  0.1634  0.2545 -0.1573
   14TYR    HE2 2436   3.036   2.693   0.659 -0.1873  0.6195  1.2004
   14TYR    CD2 2437   3.174   2.806   0.541 -0.1212  0.3928 -0.4035
   14TYR    HD2 2438   3.197   2.727   0.471  3.2134  1.3245 -0.5351
   14TYR      C 2439   3.588   2.954   0.354  0.2483 -0.6835 -0.1173
   14TYR      O 2440   3.574   2.939   0.233 -0.1363  0.4045 -0.2207
   15GLY      N 2441   3.692   3.017   0.410  0.3382 -0.8681 -0.0746
   15GLY      H 2442   3.697   3.012   0.511  0.0275 -0.5588 -0.0410
   15GLY     CA 2443   3.796   3.080   0.331 -0.0345 -0.0758  0.0570
   15GLY    HA1 2444   3.866   3.128   0.400 -0.6847  0.9638  0.0212
   15GLY    HA2 2445   3.848   2.999   0.281 -2.1047 -2.2240  1.1362
   15GLY      C 2446   3.745   3.189   0.239  0.2476 -0.0680 -0.0898
   15GLY      O 2447   3.714   3.299   0.285 -0.2952 -0.1800 -0.1816
   16ALA      N 2448   3.741   3.167   0.107  0.1348  0.6253 -0.2094
   16ALA      H 2449   3.759   3.073   0.075 -0.5807  0.7991 -1.1528
   16ALA     CA 2450   3.744   3.271   0.006  0.3418  0.5073 -0.3249
   16ALA     HA 2451   3.770   3.365   0.053  0.1748  0.0078  0.7958
   16ALA     CB 2452   3.856   3.242  -0.094  0.7336 -0.3093  0.3391
   16ALA    HB1 2453   3.874   3.339  -0.139 -0.0621 -0.3350 -0.0500
   16ALA    HB2 2454   3.827   3.166  -0.167 -1.4134  1.5736 -0.8787
   16ALA    HB3 2455   3.941   3.211  -0.033 -1.7138 -1.1858  3.6316
   16ALA      C 2456   3.607   3.283  -0.059  0.2149  0.5547 -0.0486
   16ALA      O 2457   3.551   3.189  -0.115  0.2743  0.5434 -0.0894
   17TYR      N 2458   3.544   3.400  -0.057 -0.3795  0.2372  0.2682
   17TYR      H 2459   3.593   3.479  -0.018 -1.4107  0.8469  0.3735
   17TYR     CA 2460   3.409   3.409  -0.110 -0.1476  0.3217 -0.3159
   17TYR     HA 2461   3.341   3.341  -0.060  0.8428 -0.5474 -0.1170
   17TYR     CB 2462   3.353   3.548  -0.082 -0.8300  0.0500 -0.3217
   17TYR    HB1 2463   3.413   3.629  -0.124 -1.8016  1.7154  1.3458
   17TYR    HB2 2464   3.261   3.568  -0.137 -0.3398 -1.0140 -1.5566
   17TYR     CG 2465   3.329   3.572   0.065  0.2324 -0.7232 -0.0118
   17TYR    CD1 2466   3.203   3.556   0.125 -0.0241  0.1266 -0.3014
   17TYR    HD1 2467   3.126   3.510   0.066 -1.1349  0.1111  1.1101
   17TYR    CE1 2468   3.176   3.608   0.252  0.1822 -0.3511 -0.0561
   17TYR    HE1 2469   3.074   3.623   0.285  0.7267 -0.2132  1.6423
   17TYR     CZ 2470   3.287   3.658   0.323 -0.3194  0.5433  0.1103
   17TYR     OH 2471   3.268   3.723   0.441 -0.3095 -0.3291  0.5985
   17TYR     HH 2472   3.177   3.749   0.462  0.5253  1.7856  2.0340
   17TYR    CE2 2473   3.420   3.660   0.275 -0.3441  0.1085  0.0255
   17TYR    HE2 2474   3.503   3.689   0.337 -1.1298  0.7045  0.8199
   17TYR    CD2 2475   3.435   3.625   0.140 -0.1093 -0.2535  0.1432
   17TYR    HD2 2476   3.528   3.645   0.089 -0.6081  0.5180 -0.4946
   17TYR      C 2477   3.404   3.380  -0.259 -0.4903  0.4687 -0.3325
   17TYR      O 2478   3.502   3.415  -0.325  0.1188 -0.0389  0.2854
   18PRO      N 2479   3.302   3.312  -0.312 -0.2648 -0.2751  0.1703
   18PRO     CD 2480   3.192   3.252  -0.239 -0.1816 -0.1918  0.3659
   18PRO    HD1 2481   3.221   3.202  -0.147  1.3416  1.1547  0.6549
   18PRO    HD2 2482   3.117   3.324  -0.206 -0.3417 -0.7149  1.1620
   18PRO     CG 2483   3.120   3.156  -0.334 -0.4502  0.0987  0.2729
   18PRO    HG1 2484   3.013   3.167  -0.321 -0.5253 -0.1249 -0.1498
   18PRO    HG2 2485   3.152   3.057  -0.302 -0.7769 -0.0383  0.1736
   18PRO     CB 2486   3.174   3.188  -0.473  0.2257 -0.2685  0.4426
   18PRO    HB1 2487   3.094   3.237  -0.529  1.1644  0.8287  0.0194
   18PRO    HB2 2488   3.200   3.100  -0.532 -0.1303 -0.6588  0.8592
   18PRO     CA 2489   3.298   3.275  -0.452  0.1844 -0.1273  0.1152
   18PRO     HA 2490   3.391   3.225  -0.476  0.9920  1.4482 -0.1650
   18PRO      C 2491   3.283   3.400  -0.538  0.4206  0.0378  0.3138
   18PRO      O 2492   3.223   3.496  -0.491 -0.3587 -0.4383  0.3028
   19THR      N 2493   3.350   3.397  -0.654 -0.1270  0.1367 -0.0071
   19THR      H 2494   3.384   3.310  -0.693  0.5632  0.1636  0.5248
   19THR     CA 2495   3.358   3.514  -0.738 -0.1404  0.0307 -0.1549
   19THR     HA 2496   3.359   3.601  -0.673  1.4024 -1.2165  1.5755
   19THR     CB 2497   3.492   3.500  -0.809 -0.0366 -0.1507  0.0763
   19THR     HB 2498   3.489   3.410  -0.870 -0.2894 -0.7675  0.9773
   19THR    CG2 2499   3.511   3.618  -0.904  0.4207 -0.5875 -0.3807
   19THR   HG21 2500   3.607   3.602  -0.954  0.9670 -0.5313  0.6382
   19THR   HG22 2501   3.441   3.629  -0.987 -0.1257 -0.4166  0.0933
   19THR   HG23 2502   3.526   3.712  -0.851 -0.6493 -1.2342  1.1446
   19THR    OG1 2503   3.608   3.485  -0.730  0.2907 -0.2624 -0.4175
   19THR    HG1 2504   3.659   3.422  -0.780  0.3029 -0.9053  0.3899
   19THR      C 2505   3.240   3.524  -0.834 -0.4450  0.0428  0.2181
   19THR      O 2506   3.218   3.632  -0.889 -0.1982 -0.2871 -0.5411
   20GLN      N 2507   3.168   3.414  -0.855 -0.1278 -0.2184  0.5024
   20GLN      H 2508   3.195   3.320  -0.828  3.0576  1.0547  2.3505
   20GLN     CA 2509   3.045   3.422  -0.932  0.1275  0.2422  0.1365
   20GLN     HA 2510   3.008   3.524  -0.919  0.9549  0.5874 -0.1433
   20GLN     CB 2511   3.072   3.398  -1.080 -0.2497  0.0626  0.0977
   20GLN    HB1 2512   3.090   3.293  -1.107 -2.9020  0.5630 -4.8567
   20GLN    HB2 2513   3.162   3.450  -1.113  0.0506 -1.2736 -1.2784
   20GLN     CG 2514   2.951   3.439  -1.162 -0.3350 -0.4639 -0.0462
   20GLN    HG1 2515   2.865   3.382  -1.127  0.2138 -2.2785 -1.4690
   20GLN    HG2 2516   2.965   3.406  -1.265 -0.7152  0.5175 -0.4336
   20GLN     CD 2517   2.922   3.588  -1.173  0.1996 -0.3765 -0.2871
   20GLN    OE1 2518   2.982   3.672  -1.105 -0.0804 -0.4183  0.0155
   20GLN    NE2 2519   2.814   3.623  -1.243  0.1279  0.1410  0.0760
   20GLN   HE21 2520   2.779   3.718  -1.245  1.1081  0.5378  1.0372
   20GLN   HE22 2521   2.767   3.553  -1.299 -0.0132  0.2941  0.0007
   20GLN      C 2522   2.939   3.331  -0.872  0.1034 -0.1292 -0.4654
   20GLN      O 2523   2.913   3.226  -0.930  0.4411 -0.3482 -0.2280
   21PRO      N 2524   2.876   3.374  -0.762  0.2917  0.2054 -0.4860
   21PRO     CD 2525   2.771   3.299  -0.695  0.5522  0.1534 -0.1349
   21PRO    HD1 2526   2.795   3.193  -0.696 -1.7335 -0.4119 -0.8392
   21PRO    HD2 2527   2.675   3.308  -0.745 -0.2108  0.4413  1.3296
   21PRO     CG 2528   2.769   3.345  -0.550 -0.3726 -0.0368 -0.0844
   21PRO    HG1 2529   2.669   3.375  -0.517  0.4418  1.9957  0.6593
   21PRO    HG2 2530   2.795   3.262  -0.483 -1.3153  0.1427  0.5162
   21PRO     CB 2531   2.865   3.462  -0.534 -0.1629 -0.2348  0.1233
   21PRO    HB1 2532   2.953   3.426  -0.480  1.1522  0.1049 -1.7309
   21PRO    HB2 2533   2.824   3.553  -0.488  3.8392  2.0694 -0.4188
   21PRO     CA 2534   2.902   3.490  -0.679 -0.2535 -0.1058  0.1246
   21PRO     HA 2535   3.006   3.520  -0.683  0.3095 -1.8554  0.8235
   21PRO      C 2536   2.821   3.608  -0.732 -0.1192  0.1659  0.5209
   21PRO      O 2537   2.749   3.591  -0.830 -0.0965  0.3321  0.4753
   22GLY      N 2538   2.847   3.727  -0.679  0.1058  0.2612  0.2003
   22GLY      H 2539   2.898   3.740  -0.593 -1.2672  0.5388  1.0165
   22GLY     CA 2540   2.805   3.854  -0.735 -0.0714  0.1574  0.0951
   22GLY    HA1 2541   2.715   3.848  -0.796 -0.9336 -0.1826  1.3757
   22GLY    HA2 2542   2.893   3.883  -0.793  1.4154  0.2328  2.2550
   22GLY      C 2543   2.776   3.962  -0.632  0.6448  0.4315  0.0175
   22GLY      O 2544   2.786   3.935  -0.512  0.5360  0.0069 -0.0673
   23GLN      N 2545   2.738   4.082  -0.677  0.5124  0.5036  0.3166
   23GLN      H 2546   2.731   4.094  -0.777 -0.0406 -1.2400  0.1132
   23GLN     CA 2547   2.697   4.188  -0.587 -0.0065  0.3377  0.2792
   23GLN     HA 2548   2.716   4.160  -0.483 -1.7473 -1.2143  0.2258
   23GLN     CB 2549   2.773   4.317  -0.617 -0.0836  0.4056  0.3773
   23GLN    HB1 2550   2.728   4.386  -0.546 -1.2878  2.2306 -2.0097
   23GLN    HB2 2551   2.748   4.355  -0.716 -0.0265 -1.7172 -0.5028
   23GLN     CG 2552   2.922   4.313  -0.585  0.0454  0.5278 -0.2051
   23GLN    HG1 2553   2.937   4.276  -0.484 -0.0413  0.6610 -0.1444
   23GLN    HG2 2554   2.970   4.244  -0.655 -2.6582  0.6563 -2.3911
   23GLN     CD 2555   2.990   4.448  -0.600  0.3676  0.4180  0.2619
   23GLN    OE1 2556   2.966   4.538  -0.519  0.6043  0.4133  0.3389
   23GLN    NE2 2557   3.071   4.465  -0.705  0.2607 -0.3227  0.0545
   23GLN   HE21 2558   3.132   4.545  -0.710  1.1144 -1.0333 -1.3344
   23GLN   HE22 2559   3.075   4.391  -0.774 -2.2817 -0.3980 -0.0935
   23GLN      C 2560   2.547   4.210  -0.595 -0.0312  0.0292 -0.1453
   23GLN      O 2561   2.483   4.196  -0.699 -0.0462  0.2814 -0.1711
   24GLY      N 2562   2.484   4.219  -0.478  0.0532  0.0627 -0.1020
   24GLY      H 2563   2.533   4.206  -0.391 -3.7487 -3.7293  1.8551
   24GLY     CA 2564   2.342   4.241  -0.463  0.0887 -0.0204  0.3581
   24GLY    HA1 2565   2.294   4.191  -0.547 -1.1959  1.4392  0.1604
   24GLY    HA2 2566   2.298   4.180  -0.383 -0.2040 -0.0273  0.1934
   24GLY      C 2567   2.298   4.387  -0.454  0.2381  0.0043  0.7317
   24GLY      O 2568   2.382   4.474  -0.437  0.2601  0.2376 -0.5252
   25TYR      N 2569   2.169   4.417  -0.470  0.3361  0.2547  0.4031
   25TYR      H 2570   2.106   4.342  -0.495  0.3252  0.2071  0.5702
   25TYR     CA 2571   2.112   4.549  -0.450  0.3792  0.3115  0.1449
   25TYR     HA 2572   2.191   4.613  -0.490  1.7112 -0.9124  0.7098
   25TYR     CB 2573   1.981   4.566  -0.525  0.3222  0.2195  0.2248
   25TYR    HB1 2574   1.940   4.663  -0.497  1.7291  0.4131  1.6967
   25TYR    HB2 2575   1.907   4.495  -0.487 -0.6579  1.1600  0.1306
   25TYR     CG 2576   1.989   4.555  -0.676 -0.0887  0.5710  0.1767
   25TYR    CD1 2577   2.011   4.432  -0.737 -0.2054  0.5070  0.2638
   25TYR    HD1 2578   2.016   4.339  -0.682  0.9171  1.2039  1.3824
   25TYR    CE1 2579   2.024   4.412  -0.875  0.0767  0.1154  0.3441
   25TYR    HE1 2580   2.035   4.312  -0.914  0.1794  0.6968 -1.1803
   25TYR     CZ 2581   2.017   4.527  -0.956  0.3284 -0.1672 -0.0858
   25TYR     OH 2582   2.033   4.517  -1.091  0.5442 -0.8952 -0.0117
   25TYR     HH 2583   2.038   4.604  -1.131  0.8519 -0.3807  1.1065
   25TYR    CE2 2584   1.995   4.653  -0.896  0.0160 -0.0795 -0.3825
   25TYR    HE2 2585   1.995   4.736  -0.965  0.3734  1.3203  1.2244
   25TYR    CD2 2586   1.981   4.669  -0.758  0.1932  0.1813 -0.3941
   25TYR    HD2 2587   1.983   4.768  -0.714  3.7133  1.0336 -2.1374
   25TYR      C 2588   2.100   4.583  -0.302 -0.5080  0.1895  0.1050
   25TYR      O 2589   2.058   4.501  -0.222  0.4896  0.1561  0.6011
   26SER      N 2590   2.130   4.710  -0.273  0.4822  0.0700 -0.3524
   26SER      H 2591   2.166   4.762  -0.352 -0.3951  2.1893  0.5627
   26SER     CA 2592   2.127   4.778  -0.145 -0.5653 -0.4030 -0.1146
   26SER     HA 2593   2.191   4.866  -0.154 -0.3927 -0.0988  3.0874
   26SER     CB 2594   1.986   4.820  -0.106 -0.2543  0.3326  0.2460
   26SER    HB1 2595   1.996   4.877  -0.014  0.7870  0.3187  0.1470
   26SER    HB2 2596   1.932   4.727  -0.085 -0.4660  0.7518  1.6406
   26SER     OG 2597   1.927   4.878  -0.220 -0.2588  0.1351  0.1467
   26SER     HG 2598   1.962   4.967  -0.221 -2.5454  1.1421  1.3800
   26SER      C 2599   2.186   4.700  -0.028 -0.3650 -0.0683  0.0075
   26SER      O 2600   2.123   4.674   0.073 -0.1554  0.6129  0.3233
   27GLN      N 2601   2.315   4.666  -0.037 -0.2880  0.2311 -0.0427
   27GLN      H 2602   2.365   4.702  -0.117  0.5031  0.6193  0.6069
   27GLN     CA 2603   2.389   4.592   0.063 -0.1687  0.3373 -0.0518
   27GLN     HA 2604   2.321   4.587   0.149 -1.0295  1.4492 -0.6477
   27GLN     CB 2605   2.431   4.453   0.015 -0.1193  0.3405 -0.0200
   27GLN    HB1 2606   2.491   4.412   0.096 -2.2438 -0.2473  1.3494
   27GLN    HB2 2607   2.335   4.400   0.011  0.6982 -1.4139  1.7392
   27GLN     CG 2608   2.513   4.455  -0.114  0.4650 -0.0083  0.3443
   27GLN    HG1 2609   2.462   4.497  -0.200  2.8348  1.4136 -0.4483
   27GLN    HG2 2610   2.603   4.512  -0.091  0.9594 -0.8041  0.4329
   27GLN     CD 2611   2.561   4.322  -0.171  0.2229  0.1385 -0.2127
   27GLN    OE1 2612   2.484   4.229  -0.189  0.4387 -0.3233  1.0818
   27GLN    NE2 2613   2.690   4.308  -0.205  0.2302 -0.0629 -0.1041
   27GLN   HE21 2614   2.731   4.216  -0.212 -0.8482 -0.5315 -0.6444
   27GLN   HE22 2615   2.754   4.386  -0.196 -0.6848  0.5444  1.8879
   27GLN      C 2616   2.504   4.674   0.119 -0.0698  0.2879 -0.1818
   27GLN      O 2617   2.562   4.753   0.045 -0.1142  0.3230 -0.1793
   28GLN      N 2618   2.536   4.650   0.246  0.0693 -0.3549 -0.3347
   28GLN      H 2619   2.497   4.572   0.298  0.2434 -0.5163 -0.4476
   28GLN     CA 2620   2.630   4.733   0.318 -0.0938 -0.1156 -0.3954
   28GLN     HA 2621   2.608   4.838   0.299  1.9285  0.5251  0.5278
   28GLN     CB 2622   2.620   4.705   0.468  0.0021 -0.1681 -0.3985
   28GLN    HB1 2623   2.691   4.768   0.521 -0.6204 -0.7269  1.1433
   28GLN    HB2 2624   2.641   4.601   0.492  0.9665  0.1917  0.3488
   28GLN     CG 2625   2.486   4.733   0.535  0.3125 -0.3418  0.3014
   28GLN    HG1 2626   2.454   4.833   0.505  0.6597 -0.9014 -2.1248
   28GLN    HG2 2627   2.406   4.674   0.490 -0.1435 -1.3717  2.3752
   28GLN     CD 2628   2.486   4.720   0.687 -0.0372  0.2103  0.3527
   28GLN    OE1 2629   2.550   4.635   0.749  0.0707 -0.3596 -0.5160
   28GLN    NE2 2630   2.402   4.809   0.740 -0.3204 -0.1503  0.5075
   28GLN   HE21 2631   2.409   4.822   0.840 -1.4981  0.9555  0.4765
   28GLN   HE22 2632   2.350   4.876   0.685 -0.6454 -0.6011  0.2527
   28GLN      C 2633   2.769   4.700   0.266  0.2140 -0.2577  0.5024
   28GLN      O 2634   2.853   4.789   0.255  0.5734 -0.6949 -0.3553
   29SER      N 2635   2.795   4.571   0.241  0.0697 -0.2216  0.1686
   29SER      H 2636   2.728   4.497   0.255 -0.9217  0.4483 -0.7884
   29SER     CA 2637   2.923   4.509   0.213  0.2814  0.4246 -0.3203
   29SER     HA 2638   2.996   4.590   0.201 -1.5999  2.1021 -0.9968
   29SER     CB 2639   2.971   4.435   0.337 -0.5959 -0.0104 -0.2344
   29SER    HB1 2640   3.072   4.399   0.317 -0.2753  0.4962  0.4317
   29SER    HB2 2641   2.915   4.344   0.358  1.6408 -1.6773 -1.0647
   29SER     OG 2642   2.968   4.525   0.446 -0.5521  0.0936 -0.3189
   29SER     HG 2643   3.007   4.477   0.519  3.1493  2.7004 -0.2910
   29SER      C 2644   2.918   4.420   0.089  0.5211 -0.3260  0.2032
   29SER      O 2645   2.808   4.377   0.056  0.2743  0.2242  0.2923
   30SER      N 2646   3.034   4.396   0.027  0.4857 -0.1516  0.0678
   30SER      H 2647   3.113   4.459   0.030  1.5541 -1.3594 -1.2984
   30SER     CA 2648   3.040   4.310  -0.090 -0.5096 -0.7645  0.4522
   30SER     HA 2649   2.950   4.249  -0.089 -0.0182 -1.5050  1.7019
   30SER     CB 2650   3.037   4.393  -0.218 -0.5907 -0.7523  0.4619
   30SER    HB1 2651   3.122   4.461  -0.212  0.2685 -1.8235  0.7542
   30SER    HB2 2652   3.060   4.336  -0.308 -0.7294  1.2874 -0.9266
   30SER     OG 2653   2.923   4.474  -0.241  0.0923  0.0632 -0.1041
   30SER     HG 2654   2.942   4.520  -0.323 -0.0498 -1.9846 -1.3819
   30SER      C 2655   3.167   4.225  -0.089 -0.2531 -0.3840  0.6361
   30SER      O 2656   3.271   4.268  -0.041 -0.1167  0.0895 -0.0547
   31GLN      N 2657   3.162   4.105  -0.147  0.2277  0.1512 -0.5515
   31GLN      H 2658   3.078   4.067  -0.187 -0.8847  0.4648  1.3638
   31GLN     CA 2659   3.270   4.008  -0.137  0.0297 -0.0230 -0.0695
   31GLN     HA 2660   3.363   4.064  -0.133  0.8566 -1.2502 -1.4168
   31GLN     CB 2661   3.244   3.913  -0.021 -0.4595  0.1276 -0.0532
   31GLN    HB1 2662   3.152   3.856  -0.033 -1.0102  0.8108  0.7511
   31GLN    HB2 2663   3.330   3.847  -0.026 -1.2471 -0.8194 -1.6998
   31GLN     CG 2664   3.242   3.973   0.120  0.2783  0.7881 -0.3184
   31GLN    HG1 2665   3.270   3.888   0.182 -2.0293 -0.2068 -0.5408
   31GLN    HG2 2666   3.326   4.036   0.148  0.3075 -0.6537  3.3592
   31GLN     CD 2667   3.109   4.028   0.169  0.1623  0.1527  0.1001
   31GLN    OE1 2668   3.003   4.017   0.108  0.0353 -0.5936  0.4455
   31GLN    NE2 2669   3.111   4.094   0.285  0.1677  0.3749 -0.0253
   31GLN   HE21 2670   3.200   4.101   0.332  0.6003 -0.0387 -0.7703
   31GLN   HE22 2671   3.022   4.094   0.334 -1.9210  3.6491 -3.2839
   31GLN      C 2672   3.262   3.926  -0.266 -0.0903 -0.0401 -0.0511
   31GLN      O 2673   3.150   3.904  -0.311  0.0075 -0.3855 -0.1271
   32PRO      N 2674   3.376   3.880  -0.318 -0.0923 -0.0180 -0.0749
   32PRO     CD 2675   3.381   3.777  -0.420  0.0165 -0.4653  0.3759
   32PRO    HD1 2676   3.328   3.812  -0.509 -0.4639 -0.0823  0.8041
   32PRO    HD2 2677   3.342   3.689  -0.370 -1.2140  0.2422  0.7239
   32PRO     CG 2678   3.527   3.759  -0.460  0.1611 -0.0257  0.6887
   32PRO    HG1 2679   3.548   3.654  -0.483 -1.0831 -0.1095 -0.2212
   32PRO    HG2 2680   3.549   3.821  -0.547  1.7908 -1.1772  0.2403
   32PRO     CB 2681   3.600   3.808  -0.336  0.8257 -0.8571  0.6383
   32PRO    HB1 2682   3.609   3.725  -0.267  0.6128 -0.4135  1.2116
   32PRO    HB2 2683   3.701   3.840  -0.361  0.0701  0.8667 -0.4361
   32PRO     CA 2684   3.510   3.918  -0.280  0.2869 -0.4650 -0.9331
   32PRO     HA 2685   3.516   3.911  -0.171  1.5987 -0.5267 -0.9971
   32PRO      C 2686   3.561   4.052  -0.330  0.1093 -0.1145 -0.1868
   32PRO      O 2687   3.661   4.106  -0.283 -0.0122  0.0300 -0.0896
   33TYR      N 2688   3.493   4.112  -0.428  0.4845 -0.0770 -0.4275
   33TYR      H 2689   3.414   4.060  -0.464 -0.2246  0.3174  0.5068
   33TYR     CA 2690   3.517   4.245  -0.481  0.4054  0.1079 -0.0031
   33TYR     HA 2691   3.623   4.267  -0.487  0.0770  1.3911 -3.3730
   33TYR     CB 2692   3.478   4.252  -0.628  0.3828  0.0231 -0.0018
   33TYR    HB1 2693   3.572   4.235  -0.681 -0.1059  0.9999 -1.2327
   33TYR    HB2 2694   3.445   4.354  -0.647 -2.0571 -0.3615  1.7836
   33TYR     CG 2695   3.369   4.157  -0.671  0.1279  0.3593 -0.1003
   33TYR    CD1 2696   3.246   4.152  -0.604  0.0939  0.2032 -0.1749
   33TYR    HD1 2697   3.215   4.232  -0.538 -1.0175  2.1593 -2.8557
   33TYR    CE1 2698   3.155   4.046  -0.618  0.4022 -0.1483  0.4510
   33TYR    HE1 2699   3.061   4.044  -0.566 -0.7879  1.1966 -1.5231
   33TYR     CZ 2700   3.194   3.938  -0.700  0.0393 -0.0402  0.1341
   33TYR     OH 2701   3.109   3.834  -0.725  0.4976 -0.5125  0.5008
   33TYR     HH 2702   3.146   3.776  -0.792 -2.8419  0.0618 -2.1585
   33TYR    CE2 2703   3.318   3.938  -0.766  0.3582  0.3012  0.7193
   33TYR    HE2 2704   3.346   3.855  -0.830  2.4913  2.2487 -1.0155
   33TYR    CD2 2705   3.404   4.047  -0.750  0.6468  0.1155  0.4584
   33TYR    HD2 2706   3.496   4.052  -0.805 -1.5038 -0.3979 -3.6034
   33TYR      C 2707   3.448   4.356  -0.402  0.3064  0.1302 -0.1201
   33TYR      O 2708   3.347   4.332  -0.336  0.2823  1.0314  0.1754
   34GLY      N 2709   3.508   4.475  -0.392  0.4576  0.0096  0.4592
   34GLY      H 2710   3.592   4.482  -0.446  0.2435  1.7573  0.3048
   34GLY     CA 2711   3.461   4.585  -0.310  0.1562  0.2536 -0.0388
   34GLY    HA1 2712   3.407   4.551  -0.222 -3.4316  1.4678 -1.5772
   34GLY    HA2 2713   3.549   4.639  -0.276  1.1646 -0.5246 -1.3267
   34GLY      C 2714   3.374   4.688  -0.381 -0.2422 -0.1942 -0.2029
   34GLY      O 2715   3.353   4.701  -0.501 -0.1080  0.4921 -0.1569
   35GLN      N 2716   3.315   4.774  -0.297  0.5776  0.2879 -0.1144
   35GLN      H 2717   3.322   4.752  -0.198 -0.2564 -0.7652 -0.2618
   35GLN     CA 2718   3.235   4.889  -0.332  0.0728 -0.1050 -0.2698
   35GLN     HA 2719   3.180   4.873  -0.424  1.1563  0.7986 -1.1057
   35GLN     CB 2720   3.132   4.911  -0.221  0.2999 -0.1330 -0.0519
   35GLN    HB1 2721   3.071   4.990  -0.266  0.3138 -1.5158 -2.7018
   35GLN    HB2 2722   3.178   4.941  -0.127 -0.7256 -0.0157  0.4213
   35GLN     CG 2723   3.040   4.793  -0.193 -0.3148  0.2861 -0.2858
   35GLN    HG1 2724   2.989   4.760  -0.284 -0.3371  0.0911 -0.2030
   35GLN    HG2 2725   3.104   4.710  -0.165 -0.7715 -0.3074 -0.9453
   35GLN     CD 2726   2.924   4.811  -0.096 -0.3828  0.0307 -0.3192
   35GLN    OE1 2727   2.913   4.914  -0.031 -0.3498 -0.5090  0.5501
   35GLN    NE2 2728   2.844   4.706  -0.074 -0.4227  0.2715  0.6888
   35GLN   HE21 2729   2.765   4.722  -0.014 -0.0407  1.3129  0.9437
   35GLN   HE22 2730   2.865   4.620  -0.122  0.8463  1.1611 -0.4193
   35GLN      C 2731   3.324   5.010  -0.357 -0.6594  0.6849  0.8394
   35GLN      O 2732   3.432   5.020  -0.298  0.1434 -0.6849 -0.3453
   36GLN      N 2733   3.271   5.101  -0.438 -0.4932  0.4909  0.5118
   36GLN      H 2734   3.184   5.076  -0.483  0.1247  0.0779 -0.4781
   36GLN     CA 2735   3.331   5.226  -0.479 -0.1255  0.2853  0.4176
   36GLN     HA 2736   3.402   5.264  -0.406 -1.1526  2.5576  0.3368
   36GLN     CB 2737   3.408   5.202  -0.609 -0.0030 -0.3753  0.6129
   36GLN    HB1 2738   3.340   5.149  -0.677  0.9947 -0.6635 -0.1831
   36GLN    HB2 2739   3.436   5.298  -0.651 -0.6565  0.3571  1.7944
   36GLN     CG 2740   3.536   5.120  -0.598 -0.0247 -0.4363  0.4131
   36GLN    HG1 2741   3.510   5.019  -0.566  0.2464 -0.3728  0.8404
   36GLN    HG2 2742   3.613   5.161  -0.533 -1.0607  0.7613  0.9359
   36GLN     CD 2743   3.593   5.102  -0.738 -0.2280  0.1176  0.2565
   36GLN    OE1 2744   3.702   5.152  -0.764  0.1613 -0.8473 -0.0172
   36GLN    NE2 2745   3.527   5.040  -0.836  0.2112  0.0347  0.0102
   36GLN   HE21 2746   3.452   4.977  -0.811  0.4735 -0.5088 -0.5433
   36GLN   HE22 2747   3.562   5.034  -0.931 -0.6125  0.3770 -0.3237
   36GLN      C 2748   3.227   5.336  -0.498 -0.1535  0.2013  0.0767
   36GLN      O 2749   3.255   5.450  -0.461 -0.3265  0.2060  0.1927
   37SER      N 2750   3.115   5.318  -0.568 -0.1886  0.0264  0.1789
   37SER      H 2751   3.092   5.229  -0.610  0.0727  0.2279 -0.3989
   37SER     CA 2752   3.016   5.417  -0.606  0.3955  0.7351  0.4936
   37SER     HA 2753   3.031   5.514  -0.558  2.2055  1.2684 -1.0307
   37SER     CB 2754   3.007   5.435  -0.757  0.2846 -0.3124  0.3682
   37SER    HB1 2755   2.965   5.355  -0.817  0.2522  0.8739 -1.2632
   37SER    HB2 2756   2.940   5.518  -0.778 -1.7576 -2.3929 -2.0049
   37SER     OG 2757   3.134   5.462  -0.812  0.1744  0.0031  0.2685
   37SER     HG 2758   3.181   5.533  -0.767 -3.4611  1.0747  2.8486
   37SER      C 2759   2.881   5.380  -0.548  0.5213 -0.1683  0.2222
   37SER      O 2760   2.796   5.467  -0.528  0.2838 -0.2226 -0.5319
   38TYR      N 2761   2.853   5.250  -0.532 -0.1905 -0.0572 -0.0624
   38TYR      H 2762   2.919   5.177  -0.555  0.6500  0.4292  0.7160
   38TYR     CA 2763   2.722   5.205  -0.489 -0.2430  0.1334 -0.0226
   38TYR     HA 2764   2.664   5.287  -0.447  0.2327 -0.0677  1.0451
   38TYR     CB 2765   2.652   5.143  -0.610 -0.6033  0.0908  0.2078
   38TYR    HB1 2766   2.715   5.064  -0.652  0.6636  1.2847 -0.2099
   38TYR    HB2 2767   2.555   5.098  -0.592  0.2803 -1.6533  0.8906
   38TYR     CG 2768   2.625   5.248  -0.714 -0.2937  0.0026  0.0358
   38TYR    CD1 2769   2.559   5.368  -0.684  0.0286  0.1311  0.2304
   38TYR    HD1 2770   2.520   5.378  -0.584  0.7329 -0.1210  0.5397
   38TYR    CE1 2771   2.519   5.458  -0.784  0.1353 -0.0061  0.0645
   38TYR    HE1 2772   2.451   5.539  -0.763 -1.0883 -1.1891  0.9252
   38TYR     CZ 2773   2.573   5.444  -0.913 -0.6195 -0.2634 -0.2316
   38TYR     OH 2774   2.569   5.547  -1.003 -0.3064 -0.2845 -0.2707
   38TYR     HH 2775   2.518   5.618  -0.964 -1.8619 -1.2482 -0.4554
   38TYR    CE2 2776   2.655   5.333  -0.939 -0.1979  0.0034 -0.0575
   38TYR    HE2 2777   2.695   5.322  -1.038  2.5779 -0.5162  1.0153
   38TYR    CD2 2778   2.677   5.232  -0.843 -0.1135  0.1604  0.0890
   38TYR    HD2 2779   2.734   5.144  -0.869 -1.2521  0.0036 -2.1182
   38TYR      C 2780   2.713   5.103  -0.377  0.3849  0.4234  0.3004
   38TYR      O 2781   2.812   5.034  -0.355  0.2655  0.0594 -0.2551
   39SER      N 2782   2.603   5.097  -0.302  0.2635  0.2201  0.1116
   39SER      H 2783   2.534   5.169  -0.320 -1.2299 -1.1087  0.3371
   39SER     CA 2784   2.591   5.002  -0.193 -0.2792  0.1113 -0.0454
   39SER     HA 2785   2.684   5.000  -0.137 -1.0150  1.4899  1.3093
   39SER     CB 2786   2.491   5.054  -0.090 -0.2087  0.7142 -0.2755
   39SER    HB1 2787   2.478   4.987  -0.004 -1.1310  1.3277  0.0839
   39SER    HB2 2788   2.396   5.066  -0.141 -0.1419 -1.1204 -0.9092
   39SER     OG 2789   2.539   5.170  -0.025 -0.0124  0.4210  0.1075
   39SER     HG 2790   2.468   5.231  -0.003 -0.0548  0.1415  0.7853
   39SER      C 2791   2.547   4.866  -0.247 -0.2069  0.1035 -0.0841
   39SER      O 2792   2.430   4.830  -0.244 -0.1088 -0.2176 -0.0290
   40GLY      N 2793   2.642   4.788  -0.300 -0.7284 -0.3691 -0.3201
   40GLY      H 2794   2.732   4.829  -0.315 -1.0228 -0.0644 -1.3356
   40GLY     CA 2795   2.610   4.675  -0.385 -0.0315 -0.6440 -0.2237
   40GLY    HA1 2796   2.514   4.632  -0.355 -0.8526  0.1063 -1.6399
   40GLY    HA2 2797   2.691   4.602  -0.382 -0.7816 -1.4720  0.6072
   40GLY      C 2798   2.606   4.712  -0.533  0.1371 -0.6290 -0.2249
   40GLY      O 2799   2.668   4.813  -0.566 -0.1294 -0.2142  0.5151
   41TYR      N 2800   2.536   4.636  -0.618 -0.1148 -0.3051 -0.3128
   41TYR      H 2801   2.494   4.551  -0.584 -1.1134 -0.2780 -1.4461
   41TYR     CA 2802   2.521   4.664  -0.759 -0.0683  0.0466 -0.2478
   41TYR     HA 2803   2.610   4.715  -0.796  0.1450 -0.6562 -0.7184
   41TYR     CB 2804   2.506   4.540  -0.846 -0.3193  0.1100 -0.2971
   41TYR    HB1 2805   2.591   4.478  -0.815  0.3943  1.6851  1.0488
   41TYR    HB2 2806   2.415   4.492  -0.812 -0.2262 -0.2844 -0.5935
   41TYR     CG 2807   2.501   4.553  -0.997 -0.0323  0.6226 -0.2652
   41TYR    CD1 2808   2.377   4.579  -1.056 -0.0057  0.5383 -0.3570
   41TYR    HD1 2809   2.291   4.580  -0.991  1.0806  0.8273  1.1248
   41TYR    CE1 2810   2.365   4.582  -1.196 -0.0120  0.3561 -0.3606
   41TYR    HE1 2811   2.271   4.610  -1.240 -1.7158 -2.8288  0.9326
   41TYR     CZ 2812   2.481   4.560  -1.272 -0.0502 -0.2095 -0.2598
   41TYR     OH 2813   2.485   4.582  -1.407  0.3678 -0.1271 -0.2355
   41TYR     HH 2814   2.571   4.567  -1.448  1.6680  2.6082  1.2614
   41TYR    CE2 2815   2.606   4.535  -1.212 -0.0959 -0.8082 -0.4083
   41TYR    HE2 2816   2.689   4.507  -1.276 -2.2136 -3.5741 -2.1601
   41TYR    CD2 2817   2.612   4.517  -1.073 -0.1936  0.1434 -0.2764
   41TYR    HD2 2818   2.706   4.487  -1.029  0.6371 -0.2891 -2.2121
   41TYR      C 2819   2.417   4.770  -0.793 -0.0401  0.1582  0.0116
   41TYR      O 2820   2.322   4.788  -0.717 -0.0749  0.4793 -0.1065
   42SER      N 2821   2.430   4.847  -0.901  0.1577 -0.4565 -0.4100
   42SER      H 2822   2.500   4.818  -0.967 -0.8564  1.0143 -2.2360
   42SER     CA 2823   2.338   4.943  -0.959  0.4786  0.0469 -0.1014
   42SER     HA 2824   2.241   4.913  -0.920  0.3130 -0.3410 -0.7945
   42SER     CB 2825   2.373   5.089  -0.932  0.2587  0.1522 -0.3868
   42SER    HB1 2826   2.405   5.098  -0.828  0.0145 -1.0353 -0.1974
   42SER    HB2 2827   2.454   5.124  -0.996 -1.5360  3.7787 -0.9517
   42SER     OG 2828   2.262   5.174  -0.951 -0.3053 -0.5119 -0.1285
   42SER     HG 2829   2.219   5.188  -0.867 -1.1033  0.8255 -0.7091
   42SER      C 2830   2.330   4.922  -1.110  0.1975 -0.1331 -0.0605
   42SER      O 2831   2.425   4.911  -1.186 -0.0956 -0.3164 -0.4025
   43GLN      N 2832   2.203   4.922  -1.153  0.1585 -0.0429  0.0549
   43GLN      H 2833   2.129   4.937  -1.086  1.2197 -0.3151  1.3402
   43GLN     CA 2834   2.155   4.930  -1.289 -0.4623  0.5006  0.2969
   43GLN     HA 2835   2.231   4.903  -1.363 -1.1338  1.5462 -0.8053
   43GLN     CB 2836   2.112   5.070  -1.330 -0.0730  0.3388 -0.6907
   43GLN    HB1 2837   2.096   5.071  -1.438  0.0758 -0.4419 -0.7216
   43GLN    HB2 2838   2.021   5.087  -1.273  0.7572 -0.6842  0.9972
   43GLN     CG 2839   2.215   5.178  -1.299 -0.0053  0.0826 -0.0228
   43GLN    HG1 2840   2.256   5.162  -1.199 -0.2688  0.5691  0.1633
   43GLN    HG2 2841   2.166   5.275  -1.301  1.0502  0.6174 -0.7700
   43GLN     CD 2842   2.326   5.185  -1.403  0.2710  0.3489  0.2857
   43GLN    OE1 2843   2.328   5.120  -1.507 -0.2149  0.6432  0.0899
   43GLN    NE2 2844   2.422   5.277  -1.389  0.2709  0.3231  0.4589
   43GLN   HE21 2845   2.493   5.274  -1.460 -0.7731 -1.6693 -0.5922
   43GLN   HE22 2846   2.411   5.348  -1.318  2.3098  0.6998  0.4600
   43GLN      C 2847   2.048   4.828  -1.322  0.0221  0.0546  0.0825
   43GLN      O 2848   1.992   4.769  -1.230  0.0735 -0.1304 -0.0043
   44SER      N 2849   2.018   4.795  -1.448  0.0228 -0.1822  0.1431
   44SER      H 2850   2.071   4.842  -1.520 -1.2006 -1.5952 -1.8257
   44SER     CA 2851   1.924   4.694  -1.491 -0.4559 -0.0859  0.9397
   44SER     HA 2852   1.830   4.693  -1.436 -2.3820 -0.9186 -2.0826
   44SER     CB 2853   1.883   4.714  -1.637  0.2442 -0.6089  0.6673
   44SER    HB1 2854   1.811   4.795  -1.643 -2.1740 -2.6613  0.5844
   44SER    HB2 2855   1.825   4.632  -1.680 -0.9611  0.8496 -0.6056
   44SER     OG 2856   2.000   4.739  -1.713 -0.0380  0.0616  0.4539
   44SER     HG 2857   1.970   4.746  -1.804 -1.8306  0.2233  1.0055
   44SER      C 2858   1.991   4.558  -1.476 -0.3576 -0.1418  0.0928
   44SER      O 2859   2.105   4.544  -1.519 -0.3360  0.3244 -0.0100
   45THR      N 2860   1.921   4.456  -1.425 -0.1027 -0.2940  0.1412
   45THR      H 2861   1.827   4.478  -1.396  0.9553  3.0382  1.5407
   45THR     CA 2862   1.991   4.332  -1.399 -0.0718 -0.2777  0.1347
   45THR     HA 2863   2.098   4.347  -1.390  0.1498 -1.6171 -0.0636
   45THR     CB 2864   1.928   4.249  -1.287 -0.2624  0.2107  0.3947
   45THR     HB 2865   1.873   4.163  -1.324  0.1237 -0.1575  0.6535
   45THR    CG2 2866   2.037   4.192  -1.196 -0.4947  0.0448  0.5702
   45THR   HG21 2867   1.975   4.140  -1.124 -1.6309 -0.4672 -0.7396
   45THR   HG22 2868   2.091   4.274  -1.148 -0.6038  0.2539  0.3380
   45THR   HG23 2869   2.104   4.118  -1.240 -1.3089 -0.1831 -0.3172
   45THR    OG1 2870   1.846   4.328  -1.204 -0.0738  0.2980  0.4990
   45THR    HG1 2871   1.898   4.374  -1.138 -2.4645  0.7829  2.1745
   45THR      C 2872   1.974   4.244  -1.522  0.2399 -0.0566 -0.0671
   45THR      O 2873   1.878   4.258  -1.598  0.2448 -0.3497 -0.1280
   46ASP      N 2874   2.069   4.155  -1.551 -0.1595 -0.3825 -0.3998
   46ASP      H 2875   2.149   4.157  -1.489  0.4064  1.6010 -1.0879
   46ASP     CA 2876   2.082   4.074  -1.670 -0.0780  0.1342 -0.7497
   46ASP     HA 2877   2.076   4.138  -1.757 -0.2362  1.2737  0.0808
   46ASP     CB 2878   2.219   4.005  -1.675 -0.2980 -0.4085  0.2645
   46ASP    HB1 2879   2.242   3.948  -1.586  2.3024 -0.5497 -0.4329
   46ASP    HB2 2880   2.289   4.089  -1.677 -0.7053 -0.0424 -2.2613
   46ASP     CG 2881   2.226   3.922  -1.803 -0.0545  0.0388 -0.0153
   46ASP    OD1 2882   2.262   3.803  -1.791 -0.0539  0.0412  0.0059
   46ASP    OD2 2883   2.229   3.976  -1.916  0.4794 -0.0648 -0.0533
   46ASP      C 2884   1.966   3.975  -1.670 -0.4116  0.5208 -0.2564
   46ASP      O 2885   1.924   3.916  -1.571  0.6203  0.0888 -0.0573
   47THR      N 2886   1.924   3.933  -1.789  0.3567  0.0526 -0.3721
   47THR      H 2887   1.971   3.969  -1.871  0.3848 -1.4241 -1.0434
   47THR     CA 2888   1.824   3.832  -1.819  0.1053  0.2047 -0.0583
   47THR     HA 2889   1.807   3.775  -1.727  2.1041 -1.4339 -0.6227
   47THR     CB 2890   1.695   3.898  -1.867 -0.0007 -0.3045 -0.4834
   47THR     HB 2891   1.635   3.828  -1.926  0.5989 -1.7738  0.5769
   47THR    CG2 2892   1.614   3.962  -1.755  0.6210 -0.1316 -0.1261
   47THR   HG21 2893   1.675   4.027  -1.693  1.8326 -0.4793 -0.9126
   47THR   HG22 2894   1.531   4.011  -1.806  0.9002 -0.3741 -0.8302
   47THR   HG23 2895   1.575   3.881  -1.693 -0.4256 -0.7231 -1.4993
   47THR    OG1 2896   1.721   4.015  -1.941  0.0164 -0.2339 -0.3661
   47THR    HG1 2897   1.682   3.993  -2.026 -2.9678 -1.5136  1.1942
   47THR      C 2898   1.868   3.725  -1.918 -0.0590 -0.1281  0.2243
   47THR      O 2899   1.815   3.704  -2.027  0.0248  0.2810  0.1035
   48SER      N 2900   1.984   3.668  -1.884  0.2941  0.1003 -0.5719
   48SER      H 2901   2.019   3.689  -1.792 -2.7103  0.3855  0.6124
   48SER     CA 2902   2.048   3.561  -1.958  0.3077 -0.2209 -0.0964
   48SER     HA 2903   1.972   3.534  -2.031  0.3398 -0.5950  0.0077
   48SER     CB 2904   2.162   3.606  -2.049 -0.0977  0.1604 -0.4188
   48SER    HB1 2905   2.173   3.537  -2.133  0.2591 -0.1248 -0.1397
   48SER    HB2 2906   2.141   3.704  -2.092  0.0811  0.8338  0.9907
   48SER     OG 2907   2.277   3.621  -1.969 -0.0618 -0.5132 -0.3405
   48SER     HG 2908   2.250   3.686  -1.905 -1.2928  0.6061 -1.9245
   48SER      C 2909   2.080   3.434  -1.881 -0.3739 -0.2353  0.1693
   48SER      O 2910   2.103   3.449  -1.761  0.1798  0.2004  0.0153
   49GLY      N 2911   2.094   3.319  -1.947  0.2564 -0.1938  0.2280
   49GLY      H 2912   2.058   3.318  -2.041  0.4020  0.8387  0.1452
   49GLY     CA 2913   2.126   3.192  -1.884  0.0224 -0.1440  0.4473
   49GLY    HA1 2914   2.076   3.113  -1.940  0.1852  2.1636 -3.2858
   49GLY    HA2 2915   2.100   3.192  -1.778  2.3003 -1.4339  1.0688
   49GLY      C 2916   2.276   3.168  -1.882  0.0212 -0.2208 -0.0668
   49GLY      O 2917   2.353   3.219  -1.963  0.2400  0.3561  0.4907
   50TYR      N 2918   2.320   3.105  -1.773 -0.1584 -0.3422 -0.0635
   50TYR      H 2919   2.254   3.071  -1.704  0.9973 -0.1049  1.2130
   50TYR     CA 2920   2.459   3.073  -1.743  0.0051  0.3460 -0.0774
   50TYR     HA 2921   2.515   3.067  -1.837  0.7885 -1.6478  0.4730
   50TYR     CB 2922   2.523   3.183  -1.659 -0.2052  0.3336  0.0991
   50TYR    HB1 2923   2.537   3.275  -1.716 -0.2050 -0.0738 -0.5762
   50TYR    HB2 2924   2.621   3.147  -1.630 -1.0825 -1.5207  0.9293
   50TYR     CG 2925   2.437   3.227  -1.543  0.1439  0.1931  0.4104
   50TYR    CD1 2926   2.445   3.154  -1.423  0.1333 -0.2348  0.1531
   50TYR    HD1 2927   2.517   3.073  -1.419  1.4948  0.9106 -0.3404
   50TYR    CE1 2928   2.371   3.199  -1.313  0.0062 -0.0453 -0.0076
   50TYR    HE1 2929   2.388   3.152  -1.217  0.4183  2.3667  1.1704
   50TYR     CZ 2930   2.278   3.303  -1.327 -0.1722 -0.1361  0.4772
   50TYR     OH 2931   2.203   3.353  -1.224 -0.2467  0.1055  0.3068
   50TYR     HH 2932   2.165   3.439  -1.242 -0.2215 -0.2317 -1.6154
   50TYR    CE2 2933   2.257   3.362  -1.453  0.8468 -0.1434  0.2961
   50TYR    HE2 2934   2.189   3.445  -1.467  2.1436  0.9660  0.3344
   50TYR    CD2 2935   2.342   3.328  -1.559  0.3591  0.2936 -0.2451
   50TYR    HD2 2936   2.338   3.375  -1.656  0.9463  0.4119 -0.2113
   50TYR      C 2937   2.474   2.936  -1.679  0.7752  0.7563  0.6296
   50TYR      O 2938   2.398   2.905  -1.588 -0.2905  0.3086 -0.3908
   51GLY      N 2939   2.571   2.857  -1.726  0.4393  0.8730 -0.2674
   51GLY      H 2940   2.616   2.882  -1.813 -2.8459 -0.6852 -2.6628
   51GLY     CA 2941   2.626   2.754  -1.640 -0.2571  0.6731 -0.0539
   51GLY    HA1 2942   2.547   2.682  -1.618  1.7116 -0.8257  2.5966
   51GLY    HA2 2943   2.708   2.702  -1.688 -0.2270 -0.1887  0.9015
   51GLY      C 2944   2.676   2.803  -1.505  0.5301 -0.1070 -0.0559
   51GLY      O 2945   2.732   2.912  -1.492  0.2954 -0.0429  0.4276
   52GLN      N 2946   2.660   2.721  -1.401  0.2235  0.2712  0.1986
   52GLN      H 2947   2.623   2.627  -1.410 -0.2856  0.5635 -0.9178
   52GLN     CA 2948   2.707   2.745  -1.266  0.4000 -0.1171  0.2075
   52GLN     HA 2949   2.794   2.812  -1.269 -1.7119  3.0490  2.7959
   52GLN     CB 2950   2.599   2.819  -1.188  0.5183 -0.2669  0.5135
   52GLN    HB1 2951   2.575   2.911  -1.241 -0.9047  0.4296  2.2526
   52GLN    HB2 2952   2.631   2.847  -1.088 -0.9484 -0.4682  1.0655
   52GLN     CG 2953   2.463   2.752  -1.168  0.5278 -0.2845  0.5187
   52GLN    HG1 2954   2.439   2.696  -1.259  3.1624 -1.2525  0.3140
   52GLN    HG2 2955   2.461   2.674  -1.092 -0.9221 -1.3527 -0.5431
   52GLN     CD 2956   2.365   2.866  -1.151  0.4781 -0.2471  0.0177
   52GLN    OE1 2957   2.362   2.937  -1.050 -0.2656 -0.0269 -0.1540
   52GLN    NE2 2958   2.269   2.889  -1.240  0.1336 -0.1879  0.3986
   52GLN   HE21 2959   2.264   2.832  -1.324 -1.0647  2.6818 -1.6747
   52GLN   HE22 2960   2.191   2.950  -1.219 -1.7017 -1.5459 -1.8343
   52GLN      C 2961   2.744   2.615  -1.197  0.3472 -0.6336 -0.7188
   52GLN      O 2962   2.675   2.513  -1.208  0.1111 -0.5428 -0.1134
   53SER      N 2963   2.846   2.623  -1.111 -0.3337 -0.5361  0.0901
   53SER      H 2964   2.877   2.716  -1.089 -2.0535 -0.2925  1.8168
   53SER     CA 2965   2.898   2.512  -1.035  0.5338 -0.1197  0.1117
   53SER     HA 2966   2.864   2.419  -1.080  0.6997  0.4684 -1.2669
   53SER     CB 2967   3.048   2.501  -1.062  0.5322  0.5646 -0.1866
   53SER    HB1 2968   3.090   2.584  -1.004 -0.4349  0.1049  1.2295
   53SER    HB2 2969   3.066   2.512  -1.169 -0.5266 -0.2599 -0.4681
   53SER     OG 2970   3.109   2.380  -1.023  0.1511  0.2296 -0.6267
   53SER     HG 2971   3.200   2.401  -1.002  0.2443 -0.0524 -0.7448
   53SER      C 2972   2.860   2.513  -0.887  0.2866  0.4592  0.0435
   53SER      O 2973   2.943   2.503  -0.798  0.1449  0.3090  0.1593
   54SER      N 2974   2.732   2.538  -0.858  0.2565  0.1204  0.2044
   54SER      H 2975   2.666   2.554  -0.932  0.8116 -2.5317 -0.9804
   54SER     CA 2976   2.669   2.532  -0.727  0.2489  0.4249  0.2142
   54SER     HA 2977   2.715   2.458  -0.662  0.0806  0.9040  0.8824
   54SER     CB 2978   2.672   2.669  -0.660 -0.2787  0.4811  0.1299
   54SER    HB1 2979   2.612   2.662  -0.569  1.6949  0.1266  1.4690
   54SER    HB2 2980   2.774   2.701  -0.638 -0.7657  1.5663  0.9555
   54SER     OG 2981   2.614   2.764  -0.746  0.0466  0.5648  0.0021
   54SER     HG 2982   2.605   2.846  -0.698  0.4129 -0.2985  1.6101
   54SER      C 2983   2.525   2.487  -0.744  0.2462  0.4304  0.2221
   54SER      O 2984   2.463   2.505  -0.849  0.2402 -0.8930 -0.0196
   55TYR      N 2985   2.454   2.442  -0.640  0.1912  0.6602  0.2860
   55TYR      H 2986   2.500   2.433  -0.551 -0.7283  2.2243  0.9632
   55TYR     CA 2987   2.312   2.415  -0.629  0.3200 -0.0208  0.3381
   55TYR     HA 2988   2.267   2.432  -0.727  1.4762 -1.9089 -0.5891
   55TYR     CB 2989   2.274   2.272  -0.590 -0.1608  0.1076  0.3468
   55TYR    HB1 2990   2.341   2.245  -0.509  1.0394  0.5520 -0.4755
   55TYR    HB2 2991   2.174   2.280  -0.548 -1.0652  0.2583 -1.7114
   55TYR     CG 2992   2.283   2.171  -0.701  0.0497  0.4841  0.0191
   55TYR    CD1 2993   2.408   2.116  -0.733 -0.1780  0.4687 -0.8643
   55TYR    HD1 2994   2.493   2.134  -0.670 -1.3331  1.3895  0.4699
   55TYR    CE1 2995   2.436   2.038  -0.847  0.2769 -0.5736 -0.0526
   55TYR    HE1 2996   2.538   2.012  -0.871  0.2090 -2.3327  1.3754
   55TYR     CZ 2997   2.323   2.001  -0.921  0.0992 -0.1944  0.0253
   55TYR     OH 2998   2.335   1.923  -1.032  0.1088 -0.3473  0.1340
   55TYR     HH 2999   2.429   1.908  -1.040 -0.1173 -1.1160 -1.7819
   55TYR    CE2 3000   2.197   2.057  -0.890 -0.0036 -0.3142 -0.1705
   55TYR    HE2 3001   2.116   2.051  -0.961 -1.3107  3.1377  0.8432
   55TYR    CD2 3002   2.173   2.144  -0.783  0.4439  0.0847 -0.3880
   55TYR    HD2 3003   2.075   2.186  -0.762 -0.2432 -1.1780 -0.9235
   55TYR      C 3004   2.235   2.515  -0.545 -0.4433 -0.0801 -0.2717
   55TYR      O 3005   2.293   2.586  -0.463  0.2128 -0.9234  0.0061
   56SER      N 3006   2.102   2.512  -0.553 -0.4236 -0.8329 -0.3552
   56SER      H 3007   2.071   2.443  -0.620 -1.3190  0.3497 -1.1939
   56SER     CA 3008   2.005   2.578  -0.467 -0.4865 -0.9078 -0.3679
   56SER     HA 3009   2.043   2.679  -0.451 -0.4098 -1.2368  1.9046
   56SER     CB 3010   1.874   2.604  -0.540 -0.3448  0.4014 -0.1683
   56SER    HB1 3011   1.884   2.680  -0.618 -1.3684  1.0187  0.2737
   56SER    HB2 3012   1.803   2.637  -0.464 -0.4915 -3.4178  1.5553
   56SER     OG 3013   1.833   2.482  -0.597  0.4684  0.3964 -0.7477
   56SER     HG 3014   1.884   2.480  -0.679 -0.4097  0.2551 -1.3053
   56SER      C 3015   1.993   2.512  -0.330 -0.0047  0.2057  0.2242
   56SER      O 3016   1.979   2.584  -0.232  0.1730  0.3359  0.1555
   57SER      N 3017   2.014   2.380  -0.328 -0.4143  0.1467  0.5929
   57SER      H 3018   2.026   2.344  -0.421 -0.2133 -0.9400  1.0259
   57SER     CA 3019   2.039   2.295  -0.214  0.5431  0.1436  0.3861
   57SER     HA 3020   2.088   2.356  -0.137 -1.4455  1.0081  1.0320
   57SER     CB 3021   1.909   2.259  -0.142  0.2051 -0.2242 -0.4059
   57SER    HB1 3022   1.907   2.178  -0.068 -2.4132  0.8839  0.8430
   57SER    HB2 3023   1.882   2.346  -0.083  2.0215  1.2215 -1.5840
   57SER     OG 3024   1.814   2.211  -0.235 -0.0094 -0.1007 -0.2490
   57SER     HG 3025   1.820   2.118  -0.258 -3.4358 -0.1389 -1.5394
   57SER      C 3026   2.129   2.176  -0.247  0.3645  0.1285 -0.0506
   57SER      O 3027   2.107   2.107  -0.346 -0.5719 -0.3107  0.4492
   58TYR      N 3028   2.213   2.138  -0.150  0.1890  0.3841  0.2047
   58TYR      H 3029   2.222   2.204  -0.074 -1.7719  2.2864 -1.1074
   58TYR     CA 3030   2.289   2.015  -0.157  0.1918  0.3870  0.1807
   58TYR     HA 3031   2.285   1.977  -0.259 -2.9723  0.8275  0.0476
   58TYR     CB 3032   2.432   2.060  -0.129  0.1730  0.1942  0.5875
   58TYR    HB1 3033   2.433   2.101  -0.028 -1.0061 -1.7204  1.4313
   58TYR    HB2 3034   2.504   1.978  -0.137  0.4460  0.5015 -0.1991
   58TYR     CG 3035   2.482   2.172  -0.216  0.5366 -0.5488 -0.1763
   58TYR    CD1 3036   2.489   2.300  -0.160 -0.1881 -0.5104 -0.1742
   58TYR    HD1 3037   2.444   2.319  -0.063  0.2151 -0.2761 -0.0330
   58TYR    CE1 3038   2.556   2.402  -0.227  0.1448 -0.6053  0.0118
   58TYR    HE1 3039   2.564   2.500  -0.182  0.7488 -0.1523 -1.0375
   58TYR     CZ 3040   2.617   2.378  -0.352 -0.1102  0.2798 -0.2952
   58TYR     OH 3041   2.669   2.480  -0.427 -0.3501  0.5013 -0.1607
   58TYR     HH 3042   2.671   2.551  -0.362 -1.0240 -1.3217  1.9897
   58TYR    CE2 3043   2.593   2.255  -0.416  0.2785  0.0891 -0.0829
   58TYR    HE2 3044   2.626   2.236  -0.517 -0.9523  0.7511 -0.6299
   58TYR    CD2 3045   2.535   2.150  -0.344 -0.2876  0.0236 -0.6220
   58TYR    HD2 3046   2.522   2.051  -0.386  0.3990 -1.1509  1.7747
   58TYR      C 3047   2.239   1.913  -0.056 -0.1969  0.0002 -0.3922
   58TYR      O 3048   2.174   1.950   0.041  0.1556 -0.0426 -0.1359
   59GLY      N 3049   2.271   1.784  -0.073 -0.2159 -0.1395  0.5356
   59GLY      H 3050   2.321   1.761  -0.158  0.2591  0.1114  0.7493
   59GLY     CA 3051   2.250   1.674   0.018  0.1316 -0.4914  0.1924
   59GLY    HA1 3052   2.298   1.702   0.111 -0.4091  1.7413 -0.1400
   59GLY    HA2 3053   2.299   1.580  -0.010  2.7158  1.3628 -1.9710
   59GLY      C 3054   2.102   1.648   0.047  0.0875 -0.6379 -0.1525
   59GLY      O 3055   2.014   1.692  -0.025  0.2863  0.5278  0.3059
   60GLN      N 3056   2.083   1.569   0.153  0.1798 -0.6088 -0.1140
   60GLN      H 3057   2.158   1.564   0.220 -0.5444 -0.0279  0.7756
   60GLN     CA 3058   1.955   1.510   0.188 -0.4393  0.4349 -0.5528
   60GLN     HA 3059   1.903   1.493   0.094 -2.4100  0.4429  0.4964
   60GLN     CB 3060   1.972   1.380   0.266 -0.3388  0.4223 -0.5951
   60GLN    HB1 3061   1.873   1.344   0.294 -1.0522  4.9650  4.1444
   60GLN    HB2 3062   2.024   1.402   0.359 -0.6632 -0.5295 -0.1741
   60GLN     CG 3063   2.051   1.276   0.186  0.0547  0.0391  0.2803
   60GLN    HG1 3064   2.144   1.324   0.158 -0.0418  2.7635  3.8453
   60GLN    HG2 3065   2.066   1.184   0.242  0.9374 -1.9975 -2.9934
   60GLN     CD 3066   1.976   1.228   0.062  0.0001 -0.0732  0.3558
   60GLN    OE1 3067   2.003   1.272  -0.050 -0.9761  0.1190  0.1880
   60GLN    NE2 3068   1.891   1.126   0.067 -0.2016  0.0796  0.1037
   60GLN   HE21 3069   1.848   1.100  -0.021  1.3237 -3.8700  0.3203
   60GLN   HE22 3070   1.845   1.103   0.154  2.2631  0.5490  1.6251
   60GLN      C 3071   1.867   1.600   0.272 -0.1613  0.0413  0.1708
   60GLN      O 3072   1.925   1.664   0.360 -0.0754 -0.2615  0.3368
   61SER      N 3073   1.738   1.607   0.240 -0.0274  0.0736 -0.3651
   61SER      H 3074   1.703   1.542   0.170 -1.7543 -1.7682  2.0423
   61SER     CA 3075   1.641   1.685   0.315  0.0039 -0.0008 -0.2484
   61SER     HA 3076   1.678   1.788   0.315  1.2770 -0.3996 -2.2237
   61SER     CB 3077   1.509   1.684   0.239 -0.1789  0.3886  0.0610
   61SER    HB1 3078   1.447   1.768   0.272  2.0873  1.6849  1.2833
   61SER    HB2 3079   1.456   1.590   0.253  1.5298 -0.2497  3.0384
   61SER     OG 3080   1.528   1.691   0.099 -0.0911  0.2742  0.0669
   61SER     HG 3081   1.448   1.712   0.049  0.2180  1.6636  0.1060
   61SER      C 3082   1.612   1.639   0.457  0.4165  0.4130 -0.0261
   61SER      O 3083   1.620   1.521   0.492  0.0283  0.4480  0.1777
   62GLN      N 3084   1.577   1.734   0.544  0.3713  0.4721 -0.1089
   62GLN      H 3085   1.574   1.830   0.515  0.9909  1.4188  2.6510
   62GLN     CA 3086   1.543   1.716   0.684  0.3102  0.1366 -0.1662
   62GLN     HA 3087   1.615   1.650   0.733  0.3431  1.3347  1.4776
   62GLN     CB 3088   1.546   1.851   0.754 -0.2126  0.1350 -0.1383
   62GLN    HB1 3089   1.494   1.928   0.698  1.6235  0.3711 -1.5880
   62GLN    HB2 3090   1.492   1.826   0.846  0.5390 -2.3202 -0.2769
   62GLN     CG 3091   1.684   1.901   0.796 -0.0885 -0.3277  0.0169
   62GLN    HG1 3092   1.736   1.815   0.837 -1.4066  0.4004  3.6021
   62GLN    HG2 3093   1.714   1.936   0.697 -1.8437 -0.7036 -0.6858
   62GLN     CD 3094   1.682   2.017   0.894  0.6728 -0.0984 -0.2308
   62GLN    OE1 3095   1.733   2.126   0.868  0.4088  0.0260 -0.2314
   62GLN    NE2 3096   1.618   2.009   1.011  0.2876  0.4780 -0.3966
   62GLN   HE21 3097   1.631   2.089   1.071 -0.8567 -0.3619  1.0543
   62GLN   HE22 3098   1.569   1.927   1.044 -0.0692  1.2185  0.9779
   62GLN      C 3099   1.415   1.634   0.695  0.2365  0.3201  0.3413
   62GLN      O 3100   1.315   1.665   0.632  0.2374 -0.1748  0.0852
   63ASN      N 3101   1.403   1.546   0.795  0.1734  0.2439  0.2671
   63ASN      H 3102   1.485   1.533   0.853 -0.0377 -0.8130  0.3485
   63ASN     CA 3103   1.293   1.459   0.830  0.2783  0.2123  0.5220
   63ASN     HA 3104   1.205   1.501   0.780  0.2261 -0.5661 -0.0480
   63ASN     CB 3105   1.329   1.325   0.767 -0.1365  0.3086  0.0734
   63ASN    HB1 3106   1.415   1.281   0.818 -0.9129 -1.9922 -0.4790
   63ASN    HB2 3107   1.356   1.340   0.662 -0.4040  0.4986  0.0305
   63ASN     CG 3108   1.220   1.219   0.768 -0.5776  0.7582  0.2401
   63ASN    OD1 3109   1.202   1.154   0.871 -0.2656  0.1564 -0.0781
   63ASN    ND2 3110   1.143   1.205   0.660  0.0676  0.4061 -0.1872
   63ASN   HD21 3111   1.156   1.265   0.580 -1.4407  0.6617 -0.2669
   63ASN   HD22 3112   1.081   1.125   0.657 -1.4127  1.3283  2.4242
   63ASN      C 3113   1.264   1.439   0.978 -0.1894  0.3658  0.4534
   63ASN      O 3114   1.354   1.415   1.058 -0.3140 -0.5009  0.3433
   64THR      N 3115   1.135   1.455   1.012 -0.3547  0.0341 -0.0121
   64THR      H 3116   1.080   1.480   0.931  1.4802 -0.0508 -1.3554
   64THR     CA 3117   1.086   1.479   1.146  1.0113 -0.1573  0.5370
   64THR     HA 3118   1.163   1.452   1.219  1.8219  0.5301 -0.0303
   64THR     CB 3119   1.053   1.626   1.168  0.4279 -0.2171  0.0755
   64THR     HB 3120   0.947   1.646   1.149  0.4385  0.0491  0.2925
   64THR    CG2 3121   1.074   1.668   1.313 -0.7235  0.3092  0.1062
   64THR   HG21 3122   1.006   1.614   1.379  0.0199 -3.2686 -1.7579
   64THR   HG22 3123   1.180   1.649   1.331 -0.1847  1.6230 -1.4969
   64THR   HG23 3124   1.041   1.771   1.325 -2.3450 -0.1885  0.0688
   64THR    OG1 3125   1.133   1.702   1.079 -0.3265  0.6141  0.0856
   64THR    HG1 3126   1.074   1.722   1.006 -2.7898 -0.1618  1.7120
   64THR      C 3127   0.959   1.404   1.181  0.2255  1.0256  0.2928
   64THR      O 3128   0.866   1.401   1.101 -0.0817 -0.5108  0.6744
   65GLY      N 3129   0.955   1.350   1.303 -0.6097  0.2763 -0.0575
   65GLY      H 3130   1.041   1.349   1.354 -0.6299  0.4595 -0.0209
   65GLY     CA 3131   0.831   1.313   1.369 -0.4092 -0.3366 -0.0128
   65GLY    HA1 3132   0.818   1.205   1.375 -0.4032 -0.3040  0.7778
   65GLY    HA2 3133   0.741   1.347   1.319 -1.2218 -3.7496 -1.0849
   65GLY      C 3134   0.827   1.353   1.516  0.0235  0.0663 -0.1084
   65GLY      O 3135   0.934   1.385   1.567 -0.0834  0.2747 -0.0122
   66TYR      N 3136   0.708   1.361   1.576  0.0031 -0.6575 -0.0444
   66TYR      H 3137   0.628   1.323   1.529  0.0277 -0.4043 -0.2952
   66TYR     CA 3138   0.679   1.428   1.702  0.0353 -0.4498 -0.1468
   66TYR     HA 3139   0.772   1.455   1.751 -0.4587 -0.6817  0.9528
   66TYR     CB 3140   0.589   1.546   1.669  0.5710  0.0275  0.0934
   66TYR    HB1 3141   0.500   1.509   1.619 -1.2280  1.0772  2.3354
   66TYR    HB2 3142   0.557   1.593   1.762  1.8990 -1.6072  1.4239
   66TYR     CG 3143   0.654   1.648   1.578  0.4979  0.2337  0.2716
   66TYR    CD1 3144   0.742   1.743   1.631  0.1893  0.5340  0.2524
   66TYR    HD1 3145   0.768   1.741   1.736 -0.9144  1.8188  0.5811
   66TYR    CE1 3146   0.801   1.842   1.551  0.1854 -0.0166 -0.4411
   66TYR    HE1 3147   0.862   1.917   1.599  0.3600 -0.3647 -0.1034
   66TYR     CZ 3148   0.769   1.853   1.415  0.0279 -0.6491 -0.4605
   66TYR     OH 3149   0.817   1.952   1.334  0.2385 -0.7470 -0.4554
   66TYR     HH 3150   0.882   2.007   1.379 -1.3590  0.4908  0.4573
   66TYR    CE2 3151   0.679   1.758   1.363 -0.3810 -0.4861 -0.0538
   66TYR    HE2 3152   0.650   1.751   1.259  0.2071 -2.7612 -0.1073
   66TYR    CD2 3153   0.631   1.651   1.440 -0.4264 -0.1324  0.4130
   66TYR    HD2 3154   0.573   1.572   1.396 -0.0943  0.2590 -0.7506
   66TYR      C 3155   0.615   1.338   1.807 -0.7180  0.2353 -0.0128
   66TYR      O 3156   0.568   1.231   1.769  0.7235 -0.2043 -0.6419
   67GLY      N 3157   0.614   1.373   1.935 -0.0110  0.1054  0.0307
   67GLY      H 3158   0.652   1.465   1.956 -0.3432  0.9796 -2.7973
   67GLY     CA 3159   0.569   1.286   2.042 -0.2914 -0.0082 -0.1791
   67GLY    HA1 3160   0.477   1.238   2.008 -0.4695  0.4844 -0.4093
   67GLY    HA2 3161   0.649   1.215   2.064 -0.1467  0.5623  1.2538
   67GLY      C 3162   0.523   1.364   2.165 -0.2142 -0.2076 -0.0237
   67GLY      O 3163   0.481   1.479   2.156 -0.2831 -0.2018  0.3701
   68THR      N 3164   0.538   1.293   2.277  0.0598 -0.4607 -0.2172
   68THR      H 3165   0.576   1.200   2.267  1.1719  0.0164 -0.6449
   68THR     CA 3166   0.509   1.336   2.413  0.6466 -0.0126 -0.2291
   68THR     HA 3167   0.412   1.385   2.405 -0.4928 -2.4399 -3.4227
   68THR     CB 3168   0.488   1.224   2.514  0.1183  0.2937  0.0079
   68THR     HB 3169   0.491   1.259   2.617  1.2710 -2.1307  0.8805
   68THR    CG2 3170   0.351   1.167   2.480  0.1610  0.0757  0.1951
   68THR   HG21 3171   0.340   1.137   2.376 -0.8519 -1.4973  0.7260
   68THR   HG22 3172   0.333   1.080   2.542  2.0575 -0.0943  0.5663
   68THR   HG23 3173   0.278   1.243   2.509  1.4491  0.9608  1.2501
   68THR    OG1 3174   0.589   1.126   2.501 -0.2987 -0.1512  0.0734
   68THR    HG1 3175   0.590   1.070   2.578  0.8147  0.5231  0.5773
   68THR      C 3176   0.607   1.438   2.469  0.4381  0.1260 -0.1167
   68THR      O 3177   0.567   1.513   2.558 -0.7776 -0.2946 -0.2981
   69GLN      N 3178   0.736   1.442   2.434  0.5700 -0.4529  0.2988
   69GLN      H 3179   0.764   1.376   2.364 -0.4690  0.4028 -0.9788
   69GLN     CA 3180   0.835   1.539   2.476 -0.1986  0.2531  0.5263
   69GLN     HA 3181   0.791   1.626   2.524  2.0897  2.2698 -0.7940
   69GLN     CB 3182   0.936   1.479   2.574  0.3030  0.0925 -0.0828
   69GLN    HB1 3183   1.005   1.414   2.521  0.9559  1.5994 -1.1540
   69GLN    HB2 3184   1.007   1.555   2.609  0.1225  0.5772 -0.7576
   69GLN     CG 3185   0.869   1.396   2.682  0.4887  0.3581  0.2413
   69GLN    HG1 3186   0.801   1.317   2.647  1.9602 -0.1375 -1.6664
   69GLN    HG2 3187   0.805   1.470   2.730  1.2573  2.1441 -1.4090
   69GLN     CD 3188   0.956   1.330   2.789  0.2340 -0.0124  0.2247
   69GLN    OE1 3189   1.078   1.338   2.791  0.3047 -0.8096 -0.6117
   69GLN    NE2 3190   0.897   1.263   2.888  0.3123  0.0392  0.3066
   69GLN   HE21 3191   0.946   1.226   2.968 -2.3744 -1.7888  1.2471
   69GLN   HE22 3192   0.796   1.257   2.886  0.2080  1.4841  0.6132
   69GLN      C 3193   0.902   1.595   2.352 -0.6334 -0.0097  0.1728
   69GLN      O 3194   0.888   1.535   2.245  0.1889 -0.4941  0.3308
   70SER      N 3195   0.963   1.713   2.362 -0.0303 -0.2402 -0.6492
   70SER      H 3196   0.973   1.760   2.451 -1.0781 -1.6596  0.2626
   70SER     CA 3197   1.050   1.764   2.258  0.0168  0.2847 -0.3603
   70SER     HA 3198   0.995   1.758   2.164  1.6311 -0.7312 -1.2882
   70SER     CB 3199   1.056   1.912   2.294  0.7137  0.1223  0.1903
   70SER    HB1 3200   1.104   1.940   2.388 -0.4892  3.3784 -0.0526
   70SER    HB2 3201   0.954   1.948   2.290  0.7099  0.0532 -0.3945
   70SER     OG 3202   1.127   1.985   2.196 -0.5720  0.6067 -0.4008
   70SER     HG 3203   1.076   1.995   2.116 -0.1879  1.1811 -0.5755
   70SER      C 3204   1.188   1.701   2.246  0.0531  0.2278  0.3273
   70SER      O 3205   1.233   1.629   2.334  0.5015 -0.0465 -0.1207
   71THR      N 3206   1.257   1.719   2.133  0.0423 -0.3105  0.2306
   71THR      H 3207   1.216   1.778   2.061 -0.3984 -0.3929  0.4098
   71THR     CA 3208   1.393   1.678   2.103  0.1870 -0.2184  0.7445
   71THR     HA 3209   1.430   1.622   2.188  2.2846  0.3819  0.2820
   71THR     CB 3210   1.392   1.589   1.979  0.3101 -0.0445  0.6179
   71THR     HB 3211   1.495   1.583   1.944 -0.3519 -0.2914 -1.3921
   71THR    CG2 3212   1.343   1.447   2.007 -0.1476 -0.0075  0.0169
   71THR   HG21 3213   1.359   1.388   1.917  1.5631 -0.0657  0.3383
   71THR   HG22 3214   1.239   1.454   2.040  0.0860 -1.4812  1.1558
   71THR   HG23 3215   1.400   1.410   2.092  1.7895  3.1816  0.2602
   71THR    OG1 3216   1.309   1.625   1.871  0.2228 -0.4462  0.5486
   71THR    HG1 3217   1.216   1.618   1.894 -0.7037 -0.1542 -2.6255
   71THR      C 3218   1.484   1.799   2.088  0.0935 -0.2051  0.2619
   71THR      O 3219   1.430   1.908   2.067 -0.1729 -0.4322 -0.2406
   72PRO      N 3220   1.616   1.794   2.099  0.1023 -0.1332  0.1963
   72PRO     CD 3221   1.703   1.686   2.142  0.5046 -0.0286 -0.3452
   72PRO    HD1 3222   1.689   1.671   2.249  3.2190 -1.8265 -0.1312
   72PRO    HD2 3223   1.673   1.602   2.080 -0.5179  1.0358 -1.3398
   72PRO     CG 3224   1.847   1.729   2.111  0.5522 -0.2406 -0.4200
   72PRO    HG1 3225   1.911   1.682   2.186  1.6061  2.4787  0.5136
   72PRO    HG2 3226   1.871   1.717   2.006  0.2030  1.7445 -0.7606
   72PRO     CB 3227   1.838   1.881   2.123 -0.4406 -0.3703  0.7114
   72PRO    HB1 3228   1.838   1.916   2.226  1.5768  1.9231  0.0294
   72PRO    HB2 3229   1.923   1.935   2.082 -0.6264 -0.1786  0.5792
   72PRO     CA 3230   1.697   1.911   2.072  0.0564 -0.2925 -0.6457
   72PRO     HA 3231   1.663   1.997   2.128  0.0314 -0.1990 -0.8037
   72PRO      C 3232   1.697   1.940   1.923  0.3988 -0.3807 -0.6653
   72PRO      O 3233   1.652   1.854   1.848 -0.2268 -0.9038  0.2904
   73GLN      N 3234   1.736   2.059   1.875  0.2726 -0.3569 -0.7114
   73GLN      H 3235   1.778   2.122   1.942  2.1905 -0.8858 -1.3394
   73GLN     CA 3236   1.728   2.100   1.736 -0.0175  0.5326 -0.4362
   73GLN     HA 3237   1.621   2.097   1.713 -0.5188 -0.6524  1.7085
   73GLN     CB 3238   1.796   2.234   1.710  0.3858  0.4380  0.1101
   73GLN    HB1 3239   1.836   2.238   1.609 -1.4987  0.0641 -0.6858
   73GLN    HB2 3240   1.877   2.245   1.782 -0.6284  1.5302  1.1348
   73GLN     CG 3241   1.698   2.350   1.725 -0.0496  0.0433  0.3418
   73GLN    HG1 3242   1.627   2.323   1.803  0.5115 -0.9408  0.5322
   73GLN    HG2 3243   1.637   2.367   1.637  2.9471  0.7991 -1.7216
   73GLN     CD 3244   1.768   2.483   1.747 -0.2912  0.2318 -0.0301
   73GLN    OE1 3245   1.788   2.525   1.861  0.9487 -0.6532  0.1008
   73GLN    NE2 3246   1.811   2.553   1.641 -0.1300  0.3012  0.0803
   73GLN   HE21 3247   1.854   2.643   1.656 -0.5601  0.4917  0.1848
   73GLN   HE22 3248   1.815   2.500   1.556  1.5343  0.1504  0.2306
   73GLN      C 3249   1.802   2.004   1.645  0.4474  0.4130  0.0649
   73GLN      O 3250   1.916   1.965   1.672  0.0844 -0.7809 -0.0789
   74GLY      N 3251   1.741   1.970   1.532 -0.5425  0.1222  0.6754
   74GLY      H 3252   1.645   1.995   1.513 -0.1251  0.2333 -1.5646
   74GLY     CA 3253   1.800   1.883   1.431 -0.3309  0.2388  0.6987
   74GLY    HA1 3254   1.744   1.903   1.340  0.4188 -1.7246 -0.2427
   74GLY    HA2 3255   1.902   1.916   1.410 -0.5978  0.8536  0.3317
   74GLY      C 3256   1.793   1.736   1.467  0.1639  0.0232 -0.0624
   74GLY      O 3257   1.708   1.691   1.544 -0.1225  0.0606 -0.3524
   75TYR      N 3258   1.888   1.662   1.410  0.1197  0.3228 -0.5233
   75TYR      H 3259   1.954   1.701   1.344  3.2877 -3.1844  0.2794
   75TYR     CA 3260   1.919   1.527   1.452 -0.4522  0.2398 -0.3636
   75TYR     HA 3261   1.860   1.495   1.538  0.9206 -0.8009  0.2360
   75TYR     CB 3262   1.882   1.434   1.337  0.3890 -0.3519 -0.1631
   75TYR    HB1 3263   1.799   1.484   1.287  2.3374  1.4665 -1.7684
   75TYR    HB2 3264   1.970   1.439   1.272  0.3419  2.2045 -0.1282
   75TYR     CG 3265   1.854   1.294   1.384 -0.1027 -0.2298 -0.0849
   75TYR    CD1 3266   1.954   1.195   1.382  0.2987  0.1628  0.4606
   75TYR    HD1 3267   2.050   1.201   1.334 -0.1330 -2.1133 -0.7915
   75TYR    CE1 3268   1.928   1.071   1.442 -0.1684  0.1296  0.1914
   75TYR    HE1 3269   2.007   0.998   1.447 -0.6936 -0.3449  3.8407
   75TYR     CZ 3270   1.810   1.041   1.513 -0.1937 -0.2279 -0.0036
   75TYR     OH 3271   1.788   0.918   1.567  0.2138 -0.1170  0.4205
   75TYR     HH 3272   1.694   0.902   1.579  0.4588 -0.3913  2.4342
   75TYR    CE2 3273   1.708   1.137   1.501  0.0501 -0.0606 -0.8616
   75TYR    HE2 3274   1.617   1.125   1.558 -0.2661 -1.4734 -1.6183
   75TYR    CD2 3275   1.730   1.260   1.439 -0.2549  0.4210 -0.0273
   75TYR    HD2 3276   1.648   1.330   1.431 -1.0308 -0.5530 -0.7147
   75TYR      C 3277   2.061   1.517   1.505 -0.5493  0.2954 -0.0894
   75TYR      O 3278   2.152   1.596   1.482 -0.5072  0.2133 -0.2050
   76GLY      N 3279   2.091   1.404   1.571 -0.2430  0.2205 -0.3527
   76GLY      H 3280   2.012   1.341   1.579 -0.4854  0.3320 -1.6486
   76GLY     CA 3281   2.223   1.366   1.616 -0.3333  0.1007 -0.1870
   76GLY    HA1 3282   2.265   1.440   1.684 -0.4678 -0.2643  0.2931
   76GLY    HA2 3283   2.219   1.275   1.676 -2.8738  0.7027  0.6951
   76GLY      C 3284   2.324   1.347   1.504 -0.0785  0.6772 -0.0602
   76GLY      O 3285   2.292   1.286   1.402  0.6807  0.1194  0.0321
   77SER      N 3286   2.447   1.393   1.529  0.0699  0.2568 -0.0071
   77SER      H 3287   2.460   1.423   1.624  0.6100  0.6286 -0.1966
   77SER     CA 3288   2.568   1.382   1.450  0.1714  0.3043  0.1412
   77SER     HA 3289   2.569   1.288   1.395  3.1663  0.4192 -0.1530
   77SER     CB 3290   2.577   1.497   1.350  0.1290  0.0355 -0.1732
   77SER    HB1 3291   2.660   1.476   1.282 -0.1180 -1.0106 -0.1578
   77SER    HB2 3292   2.573   1.593   1.401  2.0000  1.0795 -1.8288
   77SER     OG 3293   2.466   1.495   1.262  0.1575 -0.2550 -0.2019
   77SER     HG 3294   2.382   1.489   1.308 -0.8992 -1.5716 -2.1505
   77SER      C 3295   2.682   1.401   1.549 -0.1066  0.1528  0.4929
   77SER      O 3296   2.695   1.508   1.609  0.0479  0.4616 -0.0799
   78THR      N 3297   2.763   1.299   1.575  0.2885  0.3156 -0.0799
   78THR      H 3298   2.772   1.222   1.510  2.3992  0.6314 -0.2439
   78THR     CA 3299   2.860   1.300   1.683 -0.4194  0.2432  0.5581
   78THR     HA 3300   2.813   1.357   1.764  1.4530 -0.8474  2.5242
   78THR     CB 3301   2.886   1.156   1.726 -0.4260  0.0959  0.0753
   78THR     HB 3302   2.798   1.098   1.755 -0.7275 -0.3574 -1.6383
   78THR    CG2 3303   2.977   1.072   1.637  0.1939 -0.0234  0.8135
   78THR   HG21 3304   2.947   1.076   1.533 -1.7585  0.8206  1.3573
   78THR   HG22 3305   2.971   0.969   1.674 -1.1655  0.0509  0.8658
   78THR   HG23 3306   3.080   1.108   1.637  0.2320 -0.1286  0.4591
   78THR    OG1 3307   2.958   1.166   1.847 -0.3577  0.1830  0.0273
   78THR    HG1 3308   2.985   1.076   1.869  1.1289  0.2605 -1.2780
   78THR      C 3309   2.985   1.380   1.650  0.3567 -1.2438 -0.1804
   78THR      O 3310   3.037   1.382   1.539  0.4696  0.5621 -0.1198
   79GLY      N 3311   3.048   1.428   1.758 -0.1067 -0.0500 -0.4315
   79GLY      H 3312   3.007   1.415   1.849 -2.0430 -2.4250 -1.5024
   79GLY     CA 3313   3.163   1.514   1.746  0.4876 -0.7159  0.3581
   79GLY    HA1 3314   3.145   1.617   1.779  1.2477 -1.3669  2.9726
   79GLY    HA2 3315   3.197   1.522   1.642 -0.8777  1.8086  0.0309
   79GLY      C 3316   3.281   1.446   1.814  0.5482 -0.6971  0.2729
   79GLY      O 3317   3.278   1.328   1.850 -0.3927 -0.7203  0.1674
   80GLY      N 3318   3.385   1.522   1.847  0.1562 -0.0016 -0.0797
   80GLY      H 3319   3.387   1.620   1.822 -1.2015 -0.0023 -0.2578
   80GLY     CA 3320   3.514   1.479   1.897  0.1310  0.4031  0.3373
   80GLY    HA1 3321   3.560   1.407   1.830 -2.1194 -1.9629  1.1754
   80GLY    HA2 3322   3.576   1.569   1.893  1.3947 -0.4242  0.8036
   80GLY      C 3323   3.525   1.431   2.040 -0.4378 -0.1917  0.1835
   80GLY      O 3324   3.474   1.499   2.129  0.4157  0.4515  0.1904
   81TYR      N 3325   3.604   1.326   2.067 -0.3938 -0.1516  0.2120
   81TYR      H 3326   3.667   1.292   1.995 -1.2232  0.3123 -0.7619
   81TYR     CA 3327   3.617   1.261   2.196  0.0870 -0.3604  0.0602
   81TYR     HA 3328   3.517   1.243   2.235 -0.6305 -0.9340 -1.8889
   81TYR     CB 3329   3.701   1.135   2.175  0.1000 -0.4172  0.4547
   81TYR    HB1 3330   3.723   1.084   2.269  0.4513 -0.2132  0.4847
   81TYR    HB2 3331   3.799   1.167   2.141 -1.1045  0.3808 -2.5813
   81TYR     CG 3332   3.646   1.036   2.075  0.1464  0.2690 -0.2620
   81TYR    CD1 3333   3.510   1.009   2.059  0.1811  0.0260 -0.1521
   81TYR    HD1 3334   3.442   1.057   2.128  2.0034  0.2653  1.5544
   81TYR    CE1 3335   3.465   0.914   1.966  0.1597  0.0989 -0.2154
   81TYR    HE1 3336   3.358   0.904   1.955  0.4069 -3.9706 -0.1840
   81TYR     CZ 3337   3.552   0.842   1.883  0.1768 -0.6491  0.4440
   81TYR     OH 3338   3.505   0.752   1.791  0.3821 -0.2346 -0.0733
   81TYR     HH 3339   3.412   0.774   1.785  0.6897  1.8687  1.5710
   81TYR    CE2 3340   3.689   0.858   1.910  0.1554 -0.3933  0.4009
   81TYR    HE2 3341   3.759   0.801   1.851  0.5243  0.3017  0.1497
   81TYR    CD2 3342   3.732   0.948   2.009  0.1110 -0.0515  0.1105
   81TYR    HD2 3343   3.839   0.957   2.025 -0.3032 -0.5355  4.1730
   81TYR      C 3344   3.684   1.355   2.295  0.3365 -0.2462 -0.2149
   81TYR      O 3345   3.736   1.458   2.254  0.0430  0.0564  0.1650
   82GLY      N 3346   3.678   1.317   2.423 -0.4516  0.5463 -0.0086
   82GLY      H 3347   3.623   1.237   2.449  0.2582  0.0561  0.0136
   82GLY     CA 3348   3.732   1.402   2.528  0.8420 -0.0069 -0.2001
   82GLY    HA1 3349   3.687   1.501   2.531  3.4376  1.2347  1.0106
   82GLY    HA2 3350   3.831   1.433   2.496  0.5407  0.7997 -0.3676
   82GLY      C 3351   3.726   1.357   2.674  0.1521  0.3107 -0.1228
   82GLY      O 3352   3.713   1.237   2.698  0.3879  0.3434  0.1740
   83SER      N 3353   3.731   1.456   2.763  0.1095  0.0918  0.1234
   83SER      H 3354   3.730   1.550   2.726  1.7170  0.1132  0.0438
   83SER     CA 3355   3.754   1.438   2.905 -0.0781  0.0380  0.1472
   83SER     HA 3356   3.854   1.397   2.920  0.0329  0.2678  0.0404
   83SER     CB 3357   3.738   1.571   2.979  0.3251 -0.0327  0.3686
   83SER    HB1 3358   3.646   1.621   2.947 -0.6623 -1.1719  1.3373
   83SER    HB2 3359   3.723   1.562   3.086  0.2944  2.4901  0.6498
   83SER     OG 3360   3.854   1.641   2.939  0.5415 -0.4333  0.2941
   83SER     HG 3361   3.839   1.735   2.952  2.7303  0.1808 -1.1086
   83SER      C 3362   3.671   1.329   2.971 -0.3539  0.0339 -0.2027
   83SER      O 3363   3.556   1.303   2.936 -0.4864  0.2441  0.0657
   84SER      N 3364   3.713   1.285   3.090 -0.1998 -0.2288 -0.3555
   84SER      H 3365   3.804   1.313   3.124 -0.6344  0.9857 -0.1548
   84SER     CA 3366   3.630   1.197   3.170 -0.2276 -0.0198 -0.1550
   84SER     HA 3367   3.531   1.179   3.127 -1.4776  0.0892  2.4492
   84SER     CB 3368   3.704   1.067   3.197  0.3989  0.3953  0.1593
   84SER    HB1 3369   3.800   1.071   3.248  0.2328 -2.9444  0.9870
   84SER    HB2 3370   3.648   1.004   3.267  0.8803 -1.8372 -1.3393
   84SER     OG 3371   3.709   0.996   3.075  0.2192  0.4079  0.1436
   84SER     HG 3372   3.651   0.920   3.079 -0.2379  0.7533  0.1198
   84SER      C 3373   3.578   1.256   3.300 -0.0487  0.0836 -0.1294
   84SER      O 3374   3.565   1.191   3.404  0.2370 -0.3039 -0.3368
   85GLN      N 3375   3.559   1.388   3.309  0.7897  0.1664  0.4997
   85GLN      H 3376   3.566   1.441   3.223  0.6226 -1.2143 -0.3984
   85GLN     CA 3377   3.520   1.465   3.425 -0.0660 -0.0555  0.3643
   85GLN     HA 3378   3.461   1.397   3.487  0.3285 -0.2638  0.5154
   85GLN     CB 3379   3.641   1.519   3.500  0.1396 -0.0303  0.0172
   85GLN    HB1 3380   3.690   1.584   3.428 -2.5609  2.6784  0.4230
   85GLN    HB2 3381   3.610   1.584   3.582  0.5320 -0.4828  0.5317
   85GLN     CG 3382   3.736   1.409   3.546  0.3093  0.0169 -0.2205
   85GLN    HG1 3383   3.774   1.346   3.466  1.3358 -1.4415  1.3423
   85GLN    HG2 3384   3.674   1.348   3.612  0.5888 -0.0050  0.0257
   85GLN     CD 3385   3.863   1.458   3.616  0.0790  0.4538 -0.1065
   85GLN    OE1 3386   3.865   1.497   3.732  0.4435  0.3922 -0.0933
   85GLN    NE2 3387   3.978   1.479   3.552  0.2626  0.4636  0.2261
   85GLN   HE21 3388   3.998   1.451   3.457 -0.0287 -0.7154  0.4859
   85GLN   HE22 3389   4.053   1.516   3.608  1.7036  2.2967 -2.6686
   85GLN      C 3390   3.433   1.583   3.385 -0.0117 -0.2453 -0.3258
   85GLN      O 3391   3.460   1.644   3.281 -0.0331 -0.5065 -0.4838
   86SER      N 3392   3.329   1.611   3.464  0.0924 -0.4114 -0.1284
   86SER      H 3393   3.317   1.551   3.544  1.3843  0.7856  1.0366
   86SER     CA 3394   3.227   1.713   3.446  0.3685 -0.1584 -0.2805
   86SER     HA 3395   3.234   1.735   3.340 -2.7245 -1.1839 -0.8167
   86SER     CB 3396   3.092   1.645   3.466  0.5227 -0.2810  0.3773
   86SER    HB1 3397   3.074   1.594   3.560 -2.8405 -1.9773 -1.0078
   86SER    HB2 3398   3.020   1.726   3.451  1.5323  0.6918  0.6648
   86SER     OG 3399   3.071   1.556   3.358  0.0725  0.1746  0.0815
   86SER     HG 3400   3.152   1.504   3.353  0.6246  1.1033 -1.1345
   86SER      C 3401   3.254   1.826   3.544 -0.3681 -0.2204  0.0024
   86SER      O 3402   3.310   1.805   3.651 -0.1474 -0.5869 -0.1846
   87SER      N 3403   3.223   1.949   3.502 -0.1133 -0.1904 -0.1008
   87SER      H 3404   3.195   1.965   3.407  0.8789 -1.5208 -0.6440
   87SER     CA 3405   3.219   2.070   3.583 -0.2960 -0.3812  0.1745
   87SER     HA 3406   3.299   2.073   3.657  1.1430  0.8255 -1.3492
   87SER     CB 3407   3.233   2.196   3.499 -0.0799 -0.5114  0.0158
   87SER    HB1 3408   3.167   2.185   3.413 -0.1498  0.9340 -0.1277
   87SER    HB2 3409   3.193   2.279   3.556  0.2529 -0.2639 -0.1096
   87SER     OG 3410   3.368   2.219   3.463 -0.2435  0.3080 -0.0795
   87SER     HG 3411   3.382   2.303   3.418  2.2565  0.5055  0.9229
   87SER      C 3412   3.089   2.073   3.663 -0.1975  0.3316  0.3141
   87SER      O 3413   2.996   1.997   3.634  0.2851 -0.0667 -0.2289
   88GLN      N 3414   3.084   2.154   3.768  0.6832  0.4844  0.2468
   88GLN      H 3415   3.156   2.225   3.775 -0.5720  1.6580  2.2119
   88GLN     CA 3416   2.966   2.174   3.850  0.1499 -0.3131 -0.3095
   88GLN     HA 3417   2.933   2.079   3.892  1.1025 -1.3804 -1.8765
   88GLN     CB 3418   2.990   2.273   3.964 -0.3762 -0.0633 -0.4116
   88GLN    HB1 3419   2.983   2.371   3.919  0.0072 -1.4092 -3.6831
   88GLN    HB2 3420   3.089   2.258   4.007 -0.2539  1.3717 -0.1450
   88GLN     CG 3421   2.888   2.261   4.078  0.0609 -0.0703 -0.0185
   88GLN    HG1 3422   2.883   2.158   4.113 -1.9507  0.0605  0.1670
   88GLN    HG2 3423   2.788   2.288   4.045  0.2033 -1.1101 -1.4200
   88GLN     CD 3424   2.911   2.357   4.193 -0.7566  0.1089  0.0018
   88GLN    OE1 3425   2.998   2.444   4.193 -0.2890 -0.3516  0.5797
   88GLN    NE2 3426   2.832   2.346   4.300 -0.1668  0.4265  0.4814
   88GLN   HE21 3427   2.858   2.391   4.387 -1.5856  0.3191  0.9908
   88GLN   HE22 3428   2.753   2.283   4.293  0.8514 -0.7396 -1.3481
   88GLN      C 3429   2.854   2.229   3.763  0.0703  0.5549  0.3285
   88GLN      O 3430   2.881   2.302   3.668  0.2868  0.1346  0.0688
   89SER      N 3431   2.725   2.202   3.786  0.0570  0.2319 -0.1189
   89SER      H 3432   2.702   2.148   3.869  0.3377 -0.0640 -0.2346
   89SER     CA 3433   2.610   2.242   3.707  0.1069  0.0352 -0.2914
   89SER     HA 3434   2.641   2.296   3.618  1.2807  1.3800  0.8770
   89SER     CB 3435   2.526   2.121   3.668 -0.1825  0.0552  0.2661
   89SER    HB1 3436   2.437   2.154   3.615 -0.1851 -0.3663  0.0029
   89SER    HB2 3437   2.573   2.046   3.604 -0.8266 -0.8880  0.8601
   89SER     OG 3438   2.479   2.046   3.778 -0.4850  0.0228  0.1147
   89SER     HG 3439   2.550   1.983   3.788  1.5434  2.3481  1.2826
   89SER      C 3440   2.523   2.345   3.776  0.6447  0.2097  0.1318
   89SER      O 3441   2.495   2.335   3.895  0.3584 -0.3925  0.0180
   90SER      N 3442   2.463   2.439   3.703  0.0069 -0.1886  0.1434
   90SER      H 3443   2.472   2.441   3.602 -3.6579 -0.4869 -0.3417
   90SER     CA 3444   2.361   2.533   3.745 -0.1164 -0.2543 -0.0051
   90SER     HA 3445   2.401   2.589   3.830 -2.2335  1.2033  0.0986
   90SER     CB 3446   2.333   2.633   3.633  0.4753  0.5006  0.5093
   90SER    HB1 3447   2.268   2.594   3.555  2.0292  0.4767 -0.8066
   90SER    HB2 3448   2.285   2.723   3.672 -2.9013 -0.7350 -0.4643
   90SER     OG 3449   2.457   2.666   3.574  0.3719  0.2716  0.1616
   90SER     HG 3450   2.430   2.707   3.492 -0.3742 -1.5847 -0.5835
   90SER      C 3451   2.229   2.462   3.774 -0.3130  0.0632 -0.1190
   90SER      O 3452   2.212   2.345   3.741 -0.2017 -0.1741  0.6588
   91TYR      N 3453   2.144   2.542   3.838  0.1218 -0.1630  0.7534
   91TYR      H 3454   2.155   2.642   3.849  0.4328 -0.1942  0.7336
   91TYR     CA 3455   2.007   2.504   3.868  0.0780 -0.5810  0.0393
   91TYR     HA 3456   2.008   2.416   3.932 -1.9170 -0.6555  0.0305
   91TYR     CB 3457   1.932   2.620   3.932 -0.2715 -0.5053 -0.5044
   91TYR    HB1 3458   1.912   2.689   3.850 -2.3470 -0.8453 -0.3530
   91TYR    HB2 3459   1.842   2.570   3.967 -0.3962 -1.5991 -2.2597
   91TYR     CG 3460   1.993   2.691   4.051  0.5851 -0.8381 -0.7389
   91TYR    CD1 3461   2.088   2.629   4.133 -0.2283 -0.5843  0.4154
   91TYR    HD1 3462   2.109   2.524   4.121  1.5324 -0.2869  0.6743
   91TYR    CE1 3463   2.148   2.697   4.240  0.1430  0.2846 -0.3311
   91TYR    HE1 3464   2.226   2.651   4.298 -1.2365 -2.3211 -0.3864
   91TYR     CZ 3465   2.112   2.830   4.265  0.1883  0.2411 -0.0326
   91TYR     OH 3466   2.177   2.902   4.361 -0.0948  0.1861  0.2044
   91TYR     HH 3467   2.263   2.861   4.377  1.1229  1.9002 -1.4973
   91TYR    CE2 3468   2.006   2.889   4.192 -0.0834 -0.3450 -0.1201
   91TYR    HE2 3469   1.980   2.993   4.204 -1.4757 -0.6309 -0.4913
   91TYR    CD2 3470   1.953   2.821   4.082  0.8634 -0.8638 -0.2719
   91TYR    HD2 3471   1.883   2.872   4.017  1.8179 -1.5638 -1.9047
   91TYR      C 3472   1.935   2.469   3.739 -0.1959 -0.3662  0.1334
   91TYR      O 3473   1.968   2.513   3.629 -0.4924 -0.4136  0.0240
   92GLY      N 3474   1.822   2.399   3.753 -0.1067 -0.5483 -0.0432
   92GLY      H 3475   1.793   2.372   3.845  0.4881 -3.1354 -0.5486
   92GLY     CA 3476   1.738   2.370   3.639 -0.0058 -0.1438 -0.2246
   92GLY    HA1 3477   1.638   2.393   3.675  1.3430 -0.9991  4.6886
   92GLY    HA2 3478   1.762   2.434   3.554  3.1738  0.8702  1.2986
   92GLY      C 3479   1.748   2.227   3.587  0.1381 -0.3003  0.2357
   92GLY      O 3480   1.850   2.160   3.606  0.3532 -0.0664 -0.0982
   93GLN      N 3481   1.644   2.170   3.527 -0.0793  0.2410  0.0955
   93GLN      H 3482   1.566   2.235   3.529 -0.9930 -0.7993 -0.5220
   93GLN     CA 3483   1.621   2.028   3.506 -0.1657  0.2809 -0.0792
   93GLN     HA 3484   1.629   1.985   3.605 -0.2794 -1.9062 -0.9610
   93GLN     CB 3485   1.481   2.017   3.446 -0.0641 -0.1997 -0.2316
   93GLN    HB1 3486   1.408   2.065   3.512  0.2292  0.5905 -0.4758
   93GLN    HB2 3487   1.466   2.075   3.355 -3.4943 -1.4416 -0.6207
   93GLN     CG 3488   1.428   1.874   3.439 -1.2427  0.1706  0.7103
   93GLN    HG1 3489   1.491   1.804   3.384 -2.6081  0.2311 -1.0154
   93GLN    HG2 3490   1.413   1.839   3.541  0.2384 -0.4924  0.7185
   93GLN     CD 3491   1.296   1.862   3.363 -0.5861 -0.3260 -0.3766
   93GLN    OE1 3492   1.229   1.964   3.350  0.4596  0.3845 -0.2889
   93GLN    NE2 3493   1.255   1.737   3.342  0.4597 -0.7395 -0.0571
   93GLN   HE21 3494   1.311   1.655   3.362  0.8237 -0.9658 -1.8387
   93GLN   HE22 3495   1.174   1.733   3.281 -0.8569 -1.5514  1.6370
   93GLN      C 3496   1.725   1.956   3.421 -0.2344  0.2554 -0.1416
   93GLN      O 3497   1.772   2.009   3.320  0.2502  0.2675  0.0899
   94GLN      N 3498   1.754   1.833   3.464 -0.5701 -0.0343 -0.7213
   94GLN      H 3499   1.717   1.796   3.551  0.5082 -0.7277 -0.5320
   94GLN     CA 3500   1.848   1.746   3.396 -0.1368 -0.1248 -0.0193
   94GLN     HA 3501   1.921   1.798   3.333  1.2920 -0.6937  1.1019
   94GLN     CB 3502   1.928   1.672   3.503 -0.4787 -0.2081  0.1813
   94GLN    HB1 3503   1.862   1.609   3.562 -0.6030 -1.4415 -1.2117
   94GLN    HB2 3504   1.982   1.743   3.565  0.3963 -1.9808  1.5377
   94GLN     CG 3505   2.041   1.581   3.454 -0.0708  0.1982  0.3582
   94GLN    HG1 3506   2.116   1.640   3.401  0.7637 -1.5975 -0.5218
   94GLN    HG2 3507   2.011   1.512   3.375 -1.5293  0.0745  0.9887
   94GLN     CD 3508   2.115   1.508   3.565  0.4233  0.3546  0.1313
   94GLN    OE1 3509   2.081   1.502   3.682 -0.6342 -0.0671 -0.1894
   94GLN    NE2 3510   2.208   1.420   3.528 -0.3153 -0.4887  0.2547
   94GLN   HE21 3511   2.251   1.431   3.437  1.5016  0.2936  1.1478
   94GLN   HE22 3512   2.271   1.399   3.604  0.9247  1.8947 -0.0067
   94GLN      C 3513   1.767   1.649   3.312 -0.3367  0.4046 -0.4459
   94GLN      O 3514   1.660   1.599   3.348 -0.1723  0.1834 -0.2635
   95SER      N 3515   1.830   1.611   3.201 -0.7098 -0.5270 -0.3472
   95SER      H 3516   1.922   1.649   3.185 -1.3546  1.1652 -0.2401
   95SER     CA 3517   1.779   1.522   3.098 -0.6549 -0.1821 -0.6736
   95SER     HA 3518   1.676   1.540   3.067 -1.4642 -3.5630 -0.2853
   95SER     CB 3519   1.870   1.532   2.976  0.3513 -0.2388  0.0656
   95SER    HB1 3520   1.973   1.536   3.011  0.4524  0.2853 -0.2864
   95SER    HB2 3521   1.867   1.437   2.923 -1.1111 -0.5697  0.6916
   95SER     OG 3522   1.838   1.631   2.882  0.1274 -0.4608 -0.0911
   95SER     HG 3523   1.884   1.609   2.801 -0.7352 -0.0291 -0.7248
   95SER      C 3524   1.782   1.379   3.150  0.2797  0.0709 -0.0231
   95SER      O 3525   1.867   1.349   3.234  0.7352 -0.7217 -0.7493
   96SER      N 3526   1.688   1.295   3.108  0.4238 -0.1522  0.1002
   96SER      H 3527   1.625   1.325   3.035 -1.0920  0.9289  1.7843
   96SER     CA 3528   1.666   1.160   3.155 -0.1297 -0.1439 -0.1254
   96SER     HA 3529   1.714   1.145   3.252 -0.1362  1.0568  0.0723
   96SER     CB 3530   1.517   1.135   3.173 -0.2955  0.3883 -0.7582
   96SER    HB1 3531   1.502   1.029   3.192  2.4829  0.2505  1.2345
   96SER    HB2 3532   1.465   1.160   3.080  2.4170  2.1016 -1.9476
   96SER     OG 3533   1.480   1.210   3.286  0.2135  0.0114 -0.3380
   96SER     HG 3534   1.486   1.303   3.264  1.0822  0.1904  0.5793
   96SER      C 3535   1.718   1.053   3.060  1.3189  0.5603 -0.1492
   96SER      O 3536   1.757   0.944   3.103 -0.1476  0.1969  0.2937
   97TYR      N 3537   1.719   1.086   2.931 -0.1062  0.1082 -0.2899
   97TYR      H 3538   1.679   1.172   2.897 -3.1505 -2.1414 -3.0055
   97TYR     CA 3539   1.758   0.999   2.822 -0.5758 -0.0364 -0.3437
   97TYR     HA 3540   1.812   0.918   2.870 -0.3086  0.6781  0.5845
   97TYR     CB 3541   1.634   0.940   2.756 -0.9693  0.5491 -0.1397
   97TYR    HB1 3542   1.650   0.887   2.662 -1.7499 -1.6933  0.8910
   97TYR    HB2 3543   1.572   1.021   2.718 -1.1594  0.5765  0.2197
   97TYR     CG 3544   1.558   0.839   2.840 -0.0335 -0.2178 -0.1965
   97TYR    CD1 3545   1.423   0.862   2.870  0.2235  0.1215  0.7330
   97TYR    HD1 3546   1.366   0.951   2.847 -3.2088 -1.3872  2.7224
   97TYR    CE1 3547   1.347   0.764   2.934  0.0512 -0.1428  0.1241
   97TYR    HE1 3548   1.248   0.789   2.967 -0.3420  1.2367 -1.8979
   97TYR     CZ 3549   1.403   0.636   2.956  0.4224  0.1004  0.6135
   97TYR     OH 3550   1.331   0.530   3.001  0.3102 -0.3117 -0.5112
   97TYR     HH 3551   1.238   0.554   3.012  0.1582  1.1070 -3.7282
   97TYR    CE2 3552   1.531   0.604   2.907  0.1163 -0.4438  0.1558
   97TYR    HE2 3553   1.571   0.503   2.904 -2.2618 -1.4390  0.0616
   97TYR    CD2 3554   1.607   0.709   2.855 -0.3293 -0.3413 -0.2931
   97TYR    HD2 3555   1.711   0.697   2.829  0.2583  0.0807  1.6747
   97TYR      C 3556   1.849   1.068   2.721 -0.0230 -0.0173  0.1608
   97TYR      O 3557   1.860   1.190   2.721 -0.0095 -0.0181  0.0584
   98PRO      N 3558   1.915   0.989   2.636  0.1432  0.4220 -0.1263
   98PRO     CD 3559   1.929   0.845   2.641  0.2484  0.4384  0.0328
   98PRO    HD1 3560   1.961   0.820   2.743  0.7250 -1.7217 -0.5882
   98PRO    HD2 3561   1.833   0.802   2.613 -0.6353  2.1625  0.3325
   98PRO     CG 3562   2.045   0.813   2.547  0.1913 -0.5708  0.2887
   98PRO    HG1 3563   2.036   0.710   2.513  1.4755 -0.3974 -0.6393
   98PRO    HG2 3564   2.143   0.819   2.596  0.3351 -0.2425 -0.0350
   98PRO     CB 3565   2.027   0.922   2.442 -0.1156 -0.1963  0.7240
   98PRO    HB1 3566   1.960   0.891   2.363 -0.8124 -0.4126  1.3931
   98PRO    HB2 3567   2.124   0.943   2.395 -0.7392  0.3206 -0.3697
   98PRO     CA 3568   1.982   1.045   2.521  0.2442  0.4465 -0.0559
   98PRO     HA 3569   2.067   1.106   2.550  0.9508 -0.6321  0.1935
   98PRO      C 3570   1.901   1.130   2.424  0.2339 -0.0543 -0.4956
   98PRO      O 3571   1.780   1.107   2.417  0.2114 -0.1737  0.1820
   99GLY      N 3572   1.962   1.222   2.349  0.2838  0.0829 -0.2894
   99GLY      H 3573   2.062   1.237   2.355  0.2591  0.0459  0.2111
   99GLY     CA 3574   1.887   1.323   2.278  0.1761  0.2229  0.0232
   99GLY    HA1 3575   1.825   1.394   2.332 -0.5595  0.2762 -0.8580
   99GLY    HA2 3576   1.966   1.376   2.225  0.7755 -0.3635  0.3234
   99GLY      C 3577   1.803   1.270   2.162 -0.0350 -0.0395  0.2951
   99GLY      O 3578   1.711   1.343   2.126  0.2944  0.0777 -0.3228
  100TYR      N 3579   1.834   1.152   2.108 -0.0700 -0.1038  0.4147
  100TYR      H 3580   1.918   1.107   2.142  0.4543  0.7371  0.2554
  100TYR     CA 3581   1.747   1.093   2.009  0.3613  0.3010 -0.2152
  100TYR     HA 3582   1.648   1.137   2.015 -0.0678  0.0971 -3.7335
  100TYR     CB 3583   1.812   1.127   1.875  0.3965  0.2760 -0.2048
  100TYR    HB1 3584   1.751   1.083   1.796 -1.7238  0.3648  1.2739
  100TYR    HB2 3585   1.913   1.088   1.873  0.3613 -0.4606  3.9421
  100TYR     CG 3586   1.823   1.276   1.850 -0.2489  0.4682  0.6152
  100TYR    CD1 3587   1.952   1.330   1.855 -0.1727  0.3124  0.3281
  100TYR    HD1 3588   2.039   1.270   1.879 -0.7763  0.3581  2.9581
  100TYR    CE1 3589   1.975   1.467   1.840  0.0461  0.2362 -0.0457
  100TYR    HE1 3590   2.075   1.507   1.841  0.4106 -0.6354 -0.8031
  100TYR     CZ 3591   1.863   1.547   1.805 -0.3103  0.0178  0.5779
  100TYR     OH 3592   1.882   1.679   1.778 -0.2733 -0.2269 -0.6604
  100TYR     HH 3593   1.800   1.717   1.746  1.2516  1.1702 -3.2304
  100TYR    CE2 3594   1.733   1.495   1.796 -0.2891 -0.0098  0.4164
  100TYR    HE2 3595   1.650   1.563   1.786 -1.0496 -0.9969 -0.1987
  100TYR    CD2 3596   1.714   1.358   1.817 -0.4357 -0.0813 -0.1633
  100TYR    HD2 3597   1.615   1.316   1.810  0.3001 -2.0089  0.3951
  100TYR      C 3598   1.732   0.942   2.027 -0.4097  0.4473  0.4242
  100TYR      O 3599   1.794   0.885   2.117  0.0399 -0.1617 -0.2644
  101GLY      N 3600   1.654   0.871   1.946  0.1416  0.1949  0.1059
  101GLY      H 3601   1.595   0.921   1.881  2.7092  2.5654 -0.5680
  101GLY     CA 3602   1.640   0.727   1.947 -0.0699  0.2006 -0.9173
  101GLY    HA1 3603   1.740   0.685   1.962 -0.2917  0.0837  0.3395
  101GLY    HA2 3604   1.591   0.687   1.858 -0.8065 -1.3885  0.1535
  101GLY      C 3605   1.557   0.664   2.058  0.9750  0.0384 -0.2166
  101GLY      O 3606   1.561   0.706   2.173 -0.1348  0.2280 -0.2402
  102GLN      N 3607   1.478   0.564   2.018  0.1405  0.4127  0.4851
  102GLN      H 3608   1.486   0.527   1.924 -1.7165 -1.7466  1.0986
  102GLN     CA 3609   1.369   0.524   2.105  0.1235  0.1364  0.3372
  102GLN     HA 3610   1.334   0.608   2.165 -1.2702 -0.1553 -0.0333
  102GLN     CB 3611   1.259   0.480   2.009  0.0063  0.5588  0.2757
  102GLN    HB1 3612   1.188   0.417   2.063  0.9534  1.0898  2.2563
  102GLN    HB2 3613   1.310   0.418   1.934 -1.4562  0.6421 -0.8259
  102GLN     CG 3614   1.182   0.587   1.933  0.0957  0.0725 -0.5103
  102GLN    HG1 3615   1.144   0.656   2.008 -1.7488 -4.5950  3.3669
  102GLN    HG2 3616   1.254   0.639   1.868  1.9835 -0.6553  0.9076
  102GLN     CD 3617   1.058   0.543   1.857 -0.3571  0.0390  0.2352
  102GLN    OE1 3618   0.996   0.440   1.878  0.6165 -0.6299 -0.0851
  102GLN    NE2 3619   1.015   0.622   1.757 -0.4682 -0.4855 -0.1356
  102GLN   HE21 3620   0.961   0.574   1.686  1.8212 -1.7281 -1.1622
  102GLN   HE22 3621   1.080   0.690   1.721 -0.6493  0.7003  1.6451
  102GLN      C 3622   1.395   0.407   2.199 -0.3758 -0.1724  0.0944
  102GLN      O 3623   1.318   0.384   2.292 -0.3449 -0.5166  0.0359
  103GLN      N 3624   1.504   0.332   2.180 -0.3817 -0.0924 -0.2623
  103GLN      H 3625   1.555   0.359   2.098 -1.6316  2.1300 -0.3998
  103GLN     CA 3626   1.562   0.244   2.279 -0.5485  0.1259  0.0333
  103GLN     HA 3627   1.477   0.212   2.340  0.2622 -0.0129  1.1314
  103GLN     CB 3628   1.632   0.122   2.220 -0.4577 -0.2181  0.8317
  103GLN    HB1 3629   1.700   0.155   2.142 -1.0411 -0.7588  0.0730
  103GLN    HB2 3630   1.680   0.076   2.306  2.1229  0.6326 -0.0364
  103GLN     CG 3631   1.533   0.021   2.162 -0.2957  0.1288 -0.0628
  103GLN    HG1 3632   1.433   0.062   2.174  0.6624  2.9846 -0.9307
  103GLN    HG2 3633   1.562   0.010   2.057  1.3458 -0.3025  0.4045
  103GLN     CD 3634   1.525  -0.114   2.231 -0.2115  0.0090 -0.2834
  103GLN    OE1 3635   1.495  -0.120   2.350 -0.3114  0.3013 -0.2923
  103GLN    NE2 3636   1.562  -0.216   2.154  0.2328  0.1418 -0.2498
  103GLN   HE21 3637   1.580  -0.205   2.055 -0.8410 -1.3134 -0.6526
  103GLN   HE22 3638   1.556  -0.310   2.191 -0.7731  0.9224  1.7150
  103GLN      C 3639   1.658   0.321   2.368  0.0165 -0.5456  0.0140
  103GLN      O 3640   1.729   0.410   2.321 -0.8024 -0.2732 -0.7422
  104PRO      N 3641   1.676   0.284   2.495  0.1262 -0.3219  0.0639
  104PRO     CD 3642   1.571   0.215   2.568 -0.1697 -0.0549 -0.1070
  104PRO    HD1 3643   1.592   0.110   2.549  0.4413  0.4940 -3.1890
  104PRO    HD2 3644   1.472   0.231   2.527 -0.3132 -0.3231  0.1379
  104PRO     CG 3645   1.590   0.264   2.711  0.2656 -0.2151 -0.1055
  104PRO    HG1 3646   1.557   0.195   2.788 -0.3533  1.1818  0.9257
  104PRO    HG2 3647   1.541   0.360   2.730 -3.0392 -2.0673  1.6511
  104PRO     CB 3648   1.740   0.287   2.722  0.1230  0.4951  0.4204
  104PRO    HB1 3649   1.782   0.188   2.737 -0.5293  0.2582  0.6795
  104PRO    HB2 3650   1.778   0.357   2.796  0.8700  1.7918 -1.1037
  104PRO     CA 3651   1.777   0.339   2.583 -0.2516  0.1680  0.1954
  104PRO     HA 3652   1.759   0.447   2.585  0.4959  0.2940  0.7321
  104PRO      C 3653   1.915   0.292   2.539 -0.2685  0.0011  0.3198
  104PRO      O 3654   1.928   0.180   2.490 -0.5671  0.1946 -0.2193
  105ALA      N 3655   2.020   0.373   2.557  0.0582 -0.4460  0.4479
  105ALA      H 3656   2.004   0.454   2.615 -1.0845 -1.5944  1.7967
  105ALA     CA 3657   2.157   0.337   2.527  0.0812 -0.2200  0.2821
  105ALA     HA 3658   2.157   0.298   2.425  0.0710 -1.7168  0.8305
  105ALA     CB 3659   2.231   0.470   2.521  0.5058 -0.4611  0.1548
  105ALA    HB1 3660   2.234   0.511   2.622  0.6277 -1.4407  0.5549
  105ALA    HB2 3661   2.174   0.534   2.453 -0.1035  0.3365  1.3910
  105ALA    HB3 3662   2.337   0.462   2.494  0.0479 -2.1973 -1.2833
  105ALA      C 3663   2.223   0.230   2.612 -0.3858 -0.5631  0.2147
  105ALA      O 3664   2.297   0.148   2.559  0.0596 -0.1682  0.2250
  106PRO      N 3665   2.198   0.231   2.743 -0.5165 -0.4641  0.1887
  106PRO     CD 3666   2.132   0.332   2.824  0.1070  0.3506 -0.2980
  106PRO    HD1 3667   2.029   0.343   2.792 -0.0184 -1.2879 -0.5416
  106PRO    HD2 3668   2.185   0.427   2.822 -0.6498  0.8062  0.5331
  106PRO     CG 3669   2.124   0.266   2.962  0.2563  0.2502 -0.3361
  106PRO    HG1 3670   2.101   0.346   3.033  0.4269 -1.8203  2.1842
  106PRO    HG2 3671   2.033   0.206   2.964 -0.9039  1.7640 -2.8432
  106PRO     CB 3672   2.256   0.191   2.971  0.2349  0.2431 -0.0817
  106PRO    HB1 3673   2.344   0.255   2.986  0.0519  0.7366 -1.0358
  106PRO    HB2 3674   2.255   0.118   3.052  0.6376  2.3333  1.9160
  106PRO     CA 3675   2.262   0.135   2.830  0.2691 -0.0776  0.0472
  106PRO     HA 3676   2.368   0.136   2.806  0.0777 -0.0783 -0.8214
  106PRO      C 3677   2.219  -0.010   2.813  0.0866 -0.0755  0.4764
  106PRO      O 3678   2.103  -0.048   2.796  0.1463 -0.1189  0.1523
  107SER      N 3679   2.322  -0.093   2.831  0.3775  0.0968 -0.3724
  107SER      H 3680   2.415  -0.064   2.858  0.9189 -2.9448  1.4187
  107SER     CA 3681   2.314  -0.238   2.832 -0.1940  0.1237 -0.6091
  107SER     HA 3682   2.242  -0.272   2.758 -0.1601 -2.6378  0.5154
  107SER     CB 3683   2.449  -0.296   2.789 -0.0506  0.1388 -0.1870
  107SER    HB1 3684   2.471  -0.258   2.689 -0.7947 -2.4949 -1.4686
  107SER    HB2 3685   2.446  -0.405   2.786  2.4579  0.0149 -0.1061
  107SER     OG 3686   2.556  -0.258   2.872 -0.0891 -0.2065  0.0200
  107SER     HG 3687   2.567  -0.334   2.931 -1.6138 -1.3387 -1.0478
  107SER      C 3688   2.271  -0.292   2.967  0.4287  0.2834 -0.3420
  107SER      O 3689   2.219  -0.403   2.971 -0.3477  0.6385 -0.2108
  108SER      N 3690   2.294  -0.213   3.072 -0.9461  0.0993  0.1250
  108SER      H 3691   2.339  -0.125   3.051 -1.1326  0.1863  0.0907
  108SER     CA 3692   2.245  -0.232   3.207 -0.3833  0.2602  0.3568
  108SER     HA 3693   2.224  -0.337   3.224  0.8823 -0.0746 -0.0600
  108SER     CB 3694   2.353  -0.190   3.307 -0.2205 -0.2375  0.3891
  108SER    HB1 3695   2.314  -0.210   3.407 -0.7697  1.2245  0.4916
  108SER    HB2 3696   2.369  -0.083   3.296 -4.1439  0.5787  1.0395
  108SER     OG 3697   2.464  -0.274   3.281 -0.2783 -0.0911 -0.3615
  108SER     HG 3698   2.519  -0.233   3.214  1.7587  0.9538  1.8012
  108SER      C 3699   2.115  -0.157   3.231 -0.6502  0.0348 -0.3554
  108SER      O 3700   2.094  -0.050   3.175 -0.0673  0.3135 -0.0471
  109THR      N 3701   2.022  -0.206   3.314 -0.2370 -0.1905 -0.0264
  109THR      H 3702   2.035  -0.302   3.345  0.2818  0.4193  1.8042
  109THR     CA 3703   1.911  -0.137   3.376 -0.1340 -0.2298  0.2060
  109THR     HA 3704   1.886  -0.056   3.308  0.8370 -0.1335 -0.0526
  109THR     CB 3705   1.791  -0.230   3.399 -0.1982  0.0236  0.9239
  109THR     HB 3706   1.717  -0.182   3.462 -1.6689  1.1550 -1.5316
  109THR    CG2 3707   1.711  -0.248   3.270  0.2386  0.2797  0.6094
  109THR   HG21 3708   1.617  -0.296   3.298 -0.0119  1.0239  1.0634
  109THR   HG22 3709   1.684  -0.152   3.226  0.2877  0.5039  1.0638
  109THR   HG23 3710   1.766  -0.315   3.204 -0.6843  0.0013  0.1040
  109THR    OG1 3711   1.839  -0.357   3.437  0.4344 -0.1487 -0.3616
  109THR    HG1 3712   1.764  -0.407   3.471  1.9108 -2.5891 -0.4994
  109THR      C 3713   1.959  -0.078   3.508 -0.3491 -1.0799  0.6780
  109THR      O 3714   2.066  -0.102   3.563  0.1668 -0.6236 -0.1009
  110SER      N 3715   1.875   0.014   3.557  0.2777  0.0684 -0.3280
  110SER      H 3716   1.794   0.035   3.500  1.6078 -0.6236 -2.5947
  110SER     CA 3717   1.894   0.071   3.689  0.0328 -0.0513 -0.2404
  110SER     HA 3718   1.998   0.101   3.684  1.0519 -2.6379  2.5102
  110SER     CB 3719   1.816   0.199   3.714  0.2704  0.0284  0.0883
  110SER    HB1 3720   1.843   0.274   3.639  0.0704  3.1529  2.8858
  110SER    HB2 3721   1.852   0.241   3.808  0.4354  0.3504 -0.1169
  110SER     OG 3722   1.675   0.187   3.712  0.2544  0.3058 -0.6844
  110SER     HG 3723   1.643   0.276   3.728  0.9037  0.2217  1.3279
  110SER      C 3724   1.877  -0.021   3.809 -0.2904  0.2788 -0.0334
  110SER      O 3725   1.937   0.013   3.911 -0.2708 -0.2615  0.1399
  111GLY      N 3726   1.812  -0.135   3.789  0.1243  0.0761 -0.2320
  111GLY      H 3727   1.779  -0.147   3.694 -1.4152  0.1400  0.2619
  111GLY     CA 3728   1.786  -0.235   3.890  0.3883  0.0894 -0.1509
  111GLY    HA1 3729   1.708  -0.188   3.951 -0.8378  0.3298 -1.8502
  111GLY    HA2 3730   1.874  -0.252   3.952 -0.0765  3.1156  1.5059
  111GLY      C 3731   1.746  -0.373   3.840 -0.4300  0.1498  0.3043
  111GLY      O 3732   1.752  -0.408   3.722 -0.5167 -0.2463  0.4143
  112SER      N 3733   1.696  -0.456   3.932 -0.0766 -0.2795  0.1153
  112SER      H 3734   1.704  -0.415   4.024 -1.7857 -1.3030  0.7518
  112SER     CA 3735   1.665  -0.596   3.915 -0.5187 -0.1497 -0.1500
  112SER     HA 3736   1.745  -0.652   3.866 -1.4377 -0.3343 -1.4946
  112SER     CB 3737   1.648  -0.649   4.057  0.4387 -0.0242  0.0201
  112SER    HB1 3738   1.743  -0.653   4.110  1.0010  0.5972 -0.9157
  112SER    HB2 3739   1.602  -0.748   4.058  3.1151 -1.3440  0.6798
  112SER     OG 3740   1.572  -0.568   4.145 -0.1936 -0.0604 -0.4809
  112SER     HG 3741   1.611  -0.567   4.233 -0.4935 -0.5198 -0.3372
  112SER      C 3742   1.540  -0.627   3.833 -0.2801  0.0514 -0.5973
  112SER      O 3743   1.542  -0.726   3.760  0.1902 -0.4766  0.1053
  113TYR      N 3744   1.437  -0.543   3.840  0.2477  0.6640  0.0988
  113TYR      H 3745   1.450  -0.463   3.899 -0.1200 -0.7414  2.1861
  113TYR     CA 3746   1.315  -0.563   3.764  0.5051 -0.2725 -0.0855
  113TYR     HA 3747   1.334  -0.625   3.676 -1.7706 -2.0980  0.6109
  113TYR     CB 3748   1.208  -0.635   3.845  0.5020 -0.0252  0.1317
  113TYR    HB1 3749   1.112  -0.659   3.798  0.9431 -4.0047  0.9288
  113TYR    HB2 3750   1.185  -0.574   3.932 -1.0582  0.4033 -0.5495
  113TYR     CG 3751   1.251  -0.771   3.894  0.0056 -0.1412  0.2544
  113TYR    CD1 3752   1.292  -0.784   4.028  0.4686 -0.0853  0.1195
  113TYR    HD1 3753   1.282  -0.707   4.103  1.3601  0.5266 -0.3688
  113TYR    CE1 3754   1.342  -0.909   4.068 -0.3358 -0.4911 -0.1114
  113TYR    HE1 3755   1.377  -0.933   4.168  0.6267 -2.0599 -0.7845
  113TYR     CZ 3756   1.368  -1.012   3.977 -0.2036 -0.3583 -0.2249
  113TYR     OH 3757   1.432  -1.124   4.021 -0.3328 -0.3960 -0.1310
  113TYR     HH 3758   1.425  -1.194   3.956  1.1665  0.7373 -1.6075
  113TYR    CE2 3759   1.324  -0.996   3.844  0.3093  0.0891 -0.3408
  113TYR    HE2 3760   1.356  -1.071   3.773 -1.3594 -1.1651  0.1820
  113TYR    CD2 3761   1.265  -0.876   3.803 -0.0461  0.0444  0.0340
  113TYR    HD2 3762   1.240  -0.856   3.699 -2.5676  0.4860  0.6708
  113TYR      C 3763   1.243  -0.437   3.717 -0.1914 -0.3869  0.6631
  113TYR      O 3764   1.241  -0.332   3.781  0.4159  0.0504 -0.0164
  114GLY      N 3765   1.173  -0.445   3.603  0.2048 -0.0561  0.3967
  114GLY      H 3766   1.176  -0.535   3.558 -0.4523  0.2970 -0.3638
  114GLY     CA 3767   1.106  -0.332   3.542 -0.1243 -0.4825 -0.0351
  114GLY    HA1 3768   1.047  -0.280   3.617  0.9079 -1.1591  1.2678
  114GLY    HA2 3769   1.042  -0.368   3.461 -0.1997  2.8725 -1.6873
  114GLY      C 3770   1.202  -0.229   3.482 -0.0048 -1.0690 -0.8637
  114GLY      O 3771   1.323  -0.240   3.501  0.0221  0.4282 -0.0358
  115SER      N 3772   1.147  -0.121   3.426  0.2678 -0.3036  0.3134
  115SER      H 3773   1.048  -0.104   3.410  0.9752  2.6621 -1.6689
  115SER     CA 3774   1.232  -0.026   3.357  0.2074 -0.3612  0.1586
  115SER     HA 3775   1.317  -0.090   3.332 -0.0867 -1.2227  1.2690
  115SER     CB 3776   1.168   0.035   3.233  0.1097 -0.5559  0.1120
  115SER    HB1 3777   1.230   0.116   3.194 -0.3467  1.0508  2.4937
  115SER    HB2 3778   1.152  -0.037   3.154  0.6645 -1.5070  0.8524
  115SER     OG 3779   1.043   0.093   3.266  0.4828  0.4483 -0.1750
  115SER     HG 3780   1.056   0.187   3.271  0.4442  0.4281  0.4087
  115SER      C 3781   1.292   0.083   3.445 -0.4938  0.3393 -0.2262
  115SER      O 3782   1.396   0.136   3.407 -0.3742  0.0949 -0.2374
  116SER      N 3783   1.235   0.111   3.562 -0.1994 -0.8826  0.2141
  116SER      H 3784   1.141   0.079   3.580 -0.2919  0.2205  1.8534
  116SER     CA 3785   1.298   0.202   3.656 -0.4131 -0.0667 -0.4302
  116SER     HA 3786   1.405   0.212   3.640 -0.0912  0.5379  1.8391
  116SER     CB 3787   1.240   0.343   3.649 -0.3143  0.0029  0.1461
  116SER    HB1 3788   1.232   0.390   3.747 -0.1466  2.0403 -0.7503
  116SER    HB2 3789   1.311   0.410   3.601  0.8906 -0.3550  1.3679
  116SER     OG 3790   1.125   0.361   3.570  0.0218  0.6003 -0.2145
  116SER     HG 3791   1.054   0.372   3.634  1.7559 -0.1971  1.9476
  116SER      C 3792   1.289   0.146   3.797 -0.2760  0.2437 -0.2980
  116SER      O 3793   1.206   0.060   3.825  0.6388 -0.6442 -0.2463
  117SER      N 3794   1.369   0.195   3.893 -0.0174 -0.6061 -0.0721
  117SER      H 3795   1.435   0.262   3.857 -1.7353  0.3569 -1.6138
  117SER     CA 3796   1.394   0.141   4.025  0.1550  0.0965  0.1826
  117SER     HA 3797   1.434   0.040   4.024 -2.8613 -1.2482  2.1982
  117SER     CB 3798   1.500   0.225   4.096  0.2843 -0.2754  0.4302
  117SER    HB1 3799   1.524   0.182   4.194  1.5321 -4.8530 -1.6162
  117SER    HB2 3800   1.481   0.332   4.103  0.4966 -0.0260 -2.1003
  117SER     OG 3801   1.625   0.210   4.033  0.3287  0.6049  0.2966
  117SER     HG 3802   1.681   0.151   4.083 -0.3604  1.0616  1.6492
  117SER      C 3803   1.266   0.142   4.106  0.2535  0.0335  0.3391
  117SER      O 3804   1.203   0.247   4.117 -0.0465 -0.0942 -0.1231
  118GLN      N 3805   1.222   0.028   4.160 -0.0480 -0.1780 -0.3450
  118GLN      H 3806   1.277  -0.053   4.137  1.3969  0.7087 -0.0870
  118GLN     CA 3807   1.103  -0.003   4.237  0.2647 -0.1935  0.1394
  118GLN     HA 3808   1.027   0.073   4.219 -0.1463 -0.4164  0.9091
  118GLN     CB 3809   1.036  -0.125   4.174 -0.1075  0.1703 -0.1783
  118GLN    HB1 3810   0.936  -0.130   4.218 -1.9031 -0.0943 -3.9119
  118GLN    HB2 3811   1.093  -0.215   4.199  1.1978  1.2253  0.7869
  118GLN     CG 3812   0.998  -0.119   4.026 -0.3189  0.4359 -0.1146
  118GLN    HG1 3813   1.091  -0.111   3.970 -0.6099 -1.7263 -1.0229
  118GLN    HG2 3814   0.929  -0.038   4.002 -1.7899 -1.0061 -0.9586
  118GLN     CD 3815   0.924  -0.242   3.974 -0.2473  0.4442 -0.2358
  118GLN    OE1 3816   0.815  -0.270   4.023 -0.1676  0.7961  0.1546
  118GLN    NE2 3817   0.967  -0.308   3.867  0.1337 -0.0710  0.2248
  118GLN   HE21 3818   1.054  -0.285   3.820  0.2775  0.0111  0.5344
  118GLN   HE22 3819   0.913  -0.387   3.834  0.0666  0.2515 -0.4661
  118GLN      C 3820   1.125  -0.020   4.386  0.2639 -0.0791  0.1520
  118GLN      O 3821   1.237  -0.046   4.431  0.4364  0.1285 -0.1483
  119SER      N 3822   1.015  -0.015   4.461 -0.0713 -0.4256 -0.3172
  119SER      H 3823   0.924   0.007   4.422 -0.9364 -0.6331  1.4687
  119SER     CA 3824   1.015  -0.057   4.600  0.0626  0.4897 -0.0367
  119SER     HA 3825   1.116  -0.046   4.639  0.0430 -1.9189  0.8273
  119SER     CB 3826   0.922   0.036   4.677  0.0178  0.1033  0.3785
  119SER    HB1 3827   0.923   0.001   4.780 -4.7139 -0.5165  0.4333
  119SER    HB2 3828   0.825   0.031   4.626 -0.0502 -2.3286  0.6126
  119SER     OG 3829   0.961   0.171   4.675  0.5930 -0.0553  0.6581
  119SER     HG 3830   0.928   0.209   4.757 -0.4413  0.7165 -0.0813
  119SER      C 3831   0.982  -0.205   4.615  0.7299  0.2872 -0.5191
  119SER      O 3832   1.021  -0.274   4.709  0.0170  0.5013 -0.0597
  120SER      N 3833   0.902  -0.253   4.520  0.5642 -0.0930 -0.1904
  120SER      H 3834   0.863  -0.189   4.452  0.0710 -0.3063 -0.1105
  120SER     CA 3835   0.866  -0.391   4.496 -0.3972  0.1972 -0.4623
  120SER     HA 3836   0.823  -0.434   4.586 -1.4152 -2.0303 -1.9066
  120SER     CB 3837   0.751  -0.396   4.395 -0.1647  0.3558 -0.7346
  120SER    HB1 3838   0.800  -0.378   4.299  1.1340 -2.6861 -0.7582
  120SER    HB2 3839   0.710  -0.496   4.405 -1.3818  0.9759  0.8464
  120SER     OG 3840   0.651  -0.301   4.425 -0.1867 -0.1112  0.7346
  120SER     HG 3841   0.652  -0.230   4.360 -1.7398  1.1333  1.9848
  120SER      C 3842   0.982  -0.483   4.461  0.0967  0.3302  0.8103
  120SER      O 3843   1.071  -0.446   4.385 -0.6119 -0.5174 -0.4584
  121SER      N 3844   0.975  -0.607   4.510  0.1289  0.0489  0.1136
  121SER      H 3845   0.898  -0.625   4.573 -2.1524  1.4567 -2.1078
  121SER     CA 3846   1.065  -0.720   4.499 -0.1609 -0.2701  0.9444
  121SER     HA 3847   1.126  -0.705   4.410  1.6861 -0.1617  2.1676
  121SER     CB 3848   1.168  -0.720   4.613  0.7366 -0.0758  0.1491
  121SER    HB1 3849   1.217  -0.623   4.605  1.0338 -0.3223 -1.3827
  121SER    HB2 3850   1.248  -0.792   4.596  1.6711  1.4201 -2.4770
  121SER     OG 3851   1.106  -0.737   4.739  0.2865 -0.3441 -0.1033
  121SER     HG 3852   1.177  -0.730   4.803  0.2184 -1.0685  0.0555
  121SER      C 3853   0.998  -0.853   4.468 -0.0360 -0.1474  0.1252
  121SER      O 3854   1.035  -0.907   4.365 -0.0548  0.1535 -0.0397
  122TYR      N 3855   0.904  -0.902   4.550 -0.2308  0.1229  0.0674
  122TYR      H 3856   0.891  -0.861   4.641 -0.6215 -1.3254  0.6931
  122TYR     CA 3857   0.836  -1.029   4.535 -0.3789  0.1550  0.4610
  122TYR     HA 3858   0.887  -1.084   4.456 -1.5066 -1.8787  1.0596
  122TYR     CB 3859   0.858  -1.113   4.660 -0.0106  0.0131  0.3014
  122TYR    HB1 3860   0.811  -1.210   4.646  0.8211 -0.2186 -1.1844
  122TYR    HB2 3861   0.801  -1.058   4.735  0.3342  1.4020 -0.4031
  122TYR     CG 3862   1.001  -1.128   4.706  0.0987  0.4258  0.1003
  122TYR    CD1 3863   1.085  -1.217   4.637  0.6676  0.8137  0.2797
  122TYR    HD1 3864   1.043  -1.268   4.552  2.5219  1.9008 -1.3626
  122TYR    CE1 3865   1.218  -1.226   4.681  0.7804  0.2780 -0.1755
  122TYR    HE1 3866   1.283  -1.292   4.625 -0.5824  0.5424 -2.2163
  122TYR     CZ 3867   1.260  -1.168   4.802 -0.0324  0.4536  0.0329
  122TYR     OH 3868   1.388  -1.190   4.845  0.0611 -0.6350 -0.7366
  122TYR     HH 3869   1.445  -1.248   4.795  0.1176 -0.7857 -0.4977
  122TYR    CE2 3870   1.174  -1.080   4.870  0.0521  0.1861  0.4896
  122TYR    HE2 3871   1.208  -1.020   4.953  2.1150 -2.9193  2.0797
  122TYR    CD2 3872   1.044  -1.062   4.822 -0.0354 -0.2813  0.5510
  122TYR    HD2 3873   0.970  -0.998   4.868 -1.1588  0.5871 -2.2704
  122TYR      C 3874   0.689  -1.021   4.493 -0.3610  0.3821  0.4399
  122TYR      O 3875   0.635  -0.911   4.495 -0.4367  0.3450  0.4291
  123GLY      N 3876   0.627  -1.135   4.462 -0.2152  0.4788 -0.2258
  123GLY      H 3877   0.679  -1.221   4.472  0.2044  0.6318 -1.0039
  123GLY     CA 3878   0.486  -1.144   4.427 -0.2776 -0.1620  0.1865
  123GLY    HA1 3879   0.470  -1.064   4.356  0.5630  3.0527  3.3506
  123GLY    HA2 3880   0.459  -1.237   4.376  0.0640  0.9773 -2.1974
  123GLY      C 3881   0.401  -1.123   4.552 -0.2973  0.1308  0.1225
  123GLY      O 3882   0.322  -1.029   4.557 -0.2577  0.1914 -0.3536
  124GLN      N 3883   0.423  -1.202   4.657  0.2113  0.5175  0.3125
  124GLN      H 3884   0.504  -1.262   4.653  0.7566  1.2965 -1.2117
  124GLN     CA 3885   0.351  -1.197   4.782 -0.2986  0.2435  0.0342
  124GLN     HA 3886   0.299  -1.101   4.782 -0.2582  0.2665 -0.3479
  124GLN     CB 3887   0.251  -1.311   4.798 -0.0802  0.0470  0.0097
  124GLN    HB1 3888   0.300  -1.407   4.805 -1.8196 -0.8405  0.7288
  124GLN    HB2 3889   0.197  -1.294   4.891  0.5662 -1.0132  0.5957
  124GLN     CG 3890   0.156  -1.319   4.679 -0.3102  0.4604  0.1599
  124GLN    HG1 3891   0.134  -1.221   4.638 -0.4793  1.0610  1.6397
  124GLN    HG2 3892   0.068  -1.369   4.721  0.9211 -0.5009  1.6953
  124GLN     CD 3893   0.200  -1.415   4.569  0.6216  0.2465  0.7189
  124GLN    OE1 3894   0.283  -1.505   4.586  0.0215 -0.3317  0.5936
  124GLN    NE2 3895   0.161  -1.386   4.445  0.0163 -0.0514  0.8366
  124GLN   HE21 3896   0.208  -1.427   4.365 -1.3493  2.4618 -1.3964
  124GLN   HE22 3897   0.084  -1.325   4.425 -0.6856 -0.7078  1.4780
  124GLN      C 3898   0.443  -1.179   4.902  0.0127  0.2302 -0.2006
  124GLN      O 3899   0.480  -1.283   4.955 -0.5389  0.2485  0.2378
  125PRO      N 3900   0.504  -1.063   4.929  0.4115  0.1126 -0.5924
  125PRO     CD 3901   0.476  -0.932   4.874  0.3002 -0.0779 -0.9929
  125PRO    HD1 3902   0.398  -0.894   4.940  0.8514 -1.8629  0.7715
  125PRO    HD2 3903   0.443  -0.933   4.770 -0.0706  2.8047 -0.9973
  125PRO     CG 3904   0.602  -0.848   4.891  0.0693  0.1451 -0.3362
  125PRO    HG1 3905   0.683  -0.875   4.822 -1.3819  0.6918 -2.3525
  125PRO    HG2 3906   0.575  -0.743   4.895  1.2415  0.4196  1.1152
  125PRO     CB 3907   0.639  -0.892   5.032 -0.5887  0.0280 -0.1957
  125PRO    HB1 3908   0.580  -0.843   5.109  0.0459 -2.5733  2.0917
  125PRO    HB2 3909   0.743  -0.867   5.053  0.0133 -1.5248 -1.1380
  125PRO     CA 3910   0.598  -1.039   5.036 -0.0948 -0.1106 -0.0928
  125PRO     HA 3911   0.686  -1.103   5.026  0.4101  0.6601 -0.6920
  125PRO      C 3912   0.538  -1.069   5.173  0.0858 -0.0880 -0.0086
  125PRO      O 3913   0.417  -1.077   5.191  0.1069 -0.2775  0.0411
  126GLN      N 3914   0.620  -1.087   5.277  0.3326 -0.3051 -0.2382
  126GLN      H 3915   0.719  -1.080   5.260  0.7005  1.9635  2.0872
  126GLN     CA 3916   0.583  -1.125   5.412  0.3951  0.2293 -0.0659
  126GLN     HA 3917   0.520  -1.213   5.399  0.2235  0.5794 -1.7958
  126GLN     CB 3918   0.710  -1.178   5.478 -0.0881 -0.4241  0.3562
  126GLN    HB1 3919   0.782  -1.096   5.486  0.4540 -0.7199 -1.0975
  126GLN    HB2 3920   0.768  -1.244   5.413 -0.9522 -1.5290  0.6742
  126GLN     CG 3921   0.687  -1.236   5.617  0.0536  0.1293  0.6148
  126GLN    HG1 3922   0.586  -1.275   5.633  0.5459 -0.8045  1.5896
  126GLN    HG2 3923   0.699  -1.162   5.696  2.3204 -0.8452  1.2774
  126GLN     CD 3924   0.784  -1.348   5.653  0.2294  0.0545 -0.0873
  126GLN    OE1 3925   0.813  -1.441   5.578 -0.1848 -0.4266  0.3402
  126GLN    NE2 3926   0.851  -1.337   5.768 -0.2682  0.1668  0.1922
  126GLN   HE21 3927   0.912  -1.414   5.791  0.4709  0.3432 -1.0858
  126GLN   HE22 3928   0.820  -1.277   5.844  0.9907  1.4231 -0.2359
  126GLN      C 3929   0.511  -1.021   5.496 -0.0904 -0.3621  0.2580
  126GLN      O 3930   0.430  -1.057   5.581 -0.5279 -0.2591 -0.1099
  127SER      N 3931   0.554  -0.895   5.485  0.1714 -0.4164  0.6401
  127SER      H 3932   0.632  -0.881   5.422  0.1175 -1.0725  0.4135
  127SER     CA 3933   0.514  -0.778   5.560 -0.8160 -0.2318 -0.1623
  127SER     HA 3934   0.434  -0.814   5.624 -0.1359  0.8420  1.3450
  127SER     CB 3935   0.633  -0.747   5.650 -0.4610 -0.3397 -0.5911
  127SER    HB1 3936   0.591  -0.688   5.731 -2.0483 -0.5013 -1.2620
  127SER    HB2 3937   0.704  -0.685   5.595  0.6010 -0.3345  0.7220
  127SER     OG 3938   0.704  -0.859   5.696 -0.3754 -0.1476 -0.2477
  127SER     HG 3939   0.799  -0.846   5.690 -0.2578 -1.2656 -1.4466
  127SER      C 3940   0.477  -0.661   5.470  0.2388  0.0794 -0.1988
  127SER      O 3941   0.525  -0.648   5.357 -0.2568  0.3358 -0.3794
  128GLY      N 3942   0.388  -0.578   5.525  0.4545 -0.0412  0.3449
  128GLY      H 3943   0.355  -0.597   5.618  0.4044  0.1867  0.3752
  128GLY     CA 3944   0.333  -0.456   5.469  0.5366 -0.1196  0.0880
  128GLY    HA1 3945   0.318  -0.479   5.364  2.0819 -1.2047  0.0728
  128GLY    HA2 3946   0.238  -0.419   5.508 -0.9287  0.3501 -3.5185
  128GLY      C 3947   0.430  -0.340   5.487 -0.2544  0.4783  0.6146
  128GLY      O 3948   0.492  -0.318   5.590  0.7549  0.9175 -0.0696
  129SER      N 3949   0.437  -0.260   5.380  0.4355 -0.2243  0.1194
  129SER      H 3950   0.378  -0.285   5.303  1.2904  1.4112 -1.1259
  129SER     CA 3951   0.530  -0.155   5.343 -0.2700  0.3230 -0.1236
  129SER     HA 3952   0.495  -0.112   5.249  0.7870  1.1713 -0.1493
  129SER     CB 3953   0.531  -0.047   5.450  0.1346  0.2313 -0.0301
  129SER    HB1 3954   0.581   0.046   5.423  0.3367 -0.3280 -1.7014
  129SER    HB2 3955   0.583  -0.084   5.538  3.0507  3.3042 -0.2522
  129SER     OG 3956   0.401  -0.007   5.489  0.1003  0.0299  0.0610
  129SER     HG 3957   0.368   0.053   5.422 -1.7340  0.0889  0.9745
  129SER      C 3958   0.666  -0.217   5.314 -0.0489  0.5659  0.3868
  129SER      O 3959   0.713  -0.310   5.378  0.2046  0.5207  0.1371
  130TYR      N 3960   0.744  -0.168   5.216  0.0159 -0.3239 -0.0195
  130TYR      H 3961   0.694  -0.092   5.172  0.0005 -0.9572 -1.1280
  130TYR     CA 3962   0.867  -0.223   5.163  0.1873 -0.2575  0.3059
  130TYR     HA 3963   0.867  -0.332   5.168 -1.9375 -0.2763  1.1701
  130TYR     CB 3964   0.882  -0.177   5.018 -0.3232  0.1099  0.3647
  130TYR    HB1 3965   0.977  -0.209   4.974 -1.8245 -0.0893 -2.9556
  130TYR    HB2 3966   0.910  -0.073   5.028  2.6730 -0.5352 -0.3113
  130TYR     CG 3967   0.770  -0.199   4.920 -0.0120 -0.1060  0.0531
  130TYR    CD1 3968   0.668  -0.106   4.893  0.1436  0.0035 -0.1548
  130TYR    HD1 3969   0.677  -0.016   4.951 -0.5359 -0.0835  0.0953
  130TYR    CE1 3970   0.557  -0.135   4.813  0.4177  0.0986 -0.5713
  130TYR    HE1 3971   0.479  -0.060   4.806 -1.1221 -1.3745  0.2108
  130TYR     CZ 3972   0.548  -0.259   4.746 -0.5406 -0.4715  0.5795
  130TYR     OH 3973   0.441  -0.291   4.668 -0.0095 -0.2331 -0.2580
  130TYR     HH 3974   0.429  -0.386   4.656  0.9045 -0.2721 -1.0377
  130TYR    CE2 3975   0.647  -0.355   4.771  0.0131 -0.0942 -0.1169
  130TYR    HE2 3976   0.639  -0.454   4.727 -0.6439 -0.4563  0.7966
  130TYR    CD2 3977   0.754  -0.322   4.855  0.0059 -0.0066 -0.1413
  130TYR    HD2 3978   0.825  -0.403   4.868  0.3212 -0.1402 -2.4244
  130TYR      C 3979   0.980  -0.182   5.256  0.3338  0.4070 -0.1605
  130TYR      O 3980   0.977  -0.096   5.343 -0.4614  0.0157  0.2083
  131SER      N 3981   1.087  -0.259   5.232  0.0183 -0.1606  0.2175
  131SER      H 3982   1.080  -0.337   5.169 -0.1821  0.8638 -1.0708
  131SER     CA 3983   1.218  -0.232   5.289  0.0466  0.4862 -0.1411
  131SER     HA 3984   1.212  -0.162   5.373  1.7933  1.3505 -0.6946
  131SER     CB 3985   1.276  -0.360   5.347 -0.0847  0.4045 -0.1901
  131SER    HB1 3986   1.217  -0.413   5.422  1.3792  0.6540  1.2209
  131SER    HB2 3987   1.367  -0.325   5.396  0.1917  1.1355 -1.2102
  131SER     OG 3988   1.326  -0.444   5.246 -0.2982  0.2487 -0.1667
  131SER     HG 3989   1.330  -0.532   5.284  1.0558  1.1012  1.8092
  131SER      C 3990   1.307  -0.158   5.190  0.2392  0.2137 -0.1713
  131SER      O 3991   1.284  -0.172   5.070  0.2028 -0.1707 -0.1213
  132GLN      N 3992   1.405  -0.088   5.247 -0.1541  0.2605  0.4570
  132GLN      H 3993   1.407  -0.087   5.348 -2.6004 -2.9895  0.7088
  132GLN     CA 3994   1.500  -0.012   5.169  0.3181 -0.1512  0.6211
  132GLN     HA 3995   1.446   0.047   5.095  1.0055 -1.1419 -0.7189
  132GLN     CB 3996   1.589   0.070   5.262  0.1677  0.4444  0.2450
  132GLN    HB1 3997   1.653   0.139   5.207  0.9226  0.0780  0.6394
  132GLN    HB2 3998   1.528   0.126   5.333  1.4192  2.1739  0.0374
  132GLN     CG 3999   1.681  -0.014   5.351  0.0950  0.1164  0.0117
  132GLN    HG1 4000   1.641  -0.112   5.378 -2.4375  1.1656  0.3447
  132GLN    HG2 4001   1.771  -0.042   5.297 -0.2522 -0.5467 -0.2371
  132GLN     CD 4002   1.719   0.046   5.485  0.6498 -0.2822  0.0352
  132GLN    OE1 4003   1.691  -0.013   5.589 -0.0242  0.3624  0.2313
  132GLN    NE2 4004   1.777   0.166   5.492 -0.2408  0.1725 -0.1956
  132GLN   HE21 4005   1.799   0.215   5.406  0.5181 -0.0327 -0.1330
  132GLN   HE22 4006   1.783   0.211   5.582  0.5575  1.2896 -0.7829
  132GLN      C 4007   1.583  -0.103   5.080  0.2072  0.5574 -0.2188
  132GLN      O 4008   1.608  -0.217   5.117  0.0209  0.6846  0.2978
  133GLN      N 4009   1.653  -0.053   4.978  0.3648  0.3984 -0.1903
  133GLN      H 4010   1.641   0.044   4.951 -3.8129  0.1848  0.2313
  133GLN     CA 4011   1.756  -0.132   4.913  0.1073 -0.0148 -0.0942
  133GLN     HA 4012   1.705  -0.224   4.886  2.0535 -0.6530 -1.7874
  133GLN     CB 4013   1.811  -0.079   4.781  0.4348 -0.3373 -0.0859
  133GLN    HB1 4014   1.859   0.016   4.806  0.3300 -0.5561  1.0305
  133GLN    HB2 4015   1.882  -0.148   4.734 -0.0819  0.1894 -1.6881
  133GLN     CG 4016   1.705  -0.049   4.676  0.6514 -0.4448 -0.3375
  133GLN    HG1 4017   1.611  -0.015   4.719 -0.0728 -2.6400 -0.0875
  133GLN    HG2 4018   1.681  -0.144   4.629  0.4437 -0.9738  0.8007
  133GLN     CD 4019   1.759   0.051   4.575  0.3519 -0.3368 -0.3929
  133GLN    OE1 4020   1.835   0.143   4.607  0.0524 -0.2248  0.0023
  133GLN    NE2 4021   1.717   0.040   4.449 -0.0763  0.2109 -0.2985
  133GLN   HE21 4022   1.644  -0.027   4.431 -0.3317  0.1688  0.7972
  133GLN   HE22 4023   1.755   0.099   4.377 -0.4698  2.4774  1.2394
  133GLN      C 4024   1.873  -0.166   5.004 -0.2044 -0.0606  0.2968
  133GLN      O 4025   1.905  -0.096   5.099  0.1618 -0.4317  0.4544
  134PRO      N 4026   1.944  -0.277   4.983 -0.3016 -0.1162  0.2586
  134PRO     CD 4027   1.914  -0.386   4.892 -0.0426  0.2395 -0.2557
  134PRO    HD1 4028   1.950  -0.363   4.792  0.5506  0.0137 -0.0966
  134PRO    HD2 4029   1.806  -0.403   4.896 -0.2562  1.5226  0.0129
  134PRO     CG 4030   1.988  -0.501   4.959 -0.3871  0.1267 -0.0688
  134PRO    HG1 4031   2.004  -0.575   4.881  0.7390  1.0427 -0.7168
  134PRO    HG2 4032   1.928  -0.539   5.042 -0.5360 -0.0408 -0.2503
  134PRO     CB 4033   2.116  -0.435   5.010 -0.0250 -0.2568 -0.4740
  134PRO    HB1 4034   2.176  -0.401   4.926  1.3456  1.7691  1.2193
  134PRO    HB2 4035   2.175  -0.493   5.080 -1.3180 -0.2611  0.6650
  134PRO     CA 4036   2.067  -0.298   5.057 -0.0866 -0.3841 -0.1688
  134PRO     HA 4037   2.047  -0.305   5.164  4.1358  1.5385  0.9646
  134PRO      C 4038   2.172  -0.190   5.032 -0.4789 -0.1187 -0.6826
  134PRO      O 4039   2.185  -0.150   4.917  0.0543  0.4594 -0.4287
  135SER      N 4040   2.260  -0.167   5.130 -0.6189  0.6598 -0.7366
  135SER      H 4041   2.238  -0.207   5.220 -3.4681  0.5912 -1.3705
  135SER     CA 4042   2.389  -0.108   5.100 -0.1137 -0.1795 -0.2524
  135SER     HA 4043   2.373  -0.026   5.031  0.8024 -0.0341 -0.2970
  135SER     CB 4044   2.451  -0.048   5.226 -0.5213  0.3117 -0.2804
  135SER    HB1 4045   2.473  -0.133   5.291  1.2124  1.4200  0.6622
  135SER    HB2 4046   2.545   0.002   5.200 -0.7278  2.2128  2.2421
  135SER     OG 4047   2.363   0.040   5.293 -0.9261 -0.2565 -0.0608
  135SER     HG 4048   2.385   0.131   5.275 -2.8837  0.2427 -0.0997
  135SER      C 4049   2.481  -0.216   5.046 -0.0183 -0.2778  0.1002
  135SER      O 4050   2.556  -0.288   5.112  0.2262  0.1332  0.2755
  136TYR      N 4051   2.503  -0.208   4.914  0.0657 -0.4970  0.1001
  136TYR      H 4052   2.450  -0.141   4.860  1.3859 -0.2030 -0.8843
  136TYR     CA 4053   2.584  -0.300   4.837 -0.1959 -0.5845 -0.0715
  136TYR     HA 4054   2.557  -0.399   4.874  0.3724 -1.2973 -1.4987
  136TYR     CB 4055   2.540  -0.279   4.693 -0.4281  0.7413  0.1793
  136TYR    HB1 4056   2.610  -0.335   4.630 -0.0536  0.9171  0.4353
  136TYR    HB2 4057   2.546  -0.173   4.669 -0.2497  0.9547  1.1352
  136TYR     CG 4058   2.401  -0.331   4.668 -0.0864  0.3085 -0.8872
  136TYR    CD1 4059   2.288  -0.252   4.645 -0.0332  0.5052 -0.4754
  136TYR    HD1 4060   2.303  -0.145   4.643 -0.9243  0.6899  1.0330
  136TYR    CE1 4061   2.165  -0.308   4.611  0.1174  0.0528 -0.2897
  136TYR    HE1 4062   2.077  -0.247   4.591 -1.1385 -1.4946  0.3330
  136TYR     CZ 4063   2.157  -0.448   4.612 -0.2453  0.0742 -0.0110
  136TYR     OH 4064   2.044  -0.520   4.584  0.1677 -0.7384  0.3870
  136TYR     HH 4065   2.060  -0.614   4.600  0.0898 -0.4197  2.6976
  136TYR    CE2 4066   2.270  -0.530   4.632 -0.2206  0.2219  0.4424
  136TYR    HE2 4067   2.255  -0.637   4.633  0.0126  0.1908  1.1632
  136TYR    CD2 4068   2.394  -0.471   4.659  0.0120  0.2926 -0.7309
  136TYR    HD2 4069   2.487  -0.524   4.674 -1.0651 -0.9505  2.7916
  136TYR      C 4070   2.730  -0.265   4.862 -0.2163 -0.0068 -0.7462
  136TYR      O 4071   2.763  -0.148   4.882 -0.9243 -0.0607  0.8445
  137GLY      N 4072   2.818  -0.365   4.852  0.4678  0.5102 -0.0116
  137GLY      H 4073   2.784  -0.459   4.838  0.5498  0.5559 -0.5398
  137GLY     CA 4074   2.961  -0.349   4.870  0.6196 -0.4098 -0.3354
  137GLY    HA1 4075   3.004  -0.292   4.787  0.8967 -1.0206 -0.6178
  137GLY    HA2 4076   3.011  -0.446   4.866  1.6978  0.1670 -1.9696
  137GLY      C 4077   3.006  -0.285   5.000 -0.7844  0.6124 -0.3348
  137GLY      O 4078   2.950  -0.316   5.106 -0.2348  0.6095 -0.0412
  138GLY      N 4079   3.117  -0.211   5.004 -0.1055 -0.3922 -0.1220
  138GLY      H 4080   3.162  -0.208   4.914  0.3689  0.0587  0.1238
  138GLY     CA 4081   3.154  -0.131   5.120 -0.0706 -0.0579 -0.3640
  138GLY    HA1 4082   3.126  -0.182   5.212  0.9280  0.8850  0.4893
  138GLY    HA2 4083   3.262  -0.119   5.127  0.4183 -1.2217 -3.7560
  138GLY      C 4084   3.102   0.013   5.113  0.2244  0.0744  0.1665
  138GLY      O 4085   3.058   0.069   5.014  0.4153 -0.0890 -0.0144
  139GLN      N 4086   3.121   0.074   5.230  0.7596 -0.1880  0.2208
  139GLN      H 4087   3.156   0.020   5.308  1.6677 -0.2542 -0.2183
  139GLN     CA 4088   3.066   0.204   5.260  0.2687 -0.3884  0.1921
  139GLN     HA 4089   3.006   0.242   5.177  0.1158 -3.2255 -1.0886
  139GLN     CB 4090   2.973   0.193   5.381  0.8844 -0.2462  0.6813
  139GLN    HB1 4091   2.888   0.138   5.342  1.2227 -0.2196 -0.1129
  139GLN    HB2 4092   3.017   0.121   5.451  0.9750 -0.5685  0.2989
  139GLN     CG 4093   2.942   0.320   5.459  0.1321  0.2550 -0.4183
  139GLN    HG1 4094   3.022   0.359   5.522  0.9640 -1.6223 -0.2620
  139GLN    HG2 4095   2.904   0.395   5.389  0.3900  1.0621  0.2839
  139GLN     CD 4096   2.829   0.310   5.560  0.3549 -0.0305 -0.1981
  139GLN    OE1 4097   2.852   0.310   5.681  0.1336 -0.3858 -0.1542
  139GLN    NE2 4098   2.706   0.285   5.513 -0.0297  0.3744  0.5658
  139GLN   HE21 4099   2.694   0.303   5.414 -1.3523  0.9637  0.8193
  139GLN   HE22 4100   2.625   0.288   5.572  0.3509  0.0650  1.1183
  139GLN      C 4101   3.180   0.299   5.294  0.1621 -0.0040 -0.5004
  139GLN      O 4102   3.272   0.263   5.367  0.0715  0.6127 -0.0756
  140GLN      N 4103   3.167   0.427   5.260  0.0154  0.0068 -0.4033
  140GLN      H 4104   3.076   0.455   5.226 -1.3266 -0.1012  2.7428
  140GLN     CA 4105   3.257   0.533   5.301 -0.0553 -0.1436  0.1484
  140GLN     HA 4106   3.353   0.501   5.343 -0.2750 -0.2757  0.5607
  140GLN     CB 4107   3.288   0.612   5.174  0.5212 -0.3220  0.1730
  140GLN    HB1 4108   3.354   0.689   5.214 -1.3643  0.5552  1.8022
  140GLN    HB2 4109   3.206   0.658   5.120  0.7854 -0.3758 -0.2748
  140GLN     CG 4110   3.368   0.528   5.075  0.0393  0.0034 -0.4973
  140GLN    HG1 4111   3.443   0.467   5.125  0.8181  0.5179 -1.0101
  140GLN    HG2 4112   3.311   0.451   5.023  2.0633 -2.6455  0.9401
  140GLN     CD 4113   3.429   0.614   4.965  0.2046  0.3321 -0.1518
  140GLN    OE1 4114   3.549   0.639   4.960  0.2413  0.2274  0.1767
  140GLN    NE2 4115   3.356   0.663   4.864  0.1050 -0.1556 -0.3216
  140GLN   HE21 4116   3.257   0.650   4.849  0.3553 -0.2200 -2.0613
  140GLN   HE22 4117   3.413   0.700   4.789  1.6159  0.5648  1.1180
  140GLN      C 4118   3.204   0.625   5.410 -0.3413 -0.1904  0.0471
  140GLN      O 4119   3.082   0.640   5.420 -0.3037  0.1051  0.0657
  141GLN      N 4120   3.290   0.687   5.490 -0.1006 -0.4548 -0.0060
  141GLN      H 4121   3.389   0.677   5.473  0.0583  0.6859  0.1976
  141GLN     CA 4122   3.265   0.774   5.604 -0.2192 -0.2702 -0.1725
  141GLN     HA 4123   3.161   0.802   5.614  0.0065  0.8350 -0.8204
  141GLN     CB 4124   3.304   0.695   5.728  0.1791 -0.2960 -0.3105
  141GLN    HB1 4125   3.407   0.660   5.723  0.9625  1.6878  0.7772
  141GLN    HB2 4126   3.288   0.761   5.814 -0.8814 -2.2383  1.0657
  141GLN     CG 4127   3.229   0.565   5.757  0.2647 -0.1803  0.4538
  141GLN    HG1 4128   3.232   0.502   5.669 -3.1954  1.1479 -0.7820
  141GLN    HG2 4129   3.258   0.512   5.848 -1.0800 -0.8657  0.5097
  141GLN     CD 4130   3.081   0.596   5.780  0.2142 -0.1761  0.1238
  141GLN    OE1 4131   3.032   0.595   5.892 -0.9035 -0.1998 -0.3521
  141GLN    NE2 4132   2.997   0.613   5.678  0.3119 -0.1341  0.0493
  141GLN   HE21 4133   3.017   0.599   5.581 -2.2092 -1.1805 -0.4186
  141GLN   HE22 4134   2.909   0.659   5.698  0.4056 -0.4709  1.3225
  141GLN      C 4135   3.346   0.902   5.600 -0.2866 -0.2209  0.0427
  141GLN      O 4136   3.469   0.903   5.597 -0.2732  0.6022  0.4614
  142SER      N 4137   3.286   1.021   5.610 -0.2302 -0.1454 -0.4725
  142SER      H 4138   3.187   1.021   5.627 -0.2577  1.3061 -0.5300
  142SER     CA 4139   3.342   1.155   5.613 -0.1635 -0.1858  0.3842
  142SER     HA 4140   3.422   1.160   5.686 -1.4040  0.5596  1.7522
  142SER     CB 4141   3.389   1.191   5.472  0.3589 -0.1297  0.5707
  142SER    HB1 4142   3.315   1.158   5.399 -1.2313  0.3348  1.9013
  142SER    HB2 4143   3.410   1.297   5.457  1.6501 -0.5061 -0.3979
  142SER     OG 4144   3.515   1.130   5.460  0.2027 -0.3632  0.0654
  142SER     HG 4145   3.504   1.035   5.451 -0.1049 -0.3216  0.0062
  142SER      C 4146   3.252   1.274   5.642 -0.1470 -0.1258  0.1891
  142SER      O 4147   3.290   1.371   5.707 -0.3458  0.0438  0.0579
  143TYR      N 4148   3.126   1.266   5.597  0.0034 -0.1467 -0.2339
  143TYR      H 4149   3.099   1.182   5.547 -0.0944  0.4876 -1.2649
  143TYR     CA 4150   3.035   1.377   5.587 -0.1673 -0.2963 -0.3476
  143TYR     HA 4151   3.056   1.455   5.660  1.9834 -0.8820 -0.2715
  143TYR     CB 4152   3.037   1.441   5.448  0.2831 -0.1340 -0.2669
  143TYR    HB1 4153   2.939   1.488   5.436 -0.0275 -0.7097 -0.0255
  143TYR    HB2 4154   3.069   1.375   5.368  0.5781  1.7638 -1.8075
  143TYR     CG 4155   3.137   1.554   5.447  0.0137  0.1056 -0.7639
  143TYR    CD1 4156   3.267   1.535   5.397  0.3822 -0.4653  0.3728
  143TYR    HD1 4157   3.299   1.442   5.354 -0.6634 -0.7349  0.1569
  143TYR    CE1 4158   3.354   1.644   5.384 -0.2038 -0.0755 -0.3791
  143TYR    HE1 4159   3.449   1.634   5.333 -1.2865  0.8643 -2.7081
  143TYR     CZ 4160   3.317   1.769   5.437  0.5132 -0.1932  0.4269
  143TYR     OH 4161   3.388   1.882   5.413 -0.3274  0.1619 -0.4214
  143TYR     HH 4162   3.472   1.854   5.377 -0.4623 -0.5065 -0.2210
  143TYR    CE2 4163   3.192   1.782   5.502  0.2424 -0.4046 -0.0501
  143TYR    HE2 4164   3.156   1.876   5.541 -3.1509 -1.5820 -0.0336
  143TYR    CD2 4165   3.100   1.677   5.504  0.0251 -0.2165 -0.0447
  143TYR    HD2 4166   3.000   1.694   5.541 -0.9111  0.6881 -2.7146
  143TYR      C 4167   2.892   1.332   5.614 -0.0208 -0.4613  0.1553
  143TYR      O 4168   2.849   1.236   5.550 -0.0290 -0.4568  0.1539
  144GLY      N 4169   2.834   1.412   5.703  0.4674 -0.0356  0.0937
  144GLY      H 4170   2.877   1.496   5.739 -0.5175  0.5084  0.0476
  144GLY     CA 4171   2.694   1.403   5.741  0.3039  0.4749 -0.3705
  144GLY    HA1 4172   2.673   1.454   5.836  1.5175 -0.6211  0.5197
  144GLY    HA2 4173   2.673   1.298   5.758 -0.8265  0.7250 -0.1661
  144GLY      C 4174   2.606   1.443   5.623 -0.3376 -0.0791 -0.0842
  144GLY      O 4175   2.658   1.496   5.526 -0.5540 -0.4306 -0.3944
  145GLN      N 4176   2.476   1.428   5.648 -0.3826 -0.1241 -0.3438
  145GLN      H 4177   2.446   1.373   5.728 -0.7123 -2.4996 -1.9880
  145GLN     CA 4178   2.371   1.501   5.581 -0.4761  0.1280  0.0701
  145GLN     HA 4179   2.385   1.487   5.474 -1.1347 -3.7394  0.3356
  145GLN     CB 4180   2.236   1.435   5.610  0.1087 -0.7454  0.8423
  145GLN    HB1 4181   2.153   1.497   5.579 -0.0554 -2.1815 -1.9209
  145GLN    HB2 4182   2.228   1.426   5.718 -0.2312 -0.8124  0.8121
  145GLN     CG 4183   2.214   1.302   5.538 -0.1815 -0.0368 -0.4141
  145GLN    HG1 4184   2.278   1.226   5.584 -0.1957  0.9521  1.3002
  145GLN    HG2 4185   2.115   1.274   5.573 -0.0603  1.0602  0.8726
  145GLN     CD 4186   2.217   1.298   5.386 -0.5327 -0.5497 -0.4096
  145GLN    OE1 4187   2.308   1.248   5.321  0.1027 -0.5983  0.4949
  145GLN    NE2 4188   2.130   1.377   5.323  0.2013  0.4327 -0.2080
  145GLN   HE21 4189   2.061   1.429   5.376 -0.8271  0.1216 -1.1807
  145GLN   HE22 4190   2.124   1.384   5.222  0.1688  3.4151 -0.1082
  145GLN      C 4191   2.371   1.649   5.614 -0.1979  0.1330  0.0485
  145GLN      O 4192   2.375   1.681   5.732  0.7520  0.1110  0.0244
  146GLN      N 4193   2.367   1.736   5.513  0.1741  0.0502 -0.0376
  146GLN      H 4194   2.359   1.697   5.420 -1.7767  3.2390 -1.4079
  146GLN     CA 4195   2.362   1.880   5.532  0.2148  0.0248  0.1678
  146GLN     HA 4196   2.451   1.918   5.582  0.7462 -1.7383  0.6161
  146GLN     CB 4197   2.363   1.949   5.396 -0.7459 -0.3508 -0.0344
  146GLN    HB1 4198   2.276   1.916   5.338 -1.5203  2.7033 -0.7997
  146GLN    HB2 4199   2.341   2.055   5.410 -1.4331 -0.3284 -1.1317
  146GLN     CG 4200   2.487   1.925   5.310 -0.5421  0.1282  0.1242
  146GLN    HG1 4201   2.574   1.971   5.358 -0.7222 -0.0140  0.5962
  146GLN    HG2 4202   2.521   1.821   5.312  0.6475  0.5119  0.3709
  146GLN     CD 4203   2.478   1.980   5.169  0.7511  0.3333  0.1149
  146GLN    OE1 4204   2.490   2.100   5.146 -0.1147  0.2917 -0.5821
  146GLN    NE2 4205   2.472   1.894   5.066  0.0726  0.0293  0.4066
  146GLN   HE21 4206   2.467   1.918   4.968 -0.0129 -0.6946  0.2328
  146GLN   HE22 4207   2.474   1.795   5.082  1.2099 -0.4401 -2.1703
  146GLN      C 4208   2.244   1.934   5.611  0.1675  0.2569 -0.0597
  146GLN      O 4209   2.128   1.910   5.580  0.2166 -0.1010  0.0269
  147GLN      N 4210   2.275   2.012   5.715  0.1628  0.5732 -0.2915
  147GLN      H 4211   2.372   2.023   5.741  0.6164 -2.9600  0.0765
  147GLN     CA 4212   2.178   2.077   5.801  0.2194 -0.0605  0.2638
  147GLN     HA 4213   2.099   2.007   5.827  0.5441 -0.5671 -0.1035
  147GLN     CB 4214   2.247   2.130   5.927  0.5708  0.0691  0.0190
  147GLN    HB1 4215   2.193   2.213   5.973 -1.5756 -0.9389 -0.5462
  147GLN    HB2 4216   2.342   2.163   5.885 -0.2093  1.8238 -0.4457
  147GLN     CG 4217   2.280   2.025   6.033  0.2652 -0.0982 -0.0519
  147GLN    HG1 4218   2.184   1.992   6.072 -0.3271  2.4218  0.8657
  147GLN    HG2 4219   2.337   1.945   5.987 -1.2590 -1.8184  0.9465
  147GLN     CD 4220   2.368   2.095   6.135  0.2284 -0.0669 -0.0410
  147GLN    OE1 4221   2.485   2.117   6.106  0.0634  0.4375 -0.3306
  147GLN    NE2 4222   2.317   2.145   6.249 -0.6001  0.1682 -0.5077
  147GLN   HE21 4223   2.377   2.198   6.310  1.3430 -4.5751  2.3115
  147GLN   HE22 4224   2.221   2.124   6.274 -0.5637  2.2639  1.6906
  147GLN      C 4225   2.112   2.190   5.723  0.2119 -0.2060  0.0601
  147GLN      O 4226   2.176   2.267   5.651 -0.2279  0.1028 -0.0013
  148SER      N 4227   1.982   2.219   5.726  0.1566 -0.4285 -0.1488
  148SER      H 4228   1.919   2.170   5.788 -0.5948  1.8211  0.9573
  148SER     CA 4229   1.925   2.333   5.656  0.3234 -0.2010  0.0861
  148SER     HA 4230   1.990   2.392   5.591 -1.4214  1.6269 -0.0753
  148SER     CB 4231   1.810   2.294   5.564 -0.1447  0.6546  0.2990
  148SER    HB1 4232   1.732   2.255   5.629 -0.2728  0.0119 -0.2274
  148SER    HB2 4233   1.766   2.378   5.512 -1.0085 -0.6849 -1.2149
  148SER     OG 4234   1.845   2.201   5.464 -0.1345  0.8344  0.1366
  148SER     HG 4235   1.793   2.121   5.470 -2.5080  2.1928 -0.8833
  148SER      C 4236   1.887   2.443   5.754 -0.3605 -0.1942 -0.1830
  148SER      O 4237   1.833   2.412   5.860  0.1980  0.0166  0.1688
  149TYR      N 4238   1.896   2.568   5.707 -1.0474 -0.0157  0.1510
  149TYR      H 4239   1.930   2.572   5.612  0.5245 -2.8323  0.4676
  149TYR     CA 4240   1.901   2.691   5.784  0.2280  0.0313  0.0161
  149TYR     HA 4241   1.923   2.655   5.885 -0.0141  0.3939  0.2015
  149TYR     CB 4242   2.003   2.790   5.728  0.0885  0.3739  0.3652
  149TYR    HB1 4243   2.011   2.876   5.794  1.8959 -0.5552  1.4333
  149TYR    HB2 4244   1.965   2.828   5.633  1.2826  2.3822  0.6406
  149TYR     CG 4245   2.145   2.747   5.705 -0.0340  0.2118 -0.0930
  149TYR    CD1 4246   2.209   2.809   5.597 -0.1267 -0.1844 -0.3793
  149TYR    HD1 4247   2.174   2.896   5.542  0.0952  1.2249  1.5857
  149TYR    CE1 4248   2.338   2.764   5.565 -0.0728 -0.5020  0.2786
  149TYR    HE1 4249   2.390   2.805   5.480  0.3221  0.0692  0.7916
  149TYR     CZ 4250   2.399   2.657   5.634 -0.0330 -0.3148  0.5338
  149TYR     OH 4251   2.520   2.610   5.593 -0.0116  0.4716 -0.3402
  149TYR     HH 4252   2.552   2.549   5.660  0.6368  0.0906 -0.9855
  149TYR    CE2 4253   2.330   2.597   5.742 -0.2421 -0.6389  0.2219
  149TYR    HE2 4254   2.365   2.506   5.787  0.2574 -0.6447 -0.1608
  149TYR    CD2 4255   2.204   2.644   5.780  0.2212  0.6168  0.2692
  149TYR    HD2 4256   2.147   2.599   5.860  1.5974  2.0944  2.1564
  149TYR      C 4257   1.765   2.757   5.794 -0.1918 -0.9093  0.6856
  149TYR      O 4258   1.675   2.714   5.722 -0.2552  0.0254  0.1967
  150ASN      N 4259   1.757   2.857   5.882 -0.1239 -0.3306  0.0397
  150ASN      H 4260   1.843   2.867   5.933 -0.5885 -0.0774  0.7930
  150ASN     CA 4261   1.646   2.950   5.897  0.0444 -0.0963 -0.1561
  150ASN     HA 4262   1.579   2.936   5.813 -0.6432 -0.3771  0.4218
  150ASN     CB 4263   1.565   2.890   6.012 -0.0242 -0.1589 -0.2381
  150ASN    HB1 4264   1.619   2.881   6.106 -2.3280 -1.3431  1.0679
  150ASN    HB2 4265   1.527   2.796   5.972  0.7043 -0.6172  0.1463
  150ASN     CG 4266   1.446   2.978   6.048  0.2039 -0.0120  0.1556
  150ASN    OD1 4267   1.415   3.077   5.982  0.1037  0.3696  0.7687
  150ASN    ND2 4268   1.376   2.933   6.153  0.1601 -0.5936 -0.1187
  150ASN   HD21 4269   1.284   2.972   6.170 -0.0824 -0.2226 -2.0302
  150ASN   HD22 4270   1.408   2.847   6.194  0.4891  0.2975  1.5566
  150ASN      C 4271   1.694   3.093   5.916  0.1526 -0.1526  0.0074
  150ASN      O 4272   1.760   3.134   6.011 -0.6561  0.2290  0.4207
  151PRO      N 4273   1.679   3.172   5.809 -0.3097  0.2823  0.3833
  151PRO     CD 4274   1.758   3.293   5.796  0.2373 -0.1090 -0.0232
  151PRO    HD1 4275   1.722   3.368   5.868  0.4894  0.8062 -0.8277
  151PRO    HD2 4276   1.864   3.271   5.796  0.3439  0.3778  0.3028
  151PRO     CG 4277   1.725   3.347   5.657  0.0645 -0.4868 -0.1299
  151PRO    HG1 4278   1.806   3.322   5.589  0.2166  3.5275 -1.7063
  151PRO    HG2 4279   1.707   3.454   5.666  0.9796 -0.4380  1.4724
  151PRO     CB 4280   1.594   3.280   5.615 -0.1436  0.0605 -0.3571
  151PRO    HB1 4281   1.512   3.337   5.660  1.0489  2.1858 -0.7123
  151PRO    HB2 4282   1.590   3.275   5.506  2.3405  1.5989 -0.6171
  151PRO     CA 4283   1.617   3.145   5.681  0.5041  0.3275 -0.0277
  151PRO     HA 4284   1.521   3.101   5.705  0.3773  0.7989  0.3531
  151PRO      C 4285   1.704   3.052   5.598  0.1487  0.1948 -0.2550
  151PRO      O 4286   1.825   3.037   5.618  0.0327  0.4657  0.6946
  152PRO      N 4287   1.647   2.988   5.496  0.3976 -0.1070 -0.2089
  152PRO     CD 4288   1.505   2.980   5.468  0.4144 -0.1394 -0.2864
  152PRO    HD1 4289   1.450   3.074   5.479 -0.2467 -0.7968  3.7970
  152PRO    HD2 4290   1.463   2.909   5.540  2.3333  0.6203  1.7134
  152PRO     CG 4291   1.499   2.920   5.328  0.0529 -0.2986 -0.2048
  152PRO    HG1 4292   1.404   2.869   5.312 -0.3104  0.1718  0.4192
  152PRO    HG2 4293   1.528   2.991   5.250  0.8454  0.6307  0.8967
  152PRO     CB 4294   1.614   2.819   5.337 -0.1978 -0.5228  0.5749
  152PRO    HB1 4295   1.579   2.732   5.393  0.8793 -0.7504  0.9129
  152PRO    HB2 4296   1.643   2.786   5.238  0.7280 -2.8833  1.5763
  152PRO     CA 4297   1.722   2.899   5.410  0.1689 -0.0668 -0.4503
  152PRO     HA 4298   1.783   2.831   5.470  0.0716  0.2428  0.0023
  152PRO      C 4299   1.814   2.956   5.303  0.2170  0.5337 -0.0939
  152PRO      O 4300   1.791   3.057   5.237  0.1466  0.4548 -0.1905
  153GLN      N 4301   1.931   2.892   5.295 -0.1817 -0.2056 -0.0739
  153GLN      H 4302   1.950   2.820   5.364  1.2726  0.7834  0.6144
  153GLN     CA 4303   2.037   2.900   5.197 -0.0627 -0.0449  0.0677
  153GLN     HA 4304   2.119   2.838   5.234  0.9501  0.4799 -1.2000
  153GLN     CB 4305   2.092   3.041   5.181  0.2653 -0.1398  0.3218
  153GLN    HB1 4306   2.009   3.098   5.139 -0.3483  0.3772  2.1401
  153GLN    HB2 4307   2.177   3.050   5.114 -0.4934  1.0074 -0.5373
  153GLN     CG 4308   2.135   3.120   5.304  0.6426 -0.1065  0.1681
  153GLN    HG1 4309   2.046   3.146   5.361 -0.6827 -0.5637 -1.6015
  153GLN    HG2 4310   2.195   3.058   5.371 -0.3982  1.2013  2.4053
  153GLN     CD 4311   2.202   3.248   5.257  0.0291  0.3496  0.5245
  153GLN    OE1 4312   2.325   3.255   5.258  0.0389  0.3249 -0.3381
  153GLN    NE2 4313   2.137   3.356   5.214 -0.7249 -0.2072  0.2655
  153GLN   HE21 4314   2.187   3.436   5.179 -1.9617  0.9923  1.1381
  153GLN   HE22 4315   2.037   3.373   5.221 -0.3600  2.2706  0.2723
  153GLN      C 4316   1.987   2.838   5.067 -0.2480  0.7867 -0.2633
  153GLN      O 4317   1.875   2.790   5.050  0.1898 -0.1937 -0.4660
  154GLY      N 4318   2.074   2.821   4.967  0.4536 -0.4410  0.5245
  154GLY      H 4319   2.163   2.868   4.977  0.5681 -0.4077 -0.5338
  154GLY     CA 4320   2.060   2.748   4.843 -0.0985  0.0882  0.2668
  154GLY    HA1 4321   2.000   2.657   4.847  0.7627 -0.5424 -0.5156
  154GLY    HA2 4322   2.004   2.819   4.783 -0.7132  2.0059  2.9600
  154GLY      C 4323   2.192   2.723   4.771 -0.1654  0.5818 -0.0323
  154GLY      O 4324   2.300   2.762   4.816  0.1859 -0.2164 -0.1654
  155TYR      N 4325   2.191   2.640   4.667  0.1878 -0.0428  0.4492
  155TYR      H 4326   2.099   2.619   4.629 -0.2348 -1.6908  2.2405
  155TYR     CA 4327   2.306   2.565   4.622  0.1656  0.0251  0.2767
  155TYR     HA 4328   2.362   2.529   4.709  1.0239 -0.3649 -0.4247
  155TYR     CB 4329   2.263   2.436   4.553  0.1854  0.0113  0.2896
  155TYR    HB1 4330   2.352   2.384   4.518  1.4045  2.1101  0.0517
  155TYR    HB2 4331   2.195   2.459   4.471 -0.7666 -2.4337  0.3116
  155TYR     CG 4332   2.188   2.339   4.641 -0.3308  0.2276  0.0971
  155TYR    CD1 4333   2.055   2.310   4.611 -0.2592  0.0518 -0.0514
  155TYR    HD1 4334   2.017   2.359   4.522  2.3240  1.3979 -0.4977
  155TYR    CE1 4335   1.988   2.208   4.678  0.3282 -0.4604 -0.2313
  155TYR    HE1 4336   1.883   2.184   4.666  0.3568  0.1999 -1.9735
  155TYR     CZ 4337   2.060   2.141   4.779  0.4201  0.3507  0.2508
  155TYR     OH 4338   1.990   2.041   4.840  0.0902  0.3472 -0.1310
  155TYR     HH 4339   1.897   2.040   4.816  0.3330  0.2106 -1.1232
  155TYR    CE2 4340   2.189   2.177   4.822  0.5810 -0.1725  0.2213
  155TYR    HE2 4341   2.234   2.129   4.907 -2.1099  0.1184  1.9206
  155TYR    CD2 4342   2.254   2.277   4.748 -0.2587  0.2840  0.0855
  155TYR    HD2 4343   2.357   2.297   4.772 -0.4131 -0.2609  1.2682
  155TYR      C 4344   2.408   2.645   4.541  0.0167 -0.0385  0.0262
  155TYR      O 4345   2.375   2.751   4.488 -0.0180 -0.0130  0.0979
  156GLY      N 4346   2.531   2.595   4.531 -0.0257 -0.0957 -0.2026
  156GLY      H 4347   2.555   2.505   4.571  1.6824 -0.1223 -1.1984
  156GLY     CA 4348   2.623   2.666   4.445  0.2239  0.2354  0.3326
  156GLY    HA1 4349   2.729   2.647   4.465  0.3808  1.6959  1.0055
  156GLY    HA2 4350   2.607   2.773   4.454 -1.2856 -0.0699  1.7540
  156GLY      C 4351   2.608   2.607   4.305  0.0101  0.6644  0.1722
  156GLY      O 4352   2.539   2.506   4.293  0.2103  0.5462  0.0065
  157GLN      N 4353   2.668   2.669   4.203  0.4777  0.3315  0.2428
  157GLN      H 4354   2.723   2.748   4.232 -0.0714  0.8232 -0.0432
  157GLN     CA 4355   2.633   2.657   4.063 -0.0983  0.3964  0.3829
  157GLN     HA 4356   2.573   2.568   4.046 -1.1115  0.9666  0.8479
  157GLN     CB 4357   2.549   2.775   4.013 -0.1851  0.0950 -0.1924
  157GLN    HB1 4358   2.603   2.866   4.038  0.8111 -0.9558  1.7298
  157GLN    HB2 4359   2.532   2.766   3.906  1.4108 -0.0183 -0.4540
  157GLN     CG 4360   2.405   2.787   4.063 -0.0261  0.1399  0.2666
  157GLN    HG1 4361   2.358   2.690   4.046 -2.1937  1.1445  0.2584
  157GLN    HG2 4362   2.402   2.812   4.168  0.0657 -0.2537  0.3665
  157GLN     CD 4363   2.314   2.881   3.986  0.7016  0.1274 -0.6302
  157GLN    OE1 4364   2.249   2.830   3.895  0.2047  0.0502 -0.2339
  157GLN    NE2 4365   2.322   3.012   4.009  0.3244  0.0922 -0.2874
  157GLN   HE21 4366   2.397   3.040   4.071  3.1317 -2.4305 -2.2513
  157GLN   HE22 4367   2.280   3.071   3.938 -4.7454 -2.5646  0.0978
  157GLN      C 4368   2.758   2.641   3.978 -0.2369  0.3883  0.1782
  157GLN      O 4369   2.744   2.584   3.871  0.1640 -0.3509  0.5105
  158GLN      N 4370   2.876   2.690   4.016  0.0608 -0.1277 -0.0739
  158GLN      H 4371   2.892   2.732   4.106  0.3739  1.8001 -0.9577
  158GLN     CA 4372   2.995   2.689   3.932  0.1707 -0.1426  0.0810
  158GLN     HA 4373   2.995   2.599   3.870  0.7130 -1.5611  2.0555
  158GLN     CB 4374   3.001   2.813   3.843 -0.0159 -0.2669 -0.1063
  158GLN    HB1 4375   2.934   2.791   3.760 -1.0155  1.3513  0.2172
  158GLN    HB2 4376   3.095   2.825   3.790 -1.4391  1.0946 -2.5015
  158GLN     CG 4377   2.960   2.949   3.898 -0.1953  0.0072 -0.9037
  158GLN    HG1 4378   3.021   2.971   3.986  1.6684  0.8993 -2.3328
  158GLN    HG2 4379   2.856   2.950   3.930  0.0904 -0.3665  0.0557
  158GLN     CD 4380   2.986   3.061   3.799 -0.3503  0.6774 -0.1984
  158GLN    OE1 4381   3.061   3.156   3.821  0.1088  0.2632  0.0411
  158GLN    NE2 4382   2.930   3.055   3.678 -0.1409 -0.4815 -0.2472
  158GLN   HE21 4383   2.951   3.128   3.611  3.3755 -0.8311  0.2561
  158GLN   HE22 4384   2.856   2.986   3.673 -0.7397  0.0814  0.6878
  158GLN      C 4385   3.122   2.691   4.016 -0.1125 -0.4901  0.5245
  158GLN      O 4386   3.139   2.775   4.104  0.7383 -0.2406  0.1273
  159ASN      N 4387   3.218   2.602   3.992  0.2883  0.0420  0.1511
  159ASN      H 4388   3.206   2.534   3.918  2.3245  0.2483 -0.4428
  159ASN     CA 4389   3.337   2.589   4.074  0.2255 -0.1846  0.2047
  159ASN     HA 4390   3.326   2.644   4.167  0.5480 -0.1047  0.1960
  159ASN     CB 4391   3.345   2.445   4.124  0.2609 -0.2459  0.0220
  159ASN    HB1 4392   3.384   2.381   4.045 -2.1264 -1.2893 -0.3885
  159ASN    HB2 4393   3.247   2.408   4.154  0.0631 -0.7997 -1.2447
  159ASN     CG 4394   3.436   2.424   4.244 -0.2114  0.2404  0.4721
  159ASN    OD1 4395   3.556   2.397   4.234 -0.1488  0.5558  0.3457
  159ASN    ND2 4396   3.387   2.448   4.366 -0.6398 -0.2734  0.4015
  159ASN   HD21 4397   3.460   2.471   4.432 -0.6094 -0.2732  0.3682
  159ASN   HD22 4398   3.294   2.487   4.372 -0.4400  0.3643 -0.4833
  159ASN      C 4399   3.466   2.620   4.001 -0.0831  0.1456 -0.2024
  159ASN      O 4400   3.550   2.670   4.076 -0.4876 -0.3029  0.5589
  160GLN      N 4401   3.485   2.591   3.872  0.3609 -0.8378  0.0789
  160GLN      H 4402   3.396   2.566   3.831 -0.1879 -0.2937  0.9047
  160GLN     CA 4403   3.600   2.625   3.790 -0.0073 -0.1229 -0.1458
  160GLN     HA 4404   3.693   2.622   3.847  0.9909  0.0933 -1.7043
  160GLN     CB 4405   3.599   2.517   3.682  0.0600 -0.5641  0.2887
  160GLN    HB1 4406   3.508   2.508   3.622  1.2234 -0.7154 -1.5226
  160GLN    HB2 4407   3.665   2.561   3.607 -1.1547 -0.4465 -0.7540
  160GLN     CG 4408   3.657   2.381   3.719 -0.2071 -0.5727  0.6816
  160GLN    HG1 4409   3.750   2.400   3.773  0.1733  0.5048 -0.2878
  160GLN    HG2 4410   3.696   2.329   3.631  4.2927  0.8721  1.5391
  160GLN     CD 4411   3.562   2.292   3.797 -0.6659 -0.4389  0.2870
  160GLN    OE1 4412   3.440   2.299   3.804 -0.6412  0.2986 -0.0230
  160GLN    NE2 4413   3.615   2.177   3.842 -0.0931 -0.2215  0.1737
  160GLN   HE21 4414   3.557   2.095   3.847 -1.2184  0.6005  1.6540
  160GLN   HE22 4415   3.715   2.171   3.855 -0.1605  0.7183  1.3508
  160GLN      C 4416   3.593   2.763   3.727  0.1173  0.3695  0.8966
  160GLN      O 4417   3.484   2.805   3.688  0.1970 -0.5667 -0.4003
  161TYR      N 4418   3.708   2.828   3.709  0.1625  0.1240  0.2755
  161TYR      H 4419   3.796   2.781   3.725  0.9910  1.6815  0.5143
  161TYR     CA 4420   3.716   2.970   3.678  0.0065  0.1324  0.2737
  161TYR     HA 4421   3.650   3.027   3.743 -1.4147 -0.4584 -0.6017
  161TYR     CB 4422   3.862   3.011   3.696  0.0980  0.2410 -0.6657
  161TYR    HB1 4423   3.891   2.968   3.792 -3.5729 -2.6859 -0.6229
  161TYR    HB2 4424   3.924   2.969   3.617  0.5175 -0.8017  0.1848
  161TYR     CG 4425   3.880   3.161   3.698  0.0862  0.2390  0.4499
  161TYR    CD1 4426   3.853   3.225   3.819  0.0315 -0.1267  0.6345
  161TYR    HD1 4427   3.806   3.167   3.897 -0.7118 -2.0680 -1.1621
  161TYR    CE1 4428   3.855   3.365   3.827  0.5720 -0.1141  0.3306
  161TYR    HE1 4429   3.824   3.419   3.916  0.2722  0.3540 -0.0537
  161TYR     CZ 4430   3.879   3.435   3.707  0.2096 -0.0944  0.2693
  161TYR     OH 4431   3.864   3.570   3.702 -0.3247 -0.1822 -0.8205
  161TYR     HH 4432   3.900   3.606   3.620  0.1323 -0.2320 -0.6482
  161TYR    CE2 4433   3.921   3.369   3.590  0.4211  0.4425  0.0401
  161TYR    HE2 4434   3.924   3.426   3.498 -2.6576  2.2138  0.8823
  161TYR    CD2 4435   3.928   3.229   3.586 -0.7192  0.3693  0.1773
  161TYR    HD2 4436   3.943   3.180   3.491  1.5482  1.2580  0.0127
  161TYR      C 4437   3.673   2.992   3.534  0.2074  0.5405  0.2766
  161TYR      O 4438   3.734   2.947   3.438  0.1983  1.0956  0.0038
  162ASN      N 4439   3.567   3.070   3.510 -0.1134 -0.1336 -0.5308
  162ASN      H 4440   3.518   3.095   3.595 -0.7711 -0.4420 -0.8115
  162ASN     CA 4441   3.500   3.112   3.389  0.1859  0.1671 -0.5942
  162ASN     HA 4442   3.489   3.018   3.335  0.9120  0.8932 -2.0495
  162ASN     CB 4443   3.353   3.152   3.409  0.3119  0.3372  0.0222
  162ASN    HB1 4444   3.300   3.066   3.450  1.8373  0.5010  2.5682
  162ASN    HB2 4445   3.358   3.240   3.472 -0.3718 -0.9086  1.8875
  162ASN     CG 4446   3.285   3.191   3.279  0.1809 -0.1130 -0.0450
  162ASN    OD1 4447   3.241   3.305   3.265  0.0972 -0.1342  0.0420
  162ASN    ND2 4448   3.257   3.101   3.183  0.0546  0.3511 -0.4480
  162ASN   HD21 4449   3.208   3.124   3.098 -0.6850  0.0345 -0.1136
  162ASN   HD22 4450   3.266   3.007   3.218  0.0967 -0.3672 -2.2966
  162ASN      C 4451   3.587   3.200   3.301 -0.0148  0.6045 -0.3589
  162ASN      O 4452   3.634   3.304   3.345 -0.0100  0.4125  0.0940
  163SER      N 4453   3.596   3.160   3.174  0.1353 -0.2994 -0.0675
  163SER      H 4454   3.560   3.067   3.156 -2.1228 -0.3597  3.7224
  163SER     CA 4455   3.644   3.241   3.064 -0.2409  0.1820  0.1217
  163SER     HA 4456   3.713   3.315   3.102  1.7294 -0.3439 -2.1650
  163SER     CB 4457   3.731   3.154   2.973 -0.5659 -0.2716  0.2382
  163SER    HB1 4458   3.672   3.068   2.944 -1.0555  0.5702 -1.4053
  163SER    HB2 4459   3.747   3.210   2.881 -1.4772  0.1663  0.3388
  163SER     OG 4460   3.856   3.121   3.031 -0.3860 -0.1377 -0.0679
  163SER     HG 4461   3.916   3.119   2.956 -2.1588  1.1842 -1.6275
  163SER      C 4462   3.538   3.309   2.978 -0.4155  0.3341  0.4558
  163SER    OC1 4463   3.444   3.240   2.933 -0.1672  0.1355  0.2401
  163SER    OC2 4464   3.542   3.434   2.977  0.0261  0.3238  0.5706
    1MET      N 4465   3.117   0.048   7.344  0.2217  0.1814  0.3992
    1MET     H1 4466   3.200   0.016   7.297  1.0383  2.0377  0.4862
    1MET     H2 4467   3.085  -0.032   7.396  1.3762 -0.3202  0.3775
    1MET     H3 4468   3.044   0.076   7.280 -0.9936 -2.4799  0.5252
    1MET     CA 4469   3.139   0.166   7.430  0.0511  0.4086  0.1328
    1MET     HA 4470   3.172   0.250   7.369 -0.6029 -0.0166 -0.8411
    1MET     CB 4471   3.254   0.143   7.527  0.4050 -0.2025 -0.4236
    1MET    HB1 4472   3.334   0.100   7.468  0.6275 -2.4110  1.3354
    1MET    HB2 4473   3.236   0.070   7.607  0.1667 -0.5142 -0.7610
    1MET     CG 4474   3.308   0.271   7.590 -0.1079 -0.0912 -0.2063
    1MET    HG1 4475   3.417   0.272   7.584  0.0252  2.1676  1.1995
    1MET    HG2 4476   3.279   0.365   7.542  0.2218 -0.1677 -0.5584
    1MET     SD 4477   3.257   0.276   7.763 -0.2346  0.0579 -0.2470
    1MET     CE 4478   3.282   0.448   7.816  0.8857 -0.1608 -0.0370
    1MET    HE1 4479   3.385   0.483   7.807  0.6937  0.1390 -1.2624
    1MET    HE2 4480   3.219   0.509   7.751 -0.1216 -0.2399  0.8411
    1MET    HE3 4481   3.247   0.458   7.919  1.0807  1.5531 -0.1115
    1MET      C 4482   3.007   0.198   7.500 -0.1064  0.4149 -0.1624
    1MET      O 4483   2.929   0.108   7.531  0.6616 -0.3239 -0.3085
    2ALA      N 4484   2.981   0.326   7.529 -0.5306  0.2979 -0.0158
    2ALA      H 4485   3.040   0.395   7.484 -0.4710 -0.6416 -1.4558
    2ALA     CA 4486   2.881   0.382   7.616 -0.2589  0.1278  0.4096
    2ALA     HA 4487   2.902   0.323   7.705  1.3122 -1.7989 -1.1405
    2ALA     CB 4488   2.910   0.531   7.635 -0.1840  0.0949  0.5519
    2ALA    HB1 4489   2.849   0.570   7.717 -0.5356  1.9459 -0.5458
    2ALA    HB2 4490   3.012   0.537   7.673  0.1449  1.3023 -0.4825
    2ALA    HB3 4491   2.896   0.598   7.551 -0.5787 -1.1700 -0.4123
    2ALA      C 4492   2.739   0.350   7.571  0.1563 -0.7034 -0.3335
    2ALA      O 4493   2.701   0.375   7.457 -0.4640  0.2036  0.0617
    3SER      N 4494   2.646   0.301   7.653 -0.0581  0.1398 -0.0683
    3SER      H 4495   2.661   0.290   7.753 -1.5002 -1.1657  0.0481
    3SER     CA 4496   2.511   0.265   7.614 -0.2162  0.8183 -0.1701
    3SER     HA 4497   2.476   0.298   7.516  1.0742 -0.8634 -1.2607
    3SER     CB 4498   2.505   0.112   7.608  0.4216  0.7875 -0.0993
    3SER    HB1 4499   2.535   0.070   7.703  1.1476 -0.7688 -0.9733
    3SER    HB2 4500   2.404   0.078   7.586  1.0796 -1.3319 -0.0769
    3SER     OG 4501   2.592   0.049   7.516 -0.0747  0.1141 -0.1102
    3SER     HG 4502   2.569  -0.044   7.528  2.5070 -0.5798 -0.0768
    3SER      C 4503   2.405   0.300   7.717  0.2403  1.0390  0.2257
    3SER      O 4504   2.437   0.307   7.836  0.4664  0.2552  0.2206
    4ASN      N 4505   2.277   0.297   7.681  0.2332  0.6460  0.2690
    4ASN      H 4506   2.246   0.275   7.588  0.6668  2.0563 -0.2360
    4ASN     CA 4507   2.170   0.318   7.777 -0.3046  0.4064 -0.2731
    4ASN     HA 4508   2.190   0.419   7.812 -0.2396  0.5385 -0.6965
    4ASN     CB 4509   2.043   0.332   7.694 -0.2673  0.2245 -0.3616
    4ASN    HB1 4510   1.970   0.376   7.762  0.5402  2.4869 -0.8742
    4ASN    HB2 4511   2.057   0.413   7.623  1.9378  1.0458  0.9259
    4ASN     CG 4512   1.983   0.207   7.630  0.2484 -0.2887  0.1437
    4ASN    OD1 4513   2.015   0.172   7.516 -0.4996 -0.1295 -0.1232
    4ASN    ND2 4514   1.915   0.129   7.713  0.8004 -0.3449  0.5456
    4ASN   HD21 4515   1.885   0.042   7.672 -0.0725  0.8036 -1.3317
    4ASN   HD22 4516   1.873   0.169   7.796 -1.3563 -3.1361  0.9399
    4ASN      C 4517   2.147   0.215   7.888  0.2746  0.2795 -0.2701
    4ASN      O 4518   2.187   0.100   7.876  0.1277  0.1869  0.1364
    5ASP      N 4519   2.078   0.248   7.997  0.0838 -0.1312 -0.2667
    5ASP      H 4520   2.034   0.336   8.018 -1.0955 -0.5166 -1.0549
    5ASP     CA 4521   2.053   0.148   8.099 -0.0602 -0.1208 -0.2928
    5ASP     HA 4522   2.144   0.089   8.113  0.7726  0.4415 -2.8008
    5ASP     CB 4523   2.011   0.213   8.230  0.1147 -0.2856 -0.1546
    5ASP    HB1 4524   1.912   0.255   8.211 -0.7280 -1.6891  0.8632
    5ASP    HB2 4525   2.076   0.297   8.257 -1.4433  0.4210  1.6732
    5ASP     CG 4526   2.004   0.118   8.349 -0.1410  0.2434  0.2619
    5ASP    OD1 4527   1.899   0.108   8.415 -0.2045  0.0537  0.1332
    5ASP    OD2 4528   2.106   0.052   8.379 -0.0440  0.3980  0.2737
    5ASP      C 4529   1.942   0.053   8.054 -0.3059 -0.2161  0.5005
    5ASP      O 4530   1.850   0.090   7.981 -0.1492  0.1063  0.4643
    6TYR      N 4531   1.954  -0.074   8.091  0.0645 -0.3436 -0.0523
    6TYR      H 4532   2.034  -0.099   8.147 -1.3439 -1.9181  1.4212
    6TYR     CA 4533   1.898  -0.184   8.014  0.0319 -0.3572 -0.0093
    6TYR     HA 4534   1.863  -0.147   7.917  0.6813  1.1070  0.2889
    6TYR     CB 4535   2.007  -0.285   7.979  0.0485 -0.4972  0.4518
    6TYR    HB1 4536   2.065  -0.315   8.067 -1.8455 -1.8223  1.3103
    6TYR    HB2 4537   2.091  -0.239   7.925 -0.6550 -0.4233 -0.6049
    6TYR     CG 4538   1.960  -0.405   7.901  0.2891 -0.0619 -0.3810
    6TYR    CD1 4539   1.910  -0.525   7.956  0.3354  0.1080  0.0393
    6TYR    HD1 4540   1.912  -0.530   8.063  1.0089  2.5966  0.2136
    6TYR    CE1 4541   1.871  -0.626   7.868  0.2699  0.4939 -0.3808
    6TYR    HE1 4542   1.833  -0.716   7.913 -0.3331  0.0357 -1.7493
    6TYR     CZ 4543   1.872  -0.614   7.727 -0.0298 -0.1073 -0.4392
    6TYR     OH 4544   1.841  -0.719   7.646 -0.0159 -0.2243 -0.2931
    6TYR     HH 4545   1.832  -0.798   7.700  1.5262  0.8971  1.7616
    6TYR    CE2 4546   1.913  -0.490   7.674  0.1527 -0.2155 -0.5502
    6TYR    HE2 4547   1.918  -0.487   7.566  0.5861 -2.4814 -0.6336
    6TYR    CD2 4548   1.958  -0.391   7.762  0.4017 -0.4395 -0.4236
    6TYR    HD2 4549   1.980  -0.296   7.716  1.7162 -0.1765  0.6700
    6TYR      C 4550   1.784  -0.251   8.088 -0.2828  0.1932  0.0149
    6TYR      O 4551   1.789  -0.269   8.210  0.3910 -0.0005 -0.0342
    7THR      N 4552   1.691  -0.306   8.010  0.2638 -0.5461 -0.1333
    7THR      H 4553   1.702  -0.283   7.912  0.1472 -1.5140 -0.3801
    7THR     CA 4554   1.582  -0.390   8.055 -0.0404  0.0309  0.2147
    7THR     HA 4555   1.615  -0.455   8.136 -1.1706 -1.5808 -0.5758
    7THR     CB 4556   1.459  -0.310   8.097  0.0372  0.3066 -0.0818
    7THR     HB 4557   1.380  -0.383   8.110  1.4985 -1.2871  0.2976
    7THR    CG2 4558   1.472  -0.213   8.214  0.0675 -0.1392  0.2864
    7THR   HG21 4559   1.537  -0.128   8.191  1.1518 -1.1417 -0.4568
    7THR   HG22 4560   1.521  -0.252   8.303  0.9169 -1.7588 -0.8524
    7THR   HG23 4561   1.370  -0.176   8.223 -0.4613 -0.9861 -1.8272
    7THR    OG1 4562   1.424  -0.227   7.988 -0.2013  0.7379  0.3203
    7THR    HG1 4563   1.492  -0.162   7.971  0.7117 -0.3024 -0.1508
    7THR      C 4564   1.542  -0.485   7.944 -0.5807  0.5825 -0.0703
    7THR      O 4565   1.575  -0.476   7.826  0.4401 -0.2151  0.1329
    8GLN      N 4566   1.475  -0.597   7.974  0.2200  0.0902 -0.0742
    8GLN      H 4567   1.451  -0.602   8.072 -1.1418  2.1927 -0.2180
    8GLN     CA 4568   1.458  -0.703   7.877 -0.0247  0.0168  0.0484
    8GLN     HA 4569   1.541  -0.704   7.805 -0.9736  1.5266 -1.1312
    8GLN     CB 4570   1.452  -0.838   7.947 -0.3100 -0.0529 -0.1097
    8GLN    HB1 4571   1.532  -0.845   8.021  1.1707  1.4087 -1.4989
    8GLN    HB2 4572   1.356  -0.842   7.999 -0.7179  0.9361 -0.7630
    8GLN     CG 4573   1.456  -0.956   7.851 -0.1686  0.0341 -0.2106
    8GLN    HG1 4574   1.377  -0.941   7.777  0.1334  1.3214 -0.2968
    8GLN    HG2 4575   1.433  -1.051   7.900 -1.6433 -0.4765 -1.7442
    8GLN     CD 4576   1.586  -0.978   7.775 -0.1441 -0.0615 -0.1410
    8GLN    OE1 4577   1.692  -0.926   7.810 -0.0019 -0.2487 -0.2924
    8GLN    NE2 4578   1.577  -1.059   7.670 -0.4640 -0.0746 -0.1048
    8GLN   HE21 4579   1.668  -1.089   7.637 -1.5238 -0.4518 -3.0442
    8GLN   HE22 4580   1.491  -1.103   7.641  0.1735 -1.3336 -0.1522
    8GLN      C 4581   1.336  -0.661   7.796 -0.2558 -0.3488  0.2059
    8GLN      O 4582   1.223  -0.660   7.845 -0.1901  0.6332  0.3591
    9GLN      N 4583   1.351  -0.641   7.665 -0.1093 -0.5341  0.1926
    9GLN      H 4584   1.443  -0.648   7.625  0.0716  0.8059  0.3267
    9GLN     CA 4585   1.240  -0.588   7.588 -0.3918 -0.5891  0.5595
    9GLN     HA 4586   1.155  -0.568   7.654 -0.0904  0.6101  0.6056
    9GLN     CB 4587   1.276  -0.455   7.524 -0.5902 -0.5268  0.5759
    9GLN    HB1 4588   1.370  -0.468   7.471 -0.5193  0.0783  0.5390
    9GLN    HB2 4589   1.193  -0.437   7.456 -0.5610 -0.9065  0.4394
    9GLN     CG 4590   1.300  -0.341   7.623  0.5109 -0.2257 -0.0192
    9GLN    HG1 4591   1.354  -0.261   7.572 -0.8281  0.3857 -0.5183
    9GLN    HG2 4592   1.365  -0.373   7.704 -3.0681 -0.2236  3.1353
    9GLN     CD 4593   1.178  -0.281   7.690  0.0541 -1.0194 -0.1285
    9GLN    OE1 4594   1.061  -0.291   7.652  0.1778 -0.3386 -0.6964
    9GLN    NE2 4595   1.201  -0.214   7.803 -0.5985 -0.0152 -0.5715
    9GLN   HE21 4596   1.294  -0.208   7.843 -0.6338 -0.4582 -0.4196
    9GLN   HE22 4597   1.120  -0.180   7.854  0.1165  0.8248  0.0302
    9GLN      C 4598   1.187  -0.686   7.484 -0.0077 -0.1433 -0.0573
    9GLN      O 4599   1.071  -0.678   7.446 -0.0220  0.9111  0.1747
   10ALA      N 4600   1.277  -0.772   7.437 -0.0852 -0.2446 -0.0197
   10ALA      H 4601   1.373  -0.766   7.468 -0.7034 -1.3864  2.3489
   10ALA     CA 4602   1.251  -0.884   7.349 -0.2978 -0.0074 -0.2597
   10ALA     HA 4603   1.186  -0.851   7.268  1.8173  2.2419 -1.1549
   10ALA     CB 4604   1.383  -0.934   7.290 -0.0467 -0.3443  0.5736
   10ALA    HB1 4605   1.373  -1.029   7.238 -4.8232 -0.1143  0.6380
   10ALA    HB2 4606   1.456  -0.955   7.368  0.4099 -0.6986  0.0574
   10ALA    HB3 4607   1.433  -0.858   7.230 -2.2259 -0.6773 -1.8638
   10ALA      C 4608   1.178  -1.000   7.416  0.3939  0.0287  0.5662
   10ALA      O 4609   1.147  -0.987   7.534 -0.1684 -0.5780  0.4950
   11THR      N 4610   1.144  -1.108   7.345  0.0807  0.2836  0.3274
   11THR      H 4611   1.164  -1.107   7.246 -1.4180  0.4086  0.0014
   11THR     CA 4612   1.049  -1.212   7.379  0.1040  0.1246 -0.0899
   11THR     HA 4613   1.029  -1.201   7.485 -0.4426  1.5343 -0.3265
   11THR     CB 4614   0.917  -1.181   7.309 -0.0670 -0.0497  0.1536
   11THR     HB 4615   0.847  -1.253   7.350 -0.4965 -0.9356 -1.9889
   11THR    CG2 4616   0.866  -1.038   7.323 -0.5908 -0.1649 -0.5457
   11THR   HG21 4617   0.884  -1.010   7.427  2.2612 -2.3512 -0.3212
   11THR   HG22 4618   0.911  -0.971   7.249 -0.7147 -1.4305 -1.8105
   11THR   HG23 4619   0.758  -1.039   7.303 -0.5267  0.8410 -1.0190
   11THR    OG1 4620   0.936  -1.199   7.170 -0.1055 -0.6259  0.2210
   11THR    HG1 4621   0.968  -1.112   7.145 -0.1010 -0.7219 -0.1093
   11THR      C 4622   1.094  -1.353   7.341 -0.8292 -0.0487 -0.5816
   11THR      O 4623   1.178  -1.363   7.252 -0.1844  0.1349 -0.0024
   12GLN      N 4624   1.031  -1.457   7.394 -0.3932 -0.1026 -0.1603
   12GLN      H 4625   0.973  -1.435   7.474 -1.1117 -1.8029 -0.1686
   12GLN     CA 4626   1.075  -1.595   7.393 -0.0688 -0.0005 -0.0542
   12GLN     HA 4627   1.142  -1.599   7.479  1.6302  1.1036 -1.2827
   12GLN     CB 4628   0.959  -1.691   7.420  0.3532 -0.5811 -0.2937
   12GLN    HB1 4629   0.886  -1.678   7.340  0.6657 -1.4760 -0.7380
   12GLN    HB2 4630   0.908  -1.668   7.514  0.7008 -0.8343 -0.0385
   12GLN     CG 4631   1.001  -1.838   7.425  0.1467 -0.6435 -0.3820
   12GLN    HG1 4632   1.020  -1.876   7.324  0.7437  1.5873 -1.1790
   12GLN    HG2 4633   1.097  -1.852   7.474  0.7539  0.5399 -1.1723
   12GLN     CD 4634   0.900  -1.932   7.487 -0.1353 -0.2974 -0.3147
   12GLN    OE1 4635   0.785  -1.894   7.510  0.0238  0.0436 -0.0811
   12GLN    NE2 4636   0.930  -2.059   7.517 -0.3933 -0.1514  0.5799
   12GLN   HE21 4637   0.857  -2.120   7.550 -0.7499  0.5314  1.0988
   12GLN   HE22 4638   1.026  -2.091   7.518 -0.8740 -1.6383  0.2742
   12GLN      C 4639   1.155  -1.643   7.273 -0.2256 -0.3864 -0.0058
   12GLN      O 4640   1.267  -1.690   7.290 -0.6004 -1.0684  0.6697
   13SER      N 4641   1.107  -1.635   7.149 -0.1648  0.1638  0.0046
   13SER      H 4642   1.012  -1.601   7.142 -0.9473 -1.8734 -0.0462
   13SER     CA 4643   1.179  -1.676   7.030  0.1276 -0.2783  0.3285
   13SER     HA 4644   1.203  -1.782   7.029  0.6401 -0.1690  0.6945
   13SER     CB 4645   1.094  -1.653   6.905  0.2398 -0.7952  0.1580
   13SER    HB1 4646   1.146  -1.694   6.819  0.1811 -1.4476  0.4232
   13SER    HB2 4647   1.083  -1.546   6.894 -1.9598 -0.7055  2.2138
   13SER     OG 4648   0.970  -1.719   6.921 -0.0945 -0.1605  0.1831
   13SER     HG 4649   0.987  -1.811   6.940  2.0012 -0.1228 -1.1437
   13SER      C 4650   1.308  -1.597   7.011  0.0402 -0.3817 -0.7238
   13SER      O 4651   1.400  -1.654   6.952  0.3556 -0.4548 -0.1625
   14TYR      N 4652   1.315  -1.469   7.048  0.0736 -0.4757 -0.4012
   14TYR      H 4653   1.236  -1.428   7.096  0.0485 -2.6535  1.5874
   14TYR     CA 4654   1.431  -1.384   7.026 -0.0189 -0.3433 -0.3759
   14TYR     HA 4655   1.496  -1.439   6.958  0.2224 -0.0372 -0.3936
   14TYR     CB 4656   1.382  -1.258   6.954  0.0754  0.3111  0.6902
   14TYR    HB1 4657   1.324  -1.197   7.024  1.5145 -0.1915  2.4127
   14TYR    HB2 4658   1.469  -1.204   6.916  0.3493 -0.4044  0.2849
   14TYR     CG 4659   1.295  -1.289   6.836  0.0844 -0.0310  0.7724
   14TYR    CD1 4660   1.157  -1.267   6.837  0.0716  0.1291 -0.7585
   14TYR    HD1 4661   1.104  -1.219   6.918 -0.4234 -0.5089 -0.6911
   14TYR    CE1 4662   1.082  -1.301   6.724 -0.8743 -0.0092 -0.1062
   14TYR    HE1 4663   0.975  -1.286   6.725 -0.8296  0.4469  1.7908
   14TYR     CZ 4664   1.142  -1.355   6.609 -0.0354  0.1472  0.2524
   14TYR     OH 4665   1.076  -1.392   6.495  0.8279 -0.1482 -0.1663
   14TYR     HH 4666   0.983  -1.404   6.515  0.0650  1.4950 -2.3547
   14TYR    CE2 4667   1.282  -1.373   6.607 -0.0445  0.1099 -0.1962
   14TYR    HE2 4668   1.326  -1.427   6.525 -0.4021 -0.4056 -0.0518
   14TYR    CD2 4669   1.356  -1.345   6.723 -0.8708 -0.5888  0.5180
   14TYR    HD2 4670   1.464  -1.354   6.721 -0.9712 -2.3324 -2.1953
   14TYR      C 4671   1.513  -1.364   7.153 -0.4253 -0.1285 -0.1436
   14TYR      O 4672   1.625  -1.316   7.143 -0.5582  0.2128  0.0034
   15GLY      N 4673   1.457  -1.383   7.272  0.2212  0.4093  0.2483
   15GLY      H 4674   1.371  -1.436   7.273  0.5683 -0.1808 -0.6213
   15GLY     CA 4675   1.507  -1.332   7.398  0.4201  1.3016 -0.1810
   15GLY    HA1 4676   1.448  -1.247   7.432 -1.2630 -0.5566  1.9020
   15GLY    HA2 4677   1.614  -1.311   7.397  0.1692  2.6780 -0.8216
   15GLY      C 4678   1.489  -1.423   7.519  0.4527  0.4753 -0.7883
   15GLY      O 4679   1.388  -1.492   7.530  0.3911  0.5401 -0.9521
   16ALA      N 4680   1.585  -1.414   7.613 -0.0894 -0.5353 -0.1167
   16ALA      H 4681   1.669  -1.360   7.598 -0.7249  0.5450  0.0448
   16ALA     CA 4682   1.580  -1.476   7.743 -0.7198 -0.0106  0.1172
   16ALA     HA 4683   1.510  -1.559   7.747 -0.0174 -0.6773 -1.0496
   16ALA     CB 4684   1.710  -1.552   7.769 -0.0903  0.7991 -0.5977
   16ALA    HB1 4685   1.731  -1.628   7.693 -1.2198  0.2935 -0.4234
   16ALA    HB2 4686   1.792  -1.482   7.781  0.7456 -0.2091 -0.3047
   16ALA    HB3 4687   1.685  -1.609   7.858 -1.6316  0.3773 -1.2570
   16ALA      C 4688   1.555  -1.378   7.857 -0.0060  0.4089 -0.0821
   16ALA      O 4689   1.620  -1.274   7.868  0.4528  0.1900 -0.6987
   17TYR      N 4690   1.449  -1.403   7.934  0.6975 -0.3072  0.6639
   17TYR      H 4691   1.395  -1.487   7.924 -1.7435  1.0975  1.2816
   17TYR     CA 4692   1.408  -1.307   8.035  0.2036 -0.2069  0.3670
   17TYR     HA 4693   1.445  -1.208   8.007  1.2114 -0.6864 -0.0046
   17TYR     CB 4694   1.255  -1.299   8.040  0.1881 -0.3405  0.1255
   17TYR    HB1 4695   1.204  -1.309   7.944  1.4760  1.1556 -0.7632
   17TYR    HB2 4696   1.224  -1.381   8.104 -2.2993 -0.2801 -0.8866
   17TYR     CG 4697   1.202  -1.168   8.094  0.6800 -0.0448 -0.1025
   17TYR    CD1 4698   1.177  -1.149   8.230 -0.9647 -0.7024 -0.2892
   17TYR    HD1 4699   1.195  -1.233   8.296 -0.0578 -1.0750 -0.9804
   17TYR    CE1 4700   1.135  -1.030   8.289 -0.0835 -0.4151 -0.2258
   17TYR    HE1 4701   1.143  -1.019   8.397 -0.1360  1.2050 -0.3576
   17TYR     CZ 4702   1.108  -0.922   8.203  0.8772 -0.0911 -0.1329
   17TYR     OH 4703   1.066  -0.804   8.255 -0.0516 -0.4070 -0.1564
   17TYR     HH 4704   1.053  -0.806   8.350  0.4962  1.9000  0.0254
   17TYR    CE2 4705   1.121  -0.939   8.063  0.0363  0.0697 -0.2351
   17TYR    HE2 4706   1.099  -0.855   7.999  0.4417 -0.0505 -0.5332
   17TYR    CD2 4707   1.168  -1.061   8.011  0.1654 -0.0358  0.1223
   17TYR    HD2 4708   1.179  -1.067   7.904 -0.2367  1.0711 -0.0006
   17TYR      C 4709   1.453  -1.352   8.173  0.2117  0.0265  0.4411
   17TYR      O 4710   1.428  -1.467   8.208 -0.0286 -0.0624 -0.0066
   18PRO      N 4711   1.510  -1.262   8.254 -0.2720  0.1530  0.6440
   18PRO     CD 4712   1.534  -1.121   8.230  0.2359 -0.0513 -0.0751
   18PRO    HD1 4713   1.609  -1.110   8.152  0.3409 -1.4130 -0.1937
   18PRO    HD2 4714   1.446  -1.064   8.201  1.3530  2.3650  0.9970
   18PRO     CG 4715   1.583  -1.058   8.361  0.0535  0.1616 -0.1093
   18PRO    HG1 4716   1.500  -1.026   8.424 -0.6491 -2.3789  0.3949
   18PRO    HG2 4717   1.652  -0.980   8.329  1.2290 -1.7747 -2.7136
   18PRO     CB 4718   1.658  -1.177   8.420 -0.0636  0.2578  0.2333
   18PRO    HB1 4719   1.678  -1.173   8.527 -0.5867  0.5048  0.3244
   18PRO    HB2 4720   1.745  -1.191   8.356  0.0098 -0.4436  0.4771
   18PRO     CA 4721   1.568  -1.295   8.383  0.3167 -0.0662  0.3262
   18PRO     HA 4722   1.630  -1.383   8.366 -0.2229 -0.1196 -1.6257
   18PRO      C 4723   1.469  -1.329   8.493 -0.1306 -0.0536 -0.0686
   18PRO      O 4724   1.353  -1.288   8.499  0.0517  0.3668  0.6624
   19THR      N 4725   1.514  -1.417   8.583  0.3532  0.1328 -0.1247
   19THR      H 4726   1.602  -1.460   8.561  0.3086 -0.3909  0.6977
   19THR     CA 4727   1.435  -1.484   8.685  0.4339 -0.0815 -0.2025
   19THR     HA 4728   1.348  -1.521   8.631  1.6210  0.7436 -2.8786
   19THR     CB 4729   1.507  -1.604   8.746 -0.1285 -0.2252  0.1836
   19THR     HB 4730   1.548  -1.651   8.657  1.1700  0.5708  0.3264
   19THR    CG2 4731   1.627  -1.572   8.835  0.2371  0.2581 -0.4747
   19THR   HG21 4732   1.700  -1.653   8.840 -1.8900 -1.7301  0.0451
   19THR   HG22 4733   1.589  -1.538   8.931  0.0456  1.1039 -0.8430
   19THR   HG23 4734   1.671  -1.484   8.788 -1.0396  1.5993  0.7393
   19THR    OG1 4735   1.423  -1.695   8.812 -0.6873  0.1904  0.0517
   19THR    HG1 4736   1.476  -1.775   8.807 -1.3875 -0.3611  1.0077
   19THR      C 4737   1.391  -1.383   8.790 -0.5442 -0.1400 -0.5537
   19THR      O 4738   1.469  -1.294   8.824 -0.4795 -0.2697 -0.3638
   20GLN      N 4739   1.266  -1.396   8.835 -0.6050 -0.3582 -0.7793
   20GLN      H 4740   1.216  -1.473   8.795  0.2366 -0.7256 -1.1390
   20GLN     CA 4741   1.199  -1.308   8.930 -0.0390 -0.5170 -0.2245
   20GLN     HA 4742   1.190  -1.209   8.886 -1.0577 -0.2293  0.5886
   20GLN     CB 4743   1.056  -1.357   8.949 -0.0972 -0.1595  0.2604
   20GLN    HB1 4744   1.045  -1.465   8.936 -3.3109 -0.0195  0.7894
   20GLN    HB2 4745   1.010  -1.327   9.043 -2.4085 -1.7829 -0.2594
   20GLN     CG 4746   0.968  -1.313   8.832  0.0975 -0.0733  0.1470
   20GLN    HG1 4747   1.032  -1.309   8.744  2.0469  1.8611  1.5389
   20GLN    HG2 4748   0.882  -1.376   8.812  1.2773 -1.0067 -2.4265
   20GLN     CD 4749   0.919  -1.170   8.851  0.3915  0.0320  0.1154
   20GLN    OE1 4750   0.809  -1.147   8.900  0.0600 -0.5209 -0.3521
   20GLN    NE2 4751   1.001  -1.073   8.808  0.4450 -0.0646 -0.0031
   20GLN   HE21 4752   0.988  -0.975   8.830  0.6997  0.8572 -3.3580
   20GLN   HE22 4753   1.096  -1.090   8.780  0.3433  1.2655 -1.2344
   20GLN      C 4754   1.269  -1.289   9.063 -0.5667 -0.5257  0.0575
   20GLN      O 4755   1.275  -1.170   9.091 -0.9589 -0.5636  0.3020
   21PRO      N 4756   1.320  -1.388   9.138 -0.6979 -0.4974  0.1857
   21PRO     CD 4757   1.280  -1.527   9.127 -0.8730 -0.4490  0.2213
   21PRO    HD1 4758   1.171  -1.528   9.113 -1.3377 -0.7591  3.2585
   21PRO    HD2 4759   1.337  -1.575   9.048 -2.0710 -1.7499  0.1089
   21PRO     CG 4760   1.309  -1.588   9.263 -0.1700  0.1580  0.3487
   21PRO    HG1 4761   1.222  -1.586   9.329 -0.6030  1.5275 -0.2292
   21PRO    HG2 4762   1.342  -1.690   9.246  0.8174  0.3168  1.1744
   21PRO     CB 4763   1.424  -1.507   9.323  0.2657  0.1050 -0.4066
   21PRO    HB1 4764   1.419  -1.498   9.432 -2.0084 -0.7244 -0.3888
   21PRO    HB2 4765   1.516  -1.557   9.292 -0.2124 -2.3439  1.7009
   21PRO     CA 4766   1.398  -1.372   9.259 -0.0731  0.0978 -0.2850
   21PRO     HA 4767   1.330  -1.320   9.328 -0.7668 -0.2554 -0.6890
   21PRO      C 4768   1.533  -1.307   9.235 -0.2162  0.5542  0.1319
   21PRO      O 4769   1.569  -1.277   9.122 -0.0602  0.2627  0.1053
   22GLY      N 4770   1.609  -1.279   9.342  0.1732  0.3593 -0.0930
   22GLY      H 4771   1.565  -1.293   9.432 -2.4610  1.2965 -1.1327
   22GLY     CA 4772   1.730  -1.201   9.331  0.4779 -0.0446  0.3581
   22GLY    HA1 4773   1.778  -1.240   9.241  0.2944  2.2063 -0.7842
   22GLY    HA2 4774   1.796  -1.213   9.417 -1.0461  2.5708  2.0323
   22GLY      C 4775   1.708  -1.054   9.301 -0.4178 -0.2700 -0.1207
   22GLY      O 4776   1.601  -1.003   9.334 -0.0355  0.2925  0.2672
   23GLN      N 4777   1.801  -0.996   9.224 -0.2933 -0.4115 -0.0751
   23GLN      H 4778   1.889  -1.043   9.207 -0.2901  0.1318 -1.7496
   23GLN     CA 4779   1.802  -0.856   9.189  0.5297 -0.3805  0.0445
   23GLN     HA 4780   1.705  -0.814   9.215 -0.4390 -1.9842 -0.8162
   23GLN     CB 4781   1.921  -0.789   9.258  0.4368 -0.3284  0.1542
   23GLN    HB1 4782   1.928  -0.805   9.365  1.2700 -1.5188 -0.0547
   23GLN    HB2 4783   1.897  -0.683   9.246 -0.2958 -0.5265 -0.2250
   23GLN     CG 4784   2.059  -0.817   9.199  0.3766 -0.1442 -0.0751
   23GLN    HG1 4785   2.068  -0.778   9.098  0.2881 -0.1206 -0.0738
   23GLN    HG2 4786   2.077  -0.924   9.203 -0.7302 -0.3110  1.0907
   23GLN     CD 4787   2.164  -0.751   9.288  0.1579  0.2495 -0.1051
   23GLN    OE1 4788   2.188  -0.803   9.397  0.2955  0.3774 -0.0744
   23GLN    NE2 4789   2.218  -0.635   9.250 -0.1917  0.3510 -0.2945
   23GLN   HE21 4790   2.202  -0.611   9.153  0.3417 -1.2323 -0.8129
   23GLN   HE22 4791   2.289  -0.594   9.308  0.3147 -2.2810  1.0731
   23GLN      C 4792   1.808  -0.839   9.038 -0.5840 -0.4427 -0.0162
   23GLN      O 4793   1.825  -0.930   8.957 -0.1732 -0.4301  0.0542
   24GLY      N 4794   1.790  -0.715   8.991 -0.2361 -0.4077 -0.0632
   24GLY      H 4795   1.763  -0.642   9.055 -0.9508 -0.0753 -0.7246
   24GLY     CA 4796   1.770  -0.680   8.852 -0.1386 -0.5021 -0.1014
   24GLY    HA1 4797   1.712  -0.587   8.854 -2.0412 -1.6609  0.7148
   24GLY    HA2 4798   1.707  -0.749   8.796  2.4258 -2.8586 -0.2678
   24GLY      C 4799   1.894  -0.670   8.765 -0.1067 -0.1375 -0.0150
   24GLY      O 4800   2.001  -0.719   8.799  0.0397 -0.3935 -0.8247
   25TYR      N 4801   1.879  -0.594   8.656 -0.0820 -0.9713 -0.6013
   25TYR      H 4802   1.786  -0.557   8.646 -0.1778 -1.5557 -2.1776
   25TYR     CA 4803   1.981  -0.576   8.555  0.4408 -0.2941  0.0391
   25TYR     HA 4804   2.007  -0.675   8.516 -0.2308 -0.2466 -0.5563
   25TYR     CB 4805   1.914  -0.510   8.435  0.0002 -0.5558  0.1407
   25TYR    HB1 4806   1.915  -0.403   8.457  0.4355 -0.2988 -1.0283
   25TYR    HB2 4807   1.984  -0.511   8.352 -0.5833 -1.7898 -0.3568
   25TYR     CG 4808   1.779  -0.556   8.385 -0.2743 -0.6014  0.9128
   25TYR    CD1 4809   1.773  -0.667   8.301 -0.1808 -0.0194  0.1231
   25TYR    HD1 4810   1.863  -0.720   8.274  0.9151  0.6454  2.2384
   25TYR    CE1 4811   1.647  -0.716   8.264 -0.1133 -0.0958 -0.0085
   25TYR    HE1 4812   1.641  -0.807   8.206 -0.5840  0.5304 -0.9759
   25TYR     CZ 4813   1.530  -0.645   8.300  0.0693 -0.1779  0.7583
   25TYR     OH 4814   1.407  -0.695   8.269  0.4277 -0.5366 -0.1176
   25TYR     HH 4815   1.338  -0.634   8.295  1.7218  0.9995 -0.1247
   25TYR    CE2 4816   1.540  -0.527   8.377  0.3529  0.0659  0.3504
   25TYR    HE2 4817   1.449  -0.482   8.412  1.6384  2.1500  1.2119
   25TYR    CD2 4818   1.666  -0.476   8.409  0.2735  0.4565  0.0492
   25TYR    HD2 4819   1.684  -0.395   8.478  1.6867  0.8917 -0.7782
   25TYR      C 4820   2.102  -0.490   8.588  0.1006 -0.0045  0.5257
   25TYR      O 4821   2.208  -0.510   8.530 -0.4850 -0.6325 -0.3418
   26SER      N 4822   2.085  -0.401   8.687 -0.4361  0.0338  0.4040
   26SER      H 4823   1.999  -0.396   8.739  0.1168  1.4414  1.2117
   26SER     CA 4824   2.189  -0.304   8.715 -0.1105 -0.2493  0.1815
   26SER     HA 4825   2.288  -0.350   8.721  0.1961  0.5502  1.9663
   26SER     CB 4826   2.195  -0.197   8.606 -0.2716 -0.3563  0.0662
   26SER    HB1 4827   2.218  -0.248   8.513  0.8625  2.9013 -1.6093
   26SER    HB2 4828   2.276  -0.124   8.611 -0.7517  0.1537  0.5932
   26SER     OG 4829   2.071  -0.134   8.586 -0.1318  0.0680  0.4934
   26SER     HG 4830   2.087  -0.075   8.512 -1.8046 -1.1473 -0.9309
   26SER      C 4831   2.167  -0.233   8.847  0.3231  0.2375 -0.0026
   26SER      O 4832   2.057  -0.182   8.868 -0.0973 -0.4549 -0.4865
   27GLN      N 4833   2.266  -0.230   8.937  0.1110  0.4930  0.2281
   27GLN      H 4834   2.351  -0.277   8.909 -0.9252 -0.7326 -1.0435
   27GLN     CA 4835   2.269  -0.162   9.065  0.0948  0.2182  0.3754
   27GLN     HA 4836   2.169  -0.159   9.108 -0.9138 -2.4243 -1.4774
   27GLN     CB 4837   2.342  -0.268   9.147  0.0511  0.2541  0.4608
   27GLN    HB1 4838   2.274  -0.353   9.159 -2.5947  1.8285 -2.0284
   27GLN    HB2 4839   2.436  -0.293   9.099  0.2878 -0.2340  1.1607
   27GLN     CG 4840   2.376  -0.209   9.284 -0.2391 -0.0276  0.6555
   27GLN    HG1 4841   2.283  -0.178   9.333  0.3907  1.3990  0.9713
   27GLN    HG2 4842   2.446  -0.128   9.267 -1.0135  0.5220 -0.0393
   27GLN     CD 4843   2.451  -0.315   9.363 -0.2328 -0.3476  0.2234
   27GLN    OE1 4844   2.450  -0.436   9.337 -0.7261 -0.2819 -0.0897
   27GLN    NE2 4845   2.527  -0.276   9.465  0.1704 -0.0652 -0.1828
   27GLN   HE21 4846   2.536  -0.177   9.478 -2.5941  0.1370  0.8087
   27GLN   HE22 4847   2.581  -0.349   9.509 -2.0526 -1.0383  1.0873
   27GLN      C 4848   2.322  -0.021   9.050 -0.2747  0.3148 -0.0398
   27GLN      O 4849   2.387   0.003   8.948 -0.8122 -0.1461 -0.4974
   28GLN      N 4850   2.306   0.065   9.151 -0.1278  0.2614  0.0298
   28GLN      H 4851   2.257   0.020   9.227 -1.8938  1.0735 -0.5660
   28GLN     CA 4852   2.344   0.204   9.169  0.1800  0.1732  0.0501
   28GLN     HA 4853   2.432   0.220   9.107  0.0587  1.2763  0.1410
   28GLN     CB 4854   2.228   0.297   9.140  0.1711  0.0615 -0.2693
   28GLN    HB1 4855   2.255   0.396   9.177  2.9965 -1.2547  1.5088
   28GLN    HB2 4856   2.144   0.272   9.205  0.2847  0.7504  0.1513
   28GLN     CG 4857   2.177   0.297   8.996  0.1643  0.1832 -0.2669
   28GLN    HG1 4858   2.260   0.294   8.925  1.2897 -0.9621  1.0487
   28GLN    HG2 4859   2.114   0.209   8.980 -1.9146  1.7689 -1.4175
   28GLN     CD 4860   2.086   0.413   8.956 -0.2224 -0.1116 -0.2482
   28GLN    OE1 4861   2.029   0.485   9.038 -0.1396 -0.5447  0.1963
   28GLN    NE2 4862   2.051   0.436   8.829 -0.0518  0.4541 -0.1975
   28GLN   HE21 4863   1.966   0.488   8.816  0.1566  1.0254  0.6333
   28GLN   HE22 4864   2.065   0.361   8.762  0.7401 -0.4349  0.9130
   28GLN      C 4865   2.394   0.218   9.313  0.4519 -0.3272  0.0093
   28GLN      O 4866   2.324   0.167   9.399 -0.6450 -0.0399 -0.6900
   29SER      N 4867   2.503   0.289   9.342 -0.0137  0.6076 -0.4938
   29SER      H 4868   2.546   0.340   9.265  0.0202 -0.7458 -1.4116
   29SER     CA 4869   2.570   0.323   9.466  0.0911 -0.2829 -0.3000
   29SER     HA 4870   2.496   0.329   9.546  1.3664 -0.7339  0.9509
   29SER     CB 4871   2.672   0.219   9.510  0.3085  0.0700  0.0386
   29SER    HB1 4872   2.726   0.250   9.599  2.9641  0.1487 -1.4956
   29SER    HB2 4873   2.741   0.213   9.426  0.2170 -1.2123  0.0401
   29SER     OG 4874   2.610   0.093   9.519  0.1181  0.1818  0.3025
   29SER     HG 4875   2.597   0.062   9.609  1.2989  1.4778  0.9513
   29SER      C 4876   2.646   0.455   9.455  0.2015 -0.3706 -0.6036
   29SER      O 4877   2.686   0.500   9.562 -0.3525 -0.0533 -0.5276
   30SER      N 4878   2.669   0.519   9.340  0.0354 -0.1561 -0.5175
   30SER      H 4879   2.618   0.496   9.257  0.0484  0.5586 -0.7320
   30SER     CA 4880   2.769   0.624   9.329 -0.2544  0.1857  0.0118
   30SER     HA 4881   2.857   0.586   9.381  0.0374  0.1709 -0.4844
   30SER     CB 4882   2.807   0.643   9.182  0.0387 -0.3347  0.0175
   30SER    HB1 4883   2.840   0.550   9.134  0.6039 -0.5271  0.7581
   30SER    HB2 4884   2.885   0.719   9.171  0.9835 -0.8466  2.4533
   30SER     OG 4885   2.693   0.694   9.118  0.3416 -0.2266 -0.4418
   30SER     HG 4886   2.651   0.633   9.056 -0.9300 -1.2601  1.3484
   30SER      C 4887   2.732   0.752   9.402 -0.1833 -0.3471  1.0014
   30SER      O 4888   2.819   0.838   9.412  0.2436 -0.6284 -0.0623
   31GLN      N 4889   2.603   0.778   9.425 -0.4630 -0.0403 -0.7446
   31GLN      H 4890   2.531   0.709   9.413  0.3557 -0.8454 -1.1147
   31GLN     CA 4891   2.566   0.893   9.505  0.1221 -0.3886  0.0447
   31GLN     HA 4892   2.621   0.986   9.488  0.5856 -0.5793  0.4869
   31GLN     CB 4893   2.421   0.927   9.470  0.2466  0.1690  0.0648
   31GLN    HB1 4894   2.356   0.841   9.485 -1.2459  1.2480 -0.0069
   31GLN    HB2 4895   2.382   1.005   9.536 -1.2139 -0.2295 -0.3084
   31GLN     CG 4896   2.408   0.974   9.326  0.1142 -0.1904 -0.0402
   31GLN    HG1 4897   2.480   1.053   9.304 -0.9625  1.1866  1.1905
   31GLN    HG2 4898   2.425   0.888   9.261 -0.0923 -0.7793  0.6805
   31GLN     CD 4899   2.268   1.023   9.291  0.0713 -0.2795  0.0064
   31GLN    OE1 4900   2.180   1.028   9.376 -0.1813 -0.2577 -0.2543
   31GLN    NE2 4901   2.245   1.053   9.163 -0.1809 -1.2091 -0.1721
   31GLN   HE21 4902   2.309   1.029   9.088  0.2063 -0.0710 -0.2232
   31GLN   HE22 4903   2.147   1.075   9.151 -1.2223 -3.9538  2.2048
   31GLN      C 4904   2.595   0.870   9.652 -0.0366  0.2141  0.1736
   31GLN      O 4905   2.685   0.940   9.698  0.4678 -0.1765 -0.2096
   32PRO      N 4906   2.537   0.777   9.729 -0.3611  0.1616 -0.1340
   32PRO     CD 4907   2.443   0.677   9.682  0.5295 -0.4474 -0.6429
   32PRO    HD1 4908   2.344   0.719   9.669  1.5301  1.7410 -1.6681
   32PRO    HD2 4909   2.480   0.626   9.593 -0.2535  0.4028 -1.4738
   32PRO     CG 4910   2.440   0.572   9.793  0.6074  0.2815  0.0606
   32PRO    HG1 4911   2.523   0.502   9.790  0.7170  0.3651  0.8924
   32PRO    HG2 4912   2.345   0.518   9.790  0.1342  0.7928  2.9014
   32PRO     CB 4913   2.461   0.657   9.918 -0.1630  1.0642 -0.3383
   32PRO    HB1 4914   2.367   0.703   9.951 -0.0953  0.4235  0.7630
   32PRO    HB2 4915   2.497   0.604  10.006 -1.7948 -0.0772 -0.3192
   32PRO     CA 4916   2.559   0.765   9.871  0.2860  0.7248 -0.1787
   32PRO     HA 4917   2.536   0.859   9.922  1.0810  1.5709 -1.3414
   32PRO      C 4918   2.696   0.715   9.917 -0.0821  0.0277  0.1896
   32PRO      O 4919   2.726   0.723  10.035 -0.4426 -0.2675  0.3036
   33TYR      N 4920   2.777   0.654   9.830 -0.2305  0.4924 -0.2807
   33TYR      H 4921   2.752   0.664   9.732  0.5136  0.4755 -0.4744
   33TYR     CA 4922   2.911   0.605   9.854 -0.2162  0.2560 -0.8184
   33TYR     HA 4923   2.956   0.656   9.939 -0.2847 -1.3013  0.1958
   33TYR     CB 4924   2.906   0.459   9.897  0.2910  0.4977  0.0747
   33TYR    HB1 4925   3.003   0.428   9.937 -0.5238 -0.9440  1.0255
   33TYR    HB2 4926   2.879   0.397   9.812 -2.2270 -1.8534  2.4185
   33TYR     CG 4927   2.800   0.428  10.000  0.4552  0.0057  0.1002
   33TYR    CD1 4928   2.823   0.460  10.134  0.1965 -0.6108  0.2954
   33TYR    HD1 4929   2.916   0.503  10.169 -0.7115  0.2275  1.7720
   33TYR    CE1 4930   2.717   0.461  10.226 -0.0431 -0.1944  0.0149
   33TYR    HE1 4931   2.724   0.485  10.331  0.2736 -1.7001  0.3620
   33TYR     CZ 4932   2.591   0.409  10.188  0.0960 -0.0740 -0.6253
   33TYR     OH 4933   2.485   0.427  10.271  0.2103 -0.1432 -0.4653
   33TYR     HH 4934   2.500   0.474  10.354 -1.4489 -0.9294  0.3300
   33TYR    CE2 4935   2.576   0.348  10.062 -0.4168 -0.3057 -0.4525
   33TYR    HE2 4936   2.486   0.297  10.032  0.4488 -2.0949 -0.1709
   33TYR    CD2 4937   2.682   0.359   9.971  0.2466  0.2465  0.3687
   33TYR    HD2 4938   2.674   0.312   9.874 -0.1088 -2.7049  1.7173
   33TYR      C 4939   3.015   0.617   9.744  0.4016  0.1428 -0.2553
   33TYR      O 4940   2.979   0.622   9.626  0.7761  0.5539 -0.3574
   34GLY      N 4941   3.142   0.619   9.785  0.1720  0.1053  0.4671
   34GLY      H 4942   3.165   0.624   9.883 -2.8918 -3.4477  1.6308
   34GLY     CA 4943   3.246   0.630   9.685  0.1450  0.1582  0.4444
   34GLY    HA1 4944   3.209   0.706   9.616  0.6442 -0.5462 -0.6294
   34GLY    HA2 4945   3.338   0.667   9.729  0.3706 -0.3006  0.3685
   34GLY      C 4946   3.279   0.502   9.609 -0.5062  0.4168 -0.2921
   34GLY      O 4947   3.260   0.397   9.672 -0.0650 -0.0580 -0.9393
   35GLN      N 4948   3.312   0.511   9.480  0.2130  0.0016 -0.1433
   35GLN      H 4949   3.333   0.605   9.448  1.8443  0.9785  3.2380
   35GLN     CA 4950   3.330   0.398   9.392  0.3086 -0.1228  0.0355
   35GLN     HA 4951   3.288   0.311   9.444 -0.7640  1.0771  1.2551
   35GLN     CB 4952   3.243   0.407   9.267  0.4146 -0.2949 -0.0515
   35GLN    HB1 4953   3.237   0.311   9.216 -1.3882 -0.5859  0.6488
   35GLN    HB2 4954   3.282   0.488   9.206 -0.9557  0.2599 -0.2317
   35GLN     CG 4955   3.097   0.435   9.302  0.6828  0.4516  0.4946
   35GLN    HG1 4956   3.045   0.448   9.207  1.8612  1.0518 -0.0912
   35GLN    HG2 4957   3.079   0.529   9.353 -1.4862  0.8337 -0.8705
   35GLN     CD 4958   3.034   0.328   9.390  0.0127  0.3143 -0.1467
   35GLN    OE1 4959   3.056   0.208   9.370 -0.3621  0.3146 -0.5933
   35GLN    NE2 4960   2.971   0.356   9.504  0.6129  0.4114  0.1638
   35GLN   HE21 4961   2.951   0.282   9.569 -0.9498  0.8820  0.2577
   35GLN   HE22 4962   2.948   0.451   9.531 -2.0261  0.2231 -1.1183
   35GLN      C 4963   3.472   0.363   9.348  0.2757  0.5998 -0.6572
   35GLN      O 4964   3.494   0.269   9.272  0.3517 -0.1846  0.3166
   36GLN      N 4965   3.571   0.445   9.384  1.0370 -0.5585 -0.0497
   36GLN      H 4966   3.532   0.529   9.424 -1.3349 -1.7048  0.2476
   36GLN     CA 4967   3.712   0.435   9.353  0.9666 -0.4348 -0.4251
   36GLN     HA 4968   3.732   0.335   9.315 -0.0148 -0.6466 -0.4251
   36GLN     CB 4969   3.762   0.539   9.254  0.1490 -0.0822 -0.4795
   36GLN    HB1 4970   3.870   0.530   9.239 -0.0301  0.0115 -2.0281
   36GLN    HB2 4971   3.743   0.639   9.293  0.8155 -0.8451  1.9954
   36GLN     CG 4972   3.717   0.522   9.109 -0.3549 -0.0885 -0.3215
   36GLN    HG1 4973   3.727   0.416   9.085 -0.1176  0.4830 -3.1447
   36GLN    HG2 4974   3.609   0.538   9.100 -0.4607 -0.9040 -0.5657
   36GLN     CD 4975   3.790   0.597   8.999 -0.4568  0.4408 -0.0313
   36GLN    OE1 4976   3.878   0.681   9.017  0.0303 -0.0666 -0.0449
   36GLN    NE2 4977   3.746   0.576   8.874 -0.3738  0.2521 -0.0291
   36GLN   HE21 4978   3.795   0.629   8.803  0.8334  0.8561  1.1827
   36GLN   HE22 4979   3.666   0.516   8.860  1.5840 -2.2418 -1.3459
   36GLN      C 4980   3.800   0.453   9.476  0.0502 -0.4367  0.2444
   36GLN      O 4981   3.758   0.512   9.575  0.7520  0.5488 -0.0307
   37SER      N 4982   3.925   0.408   9.460 -0.0015 -0.4067 -0.2502
   37SER      H 4983   3.947   0.354   9.378 -1.1140 -0.5488 -0.4731
   37SER     CA 4984   4.026   0.410   9.563 -0.0884 -0.0563 -0.1696
   37SER     HA 4985   3.990   0.351   9.647 -1.2731  0.0563 -0.5858
   37SER     CB 4986   4.159   0.350   9.517 -0.1038 -0.3373  0.1467
   37SER    HB1 4987   4.218   0.353   9.609  1.1963  2.2688 -0.6605
   37SER    HB2 4988   4.214   0.410   9.444 -1.3834  1.9984  0.9734
   37SER     OG 4989   4.130   0.217   9.482  0.8635 -0.5583  0.1584
   37SER     HG 4990   4.098   0.206   9.392  2.5808  2.4172 -0.9459
   37SER      C 4991   4.056   0.555   9.599 -0.6401  0.0010  0.0779
   37SER      O 4992   4.046   0.647   9.518 -0.0636 -0.2193 -0.2524
   38TYR      N 4993   4.098   0.576   9.724  0.5773 -0.0933 -0.2955
   38TYR      H 4994   4.090   0.500   9.790 -2.5606 -0.3643 -0.8104
   38TYR     CA 4995   4.116   0.702   9.793  0.3246 -0.0139 -0.3732
   38TYR     HA 4996   4.163   0.764   9.717 -1.4188 -0.2551 -1.7040
   38TYR     CB 4997   3.981   0.760   9.836  0.4987 -0.2504  0.5061
   38TYR    HB1 4998   3.910   0.759   9.754 -0.3173  0.1974  1.1959
   38TYR    HB2 4999   3.946   0.702   9.921 -0.6468 -1.0062 -0.4542
   38TYR     CG 5000   3.984   0.905   9.878 -0.3630 -0.0033 -0.2549
   38TYR    CD1 5001   4.030   1.004   9.791 -0.4006  0.2968  0.0617
   38TYR    HD1 5002   4.059   0.978   9.690 -1.1685  0.8158 -0.3088
   38TYR    CE1 5003   4.060   1.136   9.824  0.3844  0.1421 -0.0135
   38TYR    HE1 5004   4.086   1.206   9.746 -0.5416  0.7112  0.1698
   38TYR     CZ 5005   4.028   1.178   9.955  0.7595 -0.2176  0.1983
   38TYR     OH 5006   4.060   1.305   9.993 -0.0356 -0.1853  0.7901
   38TYR     HH 5007   4.053   1.310  10.089  0.3570 -1.3655  0.8883
   38TYR    CE2 5008   3.974   1.083  10.044  0.1189  0.0276  0.0765
   38TYR    HE2 5009   3.943   1.125  10.139 -0.9973  1.0599 -0.7073
   38TYR    CD2 5010   3.960   0.948  10.009 -0.2691  0.1564 -0.2905
   38TYR    HD2 5011   3.914   0.886  10.084 -0.9437 -0.4129 -1.1609
   38TYR      C 5012   4.210   0.703   9.912  0.4643  0.3474 -0.4861
   38TYR      O 5013   4.250   0.603   9.972 -0.0498  0.1039 -0.5462
   39SER      N 5014   4.252   0.827   9.940 -0.2267  0.4784  0.0081
   39SER      H 5015   4.214   0.909   9.893  0.3036  0.7763  0.0937
   39SER     CA 5016   4.347   0.856  10.045 -0.0745  0.0977 -0.0228
   39SER     HA 5017   4.439   0.804  10.018  0.3817  0.8562  0.0482
   39SER     CB 5018   4.381   1.005  10.045 -0.0721  0.0990  0.3876
   39SER    HB1 5019   4.301   1.070  10.081 -0.7188 -0.6041  0.2442
   39SER    HB2 5020   4.479   1.023  10.089  0.3451  1.6799 -1.0895
   39SER     OG 5021   4.409   1.042   9.911 -0.3839  0.7411  0.4945
   39SER     HG 5022   4.465   1.119   9.908  2.0551 -0.9117  0.5479
   39SER      C 5023   4.287   0.810  10.177  0.2245  0.1789  0.1426
   39SER      O 5024   4.167   0.821  10.204  0.3015  0.1020  0.5211
   40GLY      N 5025   4.371   0.748  10.259 -0.0970 -0.5682 -0.0833
   40GLY      H 5026   4.472   0.753  10.257 -0.1503  0.3433 -0.7188
   40GLY     CA 5027   4.314   0.670  10.367  0.2605 -0.2953  0.3091
   40GLY    HA1 5028   4.221   0.620  10.340  0.4896 -1.0229  0.8239
   40GLY    HA2 5029   4.378   0.586  10.393  0.6259  0.1899  1.0038
   40GLY      C 5030   4.296   0.750  10.495  0.5622 -0.4126  0.4244
   40GLY      O 5031   4.320   0.870  10.489 -0.3803 -0.2262  0.1778
   41TYR      N 5032   4.260   0.687  10.608 -0.2577 -0.3374  0.2128
   41TYR      H 5033   4.257   0.587  10.614  3.3123 -0.6863 -1.2772
   41TYR     CA 5034   4.208   0.755  10.724  0.1716  0.1652  0.1163
   41TYR     HA 5035   4.276   0.837  10.749  0.2119 -0.0275  0.6486
   41TYR     CB 5036   4.064   0.798  10.698  0.1869  0.2529  0.1728
   41TYR    HB1 5037   4.069   0.864  10.611 -1.1836  1.0122  0.6282
   41TYR    HB2 5038   4.013   0.704  10.676  1.6179 -0.5983  0.3599
   41TYR     CG 5039   3.998   0.876  10.809  0.3641 -0.3815  0.7308
   41TYR    CD1 5040   3.898   0.812  10.884 -0.3677 -0.5768 -0.3897
   41TYR    HD1 5041   3.860   0.717  10.850  0.8852 -0.7053 -1.5472
   41TYR    CE1 5042   3.852   0.877  10.999  0.6538  0.0071 -0.2885
   41TYR    HE1 5043   3.788   0.822  11.067  1.4587  0.4275  0.8290
   41TYR     CZ 5044   3.902   1.003  11.034  0.3238 -0.0066  0.2448
   41TYR     OH 5045   3.885   1.048  11.162  0.0654  0.5892  0.0024
   41TYR     HH 5046   3.823   0.988  11.205 -2.0956  0.6792 -2.6885
   41TYR    CE2 5047   3.996   1.070  10.953 -0.3040  0.4231 -0.1314
   41TYR    HE2 5048   4.024   1.170  10.981  0.1352 -0.4934  3.0229
   41TYR    CD2 5049   4.052   1.001  10.845 -0.1195 -0.0282  0.2521
   41TYR    HD2 5050   4.129   1.050  10.788 -0.4262  0.6090  0.3765
   41TYR      C 5051   4.223   0.659  10.841 -0.5592 -0.0116  0.0720
   41TYR      O 5052   4.273   0.548  10.826 -0.2212  0.1521 -0.0258
   42SER      N 5053   4.174   0.694  10.960 -0.1888  0.7098  0.0213
   42SER      H 5054   4.142   0.789  10.964  4.3058  2.4460  0.5468
   42SER     CA 5055   4.155   0.604  11.073  0.5088 -0.1209 -0.5116
   42SER     HA 5056   4.252   0.561  11.096  0.3402  0.1611  0.8090
   42SER     CB 5057   4.115   0.692  11.191  0.2799 -0.0994 -0.6040
   42SER    HB1 5058   4.013   0.727  11.174  0.2064 -0.3685 -0.7187
   42SER    HB2 5059   4.183   0.777  11.200  0.8031 -0.2515 -2.5978
   42SER     OG 5060   4.115   0.623  11.314  0.3165  0.4936 -0.2667
   42SER     HG 5061   4.051   0.667  11.371  0.9823  0.8977  0.1753
   42SER      C 5062   4.051   0.494  11.055 -0.3826  0.5697  0.3030
   42SER      O 5063   3.972   0.503  10.962 -0.2571 -0.2593  0.1049
   43GLN      N 5064   4.056   0.390  11.139 -0.1454 -0.0902 -0.5120
   43GLN      H 5065   4.126   0.388  11.212  1.0572 -0.9631 -1.6484
   43GLN     CA 5066   3.986   0.263  11.145  0.0992 -0.1893  0.3326
   43GLN     HA 5067   4.019   0.214  11.053  1.1586  0.6303  0.2478
   43GLN     CB 5068   4.009   0.189  11.276  0.3111 -0.2627  0.2543
   43GLN    HB1 5069   4.116   0.167  11.283  0.8279  1.5047 -1.2320
   43GLN    HB2 5070   3.960   0.091  11.274  0.8154 -0.5212  0.2663
   43GLN     CG 5071   3.970   0.275  11.395 -0.4220  0.0259 -0.1894
   43GLN    HG1 5072   3.863   0.276  11.411 -0.4754 -4.6663  1.3182
   43GLN    HG2 5073   4.012   0.376  11.389  0.6766 -0.3151  1.1462
   43GLN     CD 5074   4.025   0.216  11.524 -0.1037 -0.2082 -0.4294
   43GLN    OE1 5075   4.061   0.100  11.538 -0.0053 -0.1043  0.2432
   43GLN    NE2 5076   4.036   0.301  11.627 -0.1747  0.1063 -0.6815
   43GLN   HE21 5077   4.017   0.400  11.630 -0.7574 -0.0395  1.8015
   43GLN   HE22 5078   4.078   0.268  11.712 -1.4246 -0.0720 -0.1133
   43GLN      C 5079   3.836   0.280  11.126  0.2606  0.2603 -0.6527
   43GLN      O 5080   3.783   0.382  11.169  0.1330  0.0707 -0.3483
   44SER      N 5081   3.761   0.180  11.079  0.1913  0.1189 -0.2461
   44SER      H 5082   3.799   0.098  11.035 -2.1842 -0.7010 -0.9309
   44SER     CA 5083   3.622   0.206  11.048 -0.0820 -0.3157  0.5756
   44SER     HA 5084   3.608   0.295  10.987 -0.7715  0.6611  2.1029
   44SER     CB 5085   3.559   0.093  10.967 -0.8894  0.7155 -0.2558
   44SER    HB1 5086   3.619   0.004  10.984 -2.0162 -0.3060 -1.3842
   44SER    HB2 5087   3.454   0.083  10.997 -0.0912 -1.6272  2.1230
   44SER     OG 5088   3.568   0.114  10.828 -0.1419  0.7058 -0.2095
   44SER     HG 5089   3.578   0.032  10.779 -0.7468 -0.6718  1.8796
   44SER      C 5090   3.540   0.235  11.173 -0.3443 -0.2465  0.3874
   44SER      O 5091   3.436   0.300  11.158  0.3142  0.7664  0.1401
   45THR      N 5092   3.588   0.198  11.291  0.1251 -0.6877  0.0615
   45THR      H 5093   3.675   0.146  11.292  0.5472 -0.0426 -0.9589
   45THR     CA 5094   3.523   0.230  11.417  0.3188  0.2342 -0.0638
   45THR     HA 5095   3.419   0.205  11.398  0.5100 -0.6361 -0.0366
   45THR     CB 5096   3.563   0.141  11.535  0.3411 -0.1033 -0.3233
   45THR     HB 5097   3.505   0.163  11.624 -0.1268  1.3505 -0.9504
   45THR    CG2 5098   3.521  -0.003  11.507  0.2217 -0.0233 -0.5630
   45THR   HG21 5099   3.569  -0.067  11.581  1.2733 -0.6166 -1.7224
   45THR   HG22 5100   3.547  -0.036  11.406 -0.4086  2.8801 -1.7774
   45THR   HG23 5101   3.413  -0.009  11.523  0.1884  1.2489 -0.2104
   45THR    OG1 5102   3.702   0.138  11.556  0.3733  0.1318 -0.4925
   45THR    HG1 5103   3.704   0.187  11.638  0.2149  1.2540 -1.1402
   45THR      C 5104   3.529   0.377  11.453  0.3282  0.0680  0.6267
   45THR      O 5105   3.463   0.418  11.549  0.3677  0.1908  0.6026
   46ASP      N 5106   3.607   0.464  11.387  0.0348 -0.3863 -0.3398
   46ASP      H 5107   3.651   0.442  11.299  2.1315  0.6206  0.3902
   46ASP     CA 5108   3.632   0.602  11.424 -0.2710 -0.3116 -0.4086
   46ASP     HA 5109   3.678   0.609  11.523  1.5535 -0.0078 -1.2311
   46ASP     CB 5110   3.751   0.643  11.337 -0.1411 -0.1638 -0.1616
   46ASP    HB1 5111   3.714   0.636  11.235 -0.6043  0.1954 -0.0264
   46ASP    HB2 5112   3.829   0.568  11.348  0.7658  0.5367 -1.5714
   46ASP     CG 5113   3.820   0.772  11.377  0.1505 -0.3261 -0.1429
   46ASP    OD1 5114   3.934   0.759  11.427  0.1623 -0.5217 -0.2239
   46ASP    OD2 5115   3.778   0.882  11.336 -0.3670 -0.2773  0.5012
   46ASP      C 5116   3.514   0.697  11.407 -0.1761 -0.1204 -0.0160
   46ASP      O 5117   3.445   0.699  11.305  0.2642  0.2323 -0.3050
   47THR      N 5118   3.490   0.789  11.500  0.1106 -0.5495  0.4891
   47THR      H 5119   3.548   0.782  11.582  3.1285 -2.2763 -1.5924
   47THR     CA 5120   3.380   0.884  11.499  0.1193 -0.5428  0.2365
   47THR     HA 5121   3.333   0.880  11.400  1.3499 -1.4268 -0.3445
   47THR     CB 5122   3.275   0.838  11.600 -0.4682  0.2534 -0.0046
   47THR     HB 5123   3.191   0.907  11.593 -0.2150  0.5739  0.0715
   47THR    CG2 5124   3.214   0.702  11.571 -0.8342  0.2220  0.9003
   47THR   HG21 5125   3.211   0.677  11.465  0.7122 -1.5673  1.2213
   47THR   HG22 5126   3.115   0.694  11.617 -0.2724 -1.4737  1.9052
   47THR   HG23 5127   3.269   0.623  11.623  1.9230 -0.6366 -2.8815
   47THR    OG1 5128   3.317   0.836  11.735 -0.1522 -0.1716 -0.1063
   47THR    HG1 5129   3.253   0.896  11.775 -0.9431 -0.2624 -1.1752
   47THR      C 5130   3.418   1.029  11.523 -0.2407 -0.2528 -0.8942
   47THR      O 5131   3.337   1.106  11.573  0.8641  0.3963 -0.0732
   48SER      N 5132   3.540   1.067  11.483  0.0034 -0.2462 -0.1527
   48SER      H 5133   3.603   0.998  11.444 -0.5592  0.2778 -2.0912
   48SER     CA 5134   3.597   1.200  11.495 -0.2710 -0.1307 -0.1225
   48SER     HA 5135   3.609   1.221  11.601 -2.1497  0.4720  0.0100
   48SER     CB 5136   3.741   1.211  11.445 -0.3189 -0.0476 -0.2445
   48SER    HB1 5137   3.749   1.196  11.337  1.3851  2.7560 -0.5936
   48SER    HB2 5138   3.785   1.308  11.464  0.3933 -0.0798 -1.6550
   48SER     OG 5139   3.818   1.113  11.510  0.0799  0.1588 -0.4082
   48SER     HG 5140   3.806   1.035  11.455  1.2791 -0.7633  0.5683
   48SER      C 5141   3.514   1.309  11.429  0.1457  0.0257 -0.3902
   48SER      O 5142   3.464   1.292  11.318  0.5941 -0.2809 -0.5472
   49GLY      N 5143   3.506   1.423  11.498  0.0463 -0.0087 -0.3441
   49GLY      H 5144   3.553   1.413  11.587 -0.5590 -3.0366 -0.2704
   49GLY     CA 5145   3.434   1.545  11.468 -0.1828 -0.1633 -0.4166
   49GLY    HA1 5146   3.425   1.569  11.362  2.7079  1.1376 -0.4473
   49GLY    HA2 5147   3.480   1.635  11.508 -1.6921  1.4056 -1.9844
   49GLY      C 5148   3.285   1.535  11.497 -0.0787 -0.2272  0.0962
   49GLY      O 5149   3.235   1.433  11.544  0.1367  0.0427  0.9257
   50TYR      N 5150   3.206   1.639  11.466  0.3850 -0.1057 -0.6779
   50TYR      H 5151   3.235   1.712  11.402 -0.3541 -0.0376 -0.9423
   50TYR     CA 5152   3.071   1.645  11.517  0.6305 -0.4391  0.0249
   50TYR     HA 5153   3.069   1.625  11.624  0.3106 -2.6460 -0.3507
   50TYR     CB 5154   3.029   1.791  11.497 -0.0247 -0.5430  0.6229
   50TYR    HB1 5155   3.047   1.816  11.393 -1.1390  0.2710  0.6127
   50TYR    HB2 5156   2.927   1.804  11.532  0.3380  0.5090  1.3578
   50TYR     CG 5157   3.112   1.883  11.584 -0.5144  0.5617 -0.0619
   50TYR    CD1 5158   3.229   1.940  11.534 -0.0084 -0.2879  0.1332
   50TYR    HD1 5159   3.273   1.916  11.438  2.0567 -1.3232  1.2600
   50TYR    CE1 5160   3.293   2.038  11.611 -0.1676 -0.0188 -0.0766
   50TYR    HE1 5161   3.372   2.103  11.577 -0.5199  1.7999  2.3281
   50TYR     CZ 5162   3.247   2.058  11.743 -0.2879  0.0995 -0.1363
   50TYR     OH 5163   3.324   2.134  11.827  0.2171 -0.3844 -0.1575
   50TYR     HH 5164   3.285   2.155  11.912  2.3174  0.0299  0.7777
   50TYR    CE2 5165   3.133   1.996  11.798  0.3517 -0.3978  0.6532
   50TYR    HE2 5166   3.094   2.027  11.894 -2.3950 -0.7997 -0.2451
   50TYR    CD2 5167   3.061   1.914  11.711  0.0922  0.2313  0.2684
   50TYR    HD2 5168   2.966   1.869  11.733 -0.1835 -0.0539 -1.3432
   50TYR      C 5169   2.968   1.548  11.461 -0.0345  0.5584 -0.5212
   50TYR      O 5170   2.981   1.489  11.354 -0.1773  0.2661 -0.3794
   51GLY      N 5171   2.857   1.526  11.533 -0.0525  0.1184 -0.6791
   51GLY      H 5172   2.856   1.565  11.626 -1.2819  1.1057 -1.0836
   51GLY     CA 5173   2.747   1.438  11.500 -0.2835 -0.0119  0.3887
   51GLY    HA1 5174   2.670   1.444  11.576 -0.3735 -0.5129  0.3391
   51GLY    HA2 5175   2.695   1.483  11.415 -2.7810 -0.1803  1.7248
   51GLY      C 5176   2.778   1.294  11.461 -0.0149  0.0356  0.4263
   51GLY      O 5177   2.893   1.250  11.458 -0.2509 -0.5604  0.1874
   52GLN      N 5178   2.675   1.214  11.433  0.1302 -0.1331  0.3738
   52GLN      H 5179   2.581   1.251  11.430  0.5562  0.9319 -1.6340
   52GLN     CA 5180   2.687   1.079  11.383  0.3277 -0.0393  0.1660
   52GLN     HA 5181   2.787   1.041  11.403  0.5213  0.3735 -0.0017
   52GLN     CB 5182   2.588   0.987  11.454 -0.4457  0.1760 -0.6146
   52GLN    HB1 5183   2.597   0.884  11.421 -0.7059  0.1674 -0.6632
   52GLN    HB2 5184   2.614   0.997  11.559  1.5828  2.2221 -1.2138
   52GLN     CG 5185   2.444   1.036  11.435 -0.3458  0.8451  0.2873
   52GLN    HG1 5186   2.416   1.128  11.486 -1.0483 -0.1713  1.8403
   52GLN    HG2 5187   2.422   1.042  11.328  0.8234  0.3787  0.0089
   52GLN     CD 5188   2.346   0.928  11.480  0.0624  0.3220 -0.0672
   52GLN    OE1 5189   2.340   0.888  11.596  0.3884 -0.3547 -0.2775
   52GLN    NE2 5190   2.259   0.888  11.387 -0.2384  0.6392  0.0743
   52GLN   HE21 5191   2.258   0.929  11.295  1.3139  0.4706 -0.0499
   52GLN   HE22 5192   2.192   0.815  11.409 -0.4930  0.4916 -1.1197
   52GLN      C 5193   2.671   1.075  11.231  0.0066 -0.4597  0.2083
   52GLN      O 5194   2.597   1.156  11.176  0.0305 -0.8566 -0.4212
   53SER      N 5195   2.744   0.993  11.155 -0.0581 -0.3134 -0.0122
   53SER      H 5196   2.805   0.924  11.198 -2.1485 -1.4761  1.2540
   53SER     CA 5197   2.743   0.985  11.010  0.2323  0.0477 -0.0353
   53SER     HA 5198   2.722   1.089  10.983  2.0012  0.1924 -1.0050
   53SER     CB 5199   2.875   0.939  10.948  0.2006  0.0091 -0.0739
   53SER    HB1 5200   2.947   1.019  10.964 -1.9125  2.3146 -1.1979
   53SER    HB2 5201   2.867   0.914  10.842 -1.3957  2.0248 -0.5122
   53SER     OG 5202   2.915   0.820  11.010  0.1212 -0.0874 -0.2067
   53SER     HG 5203   2.993   0.798  10.959  0.7267  3.4317 -1.0543
   53SER      C 5204   2.632   0.901  10.950 -0.0088  0.2810  0.0802
   53SER      O 5205   2.589   0.938  10.841  0.6746  0.2402 -0.2103
   54SER      N 5206   2.581   0.792  11.009  0.3054  0.0892  0.0008
   54SER      H 5207   2.633   0.757  11.089 -0.1723 -0.7820 -0.0652
   54SER     CA 5208   2.472   0.709  10.962  0.2718  0.1557 -0.0386
   54SER     HA 5209   2.421   0.752  10.875  0.8945  1.5125  0.2287
   54SER     CB 5210   2.536   0.580  10.912 -0.7370 -0.3713  0.0144
   54SER    HB1 5211   2.612   0.603  10.837 -0.4805 -0.1741  0.3368
   54SER    HB2 5212   2.589   0.528  10.991  0.2938 -1.4286 -1.3180
   54SER     OG 5213   2.442   0.492  10.854 -0.2523 -0.6949 -0.2889
   54SER     HG 5214   2.484   0.405  10.851  0.2813 -0.4222 -2.8282
   54SER      C 5215   2.369   0.684  11.071 -0.2800 -0.0571 -0.6036
   54SER      O 5216   2.392   0.680  11.191  0.0469  0.0227 -0.6628
   55TYR      N 5217   2.244   0.666  11.030 -0.3271  0.3231 -0.6289
   55TYR      H 5218   2.236   0.647  10.931 -0.9430 -0.1996 -0.4908
   55TYR     CA 5219   2.128   0.625  11.107  0.1358  0.0398 -0.0772
   55TYR     HA 5220   2.136   0.676  11.203 -1.6707 -0.0496  0.1566
   55TYR     CB 5221   2.001   0.689  11.052  0.4426  0.2802 -0.5093
   55TYR    HB1 5222   1.922   0.642  11.111 -0.9345  3.4714  0.4096
   55TYR    HB2 5223   1.965   0.659  10.953  1.2209 -1.2442 -0.3561
   55TYR     CG 5224   1.975   0.837  11.065 -0.3395  0.1040  0.0415
   55TYR    CD1 5225   1.903   0.890  11.172 -0.0409  0.2208  0.1873
   55TYR    HD1 5226   1.864   0.824  11.248 -1.5941 -1.5452 -1.9979
   55TYR    CE1 5227   1.866   1.025  11.170  0.2374  0.3189  1.0810
   55TYR    HE1 5228   1.819   1.067  11.258  1.3098  1.0327  1.3343
   55TYR     CZ 5229   1.902   1.111  11.064  0.2305 -0.2351  0.6278
   55TYR     OH 5230   1.868   1.243  11.068  0.2190 -0.2205  0.1420
   55TYR     HH 5231   1.866   1.286  10.982 -1.6369 -0.5569 -0.0136
   55TYR    CE2 5232   1.978   1.061  10.957  0.0034  0.5129  0.1089
   55TYR    HE2 5233   2.012   1.114  10.869  2.7754 -0.9960  0.1301
   55TYR    CD2 5234   2.001   0.923  10.956  0.4632  0.5833  0.5942
   55TYR    HD2 5235   2.048   0.865  10.879 -0.7374 -2.7141  2.1197
   55TYR      C 5236   2.135   0.475  11.127 -0.7886  0.0041  0.0096
   55TYR      O 5237   2.105   0.418  11.232 -0.1969  0.0313  0.1963
   56SER      N 5238   2.172   0.403  11.020  0.1835 -0.1042  0.4168
   56SER      H 5239   2.183   0.455  10.935 -2.8024  2.5633  1.4803
   56SER     CA 5240   2.190   0.259  11.025 -0.1352 -0.1491  0.2711
   56SER     HA 5241   2.108   0.222  11.087 -0.6771 -1.4659 -1.1776
   56SER     CB 5242   2.191   0.210  10.881  0.1895  0.0046  0.2201
   56SER    HB1 5243   2.236   0.111  10.881  1.5069  0.5573  2.2772
   56SER    HB2 5244   2.255   0.278  10.824  1.2789 -0.1575  1.2073
   56SER     OG 5245   2.057   0.216  10.836  0.1072  0.4565  0.5190
   56SER     HG 5246   2.052   0.142  10.775 -1.2322 -0.5955  1.8366
   56SER      C 5247   2.322   0.224  11.092 -0.0910 -0.1151  0.2022
   56SER      O 5248   2.415   0.304  11.086  0.3989 -0.7387 -0.5615
   57SER      N 5249   2.329   0.106  11.154  0.4197 -0.1497  0.0782
   57SER      H 5250   2.258   0.035  11.146  0.6434 -0.3968  0.2601
   57SER     CA 5251   2.439   0.053  11.233  0.1209 -0.1444  0.4976
   57SER     HA 5252   2.477   0.132  11.298  3.6621 -1.0076 -0.3198
   57SER     CB 5253   2.393  -0.057  11.328 -0.4458 -0.4537 -0.1253
   57SER    HB1 5254   2.472  -0.088  11.395 -0.3009  0.7485  0.2867
   57SER    HB2 5255   2.367  -0.138  11.260 -1.3728  1.8752 -2.7797
   57SER     OG 5256   2.282  -0.033  11.412  0.1972 -0.3617  0.7029
   57SER     HG 5257   2.318   0.020  11.484 -1.0556 -0.6531  1.5914
   57SER      C 5258   2.560   0.008  11.153  0.0414 -0.2113  0.4141
   57SER      O 5259   2.564   0.018  11.031  0.1306  0.5059  0.4727
   58TYR      N 5260   2.662  -0.048  11.219  0.1267 -0.3034  0.2042
   58TYR      H 5261   2.648  -0.064  11.317 -0.7634  0.8086  0.2821
   58TYR     CA 5262   2.776  -0.119  11.164 -0.0428 -0.0681 -0.4594
   58TYR     HA 5263   2.846  -0.128  11.247 -0.1186  0.5597 -0.3201
   58TYR     CB 5264   2.746  -0.265  11.132  0.1470 -0.0367 -0.7858
   58TYR    HB1 5265   2.680  -0.281  11.046  0.1667 -0.2512 -0.7612
   58TYR    HB2 5266   2.841  -0.312  11.105  0.2979  0.1088 -0.5097
   58TYR     CG 5267   2.693  -0.343  11.250  0.4258  0.8024 -0.0978
   58TYR    CD1 5268   2.558  -0.379  11.247  0.6242  0.0658 -0.3974
   58TYR    HD1 5269   2.488  -0.358  11.168 -2.1817 -0.6942  1.7082
   58TYR    CE1 5270   2.513  -0.446  11.362  0.7913  0.0924 -0.3156
   58TYR    HE1 5271   2.414  -0.490  11.359  1.4925 -1.5312 -0.6138
   58TYR     CZ 5272   2.603  -0.483  11.463  0.0052  0.2364  0.4466
   58TYR     OH 5273   2.559  -0.536  11.581  0.4890 -0.1948  0.4404
   58TYR     HH 5274   2.464  -0.522  11.569  0.8999  2.1738 -0.7366
   58TYR    CE2 5275   2.737  -0.440  11.460  0.0184  0.1486 -0.4862
   58TYR    HE2 5276   2.806  -0.459  11.541  0.8860  0.6422 -1.0973
   58TYR    CD2 5277   2.786  -0.367  11.352  0.3344  0.5543 -0.0718
   58TYR    HD2 5278   2.890  -0.336  11.356  1.3681 -2.5890  0.2136
   58TYR      C 5279   2.848  -0.043  11.053  0.0810  0.2962 -0.1314
   58TYR      O 5280   2.871  -0.097  10.945  0.1691 -0.5587  0.3101
   59GLY      N 5281   2.865   0.087  11.076  0.2306  0.2835 -0.1708
   59GLY      H 5282   2.837   0.125  11.166 -1.1568 -1.6724  0.2856
   59GLY     CA 5283   2.925   0.175  10.977 -0.0118  0.0648 -0.5141
   59GLY    HA1 5284   2.873   0.152  10.885  0.6721 -1.1519 -0.6204
   59GLY    HA2 5285   2.898   0.276  11.004  0.7603 -0.2711  1.7906
   59GLY      C 5286   3.076   0.170  10.955  0.0233 -0.3023 -0.2058
   59GLY      O 5287   3.150   0.119  11.039  0.3259 -0.0100 -0.2960
   60GLN      N 5288   3.120   0.245  10.854 -0.5927  0.7568  0.2986
   60GLN      H 5289   3.052   0.300  10.804 -1.4663  0.4016  1.0606
   60GLN     CA 5290   3.255   0.280  10.816 -0.3182 -0.6394 -0.0536
   60GLN     HA 5291   3.325   0.227  10.881  0.0335  1.1130  1.0656
   60GLN     CB 5292   3.291   0.259  10.669 -0.1295 -0.4166 -0.0390
   60GLN    HB1 5293   3.235   0.317  10.596 -0.9528 -2.0155 -0.7238
   60GLN    HB2 5294   3.399   0.278  10.665 -0.1149 -0.4026  0.3688
   60GLN     CG 5295   3.276   0.112  10.633 -0.0134 -0.5080  0.2792
   60GLN    HG1 5296   3.309   0.050  10.717 -0.1717 -0.9963 -0.0123
   60GLN    HG2 5297   3.352   0.101  10.556  0.6524  0.4908  0.7695
   60GLN     CD 5298   3.137   0.065  10.591  0.0824 -0.2528 -0.3357
   60GLN    OE1 5299   3.040   0.133  10.560 -0.1837 -0.5435 -0.1560
   60GLN    NE2 5300   3.125  -0.068  10.604 -0.1763 -0.2266 -0.2950
   60GLN   HE21 5301   3.205  -0.129  10.612 -2.1440 -3.0505 -1.0092
   60GLN   HE22 5302   3.032  -0.101  10.585  0.1342 -0.2302 -1.9209
   60GLN      C 5303   3.286   0.427  10.843  0.0358 -0.6943 -0.1513
   60GLN      O 5304   3.192   0.506  10.841  0.7247  0.1427  0.3701
   61SER      N 5305   3.412   0.468  10.854 -0.2778  0.4674 -0.7768
   61SER      H 5306   3.487   0.400  10.854 -1.4327 -0.9028 -2.5307
   61SER     CA 5307   3.455   0.604  10.880  0.0960  0.2563 -0.2852
   61SER     HA 5308   3.369   0.658  10.919 -1.2234 -0.2232 -2.3819
   61SER     CB 5309   3.561   0.592  10.990 -0.3909 -0.6338  0.0994
   61SER    HB1 5310   3.533   0.523  11.069 -0.6746  0.2914  0.8326
   61SER    HB2 5311   3.592   0.690  11.026 -0.9738  0.0414 -1.1703
   61SER     OG 5312   3.674   0.539  10.925 -0.4746 -0.4214 -0.2210
   61SER     HG 5313   3.743   0.500  10.978  2.2808  1.5011 -2.0506
   61SER      C 5314   3.503   0.684  10.760  0.0779  0.1566 -0.3589
   61SER      O 5315   3.508   0.807  10.765 -0.2438  0.1495  0.3072
   62GLN      N 5316   3.542   0.613  10.655 -0.4763 -0.0239 -0.4469
   62GLN      H 5317   3.561   0.515  10.672 -1.1808 -0.1847 -0.5616
   62GLN     CA 5318   3.547   0.660  10.518  0.0436  0.3762 -0.2948
   62GLN     HA 5319   3.564   0.767  10.512  0.6274  0.2538 -1.0087
   62GLN     CB 5320   3.669   0.601  10.448 -0.1062  0.1637 -0.3777
   62GLN    HB1 5321   3.675   0.492  10.446  0.9258  0.2187 -1.2253
   62GLN    HB2 5322   3.669   0.625  10.342 -0.7580 -2.0302 -0.9286
   62GLN     CG 5323   3.799   0.655  10.506 -0.1054  0.2011 -0.4141
   62GLN    HG1 5324   3.835   0.584  10.580 -1.0567  0.4626  0.3080
   62GLN    HG2 5325   3.787   0.753  10.552 -0.0173  0.1382 -0.2547
   62GLN     CD 5326   3.909   0.672  10.401  0.3886  0.0055  0.0641
   62GLN    OE1 5327   3.969   0.576  10.353  0.3529  0.0359 -0.0421
   62GLN    NE2 5328   3.938   0.796  10.361  0.2935  0.0236  0.0498
   62GLN   HE21 5329   4.016   0.804  10.297  0.4350 -0.8256  0.1004
   62GLN   HE22 5330   3.880   0.873  10.393 -0.2210 -0.7515  1.0378
   62GLN      C 5331   3.424   0.629  10.434  0.2251  0.2909 -0.5323
   62GLN      O 5332   3.370   0.518  10.432 -0.1676  0.4589  0.3113
   63ASN      N 5333   3.376   0.734  10.366 -0.1782  0.3947 -0.0949
   63ASN      H 5334   3.416   0.826  10.369 -0.2975  0.4833 -0.9215
   63ASN     CA 5335   3.271   0.710  10.268 -0.1936 -0.4250  0.1111
   63ASN     HA 5336   3.180   0.660  10.303 -0.3487  0.7736  1.5518
   63ASN     CB 5337   3.215   0.840  10.212  0.2319 -0.0047  0.6391
   63ASN    HB1 5338   3.292   0.892  10.155 -1.0472 -0.1694 -1.3344
   63ASN    HB2 5339   3.188   0.904  10.296  1.4269 -0.6175  1.5207
   63ASN     CG 5340   3.092   0.823  10.123  0.3937 -0.0572  0.4256
   63ASN    OD1 5341   3.100   0.851  10.003 -0.1210  0.5689  0.5316
   63ASN    ND2 5342   2.971   0.792  10.169  0.1704  0.4353  0.1742
   63ASN   HD21 5343   2.898   0.762  10.105  0.4936  0.2788 -0.1231
   63ASN   HD22 5344   2.956   0.788  10.269  0.1745 -0.4710  0.1498
   63ASN      C 5345   3.313   0.619  10.154 -0.4721  0.0132 -0.3471
   63ASN      O 5346   3.250   0.527  10.103  0.5509 -0.4744 -0.7688
   64THR      N 5347   3.439   0.629  10.110 -0.3568  0.1222 -0.0016
   64THR      H 5348   3.488   0.714  10.134 -1.4352  0.8861 -0.3801
   64THR     CA 5349   3.506   0.540  10.018 -0.2835 -0.0485  0.2184
   64THR     HA 5350   3.441   0.512   9.935 -0.4724 -0.0838  0.3795
   64THR     CB 5351   3.628   0.611   9.960 -0.1856 -0.4568 -0.0806
   64THR     HB 5352   3.683   0.550   9.888  0.0564 -0.0828 -0.2172
   64THR    CG2 5353   3.580   0.739   9.893  0.0898 -0.0845  0.4241
   64THR   HG21 5354   3.666   0.800   9.866  0.0773 -0.1305  0.2833
   64THR   HG22 5355   3.514   0.800   9.955 -2.0104 -2.3014  0.5482
   64THR   HG23 5356   3.529   0.708   9.802  0.5385 -0.3896  0.2751
   64THR    OG1 5357   3.708   0.647  10.071 -0.1438  0.5928 -0.4425
   64THR    HG1 5358   3.781   0.585  10.081 -1.3029 -0.7564  0.1273
   64THR      C 5359   3.546   0.409  10.085 -0.0414 -0.0877  0.0020
   64THR      O 5360   3.552   0.402  10.208 -0.8755 -0.2909  0.0375
   65GLY      N 5361   3.567   0.310   9.999  0.3529  0.2943 -0.3431
   65GLY      H 5362   3.547   0.325   9.901 -1.0204 -3.6139 -0.8680
   65GLY     CA 5363   3.588   0.173  10.043  0.3252  0.2970 -0.3212
   65GLY    HA1 5364   3.502   0.146  10.105  0.5615  1.1258  0.3874
   65GLY    HA2 5365   3.572   0.103   9.961 -0.5088  0.1360 -0.0283
   65GLY      C 5366   3.717   0.142  10.117  0.2878 -0.1296 -0.4322
   65GLY      O 5367   3.770   0.225  10.191  0.1724 -0.3944 -0.0497
   66TYR      N 5368   3.777   0.024  10.100  0.9026  0.1468 -0.2404
   66TYR      H 5369   3.732  -0.045  10.041 -1.2302 -2.2270  3.7173
   66TYR     CA 5370   3.889  -0.023  10.178  0.3458 -0.1624  0.3826
   66TYR     HA 5371   3.857  -0.000  10.280 -0.5710 -0.7409  0.2372
   66TYR     CB 5372   3.892  -0.176  10.168 -0.1462 -0.1398 -0.1451
   66TYR    HB1 5373   3.805  -0.217  10.219  0.9391 -0.6225  1.3723
   66TYR    HB2 5374   3.894  -0.206  10.063 -1.2944 -1.3189  0.1486
   66TYR     CG 5375   4.016  -0.229  10.235 -0.1690  0.2078  0.1790
   66TYR    CD1 5376   4.013  -0.273  10.368 -0.2831  0.1171  0.1469
   66TYR    HD1 5377   3.926  -0.251  10.428  0.6127  0.1416  1.4833
   66TYR    CE1 5378   4.125  -0.328  10.431  0.1688  0.2977 -0.4836
   66TYR    HE1 5379   4.112  -0.370  10.530 -0.2839 -1.2790 -1.1826
   66TYR     CZ 5380   4.249  -0.346  10.367  0.0397 -0.5406 -0.5078
   66TYR     OH 5381   4.361  -0.389  10.432 -0.2570  0.0428  0.4041
   66TYR     HH 5382   4.428  -0.412  10.368 -1.2725 -2.0909  0.0365
   66TYR    CE2 5383   4.250  -0.315  10.230  0.1308 -0.7707 -0.5597
   66TYR    HE2 5384   4.338  -0.324  10.168 -0.0384  1.6363 -1.2445
   66TYR    CD2 5385   4.135  -0.262  10.169  0.0117  0.2196  0.5003
   66TYR    HD2 5386   4.144  -0.239  10.064  1.8480 -0.5720  0.4371
   66TYR      C 5387   4.025   0.039  10.150 -0.0031  0.3513 -0.1758
   66TYR      O 5388   4.055   0.084  10.039 -0.6241 -0.0745 -0.5238
   67GLY      N 5389   4.103   0.052  10.257  0.0732 -0.1493 -0.1693
   67GLY      H 5390   4.062   0.031  10.347  1.0899 -1.1752  0.0750
   67GLY     CA 5391   4.242   0.091  10.267  0.0126  0.0006  0.1113
   67GLY    HA1 5392   4.301   0.015  10.215  1.5630  0.1805  1.5377
   67GLY    HA2 5393   4.263   0.184  10.215 -2.6316  1.0352  0.7671
   67GLY      C 5394   4.289   0.115  10.410  0.3187  0.2253 -0.0267
   67GLY      O 5395   4.239   0.204  10.478 -0.1396  0.2085 -0.3370
   68THR      N 5396   4.381   0.032  10.460 -0.0181 -0.1791 -0.0764
   68THR      H 5397   4.415  -0.043  10.401  0.5070  0.9350 -1.2236
   68THR     CA 5398   4.429   0.041  10.596  0.0804 -0.0592 -0.1191
   68THR     HA 5399   4.367   0.109  10.655  2.0181  1.2914  0.4541
   68THR     CB 5400   4.439  -0.103  10.646  0.1394 -0.0368 -0.0645
   68THR     HB 5401   4.501  -0.104  10.735  2.3681 -1.3284 -1.5315
   68THR    CG2 5402   4.301  -0.157  10.684  0.2115  0.4800  0.9503
   68THR   HG21 5403   4.253  -0.104  10.767 -0.5334 -0.1297  0.9153
   68THR   HG22 5404   4.299  -0.260  10.718  0.4849  0.9009  2.3167
   68THR   HG23 5405   4.240  -0.156  10.594  0.2714 -0.6317  0.8900
   68THR    OG1 5406   4.502  -0.196  10.560 -0.2475 -0.1212 -0.2575
   68THR    HG1 5407   4.434  -0.263  10.549 -0.2866 -0.8924  3.3695
   68THR      C 5408   4.562   0.113  10.609  0.3024 -0.4616 -0.1221
   68THR      O 5409   4.653   0.099  10.528 -0.1896 -0.6931 -0.6377
   69GLN      N 5410   4.571   0.192  10.717 -0.2260 -0.0852 -0.3500
   69GLN      H 5411   4.500   0.178  10.787 -2.8007  1.5509 -2.4179
   69GLN     CA 5412   4.682   0.280  10.747 -0.2845 -0.2535  0.3775
   69GLN     HA 5413   4.767   0.254  10.684  0.7797  0.9056  1.2886
   69GLN     CB 5414   4.644   0.423  10.710 -0.1245 -0.4268 -0.4829
   69GLN    HB1 5415   4.544   0.423  10.753  0.8875 -0.2910  2.0068
   69GLN    HB2 5416   4.717   0.489  10.757  1.1972 -1.5618 -0.8822
   69GLN     CG 5417   4.627   0.456  10.562 -0.0807  0.0038 -0.3944
   69GLN    HG1 5418   4.537   0.402  10.531  0.3325 -0.0771 -1.5238
   69GLN    HG2 5419   4.604   0.562  10.550  0.1445  0.0832 -0.1218
   69GLN     CD 5420   4.745   0.424  10.471  0.1747 -0.5499  0.1190
   69GLN    OE1 5421   4.860   0.417  10.513  0.1050  0.1699  0.4544
   69GLN    NE2 5422   4.729   0.439  10.339 -0.5343  0.5537  0.3076
   69GLN   HE21 5423   4.636   0.421  10.304  0.5444 -3.5725 -1.1332
   69GLN   HE22 5424   4.797   0.416  10.268 -0.4899  0.9148  0.2312
   69GLN      C 5425   4.739   0.265  10.887  0.1878 -0.1187  0.2005
   69GLN      O 5426   4.673   0.313  10.979  0.5664 -0.3339  0.5852
   70SER      N 5427   4.858   0.207  10.904  0.2307 -0.0304  0.2097
   70SER      H 5428   4.903   0.167  10.823  2.1946 -0.8149  1.5958
   70SER     CA 5429   4.929   0.174  11.026  0.0441 -0.6379  0.1614
   70SER     HA 5430   4.858   0.136  11.099  1.4416 -2.2577  0.7420
   70SER     CB 5431   5.051   0.085  11.003  0.4142 -0.1173  0.0716
   70SER    HB1 5432   5.103   0.065  11.096 -0.2501 -0.2380  0.4250
   70SER    HB2 5433   5.112   0.137  10.930  0.6109  1.7648  1.5058
   70SER     OG 5434   5.006  -0.043  10.963  0.0403  0.0759 -0.1296
   70SER     HG 5435   4.964  -0.042  10.876  0.2220  0.1142 -0.2186
   70SER      C 5436   4.970   0.301  11.101 -0.2295 -0.2295 -0.3710
   70SER      O 5437   5.014   0.287  11.215  0.1170  0.6255 -0.3944
   71THR      N 5438   4.974   0.419  11.039 -0.0448  0.1388  0.3314
   71THR      H 5439   4.924   0.427  10.951  1.0342  0.4021 -0.2806
   71THR     CA 5440   5.040   0.535  11.094  0.6538 -0.1289  0.0722
   71THR     HA 5441   5.024   0.526  11.202 -0.3554 -0.1340 -0.0715
   71THR     CB 5442   5.189   0.546  11.061  0.5738  0.9232  0.0355
   71THR     HB 5443   5.226   0.628  11.123  2.0103 -0.0990  0.5707
   71THR    CG2 5444   5.266   0.422  11.104  0.0343  0.3742 -0.5635
   71THR   HG21 5445   5.234   0.333  11.050  0.7867  0.2198 -0.7580
   71THR   HG22 5446   5.373   0.434  11.090  0.2283  0.9067  1.1269
   71THR   HG23 5447   5.255   0.400  11.210 -0.0686  1.4707 -0.3363
   71THR    OG1 5448   5.214   0.552  10.922 -0.0748  0.5490 -0.1054
   71THR    HG1 5449   5.158   0.485  10.884  0.4058  0.4314 -0.6156
   71THR      C 5450   4.957   0.657  11.058 -0.2017 -0.5985  0.4216
   71THR      O 5451   4.931   0.665  10.938 -0.8546 -0.6203  0.5572
   72PRO      N 5452   4.919   0.752  11.144 -0.0841 -0.0448 -0.1264
   72PRO     CD 5453   4.937   0.746  11.288  0.1035  0.0703 -0.1447
   72PRO    HD1 5454   4.928   0.647  11.333  3.2167  0.5901  2.0193
   72PRO    HD2 5455   5.043   0.767  11.307  0.8151 -2.8976 -0.1957
   72PRO     CG 5456   4.838   0.848  11.342 -0.3781 -0.5079  0.0667
   72PRO    HG1 5457   4.875   0.895  11.433  0.2956  0.4391 -0.6842
   72PRO    HG2 5458   4.742   0.796  11.355 -1.1071  0.4705 -1.1794
   72PRO     CB 5459   4.830   0.956  11.235  0.4776 -0.0570  0.4512
   72PRO    HB1 5460   4.908   1.032  11.240 -0.5055  1.2434 -2.2841
   72PRO    HB2 5461   4.733   1.005  11.241 -1.1551 -2.9181 -0.6081
   72PRO     CA 5462   4.845   0.871  11.109 -0.0709  0.0888  0.2868
   72PRO     HA 5463   4.747   0.833  11.080 -0.4130  0.5699  0.7873
   72PRO      C 5464   4.909   0.950  10.996 -0.2166 -0.1317  0.0463
   72PRO      O 5465   4.836   0.999  10.911 -0.5881  0.0767  0.4821
   73GLN      N 5466   5.043   0.945  10.990 -0.1599  0.5859  0.5216
   73GLN      H 5467   5.090   0.885  11.056 -1.0088  0.4554  1.0223
   73GLN     CA 5468   5.120   0.998  10.879  0.0294 -0.2509  0.2441
   73GLN     HA 5469   5.103   1.106  10.881 -0.6815 -0.3068 -1.2114
   73GLN     CB 5470   5.270   0.978  10.900  0.0599 -0.2057  0.0682
   73GLN    HB1 5471   5.325   1.010  10.812 -0.8747 -1.4052 -0.9852
   73GLN    HB2 5472   5.286   0.871  10.896 -0.6892 -0.3170 -0.0698
   73GLN     CG 5473   5.336   1.036  11.025 -0.0497  0.3605 -0.1320
   73GLN    HG1 5474   5.294   1.134  11.047 -0.4258  0.3453 -0.7342
   73GLN    HG2 5475   5.442   1.056  11.006 -0.9917  5.2269 -1.8150
   73GLN     CD 5476   5.308   0.954  11.150  0.0812  0.3489 -0.1098
   73GLN    OE1 5477   5.232   0.996  11.238  0.1885 -0.1515  0.2252
   73GLN    NE2 5478   5.362   0.836  11.177 -0.0899  0.2291 -0.2899
   73GLN   HE21 5479   5.320   0.795  11.260  1.9276 -0.1715  0.6058
   73GLN   HE22 5480   5.438   0.792  11.126  0.3560  0.5413  0.0948
   73GLN      C 5481   5.081   0.948  10.741 -0.0874  0.1015  0.1474
   73GLN      O 5482   5.083   1.024  10.645  0.1661 -0.1546 -0.0509
   74GLY      N 5483   5.036   0.822  10.728 -0.6174  0.3062 -0.0439
   74GLY      H 5484   5.035   0.763  10.810 -0.5914  1.5154  0.8671
   74GLY     CA 5485   4.985   0.755  10.611  0.0344  0.0196 -0.1651
   74GLY    HA1 5486   4.988   0.647  10.623  1.0071 -0.0385 -0.7807
   74GLY    HA2 5487   5.045   0.780  10.523  0.0641 -2.5852 -0.9744
   74GLY      C 5488   4.847   0.803  10.570 -0.0917  0.0278  0.2684
   74GLY      O 5489   4.803   0.766  10.461 -0.2142  0.5371  0.1410
   75TYR      N 5490   4.777   0.888  10.646 -0.5030 -0.3303  0.2951
   75TYR      H 5491   4.818   0.929  10.729 -0.6602  0.5702 -0.0673
   75TYR     CA 5492   4.645   0.937  10.613 -0.0631  0.4595 -0.3065
   75TYR     HA 5493   4.586   0.857  10.568  0.2945  0.0764 -0.0978
   75TYR     CB 5494   4.564   0.976  10.736 -0.2481 -0.0070 -0.2819
   75TYR    HB1 5495   4.470   1.018  10.702  0.8290  1.0009 -2.1332
   75TYR    HB2 5496   4.613   1.062  10.783 -2.2480  0.9580  0.1271
   75TYR     CG 5497   4.535   0.875  10.845 -0.0754  0.2558  0.0087
   75TYR    CD1 5498   4.552   0.736  10.839  0.0139  0.2789 -0.2994
   75TYR    HD1 5499   4.602   0.698  10.752  1.5538  2.7465 -0.5992
   75TYR    CE1 5500   4.547   0.661  10.957  0.6492  0.4610 -0.1563
   75TYR    HE1 5501   4.580   0.558  10.956  0.3505  0.3575  0.2847
   75TYR     CZ 5502   4.491   0.709  11.077  0.3171  0.0809 -0.1597
   75TYR     OH 5503   4.486   0.638  11.194  0.4491  0.0635 -0.1648
   75TYR     HH 5504   4.506   0.547  11.172  0.6017  0.4749 -1.9418
   75TYR    CE2 5505   4.443   0.842  11.072 -0.0431 -0.0562 -0.4270
   75TYR    HE2 5506   4.417   0.895  11.162  1.3628  1.7947 -1.0326
   75TYR    CD2 5507   4.479   0.923  10.964  0.4097  0.5102  0.1401
   75TYR    HD2 5508   4.459   1.029  10.969  1.7515  0.7657  0.2981
   75TYR      C 5509   4.633   1.042  10.503 -0.3126  0.2655 -0.4657
   75TYR      O 5510   4.735   1.099  10.463  0.0521  0.2421  0.3985
   76GLY      N 5511   4.511   1.069  10.456 -0.6476  0.1333  0.3142
   76GLY      H 5512   4.437   1.005  10.480  0.1423 -0.7292  0.5177
   76GLY     CA 5513   4.484   1.180  10.368 -0.7552  0.0652  0.2621
   76GLY    HA1 5514   4.563   1.199  10.295 -0.7631  4.4782  1.1254
   76GLY    HA2 5515   4.388   1.167  10.316  0.7451 -1.9384 -2.2516
   76GLY      C 5516   4.492   1.317  10.433  0.3229  0.1384 -0.0081
   76GLY      O 5517   4.495   1.328  10.555 -0.3505 -0.3089  0.0561
   77SER      N 5518   4.490   1.426  10.356 -0.3205 -0.2122 -0.4988
   77SER      H 5519   4.492   1.411  10.256  1.3113  0.5663 -0.6140
   77SER     CA 5520   4.495   1.565  10.395 -0.1042 -0.2696 -0.3193
   77SER     HA 5521   4.477   1.573  10.503  0.6744 -0.5117 -0.1682
   77SER     CB 5522   4.624   1.640  10.364 -0.0327 -0.3005 -0.1021
   77SER    HB1 5523   4.629   1.739  10.409 -1.1469 -0.7003  0.9643
   77SER    HB2 5524   4.701   1.580  10.413  0.4216  1.2622  1.1709
   77SER     OG 5525   4.633   1.646  10.223  0.2773 -0.3682 -0.0858
   77SER     HG 5526   4.723   1.675  10.208 -0.5172  2.1381 -0.4689
   77SER      C 5527   4.377   1.640  10.333 -0.0562  0.0117 -0.0711
   77SER      O 5528   4.313   1.602  10.236 -0.2174  0.2935 -0.0765
   78THR      N 5529   4.358   1.760  10.389 -0.0787  0.1703 -0.4165
   78THR      H 5530   4.421   1.787  10.463 -0.3995 -0.3140  0.0447
   78THR     CA 5531   4.242   1.839  10.354 -0.1516  0.2075 -0.0954
   78THR     HA 5532   4.160   1.768  10.350  0.4668 -0.4710 -1.1533
   78THR     CB 5533   4.204   1.938  10.464 -0.0180 -0.1447  0.2684
   78THR     HB 5534   4.135   2.017  10.433 -0.5006 -1.4408 -2.1931
   78THR    CG2 5535   4.143   1.870  10.586 -0.0104 -0.1141  0.2892
   78THR   HG21 5536   4.224   1.810  10.628  0.4828  1.8025  2.2196
   78THR   HG22 5537   4.109   1.948  10.654  2.0503 -0.5488  1.9225
   78THR   HG23 5538   4.061   1.807  10.550  1.8401 -0.9510 -2.7859
   78THR    OG1 5539   4.321   2.008  10.499  0.2703 -0.2668 -0.4352
   78THR    HG1 5540   4.327   2.092  10.454  1.5129 -0.3452 -0.4596
   78THR      C 5541   4.251   1.910  10.220 -0.4805  0.0254 -0.2139
   78THR      O 5542   4.157   1.982  10.186 -0.4155  0.2352  0.0457
   79GLY      N 5543   4.353   1.891  10.136 -0.4639 -0.7593 -0.0219
   79GLY      H 5544   4.434   1.841  10.169  0.0922 -0.2732 -0.6203
   79GLY     CA 5545   4.378   1.962  10.012 -0.5891  0.1136  0.4393
   79GLY    HA1 5546   4.292   1.940   9.948  0.3723 -0.4740 -0.6891
   79GLY    HA2 5547   4.464   1.916   9.964 -1.1185  0.2807 -0.7112
   79GLY      C 5548   4.407   2.111  10.017 -0.3616  0.0894 -0.0851
   79GLY      O 5549   4.450   2.155  10.124  0.1851 -0.4069 -0.0910
   80GLY      N 5550   4.382   2.186   9.910 -0.0182 -0.0256 -0.2486
   80GLY      H 5551   4.352   2.148   9.821 -1.0423  1.3889 -0.5346
   80GLY     CA 5552   4.416   2.327   9.909  0.4990 -0.1508 -0.4318
   80GLY    HA1 5553   4.375   2.377   9.997 -0.6762  0.9809 -1.5908
   80GLY    HA2 5554   4.373   2.371   9.819 -1.3893  0.8079  0.8884
   80GLY      C 5555   4.562   2.364   9.886  0.5750 -0.2519 -0.1177
   80GLY      O 5556   4.619   2.463   9.932 -0.5557  0.1867  0.3707
   81TYR      N 5557   4.624   2.279   9.803  0.1569 -0.3229 -0.3616
   81TYR      H 5558   4.566   2.206   9.766 -0.9676  0.8836 -1.0525
   81TYR     CA 5559   4.761   2.299   9.762 -0.0234  0.5119 -0.5772
   81TYR     HA 5560   4.777   2.405   9.745 -1.7607  0.9714  0.4546
   81TYR     CB 5561   4.866   2.259   9.866 -0.4262 -0.2959 -0.4718
   81TYR    HB1 5562   4.853   2.325   9.951 -1.9701 -0.7093 -0.3662
   81TYR    HB2 5563   4.968   2.272   9.829 -0.4874 -0.1486 -0.5902
   81TYR     CG 5564   4.859   2.114   9.909  0.0852 -0.0978  0.2928
   81TYR    CD1 5565   4.789   2.073  10.023  0.6700  0.1127  0.7329
   81TYR    HD1 5566   4.762   2.145  10.099  3.7197  0.3387  1.7413
   81TYR    CE1 5567   4.776   1.938  10.059  0.2014 -0.1223 -0.2888
   81TYR    HE1 5568   4.738   1.906  10.155 -0.9709 -0.1736 -0.7501
   81TYR     CZ 5569   4.833   1.841   9.975  0.1235 -0.0957 -0.3729
   81TYR     OH 5570   4.844   1.712  10.015 -0.6584 -0.0136  0.1270
   81TYR     HH 5571   4.884   1.662   9.943 -0.8250  3.0359 -2.2546
   81TYR    CE2 5572   4.896   1.882   9.855  0.0244  0.5498 -0.2086
   81TYR    HE2 5573   4.939   1.805   9.792  1.6370  0.9812  0.3221
   81TYR    CD2 5574   4.915   2.017   9.825  0.7077  0.5029  0.0019
   81TYR    HD2 5575   4.952   2.042   9.726 -1.4307 -0.0273 -0.9763
   81TYR      C 5576   4.783   2.231   9.628  0.7004 -0.0566 -0.1843
   81TYR      O 5577   4.730   2.124   9.599  0.2463  0.1287 -0.0515
   82GLY      N 5578   4.867   2.298   9.548  0.3809  0.3094 -0.2195
   82GLY      H 5579   4.889   2.386   9.592  0.0092  0.8135 -1.0379
   82GLY     CA 5580   4.895   2.272   9.409  0.0180 -0.2232 -0.1955
   82GLY    HA1 5581   4.988   2.313   9.372  1.1932 -2.2455  0.3739
   82GLY    HA2 5582   4.900   2.164   9.395  0.2113 -0.1553 -0.6937
   82GLY      C 5583   4.776   2.311   9.322 -0.3171 -0.7490  0.0193
   82GLY      O 5584   4.666   2.348   9.363  0.0183  0.5624 -0.2011
   83SER      N 5585   4.807   2.305   9.192 -0.6066  0.1076 -0.1000
   83SER      H 5586   4.902   2.297   9.160 -0.9044 -1.3108 -0.7594
   83SER     CA 5587   4.704   2.326   9.092 -0.2714 -0.0515 -0.4784
   83SER     HA 5588   4.664   2.427   9.099  2.3400  0.9918  0.9891
   83SER     CB 5589   4.769   2.306   8.955  0.1657 -0.3496 -0.2329
   83SER    HB1 5590   4.688   2.303   8.882 -0.6163 -2.3187  0.6649
   83SER    HB2 5591   4.814   2.208   8.942  0.8978  0.1376 -1.6732
   83SER     OG 5592   4.872   2.399   8.928  0.4699 -0.5209  0.3256
   83SER     HG 5593   4.933   2.404   9.002  1.3745 -0.4782 -0.4043
   83SER      C 5594   4.583   2.234   9.104 -0.1391 -0.1232  0.3760
   83SER      O 5595   4.599   2.113   9.111  0.4874 -0.0727 -0.0630
   84SER      N 5596   4.462   2.290   9.095  0.0747  0.2277 -0.5151
   84SER      H 5597   4.459   2.390   9.082  0.3491  0.0927 -1.7337
   84SER     CA 5598   4.340   2.213   9.089  0.1785 -0.0590  0.7728
   84SER     HA 5599   4.345   2.140   9.170  0.1734  0.4788  1.2712
   84SER     CB 5600   4.217   2.303   9.109  0.0972 -0.0494  0.2417
   84SER    HB1 5601   4.126   2.257   9.071  0.4911  1.9142 -3.5647
   84SER    HB2 5602   4.200   2.339   9.211 -0.9868  3.1382 -0.9495
   84SER     OG 5603   4.233   2.423   9.037  0.1881 -0.0275  0.2973
   84SER     HG 5604   4.279   2.485   9.093  2.7180 -1.4040 -0.0766
   84SER      C 5605   4.323   2.152   8.951  0.4835 -0.0817  0.7454
   84SER      O 5606   4.394   2.188   8.857 -0.0089 -0.5238  0.1988
   85GLN      N 5607   4.238   2.050   8.937 -0.3399  0.7189 -0.3498
   85GLN      H 5608   4.188   2.014   9.017 -2.1821  0.9680 -1.3513
   85GLN     CA 5609   4.223   1.972   8.816 -0.3326 -0.1734  0.2164
   85GLN     HA 5610   4.236   2.030   8.725 -3.1317 -1.0535 -0.8256
   85GLN     CB 5611   4.319   1.853   8.817  0.1807  0.2359  0.5236
   85GLN    HB1 5612   4.321   1.805   8.915  0.0980  1.6345  1.2316
   85GLN    HB2 5613   4.294   1.781   8.739 -0.5744  1.6480 -0.5897
   85GLN     CG 5614   4.459   1.895   8.774 -0.0417  0.2716 -0.1788
   85GLN    HG1 5615   4.460   1.965   8.690  0.9831 -1.3204 -1.5709
   85GLN    HG2 5616   4.502   1.951   8.856 -0.0526  1.1988 -0.7903
   85GLN     CD 5617   4.554   1.780   8.742 -0.0904  0.0658  0.4142
   85GLN    OE1 5618   4.514   1.670   8.702  0.1099  0.2119 -0.1948
   85GLN    NE2 5619   4.684   1.805   8.749 -0.1251  0.2596  0.3710
   85GLN   HE21 5620   4.720   1.895   8.778  0.3957  0.9444 -2.0760
   85GLN   HE22 5621   4.752   1.732   8.730 -0.1701  0.3346 -0.1034
   85GLN      C 5622   4.083   1.916   8.798 -0.1225 -0.6021 -0.0937
   85GLN      O 5623   3.999   1.906   8.887  0.3422  0.3333  0.4573
   86SER      N 5624   4.054   1.871   8.676 -0.5019 -0.5754 -0.0136
   86SER      H 5625   4.124   1.863   8.603  0.3057 -2.5886  0.8871
   86SER     CA 5626   3.926   1.812   8.639 -0.7291  0.0663 -0.2613
   86SER     HA 5627   3.866   1.786   8.726 -2.4541  0.8882 -1.1676
   86SER     CB 5628   3.844   1.900   8.546 -0.4683 -0.2613 -0.8063
   86SER    HB1 5629   3.775   1.836   8.490 -1.9729 -0.4195  1.1049
   86SER    HB2 5630   3.906   1.939   8.465  1.2624 -2.9076 -0.8568
   86SER     OG 5631   3.773   2.006   8.606  0.0500 -0.0502 -0.5640
   86SER     HG 5632   3.678   2.012   8.591 -0.3302  0.2530  1.6268
   86SER      C 5633   3.951   1.681   8.566  0.7767  0.0551  0.2404
   86SER      O 5634   4.046   1.665   8.489  0.3117  0.1719 -0.3595
   87SER      N 5635   3.854   1.590   8.577  0.6167  0.2197  0.1804
   87SER      H 5636   3.767   1.614   8.624 -0.8071 -0.0122 -2.1558
   87SER     CA 5637   3.839   1.468   8.501  0.1850  0.3936 -0.0201
   87SER     HA 5638   3.935   1.432   8.464  0.1859 -0.5077  0.8327
   87SER     CB 5639   3.784   1.360   8.594  0.1911  0.6264  0.2538
   87SER    HB1 5640   3.771   1.271   8.533 -3.0150  1.1910 -0.0755
   87SER    HB2 5641   3.856   1.331   8.670  2.0774 -0.5142 -1.8236
   87SER     OG 5642   3.659   1.396   8.648 -0.0099 -0.5755  0.5996
   87SER     HG 5643   3.644   1.345   8.728  0.1898 -0.2641  0.8358
   87SER      C 5644   3.753   1.492   8.378  0.3759  0.2310 -0.1862
   87SER      O 5645   3.666   1.579   8.376 -0.1739 -0.3091 -0.3076
   88GLN      N 5646   3.782   1.415   8.272 -0.2206 -0.4163  0.1091
   88GLN      H 5647   3.858   1.350   8.278  0.0091 -0.1988 -0.3449
   88GLN     CA 5648   3.711   1.418   8.146  0.8585 -0.1856 -0.5056
   88GLN     HA 5649   3.616   1.469   8.161  1.1765  0.3056 -0.1439
   88GLN     CB 5650   3.782   1.502   8.040  0.0408  0.1375 -0.8076
   88GLN    HB1 5651   3.723   1.496   7.948  1.0119 -0.6636 -1.4013
   88GLN    HB2 5652   3.777   1.606   8.073  0.6609 -0.4191  1.1495
   88GLN     CG 5653   3.918   1.447   7.997  0.0224 -0.3069 -0.3073
   88GLN    HG1 5654   3.900   1.347   7.957 -0.9969  0.0843 -0.8894
   88GLN    HG2 5655   3.979   1.436   8.086 -0.7630 -1.4233  0.1214
   88GLN     CD 5656   3.985   1.524   7.884 -0.0363  0.0600 -0.0936
   88GLN    OE1 5657   3.982   1.486   7.767  0.1095  0.3302 -0.1845
   88GLN    NE2 5658   4.051   1.635   7.917 -0.2673  0.1666  0.0159
   88GLN   HE21 5659   4.037   1.670   8.011  0.8448  1.7941 -0.3736
   88GLN   HE22 5660   4.108   1.685   7.850 -0.0549 -0.7089 -0.4812
   88GLN      C 5661   3.691   1.275   8.099  0.1627 -0.2125 -0.1381
   88GLN      O 5662   3.757   1.186   8.152  0.3981 -0.1808 -0.3775
   89SER      N 5663   3.598   1.249   8.006  0.0875 -0.0029 -0.1214
   89SER      H 5664   3.541   1.322   7.965 -0.3146 -0.4176 -0.3045
   89SER     CA 5665   3.585   1.122   7.939  0.1524 -0.0831  0.0165
   89SER     HA 5666   3.556   1.051   8.017  0.8642  1.4526  1.7467
   89SER     CB 5667   3.475   1.121   7.833  0.0647  0.4389  0.1016
   89SER    HB1 5668   3.524   1.170   7.749 -1.0441  0.8604 -0.3228
   89SER    HB2 5669   3.447   1.021   7.799  0.3250  0.9877 -1.8250
   89SER     OG 5670   3.366   1.204   7.868 -0.0201  0.0706  0.7396
   89SER     HG 5671   3.292   1.169   7.817 -0.1411  0.3228  0.7390
   89SER      C 5672   3.714   1.067   7.879  0.3014  0.1281  0.1435
   89SER      O 5673   3.814   1.131   7.847  0.2583 -0.0288 -0.3094
   90SER      N 5674   3.711   0.937   7.850 -0.2311  0.1887 -0.0798
   90SER      H 5675   3.630   0.889   7.887 -0.5525 -0.2030 -1.2418
   90SER     CA 5676   3.817   0.857   7.793 -0.0781  0.2644  0.0977
   90SER     HA 5677   3.914   0.902   7.811 -0.4197  0.7151  0.8624
   90SER     CB 5678   3.816   0.718   7.856  0.2775  0.1700 -0.0981
   90SER    HB1 5679   3.714   0.679   7.864  0.8949 -1.4377  0.2159
   90SER    HB2 5680   3.876   0.653   7.793  0.4623 -0.1936  0.4467
   90SER     OG 5681   3.868   0.709   7.987  0.1905  0.2400 -0.0582
   90SER     HG 5682   3.826   0.775   8.042  0.8928  1.2543 -0.7071
   90SER      C 5683   3.804   0.843   7.641  0.2052 -0.1794  0.1133
   90SER      O 5684   3.697   0.865   7.586  0.1077 -0.1482  0.3128
   91TYR      N 5685   3.907   0.801   7.567 -0.0901  0.1362 -0.4737
   91TYR      H 5686   3.983   0.762   7.620  0.1671  0.9791 -0.2038
   91TYR     CA 5687   3.901   0.768   7.426 -0.1401  0.1066 -0.4644
   91TYR     HA 5688   3.802   0.791   7.385 -0.7355 -1.6987 -0.1441
   91TYR     CB 5689   3.981   0.867   7.342 -0.1889 -0.0937 -0.7476
   91TYR    HB1 5690   3.955   0.838   7.240 -0.9793 -1.2163 -0.2428
   91TYR    HB2 5691   3.941   0.968   7.351  2.1461  0.7843  1.1210
   91TYR     CG 5692   4.129   0.885   7.367 -0.2780 -0.3413 -0.0281
   91TYR    CD1 5693   4.223   0.818   7.288 -0.1843 -0.2975  0.0460
   91TYR    HD1 5694   4.194   0.744   7.215  0.7134  0.0980 -0.7260
   91TYR    CE1 5695   4.360   0.842   7.304 -0.2345  0.2219 -0.2811
   91TYR    HE1 5696   4.430   0.790   7.242 -0.5178 -2.1569  1.2630
   91TYR     CZ 5697   4.409   0.926   7.406  0.1278 -0.5676  0.2062
   91TYR     OH 5698   4.543   0.947   7.424  0.1331 -0.0106 -0.4515
   91TYR     HH 5699   4.563   1.010   7.494  2.7760 -2.2340  0.9568
   91TYR    CE2 5700   4.313   0.994   7.484  0.1976 -0.6572  0.3702
   91TYR    HE2 5701   4.346   1.069   7.555  0.6453 -0.9082  0.4306
   91TYR    CD2 5702   4.176   0.976   7.463  0.2543 -0.5109 -0.1269
   91TYR    HD2 5703   4.108   1.033   7.523  0.8173 -2.1619  2.2069
   91TYR      C 5704   3.950   0.625   7.415  0.0300  0.1651 -0.4598
   91TYR      O 5705   4.013   0.568   7.504 -0.2118 -0.1279 -0.4759
   92GLY      N 5706   3.908   0.560   7.306 -0.7077  0.0248 -0.0996
   92GLY      H 5707   3.865   0.618   7.236  0.4394  1.9400  0.6898
   92GLY     CA 5708   3.948   0.426   7.268 -0.6184  0.0567 -0.1199
   92GLY    HA1 5709   3.882   0.386   7.191 -1.1418 -2.5371  1.5487
   92GLY    HA2 5710   3.939   0.361   7.355  0.7319 -0.2537 -0.1966
   92GLY      C 5711   4.093   0.420   7.223 -0.4291 -0.5317  0.5553
   92GLY      O 5712   4.182   0.490   7.271 -0.3810 -0.0713 -0.1915
   93GLN      N 5713   4.126   0.321   7.139 -0.0336 -0.3184  0.4566
   93GLN      H 5714   4.053   0.262   7.103  1.0860 -2.4095  1.4705
   93GLN     CA 5715   4.251   0.316   7.067 -0.6855  0.3103 -0.7532
   93GLN     HA 5716   4.335   0.282   7.127 -1.9073  1.0597  1.5018
   93GLN     CB 5717   4.233   0.214   6.955  0.2065  0.1231 -0.7350
   93GLN    HB1 5718   4.297   0.245   6.873 -3.5893  0.4784 -3.8747
   93GLN    HB2 5719   4.132   0.212   6.915 -0.7592 -1.0938  1.5358
   93GLN     CG 5720   4.270   0.068   6.981  0.2163  0.1371 -0.6708
   93GLN    HG1 5721   4.216   0.020   6.899  1.2312  1.6736 -2.2985
   93GLN    HG2 5722   4.216   0.041   7.072 -0.1727  1.3927 -0.5081
   93GLN     CD 5723   4.419   0.039   6.989  0.1156 -0.3409 -0.4755
   93GLN    OE1 5724   4.504   0.127   6.992 -0.0045 -0.2333 -0.0304
   93GLN    NE2 5725   4.452  -0.086   7.022 -0.3367 -0.2831  0.2318
   93GLN   HE21 5726   4.551  -0.104   7.026 -0.1065  0.3074 -1.7754
   93GLN   HE22 5727   4.388  -0.164   7.011  0.3983 -0.8723  0.0999
   93GLN      C 5728   4.297   0.444   6.999  0.1472  0.5483  0.2306
   93GLN      O 5729   4.228   0.539   6.961  0.2226  0.4570 -0.1355
   94GLN      N 5730   4.428   0.442   6.975  0.0622 -0.0886 -0.1965
   94GLN      H 5731   4.485   0.361   6.998  1.8254  0.9644 -0.6450
   94GLN     CA 5732   4.493   0.551   6.904  0.1782  0.0818  0.1718
   94GLN     HA 5733   4.474   0.638   6.968  0.9544  1.6559 -1.6414
   94GLN     CB 5734   4.644   0.533   6.912  0.1125 -0.5916 -0.0803
   94GLN    HB1 5735   4.691   0.602   6.842  0.2433 -1.5498 -0.9609
   94GLN    HB2 5736   4.688   0.556   7.009  0.1514  0.2620 -0.2934
   94GLN     CG 5737   4.694   0.397   6.863 -0.4296 -0.8326  0.0195
   94GLN    HG1 5738   4.641   0.382   6.769  0.0492 -0.0169 -0.3988
   94GLN    HG2 5739   4.670   0.318   6.934 -1.0530 -0.4827  0.2076
   94GLN     CD 5740   4.844   0.406   6.838 -0.5585  0.1457 -0.4559
   94GLN    OE1 5741   4.890   0.407   6.724  0.2497 -0.0436 -0.1373
   94GLN    NE2 5742   4.923   0.410   6.946 -1.3767 -0.2074  0.1718
   94GLN   HE21 5743   4.880   0.431   7.035  1.1850 -0.6483  1.6007
   94GLN   HE22 5744   5.023   0.404   6.933 -1.4059  1.5443 -1.3863
   94GLN      C 5745   4.440   0.588   6.766  0.3300  0.1034  0.1199
   94GLN      O 5746   4.391   0.500   6.695 -0.0746  0.1414  0.3494
   95SER      N 5747   4.442   0.718   6.736  0.4077  0.1386  0.2740
   95SER      H 5748   4.498   0.784   6.788  0.7223  0.3111 -0.2785
   95SER     CA 5749   4.384   0.780   6.619  0.2526 -0.0953  0.2255
   95SER     HA 5750   4.277   0.789   6.632  0.2028 -1.6080  1.0746
   95SER     CB 5751   4.433   0.925   6.614  0.1131 -0.0515  0.1053
   95SER    HB1 5752   4.542   0.915   6.610  0.0900 -0.0947 -0.4221
   95SER    HB2 5753   4.393   0.969   6.524 -4.3354  0.7769  2.2320
   95SER     OG 5754   4.380   1.000   6.721 -0.0076 -0.2514  0.1863
   95SER     HG 5755   4.387   1.091   6.691  1.8983  0.3134  2.1065
   95SER      C 5756   4.410   0.724   6.479 -0.0449 -0.3428  0.2696
   95SER      O 5757   4.523   0.703   6.438 -0.0573  0.4603 -0.2050
   96SER      N 5758   4.303   0.705   6.402  0.0627 -0.6575  0.1992
   96SER      H 5759   4.215   0.708   6.452  2.0566  1.4481  3.9518
   96SER     CA 5760   4.300   0.672   6.261  0.3797  0.0262  0.0302
   96SER     HA 5761   4.388   0.610   6.240  0.4363  0.4727 -1.1465
   96SER     CB 5762   4.176   0.587   6.238  0.4062  0.0473 -0.2000
   96SER    HB1 5763   4.089   0.653   6.243 -0.7799 -1.5337  1.7950
   96SER    HB2 5764   4.181   0.547   6.137  1.8497  0.0777 -0.1573
   96SER     OG 5765   4.167   0.479   6.328 -0.3480 -0.1080 -0.4530
   96SER     HG 5766   4.097   0.421   6.296 -0.8217 -0.3227  0.9011
   96SER      C 5767   4.302   0.791   6.167  0.7210  0.0644  0.0844
   96SER      O 5768   4.265   0.903   6.203 -0.8614 -0.2277 -0.5577
   97TYR      N 5769   4.337   0.774   6.039 -0.0963  0.3211 -0.1818
   97TYR      H 5770   4.367   0.681   6.012  3.0853  0.5241  2.0444
   97TYR     CA 5771   4.360   0.883   5.947  0.1603  0.4504  0.0350
   97TYR     HA 5772   4.339   0.974   6.003 -0.5230  0.1273  0.3205
   97TYR     CB 5773   4.511   0.893   5.928  0.2690 -0.0454  0.6227
   97TYR    HB1 5774   4.529   0.981   5.866 -1.8094  1.0593  1.4842
   97TYR    HB2 5775   4.542   0.802   5.876  1.5867  0.1774  0.9658
   97TYR     CG 5776   4.591   0.902   6.056  0.6190 -0.1982  0.4193
   97TYR    CD1 5777   4.682   0.802   6.090  0.5097 -0.6085 -0.4756
   97TYR    HD1 5778   4.712   0.731   6.014  4.1200 -1.5897  1.6306
   97TYR    CE1 5779   4.742   0.810   6.216  0.1917 -0.0533 -0.3590
   97TYR    HE1 5780   4.809   0.732   6.250 -2.1902 -2.0844 -0.0426
   97TYR     CZ 5781   4.715   0.914   6.308  0.3813  0.0977 -0.4725
   97TYR     OH 5782   4.784   0.918   6.425 -0.0401 -0.7270 -0.1884
   97TYR     HH 5783   4.766   0.994   6.481  0.5339 -1.3593  0.9198
   97TYR    CE2 5784   4.618   1.010   6.273  0.4519  0.1839 -0.4326
   97TYR    HE2 5785   4.589   1.083   6.347  1.6775  0.2297  0.0288
   97TYR    CD2 5786   4.565   1.009   6.144 -0.1701  0.1166 -0.1844
   97TYR    HD2 5787   4.493   1.084   6.117  0.0915 -0.0251 -1.3426
   97TYR      C 5788   4.287   0.902   5.815  0.2909 -0.0841 -0.1161
   97TYR      O 5789   4.269   1.015   5.771 -0.2593 -0.0097  0.3017
   98PRO      N 5790   4.249   0.796   5.744 -0.0340 -0.0660  0.0301
   98PRO     CD 5791   4.298   0.660   5.760  0.0619  0.0534  0.7766
   98PRO    HD1 5792   4.249   0.603   5.840  0.3550 -1.1775  0.1078
   98PRO    HD2 5793   4.405   0.664   5.776  0.2640 -0.3939 -0.4023
   98PRO     CG 5794   4.270   0.590   5.628  0.3026 -0.2564  0.8891
   98PRO    HG1 5795   4.240   0.486   5.641  0.5673 -0.3637  0.6654
   98PRO    HG2 5796   4.356   0.607   5.563 -0.3780  0.7266  0.2177
[truncated: 839,072 more chars]
