# Supplementary material for: Thermodynamic forces from protein and water govern condensate formation of an intrinsically disordered protein domain
Source: Nat Commun. 2023 Sep 21;14:5892. doi: 10.1038/s41467-023-41586-y (PMC10514047; doi:10.1038/s41467-023-41586-y)
Supplement: Supplementary file 4 — Supplementary Data 1 [file 41467_2023_41586_MOESM4_ESM.zip › final_coord_set-1_60mgmL.gro]

Protein in water
18598
    1MET      N    1   7.793   9.714   2.049  0.1720  0.0803  0.4277
    1MET     H1    2   7.774   9.628   1.999  1.7271 -0.0053 -0.0547
    1MET     H2    3   7.784   9.700   2.149 -1.2198  1.0228  0.4614
    1MET     H3    4   7.726   9.776   2.006  0.8403 -0.3497 -1.3267
    1MET     CA    5   7.931   9.756   2.022  0.1684 -0.1461  0.0394
    1MET     HA    6   7.944   9.788   1.919  5.2272  0.3734  0.5781
    1MET     CB    7   7.966   9.876   2.111  0.2621 -0.3500  0.2801
    1MET    HB1    8   7.922   9.854   2.208 -0.7018  1.3857  0.2722
    1MET    HB2    9   8.075   9.881   2.113  0.3257  0.1039 -1.8403
    1MET     CG   10   7.921  10.011   2.056 -0.1025 -0.4979  0.2040
    1MET    HG1   11   7.958  10.020   1.954  0.3485 -1.3569  0.2823
    1MET    HG2   12   7.973  10.088   2.114 -1.9104  0.7087  0.2864
    1MET     SD   13   7.746  10.055   2.055  0.0252  0.0241 -0.5780
    1MET     CE   14   7.737  10.194   1.940 -0.7863  0.3584 -0.1207
    1MET    HE1   15   7.748  10.157   1.838 -1.9977 -0.3912  0.0058
    1MET    HE2   16   7.818  10.264   1.962 -0.6191 -0.2247  1.2423
    1MET    HE3   17   7.649  10.254   1.963 -0.2062  0.9737  0.5379
    1MET      C   18   8.029   9.640   2.033 -0.2739 -0.5682 -0.4387
    1MET      O   19   8.008   9.541   2.101  0.2906 -0.2220  0.2582
    2ALA      N   20   8.146   9.651   1.969  0.1013  0.0261  0.3346
    2ALA      H   21   8.159   9.733   1.913  0.4476 -1.1196 -1.3360
    2ALA     CA   22   8.267   9.578   2.004 -0.1653 -0.6041 -0.0332
    2ALA     HA   23   8.239   9.473   2.011 -1.3473 -0.2743  0.5379
    2ALA     CB   24   8.365   9.595   1.889  0.0821 -0.1291  0.2421
    2ALA    HB1   25   8.334   9.536   1.802  0.4487 -1.8143  1.2130
    2ALA    HB2   26   8.463   9.557   1.919 -0.7200 -0.7886  2.1441
    2ALA    HB3   27   8.376   9.702   1.872  2.0382 -0.4382 -0.7022
    2ALA      C   28   8.317   9.621   2.142  0.0252 -0.0306 -0.2776
    2ALA      O   29   8.278   9.728   2.186 -0.2786 -0.2690  0.0312
    3SER      N   30   8.402   9.547   2.214  0.1751  0.4813  0.0808
    3SER      H   31   8.426   9.454   2.180 -0.1955  0.0754  0.9063
    3SER     CA   32   8.446   9.587   2.346  0.1539  0.2444  0.1597
    3SER     HA   33   8.358   9.601   2.409 -0.7010 -0.8627 -0.7323
    3SER     CB   34   8.534   9.479   2.409 -0.0450 -0.0736 -0.0974
    3SER    HB1   35   8.617   9.453   2.342  1.0810 -0.7991  1.5284
    3SER    HB2   36   8.574   9.511   2.505  1.9740 -1.3509 -0.4415
    3SER     OG   37   8.461   9.362   2.436 -0.3490 -0.0196 -0.6712
    3SER     HG   38   8.522   9.297   2.469 -2.1213 -0.4781  2.0445
    3SER      C   39   8.531   9.713   2.353  0.2859  0.1636  0.0142
    3SER      O   40   8.637   9.726   2.293  0.1153  0.1764 -0.2871
    4ASN      N   41   8.481   9.810   2.430 -0.3119  0.5728 -0.8781
    4ASN      H   42   8.393   9.779   2.468 -0.1478 -0.8004 -1.5547
    4ASN     CA   43   8.531   9.943   2.454 -0.3374  0.3415  0.5046
    4ASN     HA   44   8.549   9.995   2.360 -0.8625  0.2776  0.3667
    4ASN     CB   45   8.421  10.022   2.525 -0.5549  0.0910  0.4454
    4ASN    HB1   46   8.406  10.000   2.631 -0.5981 -0.0938  0.4011
    4ASN    HB2   47   8.329   9.987   2.478  1.4662 -1.6438 -2.5741
    4ASN     CG   48   8.428  10.172   2.504  0.3970  0.0199  0.2181
    4ASN    OD1   49   8.509  10.230   2.432  0.0092  0.3326  0.0266
    4ASN    ND2   50   8.337  10.245   2.569  0.0226 -0.0052 -0.2709
    4ASN   HD21   51   8.312  10.341   2.550  0.3477  0.1092 -0.1339
    4ASN   HD22   52   8.263  10.196   2.618 -0.4949  2.1348  1.2560
    4ASN      C   53   8.662   9.952   2.532  0.1365 -0.5755 -0.1602
    4ASN      O   54   8.688   9.873   2.623  0.5727 -0.3104 -0.0501
    5ASP      N   55   8.727  10.068   2.518  0.3663 -0.7633 -0.6560
    5ASP      H   56   8.701  10.144   2.456  2.1353  0.1366 -0.3526
    5ASP     CA   57   8.839  10.104   2.603 -0.0890  0.0741 -0.4019
    5ASP     HA   58   8.898  10.013   2.607 -0.4400 -0.1198  1.5136
    5ASP     CB   59   8.921  10.212   2.534  0.2695 -0.0259 -0.1304
    5ASP    HB1   60   8.860  10.302   2.547 -0.6199 -0.7617  1.0176
    5ASP    HB2   61   8.945  10.196   2.429 -1.1939  2.6270 -0.9733
    5ASP     CG   62   9.051  10.247   2.606  0.2698  0.5024 -0.3833
    5ASP    OD1   63   9.049  10.342   2.687 -0.0880  0.4312 -0.3078
    5ASP    OD2   64   9.152  10.182   2.571 -0.2049 -0.3875 -0.1272
    5ASP      C   65   8.805  10.155   2.743  0.4007 -0.0243 -0.2461
    5ASP      O   66   8.870  10.104   2.834  0.5776 -0.0890 -0.4084
    6TYR      N   67   8.707  10.242   2.767  0.2174 -0.3625  0.2489
    6TYR      H   68   8.641  10.271   2.697  1.1962 -1.0411 -0.9779
    6TYR     CA   69   8.682  10.309   2.894 -0.0676  0.2698 -0.1380
    6TYR     HA   70   8.772  10.322   2.953 -0.5719  0.9397  0.5014
    6TYR     CB   71   8.640  10.454   2.869 -0.0400  0.2858 -0.0848
    6TYR    HB1   72   8.545  10.453   2.817  0.3731 -2.1491 -0.9673
    6TYR    HB2   73   8.720  10.495   2.808 -2.1893  1.7734 -2.0494
    6TYR     CG   74   8.623  10.538   2.993 -0.4139 -0.0465  0.0896
    6TYR    CD1   75   8.494  10.572   3.036 -0.3742 -0.1635  0.3023
    6TYR    HD1   76   8.423  10.533   2.964  1.9775  0.6909 -2.6840
    6TYR    CE1   77   8.476  10.648   3.152  0.1272 -0.1340  0.3631
    6TYR    HE1   78   8.380  10.678   3.192  0.0145  0.2213 -0.1607
    6TYR     CZ   79   8.586  10.682   3.233  0.0696 -0.2216  0.4776
    6TYR     OH   80   8.567  10.739   3.355  0.3610 -0.0909  0.4633
    6TYR     HH   81   8.473  10.751   3.372 -0.0651 -1.7810 -0.5489
    6TYR    CE2   82   8.715  10.655   3.184 -0.1932 -0.2039 -0.2354
    6TYR    HE2   83   8.806  10.685   3.233 -0.3557  0.8038 -0.5239
    6TYR    CD2   84   8.734  10.583   3.065 -0.1397 -0.4327 -0.0896
    6TYR    HD2   85   8.832  10.549   3.032  0.2285  0.5821 -0.0851
    6TYR      C   86   8.577  10.235   2.976  0.1007 -0.0280 -0.1881
    6TYR      O   87   8.462  10.230   2.933  0.0843 -0.4565 -0.0989
    7THR      N   88   8.610  10.192   3.098 -0.6944  0.1874  0.1087
    7THR      H   89   8.693  10.234   3.139  0.8777  0.2223 -2.8328
    7THR     CA   90   8.530  10.096   3.171 -0.3827 -0.3745 -0.2749
    7THR     HA   91   8.501  10.014   3.106 -1.5533  0.7264 -1.1931
    7THR     CB   92   8.608  10.042   3.291 -0.4070  0.4460  0.1129
    7THR     HB   93   8.691   9.985   3.250  0.0405  0.3916  1.0603
    7THR    CG2   94   8.675  10.143   3.384  0.0322 -0.1827  0.4843
    7THR   HG21   95   8.755  10.094   3.440  1.7587 -0.6176 -2.1998
    7THR   HG22   96   8.717  10.225   3.327  1.9338 -0.5388  1.3053
    7THR   HG23   97   8.605  10.190   3.454 -0.5801 -0.8692  0.3408
    7THR    OG1   98   8.535   9.950   3.369 -0.2724  0.1647 -0.0971
    7THR    HG1   99   8.590   9.872   3.376 -1.6452 -0.8218  0.0886
    7THR      C  100   8.394  10.148   3.215  0.0151  0.2106  0.2834
    7THR      O  101   8.370  10.264   3.247  0.1578  0.1053  0.7699
    8GLN      N  102   8.301  10.052   3.217 -0.0686  0.2901  0.2526
    8GLN      H  103   8.334   9.958   3.202  0.6776  1.0089 -3.7984
    8GLN     CA  104   8.161  10.069   3.250  0.1167  0.6630  0.8485
    8GLN     HA  105   8.152  10.153   3.320  1.5000  2.2228 -0.7381
    8GLN     CB  106   8.074  10.090   3.127  0.6565  0.2389  0.3891
    8GLN    HB1  107   8.092  10.009   3.056 -1.6913  2.5759 -3.2078
    8GLN    HB2  108   7.971  10.080   3.163  0.1425 -1.1244 -1.3122
    8GLN     CG  109   8.088  10.212   3.037 -0.2211 -0.2143 -0.3753
    8GLN    HG1  110   8.190  10.238   3.007 -0.7051  1.8151 -0.3613
    8GLN    HG2  111   8.035  10.194   2.943 -0.2286  1.1809 -0.6564
    8GLN     CD  112   8.037  10.336   3.109  0.1964 -0.1766 -0.1444
    8GLN    OE1  113   7.923  10.380   3.103  0.0503 -0.5434 -0.0942
    8GLN    NE2  114   8.131  10.410   3.168  0.2176  0.0587 -0.4727
    8GLN   HE21  115   8.229  10.392   3.156  0.7712  2.4797 -0.1628
    8GLN   HE22  116   8.102  10.470   3.245  2.8478 -0.2386  0.8552
    8GLN      C  117   8.104   9.948   3.321  0.0524  0.1579 -0.0570
    8GLN      O  118   8.139   9.833   3.297  0.0890 -0.0225  0.8160
    9GLN      N  119   8.015   9.974   3.417 -0.1451 -0.4747 -0.0590
    9GLN      H  120   7.977  10.068   3.425 -2.1556 -1.3544  1.8197
    9GLN     CA  121   7.940   9.879   3.497 -0.5101 -0.1265  0.0158
    9GLN     HA  122   8.009   9.798   3.515 -1.0432 -0.9132 -1.3295
    9GLN     CB  123   7.895   9.943   3.628 -0.3798  0.3954 -0.1899
    9GLN    HB1  124   7.813  10.013   3.611  0.0010  1.2850  1.3800
    9GLN    HB2  125   7.969  10.010   3.673 -0.4844  1.9496 -2.2131
    9GLN     CG  126   7.867   9.852   3.748 -0.0621 -0.0511 -0.4487
    9GLN    HG1  127   7.833   9.755   3.712  2.3820 -0.6887 -1.2253
    9GLN    HG2  128   7.795   9.903   3.812  0.0982  1.1089 -1.1494
    9GLN     CD  129   7.994   9.817   3.823  0.0447  0.3747 -0.4265
    9GLN    OE1  130   8.091   9.774   3.761 -0.1298 -0.5380 -0.0899
    9GLN    NE2  131   7.990   9.822   3.957 -0.1609  0.6834 -0.4433
    9GLN   HE21  132   7.899   9.849   3.991 -1.6310  1.1157 -4.2198
    9GLN   HE22  133   8.072   9.786   4.004 -1.5005 -1.9214  0.0607
    9GLN      C  134   7.828   9.829   3.406 -0.4547 -0.1937 -0.0153
    9GLN      O  135   7.780   9.889   3.310 -0.4866  0.2019  0.2437
   10ALA      N  136   7.791   9.705   3.436  0.1789 -0.4801 -0.4068
   10ALA      H  137   7.827   9.670   3.524  0.9918 -0.2202 -0.6360
   10ALA     CA  138   7.689   9.642   3.354 -0.1521  0.1635 -0.5000
   10ALA     HA  139   7.615   9.718   3.331 -2.2724 -0.9180  2.1248
   10ALA     CB  140   7.757   9.583   3.231  0.3580 -0.5121  0.0903
   10ALA    HB1  141   7.832   9.514   3.268  3.9904  2.3460 -1.2861
   10ALA    HB2  142   7.676   9.542   3.171 -0.3963  1.2685 -0.1663
   10ALA    HB3  143   7.811   9.658   3.173  0.2047  0.4090  1.1022
   10ALA      C  144   7.613   9.533   3.429  0.1561 -0.4443 -1.0530
   10ALA      O  145   7.666   9.459   3.511 -0.5182 -0.0264 -0.2180
   11THR      N  146   7.483   9.518   3.400 -0.1310  0.2632 -0.1899
   11THR      H  147   7.441   9.571   3.326  2.3395  0.7454 -1.3608
   11THR     CA  148   7.392   9.438   3.480  0.0660  0.1478 -0.0805
   11THR     HA  149   7.410   9.443   3.588  1.4274 -1.5933 -0.1843
   11THR     CB  150   7.248   9.483   3.456  0.0094 -0.0491 -0.1135
   11THR     HB  151   7.212   9.460   3.355 -1.4146  0.9682  0.1448
   11THR    CG2  152   7.143   9.418   3.545 -0.1363 -0.4128 -0.5496
   11THR   HG21  153   7.045   9.464   3.532 -0.8876 -1.3726  1.3204
   11THR   HG22  154   7.160   9.442   3.650 -3.9734  0.8442 -0.0577
   11THR   HG23  155   7.125   9.311   3.533  0.2779 -0.5334 -0.1451
   11THR    OG1  156   7.239   9.623   3.472 -0.1773 -0.0667 -0.0569
   11THR    HG1  157   7.275   9.670   3.397 -0.4437  1.2728  0.6262
   11THR      C  158   7.416   9.290   3.457 -0.4049  0.0156  0.2543
   11THR      O  159   7.450   9.253   3.344 -0.0817  0.6987  0.1255
   12GLN      N  160   7.387   9.207   3.557 -0.1909  0.0943  0.3820
   12GLN      H  161   7.353   9.250   3.641  0.3536 -1.2998  1.3626
   12GLN     CA  162   7.409   9.063   3.561 -1.0269 -0.0558 -0.0520
   12GLN     HA  163   7.511   9.049   3.526 -1.7245 -0.6502 -1.9369
   12GLN     CB  164   7.406   9.019   3.707 -0.2878 -0.3381 -0.1175
   12GLN    HB1  165   7.452   8.922   3.724 -0.3767 -0.4261 -0.3899
   12GLN    HB2  166   7.466   9.090   3.765 -0.6437 -0.4860  0.4443
   12GLN     CG  167   7.265   9.006   3.764 -0.4633 -0.2438 -0.5316
   12GLN    HG1  168   7.206   8.943   3.697  0.6792  0.8330 -2.6813
   12GLN    HG2  169   7.259   8.956   3.860  2.8539  0.0778 -0.0673
   12GLN     CD  170   7.186   9.136   3.773  0.2144  0.1022  0.5374
   12GLN    OE1  171   7.246   9.243   3.782  0.0390  0.2674 -0.1568
   12GLN    NE2  172   7.054   9.124   3.779  0.1536  0.3480 -0.1858
   12GLN   HE21  173   7.007   9.035   3.771  1.1239 -0.2676  0.7105
   12GLN   HE22  174   6.991   9.203   3.785  0.4071  0.9263 -3.2024
   12GLN      C  175   7.315   8.993   3.465 -0.9410 -0.5145  0.1956
   12GLN      O  176   7.201   9.037   3.452 -0.5230  0.4564 -0.2339
   13SER      N  177   7.353   8.880   3.405 -0.1001 -0.0851 -0.0961
   13SER      H  178   7.445   8.851   3.432 -0.8572 -0.3927  2.4298
   13SER     CA  179   7.278   8.796   3.313  0.3055 -0.4329 -0.1097
   13SER     HA  180   7.217   8.856   3.246 -0.2656  0.1356  0.9070
   13SER     CB  181   7.378   8.721   3.225  0.3337 -0.1167 -0.3524
   13SER    HB1  182   7.453   8.679   3.292  0.2391  0.3935  0.0812
   13SER    HB2  183   7.332   8.641   3.166 -1.2196  0.4657 -0.0021
   13SER     OG  184   7.437   8.813   3.137 -0.4922  0.7248 -0.0481
   13SER     HG  185   7.377   8.866   3.084 -1.0230  0.6890  0.5069
   13SER      C  186   7.201   8.688   3.387  0.2578 -0.3611 -0.0541
   13SER      O  187   7.221   8.671   3.507 -0.0050  0.6190  0.1400
   14TYR      N  188   7.100   8.630   3.321 -0.0743 -0.0643  0.1867
   14TYR      H  189   7.081   8.664   3.228 -0.9752  0.5382  0.5858
   14TYR     CA  190   7.040   8.505   3.365  0.2554 -0.2350  0.1554
   14TYR     HA  191   7.035   8.508   3.473  0.5338  1.5785  0.1568
   14TYR     CB  192   6.905   8.492   3.296  0.2638 -0.3140  0.1547
   14TYR    HB1  193   6.863   8.590   3.272 -0.2243 -0.1919  1.4351
   14TYR    HB2  194   6.916   8.427   3.209 -0.8188 -0.2092 -0.0733
   14TYR     CG  195   6.793   8.441   3.384 -0.0079 -0.3137 -0.1892
   14TYR    CD1  196   6.740   8.527   3.481 -0.4411  0.0404 -0.7318
   14TYR    HD1  197   6.785   8.625   3.489 -0.8293  0.0826  1.7412
   14TYR    CE1  198   6.653   8.479   3.580  0.5058  0.2127  0.1995
   14TYR    HE1  199   6.616   8.546   3.656  2.9723  1.7880  0.1342
   14TYR     CZ  200   6.598   8.351   3.561  0.6430  0.1449  0.2550
   14TYR     OH  201   6.502   8.300   3.644  0.4385 -0.3979 -0.3076
   14TYR     HH  202   6.473   8.356   3.717  0.0960 -2.3022  1.1036
   14TYR    CE2  203   6.641   8.267   3.457 -0.3910 -0.1489  0.0487
   14TYR    HE2  204   6.601   8.168   3.447  0.6472 -0.9768  3.0911
   14TYR    CD2  205   6.741   8.312   3.370 -0.6877 -0.0417 -0.2428
   14TYR    HD2  206   6.771   8.243   3.291 -2.0311  0.0011 -0.8170
   14TYR      C  207   7.129   8.387   3.328  0.0927 -0.1860 -0.4096
   14TYR      O  208   7.220   8.391   3.245  0.4105  0.1909 -0.0546
   15GLY      N  209   7.102   8.274   3.394  0.1443  0.0450  0.0145
   15GLY      H  210   7.045   8.277   3.477  0.4069  1.1752  0.1652
   15GLY     CA  211   7.144   8.139   3.362  0.4431  0.2527 -0.4835
   15GLY    HA1  212   7.147   8.131   3.253  1.0305  3.8869 -0.8793
   15GLY    HA2  213   7.070   8.070   3.401  0.0702 -0.1220 -1.8007
   15GLY      C  214   7.282   8.112   3.421  0.2541  0.2245 -0.0515
   15GLY      O  215   7.356   8.199   3.468  0.3444  0.1575 -0.0691
   16ALA      N  216   7.316   7.986   3.395 -0.0012  0.2054 -0.2897
   16ALA      H  217   7.242   7.927   3.360 -0.6396  0.7156  0.1697
   16ALA     CA  218   7.439   7.915   3.421 -0.0325 -0.1262 -1.0080
   16ALA     HA  219   7.457   7.934   3.527 -2.3699 -0.6911 -0.4557
   16ALA     CB  220   7.426   7.763   3.420  0.0633 -0.1578  0.4901
   16ALA    HB1  221   7.514   7.728   3.475  1.3217  1.3067 -0.4913
   16ALA    HB2  222   7.428   7.744   3.313 -0.8296  3.3610 -0.3042
   16ALA    HB3  223   7.333   7.730   3.465 -0.6251  1.2663  0.1837
   16ALA      C  224   7.555   7.973   3.340  0.3691 -0.0694 -0.4006
   16ALA      O  225   7.541   8.065   3.260  0.3115  0.0072 -0.3035
   17TYR      N  226   7.676   7.925   3.367  0.1733 -0.7334 -0.6950
   17TYR      H  227   7.681   7.835   3.412  1.0861 -0.0691  0.5728
   17TYR     CA  228   7.800   7.951   3.296  0.2204  0.0447 -0.3364
   17TYR     HA  229   7.801   8.058   3.276 -0.0984 -0.1506 -1.5210
   17TYR     CB  230   7.918   7.936   3.391 -0.1025  0.2446  0.0987
   17TYR    HB1  231   7.918   7.835   3.433 -0.4421 -1.2351 -3.1996
   17TYR    HB2  232   7.903   8.013   3.467  0.9008  2.4405 -1.8408
   17TYR     CG  233   8.049   7.972   3.327  0.1022 -0.0303  0.3569
   17TYR    CD1  234   8.142   7.874   3.291  0.3084  0.4546 -0.4780
   17TYR    HD1  235   8.119   7.773   3.322  1.7010  0.1955 -0.2204
   17TYR    CE1  236   8.260   7.906   3.223  0.5147 -0.3127 -0.4924
   17TYR    HE1  237   8.332   7.831   3.193  2.0450  0.5815  0.7971
   17TYR     CZ  238   8.282   8.038   3.180 -0.3758 -0.0377 -0.1301
   17TYR     OH  239   8.398   8.064   3.113  0.1610 -1.3781  0.2384
   17TYR     HH  240   8.436   7.979   3.089 -0.3659 -1.8351  0.9804
   17TYR    CE2  241   8.191   8.138   3.218 -0.0720 -0.0945  0.7759
   17TYR    HE2  242   8.203   8.239   3.182 -0.3573 -1.2135 -2.8604
   17TYR    CD2  243   8.073   8.104   3.287 -0.4607  0.0215  0.1776
   17TYR    HD2  244   7.995   8.175   3.309  0.5072  1.0216  0.5197
   17TYR      C  245   7.818   7.872   3.167  0.2954 -0.0809 -0.2487
   17TYR      O  246   7.840   7.751   3.173 -0.1725 -0.1765 -0.4099
   18PRO      N  247   7.813   7.934   3.049 -0.3729 -0.1026 -0.2364
   18PRO     CD  248   7.789   8.076   3.035 -0.2541  0.0008  0.5757
   18PRO    HD1  249   7.688   8.103   3.065 -0.1304  0.5168  0.5280
   18PRO    HD2  250   7.858   8.128   3.103  1.0065  0.9779 -1.3701
   18PRO     CG  251   7.819   8.110   2.890 -0.0516  0.2253  0.6689
   18PRO    HG1  252   7.759   8.190   2.847 -1.1972 -1.1233 -0.3567
   18PRO    HG2  253   7.926   8.131   2.888  0.0022 -0.0888 -0.4400
   18PRO     CB  254   7.785   7.977   2.824  0.2304  0.4613  0.0378
   18PRO    HB1  255   7.676   7.967   2.819 -0.0432  1.7102  2.3089
   18PRO    HB2  256   7.827   7.963   2.724  0.7026 -0.0594  0.3047
   18PRO     CA  257   7.827   7.867   2.921 -0.1269  0.0351 -0.2812
   18PRO     HA  258   7.761   7.782   2.909 -1.0981  0.9861 -2.1553
   18PRO      C  259   7.972   7.825   2.902 -0.0402  0.1096  0.1988
   18PRO      O  260   8.067   7.883   2.955  0.4019 -0.2354 -0.2066
   19THR      N  261   7.980   7.719   2.821 -0.2155 -0.0184  0.3474
   19THR      H  262   7.897   7.670   2.791 -0.1829  0.0266  0.1834
   19THR     CA  263   8.103   7.660   2.771 -0.0512  0.3129  0.3518
   19THR     HA  264   8.175   7.738   2.747 -1.5811  1.4476 -0.7419
   19THR     CB  265   8.162   7.561   2.871  0.7110 -0.0736 -0.4701
   19THR     HB  266   8.087   7.494   2.913 -0.0251  1.7474  1.2514
   19THR    CG2  267   8.283   7.480   2.825  0.8331 -0.2181  0.1013
   19THR   HG21  268   8.315   7.416   2.907  2.6510  0.8310  0.2732
   19THR   HG22  269   8.256   7.414   2.743  1.8893  0.1001 -0.5174
   19THR   HG23  270   8.350   7.556   2.786 -0.2022  0.4972 -0.3349
   19THR    OG1  271   8.215   7.643   2.972  0.1066 -0.5181  0.2199
   19THR    HG1  272   8.150   7.712   2.987  0.2897  0.2121 -1.9703
   19THR      C  273   8.071   7.592   2.639 -0.0948  0.2093  0.4156
   19THR      O  274   7.976   7.513   2.637  0.3959 -0.3730 -0.0636
   20GLN      N  275   8.145   7.622   2.532 -0.2456 -0.0198  0.2452
   20GLN      H  276   8.230   7.674   2.548 -0.6953  0.2160  2.2384
   20GLN     CA  277   8.099   7.592   2.398 -0.1285 -0.3440  0.2774
   20GLN     HA  278   8.023   7.515   2.402  0.5432 -1.2072 -2.1116
   20GLN     CB  279   8.029   7.715   2.342  0.6261  0.3507  0.8278
   20GLN    HB1  280   8.023   7.707   2.233  0.3373  0.0671  0.8637
   20GLN    HB2  281   7.932   7.718   2.393  1.0264  0.8004  1.5795
   20GLN     CG  282   8.096   7.848   2.375  0.5217  0.3155  1.1833
   20GLN    HG1  283   8.201   7.861   2.348 -0.0033  2.2023 -0.2037
   20GLN    HG2  284   8.076   7.866   2.481 -1.4484 -2.1536  1.3265
   20GLN     CD  285   8.020   7.961   2.307  0.3414 -0.1725  0.5661
   20GLN    OE1  286   7.952   8.045   2.366  0.1286  0.0709 -0.0132
   20GLN    NE2  287   8.032   7.967   2.174 -0.5288  0.3479  0.4995
   20GLN   HE21  288   7.959   8.017   2.126 -1.9731 -0.9995  1.1698
   20GLN   HE22  289   8.098   7.905   2.129 -1.0839 -1.9186  2.5438
   20GLN      C  290   8.214   7.539   2.313  0.1269 -0.4729  0.6995
   20GLN      O  291   8.328   7.580   2.334  0.3019 -0.2616 -0.5687
   21PRO      N  292   8.192   7.450   2.217  0.3181  0.2152  0.0037
   21PRO     CD  293   8.056   7.418   2.177  0.4458 -0.1891 -0.1136
   21PRO    HD1  294   8.017   7.512   2.139  1.0890 -0.3574 -1.2518
   21PRO    HD2  295   8.013   7.376   2.268  1.6739 -0.8199  0.1983
   21PRO     CG  296   8.063   7.315   2.064 -0.2744 -0.4360  0.0664
   21PRO    HG1  297   7.979   7.246   2.073 -0.9519  0.4963  1.2188
   21PRO    HG2  298   8.061   7.370   1.970  0.4733  0.3640  0.5030
   21PRO     CB  299   8.204   7.258   2.077  0.1246  0.5588  0.1803
   21PRO    HB1  300   8.239   7.225   1.979 -0.0883  2.2935 -0.5277
   21PRO    HB2  301   8.188   7.183   2.155 -2.2235  2.5319  1.7684
   21PRO     CA  302   8.284   7.376   2.133  0.4608  0.4311 -0.0308
   21PRO     HA  303   8.369   7.339   2.190  0.2958 -3.1255 -1.7796
   21PRO      C  304   8.342   7.461   2.021  0.3239  0.5456 -0.0151
   21PRO      O  305   8.280   7.560   1.983  0.3766  0.6552  0.1820
   22GLY      N  306   8.460   7.431   1.966 -0.0719 -0.5079 -0.3050
   22GLY      H  307   8.515   7.359   2.011  2.6804  0.6090 -1.6482
   22GLY     CA  308   8.532   7.521   1.877 -0.0853  0.0167  0.2127
   22GLY    HA1  309   8.455   7.557   1.809 -0.8456 -0.4060  0.8181
   22GLY    HA2  310   8.601   7.477   1.806 -1.1207 -0.9790 -0.2238
   22GLY      C  311   8.583   7.641   1.955  0.4724  0.0708 -0.2347
   22GLY      O  312   8.602   7.632   2.076 -0.1616 -0.0332 -0.1383
   23GLN      N  313   8.593   7.759   1.892 -0.3458  0.2434 -0.0550
   23GLN      H  314   8.569   7.763   1.794  0.7361 -2.4555 -0.5208
   23GLN     CA  315   8.654   7.875   1.952  0.1523 -0.1293  0.1671
   23GLN     HA  316   8.735   7.838   2.015 -0.8773 -0.2235  1.4820
   23GLN     CB  317   8.723   7.968   1.853  0.0503 -0.8153 -0.5559
   23GLN    HB1  318   8.797   8.024   1.911  0.9148 -2.7968  0.3700
   23GLN    HB2  319   8.790   7.912   1.788 -0.3416  0.6699 -2.3211
   23GLN     CG  320   8.644   8.055   1.756 -0.1081 -0.1814  0.1309
   23GLN    HG1  321   8.563   8.101   1.814 -0.7412 -0.6302 -0.3801
   23GLN    HG2  322   8.700   8.140   1.719  1.6885 -1.5831 -0.4705
   23GLN     CD  323   8.589   7.993   1.629 -0.0525 -0.1777  0.1041
   23GLN    OE1  324   8.615   7.876   1.599  0.7068 -0.1147  0.5014
   23GLN    NE2  325   8.512   8.065   1.547  0.7710  0.0048 -0.5226
   23GLN   HE21  326   8.496   8.163   1.563 -1.1652 -0.2979 -0.3173
   23GLN   HE22  327   8.455   8.012   1.482 -0.8751 -0.4650  1.2009
   23GLN      C  328   8.558   7.949   2.044 -0.1829 -0.1214 -0.1915
   23GLN      O  329   8.439   7.959   2.013 -0.2908  0.2810  0.3245
   24GLY      N  330   8.608   7.997   2.158 -0.1378 -0.3127 -0.1312
   24GLY      H  331   8.705   7.983   2.181 -0.2961  0.3136  0.9826
   24GLY     CA  332   8.515   8.047   2.258 -0.2141 -0.0045 -0.3571
   24GLY    HA1  333   8.557   8.054   2.358 -0.0428  0.3369 -0.4490
   24GLY    HA2  334   8.438   7.971   2.267  1.2261 -1.2895  1.9696
   24GLY      C  335   8.454   8.180   2.214  0.1998  0.3538  0.1425
   24GLY      O  336   8.509   8.245   2.126 -0.0874  0.6996  0.2178
   25TYR      N  337   8.342   8.216   2.277 -0.1434 -0.0767 -0.2187
   25TYR      H  338   8.313   8.162   2.358 -0.6968 -0.0935 -0.4190
   25TYR     CA  339   8.275   8.341   2.249  0.0198 -0.0185 -0.3486
   25TYR     HA  340   8.344   8.410   2.201 -0.5582 -0.3469 -1.6998
   25TYR     CB  341   8.155   8.328   2.156 -0.2937  0.1552  0.0254
   25TYR    HB1  342   8.098   8.238   2.180 -1.1271  0.0988 -1.9122
   25TYR    HB2  343   8.092   8.417   2.161  2.1640  2.3974 -3.6209
   25TYR     CG  344   8.191   8.322   2.009  0.5021  0.4088  0.2064
   25TYR    CD1  345   8.194   8.441   1.935 -0.5652  0.4740  0.2546
   25TYR    HD1  346   8.175   8.537   1.980 -2.6456 -0.7672  2.2404
   25TYR    CE1  347   8.215   8.436   1.797  0.1008  0.4608  0.3528
   25TYR    HE1  348   8.214   8.528   1.741 -3.5864  1.2339  1.3967
   25TYR     CZ  349   8.226   8.309   1.736 -0.4724  0.4771  0.2123
   25TYR     OH  350   8.272   8.302   1.608 -0.8149  0.1192  0.1053
   25TYR     HH  351   8.265   8.390   1.570  0.6863  0.5110  0.6769
   25TYR    CE2  352   8.228   8.188   1.809  0.8000  0.2501 -0.1790
   25TYR    HE2  353   8.237   8.098   1.750 -0.4968 -1.6527  2.3257
   25TYR    CD2  354   8.218   8.198   1.948 -0.8860  0.3363 -0.2869
   25TYR    HD2  355   8.213   8.106   2.004 -1.7853 -0.2169 -1.2413
   25TYR      C  356   8.231   8.410   2.377  0.0580 -0.4632 -0.0947
   25TYR      O  357   8.208   8.343   2.478 -0.4132 -0.5607 -0.2654
   26SER      N  358   8.220   8.543   2.370  0.2571 -0.4315  0.1755
   26SER      H  359   8.229   8.588   2.280  1.1034 -1.1608 -0.1154
   26SER     CA  360   8.178   8.628   2.480  0.4899  0.0800 -0.1275
   26SER     HA  361   8.110   8.567   2.540 -1.7588  0.0911 -2.5040
   26SER     CB  362   8.288   8.674   2.576 -0.1145  0.5654  0.3480
   26SER    HB1  363   8.303   8.583   2.635  1.9043  1.1256  0.7859
   26SER    HB2  364   8.248   8.751   2.642 -0.7289  0.7280 -0.2043
   26SER     OG  365   8.406   8.720   2.514  0.1998 -0.3719  0.2205
   26SER     HG  366   8.422   8.667   2.436 -1.7448  0.2766 -0.6809
   26SER      C  367   8.087   8.741   2.436  0.4722  0.0972 -0.0420
   26SER      O  368   8.085   8.767   2.316 -0.2422  0.7621  0.1062
   27GLN      N  369   8.010   8.803   2.526  0.4945  0.1921 -0.0868
   27GLN      H  370   8.030   8.774   2.621  2.6840  0.0316 -0.5452
   27GLN     CA  371   7.935   8.926   2.506  0.0037 -0.2220 -0.8021
   27GLN     HA  372   7.880   8.919   2.412  0.0088 -1.9571 -0.7169
   27GLN     CB  373   7.831   8.945   2.616  0.7953  0.2457 -0.1280
   27GLN    HB1  374   7.767   8.858   2.625 -1.0209  1.4758 -0.6163
   27GLN    HB2  375   7.881   8.949   2.713  3.2711  1.6741 -1.3316
   27GLN     CG  376   7.738   9.065   2.598  0.2562 -0.2503 -0.7028
   27GLN    HG1  377   7.765   9.119   2.508  0.8414 -1.5026 -1.3078
   27GLN    HG2  378   7.740   9.130   2.686  0.4383  0.0676 -0.9393
   27GLN     CD  379   7.590   9.036   2.581  0.0723  0.2269  0.0179
   27GLN    OE1  380   7.545   8.925   2.554  0.0898  0.3137 -0.3770
   27GLN    NE2  381   7.502   9.135   2.599  0.2658  0.4746 -0.3836
   27GLN   HE21  382   7.530   9.231   2.616 -1.8386  1.1575 -0.5285
   27GLN   HE22  383   7.406   9.118   2.573  0.1823  1.2247 -0.5945
   27GLN      C  384   8.035   9.041   2.502 -0.4296  0.1943  0.2050
   27GLN      O  385   8.123   9.044   2.587  0.3037 -0.3079 -0.5231
   28GLN      N  386   8.017   9.136   2.411 -1.0225 -0.0711  0.0392
   28GLN      H  387   7.941   9.126   2.345  0.2236  0.0063 -1.4844
   28GLN     CA  388   8.090   9.261   2.409 -0.6188 -0.3099 -0.2100
   28GLN     HA  389   8.179   9.244   2.470  0.4621 -2.1503 -2.1283
   28GLN     CB  390   8.152   9.287   2.272 -0.2965  0.4922  0.0831
   28GLN    HB1  391   8.206   9.382   2.274  1.4919 -0.3323 -2.7066
   28GLN    HB2  392   8.064   9.294   2.209 -1.3296  0.5094  1.4721
   28GLN     CG  393   8.252   9.186   2.216 -0.4781  0.2803  0.1392
   28GLN    HG1  394   8.338   9.168   2.280 -0.2947  0.9409  0.0883
   28GLN    HG2  395   8.193   9.096   2.200 -1.6732  1.2711 -1.3491
   28GLN     CD  396   8.318   9.228   2.085  0.0340 -0.0611  0.2819
   28GLN    OE1  397   8.404   9.316   2.080 -0.3916  0.3219 -0.5536
   28GLN    NE2  398   8.273   9.166   1.975  0.6279 -0.6121  0.3510
   28GLN   HE21  399   8.191   9.107   1.971  0.9832 -1.1238  0.4735
   28GLN   HE22  400   8.297   9.214   1.890 -1.1748 -0.9333 -0.3765
   28GLN      C  401   8.013   9.374   2.475  0.0606  0.1708 -0.2266
   28GLN      O  402   7.891   9.364   2.491  0.0686 -0.0545 -0.2952
   29SER      N  403   8.082   9.485   2.503  0.0123  0.4154 -1.0356
   29SER      H  404   8.183   9.484   2.499  0.0868  0.0712  0.2646
   29SER     CA  405   8.014   9.602   2.556 -0.1711 -0.0917 -0.1126
   29SER     HA  406   7.980   9.580   2.657  0.9352  0.6460  0.4444
   29SER     CB  407   8.110   9.721   2.556 -0.0521 -0.1861  0.1591
   29SER    HB1  408   8.059   9.804   2.606  3.1415  1.4918  0.8444
   29SER    HB2  409   8.136   9.746   2.453  2.6599 -2.1120  0.2966
   29SER     OG  410   8.233   9.704   2.622  0.0282 -0.3993 -0.0448
   29SER     HG  411   8.216   9.706   2.716  0.5911  1.5757  0.0605
   29SER      C  412   7.892   9.649   2.478  0.0507  0.2583 -0.2506
   29SER      O  413   7.892   9.646   2.355  0.9007  0.3317 -0.2589
   30SER      N  414   7.789   9.695   2.549 -0.2709 -0.3576 -0.3135
   30SER      H  415   7.805   9.700   2.648 -1.3080 -0.9715 -0.0960
   30SER     CA  416   7.660   9.736   2.497 -0.2809  0.3229  0.2390
   30SER     HA  417   7.583   9.726   2.574 -0.3632 -1.5587 -0.0411
   30SER     CB  418   7.672   9.882   2.453  0.5985  0.1570 -0.1020
   30SER    HB1  419   7.737   9.903   2.368  0.5121  1.1925  0.0733
   30SER    HB2  420   7.571   9.915   2.426  0.0861 -0.9015  0.4667
   30SER     OG  421   7.710   9.965   2.560 -0.3361  0.6190 -0.1145
   30SER     HG  422   7.765  10.038   2.532  0.2856 -0.2048 -1.1049
   30SER      C  423   7.614   9.652   2.379  0.0118  0.1119  0.2754
   30SER      O  424   7.631   9.690   2.263 -0.6023  0.1864  0.2047
   31GLN      N  425   7.560   9.531   2.397 -0.0155  0.0562 -0.1528
   31GLN      H  426   7.568   9.489   2.489  4.1272 -0.2436 -0.4539
   31GLN     CA  427   7.490   9.446   2.303  0.1195 -0.3767  0.1341
   31GLN     HA  428   7.474   9.494   2.207  1.7960  0.0151  0.0231
   31GLN     CB  429   7.566   9.319   2.265 -0.2052 -0.4206 -0.3726
   31GLN    HB1  430   7.578   9.256   2.353  1.2050  2.7947  1.9492
   31GLN    HB2  431   7.505   9.277   2.185  1.8531 -0.6661 -1.8989
   31GLN     CG  432   7.703   9.345   2.204  0.0557 -0.1445  0.3285
   31GLN    HG1  433   7.771   9.385   2.280 -0.2272 -0.2915  0.6630
   31GLN    HG2  434   7.694   9.418   2.124 -0.0976  2.8833  2.8642
   31GLN     CD  435   7.783   9.230   2.146  0.1057  0.0698 -0.0332
   31GLN    OE1  436   7.804   9.120   2.198  0.0749  0.2648  0.3971
   31GLN    NE2  437   7.836   9.233   2.024  0.5235 -0.1846  0.1384
   31GLN   HE21  438   7.845   9.319   1.972  1.1868  0.0243  0.5888
   31GLN   HE22  439   7.895   9.158   1.991  0.5576  0.7114 -1.9867
   31GLN      C  440   7.358   9.400   2.364 -0.0584  0.2117  0.2047
   31GLN      O  441   7.352   9.381   2.485 -0.8063  0.2364  0.1711
   32PRO      N  442   7.267   9.339   2.287 -0.0029  0.5067 -0.0930
   32PRO     CD  443   7.253   9.361   2.145  0.2274  1.0130 -0.0412
   32PRO    HD1  444   7.239   9.467   2.122  2.9047  1.7938  1.5135
   32PRO    HD2  445   7.340   9.336   2.085  0.6782  0.8503  0.6772
   32PRO     CG  446   7.129   9.279   2.111  0.7247  0.0266  0.5022
   32PRO    HG1  447   7.154   9.175   2.089 -0.4154  0.0078 -0.9232
   32PRO    HG2  448   7.078   9.320   2.024 -0.5293 -1.7596  0.3181
   32PRO     CB  449   7.046   9.285   2.239  0.1585  0.5516  0.1183
   32PRO    HB1  450   6.999   9.383   2.248  0.6691  0.8299 -0.1683
   32PRO    HB2  451   6.977   9.201   2.243  0.4238  0.2049 -1.6506
   32PRO     CA  452   7.155   9.268   2.345  0.3696 -0.1863 -0.2059
   32PRO     HA  453   7.128   9.314   2.441  2.0128  1.2054 -0.3579
   32PRO      C  454   7.191   9.123   2.369 -0.1410 -0.3285 -0.2902
   32PRO      O  455   7.300   9.078   2.333 -0.0605 -0.3196 -0.0591
   33TYR      N  456   7.097   9.044   2.422 -0.4655  0.3230  0.1070
   33TYR      H  457   7.015   9.077   2.471 -0.8720 -0.4554 -0.0334
   33TYR     CA  458   7.102   8.900   2.426 -0.0903  0.3343  0.0411
   33TYR     HA  459   7.208   8.876   2.434 -0.4795 -1.0452  1.7467
   33TYR     CB  460   7.038   8.854   2.557  0.3762 -0.1034  0.1202
   33TYR    HB1  461   6.932   8.878   2.561 -0.7353 -4.5065  2.2716
   33TYR    HB2  462   7.046   8.746   2.560  0.6699 -0.2359 -2.7493
   33TYR     CG  463   7.096   8.910   2.685  0.0185  0.0414  0.2201
   33TYR    CD1  464   7.015   8.968   2.784 -0.1982 -0.4967  0.3617
   33TYR    HD1  465   6.910   8.984   2.765 -0.3201 -0.3688  1.1097
   33TYR    CE1  466   7.063   9.020   2.904  0.3098 -0.1889  0.0295
   33TYR    HE1  467   6.994   9.059   2.978  1.0249 -1.6732  1.5773
   33TYR     CZ  468   7.202   9.007   2.922  0.2890 -0.5487 -0.0499
   33TYR     OH  469   7.270   9.054   3.030 -0.2533 -0.1024  0.0973
   33TYR     HH  470   7.222   9.123   3.077 -0.4177  2.0235 -2.9071
   33TYR    CE2  471   7.283   8.932   2.834  0.2346 -0.1099 -0.4817
   33TYR    HE2  472   7.387   8.918   2.858  0.1924 -0.5125 -0.5225
   33TYR    CD2  473   7.231   8.885   2.713 -0.0148 -0.5985 -0.1869
   33TYR    HD2  474   7.293   8.837   2.639  2.0419  1.8693 -0.2038
   33TYR      C  475   7.037   8.830   2.308  0.4074  0.1479 -0.1230
   33TYR      O  476   6.947   8.883   2.243  0.3150  0.0474 -0.0777
   34GLY      N  477   7.080   8.706   2.281 -0.1190 -0.0701  0.0374
   34GLY      H  478   7.139   8.662   2.350 -1.1362  0.8251  1.5512
   34GLY     CA  479   7.029   8.626   2.171 -0.2013 -0.3131  0.2533
   34GLY    HA1  480   7.063   8.641   2.069 -3.2887  2.8052 -0.5456
   34GLY    HA2  481   7.072   8.529   2.193 -0.3108 -0.7227 -1.2695
   34GLY      C  482   6.877   8.613   2.179 -0.2267 -0.1352  0.0754
   34GLY      O  483   6.813   8.597   2.283  0.0960  0.1646  0.3265
   35GLN      N  484   6.824   8.618   2.057 -0.5230  0.2151  0.2148
   35GLN      H  485   6.892   8.610   1.982 -0.2847 -0.5029  0.4936
   35GLN     CA  486   6.684   8.623   2.020 -0.3813 -0.1947 -0.4038
   35GLN     HA  487   6.646   8.547   2.088 -0.9498  0.5266  0.1037
   35GLN     CB  488   6.624   8.754   2.069 -0.1464 -0.0615 -0.4647
   35GLN    HB1  489   6.522   8.738   2.034  0.3841 -0.9913 -1.6306
   35GLN    HB2  490   6.637   8.765   2.177 -0.6474 -0.6981 -0.3317
   35GLN     CG  491   6.665   8.884   2.000 -0.1110  0.2341  0.1119
   35GLN    HG1  492   6.658   8.877   1.892  1.3718 -0.1449  0.0326
   35GLN    HG2  493   6.765   8.911   2.033  0.3054  0.4005 -1.2501
   35GLN     CD  494   6.574   9.002   2.033 -0.2423  0.1834 -0.0627
   35GLN    OE1  495   6.592   9.089   2.119 -0.7256  0.0764  0.1486
   35GLN    NE2  496   6.464   9.010   1.958 -0.1395  0.6824 -0.1628
   35GLN   HE21  497   6.442   8.937   1.891  0.8244 -0.5438  0.8170
   35GLN   HE22  498   6.394   9.080   1.977 -0.6332  0.0398  0.4021
   35GLN      C  499   6.657   8.583   1.876 -0.5507  0.1961 -0.4828
   35GLN      O  500   6.737   8.616   1.789 -0.6974 -0.2429 -0.7880
   36GLN      N  501   6.545   8.513   1.854 -0.5332 -0.0741  0.2555
   36GLN      H  502   6.497   8.467   1.930 -1.9572 -0.6430 -0.9334
   36GLN     CA  503   6.500   8.478   1.721 -0.2548 -0.6075  0.2985
   36GLN     HA  504   6.578   8.510   1.652 -1.8412  2.5771 -0.1874
   36GLN     CB  505   6.492   8.327   1.698 -0.6887 -0.4820 -0.4044
   36GLN    HB1  506   6.402   8.288   1.747 -1.3711  1.2127 -0.2351
   36GLN    HB2  507   6.486   8.310   1.591  1.9828  0.9961 -0.8816
   36GLN     CG  508   6.610   8.246   1.750 -0.2808 -0.1643 -0.8253
   36GLN    HG1  509   6.588   8.221   1.854 -1.4000 -0.7918 -1.2021
   36GLN    HG2  510   6.704   8.302   1.743 -0.1141 -0.3205  0.0369
   36GLN     CD  511   6.635   8.118   1.671  0.2745 -0.3916 -0.2989
   36GLN    OE1  512   6.567   8.086   1.573 -0.2554  0.3731 -0.1967
   36GLN    NE2  513   6.726   8.031   1.713  0.0751 -0.2971  0.3346
   36GLN   HE21  514   6.734   7.945   1.662  0.0465 -0.0911 -0.0171
   36GLN   HE22  515   6.768   8.040   1.805  0.7685  0.9607 -0.0818
   36GLN      C  516   6.366   8.532   1.672  0.2599  0.0241 -0.4413
   36GLN      O  517   6.273   8.538   1.753  0.6498 -0.3481  0.0476
   37SER      N  518   6.358   8.568   1.544 -0.4541 -0.2608 -0.4808
   37SER      H  519   6.429   8.544   1.476 -1.7062 -0.7713 -1.6537
   37SER     CA  520   6.233   8.610   1.484 -0.4644  0.5967  0.1342
   37SER     HA  521   6.179   8.678   1.551 -0.8635 -0.4249  0.8693
   37SER     CB  522   6.267   8.689   1.358 -0.6508  0.1079 -0.2256
   37SER    HB1  523   6.320   8.638   1.278 -0.8149 -0.4534  0.0174
   37SER    HB2  524   6.166   8.716   1.329 -1.0632  0.8826  1.7081
   37SER     OG  525   6.332   8.811   1.386 -0.2065 -0.0550 -0.5444
   37SER     HG  526   6.292   8.885   1.341 -0.4303 -0.4657 -1.0246
   37SER      C  527   6.147   8.490   1.448  0.2565 -0.0199  0.4557
   37SER      O  528   6.193   8.392   1.388  0.2095  0.3884 -0.2607
   38TYR      N  529   6.018   8.505   1.478  0.1127 -0.5415  0.1120
   38TYR      H  530   6.001   8.578   1.545 -0.7730 -0.2225 -0.4389
   38TYR     CA  531   5.911   8.410   1.455 -0.2092 -0.1067 -0.2015
   38TYR     HA  532   5.939   8.324   1.393 -2.0738  0.1080 -1.4330
   38TYR     CB  533   5.877   8.364   1.596  0.2660 -0.3372 -0.1598
   38TYR    HB1  534   5.841   8.450   1.652 -2.3367 -0.9151 -0.8203
   38TYR    HB2  535   5.792   8.297   1.587 -0.5960  0.5621  0.9783
   38TYR     CG  536   5.981   8.276   1.662  0.0185 -0.4539  0.0740
   38TYR    CD1  537   6.062   8.316   1.769  0.3360  0.2671 -0.4332
   38TYR    HD1  538   6.053   8.411   1.819  0.0974 -0.6188  1.2483
   38TYR    CE1  539   6.154   8.225   1.822  0.9542  0.4379 -1.1869
   38TYR    HE1  540   6.223   8.252   1.902 -0.3009 -0.8610  0.3948
   38TYR     CZ  541   6.171   8.096   1.768  0.6237 -0.0957 -0.0446
   38TYR     OH  542   6.260   8.009   1.825  0.1454 -0.5477  0.0190
   38TYR     HH  543   6.267   7.935   1.764 -0.7911 -0.8277  0.2307
   38TYR    CE2  544   6.089   8.057   1.661 -0.4808 -0.2703  0.8389
   38TYR    HE2  545   6.096   7.959   1.616  0.6281  0.4572 -0.6607
   38TYR    CD2  546   5.994   8.146   1.610  0.1016 -0.2867 -0.3266
   38TYR    HD2  547   5.932   8.110   1.530  0.2530  0.2618 -0.6918
   38TYR      C  548   5.791   8.469   1.382 -0.0194  0.0670 -0.3770
   38TYR      O  549   5.784   8.591   1.369  0.4398  0.1027 -0.3090
   39SER      N  550   5.696   8.389   1.333  0.0104 -0.3361  0.2004
   39SER      H  551   5.690   8.293   1.363  0.7258 -0.7557 -0.9582
   39SER     CA  552   5.583   8.439   1.256  0.0941 -0.1896  0.1706
   39SER     HA  553   5.632   8.513   1.193 -0.1563 -0.7017 -0.6391
   39SER     CB  554   5.514   8.330   1.174 -0.1960  0.0552  0.0894
   39SER    HB1  555   5.427   8.374   1.125 -1.2937  0.4701  2.2781
   39SER    HB2  556   5.489   8.239   1.228  2.8991 -0.5249  0.7493
   39SER     OG  557   5.593   8.279   1.069 -0.2053  0.1297  0.0458
   39SER     HG  558   5.615   8.347   1.006  0.6821  0.1155  0.3260
   39SER      C  559   5.477   8.508   1.340 -0.1805  0.1326 -0.4355
   39SER      O  560   5.453   8.481   1.458 -0.3867 -0.1226 -0.5334
   40GLY      N  561   5.407   8.604   1.279 -0.2500  0.0789 -0.4416
   40GLY      H  562   5.449   8.639   1.194 -1.7860  1.1958 -0.7890
   40GLY     CA  563   5.312   8.688   1.349 -0.1089  0.0004 -0.1523
   40GLY    HA1  564   5.263   8.632   1.428  0.2533 -0.9596 -0.6015
   40GLY    HA2  565   5.247   8.730   1.272  1.0851  0.8518 -0.7469
   40GLY      C  566   5.376   8.809   1.417 -0.5079  0.3756 -0.4356
   40GLY      O  567   5.497   8.828   1.409 -0.3747 -0.1327  0.2190
   41TYR      N  568   5.291   8.889   1.480 -0.3998 -0.1246  0.3546
   41TYR      H  569   5.193   8.863   1.480 -1.3494  2.9913  0.1766
   41TYR     CA  570   5.338   8.996   1.565  0.3009 -0.1811  0.0385
   41TYR     HA  571   5.434   8.960   1.603  0.1719  0.4665  1.0193
   41TYR     CB  572   5.366   9.120   1.480 -0.2251  0.0128  0.1448
   41TYR    HB1  573   5.442   9.091   1.407 -0.5214  0.1968 -0.2388
   41TYR    HB2  574   5.275   9.140   1.424 -1.4115  0.8210  2.2608
   41TYR     CG  575   5.423   9.243   1.546 -0.1344 -0.0362  0.1574
   41TYR    CD1  576   5.338   9.354   1.564 -0.0424  0.1081 -0.2906
   41TYR    HD1  577   5.240   9.344   1.519  0.4783 -0.1866 -1.3936
   41TYR    CE1  578   5.373   9.469   1.634  0.1043  0.0868 -0.3290
   41TYR    HE1  579   5.304   9.553   1.636 -0.1448 -0.1258  0.8142
   41TYR     CZ  580   5.498   9.470   1.700 -0.1606  0.0892  0.1814
   41TYR     OH  581   5.538   9.583   1.765  0.7642 -0.2936  0.2974
   41TYR     HH  582   5.625   9.592   1.805  0.3647  0.0399  1.1233
   41TYR    CE2  583   5.587   9.363   1.682  0.0660  0.3720 -0.4500
   41TYR    HE2  584   5.679   9.349   1.738 -0.7117 -1.9584  0.3601
   41TYR    CD2  585   5.545   9.248   1.614  0.0634  0.2323 -0.2145
   41TYR    HD2  586   5.611   9.163   1.614 -1.3212 -0.9043  1.2492
   41TYR      C  587   5.236   9.018   1.676 -0.0948  0.2226 -0.4015
   41TYR      O  588   5.116   8.996   1.661 -0.0922 -0.3788  0.3735
   42SER      N  589   5.286   9.076   1.786  0.1293 -0.6634 -0.0217
   42SER      H  590   5.383   9.105   1.791 -0.5038  1.4085  2.1625
   42SER     CA  591   5.218   9.156   1.886  0.7103 -0.4578  0.2156
   42SER     HA  592   5.136   9.212   1.840  2.0412  1.1162 -0.3059
   42SER     CB  593   5.171   9.070   2.003  0.6077 -0.0159  0.4986
   42SER    HB1  594   5.261   9.026   2.046  0.9049 -0.8915 -0.9693
   42SER    HB2  595   5.131   9.141   2.076  2.9587  1.5786  0.3270
   42SER     OG  596   5.088   8.963   1.966  0.6048  0.1887 -0.0959
   42SER     HG  597   5.140   8.916   1.900  0.6873  0.1327  0.0087
   42SER      C  598   5.317   9.256   1.942 -0.0711  0.5107 -0.0999
   42SER      O  599   5.438   9.231   1.942 -0.0209  0.7467 -0.4691
   43GLN      N  600   5.263   9.370   1.986 -0.2157  0.5422 -0.3590
   43GLN      H  601   5.164   9.373   2.000 -0.3694  0.2055 -1.2739
   43GLN     CA  602   5.349   9.466   2.052 -0.1698  0.1353  0.1837
   43GLN     HA  603   5.434   9.498   1.990 -0.0162  3.0341  1.6836
   43GLN     CB  604   5.259   9.584   2.087 -0.2165  0.1353  0.0632
   43GLN    HB1  605   5.316   9.660   2.141  0.6770 -0.1923 -0.3937
   43GLN    HB2  606   5.177   9.560   2.154 -0.5238  1.5927  0.2606
   43GLN     CG  607   5.193   9.647   1.964  0.1318  0.0336 -0.1774
   43GLN    HG1  608   5.087   9.655   1.987  0.2000 -0.2920  0.2747
   43GLN    HG2  609   5.191   9.579   1.879  0.1450 -1.1220  0.7214
   43GLN     CD  610   5.235   9.785   1.917  0.3401  0.0154 -0.0510
   43GLN    OE1  611   5.150   9.875   1.919 -0.5422 -0.8008  0.0786
   43GLN    NE2  612   5.348   9.799   1.848  0.0395  0.4128 -0.4776
   43GLN   HE21  613   5.362   9.891   1.809 -0.9348  0.8758  0.2257
   43GLN   HE22  614   5.417   9.726   1.834 -0.6135 -0.2039 -0.5097
   43GLN      C  615   5.410   9.404   2.177  0.0145 -0.2376 -0.0886
   43GLN      O  616   5.343   9.322   2.238 -0.0629  0.2260  0.4618
   44SER      N  617   5.525   9.453   2.225 -0.0885  0.2637 -0.3420
   44SER      H  618   5.566   9.530   2.174  1.3843 -0.1261  0.2292
   44SER     CA  619   5.596   9.409   2.343 -0.0172  0.1872 -0.4133
   44SER     HA  620   5.534   9.359   2.417  0.0960  3.4644  2.1477
   44SER     CB  621   5.706   9.310   2.308  0.1896  0.3577 -0.2527
   44SER    HB1  622   5.765   9.357   2.229  0.6122 -0.4618 -0.4379
   44SER    HB2  623   5.769   9.283   2.393  0.5957  0.3736 -0.5457
   44SER     OG  624   5.664   9.197   2.234  0.6711 -0.1878  0.2914
   44SER     HG  625   5.662   9.227   2.142  1.1777 -1.1190 -0.0435
   44SER      C  626   5.652   9.529   2.419 -0.0438 -0.1659  0.1741
   44SER      O  627   5.715   9.617   2.361 -0.0310 -0.4814 -0.2974
   45THR      N  628   5.616   9.538   2.547 -0.6155  0.6750 -0.0322
   45THR      H  629   5.548   9.469   2.576  2.1549 -2.3343 -0.1212
   45THR     CA  630   5.638   9.648   2.638 -0.0934  0.3005  0.2948
   45THR     HA  631   5.581   9.737   2.613 -0.8628  0.5193  2.5945
   45THR     CB  632   5.595   9.607   2.779  0.1141 -0.2684  0.1979
   45THR     HB  633   5.649   9.524   2.825  0.0614 -0.5883 -0.3149
   45THR    CG2  634   5.575   9.717   2.883 -0.1412  0.0509 -0.1852
   45THR   HG21  635   5.530   9.671   2.971  1.5079 -0.9613  0.1790
   45THR   HG22  636   5.517   9.799   2.841 -0.7212  0.2073  0.8896
   45THR   HG23  637   5.673   9.752   2.918 -0.7072  0.7430  0.7642
   45THR    OG1  638   5.462   9.561   2.772 -0.1294  0.4696 -0.1043
   45THR    HG1  639   5.466   9.475   2.814  0.5224  1.2155  1.4757
   45THR      C  640   5.784   9.692   2.645  0.0213 -0.0794  0.3628
   45THR      O  641   5.881   9.617   2.636  0.4037  0.4574 -0.0426
   46ASP      N  642   5.808   9.820   2.676  0.0206  0.1437 -0.5300
   46ASP      H  643   5.729   9.878   2.698  0.0402  0.0315 -0.1678
   46ASP     CA  644   5.940   9.879   2.681 -0.0668  0.2806  0.1385
   46ASP     HA  645   6.008   9.827   2.613 -0.0182 -1.7080  1.6133
   46ASP     CB  646   5.935  10.026   2.639 -0.0903 -0.1412 -1.3859
   46ASP    HB1  647   5.868  10.083   2.703  0.5114 -0.7500 -0.1665
   46ASP    HB2  648   5.927  10.032   2.531  2.4601  0.9563 -1.5848
   46ASP     CG  649   6.072  10.088   2.662 -0.2695 -0.0840 -0.4315
   46ASP    OD1  650   6.081  10.190   2.734 -0.1918 -0.5721  0.2555
   46ASP    OD2  651   6.166  10.039   2.596  0.0196  0.0048 -0.0906
   46ASP      C  652   5.994   9.844   2.820  0.2707  0.7581  0.1316
   46ASP      O  653   5.928   9.874   2.920  0.0261 -0.5359  0.3726
   47THR      N  654   6.115   9.788   2.826 -0.0908 -0.0014  0.4514
   47THR      H  655   6.166   9.768   2.741  2.2198  0.2133  1.7424
   47THR     CA  656   6.183   9.740   2.944 -0.3324  0.0015  0.5947
   47THR     HA  657   6.126   9.768   3.032 -0.4076  0.5467  0.3782
   47THR     CB  658   6.185   9.587   2.943  0.5256  0.0023  0.1335
   47THR     HB  659   6.272   9.547   2.891 -0.1122  0.2495 -1.1709
   47THR    CG2  660   6.207   9.524   3.080 -0.2776 -0.2738  0.1451
   47THR   HG21  661   6.211   9.417   3.060 -0.6221 -0.2454 -0.0869
   47THR   HG22  662   6.121   9.547   3.143 -0.3351  1.8962 -0.6361
   47THR   HG23  663   6.303   9.555   3.124  0.0711 -0.7730 -0.2590
   47THR    OG1  664   6.067   9.527   2.894  0.4878 -0.0597  0.2989
   47THR    HG1  665   6.021   9.596   2.845  1.2246  0.1257 -0.1424
   47THR      C  666   6.325   9.794   2.956 -0.3318  0.2157 -0.2631
   47THR      O  667   6.404   9.793   2.862  0.4177  0.3049  0.3560
   48SER      N  668   6.359   9.849   3.073  0.1356  0.0846 -0.3340
   48SER      H  669   6.280   9.854   3.135 -2.2255  0.5415 -3.1321
   48SER     CA  670   6.482   9.923   3.095  0.2189 -0.1423 -0.0361
   48SER     HA  671   6.559   9.882   3.029  0.2853  0.1672 -0.1493
   48SER     CB  672   6.463  10.072   3.067 -0.7016 -0.0629  0.9329
   48SER    HB1  673   6.392  10.114   3.138 -3.3926 -1.0269 -1.0112
   48SER    HB2  674   6.421  10.084   2.967  2.5001  2.0647 -0.3087
   48SER     OG  675   6.588  10.136   3.075 -0.3573 -0.5245 -0.4099
   48SER     HG  676   6.630  10.097   2.998 -0.2862  0.2400 -0.7683
   48SER      C  677   6.525   9.891   3.237  0.3592 -0.9427 -0.2528
   48SER      O  678   6.442   9.858   3.322  0.5957  0.4979  0.5842
   49GLY      N  679   6.656   9.898   3.263  0.2961 -0.3162 -0.0807
   49GLY      H  680   6.717   9.923   3.186 -1.0093  0.2224 -0.9775
   49GLY     CA  681   6.709   9.862   3.393 -0.4521 -0.2094  0.2579
   49GLY    HA1  682   6.815   9.850   3.371 -0.0875  0.1504  1.6934
   49GLY    HA2  683   6.671   9.770   3.438 -0.1342 -0.5430 -0.1520
   49GLY      C  684   6.694   9.967   3.503 -0.0807 -0.2222  0.3226
   49GLY      O  685   6.604  10.050   3.495 -0.0192 -0.1497  0.3900
   50TYR      N  686   6.785   9.962   3.601 -0.2017 -0.3143  0.4313
   50TYR      H  687   6.848   9.883   3.600  0.3990  0.1572  0.6964
   50TYR     CA  688   6.785  10.053   3.714  0.0201  0.3321 -0.0783
   50TYR     HA  689   6.730  10.141   3.682 -0.9978 -0.6409 -1.1122
   50TYR     CB  690   6.722   9.987   3.836 -0.2087  0.4640 -0.1245
   50TYR    HB1  691   6.760   9.887   3.857  1.0640  1.1219  0.8357
   50TYR    HB2  692   6.757  10.044   3.922  0.8617 -0.1043 -0.1654
   50TYR     CG  693   6.571   9.993   3.830 -0.2572 -0.2864  0.2260
   50TYR    CD1  694   6.507   9.869   3.820 -0.1545 -0.3510  0.3559
   50TYR    HD1  695   6.559   9.775   3.806  0.2133  0.1299 -2.0461
   50TYR    CE1  696   6.367   9.869   3.818 -0.1526  0.1396 -0.4016
   50TYR    HE1  697   6.320   9.773   3.801 -0.2759  0.1188  0.0249
   50TYR     CZ  698   6.293   9.987   3.838 -0.2804 -0.0522  0.3117
   50TYR     OH  699   6.158   9.969   3.855 -0.2726 -0.2859  0.1384
   50TYR     HH  700   6.115  10.046   3.893 -1.4526 -0.8549 -0.0282
   50TYR    CE2  701   6.361  10.110   3.843 -0.0678 -0.1611  0.1162
   50TYR    HE2  702   6.302  10.200   3.855  0.7375  0.2347  1.1995
   50TYR    CD2  703   6.501  10.113   3.846 -0.0628 -0.1312 -0.0814
   50TYR    HD2  704   6.556  10.205   3.859  3.0222 -1.6737 -1.3127
   50TYR      C  705   6.926  10.093   3.752  0.1653  0.1256 -0.3998
   50TYR      O  706   7.013  10.007   3.768 -0.0269 -0.0812 -0.4624
   51GLY      N  707   6.956  10.222   3.765  0.5469 -0.0250  0.2608
   51GLY      H  708   6.884  10.290   3.743  0.7030  0.9079  2.3533
   51GLY     CA  709   7.077  10.284   3.815  0.3033  0.1375  0.6612
   51GLY    HA1  710   7.113  10.239   3.907 -0.2657  0.6889  1.1602
   51GLY    HA2  711   7.062  10.390   3.835  1.8144  0.9024 -1.7970
   51GLY      C  712   7.195  10.288   3.718 -0.3377  0.2698 -0.1239
   51GLY      O  713   7.170  10.292   3.598  0.3286  0.6283 -0.2537
   52GLN      N  714   7.316  10.316   3.769 -0.5432  0.5881  0.1990
   52GLN      H  715   7.316  10.340   3.867 -0.9924 -0.6006  0.5175
   52GLN     CA  716   7.431  10.346   3.686 -0.3949 -0.0251  0.1750
   52GLN     HA  717   7.406  10.401   3.595  3.5661  3.2607  0.7907
   52GLN     CB  718   7.521  10.450   3.751 -0.3154 -0.2108  0.3660
   52GLN    HB1  719   7.601  10.471   3.680 -2.2266 -1.3930 -2.3061
   52GLN    HB2  720   7.554  10.401   3.843  1.9283  0.4019 -0.0511
   52GLN     CG  721   7.446  10.577   3.789 -0.0273  0.2719 -0.6427
   52GLN    HG1  722   7.378  10.599   3.707 -0.4607 -4.3875 -1.8031
   52GLN    HG2  723   7.393  10.547   3.880  2.2914 -0.5632  0.5126
   52GLN     CD  724   7.544  10.688   3.825  0.1282  0.0420 -0.3473
   52GLN    OE1  725   7.656  10.672   3.874 -0.1105 -0.1421  0.1364
   52GLN    NE2  726   7.514  10.809   3.778  0.0704  0.3116  0.3750
   52GLN   HE21  727   7.432  10.814   3.719 -1.1417 -3.8680  1.3857
   52GLN   HE22  728   7.557  10.895   3.810  0.8129  0.2029 -0.3089
   52GLN      C  729   7.497  10.217   3.640 -0.0740 -0.0690  0.7462
   52GLN      O  730   7.615  10.196   3.667 -0.0801 -0.8377  0.1875
   53SER      N  731   7.429  10.143   3.552 -0.0420  0.1221  0.5586
   53SER      H  732   7.338  10.174   3.521  0.7874 -0.4006 -2.8792
   53SER     CA  733   7.495  10.040   3.474 -0.1283  0.2161  0.3589
   53SER     HA  734   7.603  10.049   3.466 -0.1373 -1.1840 -2.5926
   53SER     CB  735   7.481   9.906   3.547 -0.0319 -0.1441 -0.2777
   53SER    HB1  736   7.515   9.833   3.474  0.9944  0.3958 -0.3646
   53SER    HB2  737   7.376   9.890   3.571  0.1929 -0.5975  0.4217
   53SER     OG  738   7.560   9.880   3.661 -0.3666  0.2841  0.0518
   53SER     HG  739   7.494   9.858   3.728 -1.2602  1.5437 -0.3750
   53SER      C  740   7.434  10.014   3.337  0.6420  0.3022 -0.0046
   53SER      O  741   7.319  10.046   3.309  0.4546 -0.1238  0.2616
   54SER      N  742   7.514   9.953   3.249  0.3988 -0.1587  0.0899
   54SER      H  743   7.611   9.933   3.268  0.8557  1.5663 -0.2479
   54SER     CA  744   7.465   9.900   3.123  0.0974  0.2491  0.0347
   54SER     HA  745   7.413   9.978   3.067  0.7932  1.0120  0.4123
   54SER     CB  746   7.573   9.851   3.027 -0.3837 -0.6326 -0.0616
   54SER    HB1  747   7.538   9.847   2.924 -1.8324 -0.0515  0.3733
   54SER    HB2  748   7.621   9.760   3.062  1.6796 -0.0420 -1.2209
   54SER     OG  749   7.679   9.944   3.021 -0.3772 -0.5756  0.8248
   54SER     HG  750   7.755   9.890   3.001 -1.7737 -1.7752 -1.7289
   54SER      C  751   7.361   9.793   3.152  0.2534 -0.0011 -0.3327
   54SER      O  752   7.376   9.710   3.242  0.6860  0.4222 -0.0049
   55TYR      N  753   7.255   9.794   3.071  0.1112  0.4463 -0.1433
   55TYR      H  754   7.259   9.859   2.993  0.6704  0.0779 -0.4330
   55TYR     CA  755   7.158   9.687   3.067  0.5690  0.0119  0.2687
   55TYR     HA  756   7.188   9.599   3.125  0.1207  0.1984  0.7939
   55TYR     CB  757   7.034   9.750   3.131 -0.0364 -0.0164 -0.8580
   55TYR    HB1  758   7.023   9.850   3.088  1.1490  0.0569 -1.0321
   55TYR    HB2  759   7.056   9.770   3.236 -1.3225 -0.8675 -0.4115
   55TYR     CG  760   6.913   9.661   3.115 -0.1247 -0.0181 -0.1959
   55TYR    CD1  761   6.885   9.565   3.213  0.0184  0.1042 -0.0333
   55TYR    HD1  762   6.953   9.553   3.295  0.9844  1.7071 -0.5472
   55TYR    CE1  763   6.767   9.491   3.200  0.0338  0.0838 -0.0523
   55TYR    HE1  764   6.751   9.408   3.267  0.9926 -0.8356 -0.9229
   55TYR     CZ  765   6.682   9.509   3.088 -0.3523 -0.0241  0.2212
   55TYR     OH  766   6.572   9.431   3.072 -0.3917  0.1726 -0.4563
   55TYR     HH  767   6.552   9.383   3.152 -1.5731 -0.3657 -1.0460
   55TYR    CE2  768   6.710   9.607   2.991  0.1700  0.3556  0.7476
   55TYR    HE2  769   6.639   9.614   2.910  0.2540  1.1438  0.7363
   55TYR    CD2  770   6.825   9.685   3.009  0.5504  0.1697 -0.7262
   55TYR    HD2  771   6.850   9.774   2.952  1.1700 -0.2007 -1.0345
   55TYR      C  772   7.136   9.644   2.923  0.1665 -0.1213  0.3684
   55TYR      O  773   7.108   9.725   2.834  1.1001 -0.1736  0.0175
   56SER      N  774   7.140   9.512   2.906 -0.1284 -0.0650 -0.1650
   56SER      H  775   7.146   9.451   2.986 -1.0983 -0.4065 -0.3400
   56SER     CA  776   7.125   9.441   2.780  0.1149  0.1572 -0.3224
   56SER     HA  777   7.153   9.508   2.699  1.5409  0.7979  0.6518
   56SER     CB  778   7.217   9.322   2.757 -0.3920 -0.2313 -0.3552
   56SER    HB1  779   7.201   9.276   2.660 -0.6679 -2.5628  0.7246
   56SER    HB2  780   7.209   9.251   2.840 -0.2736 -0.4893 -0.5601
   56SER     OG  781   7.349   9.371   2.753 -0.3837 -0.2581 -0.3955
   56SER     HG  782   7.374   9.389   2.662  0.3358  1.3651  0.0961
   56SER      C  783   6.978   9.407   2.762  0.1171 -0.0083 -0.0422
   56SER      O  784   6.922   9.343   2.850 -0.2496 -0.0979 -0.3365
   57SER      N  785   6.923   9.442   2.645 -0.1157  0.3919  0.1859
   57SER      H  786   6.969   9.504   2.581  0.7499  0.5442  0.9380
   57SER     CA  787   6.790   9.394   2.610  0.3808 -0.2647 -0.8407
   57SER     HA  788   6.741   9.417   2.704  3.0406 -3.7887  1.6527
   57SER     CB  789   6.728   9.466   2.490 -0.1617  0.3263 -0.2132
   57SER    HB1  790   6.784   9.436   2.402  3.0557  1.5519  1.2409
   57SER    HB2  791   6.623   9.443   2.475  0.0726 -0.1625 -1.1836
   57SER     OG  792   6.731   9.606   2.507 -0.1857  0.3128 -0.1014
   57SER     HG  793   6.741   9.643   2.419  0.9830 -0.9206 -0.5281
   57SER      C  794   6.774   9.244   2.598 -0.0020 -0.3012  0.0631
   57SER      O  795   6.852   9.183   2.525  0.0762  0.0121 -0.1158
   58TYR      N  796   6.670   9.184   2.657 -0.5234  0.1800 -0.3529
   58TYR      H  797   6.602   9.235   2.711 -1.8931 -1.5705 -0.3259
   58TYR     CA  798   6.645   9.041   2.646 -0.3072  0.1435 -0.3725
   58TYR     HA  799   6.732   8.980   2.624  0.3923 -0.0528  2.4860
   58TYR     CB  800   6.583   8.978   2.771  0.6959 -0.1031  0.0150
   58TYR    HB1  801   6.530   8.884   2.756 -0.5939  0.4589  0.9032
   58TYR    HB2  802   6.499   9.043   2.797  1.3684  1.8456 -2.2270
   58TYR     CG  803   6.676   8.962   2.888  0.1634 -0.2599  0.4195
   58TYR    CD1  804   6.698   9.070   2.975 -0.1898 -0.0836  0.2878
   58TYR    HD1  805   6.653   9.167   2.957 -1.2778 -0.8636 -1.5160
   58TYR    CE1  806   6.762   9.054   3.098  0.6782  0.7504 -0.0435
   58TYR    HE1  807   6.764   9.124   3.180  1.3706 -0.3525  0.9131
   58TYR     CZ  808   6.819   8.927   3.122  0.1543  0.4824 -0.1838
   58TYR     OH  809   6.893   8.910   3.236  0.6740  0.3732 -0.5318
   58TYR     HH  810   6.881   8.982   3.299 -1.1427 -1.3126  1.1771
   58TYR    CE2  811   6.810   8.822   3.030 -0.2092  0.2034  0.1676
   58TYR    HE2  812   6.850   8.725   3.055  1.1244  0.6932  0.0160
   58TYR    CD2  813   6.729   8.836   2.916 -0.1974 -0.4915  0.0684
   58TYR    HD2  814   6.706   8.749   2.856  0.9222 -1.5074  1.0433
   58TYR      C  815   6.556   9.018   2.525 -0.1099 -0.4426 -0.4079
   58TYR      O  816   6.484   9.102   2.473  0.0750 -0.1814 -0.2448
   59GLY      N  817   6.545   8.891   2.484 -0.6185 -0.6395  0.3177
   59GLY      H  818   6.595   8.812   2.522 -0.9937 -0.2462  1.6909
   59GLY     CA  819   6.450   8.855   2.380 -0.2016 -0.2762 -0.1953
   59GLY    HA1  820   6.469   8.754   2.345 -1.2294 -0.3231 -0.6340
   59GLY    HA2  821   6.467   8.916   2.291 -1.3768  0.8638  0.3292
   59GLY      C  822   6.305   8.864   2.427 -0.2232 -0.0632 -0.2987
   59GLY      O  823   6.262   8.871   2.542  0.2786  0.2038 -0.1218
   60GLN      N  824   6.223   8.871   2.322 -0.1342  0.6026 -0.3266
   60GLN      H  825   6.256   8.842   2.231  2.5241  1.9851  0.0895
   60GLN     CA  826   6.078   8.862   2.322 -0.1087  0.1892 -0.1196
   60GLN     HA  827   6.050   8.836   2.425  1.2264  0.8863  0.4458
   60GLN     CB  828   6.025   9.001   2.289 -0.2044  0.0976 -0.3520
   60GLN    HB1  829   5.916   9.004   2.298 -0.0753 -0.0200  1.7283
   60GLN    HB2  830   6.059   9.037   2.192 -2.1770  1.9161 -0.4441
   60GLN     CG  831   6.072   9.112   2.383  0.2704 -0.8575  0.5703
   60GLN    HG1  832   6.179   9.133   2.379  0.6256 -2.6871 -1.7013
   60GLN    HG2  833   6.018   9.199   2.345 -0.6032 -1.8135 -0.4984
   60GLN     CD  834   6.025   9.112   2.528 -0.5795 -0.1060  0.3080
   60GLN    OE1  835   5.942   9.031   2.569 -0.4080 -0.4064  0.0734
   60GLN    NE2  836   6.046   9.223   2.599 -0.0070  0.0867 -0.1493
   60GLN   HE21  837   6.003   9.218   2.690 -0.0921 -1.5045 -0.2511
   60GLN   HE22  838   6.112   9.288   2.559  1.2122 -0.6054  0.6769
   60GLN      C  839   6.015   8.767   2.222 -0.3592 -0.0108  0.2250
   60GLN      O  840   6.080   8.733   2.123 -0.1241 -0.1151  0.4121
   61SER      N  841   5.891   8.722   2.240 -0.3422 -0.0285  0.2999
   61SER      H  842   5.847   8.761   2.321  1.6676 -1.3326  2.1231
   61SER     CA  843   5.811   8.651   2.142 -0.0984 -0.1127  0.1600
   61SER     HA  844   5.724   8.617   2.199  0.6586 -1.1031  0.7435
   61SER     CB  845   5.754   8.738   2.029  0.1304 -0.1039  0.0520
   61SER    HB1  846   5.678   8.684   1.973 -0.1834  0.6830 -0.3018
   61SER    HB2  847   5.839   8.768   1.967  0.3667 -0.3209  0.2663
   61SER     OG  848   5.699   8.851   2.093  0.3173  0.3243 -0.5303
   61SER     HG  849   5.647   8.888   2.022  0.8483  0.6030 -0.7783
   61SER      C  850   5.871   8.522   2.089  0.7247  0.6446 -0.8142
   61SER      O  851   5.846   8.473   1.979  0.3396 -0.6414 -0.1731
   62GLN      N  852   5.955   8.454   2.167  0.1436 -0.0082 -0.7474
   62GLN      H  853   5.953   8.491   2.261  1.2236  1.2363 -1.1882
   62GLN     CA  854   6.024   8.329   2.143  0.1961 -0.1795  0.2535
   62GLN     HA  855   6.063   8.340   2.042 -0.8158  0.0526 -0.1147
   62GLN     CB  856   6.146   8.317   2.235  0.3753 -0.1998  0.0151
   62GLN    HB1  857   6.110   8.298   2.336  1.1378 -0.2585  0.2790
   62GLN    HB2  858   6.191   8.224   2.200  0.8730 -0.0677  0.3052
   62GLN     CG  859   6.242   8.435   2.241  0.5180 -0.3371  0.4733
   62GLN    HG1  860   6.320   8.403   2.310  1.1402 -0.3943 -0.2408
   62GLN    HG2  861   6.184   8.525   2.264 -3.2329 -2.5989  0.6987
   62GLN     CD  862   6.313   8.450   2.107 -0.6772 -0.1534 -0.1532
   62GLN    OE1  863   6.395   8.370   2.063 -0.4099  0.5302 -0.9154
   62GLN    NE2  864   6.277   8.557   2.035 -0.6302 -0.1236 -0.1318
   62GLN   HE21  865   6.203   8.614   2.074 -1.4713  0.0793 -1.9115
   62GLN   HE22  866   6.296   8.554   1.936 -2.3214 -1.9708 -0.4591
   62GLN      C  867   5.933   8.207   2.140 -0.3071  0.1893  0.4849
   62GLN      O  868   5.867   8.181   2.241 -0.2478  0.1397  0.5112
   63ASN      N  869   5.924   8.146   2.022  0.8313 -0.3678  0.6736
   63ASN      H  870   5.989   8.170   1.949 -0.2561 -1.1863 -0.6120
   63ASN     CA  871   5.853   8.020   2.015  0.1176  0.0539  0.2135
   63ASN     HA  872   5.753   8.040   2.053 -0.0817 -1.1960  0.3806
   63ASN     CB  873   5.840   7.975   1.870  0.1931 -0.4655  0.3680
   63ASN    HB1  874   5.938   7.946   1.831 -0.2782 -0.0073 -1.2601
   63ASN    HB2  875   5.798   8.055   1.809 -2.4368  0.0636  2.6964
   63ASN     CG  876   5.750   7.855   1.842 -0.0879 -0.2905  0.5142
   63ASN    OD1  877   5.792   7.749   1.796 -0.3774 -0.0949 -0.2126
   63ASN    ND2  878   5.622   7.854   1.880 -0.1510  0.3677  0.3282
   63ASN   HD21  879   5.575   7.942   1.895 -2.5820 -0.4047 -2.0429
   63ASN   HD22  880   5.572   7.769   1.862 -1.2640  0.6194  2.0676
   63ASN      C  881   5.919   7.908   2.093  0.0762  0.1604  0.4028
   63ASN      O  882   6.040   7.902   2.112  0.0736 -0.4229  0.2624
   64THR      N  883   5.843   7.803   2.125  0.5167 -0.2513  0.1160
   64THR      H  884   5.743   7.810   2.112  0.3694 -0.1287  1.2405
   64THR     CA  885   5.888   7.679   2.184  0.1115 -0.4756 -0.0360
   64THR     HA  886   5.983   7.645   2.142  0.0660 -0.1683 -0.3903
   64THR     CB  887   5.892   7.695   2.336  0.3497 -0.3315 -0.0576
   64THR     HB  888   5.790   7.689   2.373 -0.1543 -0.9999 -1.4937
   64THR    CG2  889   5.978   7.583   2.393  1.0010 -0.1200 -0.5997
   64THR   HG21  890   6.069   7.573   2.334  2.2894  1.1090  1.0528
   64THR   HG22  891   6.025   7.606   2.489  3.6747 -1.5132 -1.4674
   64THR   HG23  892   5.915   7.495   2.402 -0.3686  0.9161  0.5657
   64THR    OG1  893   5.951   7.816   2.380 -0.2908 -0.0554  0.0516
   64THR    HG1  894   5.887   7.886   2.367  0.5624  0.3908 -2.0719
   64THR      C  895   5.786   7.570   2.156 -0.1823 -0.1031 -0.4241
   64THR      O  896   5.669   7.585   2.191 -0.0100 -0.6635  0.4397
   65GLY      N  897   5.832   7.454   2.109  0.0404  0.0562 -0.5987
   65GLY      H  898   5.928   7.454   2.080  0.4694  0.7124  0.7692
   65GLY     CA  899   5.757   7.331   2.094  0.9180 -0.5069 -0.3784
   65GLY    HA1  900   5.660   7.350   2.048 -0.1066 -0.1554  1.8021
   65GLY    HA2  901   5.821   7.258   2.043  0.3224 -0.7787 -0.7537
   65GLY      C  902   5.724   7.259   2.224  0.8826 -0.4242 -0.3416
   65GLY      O  903   5.723   7.324   2.328  0.6107  0.1115 -0.6750
   66TYR      N  904   5.678   7.133   2.220  0.0578 -0.1351 -0.1237
   66TYR      H  905   5.703   7.070   2.145  0.3600 -2.8921  2.1359
   66TYR     CA  906   5.629   7.071   2.341  0.0448 -0.3483 -0.2381
   66TYR     HA  907   5.581   7.149   2.400 -0.2009  1.4098 -2.6359
   66TYR     CB  908   5.519   6.972   2.302 -0.0696 -0.1712 -0.3655
   66TYR    HB1  909   5.568   6.890   2.250  1.1304 -1.0783  2.0502
   66TYR    HB2  910   5.445   7.019   2.237  0.7239 -0.2625 -1.3620
   66TYR     CG  911   5.455   6.923   2.430 -0.0590  0.3387 -0.1591
   66TYR    CD1  912   5.477   6.791   2.473 -0.2478  0.2078 -0.4610
   66TYR    HD1  913   5.541   6.721   2.422  1.2819  1.2477 -0.0440
   66TYR    CE1  914   5.420   6.752   2.594  0.4042  0.3850 -0.0934
   66TYR    HE1  915   5.434   6.652   2.635  0.4971  0.9639  1.3483
   66TYR     CZ  916   5.341   6.845   2.665  0.4726  0.2326  0.1845
   66TYR     OH  917   5.287   6.814   2.787  0.1336  0.5970  0.1250
   66TYR     HH  918   5.339   6.741   2.819 -1.1513 -0.5241 -0.2673
   66TYR    CE2  919   5.320   6.977   2.623 -0.1878  0.1109  0.1289
   66TYR    HE2  920   5.256   7.038   2.685  0.8808  1.9896 -0.5289
   66TYR    CD2  921   5.379   7.015   2.502 -0.1698  0.0358  0.1142
   66TYR    HD2  922   5.375   7.115   2.462  2.2421 -0.1610 -0.8264
   66TYR      C  923   5.735   7.007   2.430  0.4865  0.7612  0.0447
   66TYR      O  924   5.829   6.951   2.374  0.2767 -0.0572  0.4954
   67GLY      N  925   5.726   7.018   2.563 -0.0123  0.4246  0.0419
   67GLY      H  926   5.657   7.078   2.606 -1.3524  0.8906 -2.5371
   67GLY     CA  927   5.827   6.960   2.649 -0.2709 -0.4715 -0.2494
   67GLY    HA1  928   5.925   6.970   2.603  0.1007  0.1222  0.6398
   67GLY    HA2  929   5.813   6.852   2.643 -1.6127 -0.5807  2.8286
   67GLY      C  930   5.821   7.004   2.794  0.3172  0.0443 -0.3777
   67GLY      O  931   5.733   7.085   2.823  0.5457  0.2285 -0.1851
   68THR      N  932   5.912   6.964   2.883 -0.2457  0.1089  0.2362
   68THR      H  933   5.991   6.910   2.852 -0.5292  1.0567 -2.4158
   68THR     CA  934   5.921   7.007   3.021 -0.1715 -0.0992  0.2971
   68THR     HA  935   5.827   6.977   3.068  0.0156 -0.7698  0.2528
   68THR     CB  936   6.021   6.922   3.099  0.1032  0.1087  0.1692
   68THR     HB  937   6.023   6.958   3.202 -3.0443  1.2293 -0.0605
   68THR    CG2  938   5.999   6.771   3.105  0.5581  0.0472  0.3765
   68THR   HG21  939   5.993   6.738   3.001  0.0412 -0.5712  0.5934
   68THR   HG22  940   6.079   6.715   3.153 -0.1532 -0.4887  0.9636
   68THR   HG23  941   5.897   6.758   3.141 -0.4576  2.2593 -1.4003
   68THR    OG1  942   6.144   6.937   3.032  0.3251 -0.0090  0.5471
   68THR    HG1  943   6.217   6.954   3.092  1.5787 -0.9758 -0.6373
   68THR      C  944   5.940   7.157   3.039  0.0456 -0.1078  0.1371
   68THR      O  945   6.019   7.216   2.965 -0.5093  0.0959 -0.3019
   69GLN      N  946   5.862   7.225   3.123 -0.3090 -0.1182 -0.1811
   69GLN      H  947   5.808   7.166   3.186 -1.0384 -0.9348 -1.5278
   69GLN     CA  948   5.843   7.368   3.115  0.0686 -0.0302  0.4241
   69GLN     HA  949   5.817   7.383   3.010  0.1809 -2.1364  0.0547
   69GLN     CB  950   5.723   7.399   3.205 -0.1810 -0.7669  0.3472
   69GLN    HB1  951   5.736   7.358   3.305 -1.7678 -0.1091  0.8563
   69GLN    HB2  952   5.717   7.507   3.212 -0.4124 -0.7744  0.2491
   69GLN     CG  953   5.593   7.345   3.147 -0.2343 -0.1558 -0.1117
   69GLN    HG1  954   5.615   7.349   3.041  3.3044 -1.5178  0.4366
   69GLN    HG2  955   5.586   7.241   3.181 -0.1686  1.0604  4.2918
   69GLN     CD  956   5.462   7.420   3.171 -0.1609 -0.1675  0.3436
   69GLN    OE1  957   5.371   7.383   3.245 -0.3075  0.0103  0.2531
   69GLN    NE2  958   5.455   7.537   3.108  0.8494 -0.1761  0.1993
   69GLN   HE21  959   5.371   7.592   3.120  0.6999  0.2362 -2.2511
   69GLN   HE22  960   5.540   7.554   3.057  0.9929 -1.2331  0.0658
   69GLN      C  961   5.967   7.450   3.147 -0.0048  0.2076  0.1039
   69GLN      O  962   6.063   7.393   3.198  0.1424  0.2881 -0.0814
   70SER      N  963   5.970   7.580   3.118 -0.1191  0.2747  0.3966
   70SER      H  964   5.885   7.619   3.079 -0.0887  0.3484  0.4044
   70SER     CA  965   6.061   7.678   3.175 -0.1426  0.4360  0.1577
   70SER     HA  966   6.160   7.675   3.130 -1.5953  1.5474 -3.4273
   70SER     CB  967   6.022   7.819   3.132 -0.2079  0.2993 -0.2417
   70SER    HB1  968   6.044   7.833   3.026  0.6262  0.9239 -0.0045
   70SER    HB2  969   5.916   7.836   3.149 -0.5047 -3.2031  2.4555
   70SER     OG  970   6.109   7.907   3.201 -0.6716  0.2901  0.3612
   70SER     HG  971   6.165   7.956   3.140 -1.2303  1.6411  0.8769
   70SER      C  972   6.064   7.662   3.326 -0.3487  0.0683  0.1250
   70SER      O  973   5.963   7.638   3.392 -0.2049  0.0180  0.3301
   71THR      N  974   6.184   7.680   3.381 -0.0688 -0.5514 -0.2734
   71THR      H  975   6.264   7.687   3.320 -0.7016 -1.3457 -1.2273
   71THR     CA  976   6.217   7.704   3.520 -0.2956 -0.1911 -0.2804
   71THR     HA  977   6.121   7.709   3.573 -0.3528  0.4964 -0.4445
   71THR     CB  978   6.290   7.587   3.585 -0.0261  0.0863 -0.0834
   71THR     HB  979   6.310   7.598   3.692  2.9633 -1.4022 -0.3819
   71THR    CG2  980   6.206   7.461   3.564  0.5516 -0.2596 -0.3355
   71THR   HG21  981   6.202   7.438   3.457  3.3451  0.9938 -0.8113
   71THR   HG22  982   6.256   7.375   3.608 -1.8515 -0.7874  1.5788
   71THR   HG23  983   6.106   7.483   3.601  0.6375  0.2666 -0.4066
   71THR    OG1  984   6.418   7.563   3.532  0.1224  0.2552  0.1949
   71THR    HG1  985   6.403   7.523   3.446  0.2093 -2.1905  1.2369
   71THR      C  986   6.301   7.829   3.540  0.1660 -0.5826  0.2562
   71THR      O  987   6.377   7.864   3.450 -0.0867 -0.5085  0.0687
   72PRO      N  988   6.279   7.899   3.652 -0.6086 -0.0271 -0.2316
   72PRO     CD  989   6.191   7.874   3.764 -0.7968  0.2256 -0.3233
   72PRO    HD1  990   6.213   7.780   3.815 -1.0186 -1.3255 -2.8671
   72PRO    HD2  991   6.087   7.874   3.728 -1.3319 -0.8557  1.1332
   72PRO     CG  992   6.198   7.992   3.860  0.2160  0.5000 -0.7229
   72PRO    HG1  993   6.254   7.970   3.951  2.8115  0.8346 -2.1579
   72PRO    HG2  994   6.101   8.033   3.888  0.5854  0.0882  1.3037
   72PRO     CB  995   6.284   8.092   3.782  0.9355  0.2946 -0.2045
   72PRO    HB1  996   6.212   8.155   3.730 -1.3946 -0.8291  1.4772
   72PRO    HB2  997   6.341   8.163   3.842  1.7235  1.2784 -2.0736
   72PRO     CA  998   6.366   8.011   3.682 -0.1214 -0.2946 -0.6126
   72PRO     HA  999   6.395   8.070   3.595 -0.4737 -1.0034 -1.2253
   72PRO      C 1000   6.492   7.954   3.745 -0.3326  0.2265  0.2941
   72PRO      O 1001   6.494   7.841   3.792  0.5471  0.2150  0.2523
   73GLN      N 1002   6.598   8.036   3.754 -0.6768  0.6324  0.7175
   73GLN      H 1003   6.587   8.133   3.731 -2.1874  0.8498  2.1479
   73GLN     CA 1004   6.732   7.999   3.795 -0.4974  0.0917 -0.3224
   73GLN     HA 1005   6.758   7.906   3.744 -1.1128  0.8441 -2.0700
   73GLN     CB 1006   6.837   8.099   3.750 -0.1565  0.0629  0.3916
   73GLN    HB1 1007   6.934   8.064   3.784 -0.7096 -0.4986  1.4452
   73GLN    HB2 1008   6.834   8.120   3.643 -0.3502  1.9618  0.7231
   73GLN     CG 1009   6.825   8.239   3.809 -0.3387  0.1782  0.0836
   73GLN    HG1 1010   6.725   8.270   3.779 -0.5054  0.9236  1.3222
   73GLN    HG2 1011   6.826   8.238   3.918  0.3927 -1.9535  0.0914
   73GLN     CD 1012   6.927   8.337   3.753 -0.0381 -0.2567 -0.1320
   73GLN    OE1 1013   7.015   8.318   3.669 -0.0554  0.1386 -0.2461
   73GLN    NE2 1014   6.935   8.458   3.809  0.1554 -0.4111  0.1750
   73GLN   HE21 1015   6.996   8.524   3.763 -1.6106 -0.1051 -1.9284
   73GLN   HE22 1016   6.866   8.480   3.880  0.7187  1.3729  0.2096
   73GLN      C 1017   6.738   7.977   3.946  0.5986  0.1245 -0.3550
   73GLN      O 1018   6.696   8.058   4.028  0.0519 -0.4326 -0.0734
   74GLY      N 1019   6.800   7.867   3.992  0.0129 -0.1331 -0.1637
   74GLY      H 1020   6.816   7.789   3.929 -1.9078 -1.8635  1.3707
   74GLY     CA 1021   6.827   7.845   4.132 -0.0610  0.4326 -0.0586
   74GLY    HA1 1022   6.900   7.764   4.133 -0.2504  0.2549  1.3448
   74GLY    HA2 1023   6.881   7.930   4.176  2.0265 -1.3423  0.9976
   74GLY      C 1024   6.708   7.799   4.215  0.1963 -0.3354 -0.1106
   74GLY      O 1025   6.600   7.797   4.157 -0.0032  0.0070  0.2469
   75TYR      N 1026   6.722   7.753   4.339  0.0890 -0.0599  0.0053
   75TYR      H 1027   6.816   7.744   4.375  1.2429  1.2059 -2.4401
   75TYR     CA 1028   6.619   7.724   4.436  0.3335 -0.2008  0.2260
   75TYR     HA 1029   6.525   7.731   4.381  1.1892  3.4055 -0.9914
   75TYR     CB 1030   6.637   7.585   4.496  0.1901 -0.3079  0.0230
   75TYR    HB1 1031   6.551   7.564   4.561  0.2947  0.0259  0.2716
   75TYR    HB2 1032   6.725   7.585   4.561 -0.8451 -1.2514  1.5038
   75TYR     CG 1033   6.638   7.473   4.394  0.5626  0.2006 -0.5319
   75TYR    CD1 1034   6.543   7.469   4.292  0.1352 -0.3256 -0.1164
   75TYR    HD1 1035   6.473   7.549   4.274  0.0709 -0.5495 -0.8995
   75TYR    CE1 1036   6.541   7.360   4.203  0.6854 -0.2092 -0.2722
   75TYR    HE1 1037   6.480   7.366   4.114  2.7478  1.6778 -1.6635
   75TYR     CZ 1038   6.625   7.249   4.222  0.3752 -0.4239 -0.1557
   75TYR     OH 1039   6.621   7.141   4.139  0.4145 -0.2160 -0.4293
   75TYR     HH 1040   6.662   7.067   4.185  0.7720  0.8105  0.9581
   75TYR    CE2 1041   6.714   7.251   4.331  0.2273 -0.1597 -0.0411
   75TYR    HE2 1042   6.770   7.162   4.356 -0.2695 -0.2813  0.6816
   75TYR    CD2 1043   6.719   7.361   4.417  0.1429 -0.0358 -0.1943
   75TYR    HD2 1044   6.772   7.346   4.510 -1.8365 -2.6273  0.6339
   75TYR      C 1045   6.599   7.841   4.532 -0.2195  0.1507 -0.3101
   75TYR      O 1046   6.692   7.920   4.548 -0.3721  0.1678  0.4974
   76GLY      N 1047   6.481   7.852   4.592 -0.0729 -0.0795  0.0277
   76GLY      H 1048   6.406   7.790   4.562 -1.4807  0.3125  2.4900
   76GLY     CA 1049   6.439   7.965   4.672 -0.3592 -0.0566 -0.1516
   76GLY    HA1 1050   6.341   7.941   4.712 -0.0724  0.9271  1.2022
   76GLY    HA2 1051   6.503   7.982   4.759  0.4282 -0.1045 -0.7065
   76GLY      C 1052   6.434   8.089   4.584 -0.2585 -0.2581 -0.4446
   76GLY      O 1053   6.459   8.092   4.464  0.0848  0.4026 -0.3628
   77SER      N 1054   6.400   8.195   4.658 -0.5226 -0.4488 -0.2892
   77SER      H 1055   6.372   8.174   4.753 -2.1110  0.9881 -0.4022
   77SER     CA 1056   6.384   8.333   4.618 -0.0722 -0.2564  0.1738
   77SER     HA 1057   6.458   8.367   4.546 -0.7560  0.9408  0.0045
   77SER     CB 1058   6.249   8.352   4.549  0.0874  0.2402 -0.0025
   77SER    HB1 1059   6.252   8.453   4.507 -1.4557 -0.5692 -2.2357
   77SER    HB2 1060   6.230   8.279   4.470 -1.4115  0.2836  0.2858
   77SER     OG 1061   6.145   8.337   4.642  0.4475 -0.1397  0.3396
   77SER     HG 1062   6.062   8.353   4.596  0.5062 -0.0038  0.2826
   77SER      C 1063   6.396   8.427   4.737 -0.3341  0.2231 -0.1746
   77SER      O 1064   6.381   8.387   4.852  0.8169  0.5596  0.1004
   78THR      N 1065   6.412   8.557   4.712 -0.5293  0.2354 -0.2386
   78THR      H 1066   6.412   8.585   4.615 -3.2122 -1.7083 -0.9376
   78THR     CA 1067   6.402   8.660   4.814 -0.2346  0.2982 -0.2727
   78THR     HA 1068   6.461   8.630   4.900  0.4384  1.5419 -0.2684
   78THR     CB 1069   6.461   8.794   4.768  0.1085  0.4125  0.4973
   78THR     HB 1070   6.452   8.868   4.848  1.1667 -0.3534  1.3681
   78THR    CG2 1071   6.605   8.775   4.721 -0.2838 -0.1394 -0.4983
   78THR   HG21 1072   6.602   8.709   4.634 -0.1865 -0.9380  0.0975
   78THR   HG22 1073   6.672   8.733   4.795  2.5913  1.5079 -1.9816
   78THR   HG23 1074   6.649   8.866   4.679  1.9432 -2.0663 -2.6998
   78THR    OG1 1075   6.403   8.844   4.651  0.0246 -0.1621  0.2895
   78THR    HG1 1076   6.472   8.857   4.586  1.0147 -3.2280  0.5832
   78THR      C 1077   6.256   8.683   4.847 -0.2291  0.4403 -0.3437
   78THR      O 1078   6.167   8.638   4.775 -0.4497  0.1285  0.1155
   79GLY      N 1079   6.233   8.744   4.964  0.0344  0.1231 -0.1249
   79GLY      H 1080   6.308   8.766   5.028 -0.4406  0.4607  0.3236
   79GLY     CA 1081   6.098   8.783   4.999 -0.0442 -0.2641  0.0129
   79GLY    HA1 1082   6.022   8.744   4.932 -0.0185 -0.1065 -0.1088
   79GLY    HA2 1083   6.089   8.892   4.995  0.6490 -0.1734  0.7002
   79GLY      C 1084   6.064   8.744   5.142 -0.1346 -0.1976  0.0097
   79GLY      O 1085   6.150   8.714   5.225 -0.0956  0.5495  0.2561
   80GLY      N 1086   5.933   8.736   5.164 -0.2532  0.1584 -0.5545
   80GLY      H 1087   5.872   8.731   5.083 -1.0957  1.9393 -0.0783
   80GLY     CA 1088   5.869   8.700   5.289 -0.1675  0.2838 -0.4745
   80GLY    HA1 1089   5.944   8.647   5.349  1.9848  0.4364 -2.8461
   80GLY    HA2 1090   5.785   8.633   5.269 -1.9935  2.6871 -1.2592
   80GLY      C 1091   5.805   8.817   5.361 -0.1664 -0.0428  0.0644
   80GLY      O 1092   5.771   8.918   5.298  0.3007  0.0179 -0.0959
   81TYR      N 1093   5.802   8.811   5.494 -0.5601  0.2753  0.0752
   81TYR      H 1094   5.836   8.723   5.532 -1.5189 -1.6357 -3.0584
   81TYR     CA 1095   5.767   8.924   5.577 -0.0820  0.3545  0.1749
   81TYR     HA 1096   5.694   8.986   5.523 -0.4000 -0.2662 -0.1219
   81TYR     CB 1097   5.698   8.867   5.700 -0.0278 -0.0048  0.0385
   81TYR    HB1 1098   5.606   8.815   5.670  1.0894 -2.0366 -0.0168
   81TYR    HB2 1099   5.761   8.784   5.731 -0.7913 -0.6111  0.0269
   81TYR     CG 1100   5.690   8.958   5.820  0.1769  0.3790 -0.2373
   81TYR    CD1 1101   5.790   8.947   5.917 -0.1095 -0.3054 -0.0106
   81TYR    HD1 1102   5.862   8.867   5.921 -1.1731 -1.2758  0.4897
   81TYR    CE1 1103   5.789   9.033   6.028 -0.2592  0.2571 -0.4391
   81TYR    HE1 1104   5.868   9.031   6.103  0.5895  2.8048 -1.1867
   81TYR     CZ 1105   5.679   9.118   6.050 -0.3193  0.1731 -0.4150
   81TYR     OH 1106   5.683   9.194   6.163  0.2184 -0.3440 -0.0760
   81TYR     HH 1107   5.764   9.194   6.215  1.0511  1.0554 -1.2951
   81TYR    CE2 1108   5.574   9.128   5.957 -0.6432  0.2599 -0.0394
   81TYR    HE2 1109   5.492   9.197   5.972  0.4826  1.3284  1.5810
   81TYR    CD2 1110   5.583   9.044   5.846 -0.0064  0.0341  0.1775
   81TYR    HD2 1111   5.507   9.046   5.769  0.9365  2.8880 -0.8190
   81TYR      C 1112   5.880   9.021   5.607  0.2404 -0.0632  0.3153
   81TYR      O 1113   6.000   8.996   5.609  0.2742  0.0534 -0.1363
   82GLY      N 1114   5.839   9.145   5.636 -0.0739 -0.0167 -0.3199
   82GLY      H 1115   5.743   9.171   5.616  0.3218  0.7326 -1.3272
   82GLY     CA 1116   5.905   9.223   5.738 -0.3457 -0.0308 -0.1330
   82GLY    HA1 1117   5.951   9.152   5.808 -0.6485 -0.8587 -0.7526
   82GLY    HA2 1118   5.983   9.280   5.687  1.6479 -1.7662  0.7899
   82GLY      C 1119   5.816   9.327   5.804 -0.0616  0.2173 -0.1410
   82GLY      O 1120   5.708   9.352   5.752 -0.2675 -0.0698  0.1453
   83SER      N 1121   5.869   9.394   5.906  0.3319 -0.3453  0.0294
   83SER      H 1122   5.954   9.369   5.955 -0.4439 -0.1300  1.5617
   83SER     CA 1123   5.813   9.520   5.953  0.6541 -0.0632 -0.3336
   83SER     HA 1124   5.706   9.503   5.961  0.6110  0.4426  0.2112
   83SER     CB 1125   5.884   9.565   6.080  0.1774 -0.6793  0.1556
   83SER    HB1 1126   5.992   9.550   6.073  0.1636 -0.9877  0.5683
   83SER    HB2 1127   5.856   9.668   6.104 -0.7230 -1.1661  1.3452
   83SER     OG 1128   5.856   9.479   6.188  0.3431 -1.0922 -0.1287
   83SER     HG 1129   5.887   9.396   6.151 -1.1495 -0.3591 -3.4253
   83SER      C 1130   5.824   9.634   5.853  0.4134  0.7043  0.5005
   83SER      O 1131   5.932   9.654   5.799  0.3620 -0.0722  0.0894
   84SER      N 1132   5.707   9.693   5.828  0.5248  0.7487  0.0664
   84SER      H 1133   5.627   9.646   5.867  0.4519  0.3499 -0.5474
   84SER     CA 1134   5.679   9.795   5.729  0.1910  0.1279 -0.4802
   84SER     HA 1135   5.722   9.771   5.631  0.1254 -0.3972 -0.3841
   84SER     CB 1136   5.527   9.805   5.727  0.1909  0.3340  0.5174
   84SER    HB1 1137   5.488   9.803   5.829 -1.7666 -0.1665 -0.2040
   84SER    HB2 1138   5.484   9.888   5.671  0.4469 -1.1810 -2.0732
   84SER     OG 1139   5.474   9.690   5.666  0.4954  0.0918  0.7049
   84SER     HG 1140   5.382   9.712   5.648  0.3254 -1.2627 -0.2758
   84SER      C 1141   5.724   9.934   5.772  0.5529 -0.2588  0.4202
   84SER      O 1142   5.734   9.958   5.892  0.6143  0.2610  0.3097
   85GLN      N 1143   5.745  10.032   5.684  0.7033 -0.5794  0.0963
   85GLN      H 1144   5.744  10.003   5.587 -0.4137 -1.5795  0.3902
   85GLN     CA 1145   5.789  10.167   5.711  0.0074 -0.3472  0.0818
   85GLN     HA 1146   5.778  10.191   5.817 -0.1995 -0.2517  0.0405
   85GLN     CB 1147   5.938  10.183   5.679 -0.2530  0.5419 -0.7549
   85GLN    HB1 1148   5.984  10.278   5.706  0.3680 -0.6457  3.0055
   85GLN    HB2 1149   5.990  10.116   5.747 -1.6825  1.4488  1.3669
   85GLN     CG 1150   5.983  10.143   5.539 -0.3472 -0.1205 -0.5962
   85GLN    HG1 1151   5.929  10.055   5.503 -3.2116  1.1713  0.1923
   85GLN    HG2 1152   6.089  10.119   5.544 -0.5653 -1.2605 -1.1470
   85GLN     CD 1153   5.972  10.253   5.435  0.1514  0.1432 -0.3747
   85GLN    OE1 1154   5.962  10.371   5.465 -0.2842  0.0831 -0.2735
   85GLN    NE2 1155   5.968  10.218   5.306  0.1890 -0.5167 -0.2006
   85GLN   HE21 1156   5.957  10.289   5.235 -0.8746 -0.7412 -0.2722
   85GLN   HE22 1157   5.974  10.119   5.285  0.5753 -0.8202  1.1964
   85GLN      C 1158   5.707  10.275   5.642  0.1568  0.0652  0.5400
   85GLN      O 1159   5.639  10.248   5.543  0.2381 -0.3001  0.5819
   86SER      N 1160   5.732  10.400   5.680  0.6347 -0.0290  0.5408
   86SER      H 1161   5.793  10.415   5.759  0.0628 -2.0708  1.4309
   86SER     CA 1162   5.692  10.523   5.613 -0.1936 -0.1161  0.8561
   86SER     HA 1163   5.688  10.505   5.506  0.9203  0.1351  0.7577
   86SER     CB 1164   5.556  10.555   5.674 -0.3303 -0.2737  0.6366
   86SER    HB1 1165   5.495  10.469   5.648  0.7952 -0.6473 -0.9240
   86SER    HB2 1166   5.572  10.564   5.781  0.7111 -1.3764  0.5974
   86SER     OG 1167   5.492  10.673   5.630 -0.0097 -0.0273  0.8201
   86SER     HG 1168   5.445  10.656   5.548 -0.0103 -3.1186  1.3378
   86SER      C 1169   5.795  10.633   5.633 -0.3547  0.1449  0.2620
   86SER      O 1170   5.874  10.634   5.727  0.3643 -0.3880 -0.3254
   87SER      N 1171   5.805  10.721   5.534  0.1090 -0.0596  0.1257
   87SER      H 1172   5.741  10.711   5.456  0.9386 -0.1312 -0.5683
   87SER     CA 1173   5.909  10.821   5.513  0.0258 -0.0115 -0.0730
   87SER     HA 1174   6.005  10.769   5.518  1.3725  1.7811 -3.7299
   87SER     CB 1175   5.894  10.886   5.376  0.4512 -0.0219 -0.1250
   87SER    HB1 1176   5.962  10.964   5.343  0.6774 -0.9159 -1.8759
   87SER    HB2 1177   5.796  10.935   5.375  0.8834  0.8408 -0.9997
   87SER     OG 1178   5.882  10.781   5.282  0.2721  0.0302 -0.1597
   87SER     HG 1179   5.880  10.811   5.191 -3.0202 -0.7221 -0.4821
   87SER      C 1180   5.900  10.933   5.616  0.2040 -0.4285  0.3995
   87SER      O 1181   5.794  10.976   5.662  0.2031 -0.0661  0.0601
   88GLN      N 1182   6.015  10.981   5.664  0.2074 -0.3958  0.3592
   88GLN      H 1183   6.103  10.938   5.639  0.6771 -0.5541  2.1402
   88GLN     CA 1184   6.028  11.101   5.744  0.1727 -0.3904  0.3576
   88GLN     HA 1185   5.945  11.171   5.737  1.7643  1.4536 -0.9249
   88GLN     CB 1186   6.045  11.058   5.890  0.0732  0.5101  0.6392
   88GLN    HB1 1187   6.065  11.157   5.932  0.0629  1.2745 -1.0659
   88GLN    HB2 1188   6.132  10.993   5.890  0.0182  0.4299 -0.1280
   88GLN     CG 1189   5.928  10.991   5.961  0.1612  0.1363  0.4347
   88GLN    HG1 1190   5.955  10.955   6.061 -0.2254 -0.0121  0.4868
   88GLN    HG2 1191   5.886  10.912   5.899  1.3817  1.0226 -1.6232
   88GLN     CD 1192   5.814  11.087   5.992  0.0047 -0.0803  0.5276
   88GLN    OE1 1193   5.831  11.208   5.990 -0.5649  0.0028 -1.1603
   88GLN    NE2 1194   5.694  11.036   6.021 -0.0413 -0.1917  0.1482
   88GLN   HE21 1195   5.614  11.097   6.029  1.7944  2.4436 -0.3552
   88GLN   HE22 1196   5.688  10.936   6.009  0.4853 -0.1781 -0.2465
   88GLN      C 1197   6.152  11.186   5.722 -0.0704 -0.0304  0.3607
   88GLN      O 1198   6.260  11.132   5.696 -0.2824 -0.4339  0.3123
   89SER      N 1199   6.143  11.318   5.731 -0.4570 -0.0154 -0.1733
   89SER      H 1200   6.050  11.350   5.756 -0.8106 -1.2675  0.1659
   89SER     CA 1201   6.254  11.410   5.718  0.0720 -0.5904  0.2075
   89SER     HA 1202   6.295  11.389   5.619  0.3020 -4.3593  0.9861
   89SER     CB 1203   6.192  11.550   5.717 -0.0999 -0.6682 -0.5320
   89SER    HB1 1204   6.164  11.582   5.817  2.8020  2.9413 -0.7068
   89SER    HB2 1205   6.267  11.623   5.691 -1.3370  0.5038 -0.9398
   89SER     OG 1206   6.083  11.551   5.627 -0.2572  0.0152 -0.3332
   89SER     HG 1207   6.105  11.487   5.559 -0.2861 -1.0034  0.6006
   89SER      C 1208   6.354  11.393   5.831 -0.0256  0.7220  0.5055
   89SER      O 1209   6.335  11.317   5.926  0.1126 -0.6194 -0.5134
   90SER      N 1210   6.473  11.452   5.814  0.2362 -0.0226 -0.2926
   90SER      H 1211   6.489  11.510   5.733 -1.7477 -1.5680 -1.9062
   90SER     CA 1212   6.585  11.451   5.906  0.0070  0.1426 -0.0098
   90SER     HA 1213   6.628  11.353   5.926  2.6305  1.5562  1.8240
   90SER     CB 1214   6.690  11.544   5.847  0.1703  0.1034  0.2198
   90SER    HB1 1215   6.640  11.630   5.802  0.5161  0.4203  0.4327
   90SER    HB2 1216   6.761  11.571   5.926 -0.0420  0.2636  0.3555
   90SER     OG 1217   6.756  11.481   5.739  0.3724  0.2246  0.2725
   90SER     HG 1218   6.830  11.540   5.719  0.2134  0.9264  1.6389
   90SER      C 1219   6.528  11.506   6.036 -0.3699 -0.0077 -0.1077
   90SER      O 1220   6.452  11.602   6.034  0.0094  0.3133  0.3645
   91TYR      N 1221   6.553  11.451   6.155  0.1773  0.4387 -0.0082
   91TYR      H 1222   6.506  11.501   6.229  0.9015  1.3254 -0.1414
   91TYR     CA 1223   6.619  11.327   6.189 -0.2826  0.1541 -0.1408
   91TYR     HA 1224   6.620  11.255   6.107  2.4198  0.0023 -0.0696
   91TYR     CB 1225   6.762  11.354   6.236 -0.1332 -0.2734 -0.3389
   91TYR    HB1 1226   6.762  11.388   6.339  0.9439  0.3144 -0.5150
   91TYR    HB2 1227   6.808  11.256   6.232 -1.1058 -0.7322 -0.5024
   91TYR     CG 1228   6.846  11.454   6.158 -0.3808  0.2383  0.0434
   91TYR    CD1 1229   6.829  11.590   6.185 -0.3023  0.1430  0.5921
   91TYR    HD1 1230   6.772  11.613   6.274 -0.7018  2.4013 -0.1848
   91TYR    CE1 1231   6.898  11.689   6.115 -0.3140 -0.1639  0.1444
   91TYR    HE1 1232   6.883  11.794   6.135 -0.4119 -0.1954  0.2321
   91TYR     CZ 1233   6.989  11.642   6.018  0.1335  0.0930  0.4364
   91TYR     OH 1234   7.059  11.740   5.953 -0.6466  0.3608 -0.0196
   91TYR     HH 1235   7.045  11.828   5.987 -4.0016  0.1618 -0.5804
   91TYR    CE2 1236   7.005  11.507   5.982  0.3268  0.1770  0.1972
   91TYR    HE2 1237   7.070  11.474   5.903 -0.3809 -1.8223  0.3925
   91TYR    CD2 1238   6.933  11.413   6.057 -0.6056  0.5129 -0.2637
   91TYR    HD2 1239   6.937  11.307   6.036 -2.3360  0.0897  1.2679
   91TYR      C 1240   6.538  11.252   6.294  0.3950  0.0700  0.3338
   91TYR      O 1241   6.436  11.306   6.335  0.0487 -0.2057 -0.1437
   92GLY      N 1242   6.586  11.133   6.331  0.3702  0.1324  0.5630
   92GLY      H 1243   6.672  11.103   6.287 -0.2625  0.8802 -1.2635
   92GLY     CA 1244   6.514  11.040   6.416 -0.0726 -0.0909 -0.0525
   92GLY    HA1 1245   6.469  11.084   6.504  1.1531 -0.0632  0.5886
   92GLY    HA2 1246   6.585  10.968   6.458 -0.2309 -0.4934 -0.4662
   92GLY      C 1247   6.402  10.962   6.348 -0.1215 -0.4780  0.4646
   92GLY      O 1248   6.376  10.984   6.230  0.0281 -0.1473  0.4919
   93GLN      N 1249   6.324  10.875   6.413 -0.2271 -0.2394  0.6613
   93GLN      H 1250   6.352  10.860   6.509  2.8609 -1.8764 -0.3512
   93GLN     CA 1251   6.200  10.821   6.363 -0.1777  0.0911  0.1821
   93GLN     HA 1252   6.148  10.881   6.288 -0.3640  0.3407  0.5061
   93GLN     CB 1253   6.232  10.681   6.312 -0.2105  0.0683  0.2246
   93GLN    HB1 1254   6.137  10.633   6.290 -1.6677  2.8562 -0.0108
   93GLN    HB2 1255   6.273  10.620   6.392  1.2191  0.8826  0.1504
   93GLN     CG 1256   6.326  10.662   6.193 -0.0703  0.0945  0.3315
   93GLN    HG1 1257   6.274  10.704   6.106  0.2185 -0.9528 -0.3702
   93GLN    HG2 1258   6.421  10.714   6.194  1.2060 -1.9749 -1.9722
   93GLN     CD 1259   6.365  10.517   6.169 -0.0196  0.1937 -0.2161
   93GLN    OE1 1260   6.319  10.423   6.234  0.1263 -0.2785 -0.7895
   93GLN    NE2 1261   6.448  10.493   6.067 -0.0637 -0.3098 -0.1345
   93GLN   HE21 1262   6.485  10.399   6.056  0.5964 -0.4616  2.5473
   93GLN   HE22 1263   6.501  10.566   6.023  2.1868 -0.1974  2.5109
   93GLN      C 1264   6.092  10.801   6.469 -0.1336  0.3585  0.2783
   93GLN      O 1265   6.120  10.813   6.588  0.0204  0.4951  0.2282
   94GLN      N 1266   5.965  10.783   6.434 -0.0288 -0.0929  0.1297
   94GLN      H 1267   5.942  10.759   6.338 -2.4353 -0.8796  0.8193
   94GLN     CA 1268   5.850  10.768   6.521 -0.2303  0.1145 -0.0990
   94GLN     HA 1269   5.889  10.770   6.623  0.5563  0.9172 -0.3943
   94GLN     CB 1270   5.764  10.894   6.512  0.1233  0.3783  0.1209
   94GLN    HB1 1271   5.802  10.966   6.583 -0.7108  1.1243 -0.1606
   94GLN    HB2 1272   5.662  10.875   6.547  0.8196  0.8965  2.6265
   94GLN     CG 1273   5.746  10.960   6.375  0.4127  0.1433 -0.0306
   94GLN    HG1 1274   5.705  10.898   6.295  0.7649  1.7372 -1.5001
   94GLN    HG2 1275   5.846  10.993   6.346  0.9044 -1.4934 -0.3008
   94GLN     CD 1276   5.656  11.080   6.395  0.1714 -0.1263  0.5365
   94GLN    OE1 1277   5.701  11.191   6.422  0.1796  0.0278 -0.0974
   94GLN    NE2 1278   5.523  11.066   6.388  0.1801  0.0684 -0.1399
   94GLN   HE21 1279   5.486  10.982   6.346  0.4940 -0.8046  1.2649
   94GLN   HE22 1280   5.469  11.149   6.370  1.5064  1.4611  1.9157
   94GLN      C 1281   5.776  10.637   6.503  0.1045 -0.1451  0.4122
   94GLN      O 1282   5.797  10.564   6.407 -0.5537 -0.2768  0.3670
   95SER      N 1283   5.696  10.600   6.603  0.0076  0.6497  0.6329
   95SER      H 1284   5.689  10.660   6.684 -0.8168  1.2164  0.1605
   95SER     CA 1285   5.618  10.478   6.612  0.5170  0.3207  0.6374
   95SER     HA 1286   5.680  10.390   6.597  0.4664  0.3971 -0.0774
   95SER     CB 1287   5.559  10.475   6.753 -0.8319 -0.2630  0.0747
   95SER    HB1 1288   5.490  10.392   6.764 -0.6704 -0.4738 -0.4505
   95SER    HB2 1289   5.494  10.563   6.764  0.8188  1.2397 -1.4839
   95SER     OG 1290   5.659  10.470   6.852 -0.2329  0.1698 -0.4990
   95SER     HG 1291   5.702  10.555   6.861  1.5211 -0.6731 -0.6236
   95SER      C 1292   5.505  10.472   6.510  0.2545 -0.2485  0.9585
   95SER      O 1293   5.463  10.575   6.457  0.3031 -0.4393  0.5532
   96SER      N 1294   5.461  10.351   6.476  0.0731  0.0934 -0.0617
   96SER      H 1295   5.492  10.275   6.536  0.3735 -1.1741 -1.7547
   96SER     CA 1296   5.359  10.316   6.379 -0.0074  0.5631 -0.1482
   96SER     HA 1297   5.326  10.404   6.324  1.0372 -0.4727 -2.6024
   96SER     CB 1298   5.427  10.220   6.282  0.0914  0.5566 -0.0734
   96SER    HB1 1299   5.434  10.123   6.331  0.3412  0.1048 -0.9816
   96SER    HB2 1300   5.528  10.258   6.262  0.0872  0.9358  0.6134
   96SER     OG 1301   5.353  10.206   6.162  0.1537  0.0300 -0.0524
   96SER     HG 1302   5.408  10.178   6.089 -1.4473  0.7254 -1.5912
   96SER      C 1303   5.233  10.264   6.446 -0.0249  0.0814 -0.5544
   96SER      O 1304   5.222  10.260   6.568 -0.4582  0.3265 -0.5833
   97TYR      N 1305   5.137  10.215   6.366 -0.3955  0.0739 -0.1088
   97TYR      H 1306   5.160  10.208   6.268  0.4079 -0.7237  0.1144
   97TYR     CA 1307   5.010  10.159   6.408 -0.3136  0.3275  0.4929
   97TYR     HA 1308   5.023  10.114   6.506 -1.0306  0.6527  0.7457
   97TYR     CB 1309   4.921  10.281   6.430 -0.4427  0.3442 -0.0959
   97TYR    HB1 1310   4.943  10.343   6.344 -1.7209 -0.4395 -1.0402
   97TYR    HB2 1311   4.819  10.243   6.417  0.2510 -0.9366 -2.3705
   97TYR     CG 1312   4.943  10.352   6.561  0.4878  0.1693 -0.1517
   97TYR    CD1 1313   4.925  10.286   6.683  0.0534 -0.0501 -0.3329
   97TYR    HD1 1314   4.887  10.185   6.690 -0.5569  0.2363  0.6070
   97TYR    CE1 1315   4.959  10.354   6.800  0.2706 -0.1353 -0.3459
   97TYR    HE1 1316   4.954  10.301   6.894 -0.2978  1.0055  0.2890
   97TYR     CZ 1317   5.008  10.486   6.792  0.2559 -0.1313 -0.3493
   97TYR     OH 1318   5.030  10.546   6.912  0.4017  0.5724 -0.7152
   97TYR     HH 1319   5.060  10.636   6.900 -1.3768  0.9677 -2.6619
   97TYR    CE2 1320   5.022  10.554   6.669  0.4735  0.2838 -0.0980
   97TYR    HE2 1321   5.048  10.659   6.669 -1.1630  0.7097 -0.1462
   97TYR    CD2 1322   4.986  10.485   6.553 -0.0322  0.3513  0.0188
   97TYR    HD2 1323   5.005  10.523   6.453  0.6993 -0.5674 -0.2123
   97TYR      C 1324   4.948  10.067   6.303 -0.0056  0.2995  0.3324
   97TYR      O 1325   4.975  10.081   6.184 -1.6068 -0.0512 -0.0884
   98PRO      N 1326   4.868   9.967   6.341 -0.1446  0.2585 -0.0675
   98PRO     CD 1327   4.830   9.929   6.476 -0.0356  0.4291  0.0123
   98PRO    HD1 1328   4.815  10.020   6.533  1.8672  0.5894  0.3289
   98PRO    HD2 1329   4.910   9.868   6.519  0.8225  1.2404 -0.3880
   98PRO     CG 1330   4.699   9.851   6.464  0.2416  0.0456 -0.5889
   98PRO    HG1 1331   4.610   9.913   6.453  0.5561  0.3148 -1.8980
   98PRO    HG2 1332   4.686   9.792   6.554 -0.3287  1.6978  0.4470
   98PRO     CB 1333   4.718   9.774   6.333  0.1750 -0.6935 -0.1675
   98PRO    HB1 1334   4.616   9.750   6.305 -0.9989  1.2867  2.0151
   98PRO    HB2 1335   4.778   9.687   6.358 -1.7550 -2.0033  0.0818
   98PRO     CA 1336   4.800   9.875   6.253  0.2144 -0.3572  0.2889
   98PRO     HA 1337   4.867   9.815   6.191 -0.3683 -0.8486  0.1192
   98PRO      C 1338   4.713   9.946   6.150 -0.1963 -0.6317  0.4447
   98PRO      O 1339   4.675  10.060   6.174 -0.5915 -0.6593 -0.0288
   99GLY      N 1340   4.672   9.888   6.037  0.3038  0.1710 -0.1590
   99GLY      H 1341   4.716   9.800   6.014  0.0363  0.6093 -2.6368
   99GLY     CA 1342   4.564   9.919   5.945  0.4242  0.0640 -0.3368
   99GLY    HA1 1343   4.559   9.858   5.854 -1.7124  1.0310 -0.9313
   99GLY    HA2 1344   4.584  10.020   5.909 -0.1562  0.8888  1.5108
   99GLY      C 1345   4.424   9.919   6.005  0.3316  0.2393 -0.5543
   99GLY      O 1346   4.327   9.890   5.936 -0.1534 -0.2374  0.3172
  100TYR      N 1347   4.414   9.954   6.133 -0.4397  0.7746 -0.7536
  100TYR      H 1348   4.492   9.989   6.186 -0.5608  0.9580 -0.6975
  100TYR     CA 1349   4.289   9.973   6.204  0.0910  0.6381  0.2398
  100TYR     HA 1350   4.222  10.027   6.137 -0.8987 -0.3045  0.4412
  100TYR     CB 1351   4.219   9.840   6.230  0.1227  0.6308  0.2837
  100TYR    HB1 1352   4.195   9.794   6.135 -0.4945  1.8451 -0.1787
  100TYR    HB2 1353   4.132   9.865   6.292  0.1484 -1.8490  1.4212
  100TYR     CG 1354   4.298   9.740   6.311 -0.4008 -0.1472 -0.1514
  100TYR    CD1 1355   4.339   9.621   6.252 -1.0926 -0.6513  0.3622
  100TYR    HD1 1356   4.319   9.603   6.147 -0.4840  0.8414 -0.0358
  100TYR    CE1 1357   4.426   9.535   6.321  0.1495  0.4584  0.2271
  100TYR    HE1 1358   4.450   9.439   6.279 -0.7828  0.1908  0.2876
  100TYR     CZ 1359   4.458   9.562   6.456  0.7098  0.1295  0.1604
  100TYR     OH 1360   4.540   9.480   6.528  0.1262 -0.2001  0.4502
  100TYR     HH 1361   4.591   9.427   6.467 -1.3339  1.5155 -2.4786
  100TYR    CE2 1362   4.396   9.671   6.520 -1.0965 -0.7715 -0.0066
  100TYR    HE2 1363   4.415   9.674   6.626 -0.8462  1.1580 -0.0691
  100TYR    CD2 1364   4.318   9.763   6.448  0.3888  0.2756 -0.3284
  100TYR    HD2 1365   4.274   9.848   6.498  0.1245 -1.0377  1.8204
  100TYR      C 1366   4.310  10.061   6.326 -0.2380  0.2115  0.6065
  100TYR      O 1367   4.420  10.072   6.381  0.0116 -0.2499  0.2080
  101GLY      N 1368   4.204  10.135   6.360 -0.6286 -0.0521 -0.0363
  101GLY      H 1369   4.120  10.107   6.310 -0.3632 -1.1990  0.1285
  101GLY     CA 1370   4.182  10.192   6.491  0.0190 -0.0246  0.0645
  101GLY    HA1 1371   4.282  10.202   6.533 -0.2310  2.1363  0.2122
  101GLY    HA2 1372   4.141  10.293   6.489 -1.0881 -0.4676 -0.5566
  101GLY      C 1373   4.087  10.104   6.572  0.4855 -0.5305  0.0684
  101GLY      O 1374   4.019  10.015   6.521  0.4919 -0.2946 -0.3639
  102GLN      N 1375   4.087  10.134   6.702  0.5171 -0.1636 -0.0155
  102GLN      H 1376   4.138  10.217   6.728  0.2959  1.1200 -3.2192
  102GLN     CA 1377   3.998  10.069   6.796  0.2995  0.3571  0.1448
  102GLN     HA 1378   3.902  10.056   6.746 -0.2526 -0.7668  1.4148
  102GLN     CB 1379   4.059   9.934   6.835  0.0812  0.2207  0.0114
  102GLN    HB1 1380   4.080   9.878   6.744  1.0194  1.5705 -0.6429
  102GLN    HB2 1381   3.982   9.876   6.885  0.6855 -0.3951  0.2469
  102GLN     CG 1382   4.185   9.936   6.920  0.2436  0.0659 -0.2254
  102GLN    HG1 1383   4.175   9.982   7.018  1.3970  1.2514 -0.6278
  102GLN    HG2 1384   4.220   9.834   6.936  0.3670  0.0373 -0.6685
  102GLN     CD 1385   4.307  10.005   6.860  0.1251  0.2026 -0.3079
  102GLN    OE1 1386   4.361   9.972   6.755  0.0648 -0.0675 -0.2543
  102GLN    NE2 1387   4.348  10.120   6.914  0.8342 -0.3426  0.3327
  102GLN   HE21 1388   4.314  10.163   6.999  2.3451  2.1832 -0.2556
  102GLN   HE22 1389   4.422  10.171   6.868 -0.4631  1.2279 -0.0892
  102GLN      C 1390   3.972  10.153   6.920 -0.1135  0.6813 -0.1606
  102GLN      O 1391   4.036  10.251   6.957  0.5382  0.2445 -0.1181
  103GLN      N 1392   3.864  10.109   6.986  0.4991 -0.3274  0.1952
  103GLN      H 1393   3.820  10.028   6.946 -0.3990  0.5629 -0.6818
  103GLN     CA 1394   3.812  10.164   7.110  0.2652  0.1662 -0.1177
  103GLN     HA 1395   3.889  10.224   7.159  0.3715  1.0629 -1.3369
  103GLN     CB 1396   3.685  10.244   7.084  0.2591  0.3489  0.4558
  103GLN    HB1 1397   3.635  10.203   6.996 -0.8085  1.9875  0.2511
  103GLN    HB2 1398   3.612  10.240   7.164 -1.2644 -2.4073 -0.9072
  103GLN     CG 1399   3.728  10.389   7.061  0.4538  0.1838 -0.2703
  103GLN    HG1 1400   3.770  10.434   7.151  1.1403  0.6861 -0.8383
  103GLN    HG2 1401   3.808  10.390   6.987  1.4051 -0.0038  0.7299
  103GLN     CD 1402   3.622  10.484   7.006  0.5184  0.5648  0.2487
  103GLN    OE1 1403   3.552  10.558   7.074 -0.0352  0.4270 -0.1667
  103GLN    NE2 1404   3.608  10.487   6.873  0.4426  0.2521  0.2485
  103GLN   HE21 1405   3.525  10.532   6.839  0.7351  0.4601 -0.1958
  103GLN   HE22 1406   3.685  10.449   6.820  0.4880 -2.6470  2.1381
  103GLN      C 1407   3.782  10.049   7.205  0.5530  0.0301 -0.1897
  103GLN      O 1408   3.767   9.936   7.160 -0.5393 -0.1006  0.4713
  104PRO      N 1409   3.766  10.078   7.335  0.0201 -0.0657 -0.2336
  104PRO     CD 1410   3.779  10.205   7.403 -0.7155 -0.2022  0.1734
  104PRO    HD1 1411   3.743  10.295   7.352  1.7311  2.1128  2.2373
  104PRO    HD2 1412   3.886  10.225   7.412 -0.0708  0.4964 -5.5242
  104PRO     CG 1413   3.706  10.190   7.536  0.1327 -0.1850  0.6458
  104PRO    HG1 1414   3.603  10.214   7.513  0.5743  0.9901 -0.1956
  104PRO    HG2 1415   3.754  10.252   7.613  0.4456  2.9448 -1.8407
  104PRO     CB 1416   3.703  10.040   7.564  0.0074 -0.2275  0.4077
  104PRO    HB1 1417   3.610  10.024   7.620 -0.8764  0.6739 -0.7418
  104PRO    HB2 1418   3.797  10.010   7.610 -1.0257 -0.8374  2.2191
  104PRO     CA 1419   3.704   9.982   7.424 -0.0927  0.3652  0.1578
  104PRO     HA 1420   3.753   9.885   7.422 -1.6334 -0.4885  1.4464
  104PRO      C 1421   3.562   9.953   7.378 -0.1459  0.3688  0.3203
  104PRO      O 1422   3.501  10.033   7.307  0.6552  0.2739 -0.4920
  105ALA      N 1423   3.511   9.835   7.414 -0.3140  0.3944  0.1679
  105ALA      H 1424   3.573   9.775   7.467  1.2768  0.3367 -1.6322
  105ALA     CA 1425   3.382   9.779   7.377 -0.0571 -0.0950 -0.0080
  105ALA     HA 1426   3.314   9.864   7.372 -1.2986 -1.1058 -1.1500
  105ALA     CB 1427   3.393   9.718   7.238  0.2725 -0.4089  0.1528
  105ALA    HB1 1428   3.358   9.782   7.156  1.7377  2.3223  1.5337
  105ALA    HB2 1429   3.493   9.691   7.205  0.5177  0.3550  0.2507
  105ALA    HB3 1430   3.325   9.633   7.229 -2.0092  1.3760 -0.4835
  105ALA      C 1431   3.324   9.678   7.475  0.0041 -0.5122 -0.3982
  105ALA      O 1432   3.401   9.616   7.549 -0.4277 -0.5292  0.0432
  106PRO      N 1433   3.193   9.652   7.473 -0.2720  0.6914  0.5228
  106PRO     CD 1434   3.100   9.705   7.377 -0.5749  0.2646  0.5785
  106PRO    HD1 1435   3.072   9.808   7.397 -1.5043  0.2381 -0.4758
  106PRO    HD2 1436   3.125   9.704   7.271 -3.6418  1.5376 -0.2837
  106PRO     CG 1437   2.970   9.628   7.397  0.1167 -1.0208  0.2164
  106PRO    HG1 1438   2.883   9.684   7.362  1.4689  1.2969  0.3843
  106PRO    HG2 1439   2.980   9.540   7.333 -1.3211  1.2407 -3.4147
  106PRO     CB 1440   2.973   9.588   7.544 -0.3820 -0.2234  0.4505
  106PRO    HB1 1441   2.951   9.676   7.605  1.8970  0.7765 -0.0494
  106PRO    HB2 1442   2.916   9.498   7.566 -0.0205 -0.7084 -0.5137
  106PRO     CA 1443   3.122   9.556   7.555 -0.2502  0.2062 -0.0222
  106PRO     HA 1444   3.158   9.574   7.656  1.9707  0.5205 -0.8073
  106PRO      C 1445   3.162   9.415   7.514  0.2392  0.2369  0.3450
  106PRO      O 1446   3.222   9.387   7.411 -0.8738 -0.0324 -0.2475
  107SER      N 1447   3.125   9.319   7.599  0.2107 -0.0493  0.0119
  107SER      H 1448   3.087   9.355   7.686  2.8330  1.7000  0.5582
  107SER     CA 1449   3.176   9.184   7.585 -0.1158 -0.1552 -0.1694
  107SER     HA 1450   3.238   9.169   7.497 -0.5727 -2.3215 -0.1810
  107SER     CB 1451   3.270   9.138   7.696 -0.2031 -0.1252 -0.0825
  107SER    HB1 1452   3.373   9.166   7.676 -0.7982  1.9798 -0.4106
  107SER    HB2 1453   3.259   9.031   7.715  0.8151 -0.1944  0.1950
  107SER     OG 1454   3.238   9.206   7.815 -0.6317 -0.4188 -0.0290
  107SER     HG 1455   3.288   9.287   7.814 -0.3291 -0.5974  0.6064
  107SER      C 1456   3.056   9.092   7.565 -0.4509  0.1259  0.5232
  107SER      O 1457   2.942   9.122   7.597 -0.4034  0.1509  0.6716
  108SER      N 1458   3.073   8.972   7.509 -0.1592  0.4092 -0.0027
  108SER      H 1459   3.167   8.947   7.482  0.1874 -1.0502  2.2504
  108SER     CA 1460   2.975   8.873   7.469  0.1743 -0.0122  0.2098
  108SER     HA 1461   2.907   8.921   7.399  0.1707  1.6582  1.3155
  108SER     CB 1462   3.049   8.771   7.383  0.1596 -0.0476  0.2397
  108SER    HB1 1463   2.983   8.686   7.366 -0.8772  0.7598  0.1306
  108SER    HB2 1464   3.140   8.743   7.436  0.0641  0.0752  0.4713
  108SER     OG 1465   3.095   8.814   7.257  0.0996 -0.0410  0.2208
  108SER     HG 1466   3.159   8.880   7.281  1.2588 -1.6194  1.7101
  108SER      C 1467   2.897   8.813   7.585 -0.1259  0.0350  0.0337
  108SER      O 1468   2.952   8.775   7.688 -0.8478 -1.0536  0.0305
  109THR      N 1469   2.765   8.809   7.565 -0.0811  0.1127 -0.2744
  109THR      H 1470   2.728   8.820   7.471 -0.5638  0.2623 -0.0697
  109THR     CA 1471   2.672   8.789   7.674  0.2525 -0.6309 -0.1223
  109THR     HA 1472   2.708   8.836   7.765  0.1636 -0.7263 -0.0375
  109THR     CB 1473   2.541   8.859   7.642  0.2978 -0.2581  0.4885
  109THR     HB 1474   2.456   8.830   7.704  0.8712 -1.6915  0.6357
  109THR    CG2 1475   2.563   9.010   7.649 -0.4391 -0.0592 -0.9592
  109THR   HG21 1476   2.486   9.067   7.598 -1.5875 -1.1835 -0.5509
  109THR   HG22 1477   2.555   9.037   7.755  1.3338 -0.1819 -0.7702
  109THR   HG23 1478   2.664   9.029   7.613  0.4215  0.2605  1.4235
  109THR    OG1 1479   2.505   8.821   7.511  0.7656 -0.2675  0.3599
  109THR    HG1 1480   2.429   8.877   7.491 -2.2217 -3.2398  2.2585
  109THR      C 1481   2.648   8.646   7.721 -0.4165 -0.5692 -0.2697
  109THR      O 1482   2.674   8.552   7.647  0.1013 -0.3243 -0.4073
  110SER      N 1483   2.601   8.628   7.844 -0.2626 -0.3078 -0.1703
  110SER      H 1484   2.607   8.698   7.917  2.2282 -0.2344 -0.3807
  110SER     CA 1485   2.545   8.502   7.891 -0.3237 -0.3155 -0.2656
  110SER     HA 1486   2.614   8.424   7.860 -0.9828 -0.1497 -2.3629
  110SER     CB 1487   2.539   8.502   8.043 -0.7695 -0.0363 -0.2779
  110SER    HB1 1488   2.456   8.567   8.070 -1.0510 -0.2782 -0.5529
  110SER    HB2 1489   2.629   8.548   8.084 -0.4932  0.8318 -1.7721
  110SER     OG 1490   2.527   8.369   8.088  0.1439 -0.0289  0.0187
  110SER     HG 1491   2.613   8.328   8.097  0.5373  0.7935  0.0987
  110SER      C 1492   2.407   8.476   7.831 -0.5550  0.1344  0.0596
  110SER      O 1493   2.343   8.568   7.779 -0.3547  0.2693  0.0494
  111GLY      N 1494   2.353   8.354   7.828 -0.0581 -0.0952  0.2389
  111GLY      H 1495   2.400   8.275   7.868 -0.2159 -0.0771  0.4614
  111GLY     CA 1496   2.226   8.321   7.766  0.1210  0.4585 -0.4444
  111GLY    HA1 1497   2.143   8.380   7.805 -0.1714 -0.5554  0.5524
  111GLY    HA2 1498   2.235   8.346   7.661  0.9257  2.8780  0.1523
  111GLY      C 1499   2.187   8.173   7.771 -0.3259  0.5674 -0.6554
  111GLY      O 1500   2.245   8.091   7.841  0.3954  1.0224 -0.7061
  112SER      N 1501   2.083   8.135   7.697 -0.4963  0.0917 -0.1741
  112SER      H 1502   2.033   8.207   7.646  0.0444 -0.2971 -1.2792
  112SER     CA 1503   2.023   8.003   7.693 -0.1524 -0.0691 -0.0124
  112SER     HA 1504   1.948   8.018   7.616 -0.9270  0.0024  0.7439
  112SER     CB 1505   2.114   7.895   7.635  0.0541  0.1688 -0.1366
  112SER    HB1 1506   2.186   7.863   7.710 -0.8941 -1.5954  0.0757
  112SER    HB2 1507   2.054   7.805   7.620 -0.3949  0.7115 -1.7767
  112SER     OG 1508   2.169   7.924   7.509 -0.0573 -0.2055 -0.2735
  112SER     HG 1509   2.227   8.001   7.515  2.4683 -2.0718  1.3353
  112SER      C 1510   1.940   7.964   7.814 -0.1247  0.1904  0.0917
  112SER      O 1511   1.953   7.854   7.867 -0.5050 -0.1568 -0.5291
  113TYR      N 1512   1.862   8.061   7.863 -0.4278  0.0401 -0.0903
  113TYR      H 1513   1.876   8.154   7.826 -1.8123  0.9884  1.6271
  113TYR     CA 1514   1.780   8.052   7.981 -0.0632 -0.1137  0.1533
  113TYR     HA 1515   1.792   7.950   8.017  0.9531  0.3509  1.1783
  113TYR     CB 1516   1.829   8.147   8.090 -0.0266  0.6089 -0.4856
  113TYR    HB1 1517   1.791   8.249   8.077 -2.6084 -0.3412 -0.9733
  113TYR    HB2 1518   1.789   8.120   8.187 -0.3500 -0.2137 -0.8432
  113TYR     CG 1519   1.979   8.143   8.108 -0.0446  0.1336 -0.4383
  113TYR    CD1 1520   2.045   8.024   8.139  0.3166  0.5250  0.3342
  113TYR    HD1 1521   1.986   7.936   8.162  3.5911 -1.7490  0.7615
  113TYR    CE1 1522   2.184   8.010   8.152  0.2432 -0.1841  0.4019
  113TYR    HE1 1523   2.226   7.914   8.177 -1.8785 -0.8757  1.6161
  113TYR     CZ 1524   2.263   8.125   8.137  0.0079  0.0293  0.8163
  113TYR     OH 1525   2.399   8.124   8.146  0.0784  0.1332 -0.1479
  113TYR     HH 1526   2.440   8.201   8.107 -0.0515  0.0913 -0.3685
  113TYR    CE2 1527   2.200   8.244   8.094  0.0844 -0.1260  0.2676
  113TYR    HE2 1528   2.251   8.339   8.089  0.2102 -0.1308  1.2325
  113TYR    CD2 1529   2.061   8.253   8.081  0.1695 -0.0729 -0.6373
  113TYR    HD2 1530   2.011   8.343   8.048 -1.9829 -0.2991  1.6940
  113TYR      C 1531   1.633   8.066   7.944 -0.1011 -0.2808  0.2401
  113TYR      O 1532   1.604   8.128   7.842  0.3586  0.1587  0.3712
  114GLY      N 1533   1.541   8.020   8.029 -0.1127 -0.9012 -0.1019
  114GLY      H 1534   1.580   7.984   8.115  1.4519  1.6079  0.3395
  114GLY     CA 1535   1.397   8.006   8.018 -0.2050 -0.4135  0.4088
  114GLY    HA1 1536   1.349   8.103   8.014  0.8445  0.1096  0.0121
  114GLY    HA2 1537   1.366   7.959   8.111 -0.9070 -0.2473  0.2633
  114GLY      C 1538   1.346   7.927   7.898  0.3818 -0.2278  0.0324
  114GLY      O 1539   1.417   7.839   7.850 -0.0003 -0.5368  0.0374
  115SER      N 1540   1.222   7.957   7.858  0.4006 -0.4132 -0.1665
  115SER      H 1541   1.165   8.012   7.920  0.9533 -0.7905  0.7069
  115SER     CA 1542   1.150   7.898   7.747 -0.1639  0.2077 -0.1356
  115SER     HA 1543   1.156   7.790   7.755  0.8240  0.3771  2.4942
  115SER     CB 1544   0.999   7.914   7.755 -0.2136 -0.3325  0.0268
  115SER    HB1 1545   0.968   7.866   7.848  1.3911  1.1548  1.4119
  115SER    HB2 1546   0.947   7.870   7.670 -1.1942  0.3190  0.2752
  115SER     OG 1547   0.977   8.049   7.788 -0.1171 -0.2810 -0.1182
  115SER     HG 1548   0.883   8.062   7.805  0.3560 -0.9010  3.8099
  115SER      C 1549   1.205   7.943   7.612 -0.2505  0.2925 -0.1421
  115SER      O 1550   1.230   8.060   7.582  0.5959  0.0676 -0.3245
  116SER      N 1551   1.237   7.845   7.528  0.0114 -0.1137  0.4265
  116SER      H 1552   1.234   7.749   7.561 -0.8077  0.1128  1.0336
  116SER     CA 1553   1.271   7.858   7.388  0.3060 -0.0220  0.5057
  116SER     HA 1554   1.209   7.941   7.353 -2.0366 -0.2811  3.6178
  116SER     CB 1555   1.419   7.875   7.354  0.1683 -0.9496 -0.6284
  116SER    HB1 1556   1.431   7.901   7.249  1.1547  2.5666  0.2348
  116SER    HB2 1557   1.456   7.960   7.411 -1.1257  0.5920 -1.9911
  116SER     OG 1558   1.497   7.764   7.391  0.6738 -0.4338 -0.1378
  116SER     HG 1559   1.523   7.716   7.312 -1.9554  0.3057 -1.5511
  116SER      C 1560   1.202   7.743   7.315 -0.5441  0.4724  0.5160
  116SER      O 1561   1.180   7.636   7.370  0.4332 -0.0308 -0.0417
  117SER      N 1562   1.170   7.765   7.187  0.0206  0.0568  0.3010
  117SER      H 1563   1.184   7.858   7.151 -1.0326  0.6625  1.4020
  117SER     CA 1564   1.120   7.661   7.098 -0.2256  0.2651  0.1963
  117SER     HA 1565   1.162   7.567   7.132 -0.3297  0.3100  0.4550
  117SER     CB 1566   0.968   7.664   7.103 -0.2321 -0.1711  0.2726
  117SER    HB1 1567   0.934   7.583   7.037  1.1800  0.1218 -0.8635
  117SER    HB2 1568   0.935   7.762   7.068  1.4175  1.3932  2.8420
  117SER     OG 1569   0.928   7.638   7.236 -0.0488 -0.3390  0.2959
  117SER     HG 1570   1.012   7.618   7.276  0.8061  0.2543 -1.1201
  117SER      C 1571   1.162   7.692   6.955  0.8665 -0.2324  0.3991
  117SER      O 1572   1.223   7.793   6.923 -0.4157  0.2927 -0.4833
  118GLN      N 1573   1.124   7.607   6.859  0.0919  0.3856  0.1482
  118GLN      H 1574   1.072   7.524   6.881  1.0204 -0.2632 -0.0386
  118GLN     CA 1575   1.142   7.627   6.717 -0.6676 -0.0640 -0.0161
  118GLN     HA 1576   1.249   7.640   6.699 -0.3362 -2.0708  0.2681
  118GLN     CB 1577   1.105   7.494   6.653 -0.1806 -0.2632  0.1142
  118GLN    HB1 1578   1.151   7.419   6.718 -0.4441 -2.1924 -1.7938
  118GLN    HB2 1579   0.999   7.470   6.650 -0.0400 -1.0486  0.8774
  118GLN     CG 1580   1.174   7.491   6.517  0.2574  0.2096  0.3257
  118GLN    HG1 1581   1.127   7.552   6.440 -0.7707  0.0151  0.7853
  118GLN    HG2 1582   1.281   7.512   6.528  1.0640 -2.5237 -1.2016
  118GLN     CD 1583   1.168   7.348   6.465 -0.0083  0.1658  0.4776
  118GLN    OE1 1584   1.233   7.252   6.505  0.0693 -0.1437 -0.3713
  118GLN    NE2 1585   1.064   7.323   6.385  0.1446 -0.1157  0.3655
  118GLN   HE21 1586   1.000   7.399   6.367  0.6055 -0.0196 -1.0409
  118GLN   HE22 1587   1.052   7.238   6.332  0.7339 -0.0473  0.1097
  118GLN      C 1588   1.063   7.744   6.660 -0.2670  0.2409  0.0530
  118GLN      O 1589   0.945   7.763   6.686 -0.2853 -0.1336  0.2386
  119SER      N 1590   1.133   7.836   6.593  0.0512  0.0211  0.0797
  119SER      H 1591   1.231   7.819   6.575 -0.1978 -1.2850 -0.1287
  119SER     CA 1592   1.076   7.956   6.535  0.3516 -0.2974 -0.8857
  119SER     HA 1593   1.019   8.009   6.611 -0.8634 -0.5601 -1.5771
  119SER     CB 1594   1.184   8.048   6.478  0.3995 -0.0694 -0.4286
  119SER    HB1 1595   1.145   8.122   6.408  2.3526  1.3892 -0.0464
  119SER    HB2 1596   1.253   7.987   6.420  1.0903 -1.2098  1.4862
  119SER     OG 1597   1.254   8.120   6.576 -0.6183  0.1003  0.1908
  119SER     HG 1598   1.277   8.206   6.539  0.8302 -0.2329  0.2576
  119SER      C 1599   0.974   7.940   6.422 -0.4453 -0.5788 -0.1365
  119SER      O 1600   0.887   8.024   6.403  0.1158  0.0501  0.0548
  120SER      N 1601   0.985   7.829   6.349 -0.0764 -0.3593 -0.4216
  120SER      H 1602   1.064   7.769   6.367 -0.4781 -0.7027  0.2347
  120SER     CA 1603   0.889   7.801   6.244 -0.2456  0.1493 -0.4061
  120SER     HA 1604   0.891   7.884   6.174  3.0493  0.4193 -0.1475
  120SER     CB 1605   0.947   7.683   6.167 -0.0380  0.0489 -0.0951
  120SER    HB1 1606   1.045   7.720   6.135 -0.0409 -0.1598 -0.3529
  120SER    HB2 1607   0.888   7.644   6.084  0.6439 -0.0249 -0.5579
  120SER     OG 1608   0.962   7.569   6.249  0.0570 -0.1949 -0.4488
  120SER     HG 1609   0.972   7.490   6.195  0.0304 -0.4265 -0.1148
  120SER      C 1610   0.753   7.759   6.298  0.0276  0.0086  0.1816
  120SER      O 1611   0.656   7.755   6.222 -0.0287  0.6699  0.2139
  121SER      N 1612   0.743   7.728   6.428 -0.4614  0.2749  0.2103
  121SER      H 1613   0.825   7.743   6.485 -0.0769  1.0157 -0.5124
  121SER     CA 1614   0.618   7.684   6.485 -0.1225 -0.3023  0.5094
  121SER     HA 1615   0.566   7.614   6.419 -1.5265 -0.2210  1.4799
  121SER     CB 1616   0.636   7.618   6.622  0.0354  0.2710  0.7672
  121SER    HB1 1617   0.537   7.583   6.653 -0.3914  0.8467  0.0972
  121SER    HB2 1618   0.665   7.691   6.697 -2.1242  0.9328  1.0147
  121SER     OG 1619   0.712   7.499   6.626 -0.3638 -0.0307 -0.1731
  121SER     HG 1620   0.710   7.475   6.719 -0.8806  0.5327 -0.0288
  121SER      C 1621   0.521   7.801   6.496  0.0082 -0.0770 -0.6234
  121SER      O 1622   0.558   7.912   6.533 -0.2917 -0.0908 -0.2789
  122TYR      N 1623   0.396   7.784   6.452 -0.1780 -0.3769  0.0041
  122TYR      H 1624   0.370   7.695   6.412  2.2273 -0.6997 -1.0413
  122TYR     CA 1625   0.293   7.882   6.479 -0.1174 -0.3178  0.0242
  122TYR     HA 1626   0.314   7.934   6.573  2.0977  1.1802 -1.2197
  122TYR     CB 1627   0.302   7.999   6.382 -0.0579 -0.1298  0.2539
  122TYR    HB1 1628   0.286   7.956   6.283  0.2333  1.5810 -0.5696
  122TYR    HB2 1629   0.403   8.039   6.387  0.1946 -0.8890  1.8313
  122TYR     CG 1630   0.203   8.112   6.399  0.0201 -0.0773  0.3574
  122TYR    CD1 1631   0.226   8.213   6.493  0.0891  0.2469 -0.0073
  122TYR    HD1 1632   0.316   8.214   6.552 -0.4299  1.1275  0.8039
  122TYR    CE1 1633   0.127   8.310   6.513 -0.0386  0.0588  0.2776
  122TYR    HE1 1634   0.138   8.383   6.592 -0.7697 -2.3517  2.7635
  122TYR     CZ 1635   0.013   8.314   6.429 -0.1005 -0.5421  0.3300
  122TYR     OH 1636  -0.076   8.414   6.454  0.1530 -0.1742 -0.2254
  122TYR     HH 1637  -0.144   8.410   6.387  1.4588 -1.1105 -1.5601
  122TYR    CE2 1638  -0.006   8.214   6.333  0.3645 -0.3078 -0.0112
  122TYR    HE2 1639  -0.091   8.197   6.268  0.2959 -2.6117  0.5728
  122TYR    CD2 1640   0.088   8.111   6.319  0.2052 -0.4674  0.0920
  122TYR    HD2 1641   0.070   8.037   6.243 -0.0869  0.3206 -0.6155
  122TYR      C 1642   0.153   7.824   6.494 -0.0417 -0.4251  0.3416
  122TYR      O 1643   0.125   7.730   6.419  0.0634 -0.3955  0.2655
  123GLY      N 1644   0.066   7.880   6.577 -0.3802 -0.1125 -0.2192
  123GLY      H 1645   0.096   7.941   6.652 -3.9419  2.3171 -0.5123
  123GLY     CA 1646  -0.079   7.876   6.573 -0.3722 -0.3246 -0.3305
  123GLY    HA1 1647  -0.110   7.777   6.607  0.0222  0.5026  2.7588
  123GLY    HA2 1648  -0.106   7.899   6.470  1.0022  0.5273 -0.5244
  123GLY      C 1649  -0.143   7.989   6.653 -0.3381 -0.5329 -0.0080
  123GLY      O 1650  -0.080   8.060   6.732 -0.2003 -0.2408 -0.3794
  124GLN      N 1651  -0.275   7.997   6.644 -0.2706  0.7870  0.0208
  124GLN      H 1652  -0.313   7.934   6.575  0.8232  1.4616 -1.2469
  124GLN     CA 1653  -0.371   8.063   6.731 -0.4370  0.3563  0.1677
  124GLN     HA 1654  -0.320   8.086   6.825  1.6666  0.9400 -1.0469
  124GLN     CB 1655  -0.422   8.188   6.660 -0.4714 -0.0106 -0.4617
  124GLN    HB1 1656  -0.505   8.232   6.717  0.5822 -1.6842  2.5991
  124GLN    HB2 1657  -0.451   8.164   6.558 -0.5052 -0.5979 -0.3179
  124GLN     CG 1658  -0.318   8.299   6.647 -0.2574 -0.1061  0.3803
  124GLN    HG1 1659  -0.369   8.383   6.601 -1.0241 -0.5153  0.4565
  124GLN    HG2 1660  -0.248   8.262   6.573  1.0225  2.3336  0.2645
  124GLN     CD 1661  -0.238   8.335   6.772  0.0164 -0.0319  0.1841
  124GLN    OE1 1662  -0.270   8.310   6.888 -0.2313  0.0837  0.1403
  124GLN    NE2 1663  -0.130   8.410   6.752 -0.1064  0.2442  0.5597
  124GLN   HE21 1664  -0.108   8.444   6.660 -0.2707  1.4181  0.9310
  124GLN   HE22 1665  -0.073   8.438   6.831  1.3674 -2.5944  0.6254
  124GLN      C 1666  -0.483   7.969   6.771 -0.4278  0.2745  0.0039
  124GLN      O 1667  -0.506   7.866   6.708  0.1541  0.1699 -0.0447
  125PRO      N 1668  -0.557   8.009   6.875 -0.1317 -0.0121  0.3301
  125PRO     CD 1669  -0.523   8.100   6.982 -0.2905  0.2731  0.1381
  125PRO    HD1 1670  -0.424   8.077   7.021 -0.3934 -0.7461 -0.1751
  125PRO    HD2 1671  -0.515   8.200   6.939  0.0452  0.3052  0.2700
  125PRO     CG 1672  -0.629   8.091   7.092 -0.3378 -0.1188  0.0607
  125PRO    HG1 1673  -0.655   8.189   7.132  1.2609 -0.3498  1.8147
  125PRO    HG2 1674  -0.591   8.024   7.169 -0.2799  1.9346  1.9243
  125PRO     CB 1675  -0.747   8.029   7.018 -0.4103  0.0709  0.0167
  125PRO    HB1 1676  -0.806   7.974   7.091  0.5273 -0.6085  0.2734
  125PRO    HB2 1677  -0.812   8.102   6.970 -0.7653 -0.7196 -0.7211
  125PRO     CA 1678  -0.686   7.950   6.903  0.1106 -0.4097  0.6176
  125PRO     HA 1679  -0.657   7.850   6.937  3.3515  0.1695 -0.0803
  125PRO      C 1680  -0.787   7.938   6.790  0.7450  0.3049 -0.0297
  125PRO      O 1681  -0.781   8.015   6.694  0.4258  0.3496 -0.0160
  126GLN      N 1682  -0.877   7.840   6.799  0.6624  0.3446 -0.4058
  126GLN      H 1683  -0.869   7.772   6.873  2.5676  0.6589 -0.2626
  126GLN     CA 1684  -0.991   7.818   6.712  0.4087  0.0163  0.0080
  126GLN     HA 1685  -1.036   7.911   6.679  1.1646  0.5237  0.3766
  126GLN     CB 1686  -0.946   7.740   6.589  0.0688  0.2614 -0.2754
  126GLN    HB1 1687  -0.878   7.810   6.540  0.2663  1.0699  1.0975
  126GLN    HB2 1688  -0.890   7.656   6.631 -0.6183 -0.2698 -0.4184
  126GLN     CG 1689  -1.049   7.684   6.492 -0.1005  0.0346  0.0360
  126GLN    HG1 1690  -1.094   7.773   6.448 -0.3847 -1.3607 -2.7137
  126GLN    HG2 1691  -1.125   7.626   6.545  0.4311  0.8919  1.8357
  126GLN     CD 1692  -0.993   7.601   6.378  0.1673  0.0573  0.1491
  126GLN    OE1 1693  -0.924   7.502   6.400 -0.2216 -0.1404  0.4873
  126GLN    NE2 1694  -0.996   7.653   6.255 -0.4746 -0.8008 -0.2099
  126GLN   HE21 1695  -0.939   7.619   6.179 -0.0852 -0.7122  0.0416
  126GLN   HE22 1696  -1.047   7.739   6.241  0.1036 -0.2293  1.0364
  126GLN      C 1697  -1.097   7.747   6.795  0.1340 -0.0864 -0.4295
  126GLN      O 1698  -1.071   7.671   6.888 -0.0072  0.3748 -0.0088
  127SER      N 1699  -1.224   7.771   6.761 -0.0258 -0.2296  0.0557
  127SER      H 1700  -1.247   7.840   6.691 -2.2433 -1.8900 -0.9931
  127SER     CA 1701  -1.344   7.720   6.824 -0.0439  0.1263  0.3080
  127SER     HA 1702  -1.325   7.690   6.927 -1.5314 -1.3971  0.1757
  127SER     CB 1703  -1.456   7.823   6.818 -0.2976 -0.2208 -1.1126
  127SER    HB1 1704  -1.489   7.849   6.717  1.7195 -1.4585 -2.1503
  127SER    HB2 1705  -1.541   7.782   6.872 -1.5759  1.6320 -1.6101
  127SER     OG 1706  -1.411   7.947   6.868  0.0192 -0.6438 -0.3354
  127SER     HG 1707  -1.485   8.006   6.882  0.9513  0.6007 -0.4069
  127SER      C 1708  -1.395   7.597   6.752 -0.2039  0.3913 -0.0366
  127SER      O 1709  -1.357   7.578   6.637  0.3639 -0.0034  0.2064
  128GLY      N 1710  -1.481   7.517   6.815 -0.0387  0.2886  0.0605
  128GLY      H 1711  -1.517   7.536   6.908 -2.1371 -0.7598 -0.4647
  128GLY     CA 1712  -1.541   7.400   6.753 -0.0639  0.2385  0.1783
  128GLY    HA1 1713  -1.611   7.351   6.820  1.5712 -3.0496 -0.2992
  128GLY    HA2 1714  -1.460   7.331   6.729  2.7065  3.3505 -0.1038
  128GLY      C 1715  -1.611   7.416   6.619  0.0762  0.2228  0.1030
  128GLY      O 1716  -1.672   7.520   6.597  0.0890  0.2637  0.2608
  129SER      N 1717  -1.613   7.310   6.538 -0.0692  0.0047  0.3886
  129SER      H 1718  -1.550   7.234   6.559  0.3882  0.0994 -0.5992
  129SER     CA 1719  -1.663   7.311   6.402  0.3932 -0.2957  0.2153
  129SER     HA 1720  -1.701   7.412   6.387 -2.7572 -1.0157  2.4703
  129SER     CB 1721  -1.545   7.292   6.306 -0.3684 -0.3350 -0.7296
  129SER    HB1 1722  -1.461   7.359   6.320 -1.5689  1.0755 -0.0073
  129SER    HB2 1723  -1.574   7.314   6.203  1.9641 -4.3970 -2.5013
  129SER     OG 1724  -1.516   7.154   6.302  0.3677 -0.2482  0.7596
  129SER     HG 1725  -1.573   7.117   6.234 -0.9020  2.6822  0.0973
  129SER      C 1726  -1.777   7.214   6.378 -0.1298  0.2829  0.3273
  129SER      O 1727  -1.795   7.124   6.460  0.3208  0.1657  0.3018
  130TYR      N 1728  -1.853   7.232   6.269  0.2328 -0.0860  0.0088
  130TYR      H 1729  -1.835   7.309   6.206  0.4533 -1.4005 -1.6013
  130TYR     CA 1730  -1.924   7.117   6.218 -0.2431 -0.0154  0.4974
  130TYR     HA 1731  -1.989   7.071   6.292 -3.1206  1.7854 -0.7451
  130TYR     CB 1732  -2.031   7.155   6.117  0.1214  0.0935  0.1485
  130TYR    HB1 1733  -2.068   7.062   6.075  0.8186 -0.0463 -0.1698
  130TYR    HB2 1734  -2.000   7.214   6.031 -0.2946 -0.9523 -0.7431
  130TYR     CG 1735  -2.153   7.229   6.165  0.0470  0.1200 -0.0758
  130TYR    CD1 1736  -2.155   7.369   6.157  0.0043  0.1016 -0.3971
  130TYR    HD1 1737  -2.068   7.425   6.126 -0.0038  0.0823 -0.4541
  130TYR    CE1 1738  -2.256   7.441   6.222  0.3592 -0.0667  0.3513
  130TYR    HE1 1739  -2.257   7.549   6.230 -2.1160 -0.1020  1.3128
  130TYR     CZ 1740  -2.369   7.371   6.268 -0.0746  0.2936 -0.1619
  130TYR     OH 1741  -2.481   7.440   6.304  0.3214  0.5803  0.5474
  130TYR     HH 1742  -2.560   7.384   6.308 -0.5382  1.7860  1.0706
  130TYR    CE2 1743  -2.375   7.231   6.257 -0.0825  0.2672  0.1671
  130TYR    HE2 1744  -2.468   7.183   6.283 -0.1585  0.1013 -0.3871
  130TYR    CD2 1745  -2.267   7.158   6.205  0.1543  0.3084  0.5927
  130TYR    HD2 1746  -2.271   7.050   6.216  0.5267  0.3469  1.1433
  130TYR      C 1747  -1.825   7.014   6.165 -0.2236  0.1726  0.1664
  130TYR      O 1748  -1.715   7.049   6.121 -0.1094 -0.5442 -0.1413
  131SER      N 1749  -1.866   6.887   6.174 -0.0618  0.0778 -0.3812
  131SER      H 1750  -1.947   6.866   6.231 -0.5964 -0.3391 -1.2629
  131SER     CA 1751  -1.782   6.777   6.131  0.4208  0.2796  0.0430
  131SER     HA 1752  -1.690   6.777   6.189 -0.6767  0.9525  1.8804
  131SER     CB 1753  -1.858   6.649   6.162  0.1227  0.4302 -0.0616
  131SER    HB1 1754  -1.804   6.559   6.132  1.3223  1.3875 -0.8735
  131SER    HB2 1755  -1.950   6.644   6.104  0.4205 -1.1785 -0.4320
  131SER     OG 1756  -1.894   6.651   6.298 -0.0138 -0.2721 -0.0816
  131SER     HG 1757  -1.848   6.723   6.342  0.2994 -1.2840  1.3056
  131SER      C 1758  -1.762   6.770   5.980 -0.0839 -0.6755  0.0150
  131SER      O 1759  -1.845   6.806   5.897 -0.1329  0.0518  0.3700
  132GLN      N 1760  -1.637   6.743   5.942  0.1596 -0.0188  0.3260
  132GLN      H 1761  -1.567   6.720   6.011 -1.2601  1.4211  2.3618
  132GLN     CA 1762  -1.592   6.747   5.804  0.4149 -0.0448  0.4074
  132GLN     HA 1763  -1.657   6.697   5.731 -0.4241  1.2720  0.2213
  132GLN     CB 1764  -1.577   6.897   5.780  0.1639 -0.0864 -0.0344
  132GLN    HB1 1765  -1.666   6.945   5.821  0.5246 -0.7012  1.5754
  132GLN    HB2 1766  -1.494   6.936   5.839 -0.3324  1.7602 -0.5176
  132GLN     CG 1767  -1.564   6.942   5.635  0.8305 -0.2509 -0.0301
  132GLN    HG1 1768  -1.660   6.933   5.584  1.0797 -2.4925 -0.2154
  132GLN    HG2 1769  -1.481   6.890   5.588 -0.1232 -1.0336 -0.9188
  132GLN     CD 1770  -1.529   7.089   5.620  0.5986 -0.2215 -0.3012
  132GLN    OE1 1771  -1.558   7.179   5.698 -0.7428 -0.3788 -0.5979
  132GLN    NE2 1772  -1.474   7.126   5.504  0.1680 -0.3388 -0.5429
  132GLN   HE21 1773  -1.440   7.220   5.489 -0.8689  0.5382  2.0577
  132GLN   HE22 1774  -1.472   7.058   5.429 -1.5397 -1.6478  0.5142
  132GLN      C 1775  -1.458   6.678   5.782  0.0262 -0.5946 -0.2872
  132GLN      O 1776  -1.382   6.664   5.877 -0.0799  0.4037 -0.0362
  133GLN      N 1777  -1.430   6.624   5.663 -0.5406 -0.3875 -0.5181
  133GLN      H 1778  -1.494   6.639   5.586 -0.9751 -1.7756 -0.4663
  133GLN     CA 1779  -1.305   6.556   5.638 -0.0939  0.1940  0.1051
  133GLN     HA 1780  -1.280   6.488   5.720 -2.0884 -1.2562 -0.4186
  133GLN     CB 1781  -1.305   6.466   5.515 -0.3150  0.0114  0.2392
  133GLN    HB1 1782  -1.325   6.541   5.439 -1.0217  0.4136  0.8027
  133GLN    HB2 1783  -1.206   6.427   5.492  0.1794  1.7791 -0.8710
  133GLN     CG 1784  -1.408   6.353   5.516  0.0591 -0.3329  0.1927
  133GLN    HG1 1785  -1.510   6.390   5.533  0.2504 -0.8824  3.0052
  133GLN    HG2 1786  -1.397   6.292   5.605  2.1222  0.9892  0.9076
  133GLN     CD 1787  -1.400   6.267   5.391  0.4387 -0.5000  0.3299
  133GLN    OE1 1788  -1.324   6.278   5.295  0.0196  0.0177  0.0491
  133GLN    NE2 1789  -1.474   6.156   5.384 -0.3653  0.0583 -0.2290
  133GLN   HE21 1790  -1.485   6.105   5.297  2.2361  1.5450 -1.5279
  133GLN   HE22 1791  -1.535   6.136   5.462 -0.4873 -0.3555 -0.4277
  133GLN      C 1792  -1.195   6.661   5.635  0.1083 -0.0087  0.4339
  133GLN      O 1793  -1.210   6.776   5.594 -0.4979 -0.1602  0.2229
  134PRO      N 1794  -1.077   6.631   5.691  0.2795 -0.2124 -0.0297
  134PRO     CD 1795  -1.035   6.499   5.734  0.2212 -0.1984  0.0711
  134PRO    HD1 1796  -1.082   6.474   5.829  0.1469  2.9215  0.9731
  134PRO    HD2 1797  -1.054   6.428   5.654 -0.7202 -0.3986  0.4581
  134PRO     CG 1798  -0.889   6.505   5.776  0.2192  0.9048 -0.0459
  134PRO    HG1 1799  -0.882   6.456   5.873  1.9298 -0.3313 -0.7280
  134PRO    HG2 1800  -0.832   6.457   5.696 -1.5975 -0.1179 -0.7668
  134PRO     CB 1801  -0.851   6.653   5.770  0.8422  0.7451 -0.1459
  134PRO    HB1 1802  -0.847   6.704   5.867  0.2533  0.7852 -0.1379
  134PRO    HB2 1803  -0.751   6.669   5.729  0.7545  0.2349 -0.5661
  134PRO     CA 1804  -0.961   6.717   5.686  0.1884 -0.0821  0.0650
  134PRO     HA 1805  -0.984   6.813   5.733  1.2461  0.2881 -0.1412
  134PRO      C 1806  -0.914   6.747   5.545 -0.3795 -0.1287 -0.1360
  134PRO      O 1807  -0.950   6.676   5.450  0.1257 -0.0010 -0.4279
  135SER      N 1808  -0.842   6.859   5.536  0.3602 -0.5380  0.5197
  135SER      H 1809  -0.825   6.911   5.621 -1.4581 -0.9979  1.1998
  135SER     CA 1810  -0.785   6.903   5.410  0.0967 -0.1328  0.5414
  135SER     HA 1811  -0.861   6.899   5.332 -2.7971 -1.6211  3.2027
  135SER     CB 1812  -0.743   7.050   5.412  0.0327 -0.1085  0.1784
  135SER    HB1 1813  -0.667   7.081   5.339  0.4059  2.9917  1.7093
  135SER    HB2 1814  -0.702   7.067   5.512  2.8253  4.3657 -1.4551
  135SER     OG 1815  -0.855   7.134   5.404 -0.1182 -0.3943 -0.7977
  135SER     HG 1816  -0.819   7.215   5.367  0.1213 -1.2210 -2.4808
  135SER      C 1817  -0.659   6.828   5.370  0.0736  0.0989  0.0150
  135SER      O 1818  -0.590   6.766   5.451  0.0931  0.2656  0.1252
  136TYR      N 1819  -0.626   6.828   5.241 -0.5924 -0.5346 -0.1668
  136TYR      H 1820  -0.674   6.878   5.167  2.2554  0.5316 -1.4352
  136TYR     CA 1821  -0.502   6.785   5.180 -0.0488  0.2296  0.3765
  136TYR     HA 1822  -0.484   6.686   5.222 -0.2902  0.5548  1.2671
  136TYR     CB 1823  -0.527   6.780   5.029  0.0661  0.2340  0.3581
  136TYR    HB1 1824  -0.506   6.875   4.981  0.2696  0.6679  1.2754
  136TYR    HB2 1825  -0.450   6.711   4.996  0.5265  0.7396  0.3586
  136TYR     CG 1826  -0.655   6.721   4.974 -0.1536  0.1608  0.9368
  136TYR    CD1 1827  -0.711   6.780   4.861  0.5275 -0.3952  0.3035
  136TYR    HD1 1828  -0.655   6.863   4.820 -1.3462  0.2123 -1.2100
  136TYR    CE1 1829  -0.833   6.740   4.805  0.4139  0.1851  0.1217
  136TYR    HE1 1830  -0.878   6.795   4.724  1.1931  1.6855  0.6573
  136TYR     CZ 1831  -0.895   6.628   4.865  0.4972 -0.0454 -0.2188
  136TYR     OH 1832  -1.012   6.578   4.817  0.0574  0.6180  0.1463
  136TYR     HH 1833  -1.051   6.630   4.746 -2.4955 -2.8183 -1.2345
  136TYR    CE2 1834  -0.837   6.567   4.978  0.1932  0.1281  0.0354
  136TYR    HE2 1835  -0.883   6.475   5.012 -0.3810 -0.2005 -1.5625
  136TYR    CD2 1836  -0.716   6.610   5.034 -0.0841  0.0119  0.7331
  136TYR    HD2 1837  -0.666   6.562   5.117  1.2286 -0.6498 -0.3977
  136TYR      C 1838  -0.389   6.879   5.219  0.1893  0.2045 -0.2328
  136TYR      O 1839  -0.390   7.000   5.198 -0.1845  0.2896  0.2521
  137GLY      N 1840  -0.279   6.822   5.270 -0.0661 -0.0290  0.0658
  137GLY      H 1841  -0.281   6.724   5.293 -0.7931 -0.2889 -1.0045
  137GLY     CA 1842  -0.148   6.884   5.276  0.2824 -0.7705  0.1755
  137GLY    HA1 1843  -0.085   6.797   5.293  0.7566 -0.5398 -0.3591
  137GLY    HA2 1844  -0.132   6.930   5.178 -1.6427 -1.0940 -0.3325
  137GLY      C 1845  -0.122   6.990   5.382 -0.1673  0.0906 -0.5626
  137GLY      O 1846  -0.192   7.001   5.482  0.2208  0.1616 -0.2970
  138GLY      N 1847  -0.014   7.066   5.364  0.1938 -0.2990 -0.0497
  138GLY      H 1848   0.045   7.055   5.283 -1.8371 -0.6085 -1.5715
  138GLY     CA 1849   0.024   7.172   5.455  0.1603 -0.2341 -0.1121
  138GLY    HA1 1850   0.114   7.219   5.417  0.2693 -0.1821  0.2042
  138GLY    HA2 1851   0.030   7.129   5.555 -1.9876 -1.6232 -0.5095
  138GLY      C 1852  -0.074   7.288   5.465  0.1129 -0.3126  0.3703
  138GLY      O 1853  -0.158   7.308   5.378  0.2868  0.7931  0.4369
  139GLN      N 1854  -0.063   7.378   5.564 -0.0037  0.1671 -0.0455
  139GLN      H 1855   0.011   7.359   5.630  0.6995  1.4486 -0.4514
  139GLN     CA 1856  -0.135   7.502   5.585 -0.0636 -0.0182  0.8714
  139GLN     HA 1857  -0.161   7.545   5.489  1.3669  1.5529  1.1437
  139GLN     CB 1858  -0.274   7.481   5.646 -0.4989  0.4142  0.0359
  139GLN    HB1 1859  -0.320   7.410   5.577  2.8123 -0.2054 -1.8078
  139GLN    HB2 1860  -0.318   7.580   5.653 -1.5934 -0.1392  1.2861
  139GLN     CG 1861  -0.263   7.416   5.784  0.0988 -0.1370 -0.2625
  139GLN    HG1 1862  -0.354   7.444   5.836 -0.8551 -1.3366 -1.2184
  139GLN    HG2 1863  -0.180   7.459   5.841  0.3503  0.7403 -1.2493
  139GLN     CD 1864  -0.254   7.265   5.779 -0.1089 -0.1568 -0.0483
  139GLN    OE1 1865  -0.145   7.212   5.803  0.1812  0.3897 -0.1605
  139GLN    NE2 1866  -0.359   7.193   5.741 -0.1703  0.0573 -0.2832
  139GLN   HE21 1867  -0.445   7.238   5.713  0.3074  0.5793 -0.9553
  139GLN   HE22 1868  -0.340   7.096   5.717  1.8841  0.3604 -0.0085
  139GLN      C 1869  -0.041   7.602   5.650  0.5863  0.1326 -0.2774
  139GLN      O 1870   0.043   7.568   5.734  0.3458 -0.1637 -0.1527
  140GLN      N 1871  -0.060   7.732   5.627  0.2563  0.1090 -0.1375
  140GLN      H 1872  -0.130   7.754   5.558 -1.4393 -1.3966  0.9839
  140GLN     CA 1873   0.002   7.840   5.702  0.1380  0.0518  0.0443
  140GLN     HA 1874   0.033   7.803   5.800  1.8573 -0.0643 -0.5132
  140GLN     CB 1875   0.126   7.894   5.631  0.0704  0.1519  0.0021
  140GLN    HB1 1876   0.192   7.808   5.626 -0.6981 -0.3708 -2.5464
  140GLN    HB2 1877   0.168   7.970   5.697  1.1076 -1.7878  1.6730
  140GLN     CG 1878   0.102   7.951   5.492 -0.0407  0.1776  0.0315
  140GLN    HG1 1879   0.072   7.860   5.440 -0.6878 -1.2058  2.6628
  140GLN    HG2 1880   0.025   8.028   5.496 -1.4484 -1.1467 -0.5834
  140GLN     CD 1881   0.219   8.017   5.420 -0.1939  0.5086  0.0815
  140GLN    OE1 1882   0.334   8.011   5.465 -0.1788  0.6549  0.0618
  140GLN    NE2 1883   0.200   8.094   5.313  0.2684  0.0593 -0.3307
  140GLN   HE21 1884   0.288   8.121   5.271  1.3796 -2.4114  0.2445
  140GLN   HE22 1885   0.109   8.113   5.274 -0.0764 -0.0098  0.4247
  140GLN      C 1886  -0.094   7.954   5.734  0.0453  0.0184 -0.1108
  140GLN      O 1887  -0.192   7.980   5.664  0.2736 -0.3106 -0.5575
  141GLN      N 1888  -0.070   8.021   5.847 -0.3560  0.1612 -0.1101
  141GLN      H 1889   0.011   7.985   5.895 -0.2653  0.4753 -0.0264
  141GLN     CA 1890  -0.161   8.113   5.913  0.0250  0.1015  0.5139
  141GLN     HA 1891  -0.235   8.137   5.836 -0.6989  1.1926  1.5254
  141GLN     CB 1892  -0.217   8.047   6.039  0.3528 -0.0692  0.5724
  141GLN    HB1 1893  -0.136   8.060   6.111  0.7899 -0.5979  0.1827
  141GLN    HB2 1894  -0.295   8.105   6.089  0.0977 -1.5638  1.9702
  141GLN     CG 1895  -0.254   7.901   6.020  0.4556 -0.0742  0.4065
  141GLN    HG1 1896  -0.168   7.836   6.004  1.0313  0.6399  0.5569
  141GLN    HG2 1897  -0.287   7.873   6.120  2.0027 -0.8903  0.7224
  141GLN     CD 1898  -0.365   7.871   5.921  0.4745 -0.0758  0.3862
  141GLN    OE1 1899  -0.440   7.961   5.885  0.7546 -0.1832 -0.4980
  141GLN    NE2 1900  -0.395   7.744   5.889 -0.2904  0.0899  0.4139
  141GLN   HE21 1901  -0.479   7.734   5.835 -0.7842  3.1617  0.4080
  141GLN   HE22 1902  -0.332   7.669   5.913 -1.8011 -1.9401 -1.5791
  141GLN      C 1903  -0.098   8.246   5.949 -0.1851  0.2412  0.3594
  141GLN      O 1904   0.021   8.254   5.976 -0.0625  0.0880 -0.1231
  142SER      N 1905  -0.170   8.357   5.929 -0.4233 -0.0422 -0.3970
  142SER      H 1906  -0.266   8.351   5.897 -0.2468  1.1344 -1.2425
  142SER     CA 1907  -0.111   8.488   5.943  0.0747 -0.3142  0.0809
  142SER     HA 1908  -0.029   8.481   5.871  1.5435  0.3763  1.6138
  142SER     CB 1909  -0.204   8.596   5.888  0.0114 -0.4699 -0.1149
  142SER    HB1 1910  -0.154   8.692   5.900 -0.7900  0.0104 -0.5102
  142SER    HB2 1911  -0.302   8.592   5.936  0.2434  1.3196  0.5618
  142SER     OG 1912  -0.219   8.581   5.748 -0.3967  0.4903 -0.1805
  142SER     HG 1913  -0.281   8.653   5.733 -3.2369 -2.3830 -4.4158
  142SER      C 1914  -0.057   8.533   6.078 -0.0393 -0.2229  0.0960
  142SER      O 1915  -0.138   8.549   6.169 -0.2432  0.7437 -0.2378
  143TYR      N 1916   0.076   8.531   6.087 -0.0146  0.1211 -0.1640
  143TYR      H 1917   0.123   8.494   6.005 -1.0038 -4.7731  1.1352
  143TYR     CA 1918   0.149   8.563   6.207  0.3282 -0.2798 -0.2642
  143TYR     HA 1919   0.126   8.491   6.286 -0.2670 -0.8455 -0.9474
  143TYR     CB 1920   0.299   8.542   6.186  0.3927  0.3685 -0.4552
  143TYR    HB1 1921   0.331   8.621   6.117  1.1690 -0.7110 -1.3631
  143TYR    HB2 1922   0.309   8.450   6.130  1.1274  0.3151 -0.2518
  143TYR     CG 1923   0.391   8.532   6.306 -0.2213 -0.3749 -0.0449
  143TYR    CD1 1924   0.433   8.652   6.363 -0.3813 -0.4287  0.1874
  143TYR    HD1 1925   0.409   8.747   6.318  0.4162 -0.2502  0.1233
  143TYR    CE1 1926   0.491   8.656   6.491 -0.6328 -0.6351  0.3094
  143TYR    HE1 1927   0.523   8.749   6.536  0.6260 -1.2873  0.7850
  143TYR     CZ 1928   0.536   8.535   6.547  0.3851 -0.3371  0.1600
  143TYR     OH 1929   0.606   8.539   6.664  0.3577 -0.2004  0.1719
  143TYR     HH 1930   0.613   8.626   6.704 -1.0427  0.3465 -0.7091
  143TYR    CE2 1931   0.516   8.415   6.477  0.1099 -0.2249  0.0406
  143TYR    HE2 1932   0.549   8.320   6.520 -0.9096 -2.4914 -3.7559
  143TYR    CD2 1933   0.443   8.413   6.358  0.2817 -0.1617 -0.0661
  143TYR    HD2 1934   0.414   8.319   6.314 -0.2736  0.4417 -1.0308
  143TYR      C 1935   0.118   8.705   6.253 -0.0826 -0.4912  0.1169
  143TYR      O 1936   0.074   8.785   6.170  0.3053 -0.2589  0.1388
  144GLY      N 1937   0.126   8.742   6.381  0.5759  0.5439 -0.2157
  144GLY      H 1938   0.166   8.680   6.450  3.1237  0.7072 -1.4014
  144GLY     CA 1939   0.086   8.869   6.436  0.1262  0.2473  0.1519
  144GLY    HA1 1940   0.065   8.868   6.543  1.0825 -2.9794  0.3898
  144GLY    HA2 1941  -0.006   8.895   6.383 -0.3075  0.9974  1.2333
  144GLY      C 1942   0.178   8.986   6.402  0.0809  0.0993 -0.4945
  144GLY      O 1943   0.208   9.002   6.284  0.5379 -0.4228 -0.4500
  145GLN      N 1944   0.207   9.074   6.498 -0.0776 -0.4341  0.0513
  145GLN      H 1945   0.186   9.041   6.591  1.3004 -2.5714 -0.3254
  145GLN     CA 1946   0.292   9.191   6.484 -0.4857 -0.1892 -0.4112
  145GLN     HA 1947   0.292   9.222   6.380  0.0156 -0.0322 -0.3648
  145GLN     CB 1948   0.430   9.165   6.543 -0.5731 -0.1636 -0.1953
  145GLN    HB1 1949   0.414   9.151   6.650  0.6227  0.4969  0.0856
  145GLN    HB2 1950   0.491   9.256   6.539 -0.2055 -0.2637  1.8547
  145GLN     CG 1951   0.516   9.055   6.483 -0.5100 -0.1848 -0.0673
  145GLN    HG1 1952   0.527   9.073   6.376  0.5917  2.0885  0.3808
  145GLN    HG2 1953   0.475   8.954   6.492  1.2661 -0.8573  1.0869
  145GLN     CD 1954   0.647   9.053   6.561 -0.3062 -0.0564 -0.4046
  145GLN    OE1 1955   0.660   9.063   6.683 -0.4146  0.2272 -0.4142
  145GLN    NE2 1956   0.759   9.039   6.491 -0.1489 -0.0565 -0.1543
  145GLN   HE21 1957   0.755   9.014   6.393 -1.8256  1.1256 -0.4167
  145GLN   HE22 1958   0.846   9.041   6.542  0.5866 -2.3911 -1.1192
  145GLN      C 1959   0.226   9.314   6.544  0.3809  0.0900 -0.0211
  145GLN      O 1960   0.139   9.306   6.631  0.0486 -0.1157 -0.3738
  146GLN      N 1961   0.269   9.430   6.494 -0.0074  0.1243 -0.2755
  146GLN      H 1962   0.336   9.429   6.419 -0.3766  1.1943 -0.6397
  146GLN     CA 1963   0.228   9.564   6.532 -0.2878 -0.0511  0.0435
  146GLN     HA 1964   0.132   9.546   6.581 -1.1443 -1.9860 -2.1601
  146GLN     CB 1965   0.329   9.619   6.633 -0.5027  0.3450  0.0433
  146GLN    HB1 1966   0.300   9.724   6.647 -1.5379  0.0817  0.0102
  146GLN    HB2 1967   0.430   9.623   6.593 -1.3736 -0.7665 -2.5651
  146GLN     CG 1968   0.328   9.540   6.763  0.1574  0.4228  0.0945
  146GLN    HG1 1969   0.229   9.518   6.802  0.5230 -3.1154 -0.5901
  146GLN    HG2 1970   0.375   9.443   6.743 -0.1771 -0.1634  1.9250
  146GLN     CD 1971   0.411   9.607   6.872  0.0905  0.0523  0.3732
  146GLN    OE1 1972   0.357   9.682   6.953  0.5152  0.2808  0.4440
  146GLN    NE2 1973   0.543   9.590   6.874  0.1276  0.1999 -0.4223
  146GLN   HE21 1974   0.590   9.607   6.962 -1.8703  1.8272  0.4256
  146GLN   HE22 1975   0.593   9.541   6.802  0.6608  0.5426 -0.2954
  146GLN      C 1976   0.203   9.664   6.420 -0.3730 -0.1106  0.0084
  146GLN      O 1977   0.257   9.646   6.311  0.3888 -0.5902  0.4537
  147GLN      N 1978   0.140   9.778   6.449  0.2088  0.1073  0.4449
  147GLN      H 1979   0.102   9.776   6.542 -0.5521 -2.4117  0.1751
  147GLN     CA 1980   0.144   9.904   6.379 -0.1183  0.1179  0.4425
  147GLN     HA 1981   0.154   9.888   6.271 -1.0946  3.7198 -0.3386
  147GLN     CB 1982   0.015   9.983   6.401  0.0331  0.4731  0.0876
  147GLN    HB1 1983  -0.016   9.987   6.505 -0.2231  0.6151  0.0056
  147GLN    HB2 1984   0.032  10.084   6.365  3.0728 -0.7881 -2.5339
  147GLN     CG 1985  -0.100   9.927   6.318 -0.1741  0.6603  0.2487
  147GLN    HG1 1986  -0.119   9.822   6.341  0.3105  0.5419  0.1152
  147GLN    HG2 1987  -0.193   9.979   6.341 -0.9528 -0.2401 -0.7654
  147GLN     CD 1988  -0.065   9.946   6.171 -0.2809  0.1987  0.1644
  147GLN    OE1 1989  -0.010   9.859   6.104 -1.1508  0.0119 -0.3243
  147GLN    NE2 1990  -0.092  10.066   6.120  0.2590  0.1484 -0.2410
  147GLN   HE21 1991  -0.120  10.143   6.178  1.4092  0.3986  0.0179
  147GLN   HE22 1992  -0.072  10.089   6.023 -2.0103  3.0261 -0.1719
  147GLN      C 1993   0.262   9.993   6.415  0.0293 -0.2294  0.8201
  147GLN      O 1994   0.306   9.998   6.530 -0.1697  0.4277  0.8732
  148SER      N 1995   0.310  10.068   6.315 -0.0100 -0.7102  0.4425
  148SER      H 1996   0.265  10.066   6.225 -0.3574 -0.5985  0.6114
  148SER     CA 1997   0.412  10.170   6.323 -0.1264 -0.5829  0.2874
  148SER     HA 1998   0.461  10.151   6.418 -0.5405  0.1572  0.6635
  148SER     CB 1999   0.519  10.158   6.215  0.2675  0.6050  0.5281
  148SER    HB1 2000   0.569  10.061   6.207  0.6367  0.9695 -2.9177
  148SER    HB2 2001   0.469  10.184   6.123 -0.9638 -1.2284  0.6247
  148SER     OG 2002   0.618  10.253   6.247  0.2446  0.5097  0.8949
  148SER     HG 2003   0.619  10.316   6.174  0.4684  0.6040  0.9793
  148SER      C 2004   0.334  10.301   6.335  0.1541 -0.3940  0.0735
  148SER      O 2005   0.213  10.305   6.312  0.2388  0.3040 -0.2638
  149TYR      N 2006   0.404  10.406   6.378 -0.2664 -0.1047  0.0572
  149TYR      H 2007   0.505  10.402   6.373 -0.3494 -1.5626 -1.1804
  149TYR     CA 2008   0.348  10.534   6.415 -0.3599 -0.2547  0.4482
  149TYR     HA 2009   0.264  10.512   6.481 -0.0982  1.2795  1.3351
  149TYR     CB 2010   0.444  10.629   6.485 -0.4010 -0.1327  0.3389
  149TYR    HB1 2011   0.543  10.629   6.440 -0.8148 -1.9995 -0.6628
  149TYR    HB2 2012   0.460  10.587   6.584  0.0008 -0.6415  0.0608
  149TYR     CG 2013   0.400  10.773   6.501  0.0620  0.0429  0.0502
  149TYR    CD1 2014   0.466  10.874   6.431 -0.1322  0.0339 -0.1465
  149TYR    HD1 2015   0.540  10.850   6.356  2.1624  0.1875  1.9509
  149TYR    CE1 2016   0.434  11.009   6.451 -0.3078 -0.0274 -0.0212
  149TYR    HE1 2017   0.475  11.088   6.391  0.7826 -0.7599 -0.2734
  149TYR     CZ 2018   0.331  11.040   6.543 -0.1139 -0.0715  0.2113
  149TYR     OH 2019   0.303  11.170   6.572 -0.5453 -0.1027 -0.0644
  149TYR     HH 2020   0.231  11.190   6.632 -1.0086  1.1892 -1.0137
  149TYR    CE2 2021   0.262  10.940   6.615  0.4406 -0.2244  0.5434
  149TYR    HE2 2022   0.175  10.959   6.676 -1.9045 -1.8251 -2.0796
  149TYR    CD2 2023   0.298  10.807   6.590  0.1219 -0.2535  0.2352
  149TYR    HD2 2024   0.253  10.736   6.658 -2.6799 -1.0943 -2.2688
  149TYR      C 2025   0.282  10.602   6.295 -0.0219 -0.1164  0.3390
  149TYR      O 2026   0.322  10.603   6.179 -0.2110  0.0528  0.2736
  150ASN      N 2027   0.173  10.672   6.329 -0.0101 -0.2276  0.6099
  150ASN      H 2028   0.159  10.686   6.428  0.9140 -0.1035  0.7323
  150ASN     CA 2029   0.109  10.765   6.239  0.3762 -0.5766 -0.0401
  150ASN     HA 2030   0.180  10.790   6.160  0.9562 -1.9209  0.0414
  150ASN     CB 2031   0.001  10.693   6.159 -0.4297 -0.0537  0.5474
  150ASN    HB1 2032   0.042  10.603   6.113 -0.4399  0.7561 -1.1031
  150ASN    HB2 2033  -0.069  10.648   6.229  0.2824  0.4127  1.5873
  150ASN     CG 2034  -0.061  10.777   6.049  0.0209 -0.1225  0.2377
  150ASN    OD1 2035  -0.172  10.829   6.060  0.0018 -0.2113  0.4653
  150ASN    ND2 2036   0.015  10.800   5.941  0.2748 -0.1645  0.4058
  150ASN   HD21 2037   0.099  10.745   5.933  0.3783 -0.0342  0.6033
  150ASN   HD22 2038  -0.022  10.844   5.858  2.0703  0.5238 -0.0829
  150ASN      C 2039   0.060  10.895   6.303 -0.1502 -0.4141 -0.7656
  150ASN      O 2040  -0.023  10.884   6.393  0.5970  0.0158 -0.0162
  151PRO      N 2041   0.097  11.017   6.265 -0.1564 -0.1096  0.1768
  151PRO     CD 2042   0.212  11.059   6.186 -0.2283 -0.0909  0.0817
  151PRO    HD1 2043   0.301  11.004   6.214 -0.4015  0.4720  1.8882
  151PRO    HD2 2044   0.183  11.036   6.083 -1.5763 -1.7027  0.7686
  151PRO     CG 2045   0.246  11.207   6.197 -0.7084  0.0450 -0.2123
  151PRO    HG1 2046   0.253  11.255   6.100  3.2306  1.4309  0.5461
  151PRO    HG2 2047   0.338  11.221   6.255  0.2609 -1.7187 -1.2407
  151PRO     CB 2048   0.121  11.261   6.266 -0.2159  0.2157  0.5767
  151PRO    HB1 2049   0.148  11.326   6.348 -2.1012  1.8057  0.0070
  151PRO    HB2 2050   0.062  11.323   6.198 -0.0404 -0.5532 -0.2984
  151PRO     CA 2051   0.042  11.140   6.316  0.0674 -0.0749  0.3368
  151PRO     HA 2052   0.065  11.136   6.423  0.1362 -1.5873  0.2792
  151PRO      C 2053  -0.109  11.159   6.300  0.0659 -0.4399 -0.1112
  151PRO      O 2054  -0.169  11.201   6.399  0.3165 -0.1510 -0.0780
  152PRO      N 2055  -0.164  11.144   6.180 -0.0723  0.1714 -0.1277
  152PRO     CD 2056  -0.101  11.136   6.049 -0.1272  0.5010 -0.1773
  152PRO    HD1 2057  -0.037  11.049   6.036 -2.9457 -1.6421 -0.8095
  152PRO    HD2 2058  -0.043  11.225   6.029  0.2647  0.4118  0.5131
  152PRO     CG 2059  -0.221  11.131   5.955 -0.0629  0.7644 -0.2732
  152PRO    HG1 2060  -0.195  11.179   5.860 -1.1961  1.2590 -0.3503
  152PRO    HG2 2061  -0.245  11.025   5.939  1.4412  0.4380 -0.5462
  152PRO     CB 2062  -0.331  11.211   6.022 -0.0104  0.4940  0.1369
  152PRO    HB1 2063  -0.312  11.317   6.007  0.2398  0.3442 -0.6478
  152PRO    HB2 2064  -0.423  11.175   5.976 -0.0622  0.7093  0.0669
  152PRO     CA 2065  -0.306  11.169   6.167 -0.1249 -0.0534  0.0008
  152PRO     HA 2066  -0.334  11.256   6.226 -1.8120  0.6932 -1.7796
  152PRO      C 2067  -0.394  11.056   6.217 -0.4050  0.2134  0.1208
  152PRO      O 2068  -0.514  11.075   6.205 -0.3338  0.6510  0.0844
  153GLN      N 2069  -0.334  10.956   6.283  0.0844  0.6762  0.3785
  153GLN      H 2070  -0.233  10.958   6.290  0.1622  1.6332 -0.7798
  153GLN     CA 2071  -0.407  10.871   6.376 -0.1456  0.2769 -0.1651
  153GLN     HA 2072  -0.508  10.859   6.339 -1.2886  1.4625  2.3560
  153GLN     CB 2073  -0.335  10.737   6.383 -0.3454  0.1846  0.1216
  153GLN    HB1 2074  -0.251  10.741   6.452 -0.4439 -2.0694  0.4718
  153GLN    HB2 2075  -0.288  10.728   6.285 -1.2352  0.9022 -0.3869
  153GLN     CG 2076  -0.424  10.615   6.406 -0.2857  0.0949 -0.1202
  153GLN    HG1 2077  -0.508  10.628   6.473 -0.6757 -2.0717 -0.1201
  153GLN    HG2 2078  -0.365  10.529   6.438 -2.3871 -1.6827 -0.7483
  153GLN     CD 2079  -0.492  10.572   6.276 -0.1536  0.0380 -0.1706
  153GLN    OE1 2080  -0.429  10.495   6.205 -0.1447  0.5854 -0.7700
  153GLN    NE2 2081  -0.612  10.616   6.239 -0.1356  0.0495 -0.2148
  153GLN   HE21 2082  -0.642  10.589   6.147 -0.7520  1.2089 -0.3769
  153GLN   HE22 2083  -0.677  10.663   6.301 -1.8396  0.4042 -2.1473
  153GLN      C 2084  -0.416  10.926   6.517 -0.4272  0.2883 -0.1883
  153GLN      O 2085  -0.320  10.984   6.567 -0.4206  0.3171 -0.2359
  154GLY      N 2086  -0.527  10.907   6.589 -0.0194  0.4092  0.4797
  154GLY      H 2087  -0.599  10.858   6.539  3.3345 -3.3645 -1.1797
  154GLY     CA 2088  -0.545  10.935   6.730  0.1022 -0.3214  0.6437
  154GLY    HA1 2089  -0.583  10.845   6.777  0.1540 -0.1433  1.0400
  154GLY    HA2 2090  -0.452  10.949   6.786  0.1136 -0.4310  0.6506
  154GLY      C 2091  -0.648  11.044   6.758  0.2868  0.1142 -0.3294
  154GLY      O 2092  -0.736  11.064   6.675  0.0473  0.2353 -0.0471
  155TYR      N 2093  -0.636  11.112   6.872 -0.0562  0.0982 -0.2812
  155TYR      H 2094  -0.566  11.075   6.935 -0.6782 -1.2026 -0.3151
  155TYR     CA 2095  -0.713  11.228   6.911 -0.2577 -0.1542  0.0780
  155TYR     HA 2096  -0.738  11.283   6.820  2.7693 -0.0069 -0.7891
  155TYR     CB 2097  -0.842  11.193   6.985 -0.3437  0.3802  0.1806
  155TYR    HB1 2098  -0.906  11.281   6.978 -0.5662  0.1284 -1.4901
  155TYR    HB2 2099  -0.905  11.117   6.939 -0.0422 -0.4564  1.1374
  155TYR     CG 2100  -0.827  11.162   7.132  0.0492 -0.1464  0.0329
  155TYR    CD1 2101  -0.851  11.262   7.228 -0.6953 -0.1378 -0.1592
  155TYR    HD1 2102  -0.895  11.359   7.208 -2.1978 -0.4994  1.1690
  155TYR    CE1 2103  -0.845  11.229   7.363  0.5079  0.1475 -0.1369
  155TYR    HE1 2104  -0.871  11.307   7.433 -1.5543  1.1004 -1.8700
  155TYR     CZ 2105  -0.821  11.096   7.406  0.2823  0.2701  0.3770
  155TYR     OH 2106  -0.829  11.070   7.540 -0.3581 -0.1668  0.2547
  155TYR     HH 2107  -0.791  10.982   7.547  1.3315  0.2823 -1.9439
  155TYR    CE2 2108  -0.797  10.998   7.308 -0.4424  0.5787 -0.1159
  155TYR    HE2 2109  -0.776  10.895   7.335  1.6307 -0.0371 -3.5110
  155TYR    CD2 2110  -0.802  11.031   7.172  0.5064 -0.1739 -0.3379
  155TYR    HD2 2111  -0.785  10.957   7.094  0.4634  0.0657 -0.5751
  155TYR      C 2112  -0.623  11.312   7.000 -0.6103 -0.1929  0.4754
  155TYR      O 2113  -0.531  11.263   7.065 -0.1306  0.1072  0.0330
  156GLY      N 2114  -0.650  11.442   7.014  0.0701  0.0611 -0.4427
  156GLY      H 2115  -0.737  11.472   6.975  0.0703 -1.0051 -1.2982
  156GLY     CA 2116  -0.570  11.528   7.100  0.2904 -0.2817 -0.3042
  156GLY    HA1 2117  -0.545  11.475   7.192  0.4322  2.4435  1.3061
  156GLY    HA2 2118  -0.629  11.612   7.135 -1.8172 -1.4450 -0.8990
  156GLY      C 2119  -0.444  11.586   7.038  0.3101 -0.0144 -0.0177
  156GLY      O 2120  -0.439  11.602   6.916  0.0013 -0.2805 -0.0676
  157GLN      N 2121  -0.344  11.622   7.119  0.3411 -0.5176  0.1692
  157GLN      H 2122  -0.359  11.606   7.217 -0.3980 -0.9198 -0.0020
  157GLN     CA 2123  -0.234  11.706   7.075  0.1738 -0.4149 -0.0582
  157GLN     HA 2124  -0.272  11.782   7.008  1.2748  0.5701  0.4028
  157GLN     CB 2125  -0.166  11.768   7.197  0.3406 -0.2981 -0.2093
  157GLN    HB1 2126  -0.234  11.844   7.236 -0.1084 -0.4007 -0.7828
  157GLN    HB2 2127  -0.152  11.690   7.272  1.0615  0.4581  0.4555
  157GLN     CG 2128  -0.041  11.849   7.165 -0.0919  0.5916  0.3006
  157GLN    HG1 2129   0.015  11.886   7.251  1.5183  1.1240 -0.9434
  157GLN    HG2 2130   0.034  11.794   7.109 -0.1799  0.2170  0.5432
  157GLN     CD 2131  -0.074  11.975   7.088 -0.1063  0.5837  0.2935
  157GLN    OE1 2132  -0.108  11.974   6.970  0.5642  0.2857  0.0983
  157GLN    NE2 2133  -0.078  12.089   7.158  0.1525  0.5860  0.3044
  157GLN   HE21 2134  -0.089  12.173   7.103 -1.5851  0.7689  0.8860
  157GLN   HE22 2135  -0.047  12.096   7.254 -0.9828  0.9307  0.6632
  157GLN      C 2136  -0.134  11.621   6.998  0.1268 -0.3628 -0.1781
  157GLN      O 2137  -0.074  11.529   7.051 -0.4525 -0.4702  0.2954
  158GLN      N 2138  -0.113  11.659   6.871  0.1636 -0.0011 -0.0649
  158GLN      H 2139  -0.137  11.753   6.844  2.3211  0.3539 -0.9390
  158GLN     CA 2140  -0.025  11.588   6.781  0.1488 -0.0592 -0.0343
  158GLN     HA 2141  -0.037  11.482   6.805 -1.5549  0.3874  1.2714
  158GLN     CB 2142  -0.081  11.625   6.644  0.1108 -0.3355 -0.0947
  158GLN    HB1 2143  -0.082  11.733   6.630  1.0137 -0.2837  0.1761
  158GLN    HB2 2144  -0.181  11.581   6.647  0.1157 -0.3170  1.4983
  158GLN     CG 2145  -0.003  11.558   6.532 -0.5629 -0.3029 -0.5905
  158GLN    HG1 2146  -0.012  11.450   6.546 -1.8207 -0.3042 -1.2507
  158GLN    HG2 2147   0.102  11.588   6.537 -1.0021  1.0747  1.5237
  158GLN     CD 2148  -0.058  11.586   6.393 -0.1380  0.0602 -0.6871
  158GLN    OE1 2149  -0.128  11.503   6.335 -0.3521  0.1570 -0.5680
  158GLN    NE2 2150  -0.042  11.707   6.339  0.4724  0.0340 -0.5678
  158GLN   HE21 2151  -0.071  11.739   6.248  0.8800  3.0464  0.2619
  158GLN   HE22 2152   0.017  11.772   6.389 -1.2668  0.0707  1.5984
  158GLN      C 2153   0.119  11.631   6.805  0.0956 -0.0909  0.3447
  158GLN      O 2154   0.157  11.741   6.844  0.5650 -0.0756 -0.1362
  159ASN      N 2155   0.213  11.540   6.778  0.1058  0.0787 -0.2068
  159ASN      H 2156   0.175  11.453   6.742  0.7726 -0.0495 -0.6093
  159ASN     CA 2157   0.356  11.561   6.787  0.0376  0.3292  0.2989
  159ASN     HA 2158   0.363  11.617   6.880 -0.6467 -0.2647  0.7244
  159ASN     CB 2159   0.434  11.430   6.793 -0.1800  0.1731 -0.2896
  159ASN    HB1 2160   0.419  11.371   6.702  0.2556 -2.2593  1.1335
  159ASN    HB2 2161   0.539  11.459   6.789  0.0762 -0.7378 -0.4441
  159ASN     CG 2162   0.401  11.340   6.911  0.5125  0.2701 -0.0163
  159ASN    OD1 2163   0.326  11.366   7.005  0.0333 -0.1020 -0.2891
  159ASN    ND2 2164   0.472  11.227   6.914 -0.1694 -0.1624  0.2023
  159ASN   HD21 2165   0.532  11.213   6.833  0.6649  0.5264  0.6813
  159ASN   HD22 2166   0.472  11.165   6.994  0.4600  1.2824  1.3553
  159ASN      C 2167   0.404  11.647   6.672 -0.2142  0.6119  0.4001
  159ASN      O 2168   0.355  11.635   6.559 -0.0300  0.3727  0.3435
  160GLN      N 2169   0.513  11.723   6.686  0.0827  0.2407  0.1318
  160GLN      H 2170   0.548  11.744   6.778 -0.7379  0.5977  0.3711
  160GLN     CA 2171   0.583  11.790   6.578  0.0299 -0.4421 -0.3350
  160GLN     HA 2172   0.508  11.833   6.511 -2.3331 -1.2961  1.6205
  160GLN     CB 2173   0.664  11.906   6.635  0.0248 -0.6403  0.0830
  160GLN    HB1 2174   0.741  11.867   6.701  0.2342 -0.9738 -0.3532
  160GLN    HB2 2175   0.606  11.952   6.715  1.4076 -2.4718  2.2513
  160GLN     CG 2176   0.703  11.997   6.519 -0.1119 -0.0211  0.5199
  160GLN    HG1 2177   0.793  11.954   6.476 -0.5318 -1.0692  0.6556
  160GLN    HG2 2178   0.634  11.984   6.435  0.8678  4.3117 -1.2544
  160GLN     CD 2179   0.720  12.139   6.572  0.2682  0.2168 -0.2210
  160GLN    OE1 2180   0.828  12.172   6.618  0.5218  0.0220 -0.6701
  160GLN    NE2 2181   0.625  12.233   6.561 -0.1793 -0.1582  0.3914
  160GLN   HE21 2182   0.544  12.223   6.501 -1.6883  0.5854  2.1864
  160GLN   HE22 2183   0.657  12.327   6.577 -1.8243  0.3859  0.6648
  160GLN      C 2184   0.673  11.698   6.497  0.1583 -0.5378 -0.0868
  160GLN      O 2185   0.730  11.608   6.557  0.6293 -0.0689  0.1812
  161TYR      N 2186   0.682  11.716   6.365  0.7326  0.5104  0.0827
  161TYR      H 2187   0.614  11.779   6.325 -0.0332  0.7482  1.7014
  161TYR     CA 2188   0.762  11.635   6.275  0.5048  0.1719  0.1828
  161TYR     HA 2189   0.853  11.608   6.328  1.4945  0.8786 -1.0754
  161TYR     CB 2190   0.684  11.507   6.249 -0.0294  0.4780  0.2743
  161TYR    HB1 2191   0.751  11.446   6.189  2.5356  3.8766 -0.6501
  161TYR    HB2 2192   0.664  11.453   6.341 -1.6614  3.1578  1.6168
  161TYR     CG 2193   0.558  11.533   6.169  0.1761  0.0112 -0.2070
  161TYR    CD1 2194   0.438  11.535   6.242  0.3431  0.2240  0.0649
  161TYR    HD1 2195   0.442  11.522   6.349  2.8327  1.0559  0.1370
  161TYR    CE1 2196   0.315  11.544   6.176  0.2744 -0.1371  0.1394
  161TYR    HE1 2197   0.224  11.542   6.235 -0.7118  0.4577 -1.2908
  161TYR     CZ 2198   0.315  11.544   6.035  0.3322  0.6711  0.1353
  161TYR     OH 2199   0.197  11.561   5.969  0.2777  0.0442  0.0666
  161TYR     HH 2200   0.218  11.583   5.878  0.1092 -0.3840 -0.0761
  161TYR    CE2 2201   0.434  11.545   5.959  0.0905  0.0045 -0.2555
  161TYR    HE2 2202   0.420  11.542   5.852 -1.0457 -1.3943 -0.1046
  161TYR    CD2 2203   0.553  11.521   6.030 -0.0059 -0.2593 -0.1794
  161TYR    HD2 2204   0.640  11.509   5.967 -0.5219 -0.5866 -0.8406
  161TYR      C 2205   0.800  11.701   6.143  0.9320  0.5855  0.5090
  161TYR      O 2206   0.732  11.795   6.104  0.1798 -0.1488  0.0130
  162ASN      N 2207   0.912  11.655   6.086  0.0484 -0.8619 -0.1331
  162ASN      H 2208   0.953  11.579   6.138 -0.6599 -1.0786  0.1086
  162ASN     CA 2209   0.965  11.700   5.958  0.0573 -0.5709 -0.0291
  162ASN     HA 2210   0.913  11.794   5.936 -1.0793 -0.6123  2.1030
  162ASN     CB 2211   1.113  11.729   5.975 -0.0579  0.3342 -0.5191
  162ASN    HB1 2212   1.151  11.628   5.989 -2.9446 -0.7351  0.2445
  162ASN    HB2 2213   1.124  11.791   6.065  1.9680 -1.6302  0.6893
  162ASN     CG 2214   1.190  11.795   5.861  0.2043  0.2909 -0.3689
  162ASN    OD1 2215   1.121  11.829   5.765 -0.4690  0.1434  0.0559
  162ASN    ND2 2216   1.323  11.803   5.870  0.2406 -0.6107  0.0267
  162ASN   HD21 2217   1.373  11.764   5.948  0.4017  1.9196  1.3008
  162ASN   HD22 2218   1.370  11.828   5.784 -0.8110 -1.3506 -0.7894
  162ASN      C 2219   0.930  11.607   5.843  0.6296  0.2667 -0.8875
  162ASN      O 2220   0.965  11.490   5.856 -0.5013 -0.0225 -0.3347
  163SER      N 2221   0.861  11.657   5.740 -0.2722  0.3841 -0.2346
  163SER      H 2222   0.837  11.755   5.744 -0.6553  0.2765  0.0861
  163SER     CA 2223   0.822  11.590   5.618 -0.3453  0.1267 -0.0694
  163SER     HA 2224   0.747  11.516   5.647 -0.0728  0.0292  0.3957
  163SER     CB 2225   0.755  11.694   5.529  0.1872  0.6708  0.1606
  163SER    HB1 2226   0.831  11.766   5.497 -1.3532  1.3184 -2.3032
  163SER    HB2 2227   0.715  11.649   5.439  0.2735  0.4994  0.2077
  163SER     OG 2228   0.654  11.755   5.606  0.1304  0.1540  0.5003
  163SER     HG 2229   0.603  11.812   5.548  0.5768  0.6807  0.6139
  163SER      C 2230   0.930  11.528   5.531 -0.0444  0.1511  0.2825
  163SER    OC1 2231   1.028  11.596   5.492  0.1513 -0.5282 -0.4507
  163SER    OC2 2232   0.903  11.415   5.486 -0.5935  0.3055  0.2142
    1MET      N 2233  10.885   3.766   2.290 -0.0574  0.0107 -0.3454
    1MET     H1 2234  10.863   3.710   2.209 -1.0431  0.1358 -0.1820
    1MET     H2 2235  10.980   3.801   2.288  0.2010 -0.6282  0.3938
    1MET     H3 2236  10.825   3.848   2.284 -1.4231 -0.5867  2.8727
    1MET     CA 2237  10.860   3.693   2.415 -0.2279  0.1018 -0.3249
    1MET     HA 2238  10.776   3.626   2.396  1.6251 -2.8205  1.0484
    1MET     CB 2239  10.959   3.583   2.454  0.0138  0.2422 -0.5351
    1MET    HB1 2240  11.057   3.626   2.473 -0.5152  2.5173 -2.5234
    1MET    HB2 2241  10.971   3.517   2.368  0.5271 -0.1450 -0.1713
    1MET     CG 2242  10.922   3.494   2.573  0.6905  0.0647 -0.4533
    1MET    HG1 2243  10.895   3.558   2.657  0.5034  0.4786 -0.8235
    1MET    HG2 2244  10.839   3.424   2.564  0.3594  0.0440  2.0421
    1MET     SD 2245  11.063   3.399   2.635  0.1405 -0.1467  0.4954
    1MET     CE 2246  11.097   3.285   2.498  0.1758  0.5598 -0.0895
    1MET    HE1 2247  11.104   3.344   2.406  0.7227  1.7090  0.6613
    1MET    HE2 2248  11.194   3.235   2.506 -0.8190 -1.7944 -1.8334
    1MET    HE3 2249  11.018   3.211   2.501 -0.4196  0.9302 -3.1602
    1MET      C 2250  10.833   3.785   2.534 -0.0403 -0.1382 -0.0937
    1MET      O 2251  10.915   3.872   2.565  0.2509 -0.4404 -0.0137
    2ALA      N 2252  10.719   3.757   2.597 -0.2203  0.0775 -0.3219
    2ALA      H 2253  10.657   3.684   2.566 -0.5625  0.4318 -0.4778
    2ALA     CA 2254  10.663   3.855   2.688  0.3784  0.0446  0.0895
    2ALA     HA 2255  10.639   3.949   2.639  0.6397  0.2086  0.2763
    2ALA     CB 2256  10.531   3.796   2.736  0.2006  0.1609 -0.2513
    2ALA    HB1 2257  10.481   3.859   2.810 -0.4085 -1.3139  0.6459
    2ALA    HB2 2258  10.466   3.777   2.650 -0.2552  2.0436 -0.3831
    2ALA    HB3 2259  10.554   3.699   2.779  0.5239  0.6687  0.7486
    2ALA      C 2260  10.749   3.886   2.809  0.1432  0.2656  0.1981
    2ALA      O 2261  10.833   3.804   2.844  0.2004  0.1171 -0.2863
    3SER      N 2262  10.742   4.012   2.854 -0.0051  0.4426 -0.3126
    3SER      H 2263  10.688   4.081   2.805  1.4608  0.4710 -1.9923
    3SER     CA 2264  10.830   4.057   2.960  0.3825 -0.1450 -0.3779
    3SER     HA 2265  10.933   4.062   2.924  0.7143 -1.4508  0.3386
    3SER     CB 2266  10.792   4.201   2.996  0.3765 -0.0768 -0.6569
    3SER    HB1 2267  10.684   4.211   3.009  0.3045  1.4242 -2.0452
    3SER    HB2 2268  10.847   4.233   3.084  1.9812  1.4706 -2.1325
    3SER     OG 2269  10.822   4.279   2.883  0.4935  0.7626 -0.0565
    3SER     HG 2270  10.735   4.279   2.842 -0.2089 -2.2072  1.1438
    3SER      C 2271  10.819   3.971   3.085  0.4230  0.3051 -0.0606
    3SER      O 2272  10.708   3.931   3.120  0.5488  0.2319  0.2577
    4ASN      N 2273  10.927   3.961   3.163  0.3266 -0.1780  0.0147
    4ASN      H 2274  11.015   4.009   3.147  1.6565 -2.3355  0.3993
    4ASN     CA 2275  10.935   3.867   3.272 -0.4769 -0.1175  0.1283
    4ASN     HA 2276  10.908   3.768   3.234 -0.5188  0.5103 -1.5435
    4ASN     CB 2277  11.084   3.876   3.303 -0.6349  0.0487  0.8602
    4ASN    HB1 2278  11.101   3.973   3.348  1.1013  0.2689 -0.1879
    4ASN    HB2 2279  11.139   3.871   3.209 -1.2169  0.3870  0.4951
    4ASN     CG 2280  11.137   3.771   3.400  0.9312 -0.3909 -0.4302
    4ASN    OD1 2281  11.073   3.668   3.422  0.2674  0.0110 -0.4643
    4ASN    ND2 2282  11.256   3.789   3.458  0.4137  0.2553  0.4548
    4ASN   HD21 2283  11.314   3.859   3.415 -0.6337  0.1352 -1.2530
    4ASN   HD22 2284  11.274   3.717   3.526 -1.5430 -0.0378  0.7273
    4ASN      C 2285  10.833   3.883   3.385 -0.7349  0.3655 -0.1738
    4ASN      O 2286  10.815   3.993   3.437  0.5921  0.6234 -0.2013
    5ASP      N 2287  10.776   3.773   3.434 -0.1757  0.0732 -0.1708
    5ASP      H 2288  10.797   3.689   3.383 -5.3920 -0.4682 -2.0062
    5ASP     CA 2289  10.692   3.758   3.551  0.1199 -0.0545  0.0284
    5ASP     HA 2290  10.601   3.818   3.542  0.1156 -0.4047 -3.9529
    5ASP     CB 2291  10.650   3.612   3.572  0.3551 -0.1145  0.0815
    5ASP    HB1 2292  10.741   3.553   3.581  0.4005 -0.3974 -1.7575
    5ASP    HB2 2293  10.606   3.567   3.483 -1.5653 -0.6647  1.2445
    5ASP     CG 2294  10.549   3.599   3.685 -0.3294 -0.1599 -0.5254
    5ASP    OD1 2295  10.560   3.494   3.752  0.3905  0.1815 -0.0992
    5ASP    OD2 2296  10.462   3.686   3.708 -0.1619 -0.0910 -0.1318
    5ASP      C 2297  10.760   3.803   3.679  0.0402 -0.1891  0.1196
    5ASP      O 2298  10.859   3.736   3.709  0.1530 -0.2391 -0.3526
    6TYR      N 2299  10.711   3.911   3.739  0.0561 -0.2639  0.2659
    6TYR      H 2300  10.625   3.941   3.696  0.2373  0.7850  0.5922
    6TYR     CA 2301  10.777   3.986   3.845 -0.0627  0.6152 -0.2770
    6TYR     HA 2302  10.873   4.019   3.805  0.3947 -0.6123 -0.2225
    6TYR     CB 2303  10.703   4.119   3.862 -0.8219  0.1323  0.2314
    6TYR    HB1 2304  10.597   4.097   3.873 -1.3686  2.8067  0.9223
    6TYR    HB2 2305  10.695   4.171   3.767  0.6894 -2.0598 -1.1827
    6TYR     CG 2306  10.744   4.214   3.973 -0.0734  0.2505 -0.1409
    6TYR    CD1 2307  10.663   4.220   4.086  0.3102  0.4316  0.1285
    6TYR    HD1 2308  10.574   4.159   4.095  2.3608 -2.8240  0.1349
    6TYR    CE1 2309  10.688   4.307   4.192 -0.4498  0.3710  0.3634
    6TYR    HE1 2310  10.614   4.319   4.271 -1.2100 -0.1371 -0.2561
    6TYR     CZ 2311  10.800   4.391   4.179 -0.2152 -0.0364 -0.2545
    6TYR     OH 2312  10.804   4.495   4.268 -0.5813  0.1040 -0.3988
    6TYR     HH 2313  10.891   4.534   4.257  0.2144 -1.4549  0.1177
    6TYR    CE2 2314  10.891   4.376   4.073  0.5730  0.0042  0.4091
    6TYR    HE2 2315  10.977   4.441   4.060  0.7357 -0.3327 -0.2677
    6TYR    CD2 2316  10.864   4.286   3.969  0.0027  0.1530  0.4249
    6TYR    HD2 2317  10.928   4.280   3.882  0.1905 -1.5477  0.6290
    6TYR      C 2318  10.798   3.908   3.973 -0.0256  0.5498 -0.3227
    6TYR      O 2319  10.707   3.842   4.023  0.7105 -0.2703 -0.0219
    7THR      N 2320  10.921   3.918   4.023 -0.1122  0.3895 -0.0783
    7THR      H 2321  10.986   3.978   3.975 -0.3336 -0.5358 -1.6136
    7THR     CA 2322  10.962   3.865   4.152  0.9466  0.5254 -0.3499
    7THR     HA 2323  10.880   3.847   4.221  1.7416  0.9119  0.7331
    7THR     CB 2324  11.036   3.735   4.122  0.1965  0.0030  0.0382
    7THR     HB 2325  11.085   3.719   4.218 -0.8267  4.0364  1.4672
    7THR    CG2 2326  10.946   3.618   4.084  0.7588 -0.4588  0.1157
    7THR   HG21 2327  10.874   3.648   4.008 -1.3391  0.6646  2.4067
    7THR   HG22 2328  11.009   3.534   4.054  2.1975  0.8106 -0.5626
    7THR   HG23 2329  10.876   3.600   4.165  0.2115  0.0323 -0.2387
    7THR    OG1 2330  11.134   3.747   4.022 -0.2977  0.2912 -0.4174
    7THR    HG1 2331  11.194   3.673   4.036 -1.5292 -0.7540 -0.4266
    7THR      C 2332  11.059   3.958   4.225  0.3547  0.3578  0.6664
    7THR      O 2333  11.131   4.038   4.166  0.0158 -0.0697 -0.3390
    8GLN      N 2334  11.065   3.951   4.358 -0.2220  0.0296  0.6795
    8GLN      H 2335  11.000   3.891   4.407  1.8886  1.1191  5.3779
    8GLN     CA 2336  11.143   4.042   4.440 -0.1163 -0.1795  0.8130
    8GLN     HA 2337  11.216   4.092   4.376 -1.8083  1.0714 -0.2406
    8GLN     CB 2338  11.048   4.142   4.505  0.0706 -0.1816  1.0892
    8GLN    HB1 2339  10.972   4.081   4.553 -2.0293  1.2090 -0.3217
    8GLN    HB2 2340  11.094   4.195   4.588 -2.1093 -0.0091  2.2560
    8GLN     CG 2341  10.968   4.242   4.423  0.9011 -0.1079  0.3474
    8GLN    HG1 2342  10.928   4.199   4.330 -1.5081 -0.1531  1.3232
    8GLN    HG2 2343  11.032   4.325   4.394  0.5406 -0.2473 -0.9552
    8GLN     CD 2344  10.853   4.301   4.504  0.5389 -0.5563  0.1685
    8GLN    OE1 2345  10.868   4.412   4.555  0.1331 -0.2762 -0.3192
    8GLN    NE2 2346  10.740   4.230   4.514  0.3015 -0.1562  0.3388
    8GLN   HE21 2347  10.733   4.137   4.474 -1.4062  0.0183  0.1818
    8GLN   HE22 2348  10.661   4.276   4.557 -0.1631 -2.1241  1.7139
    8GLN      C 2349  11.218   3.971   4.551  0.1609 -0.3955  0.4901
    8GLN      O 2350  11.178   3.861   4.589  0.2697 -0.5251  0.2345
    9GLN      N 2351  11.329   4.028   4.598  0.2589  0.1264 -0.3554
    9GLN      H 2352  11.343   4.126   4.579 -1.7724  0.0900 -2.3762
    9GLN     CA 2353  11.415   3.958   4.692 -0.0227  0.4462  0.1460
    9GLN     HA 2354  11.440   3.859   4.654 -1.1812  0.7551 -1.5147
    9GLN     CB 2355  11.546   4.030   4.722  0.2344  0.0133  0.0760
    9GLN    HB1 2356  11.602   3.980   4.801 -1.4517  1.0491  2.0337
    9GLN    HB2 2357  11.529   4.132   4.757 -2.3659 -0.1865 -0.4321
    9GLN     CG 2358  11.633   4.027   4.597  0.4205 -0.1499  0.2091
    9GLN    HG1 2359  11.660   3.923   4.577  2.0147  0.2422  0.1699
    9GLN    HG2 2360  11.588   4.059   4.503  0.5565  0.2476  0.2743
    9GLN     CD 2361  11.764   4.102   4.616  0.2611  0.0978  0.3218
    9GLN    OE1 2362  11.810   4.144   4.723  0.4594  0.2127  0.1925
    9GLN    NE2 2363  11.849   4.112   4.513 -0.1522 -0.4605 -0.0772
    9GLN   HE21 2364  11.827   4.078   4.421 -2.0832 -0.1190  0.1982
    9GLN   HE22 2365  11.923   4.179   4.528 -0.3759  0.4221 -2.4375
    9GLN      C 2366  11.342   3.948   4.825 -0.0284  0.0661  0.1149
    9GLN      O 2367  11.284   4.050   4.862  0.2657 -0.0051  0.7767
   10ALA      N 2368  11.362   3.843   4.904  0.1518  0.0575  0.0572
   10ALA      H 2369  11.432   3.773   4.884  0.6062 -0.6142  3.3723
   10ALA     CA 2370  11.296   3.809   5.028  0.9762 -0.3836  0.3846
   10ALA     HA 2371  11.190   3.818   5.004  1.0987  0.3357  0.0925
   10ALA     CB 2372  11.324   3.667   5.076  0.0410 -0.5145  0.5687
   10ALA    HB1 2373  11.433   3.659   5.081  0.1615  1.0747  0.9548
   10ALA    HB2 2374  11.292   3.588   5.008  0.8500  0.0583 -0.4928
   10ALA    HB3 2375  11.282   3.652   5.176 -1.0840  0.0100  0.1869
   10ALA      C 2376  11.322   3.907   5.142 -0.1828  0.1255  0.2297
   10ALA      O 2377  11.441   3.932   5.159  0.0456 -0.0584 -0.9866
   11THR      N 2378  11.223   3.958   5.215 -0.1010  0.8466 -0.1545
   11THR      H 2379  11.134   3.909   5.212  1.3638 -2.0416 -0.3287
   11THR     CA 2380  11.247   4.057   5.317 -0.0150  0.4319  0.2272
   11THR     HA 2381  11.305   4.130   5.261 -0.1027 -0.0532 -0.4973
   11THR     CB 2382  11.118   4.121   5.367 -0.1632  0.0821  0.3078
   11THR     HB 2383  11.123   4.171   5.464 -3.4135  1.0881  0.0738
   11THR    CG2 2384  11.064   4.217   5.262 -0.6499 -0.1052  0.3878
   11THR   HG21 2385  10.967   4.262   5.284 -0.1921  2.5345 -2.2912
   11THR   HG22 2386  11.065   4.153   5.174 -0.0384 -0.7219  0.8350
   11THR   HG23 2387  11.123   4.308   5.251  0.2934 -0.8830 -1.5201
   11THR    OG1 2388  11.024   4.018   5.382 -0.3346  0.1529 -0.2838
   11THR    HG1 2389  10.951   4.055   5.432  1.2447  2.8177  0.2077
   11THR      C 2390  11.323   4.006   5.439 -0.1567  0.3837  0.2944
   11THR      O 2391  11.345   3.885   5.448  0.2062  0.4193 -0.0911
   12GLN      N 2392  11.380   4.091   5.524 -0.1136  0.0591  0.5944
   12GLN      H 2393  11.361   4.188   5.502  1.7513  0.4363  0.4088
   12GLN     CA 2394  11.461   4.053   5.639  0.2268 -0.6028  0.1424
   12GLN     HA 2395  11.475   3.946   5.645  1.1806 -0.4960  0.0674
   12GLN     CB 2396  11.604   4.105   5.627  0.0360 -0.0856  0.0728
   12GLN    HB1 2397  11.648   4.081   5.723 -2.3059 -1.9469  0.7861
   12GLN    HB2 2398  11.598   4.214   5.618 -0.9619 -0.1325  0.0283
   12GLN     CG 2399  11.692   4.050   5.515 -0.0430  0.0942 -0.0809
   12GLN    HG1 2400  11.656   4.076   5.416  1.2908 -1.9996 -1.1970
   12GLN    HG2 2401  11.676   3.942   5.518 -0.9998  0.2454  0.8724
   12GLN     CD 2402  11.839   4.087   5.530 -0.1160  0.0879  0.6729
   12GLN    OE1 2403  11.886   4.181   5.594  0.4030  0.0967  0.2815
   12GLN    NE2 2404  11.922   4.005   5.466 -0.2603  0.1178  0.4447
   12GLN   HE21 2405  11.890   3.914   5.436  0.3614  0.6258 -1.9378
   12GLN   HE22 2406  12.021   4.024   5.460  0.0983 -1.1177  1.7863
   12GLN      C 2407  11.389   4.113   5.759  0.0945 -0.3598 -0.0569
   12GLN      O 2408  11.311   4.208   5.751  0.3632 -0.1223  0.1235
   13SER      N 2409  11.404   4.054   5.877  0.1416 -0.2676 -0.0167
   13SER      H 2410  11.469   3.976   5.877 -0.2259 -0.6321 -2.2573
   13SER     CA 2411  11.331   4.075   6.000  0.1203 -0.3139 -0.0211
   13SER     HA 2412  11.226   4.052   5.983 -0.2931  0.3432  1.4737
   13SER     CB 2413  11.372   3.994   6.123  0.0129  0.0374  0.2458
   13SER    HB1 2414  11.345   3.890   6.108 -0.5613  0.3172 -0.7691
   13SER    HB2 2415  11.479   4.011   6.135 -0.4116  2.8561  0.9389
   13SER     OG 2416  11.300   4.035   6.238  0.0339 -0.3907  0.4142
   13SER     HG 2417  11.338   4.014   6.323  0.7828  1.1203  0.4954
   13SER      C 2418  11.338   4.223   6.033 -0.1921 -0.2848 -0.0861
   13SER      O 2419  11.446   4.281   6.036 -0.4556  0.2022  0.1225
   14TYR      N 2420  11.228   4.290   6.069 -0.1707 -0.0595 -0.4402
   14TYR      H 2421  11.138   4.249   6.088  0.0694  0.8723  3.3783
   14TYR     CA 2422  11.222   4.432   6.097 -0.0642 -0.0941 -0.2435
   14TYR     HA 2423  11.318   4.466   6.136 -0.9210  1.9913  0.1639
   14TYR     CB 2424  11.191   4.508   5.968  0.6513 -0.2472 -0.5154
   14TYR    HB1 2425  11.086   4.504   5.937  0.8766  0.0918 -1.3530
   14TYR    HB2 2426  11.243   4.467   5.882  0.4996 -0.4670 -0.5035
   14TYR     CG 2427  11.232   4.653   5.967 -0.2977  0.0339 -0.2991
   14TYR    CD1 2428  11.362   4.686   5.927 -0.1216 -0.1208  0.1416
   14TYR    HD1 2429  11.415   4.602   5.884 -0.5759 -0.5049  0.3243
   14TYR    CE1 2430  11.410   4.817   5.944 -0.2678 -0.0696  0.1597
   14TYR    HE1 2431  11.516   4.838   5.938  0.0402 -0.8173  2.2881
   14TYR     CZ 2432  11.324   4.920   5.986  0.3773  0.2501  0.7066
   14TYR     OH 2433  11.371   5.047   6.001  0.3894  0.3482 -0.1449
   14TYR     HH 2434  11.313   5.113   6.038  1.0233  0.7754  0.1090
   14TYR    CE2 2435  11.188   4.887   6.005  0.2046  0.4717 -0.1169
   14TYR    HE2 2436  11.112   4.962   6.026  0.1251  1.5379 -3.5777
   14TYR    CD2 2437  11.145   4.754   6.010  0.1059  0.4844 -0.5320
   14TYR    HD2 2438  11.042   4.726   6.024  0.5240 -1.4464 -1.0148
   14TYR      C 2439  11.121   4.469   6.204 -0.2843  0.1053 -0.5167
   14TYR      O 2440  11.023   4.397   6.222  0.0442 -0.2121  0.0406
   15GLY      N 2441  11.140   4.580   6.276  0.4677 -0.4731  0.2034
   15GLY      H 2442  11.225   4.634   6.264  0.7295 -1.1480 -1.0956
   15GLY     CA 2443  11.073   4.599   6.403 -0.2789  0.3307 -0.2987
   15GLY    HA1 2444  11.090   4.703   6.431  0.4373 -0.3931  2.1777
   15GLY    HA2 2445  10.965   4.590   6.393 -0.0205 -2.5361 -1.4975
   15GLY      C 2446  11.134   4.510   6.510  0.0669  0.6777 -0.2059
   15GLY      O 2447  11.212   4.420   6.481 -0.4016  0.1830  0.0529
   16ALA      N 2448  11.101   4.533   6.638 -0.3908  0.2283 -0.2387
   16ALA      H 2449  11.045   4.613   6.663 -0.1133  0.7249 -1.1414
   16ALA     CA 2450  11.129   4.452   6.755 -0.0077  0.3440 -0.2481
   16ALA     HA 2451  11.140   4.351   6.717  0.0527  0.0774  0.4635
   16ALA     CB 2452  11.265   4.504   6.802  0.1657 -0.0309 -0.3364
   16ALA    HB1 2453  11.301   4.466   6.897  1.2323 -1.8535 -1.4008
   16ALA    HB2 2454  11.260   4.610   6.826 -0.8311 -0.4341  1.4594
   16ALA    HB3 2455  11.335   4.482   6.721 -0.0518 -1.1100 -0.2535
   16ALA      C 2456  11.010   4.449   6.850 -0.1402 -0.6623 -0.4354
   16ALA      O 2457  10.913   4.523   6.838  0.2518 -0.0116  0.3048
   17TYR      N 2458  11.012   4.368   6.956  0.3154 -0.2390 -0.1144
   17TYR      H 2459  11.084   4.299   6.968  0.1061 -0.4731 -0.1941
   17TYR     CA 2460  10.895   4.344   7.039  0.2231  0.2807 -0.0863
   17TYR     HA 2461  10.805   4.368   6.983  0.8012  0.0594 -1.1437
   17TYR     CB 2462  10.892   4.193   7.067 -0.1767  0.2678 -0.2052
   17TYR    HB1 2463  10.796   4.180   7.118  0.1794 -0.2939  0.3267
   17TYR    HB2 2464  10.964   4.160   7.141 -1.9948 -0.1730  1.4531
   17TYR     CG 2465  10.895   4.103   6.946  0.3307 -0.0354  0.0328
   17TYR    CD1 2466  10.983   3.994   6.936  0.5699  0.1779 -0.1830
   17TYR    HD1 2467  11.047   3.966   7.018 -0.2042 -0.6832  0.1438
   17TYR    CE1 2468  10.975   3.908   6.826 -0.2538  0.2851 -0.2169
   17TYR    HE1 2469  11.047   3.829   6.813 -0.1321 -0.5056  3.8300
   17TYR     CZ 2470  10.886   3.944   6.723  0.6740  0.3423 -1.0179
   17TYR     OH 2471  10.891   3.863   6.613  0.0209 -0.4076 -0.5118
   17TYR     HH 2472  10.871   3.910   6.532 -0.6325  1.6853  0.7687
   17TYR    CE2 2473  10.803   4.057   6.728  0.9016  0.4851 -0.2814
   17TYR    HE2 2474  10.734   4.082   6.648 -0.4798 -0.2745  0.6386
   17TYR    CD2 2475  10.805   4.136   6.844  0.4884  0.1533 -0.0445
   17TYR    HD2 2476  10.737   4.219   6.859 -1.1503 -1.0613 -0.5012
   17TYR      C 2477  10.905   4.421   7.170 -0.4049  0.0464  0.1019
   17TYR      O 2478  11.018   4.445   7.212 -0.2285 -0.3160 -0.1620
   18PRO      N 2479  10.794   4.462   7.232 -0.4179  0.5266 -0.2277
   18PRO     CD 2480  10.660   4.441   7.181 -0.3218 -0.3310 -0.1568
   18PRO    HD1 2481  10.643   4.341   7.142  0.3515 -1.2170  1.6911
   18PRO    HD2 2482  10.659   4.513   7.100  1.8161 -0.7256 -0.5937
   18PRO     CG 2483  10.567   4.468   7.299  0.2979 -0.5995  0.3954
   18PRO    HG1 2484  10.556   4.373   7.353  0.1090 -0.2333  1.0100
   18PRO    HG2 2485  10.470   4.503   7.264  0.7663 -0.3663 -0.6906
   18PRO     CB 2486  10.645   4.571   7.381 -0.1208 -0.0904  0.1547
   18PRO    HB1 2487  10.616   4.568   7.486 -0.0226 -1.1713  0.1676
   18PRO    HB2 2488  10.631   4.666   7.330  1.6304 -1.1516 -2.4962
   18PRO     CA 2489  10.790   4.529   7.360 -0.0788  0.1348 -0.0073
   18PRO     HA 2490  10.849   4.620   7.353 -0.0499  0.0666 -0.7748
   18PRO      C 2491  10.834   4.441   7.476  0.3288 -0.1649 -0.3847
   18PRO      O 2492  10.798   4.324   7.479 -0.7262  0.1563  0.1982
   19THR      N 2493  10.891   4.502   7.581 -0.3217 -0.4695  0.1606
   19THR      H 2494  10.919   4.596   7.559  1.0143 -1.2249 -1.7300
   19THR     CA 2495  10.954   4.440   7.695  0.3387 -0.1917 -0.0461
   19THR     HA 2496  10.985   4.337   7.674 -0.9908 -0.2063 -2.2611
   19THR     CB 2497  11.073   4.521   7.746  0.0267 -0.0059  0.3955
   19THR     HB 2498  11.092   4.490   7.849  1.4062  2.3581  0.9389
   19THR    CG2 2499  11.202   4.476   7.679  0.1033  0.0445  0.5086
   19THR   HG21 2500  11.190   4.469   7.570 -1.0199  2.7690  0.3836
   19THR   HG22 2501  11.279   4.552   7.696 -0.3631  0.7609 -0.4784
   19THR   HG23 2502  11.238   4.383   7.723 -2.2764  0.1555  2.9383
   19THR    OG1 2503  11.059   4.661   7.740  0.1465  0.0116  0.5161
   19THR    HG1 2504  11.111   4.709   7.805  0.0557  0.6303  0.1422
   19THR      C 2505  10.856   4.438   7.812  0.1168  0.3491 -0.2247
   19THR      O 2506  10.772   4.528   7.821 -0.2274  0.0148 -0.0708
   20GLN      N 2507  10.858   4.338   7.899 -0.1126  0.2302 -0.3532
   20GLN      H 2508  10.934   4.274   7.879 -0.7420 -0.7991  0.4587
   20GLN     CA 2509  10.766   4.324   8.010  0.4600 -0.5312  0.0348
   20GLN     HA 2510  10.668   4.352   7.971 -0.0908 -2.7554 -0.3568
   20GLN     CB 2511  10.754   4.176   8.047 -0.3498 -0.4865 -0.0256
   20GLN    HB1 2512  10.848   4.121   8.054  0.9167  1.4578 -0.8709
   20GLN    HB2 2513  10.707   4.133   7.958  0.0681  1.0659 -1.0330
   20GLN     CG 2514  10.666   4.135   8.164 -0.1292 -0.1784  0.2454
   20GLN    HG1 2515  10.583   4.205   8.173 -0.6577 -0.8170  0.4312
   20GLN    HG2 2516  10.627   4.035   8.150 -0.8835 -0.1167  1.6609
   20GLN     CD 2517  10.736   4.131   8.299  0.4338  0.5092 -0.0169
   20GLN    OE1 2518  10.842   4.071   8.316 -0.1465 -0.5859 -0.1536
   20GLN    NE2 2519  10.690   4.207   8.399  0.7240  0.3360  0.2535
   20GLN   HE21 2520  10.758   4.212   8.473 -0.4786 -0.0425  1.4218
   20GLN   HE22 2521  10.616   4.275   8.388  0.1451 -0.4065 -0.6326
   20GLN      C 2522  10.803   4.405   8.134 -0.2226 -0.8399  0.4484
   20GLN      O 2523  10.722   4.479   8.188 -0.2684 -0.1063 -0.5925
   21PRO      N 2524  10.927   4.415   8.183 -0.1213 -0.1634  0.0652
   21PRO     CD 2525  11.038   4.328   8.152  0.1252  0.0761  0.2812
   21PRO    HD1 2526  11.092   4.371   8.068  0.6109  0.0721  0.5848
   21PRO    HD2 2527  11.015   4.223   8.133 -1.0352  0.3105  0.3663
   21PRO     CG 2528  11.131   4.344   8.272  0.2635  0.0657  0.1779
   21PRO    HG1 2529  11.231   4.378   8.244 -0.1996  3.3172  2.0212
   21PRO    HG2 2530  11.138   4.253   8.332 -0.5914 -0.8427 -1.0537
   21PRO     CB 2531  11.076   4.454   8.362  0.7328  0.6717 -0.2693
   21PRO    HB1 2532  11.024   4.413   8.449  1.1916  2.2054  0.7732
   21PRO    HB2 2533  11.146   4.526   8.403  0.8662 -0.1598  1.0292
   21PRO     CA 2534  10.973   4.520   8.271  0.4176  0.0007 -0.4067
   21PRO     HA 2535  10.890   4.558   8.330 -0.0598 -1.0472 -0.3791
   21PRO      C 2536  11.028   4.639   8.193  0.7751  0.1996  0.1420
   21PRO      O 2537  11.080   4.630   8.082 -0.0472 -0.0579 -0.2346
   22GLY      N 2538  11.011   4.760   8.245 -0.5285  0.0582  0.0963
   22GLY      H 2539  10.958   4.774   8.330 -2.0170  1.4050 -0.9860
   22GLY     CA 2540  11.090   4.873   8.200 -0.0369 -0.2936  0.0691
   22GLY    HA1 2541  11.122   4.943   8.277  2.7204 -0.2470 -0.9910
   22GLY    HA2 2542  11.182   4.832   8.157 -0.0006 -0.0961 -0.0432
   22GLY      C 2543  11.026   4.950   8.085 -0.2243 -0.2955  0.1741
   22GLY      O 2544  10.908   4.937   8.052 -0.2335  0.2618 -0.0255
   23GLN      N 2545  11.096   5.042   8.018 -0.1089 -0.4185  0.1261
   23GLN      H 2546  11.186   5.071   8.052 -0.9707  1.8638  0.6430
   23GLN     CA 2547  11.047   5.112   7.902  0.2458 -0.4902 -0.0671
   23GLN     HA 2548  10.946   5.145   7.925  0.4210 -0.9666  1.4289
   23GLN     CB 2549  11.130   5.236   7.867  0.2525 -0.5961 -0.4361
   23GLN    HB1 2550  11.096   5.286   7.777 -0.4384  1.0151  0.6649
   23GLN    HB2 2551  11.231   5.197   7.860 -0.5827 -2.6666 -1.7103
   23GLN     CG 2552  11.140   5.341   7.977  0.0862 -0.3401 -0.6633
   23GLN    HG1 2553  11.046   5.395   7.988  0.3635 -0.0611  0.5118
   23GLN    HG2 2554  11.179   5.300   8.070 -0.0997  1.6210  0.3381
   23GLN     CD 2555  11.260   5.425   7.936  0.2043 -0.2719 -0.1877
   23GLN    OE1 2556  11.377   5.395   7.956  0.2886 -0.0954 -0.4063
   23GLN    NE2 2557  11.237   5.545   7.882 -0.0973 -0.0658  0.3951
   23GLN   HE21 2558  11.312   5.602   7.847 -0.6169  0.7259  0.5405
   23GLN   HE22 2559  11.140   5.569   7.867 -0.1159  0.3796  1.1662
   23GLN      C 2560  11.025   5.023   7.780  0.0078  0.0479 -0.4229
   23GLN      O 2561  11.118   4.953   7.741  0.4141  0.3165  0.0456
   24GLY      N 2562  10.903   5.027   7.726 -0.2017 -0.1978  0.0279
   24GLY      H 2563  10.834   5.078   7.778  0.3447  1.1731 -0.5588
   24GLY     CA 2564  10.853   4.948   7.615 -0.1739 -0.0861 -0.0640
   24GLY    HA1 2565  10.861   4.843   7.643  1.6630 -0.5337 -2.0116
   24GLY    HA2 2566  10.749   4.965   7.586 -0.3172 -2.3026 -1.0681
   24GLY      C 2567  10.923   4.971   7.482 -0.1692 -0.0753 -0.0597
   24GLY      O 2568  11.025   5.040   7.479 -0.1887 -0.0286  0.3927
   25TYR      N 2569  10.874   4.933   7.363 -0.0416 -0.7221  0.0897
   25TYR      H 2570  10.778   4.903   7.367  0.0257 -0.9564 -0.1074
   25TYR     CA 2571  10.930   4.942   7.230 -0.4856  0.1700 -0.0455
   25TYR     HA 2572  11.038   4.958   7.229 -0.2642 -1.2569 -0.8632
   25TYR     CB 2573  10.925   4.806   7.161  0.3569 -0.1712  0.5462
   25TYR    HB1 2574  10.825   4.766   7.180  0.1125  0.2583  0.2006
   25TYR    HB2 2575  10.998   4.742   7.209  0.2188 -0.6606  0.1070
   25TYR     CG 2576  10.943   4.822   7.012  0.4607 -0.2058  0.5547
   25TYR    CD1 2577  10.831   4.856   6.934  0.8231  0.1515  0.1848
   25TYR    HD1 2578  10.737   4.883   6.979  0.5600 -1.0122  0.3596
   25TYR    CE1 2579  10.848   4.879   6.797 -0.0543  0.0323  0.0528
   25TYR    HE1 2580  10.762   4.896   6.734  0.1262 -2.1645 -0.8751
   25TYR     CZ 2581  10.974   4.871   6.735 -0.2204  0.2923 -0.3162
   25TYR     OH 2582  10.993   4.891   6.601 -0.1447 -0.2376 -0.3866
   25TYR     HH 2583  10.908   4.896   6.557  0.5000  0.2596 -1.6218
   25TYR    CE2 2584  11.081   4.826   6.815 -0.6628 -0.4781 -0.1536
   25TYR    HE2 2585  11.173   4.802   6.765 -0.6240  1.3144 -1.0056
   25TYR    CD2 2586  11.068   4.802   6.952  0.4209  0.6612  0.1613
   25TYR    HD2 2587  11.157   4.773   7.007 -0.1541  2.4579  2.1793
   25TYR      C 2588  10.879   5.060   7.148 -0.4480 -0.2893 -0.7304
   25TYR      O 2589  10.763   5.094   7.170 -0.2910 -0.1306 -0.1471
   26SER      N 2590  10.955   5.111   7.050  0.1260  0.1408 -0.0690
   26SER      H 2591  11.050   5.081   7.039  0.4825  0.9588  0.7178
   26SER     CA 2592  10.898   5.201   6.952  0.3849  0.2602 -0.1093
   26SER     HA 2593  10.794   5.179   6.930  0.9950 -4.4164  0.7698
   26SER     CB 2594  10.894   5.344   7.006 -0.1805  0.2401 -0.0879
   26SER    HB1 2595  10.850   5.406   6.928 -1.8563 -1.5148 -0.6226
   26SER    HB2 2596  10.835   5.345   7.098 -1.1168  2.3423 -0.6555
   26SER     OG 2597  11.025   5.388   7.036  0.0361 -0.6445  0.3021
   26SER     HG 2598  11.070   5.333   7.101 -0.5790 -0.9100  0.5100
   26SER      C 2599  10.977   5.190   6.823 -0.0509 -0.3972 -0.3249
   26SER      O 2600  11.099   5.174   6.822 -0.0458 -0.3712 -0.1461
   27GLN      N 2601  10.909   5.224   6.713 -0.4754  0.2548  0.1298
   27GLN      H 2602  10.808   5.231   6.719 -0.7104 -1.2262 -1.3837
   27GLN     CA 2603  10.967   5.256   6.584 -0.1332 -0.4726  0.0983
   27GLN     HA 2604  11.032   5.170   6.566  0.5025 -0.0148  0.1646
   27GLN     CB 2605  10.862   5.262   6.474  0.1910  0.1284 -0.1843
   27GLN    HB1 2606  10.790   5.183   6.495  0.4169  0.5663  2.6412
   27GLN    HB2 2607  10.808   5.357   6.474  1.6706  1.0250 -1.7398
   27GLN     CG 2608  10.922   5.230   6.337 -0.3050  0.1323 -0.4040
   27GLN    HG1 2609  10.967   5.132   6.345 -2.5221 -0.7932  3.1975
   27GLN    HG2 2610  10.990   5.314   6.319  0.4314  0.8818  4.4781
   27GLN     CD 2611  10.823   5.217   6.222 -0.4765 -0.7789 -0.1564
   27GLN    OE1 2612  10.703   5.206   6.244 -0.5022  0.0791  0.1847
   27GLN    NE2 2613  10.874   5.233   6.100  0.1179 -0.7640  0.0896
   27GLN   HE21 2614  10.814   5.270   6.027  3.6036  3.9456 -0.8893
   27GLN   HE22 2615  10.974   5.225   6.090  0.3578 -1.1143  2.3628
   27GLN      C 2616  11.046   5.386   6.593 -0.2651 -0.3781 -0.1270
   27GLN      O 2617  11.011   5.482   6.662  0.0534 -0.4194  0.0969
   28GLN      N 2618  11.157   5.383   6.518 -0.4393  0.2143 -0.4151
   28GLN      H 2619  11.199   5.297   6.486 -0.4804 -0.4584  1.2291
   28GLN     CA 2620  11.229   5.506   6.492 -0.1970  0.2206  0.2499
   28GLN     HA 2621  11.172   5.587   6.536  1.2570  0.6768  1.3464
   28GLN     CB 2622  11.367   5.499   6.556 -0.1952 -0.0353  0.2175
   28GLN    HB1 2623  11.421   5.418   6.508  0.2604  0.6252 -0.4157
   28GLN    HB2 2624  11.414   5.592   6.522  0.8774 -1.4378 -2.4581
   28GLN     CG 2625  11.375   5.483   6.707  0.2337 -0.4747  0.1506
   28GLN    HG1 2626  11.470   5.441   6.742  1.3849  2.3741  0.7150
   28GLN    HG2 2627  11.304   5.403   6.730 -0.5133 -0.6084 -2.3173
   28GLN     CD 2628  11.346   5.615   6.777 -0.1313 -0.5528  0.1491
   28GLN    OE1 2629  11.313   5.720   6.723 -0.1503 -0.4589  0.3416
   28GLN    NE2 2630  11.350   5.622   6.910  0.0338  0.4078  0.0994
   28GLN   HE21 2631  11.365   5.540   6.967 -0.9460  0.8310  1.0200
   28GLN   HE22 2632  11.320   5.707   6.957 -0.9461 -0.0530  0.3332
   28GLN      C 2633  11.249   5.528   6.342 -0.2965 -0.0920  0.1901
   28GLN      O 2634  11.266   5.643   6.303  0.0793 -0.1489  0.1824
   29SER      N 2635  11.247   5.429   6.253  0.4863  0.0433  0.0147
   29SER      H 2636  11.245   5.334   6.287 -2.8185  0.3549  1.1278
   29SER     CA 2637  11.264   5.457   6.111  0.4693 -0.2616 -0.0481
   29SER     HA 2638  11.208   5.547   6.085  2.1204  0.3277 -1.7715
   29SER     CB 2639  11.409   5.481   6.071  0.2848  0.7259 -0.1430
   29SER    HB1 2640  11.476   5.534   6.139  2.0559 -1.4320 -0.0960
   29SER    HB2 2641  11.459   5.388   6.047  1.4126  1.4241 -0.5772
   29SER     OG 2642  11.415   5.549   5.948 -0.0848  0.4837 -0.2953
   29SER     HG 2643  11.424   5.642   5.970  1.8528  0.5405 -1.1582
   29SER      C 2644  11.210   5.347   6.021  0.3039 -0.2495  0.0360
   29SER      O 2645  11.183   5.237   6.071 -0.3806  0.3815  1.1076
   30SER      N 2646  11.181   5.377   5.895  0.4075 -0.6682 -0.0883
   30SER      H 2647  11.195   5.473   5.867  0.2461 -1.5379 -3.6527
   30SER     CA 2648  11.119   5.293   5.794 -0.1359 -0.1397 -0.1944
   30SER     HA 2649  11.017   5.270   5.826 -0.2678 -0.0441 -0.5503
   30SER     CB 2650  11.089   5.383   5.675 -0.3004  0.1056  0.0304
   30SER    HB1 2651  11.047   5.332   5.588  1.3355  1.5326 -1.6982
   30SER    HB2 2652  11.183   5.426   5.638  1.5056 -1.3792  2.6026
   30SER     OG 2653  10.992   5.481   5.707  0.0506  0.5147 -0.1371
   30SER     HG 2654  10.994   5.561   5.655 -0.5664  1.3935  1.1336
   30SER      C 2655  11.205   5.175   5.755 -0.0931 -0.3421  0.5009
   30SER      O 2656  11.326   5.188   5.734 -0.2287  0.3294  0.1484
   31GLN      N 2657  11.141   5.064   5.718 -0.3749 -0.2360  0.6713
   31GLN      H 2658  11.041   5.074   5.704 -0.4882 -1.4840  0.4696
   31GLN     CA 2659  11.202   4.952   5.651  0.1661  0.2289  0.3849
   31GLN     HA 2660  11.275   4.906   5.717 -0.3419 -0.8375  0.2260
   31GLN     CB 2661  11.101   4.843   5.615  0.3854  0.4420 -0.9375
   31GLN    HB1 2662  11.036   4.822   5.699  0.2052 -0.7893 -1.3711
   31GLN    HB2 2663  11.033   4.875   5.537 -3.6369  0.1107  2.1129
   31GLN     CG 2664  11.155   4.705   5.578  0.5454  0.2416  0.0143
   31GLN    HG1 2665  11.234   4.699   5.503  1.1751  0.9884  0.6083
   31GLN    HG2 2666  11.200   4.665   5.669 -0.1805  0.6025  0.5484
   31GLN     CD 2667  11.056   4.599   5.532  0.2816  0.1637  0.7406
   31GLN    OE1 2668  10.942   4.617   5.492  0.4755  0.1003  0.1386
   31GLN    NE2 2669  11.102   4.473   5.538 -0.1392 -0.0120  0.3472
   31GLN   HE21 2670  11.046   4.392   5.518  0.1489 -0.6655  2.0495
   31GLN   HE22 2671  11.196   4.465   5.574 -0.1928  0.9527  0.7371
   31GLN      C 2672  11.261   5.000   5.519 -0.1416 -0.1441  0.1099
   31GLN      O 2673  11.195   5.082   5.457 -0.7300 -0.3705  0.4339
   32PRO      N 2674  11.373   4.940   5.475 -0.0423 -0.0259  0.2040
   32PRO     CD 2675  11.482   4.872   5.541 -0.0873 -0.7004 -0.4023
   32PRO    HD1 2676  11.446   4.770   5.555 -3.8172  0.6492  1.3465
   32PRO    HD2 2677  11.514   4.924   5.631 -0.0885 -1.1169 -0.1574
   32PRO     CG 2678  11.605   4.880   5.452  0.1049  0.0800 -0.0770
   32PRO    HG1 2679  11.676   4.797   5.460 -1.0357 -0.9667 -0.4385
   32PRO    HG2 2680  11.648   4.976   5.478 -0.3600  0.3900 -0.4313
   32PRO     CB 2681  11.542   4.894   5.313 -0.0694  0.2774  0.0228
   32PRO    HB1 2682  11.535   4.798   5.262  1.9611  0.9148 -1.5670
   32PRO    HB2 2683  11.610   4.955   5.253  0.7823 -2.1694 -1.6399
   32PRO     CA 2684  11.408   4.963   5.336 -0.1853  0.0022  0.1722
   32PRO     HA 2685  11.424   5.070   5.329 -0.4733  0.0989  0.8841
   32PRO      C 2686  11.304   4.911   5.237 -0.1817  0.2999  0.0115
   32PRO      O 2687  11.249   4.802   5.250  0.0519  0.1644 -0.1222
   33TYR      N 2688  11.295   4.977   5.121  0.6548 -0.4265 -0.4774
   33TYR      H 2689  11.351   5.060   5.112 -1.1974  0.7037 -2.4217
   33TYR     CA 2690  11.199   4.957   5.015  0.4063  0.2658 -0.3855
   33TYR     HA 2691  11.103   4.939   5.064  1.5351 -1.4974  1.3004
   33TYR     CB 2692  11.187   5.087   4.936  0.1187  0.4156 -0.0937
   33TYR    HB1 2693  11.166   5.163   5.012  0.1349 -1.1763  1.5587
   33TYR    HB2 2694  11.278   5.114   4.882 -1.0517  2.3884 -1.2459
   33TYR     CG 2695  11.071   5.093   4.839 -0.0321 -0.3861  0.0342
   33TYR    CD1 2696  10.944   5.125   4.889  0.1154  0.7489 -0.2904
   33TYR    HD1 2697  10.936   5.148   4.994  2.5809 -2.0288  0.6263
   33TYR    CE1 2698  10.839   5.132   4.796 -0.1338 -0.1524 -0.0858
   33TYR    HE1 2699  10.748   5.181   4.826 -0.6272  0.5188 -2.4837
   33TYR     CZ 2700  10.854   5.086   4.663  0.2059 -0.0965 -0.0682
   33TYR     OH 2701  10.735   5.060   4.602  0.3062  0.3602 -0.4697
   33TYR     HH 2702  10.746   4.997   4.530 -1.5604  0.7048 -1.1187
   33TYR    CE2 2703  10.976   5.029   4.623  0.1735 -0.2226  0.0140
   33TYR    HE2 2704  10.991   4.962   4.539  1.5780 -0.2595  0.2743
   33TYR    CD2 2705  11.085   5.048   4.707  0.1857 -0.1959 -0.0079
   33TYR    HD2 2706  11.181   5.006   4.680  0.4878  0.0097  0.7163
   33TYR      C 2707  11.238   4.842   4.923  0.1421 -0.2156  0.1023
   33TYR      O 2708  11.358   4.821   4.914  0.1481 -0.0286 -0.3173
   34GLY      N 2709  11.143   4.764   4.870  0.0727  0.1993 -0.3885
   34GLY      H 2710  11.045   4.784   4.884 -0.5952 -2.4246 -0.8798
   34GLY     CA 2711  11.178   4.643   4.799 -0.3091 -0.0880 -0.0949
   34GLY    HA1 2712  11.227   4.579   4.872 -0.8226 -1.3239 -0.7994
   34GLY    HA2 2713  11.087   4.590   4.773 -0.0936  0.6887 -2.7195
   34GLY      C 2714  11.261   4.656   4.672 -0.3298 -0.6133 -0.1658
   34GLY      O 2715  11.279   4.765   4.618 -0.0028 -0.1800  0.7839
   35GLN      N 2716  11.308   4.546   4.614 -0.5049 -0.5432 -0.4404
   35GLN      H 2717  11.292   4.458   4.661 -0.3484  0.4966  1.6238
   35GLN     CA 2718  11.388   4.538   4.493  0.4637  0.2315  0.1320
   35GLN     HA 2719  11.370   4.626   4.431 -3.0744 -0.7567 -0.4543
   35GLN     CB 2720  11.534   4.556   4.531  0.3645  0.3553  0.4562
   35GLN    HB1 2721  11.547   4.621   4.618  0.4938  0.4303  0.3811
   35GLN    HB2 2722  11.591   4.608   4.455 -0.4814 -1.6560 -1.6552
   35GLN     CG 2723  11.610   4.431   4.576 -0.0158  0.1839  0.6231
   35GLN    HG1 2724  11.614   4.365   4.489  1.6566 -0.0605  0.8491
   35GLN    HG2 2725  11.552   4.372   4.647  0.2428 -1.2534 -0.3124
   35GLN     CD 2726  11.758   4.448   4.608  0.1292  0.0934  0.0171
   35GLN    OE1 2727  11.793   4.506   4.710 -0.1142  0.2910 -0.0104
   35GLN    NE2 2728  11.850   4.409   4.520 -0.3828 -0.6222 -0.2158
   35GLN   HE21 2729  11.821   4.365   4.434  0.0233  1.0447 -1.2602
   35GLN   HE22 2730  11.946   4.408   4.553 -0.0492 -0.8302 -1.1640
   35GLN      C 2731  11.359   4.410   4.415  0.4427  0.2451  0.1161
   35GLN      O 2732  11.327   4.308   4.477  0.5712  0.1594  0.0411
   36GLN      N 2733  11.370   4.420   4.283 -0.3290  0.0359  0.0267
   36GLN      H 2734  11.405   4.510   4.252  1.9281 -0.9106 -0.3636
   36GLN     CA 2735  11.341   4.316   4.187 -0.0904 -0.1446  0.1478
   36GLN     HA 2736  11.244   4.269   4.207 -0.4800 -0.8617 -2.8436
   36GLN     CB 2737  11.340   4.389   4.053  0.4699 -0.2584  0.0814
   36GLN    HB1 2738  11.264   4.466   4.060  0.2073 -0.6755  4.0110
   36GLN    HB2 2739  11.442   4.424   4.041  0.2243  0.8064  0.9944
   36GLN     CG 2740  11.313   4.299   3.932  0.1980 -0.1999  0.0992
   36GLN    HG1 2741  11.399   4.238   3.906  0.3479 -0.2520  0.6924
   36GLN    HG2 2742  11.230   4.235   3.962  0.7392 -1.0067 -0.0945
   36GLN     CD 2743  11.280   4.370   3.801 -0.1689 -0.5449  0.0047
   36GLN    OE1 2744  11.280   4.493   3.795 -0.2240 -0.5305  0.2738
   36GLN    NE2 2745  11.261   4.301   3.689  0.3814 -0.4565 -0.1411
   36GLN   HE21 2746  11.270   4.200   3.685 -2.5174 -0.8048  0.3881
   36GLN   HE22 2747  11.243   4.353   3.604 -0.1903 -1.7605 -0.8469
   36GLN      C 2748  11.453   4.213   4.182 -0.2858 -0.3691  0.3371
   36GLN      O 2749  11.564   4.238   4.229 -0.4725  0.3493  0.4178
   37SER      N 2750  11.415   4.090   4.148 -0.3806 -0.2632  0.0626
   37SER      H 2751  11.318   4.081   4.119 -0.4140 -0.0882  0.1216
   37SER     CA 2752  11.502   3.975   4.156  0.3884  0.3409  0.5102
   37SER     HA 2753  11.588   4.001   4.218  1.0877  1.4186 -0.8340
   37SER     CB 2754  11.424   3.852   4.202 -0.1867  0.6054  0.2409
   37SER    HB1 2755  11.325   3.854   4.155  0.6629 -0.6694 -1.6917
   37SER    HB2 2756  11.481   3.766   4.168 -0.5057  0.0938  0.9845
   37SER     OG 2757  11.397   3.838   4.339 -0.0280  0.3940  0.2496
   37SER     HG 2758  11.345   3.757   4.351 -0.4338  0.4774 -0.8976
   37SER      C 2759  11.556   3.958   4.014 -0.3065  0.5195  0.2228
   37SER      O 2760  11.481   3.942   3.917 -0.1487  0.0943  0.1699
   38TYR      N 2761  11.686   3.935   3.999 -0.3301  0.7435 -0.3557
   38TYR      H 2762  11.743   3.951   4.081 -0.7543 -0.0518  0.0995
   38TYR     CA 2763  11.755   3.909   3.874  0.4686  0.6173  0.1027
   38TYR     HA 2764  11.682   3.899   3.793 -1.2632 -0.1427  1.6624
   38TYR     CB 2765  11.848   4.026   3.848  0.4551  0.5620 -0.1984
   38TYR    HB1 2766  11.904   4.006   3.756 -0.2934  2.7638 -1.2162
   38TYR    HB2 2767  11.910   4.042   3.936 -1.2262 -0.8727  1.3169
   38TYR     CG 2768  11.777   4.156   3.818 -0.0861  0.2662 -0.1956
   38TYR    CD1 2769  11.777   4.255   3.917  0.4283 -0.0614  0.1357
   38TYR    HD1 2770  11.814   4.234   4.016 -2.5315 -1.0628  1.1282
   38TYR    CE1 2771  11.725   4.381   3.886  0.1391 -0.2237 -0.0439
   38TYR    HE1 2772  11.726   4.456   3.963  1.7882 -0.1361 -0.1120
   38TYR     CZ 2773  11.676   4.409   3.757  0.0223 -0.6813 -0.0999
   38TYR     OH 2774  11.646   4.537   3.721 -0.9333 -0.7639  0.3716
   38TYR     HH 2775  11.624   4.546   3.628 -0.2498 -0.0041  0.2769
   38TYR    CE2 2776  11.677   4.308   3.658 -0.3671 -0.2949 -0.5082
   38TYR    HE2 2777  11.640   4.330   3.559 -0.1577  0.1619 -0.4881
   38TYR    CD2 2778  11.730   4.182   3.689  0.5359  0.0835 -0.4620
   38TYR    HD2 2779  11.739   4.106   3.612  0.8597 -1.3885  0.9714
   38TYR      C 2780  11.839   3.783   3.886 -0.3480  0.0797  0.2864
   38TYR      O 2781  11.899   3.747   3.987 -0.3501 -0.1766  0.1988
   39SER      N 2782  11.851   3.710   3.774 -0.0792 -0.1370  0.4533
   39SER      H 2783  11.796   3.747   3.698  0.1348  1.4915  1.0481
   39SER     CA 2784  11.909   3.578   3.770  0.3521  0.0577  0.2904
   39SER     HA 2785  12.012   3.586   3.806 -0.2787  1.7267  1.8511
   39SER     CB 2786  11.910   3.522   3.628 -0.6766  0.0242  0.2883
   39SER    HB1 2787  11.809   3.516   3.589 -0.1830  1.6034 -1.4075
   39SER    HB2 2788  11.958   3.588   3.555  0.8681  0.4777  1.6428
   39SER     OG 2789  11.993   3.408   3.621 -0.3885  0.2114  0.6156
   39SER     HG 2790  11.961   3.346   3.555  0.3179 -0.7485  1.1583
   39SER      C 2791  11.835   3.474   3.853 -0.1010  0.0741 -0.0876
   39SER      O 2792  11.712   3.470   3.860 -0.0846 -0.3238 -0.0421
   40GLY      N 2793  11.911   3.396   3.930 -0.2427 -0.3067 -0.3359
   40GLY      H 2794  12.009   3.395   3.904  0.5775  3.1314  1.9742
   40GLY     CA 2795  11.855   3.303   4.026  0.1194  0.2157  0.3906
   40GLY    HA1 2796  11.799   3.355   4.103 -0.7581 -0.2994  0.1169
   40GLY    HA2 2797  11.792   3.226   3.981  0.6463  0.5963 -1.0758
   40GLY      C 2798  11.963   3.226   4.101 -0.1211 -0.0983  0.4149
   40GLY      O 2799  12.083   3.249   4.094 -0.1788  0.1206  0.1399
   41TYR      N 2800  11.915   3.136   4.188 -0.4262  0.2913  0.6496
   41TYR      H 2801  11.815   3.126   4.195 -0.4732 -0.1963 -0.5465
   41TYR     CA 2802  11.992   3.041   4.265  0.1589  0.4530  0.2744
   41TYR     HA 2803  12.081   3.021   4.206 -0.6623  0.7484 -1.1046
   41TYR     CB 2804  12.020   3.106   4.400 -0.6067  0.6958  0.3230
   41TYR    HB1 2805  12.090   3.187   4.381  0.9178 -0.8697 -1.2385
   41TYR    HB2 2806  11.932   3.155   4.441  0.3514  2.3278  0.5199
   41TYR     CG 2807  12.087   3.007   4.493 -0.0831  0.5362 -0.2169
   41TYR    CD1 2808  12.220   2.966   4.476 -0.3755 -0.2246 -0.7328
   41TYR    HD1 2809  12.273   2.994   4.386 -0.7425 -1.6868 -1.4300
   41TYR    CE1 2810  12.293   2.892   4.570 -0.3514  0.0722 -0.5160
   41TYR    HE1 2811  12.392   2.855   4.551  1.2436  3.3602  0.7153
   41TYR     CZ 2812  12.218   2.838   4.677  0.8828 -0.0795  0.2878
   41TYR     OH 2813  12.268   2.751   4.770  0.3763 -0.0632  0.5801
   41TYR     HH 2814  12.204   2.727   4.837  0.4434  0.2918  0.7710
   41TYR    CE2 2815  12.080   2.864   4.682  0.7547 -0.3417 -1.2206
   41TYR    HE2 2816  12.022   2.814   4.758 -0.1294  1.6115 -0.5471
   41TYR    CD2 2817  12.012   2.953   4.598  0.2214  0.3321 -0.1020
   41TYR    HD2 2818  11.905   2.970   4.599 -0.7445 -3.4759 -4.5591
   41TYR      C 2819  11.912   2.913   4.283  0.1389  0.3950 -0.2093
   41TYR      O 2820  11.789   2.912   4.276  0.1537  0.2587 -0.4808
   42SER      N 2821  11.981   2.799   4.298  0.0126  0.3104 -0.2675
   42SER      H 2822  12.082   2.809   4.294 -0.0526  1.1572 -0.1279
   42SER     CA 2823  11.931   2.667   4.328  0.1765  0.2227 -0.3831
   42SER     HA 2824  11.836   2.679   4.380 -1.7694 -0.1086 -3.5647
   42SER     CB 2825  11.905   2.585   4.201 -0.1399  0.2023 -0.3043
   42SER    HB1 2826  11.996   2.581   4.142 -0.0726  2.1583 -0.4104
   42SER    HB2 2827  11.876   2.483   4.225  1.0027  0.1847  1.1750
   42SER     OG 2828  11.805   2.648   4.124  0.3530  0.6796 -0.5591
   42SER     HG 2829  11.850   2.685   4.047  0.1177  0.2901 -0.8839
   42SER      C 2830  12.027   2.581   4.409 -0.3534 -0.3207 -0.3231
   42SER      O 2831  12.136   2.559   4.356 -0.2328  0.0710 -0.2409
   43GLN      N 2832  11.996   2.527   4.527  0.2931 -0.0173 -0.0100
   43GLN      H 2833  11.908   2.544   4.574 -1.2575 -0.8095 -2.4426
   43GLN     CA 2834  12.103   2.470   4.607 -0.0216 -0.1748  0.3027
   43GLN     HA 2835  12.187   2.538   4.602  0.3985 -0.6405  0.8551
   43GLN     CB 2836  12.044   2.459   4.747  0.2921  0.1231  0.4591
   43GLN    HB1 2837  12.013   2.561   4.771  1.4276  0.5869  0.0011
   43GLN    HB2 2838  12.117   2.437   4.824 -1.3207 -1.8683  1.5208
   43GLN     CG 2839  11.937   2.350   4.759  0.2972  0.0826  0.1495
   43GLN    HG1 2840  11.858   2.362   4.684 -2.1543 -0.4403  2.5140
   43GLN    HG2 2841  11.978   2.250   4.751  0.1971  0.0651 -0.1750
   43GLN     CD 2842  11.860   2.362   4.889  0.0134  0.2681 -0.0350
   43GLN    OE1 2843  11.892   2.429   4.987 -0.3608  0.2277  0.1173
   43GLN    NE2 2844  11.755   2.284   4.918  0.2917 -0.3482 -0.6622
   43GLN   HE21 2845  11.713   2.295   5.009  0.2056  1.8303 -0.9122
   43GLN   HE22 2846  11.720   2.213   4.856  0.2552 -0.3567 -0.6314
   43GLN      C 2847  12.150   2.337   4.551 -0.2482 -0.1559  0.0633
   43GLN      O 2848  12.063   2.270   4.497 -0.0191 -0.3206 -0.1061
   44SER      N 2849  12.276   2.299   4.573 -0.3237 -0.4609 -0.0148
   44SER      H 2850  12.332   2.360   4.632  0.2487 -1.1719  0.1836
   44SER     CA 2851  12.341   2.170   4.561 -0.0214 -0.2612 -0.5328
   44SER     HA 2852  12.308   2.115   4.473  0.3940 -2.1787  0.4623
   44SER     CB 2853  12.492   2.187   4.545  0.0221 -0.1942 -0.0776
   44SER    HB1 2854  12.536   2.245   4.625 -0.3354 -0.1534  0.0885
   44SER    HB2 2855  12.496   2.248   4.455 -1.5434 -0.8192 -0.6126
   44SER     OG 2856  12.562   2.066   4.530  0.3384 -0.0316  0.0825
   44SER     HG 2857  12.644   2.090   4.486 -0.0605  0.2563 -0.5174
   44SER      C 2858  12.311   2.081   4.680 -0.1301  0.6411  0.1235
   44SER      O 2859  12.265   2.126   4.785 -0.8474 -0.3218  0.2399
   45THR      N 2860  12.342   1.952   4.666 -0.4111  0.5490  0.3244
   45THR      H 2861  12.395   1.928   4.583  0.3389  0.4035  0.8333
   45THR     CA 2862  12.343   1.853   4.772  0.1104  0.0186 -0.1660
   45THR     HA 2863  12.245   1.841   4.819  1.3855 -1.9007  2.2124
   45THR     CB 2864  12.373   1.716   4.713  0.4050  0.0382 -0.0617
   45THR     HB 2865  12.476   1.717   4.675  0.8773  0.2235  1.1753
   45THR    CG2 2866  12.367   1.596   4.807  0.1165  0.0159 -0.1091
   45THR   HG21 2867  12.388   1.621   4.911 -2.9706  0.4638  0.5002
   45THR   HG22 2868  12.273   1.542   4.798 -0.8234  1.8020 -1.7236
   45THR   HG23 2869  12.444   1.529   4.770 -0.4965  0.4279 -2.2708
   45THR    OG1 2870  12.296   1.694   4.597 -0.4105  0.2368  0.4327
   45THR    HG1 2871  12.223   1.755   4.596  0.3767  1.2437 -1.4928
   45THR      C 2872  12.446   1.892   4.876  0.3340 -0.4393 -0.2161
   45THR      O 2873  12.552   1.949   4.849  0.3720 -0.1290  0.5578
   46ASP      N 2874  12.405   1.856   4.998  0.4756 -0.4734 -0.1768
   46ASP      H 2875  12.308   1.828   5.008  0.4096 -0.6229 -1.1117
   46ASP     CA 2876  12.477   1.879   5.121  0.1972  0.1725 -0.1307
   46ASP     HA 2877  12.558   1.950   5.102 -0.4404  1.1876  0.8062
   46ASP     CB 2878  12.379   1.929   5.227 -0.3834 -0.4100 -0.3879
   46ASP    HB1 2879  12.316   2.011   5.195 -0.6303 -0.1732  0.6760
   46ASP    HB2 2880  12.434   1.961   5.316 -2.2724  0.0245  0.6649
   46ASP     CG 2881  12.279   1.825   5.277 -0.2907 -0.2915  0.0550
   46ASP    OD1 2882  12.294   1.759   5.382  0.4166 -0.3889 -0.0971
   46ASP    OD2 2883  12.191   1.794   5.194 -0.1331 -0.2467 -0.1294
   46ASP      C 2884  12.549   1.754   5.170 -0.1026 -0.0453 -0.2462
   46ASP      O 2885  12.507   1.643   5.139 -0.2265 -0.0181 -0.1771
   47THR      N 2886  12.661   1.774   5.239  0.0288 -0.2709 -0.3919
   47THR      H 2887  12.686   1.869   5.265  0.7734 -0.9162  1.4468
   47THR     CA 2888  12.760   1.674   5.274  0.2849  0.1237  0.0371
   47THR     HA 2889  12.732   1.570   5.262  1.2755 -0.0612 -0.8279
   47THR     CB 2890  12.882   1.697   5.184  0.4690  0.0416  0.2662
   47THR     HB 2891  12.958   1.624   5.210  1.1001  0.4068 -0.5084
   47THR    CG2 2892  12.847   1.678   5.036  0.2162  0.4620  0.2689
   47THR   HG21 2893  12.783   1.762   5.010 -0.3069 -0.1839 -0.5523
   47THR   HG22 2894  12.795   1.583   5.028 -1.3364  1.2200  0.9273
   47THR   HG23 2895  12.937   1.685   4.975  0.4037  0.5954  0.5572
   47THR    OG1 2896  12.937   1.827   5.194 -0.1617  0.3153  0.2723
   47THR    HG1 2897  12.932   1.872   5.110 -3.2478  1.5196  0.9707
   47THR      C 2898  12.791   1.686   5.422 -0.1583 -0.0353  0.1432
   47THR      O 2899  12.742   1.783   5.480 -0.3964 -0.0477 -0.0372
   48SER      N 2900  12.865   1.590   5.478 -0.9086 -0.5331  0.2987
   48SER      H 2901  12.886   1.509   5.422 -2.2059 -0.7654  0.1146
   48SER     CA 2902  12.896   1.594   5.620  0.8487  0.0469 -0.0729
   48SER     HA 2903  12.886   1.699   5.648 -2.0688  0.5451 -2.4334
   48SER     CB 2904  12.789   1.519   5.698  0.3808  0.3836 -0.3812
   48SER    HB1 2905  12.777   1.413   5.673  0.9123 -0.7791  3.4976
   48SER    HB2 2906  12.803   1.532   5.805 -1.9597  0.0487  0.0296
   48SER     OG 2907  12.664   1.576   5.668  0.1276 -0.0743 -0.2025
   48SER     HG 2908  12.600   1.506   5.686 -0.9737  1.1448  0.8449
   48SER      C 2909  13.033   1.551   5.668  0.5481 -0.3169  0.4672
   48SER      O 2910  13.110   1.484   5.599  0.1186 -0.4262  0.0963
   49GLY      N 2911  13.060   1.589   5.793 -0.2048 -0.3416  0.6408
   49GLY      H 2912  12.982   1.635   5.837 -0.9340 -1.6022  0.7136
   49GLY     CA 2913  13.180   1.555   5.867 -0.1632  0.0427  0.7539
   49GLY    HA1 2914  13.165   1.577   5.972  1.2667 -1.3438  1.2937
   49GLY    HA2 2915  13.216   1.453   5.854 -1.3919 -0.1960 -1.2091
   49GLY      C 2916  13.299   1.639   5.823 -0.2829 -0.0689  0.1963
   49GLY      O 2917  13.286   1.722   5.733 -0.6732 -0.0868  0.2337
   50TYR      N 2918  13.419   1.602   5.868 -0.1240  0.2750  0.0611
   50TYR      H 2919  13.431   1.525   5.932  1.2336  0.0580 -0.4095
   50TYR     CA 2920  13.542   1.673   5.837  0.1272 -0.2067 -0.0597
   50TYR     HA 2921  13.532   1.710   5.735  0.1986 -1.0963 -0.3983
   50TYR     CB 2922  13.571   1.789   5.932 -0.1190 -0.1138 -0.0965
   50TYR    HB1 2923  13.487   1.856   5.950 -0.8298 -0.3546 -2.2366
   50TYR    HB2 2924  13.603   1.751   6.029  1.0288 -1.5381 -0.9859
   50TYR     CG 2925  13.676   1.887   5.885  0.2211 -0.5441 -0.2422
   50TYR    CD1 2926  13.656   1.985   5.787 -0.1307 -0.3963 -0.0235
   50TYR    HD1 2927  13.563   1.993   5.732 -1.1990 -0.3539  1.7135
   50TYR    CE1 2928  13.756   2.076   5.753  0.0564 -0.5000  0.2469
   50TYR    HE1 2929  13.739   2.156   5.681 -0.8833  1.3664  2.4179
   50TYR     CZ 2930  13.882   2.077   5.817  0.2182  0.2239 -0.0689
   50TYR     OH 2931  13.990   2.156   5.790  0.4357 -0.1140 -0.1931
   50TYR     HH 2932  13.955   2.233   5.746 -2.0678 -1.5864 -0.9669
   50TYR    CE2 2933  13.907   1.967   5.901 -0.2510  0.2472  0.1077
   50TYR    HE2 2934  14.005   1.958   5.946 -0.5022  0.2472  0.6593
   50TYR    CD2 2935  13.807   1.874   5.932  0.0519  0.0140  0.3966
   50TYR    HD2 2936  13.836   1.807   6.011 -1.0664  0.2642  1.0364
   50TYR      C 2937  13.656   1.573   5.829  0.4017  0.1181 -0.2322
   50TYR      O 2938  13.652   1.470   5.896  0.5692  0.0396 -0.3432
   51GLY      N 2939  13.758   1.602   5.748  0.4235  0.1932 -0.1782
   51GLY      H 2940  13.752   1.695   5.708  1.5758  0.2800 -0.1789
   51GLY     CA 2941  13.868   1.509   5.735  0.0821 -0.2725  0.2202
   51GLY    HA1 2942  13.907   1.522   5.634  0.0024 -0.5008  0.1602
   51GLY    HA2 2943  13.837   1.407   5.758  0.0243  0.0815  1.8132
   51GLY      C 2944  13.982   1.534   5.832  0.2430 -0.4157  0.0657
   51GLY      O 2945  13.960   1.555   5.951 -0.5548 -0.4908 -0.0649
   52GLN      N 2946  14.108   1.538   5.788  0.3689 -0.3723  0.4233
   52GLN      H 2947  14.113   1.530   5.687  0.0677 -0.4276  0.4125
   52GLN     CA 2948  14.224   1.552   5.873  0.5837 -0.1373  0.0954
   52GLN     HA 2949  14.215   1.470   5.944 -3.0620 -0.9788 -1.1594
   52GLN     CB 2950  14.351   1.540   5.789  0.0667 -0.4410 -0.6469
   52GLN    HB1 2951  14.429   1.500   5.854 -0.0246 -1.0782 -0.9133
   52GLN    HB2 2952  14.332   1.454   5.724 -1.4122 -0.0465 -0.7738
   52GLN     CG 2953  14.409   1.659   5.714 -0.6721  0.0318 -0.4813
   52GLN    HG1 2954  14.450   1.724   5.792  0.4435 -1.3109  0.0951
   52GLN    HG2 2955  14.336   1.712   5.654  0.2823 -0.6324 -2.3251
   52GLN     CD 2956  14.527   1.617   5.627 -0.2872 -0.0951  0.0899
   52GLN    OE1 2957  14.596   1.518   5.649 -0.0792  0.0148 -0.0681
   52GLN    NE2 2958  14.550   1.686   5.515  0.6745 -0.1809  0.2286
   52GLN   HE21 2959  14.613   1.640   5.451  1.5633 -0.2217  1.1110
   52GLN   HE22 2960  14.479   1.752   5.487 -1.2274 -1.7953  0.9778
   52GLN      C 2961  14.228   1.683   5.951  0.4007 -0.0929  0.0302
   52GLN      O 2962  14.178   1.789   5.912 -0.2574 -0.4593 -0.1350
   53SER      N 2963  14.304   1.672   6.060  0.3226  0.6184  0.1609
   53SER      H 2964  14.358   1.589   6.080 -0.8360  0.1373  1.4316
   53SER     CA 2965  14.344   1.784   6.143  0.0004  0.3137  0.7309
   53SER     HA 2966  14.326   1.876   6.086  0.2340  0.5462  1.0295
   53SER     CB 2967  14.264   1.789   6.273 -0.4344 -0.2418  0.4860
   53SER    HB1 2968  14.156   1.778   6.258 -0.4989  1.3379 -0.4612
   53SER    HB2 2969  14.295   1.704   6.334  1.5268 -1.4165 -1.9522
   53SER     OG 2970  14.294   1.909   6.339  0.0035 -0.0351 -0.0861
   53SER     HG 2971  14.252   1.910   6.425  0.4774 -1.0852  0.1720
   53SER      C 2972  14.492   1.778   6.175 -0.0915  0.3123  1.1595
   53SER      O 2973  14.536   1.673   6.221  0.1494 -0.0360  0.1487
   54SER      N 2974  14.568   1.886   6.154 -0.1316  0.2225  0.5462
   54SER      H 2975  14.524   1.970   6.119 -0.6629  0.0121  0.6938
   54SER     CA 2976  14.712   1.888   6.171 -0.0392  0.1248 -0.1615
   54SER     HA 2977  14.734   1.809   6.243 -0.4743  0.1974  0.0614
   54SER     CB 2978  14.790   1.863   6.043  0.6230  0.9068  0.0796
   54SER    HB1 2979  14.771   1.945   5.974 -1.8078 -0.4817 -1.0503
   54SER    HB2 2980  14.754   1.775   5.989 -0.7569  0.9839  0.8390
   54SER     OG 2981  14.922   1.846   6.089  0.4354  0.0959  0.3419
   54SER     HG 2982  14.944   1.754   6.075  1.2558  0.2542  0.5636
   54SER      C 2983  14.751   2.023   6.229 -0.3765 -0.0061  0.3817
   54SER      O 2984  14.678   2.118   6.200 -0.1199 -0.2360 -1.0737
   55TYR      N 2985  14.857   2.025   6.311 -0.3803  0.0241  0.3844
   55TYR      H 2986  14.918   1.946   6.318  0.3244  0.4346 -0.8265
   55TYR     CA 2987  14.893   2.140   6.391 -0.4046  0.2129  0.1260
   55TYR     HA 2988  14.825   2.223   6.374  0.5788  1.7118  2.8942
   55TYR     CB 2989  14.875   2.102   6.537  0.3166 -0.4199  0.0566
   55TYR    HB1 2990  14.914   2.004   6.564 -0.3622 -0.1217  2.3520
   55TYR    HB2 2991  14.768   2.088   6.553 -0.0422  2.7060  1.0723
   55TYR     CG 2992  14.920   2.201   6.642 -0.0368 -0.3960  0.1902
   55TYR    CD1 2993  15.051   2.191   6.690 -0.0147  0.1522  0.2486
   55TYR    HD1 2994  15.113   2.117   6.641  0.7795 -0.7039  2.4386
   55TYR    CE1 2995  15.101   2.288   6.778  0.4535 -0.3972  0.5979
   55TYR    HE1 2996  15.206   2.298   6.801  0.4444  1.0477  0.0798
   55TYR     CZ 2997  15.016   2.388   6.828  0.6278  0.0725 -0.0252
   55TYR     OH 2998  15.071   2.480   6.912 -0.5598  0.2979  0.5321
   55TYR     HH 2999  15.017   2.559   6.915  1.7406  2.0883 -1.4764
   55TYR    CE2 3000  14.879   2.384   6.796  0.5389 -0.0730  0.3550
   55TYR    HE2 3001  14.807   2.456   6.833 -0.5217  1.0143 -3.3853
   55TYR    CD2 3002  14.832   2.291   6.703  0.4412 -0.0577  0.3882
   55TYR    HD2 3003  14.728   2.284   6.676  1.0638 -1.4630 -2.0011
   55TYR      C 3004  15.035   2.187   6.360 -0.0730 -0.1210  1.0934
   55TYR      O 3005  15.116   2.105   6.319  0.0326  0.4435  0.1315
   56SER      N 3006  15.065   2.316   6.376  0.0319  0.0047 -0.0062
   56SER      H 3007  14.987   2.373   6.407  0.6853  0.3154  1.1448
   56SER     CA 3008  15.200   2.369   6.378  0.0339  0.0003 -0.0020
   56SER     HA 3009  15.264   2.281   6.380 -1.4601 -1.1294  0.2873
   56SER     CB 3010  15.219   2.441   6.245 -0.0424  0.2716  0.1324
   56SER    HB1 3011  15.153   2.524   6.223  1.2562  1.0005 -1.1988
   56SER    HB2 3012  15.200   2.369   6.166 -0.9016  2.2832 -1.5692
   56SER     OG 3013  15.355   2.479   6.237  0.0112  0.2150  0.6876
   56SER     HG 3014  15.369   2.550   6.174  0.6513 -0.8202 -0.3861
   56SER      C 3015  15.224   2.453   6.503 -0.5107  0.2053 -0.0324
   56SER      O 3016  15.140   2.531   6.547 -0.3722  0.0469  0.5263
   57SER      N 3017  15.346   2.450   6.557 -0.4680 -0.2747 -0.1527
   57SER      H 3018  15.417   2.391   6.519  2.0444  0.2979  3.1766
   57SER     CA 3019  15.384   2.530   6.672 -0.1601  0.0392 -0.4687
   57SER     HA 3020  15.319   2.502   6.755  1.4709 -1.7620  0.2834
   57SER     CB 3021  15.516   2.476   6.725  0.0344  0.4158 -0.5687
   57SER    HB1 3022  15.543   2.523   6.820 -1.7238 -0.9314  0.6557
   57SER    HB2 3023  15.600   2.484   6.655 -0.4328  0.8437 -1.0870
   57SER     OG 3024  15.499   2.337   6.746  0.1724  0.4246 -0.3927
   57SER     HG 3025  15.465   2.326   6.835  2.2432 -1.3270  0.2580
   57SER      C 3026  15.400   2.681   6.666 -0.2451  0.0517 -0.4065
   57SER      O 3027  15.430   2.736   6.560  0.2357 -0.1001 -0.3522
   58TYR      N 3028  15.391   2.753   6.778  1.0711 -0.1273 -0.1713
   58TYR      H 3029  15.366   2.704   6.862 -2.2893  1.1925 -0.2656
   58TYR     CA 3030  15.435   2.891   6.789 -0.3491  0.3379 -0.1502
   58TYR     HA 3031  15.373   2.945   6.717 -1.6121 -2.1292 -1.0265
   58TYR     CB 3032  15.386   2.951   6.920  0.3006  0.4061  0.0683
   58TYR    HB1 3033  15.277   2.946   6.929  0.5246 -0.3039  3.7289
   58TYR    HB2 3034  15.421   2.889   7.001 -0.9842  1.7311  1.7149
   58TYR     CG 3035  15.451   3.084   6.949  0.3688  0.3778  0.0444
   58TYR    CD1 3036  15.553   3.101   7.043  0.5861  0.0316 -0.1303
   58TYR    HD1 3037  15.598   3.012   7.084 -0.6773 -0.1400  0.9427
   58TYR    CE1 3038  15.606   3.226   7.078 -0.5013  0.3395  0.4477
   58TYR    HE1 3039  15.682   3.239   7.154 -2.2677 -0.2353  2.4316
   58TYR     CZ 3040  15.558   3.341   7.014 -0.7966  0.1155  0.2604
   58TYR     OH 3041  15.605   3.467   7.035  0.2034 -0.0958 -0.6050
   58TYR     HH 3042  15.571   3.537   6.979  1.5196  0.7004 -0.4598
   58TYR    CE2 3043  15.465   3.324   6.909 -0.4949 -0.0201  0.0118
   58TYR    HE2 3044  15.425   3.412   6.862  2.1317  0.3153 -1.7944
   58TYR    CD2 3045  15.409   3.199   6.880  0.1625 -0.1483 -0.7188
   58TYR    HD2 3046  15.329   3.199   6.807 -1.3790 -0.4333  0.9190
   58TYR      C 3047  15.583   2.909   6.756 -0.0684  0.4314  1.1158
   58TYR      O 3048  15.673   2.834   6.790 -0.4512 -0.5327  0.0861
   59GLY      N 3049  15.610   3.021   6.688  0.1565 -0.3591 -0.1252
   59GLY      H 3050  15.534   3.064   6.637  0.3437 -0.1530 -0.2312
   59GLY     CA 3051  15.746   3.052   6.648 -0.1084  0.3954 -0.4523
   59GLY    HA1 3052  15.756   3.150   6.601  2.3406 -0.2650 -1.4453
   59GLY    HA2 3053  15.810   3.056   6.737 -1.8339  1.0074  0.8216
   59GLY      C 3054  15.798   2.953   6.546 -0.5320 -0.0975 -0.1930
   59GLY      O 3055  15.920   2.939   6.537 -0.4881  0.5823 -0.7095
   60GLN      N 3056  15.719   2.877   6.469 -0.0531 -0.5074 -0.2848
   60GLN      H 3057  15.621   2.884   6.491  0.3277  1.3944  1.0757
   60GLN     CA 3058  15.740   2.799   6.348  0.4358  0.2427 -0.6952
   60GLN     HA 3059  15.839   2.815   6.305  1.1613  0.4614  0.9829
   60GLN     CB 3060  15.726   2.651   6.383 -0.3491  0.3983 -0.3152
   60GLN    HB1 3061  15.630   2.629   6.430  0.3236 -3.8850 -0.5641
   60GLN    HB2 3062  15.805   2.640   6.457  0.5278  0.2342 -1.2365
   60GLN     CG 3063  15.751   2.546   6.275  0.0200 -0.4003  0.5348
   60GLN    HG1 3064  15.684   2.561   6.190  1.2320  3.3283  0.0433
   60GLN    HG2 3065  15.856   2.550   6.247  0.8232  2.0410  3.3974
   60GLN     CD 3066  15.724   2.411   6.340  0.4086 -0.4192  0.6586
   60GLN    OE1 3067  15.808   2.324   6.362  0.3891 -0.5632  0.1777
   60GLN    NE2 3068  15.598   2.367   6.346  0.2962 -0.1653  0.1686
   60GLN   HE21 3069  15.519   2.426   6.321 -0.8010 -2.1613 -1.4336
   60GLN   HE22 3070  15.583   2.278   6.391  2.1398 -0.6389 -0.0558
   60GLN      C 3071  15.636   2.840   6.245  0.3589  0.2000 -0.6335
   60GLN      O 3072  15.536   2.898   6.289  0.1948 -0.5333 -0.0225
   61SER      N 3073  15.657   2.813   6.116  0.2265 -0.4316 -0.5263
   61SER      H 3074  15.738   2.759   6.091  2.6555  2.3585  0.7284
   61SER     CA 3075  15.575   2.852   6.003 -0.4477 -0.0147  0.0933
   61SER     HA 3076  15.547   2.958   6.010 -0.5124 -0.0222 -0.0479
   61SER     CB 3077  15.648   2.839   5.870 -0.0141  0.0386  0.3245
   61SER    HB1 3078  15.591   2.868   5.782  1.8199  0.7935 -0.6883
   61SER    HB2 3079  15.669   2.733   5.855 -0.0394  0.1343 -0.4546
   61SER     OG 3080  15.768   2.913   5.864  0.1226 -0.2247 -0.3221
   61SER     HG 3081  15.823   2.868   5.928 -0.6430 -2.9997 -1.4851
   61SER      C 3082  15.450   2.767   6.005 -0.5791  0.1803  0.3826
   61SER      O 3083  15.456   2.658   6.062 -0.0564 -0.1712 -0.3335
   62GLN      N 3084  15.338   2.823   5.958 -0.2258  0.2661 -0.3732
   62GLN      H 3085  15.346   2.912   5.911 -0.9603 -0.8051 -2.6304
   62GLN     CA 3086  15.206   2.765   5.973 -0.3422  0.4925 -0.5240
   62GLN     HA 3087  15.209   2.734   6.077  3.0016  1.9422 -0.0437
   62GLN     CB 3088  15.093   2.866   5.951 -0.1428  0.7792 -0.2345
   62GLN    HB1 3089  14.995   2.844   5.991  0.7221 -1.1206  0.9477
   62GLN    HB2 3090  15.117   2.963   5.995  0.0114  0.8135 -0.3919
   62GLN     CG 3091  15.076   2.894   5.802 -0.7705 -0.4625 -0.4051
   62GLN    HG1 3092  15.062   2.804   5.742 -1.8576  0.3344 -1.3929
   62GLN    HG2 3093  15.170   2.941   5.774 -1.7228  0.2687 -2.6121
   62GLN     CD 3094  14.954   2.979   5.773 -0.4980 -0.0478 -0.3415
   62GLN    OE1 3095  14.961   3.085   5.711  0.5624 -0.0459 -0.2356
   62GLN    NE2 3096  14.838   2.925   5.809 -0.2226 -0.3829  0.0420
   62GLN   HE21 3097  14.754   2.975   5.782  0.1508  0.3372  0.1998
   62GLN   HE22 3098  14.824   2.832   5.848  2.3586 -0.3912  1.1694
   62GLN      C 3099  15.193   2.635   5.896 -0.3161  0.4283 -0.4189
   62GLN      O 3100  15.273   2.611   5.805  0.8448  0.1589  0.6548
   63ASN      N 3101  15.086   2.559   5.918 -0.4140  0.5625 -0.4314
   63ASN      H 3102  15.031   2.582   5.999 -0.5112  2.2077 -0.9323
   63ASN     CA 3103  15.045   2.446   5.837  0.2022 -0.0141  0.0475
   63ASN     HA 3104  15.128   2.409   5.777 -0.1572 -1.9563  0.6788
   63ASN     CB 3105  14.999   2.333   5.929  0.1456 -0.0090  0.0260
   63ASN    HB1 3106  14.924   2.367   6.000 -0.4961 -0.1574 -0.5747
   63ASN    HB2 3107  15.093   2.307   5.978  1.1875  0.6639 -1.5226
   63ASN     CG 3108  14.927   2.218   5.860 -0.2014 -0.1321  0.5846
   63ASN    OD1 3109  14.812   2.188   5.892 -0.2540 -0.4257  0.1155
   63ASN    ND2 3110  14.990   2.150   5.764  0.3920  0.1454  0.7681
   63ASN   HD21 3111  14.933   2.098   5.698  0.4849  1.0880 -0.0886
   63ASN   HD22 3112  15.085   2.171   5.738  0.2976 -0.3040  0.0410
   63ASN      C 3113  14.943   2.491   5.733  0.6163  0.6193 -0.0839
   63ASN      O 3114  14.875   2.592   5.751 -0.1116  0.2095 -0.5041
   64THR      N 3115  14.923   2.423   5.620 -0.2138  0.0642  0.3906
   64THR      H 3116  14.975   2.338   5.604  0.0326 -0.2173  2.4493
   64THR     CA 3117  14.835   2.462   5.511  0.0906  0.0830  0.1517
   64THR     HA 3118  14.801   2.566   5.517 -2.8964 -0.8608  0.8544
   64THR     CB 3119  14.899   2.460   5.372 -0.0142  0.0561  0.1042
   64THR     HB 3120  14.826   2.489   5.297 -0.2307  2.2023  1.0887
   64THR    CG2 3121  15.012   2.562   5.360 -0.1620  0.1558 -0.4586
   64THR   HG21 3122  15.035   2.567   5.254 -0.4176 -0.3200 -0.5400
   64THR   HG22 3123  14.964   2.656   5.387 -1.3716  0.0725 -2.1688
   64THR   HG23 3124  15.094   2.529   5.425 -0.5747  0.7477  0.3771
   64THR    OG1 3125  14.959   2.336   5.343 -0.1064  0.1924 -0.6722
   64THR    HG1 3126  14.894   2.276   5.304  0.7972 -1.1320 -0.2157
   64THR      C 3127  14.709   2.378   5.511  0.1757 -0.0478  0.6557
   64THR      O 3128  14.707   2.271   5.570 -0.1373 -0.1269  0.5036
   65GLY      N 3129  14.599   2.428   5.454 -0.0772 -0.7558  0.5056
   65GLY      H 3130  14.597   2.526   5.429  1.6116 -0.1157  2.5587
   65GLY     CA 3131  14.476   2.356   5.427 -0.3082 -0.2310  0.1293
   65GLY    HA1 3132  14.499   2.274   5.359  2.8098 -0.1929  0.9592
   65GLY    HA2 3133  14.439   2.314   5.520 -1.0502 -0.7398 -0.3876
   65GLY      C 3134  14.369   2.439   5.358 -0.0708  0.2107  0.2892
   65GLY      O 3135  14.306   2.386   5.267 -0.0460  0.1785  0.2910
   66TYR      N 3136  14.354   2.568   5.389  0.2496  0.2628  0.2325
   66TYR      H 3137  14.421   2.612   5.451 -0.6973  2.0833  0.0300
   66TYR     CA 3138  14.266   2.666   5.329  0.4964 -0.0874 -0.7207
   66TYR     HA 3139  14.244   2.617   5.234 -0.2127 -0.3928 -0.4042
   66TYR     CB 3140  14.132   2.673   5.402  0.8877 -0.2577  0.0150
   66TYR    HB1 3141  14.082   2.576   5.412 -1.6730  1.0969  1.4988
   66TYR    HB2 3142  14.158   2.709   5.502  0.5622  2.6821 -0.8707
   66TYR     CG 3143  14.029   2.764   5.340  0.6062 -0.0990  0.7009
   66TYR    CD1 3144  14.008   2.894   5.388 -0.1937 -0.0594  0.2589
   66TYR    HD1 3145  14.062   2.931   5.474 -1.1371  1.4848  0.2232
   66TYR    CE1 3146  13.926   2.981   5.315  0.5575  0.2301 -0.2471
   66TYR    HE1 3147  13.909   3.080   5.356 -0.7155 -0.0768  0.0081
   66TYR     CZ 3148  13.860   2.937   5.200 -0.4907  0.5334  0.2257
   66TYR     OH 3149  13.771   3.013   5.129 -0.5645 -0.2449 -0.5376
   66TYR     HH 3150  13.738   2.967   5.051 -0.1682  0.5745 -1.2057
   66TYR    CE2 3151  13.885   2.806   5.153  0.1451  0.5906  0.4053
   66TYR    HE2 3152  13.848   2.776   5.057  2.8396 -0.0839 -0.5028
   66TYR    CD2 3153  13.969   2.718   5.222 -0.7068  0.3654  1.1684
   66TYR    HD2 3154  13.988   2.617   5.187  2.8563  1.1322  0.4672
   66TYR      C 3155  14.329   2.802   5.303 -0.1824  0.3774  0.0052
   66TYR      O 3156  14.334   2.889   5.390  0.2082  0.3060  0.0561
   67GLY      N 3157  14.365   2.830   5.178  0.3460 -0.5189 -0.0530
   67GLY      H 3158  14.353   2.761   5.105 -0.2981  1.5093 -1.9884
   67GLY     CA 3159  14.410   2.960   5.131 -0.5068 -0.1030  0.2582
   67GLY    HA1 3160  14.482   2.999   5.202  0.1328  0.9224 -0.9063
   67GLY    HA2 3161  14.455   2.952   5.032  0.4998  0.9246  0.6138
   67GLY      C 3162  14.293   3.056   5.121 -0.3184  0.0703 -0.3375
   67GLY      O 3163  14.178   3.016   5.108 -0.2853 -0.2314  0.2586
   68THR      N 3164  14.325   3.185   5.103 -0.0855  0.0040 -0.4058
   68THR      H 3165  14.419   3.204   5.134  0.4392 -3.9842  1.1102
   68THR     CA 3166  14.235   3.296   5.076 -0.3298 -0.0563  0.1406
   68THR     HA 3167  14.163   3.268   4.999 -0.2944  0.5668 -0.1189
   68THR     CB 3168  14.160   3.335   5.202  0.0177  0.3840  0.2115
   68THR     HB 3169  14.221   3.404   5.261 -1.2457  0.9415  0.9219
   68THR    CG2 3170  14.033   3.408   5.160 -0.3183 -0.1883  0.2192
   68THR   HG21 3171  13.970   3.424   5.248 -0.2812 -1.5831  0.5235
   68THR   HG22 3172  14.067   3.503   5.118  1.3781 -1.3466 -1.1714
   68THR   HG23 3173  13.976   3.355   5.083 -0.1160  0.6698 -0.5435
   68THR    OG1 3174  14.102   3.228   5.274  0.3071 -0.1056 -0.2780
   68THR    HG1 3175  14.095   3.156   5.212 -0.8923 -0.3221  0.0863
   68THR      C 3176  14.315   3.417   5.031 -0.1902 -0.3418 -0.3972
   68THR      O 3177  14.409   3.451   5.102 -0.2967 -0.0838 -0.3778
   69GLN      N 3178  14.299   3.472   4.910  0.4798 -0.1494 -0.4003
   69GLN      H 3179  14.245   3.424   4.840  1.5174 -0.4309 -1.0284
   69GLN     CA 3180  14.370   3.592   4.871 -0.2545  0.3716 -0.1436
   69GLN     HA 3181  14.472   3.585   4.909 -0.2739 -1.1410 -0.3359
   69GLN     CB 3182  14.382   3.589   4.719  0.5077 -0.0077 -0.0799
   69GLN    HB1 3183  14.283   3.577   4.676  0.7545  1.7952 -1.2690
   69GLN    HB2 3184  14.408   3.692   4.693  2.2049 -0.3701  0.0682
   69GLN     CG 3185  14.473   3.486   4.654 -0.2454 -0.5527 -0.2806
   69GLN    HG1 3186  14.444   3.385   4.684 -1.5520 -0.1676 -0.1961
   69GLN    HG2 3187  14.578   3.507   4.675 -0.6963  1.1899  0.3645
   69GLN     CD 3188  14.462   3.492   4.503  0.0714  0.0004 -0.2835
   69GLN    OE1 3189  14.427   3.598   4.452 -0.0352  0.0719 -0.0613
   69GLN    NE2 3190  14.481   3.382   4.429  0.2976 -0.0469 -0.1585
   69GLN   HE21 3191  14.480   3.292   4.475 -0.0419  1.0328  2.1111
   69GLN   HE22 3192  14.465   3.388   4.329  1.3897  0.0225 -0.3383
   69GLN      C 3193  14.306   3.718   4.928 -0.1622  0.5728 -0.4794
   69GLN      O 3194  14.206   3.708   5.000  0.3669  0.2044  0.2118
   70SER      N 3195  14.369   3.833   4.905 -0.3267  0.6722 -0.4359
   70SER      H 3196  14.454   3.833   4.850  1.2502  3.0054  1.7944
   70SER     CA 3197  14.352   3.950   4.988 -0.0742  0.2783  0.1716
   70SER     HA 3198  14.349   3.914   5.091  1.5126 -0.3471  0.0414
   70SER     CB 3199  14.473   4.040   4.964 -0.1691  0.2637 -0.3619
   70SER    HB1 3200  14.568   3.987   4.979  0.3094  1.5185  1.2489
   70SER    HB2 3201  14.450   4.126   5.026 -1.4395 -0.2149 -0.1478
   70SER     OG 3202  14.470   4.099   4.836  0.3397  0.4113 -0.3095
   70SER     HG 3203  14.408   4.171   4.850 -1.3061 -1.2279  1.5741
   70SER      C 3204  14.224   4.029   4.964 -0.3264 -0.0609  0.3887
   70SER      O 3205  14.190   4.125   5.033 -0.6145  0.2013 -0.1217
   71THR      N 3206  14.148   4.001   4.859  0.1217 -0.2737  0.1155
   71THR      H 3207  14.167   3.915   4.809 -1.7503 -1.3801  1.1871
   71THR     CA 3208  14.042   4.084   4.805 -0.0544 -0.5887 -0.0271
   71THR     HA 3209  14.023   4.165   4.876  0.6351  0.3133 -0.8478
   71THR     CB 3210  14.097   4.152   4.680  0.0965  0.1533  0.4371
   71THR     HB 3211  14.121   4.077   4.605 -3.8784 -1.3469  0.4260
   71THR    CG2 3212  13.989   4.246   4.628 -0.3160 -0.5337  0.0247
   71THR   HG21 3213  14.020   4.317   4.551  1.2024 -1.0359  0.1452
   71THR   HG22 3214  13.947   4.298   4.715 -2.0723 -0.6616 -0.6955
   71THR   HG23 3215  13.906   4.195   4.580 -1.7607 -0.5496  2.3738
   71THR    OG1 3216  14.209   4.234   4.704  0.2486  0.1818 -0.3395
   71THR    HG1 3217  14.265   4.227   4.627  0.3410 -1.2778 -0.1524
   71THR      C 3218  13.916   4.004   4.774  0.0398 -0.5452 -0.5411
   71THR      O 3219  13.919   3.913   4.692  0.4235 -0.6189 -0.4442
   72PRO      N 3220  13.804   4.022   4.844  0.2551  0.1352 -0.3651
   72PRO     CD 3221  13.788   4.109   4.959 -0.0122  0.1729 -0.4301
   72PRO    HD1 3222  13.805   4.215   4.939 -1.0954  0.1778 -1.4496
   72PRO    HD2 3223  13.861   4.084   5.036  1.1948 -0.1141 -1.6323
   72PRO     CG 3224  13.638   4.106   4.989  0.1788 -0.1683  0.5412
   72PRO    HG1 3225  13.581   4.179   4.931 -0.3611 -0.2476  0.9676
   72PRO    HG2 3226  13.622   4.123   5.095 -0.5977 -1.1691  0.5902
   72PRO     CB 3227  13.594   3.967   4.947  0.1858  0.0516 -0.2064
   72PRO    HB1 3228  13.486   3.963   4.932  0.4481 -0.2254 -2.3508
   72PRO    HB2 3229  13.636   3.895   5.017  0.7978  1.5857  1.0344
   72PRO     CA 3230  13.682   3.946   4.824  0.3994 -0.1923 -0.0133
   72PRO     HA 3231  13.699   3.839   4.815 -2.8362 -1.1753  3.2237
   72PRO      C 3232  13.601   3.990   4.703 -0.2905 -0.2659  0.4132
   72PRO      O 3233  13.587   4.110   4.677 -0.4131 -0.4438 -0.3644
   73GLN      N 3234  13.553   3.893   4.626  0.3167  0.1692 -0.5376
   73GLN      H 3235  13.583   3.803   4.661  0.2660  0.6881  0.8604
   73GLN     CA 3236  13.476   3.900   4.503 -0.0120  0.1104 -0.3359
   73GLN     HA 3237  13.467   4.008   4.490  1.2987  1.3418  5.7627
   73GLN     CB 3238  13.554   3.827   4.395  0.0240 -0.2500 -0.0676
   73GLN    HB1 3239  13.573   3.722   4.419 -1.1348 -0.2019  1.1226
   73GLN    HB2 3240  13.489   3.818   4.308 -3.6499  1.4575  2.2634
   73GLN     CG 3241  13.687   3.890   4.354 -0.3087  0.5013  0.0044
   73GLN    HG1 3242  13.679   3.998   4.338 -1.7817  0.2562 -1.0402
   73GLN    HG2 3243  13.759   3.873   4.435 -0.6145  2.0424  0.6401
   73GLN     CD 3244  13.742   3.828   4.227  0.2712  0.3087  0.3459
   73GLN    OE1 3245  13.705   3.720   4.182  0.9169  0.4195 -0.4684
   73GLN    NE2 3246  13.813   3.905   4.144 -0.1222  0.1698 -0.1220
   73GLN   HE21 3247  13.825   3.999   4.179 -0.5702  0.2029 -0.0478
   73GLN   HE22 3248  13.819   3.876   4.047 -3.3654 -1.7959  0.1224
   73GLN      C 3249  13.340   3.837   4.530  0.1323 -0.0328  0.0641
   73GLN      O 3250  13.332   3.736   4.600 -0.5107  0.0191  0.0647
   74GLY      N 3251  13.236   3.883   4.460 -0.1093 -0.0759  0.3923
   74GLY      H 3252  13.246   3.951   4.386  1.6826 -0.9345 -0.2189
   74GLY     CA 3253  13.105   3.826   4.480  0.1955 -0.6473  0.7828
   74GLY    HA1 3254  13.116   3.723   4.516 -0.5690 -1.2686 -0.6512
   74GLY    HA2 3255  13.048   3.823   4.387 -0.1277 -1.3650  0.9919
   74GLY      C 3256  13.034   3.891   4.598 -0.7102  0.3038 -0.2630
   74GLY      O 3257  13.095   3.938   4.694 -0.6335  0.3711 -0.3435
   75TYR      N 3258  12.901   3.886   4.597 -0.6906 -0.2888 -0.9317
   75TYR      H 3259  12.857   3.856   4.512 -2.0749  1.2994 -0.8291
   75TYR     CA 3260  12.816   3.936   4.704  0.3901 -0.3159 -0.0445
   75TYR     HA 3261  12.855   4.031   4.739  1.7159 -0.6222 -0.5938
   75TYR     CB 3262  12.675   3.953   4.648  0.3009  0.0859  0.3029
   75TYR    HB1 3263  12.603   3.934   4.728  1.3812 -2.8854  0.7072
   75TYR    HB2 3264  12.674   3.877   4.571  1.4921 -2.0694  2.2856
   75TYR     CG 3265  12.661   4.092   4.590 -0.3175  0.0760  0.4260
   75TYR    CD1 3266  12.617   4.195   4.674  0.1839  0.4508  0.2374
   75TYR    HD1 3267  12.587   4.181   4.777 -1.4019  0.0574 -0.2399
   75TYR    CE1 3268  12.601   4.323   4.621 -0.1198  0.4069  0.2185
   75TYR    HE1 3269  12.554   4.400   4.681 -0.5531  0.1533  0.2060
   75TYR     CZ 3270  12.639   4.351   4.488 -0.7292 -0.0966 -0.0696
   75TYR     OH 3271  12.624   4.478   4.441  0.2719  0.1519  0.2460
   75TYR     HH 3272  12.621   4.466   4.345 -0.5501  1.8268  0.0200
   75TYR    CE2 3273  12.668   4.244   4.401  0.2698 -0.1986  0.3698
   75TYR    HE2 3274  12.682   4.258   4.295 -1.4249  0.0524  0.1568
   75TYR    CD2 3275  12.668   4.114   4.452  0.4645 -0.1802  0.4193
   75TYR    HD2 3276  12.682   4.031   4.385 -0.3629 -0.1070  0.1403
   75TYR      C 3277  12.810   3.852   4.831 -0.4436 -0.2729 -0.0558
   75TYR      O 3278  12.755   3.897   4.931  0.4585 -0.2222  0.4253
   76GLY      N 3279  12.878   3.737   4.829 -0.2187 -0.1494  0.4258
   76GLY      H 3280  12.908   3.717   4.734  0.2856  1.1058  0.2956
   76GLY     CA 3281  12.914   3.652   4.940 -0.2378 -0.0728  0.4910
   76GLY    HA1 3282  12.943   3.718   5.022  3.6592 -1.4561  0.4471
   76GLY    HA2 3283  12.823   3.593   4.955 -1.1051  0.6493 -1.5660
   76GLY      C 3284  13.035   3.564   4.915 -0.2550 -0.0144  0.1993
   76GLY      O 3285  13.069   3.511   4.809 -0.0577 -0.3764  0.4389
   77SER      N 3286  13.108   3.544   5.025  0.3062 -0.2521 -0.2120
   77SER      H 3287  13.068   3.585   5.108  0.4098  0.4295 -0.4937
   77SER     CA 3288  13.233   3.473   5.044  0.4201 -0.0426 -0.1713
   77SER     HA 3289  13.257   3.417   4.953 -0.3360  1.7437 -1.5253
   77SER     CB 3290  13.341   3.569   5.093  0.1274  0.0233  0.3480
   77SER    HB1 3291  13.430   3.515   5.127  0.6591  0.1051 -0.8387
   77SER    HB2 3292  13.308   3.639   5.170  2.7758 -0.3340  1.9276
   77SER     OG 3293  13.387   3.651   4.988 -0.3879 -0.5281 -0.3114
   77SER     HG 3294  13.469   3.689   5.020 -0.9942  1.4704 -0.9815
   77SER      C 3295  13.214   3.373   5.157  0.3768 -0.1664 -0.2880
   77SER      O 3296  13.155   3.405   5.260  0.3351 -0.2333 -0.2903
   78THR      N 3297  13.270   3.252   5.156  0.8311  0.0406 -0.2752
   78THR      H 3298  13.335   3.237   5.081  2.1448  0.4972  0.7386
   78THR     CA 3299  13.258   3.143   5.251 -0.3124  0.0345 -0.4051
   78THR     HA 3300  13.227   3.179   5.348 -1.4027  2.4137 -1.5507
   78THR     CB 3301  13.151   3.039   5.218 -0.0784 -0.2393 -0.3099
   78THR     HB 3302  13.178   2.951   5.276 -0.3014  0.4509  0.8720
   78THR    CG2 3303  13.011   3.090   5.253  0.1204 -0.1456  0.3665
   78THR   HG21 3304  13.003   3.117   5.358 -1.6036  3.7609 -0.5825
   78THR   HG22 3305  12.994   3.183   5.199  1.4846 -0.2652 -0.3196
   78THR   HG23 3306  12.936   3.018   5.221  0.3012 -0.2419  0.1521
   78THR    OG1 3307  13.155   2.990   5.086  0.6010  0.2473 -0.4780
   78THR    HG1 3308  13.086   3.037   5.039  0.2558 -0.1207 -0.3469
   78THR      C 3309  13.396   3.078   5.263 -0.3811 -0.0680 -0.1735
   78THR      O 3310  13.460   3.069   5.159  0.3839  0.2101  0.2655
   79GLY      N 3311  13.438   3.022   5.377 -0.2339 -0.0428 -0.2148
   79GLY      H 3312  13.389   3.035   5.465  1.4460  0.7388  0.6490
   79GLY     CA 3313  13.556   2.939   5.384 -0.1018  0.1658  0.0466
   79GLY    HA1 3314  13.524   2.839   5.354  1.5549 -0.0632 -1.1182
   79GLY    HA2 3315  13.624   2.962   5.303  1.5901  0.4806  1.5017
   79GLY      C 3316  13.620   2.934   5.522  0.3422  0.1646 -0.1564
   79GLY      O 3317  13.589   3.019   5.605 -0.1175 -0.1602  0.0137
   80GLY      N 3318  13.692   2.824   5.541  0.2029  0.0879 -0.0717
   80GLY      H 3319  13.683   2.743   5.481 -0.8395 -1.7130  2.3116
   80GLY     CA 3320  13.766   2.801   5.664  0.3699  0.3807 -0.1186
   80GLY    HA1 3321  13.853   2.867   5.665  0.4289  0.3767 -1.7843
   80GLY    HA2 3322  13.801   2.698   5.667 -0.2223  0.1918  1.6479
   80GLY      C 3323  13.693   2.825   5.796  0.3692 -0.0937 -0.0317
   80GLY      O 3324  13.584   2.773   5.817  0.4781 -0.0627  0.6067
   81TYR      N 3325  13.756   2.904   5.883 -0.1243  0.4209 -0.1326
   81TYR      H 3326  13.853   2.928   5.865  0.7026 -0.5023  2.6059
   81TYR     CA 3327  13.706   2.946   6.012  0.1073  0.2517  0.0142
   81TYR     HA 3328  13.597   2.943   6.011  0.0789 -1.5204  2.2103
   81TYR     CB 3329  13.751   2.834   6.106 -0.1978  0.0592 -0.0652
   81TYR    HB1 3330  13.714   2.850   6.207 -0.1100 -1.0103  0.1425
   81TYR    HB2 3331  13.696   2.748   6.068  1.1030 -0.5955 -0.5270
   81TYR     CG 3332  13.896   2.793   6.113 -0.2242 -0.0183  0.0293
   81TYR    CD1 3333  13.936   2.674   6.052  0.1350  0.3482 -0.4496
   81TYR    HD1 3334  13.866   2.611   6.000 -2.0792  1.7656  0.6817
   81TYR    CE1 3335  14.072   2.640   6.051  0.0945  0.1687  0.3125
   81TYR    HE1 3336  14.101   2.558   5.987  1.1484  2.9486 -3.0889
   81TYR     CZ 3337  14.172   2.720   6.110  0.0842  0.0933  0.4353
   81TYR     OH 3338  14.303   2.683   6.108  0.1297  0.2682  0.1047
   81TYR     HH 3339  14.315   2.598   6.064 -3.4173 -0.0027 -0.6572
   81TYR    CE2 3340  14.128   2.837   6.177  0.2763  0.2406  0.3075
   81TYR    HE2 3341  14.205   2.900   6.217  2.0780 -0.9814 -1.0659
   81TYR    CD2 3342  13.992   2.868   6.183  0.0885 -0.5127  0.1382
   81TYR    HD2 3343  13.955   2.958   6.231 -0.7033  0.0848 -1.5014
   81TYR      C 3344  13.742   3.087   6.057  0.1050  0.2751 -0.0561
   81TYR      O 3345  13.831   3.149   5.999  0.2365  0.0036 -0.1464
   82GLY      N 3346  13.667   3.128   6.159  0.1780  0.6638 -0.1585
   82GLY      H 3347  13.603   3.060   6.198  0.9737 -0.0245 -0.0167
   82GLY     CA 3348  13.675   3.262   6.214 -0.1046  0.4448  0.4221
   82GLY    HA1 3349  13.634   3.336   6.146  0.0033 -0.7824 -1.0377
   82GLY    HA2 3350  13.610   3.264   6.302  0.7754  3.2089  1.1103
   82GLY      C 3351  13.815   3.293   6.267  0.0298  0.0450  0.3091
   82GLY      O 3352  13.889   3.209   6.316  0.1282  0.3595  0.7026
   83SER      N 3353  13.856   3.419   6.249  0.0312 -0.0070 -0.0637
   83SER      H 3354  13.800   3.492   6.208 -0.1149  1.8026  3.0186
   83SER     CA 3355  13.987   3.460   6.295  0.1037  0.0268 -0.2986
   83SER     HA 3356  14.017   3.403   6.383 -0.3554  2.2090  1.3832
   83SER     CB 3357  14.096   3.425   6.194 -0.1758 -0.3740 -0.4606
   83SER    HB1 3358  14.187   3.469   6.235 -0.4382  1.8619 -2.0858
   83SER    HB2 3359  14.107   3.319   6.173  1.4271  0.0047 -1.7512
   83SER     OG 3360  14.071   3.485   6.068 -0.2427  0.0960 -0.2276
   83SER     HG 3361  13.976   3.479   6.063 -0.3247 -1.3883  1.8338
   83SER      C 3362  13.985   3.603   6.349 -0.1879 -0.1813  0.2443
   83SER      O 3363  13.895   3.682   6.322  0.4683  0.5089  0.0665
   84SER      N 3364  14.087   3.631   6.431  0.0213 -0.3506  0.0434
   84SER      H 3365  14.162   3.571   6.460 -0.0268  0.2365  1.4324
   84SER     CA 3366  14.102   3.761   6.494 -0.2402 -0.2702 -0.0592
   84SER     HA 3367  14.002   3.793   6.523  0.2396  0.6882  0.5701
   84SER     CB 3368  14.152   3.744   6.637 -0.2545 -0.0847 -0.0317
   84SER    HB1 3369  14.086   3.681   6.697  0.6809 -0.9010  0.1666
   84SER    HB2 3370  14.165   3.839   6.688  1.6246 -0.3469  0.0536
   84SER     OG 3371  14.278   3.679   6.641 -0.2022  0.0081 -0.1550
   84SER     HG 3372  14.265   3.602   6.696 -2.8338  1.3939  1.3747
   84SER      C 3373  14.169   3.873   6.417 -0.3300 -0.2695 -0.1371
   84SER      O 3374  14.285   3.861   6.379 -0.2663  0.2704 -0.1256
   85GLN      N 3375  14.095   3.974   6.369  0.2309 -0.0403 -0.5384
   85GLN      H 3376  14.007   3.984   6.418  0.3086  0.9033 -0.5793
   85GLN     CA 3377  14.128   4.065   6.262  0.0795  0.2066 -0.3745
   85GLN     HA 3378  14.231   4.059   6.229  0.0259  1.8038 -0.9337
   85GLN     CB 3379  14.045   4.040   6.136 -0.0336 -0.4197 -0.1765
   85GLN    HB1 3380  13.938   4.032   6.151  0.1049  0.5546  1.6340
   85GLN    HB2 3381  14.064   4.119   6.063 -0.3191 -0.6669 -0.5236
   85GLN     CG 3382  14.093   3.904   6.086  0.5515 -0.3830  0.2652
   85GLN    HG1 3383  14.091   3.827   6.163  3.0759 -0.6824  0.1026
   85GLN    HG2 3384  14.194   3.922   6.050  0.2700 -0.0661 -0.3962
   85GLN     CD 3385  14.002   3.866   5.969  0.2534  0.5111  0.1966
   85GLN    OE1 3386  14.038   3.877   5.852 -0.0556 -0.0566  0.0426
   85GLN    NE2 3387  13.885   3.806   5.996  0.2237  0.3812 -0.2219
   85GLN   HE21 3388  13.852   3.794   6.090 -1.6906  0.1714 -0.8812
   85GLN   HE22 3389  13.830   3.784   5.914  0.0147  0.3021 -0.0586
   85GLN      C 3390  14.097   4.210   6.297 -0.3045  0.1200 -0.3520
   85GLN      O 3391  13.984   4.242   6.335 -0.3881 -0.2461 -0.2952
   86SER      N 3392  14.188   4.306   6.276 -0.3419  0.1392 -0.4290
   86SER      H 3393  14.271   4.261   6.240 -0.8138 -1.7214  0.6372
   86SER     CA 3394  14.174   4.448   6.251  0.0376  0.3153  0.3278
   86SER     HA 3395  14.131   4.489   6.342  0.0437  0.6089  0.1980
   86SER     CB 3396  14.312   4.508   6.226  0.2193 -0.3836 -0.4313
   86SER    HB1 3397  14.347   4.458   6.137  0.7831 -1.2336  0.2578
   86SER    HB2 3398  14.303   4.615   6.205 -0.6184 -0.3442  0.0511
   86SER     OG 3399  14.395   4.484   6.337 -0.1820  0.0469 -0.0269
   86SER     HG 3400  14.475   4.536   6.328  0.3369 -0.9004 -1.2259
   86SER      C 3401  14.078   4.483   6.138 -0.0519 -0.1609  0.2520
   86SER      O 3402  14.065   4.396   6.051  0.7354 -0.2524  0.2174
   87SER      N 3403  14.015   4.600   6.140 -0.6255 -0.4585 -0.1935
   87SER      H 3404  14.040   4.669   6.210 -1.6802  0.5184 -0.7258
   87SER     CA 3405  13.904   4.633   6.052 -0.1976  0.4909 -0.3876
   87SER     HA 3406  13.830   4.557   6.073 -0.1736  1.0614  2.1075
   87SER     CB 3407  13.833   4.763   6.090  0.0872  0.4461  0.3000
   87SER    HB1 3408  13.759   4.787   6.014  2.4261  1.4855 -1.7759
   87SER    HB2 3409  13.903   4.846   6.091 -0.8974  1.2967 -0.1344
   87SER     OG 3410  13.782   4.737   6.219 -0.1447  0.4915  0.2169
   87SER     HG 3411  13.726   4.806   6.256  0.3554  0.5785  0.8287
   87SER      C 3412  13.946   4.630   5.905  0.0814  0.1998 -0.3030
   87SER      O 3413  14.056   4.673   5.873  0.2841 -0.6403 -0.7527
   88GLN      N 3414  13.862   4.570   5.821  0.3939 -0.3158 -0.2502
   88GLN      H 3415  13.768   4.548   5.851 -0.2989  1.8310 -0.7151
   88GLN     CA 3416  13.888   4.551   5.680  0.2872 -0.1715 -0.2893
   88GLN     HA 3417  13.977   4.610   5.656 -1.0565  1.7074 -0.8583
   88GLN     CB 3418  13.916   4.402   5.660 -0.5148 -0.3893  0.1818
   88GLN    HB1 3419  13.899   4.391   5.553  0.0705 -2.8727  0.2886
   88GLN    HB2 3420  13.834   4.342   5.699 -0.3500 -1.7419 -1.4868
   88GLN     CG 3421  14.049   4.347   5.710 -0.4837 -0.3885  0.1019
   88GLN    HG1 3422  14.062   4.382   5.812  0.5019  2.0707 -0.7987
   88GLN    HG2 3423  14.129   4.383   5.646 -0.5834 -1.7987 -0.8624
   88GLN     CD 3424  14.047   4.195   5.703 -0.2250 -0.3667 -0.4649
   88GLN    OE1 3425  13.959   4.126   5.652 -0.7047  0.1352 -0.3178
   88GLN    NE2 3426  14.153   4.135   5.758  0.4213  0.2484 -1.0126
   88GLN   HE21 3427  14.232   4.182   5.799  1.8258 -2.0392 -0.8753
   88GLN   HE22 3428  14.157   4.034   5.757  2.0746  0.2702 -0.1674
   88GLN      C 3429  13.770   4.598   5.596 -0.0229 -0.5506 -0.0669
   88GLN      O 3430  13.663   4.623   5.651  0.2928  0.5107  0.0832
   89SER      N 3431  13.790   4.613   5.465  0.2933  0.1603  0.0603
   89SER      H 3432  13.889   4.606   5.444  0.4487  0.9848  0.4641
   89SER     CA 3433  13.682   4.632   5.371  0.1508 -0.0288  0.1863
   89SER     HA 3434  13.623   4.714   5.412  3.0325  1.8365  0.8356
   89SER     CB 3435  13.734   4.689   5.239  0.3706  0.3534  0.4360
   89SER    HB1 3436  13.655   4.704   5.165 -1.6037 -0.6081  2.2453
   89SER    HB2 3437  13.806   4.622   5.192 -0.0320  0.4605 -0.3633
   89SER     OG 3438  13.795   4.814   5.263  0.0450  0.7173 -0.5577
   89SER     HG 3439  13.803   4.855   5.177  0.2360  1.2522 -0.2897
   89SER      C 3440  13.604   4.503   5.348 -0.0247  0.1336 -0.1483
   89SER      O 3441  13.648   4.393   5.381 -0.2668  0.0634 -0.0562
   90SER      N 3442  13.494   4.517   5.274 -0.1678 -0.1420  0.0099
   90SER      H 3443  13.455   4.610   5.265 -1.6053 -0.9044 -2.6048
   90SER     CA 3444  13.409   4.410   5.225  0.2771 -0.5409  0.0966
   90SER     HA 3445  13.460   4.315   5.236  0.0687 -0.8405 -1.3839
   90SER     CB 3446  13.283   4.419   5.312  0.0834  0.3946 -0.2661
   90SER    HB1 3447  13.233   4.516   5.305  0.0083  0.4064  0.3698
   90SER    HB2 3448  13.222   4.337   5.275  1.4827 -0.7914 -0.0236
   90SER     OG 3449  13.314   4.404   5.449 -0.3489  0.3529 -0.1739
   90SER     HG 3450  13.342   4.314   5.466 -0.5501  0.2433 -0.4107
   90SER      C 3451  13.371   4.426   5.079  0.2984 -0.3848  0.1079
   90SER      O 3452  13.383   4.535   5.024  0.1147 -0.4167  0.0035
   91TYR      N 3453  13.304   4.331   5.013 -0.2519 -0.0954  0.2384
   91TYR      H 3454  13.293   4.243   5.062  2.3753 -0.5582  0.1548
   91TYR     CA 3455  13.244   4.350   4.883  0.0638 -0.0072  0.1058
   91TYR     HA 3456  13.315   4.408   4.824  2.0402 -1.3715  1.0283
   91TYR     CB 3457  13.224   4.215   4.815  0.2944 -0.0364  0.0951
   91TYR    HB1 3458  13.155   4.157   4.876 -0.6584  1.8511  0.8927
   91TYR    HB2 3459  13.317   4.157   4.817 -0.6149 -1.5373  0.6718
   91TYR     CG 3460  13.179   4.221   4.671 -0.0318 -0.5397  0.1748
   91TYR    CD1 3461  13.279   4.233   4.573  0.0795 -0.6905  0.2675
   91TYR    HD1 3462  13.385   4.236   4.593  0.0571  1.9927  0.2583
   91TYR    CE1 3463  13.235   4.238   4.441 -0.2200  0.2591  0.3993
   91TYR    HE1 3464  13.311   4.240   4.364  0.7854  0.6321  1.3878
   91TYR     CZ 3465  13.100   4.247   4.400 -0.1571 -0.1349  0.1060
   91TYR     OH 3466  13.069   4.245   4.267 -0.0755 -0.8931  0.0947
   91TYR     HH 3467  13.146   4.225   4.215  0.0663 -2.6691  0.9166
   91TYR    CE2 3468  13.004   4.243   4.502 -0.2649 -0.3306 -0.0018
   91TYR    HE2 3469  12.903   4.215   4.475  0.5477 -1.2583 -2.3208
   91TYR    CD2 3470  13.044   4.233   4.636  0.0405 -0.5798 -0.1121
   91TYR    HD2 3471  12.960   4.224   4.703  0.1465 -0.6639  0.0117
   91TYR      C 3472  13.117   4.433   4.871  0.2069  0.1516 -0.3548
   91TYR      O 3473  13.038   4.437   4.965  0.0365  0.0044 -0.4912
   92GLY      N 3474  13.104   4.503   4.758 -0.2074  0.1872 -0.2892
   92GLY      H 3475  13.185   4.489   4.699  0.0740 -2.2959  0.5300
   92GLY     CA 3476  12.990   4.582   4.716 -0.2285  0.2915 -0.0340
   92GLY    HA1 3477  12.897   4.533   4.743 -0.0082 -0.0081  0.1949
   92GLY    HA2 3478  12.991   4.594   4.608  0.5913  0.3131 -0.0300
   92GLY      C 3479  12.996   4.720   4.779  0.2106  0.1119  0.3285
   92GLY      O 3480  13.098   4.762   4.833  0.5859 -0.3307 -0.0286
   93GLN      N 3481  12.891   4.800   4.758  0.0329 -0.1881  0.0783
   93GLN      H 3482  12.808   4.755   4.723 -0.1400  0.3734 -0.2490
   93GLN     CA 3483  12.883   4.940   4.796 -0.2199 -0.1594 -0.0773
   93GLN     HA 3484  12.985   4.975   4.781  0.7033 -2.6540 -0.2592
   93GLN     CB 3485  12.778   5.012   4.711  0.5062  0.9405 -0.0567
   93GLN    HB1 3486  12.681   4.963   4.722  1.4020 -0.7388  0.7949
   93GLN    HB2 3487  12.761   5.110   4.756  0.5857  1.8944 -1.9903
   93GLN     CG 3488  12.811   5.013   4.562  0.4086  0.2830 -0.0876
   93GLN    HG1 3489  12.810   4.914   4.517  0.9034 -0.9563  2.4391
   93GLN    HG2 3490  12.914   5.048   4.559  0.9627 -1.3782 -1.5783
   93GLN     CD 3491  12.722   5.105   4.480  0.0908  0.2437  0.2100
   93GLN    OE1 3492  12.632   5.171   4.532 -0.1149 -0.0549  0.2358
   93GLN    NE2 3493  12.743   5.112   4.348 -0.0640  0.0311  0.1722
   93GLN   HE21 3494  12.815   5.055   4.308  1.6624  1.9560  0.3317
   93GLN   HE22 3495  12.686   5.173   4.292  0.0704  1.1185  1.1689
   93GLN      C 3496  12.852   4.947   4.944  0.0068  0.2102 -0.0482
   93GLN      O 3497  12.736   4.926   4.981 -0.0396 -0.5632 -0.6154
   94GLN      N 3498  12.951   4.979   5.028  0.2299 -0.2118 -0.1513
   94GLN      H 3499  13.036   5.010   4.983 -0.9127  2.5299 -0.6328
   94GLN     CA 3500  12.947   4.976   5.172 -0.4829 -0.2587 -0.1669
   94GLN     HA 3501  12.844   4.953   5.199 -0.3168 -1.1862 -0.2919
   94GLN     CB 3502  13.032   4.861   5.226 -0.1213 -0.0998 -0.3929
   94GLN    HB1 3503  13.137   4.875   5.202  0.3446 -1.6744  0.6142
   94GLN    HB2 3504  13.019   4.859   5.335  0.3255  0.0949 -0.3345
   94GLN     CG 3505  13.007   4.721   5.171  0.1836 -0.3977  0.2112
   94GLN    HG1 3506  13.055   4.650   5.237  0.0669  0.0938  0.8389
   94GLN    HG2 3507  13.052   4.703   5.073 -0.6740 -1.2347 -0.0423
   94GLN     CD 3508  12.862   4.676   5.177  0.1220 -0.1670  0.4926
   94GLN    OE1 3509  12.780   4.732   5.250  0.1392  0.2871  0.1602
   94GLN    NE2 3510  12.817   4.579   5.097 -0.1978  0.7197 -0.4213
   94GLN   HE21 3511  12.884   4.530   5.039  0.7976 -1.1656  2.1398
   94GLN   HE22 3512  12.719   4.554   5.104 -0.3140  1.5096  1.5649
   94GLN      C 3513  12.997   5.108   5.230 -0.2882 -0.3050 -0.2274
   94GLN      O 3514  13.082   5.175   5.172 -0.3992 -0.0030 -0.0473
   95SER      N 3515  12.939   5.139   5.346  0.0740  0.1686 -0.1709
   95SER      H 3516  12.879   5.072   5.391 -0.0966 -0.2545 -1.0058
   95SER     CA 3517  12.971   5.262   5.415  0.0052  0.0838  0.0132
   95SER     HA 3518  12.989   5.346   5.347  0.8742  1.8080  2.2300
   95SER     CB 3519  12.852   5.308   5.499 -0.0251  0.1441 -0.0636
   95SER    HB1 3520  12.889   5.382   5.570 -0.7881  1.5407 -1.0559
   95SER    HB2 3521  12.818   5.223   5.558  0.1206 -0.3786 -0.7285
   95SER     OG 3522  12.744   5.358   5.423 -0.4725 -0.4829  0.1557
   95SER     HG 3523  12.667   5.300   5.424 -0.9864  0.0941 -2.0572
   95SER      C 3524  13.097   5.248   5.499  0.0517  0.7208  0.0551
   95SER      O 3525  13.116   5.147   5.566  0.5851  0.5717 -0.3161
   96SER      N 3526  13.191   5.343   5.493 -0.1539  0.9307  0.1424
   96SER      H 3527  13.157   5.422   5.440 -2.9115  0.6752  1.3984
   96SER     CA 3528  13.287   5.363   5.600  0.1774  0.1795 -0.0039
   96SER     HA 3529  13.248   5.326   5.694  4.3826 -0.8633  1.5378
   96SER     CB 3530  13.408   5.274   5.572 -0.0578 -0.0865 -0.1751
   96SER    HB1 3531  13.370   5.176   5.542 -0.7762  0.1058  0.0674
   96SER    HB2 3532  13.448   5.315   5.479 -1.7479 -3.1090 -2.4355
   96SER     OG 3533  13.499   5.260   5.678  0.0106 -0.4392 -0.2787
   96SER     HG 3534  13.575   5.216   5.640 -0.5807 -2.1407  0.4436
   96SER      C 3535  13.331   5.507   5.623  0.1218  0.1445  0.3188
   96SER      O 3536  13.284   5.599   5.557  0.3125  0.1091  0.1335
   97TYR      N 3537  13.418   5.528   5.723  0.3571 -0.2864  0.2090
   97TYR      H 3538  13.462   5.444   5.757 -1.4029 -2.2902 -2.0619
   97TYR     CA 3539  13.434   5.658   5.785  0.5682 -0.1149 -0.2001
   97TYR     HA 3540  13.333   5.678   5.820  1.2906  1.1140  1.2868
   97TYR     CB 3541  13.531   5.650   5.903  0.0630 -0.5252  0.1937
   97TYR    HB1 3542  13.628   5.616   5.867  0.3569  1.1271 -0.6436
   97TYR    HB2 3543  13.545   5.748   5.946 -0.3665 -0.2443 -0.2936
   97TYR     CG 3544  13.480   5.565   6.017  0.3267  0.0976  0.7767
   97TYR    CD1 3545  13.542   5.445   6.051  0.3528  0.0019  0.3913
   97TYR    HD1 3546  13.634   5.413   6.005  0.0582  1.2556 -1.1656
   97TYR    CE1 3547  13.483   5.358   6.143 -0.2075 -0.1947 -0.1421
   97TYR    HE1 3548  13.531   5.265   6.172 -1.2434 -0.6136  0.3132
   97TYR     CZ 3549  13.364   5.396   6.208  0.1202 -0.0237  0.3641
   97TYR     OH 3550  13.303   5.315   6.300 -0.2923 -0.4252 -0.2544
   97TYR     HH 3551  13.349   5.231   6.304 -0.5249 -0.6699 -2.0433
   97TYR    CE2 3552  13.311   5.524   6.184 -0.0702 -0.1582  0.0661
   97TYR    HE2 3553  13.225   5.555   6.242 -1.2309 -1.1591 -1.0458
   97TYR    CD2 3554  13.363   5.606   6.083 -0.1549 -0.1142  0.0581
   97TYR    HD2 3555  13.311   5.700   6.070 -0.9828 -0.6876 -0.9620
   97TYR      C 3556  13.487   5.762   5.687 -0.0298 -0.0470 -0.4608
   97TYR      O 3557  13.567   5.725   5.601 -0.3584 -0.1248 -0.7351
   98PRO      N 3558  13.442   5.887   5.701 -0.4001 -0.1305 -0.8955
   98PRO     CD 3559  13.484   5.997   5.616 -0.2014  0.3149 -0.2265
   98PRO    HD1 3560  13.590   6.021   5.617 -0.0756  0.3163 -3.7007
   98PRO    HD2 3561  13.449   5.978   5.515 -0.7979 -0.2371  0.0751
   98PRO     CG 3562  13.418   6.123   5.671 -0.0552  0.2464  0.1107
   98PRO    HG1 3563  13.490   6.205   5.676  2.0196 -1.2644 -2.2814
   98PRO    HG2 3564  13.328   6.148   5.616 -1.6214 -0.2489  2.3353
   98PRO     CB 3565  13.381   6.084   5.813 -0.1214 -0.1632 -0.0167
   98PRO    HB1 3566  13.472   6.096   5.873 -0.6791  3.6793  0.3351
   98PRO    HB2 3567  13.294   6.139   5.848  0.2692  0.9775 -0.7555
   98PRO     CA 3568  13.355   5.934   5.806 -0.0343 -0.1536 -0.5818
   98PRO     HA 3569  13.383   5.892   5.903 -0.3434  0.8740 -0.0258
   98PRO      C 3570  13.209   5.898   5.788 -0.0193 -0.3914 -0.2358
   98PRO      O 3571  13.170   5.855   5.680  0.2722  0.1672 -0.5647
   99GLY      N 3572  13.123   5.911   5.890  0.1169 -0.4142 -0.1179
   99GLY      H 3573  13.155   5.959   5.973  0.8890 -0.7278 -0.2184
   99GLY     CA 3574  12.984   5.870   5.898 -0.2251  0.6721 -0.3578
   99GLY    HA1 3575  12.935   5.873   5.800 -1.2194  0.5319  0.1267
   99GLY    HA2 3576  12.939   5.938   5.970  1.2088  2.6091 -1.1888
   99GLY      C 3577  12.967   5.731   5.958 -0.1784  0.5898 -0.5325
   99GLY      O 3578  13.033   5.696   6.056 -0.0613  0.5024 -0.6421
  100TYR      N 3579  12.878   5.648   5.905 -0.3325  0.1268  0.4283
  100TYR      H 3580  12.834   5.683   5.821  0.1642 -1.1569 -0.3913
  100TYR     CA 3581  12.871   5.506   5.932  0.0552  0.0815  0.2935
  100TYR     HA 3582  12.858   5.495   6.040 -0.6425  1.5016  0.3747
  100TYR     CB 3583  12.749   5.446   5.862  0.2093  0.1299 -0.0204
  100TYR    HB1 3584  12.723   5.350   5.907 -2.0446  0.0557 -1.3110
  100TYR    HB2 3585  12.764   5.424   5.756 -0.2095  0.8474 -0.2350
  100TYR     CG 3586  12.621   5.525   5.876  0.3291  0.3438 -0.1385
  100TYR    CD1 3587  12.542   5.561   5.766 -0.4564 -0.4202  0.1690
  100TYR    HD1 3588  12.561   5.525   5.666 -0.4410  1.2296 -0.4447
  100TYR    CE1 3589  12.415   5.617   5.786 -0.4135 -0.0798 -0.4967
  100TYR    HE1 3590  12.345   5.634   5.705 -0.7738  0.8672  0.0055
  100TYR     CZ 3591  12.366   5.629   5.917  0.3811 -0.0297 -0.1961
  100TYR     OH 3592  12.243   5.687   5.934  0.1107 -0.6998  0.2062
  100TYR     HH 3593  12.203   5.720   5.853  0.1299 -0.4546  0.2957
  100TYR    CE2 3594  12.444   5.588   6.027 -0.2421 -0.6592  0.0232
  100TYR    HE2 3595  12.399   5.601   6.124  2.5178 -2.4147  1.6910
  100TYR    CD2 3596  12.573   5.537   6.006  0.1441  0.3830 -0.2093
  100TYR    HD2 3597  12.630   5.493   6.087  1.0723  0.0271 -1.0378
  100TYR      C 3598  12.993   5.420   5.903  0.1206  0.1114  0.4884
  100TYR      O 3599  13.044   5.437   5.793 -0.1877 -0.0937  0.3127
  101GLY      N 3600  13.040   5.343   6.002 -0.4367 -0.3101  0.4297
  101GLY      H 3601  12.981   5.338   6.083 -1.6240 -2.7419 -0.4660
  101GLY     CA 3602  13.158   5.260   5.987 -0.1272  0.1280  0.4204
  101GLY    HA1 3603  13.169   5.216   5.888  0.0241  0.7914  0.1371
  101GLY    HA2 3604  13.239   5.332   6.000  1.8107 -2.0570  1.0699
  101GLY      C 3605  13.147   5.142   6.082 -0.5970 -0.6511 -0.5861
  101GLY      O 3606  13.068   5.142   6.176  0.3441 -0.2351  0.2135
  102GLN      N 3607  13.237   5.044   6.072  0.1331 -0.1028  0.4494
  102GLN      H 3608  13.309   5.065   6.004  0.1573 -0.7554  0.2614
  102GLN     CA 3609  13.257   4.941   6.172 -0.4211 -0.5435  0.1175
  102GLN     HA 3610  13.168   4.881   6.189 -1.3802  0.1965 -1.9519
  102GLN     CB 3611  13.369   4.850   6.121 -0.0027  0.1235 -0.1765
  102GLN    HB1 3612  13.464   4.902   6.116 -0.4405  1.0796  0.8866
  102GLN    HB2 3613  13.341   4.814   6.022 -2.9272  0.2023  0.5110
  102GLN     CG 3614  13.393   4.723   6.202  0.1263  0.2960  0.0554
  102GLN    HG1 3615  13.300   4.668   6.217 -0.3160  0.9547 -0.1820
  102GLN    HG2 3616  13.423   4.747   6.304 -0.3929 -0.4964  0.4046
  102GLN     CD 3617  13.501   4.638   6.138 -0.5035 -0.1135 -0.4740
  102GLN    OE1 3618  13.529   4.637   6.018  0.2568 -0.0687 -0.3000
  102GLN    NE2 3619  13.567   4.549   6.213 -0.0944  0.2137 -0.4471
  102GLN   HE21 3620  13.658   4.515   6.182  0.3772  0.6604  0.4149
  102GLN   HE22 3621  13.548   4.562   6.311 -1.4391 -1.0460 -0.5176
  102GLN      C 3622  13.307   5.001   6.303 -0.7754  0.6177 -0.2692
  102GLN      O 3623  13.400   5.081   6.302 -0.4589  0.2478 -0.4225
  103GLN      N 3624  13.261   4.945   6.415  0.5296  0.2546  0.0960
  103GLN      H 3625  13.199   4.865   6.417 -1.3666  1.5663 -1.8302
  103GLN     CA 3626  13.289   5.001   6.546 -0.1521  0.3251  0.2149
  103GLN     HA 3627  13.291   5.109   6.534 -1.8796  0.4914  1.1004
  103GLN     CB 3628  13.176   4.960   6.641  0.1458 -0.1574  0.3689
  103GLN    HB1 3629  13.198   4.992   6.742  0.7519 -0.0440  0.2069
  103GLN    HB2 3630  13.169   4.852   6.632  1.1923 -0.1179 -1.4119
  103GLN     CG 3631  13.041   5.017   6.598  0.3317 -0.4226 -0.5986
  103GLN    HG1 3632  13.018   5.012   6.492 -1.9575 -0.7951 -0.1567
  103GLN    HG2 3633  12.963   4.962   6.651 -0.1451  1.4809  0.7816
  103GLN     CD 3634  13.018   5.159   6.648 -0.1739 -0.7897  0.2268
  103GLN    OE1 3635  13.100   5.221   6.715  0.1588 -0.1377 -0.7801
  103GLN    NE2 3636  12.895   5.211   6.636  0.1880  0.1857  0.7037
  103GLN   HE21 3637  12.829   5.154   6.586 -0.4520  0.9583  0.6480
  103GLN   HE22 3638  12.878   5.304   6.671  1.6249  0.4469  0.7764
  103GLN      C 3639  13.418   4.941   6.601 -0.0888  0.0449 -0.2316
  103GLN      O 3640  13.442   4.822   6.584  0.1940  0.1190 -0.3532
  104PRO      N 3641  13.494   5.014   6.683 -0.4858 -0.1162  0.2866
  104PRO     CD 3642  13.613   4.956   6.741 -0.1881  0.2440  0.0378
  104PRO    HD1 3643  13.667   4.892   6.671 -2.4127 -2.0519  0.2699
  104PRO    HD2 3644  13.597   4.902   6.835  2.8852  0.1973  0.6418
  104PRO     CG 3645  13.699   5.077   6.779 -0.2187  0.1099  0.5393
  104PRO    HG1 3646  13.749   5.110   6.688 -1.8076 -0.2973 -0.5426
  104PRO    HG2 3647  13.767   5.049   6.859  0.2356  0.0339  0.1234
  104PRO     CB 3648  13.590   5.176   6.822 -0.0284  0.8204 -0.5733
  104PRO    HB1 3649  13.549   5.134   6.914 -0.0496  0.9521 -0.5222
  104PRO    HB2 3650  13.628   5.277   6.835 -0.0801  0.7373  0.2728
  104PRO     CA 3651  13.486   5.156   6.713 -0.3456 -0.0206 -0.1238
  104PRO     HA 3652  13.391   5.187   6.757  0.9423  0.6589  2.3400
  104PRO      C 3653  13.518   5.246   6.595  0.2802 -0.0751  0.0004
  104PRO      O 3654  13.570   5.204   6.492  0.2352  0.7375 -0.3669
  105ALA      N 3655  13.487   5.376   6.603  0.4625 -0.0168 -0.2210
  105ALA      H 3656  13.453   5.404   6.694 -0.0692  0.7603 -0.6515
  105ALA     CA 3657  13.527   5.488   6.521  0.1021  0.1401 -0.1865
  105ALA     HA 3658  13.534   5.444   6.421 -0.2313  1.1081 -0.6508
  105ALA     CB 3659  13.424   5.600   6.528  0.1972  0.2358 -0.3259
  105ALA    HB1 3660  13.324   5.557   6.524  0.9936 -1.6594 -0.8735
  105ALA    HB2 3661  13.438   5.645   6.626 -0.6249 -1.4640  0.6015
  105ALA    HB3 3662  13.422   5.670   6.444  0.4383  1.6492  0.8101
  105ALA      C 3663  13.666   5.545   6.549  0.3437 -0.2806 -0.5100
  105ALA      O 3664  13.714   5.531   6.661  0.0807 -0.1768 -0.3825
  106PRO      N 3665  13.733   5.617   6.458  0.6168 -0.4277 -0.4229
  106PRO     CD 3666  13.706   5.625   6.316  0.3183 -0.0687 -0.3462
  106PRO    HD1 3667  13.631   5.699   6.288 -2.5955 -2.4818  0.5265
  106PRO    HD2 3668  13.678   5.528   6.277  4.3261 -1.2416 -0.7555
  106PRO     CG 3669  13.843   5.657   6.256  0.7142 -0.1770  0.4774
  106PRO    HG1 3670  13.834   5.713   6.163 -0.4124  1.0503  1.2859
  106PRO    HG2 3671  13.901   5.566   6.247  1.5984  0.5327 -1.6031
  106PRO     CB 3672  13.909   5.746   6.361  0.2679  0.5302  0.1686
  106PRO    HB1 3673  14.013   5.714   6.354  0.5983  1.4382  0.7034
  106PRO    HB2 3674  13.889   5.852   6.345 -1.1404  0.2709  0.0908
  106PRO     CA 3675  13.849   5.698   6.492  0.0312  0.2653 -0.0376
  106PRO     HA 3676  13.920   5.626   6.532 -2.8639 -2.3918  0.7569
  106PRO      C 3677  13.825   5.812   6.589  0.1267  0.3048 -0.0610
  106PRO      O 3678  13.712   5.853   6.618 -0.2327 -0.6088 -0.1410
  107SER      N 3679  13.937   5.868   6.635  0.2259  0.1046 -0.0596
  107SER      H 3680  14.026   5.834   6.601  0.4569 -0.9092  1.4540
  107SER     CA 3681  13.943   5.997   6.700 -0.4438 -0.1467  0.5177
  107SER     HA 3682  13.873   6.004   6.784 -1.0883  0.6073 -0.0561
  107SER     CB 3683  14.079   6.028   6.761  0.0656 -0.5326 -0.3937
  107SER    HB1 3684  14.163   6.017   6.693  0.0354 -2.1970 -0.1958
  107SER    HB2 3685  14.074   6.134   6.788 -1.3185 -0.9326  1.1064
  107SER     OG 3686  14.107   5.949   6.874 -0.3315  0.1657  0.2059
  107SER     HG 3687  14.179   5.887   6.858 -0.4991  0.3917 -1.5580
  107SER      C 3688  13.911   6.105   6.597 -0.1549 -0.1675  0.4070
  107SER      O 3689  13.953   6.100   6.482 -0.3103  0.3413  0.3290
  108SER      N 3690  13.831   6.204   6.636  0.3772  0.4699 -0.0975
  108SER      H 3691  13.790   6.198   6.728 -0.5813  0.1164 -0.5396
  108SER     CA 3692  13.793   6.318   6.555  0.1022  0.2419 -0.2876
  108SER     HA 3693  13.781   6.277   6.455 -0.5619 -0.0917 -0.0785
  108SER     CB 3694  13.660   6.377   6.600  0.1022 -0.1804  0.2790
  108SER    HB1 3695  13.632   6.448   6.522  1.6159  2.5079  2.0210
  108SER    HB2 3696  13.681   6.425   6.695 -0.9618  0.7072  0.0884
  108SER     OG 3697  13.568   6.273   6.625 -0.2054  0.1249  0.4174
  108SER     HG 3698  13.517   6.248   6.548  0.8311 -2.1963  0.4087
  108SER      C 3699  13.897   6.428   6.545  0.6387 -0.1518  0.7847
  108SER      O 3700  13.869   6.539   6.591 -0.5866 -0.2369  0.2678
  109THR      N 3701  14.017   6.390   6.501  0.4974  0.1139  0.1518
  109THR      H 3702  14.025   6.298   6.460 -1.2889  0.2744 -0.6488
  109THR     CA 3703  14.136   6.472   6.496  0.4320  0.2070  0.1165
  109THR     HA 3704  14.121   6.577   6.520  3.4659  1.0619 -1.2118
  109THR     CB 3705  14.235   6.420   6.600  0.3163  0.2489  0.2473
  109THR     HB 3706  14.323   6.484   6.607  0.5547 -0.0057 -0.3655
  109THR    CG2 3707  14.180   6.426   6.742  0.2140 -0.6928  0.2531
  109THR   HG21 3708  14.258   6.413   6.817  0.3473 -0.4307  0.1601
  109THR   HG22 3709  14.142   6.527   6.755  0.9929  0.0387 -2.5216
  109THR   HG23 3710  14.106   6.346   6.748 -0.0882 -0.6159 -1.7248
  109THR    OG1 3711  14.263   6.282   6.587  0.3914  0.2534  0.3626
  109THR    HG1 3712  14.318   6.263   6.663 -1.1787 -0.6782  1.3163
  109THR      C 3713  14.209   6.480   6.363  0.0559  0.0603 -0.1012
  109THR      O 3714  14.186   6.402   6.271  0.2953 -0.2686  0.1154
  110SER      N 3715  14.302   6.576   6.351  0.0811  0.0900  0.3289
  110SER      H 3716  14.319   6.650   6.418 -0.7512 -0.3242  1.0222
  110SER     CA 3717  14.392   6.585   6.238  0.0712  0.1208  0.3232
  110SER     HA 3718  14.337   6.555   6.148 -0.3669  0.7244  0.3809
  110SER     CB 3719  14.441   6.729   6.229  0.0912  0.0660 -0.6289
  110SER    HB1 3720  14.460   6.773   6.327 -0.3371  1.3030 -1.0853
  110SER    HB2 3721  14.535   6.738   6.175 -0.6799 -2.2705 -2.5243
  110SER     OG 3722  14.345   6.811   6.166 -0.2238  0.2127  0.0301
  110SER     HG 3723  14.378   6.901   6.159 -2.6977  1.2136  0.2157
  110SER      C 3724  14.508   6.489   6.255 -0.2005 -0.2916 -0.0965
  110SER      O 3725  14.550   6.461   6.368 -0.3053 -0.5130 -0.1115
  111GLY      N 3726  14.559   6.442   6.141  0.3994 -0.0541  0.0658
  111GLY      H 3727  14.521   6.485   6.057 -0.4306 -1.0951 -0.1177
  111GLY     CA 3728  14.625   6.314   6.136  0.0270 -0.2540  0.1903
  111GLY    HA1 3729  14.605   6.275   6.036  2.5726 -1.4631  0.0561
  111GLY    HA2 3730  14.590   6.241   6.209  0.8825 -1.8483 -0.9282
  111GLY      C 3731  14.777   6.327   6.148  0.0417  0.0180 -0.2852
  111GLY      O 3732  14.825   6.436   6.121  0.9548 -0.2632  0.1875
  112SER      N 3733  14.847   6.220   6.187  0.2088  0.6230  1.0977
  112SER      H 3734  14.800   6.134   6.209  0.2907  0.6186  1.2643
  112SER     CA 3735  14.992   6.218   6.180  0.1484 -0.2109 -0.1647
  112SER     HA 3736  15.021   6.297   6.250 -2.7501  1.8484 -1.0561
  112SER     CB 3737  15.043   6.081   6.222  0.5940 -0.0361 -0.1251
  112SER    HB1 3738  14.995   6.005   6.160  1.4325 -0.0641 -0.7576
  112SER    HB2 3739  15.150   6.072   6.204  0.7108 -0.5960  0.8003
  112SER     OG 3740  15.007   6.064   6.357 -0.4212  0.4998 -0.3168
  112SER     HG 3741  15.069   6.110   6.414 -1.9375  1.2911  0.7594
  112SER      C 3742  15.057   6.248   6.045 -0.1198  0.3771 -0.1677
  112SER      O 3743  14.991   6.226   5.944 -0.0371 -0.6157 -0.0157
  113TYR      N 3744  15.189   6.265   6.035  0.0220  0.0887  0.9713
  113TYR      H 3745  15.244   6.256   6.119 -0.5958 -2.7863  1.1775
  113TYR     CA 3746  15.256   6.291   5.909 -0.5624  0.4250  0.7209
  113TYR     HA 3747  15.208   6.234   5.830 -1.2681  1.3403  0.4757
  113TYR     CB 3748  15.244   6.437   5.868 -0.1021  0.0138 -0.9857
  113TYR    HB1 3749  15.256   6.510   5.949 -0.9217  2.4889 -2.9792
  113TYR    HB2 3750  15.140   6.457   5.843 -1.0596  1.2279  3.1407
  113TYR     CG 3751  15.340   6.482   5.760  0.0424  0.5956 -0.6189
  113TYR    CD1 3752  15.472   6.514   5.792 -0.0929  0.2450  0.3236
  113TYR    HD1 3753  15.497   6.534   5.896 -1.3469 -1.0452  0.9153
  113TYR    CE1 3754  15.567   6.526   5.690  0.2275  0.4483  0.6417
  113TYR    HE1 3755  15.670   6.552   5.710  0.6936 -1.3715  0.8303
  113TYR     CZ 3756  15.531   6.503   5.556  0.1338  0.1720  0.7111
  113TYR     OH 3757  15.621   6.502   5.453 -0.4414  0.2433  0.2029
  113TYR     HH 3758  15.582   6.491   5.366  3.0384 -0.4380 -1.4398
  113TYR    CE2 3759  15.396   6.475   5.526  0.1475  0.6962  0.1110
  113TYR    HE2 3760  15.374   6.438   5.427  0.6653 -1.2244  0.6679
  113TYR    CD2 3761  15.301   6.459   5.628 -0.2388 -0.3059 -0.3874
  113TYR    HD2 3762  15.197   6.435   5.611 -0.8566  0.9478  1.3806
  113TYR      C 3763  15.399   6.240   5.919 -0.5616  0.3110  0.1696
  113TYR      O 3764  15.458   6.240   6.027 -0.3341  0.0530  0.0448
  114GLY      N 3765  15.456   6.187   5.811  0.2787  0.2474  0.6351
  114GLY      H 3766  15.409   6.193   5.722  0.3591  0.2429  0.5925
  114GLY     CA 3767  15.580   6.112   5.810  0.0997 -0.0493 -0.0873
  114GLY    HA1 3768  15.593   6.070   5.710  2.9736  0.1599  0.1064
  114GLY    HA2 3769  15.664   6.179   5.828 -1.9865  2.2555  1.5840
  114GLY      C 3770  15.582   5.984   5.892  0.1812  0.3436  0.5269
  114GLY      O 3771  15.488   5.950   5.963  0.5261 -0.3911  0.6526
  115SER      N 3772  15.686   5.900   5.880 -0.3692 -0.2710  0.0224
  115SER      H 3773  15.775   5.927   5.842  0.7210 -1.5517  1.5006
  115SER     CA 3774  15.677   5.761   5.921 -0.0758 -0.2569  0.1280
  115SER     HA 3775  15.604   5.708   5.861 -1.5283  0.8613  0.8510
  115SER     CB 3776  15.813   5.693   5.902 -0.2757 -0.4890 -0.4795
  115SER    HB1 3777  15.902   5.741   5.943  0.0693 -2.2891  1.0335
  115SER    HB2 3778  15.800   5.596   5.950 -1.4181  1.1391  2.8011
  115SER     OG 3779  15.845   5.677   5.765  0.0735  0.0484 -0.4606
  115SER     HG 3780  15.936   5.648   5.764 -0.0521 -0.3173 -1.6111
  115SER      C 3781  15.642   5.746   6.068 -0.0802  0.1066  0.1660
  115SER      O 3782  15.714   5.793   6.156 -0.2059  0.0486  0.3013
  116SER      N 3783  15.540   5.669   6.106  0.0538 -0.0210  0.2674
  116SER      H 3784  15.501   5.621   6.025  1.8406 -1.6314  0.2894
  116SER     CA 3785  15.491   5.643   6.240 -0.0114  0.4079  0.3272
  116SER     HA 3786  15.482   5.737   6.295  0.3509 -1.2815  3.5078
  116SER     CB 3787  15.360   5.564   6.247  0.2591 -0.0303  0.4593
  116SER    HB1 3788  15.329   5.527   6.345 -1.5955  0.6480  0.1676
  116SER    HB2 3789  15.378   5.474   6.188 -2.3257 -0.0660 -0.4015
  116SER     OG 3790  15.252   5.645   6.208  0.0225 -0.4498  0.2391
  116SER     HG 3791  15.176   5.586   6.205 -0.4277 -0.1251  2.7492
  116SER      C 3792  15.601   5.566   6.311 -0.0973  0.0861  0.1169
  116SER      O 3793  15.682   5.497   6.249 -0.5840  0.2241 -0.6841
  117SER      N 3794  15.593   5.569   6.444  0.4464 -0.0145  0.1564
  117SER      H 3795  15.522   5.627   6.487  2.0006  0.9463  1.5603
  117SER     CA 3796  15.696   5.505   6.523  0.0887 -0.2226  0.4615
  117SER     HA 3797  15.794   5.530   6.482  0.0988 -0.9978 -0.0063
  117SER     CB 3798  15.680   5.547   6.669 -0.7361 -0.1875  0.3642
  117SER    HB1 3799  15.739   5.488   6.739 -2.3172 -1.1965  0.9112
  117SER    HB2 3800  15.574   5.540   6.694 -0.8770  1.4647  0.3338
  117SER     OG 3801  15.729   5.679   6.677  0.1815 -0.4821 -0.1992
  117SER     HG 3802  15.685   5.715   6.754 -1.8342  1.1736 -1.9862
  117SER      C 3803  15.682   5.353   6.518 -0.3463 -0.1808  0.4027
  117SER      O 3804  15.579   5.291   6.545 -0.1585 -0.7972 -0.2877
  118GLN      N 3805  15.787   5.283   6.476 -0.2424 -0.0376  0.4223
  118GLN      H 3806  15.863   5.338   6.439 -0.4958  1.6158  2.1717
  118GLN     CA 3807  15.810   5.142   6.502 -0.2947 -0.1092  0.0828
  118GLN     HA 3808  15.711   5.096   6.506 -1.9382  3.0240 -0.6456
  118GLN     CB 3809  15.881   5.079   6.383  0.1209  0.4054  0.0536
  118GLN    HB1 3810  15.889   4.970   6.385  0.8692  0.4599  0.2604
  118GLN    HB2 3811  15.984   5.115   6.381 -0.7004  2.9698  0.3721
  118GLN     CG 3812  15.811   5.112   6.251  0.0918  0.1978  0.0161
  118GLN    HG1 3813  15.796   5.218   6.227  2.3284  0.4394 -0.5608
  118GLN    HG2 3814  15.884   5.078   6.178  1.1815 -0.8797  1.5287
  118GLN     CD 3815  15.687   5.028   6.225  0.0392  0.2154  0.1981
  118GLN    OE1 3816  15.573   5.073   6.225 -0.0993 -0.1258 -0.2087
  118GLN    NE2 3817  15.704   4.897   6.203  0.2693  0.2852 -0.0494
  118GLN   HE21 3818  15.798   4.861   6.208 -0.3012 -1.2426  0.1177
  118GLN   HE22 3819  15.633   4.833   6.172  1.7188 -1.2556 -0.3627
  118GLN      C 3820  15.886   5.119   6.632  0.5602 -0.1225 -0.4168
  118GLN      O 3821  15.925   5.216   6.697 -0.3606  0.2576 -0.4220
  119SER      N 3822  15.900   4.992   6.671  0.0819 -0.0054  0.1525
  119SER      H 3823  15.858   4.920   6.615 -2.5906  1.4221  0.1936
  119SER     CA 3824  15.985   4.950   6.781  0.3304 -0.3164 -0.1546
  119SER     HA 3825  16.002   5.033   6.850 -0.9410  0.8170 -1.1481
  119SER     CB 3826  15.908   4.837   6.848 -0.0104 -0.2085 -0.3613
  119SER    HB1 3827  15.862   4.769   6.777 -0.1283  1.5377 -2.0483
  119SER    HB2 3828  15.976   4.783   6.914  0.2650  1.4893  0.8307
  119SER     OG 3829  15.808   4.887   6.934  0.6242  0.5040 -0.0283
  119SER     HG 3830  15.768   4.966   6.895 -1.0871 -0.2616  0.1225
  119SER      C 3831  16.116   4.888   6.735  0.5008 -0.0205 -0.0693
  119SER      O 3832  16.115   4.823   6.631 -0.6659  0.1543 -0.1845
  120SER      N 3833  16.229   4.907   6.804  0.5167 -0.0416 -0.0894
  120SER      H 3834  16.215   4.954   6.893 -0.6971  0.3773 -0.4716
  120SER     CA 3835  16.364   4.886   6.758  0.4822  0.2452 -0.3234
  120SER     HA 3836  16.366   4.818   6.672  0.1653 -1.2131  0.7832
  120SER     CB 3837  16.430   5.020   6.726  0.6686  0.0998 -0.5496
  120SER    HB1 3838  16.388   5.100   6.787  1.3268 -0.2576  0.4048
  120SER    HB2 3839  16.537   5.013   6.748  0.4318  0.5675  0.8540
  120SER     OG 3840  16.420   5.055   6.590 -0.0620  0.0962 -0.5012
  120SER     HG 3841  16.457   4.979   6.543 -2.2270 -0.3593 -1.5766
  120SER      C 3842  16.442   4.822   6.872 -0.2512 -0.0178  0.0330
  120SER      O 3843  16.405   4.848   6.987 -0.8156 -0.3102 -0.0784
  121SER      N 3844  16.545   4.746   6.839 -0.3873 -0.3157  0.2922
  121SER      H 3845  16.563   4.716   6.744  3.6703 -1.0961  1.1136
  121SER     CA 3846  16.626   4.686   6.944  0.0495 -0.0588  0.1048
  121SER     HA 3847  16.560   4.636   7.014 -1.2386  0.0437 -1.0041
  121SER     CB 3848  16.730   4.594   6.880  0.0321 -0.0081  0.0031
  121SER    HB1 3849  16.793   4.555   6.960  0.2142 -0.6587 -0.4520
  121SER    HB2 3850  16.681   4.509   6.832 -1.0740  1.2017 -1.1150
  121SER     OG 3851  16.815   4.655   6.786 -0.0235  0.2733  0.1323
  121SER     HG 3852  16.887   4.591   6.780 -1.0812 -0.9535 -0.1680
  121SER      C 3853  16.700   4.794   7.021 -0.1478  0.1841 -0.0436
  121SER      O 3854  16.733   4.900   6.969 -0.1439  0.3153  0.2232
  122TYR      N 3855  16.736   4.762   7.146 -0.0164  0.1502 -0.0898
  122TYR      H 3856  16.716   4.665   7.168 -0.7972 -0.2596 -2.3037
  122TYR     CA 3857  16.787   4.850   7.248  0.1152 -0.3572  0.2877
  122TYR     HA 3858  16.708   4.921   7.272  0.4505  0.0133  0.3139
  122TYR     CB 3859  16.812   4.770   7.376 -0.2333 -0.4006  0.3295
  122TYR    HB1 3860  16.891   4.698   7.354  2.2748  1.2691  3.1173
  122TYR    HB2 3861  16.721   4.720   7.409  0.5501 -0.9655  1.6954
  122TYR     CG 3862  16.861   4.854   7.491 -0.1930 -0.2978  0.2380
  122TYR    CD1 3863  16.782   4.947   7.559  0.0351 -0.0246  0.1345
  122TYR    HD1 3864  16.684   4.974   7.524 -0.8784 -0.1958  2.3643
  122TYR    CE1 3865  16.821   5.024   7.670  0.3339  0.0917 -0.0519
  122TYR    HE1 3866  16.749   5.084   7.723  0.2259 -2.3086  2.8005
  122TYR     CZ 3867  16.953   4.998   7.711  0.4101  0.5904  0.0255
  122TYR     OH 3868  16.990   5.072   7.819  0.5993  0.1124  0.2903
  122TYR     HH 3869  16.914   5.105   7.867  0.8496 -0.1737  0.8943
  122TYR    CE2 3870  17.040   4.909   7.644 -0.1694 -0.0236  0.0840
  122TYR    HE2 3871  17.137   4.900   7.689 -0.5063 -1.3561  0.6011
  122TYR    CD2 3872  16.993   4.834   7.535 -0.1284 -0.1163  0.1297
  122TYR    HD2 3873  17.061   4.768   7.483  0.7364  0.4417  0.5298
  122TYR      C 3874  16.910   4.934   7.215  0.2121 -0.3098  0.7610
  122TYR      O 3875  17.007   4.881   7.162  0.0378  0.0348  0.0951
  123GLY      N 3876  16.904   5.061   7.254  0.2353 -0.1023  0.0938
  123GLY      H 3877  16.823   5.094   7.305  1.1921  1.6920  0.5727
  123GLY     CA 3878  16.987   5.168   7.202 -0.2269  0.2486  0.0618
  123GLY    HA1 3879  16.957   5.263   7.246  0.1659  0.0012  0.8855
  123GLY    HA2 3880  17.089   5.166   7.241 -0.1838 -0.6721 -0.0711
  123GLY      C 3881  16.982   5.189   7.051  0.5468 -0.2586 -0.0453
  123GLY      O 3882  16.905   5.120   6.985  0.5383  0.0193 -0.3284
  124GLN      N 3883  17.065   5.278   6.997 -0.2053  0.3611 -0.2046
  124GLN      H 3884  17.144   5.303   7.055 -1.0407  1.4051  0.5324
  124GLN     CA 3885  17.064   5.307   6.855  0.1533  0.1904 -0.2438
  124GLN     HA 3886  16.998   5.240   6.801  0.1320 -0.0777  0.1137
  124GLN     CB 3887  17.019   5.452   6.838  0.1826  0.2236 -0.0447
  124GLN    HB1 3888  17.039   5.503   6.933 -0.1109  0.4337 -0.0934
  124GLN    HB2 3889  17.064   5.499   6.751  0.9626 -0.6612 -0.1339
  124GLN     CG 3890  16.869   5.461   6.812  0.2168  0.4211 -0.1744
  124GLN    HG1 3891  16.850   5.428   6.710  0.4276 -0.0550 -0.0598
  124GLN    HG2 3892  16.808   5.411   6.888 -0.6401  1.9638  0.2001
  124GLN     CD 3893  16.820   5.605   6.814 -0.2612  0.2589 -0.0734
  124GLN    OE1 3894  16.878   5.697   6.870  0.0831  0.0282 -0.0539
  124GLN    NE2 3895  16.706   5.634   6.749  0.1764  0.2229 -0.8755
  124GLN   HE21 3896  16.687   5.733   6.745  3.3606  0.9817  0.1210
  124GLN   HE22 3897  16.657   5.559   6.703 -1.0427 -0.4761  1.3715
  124GLN      C 3898  17.201   5.282   6.794  0.1668 -0.0706 -0.1084
  124GLN      O 3899  17.295   5.255   6.868 -0.1479 -0.3658  0.1873
  125PRO      N 3900  17.214   5.271   6.661  0.0298  0.3312 -0.1568
  125PRO     CD 3901  17.116   5.311   6.563  0.4682  0.4163 -0.5633
  125PRO    HD1 3902  17.137   5.412   6.530 -1.5319  0.4916 -1.8066
  125PRO    HD2 3903  17.009   5.293   6.575  0.1324  1.2883 -2.0465
  125PRO     CG 3904  17.145   5.214   6.448  0.3212  0.2321 -0.4474
  125PRO    HG1 3905  17.087   5.123   6.460  1.1208 -0.0606  1.6391
  125PRO    HG2 3906  17.118   5.247   6.347  0.5556  0.3135 -0.4844
  125PRO     CB 3907  17.294   5.183   6.457  0.2561 -0.1222 -0.6059
  125PRO    HB1 3908  17.354   5.248   6.394 -0.9114  2.6761  1.0092
  125PRO    HB2 3909  17.303   5.078   6.428  0.6673  0.2222 -1.8103
  125PRO     CA 3910  17.330   5.207   6.603 -0.1917  0.2940 -0.5597
  125PRO     HA 3911  17.345   5.110   6.651  1.2181  1.5808  1.7678
  125PRO      C 3912  17.453   5.292   6.629 -0.0743 -0.0535  0.0621
  125PRO      O 3913  17.450   5.412   6.658  0.0061  0.0370 -0.2979
  126GLN      N 3914  17.569   5.230   6.607  0.0380  0.2081 -0.1001
  126GLN      H 3915  17.559   5.133   6.579  0.1050 -0.5330  2.2031
  126GLN     CA 3916  17.698   5.295   6.622  0.0670  0.1992 -0.3168
  126GLN     HA 3917  17.687   5.396   6.661  1.7637  0.0232  0.7030
  126GLN     CB 3918  17.781   5.211   6.718 -0.2387  0.0346 -0.1939
  126GLN    HB1 3919  17.790   5.111   6.675  3.1264 -0.9762  2.4497
  126GLN    HB2 3920  17.879   5.258   6.724 -0.4618  0.7678 -1.6550
  126GLN     CG 3921  17.725   5.195   6.859  0.4048 -0.0711  0.0533
  126GLN    HG1 3922  17.617   5.180   6.857  0.3738 -0.4171  2.2376
  126GLN    HG2 3923  17.730   5.296   6.901 -1.2109  1.5773 -3.2515
  126GLN     CD 3924  17.793   5.088   6.942  0.1577 -0.4344 -0.2126
  126GLN    OE1 3925  17.898   5.031   6.912  0.1987 -0.4453 -0.0498
  126GLN    NE2 3926  17.730   5.061   7.057  0.3236 -0.2574 -0.0811
  126GLN   HE21 3927  17.647   5.115   7.078  0.5666 -0.0460  0.3654
  126GLN   HE22 3928  17.750   4.987   7.122  1.1175  1.2455  1.4514
  126GLN      C 3929  17.770   5.308   6.488 -0.3914  0.4733 -0.5407
  126GLN      O 3930  17.751   5.228   6.397 -0.3270  0.0177 -0.1584
  127SER      N 3931  17.860   5.407   6.479  0.3475 -0.1741 -0.3185
  127SER      H 3932  17.866   5.473   6.555  0.5932  0.3564 -0.7937
  127SER     CA 3933  17.962   5.408   6.376  0.3784  0.0045 -0.2859
  127SER     HA 3934  17.911   5.377   6.285  0.3672  0.1636 -0.3352
  127SER     CB 3935  17.995   5.554   6.347 -0.3756  0.1192 -0.5846
  127SER    HB1 3936  18.016   5.603   6.442 -1.7935 -1.4703  0.6233
  127SER    HB2 3937  18.072   5.563   6.272 -0.0864 -0.2937 -0.3408
  127SER     OG 3938  17.884   5.621   6.292 -0.2536  0.4145 -0.4758
  127SER     HG 3939  17.856   5.676   6.366  0.9118  1.8524 -1.0493
  127SER      C 3940  18.082   5.316   6.391 -0.1972 -0.7085 -0.0313
  127SER      O 3941  18.129   5.293   6.503 -0.1170 -0.3304  0.0140
  128GLY      N 3942  18.143   5.277   6.279 -0.3771  0.4011 -0.5246
  128GLY      H 3943  18.126   5.327   6.193 -0.8783  1.6110  0.2396
  128GLY     CA 3944  18.222   5.155   6.273 -0.5035  0.3142 -0.4221
  128GLY    HA1 3945  18.274   5.139   6.367  0.5538 -0.9923 -1.2014
  128GLY    HA2 3946  18.303   5.172   6.203 -1.7083  2.4029 -1.4330
  128GLY      C 3947  18.139   5.032   6.237  0.0693 -0.2632  0.2133
  128GLY      O 3948  18.017   5.039   6.227  0.0161 -0.1459  0.8981
  129SER      N 3949  18.206   4.916   6.236  0.2102 -0.1821 -0.3838
  129SER      H 3950  18.302   4.918   6.268 -0.1910 -3.3776  1.4628
  129SER     CA 3951  18.148   4.786   6.211 -0.1796 -0.0625 -0.1273
  129SER     HA 3952  18.097   4.786   6.115 -0.3011  0.8809 -0.0683
  129SER     CB 3953  18.253   4.676   6.191  0.3446  0.3979  0.0571
  129SER    HB1 3954  18.205   4.586   6.154  0.2569  0.3640  0.2556
  129SER    HB2 3955  18.295   4.650   6.288  0.9851  0.0986 -0.3015
  129SER     OG 3956  18.357   4.707   6.102  0.1908 -0.3019 -0.3699
  129SER     HG 3957  18.317   4.733   6.019 -0.5286 -0.7994 -0.1867
  129SER      C 3958  18.043   4.729   6.305 -0.0437 -0.1718 -0.0414
  129SER      O 3959  18.048   4.614   6.350 -0.5992 -0.3979 -0.5478
  130TYR      N 3960  17.941   4.806   6.341  0.1559 -0.1672  0.5385
  130TYR      H 3961  17.935   4.900   6.302  2.7027 -0.0471  0.3038
  130TYR     CA 3962  17.832   4.765   6.428 -0.1817 -0.3919  0.0181
  130TYR     HA 3963  17.881   4.701   6.502  0.7210  1.8371  1.4745
  130TYR     CB 3964  17.769   4.884   6.499  1.1080  0.0979  0.3814
  130TYR    HB1 3965  17.842   4.962   6.518  0.1998  1.4739 -1.4731
  130TYR    HB2 3966  17.699   4.925   6.427  0.5658 -1.8248 -0.2431
  130TYR     CG 3967  17.687   4.861   6.624 -0.0405  0.1872 -0.3346
  130TYR    CD1 3968  17.749   4.789   6.727  0.1390  1.0386  0.1659
  130TYR    HD1 3969  17.855   4.767   6.722  0.4372  2.2874  0.7423
  130TYR    CE1 3970  17.679   4.759   6.845  0.2266  0.2654  0.0268
  130TYR    HE1 3971  17.720   4.694   6.921 -0.4073 -1.9098 -1.3856
  130TYR     CZ 3972  17.548   4.809   6.859  0.0696 -0.2107  0.2779
  130TYR     OH 3973  17.476   4.785   6.972  0.0795  0.6344  0.4689
  130TYR     HH 3974  17.514   4.725   7.036  0.9352  0.1663 -0.4510
  130TYR    CE2 3975  17.481   4.874   6.754  0.0008  0.2031  0.5773
  130TYR    HE2 3976  17.375   4.894   6.761 -0.0661 -0.0787  0.3747
  130TYR    CD2 3977  17.554   4.901   6.638 -0.0770 -0.1848  0.4349
  130TYR    HD2 3978  17.508   4.944   6.550 -0.3498  0.9994  1.1287
  130TYR      C 3979  17.727   4.681   6.356 -0.1748 -0.0351 -0.4134
  130TYR      O 3980  17.727   4.674   6.234  0.5800  0.8766 -0.4831
  131SER      N 3981  17.635   4.620   6.432  0.2831 -0.2875 -0.0523
  131SER      H 3982  17.630   4.639   6.531  0.0737  0.8067 -0.2579
  131SER     CA 3983  17.522   4.551   6.373  0.1674 -0.0812 -0.0734
  131SER     HA 3984  17.496   4.604   6.281  1.6761 -0.2587 -0.6403
  131SER     CB 3985  17.555   4.406   6.337  0.7626  0.0109  0.0835
  131SER    HB1 3986  17.586   4.353   6.427  0.9962 -0.6895 -0.4107
  131SER    HB2 3987  17.461   4.360   6.308  1.0383 -1.5240  1.4612
  131SER     OG 3988  17.655   4.386   6.240  1.1635  0.4842  0.3901
  131SER     HG 3989  17.737   4.392   6.290  1.5831 -0.1282 -0.2076
  131SER      C 3990  17.401   4.543   6.465  0.0908  0.2799 -0.1399
  131SER      O 3991  17.417   4.540   6.587 -0.0528 -0.1554 -0.1301
  132GLN      N 3992  17.279   4.543   6.411  0.1049  0.0005 -0.1762
  132GLN      H 3993  17.273   4.545   6.311 -1.2460 -2.7514 -0.2466
  132GLN     CA 3994  17.156   4.560   6.486 -0.0877  0.3870 -0.5776
  132GLN     HA 3995  17.174   4.505   6.578  1.1586  1.6525 -0.0442
  132GLN     CB 3996  17.136   4.706   6.526  0.4302  0.2710  0.1110
  132GLN    HB1 3997  17.221   4.743   6.583 -1.3176  1.2655  2.2041
  132GLN    HB2 3998  17.043   4.701   6.581  0.1094 -1.6673 -0.5219
  132GLN     CG 3999  17.111   4.813   6.420 -0.1942  0.9499  0.9341
  132GLN    HG1 4000  17.098   4.908   6.471  2.8788  2.3669 -0.6944
  132GLN    HG2 4001  17.027   4.780   6.358 -0.1577  2.1263  0.2198
  132GLN     CD 4002  17.224   4.841   6.323 -0.2229 -0.2410  0.5331
  132GLN    OE1 4003  17.342   4.831   6.357 -0.0963 -0.3612  0.0608
  132GLN    NE2 4004  17.194   4.890   6.202  0.2005 -0.4255  0.3504
  132GLN   HE21 4005  17.266   4.925   6.141 -1.2496  2.7558  0.2808
  132GLN   HE22 4006  17.098   4.903   6.173  0.3689  2.6896  0.8649
  132GLN      C 4007  17.028   4.510   6.419 -0.2839  0.0156  0.0660
  132GLN      O 4008  17.019   4.525   6.297  0.2264  0.6284  0.0962
  133GLN      N 4009  16.934   4.460   6.499 -0.1849  0.0625  0.2119
  133GLN      H 4010  16.950   4.456   6.599 -1.2727  1.4934  0.4796
  133GLN     CA 4011  16.816   4.404   6.436 -0.3307  0.5214  0.0757
  133GLN     HA 4012  16.852   4.342   6.354 -0.7069  1.7561 -1.0514
  133GLN     CB 4013  16.748   4.325   6.547 -0.0937  0.2451  0.0229
  133GLN    HB1 4014  16.730   4.385   6.636  0.1024 -1.1514  1.0582
  133GLN    HB2 4015  16.649   4.298   6.512 -0.2339 -0.4478  0.9078
  133GLN     CG 4016  16.826   4.199   6.585 -0.0265  0.1898 -0.2972
  133GLN    HG1 4017  16.904   4.237   6.650 -0.2912  0.8051 -0.3335
  133GLN    HG2 4018  16.760   4.131   6.639  0.2458  0.1437 -0.0222
  133GLN     CD 4019  16.880   4.113   6.471  0.1019 -0.0343 -0.0692
  133GLN    OE1 4020  16.999   4.084   6.465  0.2073  0.5056 -0.6879
  133GLN    NE2 4021  16.790   4.070   6.382 -0.2000 -0.0269  0.2297
  133GLN   HE21 4022  16.691   4.070   6.399 -0.2969 -2.6718  0.0598
  133GLN   HE22 4023  16.824   4.016   6.304  0.6168  1.0751 -0.1983
  133GLN      C 4024  16.727   4.514   6.379 -0.5019  0.3393 -0.0094
  133GLN      O 4025  16.726   4.627   6.429  0.0297  0.3568 -0.0232
  134PRO      N 4026  16.654   4.481   6.273 -0.0108 -0.3856 -0.1294
  134PRO     CD 4027  16.635   4.349   6.216  0.5647 -0.2930 -0.5459
  134PRO    HD1 4028  16.592   4.269   6.277 -1.1017 -0.1581 -1.4666
  134PRO    HD2 4029  16.728   4.329   6.163 -0.2843  1.1645 -2.7543
  134PRO     CG 4030  16.528   4.368   6.108  0.1273 -0.0297 -0.0717
  134PRO    HG1 4031  16.540   4.301   6.022 -1.2987 -0.2394 -0.1335
  134PRO    HG2 4032  16.432   4.343   6.154 -0.4526  0.2866 -1.0763
  134PRO     CB 4033  16.531   4.517   6.079 -0.2798  0.0017  0.0364
  134PRO    HB1 4034  16.440   4.556   6.033 -0.6378 -0.2873  0.4924
  134PRO    HB2 4035  16.618   4.525   6.013  0.9638 -0.4549  1.5718
  134PRO     CA 4036  16.565   4.579   6.214  0.2093 -0.1236 -0.0264
  134PRO     HA 4037  16.614   4.675   6.198  2.1658 -0.7547  1.7355
  134PRO      C 4038  16.437   4.611   6.291  0.2724 -0.2431  0.1282
  134PRO      O 4039  16.392   4.531   6.372  0.5854 -0.0914  0.4535
  135SER      N 4040  16.387   4.730   6.260 -0.1940 -0.4428  0.1053
  135SER      H 4041  16.413   4.772   6.172  0.9312 -0.1934  0.5343
  135SER     CA 4042  16.271   4.792   6.321  0.2846  0.4305  0.1553
  135SER     HA 4043  16.290   4.803   6.427 -1.5620 -2.0696  0.8429
  135SER     CB 4044  16.258   4.933   6.264  0.1339  0.3162 -0.1003
  135SER    HB1 4045  16.353   4.983   6.286 -0.3242  0.6956  1.1083
  135SER    HB2 4046  16.178   4.988   6.314  0.3810 -0.6651  1.4626
  135SER     OG 4047  16.223   4.931   6.128 -0.0188  0.1930 -0.0593
  135SER     HG 4048  16.137   4.888   6.118 -0.1729 -0.8771  4.0600
  135SER      C 4049  16.149   4.706   6.289  0.7171 -0.1718  0.1040
  135SER      O 4050  16.147   4.642   6.185  0.2355  0.1118 -0.0677
  136TYR      N 4051  16.054   4.690   6.382  0.3194 -0.0453 -0.2786
  136TYR      H 4052  16.053   4.742   6.468  0.2932 -2.3283  1.1917
  136TYR     CA 4053  15.937   4.603   6.376  0.1451  0.1160  0.7080
  136TYR     HA 4054  15.904   4.580   6.275 -2.3851  0.4526  1.4092
  136TYR     CB 4055  15.978   4.476   6.449  0.1602 -0.3304 -0.0771
  136TYR    HB1 4056  15.918   4.392   6.415 -0.0473 -0.7303  1.2205
  136TYR    HB2 4057  16.079   4.450   6.415  1.1717  1.2519  1.5464
  136TYR     CG 4058  15.984   4.488   6.599 -0.2433 -0.2493 -0.0679
  136TYR    CD1 4059  15.873   4.455   6.677  0.2965 -0.5613  0.5820
  136TYR    HD1 4060  15.783   4.420   6.628  1.2693 -0.8574 -1.0807
  136TYR    CE1 4061  15.873   4.461   6.817 -0.4427  0.3364  0.5518
  136TYR    HE1 4062  15.787   4.433   6.877  1.0132 -0.3147  2.4034
  136TYR     CZ 4063  15.995   4.490   6.880  0.0816 -0.5357 -0.0474
  136TYR     OH 4064  16.014   4.513   7.013 -0.5698  0.2489 -0.0845
  136TYR     HH 4065  16.099   4.555   7.033  1.1276 -2.9500  0.0437
  136TYR    CE2 4066  16.112   4.506   6.803 -0.1007 -0.3116 -0.2763
  136TYR    HE2 4067  16.211   4.528   6.840  0.0628  0.2858 -1.0427
  136TYR    CD2 4068  16.108   4.504   6.663 -0.1905  0.2313 -0.2848
  136TYR    HD2 4069  16.202   4.520   6.614 -0.4442 -0.2507 -0.9463
  136TYR      C 4070  15.812   4.661   6.441 -0.3502  0.5622 -0.6156
  136TYR      O 4071  15.817   4.765   6.507  0.1817  0.1712 -0.0240
  137GLY      N 4072  15.699   4.593   6.424 -0.1471 -0.0326  0.3711
  137GLY      H 4073  15.705   4.515   6.360  0.5617 -0.2569  0.6942
  137GLY     CA 4074  15.568   4.650   6.446 -0.0941  0.1363  0.2414
  137GLY    HA1 4075  15.493   4.595   6.389 -0.8916  2.5764 -1.2058
  137GLY    HA2 4076  15.573   4.751   6.406  0.2946 -0.4417 -1.2582
  137GLY      C 4077  15.523   4.645   6.591 -0.4282 -0.4452  0.1226
  137GLY      O 4078  15.572   4.567   6.673  0.4203 -0.0235  0.0269
  138GLY      N 4079  15.435   4.737   6.630 -0.2713 -0.0472 -0.4596
  138GLY      H 4080  15.427   4.818   6.569 -1.2721  1.6390  1.7840
  138GLY     CA 4081  15.383   4.754   6.764  0.4161 -0.1313 -0.1835
  138GLY    HA1 4082  15.408   4.664   6.821 -2.3209  0.0134  1.3940
  138GLY    HA2 4083  15.275   4.762   6.754  0.4398  2.0615  0.6588
  138GLY      C 4084  15.433   4.875   6.842  0.3879 -0.2209 -0.0241
  138GLY      O 4085  15.531   4.942   6.810  0.3914 -0.2210 -0.0141
  139GLN      N 4086  15.360   4.908   6.948  0.3309  0.0277 -0.1386
  139GLN      H 4087  15.278   4.850   6.957  1.0893 -1.2470 -1.2122
  139GLN     CA 4088  15.398   5.000   7.054  0.1892 -0.1230  0.0443
  139GLN     HA 4089  15.437   5.092   7.011  0.7864  0.2054  1.2452
  139GLN     CB 4090  15.285   5.038   7.149 -0.3265 -0.2626 -0.5035
  139GLN    HB1 4091  15.262   4.950   7.209 -1.0010  0.4187  0.2700
  139GLN    HB2 4092  15.324   5.096   7.233 -0.1882  1.0587 -1.4449
  139GLN     CG 4093  15.166   5.119   7.099  0.1782  0.8462  0.0416
  139GLN    HG1 4094  15.141   5.079   7.001 -0.2839 -0.7423  0.7707
  139GLN    HG2 4095  15.190   5.225   7.093 -1.8681  1.3223 -0.7487
  139GLN     CD 4096  15.039   5.096   7.181 -0.3642  0.7177 -0.8151
  139GLN    OE1 4097  14.968   4.999   7.157  0.2355  0.0970 -0.1300
  139GLN    NE2 4098  15.010   5.182   7.280  0.2964  0.3286 -0.2750
  139GLN   HE21 4099  15.071   5.261   7.297 -0.3487  0.7431  0.1145
  139GLN   HE22 4100  14.939   5.160   7.348 -0.7356 -0.1946 -1.4845
  139GLN      C 4101  15.516   4.944   7.131  0.2518  0.0789  0.0967
  139GLN      O 4102  15.517   4.831   7.180 -0.1360 -0.0475 -0.1789
  140GLN      N 4103  15.617   5.028   7.153  0.0824  0.3928 -0.3209
  140GLN      H 4104  15.598   5.115   7.104 -1.2943 -0.9143 -2.2366
  140GLN     CA 4105  15.747   5.003   7.213 -0.1806 -0.0836  0.0489
  140GLN     HA 4106  15.785   4.906   7.178  0.5372  0.7642 -1.6362
  140GLN     CB 4107  15.847   5.112   7.177 -0.3850 -0.2414 -1.0317
  140GLN    HB1 4108  15.816   5.204   7.226  0.7550  0.4354 -1.5428
  140GLN    HB2 4109  15.850   5.127   7.069 -2.8908 -2.2427 -1.4799
  140GLN     CG 4110  15.988   5.086   7.230 -0.4358 -0.3119 -0.9314
  140GLN    HG1 4111  16.049   5.173   7.208 -2.9466  1.1598 -2.6303
  140GLN    HG2 4112  15.980   5.074   7.338 -0.2801 -0.6465 -0.9559
  140GLN     CD 4113  16.055   4.971   7.156  0.0940 -0.0698 -0.8275
  140GLN    OE1 4114  16.121   4.979   7.052  0.9627 -0.0546 -0.2827
  140GLN    NE2 4115  16.044   4.846   7.202 -0.2801  0.2046 -0.1614
  140GLN   HE21 4116  16.095   4.771   7.159  0.9947 -0.4153  2.2462
  140GLN   HE22 4117  16.002   4.826   7.292 -1.2561  2.0676 -0.1418
  140GLN      C 4118  15.729   4.988   7.363  0.5059 -0.0519  0.1342
  140GLN      O 4119  15.750   5.086   7.435  0.3109 -0.0740  0.2199
  141GLN      N 4120  15.692   4.867   7.406  0.1000 -0.1159 -0.3866
  141GLN      H 4121  15.658   4.802   7.338 -0.5389  0.7396 -0.9062
  141GLN     CA 4122  15.667   4.837   7.545 -0.1140  0.1728 -0.3627
  141GLN     HA 4123  15.722   4.908   7.607 -0.3385  0.4450 -0.4680
  141GLN     CB 4124  15.516   4.847   7.569 -0.0105 -0.2149  0.4856
  141GLN    HB1 4125  15.495   4.792   7.661  0.9397  2.3851  2.4074
  141GLN    HB2 4126  15.471   4.788   7.490  1.6698  0.6549 -1.2118
  141GLN     CG 4127  15.447   4.981   7.596  0.3406  0.0922 -0.1277
  141GLN    HG1 4128  15.340   4.960   7.593  0.2680  0.4371  0.1025
  141GLN    HG2 4129  15.489   5.046   7.519 -1.2010 -0.0225 -1.1096
  141GLN     CD 4130  15.484   5.037   7.732 -0.2584 -0.3122  0.2027
  141GLN    OE1 4131  15.599   5.060   7.767 -0.1704 -0.6330  0.1273
  141GLN    NE2 4132  15.387   5.069   7.819 -0.2480  0.2947 -0.0036
  141GLN   HE21 4133  15.291   5.062   7.791 -0.6277 -0.3518  1.3690
  141GLN   HE22 4134  15.407   5.076   7.918 -1.7429  0.9686  0.2660
  141GLN      C 4135  15.718   4.702   7.592  0.3261  0.2974 -0.4770
  141GLN      O 4136  15.719   4.677   7.712  0.1805 -0.3368 -0.6027
  142SER      N 4137  15.767   4.612   7.506  0.1949 -0.5786  0.3559
  142SER      H 4138  15.762   4.633   7.408 -1.1742  0.9960  0.7146
  142SER     CA 4139  15.821   4.480   7.536  0.0615 -0.5920  0.5471
  142SER     HA 4140  15.853   4.474   7.640  0.5844 -0.1594  0.4176
  142SER     CB 4141  15.719   4.369   7.512  0.3603 -0.7330 -0.0854
  142SER    HB1 4142  15.689   4.342   7.410 -1.6429  1.1126 -0.0628
  142SER    HB2 4143  15.770   4.285   7.558 -0.4296 -0.5024  1.2502
  142SER     OG 4144  15.606   4.396   7.592  0.4706  0.1619 -0.2135
  142SER     HG 4145  15.553   4.464   7.551  0.0571 -1.1187 -1.9363
  142SER      C 4146  15.952   4.468   7.458  0.0051 -0.0387  0.3565
  142SER      O 4147  15.949   4.457   7.336  0.1464  0.0398  0.3459
  143TYR      N 4148  16.068   4.471   7.523  0.0377  0.6301  0.2680
  143TYR      H 4149  16.069   4.478   7.624 -1.3460 -2.5958  0.5973
  143TYR     CA 4150  16.194   4.444   7.457 -0.0920 -0.1480  0.3309
  143TYR     HA 4151  16.204   4.498   7.363  2.5836 -3.3604 -1.4431
  143TYR     CB 4152  16.312   4.504   7.534  0.2333 -0.2326 -0.0950
  143TYR    HB1 4153  16.389   4.445   7.484 -0.0872 -0.9958  0.2797
  143TYR    HB2 4154  16.316   4.468   7.637  0.0242 -0.6129 -0.2131
  143TYR     CG 4155  16.334   4.653   7.525  0.7245 -0.2634  0.5631
  143TYR    CD1 4156  16.415   4.706   7.424  0.0627 -0.2169  0.0589
  143TYR    HD1 4157  16.447   4.646   7.340  1.2955 -0.3667  0.6255
  143TYR    CE1 4158  16.452   4.840   7.439 -0.3325 -0.0654 -0.2846
  143TYR    HE1 4159  16.510   4.885   7.361  0.8251  2.4650  1.8634
  143TYR     CZ 4160  16.419   4.923   7.549 -0.0265 -0.1262 -0.1467
  143TYR     OH 4161  16.455   5.054   7.553  0.3342 -0.2090 -0.5852
  143TYR     HH 4162  16.495   5.083   7.470 -2.0615  0.4836 -1.6108
  143TYR    CE2 4163  16.333   4.865   7.644 -0.1896 -0.0395 -0.2407
  143TYR    HE2 4164  16.290   4.927   7.721 -0.8949  2.2543 -2.3623
  143TYR    CD2 4165  16.295   4.730   7.635  0.9165 -0.4424  0.7605
  143TYR    HD2 4166  16.226   4.693   7.709 -1.5858  1.6476 -0.3389
  143TYR      C 4167  16.222   4.300   7.418  0.2192  0.0370 -0.1476
  143TYR      O 4168  16.177   4.210   7.490 -0.7228  0.7221  0.1380
  144GLY      N 4169  16.295   4.275   7.310  0.2327 -0.3285 -0.0573
  144GLY      H 4170  16.326   4.355   7.256  0.7354 -0.2820  0.2926
  144GLY     CA 4171  16.355   4.145   7.286  0.0948 -0.3526 -0.2733
  144GLY    HA1 4172  16.285   4.062   7.283  1.1182 -1.2620  0.3104
  144GLY    HA2 4173  16.388   4.141   7.182  1.8306 -0.1493  0.2284
  144GLY      C 4174  16.469   4.108   7.380  0.1443 -0.2540 -0.2943
  144GLY      O 4175  16.455   4.089   7.501 -0.3917 -0.0955 -0.3278
  145GLN      N 4176  16.582   4.098   7.310  0.4387  0.0073  0.1354
  145GLN      H 4177  16.579   4.133   7.215 -3.3235  2.3389  0.8667
  145GLN     CA 4178  16.712   4.064   7.363  0.4090 -0.1715  0.0946
  145GLN     HA 4179  16.709   4.071   7.472  2.5102  1.1661  0.1162
  145GLN     CB 4180  16.748   3.921   7.324  0.1805 -0.1536 -0.1855
  145GLN    HB1 4181  16.851   3.908   7.359  0.2741  3.5913  1.4359
  145GLN    HB2 4182  16.753   3.921   7.215 -0.5057  0.0807 -0.2193
  145GLN     CG 4183  16.656   3.812   7.378 -0.2281  0.0591 -0.4496
  145GLN    HG1 4184  16.559   3.822   7.330 -0.8368 -2.5204  0.1474
  145GLN    HG2 4185  16.650   3.841   7.483  3.4463  1.1042 -0.3884
  145GLN     CD 4186  16.704   3.672   7.343 -0.2483  0.0408 -0.4052
  145GLN    OE1 4187  16.770   3.644   7.244 -0.6332  0.0738 -0.6717
  145GLN    NE2 4188  16.659   3.573   7.420  0.4092 -0.3261 -0.4834
  145GLN   HE21 4189  16.702   3.482   7.410 -0.4643 -0.8149  0.1126
  145GLN   HE22 4190  16.602   3.600   7.499  0.5293 -0.0600 -0.4860
  145GLN      C 4191  16.819   4.157   7.308  0.0970 -0.0792 -0.3559
  145GLN      O 4192  16.804   4.202   7.194  0.0223 -0.0685 -0.3418
  146GLN      N 4193  16.935   4.155   7.373 -0.4365  0.5297  0.6562
  146GLN      H 4194  16.932   4.109   7.463  0.2356 -1.2517 -0.1784
  146GLN     CA 4195  17.063   4.201   7.321 -0.1301 -0.4399  0.5231
  146GLN     HA 4196  17.041   4.223   7.217  1.0317 -0.8336  0.1784
  146GLN     CB 4197  17.113   4.319   7.404  0.0866  0.0819 -0.3361
  146GLN    HB1 4198  17.111   4.308   7.513  1.8162  2.9258  0.0738
  146GLN    HB2 4199  17.217   4.339   7.380 -0.1156  0.3274 -1.0187
  146GLN     CG 4200  17.028   4.443   7.380  0.4481  0.3672 -0.1427
  146GLN    HG1 4201  17.065   4.531   7.433  0.1356  1.6994 -2.0166
  146GLN    HG2 4202  16.928   4.439   7.421  0.1365 -2.7138 -0.9588
  146GLN     CD 4203  17.021   4.482   7.233  0.0322  0.2130 -0.1642
  146GLN    OE1 4204  16.945   4.436   7.148 -0.5405  0.0395  0.4392
  146GLN    NE2 4205  17.088   4.591   7.196 -0.0953  0.2858 -0.1818
  146GLN   HE21 4206  17.151   4.627   7.267  0.6544 -3.3176  1.1614
  146GLN   HE22 4207  17.087   4.614   7.097 -1.5737 -0.1756 -0.2887
  146GLN      C 4208  17.169   4.092   7.326  0.5560  0.2293  0.6996
  146GLN      O 4209  17.169   4.008   7.416 -0.1562 -0.3222  0.1950
  147GLN      N 4210  17.268   4.093   7.236 -0.2730 -0.4869 -0.2403
  147GLN      H 4211  17.247   4.157   7.161  1.7461  1.5172  0.7755
  147GLN     CA 4212  17.376   3.996   7.239  0.1303 -0.0343 -0.0124
  147GLN     HA 4213  17.340   3.908   7.292 -1.3453  0.4968 -0.0788
  147GLN     CB 4214  17.411   3.945   7.100 -0.2158 -0.3642  0.0190
  147GLN    HB1 4215  17.318   3.897   7.069  0.1603 -0.9144 -0.2728
  147GLN    HB2 4216  17.483   3.863   7.104  0.3043 -0.0691 -2.0189
  147GLN     CG 4217  17.455   4.054   7.003  0.1251 -0.4607  0.0635
  147GLN    HG1 4218  17.547   4.097   7.044 -0.6831  1.4012  0.0341
  147GLN    HG2 4219  17.385   4.137   7.009 -0.6608 -1.1638  0.9944
  147GLN     CD 4220  17.492   4.008   6.863  0.2968 -0.4457  0.1042
  147GLN    OE1 4221  17.513   3.891   6.833  0.5841 -0.4380  0.2726
  147GLN    NE2 4222  17.503   4.105   6.771 -0.1748 -0.1238  0.3856
  147GLN   HE21 4223  17.513   4.078   6.675 -0.1114  2.8336 -0.5421
  147GLN   HE22 4224  17.486   4.203   6.788 -1.5937 -0.3240  0.2367
  147GLN      C 4225  17.496   4.054   7.312  0.7818 -0.4218 -0.7590
  147GLN      O 4226  17.519   4.174   7.306  0.3856 -0.2607  0.5304
  148SER      N 4227  17.572   3.973   7.386  0.6345 -0.5075 -0.7001
  148SER      H 4228  17.545   3.877   7.401  0.5719 -0.0126  3.3393
  148SER     CA 4229  17.700   4.003   7.446  0.2610  0.4117 -0.3504
  148SER     HA 4230  17.730   3.922   7.512  1.4792  1.5197  0.5176
  148SER     CB 4231  17.804   4.012   7.335  0.2535 -0.1850 -0.4056
  148SER    HB1 4232  17.901   4.015   7.385  1.3031 -1.3868 -2.2526
  148SER    HB2 4233  17.782   4.098   7.273 -1.2574  0.2285  0.6687
  148SER     OG 4234  17.802   3.888   7.268  0.2694 -0.3432 -0.1147
  148SER     HG 4235  17.836   3.815   7.320  0.2789 -0.8632 -0.8370
  148SER      C 4236  17.687   4.121   7.543  0.0964  0.1958 -0.1091
  148SER      O 4237  17.774   4.207   7.544  0.2609  0.0303 -0.1747
  149TYR      N 4238  17.572   4.136   7.609 -0.0144  0.3144 -0.3251
  149TYR      H 4239  17.509   4.057   7.609  0.3206  0.0438 -0.1328
  149TYR     CA 4240  17.534   4.256   7.681 -0.0601  0.1182 -0.0194
  149TYR     HA 4241  17.621   4.306   7.723 -1.1523  2.0030  0.1213
  149TYR     CB 4242  17.466   4.356   7.588  0.0173  0.0640 -0.1338
  149TYR    HB1 4243  17.375   4.310   7.549  0.7570  0.3755 -2.3887
  149TYR    HB2 4244  17.532   4.378   7.504  0.4078  0.6289  0.3114
  149TYR     CG 4245  17.435   4.495   7.639 -0.3300 -0.1843  0.3405
  149TYR    CD1 4246  17.318   4.516   7.713 -0.7606 -0.3435 -0.2917
  149TYR    HD1 4247  17.242   4.439   7.721 -1.4130  0.2979 -0.2288
  149TYR    CE1 4248  17.299   4.643   7.768  0.0016 -0.1790 -0.3946
  149TYR    HE1 4249  17.212   4.661   7.829 -0.2891  2.8329 -1.5235
  149TYR     CZ 4250  17.384   4.752   7.740 -0.3679  0.0956 -0.4558
  149TYR     OH 4251  17.366   4.880   7.785 -0.4923 -0.2330  0.4630
  149TYR     HH 4252  17.442   4.938   7.781 -1.8783  1.8363  2.1042
  149TYR    CE2 4253  17.502   4.728   7.668  0.0772  0.0392  0.2770
  149TYR    HE2 4254  17.585   4.798   7.677  1.9206 -1.6948 -1.8851
  149TYR    CD2 4255  17.527   4.599   7.620 -0.4563 -0.0780  0.3151
  149TYR    HD2 4256  17.624   4.576   7.580 -0.1579  1.7737 -0.1202
  149TYR      C 4257  17.443   4.216   7.797 -0.2217  0.4167 -0.0414
  149TYR      O 4258  17.325   4.187   7.779 -0.1835  0.5165 -0.4665
  150ASN      N 4259  17.511   4.209   7.912 -0.0832  0.0602 -0.1434
  150ASN      H 4260  17.610   4.226   7.918 -0.1060  0.5476 -0.9320
  150ASN     CA 4261  17.452   4.155   8.033 -0.1796  0.5470  0.0267
  150ASN     HA 4262  17.395   4.074   7.988  2.3262 -0.6441 -1.2253
  150ASN     CB 4263  17.561   4.087   8.115 -0.4174  0.0296 -0.0838
  150ASN    HB1 4264  17.624   4.028   8.048 -2.0510 -2.5093  0.5017
  150ASN    HB2 4265  17.623   4.164   8.160 -1.8910  1.5447 -0.5654
  150ASN     CG 4266  17.506   4.004   8.230 -1.0378  0.4398 -0.0838
  150ASN    OD1 4267  17.508   4.049   8.344  0.5651  0.2717 -0.0266
  150ASN    ND2 4268  17.440   3.892   8.199  0.6519 -0.6067 -0.0202
  150ASN   HD21 4269  17.434   3.866   8.102 -0.6049 -0.8742  0.1014
  150ASN   HD22 4270  17.354   3.877   8.251  0.5694 -0.3744 -0.0894
  150ASN      C 4271  17.358   4.246   8.110 -0.4169  0.0224  0.3617
  150ASN      O 4272  17.269   4.187   8.171 -0.2759 -0.7909 -0.2172
  151PRO      N 4273  17.365   4.380   8.103 -0.1811 -0.0007  0.1520
  151PRO     CD 4274  17.482   4.452   8.057 -0.1674 -0.1665 -0.0735
  151PRO    HD1 4275  17.581   4.413   8.082 -0.0098 -0.8623 -1.6975
  151PRO    HD2 4276  17.467   4.459   7.950 -0.3915 -1.2864 -0.1292
  151PRO     CG 4277  17.467   4.589   8.123  0.2953 -0.3769  0.4754
  151PRO    HG1 4278  17.511   4.664   8.058 -1.1875  0.9377  0.9402
  151PRO    HG2 4279  17.534   4.591   8.209  1.8523  0.8496 -0.7070
  151PRO     CB 4280  17.319   4.610   8.149  0.2732  0.2759 -0.1568
  151PRO    HB1 4281  17.292   4.681   8.227 -0.6787  1.5138 -1.5577
  151PRO    HB2 4282  17.270   4.636   8.055  1.9419 -0.5116 -1.2840
  151PRO     CA 4283  17.275   4.466   8.177  0.2366  0.3627  0.2423
  151PRO     HA 4284  17.286   4.448   8.283  2.0358  0.1228  0.0450
  151PRO      C 4285  17.131   4.440   8.135  0.3149  0.3827 -0.0429
  151PRO      O 4286  17.108   4.411   8.018  0.5020 -0.0182  0.0176
  152PRO      N 4287  17.034   4.466   8.223  0.0863 -0.0121 -0.1771
  152PRO     CD 4288  17.047   4.497   8.364 -0.3314  0.1763 -0.1788
  152PRO    HD1 4289  17.051   4.606   8.369  0.8141  0.1700 -0.7625
  152PRO    HD2 4290  17.131   4.453   8.417 -0.5133  0.9514  0.7716
  152PRO     CG 4291  16.915   4.452   8.425  0.0145 -0.1626  0.3269
  152PRO    HG1 4292  16.892   4.478   8.529 -0.0841 -0.4715  0.3846
  152PRO    HG2 4293  16.928   4.344   8.426  2.5318  0.0835  0.8901
  152PRO     CB 4294  16.823   4.514   8.320  0.5453  0.0823  0.0025
  152PRO    HB1 4295  16.725   4.466   8.331  1.7448 -2.3197  0.8345
  152PRO    HB2 4296  16.811   4.617   8.354  1.3162 -0.1663  1.0654
  152PRO     CA 4297  16.894   4.484   8.189  0.2440  0.9127 -0.3614
  152PRO     HA 4298  16.857   4.391   8.145  1.8129 -0.0015  0.1673
  152PRO      C 4299  16.875   4.593   8.085 -0.0714  0.5296 -0.7073
  152PRO      O 4300  16.951   4.689   8.076  0.0266  0.5852  0.5451
  153GLN      N 4301  16.773   4.569   8.002 -0.1059 -0.1091 -0.4888
  153GLN      H 4302  16.712   4.490   8.015  1.2072 -1.0984 -0.1941
  153GLN     CA 4303  16.736   4.658   7.894  0.0187  0.0892 -0.3679
  153GLN     HA 4304  16.822   4.685   7.832  0.2809 -2.6162 -1.2879
  153GLN     CB 4305  16.656   4.572   7.796 -0.2166 -0.0740 -0.0355
  153GLN    HB1 4306  16.608   4.629   7.717 -1.7879 -0.3885  0.6656
  153GLN    HB2 4307  16.573   4.519   7.843  0.4403 -0.2919  0.9206
  153GLN     CG 4308  16.737   4.455   7.741  0.1034  0.2063 -0.1631
  153GLN    HG1 4309  16.787   4.404   7.823 -3.9715 -2.2748  1.0324
  153GLN    HG2 4310  16.811   4.489   7.668 -2.1920  1.8175 -1.8960
  153GLN     CD 4311  16.646   4.370   7.654  0.0823  0.3752 -0.3057
  153GLN    OE1 4312  16.650   4.392   7.533  0.4270 -0.6102 -0.4775
  153GLN    NE2 4313  16.556   4.281   7.695  0.2613 -0.0146 -0.7583
  153GLN   HE21 4314  16.529   4.262   7.790 -0.6790 -1.0811 -1.2038
  153GLN   HE22 4315  16.501   4.240   7.621 -1.5957 -1.5256  1.3123
  153GLN      C 4316  16.648   4.773   7.944 -0.1418 -0.2345  0.0993
  153GLN      O 4317  16.567   4.751   8.033 -0.5906  0.4436 -0.1397
  154GLY      N 4318  16.655   4.895   7.892 -0.5192 -0.4163 -0.3940
  154GLY      H 4319  16.726   4.917   7.823 -0.1421  1.1043  0.4078
  154GLY     CA 4320  16.572   5.008   7.930 -0.0468 -0.1074 -0.2638
  154GLY    HA1 4321  16.534   5.053   7.839 -2.3267 -2.7981 -0.7758
  154GLY    HA2 4322  16.488   4.978   7.993 -1.3446  0.1706 -1.7873
  154GLY      C 4323  16.652   5.109   8.010  0.0132 -0.3220 -0.0486
  154GLY      O 4324  16.773   5.091   8.019  0.1009  0.2947  0.0665
  155TYR      N 4325  16.587   5.211   8.068 -0.0468 -0.4184  0.0545
  155TYR      H 4326  16.488   5.222   8.052  0.6903  2.2220 -4.7946
  155TYR     CA 4327  16.650   5.333   8.115  0.2984 -0.5575 -0.0443
  155TYR     HA 4328  16.753   5.303   8.134  0.3259  0.6702  2.0631
  155TYR     CB 4329  16.645   5.440   8.006 -0.8299 -0.3324  0.2136
  155TYR    HB1 4330  16.546   5.484   7.999  0.2091  2.0490 -0.3365
  155TYR    HB2 4331  16.705   5.521   8.047  0.0059 -0.2929 -1.0280
  155TYR     CG 4332  16.703   5.407   7.871 -0.2349  0.2097  0.3300
  155TYR    CD1 4333  16.842   5.411   7.861 -0.2772  0.1922 -0.3082
  155TYR    HD1 4334  16.902   5.441   7.946  1.2459  1.9181 -1.8766
  155TYR    CE1 4335  16.903   5.382   7.738  0.2706 -0.0791  0.0218
  155TYR    HE1 4336  17.010   5.391   7.727  0.0956  1.7924 -0.5316
  155TYR     CZ 4337  16.827   5.351   7.623 -0.2795  0.9394  0.0979
  155TYR     OH 4338  16.882   5.331   7.500 -1.0343  0.0764 -0.1121
  155TYR     HH 4339  16.975   5.356   7.497 -0.7066 -0.8740  1.2576
  155TYR    CE2 4340  16.687   5.354   7.635 -0.2708  0.4052  0.3619
  155TYR    HE2 4341  16.619   5.335   7.553 -0.5436 -0.1023  0.6970
  155TYR    CD2 4342  16.625   5.377   7.759 -0.2711 -0.5426  0.5476
  155TYR    HD2 4343  16.517   5.372   7.766 -0.3944 -0.8504 -1.0843
  155TYR      C 4344  16.587   5.398   8.237 -0.3490  0.0459 -0.6895
  155TYR      O 4345  16.468   5.383   8.266  0.1311 -1.3251  0.6839
  156GLY      N 4346  16.667   5.479   8.306 -0.3500 -0.3985 -0.1574
  156GLY      H 4347  16.765   5.482   8.280 -0.8639 -1.6981 -2.5397
  156GLY     CA 4348  16.632   5.547   8.429 -0.1106 -0.5104 -0.0254
  156GLY    HA1 4349  16.712   5.615   8.459 -1.3211  0.5756  0.8759
  156GLY    HA2 4350  16.551   5.614   8.397 -1.4086  0.1979  4.1227
  156GLY      C 4351  16.579   5.465   8.546 -0.5136  0.0394  0.1834
  156GLY      O 4352  16.587   5.342   8.543 -0.4897  0.0530 -1.0730
  157GLN      N 4353  16.537   5.535   8.651  0.2988  0.1027  0.4672
  157GLN      H 4354  16.545   5.636   8.648 -1.2963  0.3733  2.6090
  157GLN     CA 4355  16.489   5.481   8.777  0.2382  0.0464  0.4189
  157GLN     HA 4356  16.453   5.381   8.753  2.4877 -0.8636  0.5591
  157GLN     CB 4357  16.602   5.462   8.879  0.4544 -0.7624  0.0422
  157GLN    HB1 4358  16.622   5.557   8.929 -3.0815  0.4660 -0.5634
  157GLN    HB2 4359  16.684   5.423   8.820  0.7070 -1.7416  1.0132
  157GLN     CG 4360  16.578   5.353   8.983 -0.5937 -0.8687 -0.2941
  157GLN    HG1 4361  16.534   5.271   8.927  0.7947 -0.2702 -2.3912
  157GLN    HG2 4362  16.520   5.393   9.066  1.7844  0.3351  0.8822
  157GLN     CD 4363  16.713   5.307   9.036 -0.3677  0.2533  0.1326
  157GLN    OE1 4364  16.778   5.376   9.115 -0.1373 -0.1863  0.3278
  157GLN    NE2 4365  16.761   5.191   8.992 -0.6629 -0.0745  0.6678
  157GLN   HE21 4366  16.705   5.136   8.929 -0.5051  0.6880 -0.1438
  157GLN   HE22 4367  16.850   5.151   9.018 -0.7301 -1.0924 -0.5812
  157GLN      C 4368  16.368   5.562   8.820  0.1671  0.2881 -0.2181
  157GLN      O 4369  16.351   5.588   8.939 -0.2370  0.3737 -0.2930
  158GLN      N 4370  16.268   5.578   8.733 -0.1223 -0.1251  0.0344
  158GLN      H 4371  16.272   5.528   8.645 -1.3529 -0.5265  0.1846
  158GLN     CA 4372  16.135   5.620   8.775  0.1099  0.1140  0.5354
  158GLN     HA 4373  16.143   5.689   8.859  0.4398 -0.0140  0.6154
  158GLN     CB 4374  16.067   5.688   8.657  0.2589 -0.3708  0.1682
  158GLN    HB1 4375  16.134   5.766   8.621 -0.7802  1.0002  1.1254
  158GLN    HB2 4376  16.042   5.614   8.581 -1.2396 -0.2960  0.5712
  158GLN     CG 4377  15.936   5.759   8.685  0.4981  0.1166  0.0671
  158GLN    HG1 4378  15.855   5.689   8.708  1.2648 -0.7224  0.2511
  158GLN    HG2 4379  15.896   5.813   8.599 -0.0281  0.2121  0.3616
  158GLN     CD 4380  15.949   5.854   8.804 -0.4057  0.1380  0.1615
  158GLN    OE1 4381  15.949   5.817   8.921  0.1679  0.0053  0.1252
  158GLN    NE2 4382  15.975   5.983   8.781  0.1159  0.0635  0.3222
  158GLN   HE21 4383  15.977   6.008   8.683 -2.2687  0.6884  0.3819
  158GLN   HE22 4384  15.989   6.052   8.853 -1.4143 -0.1432  0.8438
  158GLN      C 4385  16.060   5.497   8.825  0.1118  0.1233  0.5635
  158GLN      O 4386  16.071   5.384   8.777 -0.1771  0.1986  0.3123
  159ASN      N 4387  15.962   5.527   8.910 -0.3471  0.4190 -0.0588
  159ASN      H 4388  15.940   5.625   8.921 -1.2813  0.0834  1.4149
  159ASN     CA 4389  15.868   5.428   8.960  0.1924 -0.2277 -0.3041
  159ASN     HA 4390  15.858   5.343   8.893 -3.2838 -0.3782  0.2313
  159ASN     CB 4391  15.919   5.386   9.098 -0.5932  0.3931  0.1874
  159ASN    HB1 4392  15.909   5.469   9.168  3.0039  1.3469 -0.2783
  159ASN    HB2 4393  16.025   5.364   9.094 -0.9227 -1.1760 -1.1196
  159ASN     CG 4394  15.845   5.261   9.146  0.1738 -0.1646 -0.0642
  159ASN    OD1 4395  15.733   5.232   9.106 -0.0474 -0.5696  0.8469
  159ASN    ND2 4396  15.897   5.187   9.243  0.2280 -0.2499 -0.1583
  159ASN   HD21 4397  15.986   5.215   9.283  1.0627 -1.4428 -1.0960
  159ASN   HD22 4398  15.850   5.106   9.282  0.9867  0.4552  2.4544
  159ASN      C 4399  15.729   5.491   8.963  0.1381 -0.3570 -0.1292
  159ASN      O 4400  15.715   5.601   9.016  0.2634  0.0310 -0.9031
  160GLN      N 4401  15.623   5.424   8.918 -0.2598 -0.0010  0.2709
  160GLN      H 4402  15.642   5.333   8.880  1.7897 -0.4474  2.2010
  160GLN     CA 4403  15.486   5.471   8.927 -0.5325 -0.7127 -0.0912
  160GLN     HA 4404  15.490   5.579   8.942 -0.7671 -0.6997 -0.1111
  160GLN     CB 4405  15.404   5.444   8.801 -0.4022 -0.0410 -0.3300
  160GLN    HB1 4406  15.398   5.339   8.771  1.0688 -0.3914  0.5211
  160GLN    HB2 4407  15.299   5.467   8.820  0.1675  2.0815  0.4315
  160GLN     CG 4408  15.441   5.536   8.685  0.9236  0.0424  0.1416
  160GLN    HG1 4409  15.413   5.639   8.708 -1.7205 -0.4808 -0.4051
  160GLN    HG2 4410  15.549   5.526   8.681  1.0401 -0.1095  2.3347
  160GLN     CD 4411  15.406   5.494   8.543  0.0206 -0.4318  0.4914
  160GLN    OE1 4412  15.327   5.552   8.469  0.1072 -0.5209  0.3272
  160GLN    NE2 4413  15.468   5.384   8.498  0.6542  0.1260 -0.0223
  160GLN   HE21 4414  15.527   5.331   8.560 -0.3357  1.3833  2.0952
  160GLN   HE22 4415  15.445   5.341   8.409  0.1205 -0.1500  0.2435
  160GLN      C 4416  15.408   5.409   9.042 -0.6751 -0.7027 -0.1808
  160GLN      O 4417  15.291   5.434   9.069 -0.8061 -0.9384 -0.5218
  161TYR      N 4418  15.468   5.318   9.119 -0.0987 -0.1259  0.0650
  161TYR      H 4419  15.565   5.293   9.109 -0.7087 -1.6442 -4.1042
  161TYR     CA 4420  15.412   5.236   9.224 -0.0814 -0.0187  0.1585
  161TYR     HA 4421  15.305   5.250   9.240  0.1415 -0.2522  2.1516
  161TYR     CB 4422  15.417   5.090   9.181 -0.1585  0.0359 -0.0363
  161TYR    HB1 4423  15.381   5.029   9.263 -0.2882  0.6432  0.3648
  161TYR    HB2 4424  15.521   5.062   9.162  0.2613  2.0649 -1.0374
  161TYR     CG 4425  15.329   5.045   9.067 -0.2241  0.2585 -0.0733
  161TYR    CD1 4426  15.350   5.080   8.933 -0.7328  0.3138 -0.1405
  161TYR    HD1 4427  15.435   5.143   8.913 -0.3906  0.8747  2.6485
  161TYR    CE1 4428  15.262   5.040   8.832 -0.0150  0.3036 -0.7638
  161TYR    HE1 4429  15.286   5.072   8.731  1.0917  0.6760 -0.3945
  161TYR     CZ 4430  15.155   4.955   8.866  0.1103  0.3979 -0.1429
  161TYR     OH 4431  15.060   4.904   8.784 -0.1951 -0.3422  0.6469
  161TYR     HH 4432  15.084   4.932   8.695  1.2771 -0.0782  1.1100
  161TYR    CE2 4433  15.134   4.914   9.000 -0.0627 -0.0231 -0.2977
  161TYR    HE2 4434  15.060   4.840   9.026  1.6891 -2.5927 -2.1554
  161TYR    CD2 4435  15.217   4.967   9.100 -0.0103 -0.1404 -0.2776
  161TYR    HD2 4436  15.195   4.942   9.202 -3.3703  2.5477 -0.1342
  161TYR      C 4437  15.484   5.252   9.357 -0.2543 -0.1186  0.2669
  161TYR      O 4438  15.604   5.280   9.363 -0.1693 -0.3369 -0.4054
  162ASN      N 4439  15.416   5.226   9.469 -0.2876  0.1935  0.3192
  162ASN      H 4440  15.321   5.194   9.459 -1.2283  2.3802  1.6143
  162ASN     CA 4441  15.480   5.242   9.598  0.2960 -0.1931  0.0846
  162ASN     HA 4442  15.583   5.213   9.579 -0.1682 -0.9415 -1.4597
  162ASN     CB 4443  15.467   5.390   9.633 -0.1089 -0.1749 -0.1314
  162ASN    HB1 4444  15.519   5.452   9.560 -0.9615  0.4298 -0.2395
  162ASN    HB2 4445  15.361   5.415   9.631 -0.2136 -0.5992  0.1326
  162ASN     CG 4446  15.522   5.425   9.770  0.1579 -0.1261 -0.2488
  162ASN    OD1 4447  15.454   5.434   9.873  0.1910  0.3653 -0.2672
  162ASN    ND2 4448  15.654   5.432   9.784  0.1341 -0.0223 -0.0706
  162ASN   HD21 4449  15.712   5.431   9.701  0.7823 -1.8229  0.3455
  162ASN   HD22 4450  15.686   5.457   9.877 -0.8680 -0.1090  0.3068
  162ASN      C 4451  15.408   5.156   9.701 -0.0160 -0.1579 -0.0992
  162ASN      O 4452  15.286   5.147   9.706 -0.0223  0.1204  0.2553
  163SER      N 4453  15.488   5.091   9.786  0.4293  0.1841 -0.2487
  163SER      H 4454  15.588   5.090   9.773  0.4358 -0.4630 -0.1888
  163SER     CA 4455  15.436   5.024   9.904 -0.4014  0.6663 -0.3329
  163SER     HA 4456  15.341   5.070   9.930 -0.0021 -0.3004  3.3819
  163SER     CB 4457  15.419   4.874   9.878  0.0567  0.5050  0.2938
  163SER    HB1 4458  15.386   4.813   9.962  0.6021  0.2316  0.3173
  163SER    HB2 4459  15.522   4.844   9.860 -0.1219 -0.1209  0.3183
  163SER     OG 4460  15.339   4.858   9.764  0.3101 -0.3494  0.2311
  163SER     HG 4461  15.382   4.886   9.683 -3.2410  0.4153 -1.5975
  163SER      C 4462  15.515   5.036  10.033 -0.0757  0.9526 -0.5569
  163SER    OC1 4463  15.639   5.050  10.026  0.0670 -0.2439 -0.6107
  163SER    OC2 4464  15.456   5.028  10.143 -0.3036  0.0190 -0.7406
    1MET      N 4465   2.452   5.127   6.713 -0.1532 -0.8143 -0.2009
    1MET     H1 4466   2.392   5.199   6.676  3.2662  1.1614 -2.4822
    1MET     H2 4467   2.404   5.038   6.713 -1.1221 -0.3414  1.9369
    1MET     H3 4468   2.477   5.153   6.807  3.0398  1.4128 -1.4737
    1MET     CA 4469   2.577   5.119   6.635 -0.2133  0.1533 -0.4141
    1MET     HA 4470   2.549   5.084   6.535 -0.3387 -0.0126 -0.3233
    1MET     CB 4471   2.670   5.013   6.693 -0.5010  0.2206  0.1711
    1MET    HB1 4472   2.763   5.018   6.637 -1.4343 -0.6279 -1.5574
    1MET    HB2 4473   2.685   5.021   6.801 -2.4344  0.3640  0.4678
    1MET     CG 4474   2.620   4.870   6.674 -0.2590  0.1637 -0.0377
    1MET    HG1 4475   2.690   4.793   6.705 -0.8055 -1.1263 -1.8096
    1MET    HG2 4476   2.527   4.853   6.728 -0.0745 -1.6251 -0.2220
    1MET     SD 4477   2.590   4.834   6.499 -0.2157 -0.6273  0.1152
    1MET     CE 4478   2.737   4.738   6.453  0.1019  0.1082 -0.4330
    1MET    HE1 4479   2.733   4.709   6.348  0.1932 -1.1333 -0.1166
    1MET    HE2 4480   2.823   4.800   6.477  0.1676 -0.2627  0.3092
    1MET    HE3 4481   2.745   4.641   6.503  2.8822  0.6394  0.3221
    1MET      C 4482   2.635   5.259   6.625 -0.0563  0.1187  0.0122
    1MET      O 4483   2.615   5.344   6.711 -0.2331  0.0681  0.0213
    2ALA      N 4484   2.693   5.294   6.510  0.1047 -0.0994  0.0256
    2ALA      H 4485   2.707   5.229   6.433  1.5552 -0.5894  0.6622
    2ALA     CA 4486   2.735   5.432   6.496 -0.3027  0.0537  0.3184
    2ALA     HA 4487   2.773   5.469   6.591 -1.0146  0.1939  0.5616
    2ALA     CB 4488   2.858   5.439   6.406 -0.3237  0.9560  0.3472
    2ALA    HB1 4489   2.949   5.402   6.453 -1.4197 -1.2485  0.9093
    2ALA    HB2 4490   2.869   5.544   6.382 -0.0565  0.8963  0.2021
    2ALA    HB3 4491   2.833   5.387   6.314 -1.3164  0.1811  1.0303
    2ALA      C 4492   2.630   5.532   6.449 -0.5223 -0.1908  0.2852
    2ALA      O 4493   2.543   5.496   6.369 -0.0457 -0.3890 -0.1480
    3SER      N 4494   2.633   5.660   6.486  0.0797 -0.1674  0.1511
    3SER      H 4495   2.688   5.688   6.566  0.9171  0.9299 -0.7610
    3SER     CA 4496   2.542   5.767   6.451  0.3280  0.0937  0.2985
    3SER     HA 4497   2.436   5.743   6.461 -0.8914  5.0059  2.8777
    3SER     CB 4498   2.562   5.884   6.548 -0.6581  0.4381  0.0968
    3SER    HB1 4499   2.484   5.959   6.530 -2.6443 -1.4642  0.2947
    3SER    HB2 4500   2.662   5.926   6.547 -0.3114 -0.3593 -1.4725
    3SER     OG 4501   2.531   5.837   6.677  0.6309 -0.1041  0.2198
    3SER     HG 4502   2.611   5.799   6.714  0.5843 -0.4698 -0.0558
    3SER      C 4503   2.562   5.808   6.306  0.1580 -0.8159  0.0115
    3SER      O 4504   2.670   5.802   6.248  0.1040  0.0079 -0.1983
    4ASN      N 4505   2.454   5.867   6.255  0.6987  0.0311 -0.1864
    4ASN      H 4506   2.365   5.867   6.304  1.0502 -2.1845  0.5659
    4ASN     CA 4507   2.436   5.900   6.115 -0.0311  0.0241 -0.0985
    4ASN     HA 4508   2.537   5.896   6.074 -0.3396 -1.6290 -0.7812
    4ASN     CB 4509   2.356   5.791   6.045  0.2079 -0.3950  0.2771
    4ASN    HB1 4510   2.263   5.772   6.100 -0.0287  0.8943  0.3524
    4ASN    HB2 4511   2.409   5.698   6.066  0.6931 -0.7036 -2.1072
    4ASN     CG 4512   2.329   5.798   5.896 -0.1450  0.2682  0.3657
    4ASN    OD1 4513   2.361   5.898   5.832 -0.1452  0.0908  0.0854
    4ASN    ND2 4514   2.266   5.702   5.827 -0.2797  0.5156  0.1440
    4ASN   HD21 4515   2.262   5.606   5.857  0.8698 -0.4622 -2.5714
    4ASN   HD22 4516   2.281   5.718   5.729  2.2026 -1.8638  0.0200
    4ASN      C 4517   2.375   6.039   6.100  0.5375  0.2575 -0.2606
    4ASN      O 4518   2.285   6.080   6.173  0.3140 -0.1137 -0.3282
    5ASP      N 4519   2.431   6.119   6.009  0.9763  0.4042  0.1290
    5ASP      H 4520   2.509   6.080   5.958  1.2015 -0.0379  0.8098
    5ASP     CA 4521   2.382   6.250   5.973  0.1316  0.0976  0.1419
    5ASP     HA 4522   2.399   6.322   6.054  1.7081 -0.5118  0.3691
    5ASP     CB 4523   2.467   6.309   5.861 -0.0831 -0.1839 -0.1723
    5ASP    HB1 4524   2.565   6.314   5.909 -0.7925 -2.8596  1.8162
    5ASP    HB2 4525   2.480   6.250   5.771 -1.8433 -0.2691 -0.4032
    5ASP     CG 4526   2.432   6.452   5.823 -0.1183 -0.1619 -0.0569
    5ASP    OD1 4527   2.449   6.544   5.907 -1.0198  0.1753 -0.2236
    5ASP    OD2 4528   2.384   6.487   5.713  0.7503 -0.3704 -0.5092
    5ASP      C 4529   2.235   6.255   5.934  0.2845  0.3915 -0.4054
    5ASP      O 4530   2.186   6.161   5.871  0.3459  0.0217  0.0965
    6TYR      N 4531   2.165   6.358   5.985 -0.1844 -0.1908  0.1400
    6TYR      H 4532   2.212   6.428   6.039 -0.0994  1.7594 -2.2894
    6TYR     CA 4533   2.022   6.368   5.965 -0.1211 -0.2346 -0.3459
    6TYR     HA 4534   1.987   6.312   5.879  1.0426  0.9119 -1.6209
    6TYR     CB 4535   1.955   6.301   6.084  0.1533 -0.3314 -0.2462
    6TYR    HB1 4536   1.993   6.199   6.084 -2.1434 -1.2842 -2.1201
    6TYR    HB2 4537   1.982   6.347   6.179 -0.6563 -0.0474 -0.1480
    6TYR     CG 4538   1.805   6.283   6.085  0.0929  0.1705 -0.0369
    6TYR    CD1 4539   1.725   6.312   6.196  0.0648  0.3369 -0.0993
    6TYR    HD1 4540   1.776   6.349   6.284  0.8928  1.3501 -0.9805
    6TYR    CE1 4541   1.587   6.285   6.191  0.2504 -0.6751 -0.0681
    6TYR    HE1 4542   1.522   6.301   6.275 -0.7280  2.8940 -1.2930
    6TYR     CZ 4543   1.530   6.235   6.072  0.0488 -0.0485 -0.2370
    6TYR     OH 4544   1.400   6.195   6.074 -0.0269  0.1943 -0.2268
    6TYR     HH 4545   1.394   6.139   5.996  2.1716  0.0300 -0.3568
    6TYR    CE2 4546   1.609   6.218   5.956 -0.2797  1.2502 -0.6670
    6TYR    HE2 4547   1.565   6.182   5.864  2.3309 -0.1646 -1.4423
    6TYR    CD2 4548   1.747   6.235   5.967 -0.0999 -0.7642  0.4358
    6TYR    HD2 4549   1.809   6.214   5.881  1.1634  0.5947  0.9752
    6TYR      C 4550   1.995   6.518   5.958  0.6334 -0.0616  0.2526
    6TYR      O 4551   2.044   6.585   6.048  0.0084  0.1124  0.4711
    7THR      N 4552   1.919   6.573   5.863  0.5026  0.0949  0.4487
    7THR      H 4553   1.882   6.509   5.794  2.0098 -0.4841  0.1555
    7THR     CA 4554   1.890   6.715   5.856  0.1686 -0.0134 -0.6247
    7THR     HA 4555   1.899   6.752   5.959 -2.6381 -0.1844 -0.2613
    7THR     CB 4556   1.986   6.789   5.764  0.2474  0.1857 -0.3857
    7THR     HB 4557   1.945   6.890   5.757 -0.8503  0.0455  2.5949
    7THR    CG2 4558   2.135   6.781   5.799  0.2194 -0.2501 -0.3648
    7THR   HG21 4559   2.154   6.811   5.901  2.2056 -0.6917 -0.5682
    7THR   HG22 4560   2.187   6.687   5.782  0.5557 -0.4705  1.6841
    7THR   HG23 4561   2.187   6.859   5.744 -0.2314 -0.7421 -1.5402
    7THR    OG1 4562   1.976   6.722   5.640 -0.2597 -0.6708  0.1164
    7THR    HG1 4563   1.998   6.632   5.664 -2.0578 -0.5753  2.5384
    7THR      C 4564   1.748   6.747   5.813  0.2403  0.5727 -0.4429
    7THR      O 4565   1.690   6.669   5.737  0.1264  0.0402  0.1833
    8GLN      N 4566   1.695   6.859   5.861 -0.4141  0.0652  0.0401
    8GLN      H 4567   1.758   6.920   5.912  1.6636 -0.9978 -1.1280
    8GLN     CA 4568   1.560   6.908   5.839 -0.2529  0.4794 -0.0472
    8GLN     HA 4569   1.493   6.825   5.863 -0.0459  0.1001 -0.7383
    8GLN     CB 4570   1.533   7.016   5.942 -0.5495  0.2163  0.1521
    8GLN    HB1 4571   1.569   6.986   6.040 -0.1419  1.9938  0.5878
    8GLN    HB2 4572   1.606   7.089   5.908  2.4870 -2.6673 -0.0573
    8GLN     CG 4573   1.389   7.066   5.946 -0.7775 -0.4286  0.1413
    8GLN    HG1 4574   1.354   7.093   5.846 -2.4420 -1.0945  0.5067
    8GLN    HG2 4575   1.326   6.986   5.984 -0.8758 -1.4082 -1.9635
    8GLN     CD 4576   1.388   7.194   6.028 -0.3296 -0.3198 -0.0192
    8GLN    OE1 4577   1.423   7.304   5.987 -0.5664 -0.1237  0.2910
    8GLN    NE2 4578   1.360   7.178   6.158  0.3342  0.3113  0.2117
    8GLN   HE21 4579   1.315   7.097   6.199 -0.2750  0.2156 -0.6001
    8GLN   HE22 4580   1.354   7.264   6.211 -0.3774  1.1623 -1.1818
    8GLN      C 4581   1.548   6.952   5.693 -0.0531 -0.5139 -0.3746
    8GLN      O 4582   1.637   7.012   5.635 -0.0215 -0.2063 -0.0122
    9GLN      N 4583   1.432   6.924   5.634 -0.5082  0.4522  0.0465
    9GLN      H 4584   1.360   6.874   5.685 -1.6191  1.4381 -0.4993
    9GLN     CA 4585   1.408   6.962   5.496 -0.2384  0.4067 -0.0128
    9GLN     HA 4586   1.499   6.944   5.438 -0.0930  0.5997  0.1565
    9GLN     CB 4587   1.297   6.870   5.446 -0.0628  0.0827  0.1855
    9GLN    HB1 4588   1.225   6.859   5.527 -0.9243 -0.0623 -0.5706
    9GLN    HB2 4589   1.250   6.918   5.359  0.3394  0.4011  0.1439
    9GLN     CG 4590   1.342   6.730   5.407 -0.1144  0.0270  0.3237
    9GLN    HG1 4591   1.396   6.675   5.484 -1.7861 -1.4247  0.5326
    9GLN    HG2 4592   1.410   6.738   5.321  0.3341 -0.5127  0.6221
    9GLN     CD 4593   1.223   6.646   5.364  0.0644 -0.0990  0.0681
    9GLN    OE1 4594   1.111   6.646   5.416 -0.0855  0.2325 -0.2493
    9GLN    NE2 4595   1.245   6.573   5.254 -0.2596 -0.3980  0.1984
    9GLN   HE21 4596   1.165   6.520   5.224 -1.7216  1.1657  1.1377
    9GLN   HE22 4597   1.341   6.565   5.224  0.2162  0.3398  1.4227
    9GLN      C 4598   1.378   7.109   5.475  0.2175  0.5083  0.0282
    9GLN      O 4599   1.348   7.184   5.568  0.7313  0.5955  0.1222
   10ALA      N 4600   1.389   7.159   5.352 -0.1082 -0.2152 -0.3003
   10ALA      H 4601   1.425   7.097   5.280 -1.3076 -1.4420  0.1238
   10ALA     CA 4602   1.351   7.295   5.319  0.0846 -0.1298 -0.1708
   10ALA     HA 4603   1.420   7.368   5.362  1.8508 -1.2050 -1.0632
   10ALA     CB 4604   1.356   7.306   5.167  0.5802  0.4399 -0.1161
   10ALA    HB1 4605   1.334   7.405   5.126  1.8893  1.5293  1.6502
   10ALA    HB2 4606   1.278   7.235   5.140  0.4007  0.3586  0.6135
   10ALA    HB3 4607   1.453   7.275   5.129  1.3166 -0.7381  2.5152
   10ALA      C 4608   1.210   7.337   5.357  0.2065 -0.4635  0.6674
   10ALA      O 4609   1.120   7.254   5.370 -0.4373  0.1861  0.4618
   11THR      N 4610   1.184   7.465   5.384 -0.1156 -0.5080  0.5737
   11THR      H 4611   1.261   7.526   5.361  2.0548 -3.3692 -0.3518
   11THR     CA 4612   1.048   7.511   5.403  0.1317  0.2876  0.4510
   11THR     HA 4613   0.988   7.447   5.468 -1.2053  1.3938  0.3642
   11THR     CB 4614   1.053   7.650   5.467 -0.6709  0.5276  0.0091
   11THR     HB 4615   1.126   7.702   5.405  1.2350 -1.7675  0.1626
   11THR    CG2 4616   0.924   7.727   5.492 -1.0949 -0.2332  0.1884
   11THR   HG21 4617   0.938   7.815   5.555 -0.3418  1.8493 -2.6985
   11THR   HG22 4618   0.878   7.753   5.396  0.1737 -1.3639 -0.7578
   11THR   HG23 4619   0.858   7.662   5.549 -1.3789  0.4458  0.6396
   11THR    OG1 4620   1.111   7.648   5.595 -0.1596 -0.5460 -0.2222
   11THR    HG1 4621   1.207   7.641   5.590 -0.2413 -3.8297  0.6186
   11THR      C 4622   0.966   7.527   5.276  0.0320  0.1743  0.5003
   11THR      O 4623   1.018   7.581   5.178 -0.0554 -0.1038  0.3004
   12GLN      N 4624   0.836   7.500   5.282  0.1659 -0.5734  0.1186
   12GLN      H 4625   0.801   7.472   5.373 -0.0705  2.6346  1.1254
   12GLN     CA 4626   0.742   7.519   5.173  0.5317 -0.4960 -0.1812
   12GLN     HA 4627   0.806   7.508   5.085  1.2440  1.8782 -0.0337
   12GLN     CB 4628   0.636   7.409   5.175  0.0562 -0.0279  0.6952
   12GLN    HB1 4629   0.575   7.426   5.087  1.5201  0.3468 -0.2839
   12GLN    HB2 4630   0.581   7.407   5.269  1.8196  1.1676  1.8327
   12GLN     CG 4631   0.701   7.272   5.163 -0.0062 -0.0130  0.1701
   12GLN    HG1 4632   0.753   7.265   5.067  0.2330 -0.5672  0.3339
   12GLN    HG2 4633   0.767   7.257   5.249 -1.1828 -0.6054  0.9930
   12GLN     CD 4634   0.609   7.151   5.170 -0.0720 -0.0118 -0.5951
   12GLN    OE1 4635   0.493   7.149   5.131 -0.2521 -0.3040 -0.0520
   12GLN    NE2 4636   0.662   7.036   5.213 -0.2797 -0.2838 -1.0600
   12GLN   HE21 4637   0.605   6.953   5.214 -1.7260  0.6691  0.2313
   12GLN   HE22 4638   0.762   7.030   5.226 -0.4464 -2.2042 -0.3299
   12GLN      C 4639   0.675   7.655   5.171 -0.3628 -0.9175  0.5789
   12GLN      O 4640   0.662   7.728   5.269 -0.4581 -0.4925  0.2534
   13SER      N 4641   0.634   7.692   5.049  0.1410  0.0843  0.7001
   13SER      H 4642   0.655   7.627   4.976  0.3104  0.7923  0.1080
   13SER     CA 4643   0.559   7.810   5.012 -0.0135 -0.0964  0.4311
   13SER     HA 4644   0.541   7.867   5.103  0.6664 -0.2725  0.6802
   13SER     CB 4645   0.638   7.900   4.918  0.2329 -0.2377  0.5050
   13SER    HB1 4646   0.712   7.943   4.987 -3.4856  2.3934  3.2326
   13SER    HB2 4647   0.580   7.989   4.892 -2.4521 -1.7455  0.9955
   13SER     OG 4648   0.686   7.841   4.800 -0.7474  0.5372 -0.2941
   13SER     HG 4649   0.764   7.786   4.809 -0.3341  1.1197 -0.3374
   13SER      C 4650   0.424   7.765   4.958  0.3201 -0.1418 -0.3709
   13SER      O 4651   0.406   7.647   4.928  0.9201 -0.4234  0.3548
   14TYR      N 4652   0.332   7.862   4.952  0.3968 -0.0489 -0.0771
   14TYR      H 4653   0.353   7.949   4.997  1.1854 -1.0216  1.5003
   14TYR     CA 4654   0.191   7.838   4.928  0.5173 -0.3010 -0.5563
   14TYR     HA 4655   0.179   7.743   4.876  1.4534  0.4154 -2.1456
   14TYR     CB 4656   0.116   7.844   5.061  0.3900 -0.5199 -0.6154
   14TYR    HB1 4657   0.007   7.850   5.056  0.2995  0.5115  1.2867
   14TYR    HB2 4658   0.150   7.938   5.106  0.4338  0.2276 -2.1483
   14TYR     CG 4659   0.150   7.729   5.153  0.2423 -0.0203  0.0768
   14TYR    CD1 4660   0.268   7.739   5.228  0.3283 -0.2499 -0.0257
   14TYR    HD1 4661   0.320   7.834   5.219 -0.0071  0.3152  2.8915
   14TYR    CE1 4662   0.319   7.631   5.300  0.7612 -0.3995 -0.5501
   14TYR    HE1 4663   0.415   7.639   5.350  0.1724  3.7073  0.3131
   14TYR     CZ 4664   0.236   7.518   5.314 -0.0239  0.1998 -0.2592
   14TYR     OH 4665   0.270   7.425   5.408  0.1150  0.0457 -0.4604
   14TYR     HH 4666   0.319   7.460   5.483 -1.2996 -0.3269  0.6810
   14TYR    CE2 4667   0.108   7.514   5.257 -0.0677 -0.2417 -0.1367
   14TYR    HE2 4668   0.029   7.443   5.277 -0.7868 -0.1216 -2.2202
   14TYR    CD2 4669   0.065   7.621   5.178  0.0961  0.1451  0.2929
   14TYR    HD2 4670  -0.034   7.615   5.134  0.2742  1.0528 -0.2676
   14TYR      C 4671   0.118   7.938   4.840  0.7473 -0.2769 -0.7197
   14TYR      O 4672   0.132   8.059   4.850  0.0013 -0.2741  0.4519
   15GLY      N 4673   0.017   7.892   4.765 -0.3144  0.0351  0.4730
   15GLY      H 4674   0.011   7.792   4.754 -0.1278  0.1136 -0.4328
   15GLY     CA 4675  -0.080   7.974   4.696 -0.1368 -0.2398 -0.1116
   15GLY    HA1 4676  -0.102   7.924   4.602 -0.9745 -4.0307  1.8900
   15GLY    HA2 4677  -0.038   8.073   4.682 -1.3919  0.9496  3.3853
   15GLY      C 4678  -0.211   7.998   4.770 -0.2441 -0.2574 -0.2942
   15GLY      O 4679  -0.246   7.931   4.867  0.2612 -0.0108  0.0576
   16ALA      N 4680  -0.284   8.101   4.727  0.3920  0.4039  0.1787
   16ALA      H 4681  -0.258   8.144   4.639  1.0184 -1.9522 -0.8678
   16ALA     CA 4682  -0.403   8.153   4.791  0.0855  0.5137 -0.4686
   16ALA     HA 4683  -0.404   8.134   4.898 -3.1889  1.5733 -0.2027
   16ALA     CB 4684  -0.415   8.304   4.770  0.0333  0.5554 -0.1389
   16ALA    HB1 4685  -0.318   8.349   4.787 -0.5829  1.7464  0.3291
   16ALA    HB2 4686  -0.442   8.327   4.667  1.0977  2.6823  0.0035
   16ALA    HB3 4687  -0.487   8.352   4.836 -0.9471  2.4409 -2.4178
   16ALA      C 4688  -0.536   8.096   4.744 -0.0043  0.2970  0.0421
   16ALA      O 4689  -0.624   8.159   4.686 -0.2502  0.0348  0.1279
   17TYR      N 4690  -0.553   7.966   4.769 -0.0618  0.1262 -0.8423
   17TYR      H 4691  -0.475   7.917   4.811 -1.6430  0.2238  2.4980
   17TYR     CA 4692  -0.663   7.880   4.732 -0.0695 -0.1981 -0.0736
   17TYR     HA 4693  -0.748   7.948   4.736  1.9266  2.3965  1.8616
   17TYR     CB 4694  -0.649   7.832   4.588 -0.0968  0.1531 -0.1922
   17TYR    HB1 4695  -0.661   7.921   4.525  0.9451  0.8111  0.4936
   17TYR    HB2 4696  -0.736   7.774   4.558 -0.3971  0.7293 -0.4491
   17TYR     CG 4697  -0.519   7.766   4.548  0.2948  0.3892  0.6626
   17TYR    CD1 4698  -0.487   7.640   4.598 -0.1757 -0.2386 -0.5756
   17TYR    HD1 4699  -0.554   7.581   4.658  1.6878 -2.1948 -0.2776
   17TYR    CE1 4700  -0.361   7.586   4.569 -0.0866  0.0873 -0.7995
   17TYR    HE1 4701  -0.340   7.483   4.596  0.9862  0.8553  1.5432
   17TYR     CZ 4702  -0.271   7.656   4.486  0.1491  0.2033 -0.4486
   17TYR     OH 4703  -0.146   7.609   4.456  0.0986 -0.3620  0.1933
   17TYR     HH 4704  -0.097   7.671   4.402  0.5650  0.0545  1.0743
   17TYR    CE2 4705  -0.305   7.784   4.439  0.2172  0.3819 -0.0168
   17TYR    HE2 4706  -0.235   7.843   4.382  0.2907 -0.4150 -0.7801
   17TYR    CD2 4707  -0.430   7.840   4.469 -0.0117 -0.0711 -0.1187
   17TYR    HD2 4708  -0.454   7.942   4.446  1.0738  0.5368  1.2840
   17TYR      C 4709  -0.692   7.770   4.834 -0.1288  0.2630  0.4131
   17TYR      O 4710  -0.598   7.718   4.895  0.1123 -0.0350 -0.1954
   18PRO      N 4711  -0.818   7.730   4.851 -0.0505 -0.2333 -0.1284
   18PRO     CD 4712  -0.933   7.789   4.787  0.3544  0.6198 -0.0826
   18PRO    HD1 4713  -0.905   7.815   4.685  1.6914  3.4002  0.8997
   18PRO    HD2 4714  -0.973   7.880   4.831 -2.8078  0.3201 -2.0153
   18PRO     CG 4715  -1.032   7.673   4.799  0.7074  0.3373  0.1252
   18PRO    HG1 4716  -1.024   7.600   4.719  0.1445 -0.3025  0.6442
   18PRO    HG2 4717  -1.135   7.708   4.791  0.4537 -0.0484  1.5399
   18PRO     CB 4718  -1.002   7.612   4.935 -0.0035 -0.2843  0.0107
   18PRO    HB1 4719  -1.042   7.513   4.953 -1.3530  0.2526  0.1312
   18PRO    HB2 4720  -1.021   7.678   5.021  1.0942 -0.6049  0.5075
   18PRO     CA 4721  -0.850   7.612   4.928  0.0099 -0.0089  0.2417
   18PRO     HA 4722  -0.825   7.623   5.034 -0.7003  2.5257  0.2043
   18PRO      C 4723  -0.788   7.480   4.882  0.1746  0.0785  0.2135
   18PRO      O 4724  -0.772   7.465   4.761  0.5979  0.4130  0.2265
   19THR      N 4725  -0.761   7.384   4.970 -0.1601 -0.0448  0.1830
   19THR      H 4726  -0.784   7.402   5.067  1.7907  2.1683  0.3279
   19THR     CA 4727  -0.699   7.256   4.944 -0.2493 -0.0361 -0.0786
   19THR     HA 4728  -0.710   7.236   4.837  0.9937  1.0088 -0.4252
   19THR     CB 4729  -0.549   7.256   4.972 -0.3074 -0.3630  0.2339
   19THR     HB 4730  -0.506   7.159   4.946  2.5381  0.6564  0.6936
   19THR    CG2 4731  -0.472   7.351   4.880  0.4273 -0.4808  0.7125
   19THR   HG21 4732  -0.366   7.366   4.896  1.0098 -1.4176 -1.8160
   19THR   HG22 4733  -0.523   7.447   4.884  0.9320 -0.2472  2.4324
   19THR   HG23 4734  -0.474   7.310   4.779 -1.6132 -0.6192  0.7595
   19THR    OG1 4735  -0.515   7.285   5.106 -0.1391  0.1365  0.0832
   19THR    HG1 4736  -0.559   7.220   5.161  0.6110 -0.8234 -0.4234
   19THR      C 4737  -0.777   7.155   5.026 -0.0978  0.4372  0.6571
   19THR      O 4738  -0.725   7.078   5.107  0.0228 -0.8870 -0.6460
   20GLN      N 4739  -0.910   7.155   5.008 -0.0034 -0.1167 -0.0482
   20GLN      H 4740  -0.941   7.211   4.930  0.8109  1.0470  0.4381
   20GLN     CA 4741  -1.003   7.078   5.088 -0.1754  0.2741  0.1297
   20GLN     HA 4742  -0.946   7.024   5.163 -0.1811  1.2822  0.8818
   20GLN     CB 4743  -1.109   7.171   5.147 -0.1002  0.1912  0.3955
   20GLN    HB1 4744  -1.178   7.106   5.201 -0.6931  0.4336 -0.0510
   20GLN    HB2 4745  -1.069   7.236   5.224 -0.4438  0.4504  0.3564
   20GLN     CG 4746  -1.185   7.251   5.042 -0.1713 -0.4237 -0.0327
   20GLN    HG1 4747  -1.224   7.191   4.960 -1.8288  1.2256 -0.5416
   20GLN    HG2 4748  -1.121   7.332   5.007  1.8315 -0.6791  2.7252
   20GLN     CD 4749  -1.305   7.322   5.103 -0.0231  0.0284 -0.2561
   20GLN    OE1 4750  -1.311   7.440   5.134  0.1569 -0.1489  0.4724
   20GLN    NE2 4751  -1.410   7.241   5.124  0.0558 -0.0958 -0.3441
   20GLN   HE21 4752  -1.494   7.279   5.165  1.2881  1.3212  1.0388
   20GLN   HE22 4753  -1.397   7.148   5.087 -0.2156 -0.1772 -0.2349
   20GLN      C 4754  -1.068   6.975   4.996 -0.3271  0.2056  0.3134
   20GLN      O 4755  -1.082   7.001   4.876  0.4551 -0.6644  0.0242
   21PRO      N 4756  -1.119   6.865   5.051  0.2105 -0.5261 -0.6258
   21PRO     CD 4757  -1.084   6.798   5.175 -0.6119  0.6640  0.2659
   21PRO    HD1 4758  -1.090   6.876   5.251  1.3486  0.0234  1.1329
   21PRO    HD2 4759  -0.981   6.764   5.175 -0.8533 -0.1824 -1.3450
   21PRO     CG 4760  -1.192   6.693   5.203 -0.2635  0.0793 -0.5381
   21PRO    HG1 4761  -1.279   6.736   5.253 -0.9328 -1.3960 -0.3901
   21PRO    HG2 4762  -1.158   6.610   5.265  0.2387  0.6320 -0.0591
   21PRO     CB 4763  -1.241   6.656   5.064  0.0357 -0.3343 -0.5341
   21PRO    HB1 4764  -1.180   6.580   5.015  0.0260 -1.8695  1.6733
   21PRO    HB2 4765  -1.341   6.612   5.069  0.4505 -1.1871  2.7970
   21PRO     CA 4766  -1.227   6.789   4.991 -0.1055 -0.2502 -0.4105
   21PRO     HA 4767  -1.205   6.770   4.885  0.1657  1.0111 -0.6011
   21PRO      C 4768  -1.350   6.878   4.997  0.0527 -0.0428 -0.2100
   21PRO      O 4769  -1.376   6.946   5.096  0.6556  0.1715 -0.1957
   22GLY      N 4770  -1.429   6.874   4.890  0.1097  0.8717 -0.2895
   22GLY      H 4771  -1.405   6.808   4.817 -0.6478  0.1594  0.0971
   22GLY     CA 4772  -1.545   6.956   4.864 -0.6164 -0.0302  0.0597
   22GLY    HA1 4773  -1.620   6.921   4.794 -1.8141  0.4258  1.0657
   22GLY    HA2 4774  -1.605   6.950   4.955 -0.0827  1.0065  0.5012
   22GLY      C 4775  -1.523   7.105   4.844  0.4824 -0.1238  0.5055
   22GLY      O 4776  -1.407   7.147   4.839  0.3562  0.1659 -0.1367
   23GLN      N 4777  -1.633   7.180   4.850  0.6949  0.2022  0.3678
   23GLN      H 4778  -1.718   7.135   4.881  1.6755 -0.1621  2.6691
   23GLN     CA 4779  -1.630   7.324   4.865 -0.2313  0.3122 -0.3551
   23GLN     HA 4780  -1.526   7.354   4.883 -0.0106 -0.4720 -0.2803
   23GLN     CB 4781  -1.681   7.397   4.741 -0.8553 -0.2490 -0.4292
   23GLN    HB1 4782  -1.781   7.361   4.716 -0.9778 -0.3525  0.1788
   23GLN    HB2 4783  -1.691   7.504   4.759 -0.1765 -0.2809  0.1397
   23GLN     CG 4784  -1.583   7.379   4.626 -0.1626 -0.2279  0.1522
   23GLN    HG1 4785  -1.598   7.277   4.593  0.2349 -0.6991  1.3714
   23GLN    HG2 4786  -1.482   7.391   4.666 -0.0203 -0.6382 -0.0796
   23GLN     CD 4787  -1.600   7.469   4.504 -0.1278  0.2319  0.4818
   23GLN    OE1 4788  -1.697   7.541   4.485 -0.4976 -0.4111 -0.0976
   23GLN    NE2 4789  -1.503   7.477   4.412  0.0335 -0.3226  0.5974
   23GLN   HE21 4790  -1.519   7.535   4.331  0.5930  0.6601  1.1723
   23GLN   HE22 4791  -1.424   7.415   4.412 -1.5310 -2.4875 -1.2294
   23GLN      C 4792  -1.702   7.379   4.987  0.1297  0.2498 -0.1124
   23GLN      O 4793  -1.785   7.310   5.046  0.1907  0.2098 -0.0728
   24GLY      N 4794  -1.658   7.494   5.039  0.5121 -0.0192  0.1585
   24GLY      H 4795  -1.574   7.539   5.004  0.9640  0.0973  1.3160
   24GLY     CA 4796  -1.697   7.549   5.168 -0.0614 -0.0024 -0.0205
   24GLY    HA1 4797  -1.638   7.640   5.180  0.2918 -0.4758  2.2965
   24GLY    HA2 4798  -1.795   7.594   5.156 -0.0582  0.2826  0.9522
   24GLY      C 4799  -1.683   7.467   5.295 -0.1159 -0.4463 -0.3000
   24GLY      O 4800  -1.621   7.361   5.288 -0.1052 -0.4617  0.0202
   25TYR      N 4801  -1.739   7.520   5.404  0.2367 -0.0453 -0.3108
   25TYR      H 4802  -1.779   7.612   5.402  1.0742  0.3530  0.4850
   25TYR     CA 4803  -1.736   7.452   5.531 -0.0661  0.3996 -0.0638
   25TYR     HA 4804  -1.651   7.383   5.533 -0.7046 -0.4382 -0.8590
   25TYR     CB 4805  -1.729   7.553   5.645 -0.3019 -0.1778  0.4729
   25TYR    HB1 4806  -1.773   7.509   5.734 -1.3039 -1.7943 -0.7840
   25TYR    HB2 4807  -1.779   7.645   5.614  1.3290  0.1697 -1.2992
   25TYR     CG 4808  -1.589   7.594   5.687  0.0345 -0.3970 -0.4145
   25TYR    CD1 4809  -1.520   7.527   5.789 -0.3046 -0.2489 -0.0845
   25TYR    HD1 4810  -1.563   7.440   5.838  2.2289 -1.1454  0.6805
   25TYR    CE1 4811  -1.387   7.557   5.817 -0.5825  0.3901  0.5794
   25TYR    HE1 4812  -1.333   7.502   5.892  0.5995  0.8039  0.0636
   25TYR     CZ 4813  -1.327   7.671   5.760 -0.0001 -0.0953  0.2108
   25TYR     OH 4814  -1.196   7.701   5.784 -0.0944  0.6782 -0.1914
   25TYR     HH 4815  -1.148   7.625   5.819  0.6079  0.7595 -0.9329
   25TYR    CE2 4816  -1.398   7.735   5.656  0.0682 -0.3026  0.0342
   25TYR    HE2 4817  -1.346   7.809   5.597 -1.1585  0.8410  0.3286
   25TYR    CD2 4818  -1.528   7.701   5.620  0.0907 -0.2371 -0.1097
   25TYR    HD2 4819  -1.576   7.763   5.546 -0.3706  1.5324  1.5926
   25TYR      C 4820  -1.868   7.379   5.551 -0.3139  0.8134 -0.1846
   25TYR      O 4821  -1.966   7.416   5.487 -0.2679 -0.0050 -0.7519
   26SER      N 4822  -1.862   7.276   5.636 -0.3368  0.6488 -0.3817
   26SER      H 4823  -1.775   7.271   5.687 -1.3154  0.5032  1.3579
   26SER     CA 4824  -1.975   7.194   5.673  0.1491  0.1254 -0.0359
   26SER     HA 4825  -2.019   7.162   5.578 -1.2971 -0.2473  0.7220
   26SER     CB 4826  -1.929   7.081   5.765 -0.0504  0.5888  0.6470
   26SER    HB1 4827  -1.888   7.126   5.855 -0.0253 -1.0870  1.5075
   26SER    HB2 4828  -1.846   7.025   5.721  0.0230 -0.9628  2.6015
   26SER     OG 4829  -2.040   6.995   5.781  0.0792  0.3993  0.5266
   26SER     HG 4830  -2.021   6.919   5.836 -2.3265  0.0450  0.9762
   26SER      C 4831  -2.085   7.273   5.744  0.2123  0.5284 -0.3829
   26SER      O 4832  -2.056   7.372   5.810 -0.3352  0.3220  0.1682
   27GLN      N 4833  -2.211   7.234   5.725  0.2241  0.2694  0.0485
   27GLN      H 4834  -2.231   7.157   5.663  1.6347 -0.9210  1.0129
   27GLN     CA 4835  -2.322   7.291   5.800  0.0001 -0.0120 -0.0696
   27GLN     HA 4836  -2.286   7.368   5.868  0.1538  1.8343 -2.1278
   27GLN     CB 4837  -2.419   7.358   5.704  0.4509  0.0535 -0.4835
   27GLN    HB1 4838  -2.441   7.288   5.623  1.0615  0.3840 -0.9497
   27GLN    HB2 4839  -2.511   7.379   5.759  0.3591 -2.1073  0.2740
   27GLN     CG 4840  -2.366   7.491   5.651  0.5650  0.1731 -0.0740
   27GLN    HG1 4841  -2.267   7.478   5.606  0.9715 -0.8883  1.0870
   27GLN    HG2 4842  -2.437   7.523   5.574 -2.0904 -2.3617  1.1719
   27GLN     CD 4843  -2.361   7.592   5.764 -0.0687 -0.1787  0.2737
   27GLN    OE1 4844  -2.254   7.619   5.820 -0.1372  0.1212  0.2592
   27GLN    NE2 4845  -2.468   7.665   5.797 -0.5375 -0.3206 -0.9018
   27GLN   HE21 4846  -2.559   7.653   5.755 -0.6758  0.5443 -0.8502
   27GLN   HE22 4847  -2.454   7.720   5.880  1.5352  0.2226 -1.5403
   27GLN      C 4848  -2.393   7.190   5.889 -0.1226 -0.0387 -0.1958
   27GLN      O 4849  -2.483   7.225   5.965 -0.3489 -0.3701 -0.3101
   28GLN      N 4850  -2.367   7.061   5.866 -0.5780 -0.1183 -0.2689
   28GLN      H 4851  -2.283   7.040   5.814  1.1899  0.1261  2.3050
   28GLN     CA 4852  -2.442   6.950   5.921  0.0916 -0.1942  0.5157
   28GLN     HA 4853  -2.501   6.987   6.004  0.3524  1.6462 -0.0514
   28GLN     CB 4854  -2.547   6.903   5.820  0.1815  0.1438  0.2632
   28GLN    HB1 4855  -2.492   6.870   5.732  0.2681 -0.4908  0.5527
   28GLN    HB2 4856  -2.596   6.995   5.789  0.7420  0.0643 -0.9234
   28GLN     CG 4857  -2.642   6.795   5.869  0.7111 -0.6195 -0.3760
   28GLN    HG1 4858  -2.587   6.704   5.894 -1.2948 -1.7246  0.2154
   28GLN    HG2 4859  -2.694   6.822   5.961  1.6144 -1.2342  0.3425
   28GLN     CD 4860  -2.752   6.758   5.771 -0.0985  0.3056  0.1692
   28GLN    OE1 4861  -2.738   6.732   5.652 -0.9440  0.2257  0.0816
   28GLN    NE2 4862  -2.877   6.739   5.814  0.1096  0.6804  0.9478
   28GLN   HE21 4863  -2.945   6.726   5.741 -1.2164  2.6023  1.7534
   28GLN   HE22 4864  -2.908   6.755   5.909  0.3355  1.4075  0.9027
   28GLN      C 4865  -2.337   6.851   5.968  0.1284 -0.1881  0.4482
   28GLN      O 4866  -2.261   6.797   5.888  0.3566 -0.0841  0.5933
   29SER      N 4867  -2.329   6.836   6.101  0.6096  0.1321  0.4600
   29SER      H 4868  -2.393   6.892   6.155 -1.4634 -2.8241  1.3260
   29SER     CA 4869  -2.253   6.732   6.166  0.8086  0.1607  0.2748
   29SER     HA 4870  -2.151   6.739   6.127 -0.0068  1.4361 -1.7917
   29SER     CB 4871  -2.236   6.768   6.314  0.4048 -0.0151  0.3642
   29SER    HB1 4872  -2.331   6.817   6.335 -0.1100 -0.1585 -1.3810
   29SER    HB2 4873  -2.210   6.682   6.375 -3.2561 -0.3523  1.6615
   29SER     OG 4874  -2.140   6.869   6.334  0.1336  0.2257  0.4464
   29SER     HG 4875  -2.116   6.856   6.426  1.6031 -0.2437  0.0248
   29SER      C 4876  -2.304   6.591   6.140  0.2257  0.3246  0.5219
   29SER      O 4877  -2.405   6.583   6.069 -0.0196  0.4688  0.8492
   30SER      N 4878  -2.230   6.491   6.188  0.1970  0.2081  0.3212
   30SER      H 4879  -2.144   6.519   6.232  1.7452 -1.7705 -1.2524
   30SER     CA 4880  -2.261   6.353   6.154 -0.1027  0.3440  0.0361
   30SER     HA 4881  -2.292   6.348   6.049 -3.1739  1.8710  0.7400
   30SER     CB 4882  -2.139   6.265   6.175 -0.1628  0.2384 -0.0631
   30SER    HB1 4883  -2.150   6.174   6.116  0.0014 -0.7906  1.4232
   30SER    HB2 4884  -2.126   6.224   6.276 -0.2847  1.6572  0.5583
   30SER     OG 4885  -2.010   6.315   6.149 -0.3279  0.6907 -0.0220
   30SER     HG 4886  -1.950   6.249   6.185 -1.2996 -0.9225 -1.1909
   30SER      C 4887  -2.381   6.307   6.237  0.4313 -0.5174  0.3424
   30SER      O 4888  -2.376   6.290   6.358  0.4818  0.4264  0.4782
   31GLN      N 4889  -2.494   6.288   6.169  0.4025 -0.2182  0.3051
   31GLN      H 4890  -2.493   6.303   6.069  0.1432 -0.7124  0.2279
   31GLN     CA 4891  -2.610   6.228   6.231  0.2164 -0.5173 -0.3258
   31GLN     HA 4892  -2.619   6.271   6.330  0.1536 -0.1575 -0.4886
   31GLN     CB 4893  -2.743   6.250   6.159  0.1858  0.1794 -0.0551
   31GLN    HB1 4894  -2.822   6.237   6.233 -0.2337 -0.5871 -0.6289
   31GLN    HB2 4895  -2.744   6.181   6.075 -0.4056  1.5133 -1.1933
   31GLN     CG 4896  -2.756   6.390   6.100 -0.2105  0.0201 -0.3452
   31GLN    HG1 4897  -2.688   6.399   6.015 -0.1155 -0.8643 -0.3687
   31GLN    HG2 4898  -2.721   6.465   6.171  0.9134  1.1453 -2.0146
   31GLN     CD 4899  -2.900   6.412   6.054 -0.2499 -0.1880 -0.3217
   31GLN    OE1 4900  -2.979   6.453   6.138 -0.2659 -0.4650 -0.2009
   31GLN    NE2 4901  -2.943   6.382   5.931  0.1745 -0.0010 -0.5182
   31GLN   HE21 4902  -2.877   6.342   5.865  0.5018  0.7378 -0.6555
   31GLN   HE22 4903  -3.033   6.423   5.909  1.1320  2.8775  0.4167
   31GLN      C 4904  -2.588   6.077   6.233  0.7782 -0.4365 -0.2068
   31GLN      O 4905  -2.534   6.027   6.135  0.5489 -0.0820 -0.5191
   32PRO      N 4906  -2.625   6.001   6.336 -0.0820 -0.0922 -0.2532
   32PRO     CD 4907  -2.627   5.856   6.326 -0.0897 -0.1155  0.0917
   32PRO    HD1 4908  -2.537   5.807   6.291  0.1673  1.8677 -2.2965
   32PRO    HD2 4909  -2.704   5.837   6.252  1.9367  0.7892 -2.3788
   32PRO     CG 4910  -2.661   5.805   6.466 -0.6633 -0.2536 -0.0954
   32PRO    HG1 4911  -2.712   5.710   6.449 -1.0133  0.0694 -0.9123
   32PRO    HG2 4912  -2.568   5.788   6.520 -0.9382 -0.4710  0.3170
   32PRO     CB 4913  -2.738   5.922   6.528  0.2335  0.0237  0.5193
   32PRO    HB1 4914  -2.845   5.910   6.507  0.1029  0.1847  1.0683
   32PRO    HB2 4915  -2.732   5.935   6.636 -1.7062 -0.6982  0.7617
   32PRO     CA 4916  -2.687   6.047   6.458  0.5760 -0.3101  0.1668
   32PRO     HA 4917  -2.774   6.109   6.435  0.7897  0.6671  1.8225
   32PRO      C 4918  -2.586   6.130   6.537  0.3601  0.1388 -0.0230
   32PRO      O 4919  -2.469   6.094   6.542  0.3215  0.0455  0.2370
   33TYR      N 4920  -2.629   6.241   6.598  0.3281  0.2646 -0.2722
   33TYR      H 4921  -2.720   6.283   6.584  0.6902  1.1279 -0.0591
   33TYR     CA 4922  -2.555   6.312   6.699 -0.2921  0.4197  0.0793
   33TYR     HA 4923  -2.461   6.344   6.654 -0.0559 -0.7782 -0.2869
   33TYR     CB 4924  -2.630   6.440   6.736 -0.5134  0.1862  0.4498
   33TYR    HB1 4925  -2.722   6.416   6.789 -1.3276  1.6513 -0.2463
   33TYR    HB2 4926  -2.565   6.497   6.803 -1.0503  0.0513  1.0849
   33TYR     CG 4927  -2.671   6.514   6.610  0.1105 -0.7409 -0.3123
   33TYR    CD1 4928  -2.580   6.534   6.506  0.3112  0.4541  0.0727
   33TYR    HD1 4929  -2.478   6.498   6.504  0.1097 -0.1293 -1.4727
   33TYR    CE1 4930  -2.624   6.582   6.382 -0.3579 -0.2147  0.0430
   33TYR    HE1 4931  -2.558   6.587   6.297  1.5951  2.7042  1.5788
   33TYR     CZ 4932  -2.755   6.634   6.374 -0.4128 -0.3643 -0.0394
   33TYR     OH 4933  -2.784   6.710   6.264  0.2930 -0.0805 -0.0350
   33TYR     HH 4934  -2.874   6.742   6.259  0.7939  1.4125 -0.0191
   33TYR    CE2 4935  -2.843   6.631   6.484  0.0869  0.0296  0.3750
   33TYR    HE2 4936  -2.941   6.675   6.471  0.2049 -0.2154 -1.7636
   33TYR    CD2 4937  -2.802   6.561   6.598  0.2146 -0.3282  0.1077
   33TYR    HD2 4938  -2.872   6.550   6.679 -2.3595  1.3603 -1.7462
   33TYR      C 4939  -2.527   6.230   6.825 -0.4790  0.4380  0.1321
   33TYR      O 4940  -2.605   6.142   6.860 -0.0982  0.0798  0.0918
   34GLY      N 4941  -2.416   6.258   6.894 -0.5325  0.5673  0.1662
   34GLY      H 4942  -2.349   6.326   6.861 -1.0917  0.9104 -0.2991
   34GLY     CA 4943  -2.378   6.202   7.022  0.0414 -0.0972 -0.2926
   34GLY    HA1 4944  -2.466   6.191   7.085 -0.2483 -1.3035 -0.8820
   34GLY    HA2 4945  -2.341   6.101   7.003 -0.0576 -0.2308  0.2086
   34GLY      C 4946  -2.275   6.291   7.091 -0.0196 -0.2236 -0.0385
   34GLY      O 4947  -2.234   6.392   7.034 -0.2476 -0.1130 -0.0042
   35GLN      N 4948  -2.242   6.252   7.214  0.3820 -0.0029 -0.0748
   35GLN      H 4949  -2.284   6.170   7.255 -0.6147  0.0803 -0.8858
   35GLN     CA 4950  -2.154   6.333   7.296  0.6876 -0.6228  0.2149
   35GLN     HA 4951  -2.121   6.421   7.241  0.6828 -0.5597  0.3131
   35GLN     CB 4952  -2.223   6.369   7.427  0.2002 -0.1365 -0.1685
   35GLN    HB1 4953  -2.320   6.417   7.416  0.4133  0.7955  1.6018
   35GLN    HB2 4954  -2.237   6.279   7.487  1.8813 -0.5198 -0.2881
   35GLN     CG 4955  -2.128   6.454   7.512 -0.1170  0.6803 -0.6252
   35GLN    HG1 4956  -2.098   6.545   7.459  1.3058 -0.9517 -2.7930
   35GLN    HG2 4957  -2.045   6.391   7.543 -1.7338 -0.5504  1.4280
   35GLN     CD 4958  -2.192   6.511   7.638 -0.1156 -0.4239 -0.1121
   35GLN    OE1 4959  -2.162   6.476   7.752  0.4555  0.4848  0.0286
   35GLN    NE2 4960  -2.267   6.621   7.625  0.3803  0.0306  0.7530
   35GLN   HE21 4961  -2.289   6.661   7.535 -3.0748 -0.1704  1.3716
   35GLN   HE22 4962  -2.325   6.654   7.701 -0.8928  2.2453 -1.0552
   35GLN      C 4963  -2.025   6.256   7.323  0.8674 -0.1648  0.6698
   35GLN      O 4964  -2.012   6.138   7.354  0.2168 -0.5469 -0.4371
   36GLN      N 4965  -1.917   6.334   7.304  0.4090  0.3059 -0.0601
   36GLN      H 4966  -1.938   6.430   7.283 -1.2159 -0.1301 -0.5864
   36GLN     CA 4967  -1.780   6.300   7.334  0.1737 -0.0600  0.6306
   36GLN     HA 4968  -1.763   6.233   7.418  1.6197  1.1646  1.3588
   36GLN     CB 4969  -1.731   6.226   7.209 -0.2741  0.3533  0.2031
   36GLN    HB1 4970  -1.788   6.137   7.184  1.4210 -0.9290  0.6988
   36GLN    HB2 4971  -1.631   6.185   7.229 -0.6335 -2.5474 -3.0631
   36GLN     CG 4972  -1.718   6.305   7.080 -0.1676  0.3996  0.2421
   36GLN    HG1 4973  -1.642   6.262   7.015 -0.5536  1.5427 -1.0317
   36GLN    HG2 4974  -1.676   6.404   7.098  1.7033  0.2998 -2.7630
   36GLN     CD 4975  -1.845   6.315   6.997 -0.0288 -0.2806 -0.0611
   36GLN    OE1 4976  -1.934   6.231   6.984 -0.1577 -0.1246 -0.1973
   36GLN    NE2 4977  -1.872   6.436   6.947 -0.4319 -0.2929  0.1229
   36GLN   HE21 4978  -1.958   6.450   6.896 -0.3238 -1.8191 -0.5451
   36GLN   HE22 4979  -1.832   6.519   6.989 -0.9814 -0.1949  0.4682
   36GLN      C 4980  -1.689   6.417   7.366  0.0375  0.3083 -0.2894
   36GLN      O 4981  -1.708   6.533   7.331 -0.2053  0.2509 -0.3469
   37SER      N 4982  -1.572   6.384   7.422 -0.3205  0.2752  0.4413
   37SER      H 4983  -1.570   6.288   7.455  1.0871 -0.7396 -2.3222
   37SER     CA 4984  -1.449   6.460   7.420 -0.2100  0.0858 -0.0779
   37SER     HA 4985  -1.489   6.562   7.423 -2.3321 -0.6969  0.3176
   37SER     CB 4986  -1.360   6.430   7.539 -0.1308  0.0822 -0.1382
   37SER    HB1 4987  -1.268   6.488   7.532  0.1675  0.1207  2.8292
   37SER    HB2 4988  -1.334   6.324   7.548 -2.5953 -0.4403  2.3336
   37SER     OG 4989  -1.412   6.458   7.667 -0.2354 -0.2812 -0.0978
   37SER     HG 4990  -1.342   6.485   7.727 -1.4660 -1.9340  2.2298
   37SER      C 4991  -1.366   6.430   7.296 -0.0301 -0.2858  0.1326
   37SER      O 4992  -1.377   6.318   7.248  0.2365 -0.2599  0.0030
   38TYR      N 4993  -1.302   6.528   7.232  0.1414 -0.1674  0.4820
   38TYR      H 4994  -1.308   6.618   7.278 -0.8602 -1.1533  2.4247
   38TYR     CA 4995  -1.227   6.511   7.109  0.0520 -0.2094  0.4327
   38TYR     HA 4996  -1.202   6.405   7.106 -0.4113 -0.5409  3.7639
   38TYR     CB 4997  -1.324   6.541   6.995  0.1964 -0.0167  0.3605
   38TYR    HB1 4998  -1.392   6.455   6.995  0.4014 -0.1816  0.1345
   38TYR    HB2 4999  -1.262   6.537   6.906  0.3502 -0.2718  0.4761
   38TYR     CG 5000  -1.402   6.670   7.009 -0.0382 -0.1580  0.3695
   38TYR    CD1 5001  -1.346   6.794   6.978  0.1221 -0.5888 -1.1969
   38TYR    HD1 5002  -1.239   6.800   6.963 -0.1475  3.8176 -2.8413
   38TYR    CE1 5003  -1.424   6.910   6.983  0.5073 -0.3686  0.0494
   38TYR    HE1 5004  -1.371   6.998   6.949  0.2461  0.3522  1.4182
   38TYR     CZ 5005  -1.560   6.899   7.020  0.3403  0.0661 -0.4308
   38TYR     OH 5006  -1.637   7.012   7.014  0.0650 -0.1103 -0.2162
   38TYR     HH 5007  -1.730   6.999   6.996  0.2258 -0.3317 -0.9405
   38TYR    CE2 5008  -1.619   6.775   7.051  0.5894  0.0146 -0.1544
   38TYR    HE2 5009  -1.722   6.771   7.085  1.0921  0.5681  1.5110
   38TYR    CD2 5010  -1.538   6.662   7.041 -0.1841 -0.5378 -0.3073
   38TYR    HD2 5011  -1.575   6.562   7.057 -1.1168  0.0804  1.7582
   38TYR      C 5012  -1.099   6.592   7.102 -0.0810  0.0220  0.6637
   38TYR      O 5013  -1.076   6.687   7.176  0.3351 -0.0211  0.5933
   39SER      N 5014  -1.004   6.553   7.017 -0.0882  0.3675  0.4965
   39SER      H 5015  -1.019   6.478   6.952 -1.4131  0.8176  0.2533
   39SER     CA 5016  -0.875   6.619   7.003 -0.0710  0.1855 -0.2289
   39SER     HA 5017  -0.832   6.615   7.103  2.9543  1.2284 -1.3863
   39SER     CB 5018  -0.795   6.543   6.897 -0.1455 -0.7878  0.3974
   39SER    HB1 5019  -0.696   6.587   6.879  0.4308 -2.7924 -1.7370
   39SER    HB2 5020  -0.771   6.450   6.948  0.2553 -0.7416  0.2969
   39SER     OG 5021  -0.861   6.529   6.774  1.0149  0.6539 -0.4330
   39SER     HG 5022  -0.799   6.535   6.701  1.7871 -0.4462  0.1144
   39SER      C 5023  -0.888   6.769   6.981  0.3124  0.2640  0.0781
   39SER      O 5024  -0.983   6.806   6.912  0.1073 -0.1054  0.1570
   40GLY      N 5025  -0.783   6.838   7.025  0.6873 -0.1583 -0.1376
   40GLY      H 5026  -0.699   6.798   7.066  0.7563  0.8892  0.8028
   40GLY     CA 5027  -0.788   6.982   7.045  1.0211 -0.1603 -0.0286
   40GLY    HA1 5028  -0.695   7.013   7.093 -0.3799  0.8794  2.1726
   40GLY    HA2 5029  -0.868   7.006   7.114 -0.4977 -1.6818 -1.1868
   40GLY      C 5030  -0.797   7.064   6.917  0.0442 -0.1599  0.0391
   40GLY      O 5031  -0.753   7.032   6.808 -0.0543 -0.3011  0.0398
   41TYR      N 5032  -0.864   7.180   6.920  0.7701  0.2671 -0.0287
   41TYR      H 5033  -0.934   7.195   6.992  1.5152 -1.0975  1.0350
   41TYR     CA 5034  -0.883   7.276   6.813  0.1067  0.0848 -0.0764
   41TYR     HA 5035  -0.863   7.227   6.718  4.3465  0.7358  0.2939
   41TYR     CB 5036  -1.027   7.325   6.802 -0.1532 -0.5992  0.1975
   41TYR    HB1 5037  -1.032   7.428   6.768 -3.3890 -0.5171  0.5910
   41TYR    HB2 5038  -1.059   7.334   6.906  0.2179 -0.3240  0.2922
   41TYR     CG 5039  -1.127   7.239   6.729 -0.7531 -0.1066  0.4272
   41TYR    CD1 5040  -1.181   7.290   6.610  0.0330  0.6907  0.4025
   41TYR    HD1 5041  -1.148   7.390   6.585 -2.4229  2.5053  3.6036
   41TYR    CE1 5042  -1.268   7.212   6.533  0.3379  0.1994  0.5543
   41TYR    HE1 5043  -1.302   7.249   6.438  1.5837 -1.3216 -0.5462
   41TYR     CZ 5044  -1.305   7.081   6.572 -0.2558  0.2638  0.2135
   41TYR     OH 5045  -1.386   7.002   6.496 -0.3667  0.2669  0.3262
   41TYR     HH 5046  -1.439   7.053   6.434 -1.3465 -2.1971 -0.9645
   41TYR    CE2 5047  -1.248   7.030   6.690  0.5945 -0.2130 -0.3950
   41TYR    HE2 5048  -1.292   6.938   6.727  1.4419 -0.5699 -0.2594
   41TYR    CD2 5049  -1.164   7.110   6.768 -0.4355 -0.1274  0.6604
   41TYR    HD2 5050  -1.132   7.063   6.860  0.3028 -0.4457  0.2470
   41TYR      C 5051  -0.779   7.386   6.824  0.3850 -0.1985  0.1854
   41TYR      O 5052  -0.771   7.452   6.928 -0.2347 -0.0146  0.1237
   42SER      N 5053  -0.712   7.422   6.714 -0.1707  0.3795  0.0251
   42SER      H 5054  -0.723   7.364   6.632 -1.3518  3.0220 -1.8315
   42SER     CA 5055  -0.630   7.541   6.697  0.4420 -0.0882 -0.3410
   42SER     HA 5056  -0.688   7.623   6.739  0.4067 -0.1059 -0.3536
   42SER     CB 5057  -0.492   7.534   6.760  0.0436  0.0150  0.5585
   42SER    HB1 5058  -0.447   7.437   6.738  1.5544  0.6224  0.8560
   42SER    HB2 5059  -0.430   7.613   6.718  1.6578 -0.4226  1.9537
   42SER     OG 5060  -0.515   7.556   6.898  0.1839  0.7398  0.4697
   42SER     HG 5061  -0.596   7.508   6.918 -1.7133  3.8012  0.7333
   42SER      C 5062  -0.609   7.571   6.549  0.7844  0.1137 -0.2504
   42SER      O 5063  -0.598   7.473   6.476  0.0915 -0.1338 -0.0336
   43GLN      N 5064  -0.608   7.695   6.501 -0.1739  0.2158 -0.0250
   43GLN      H 5065  -0.612   7.773   6.565  1.8379  1.4664 -1.2912
   43GLN     CA 5066  -0.569   7.727   6.365  0.2260 -0.1501 -0.0002
   43GLN     HA 5067  -0.604   7.644   6.303 -0.4206 -0.8212  1.2246
   43GLN     CB 5068  -0.654   7.846   6.321  0.1803 -0.2229 -0.1098
   43GLN    HB1 5069  -0.760   7.823   6.320 -0.5949  2.8477  0.3826
   43GLN    HB2 5070  -0.644   7.929   6.391  1.4040  0.2817 -0.8419
   43GLN     CG 5071  -0.611   7.908   6.188  0.2395  0.5704  0.2710
   43GLN    HG1 5072  -0.524   7.973   6.195  0.5356  0.2293 -0.2505
   43GLN    HG2 5073  -0.588   7.822   6.125  0.8669  2.2319 -1.8983
   43GLN     CD 5074  -0.709   7.999   6.115 -0.0531 -0.1394 -0.2295
   43GLN    OE1 5075  -0.813   8.040   6.166  0.4209  0.1339  0.5379
   43GLN    NE2 5076  -0.682   8.037   5.990 -0.2964 -0.3335 -0.3432
   43GLN   HE21 5077  -0.590   8.026   5.949 -0.2130  0.8278 -0.5135
   43GLN   HE22 5078  -0.748   8.094   5.939 -1.6766 -0.4381  1.2694
   43GLN      C 5079  -0.420   7.758   6.357  0.1421  0.1389 -0.5216
   43GLN      O 5080  -0.363   7.859   6.396  0.2274 -0.2316  0.3495
   44SER      N 5081  -0.345   7.661   6.304 -0.2149 -0.5400  0.1948
   44SER      H 5082  -0.391   7.577   6.270  0.2603 -0.7859  0.1449
   44SER     CA 5083  -0.203   7.642   6.325 -0.1925 -0.2985  0.2537
   44SER     HA 5084  -0.163   7.731   6.373  0.2896 -0.9240  1.0268
   44SER     CB 5085  -0.172   7.522   6.414 -0.3361 -0.7574 -0.3066
   44SER    HB1 5086  -0.064   7.519   6.427 -0.0718  2.1979 -0.9478
   44SER    HB2 5087  -0.201   7.429   6.365 -1.2898 -0.6113 -0.0394
   44SER     OG 5088  -0.235   7.522   6.540  0.2802  0.1675  0.0136
   44SER     HG 5089  -0.256   7.432   6.568  0.1137  0.5517  1.1663
   44SER      C 5090  -0.144   7.619   6.186 -0.2825 -0.1944  0.1968
   44SER      O 5091  -0.216   7.580   6.095 -0.2155 -0.2775  0.1792
   45THR      N 5092  -0.012   7.633   6.176 -0.2928 -0.1951  0.0728
   45THR      H 5093   0.030   7.670   6.260  1.4913 -1.1239 -0.3730
   45THR     CA 5094   0.070   7.618   6.057 -0.2677  0.1342  0.0468
   45THR     HA 5095   0.005   7.622   5.970 -0.0567 -0.4108 -0.1362
   45THR     CB 5096   0.164   7.739   6.060 -0.1004 -0.0014  0.2778
   45THR     HB 5097   0.217   7.733   6.155 -0.0235  0.8611  0.2929
   45THR    CG2 5098   0.277   7.734   5.959 -0.2403 -0.1057  0.1254
   45THR   HG21 5099   0.236   7.729   5.858 -0.5154 -1.1502  0.2802
   45THR   HG22 5100   0.329   7.830   5.965 -0.8608  0.2537 -0.0901
   45THR   HG23 5101   0.343   7.652   5.987 -0.1720 -0.1716 -0.2125
   45THR    OG1 5102   0.093   7.859   6.041  0.4201  0.2151 -0.2962
   45THR    HG1 5103   0.154   7.933   6.044  3.3475 -1.8122 -2.8588
   45THR      C 5104   0.149   7.489   6.069 -0.4124  0.0358 -0.0564
   45THR      O 5105   0.203   7.464   6.177 -0.2028  0.0550 -0.1563
   46ASP      N 5106   0.173   7.416   5.960  0.0759  0.1111 -0.0021
   46ASP      H 5107   0.139   7.453   5.872  1.5519 -0.1205 -0.7017
   46ASP     CA 5108   0.257   7.300   5.941 -0.2085 -0.0964 -0.0099
   46ASP     HA 5109   0.268   7.250   6.038 -1.7311 -0.9244 -0.2441
   46ASP     CB 5110   0.197   7.213   5.831  0.4351 -0.9336  0.2841
   46ASP    HB1 5111   0.092   7.199   5.854  0.5308  0.7993  2.0669
   46ASP    HB2 5112   0.213   7.276   5.743 -0.0865  0.6218  1.2538
   46ASP     CG 5113   0.257   7.075   5.809  0.7164 -0.7482 -0.1447
   46ASP    OD1 5114   0.285   7.006   5.910  0.0165 -0.3203  0.3502
   46ASP    OD2 5115   0.277   7.035   5.693  0.2417  0.2938 -0.5997
   46ASP      C 5116   0.403   7.333   5.912 -0.1760 -0.3612 -0.1511
   46ASP      O 5117   0.423   7.425   5.832 -0.3370 -0.0499  0.1626
   47THR      N 5118   0.500   7.260   5.968 -0.0042 -0.3026 -0.3696
   47THR      H 5119   0.467   7.188   6.031  0.7936 -0.8768 -0.6000
   47THR     CA 5120   0.641   7.290   5.955 -0.0751  0.1038 -0.2446
   47THR     HA 5121   0.635   7.380   5.894 -1.1451  0.0829 -0.1949
   47THR     CB 5122   0.699   7.321   6.092  0.0047 -0.2926 -0.1852
   47THR     HB 5123   0.804   7.338   6.068 -0.3155  2.2270 -0.1534
   47THR    CG2 5124   0.653   7.451   6.159 -0.2752 -0.3269 -0.3108
   47THR   HG21 5125   0.732   7.470   6.231 -0.7119 -3.3137  1.1289
   47THR   HG22 5126   0.660   7.531   6.086  3.8309 -2.2821 -2.4140
   47THR   HG23 5127   0.551   7.440   6.195 -0.6654  0.7378 -1.0415
   47THR    OG1 5128   0.674   7.221   6.187  0.2069  0.0659  0.2526
   47THR    HG1 5129   0.690   7.266   6.270  0.5065  2.7350 -1.1586
   47THR      C 5130   0.712   7.193   5.861  0.1702  0.4286 -0.3972
   47THR      O 5131   0.663   7.085   5.828  0.8657  0.0644 -0.2517
   48SER      N 5132   0.838   7.226   5.832  0.1516  0.3774 -0.5359
   48SER      H 5133   0.877   7.312   5.867  0.9076 -1.1773  2.8747
   48SER     CA 5134   0.928   7.145   5.752  0.3898 -0.2260  0.3246
   48SER     HA 5135   0.882   7.130   5.654  0.4033 -0.2367  0.3203
   48SER     CB 5136   1.054   7.226   5.723  0.1739  0.2787  0.7759
   48SER    HB1 5137   1.139   7.159   5.711  1.0017  1.2491  1.1279
   48SER    HB2 5138   1.049   7.280   5.628  2.4455 -0.7334  0.0275
   48SER     OG 5139   1.094   7.315   5.824  0.3963  0.2415  0.7216
   48SER     HG 5140   1.166   7.358   5.777  0.9746  0.7686  2.0245
   48SER      C 5141   0.959   7.010   5.816 -0.0677 -0.4216  0.1403
   48SER      O 5142   0.975   6.987   5.935  0.3065 -0.3686  0.1020
   49GLY      N 5143   0.957   6.911   5.727 -0.1931 -0.1868 -0.1223
   49GLY      H 5144   0.932   6.940   5.634 -0.6381  0.1333  0.0952
   49GLY     CA 5145   0.990   6.771   5.748  0.4675 -0.0499 -0.2401
   49GLY    HA1 5146   0.953   6.714   5.663 -1.7419  1.4834 -0.4004
   49GLY    HA2 5147   0.931   6.749   5.836 -1.6675  2.3648 -0.9422
   49GLY      C 5148   1.137   6.745   5.778  0.2839  0.3817  1.0988
   49GLY      O 5149   1.219   6.836   5.790  0.2306  0.5222  0.4211
   50TYR      N 5150   1.176   6.618   5.772 -0.2083  0.2748 -0.1703
   50TYR      H 5151   1.105   6.546   5.768  1.3893 -1.3123 -1.2487
   50TYR     CA 5152   1.305   6.552   5.766 -0.4420 -0.1871 -0.1920
   50TYR     HA 5153   1.375   6.635   5.753  1.2223 -1.6139 -0.7352
   50TYR     CB 5154   1.337   6.491   5.902  0.0329  0.6757  0.0900
   50TYR    HB1 5155   1.398   6.402   5.882 -0.5051  0.6544 -1.6298
   50TYR    HB2 5156   1.247   6.455   5.950  1.5621 -2.3414  0.9565
   50TYR     CG 5157   1.407   6.579   6.002  0.2393  0.2578  0.3160
   50TYR    CD1 5158   1.332   6.667   6.080 -0.2200  0.4152 -0.3007
   50TYR    HD1 5159   1.224   6.670   6.078 -0.2336 -0.4420 -0.9245
   50TYR    CE1 5160   1.391   6.742   6.183  0.0320  0.2968 -0.3601
   50TYR    HE1 5161   1.333   6.801   6.252  2.0132 -0.7309  2.3257
   50TYR     CZ 5162   1.531   6.740   6.196 -0.0151 -0.3567  0.0693
   50TYR     OH 5163   1.592   6.828   6.280 -0.4199 -0.1999  0.1990
   50TYR     HH 5164   1.686   6.811   6.284 -0.4962 -1.3691 -1.8806
   50TYR    CE2 5165   1.607   6.649   6.119  0.5257  0.2408 -0.1113
   50TYR    HE2 5166   1.715   6.647   6.116  0.5355  0.8329 -0.3092
   50TYR    CD2 5167   1.546   6.572   6.020  0.2467  0.0791  0.1851
   50TYR    HD2 5168   1.603   6.496   5.968 -2.4792 -0.5934 -2.0418
   50TYR      C 5169   1.311   6.455   5.648 -0.1634  0.1368 -0.4455
   50TYR      O 5170   1.207   6.402   5.611 -0.2077 -0.2268  0.1830
   51GLY      N 5171   1.432   6.428   5.599  0.1453 -0.5793  0.6674
   51GLY      H 5172   1.502   6.498   5.619  0.2006 -0.5587  0.4094
   51GLY     CA 5173   1.466   6.332   5.495  0.0208 -0.0600  0.1404
   51GLY    HA1 5174   1.409   6.342   5.403 -1.0303 -0.7334  0.6973
   51GLY    HA2 5175   1.569   6.359   5.469 -0.0677  1.2322  1.0236
   51GLY      C 5176   1.464   6.186   5.539 -0.5162 -0.0002  0.3163
   51GLY      O 5177   1.433   6.152   5.653 -1.2788 -0.0121  0.1143
   52GLN      N 5178   1.506   6.099   5.447 -1.0472  0.2958 -0.2194
   52GLN      H 5179   1.524   6.130   5.353 -0.9792  1.8497  0.2830
   52GLN     CA 5180   1.522   5.956   5.469  0.1830  0.4598  0.0237
   52GLN     HA 5181   1.557   5.942   5.571  2.0476 -0.2879 -0.6801
   52GLN     CB 5182   1.386   5.888   5.454  0.1316  0.4316  0.6003
   52GLN    HB1 5183   1.399   5.780   5.453  0.1586  0.4242  1.2896
   52GLN    HB2 5184   1.356   5.906   5.351 -1.8525 -0.4730  0.9768
   52GLN     CG 5185   1.261   5.917   5.538 -0.2613  0.3800  0.0361
   52GLN    HG1 5186   1.276   5.860   5.630  0.0232 -1.1887 -0.9394
   52GLN    HG2 5187   1.253   6.025   5.544  2.4716  0.6166  0.7513
   52GLN     CD 5188   1.124   5.886   5.479  0.0304  0.1758 -0.5431
   52GLN    OE1 5189   1.079   5.772   5.466  0.4514 -0.0551 -0.0092
   52GLN    NE2 5190   1.048   5.991   5.447 -0.7412 -0.2505 -0.1158
   52GLN   HE21 5191   1.075   6.088   5.451 -3.9981  0.8582 -1.5330
   52GLN   HE22 5192   0.961   5.968   5.401  0.7662 -1.3559 -2.6357
   52GLN      C 5193   1.614   5.890   5.368 -0.1648  0.2687 -0.1709
   52GLN      O 5194   1.609   5.912   5.248 -0.4197 -0.2601 -0.2630
   53SER      N 5195   1.705   5.809   5.424 -0.0244  0.5418 -0.0003
   53SER      H 5196   1.718   5.803   5.524  0.9265 -1.2699 -0.1906
   53SER     CA 5197   1.778   5.712   5.345 -0.2636  0.3882 -0.0340
   53SER     HA 5198   1.817   5.772   5.263  1.3121  3.4154  2.7252
   53SER     CB 5199   1.896   5.660   5.427 -0.4969 -0.5184 -0.2575
   53SER    HB1 5200   1.952   5.598   5.358 -3.3478 -1.9793 -1.4635
   53SER    HB2 5201   1.952   5.744   5.468  0.9166 -1.0742 -1.0198
   53SER     OG 5202   1.867   5.583   5.542  0.0152 -0.2660  0.0433
   53SER     HG 5203   1.870   5.492   5.512 -2.3678 -0.2225 -0.4960
   53SER      C 5204   1.696   5.598   5.287 -0.2692  0.3064  0.1337
   53SER      O 5205   1.588   5.569   5.338 -0.1061 -0.4409  0.0627
   54SER      N 5206   1.756   5.533   5.187 -0.6115 -0.0152  0.1366
   54SER      H 5207   1.831   5.586   5.146  0.0961 -1.3391 -0.3391
   54SER     CA 5208   1.710   5.414   5.116 -0.5782 -0.0388  0.1540
   54SER     HA 5209   1.609   5.394   5.151 -1.0367  0.2461 -0.9977
   54SER     CB 5210   1.693   5.444   4.968 -0.6156 -0.2223  0.1213
   54SER    HB1 5211   1.791   5.455   4.920 -0.9976  2.0623 -0.2351
   54SER    HB2 5212   1.654   5.358   4.914  1.5034  0.0794 -2.0610
   54SER     OG 5213   1.614   5.556   4.937 -0.3512 -0.2427 -0.6578
   54SER     HG 5214   1.584   5.541   4.847 -0.5179  0.9368 -0.8173
   54SER      C 5215   1.798   5.292   5.139 -0.3361  0.0663 -0.2032
   54SER      O 5216   1.913   5.300   5.181 -0.3921 -0.0596 -0.0201
   55TYR      N 5217   1.750   5.172   5.103 -0.0370 -0.0143 -0.3349
   55TYR      H 5218   1.657   5.170   5.065  0.5393  0.4227 -1.8637
   55TYR     CA 5219   1.823   5.047   5.111  0.0988  0.0803 -0.0697
   55TYR     HA 5220   1.868   5.049   5.210 -1.0262 -0.9018  0.4769
   55TYR     CB 5221   1.734   4.923   5.107  0.3481 -0.1027  0.0358
   55TYR    HB1 5222   1.702   4.906   5.004 -0.6184  1.6185  0.0051
   55TYR    HB2 5223   1.636   4.950   5.147  0.5381 -0.8389  1.0240
   55TYR     CG 5224   1.799   4.802   5.169  0.1421 -0.0452  0.3670
   55TYR    CD1 5225   1.762   4.769   5.299  0.2174  0.5425  0.5383
   55TYR    HD1 5226   1.678   4.822   5.343  0.3343  0.3546  0.9908
   55TYR    CE1 5227   1.828   4.662   5.361 -0.4586 -0.1707  0.0478
   55TYR    HE1 5228   1.807   4.634   5.463 -0.5464 -0.4706 -0.0515
   55TYR     CZ 5229   1.929   4.591   5.292 -0.2126  0.1862  0.0381
   55TYR     OH 5230   2.014   4.506   5.355 -0.2902 -0.0258 -0.1424
   55TYR     HH 5231   2.082   4.470   5.298 -1.2290 -4.6793  1.2371
   55TYR    CE2 5232   1.949   4.618   5.155 -0.1728  0.6288  0.1285
   55TYR    HE2 5233   2.027   4.561   5.107 -0.5243 -0.7415  1.1296
   55TYR    CD2 5234   1.893   4.730   5.093 -0.6163 -0.0051 -0.6426
   55TYR    HD2 5235   1.915   4.756   4.991  1.4730 -1.1409 -0.5299
   55TYR      C 5236   1.936   5.052   5.009  0.3069 -1.0765  0.0950
   55TYR      O 5237   1.920   5.112   4.903 -0.2103 -0.5632  0.4573
   56SER      N 5238   2.057   5.007   5.044  0.4578 -0.3090  0.5933
   56SER      H 5239   2.064   4.973   5.139  0.8056 -0.5675  0.4786
   56SER     CA 5240   2.184   5.026   4.976  0.2262 -0.1502  0.2004
   56SER     HA 5241   2.265   4.999   5.044 -0.2488  0.9259  1.2263
   56SER     CB 5242   2.177   4.933   4.855  0.0482 -0.3783  0.3846
   56SER    HB1 5243   2.110   4.979   4.783  0.5256  1.6362  1.1470
   56SER    HB2 5244   2.273   4.929   4.804  0.3311  0.5742  0.8104
   56SER     OG 5245   2.140   4.801   4.886  0.0292 -0.5660 -0.4203
   56SER     HG 5246   2.194   4.783   4.963 -0.0846  1.0298  0.0582
   56SER      C 5247   2.217   5.170   4.942 -0.5509  0.0323  0.2002
   56SER      O 5248   2.230   5.208   4.826 -0.8475  0.0485  0.1709
   57SER      N 5249   2.228   5.262   5.039  0.1115 -0.4249  0.5609
   57SER      H 5250   2.210   5.238   5.135  2.3896 -0.3469  1.0782
   57SER     CA 5251   2.269   5.399   5.018 -0.3340 -0.2763  0.6765
   57SER     HA 5252   2.269   5.430   4.914 -1.4559  0.6811  0.9287
   57SER     CB 5253   2.160   5.492   5.073 -0.1908  0.0496  0.4074
   57SER    HB1 5254   2.191   5.595   5.057 -2.3278  0.7401  0.3689
   57SER    HB2 5255   2.140   5.478   5.179 -0.1163 -1.2300  0.2688
   57SER     OG 5256   2.037   5.474   5.006 -0.1334 -0.4066  0.4246
   57SER     HG 5257   1.988   5.406   5.053 -2.4647  1.0918  0.3071
   57SER      C 5258   2.398   5.429   5.093 -0.0840  0.3255  0.0158
   57SER      O 5259   2.449   5.344   5.166  0.1569 -0.0686 -0.6036
   58TYR      N 5260   2.445   5.553   5.083 -0.2956  0.4568  0.5693
   58TYR      H 5261   2.398   5.615   5.018  0.2207  0.4816  0.2047
   58TYR     CA 5262   2.558   5.624   5.141  0.1423 -0.0906  0.3963
   58TYR     HA 5263   2.584   5.565   5.228 -3.8175  0.4972  2.2045
   58TYR     CB 5264   2.685   5.625   5.056 -0.0550  0.2102  0.0999
   58TYR    HB1 5265   2.767   5.683   5.100  0.2181 -0.1874  0.1153
   58TYR    HB2 5266   2.654   5.670   4.962  1.5137 -1.5051 -1.2933
   58TYR     CG 5267   2.732   5.486   5.021 -0.4156  0.0821  0.1195
   58TYR    CD1 5268   2.683   5.419   4.908 -0.7354 -0.1073  0.3689
   58TYR    HD1 5269   2.608   5.470   4.849 -0.3494 -1.7978 -1.7081
   58TYR    CE1 5270   2.738   5.294   4.876 -0.0790  0.2134  0.2179
   58TYR    HE1 5271   2.695   5.237   4.796 -0.2900 -1.8506  1.7165
   58TYR     CZ 5272   2.822   5.225   4.966  0.3963  0.2705 -0.1779
   58TYR     OH 5273   2.852   5.094   4.939 -0.5919  0.0152 -0.0949
   58TYR     HH 5274   2.791   5.058   4.875  0.0677 -1.5855  0.1392
   58TYR    CE2 5275   2.867   5.295   5.079  0.7074  0.0346 -0.1542
   58TYR    HE2 5276   2.939   5.248   5.145  0.5707  0.6667  0.4526
   58TYR    CD2 5277   2.829   5.427   5.103 -0.5013 -0.3146 -0.0604
   58TYR    HD2 5278   2.861   5.478   5.193 -1.4514  1.7630 -0.8163
   58TYR      C 5279   2.518   5.768   5.172  0.3799  0.1092 -0.2064
   58TYR      O 5280   2.416   5.813   5.121  0.1114 -0.2288  0.0278
   59GLY      N 5281   2.593   5.833   5.261 -0.1571  0.0346  0.3091
   59GLY      H 5282   2.679   5.794   5.298  1.0448 -0.2603 -2.5050
   59GLY     CA 5283   2.581   5.976   5.280 -0.0995  0.1484 -0.4884
   59GLY    HA1 5284   2.481   6.014   5.262 -0.7785 -0.4403  1.7526
   59GLY    HA2 5285   2.598   5.992   5.386  2.3059 -1.0438 -0.6164
   59GLY      C 5286   2.686   6.045   5.194  0.4909 -0.0499  0.0605
   59GLY      O 5287   2.692   6.016   5.075 -0.2657 -0.2437  0.0608
   60GLN      N 5288   2.762   6.135   5.256 -0.4889  0.6346  0.2997
   60GLN      H 5289   2.756   6.143   5.357  1.6261 -1.1221  0.6361
   60GLN     CA 5290   2.873   6.209   5.198  0.0425 -0.3203  0.0822
   60GLN     HA 5291   2.862   6.207   5.090 -2.2034  1.2049  0.2126
   60GLN     CB 5292   2.855   6.356   5.235  0.4590 -0.1087 -0.5384
   60GLN    HB1 5293   2.938   6.415   5.199  1.3936  0.5626  2.4473
   60GLN    HB2 5294   2.873   6.364   5.342 -2.0805  0.4621 -0.0797
   60GLN     CG 5295   2.722   6.425   5.206  0.3573  0.1710  0.5360
   60GLN    HG1 5296   2.735   6.528   5.237 -1.6958  0.5115  0.3928
   60GLN    HG2 5297   2.646   6.395   5.279  0.6468  2.1765  1.7335
   60GLN     CD 5298   2.661   6.415   5.066 -0.0719 -0.5355  0.7683
   60GLN    OE1 5299   2.703   6.339   4.979 -0.0357  0.4569 -0.0944
   60GLN    NE2 5300   2.550   6.484   5.039  0.1157 -0.4585  0.1872
   60GLN   HE21 5301   2.516   6.488   4.944 -0.6578 -1.9079  0.3715
   60GLN   HE22 5302   2.522   6.542   5.117 -0.4798 -0.1380 -0.2620
   60GLN      C 5303   3.012   6.170   5.248  0.0006 -0.0008  0.4538
   60GLN      O 5304   3.030   6.093   5.341 -0.1325 -0.3510  0.1929
   61SER      N 5305   3.113   6.223   5.178 -0.0106 -0.5491  0.0145
   61SER      H 5306   3.090   6.282   5.099  1.3652  1.5111  1.0635
   61SER     CA 5307   3.251   6.182   5.197  0.1662  0.1225  0.2041
   61SER     HA 5308   3.252   6.076   5.223  1.1883 -0.5784 -2.3380
   61SER     CB 5309   3.330   6.192   5.067  0.2618  0.0999  0.2604
   61SER    HB1 5310   3.432   6.157   5.080  0.7661 -0.2073 -3.4126
   61SER    HB2 5311   3.286   6.125   4.992  2.5477 -1.4402  0.2107
   61SER     OG 5312   3.326   6.320   5.008 -1.0498 -0.1493 -0.2392
   61SER     HG 5313   3.366   6.306   4.922  1.7423  0.7005  0.8156
   61SER      C 5314   3.324   6.257   5.307  0.5423  0.3211 -0.1783
   61SER      O 5315   3.277   6.351   5.372 -0.3819  0.0111 -0.3859
   62GLN      N 5316   3.443   6.204   5.333  0.1630 -0.4368  0.0354
   62GLN      H 5317   3.467   6.120   5.282 -0.8436 -0.3567 -0.5917
   62GLN     CA 5318   3.544   6.251   5.426  0.2316 -0.6090  0.0489
   62GLN     HA 5319   3.546   6.360   5.435  0.6600 -0.6909  1.0407
   62GLN     CB 5320   3.503   6.211   5.567  0.5211  0.1176  0.3431
   62GLN    HB1 5321   3.581   6.252   5.631  0.6289  0.0011  0.2856
   62GLN    HB2 5322   3.416   6.269   5.598  1.7070  1.6264  0.9815
   62GLN     CG 5323   3.482   6.063   5.598 -0.3062  0.0749 -0.3965
   62GLN    HG1 5324   3.412   6.023   5.525 -1.4622  1.7047 -0.2333
   62GLN    HG2 5325   3.574   6.007   5.581 -1.8443 -2.6974 -0.1229
   62GLN     CD 5326   3.430   6.026   5.736 -0.6101 -0.1946 -0.5820
   62GLN    OE1 5327   3.388   6.111   5.815  0.4937 -0.2352  0.0731
   62GLN    NE2 5328   3.419   5.898   5.772  0.3337 -0.1651 -0.1642
   62GLN   HE21 5329   3.386   5.874   5.864  0.3948 -1.0259 -0.3576
   62GLN   HE22 5330   3.446   5.828   5.704 -1.2766 -1.7654  0.7727
   62GLN      C 5331   3.686   6.208   5.391  0.4079  0.4892 -0.6525
   62GLN      O 5332   3.700   6.107   5.322 -0.4877 -0.0996  0.0051
   63ASN      N 5333   3.790   6.276   5.440  0.0608  0.2886  0.3871
   63ASN      H 5334   3.767   6.357   5.495 -1.4065  0.9813 -1.1617
   63ASN     CA 5335   3.929   6.250   5.410 -0.2007 -0.3377 -0.3386
   63ASN     HA 5336   3.939   6.254   5.302 -1.4608 -0.5739 -0.4787
   63ASN     CB 5337   4.004   6.368   5.473  0.3051 -0.7766 -0.1077
   63ASN    HB1 5338   3.992   6.373   5.582 -0.7148  0.6994 -0.2619
   63ASN    HB2 5339   3.953   6.458   5.440  1.0035  1.0354  3.3214
   63ASN     CG 5340   4.151   6.382   5.441  0.1225  0.0463 -0.5971
   63ASN    OD1 5341   4.213   6.307   5.366  0.1424 -0.0158 -0.5181
   63ASN    ND2 5342   4.223   6.480   5.497  0.0438 -0.1326 -0.1760
   63ASN   HD21 5343   4.320   6.489   5.469  0.3961  1.1492  1.3061
   63ASN   HD22 5344   4.187   6.553   5.557  2.8540  0.2271  1.2104
   63ASN      C 5345   3.970   6.116   5.469 -0.1815 -0.0321  0.3529
   63ASN      O 5346   3.973   6.090   5.589  0.8259 -0.1974  0.2983
   64THR      N 5347   4.028   6.035   5.380 -0.4059 -0.7868  0.8817
   64THR      H 5348   4.019   6.049   5.281  0.6239 -0.5225  0.8091
   64THR     CA 5349   4.091   5.907   5.407  0.7164 -0.2914  0.6541
   64THR     HA 5350   4.082   5.874   5.510  1.6655  1.0420  1.2044
   64THR     CB 5351   4.019   5.804   5.321 -0.1886  0.8515  0.0166
   64THR     HB 5352   4.060   5.703   5.323  1.0994  1.3422 -0.3669
   64THR    CG2 5353   3.878   5.791   5.378 -0.0116  0.1151  0.2919
   64THR   HG21 5354   3.827   5.716   5.317  0.9535 -0.3228 -0.0045
   64THR   HG22 5355   3.824   5.885   5.366  1.0093  0.5334 -1.4081
   64THR   HG23 5356   3.887   5.764   5.483  0.3465  0.8299  0.4484
   64THR    OG1 5357   4.004   5.849   5.188 -0.4952  0.4142 -0.0981
   64THR    HG1 5358   4.002   5.773   5.130 -1.5512  0.6354 -0.3747
   64THR      C 5359   4.242   5.907   5.384  0.5298 -0.0428 -0.6078
   64THR      O 5360   4.307   5.809   5.347  0.6152 -0.2177  0.0075
   65GLY      N 5361   4.297   6.027   5.405 -0.1293  0.1872 -0.1603
   65GLY      H 5362   4.241   6.108   5.427  0.5803  0.3594  1.0568
   65GLY     CA 5363   4.440   6.048   5.396 -0.0969  0.1649  0.2926
   65GLY    HA1 5364   4.493   5.964   5.441 -1.0230 -1.2141 -1.0686
   65GLY    HA2 5365   4.467   6.067   5.292  1.5700 -2.6955  0.1170
   65GLY      C 5366   4.484   6.173   5.471 -0.2276  0.6380 -0.4022
   65GLY      O 5367   4.419   6.225   5.561 -0.1061  0.4589 -0.2089
   66TYR      N 5368   4.610   6.205   5.441 -0.0116 -0.1505 -0.3830
   66TYR      H 5369   4.656   6.153   5.368 -1.4381 -1.5158 -0.3638
   66TYR     CA 5370   4.685   6.325   5.473  0.0924 -0.3396  0.1006
   66TYR     HA 5371   4.617   6.410   5.467  0.3286 -0.2309 -2.6775
   66TYR     CB 5372   4.748   6.319   5.612  0.0259 -0.2274  0.1364
   66TYR    HB1 5373   4.672   6.271   5.674 -1.0916  0.0238 -0.9878
   66TYR    HB2 5374   4.843   6.266   5.617  1.2729  1.8487 -0.4105
   66TYR     CG 5375   4.767   6.457   5.669 -0.0901  0.0887 -0.5756
   66TYR    CD1 5376   4.899   6.501   5.682 -0.0841 -0.1439  0.2286
   66TYR    HD1 5377   4.985   6.456   5.634  0.7075  1.0926  0.4458
   66TYR    CE1 5378   4.909   6.626   5.744 -0.0957 -0.0013 -0.0539
   66TYR    HE1 5379   5.003   6.678   5.755 -0.8263  1.8033 -1.7317
   66TYR     CZ 5380   4.801   6.699   5.798 -0.3326  0.0953 -0.6517
   66TYR     OH 5381   4.816   6.817   5.865 -0.1655 -0.0176 -0.4908
   66TYR     HH 5382   4.904   6.850   5.844  0.0984 -0.2223  0.2578
   66TYR    CE2 5383   4.673   6.640   5.795 -0.3798  0.1912 -0.5425
   66TYR    HE2 5384   4.592   6.682   5.853 -2.1569 -1.6623 -1.5543
   66TYR    CD2 5385   4.655   6.520   5.725  0.0336 -0.1716 -0.0288
   66TYR    HD2 5386   4.553   6.486   5.721  0.4351 -1.3861 -0.3613
   66TYR      C 5387   4.789   6.369   5.371 -0.0962  0.0107  0.0590
   66TYR      O 5388   4.835   6.288   5.290 -0.5626 -0.2828  0.0847
   67GLY      N 5389   4.836   6.495   5.369  0.3003 -0.1373 -0.1510
   67GLY      H 5390   4.813   6.558   5.444 -1.4190  0.7651 -1.3642
   67GLY     CA 5391   4.921   6.544   5.262 -0.5974  0.9421 -0.3885
   67GLY    HA1 5392   4.916   6.488   5.169  0.6186  2.4614 -1.4058
   67GLY    HA2 5393   4.879   6.639   5.228 -2.8374  0.8470  1.7856
   67GLY      C 5394   5.066   6.570   5.300 -0.4412  0.0954 -0.3838
   67GLY      O 5395   5.100   6.599   5.414  0.4917 -0.3976 -0.5308
   68THR      N 5396   5.153   6.560   5.199 -0.0156 -0.0049 -0.0089
   68THR      H 5397   5.108   6.551   5.109  1.7783  0.0664 -0.9690
   68THR     CA 5398   5.291   6.606   5.204 -0.0406  0.1332 -0.5459
   68THR     HA 5399   5.316   6.664   5.293  0.8228  0.6084 -1.0834
   68THR     CB 5400   5.380   6.482   5.211 -0.3669 -0.0624  0.2726
   68THR     HB 5401   5.482   6.521   5.205 -0.1394 -0.3710  1.6600
   68THR    CG2 5402   5.370   6.415   5.348  0.4324  0.3208  0.5316
   68THR   HG21 5403   5.444   6.337   5.359 -0.6184 -0.6896  0.6471
   68THR   HG22 5404   5.399   6.494   5.417  3.6275 -0.0203 -0.2526
   68THR   HG23 5405   5.273   6.365   5.351  0.5259  0.1184  0.1752
   68THR    OG1 5406   5.357   6.387   5.110 -0.6533  0.0814  0.2032
   68THR    HG1 5407   5.439   6.339   5.123  0.8529  2.1590 -1.0755
   68THR      C 5408   5.336   6.699   5.092  0.1439 -0.1132 -0.6770
   68THR      O 5409   5.280   6.686   4.984 -0.1005 -0.3273 -0.5255
   69GLN      N 5410   5.433   6.786   5.121 -0.0652 -0.0848 -0.0509
   69GLN      H 5411   5.470   6.778   5.215 -1.3369 -0.9992  0.4105
   69GLN     CA 5412   5.498   6.884   5.036  0.1923  0.6577  0.9720
   69GLN     HA 5413   5.490   6.851   4.932  0.7398  0.0887  1.1013
   69GLN     CB 5414   5.434   7.021   5.053  0.3046  0.8872 -0.3853
   69GLN    HB1 5415   5.509   7.091   5.016  1.3160 -0.8279 -1.7166
   69GLN    HB2 5416   5.425   7.040   5.160 -0.7421 -0.8256 -0.1391
   69GLN     CG 5417   5.302   7.049   4.982 -0.1360  0.2229  0.1625
   69GLN    HG1 5418   5.296   6.996   4.887 -1.0511 -0.9719  0.8630
   69GLN    HG2 5419   5.285   7.157   4.978 -0.4963  0.1384 -1.0066
   69GLN     CD 5420   5.182   7.006   5.066 -0.2291 -0.3205 -0.2430
   69GLN    OE1 5421   5.182   7.004   5.188  0.6066  0.1311 -0.2291
   69GLN    NE2 5422   5.069   6.976   5.001  0.1580 -0.5821 -0.8108
   69GLN   HE21 5423   4.994   6.958   5.067  0.7628  1.6292  0.5980
   69GLN   HE22 5424   5.052   7.001   4.905  0.4307  0.1619 -0.6723
   69GLN      C 5425   5.643   6.909   5.076  0.6697 -0.0380 -0.2591
   69GLN      O 5426   5.683   6.912   5.192  0.4833  0.6093 -0.2057
   70SER      N 5427   5.726   6.909   4.971  0.1233 -0.3223 -0.6981
   70SER      H 5428   5.686   6.907   4.879 -0.2173  0.1563 -0.5659
   70SER     CA 5429   5.869   6.929   4.980 -0.0604  0.5670  0.4509
   70SER     HA 5430   5.891   6.970   5.079  2.2833  0.1492  0.1653
   70SER     CB 5431   5.933   6.791   4.972 -0.2474  0.5355 -0.7388
   70SER    HB1 5432   5.889   6.735   5.054  1.0793  0.0551 -0.3272
   70SER    HB2 5433   6.039   6.796   4.997 -0.0189  0.1152 -1.6146
   70SER     OG 5434   5.921   6.716   4.854  0.8793  0.2324 -0.6710
   70SER     HG 5435   5.831   6.686   4.838  2.2686 -3.3689 -3.1978
   70SER      C 5436   5.925   7.019   4.870 -0.1303 -0.2351 -0.2417
   70SER      O 5437   5.877   7.011   4.757 -0.4468 -0.0101 -0.1240
   71THR      N 5438   6.030   7.092   4.905  0.0723 -0.5132 -0.2663
   71THR      H 5439   6.055   7.090   5.003 -0.8173  0.6657 -0.0058
   71THR     CA 5440   6.094   7.186   4.815 -0.0029 -0.0391  0.1740
   71THR     HA 5441   6.011   7.240   4.769 -0.8270 -0.2550  1.3612
   71THR     CB 5442   6.174   7.296   4.885 -0.0303  0.1171 -0.0407
   71THR     HB 5443   6.202   7.373   4.813  1.3269  2.0507  2.3965
   71THR    CG2 5444   6.082   7.371   4.981 -0.2297 -0.2182  0.0298
   71THR   HG21 5445   5.991   7.390   4.924 -0.0537  0.8403  0.0922
   71THR   HG22 5446   6.050   7.305   5.061  0.3039  1.0941  1.3589
   71THR   HG23 5447   6.116   7.469   5.015 -2.6016  1.2786 -1.5758
   71THR    OG1 5448   6.287   7.254   4.958  0.0492 -0.2765 -0.3866
   71THR    HG1 5449   6.365   7.272   4.906 -0.0683 -0.2026 -0.5389
   71THR      C 5450   6.177   7.109   4.714  0.2147  0.2309  0.1460
   71THR      O 5451   6.242   7.009   4.745 -0.2860  0.0302  0.5732
   72PRO      N 5452   6.185   7.157   4.590 -0.2825  0.5894  0.2495
   72PRO     CD 5453   6.123   7.275   4.533  0.5934  0.7680 -0.3653
   72PRO    HD1 5454   6.015   7.281   4.550  0.2990 -0.3963 -1.6702
   72PRO    HD2 5455   6.167   7.369   4.565  1.9628  0.3544 -0.9801
   72PRO     CG 5456   6.139   7.259   4.382  0.3934  0.0328 -0.3136
   72PRO    HG1 5457   6.141   7.359   4.338  0.6867  0.8043  1.3594
   72PRO    HG2 5458   6.052   7.200   4.355 -1.2988  1.9077  0.8047
   72PRO     CB 5459   6.274   7.189   4.368  0.1826 -0.5019  0.2776
   72PRO    HB1 5460   6.292   7.137   4.274 -3.1933  0.5755 -1.1127
   72PRO    HB2 5461   6.350   7.265   4.389 -1.1493  0.4121  2.1266
   72PRO     CA 5462   6.274   7.099   4.491  0.2852  0.3374  0.9011
   72PRO     HA 5463   6.231   7.006   4.453  2.5523 -0.5341  0.3014
   72PRO      C 5464   6.416   7.060   4.529  0.3306 -0.3443  0.0386
   72PRO      O 5465   6.474   7.122   4.617  0.7632  0.2494 -0.6517
   73GLN      N 5466   6.472   6.963   4.455  0.5452 -0.1152 -0.1049
   73GLN      H 5467   6.422   6.931   4.373  1.2036 -0.0143 -0.5511
   73GLN     CA 5468   6.593   6.900   4.503  0.5366  0.1154  0.2248
   73GLN     HA 5469   6.620   6.942   4.600  0.9877  1.8307 -0.6047
   73GLN     CB 5470   6.541   6.757   4.511  0.3042  0.1923  0.0893
   73GLN    HB1 5471   6.469   6.756   4.593  1.3522 -1.0034  1.0222
   73GLN    HB2 5472   6.476   6.734   4.426 -0.7943  0.9268  0.7089
   73GLN     CG 5473   6.635   6.641   4.542 -0.0630 -0.0758  0.2126
   73GLN    HG1 5474   6.699   6.629   4.454 -1.0000 -1.0661 -0.3515
   73GLN    HG2 5475   6.585   6.547   4.563 -0.5638  0.5386  1.9986
   73GLN     CD 5476   6.718   6.666   4.667  0.1166 -0.2043  0.1186
   73GLN    OE1 5477   6.668   6.697   4.775 -0.4124 -0.2642 -0.1068
   73GLN    NE2 5478   6.851   6.675   4.661  0.0788  0.2177 -0.0541
   73GLN   HE21 5479   6.899   6.701   4.746 -2.8379 -1.5827  2.3335
   73GLN   HE22 5480   6.892   6.643   4.574  1.3438  0.9322  0.2526
   73GLN      C 5481   6.712   6.910   4.408  0.1534  0.3775 -0.2322
   73GLN      O 5482   6.694   6.935   4.290 -0.4510 -0.3498 -0.2992
   74GLY      N 5483   6.830   6.881   4.465 -0.1951 -0.3838  0.1104
   74GLY      H 5484   6.840   6.861   4.563  0.1014  1.4557  0.4825
   74GLY     CA 5485   6.949   6.872   4.384 -0.1282 -0.0117  0.1692
   74GLY    HA1 5486   6.939   6.953   4.311  0.4279 -0.2529 -0.1855
   74GLY    HA2 5487   7.041   6.892   4.439 -0.4823 -0.9528  1.1322
   74GLY      C 5488   6.964   6.736   4.318  0.7279  0.2442 -0.1859
   74GLY      O 5489   6.955   6.629   4.379 -0.1743  0.3598 -0.1088
   75TYR      N 5490   6.998   6.747   4.190  0.5148  0.2699 -0.2405
   75TYR      H 5491   6.988   6.840   4.152 -1.9420  1.0296  1.9967
   75TYR     CA 5492   7.031   6.640   4.098  0.2598 -0.1305  0.1286
   75TYR     HA 5493   7.054   6.547   4.151 -1.2185  0.1976  1.3870
   75TYR     CB 5494   6.910   6.600   4.014  0.1914  0.1818  0.0789
   75TYR    HB1 5495   6.884   6.692   3.961  2.4906  0.8729  0.0678
   75TYR    HB2 5496   6.933   6.526   3.938  1.6647  0.3767  0.3092
   75TYR     CG 5497   6.785   6.557   4.088  0.2400 -0.1280 -0.0211
   75TYR    CD1 5498   6.768   6.419   4.107 -0.4365 -0.0042  0.2690
   75TYR    HD1 5499   6.845   6.353   4.072 -2.1783 -1.5037 -0.9381
   75TYR    CE1 5500   6.651   6.363   4.162 -0.3428 -0.2507  0.2173
   75TYR    HE1 5501   6.635   6.256   4.166 -0.9431 -0.2901 -1.8825
   75TYR     CZ 5502   6.544   6.451   4.186 -0.0352  0.1286  0.2074
   75TYR     OH 5503   6.426   6.391   4.215 -0.0503 -0.1509 -0.4051
   75TYR     HH 5504   6.430   6.295   4.213  1.8454 -0.1366  0.6388
   75TYR    CE2 5505   6.559   6.591   4.177 -0.1679  0.2003  1.0845
   75TYR    HE2 5506   6.480   6.661   4.201 -0.9864 -0.4767  0.4187
   75TYR    CD2 5507   6.683   6.640   4.134 -0.1704 -0.6643  0.0500
   75TYR    HD2 5508   6.698   6.747   4.129 -1.5301 -0.4780 -0.3652
   75TYR      C 5509   7.158   6.678   4.022  0.1720  0.2197  0.1540
   75TYR      O 5510   7.179   6.634   3.909 -0.3164  0.1533  0.0856
   76GLY      N 5511   7.242   6.760   4.085  0.0300 -0.1883  0.8957
   76GLY      H 5512   7.217   6.805   4.172  0.0658 -0.4316  1.0306
   76GLY     CA 5513   7.360   6.823   4.029 -0.5562  0.2447  0.1145
   76GLY    HA1 5514   7.402   6.755   3.955  0.3140  1.4624 -0.5580
   76GLY    HA2 5515   7.424   6.833   4.117 -0.8273 -1.9871  0.6284
   76GLY      C 5516   7.334   6.950   3.949  0.3231  0.3846  0.0390
   76GLY      O 5517   7.239   6.971   3.875 -0.2932 -0.4177  0.5838
   77SER      N 5518   7.433   7.039   3.963  0.4225  0.2681  0.0844
   77SER      H 5519   7.510   7.020   4.026  0.1834  1.0126  0.6230
   77SER     CA 5520   7.438   7.164   3.890  0.3020  0.1550 -0.1183
   77SER     HA 5521   7.351   7.175   3.825 -1.2085  1.8323  2.0197
   77SER     CB 5522   7.433   7.271   3.999 -0.0966  0.4737 -0.4478
   77SER    HB1 5523   7.468   7.365   3.957 -2.4520  1.7901  0.3451
   77SER    HB2 5524   7.480   7.242   4.093 -0.1452  3.0160  0.4281
   77SER     OG 5525   7.299   7.293   4.037 -0.1553 -0.3039 -0.1766
   77SER     HG 5526   7.289   7.367   4.098  0.5086  1.1945 -1.8055
   77SER      C 5527   7.576   7.183   3.830  0.2455  0.1765 -0.2419
   77SER      O 5528   7.677   7.129   3.873  0.3517  0.0913 -0.5916
   78THR      N 5529   7.587   7.262   3.722  0.1492 -0.6870 -0.8940
   78THR      H 5530   7.501   7.303   3.690 -0.6089 -0.9573  0.6821
   78THR     CA 5531   7.707   7.317   3.662  0.3171 -0.1394 -0.0818
   78THR     HA 5532   7.771   7.237   3.624 -0.1008 -0.3382 -0.3757
   78THR     CB 5533   7.682   7.397   3.535  0.7758 -0.4512 -0.3738
   78THR     HB 5534   7.633   7.489   3.567  0.0236 -0.6891 -0.8069
   78THR    CG2 5535   7.800   7.443   3.450  0.6929 -0.1947 -0.3528
   78THR   HG21 5536   7.867   7.358   3.437  0.8646 -0.1282  0.0781
   78THR   HG22 5537   7.847   7.521   3.510  0.1536  0.4273 -0.7336
   78THR   HG23 5538   7.760   7.476   3.354  0.5662 -1.7552 -0.8624
   78THR    OG1 5539   7.594   7.322   3.454  0.4490  0.3007 -0.7331
   78THR    HG1 5540   7.605   7.362   3.368  2.7055  0.3029 -0.5042
   78THR      C 5541   7.783   7.405   3.759  0.0375 -0.8586  0.8043
   78THR      O 5542   7.722   7.495   3.816  0.1829 -0.0058 -0.3507
   79GLY      N 5543   7.915   7.397   3.777  0.2846  0.0473 -0.4580
   79GLY      H 5544   7.965   7.315   3.744  0.1758 -0.1577 -0.1167
   79GLY     CA 5545   7.992   7.489   3.859  0.4473 -0.5232  0.0354
   79GLY    HA1 5546   8.084   7.445   3.899  0.1165 -0.1805  1.1903
   79GLY    HA2 5547   7.933   7.503   3.949  0.7227 -0.7558  0.2555
   79GLY      C 5548   8.020   7.625   3.797  0.6423 -0.5153  0.1392
   79GLY      O 5549   7.982   7.647   3.682 -0.2519  0.1844  0.5512
   80GLY      N 5550   8.094   7.715   3.861  0.1305 -0.2362  0.3483
   80GLY      H 5551   8.125   7.692   3.954 -1.1854 -2.5257  0.2867
   80GLY     CA 5552   8.137   7.842   3.807 -0.2298 -0.1958  0.1600
   80GLY    HA1 5553   8.231   7.864   3.856 -0.9975  1.5844  0.9394
   80GLY    HA2 5554   8.158   7.848   3.700  2.3921  0.6808  0.6664
   80GLY      C 5555   8.035   7.953   3.832  0.1305  0.1535  0.0930
   80GLY      O 5556   7.953   7.941   3.923  0.1370 -0.2737  0.0462
   81TYR      N 5557   8.040   8.063   3.758  0.4865 -0.2996 -0.5641
   81TYR      H 5558   8.107   8.086   3.685  1.1465  0.0726  0.1432
   81TYR     CA 5559   7.935   8.161   3.773  0.3083 -0.5767  0.0356
   81TYR     HA 5560   7.942   8.184   3.879 -0.5285  0.2517 -0.0732
   81TYR     CB 5561   7.968   8.278   3.680  0.2062 -0.2958  0.3490
   81TYR    HB1 5562   7.904   8.365   3.694  2.1312  1.1570  0.4420
   81TYR    HB2 5563   7.947   8.234   3.582  0.7023  2.0438 -0.8822
   81TYR     CG 5564   8.108   8.335   3.678 -0.0255  0.2776  0.1938
   81TYR    CD1 5565   8.171   8.372   3.559  0.0279  0.0576  0.1545
   81TYR    HD1 5566   8.117   8.361   3.466  2.1467 -2.3576 -0.9257
   81TYR    CE1 5567   8.297   8.431   3.559  0.0991 -0.0909 -0.1863
   81TYR    HE1 5568   8.339   8.465   3.466  2.5086  1.1823  1.2564
   81TYR     CZ 5569   8.369   8.449   3.679 -0.4594  0.6219  0.0480
   81TYR     OH 5570   8.494   8.505   3.676 -0.1499 -0.0689 -0.0636
   81TYR     HH 5571   8.536   8.519   3.762  1.7734  0.3161 -1.0165
   81TYR    CE2 5572   8.312   8.406   3.800  0.4195 -0.0728  0.2242
   81TYR    HE2 5573   8.361   8.410   3.896 -2.0178  0.1800  1.5295
   81TYR    CD2 5574   8.183   8.352   3.795  0.2457  0.3564  0.0081
   81TYR    HD2 5575   8.142   8.323   3.891  2.3632 -1.0128  0.5775
   81TYR      C 5576   7.798   8.102   3.745 -0.0639  0.3831 -0.2317
   81TYR      O 5577   7.781   7.989   3.699  0.0778  0.4193 -0.3708
   82GLY      N 5578   7.692   8.179   3.773 -0.5734 -0.3500 -0.1021
   82GLY      H 5579   7.712   8.273   3.803 -0.9777  1.2322 -4.1474
   82GLY     CA 5580   7.555   8.147   3.741 -0.5983 -0.0396 -0.3071
   82GLY    HA1 5581   7.562   8.122   3.635  0.6011  1.7084 -0.6770
   82GLY    HA2 5582   7.499   8.240   3.754  1.2103  1.1770 -0.9212
   82GLY      C 5583   7.485   8.038   3.821  0.0090  0.1355  0.4804
   82GLY      O 5584   7.529   7.924   3.835  0.2003  0.0589 -0.6317
   83SER      N 5585   7.358   8.059   3.857 -0.2654 -0.2561 -0.2285
   83SER      H 5586   7.323   8.153   3.845  0.5343  0.0349 -0.3770
   83SER     CA 5587   7.263   7.961   3.906 -0.0005 -0.2965  0.2043
   83SER     HA 5588   7.315   7.892   3.973  0.5378 -0.2938 -0.2020
   83SER     CB 5589   7.150   8.028   3.983  0.1795  0.1259  0.1067
   83SER    HB1 5590   7.105   8.100   3.915 -1.6532 -1.3605 -0.3481
   83SER    HB2 5591   7.077   7.957   4.024  0.8790 -0.8423 -0.2712
   83SER     OG 5592   7.193   8.094   4.100  0.2973  0.7664 -0.2958
   83SER     HG 5593   7.177   8.188   4.096 -0.4510  0.6512 -0.1242
   83SER      C 5594   7.205   7.877   3.793  0.1807 -0.3160  0.1247
   83SER      O 5595   7.169   7.930   3.688 -0.1880 -0.6644  0.0742
   84SER      N 5596   7.185   7.748   3.820  0.8055 -0.4385  0.0152
   84SER      H 5597   7.216   7.717   3.911  1.8848  0.8937  0.1343
   84SER     CA 5598   7.133   7.656   3.721 -0.0383 -0.1077  0.1468
   84SER     HA 5599   7.186   7.670   3.627 -0.8824 -1.0807 -0.4979
   84SER     CB 5600   7.153   7.510   3.763 -0.7557 -0.2820 -0.1010
   84SER    HB1 5601   7.076   7.452   3.712 -0.9879 -0.2701  0.2332
   84SER    HB2 5602   7.145   7.502   3.871 -1.1658 -0.8532 -0.1687
   84SER     OG 5603   7.280   7.469   3.720 -0.2382  0.5615  0.5959
   84SER     HG 5604   7.347   7.531   3.750 -0.2078  1.0703 -0.4462
   84SER      C 5605   6.984   7.674   3.692  0.1427  0.5955 -0.3561
   84SER      O 5606   6.910   7.704   3.785  0.0555  0.3352 -0.3392
   85GLN      N 5607   6.943   7.635   3.571  0.2314  0.1898 -0.2600
   85GLN      H 5608   7.007   7.606   3.499 -2.1761  0.1053 -2.5378
   85GLN     CA 5609   6.806   7.601   3.537  0.1196 -0.0460  0.4166
   85GLN     HA 5610   6.746   7.604   3.628  1.5894 -1.5493  1.5131
   85GLN     CB 5611   6.762   7.695   3.426  0.0056 -0.0075  0.4944
   85GLN    HB1 5612   6.827   7.663   3.344  0.4642  1.4755  0.2362
   85GLN    HB2 5613   6.662   7.672   3.391 -0.6849  1.0888  1.6596
   85GLN     CG 5614   6.763   7.845   3.454  0.2785  0.0681  0.0925
   85GLN    HG1 5615   6.670   7.859   3.508  0.6364  0.9701  0.4986
   85GLN    HG2 5616   6.844   7.875   3.521  0.1915 -0.7234  0.5643
   85GLN     CD 5617   6.771   7.922   3.323 -0.1218  0.0512  0.0566
   85GLN    OE1 5618   6.875   7.964   3.272 -0.1886  0.2252  0.0613
   85GLN    NE2 5619   6.663   7.956   3.252 -0.0009  0.9301  0.2782
   85GLN   HE21 5620   6.677   8.004   3.164  1.0245 -2.8354 -1.8344
   85GLN   HE22 5621   6.573   7.915   3.272  0.8837 -0.0372  2.7320
   85GLN      C 5622   6.790   7.454   3.501 -0.1051  0.1345 -0.2306
   85GLN      O 5623   6.889   7.381   3.488 -0.4080 -0.2919 -0.1462
   86SER      N 5624   6.669   7.408   3.469 -0.0222  0.2696 -0.7527
   86SER      H 5625   6.588   7.467   3.477 -0.4224 -0.2731 -0.7221
   86SER     CA 5626   6.636   7.280   3.409 -0.2604  0.0204 -0.0964
   86SER     HA 5627   6.681   7.209   3.479  0.4194 -0.1176 -0.6599
   86SER     CB 5628   6.486   7.259   3.395 -0.1103 -0.6262 -0.7861
   86SER    HB1 5629   6.445   7.260   3.496  0.1062  0.4923 -0.7003
   86SER    HB2 5630   6.459   7.163   3.351 -1.7857 -0.3016 -0.5411
   86SER     OG 5631   6.420   7.360   3.322  0.1924 -0.0233 -0.2347
   86SER     HG 5632   6.335   7.319   3.306  0.7935 -1.5280  0.3098
   86SER      C 5633   6.697   7.249   3.273 -0.0100 -0.2800  0.0805
   86SER      O 5634   6.748   7.345   3.215 -0.1306  0.0358  0.4937
   87SER      N 5635   6.689   7.131   3.211  0.3747 -0.2051 -0.1089
   87SER      H 5636   6.634   7.061   3.259  0.7528 -0.6539 -0.3253
   87SER     CA 5637   6.738   7.109   3.076  0.3425 -0.2134 -0.1195
   87SER     HA 5638   6.822   7.172   3.049  0.3277  0.2762  0.9158
   87SER     CB 5639   6.780   6.965   3.048  0.2220 -0.1918 -0.4175
   87SER    HB1 5640   6.865   6.949   3.114  2.5661  0.5298 -3.0689
   87SER    HB2 5641   6.700   6.895   3.072 -0.2824 -0.0277 -1.5742
   87SER     OG 5642   6.831   6.943   2.919  0.1472 -0.0932 -0.4633
   87SER     HG 5643   6.913   6.991   2.903  1.1437 -0.2077  3.3410
   87SER      C 5644   6.619   7.146   2.988 -0.1906 -0.3407  0.5411
   87SER      O 5645   6.504   7.128   3.028 -0.2032 -0.1323  0.5997
   88GLN      N 5646   6.633   7.203   2.869 -0.4629  0.0694  0.7017
   88GLN      H 5647   6.726   7.225   2.835  0.1541 -1.7787  1.0778
   88GLN     CA 5648   6.529   7.212   2.768 -0.0716  0.2151  0.3058
   88GLN     HA 5649   6.438   7.161   2.799  0.9825 -2.0344 -0.0954
   88GLN     CB 5650   6.505   7.360   2.740 -0.1960  0.1772  0.2107
   88GLN    HB1 5651   6.600   7.406   2.714  0.9676  1.1110  5.0107
   88GLN    HB2 5652   6.435   7.375   2.658 -0.4474  1.3802  0.6334
   88GLN     CG 5653   6.451   7.442   2.857 -0.2802  0.7417 -0.2249
   88GLN    HG1 5654   6.462   7.549   2.839 -0.8078  1.0589  1.2581
   88GLN    HG2 5655   6.505   7.420   2.949 -2.3023 -0.3172  0.7771
   88GLN     CD 5656   6.306   7.411   2.892 -0.0767 -0.2801 -0.2607
   88GLN    OE1 5657   6.222   7.494   2.857  0.3263 -0.0015 -0.5842
   88GLN    NE2 5658   6.277   7.303   2.964  0.3978 -0.1102  0.1929
   88GLN   HE21 5659   6.344   7.232   2.990  1.2252  0.3427 -0.6577
   88GLN   HE22 5660   6.185   7.312   3.005  1.0616  1.0531  1.5162
   88GLN      C 5661   6.571   7.149   2.636 -0.5931  0.1756  0.1603
   88GLN      O 5662   6.688   7.134   2.601 -0.6416  0.2634 -0.0470
   89SER      N 5663   6.472   7.106   2.557 -0.0487  0.4511 -0.6811
   89SER      H 5664   6.378   7.129   2.582 -0.4769 -0.1685 -1.6335
   89SER     CA 5665   6.489   7.066   2.418  0.2638 -0.4238 -0.4017
   89SER     HA 5666   6.568   6.992   2.409  0.7667  0.0802 -0.2568
   89SER     CB 5667   6.368   6.994   2.360 -0.0908 -0.3861  0.2843
   89SER    HB1 5668   6.278   7.002   2.422  0.2676  1.9810  0.5919
   89SER    HB2 5669   6.332   7.041   2.268 -4.3111  1.0074  2.3874
   89SER     OG 5670   6.392   6.859   2.328  0.3475 -0.2715  0.1217
   89SER     HG 5671   6.341   6.835   2.251 -2.3607 -1.0137  1.9683
   89SER      C 5672   6.519   7.191   2.336 -0.4639  0.1223  0.1549
   89SER      O 5673   6.467   7.300   2.359 -0.0155  0.4058 -0.1574
   90SER      N 5674   6.600   7.169   2.233 -0.4334  0.1629  0.1698
   90SER      H 5675   6.624   7.073   2.211 -2.4352 -0.4817  0.6255
   90SER     CA 5676   6.603   7.259   2.120 -0.0672  0.2092  0.2127
   90SER     HA 5677   6.610   7.357   2.167 -0.5663 -0.0879  0.9220
   90SER     CB 5678   6.725   7.235   2.032  0.2280  0.8246  0.4475
   90SER    HB1 5679   6.821   7.238   2.083 -1.0007 -0.4408  3.0326
   90SER    HB2 5680   6.704   7.132   2.004 -3.5187  1.1673  1.4861
   90SER     OG 5681   6.723   7.321   1.920  0.1335 -0.3531 -0.4725
   90SER     HG 5682   6.745   7.411   1.942  0.0397 -0.4440 -0.0000
   90SER      C 5683   6.470   7.250   2.045  0.2461  0.1282 -0.3361
   90SER      O 5684   6.406   7.146   2.034 -0.1562  0.3872 -0.4475
   91TYR      N 5685   6.437   7.361   1.978  0.2742  0.2710 -0.1164
   91TYR      H 5686   6.495   7.443   1.982  1.0971 -0.3199  0.2736
   91TYR     CA 5687   6.334   7.364   1.875  0.0923  0.0537  0.0574
   91TYR     HA 5688   6.325   7.262   1.838 -1.2145  0.0442  0.3464
   91TYR     CB 5689   6.199   7.407   1.932 -0.1577 -0.2095 -0.3341
   91TYR    HB1 5690   6.212   7.507   1.973  2.1955 -0.8481  0.6479
   91TYR    HB2 5691   6.130   7.406   1.848  0.9331 -1.0023 -1.2668
   91TYR     CG 5692   6.162   7.331   2.056  0.3415  0.0779 -0.0040
   91TYR    CD1 5693   6.199   7.376   2.183 -0.2686  0.2989  0.0995
   91TYR    HD1 5694   6.259   7.465   2.197  1.8660 -1.1203  0.5240
   91TYR    CE1 5695   6.157   7.301   2.294 -0.7672  0.5176  0.0629
   91TYR    HE1 5696   6.187   7.338   2.391  1.8881  0.8347 -0.7849
   91TYR     CZ 5697   6.079   7.185   2.274 -0.0508  0.0570 -0.1099
   91TYR     OH 5698   6.054   7.105   2.382 -0.3012  0.5822  0.2246
   91TYR     HH 5699   5.983   7.044   2.361  0.9315 -1.0478  0.5999
   91TYR    CE2 5700   6.053   7.134   2.146 -0.9025 -0.1158  0.1267
   91TYR    HE2 5701   6.015   7.034   2.129  2.8078 -1.5335 -0.6359
   91TYR    CD2 5702   6.080   7.219   2.038  0.8114 -0.3310  0.3604
   91TYR    HD2 5703   6.048   7.190   1.938 -0.4952 -0.6988  0.8567
   91TYR      C 5704   6.374   7.452   1.758 -0.3513  0.1979  0.0149
   91TYR      O 5705   6.437   7.556   1.771  0.1322 -0.1225  0.2608
   92GLY      N 5706   6.325   7.414   1.639 -0.1633  0.2938 -0.0931
   92GLY      H 5707   6.292   7.320   1.624  1.0213 -0.4554  1.6184
   92GLY     CA 5708   6.352   7.498   1.524  0.0767  0.2901 -0.0416
   92GLY    HA1 5709   6.286   7.469   1.442 -2.0567  0.3662  1.5572
   92GLY    HA2 5710   6.321   7.598   1.553 -0.2760  0.6607 -1.6228
   92GLY      C 5711   6.495   7.514   1.476  0.1333 -0.1739 -0.0346
   92GLY      O 5712   6.565   7.419   1.444 -0.1954 -0.4872  0.1730
   93GLN      N 5713   6.533   7.642   1.469  0.3278 -0.2557 -0.4722
   93GLN      H 5714   6.460   7.708   1.491  0.9863  0.4424 -0.3355
   93GLN     CA 5715   6.667   7.687   1.438  0.3346  0.3394  0.3838
   93GLN     HA 5716   6.716   7.613   1.373 -0.0695  1.9983 -1.9304
   93GLN     CB 5717   6.671   7.812   1.351 -0.0396  0.0478 -0.0588
   93GLN    HB1 5718   6.767   7.862   1.362  0.6637 -1.5158  1.2509
   93GLN    HB2 5719   6.602   7.886   1.391  1.0356  1.5052 -0.8224
   93GLN     CG 5720   6.672   7.779   1.202  0.4299 -0.2303  0.0048
   93GLN    HG1 5721   6.601   7.697   1.184 -0.7634  0.7267  0.2144
   93GLN    HG2 5722   6.765   7.728   1.175  0.4502 -1.3214  1.8964
   93GLN     CD 5723   6.655   7.898   1.110 -0.1790 -0.5151 -0.2603
   93GLN    OE1 5724   6.547   7.954   1.093 -0.0380 -0.1937 -0.1084
   93GLN    NE2 5725   6.765   7.948   1.052  0.0224 -0.2131  0.3677
   93GLN   HE21 5726   6.761   8.018   0.979  0.1630 -0.1419  0.4278
   93GLN   HE22 5727   6.855   7.909   1.077 -0.7069 -2.0356  0.3463
   93GLN      C 5728   6.752   7.704   1.563  0.4049  0.0286  0.3815
   93GLN      O 5729   6.705   7.744   1.670 -0.4888 -0.5909  0.2306
   94GLN      N 5730   6.882   7.674   1.555  0.4204  0.2223 -0.1121
   94GLN      H 5731   6.917   7.642   1.466  1.0002  0.5708 -0.0105
   94GLN     CA 5732   6.976   7.649   1.662  0.3995  0.2889 -0.0778
   94GLN     HA 5733   6.931   7.576   1.730  1.3020 -1.9970 -1.8196
   94GLN     CB 5734   7.106   7.592   1.608  0.3464  0.1288 -0.0362
   94GLN    HB1 5735   7.080   7.509   1.542  1.6636  2.1764 -3.3997
   94GLN    HB2 5736   7.170   7.557   1.690  1.9869  2.5726 -0.1660
   94GLN     CG 5737   7.189   7.692   1.529  0.3419  0.3504  0.2395
   94GLN    HG1 5738   7.252   7.750   1.597  0.7218  3.1433 -2.2666
   94GLN    HG2 5739   7.126   7.763   1.475 -0.8512  0.0905  1.2456
   94GLN     CD 5740   7.288   7.626   1.434 -0.4523  0.1050 -0.4250
   94GLN    OE1 5741   7.313   7.506   1.431 -0.1584  0.1624 -0.2932
   94GLN    NE2 5742   7.348   7.707   1.346  0.3109  0.0160  0.0091
   94GLN   HE21 5743   7.398   7.668   1.268 -0.2443  2.8166 -1.8953
   94GLN   HE22 5744   7.331   7.806   1.347  0.9787  0.1787 -1.6554
   94GLN      C 5745   7.013   7.774   1.741 -0.4398  0.2007  0.4641
   94GLN      O 5746   7.004   7.885   1.690  0.3178  0.1773  0.2768
   95SER      N 5747   7.058   7.752   1.865 -0.1659  0.0884  0.3460
   95SER      H 5748   7.053   7.656   1.895  1.7457  0.0377  0.5989
   95SER     CA 5749   7.120   7.852   1.950  0.0508  0.3361 -0.1000
   95SER     HA 5750   7.131   7.801   2.046 -0.4168  1.0097  0.3140
   95SER     CB 5751   7.261   7.882   1.900 -0.0212  0.6877 -0.0889
   95SER    HB1 5752   7.251   7.923   1.800 -0.0728  0.0025 -0.3657
   95SER    HB2 5753   7.311   7.788   1.877  1.3054  0.8994  1.6879
   95SER     OG 5754   7.334   7.971   1.982  0.4182  0.2767 -0.0285
   95SER     HG 5755   7.414   7.986   1.931 -0.0778 -1.8878 -1.5629
   95SER      C 5756   7.035   7.974   1.981 -0.1484  0.2886 -0.4529
   95SER      O 5757   6.918   7.986   1.945 -0.2202 -0.8193 -0.6285
   96SER      N 5758   7.092   8.074   2.048 -0.0726 -0.3297  0.4260
   96SER      H 5759   7.193   8.070   2.054  0.3144  0.3622 -3.1810
   96SER     CA 5760   7.033   8.201   2.085 -0.3746 -0.1405 -0.6829
   96SER     HA 5761   6.925   8.199   2.066 -0.7666  4.1266  0.0153
   96SER     CB 5762   7.036   8.216   2.237  0.1809  0.2010 -0.7258
   96SER    HB1 5763   7.003   8.315   2.267  0.3033  0.2672 -0.8091
   96SER    HB2 5764   6.971   8.143   2.284  3.2856 -0.0141  3.7858
   96SER     OG 5765   7.167   8.206   2.287 -0.1824 -0.0601  0.1889
   96SER     HG 5766   7.165   8.215   2.382  2.8011 -0.0347  0.3399
   96SER      C 5767   7.078   8.323   2.006  0.1359 -0.4095 -0.8065
   96SER      O 5768   6.994   8.386   1.942  0.6327  0.0856 -0.9770
   97TYR      N 5769   7.211   8.336   2.002  0.1680 -0.3302  0.1962
   97TYR      H 5770   7.268   8.259   2.036  1.3839  0.4167 -0.0809
   97TYR     CA 5771   7.284   8.438   1.929  0.2637 -0.6483 -0.1578
   97TYR     HA 5772   7.222   8.528   1.931  2.3472  0.8328 -0.0452
   97TYR     CB 5773   7.412   8.481   2.000  0.0509 -0.2263 -0.0231
   97TYR    HB1 5774   7.440   8.571   1.946 -2.9740  0.7723 -0.1382
   97TYR    HB2 5775   7.491   8.407   1.993  1.1650  0.9586 -0.3175
   97TYR     CG 5776   7.402   8.519   2.146  0.2555 -0.5517  0.0768
   97TYR    CD1 5777   7.418   8.654   2.181  0.0451 -0.5029 -0.0137
   97TYR    HD1 5778   7.422   8.737   2.112 -0.6821  0.2331  0.8060
   97TYR    CE1 5779   7.423   8.679   2.318 -0.5022  0.2792 -0.1319
   97TYR    HE1 5780   7.449   8.780   2.346 -1.0210  0.0021  1.5126
   97TYR     CZ 5781   7.404   8.578   2.415  0.1611 -0.0051 -0.2947
   97TYR     OH 5782   7.421   8.612   2.546 -0.2659 -0.1309 -0.2072
   97TYR     HH 5783   7.479   8.688   2.545  1.5406 -1.3953  1.0264
   97TYR    CE2 5784   7.369   8.446   2.379 -0.1041 -0.1659  0.5324
   97TYR    HE2 5785   7.349   8.364   2.446 -0.6704  1.2852  2.2548
   97TYR    CD2 5786   7.379   8.420   2.242 -0.3074 -0.0267  0.4903
   97TYR    HD2 5787   7.370   8.319   2.204 -0.1281  0.9834 -2.4417
   97TYR      C 5788   7.312   8.391   1.787  0.8941 -0.2251 -0.1739
   97TYR      O 5789   7.328   8.271   1.765  0.3851 -0.3145 -0.0601
   98PRO      N 5790   7.315   8.481   1.689  0.2602 -0.0387 -0.0255
   98PRO     CD 5791   7.292   8.624   1.699 -0.2061 -0.1013 -0.2019
   98PRO    HD1 5792   7.201   8.646   1.754 -0.2109  1.4504 -0.7556
   98PRO    HD2 5793   7.376   8.677   1.744 -1.1749  0.9577  0.4144
   98PRO     CG 5794   7.280   8.665   1.552  0.2085  0.1295 -0.1735
   98PRO    HG1 5795   7.215   8.751   1.538  0.2108 -0.0504 -1.3725
   98PRO    HG2 5796   7.380   8.697   1.524  0.5319  0.0806  0.8962
[truncated: 883,370 more chars]
