# Supplementary material for: Thermodynamic forces from protein and water govern condensate formation of an intrinsically disordered protein domain
Source: Nat Commun. 2023 Sep 21;14:5892. doi: 10.1038/s41467-023-41586-y (PMC10514047; doi:10.1038/s41467-023-41586-y)
Supplement: Supplementary file 4 — Supplementary Data 1 [file 41467_2023_41586_MOESM4_ESM.zip › final_coord_set-2_100mgmL.gro]

Protein in water
18298
    1MET      N    1   6.863   2.540   2.479  0.2408 -0.1540  1.0044
    1MET     H1    2   6.934   2.535   2.552  2.4853  1.4952 -0.9071
    1MET     H2    3   6.855   2.638   2.460 -0.6981 -0.2431  0.9361
    1MET     H3    4   6.899   2.500   2.394 -0.5847  2.1810 -0.5198
    1MET     CA    5   6.734   2.490   2.529 -0.2817  0.2459  0.0822
    1MET     HA    6   6.734   2.381   2.530  0.7026  0.2307  1.3833
    1MET     CB    7   6.702   2.542   2.669  0.0643  0.8019 -0.0432
    1MET    HB1    8   6.698   2.651   2.670  0.8703  0.8422 -0.4598
    1MET    HB2    9   6.791   2.515   2.726  0.2235 -1.4374 -1.2575
    1MET     CG   10   6.577   2.484   2.735  0.4783  0.0710  0.1084
    1MET    HG1   11   6.561   2.513   2.839  0.9671  0.1214  0.1760
    1MET    HG2   12   6.490   2.518   2.680  1.2552 -0.3301 -1.4164
    1MET     SD   13   6.569   2.304   2.728 -0.1704  0.1110 -0.2305
    1MET     CE   14   6.706   2.250   2.833 -0.1717 -0.0473 -0.3095
    1MET    HE1   15   6.809   2.277   2.807 -0.4543 -1.2135 -2.8762
    1MET    HE2   16   6.699   2.142   2.847  0.4934  0.0743  1.1961
    1MET    HE3   17   6.690   2.312   2.921 -1.5146  1.6034 -1.6555
    1MET      C   18   6.621   2.525   2.434 -0.1119  0.0122 -0.2072
    1MET      O   19   6.613   2.642   2.396  0.0078  0.1418  0.1616
    2ALA      N   20   6.542   2.429   2.386  0.2026 -0.2034 -0.3004
    2ALA      H   21   6.543   2.338   2.429 -0.7199 -1.2991 -2.4242
    2ALA     CA   22   6.441   2.451   2.284 -0.0672 -0.0359  0.0004
    2ALA     HA   23   6.418   2.558   2.278  3.2304  0.7007 -2.2879
    2ALA     CB   24   6.504   2.402   2.154 -0.5064 -0.1558 -0.1691
    2ALA    HB1   25   6.541   2.300   2.160  0.0212  0.0215 -0.3179
    2ALA    HB2   26   6.586   2.470   2.129 -0.7388  0.5969  1.0405
    2ALA    HB3   27   6.440   2.396   2.066  0.3291  1.5917 -0.9653
    2ALA      C   28   6.307   2.382   2.305  0.0322 -0.2287  0.0009
    2ALA      O   29   6.280   2.332   2.414  0.1097 -0.4718 -0.0912
    3SER      N   30   6.220   2.400   2.206  0.0178  0.6016  0.1570
    3SER      H   31   6.241   2.449   2.120  1.2991  1.7711  1.1003
    3SER     CA   32   6.081   2.361   2.221  0.1213  0.1011 -0.1436
    3SER     HA   33   6.041   2.351   2.322 -4.1993 -1.6831 -1.7648
    3SER     CB   34   5.984   2.462   2.160 -0.0142  0.0028 -0.0922
    3SER    HB1   35   5.888   2.411   2.166 -0.4819  0.9972  2.7814
    3SER    HB2   36   6.004   2.475   2.054 -0.7122 -0.7246 -0.3265
    3SER     OG   37   5.974   2.578   2.240 -0.1849  0.2313 -0.4441
    3SER     HG   38   6.045   2.641   2.223 -2.1893  2.4750 -1.1468
    3SER      C   39   6.060   2.231   2.146 -0.4336  0.3376 -0.4089
    3SER      O   40   6.117   2.204   2.040  0.2934 -0.8271  0.2619
    4ASN      N   41   5.982   2.146   2.213 -0.5006  0.5045 -0.2776
    4ASN      H   42   5.956   2.177   2.306 -0.9778 -0.3777 -0.1076
    4ASN     CA   43   5.961   2.009   2.173  0.1959  0.5016 -0.6481
    4ASN     HA   44   5.974   1.992   2.066  0.2979 -2.6145 -0.2488
    4ASN     CB   45   6.074   1.926   2.235 -0.0902  0.0896 -0.6734
    4ASN    HB1   46   6.167   1.970   2.201 -0.3757  1.1668 -0.1197
    4ASN    HB2   47   6.081   1.942   2.343  0.1355  1.0910 -0.8280
    4ASN     CG   48   6.061   1.780   2.196 -0.0807 -0.0688 -0.0938
    4ASN    OD1   49   6.009   1.697   2.271  0.1819  0.2399  0.4375
    4ASN    ND2   50   6.094   1.748   2.070 -0.3656 -0.2006 -0.1343
    4ASN   HD21   51   6.069   1.653   2.045 -1.2854 -1.0658  3.3930
    4ASN   HD22   52   6.131   1.818   2.009  1.8162 -0.4269  0.8456
    4ASN      C   53   5.828   1.960   2.228  0.3789  0.4795 -0.2170
    4ASN      O   54   5.803   1.983   2.346  0.1418  0.7232 -0.3122
    5ASP      N   55   5.758   1.877   2.151  0.5008  0.3091 -0.1418
    5ASP      H   56   5.791   1.864   2.056 -2.3287  0.2116 -1.2127
    5ASP     CA   57   5.633   1.819   2.195  0.2501  0.3682 -0.7651
    5ASP     HA   58   5.635   1.816   2.304  0.0220 -0.4700 -0.7800
    5ASP     CB   59   5.518   1.909   2.148 -0.2153  0.0371 -0.2742
    5ASP    HB1   60   5.537   2.002   2.201 -0.9487  0.2722 -0.4139
    5ASP    HB2   61   5.535   1.932   2.043  0.6644  1.5587  0.1733
    5ASP     CG   62   5.376   1.861   2.174 -0.1032 -0.3692 -0.4061
    5ASP    OD1   63   5.344   1.809   2.283  0.1593 -0.1217 -0.2090
    5ASP    OD2   64   5.289   1.867   2.085  0.1821 -0.1043 -0.6706
    5ASP      C   65   5.620   1.682   2.131  0.0576  0.0534 -0.0633
    5ASP      O   66   5.632   1.671   2.009 -0.0468 -0.1102 -0.0590
    6TYR      N   67   5.581   1.577   2.203  0.3713 -0.0848 -0.0921
    6TYR      H   68   5.580   1.592   2.303  0.4453 -1.6247  0.1731
    6TYR     CA   69   5.525   1.454   2.152 -0.0255  0.0814 -0.0623
    6TYR     HA   70   5.493   1.478   2.050  1.4111 -1.7089 -1.0159
    6TYR     CB   71   5.630   1.344   2.139 -0.0729  0.0226  0.0573
    6TYR    HB1   72   5.615   1.279   2.226 -1.5665  3.2034  2.3702
    6TYR    HB2   73   5.728   1.392   2.143 -0.6235  1.1783 -0.0046
    6TYR     CG   74   5.623   1.257   2.016 -0.3433  0.6163 -0.3483
    6TYR    CD1   75   5.681   1.294   1.894 -0.3360 -0.1031 -0.5673
    6TYR    HD1   76   5.733   1.388   1.890  0.7169 -0.5909  0.9075
    6TYR    CE1   77   5.671   1.212   1.781 -0.2276 -0.0924 -0.5842
    6TYR    HE1   78   5.722   1.237   1.689  2.7977 -0.0662  0.9627
    6TYR     CZ   79   5.598   1.092   1.783  0.4138 -0.4814  0.3792
    6TYR     OH   80   5.598   1.010   1.673  0.3191 -0.0152  0.0293
    6TYR     HH   81   5.557   0.924   1.685  2.1002 -1.2059 -1.8779
    6TYR    CE2   82   5.526   1.065   1.901  0.1816 -0.2114  0.3017
    6TYR    HE2   83   5.460   0.980   1.906  0.4068 -0.3534  1.1559
    6TYR    CD2   84   5.536   1.147   2.014 -0.3293  0.6032 -0.2379
    6TYR    HD2   85   5.486   1.103   2.100  1.0142 -2.0712 -0.7373
    6TYR      C   86   5.396   1.407   2.218 -0.1091  0.2215 -0.1268
    6TYR      O   87   5.383   1.418   2.339  0.5750 -0.3599  0.0067
    7THR      N   88   5.307   1.345   2.139  0.1381 -0.9425  0.4841
    7THR      H   89   5.328   1.357   2.041 -3.0322  2.4454 -0.0301
    7THR     CA   90   5.190   1.273   2.186 -0.0796 -0.3010  0.9458
    7THR     HA   91   5.191   1.288   2.294  1.0993  0.3237  0.8633
    7THR     CB   92   5.062   1.327   2.122  0.2573  0.0060  0.5173
    7THR     HB   93   5.075   1.327   2.014  1.5655 -0.1307  0.6593
    7THR    CG2   94   4.950   1.230   2.159 -0.4637  0.5143 -0.3073
    7THR   HG21   95   4.945   1.149   2.086 -0.4168 -0.7593  1.0663
    7THR   HG22   96   4.854   1.280   2.142 -0.2740  0.8817 -0.3160
    7THR   HG23   97   4.962   1.186   2.258 -1.5856 -0.9872 -0.8025
    7THR    OG1   98   5.047   1.459   2.169  1.1073  0.3562 -0.1579
    7THR    HG1   99   5.125   1.507   2.143  1.2180  0.7975  0.9325
    7THR      C  100   5.215   1.128   2.150  0.6363  0.1208 -0.3254
    7THR      O  101   5.244   1.088   2.037  0.2316 -0.0321 -0.3762
    8GLN      N  102   5.208   1.040   2.250  0.1937  0.5924  0.0589
    8GLN      H  103   5.172   1.071   2.339 -1.5144 -3.6869  1.0846
    8GLN     CA  104   5.258   0.904   2.246 -0.0275  0.5024  0.2858
    8GLN     HA  105   5.262   0.865   2.144  1.8055 -1.4939  1.0461
    8GLN     CB  106   5.169   0.807   2.322  0.0865  0.1628 -0.0097
    8GLN    HB1  107   5.204   0.707   2.298  2.4119  1.4096 -2.3510
    8GLN    HB2  108   5.184   0.827   2.428 -3.2684 -1.6072  0.9523
    8GLN     CG  109   5.020   0.831   2.298  0.0774 -0.0130 -0.1286
    8GLN    HG1  110   4.986   0.929   2.330 -2.6771 -0.9601  0.0790
    8GLN    HG2  111   4.961   0.763   2.359  0.2141  0.2005  0.2444
    8GLN     CD  112   4.977   0.804   2.155  0.5641 -0.1740 -0.2461
    8GLN    OE1  113   5.036   0.727   2.079  0.5648 -0.3616 -0.0578
    8GLN    NE2  114   4.856   0.846   2.119  0.1588 -0.3839  0.8554
    8GLN   HE21  115   4.793   0.883   2.190 -2.4533 -0.9850 -0.9841
    8GLN   HE22  116   4.822   0.808   2.032  0.2911 -2.4830  1.6681
    8GLN      C  117   5.405   0.905   2.287  0.0235  0.2991  0.1092
    8GLN      O  118   5.441   0.978   2.378  0.3175 -0.1912  0.3931
    9GLN      N  119   5.492   0.834   2.215 -0.2876  0.2022 -0.1742
    9GLN      H  120   5.448   0.778   2.143 -0.2830  1.4197 -1.1580
    9GLN     CA  121   5.636   0.820   2.227 -0.3568 -0.4537 -0.0752
    9GLN     HA  122   5.664   0.914   2.275 -0.6891 -0.4578  0.1354
    9GLN     CB  123   5.672   0.703   2.318  0.8001 -0.6347 -0.7582
    9GLN    HB1  124   5.675   0.608   2.263  0.7412  0.3665 -2.5690
    9GLN    HB2  125   5.598   0.699   2.397 -0.8390 -2.7502 -2.2803
    9GLN     CG  126   5.801   0.727   2.396  0.4871 -0.2537 -0.3564
    9GLN    HG1  127   5.802   0.824   2.446  1.2264  0.0946 -1.0090
    9GLN    HG2  128   5.887   0.726   2.329  0.8903 -1.1196  0.1575
    9GLN     CD  129   5.840   0.621   2.497 -0.5523  0.4642  0.8266
    9GLN    OE1  130   5.788   0.510   2.507 -0.4876  0.2922 -0.5863
    9GLN    NE2  131   5.926   0.650   2.595  0.0870 -0.3411  0.5160
    9GLN   HE21  132   5.917   0.595   2.679 -2.6822 -0.0992  0.4579
    9GLN   HE22  133   5.966   0.743   2.593 -1.9506  0.6072  1.3931
    9GLN      C  134   5.684   0.813   2.083  0.5132 -0.4204  0.2062
    9GLN      O  135   5.658   0.717   2.011 -0.4533  0.2343 -0.3436
   10ALA      N  136   5.770   0.906   2.042 -0.1326  0.1533  0.1473
   10ALA      H  137   5.805   0.975   2.107  1.7713  0.4595 -1.1359
   10ALA     CA  138   5.855   0.897   1.925  0.3254 -0.0210  0.4923
   10ALA     HA  139   5.795   0.905   1.835  1.4222 -1.7937 -0.4342
   10ALA     CB  140   5.956   1.010   1.945  0.2444  0.0911  0.2720
   10ALA    HB1  141   6.037   1.000   1.873 -0.2268 -2.4171  0.0027
   10ALA    HB2  142   5.921   1.113   1.939  1.0839  0.5003  1.8044
   10ALA    HB3  143   6.007   0.990   2.039 -0.6864  1.1371  1.0247
   10ALA      C  144   5.928   0.765   1.907  0.2168 -0.0608  0.3436
   10ALA      O  145   5.972   0.702   2.003  0.5430  0.0800  0.2856
   11THR      N  146   5.955   0.734   1.780 -0.2290  0.5048  0.1053
   11THR      H  147   5.913   0.788   1.705  1.0335  0.1654 -0.8900
   11THR     CA  148   6.026   0.616   1.734  0.3368  0.9841 -0.2793
   11THR     HA  149   5.986   0.527   1.782 -2.9178  2.4480  0.0133
   11THR     CB  150   6.005   0.601   1.584  0.3513  0.2659 -0.2104
   11THR     HB  151   6.061   0.679   1.533 -1.1230  0.8504 -0.9903
   11THR    CG2  152   6.052   0.465   1.532  0.2725  0.0846  0.1893
   11THR   HG21  153   5.987   0.394   1.583  0.7958  1.7555  3.5037
   11THR   HG22  154   6.155   0.443   1.563  0.0362  1.5489  2.2338
   11THR   HG23  155   6.030   0.465   1.426 -1.7265  2.1767  0.5244
   11THR    OG1  156   5.870   0.608   1.544  0.1025  0.2249  0.5929
   11THR    HG1  157   5.823   0.572   1.619  2.2299  0.2024  1.9856
   11THR      C  158   6.174   0.628   1.768  0.3367 -0.0413  0.1254
   11THR      O  159   6.224   0.740   1.777  0.9354 -0.3001  0.0119
   12GLN      N  160   6.247   0.518   1.784 -0.3570 -0.5147  0.0736
   12GLN      H  161   6.209   0.427   1.759 -2.9446  0.1610  1.1981
   12GLN     CA  162   6.392   0.524   1.788 -0.3630 -0.2582 -0.0485
   12GLN     HA  163   6.435   0.601   1.853 -0.8537 -1.3023  1.5770
   12GLN     CB  164   6.448   0.396   1.850  0.1187 -0.0539 -0.0631
   12GLN    HB1  165   6.556   0.411   1.845 -0.0204  1.3388  0.4272
   12GLN    HB2  166   6.406   0.316   1.789 -2.6232  0.7095  0.6724
   12GLN     CG  167   6.401   0.385   1.995  0.3470  0.2049  0.0335
   12GLN    HG1  168   6.293   0.378   2.007  0.3745 -0.5074 -0.0378
   12GLN    HG2  169   6.431   0.479   2.040  2.2461  1.0655 -2.7831
   12GLN     CD  170   6.468   0.269   2.068 -0.5053 -0.2219  0.1572
   12GLN    OE1  171   6.524   0.177   2.010  0.1389  0.5380 -0.4502
   12GLN    NE2  172   6.467   0.276   2.202 -0.6355  0.1593  0.1382
   12GLN   HE21  173   6.430   0.362   2.240 -0.0292  0.3515  0.3079
   12GLN   HE22  174   6.501   0.193   2.248  0.6500 -0.2599 -1.4460
   12GLN      C  175   6.455   0.538   1.651  0.0459  0.2314  0.1859
   12GLN      O  176   6.382   0.532   1.552  0.0654 -0.0721  0.1889
   13SER      N  177   6.583   0.569   1.629 -0.0565  0.2820 -0.3627
   13SER      H  178   6.649   0.559   1.705  0.0415  1.1444 -0.3335
   13SER     CA  179   6.638   0.568   1.495  0.0914 -0.0986 -0.3021
   13SER     HA  180   6.562   0.598   1.423 -0.3808  2.9966  1.2874
   13SER     CB  181   6.752   0.668   1.476 -0.7467  0.8179 -0.5711
   13SER    HB1  182   6.790   0.678   1.374  2.9785  2.7066  0.7952
   13SER    HB2  183   6.834   0.641   1.542 -0.5924  2.0449 -0.2210
   13SER     OG  184   6.708   0.795   1.519  0.3368  0.8221  0.5686
   13SER     HG  185   6.669   0.791   1.606 -2.3195  1.3179 -0.5196
   13SER      C  186   6.693   0.434   1.448 -0.3330 -0.2993 -0.2264
   13SER      O  187   6.721   0.349   1.533 -0.4825 -0.2261 -0.1021
   14TYR      N  188   6.702   0.412   1.317  0.0026 -0.0627 -0.2436
   14TYR      H  189   6.662   0.478   1.252  0.7083  1.1282  0.4825
   14TYR     CA  190   6.748   0.287   1.261  0.3536  0.1386 -0.4081
   14TYR     HA  191   6.698   0.211   1.321 -0.5178  1.0770  0.0770
   14TYR     CB  192   6.685   0.269   1.123 -0.7051 -0.1727  0.1109
   14TYR    HB1  193   6.727   0.343   1.054 -2.8384  2.6049  1.5554
   14TYR    HB2  194   6.577   0.283   1.132 -0.8668 -1.5363  0.4446
   14TYR     CG  195   6.714   0.135   1.062  0.0802  0.0307  0.0310
   14TYR    CD1  196   6.842   0.092   1.022 -0.0090  0.3312 -0.5859
   14TYR    HD1  197   6.926   0.160   1.025  0.3785 -0.1381 -0.7154
   14TYR    CE1  198   6.861  13.167   0.981 -0.1047  0.0445  0.2692
   14TYR    HE1  199   6.962  13.146   0.949 -1.0706 -2.6980 -1.3813
   14TYR     CZ  200   6.758  13.071   0.993  0.0606 -0.1599  0.0572
   14TYR     OH  201   6.771  12.951   0.929 -0.4956 -0.2469  0.0956
   14TYR     HH  202   6.860  12.939   0.895 -0.1264 -1.1826  1.3502
   14TYR    CE2  203   6.630  13.109   1.037  0.2099  0.1617  0.2186
   14TYR    HE2  204   6.559  13.029   1.050  2.4061 -1.7759  0.9492
   14TYR    CD2  205   6.613   0.038   1.067 -0.0704  0.1851 -0.0357
   14TYR    HD2  206   6.511   0.060   1.094  0.0136  1.0864 -0.4064
   14TYR      C  207   6.897   0.258   1.278  0.3008  0.0312 -0.1267
   14TYR      O  208   6.978   0.343   1.242  0.2340  0.2603  0.2552
   15GLY      N  209   6.927   0.135   1.322 -0.7806 -0.1527  0.1361
   15GLY      H  210   6.850   0.071   1.328 -0.4677 -0.6224 -0.6817
   15GLY     CA  211   7.058   0.077   1.343 -0.3085  0.7726 -0.1465
   15GLY    HA1  212   7.144   0.142   1.330  0.5304 -0.0811  0.9005
   15GLY    HA2  213   7.068   0.004   1.262  3.1136  3.7277 -2.7076
   15GLY      C  214   7.082   0.001   1.473 -0.0860  0.1261 -0.5584
   15GLY      O  215   6.993  13.205   1.558 -0.0656  0.2631 -0.5322
   16ALA      N  216   7.202  13.153   1.494  0.0556  0.5046 -0.3675
   16ALA      H  217   7.266  13.154   1.416  2.7329  1.6426  1.7080
   16ALA     CA  218   7.258  13.113   1.621 -0.5765 -0.1581 -0.2903
   16ALA     HA  219   7.178  13.069   1.681 -0.4414 -0.5598 -0.4046
   16ALA     CB  220   7.363  13.006   1.592  0.0811  0.1968  0.6992
   16ALA    HB1  221   7.424  13.045   1.511 -0.9164  0.6823  0.1546
   16ALA    HB2  222   7.439  13.000   1.670  0.6004 -0.7687  0.1376
   16ALA    HB3  223   7.312  12.915   1.559 -1.3408  0.9320  0.7644
   16ALA      C  224   7.316   0.027   1.693 -0.0205 -0.3929 -0.3365
   16ALA      O  225   7.342   0.132   1.636 -0.2478 -0.2896 -0.2537
   17TYR      N  226   7.320   0.022   1.827 -0.5943  0.0002 -0.3015
   17TYR      H  227   7.292  13.141   1.867 -0.8436  0.1108 -0.2278
   17TYR     CA  228   7.368   0.125   1.917 -0.2065 -0.4566  0.0144
   17TYR     HA  229   7.352   0.224   1.874  1.3758  1.0174  2.5552
   17TYR     CB  230   7.290   0.117   2.048  0.3418  0.0394  0.3784
   17TYR    HB1  231   7.283   0.015   2.085 -1.9924  0.1420  0.3806
   17TYR    HB2  232   7.340   0.176   2.125 -1.3559  0.1152  1.4633
   17TYR     CG  233   7.151   0.174   2.037  0.2397 -0.2678  0.0406
   17TYR    CD1  234   7.133   0.308   2.072  0.2698 -0.1607 -0.3551
   17TYR    HD1  235   7.211   0.372   2.110  0.0905 -0.9477  1.4548
   17TYR    CE1  236   7.003   0.362   2.068  0.0821 -0.5781  0.1278
   17TYR    HE1  237   6.993   0.465   2.099  2.8826 -1.1170  3.5992
   17TYR     CZ  238   6.893   0.285   2.026 -0.0681 -0.1034 -0.3556
   17TYR     OH  239   6.768   0.337   2.014 -0.1511 -0.1904  0.0825
   17TYR     HH  240   6.701   0.277   2.048 -1.1623  1.1863  0.6282
   17TYR    CE2  241   6.908   0.146   2.008  0.4042 -0.1220  0.1602
   17TYR    HE2  242   6.823   0.089   1.974 -0.3629  1.5731 -0.9108
   17TYR    CD2  243   7.038   0.094   2.012  0.2942 -0.3970  0.2054
   17TYR    HD2  244   7.054  13.197   1.986 -0.5723 -0.4885  0.0111
   17TYR      C  245   7.519   0.113   1.935 -0.1906 -0.2692  0.0037
   17TYR      O  246   7.581   0.008   1.918 -0.2009 -0.2549 -0.1221
   18PRO      N  247   7.593   0.220   1.968 -0.1477 -0.0510 -0.7788
   18PRO     CD  248   7.545   0.353   2.001  0.0764 -0.0468 -0.4652
   18PRO    HD1  249   7.452   0.375   1.949 -0.7232 -2.4891 -0.2161
   18PRO    HD2  250   7.537   0.377   2.107  0.8416  1.4927 -0.7265
   18PRO     CG  251   7.653   0.448   1.951  0.2623  0.1104  0.2256
   18PRO    HG1  252   7.642   0.448   1.842  0.7367 -0.4226  0.1702
   18PRO    HG2  253   7.651   0.551   1.987 -0.5614  0.3835 -0.5613
   18PRO     CB  254   7.777   0.368   1.990  0.4830  0.4897  0.3116
   18PRO    HB1  255   7.854   0.402   1.921 -0.3686  0.9534 -0.4196
   18PRO    HB2  256   7.798   0.387   2.096 -1.3284 -0.6504  0.9319
   18PRO     CA  257   7.738   0.222   1.971 -0.1626  0.7147 -0.0945
   18PRO     HA  258   7.768   0.191   1.871  4.3586 -0.8205  1.4820
   18PRO      C  259   7.796   0.127   2.075 -0.5558 -0.1262 -0.6269
   18PRO      O  260   7.737   0.128   2.183  0.6082 -0.2535  0.0196
   19THR      N  261   7.895   0.044   2.042 -0.1280 -0.0066  0.3262
   19THR      H  262   7.930   0.053   1.947 -0.6686  0.8124  0.1896
   19THR     CA  263   7.949  13.144   2.123  0.0680 -0.2493 -0.1198
   19THR     HA  264   7.991  13.069   2.056  0.8503 -1.7775  1.9752
   19THR     CB  265   8.068  13.193   2.205 -0.3818 -0.1410  0.4800
   19THR     HB  266   8.110  13.111   2.263 -0.9213  0.3813  1.6328
   19THR    CG2  267   8.171   0.052   2.113 -0.2423 -0.7795  0.1730
   19THR   HG21  268   8.259   0.088   2.167 -1.5993  0.7769  1.4533
   19THR   HG22  269   8.133   0.133   2.052 -0.8541 -1.0542  0.1765
   19THR   HG23  270   8.206  13.187   2.039  0.1561 -2.5006  1.9280
   19THR    OG1  271   8.038   0.082   2.303 -0.0835  0.1813  0.2602
   19THR    HG1  272   8.124   0.112   2.333  0.7697 -0.3785 -1.4985
   19THR      C  273   7.848  13.066   2.206 -0.0620  0.1393  0.0914
   19THR      O  274   7.873  13.031   2.321  0.2138  0.0667  0.0109
   20GLN      N  275   7.733  13.034   2.145 -0.0148 -0.1659  0.1586
   20GLN      H  276   7.717  13.079   2.056  0.5454  0.3687  0.3214
   20GLN     CA  277   7.629  12.952   2.203  0.2673 -0.1033  0.7685
   20GLN     HA  278   7.592  13.014   2.284  1.0518  3.0522 -1.0964
   20GLN     CB  279   7.504  12.943   2.115  0.7478 -0.1609  0.0845
   20GLN    HB1  280   7.469  13.045   2.101 -1.6169 -0.9664 -0.2000
   20GLN    HB2  281   7.430  12.892   2.176  1.0309 -0.4200  0.2161
   20GLN     CG  282   7.513  12.877   1.977 -0.0235  0.3509 -0.2129
   20GLN    HG1  283   7.575  12.943   1.918 -2.0634  0.2185 -2.6647
   20GLN    HG2  284   7.553  12.776   1.978 -0.6171  0.0724  2.3574
   20GLN     CD  285   7.379  12.863   1.907 -0.2729 -0.1994  0.3633
   20GLN    OE1  286   7.287  12.942   1.926 -0.0560  0.0479  0.3749
   20GLN    NE2  287   7.359  12.777   1.806 -0.4979 -0.1637  0.3753
   20GLN   HE21  288   7.423  12.701   1.784  1.0919  1.8358 -2.4276
   20GLN   HE22  289   7.268  12.790   1.767 -0.9184  2.0837  1.9211
   20GLN      C  290   7.677  12.815   2.250 -0.0296 -0.4765  0.0118
   20GLN      O  291   7.771  12.768   2.188  0.2018  0.0894 -0.0770
   21PRO      N  292   7.617  12.750   2.351 -0.7667 -0.2475 -0.2699
   21PRO     CD  293   7.515  12.805   2.437 -0.0913  0.0004  0.3835
   21PRO    HD1  294   7.542  12.910   2.451  3.2505 -0.7879  0.6427
   21PRO    HD2  295   7.421  12.788   2.384 -0.7048  0.8275  1.1679
   21PRO     CG  296   7.517  12.732   2.571  0.6089 -0.3064  0.2061
   21PRO    HG1  297   7.415  12.730   2.608  0.7197  1.8614  0.7497
   21PRO    HG2  298   7.572  12.795   2.641 -0.8462  1.6451 -0.3171
   21PRO     CB  299   7.584  12.600   2.534  0.8235 -0.3600  0.7756
   21PRO    HB1  300   7.639  12.563   2.620  1.3685  0.1445  0.6559
   21PRO    HB2  301   7.513  12.521   2.512 -0.3619  0.7119  0.6629
   21PRO     CA  302   7.664  12.625   2.406 -0.2858  0.1221  0.1616
   21PRO     HA  303   7.768  12.640   2.435 -0.7130 -0.4715  2.1647
   21PRO      C  304   7.640  12.510   2.310  0.3386 -0.3049  0.5100
   21PRO      O  305   7.561  12.515   2.217  0.4572  0.2389  0.4351
   22GLY      N  306   7.714  12.401   2.331 -0.2460 -0.7933  0.0700
   22GLY      H  307   7.780  12.397   2.407 -0.6272 -0.5876  0.4125
   22GLY     CA  308   7.724  12.285   2.244  0.1533 -0.9280  0.2916
   22GLY    HA1  309   7.757  12.312   2.144 -0.6551 -0.3171  0.1876
   22GLY    HA2  310   7.790  12.218   2.299  1.7984  0.0841 -0.3862
   22GLY      C  311   7.599  12.201   2.220 -0.3546  0.1327 -0.8679
   22GLY      O  312   7.501  12.206   2.294 -0.0286 -0.0423 -0.4177
   23GLN      N  313   7.606  12.132   2.106 -0.5119 -0.0566 -0.7635
   23GLN      H  314   7.687  12.130   2.046  0.6112 -0.0273  0.6751
   23GLN     CA  315   7.505  12.037   2.065 -0.3619 -0.5474 -0.0277
   23GLN     HA  316   7.451  12.004   2.154 -0.4403 -0.5218 -0.0659
   23GLN     CB  317   7.406  12.096   1.964 -0.1585  0.2132  0.2063
   23GLN    HB1  318   7.352  12.016   1.913  0.7097  0.9136 -1.9313
   23GLN    HB2  319   7.452  12.142   1.877  0.5707 -1.4386 -0.3182
   23GLN     CG  320   7.317  12.204   2.024 -0.4778  0.0065  0.1090
   23GLN    HG1  321   7.274  12.176   2.120 -0.8738  1.1721  0.2865
   23GLN    HG2  322   7.387  12.287   2.033  1.3846 -1.5687  0.8296
   23GLN     CD  323   7.197  12.236   1.935 -0.2991  0.2350 -0.0512
   23GLN    OE1  324   7.089  12.180   1.948  0.1054 -0.4674  0.3375
   23GLN    NE2  325   7.203  12.328   1.838 -0.0724 -0.2046 -0.4573
   23GLN   HE21  326   7.292  12.370   1.819 -0.0306  0.7325  1.5370
   23GLN   HE22  327   7.117  12.353   1.792 -1.0061  2.0806  2.2401
   23GLN      C  328   7.567  11.912   2.005  0.2314 -0.2844  0.0367
   23GLN      O  329   7.667  11.923   1.935  0.3809  0.0121  0.2929
   24GLY      N  330   7.509  11.796   2.036 -0.1226 -0.1021  0.0630
   24GLY      H  331   7.431  11.805   2.100 -0.3208 -0.4265 -0.1271
   24GLY     CA  332   7.557  11.660   2.024 -0.1501 -0.1449  0.4252
   24GLY    HA1  333   7.589  11.651   1.921  1.6967  2.8136  0.6418
   24GLY    HA2  334   7.650  11.656   2.081  0.0077  1.3249  0.3047
   24GLY      C  335   7.469  11.541   2.061 -0.8032  0.0445 -0.5023
   24GLY      O  336   7.366  11.562   2.124 -0.5569  0.5644 -0.2660
   25TYR      N  337   7.510  11.421   2.020  0.3424  0.0666  0.5425
   25TYR      H  338   7.601  11.418   1.976 -0.0906 -0.4642 -0.3448
   25TYR     CA  339   7.446  11.294   2.045 -0.0654  0.2148  0.2505
   25TYR     HA  340   7.341  11.315   2.024  0.2522  2.2775  0.5701
   25TYR     CB  341   7.491  11.182   1.952 -1.2090 -0.0180 -0.0425
   25TYR    HB1  342   7.476  11.219   1.851  0.6250  0.0991 -0.3162
   25TYR    HB2  343   7.599  11.172   1.969 -0.8675  0.9029 -1.4234
   25TYR     CG  344   7.422  11.048   1.963 -0.1888 -0.4977  0.7531
   25TYR    CD1  345   7.299  11.028   1.900 -0.0111 -0.7398  0.4766
   25TYR    HD1  346   7.251  11.107   1.843  0.5405 -0.0915  0.9051
   25TYR    CE1  347   7.225  10.910   1.913  0.1844 -0.9861 -0.5874
   25TYR    HE1  348   7.123  10.904   1.876 -0.1291 -1.1381  0.2860
   25TYR     CZ  349   7.285  10.813   1.995  0.1641 -0.7430 -0.2835
   25TYR     OH  350   7.224  10.693   2.019 -0.1366 -0.4222  0.5597
   25TYR     HH  351   7.270  10.646   2.089  0.8004  1.3568  1.2050
   25TYR    CE2  352   7.412  10.831   2.053  0.0106 -0.7116  0.0460
   25TYR    HE2  353   7.459  10.755   2.114 -0.4895  0.0333  1.3887
   25TYR    CD2  354   7.484  10.951   2.042  0.0136 -0.6838  0.3706
   25TYR    HD2  355   7.579  10.972   2.090 -0.6999 -0.0496  1.5519
   25TYR      C  356   7.447  11.266   2.195  0.1077  0.0051  0.2121
   25TYR      O  357   7.528  11.312   2.274  0.6009  0.0595 -0.3197
   26SER      N  358   7.354  11.178   2.234 -0.2016  0.2150 -0.0469
   26SER      H  359   7.276  11.152   2.175 -0.7373 -0.3741  0.9001
   26SER     CA  360   7.351  11.134   2.371 -0.0308  0.3775  0.0093
   26SER     HA  361   7.445  11.125   2.426 -0.9452 -0.2294  1.5418
   26SER     CB  362   7.270  11.227   2.460 -0.3948  0.1415 -0.0721
   26SER    HB1  363   7.268  11.200   2.565 -1.9253  1.4528  0.2718
   26SER    HB2  364   7.314  11.327   2.460 -0.5349  0.2313 -1.5600
   26SER     OG  365   7.139  11.248   2.412 -0.6548 -0.5688  0.3216
   26SER     HG  366   7.111  11.321   2.468 -0.5936  0.2110 -0.6414
   26SER      C  367   7.288  10.996   2.370 -0.3864  0.5385  0.3263
   26SER      O  368   7.204  10.964   2.286  0.2305  0.4465 -0.2615
   27GLN      N  369   7.330  10.912   2.466  0.3388  0.8025  0.2407
   27GLN      H  370   7.402  10.942   2.530  1.9628  0.9854 -1.5859
   27GLN     CA  371   7.275  10.780   2.486  0.2787  0.7268 -0.3895
   27GLN     HA  372   7.208  10.740   2.410  1.2540  0.4605 -1.1321
   27GLN     CB  373   7.391  10.680   2.483 -0.3462  0.0020 -0.8293
   27GLN    HB1  374   7.445  10.694   2.389 -0.1054 -0.7318 -0.8046
   27GLN    HB2  375   7.447  10.707   2.572 -3.2537  0.1189  1.1007
   27GLN     CG  376   7.353  10.533   2.497 -0.4170  0.0253 -0.7719
   27GLN    HG1  377   7.299  10.502   2.408  0.6736 -1.3706 -0.9841
   27GLN    HG2  378   7.299  10.518   2.590  0.0057  1.6314 -0.2226
   27GLN     CD  379   7.480  10.449   2.505 -0.2556  0.3937  0.7062
   27GLN    OE1  380   7.592  10.492   2.531  0.1501 -0.1457 -0.1297
   27GLN    NE2  381   7.459  10.317   2.508  0.1223  0.3067 -0.1073
   27GLN   HE21  382   7.370  10.279   2.479  0.4335  0.2746 -1.0330
   27GLN   HE22  383   7.542  10.260   2.508  1.0969  1.6303 -1.8243
   27GLN      C  384   7.203  10.773   2.620  0.1620  0.4515 -0.4648
   27GLN      O  385   7.249  10.832   2.718 -0.1865 -0.2912  0.1489
   28GLN      N  386   7.089  10.703   2.625  0.2703  0.3266  0.2966
   28GLN      H  387   7.058  10.654   2.543  2.7410 -1.1473  0.1253
   28GLN     CA  388   6.999  10.703   2.738 -0.2983 -0.3259 -0.1548
   28GLN     HA  389   7.015  10.803   2.779 -0.1693 -1.3406  2.4717
   28GLN     CB  390   6.856  10.686   2.689 -0.3302  0.3594 -0.3067
   28GLN    HB1  391   6.845  10.581   2.661 -0.3518  0.4381 -0.6048
   28GLN    HB2  392   6.786  10.715   2.768  1.6813 -1.5017  2.3276
   28GLN     CG  393   6.816  10.767   2.566 -0.1901  0.0393 -0.5660
   28GLN    HG1  394   6.851  10.868   2.587  1.1693 -0.9240  2.2634
   28GLN    HG2  395   6.872  10.727   2.482  0.4498  0.1462 -0.1950
   28GLN     CD  396   6.666  10.774   2.539 -0.2583  0.0901 -0.1786
   28GLN    OE1  397   6.585  10.728   2.619  0.3296 -0.3506  0.1772
   28GLN    NE2  398   6.620  10.844   2.435  0.3339  0.3495 -0.2707
   28GLN   HE21  399   6.685  10.884   2.369  0.3963  1.9570  0.7166
   28GLN   HE22  400   6.525  10.823   2.408  1.0686 -3.1016 -0.6671
   28GLN      C  401   7.026  10.602   2.849  0.1485  0.0132  0.0454
   28GLN      O  402   7.006  10.636   2.966 -0.1290  0.2666 -0.0734
   29SER      N  403   7.074  10.484   2.809 -0.1046 -0.0916  0.0551
   29SER      H  404   7.084  10.464   2.711 -0.8328  1.3261 -0.3355
   29SER     CA  405   7.120  10.379   2.898  0.1342  0.1233  0.1896
   29SER     HA  406   7.066  10.388   2.992 -1.8368 -0.0577 -0.8598
   29SER     CB  407   7.084  10.243   2.838 -0.1407 -0.0099  0.6463
   29SER    HB1  408   7.151  10.229   2.753 -0.7950 -0.6412  0.2233
   29SER    HB2  409   6.982  10.236   2.800 -0.8129 -0.9158  2.5092
   29SER     OG  410   7.115  10.135   2.923 -0.4019 -0.2534  0.4344
   29SER     HG  411   7.053  10.063   2.909  1.1129 -1.9931  2.0855
   29SER      C  412   7.267  10.385   2.936  0.0951  0.2414  0.3191
   29SER      O  413   7.343  10.467   2.884 -0.0700  0.3912  0.3111
   30SER      N  414   7.296  10.317   3.047 -0.1286 -0.0239  0.2179
   30SER      H  415   7.228  10.262   3.097  2.4294 -1.7359  2.1172
   30SER     CA  416   7.428  10.305   3.107  0.0973 -0.4364 -0.3569
   30SER     HA  417   7.501  10.348   3.038  0.6136  3.4148  2.3225
   30SER     CB  418   7.431  10.388   3.234  0.3263  0.4074 -0.9020
   30SER    HB1  419   7.362  10.339   3.303 -0.5258  3.1885  0.3779
   30SER    HB2  420   7.529  10.371   3.281 -0.0640 -2.1251 -0.8404
   30SER     OG  421   7.393  10.523   3.220 -0.4906  0.3026  0.1811
   30SER     HG  422   7.468  10.572   3.187  0.2786 -1.9856 -1.7390
   30SER      C  423   7.481  10.165   3.136  0.0689 -0.2407  0.6412
   30SER      O  424   7.585  10.145   3.200  0.3632 -0.1352  0.2045
   31GLN      N  425   7.409  10.060   3.099  0.1855 -0.2536  0.4532
   31GLN      H  426   7.339  10.077   3.028 -1.7658 -1.2208  2.0637
   31GLN     CA  427   7.438   9.919   3.122 -0.1397 -0.3395  0.3463
   31GLN     HA  428   7.544   9.914   3.144 -0.3496 -0.0437  1.5073
   31GLN     CB  429   7.355   9.858   3.234 -0.3723  0.4302  0.6011
   31GLN    HB1  430   7.387   9.756   3.251 -1.0091 -0.1112 -1.2018
   31GLN    HB2  431   7.253   9.849   3.196 -0.5238 -0.8817  1.2526
   31GLN     CG  432   7.364   9.938   3.364 -0.3932 -0.1771  0.9816
   31GLN    HG1  433   7.342  10.044   3.348  0.8553 -0.1558 -0.9149
   31GLN    HG2  434   7.284   9.904   3.430 -1.0309 -0.0653  0.2817
   31GLN     CD  435   7.496   9.946   3.440  0.0231  0.8759  0.1810
   31GLN    OE1  436   7.601   9.898   3.397 -0.2654  0.2150  0.1955
   31GLN    NE2  437   7.487   9.993   3.564  0.2398 -0.0814  0.5734
   31GLN   HE21  438   7.569  10.015   3.619  0.7974 -0.0666 -0.2427
   31GLN   HE22  439   7.395  10.018   3.596 -0.5818 -0.0835 -1.6392
   31GLN      C  440   7.419   9.846   2.990  0.4987  0.9037 -0.4537
   31GLN      O  441   7.332   9.880   2.910  0.0117  0.0619 -0.2892
   32PRO      N  442   7.497   9.741   2.963  0.1023  0.5064 -0.0743
   32PRO     CD  443   7.619   9.708   3.034 -0.1167  0.0949  0.1138
   32PRO    HD1  444   7.700   9.774   3.000 -0.8373  1.0701  0.2324
   32PRO    HD2  445   7.601   9.706   3.142 -0.2703  0.3216  0.0933
   32PRO     CG  446   7.662   9.567   2.995  0.6365  0.2654  0.3185
   32PRO    HG1  447   7.768   9.541   3.002  0.6679  0.7702  2.2068
   32PRO    HG2  448   7.593   9.500   3.046  0.8290 -0.8675 -0.8812
   32PRO     CB  449   7.614   9.578   2.851  0.4088  0.1401  0.3842
   32PRO    HB1  450   7.609   9.476   2.814  0.1545  0.0876  0.5666
   32PRO    HB2  451   7.681   9.641   2.791  0.6623  0.3875  0.9200
   32PRO     CA  452   7.478   9.646   2.856  0.2800 -0.1245  0.4502
   32PRO     HA  453   7.470   9.700   2.762 -1.6010 -1.0729  0.0129
   32PRO      C  454   7.350   9.563   2.851  0.3293 -0.1677 -0.2678
   32PRO      O  455   7.281   9.549   2.952  0.1202  0.2920 -0.3394
   33TYR      N  456   7.310   9.509   2.736  0.8190 -0.2344 -0.4060
   33TYR      H  457   7.379   9.513   2.662  1.6266 -1.5284  0.2411
   33TYR     CA  458   7.195   9.423   2.719  0.2561  0.4200  0.0915
   33TYR     HA  459   7.188   9.369   2.814  1.5045  0.8498  0.4443
   33TYR     CB  460   7.077   9.517   2.690  0.0995  0.1947 -0.0041
   33TYR    HB1  461   7.057   9.578   2.778 -0.4883 -0.7286  0.5189
   33TYR    HB2  462   7.101   9.583   2.607 -0.9496 -0.6774 -1.0444
   33TYR     CG  463   6.944   9.458   2.649  0.2204 -0.1520  0.0904
   33TYR    CD1  464   6.913   9.446   2.513  0.4073 -0.2790  0.0581
   33TYR    HD1  465   6.976   9.497   2.442 -1.1664  0.0913 -1.1489
   33TYR    CE1  466   6.795   9.383   2.470  0.0359  0.0200  0.6159
   33TYR    HE1  467   6.771   9.376   2.365  0.0500  0.9092  0.5413
   33TYR     CZ  468   6.704   9.334   2.565  0.0586 -0.1441  0.5513
   33TYR     OH  469   6.581   9.288   2.528  0.2318  0.2599 -0.5603
   33TYR     HH  470   6.521   9.265   2.600  0.6087  0.5849 -0.1366
   33TYR    CE2  471   6.744   9.329   2.700  0.5480 -0.4913  0.3950
   33TYR    HE2  472   6.677   9.284   2.773 -1.8650  2.7796  0.3911
   33TYR    CD2  473   6.863   9.390   2.741  0.3103  0.0300  0.3051
   33TYR    HD2  474   6.899   9.377   2.842 -0.2610  0.0971  0.5229
   33TYR      C  475   7.211   9.322   2.607  0.0165  0.3626  0.1073
   33TYR      O  476   7.262   9.363   2.502  0.0925  0.1949  0.0795
   34GLY      N  477   7.181   9.197   2.640  0.0548  0.2642 -0.2345
   34GLY      H  478   7.145   9.180   2.733  2.4085  0.1379  0.7168
   34GLY     CA  479   7.148   9.098   2.539  0.1179 -0.5169  0.4952
   34GLY    HA1  480   7.187   9.004   2.577  0.4709 -0.6282 -0.1287
   34GLY    HA2  481   7.213   9.120   2.454  1.7425 -1.5957  1.4085
   34GLY      C  482   7.002   9.079   2.501  0.2297 -0.1401 -0.1402
   34GLY      O  483   6.916   9.104   2.584 -0.2719 -0.6894 -0.4838
   35GLN      N  484   6.987   9.024   2.380  0.1400 -0.0513 -0.1691
   35GLN      H  485   7.071   8.996   2.331  2.8572  2.6399  2.5074
   35GLN     CA  486   6.863   9.022   2.305  0.1410  0.4288 -0.1925
   35GLN     HA  487   6.825   9.124   2.313 -0.4498  0.1435  0.8547
   35GLN     CB  488   6.891   9.002   2.156  0.0690  0.2223 -0.1791
   35GLN    HB1  489   6.793   8.997   2.109 -0.1437  2.6598 -0.1195
   35GLN    HB2  490   6.940   8.906   2.144 -1.7956 -1.2721  2.8773
   35GLN     CG  491   6.974   9.108   2.083  0.4412 -0.3033 -0.5235
   35GLN    HG1  492   6.977   9.076   1.979 -3.4853  1.8982 -1.5048
   35GLN    HG2  493   6.922   9.203   2.093 -0.2432 -0.6868 -0.3695
   35GLN     CD  494   7.115   9.119   2.138  0.1266 -0.3852  0.3107
   35GLN    OE1  495   7.184   9.019   2.156 -0.1565 -0.5928  0.2566
   35GLN    NE2  496   7.168   9.235   2.177  0.1864 -0.1804 -0.3742
   35GLN   HE21  497   7.100   9.309   2.185 -0.3407 -0.7950  1.1840
   35GLN   HE22  498   7.260   9.248   2.217  0.4374 -2.1613 -0.2339
   35GLN      C  499   6.756   8.923   2.349  0.4306  0.0160 -0.4085
   35GLN      O  500   6.774   8.802   2.362 -0.5852 -0.0872  0.0941
   36GLN      N  501   6.631   8.969   2.351  0.3301 -0.2781  0.4351
   36GLN      H  502   6.627   9.060   2.308  2.0393  0.5254  1.8213
   36GLN     CA  503   6.513   8.886   2.360 -0.4634  0.7866  0.1018
   36GLN     HA  504   6.530   8.779   2.347 -2.1158  0.3420  1.2326
   36GLN     CB  505   6.444   8.890   2.496 -0.4693 -0.6133  0.1554
   36GLN    HB1  506   6.362   8.818   2.495 -0.9432 -0.0956 -2.0871
   36GLN    HB2  507   6.398   8.986   2.517 -1.2216 -0.7778 -0.7033
   36GLN     CG  508   6.543   8.868   2.610  0.0078  0.7417  0.0176
   36GLN    HG1  509   6.631   8.932   2.604 -0.0166  0.6393 -2.6083
   36GLN    HG2  510   6.583   8.767   2.602 -0.6509  0.4149  0.6835
   36GLN     CD  511   6.481   8.884   2.748  0.1137  1.1470  0.0201
   36GLN    OE1  512   6.368   8.932   2.753 -0.4876 -0.2157 -0.0979
   36GLN    NE2  513   6.553   8.833   2.849 -0.7833 -0.6719 -0.2219
   36GLN   HE21  514   6.637   8.779   2.834 -0.0723  0.7079 -1.5814
   36GLN   HE22  515   6.505   8.838   2.938 -4.8157  1.6383 -2.2193
   36GLN      C  516   6.412   8.909   2.249 -0.3990  0.2032 -0.0829
   36GLN      O  517   6.364   8.809   2.196 -0.3517  0.1399 -0.0054
   37SER      N  518   6.371   9.030   2.209 -0.3716  0.1441 -0.2921
   37SER      H  519   6.298   9.025   2.139  0.8466 -0.8511 -1.5637
   37SER     CA  520   6.386   9.159   2.272 -0.1221 -0.2633  0.4919
   37SER     HA  521   6.449   9.147   2.360 -0.3485 -0.0772  0.6801
   37SER     CB  522   6.466   9.256   2.186 -0.0916 -0.1945  0.5976
   37SER    HB1  523   6.448   9.355   2.228  1.7649 -1.0212  3.6390
   37SER    HB2  524   6.437   9.235   2.083  0.6215 -3.5059  0.9617
   37SER     OG  525   6.603   9.221   2.192 -0.0029  0.0049 -0.1684
   37SER     HG  526   6.646   9.293   2.146  3.1444 -1.9595 -0.5571
   37SER      C  527   6.253   9.222   2.308 -0.4684 -0.8869  0.3220
   37SER      O  528   6.164   9.228   2.223  0.0795 -0.6761 -0.2423
   38TYR      N  529   6.254   9.282   2.428  0.2760  0.3038 -0.2597
   38TYR      H  530   6.330   9.263   2.492  0.5847  0.3071 -0.6260
   38TYR     CA  531   6.142   9.363   2.469  0.0766 -0.2316  0.2791
   38TYR     HA  532   6.074   9.385   2.386  0.9204  0.5749 -0.2288
   38TYR     CB  533   6.050   9.289   2.566  0.0478 -0.1381  0.3240
   38TYR    HB1  534   5.956   9.344   2.572 -0.5211 -0.5802 -2.6478
   38TYR    HB2  535   6.101   9.265   2.659 -0.0234 -0.9393  0.1656
   38TYR     CG  536   6.011   9.153   2.514 -0.1397  0.0891 -0.1429
   38TYR    CD1  537   5.922   9.140   2.407 -0.4292  0.2130  0.0798
   38TYR    HD1  538   5.884   9.228   2.358  2.1100  0.5001 -1.5421
   38TYR    CE1  539   5.898   9.013   2.353 -0.0989  0.0040  0.4241
   38TYR    HE1  540   5.830   9.005   2.270  0.5446 -0.5348 -0.0598
   38TYR     CZ  541   5.949   8.898   2.418  0.0571 -0.1534  0.0239
   38TYR     OH  542   5.933   8.771   2.372 -0.4542 -0.1016  0.0537
   38TYR     HH  543   5.865   8.771   2.303 -0.1227 -2.0029 -0.3285
   38TYR    CE2  544   6.030   8.911   2.533  0.1322 -0.1585 -0.0288
   38TYR    HE2  545   6.072   8.821   2.573  0.6059  0.1843  0.2565
   38TYR    CD2  546   6.063   9.040   2.579 -0.5687 -0.0021  0.0468
   38TYR    HD2  547   6.127   9.044   2.665 -2.0009  2.6749  1.1169
   38TYR      C  548   6.186   9.498   2.525 -0.3600  0.0335  0.0029
   38TYR      O  549   6.304   9.511   2.555 -0.3015  0.9966 -0.6182
   39SER      N  550   6.103   9.602   2.531  0.0190  0.3543 -0.3015
   39SER      H  551   6.011   9.586   2.493  0.2620  1.1437 -1.2683
   39SER     CA  552   6.125   9.723   2.608  0.2200  0.1032  0.0360
   39SER     HA  553   6.193   9.785   2.550 -1.1621  0.9042 -0.7737
   39SER     CB  554   5.986   9.785   2.621  0.0797 -0.0858 -0.5309
   39SER    HB1  555   5.910   9.711   2.646  1.5361 -1.0094  1.4125
   39SER    HB2  556   6.000   9.856   2.703  0.4639 -0.7729  0.0134
   39SER     OG  557   5.942   9.851   2.504  0.4409  0.0976 -0.5641
   39SER     HG  558   5.875   9.915   2.529  1.6747  1.5071 -0.6994
   39SER      C  559   6.181   9.695   2.746  0.1977 -0.4871 -0.0716
   39SER      O  560   6.145   9.597   2.812  0.1197 -0.3626  0.0700
   40GLY      N  561   6.274   9.781   2.787 -0.3401  0.1082 -0.0945
   40GLY      H  562   6.288   9.868   2.736 -2.3961 -1.0222 -2.8543
   40GLY     CA  563   6.343   9.763   2.913 -0.0723  0.1093 -0.2383
   40GLY    HA1  564   6.334   9.659   2.947 -2.4592  0.4104  0.2014
   40GLY    HA2  565   6.445   9.801   2.909 -0.7729  2.4219  1.7328
   40GLY      C  566   6.276   9.850   3.019 -0.5571 -0.4156 -0.1048
   40GLY      O  567   6.242   9.963   2.987 -0.2086 -0.3556 -0.2703
   41TYR      N  568   6.249   9.785   3.133  0.0329 -0.3158  0.0964
   41TYR      H  569   6.282   9.690   3.140  0.7924 -0.0362  0.4082
   41TYR     CA  570   6.174   9.849   3.239 -0.0900  0.2721 -0.3331
   41TYR     HA  571   6.180   9.957   3.232 -1.6861  0.6137  2.2658
   41TYR     CB  572   6.028   9.807   3.221 -0.2355  0.3085  0.6855
   41TYR    HB1  573   6.003   9.816   3.115  2.7649  0.3249 -0.1256
   41TYR    HB2  574   5.970   9.887   3.267  0.0955  0.5840  0.6321
   41TYR     CG  575   5.988   9.670   3.271 -1.0760  0.2802 -0.0449
   41TYR    CD1  576   5.938   9.657   3.402 -0.5874 -0.0501  0.1100
   41TYR    HD1  577   5.930   9.742   3.467  1.8387  0.6206 -0.3505
   41TYR    CE1  578   5.915   9.527   3.449 -0.1881 -0.2602 -0.2687
   41TYR    HE1  579   5.874   9.524   3.548  0.1068  2.4360  0.0257
   41TYR     CZ  580   5.941   9.406   3.380  0.2449  0.1168 -0.7828
   41TYR     OH  581   5.925   9.286   3.442 -0.3657  0.4092 -0.3601
   41TYR     HH  582   5.948   9.213   3.384 -0.0312 -1.4113  1.8954
   41TYR    CE2  583   5.979   9.428   3.247  0.4258  0.2185 -0.7149
   41TYR    HE2  584   5.993   9.345   3.180 -0.6411  0.3472 -1.1154
   41TYR    CD2  585   5.997   9.556   3.191  0.4283  0.4624 -0.1588
   41TYR    HD2  586   6.040   9.563   3.093 -0.8174  1.8414 -0.6471
   41TYR      C  587   6.227   9.804   3.375 -0.8865 -0.1845 -0.1666
   41TYR      O  588   6.307   9.711   3.385 -0.3048  0.3310  0.0045
   42SER      N  589   6.202   9.881   3.481 -0.4597 -0.2092 -0.0486
   42SER      H  590   6.154   9.969   3.467 -0.8211 -0.0926  1.7299
   42SER     CA  591   6.266   9.862   3.609 -0.2288  0.1196 -0.1118
   42SER     HA  592   6.367   9.825   3.594  0.0441  0.8025  0.0136
   42SER     CB  593   6.277   9.999   3.675 -0.3592  0.0459  0.0649
   42SER    HB1  594   6.319   9.987   3.775 -3.3237  0.7014  1.4939
   42SER    HB2  595   6.357  10.054   3.626 -0.7035 -0.1469 -0.7236
   42SER     OG  596   6.160  10.078   3.676 -0.6612 -0.3942 -0.1688
   42SER     HG  597   6.172  10.162   3.722 -1.1625  0.2049 -1.1156
   42SER      C  598   6.190   9.762   3.696 -0.3770  0.0925 -0.2731
   42SER      O  599   6.074   9.736   3.666 -0.4517 -0.4226  0.4386
   43GLN      N  600   6.238   9.718   3.812  0.2593  0.3379 -0.4380
   43GLN      H  601   6.324   9.756   3.848 -0.3268  0.6608  0.6783
   43GLN     CA  602   6.174   9.610   3.885  0.1290  0.7720  0.0955
   43GLN     HA  603   6.144   9.530   3.818 -1.0480  1.1756  0.1076
   43GLN     CB  604   6.276   9.546   3.979  0.5576  0.3965 -0.6166
   43GLN    HB1  605   6.359   9.504   3.922 -0.3915 -0.6228 -1.2842
   43GLN    HB2  606   6.235   9.457   4.026 -2.0174  1.8068  0.0199
   43GLN     CG  607   6.329   9.635   4.090 -0.2057 -0.3572  0.3698
   43GLN    HG1  608   6.258   9.642   4.173 -0.7715  1.3822 -0.2228
   43GLN    HG2  609   6.347   9.738   4.058 -0.6755 -0.3020  0.2863
   43GLN     CD  610   6.454   9.587   4.162 -0.0637 -0.2795  0.1775
   43GLN    OE1  611   6.529   9.503   4.111  0.1686  0.2852 -0.4150
   43GLN    NE2  612   6.476   9.643   4.281 -0.8068 -0.2993  0.3257
   43GLN   HE21  613   6.400   9.695   4.322 -0.6472 -0.6223  1.0524
   43GLN   HE22  614   6.548   9.608   4.343 -0.7769 -2.0170 -0.6291
   43GLN      C  615   6.051   9.644   3.969 -0.2678 -0.2917 -0.0415
   43GLN      O  616   6.027   9.762   3.993 -0.0220 -0.3258  0.3871
   44SER      N  617   5.973   9.547   4.017  0.0640 -0.2772  0.5336
   44SER      H  618   5.990   9.451   3.990 -1.1533 -0.5876  0.8426
   44SER     CA  619   5.850   9.567   4.090 -0.0632  0.5331  0.1118
   44SER     HA  620   5.803   9.653   4.045 -0.4226  0.5382  0.4902
   44SER     CB  621   5.757   9.450   4.058  0.8394 -0.0271 -0.5373
   44SER    HB1  622   5.659   9.460   4.105  0.9595 -0.1226 -0.2641
   44SER    HB2  623   5.804   9.371   4.115  0.6250 -1.0053 -1.6775
   44SER     OG  624   5.756   9.419   3.920  0.6931 -0.2585 -0.4831
   44SER     HG  625   5.722   9.494   3.871  1.8027  1.9543  1.8875
   44SER      C  626   5.864   9.573   4.242 -0.3617 -0.3676  0.1859
   44SER      O  627   5.765   9.556   4.313 -0.1362 -1.2491  0.2987
   45THR      N  628   5.990   9.589   4.283 -0.3065 -0.2425 -0.0335
   45THR      H  629   6.061   9.603   4.212 -0.3048 -3.1474 -0.7392
   45THR     CA  630   6.039   9.573   4.418  0.6655  0.0312 -0.3465
   45THR     HA  631   5.961   9.577   4.494  0.1431  0.5409 -0.8996
   45THR     CB  632   6.090   9.431   4.438 -0.0462 -0.1318  0.3515
   45THR     HB  633   6.117   9.405   4.540 -1.6258 -1.7679  0.4178
   45THR    CG2  634   5.993   9.316   4.408 -0.3543  0.3762 -0.6412
   45THR   HG21  635   5.900   9.346   4.455 -0.1612  1.2812 -0.8154
   45THR   HG22  636   6.042   9.223   4.436 -0.6218  0.4242 -0.0072
   45THR   HG23  637   5.969   9.291   4.305  0.3803 -0.8682 -0.5322
   45THR    OG1  638   6.197   9.410   4.349 -0.1633 -0.3458  0.2606
   45THR    HG1  639   6.225   9.318   4.342 -1.5153 -0.7425 -0.2504
   45THR      C  640   6.146   9.672   4.462 -0.0643  0.4893  0.4230
   45THR      O  641   6.214   9.729   4.377 -0.1833 -0.2110 -0.1534
   46ASP      N  642   6.181   9.674   4.590 -0.2969  0.2635  0.4910
   46ASP      H  643   6.137   9.603   4.646  1.1423 -1.4097 -0.4090
   46ASP     CA  644   6.285   9.739   4.668  0.2359 -0.0616  0.0585
   46ASP     HA  645   6.366   9.775   4.605  1.1004  0.4040  1.3772
   46ASP     CB  646   6.226   9.871   4.718  0.3924 -0.1334  0.4464
   46ASP    HB1  647   6.137   9.852   4.778  1.2689 -1.0420  1.5207
   46ASP    HB2  648   6.198   9.927   4.629 -0.3026 -1.1786 -0.0173
   46ASP     CG  649   6.325   9.957   4.796  0.5681  0.1479 -0.0805
   46ASP    OD1  650   6.296   9.985   4.914 -0.1273 -1.1635  0.0776
   46ASP    OD2  651   6.428   9.999   4.739  0.7126 -0.0970 -0.0031
   46ASP      C  652   6.345   9.653   4.779 -0.1499  0.2528  0.5172
   46ASP      O  653   6.271   9.565   4.822  0.3195 -0.3593  0.1008
   47THR      N  654   6.463   9.682   4.834 -0.0435  0.4321  0.2035
   47THR      H  655   6.510   9.766   4.803 -2.1543  1.5673 -0.0798
   47THR     CA  656   6.543   9.575   4.892 -0.1281  0.3111  0.0985
   47THR     HA  657   6.553   9.496   4.818 -0.0655 -1.0764  1.5326
   47THR     CB  658   6.688   9.621   4.905  0.1626 -0.4260 -0.4683
   47THR     HB  659   6.682   9.701   4.980  4.1554  0.5233 -0.9413
   47THR    CG2  660   6.785   9.522   4.968  0.1521  0.0343  0.2859
   47THR   HG21  661   6.757   9.503   5.072 -0.0843 -3.9207 -0.3445
   47THR   HG22  662   6.888   9.554   4.957 -0.5584  2.7370  0.6705
   47THR   HG23  663   6.770   9.423   4.924  0.9560  0.2438 -0.4795
   47THR    OG1  664   6.745   9.678   4.790 -0.1120  0.3674 -0.2190
   47THR    HG1  665   6.807   9.745   4.819  0.1768  0.0036  0.0135
   47THR      C  666   6.487   9.517   5.022 -0.2503 -0.3724 -0.2565
   47THR      O  667   6.489   9.397   5.046 -0.4026 -0.3405 -0.0893
   48SER      N  668   6.437   9.602   5.112  0.5041 -0.1974  0.0003
   48SER      H  669   6.431   9.700   5.086  1.4353  0.1341  0.9724
   48SER     CA  670   6.379   9.562   5.238  0.2546  0.0771 -0.0247
   48SER     HA  671   6.322   9.469   5.240 -0.7687  0.7090  0.8484
   48SER     CB  672   6.479   9.560   5.353  0.0679 -0.2535  0.1339
   48SER    HB1  673   6.526   9.658   5.350  1.8560 -1.0961 -1.8825
   48SER    HB2  674   6.437   9.543   5.452 -1.7628  0.9366 -0.3921
   48SER     OG  675   6.572   9.454   5.337  0.3657 -0.0143  0.2572
   48SER     HG  676   6.530   9.371   5.357 -0.0153  0.0331 -0.3120
   48SER      C  677   6.267   9.661   5.262  0.1888 -0.0139  0.0552
   48SER      O  678   6.257   9.724   5.367  0.3452  0.1047 -0.0009
   49GLY      N  679   6.187   9.677   5.156  0.4180 -0.1449 -0.1371
   49GLY      H  680   6.195   9.606   5.084 -1.3147 -0.2142 -0.3002
   49GLY     CA  681   6.070   9.760   5.133  0.1638 -0.4530  0.0434
   49GLY    HA1  682   6.095   9.865   5.122 -0.5336 -0.1060  1.5134
   49GLY    HA2  683   6.005   9.757   5.220 -0.0708  1.4834 -0.0155
   49GLY      C  684   5.991   9.729   5.007  0.5953  0.3364 -0.4312
   49GLY      O  685   6.016   9.626   4.944  0.2705  0.2420 -0.4092
   50TYR      N  686   5.889   9.806   4.968  0.1844  0.1701  0.2909
   50TYR      H  687   5.855   9.865   5.043  2.5236  0.8870  0.8860
   50TYR     CA  688   5.821   9.800   4.840  0.0683  0.0689  0.3575
   50TYR     HA  689   5.840   9.702   4.797  0.8999  0.9394 -1.3173
   50TYR     CB  690   5.669   9.804   4.854 -0.0290 -0.0225 -0.6286
   50TYR    HB1  691   5.646   9.906   4.885  2.1095  1.0473 -2.2710
   50TYR    HB2  692   5.616   9.803   4.759  1.8375  1.5637 -1.7613
   50TYR     CG  693   5.619   9.721   4.969  0.4323  0.2749 -0.2061
   50TYR    CD1  694   5.575   9.783   5.087 -0.3789  0.4631 -0.6027
   50TYR    HD1  695   5.587   9.890   5.097  1.1407  0.2032  0.7382
   50TYR    CE1  696   5.538   9.706   5.198  0.8614  0.1854 -0.3743
   50TYR    HE1  697   5.515   9.751   5.293  2.1318 -0.1009  0.0903
   50TYR     CZ  698   5.549   9.565   5.197  0.0527  0.1212 -0.3188
   50TYR     OH  699   5.532   9.497   5.313  0.0597 -0.0802 -0.4355
   50TYR     HH  700   5.520   9.557   5.387 -0.3635 -2.1015  1.2303
   50TYR    CE2  701   5.600   9.508   5.079  0.5906  0.0591 -0.0557
   50TYR    HE2  702   5.624   9.402   5.080 -0.9758 -0.3116  1.2804
   50TYR    CD2  703   5.627   9.581   4.963 -0.4257  0.2157 -0.2024
   50TYR    HD2  704   5.665   9.532   4.875 -1.1143  0.6623 -0.7611
   50TYR      C  705   5.865   9.909   4.744  0.5436 -0.7795 -0.4011
   50TYR      O  706   5.913  10.019   4.771  0.2868 -0.6946 -0.2801
   51GLY      N  707   5.841   9.871   4.618 -0.3297 -0.6484 -0.2812
   51GLY      H  708   5.798   9.780   4.604 -1.5820 -0.0144 -0.6456
   51GLY     CA  709   5.885   9.937   4.497  0.0582 -0.2715  0.0625
   51GLY    HA1  710   5.843   9.888   4.409 -0.7769  1.6057 -0.6193
   51GLY    HA2  711   5.993   9.928   4.490 -0.0899 -0.9100 -2.7694
   51GLY      C  712   5.843  10.082   4.477 -0.0685 -0.2482  0.5008
   51GLY      O  713   5.732  10.118   4.516 -0.3685 -0.5845 -0.0237
   52GLN      N  714   5.930  10.163   4.417 -0.0027 -0.5676  0.1644
   52GLN      H  715   6.024  10.128   4.408  0.5631  0.5787  1.3223
   52GLN     CA  716   5.915  10.306   4.402  0.4370 -0.5319  0.0393
   52GLN     HA  717   5.824  10.343   4.449  1.0624 -0.1599  0.9905
   52GLN     CB  718   6.027  10.383   4.471  0.0211  0.2154 -0.1115
   52GLN    HB1  719   6.048  10.329   4.563 -1.9255 -0.0808  0.1925
   52GLN    HB2  720   6.110  10.372   4.401 -1.6828  0.6746 -2.3370
   52GLN     CG  721   6.009  10.531   4.503 -0.1724  0.0636  0.4899
   52GLN    HG1  722   6.107  10.574   4.524 -0.9395  0.9076  2.6181
   52GLN    HG2  723   5.965  10.574   4.413  2.7808  0.3986 -0.9162
   52GLN     CD  724   5.916  10.558   4.620 -0.0555  0.3659  0.5138
   52GLN    OE1  725   5.795  10.552   4.598  0.0447 -0.3601  0.1379
   52GLN    NE2  726   5.970  10.577   4.741 -0.4265  0.0274  0.7308
   52GLN   HE21  727   5.898  10.573   4.813 -3.1685  0.1833 -1.7918
   52GLN   HE22  728   6.065  10.567   4.772 -0.1077  0.7356 -0.0056
   52GLN      C  729   5.912  10.354   4.258  0.4149  0.5126  0.3764
   52GLN      O  730   6.000  10.317   4.181 -0.0809  0.1627 -0.0335
   53SER      N  731   5.817  10.439   4.219  0.0576 -0.3161 -0.6264
   53SER      H  732   5.751  10.467   4.291  0.8600  1.7543 -0.6317
   53SER     CA  733   5.825  10.509   4.092 -0.0072 -0.2499 -0.5944
   53SER     HA  734   5.801  10.437   4.014 -0.5443 -1.4006  0.5766
   53SER     CB  735   5.710  10.608   4.093 -0.2435 -0.5146 -1.1918
   53SER    HB1  736   5.713  10.665   4.186  3.1688  0.6570 -1.8945
   53SER    HB2  737   5.715  10.669   4.003 -1.4823 -1.6706 -2.0803
   53SER     OG  738   5.579  10.556   4.089 -0.1855 -0.7530 -0.2551
   53SER     HG  739   5.510  10.622   4.082  1.5086  1.0815 -0.5588
   53SER      C  740   5.960  10.578   4.077 -0.2915  0.4033 -0.2063
   53SER      O  741   6.028  10.623   4.168  0.1372 -0.1641 -0.2385
   54SER      N  742   6.012  10.562   3.955 -0.0067  0.4713 -0.0925
   54SER      H  743   5.951  10.526   3.883  0.5552 -2.7864  0.8964
   54SER     CA  744   6.133  10.627   3.907  0.2168 -0.1275 -0.3604
   54SER     HA  745   6.210  10.627   3.984 -0.6694 -0.2061  0.5535
   54SER     CB  746   6.193  10.542   3.795  0.2229 -0.2458 -0.2658
   54SER    HB1  747   6.291  10.584   3.774  1.0228 -0.7055  2.1816
   54SER    HB2  748   6.131  10.541   3.705 -1.3912  0.4596  0.7722
   54SER     OG  749   6.217  10.414   3.847 -0.5581 -0.3480 -0.1368
   54SER     HG  750   6.129  10.376   3.859  0.1987 -1.7357  1.6251
   54SER      C  751   6.101  10.772   3.872  0.1983 -0.0869 -0.1821
   54SER      O  752   5.987  10.799   3.835 -0.1408 -0.0831  0.8370
   55TYR      N  753   6.198  10.864   3.877 -0.1685  0.2833  0.2904
   55TYR      H  754   6.293  10.840   3.904  0.1023  3.4453  2.6728
   55TYR     CA  755   6.192  11.000   3.829  0.2271  0.0828 -0.3502
   55TYR     HA  756   6.113  10.999   3.754 -0.2918  0.0886  0.1911
   55TYR     CB  757   6.148  11.097   3.938 -0.1989 -0.1168 -0.3434
   55TYR    HB1  758   6.102  11.188   3.899 -0.1098  0.4497  0.8042
   55TYR    HB2  759   6.236  11.128   3.995  0.2144 -0.8484 -0.5747
   55TYR     CG  760   6.045  11.044   4.035  0.2820 -0.4531 -0.0064
   55TYR    CD1  761   5.910  11.057   3.998  0.4714  0.0948 -0.5295
   55TYR    HD1  762   5.881  11.089   3.899 -0.3564 -1.3489 -0.7743
   55TYR    CE1  763   5.809  11.020   4.088  0.3368  0.5748 -0.4773
   55TYR    HE1  764   5.710  11.032   4.047  0.9475  0.9916 -1.9005
   55TYR     CZ  765   5.842  10.974   4.217  0.1605  0.4768 -0.4676
   55TYR     OH  766   5.756  10.931   4.314  0.0779  0.2110 -0.6569
   55TYR     HH  767   5.666  10.962   4.304  0.1220 -0.2798 -3.3478
   55TYR    CE2  768   5.978  10.946   4.246 -0.0319  0.4890  0.4828
   55TYR    HE2  769   6.004  10.911   4.345 -0.5119  2.7813  1.4913
   55TYR    CD2  770   6.078  10.992   4.160  0.0451 -0.4371  0.0643
   55TYR    HD2  771   6.180  10.983   4.194  0.0744  1.5624  0.6874
   55TYR      C  772   6.313  11.047   3.749  0.3441  0.3532 -0.0199
   55TYR      O  773   6.427  11.023   3.790  0.1070 -0.7798  0.0302
   56SER      N  774   6.287  11.117   3.639 -0.3270 -0.2182 -0.2370
   56SER      H  775   6.193  11.135   3.607  0.2271  1.0922 -1.2327
   56SER     CA  776   6.395  11.193   3.579 -0.1423 -0.2689  0.0265
   56SER     HA  777   6.453  11.246   3.654 -2.7593  3.4218 -0.3094
   56SER     CB  778   6.321  11.297   3.495  0.7144 -0.0567 -0.4808
   56SER    HB1  779   6.396  11.365   3.455  0.5335 -0.0841 -0.8657
   56SER    HB2  780   6.255  11.360   3.554  0.5013 -0.6794 -0.0354
   56SER     OG  781   6.244  11.239   3.392 -0.1720  0.0017  0.1389
   56SER     HG  782   6.294  11.244   3.310 -1.2556 -0.8192 -0.6009
   56SER      C  783   6.490  11.103   3.500  0.1439  0.0589 -0.0031
   56SER      O  784   6.451  10.996   3.456 -0.3170  0.0560  0.4023
   57SER      N  785   6.619  11.138   3.493  0.2131 -0.0110  0.7946
   57SER      H  786   6.642  11.226   3.536  1.1492  0.7201 -1.0839
   57SER     CA  787   6.724  11.055   3.437 -0.0792  0.0513  0.1429
   57SER     HA  788   6.693  10.950   3.435 -1.2796  0.3998 -1.4214
   57SER     CB  789   6.741  11.099   3.292 -0.1826 -0.0353  0.1038
   57SER    HB1  790   6.810  11.031   3.241  1.2606  0.7421  0.9287
   57SER    HB2  791   6.646  11.100   3.240  0.7326 -2.0747 -1.7688
   57SER     OG  792   6.804  11.225   3.285  0.3736 -0.3073  0.1432
   57SER     HG  793   6.809  11.248   3.192  0.4527  1.6793  0.6029
   57SER      C  794   6.855  11.055   3.514 -0.0345 -0.1377  0.0663
   57SER      O  795   6.921  10.952   3.525  0.3595  0.1482  0.3986
   58TYR      N  796   6.893  11.161   3.585  0.4779  0.1919 -0.6856
   58TYR      H  797   6.844  11.248   3.573  1.9150  0.9979 -0.8382
   58TYR     CA  798   7.010  11.166   3.670  0.2238 -0.0066 -0.3201
   58TYR     HA  799   7.091  11.098   3.642  1.3672  0.1222  2.3325
   58TYR     CB  800   7.071  11.306   3.671 -0.2862  0.2176 -0.1072
   58TYR    HB1  801   6.997  11.379   3.702 -0.4645 -0.0243  0.0431
   58TYR    HB2  802   7.161  11.298   3.732 -0.8631 -1.0529  0.6061
   58TYR     CG  803   7.119  11.340   3.531 -0.0233  0.1998 -0.0228
   58TYR    CD1  804   7.036  11.411   3.444 -0.4126 -0.1734  0.0397
   58TYR    HD1  805   6.935  11.432   3.476  0.1104  0.6639  1.1944
   58TYR    CE1  806   7.085  11.455   3.321  0.0789 -0.3940  0.1563
   58TYR    HE1  807   7.017  11.494   3.247 -0.5207  0.4228  1.1266
   58TYR     CZ  808   7.218  11.423   3.287 -0.0394 -0.3589 -0.3478
   58TYR     OH  809   7.258  11.447   3.159 -0.1966 -0.1573 -0.3595
   58TYR     HH  810   7.347  11.418   3.137  0.6894  0.1590  2.4889
   58TYR    CE2  811   7.305  11.358   3.377  0.0280 -0.1554 -0.2664
   58TYR    HE2  812   7.410  11.342   3.356 -0.4576 -2.0932 -1.5320
   58TYR    CD2  813   7.254  11.320   3.502 -0.1783 -0.3098 -0.3988
   58TYR    HD2  814   7.326  11.275   3.568 -0.4735  2.2225  1.7977
   58TYR      C  815   6.983  11.118   3.812  0.2510  0.2320 -0.2341
   58TYR      O  816   6.868  11.096   3.849  0.3364 -0.1748 -0.2050
   59GLY      N  817   7.091  11.103   3.890 -0.4109  0.7389  0.7957
   59GLY      H  818   7.182  11.096   3.847 -0.9984 -2.6944 -0.1647
   59GLY     CA  819   7.081  11.028   4.014 -0.7131 -0.1928  0.2162
   59GLY    HA1  820   7.161  11.061   4.080 -0.1269 -2.4512  0.7312
   59GLY    HA2  821   6.981  11.040   4.056 -1.1718 -0.0357 -0.8962
   59GLY      C  822   7.101  10.877   4.002  0.5386 -0.0251  0.0481
   59GLY      O  823   7.105  10.822   3.893  0.0999 -0.1666  0.1044
   60GLN      N  824   7.123  10.812   4.117  0.0456 -0.0348  0.1388
   60GLN      H  825   7.141  10.869   4.198 -0.5891  0.6459 -0.1905
   60GLN     CA  826   7.111  10.668   4.127 -0.1914 -0.0603 -0.4477
   60GLN     HA  827   7.191  10.623   4.068 -0.1068  0.5860 -0.8421
   60GLN     CB  828   7.128  10.615   4.269 -0.4135  0.1621 -0.3374
   60GLN    HB1  829   7.049  10.651   4.334 -0.1867  2.4489 -1.2324
   60GLN    HB2  830   7.132  10.507   4.254 -1.0951 -0.0032  0.6181
   60GLN     CG  831   7.255  10.667   4.336 -0.0329 -0.5700 -0.4770
   60GLN    HG1  832   7.251  10.775   4.344  0.1942 -0.6655  1.8092
   60GLN    HG2  833   7.342  10.637   4.278  0.8655 -2.8050  1.8135
   60GLN     CD  834   7.269  10.611   4.477  0.3362  0.0555 -0.2631
   60GLN    OE1  835   7.234  10.675   4.576 -0.2973 -0.1151 -0.3721
   60GLN    NE2  836   7.317  10.488   4.499  0.0368  0.0568  0.4406
   60GLN   HE21  837   7.317  10.449   4.592 -0.9759 -0.9454  0.0387
   60GLN   HE22  838   7.346  10.424   4.426  1.9473  0.5146  0.7327
   60GLN      C  839   6.981  10.618   4.067 -0.2758 -0.0349 -0.2861
   60GLN      O  840   6.875  10.678   4.082 -0.0933  0.1449  0.2787
   61SER      N  841   6.996  10.494   4.020 -0.0937 -0.5024  0.9652
   61SER      H  842   7.091  10.462   4.028  1.0600  2.5057  0.6049
   61SER     CA  843   6.899  10.420   3.940  0.0778  0.2634  0.0320
   61SER     HA  844   6.808  10.479   3.936  0.7928  1.3406 -1.3714
   61SER     CB  845   6.925  10.414   3.790  0.5737 -0.3533  0.1380
   61SER    HB1  846   6.860  10.344   3.739  2.1223 -1.6405 -0.1580
   61SER    HB2  847   6.908  10.520   3.770  0.5796 -0.2830  0.5040
   61SER     OG  848   7.060  10.389   3.757  0.3368 -0.6485 -0.6171
   61SER     HG  849   7.080  10.410   3.665 -1.6335  0.2177 -0.9079
   61SER      C  850   6.857  10.282   3.988  0.0770  0.3827  0.3758
   61SER      O  851   6.931  10.210   4.055 -0.1638 -0.2591 -0.0392
   62GLN      N  852   6.738  10.242   3.943  0.4070 -0.1589 -0.0211
   62GLN      H  853   6.681  10.305   3.887  0.0075  0.9253  1.5447
   62GLN     CA  854   6.682  10.114   3.979  0.1685 -0.0959 -0.1656
   62GLN     HA  855   6.717  10.086   4.078 -1.6946  0.9163  0.8282
   62GLN     CB  856   6.529  10.118   3.981  0.1567 -0.7171  0.6053
   62GLN    HB1  857   6.488  10.020   4.004 -1.9896  0.1045  0.4695
   62GLN    HB2  858   6.490  10.150   3.885 -0.3550 -1.6899  0.4773
   62GLN     CG  859   6.481  10.205   4.098 -0.2506  0.0922 -0.1522
   62GLN    HG1  860   6.511  10.179   4.199 -2.1131  0.8833  0.6420
   62GLN    HG2  861   6.508  10.308   4.075  0.5240 -0.2217 -0.7031
   62GLN     CD  862   6.329  10.209   4.103 -0.2221  0.2778  0.6423
   62GLN    OE1  863   6.252  10.117   4.079  0.2093  0.0420  0.1366
   62GLN    NE2  864   6.276  10.323   4.148 -0.2947  0.3165  0.4600
   62GLN   HE21  865   6.331  10.393   4.195  0.7850 -0.0591 -0.2230
   62GLN   HE22  866   6.175  10.324   4.139 -0.1657  1.1408 -1.2693
   62GLN      C  867   6.726  10.011   3.876  0.7742 -0.0407  0.0352
   62GLN      O  868   6.719  10.049   3.759  0.0551  0.3975  0.2133
   63ASN      N  869   6.742   9.884   3.913  0.0305 -0.0840  0.2195
   63ASN      H  870   6.734   9.852   4.008 -1.6303 -3.5521 -0.8715
   63ASN     CA  871   6.769   9.766   3.832 -0.1723 -0.1994  0.3196
   63ASN     HA  872   6.856   9.786   3.770  0.2570 -3.5253 -0.3246
   63ASN     CB  873   6.816   9.665   3.936  0.2750 -0.1342  0.1789
   63ASN    HB1  874   6.738   9.639   4.007  0.6110 -1.3794  0.1108
   63ASN    HB2  875   6.898   9.717   3.987  1.2258 -1.6216  0.2269
   63ASN     CG  876   6.881   9.548   3.863  0.1640 -0.0148 -0.1161
   63ASN    OD1  877   6.917   9.545   3.746  0.0248  0.0976 -0.1623
   63ASN    ND2  878   6.906   9.443   3.942 -0.1355 -0.4127 -0.5472
   63ASN   HD21  879   6.884   9.440   4.041  0.6063  0.2074 -0.3624
   63ASN   HD22  880   6.921   9.356   3.892 -2.2777 -1.9678  1.2807
   63ASN      C  881   6.648   9.721   3.751 -0.3798 -0.3567  0.7131
   63ASN      O  882   6.532   9.733   3.791 -0.6650 -0.0775 -0.1745
   64THR      N  883   6.673   9.656   3.637 -0.1573  0.3267  0.3670
   64THR      H  884   6.768   9.631   3.612  0.8602  2.9203  1.2412
   64THR     CA  885   6.575   9.606   3.543  0.1954  0.1983  0.0663
   64THR     HA  886   6.508   9.690   3.525  0.3627  0.6260  1.3367
   64THR     CB  887   6.629   9.569   3.405  0.3262 -0.2324  0.2344
   64THR     HB  888   6.556   9.508   3.352  0.9644 -1.7593  1.0262
   64THR    CG2  889   6.661   9.695   3.326  0.0660 -0.2726  0.0663
   64THR   HG21  890   6.591   9.706   3.243 -1.8043  0.9013  1.6968
   64THR   HG22  891   6.759   9.694   3.278  0.6689  1.6478  1.1416
   64THR   HG23  892   6.651   9.789   3.380 -1.8184 -0.6199  0.3720
   64THR    OG1  893   6.748   9.493   3.416  0.2967 -0.3675 -0.3552
   64THR    HG1  894   6.787   9.503   3.329  0.0236  0.7846 -0.3643
   64THR      C  895   6.493   9.493   3.601  0.4522 -0.1477 -0.2357
   64THR      O  896   6.544   9.400   3.663 -0.0571 -0.1959  0.1212
   65GLY      N  897   6.364   9.492   3.566  0.4409 -0.2844 -0.1916
   65GLY      H  898   6.322   9.568   3.514  1.2592  1.1819  1.2102
   65GLY     CA  899   6.281   9.373   3.573  0.0023  0.0347  0.1199
   65GLY    HA1  900   6.294   9.322   3.668 -2.0829  0.9190  0.9303
   65GLY    HA2  901   6.180   9.408   3.555  0.6544  0.6399 -2.9445
   65GLY      C  902   6.310   9.286   3.452  0.5192  0.0866  0.2037
   65GLY      O  903   6.385   9.327   3.363  0.0423  0.0586 -0.2177
   66TYR      N  904   6.268   9.159   3.453  0.1810  0.1819 -0.6094
   66TYR      H  905   6.221   9.130   3.538  2.1086 -0.0988  0.4363
   66TYR     CA  906   6.283   9.058   3.350 -0.0027  0.0402 -0.4982
   66TYR     HA  907   6.371   9.085   3.291 -1.9634  1.2290 -3.0568
   66TYR     CB  908   6.297   8.925   3.424 -0.1577  0.1972 -0.1837
   66TYR    HB1  909   6.286   8.838   3.359 -2.6865  0.8713 -0.7825
   66TYR    HB2  910   6.217   8.927   3.498 -0.6190  3.1350 -0.6277
   66TYR     CG  911   6.424   8.918   3.505 -0.2546 -0.4359 -0.0858
   66TYR    CD1  912   6.423   8.926   3.645  0.0904  0.8422 -0.1512
   66TYR    HD1  913   6.332   8.926   3.703  1.4267 -2.9772  2.3359
   66TYR    CE1  914   6.542   8.919   3.718  0.0342  1.0336 -0.0368
   66TYR    HE1  915   6.531   8.913   3.825 -1.7455 -2.7768 -0.2616
   66TYR     CZ  916   6.663   8.905   3.646 -0.0588  0.3065 -0.0578
   66TYR     OH  917   6.776   8.897   3.722 -0.3843  0.7742  0.4810
   66TYR     HH  918   6.855   8.902   3.668 -0.3804  3.4364  0.5957
   66TYR    CE2  919   6.667   8.910   3.505  0.1122  0.2260 -0.0567
   66TYR    HE2  920   6.759   8.915   3.449  1.0999  0.3917  1.5362
   66TYR    CD2  921   6.545   8.914   3.436 -0.0796 -0.5754  0.2231
   66TYR    HD2  922   6.542   8.910   3.328 -0.7455  2.9187 -0.0111
   66TYR      C  923   6.167   9.057   3.251 -0.1080  0.5816 -0.3863
   66TYR      O  924   6.059   9.104   3.284 -0.1819 -0.3180  0.7275
   67GLY      N  925   6.185   8.993   3.135  0.2485  0.0727 -0.0582
   67GLY      H  926   6.272   8.942   3.126  0.0404 -0.3701  0.3844
   67GLY     CA  927   6.083   8.966   3.036 -0.0767  0.4399  0.1765
   67GLY    HA1  928   6.013   8.896   3.083  0.7505  0.3796  1.3766
   67GLY    HA2  929   6.129   8.924   2.947 -1.7764 -1.2133  0.0119
   67GLY      C  930   5.998   9.085   2.992 -0.1349  0.1759 -0.4223
   67GLY      O  931   6.050   9.195   2.975  0.3003  0.0241 -0.0858
   68THR      N  932   5.871   9.060   2.959 -0.2972  0.0760  0.2672
   68THR      H  933   5.830   8.969   2.977  0.8516 -0.1565  1.8992
   68THR     CA  934   5.788   9.158   2.892  0.0310  0.2448  0.1059
   68THR     HA  935   5.853   9.194   2.812 -1.5031  0.4371 -1.0766
   68THR     CB  936   5.660   9.099   2.835  0.2825 -0.0797 -0.1245
   68THR     HB  937   5.593   9.175   2.794 -0.0854  0.2527  1.0595
   68THR    CG2  938   5.687   8.983   2.739 -0.0532 -0.4753  0.2560
   68THR   HG21  939   5.736   9.020   2.650  0.6462  1.6212  1.4385
   68THR   HG22  940   5.755   8.907   2.777 -0.7977 -1.3085 -0.0370
   68THR   HG23  941   5.598   8.927   2.710  0.5810 -1.3839  0.0488
   68THR    OG1  942   5.586   9.044   2.942 -0.2994  0.5104 -0.2204
   68THR    HG1  943   5.510   9.011   2.893 -1.0819 -0.1614  1.3923
   68THR      C  944   5.761   9.277   2.984  0.0877  0.3226  0.0213
   68THR      O  945   5.754   9.254   3.104 -0.3983  0.2904 -0.0100
   69GLN      N  946   5.736   9.400   2.937  0.0190  0.4295  0.3370
   69GLN      H  947   5.719   9.410   2.839  0.9243  1.1078  0.2407
   69GLN     CA  948   5.690   9.516   3.011  0.1697  0.5052  0.3102
   69GLN     HA  949   5.749   9.532   3.101 -0.4166  0.2758  0.7421
   69GLN     CB  950   5.713   9.638   2.922  0.0762  0.1933 -0.1433
   69GLN    HB1  951   5.647   9.634   2.835 -1.1701 -0.7584  0.8024
   69GLN    HB2  952   5.818   9.625   2.895  0.2491 -3.4463  1.7073
   69GLN     CG  953   5.692   9.768   2.999 -0.2988 -0.0517  0.1718
   69GLN    HG1  954   5.738   9.757   3.097  1.8782 -0.1100 -0.7995
   69GLN    HG2  955   5.585   9.783   3.015  0.2176  0.3108  4.4768
   69GLN     CD  956   5.768   9.884   2.938  0.0291 -0.3176  0.0723
   69GLN    OE1  957   5.789   9.894   2.817  0.0077  0.1744  0.1044
   69GLN    NE2  958   5.831   9.977   3.011 -0.0366  0.1722 -0.4850
   69GLN   HE21  959   5.823   9.969   3.111  0.6939 -1.0163 -0.5086
   69GLN   HE22  960   5.883  10.053   2.970  0.1359  1.5769  2.1582
   69GLN      C  961   5.545   9.489   3.048  0.2469 -0.0859  0.1944
   69GLN      O  962   5.475   9.421   2.973  0.4878 -0.3534  0.2111
   70SER      N  963   5.509   9.539   3.166 -0.3203 -0.0485  0.0080
   70SER      H  964   5.576   9.596   3.215 -0.9451  1.1714 -0.5027
   70SER     CA  965   5.376   9.516   3.220 -0.1550 -0.5715  0.1980
   70SER     HA  966   5.352   9.410   3.231  0.1521 -0.8569 -1.6280
   70SER     CB  967   5.363   9.596   3.349 -0.3378  0.1002 -0.2352
   70SER    HB1  968   5.260   9.587   3.383 -0.8175  2.2205 -0.9807
   70SER    HB2  969   5.386   9.703   3.343 -1.9906  0.4829 -0.1712
   70SER     OG  970   5.447   9.539   3.447 -0.6140 -0.4143 -0.2916
   70SER     HG  971   5.460   9.445   3.439  0.9585 -0.4385  1.6583
   70SER      C  972   5.260   9.564   3.135  0.0955  0.3834  0.3879
   70SER      O  973   5.269   9.655   3.053 -0.0067  0.3482  0.3367
   71THR      N  974   5.139   9.510   3.153  0.2934 -0.1293  0.2055
   71THR      H  975   5.132   9.438   3.223 -1.4237  0.6584  0.9028
   71THR     CA  976   5.013   9.562   3.104  0.3438 -0.0053  0.2078
   71THR     HA  977   5.020   9.660   3.055 -2.3811  0.1422 -0.0534
   71THR     CB  978   4.964   9.470   2.993  0.2671  0.1150  0.1402
   71THR     HB  979   4.968   9.366   3.027  0.2959  0.1306  0.1805
   71THR    CG2  980   4.822   9.501   2.946  0.1793  0.4313  0.6096
   71THR   HG21  981   4.751   9.473   3.025 -0.5857  1.4532  0.3072
   71THR   HG22  982   4.809   9.609   2.936 -0.1142  0.6970  3.1676
   71THR   HG23  983   4.806   9.439   2.858  1.4165  1.9138 -0.6989
   71THR    OG1  984   5.043   9.472   2.876 -0.0706  0.4739 -0.0853
   71THR    HG1  985   5.119   9.415   2.891 -0.3922 -0.2206 -1.0383
   71THR      C  986   4.910   9.589   3.213  0.2159 -0.2667  0.1516
   71THR      O  987   4.855   9.490   3.260  0.6787 -0.5637  0.0826
   72PRO      N  988   4.885   9.710   3.262  0.2873 -0.2315  0.0972
   72PRO     CD  989   4.805   9.728   3.381 -0.2281  0.3020 -0.3216
   72PRO    HD1  990   4.702   9.698   3.360 -0.5543  0.7797  0.5785
   72PRO    HD2  991   4.847   9.666   3.461  1.3853 -0.2272 -1.5307
   72PRO     CG  992   4.801   9.878   3.408  0.1058  0.2910 -0.2117
   72PRO    HG1  993   4.700   9.905   3.440 -1.1637 -1.5508 -2.3451
   72PRO    HG2  994   4.879   9.899   3.481 -1.0332 -0.8984  1.4568
   72PRO     CB  995   4.837   9.946   3.277  0.4074  0.4666 -0.0382
   72PRO    HB1  996   4.887  10.040   3.298 -1.3907  1.1538  1.3837
   72PRO    HB2  997   4.743   9.965   3.225 -1.0423 -0.6183  2.0335
   72PRO     CA  998   4.916   9.839   3.202  0.1498 -0.0464  0.4206
   72PRO     HA  999   4.878   9.841   3.100 -0.8335  0.7712  0.7871
   72PRO      C 1000   5.061   9.886   3.208  0.0564  0.3521 -0.3902
   72PRO      O 1001   5.135   9.829   3.287 -0.4245 -0.3952 -0.4665
   73GLN      N 1002   5.099   9.987   3.129  0.8462  0.0351 -0.4263
   73GLN      H 1003   5.034  10.018   3.058 -0.2074 -0.1100  0.4430
   73GLN     CA 1004   5.228  10.053   3.139  0.7804  0.0512  0.3564
   73GLN     HA 1005   5.307   9.978   3.138  0.6226 -0.1174  0.2954
   73GLN     CB 1006   5.248  10.122   3.005  0.5841 -0.2787  0.1546
   73GLN    HB1 1007   5.166  10.193   2.997 -1.0523 -1.5632  3.6073
   73GLN    HB2 1008   5.337  10.184   3.014 -0.9031  2.1749 -0.9089
   73GLN     CG 1009   5.252  10.033   2.881  0.4204 -0.0927  0.0158
   73GLN    HG1 1010   5.325   9.954   2.895  1.5184  0.8143 -0.4268
   73GLN    HG2 1011   5.153   9.989   2.870 -0.3399  1.6559 -0.5655
   73GLN     CD 1012   5.275  10.116   2.755 -0.0929  0.0520  0.0117
   73GLN    OE1 1013   5.341  10.220   2.759 -0.1481  0.0832  0.1207
   73GLN    NE2 1014   5.217  10.083   2.640  0.2398 -0.4500 -0.0171
   73GLN   HE21 1015   5.148  10.010   2.647 -0.1327 -0.0566  0.4501
   73GLN   HE22 1016   5.238  10.126   2.550  1.1022  0.9835  0.8323
   73GLN      C 1017   5.231  10.148   3.258 -0.1463  0.3118  0.1805
   73GLN      O 1018   5.130  10.210   3.291  0.0142  0.4033  0.4986
   74GLY      N 1019   5.340  10.167   3.333  0.3152  0.6513 -0.5606
   74GLY      H 1020   5.421  10.124   3.292 -0.3889  0.0530 -1.3806
   74GLY     CA 1021   5.350  10.262   3.442 -0.2424 -0.0863  0.1390
   74GLY    HA1 1022   5.346  10.362   3.399  0.4859 -0.1137 -0.0125
   74GLY    HA2 1023   5.451  10.251   3.483  0.6383  2.2753 -1.2035
   74GLY      C 1024   5.244  10.255   3.551  0.0058 -0.2352  0.3742
   74GLY      O 1025   5.183  10.152   3.580  0.2766 -0.4479  0.1870
   75TYR      N 1026   5.223  10.375   3.607  0.0567  0.0175 -0.1442
   75TYR      H 1027   5.279  10.449   3.567  0.1672 -0.8776 -1.7073
   75TYR     CA 1028   5.165  10.404   3.737 -0.3645 -0.0676 -0.3123
   75TYR     HA 1029   5.104  10.318   3.763  1.4789 -1.9072 -1.6704
   75TYR     CB 1030   5.271  10.420   3.846 -0.5594  0.3587 -0.1842
   75TYR    HB1 1031   5.218  10.432   3.941 -0.6211 -0.2789 -0.1333
   75TYR    HB2 1032   5.318  10.517   3.835  0.5512 -0.3423 -2.1694
   75TYR     CG 1033   5.368  10.307   3.868 -0.5133  0.5051  0.3914
   75TYR    CD1 1034   5.506  10.333   3.859 -0.4322  0.0088  0.1029
   75TYR    HD1 1035   5.546  10.431   3.839 -2.6080  1.3093  1.5955
   75TYR    CE1 1036   5.604  10.234   3.851 -0.2855  0.1613 -0.0001
   75TYR    HE1 1037   5.709  10.257   3.837 -0.1659 -1.4606 -2.1768
   75TYR     CZ 1038   5.564  10.100   3.867 -0.0282  0.1738  0.7953
   75TYR     OH 1039   5.661  10.005   3.856 -0.2324  0.0588 -0.0617
   75TYR     HH 1040   5.620   9.918   3.865 -1.2098  0.5417  0.3876
   75TYR    CE2 1041   5.427  10.073   3.890 -0.1521  0.2308  0.1289
   75TYR    HE2 1042   5.395   9.970   3.895 -0.3756  0.2866 -0.1311
   75TYR    CD2 1043   5.331  10.175   3.896 -0.1422  0.2645 -0.2124
   75TYR    HD2 1044   5.229  10.142   3.911  0.1374  0.0449  1.4482
   75TYR      C 1045   5.074  10.525   3.738 -0.7975 -0.3909 -0.3993
   75TYR      O 1046   5.003  10.554   3.834  0.0750  0.2806  0.0491
   76GLY      N 1047   5.083  10.613   3.637 -0.0711 -0.1143 -0.1004
   76GLY      H 1048   5.144  10.602   3.558 -1.4951 -0.8462 -1.1349
   76GLY     CA 1049   5.007  10.736   3.626 -0.4165 -0.3049  0.1391
   76GLY    HA1 1050   4.905  10.716   3.661  0.1747 -0.6556  1.7835
   76GLY    HA2 1051   5.007  10.777   3.526  1.7404 -0.7550 -0.0932
   76GLY      C 1052   5.052  10.837   3.730 -0.0186 -0.2605 -0.0758
   76GLY      O 1053   5.165  10.828   3.777 -0.2501 -0.2836  0.4860
   77SER      N 1054   4.963  10.935   3.752  0.4175  0.0540  0.3135
   77SER      H 1055   4.887  10.934   3.686 -0.2627 -0.0237  1.0840
   77SER     CA 1056   4.999  11.054   3.827  0.4102  0.0943  0.2524
   77SER     HA 1057   5.053  11.020   3.916  1.2967 -0.1868 -0.3821
   77SER     CB 1058   5.100  11.139   3.752  0.6954 -0.2172  0.2793
   77SER    HB1 1059   5.200  11.097   3.763  0.8640  0.3800  1.1823
   77SER    HB2 1060   5.100  11.234   3.807 -0.5946 -0.5365  0.8623
   77SER     OG 1061   5.069  11.156   3.616  0.4200 -0.0533  0.3613
   77SER     HG 1062   5.145  11.153   3.557 -0.7720 -0.9461 -1.2001
   77SER      C 1063   4.880  11.133   3.881  0.3986  0.7479 -0.7196
   77SER      O 1064   4.770  11.133   3.825  0.0782 -0.2123 -0.1101
   78THR      N 1065   4.895  11.199   3.995  0.1132 -0.6976  0.1809
   78THR      H 1066   4.991  11.211   4.023  0.4345  0.4829 -1.3006
   78THR     CA 1067   4.785  11.260   4.067  0.4699  0.2778 -0.0812
   78THR     HA 1068   4.695  11.232   4.012  0.2468  0.3888  0.2216
   78THR     CB 1069   4.784  11.202   4.208  0.3534  0.0278 -0.1831
   78THR     HB 1070   4.785  11.094   4.198 -1.4094  0.0638 -0.9817
   78THR    CG2 1071   4.904  11.246   4.292  0.0367  0.3942  0.0791
   78THR   HG21 1072   4.883  11.218   4.395  0.7237 -2.0425 -0.4014
   78THR   HG22 1073   4.912  11.355   4.282 -0.8632  0.5064  0.4708
   78THR   HG23 1074   4.999  11.200   4.267 -0.0604 -0.0320  0.4885
   78THR    OG1 1075   4.665  11.240   4.274  0.0425 -1.1585 -0.0476
   78THR    HG1 1076   4.640  11.163   4.326  0.7630 -1.0565  0.4604
   78THR      C 1077   4.791  11.412   4.060 -0.2193  0.3190  0.1426
   78THR      O 1078   4.901  11.463   4.039 -0.4356  0.4869 -0.6484
   79GLY      N 1079   4.683  11.484   4.093 -0.1280  0.4175  0.2190
   79GLY      H 1080   4.598  11.440   4.124 -0.0308  0.4110  0.4852
   79GLY     CA 1081   4.685  11.627   4.120  0.0087  0.4614 -0.0151
   79GLY    HA1 1082   4.768  11.662   4.182  0.0166  1.3857 -0.5306
   79GLY    HA2 1083   4.594  11.652   4.174  0.7714  0.7590  1.1934
   79GLY      C 1084   4.679  11.712   3.994 -0.0226 -0.0097 -0.3368
   79GLY      O 1085   4.704  11.832   4.004 -0.5933  0.0433  0.5418
   80GLY      N 1086   4.652  11.653   3.878 -0.6890 -0.0344 -0.1736
   80GLY      H 1087   4.631  11.554   3.884  1.3928 -0.4485  1.3870
   80GLY     CA 1088   4.646  11.718   3.749  0.1703  0.0151 -0.1969
   80GLY    HA1 1089   4.697  11.657   3.675 -1.6166  1.2977 -2.6521
   80GLY    HA2 1090   4.706  11.809   3.748 -0.3531  0.3790 -1.7213
   80GLY      C 1091   4.513  11.767   3.693  0.1810  0.5656  0.2428
   80GLY      O 1092   4.409  11.742   3.755  0.3055 -0.0751  0.2002
   81TYR      N 1093   4.517  11.817   3.569  0.2427  0.4441  0.1956
   81TYR      H 1094   4.611  11.825   3.535  0.8203  0.6203  1.7628
   81TYR     CA 1095   4.408  11.858   3.483 -0.0179 -0.4725  0.0751
   81TYR     HA 1096   4.335  11.912   3.543 -1.8349 -1.1238 -1.4451
   81TYR     CB 1097   4.458  11.964   3.385  0.3331 -0.7922 -0.0930
   81TYR    HB1 1098   4.489  11.911   3.295  2.1081 -1.0570  0.6244
   81TYR    HB2 1099   4.534  12.023   3.436 -1.9103  0.4674  2.0169
   81TYR     CG 1100   4.347  12.047   3.325  0.1881 -0.7624  0.2156
   81TYR    CD1 1101   4.277  12.018   3.208  0.1732 -0.0523  0.0394
   81TYR    HD1 1102   4.302  11.927   3.155  1.3147 -0.1618  0.7296
   81TYR    CE1 1103   4.180  12.108   3.163  0.3677 -0.0808 -0.4468
   81TYR    HE1 1104   4.125  12.100   3.071  0.3826 -1.7794 -0.3423
   81TYR     CZ 1105   4.132  12.212   3.246  0.0259 -0.2328 -0.4523
   81TYR     OH 1106   4.049  12.304   3.190 -0.2207 -0.1976 -0.0308
   81TYR     HH 1107   4.036  12.379   3.248  1.9067  0.2800 -0.1010
   81TYR    CE2 1108   4.199  12.240   3.367 -0.0873 -0.4427 -0.3399
   81TYR    HE2 1109   4.170  12.331   3.416 -0.8409 -0.4221 -0.7972
   81TYR    CD2 1110   4.308  12.159   3.401 -0.0700 -0.4405 -0.3899
   81TYR    HD2 1111   4.369  12.188   3.484 -1.1880  0.4886  0.1298
   81TYR      C 1112   4.331  11.749   3.410 -0.5443  0.4170 -0.7223
   81TYR      O 1113   4.382  11.643   3.375 -0.1826  0.0894  0.7350
   82GLY      N 1114   4.204  11.772   3.374 -0.7059  0.5053 -0.0987
   82GLY      H 1115   4.161  11.862   3.391 -0.0597  1.0427 -1.2174
   82GLY     CA 1116   4.127  11.674   3.300  0.0162 -0.1567  0.0051
   82GLY    HA1 1117   4.030  11.712   3.267 -0.8309 -1.4797  0.8689
   82GLY    HA2 1118   4.178  11.659   3.205 -0.6346 -0.6938 -0.2701
   82GLY      C 1119   4.096  11.546   3.376 -0.2245  0.1050  0.3571
   82GLY      O 1120   4.095  11.434   3.324 -0.6382  0.2731 -0.0034
   83SER      N 1121   4.077  11.562   3.507 -0.7151  0.8202  0.2019
   83SER      H 1122   4.071  11.658   3.537 -0.1215  0.6703  0.7979
   83SER     CA 1123   4.046  11.457   3.602  0.3817  0.1018 -0.2204
   83SER     HA 1124   4.099  11.366   3.572  0.9933  0.7231 -1.0700
   83SER     CB 1125   4.100  11.487   3.742  0.0414  0.3972 -0.1513
   83SER    HB1 1126   4.066  11.412   3.813 -0.8895  0.3634 -0.6073
   83SER    HB2 1127   4.083  11.592   3.763  3.1012  0.9559 -0.0203
   83SER     OG 1128   4.240  11.474   3.741  0.0140 -0.0023  0.7425
   83SER     HG 1129   4.270  11.507   3.826  1.4213 -0.4471  0.4583
   83SER      C 1130   3.896  11.437   3.610  0.4435 -0.1592  0.3563
   83SER      O 1131   3.817  11.523   3.570  0.9088  0.0765 -0.0704
   84SER      N 1132   3.849  11.323   3.661  0.0316  0.0682  0.4891
   84SER      H 1133   3.919  11.254   3.686 -1.0261 -0.5682  1.8781
   84SER     CA 1134   3.717  11.302   3.718 -0.0454 -0.2454  0.1998
   84SER     HA 1135   3.669  11.399   3.731  1.5839  0.7550 -0.7969
   84SER     CB 1136   3.640  11.217   3.617 -0.2459 -0.0424  0.1817
   84SER    HB1 1137   3.693  11.122   3.612 -3.5263 -1.9695 -1.0085
   84SER    HB2 1138   3.542  11.198   3.660 -0.1473  1.3531  1.0956
   84SER     OG 1139   3.631  11.271   3.487  0.1522 -0.0505  0.1494
   84SER     HG 1140   3.717  11.267   3.444 -0.1202 -1.4451 -0.3279
   84SER      C 1141   3.719  11.236   3.855  0.0450  0.0809  0.3576
   84SER      O 1142   3.820  11.186   3.905  0.3356 -0.0535 -0.3559
   85GLN      N 1143   3.603  11.238   3.920 -0.0695  0.1875  0.1502
   85GLN      H 1144   3.518  11.274   3.879 -1.3402 -0.2122  2.2613
   85GLN     CA 1145   3.589  11.204   4.060 -0.5337  0.0997  0.0859
   85GLN     HA 1146   3.681  11.234   4.111 -1.5832 -1.8870  3.4916
   85GLN     CB 1147   3.485  11.290   4.129 -0.1179  0.5410  0.1665
   85GLN    HB1 1148   3.488  11.284   4.238 -0.5920 -1.0740  0.1091
   85GLN    HB2 1149   3.513  11.391   4.098  1.4713  0.3402  0.8806
   85GLN     CG 1150   3.344  11.269   4.075  0.2434  0.1557 -0.6280
   85GLN    HG1 1151   3.353  11.266   3.966  0.2363  0.9399 -0.6514
   85GLN    HG2 1152   3.299  11.178   4.114  1.8257  0.3627  1.8712
   85GLN     CD 1153   3.257  11.391   4.104  0.1729 -0.0512  0.0385
   85GLN    OE1 1154   3.276  11.462   4.202  0.2001 -0.0882  0.0608
   85GLN    NE2 1155   3.156  11.417   4.021 -0.0339 -0.3862  0.1802
   85GLN   HE21 1156   3.098  11.495   4.050 -1.4556 -1.8363  1.4176
   85GLN   HE22 1157   3.143  11.369   3.933  0.3774  1.7226 -1.1265
   85GLN      C 1158   3.566  11.056   4.089  0.3455 -0.0457  0.0837
   85GLN      O 1159   3.489  10.998   4.013 -0.1077  0.2281  0.3313
   86SER      N 1160   3.606  11.008   4.207  0.1288 -0.0012  0.1747
   86SER      H 1161   3.643  11.069   4.279  1.8021  0.6842 -1.2089
   86SER     CA 1162   3.613  10.866   4.237  0.3548 -0.0313 -0.0261
   86SER     HA 1163   3.634  10.833   4.135  0.1247 -1.3044  0.3231
   86SER     CB 1164   3.743  10.834   4.309  0.3411  0.1095  0.0630
   86SER    HB1 1165   3.819  10.875   4.243 -0.8984 -3.3266 -3.8956
   86SER    HB2 1166   3.776  10.731   4.320  0.7833  0.3301  0.8838
   86SER     OG 1167   3.738  10.905   4.430  0.0241  0.6385 -0.2577
   86SER     HG 1168   3.808  10.873   4.487 -0.0374  1.2461  0.1765
   86SER      C 1169   3.492  10.793   4.292  0.3356  0.4449  0.5753
   86SER      O 1170   3.499  10.680   4.341  0.0716  0.2902  0.2568
   87SER      N 1171   3.379  10.863   4.295 -0.0914 -0.2492  1.1527
   87SER      H 1172   3.381  10.958   4.261  1.4797  0.4221  2.9499
   87SER     CA 1173   3.246  10.808   4.315 -0.0681 -0.6692  0.1991
   87SER     HA 1174   3.231  10.710   4.268  0.7235  0.1757 -1.9673
   87SER     CB 1175   3.201  10.807   4.461  0.3569  0.0162  0.3374
   87SER    HB1 1176   3.093  10.802   4.458  0.3507  0.4306 -1.1354
   87SER    HB2 1177   3.231  10.899   4.512  2.4508 -0.6857  0.4912
   87SER     OG 1178   3.255  10.691   4.519 -0.1294 -0.1156  0.5257
   87SER     HG 1179   3.343  10.688   4.481 -0.5354 -0.5122 -0.4096
   87SER      C 1180   3.148  10.900   4.244 -0.0285 -0.2524  0.6789
   87SER      O 1181   3.139  11.019   4.271  0.2327 -0.0935  0.0783
   88GLN      N 1182   3.079  10.851   4.141  0.0774  0.3216  0.3339
   88GLN      H 1183   3.085  10.753   4.118  0.5253  0.7563 -1.5921
   88GLN     CA 1184   2.970  10.923   4.078  0.1229  0.0793 -0.0297
   88GLN     HA 1185   2.993  11.029   4.086  2.5132 -0.4584  1.0701
   88GLN     CB 1186   2.976  10.890   3.930  0.1627  0.3031 -0.0786
   88GLN    HB1 1187   2.892  10.942   3.883  0.4362  1.0638  0.2695
   88GLN    HB2 1188   2.966  10.782   3.916  0.5597  0.1457  0.8053
   88GLN     CG 1189   3.102  10.950   3.869 -0.0048  0.6342 -0.1032
   88GLN    HG1 1190   3.189  10.950   3.935  0.9989  3.2010 -1.3001
   88GLN    HG2 1191   3.136  10.889   3.785 -0.4546  2.4710 -1.7073
   88GLN     CD 1192   3.082  11.096   3.830  0.0457  0.6678 -0.0019
   88GLN    OE1 1193   2.998  11.170   3.882 -0.3052  0.3341 -0.0898
   88GLN    NE2 1194   3.157  11.152   3.736 -0.0263  0.9678  0.1187
   88GLN   HE21 1195   3.146  11.249   3.710  0.2832  1.4931  1.8334
   88GLN   HE22 1196   3.218  11.094   3.680 -1.1555  0.9454 -1.1392
   88GLN      C 1197   2.837  10.889   4.144  0.1802  0.2499  0.1762
   88GLN      O 1198   2.829  10.787   4.213  0.5543  0.1289  0.0454
   89SER      N 1199   2.741  10.981   4.139  0.0216  0.0684 -0.0598
   89SER      H 1200   2.770  11.067   4.095  1.5001  0.2121  1.1146
   89SER     CA 1201   2.614  10.967   4.207 -0.0949  0.0093 -0.2869
   89SER     HA 1202   2.626  10.947   4.313 -3.0744  1.9301  0.5340
   89SER     CB 1203   2.540  11.100   4.205  0.3843  0.2810  0.0330
   89SER    HB1 1204   2.494  11.121   4.108 -0.3539  1.0899  0.5471
   89SER    HB2 1205   2.459  11.096   4.278  1.3320  3.4744  1.4515
   89SER     OG 1206   2.609  11.218   4.242  0.2463  0.0427  1.0658
   89SER     HG 1207   2.697  11.195   4.212  0.2041 -2.5184  2.5132
   89SER      C 1208   2.521  10.866   4.140 -0.0032 -0.2002 -0.1026
   89SER      O 1209   2.534  10.838   4.021 -0.1147 -0.0798 -0.1425
   90SER      N 1210   2.415  10.823   4.208 -0.0032  0.3913  0.2838
   90SER      H 1211   2.423  10.838   4.307  0.0272 -0.9323  0.5058
   90SER     CA 1212   2.316  10.730   4.155  0.2477 -0.0560  0.5912
   90SER     HA 1213   2.359  10.667   4.078  1.6440  0.2794  1.0624
   90SER     CB 1214   2.252  10.650   4.268  0.0688 -0.1791  0.4025
   90SER    HB1 1215   2.225  10.722   4.346  0.9969 -1.0333  1.5569
   90SER    HB2 1216   2.162  10.601   4.233  0.1442  1.0103 -1.6042
   90SER     OG 1217   2.344  10.554   4.316  0.1662 -0.5381 -0.4879
   90SER     HG 1218   2.294  10.489   4.365 -0.1062 -0.1260 -0.2129
   90SER      C 1219   2.205  10.816   4.097  0.1894 -0.5243 -0.0019
   90SER      O 1220   2.156  10.917   4.148  0.0546 -0.3937 -0.3875
   91TYR      N 1221   2.157  10.767   3.983  1.0206  0.4842 -0.8021
   91TYR      H 1222   2.183  10.675   3.952 -0.9713 -0.8349  1.1587
   91TYR     CA 1223   2.040  10.824   3.917  0.0882 -0.2398  0.2023
   91TYR     HA 1224   2.034  10.932   3.922 -1.8160 -0.3426  0.8229
   91TYR     CB 1225   2.042  10.777   3.772  0.4224  0.0211  0.1230
   91TYR    HB1 1226   1.942  10.790   3.732  0.5613 -0.5943 -0.4355
   91TYR    HB2 1227   2.054  10.670   3.762  0.3030  0.2222 -3.3766
   91TYR     CG 1228   2.147  10.846   3.687  0.3059  0.1722  0.1019
   91TYR    CD1 1229   2.276  10.793   3.683  0.2504  0.0090  0.4423
   91TYR    HD1 1230   2.298  10.706   3.744 -0.2899  0.2176  0.9401
   91TYR    CE1 1231   2.372  10.841   3.593 -0.0174  0.0975  0.2021
   91TYR    HE1 1232   2.468  10.792   3.581  1.1002  2.2737 -0.1627
   91TYR     CZ 1233   2.338  10.958   3.523  0.3336  0.1658  0.1416
   91TYR     OH 1234   2.429  10.997   3.430  0.3754 -0.3672 -0.0442
   91TYR     HH 1235   2.422  11.079   3.380  1.6282 -1.7372 -2.7032
   91TYR    CE2 1236   2.212  11.020   3.535  0.1050 -0.1797 -0.3947
   91TYR    HE2 1237   2.187  11.102   3.470 -0.0214 -0.1374 -0.2931
   91TYR    CD2 1238   2.117  10.966   3.622  0.0845 -0.1587 -0.4037
   91TYR    HD2 1239   2.019  11.013   3.628 -0.5432 -1.5566  1.1807
   91TYR      C 1240   1.909  10.780   3.980  0.0497 -0.6765 -0.1768
   91TYR      O 1241   1.908  10.703   4.076  0.6624  0.0946  0.4604
   92GLY      N 1242   1.795  10.823   3.927  0.1481 -0.1193  0.0638
   92GLY      H 1243   1.803  10.875   3.841 -1.8701  2.3169  1.1900
   92GLY     CA 1244   1.658  10.796   3.967  0.0054 -0.1286 -0.4238
   92GLY    HA1 1245   1.593  10.855   3.904  1.4194  0.7777 -1.0810
   92GLY    HA2 1246   1.632  10.820   4.070 -0.3007  0.9763 -0.7504
   92GLY      C 1247   1.627  10.648   3.951 -0.0007 -0.2073  0.2751
   92GLY      O 1248   1.680  10.581   3.863  0.4549  0.3162  0.1488
   93GLN      N 1249   1.542  10.595   4.041  0.2246 -0.2102  0.4871
   93GLN      H 1250   1.508  10.655   4.115  1.8353  2.9968 -1.1259
   93GLN     CA 1251   1.481  10.464   4.030 -0.0896 -0.0213 -0.0639
   93GLN     HA 1252   1.521  10.404   3.948 -0.1964 -1.2673  0.7765
   93GLN     CB 1253   1.489  10.387   4.161  0.3487  0.1316  0.0038
   93GLN    HB1 1254   1.426  10.298   4.152 -0.6646  0.8922 -0.6814
   93GLN    HB2 1255   1.435  10.444   4.238  1.6812  2.0372 -0.4092
   93GLN     CG 1256   1.627  10.339   4.203  0.1678 -0.4201 -0.0172
   93GLN    HG1 1257   1.630  10.297   4.304  0.8186 -1.2596 -0.3751
   93GLN    HG2 1258   1.699  10.421   4.193  0.4386 -0.8053 -1.4566
   93GLN     CD 1259   1.680  10.237   4.103  0.1242 -0.2132 -0.2537
   93GLN    OE1 1260   1.767  10.258   4.020  0.2020  0.2488 -0.0608
   93GLN    NE2 1261   1.614  10.121   4.093  0.3316 -0.3686  0.1605
   93GLN   HE21 1262   1.633  10.073   4.006  0.6054  0.2945 -0.1530
   93GLN   HE22 1263   1.544  10.091   4.159 -1.6207 -2.4262 -2.6113
   93GLN      C 1264   1.335  10.487   3.993 -0.1187  0.3290  0.2631
   93GLN      O 1265   1.267  10.586   4.020 -0.0154  0.4557  0.0566
   94GLN      N 1266   1.281  10.389   3.920 -0.2580  0.1645  0.5831
   94GLN      H 1267   1.341  10.311   3.898 -0.0639  0.2927  0.6558
   94GLN     CA 1268   1.165  10.401   3.835 -0.2104  0.1613  0.5173
   94GLN     HA 1269   1.109  10.491   3.859 -0.8360 -0.6947  2.4610
   94GLN     CB 1270   1.204  10.401   3.688 -0.5929 -0.4236  0.4083
   94GLN    HB1 1271   1.218  10.298   3.656  0.2168  0.3820 -2.0809
   94GLN    HB2 1272   1.297  10.459   3.680 -1.0642  0.1873 -0.8583
   94GLN     CG 1273   1.103  10.466   3.594  0.4692  0.7377  0.0330
   94GLN    HG1 1274   1.002  10.437   3.622  0.0138  1.6274 -0.6150
   94GLN    HG2 1275   1.114  10.574   3.603  0.2856  0.7104  0.6342
   94GLN     CD 1276   1.133  10.428   3.450  0.6418 -0.1883  0.3070
   94GLN    OE1 1277   1.204  10.496   3.376  0.1473 -0.1741 -0.1599
   94GLN    NE2 1278   1.072  10.321   3.399  0.5542  0.0564 -0.1130
   94GLN   HE21 1279   1.074  10.317   3.298 -3.6049 -0.1204 -0.3402
   94GLN   HE22 1280   0.997  10.273   3.446  0.1093  2.6638  2.0550
   94GLN      C 1281   1.072  10.282   3.860 -0.1611 -0.0533 -0.2799
   94GLN      O 1282   1.110  10.166   3.873  0.1294  0.0774  0.0903
   95SER      N 1283   0.942  10.311   3.861 -0.1924 -0.1979  0.1219
   95SER      H 1284   0.922  10.410   3.866  2.1300  0.3340  0.1366
   95SER     CA 1285   0.834  10.216   3.874  0.0371 -0.4762 -0.0014
   95SER     HA 1286   0.860  10.129   3.934 -0.3256 -0.6088 -0.0333
   95SER     CB 1287   0.722  10.287   3.949  0.1134  0.1147 -0.4386
   95SER    HB1 1288   0.630  10.230   3.959  0.8303 -0.9120  0.5953
   95SER    HB2 1289   0.699  10.381   3.899 -1.1207  0.0200 -0.0743
   95SER     OG 1290   0.759  10.312   4.083 -0.0677 -0.0041 -0.3658
   95SER     HG 1291   0.694  10.369   4.125 -0.9700 -1.3395  0.1132
   95SER      C 1292   0.800  10.175   3.731 -0.2849  0.0797 -0.0884
   95SER      O 1293   0.787  10.256   3.640  0.2220  0.1745 -0.0784
   96SER      N 1294   0.772  10.047   3.704 -0.2732  0.0353  0.1144
   96SER      H 1295   0.787   9.979   3.778  2.0052  1.7617  1.3769
   96SER     CA 1296   0.728  10.002   3.574 -0.3247 -0.6554  0.3662
   96SER     HA 1297   0.759  10.071   3.496  0.3653 -0.9403  0.3833
   96SER     CB 1298   0.777   9.859   3.550  0.3255 -0.5429  0.9810
   96SER    HB1 1299   0.775   9.795   3.638  2.2895 -0.8882  0.8028
   96SER    HB2 1300   0.702   9.815   3.483  0.9541 -1.0742  0.6240
   96SER     OG 1301   0.910   9.856   3.504  0.1292 -0.1197  0.3663
   96SER     HG 1302   0.919   9.769   3.465  0.9138  1.2043 -2.7640
   96SER      C 1303   0.576  10.010   3.562 -0.2593  0.9462  0.4053
   96SER      O 1304   0.507   9.966   3.654  0.4561 -0.4052  0.3272
   97TYR      N 1305   0.527  10.062   3.450 -0.8914  0.1127  0.2858
   97TYR      H 1306   0.592  10.107   3.387 -1.8155  1.0096 -0.0496
   97TYR     CA 1307   0.388  10.055   3.411 -0.7395 -0.7320 -0.1266
   97TYR     HA 1308   0.335   9.990   3.481 -0.0886  0.6135  1.6868
   97TYR     CB 1309   0.319  10.190   3.429  1.1234  0.1908  0.2748
   97TYR    HB1 1310   0.212  10.185   3.412  1.3149  1.9563 -1.8399
   97TYR    HB2 1311   0.350  10.273   3.365  1.7772  0.3654  0.8071
   97TYR     CG 1312   0.329  10.248   3.568 -0.3228  0.6692  0.1920
   97TYR    CD1 1313   0.216  10.231   3.649 -0.2863 -0.3081  0.0542
   97TYR    HD1 1314   0.126  10.178   3.621  0.3449 -0.5964 -1.5750
   97TYR    CE1 1315   0.215  10.287   3.777  0.0135 -0.4020  0.0979
   97TYR    HE1 1316   0.134  10.272   3.848 -1.1157 -0.5380 -1.1747
   97TYR     CZ 1317   0.329  10.356   3.823  0.2035 -0.6051 -0.0666
   97TYR     OH 1318   0.338  10.398   3.952  0.0769 -0.0489 -0.2359
   97TYR     HH 1319   0.260  10.380   4.005  0.2712  1.8684  0.8099
   97TYR    CE2 1320   0.444  10.368   3.743  0.2499  0.2752  0.1250
   97TYR    HE2 1321   0.528  10.426   3.780  1.6287  1.6947 -4.5396
   97TYR    CD2 1322   0.442  10.317   3.613  0.1110 -0.0736  0.2627
   97TYR    HD2 1323   0.526  10.313   3.546 -0.0540 -2.0908  0.1123
   97TYR      C 1324   0.370  10.015   3.265 -0.0444 -0.2627 -0.3456
   97TYR      O 1325   0.460  10.043   3.187  0.1303 -0.0884 -0.0821
   98PRO      N 1326   0.257   9.953   3.229 -0.5549  0.3527  0.1755
   98PRO     CD 1327   0.154   9.894   3.312  0.3509 -0.5822  0.6560
   98PRO    HD1 1328   0.075   9.969   3.320 -0.0396 -0.6647 -1.7159
   98PRO    HD2 1329   0.187   9.859   3.410  1.5222 -2.4195 -0.3442
   98PRO     CG 1330   0.105   9.766   3.245  0.1176 -0.1067 -0.0960
   98PRO    HG1 1331  13.206   9.753   3.265 -0.2404  2.8875  0.4687
   98PRO    HG2 1332   0.167   9.679   3.267  2.1003  0.9293 -1.2641
   98PRO     CB 1333   0.129   9.801   3.098  0.1257 -0.4869 -0.1864
   98PRO    HB1 1334   0.041   9.837   3.045  0.5395  0.5909 -0.1583
   98PRO    HB2 1335   0.161   9.711   3.046  1.7482 -0.4416  0.6516
   98PRO     CA 1336   0.247   9.899   3.095 -0.1692 -0.1108  0.3322
   98PRO     HA 1337   0.342   9.848   3.079 -0.9721 -2.1033  1.4097
   98PRO      C 1338   0.232  10.008   2.991  0.0041 -0.0723  0.3487
   98PRO      O 1339   0.125  10.061   2.962 -0.0710 -0.5423 -0.2550
   99GLY      N 1340   0.343  10.035   2.921  0.0708 -0.1918  0.4097
   99GLY      H 1341   0.425   9.988   2.956  1.5813  2.4894  0.7344
   99GLY     CA 1342   0.359  10.150   2.834  0.2684 -0.0206  0.6715
   99GLY    HA1 1343   0.446  10.122   2.775  0.1611 -1.9153  1.3098
   99GLY    HA2 1344   0.272  10.152   2.769  2.5619 -0.1521 -2.5931
   99GLY      C 1345   0.375  10.289   2.895  0.0204  0.0535  0.5633
   99GLY      O 1346   0.402  10.306   3.013  0.4033  0.1877  0.4584
  100TYR      N 1347   0.353  10.390   2.811  0.3002 -0.0820  0.3235
  100TYR      H 1348   0.322  10.364   2.718  2.2096  0.7354 -0.5954
  100TYR     CA 1349   0.365  10.532   2.837  0.2827 -0.0626  0.2298
  100TYR     HA 1350   0.458  10.533   2.893 -0.0569 -1.4656  0.8860
  100TYR     CB 1351   0.379  10.610   2.707  0.3457 -0.0322  0.2548
  100TYR    HB1 1352   0.375  10.716   2.730 -1.7740 -0.1729  0.7653
  100TYR    HB2 1353   0.296  10.588   2.639  0.2143 -0.3950  0.5312
  100TYR     CG 1354   0.501  10.582   2.622  0.2284  0.0464  0.0573
  100TYR    CD1 1355   0.626  10.634   2.656  0.1545  0.3010 -0.0615
  100TYR    HD1 1356   0.636  10.701   2.741 -0.9134 -2.0001  2.0226
  100TYR    CE1 1357   0.746  10.599   2.593 -0.0494  0.0646 -0.3180
  100TYR    HE1 1358   0.843  10.642   2.616  0.6487 -1.8100  0.3777
  100TYR     CZ 1359   0.741  10.511   2.483  0.1995 -0.1043 -0.1929
  100TYR     OH 1360   0.856  10.493   2.411  0.4053 -0.0492  0.1162
  100TYR     HH 1361   0.848  10.439   2.332 -0.1981  2.2588 -1.4890
  100TYR    CE2 1362   0.615  10.462   2.444  0.1428 -0.4590  0.4183
  100TYR    HE2 1363   0.610  10.393   2.361  0.8229 -0.5556  0.4485
  100TYR    CD2 1364   0.499  10.488   2.518 -0.0237  0.1883 -0.0665
  100TYR    HD2 1365   0.412  10.437   2.482 -0.4920  1.2764 -0.5373
  100TYR      C 1366   0.252  10.592   2.920  0.2537 -0.3475  0.3959
  100TYR      O 1367   0.255  10.710   2.954 -0.5189 -0.2950  0.3098
  101GLY      N 1368   0.145  10.518   2.950 -0.0880  0.1410  0.3798
  101GLY      H 1369   0.141  10.428   2.904 -3.4549 -0.1348  0.9380
  101GLY     CA 1370   0.016  10.565   2.996 -0.3748 -0.4085  0.1472
  101GLY    HA1 1371  13.140  10.506   2.956 -1.9230  0.8886  1.2812
  101GLY    HA2 1372   0.009  10.657   2.938 -0.9878 -1.2038 -1.0854
  101GLY      C 1373  13.197  10.599   3.142 -0.1914  0.1154  0.0604
  101GLY      O 1374   0.066  10.565   3.233 -0.3112 -0.3261 -0.0011
  102GLN      N 1375  13.091  10.674   3.176 -0.2570 -0.0516  0.2244
  102GLN      H 1376  13.023  10.691   3.104  0.6428  0.0576 -0.6226
  102GLN     CA 1377  13.063  10.735   3.304  0.2662 -0.1560  0.3914
  102GLN     HA 1378  13.145  10.804   3.325  1.1163 -1.3418  1.0985
  102GLN     CB 1379  12.938  10.821   3.286  0.1843 -0.3598 -0.0152
  102GLN    HB1 1380  12.902  10.851   3.385 -3.0842 -1.1951 -0.8135
  102GLN    HB2 1381  12.852  10.766   3.248  0.8391 -1.4598  0.0507
  102GLN     CG 1382  12.957  10.947   3.204  0.3323 -0.3699  0.0011
  102GLN    HG1 1383  12.862  11.002   3.210 -1.1966 -2.1342 -4.1594
  102GLN    HG2 1384  13.030  11.008   3.256  0.7926 -0.8268 -0.1059
  102GLN     CD 1385  12.996  10.929   3.058 -0.1099 -0.5106 -0.1011
  102GLN    OE1 1386  13.109  10.954   3.016 -0.1610 -0.2124 -0.0629
  102GLN    NE2 1387  12.906  10.877   2.974 -0.2634 -0.7603  0.2163
  102GLN   HE21 1388  12.934  10.860   2.878 -0.9782  3.8036 -1.0268
  102GLN   HE22 1389  12.811  10.857   3.001 -0.4481 -1.3435 -0.8024
  102GLN      C 1390  13.041  10.624   3.406 -0.0632 -0.0789  0.4063
  102GLN      O 1391  12.993  10.518   3.366 -0.2385  0.2261 -0.2118
  103GLN      N 1392  13.053  10.659   3.534 -0.5830  0.4669  0.3098
  103GLN      H 1393  13.086  10.754   3.547 -1.9197  0.9500  0.3155
  103GLN     CA 1394  13.103  10.568   3.635  0.1400  0.3020 -0.1838
  103GLN     HA 1395  13.105  10.467   3.594  1.3491  0.2499 -0.0399
  103GLN     CB 1396   0.033  10.604   3.693  0.2661 -0.5064  0.0327
  103GLN    HB1 1397   0.056  10.525   3.765  0.0781  0.6205  1.3876
  103GLN    HB2 1398   0.030  10.702   3.741  2.4736 -0.3753  0.0088
  103GLN     CG 1399   0.139  10.589   3.585  0.1026 -0.6224 -0.1114
  103GLN    HG1 1400   0.143  10.488   3.545  0.6367 -1.2162  1.3871
  103GLN    HG2 1401   0.114  10.651   3.498 -0.6907 -1.9079 -0.8300
  103GLN     CD 1402   0.278  10.643   3.615 -0.2646  0.2272  0.0882
  103GLN    OE1 1403   0.292  10.714   3.715  0.2558 -0.1228  0.2674
  103GLN    NE2 1404   0.381  10.639   3.531 -0.3029 -0.2327  0.0604
  103GLN   HE21 1405   0.462  10.695   3.553  0.0775  1.1731 -3.9673
  103GLN   HE22 1406   0.384  10.590   3.442  3.1996  1.5035 -0.9541
  103GLN      C 1407  12.998  10.558   3.745 -0.1778 -0.1987 -0.5305
  103GLN      O 1408  12.918  10.650   3.755  0.1301 -0.0066  0.2299
  104PRO      N 1409  12.979  10.450   3.821  0.2886  0.1273  0.0579
  104PRO     CD 1410  13.025  10.314   3.798  0.1466  0.0445  0.2539
  104PRO    HD1 1411  13.131  10.318   3.773  0.4580  2.9397  1.6471
  104PRO    HD2 1412  12.976  10.257   3.718  2.7965 -0.1888 -1.3148
  104PRO     CG 1413  13.000  10.233   3.925  0.4977  0.4212  0.5642
  104PRO    HG1 1414  13.087  10.252   3.988  0.8090  2.2539 -0.3333
  104PRO    HG2 1415  12.990  10.129   3.895 -1.0474  0.6161  0.3212
  104PRO     CB 1416  12.870  10.298   3.972  0.0133  0.0180 -0.1951
  104PRO    HB1 1417  12.776  10.263   3.931 -0.3784 -0.3167  0.9312
  104PRO    HB2 1418  12.874  10.292   4.081  0.5679  1.1367 -0.1390
  104PRO     CA 1419  12.892  10.445   3.937 -0.1583  0.0234 -0.2794
  104PRO     HA 1420  12.795  10.484   3.906 -0.6885 -0.2970  0.9167
  104PRO      C 1421  12.934  10.521   4.062  0.1895  0.0209 -0.3936
  104PRO      O 1422  13.051  10.551   4.087 -0.1621  0.4599  0.7661
  105ALA      N 1423  12.838  10.543   4.151  0.2419 -0.3135 -0.2526
  105ALA      H 1424  12.743  10.516   4.129 -0.3070  0.1917  1.3911
  105ALA     CA 1425  12.850  10.625   4.270 -0.0562 -0.8422  0.1503
  105ALA     HA 1426  12.955  10.652   4.284 -0.3992  0.7778 -0.1667
  105ALA     CB 1427  12.769  10.752   4.247  0.3984 -0.7119 -0.7912
  105ALA    HB1 1428  12.769  10.819   4.333 -0.2344 -2.0991  0.3286
  105ALA    HB2 1429  12.816  10.805   4.164  0.5008  0.9339  0.2586
  105ALA    HB3 1430  12.666  10.721   4.234  0.0870 -0.9061  1.6955
  105ALA      C 1431  12.805  10.546   4.392 -0.5525 -0.2690  0.3443
  105ALA      O 1432  12.736  10.445   4.388 -0.6051 -0.2257  0.1044
  106PRO      N 1433  12.860  10.584   4.507  0.7992 -0.0973 -0.3343
  106PRO     CD 1434  12.955  10.689   4.539  0.8478 -0.2188 -0.0739
  106PRO    HD1 1435  12.903  10.784   4.552  2.5837  0.6987  0.4643
  106PRO    HD2 1436  13.027  10.697   4.458 -0.9413 -2.5725 -2.0610
  106PRO     CG 1437  13.023  10.644   4.668  0.4307 -0.8067 -0.0506
  106PRO    HG1 1438  13.104  10.584   4.627  1.1362  1.6161 -2.6070
  106PRO    HG2 1439  13.068  10.726   4.725 -0.5850  0.9048 -1.5708
  106PRO     CB 1440  12.906  10.579   4.741  0.2336 -0.1141  0.2600
  106PRO    HB1 1441  12.950  10.501   4.802  0.9857  0.1692  0.0952
  106PRO    HB2 1442  12.853  10.654   4.800 -0.9708 -1.1961  0.5911
  106PRO     CA 1443  12.817  10.521   4.631  0.2236  0.6574 -0.1455
  106PRO     HA 1444  12.838  10.415   4.626  1.9818  0.8818  1.3869
  106PRO      C 1445  12.669  10.545   4.656  0.2240  0.3920  0.1053
  106PRO      O 1446  12.602  10.622   4.587  0.7046  0.9073  0.2079
  107SER      N 1447  12.608  10.493   4.763  0.5510 -0.3425 -0.0623
  107SER      H 1448  12.662  10.431   4.822 -0.9553 -0.2906  1.4360
  107SER     CA 1449  12.470  10.514   4.801  0.5820 -0.5894  0.1928
  107SER     HA 1450  12.441  10.615   4.772  2.8989  0.1730  0.3454
  107SER     CB 1451  12.380  10.422   4.718  0.0882 -0.2606  0.3569
  107SER    HB1 1452  12.285  10.467   4.746  2.0013  4.0984  0.5986
  107SER    HB2 1453  12.394  10.443   4.612  1.4711  0.8416  0.7160
  107SER     OG 1454  12.371  10.288   4.760 -0.5760 -0.3240  0.0164
  107SER     HG 1455  12.454  10.244   4.741 -0.0535  0.8456 -0.4763
  107SER      C 1456  12.442  10.508   4.950  0.0450 -0.4635  0.0986
  107SER      O 1457  12.528  10.467   5.027 -0.0416 -0.5912  0.1288
  108SER      N 1458  12.319  10.543   4.990 -0.0029 -0.2511 -0.2255
  108SER      H 1459  12.259  10.577   4.917 -2.0417  1.5594  2.1451
  108SER     CA 1460  12.259  10.523   5.121 -0.0323 -0.0741 -0.2122
  108SER     HA 1461  12.309  10.444   5.178  2.1927  1.5847  0.2799
  108SER     CB 1462  12.276  10.654   5.197 -0.0882  0.1638 -0.6093
  108SER    HB1 1463  12.253  10.643   5.303  0.2370  3.1429 -0.1255
  108SER    HB2 1464  12.206  10.728   5.157  0.5181  1.7355  1.0879
  108SER     OG 1465  12.405  10.710   5.197  0.1510 -0.3769  0.2328
  108SER     HG 1466  12.400  10.792   5.248  1.0537 -0.4888  0.5263
  108SER      C 1467  12.112  10.486   5.114  0.0636 -0.4790 -0.1331
  108SER      O 1468  12.034  10.549   5.042 -0.2744 -0.5782  0.1450
  109THR      N 1469  12.063  10.396   5.200  0.2924 -0.1363  0.3609
  109THR      H 1470  12.136  10.352   5.254  0.2992 -0.9099 -0.2615
  109THR     CA 1471  11.924  10.370   5.228  0.3361 -0.1571  0.5547
  109THR     HA 1472  11.874  10.346   5.135 -0.0811  0.3072  0.6504
  109THR     CB 1473  11.905  10.242   5.309 -0.0881 -0.3772  0.1100
  109THR     HB 1474  11.804  10.248   5.350 -0.1273 -0.6265  0.0506
  109THR    CG2 1475  11.924  10.118   5.221  0.2389  0.0338 -0.4034
  109THR   HG21 1476  11.934  10.037   5.293 -0.1108  0.5721  0.2617
  109THR   HG22 1477  12.014  10.130   5.161  1.9703  2.8942  2.4111
  109THR   HG23 1478  11.830  10.106   5.168 -0.2194 -1.6586  0.7213
  109THR    OG1 1479  11.995  10.241   5.418 -0.1016 -1.5392  0.1219
  109THR    HG1 1480  12.041  10.157   5.407 -0.8315 -1.7334 -1.8811
  109THR      C 1481  11.852  10.489   5.292  0.0441 -0.4016  0.6829
  109THR      O 1482  11.912  10.581   5.346  0.2326 -0.1904  0.1199
  110SER      N 1483  11.721  10.491   5.269  0.0104  0.7105  0.9419
  110SER      H 1484  11.683  10.410   5.223 -0.2104  0.0284  2.3152
  110SER     CA 1485  11.626  10.596   5.301 -0.2451  0.6159  0.5111
  110SER     HA 1486  11.687  10.679   5.340 -0.0951  0.8343 -0.1724
  110SER     CB 1487  11.573  10.654   5.170 -0.1385  0.3707  0.3576
  110SER    HB1 1488  11.518  10.577   5.116  0.1371  0.6244 -0.2946
  110SER    HB2 1489  11.499  10.731   5.194 -0.8178  0.0436 -0.6548
  110SER     OG 1490  11.679  10.713   5.098  0.3798 -0.6161  0.2895
  110SER     HG 1491  11.641  10.743   5.015 -2.4273 -0.0399  1.6472
  110SER      C 1492  11.512  10.561   5.395 -0.1844 -0.4806  0.1900
  110SER      O 1493  11.442  10.465   5.364 -0.0521 -0.3391 -0.5782
  111GLY      N 1494  11.498  10.632   5.507 -0.0976  0.2842 -0.2706
  111GLY      H 1495  11.571  10.698   5.531 -0.2193  0.0146  0.8926
  111GLY     CA 1496  11.396  10.609   5.608  0.2146  0.2823  0.0461
  111GLY    HA1 1497  11.313  10.673   5.578 -1.0225 -2.1205 -2.0030
  111GLY    HA2 1498  11.356  10.508   5.612  1.6985 -0.4347 -1.7111
  111GLY      C 1499  11.441  10.639   5.750  0.2239 -0.3125  0.1701
  111GLY      O 1500  11.553  10.682   5.778  0.1951  0.0583 -0.2855
  112SER      N 1501  11.349  10.624   5.846 -0.0314 -0.5411 -0.1074
  112SER      H 1502  11.255  10.594   5.827 -0.0011 -1.2326  0.7633
  112SER     CA 1503  11.384  10.663   5.982 -0.8993 -0.1350  0.0069
  112SER     HA 1504  11.491  10.663   6.000 -1.0131 -1.9597  0.9245
  112SER     CB 1505  11.347  10.807   6.014  0.1400  0.1529 -0.0527
  112SER    HB1 1506  11.381  10.814   6.117  2.3781 -1.5410 -0.6082
  112SER    HB2 1507  11.401  10.870   5.943 -0.7531 -0.1569 -1.0482
  112SER     OG 1508  11.207  10.825   6.004  0.0964 -0.0590  0.1766
  112SER     HG 1509  11.185  10.890   5.937 -1.1845 -0.0636  0.5706
  112SER      C 1510  11.325  10.575   6.091 -0.2824  0.1352  0.5667
  112SER      O 1511  11.207  10.542   6.077  0.0174 -0.9528  0.4730
  113TYR      N 1512  11.398  10.533   6.194  0.3324 -0.1507  0.0189
  113TYR      H 1513  11.489  10.576   6.204  0.3455 -0.3220  0.6974
  113TYR     CA 1514  11.345  10.461   6.308  0.5962 -0.2127  0.1033
  113TYR     HA 1515  11.273  10.385   6.276 -0.9363  0.4023  1.9022
  113TYR     CB 1516  11.457  10.393   6.385  0.0714 -0.1616  0.9178
  113TYR    HB1 1517  11.503  10.479   6.434 -1.7758  1.1084  0.4905
  113TYR    HB2 1518  11.415  10.330   6.464 -0.0351 -0.2908  0.7568
  113TYR     CG 1519  11.561  10.321   6.302 -0.2424  0.1195  0.2779
  113TYR    CD1 1520  11.686  10.383   6.292 -0.2715  0.0374 -0.6535
  113TYR    HD1 1521  11.715  10.465   6.356 -0.0239 -0.4337 -0.1523
  113TYR    CE1 1522  11.781  10.331   6.203  0.1858  0.3827 -0.3761
  113TYR    HE1 1523  11.884  10.362   6.202  0.2721  0.3185  1.7886
  113TYR     CZ 1524  11.749  10.211   6.135 -0.5231  0.3699 -0.0311
  113TYR     OH 1525  11.850  10.151   6.067 -0.6123  0.1566  0.0247
  113TYR     HH 1526  11.815  10.074   6.021  1.2912 -0.1930 -0.9233
  113TYR    CE2 1527  11.628  10.141   6.151 -0.1213 -0.3439 -0.0980
  113TYR    HE2 1528  11.614  10.043   6.108  1.0767  0.6853 -3.0874
  113TYR    CD2 1529  11.534  10.202   6.234  0.1961  0.2842 -0.1940
  113TYR    HD2 1530  11.440  10.157   6.263  0.7200  1.0481  3.1637
  113TYR      C 1531  11.270  10.555   6.401  0.5886 -0.1635  0.0491
  113TYR      O 1532  11.318  10.658   6.445  0.4452 -0.1533  0.1841
  114GLY      N 1533  11.144  10.515   6.422  0.3761  0.5308  0.0978
  114GLY      H 1534  11.116  10.422   6.397 -0.9072  0.3783  1.8476
  114GLY     CA 1535  11.050  10.592   6.502 -0.7169 -0.6361 -0.0474
  114GLY    HA1 1536  10.950  10.562   6.469 -0.7937  1.7947 -2.3208
  114GLY    HA2 1537  11.062  10.695   6.470  0.4220 -0.4248  1.0002
  114GLY      C 1538  11.069  10.572   6.651 -0.1192 -0.3399 -0.0829
  114GLY      O 1539  11.178  10.531   6.689 -0.0199  0.1206  0.1348
  115SER      N 1540  10.973  10.606   6.737  0.1234 -0.2148  0.1397
  115SER      H 1541  10.882  10.639   6.707 -0.7697 -1.7066  1.0691
  115SER     CA 1542  10.985  10.608   6.882 -0.4757  0.5411  0.1920
  115SER     HA 1543  11.086  10.585   6.917 -1.3395 -0.7889  1.9454
  115SER     CB 1544  10.948  10.743   6.942  0.2311  0.7032  0.2703
  115SER    HB1 1545  10.844  10.756   6.915  0.0266 -1.6527 -0.3190
  115SER    HB2 1546  10.969  10.738   7.049  0.7292  0.0996  0.1539
  115SER     OG 1547  11.037  10.842   6.892  0.0872  0.7857  0.1763
  115SER     HG 1548  11.007  10.861   6.803 -2.5218 -2.1108  0.2325
  115SER      C 1549  10.895  10.497   6.933  0.2289 -0.1660 -0.0713
  115SER      O 1550  10.780  10.486   6.891 -0.0849  0.4386  0.6000
  116SER      N 1551  10.941  10.434   7.042 -0.3102  0.1792  0.3654
  116SER      H 1552  11.037  10.454   7.065  0.4418  2.2752 -3.6280
  116SER     CA 1553  10.887  10.308   7.089 -0.3216 -0.0570 -0.2667
  116SER     HA 1554  10.890  10.227   7.016 -1.5709 -0.4750  0.1147
  116SER     CB 1555  10.963  10.263   7.214 -0.2802 -0.0198 -0.2775
  116SER    HB1 1556  10.933  10.163   7.245  0.6434 -0.7184 -1.5482
  116SER    HB2 1557  10.958  10.332   7.299  0.8133  0.4545 -0.5838
  116SER     OG 1558  11.101  10.252   7.188 -0.2144 -0.1166  0.1026
  116SER     HG 1559  11.146  10.232   7.270 -0.1499  2.3057  0.7214
  116SER      C 1560  10.742  10.310   7.134 -0.2398  0.5776 -0.0229
  116SER      O 1561  10.691  10.414   7.175 -0.1699  0.5270  0.1972
  117SER      N 1562  10.679  10.192   7.129  0.5463  0.1447  0.0458
  117SER      H 1563  10.726  10.110   7.095 -1.6329 -0.2776 -2.2052
  117SER     CA 1564  10.545  10.174   7.182  0.4484 -0.0915 -0.2803
  117SER     HA 1565  10.486  10.246   7.124  0.8585  1.7329  1.4506
  117SER     CB 1566  10.504  10.028   7.168 -0.5558  0.1307  0.2168
  117SER    HB1 1567  10.418  10.002   7.230 -0.8471  1.1005  0.2292
  117SER    HB2 1568  10.580   9.959   7.204 -2.8587 -1.7793  1.6523
  117SER     OG 1569  10.476   9.990   7.035 -0.0297  0.0001  0.1408
  117SER     HG 1570  10.381   9.994   7.023 -0.3594 -0.6608  2.1747
  117SER      C 1571  10.531  10.212   7.329 -0.1919  0.6675 -0.5278
  117SER      O 1572  10.611  10.170   7.412 -0.8479 -0.3453 -0.4005
  118GLN      N 1573  10.427  10.290   7.357 -0.3028  0.3586 -0.0848
  118GLN      H 1574  10.355  10.302   7.286 -3.7903  0.0415  3.0529
  118GLN     CA 1575  10.401  10.357   7.483  0.4195 -0.0868  0.3108
  118GLN     HA 1576  10.495  10.359   7.537  1.4872 -1.7380 -1.3560
  118GLN     CB 1577  10.362  10.502   7.455  0.2318 -0.1775  0.0926
  118GLN    HB1 1578  10.360  10.550   7.553 -0.2817 -1.7017  0.8585
  118GLN    HB2 1579  10.260  10.508   7.417  0.5197 -2.2482 -1.1822
  118GLN     CG 1580  10.467  10.577   7.374  0.6923 -0.6152  0.2789
  118GLN    HG1 1581  10.560  10.556   7.427  0.6487 -0.3209  0.4702
  118GLN    HG2 1582  10.477  10.524   7.279  1.9306 -0.0257  0.0527
  118GLN     CD 1583  10.467  10.725   7.340 -0.4634 -0.6991 -0.1245
  118GLN    OE1 1584  10.417  10.767   7.236 -0.1020 -0.2806 -0.1330
  118GLN    NE2 1585  10.499  10.815   7.434 -0.9566 -0.3813 -0.2565
  118GLN   HE21 1586  10.505  10.912   7.406  1.3958 -0.3248  0.2186
  118GLN   HE22 1587  10.554  10.786   7.513 -1.2653 -0.1796  0.0325
  118GLN      C 1588  10.299  10.284   7.570  0.3971 -0.2043  0.1851
  118GLN      O 1589  10.210  10.219   7.517  0.1638  0.4850 -0.2853
  119SER      N 1590  10.296  10.307   7.701 -0.0685 -0.5228  0.2320
  119SER      H 1591  10.372  10.360   7.741 -1.3053 -0.0151  2.0504
  119SER     CA 1592  10.203  10.258   7.801 -0.5093  0.0601  0.1159
  119SER     HA 1593  10.104  10.239   7.758  0.9056  0.1473 -3.5062
  119SER     CB 1594  10.262  10.131   7.861  0.1677  0.3763  0.1246
  119SER    HB1 1595  10.195  10.097   7.940 -0.4570  0.4212 -0.3806
  119SER    HB2 1596  10.366  10.147   7.890  0.9242  0.4087 -2.3998
  119SER     OG 1597  10.281  10.029   7.765 -0.2244  0.4090  0.0129
  119SER     HG 1598  10.371  10.037   7.734 -0.8056 -0.0403 -1.9712
  119SER      C 1599  10.196  10.358   7.915 -0.1367  0.5601 -0.2937
  119SER      O 1600  10.290  10.434   7.935  0.1757  0.0225  0.3424
  120SER      N 1601  10.080  10.348   7.980 -0.0871  0.5781 -0.2001
  120SER      H 1602  10.007  10.286   7.949 -1.3418  1.8128  0.1331
  120SER     CA 1603  10.052  10.423   8.101 -0.3363  0.0965  0.0456
  120SER     HA 1604  10.089  10.525   8.093 -0.1337 -0.1288 -4.5066
  120SER     CB 1605   9.900  10.440   8.107 -0.3384  0.1705 -0.1873
  120SER    HB1 1606   9.883  10.481   8.206  2.0177  0.0081  0.3317
  120SER    HB2 1607   9.850  10.344   8.098  0.5815 -0.1681 -2.6302
  120SER     OG 1608   9.850  10.521   8.003  0.4188  0.3408 -0.4301
  120SER     HG 1609   9.754  10.529   8.012  0.3908 -0.5938  0.3132
  120SER      C 1610  10.115  10.350   8.218  0.4702  0.2305 -0.2966
  120SER      O 1611  10.138  10.230   8.219 -0.1815  0.1019  0.6603
  121SER      N 1612  10.150  10.426   8.322 -0.1901 -0.2071  0.2543
  121SER      H 1613  10.125  10.524   8.314  2.3282  0.5552  0.9872
  121SER     CA 1614  10.202  10.374   8.447 -0.0739  0.2398  0.3942
  121SER     HA 1615  10.222  10.267   8.441 -0.1163  0.3019 -1.6801
  121SER     CB 1616  10.340  10.432   8.472  0.0042  0.2924 -0.1355
  121SER    HB1 1617  10.413  10.399   8.398  1.3910  0.1850  1.1998
  121SER    HB2 1618  10.373  10.387   8.566 -2.7202 -0.4842  0.5294
  121SER     OG 1619  10.333  10.572   8.489  0.0796  0.1762  0.9487
  121SER     HG 1620  10.356  10.608   8.403  0.1708  0.1445  0.9595
  121SER      C 1621  10.108  10.375   8.567  0.2126  0.2716  0.6164
  121SER      O 1622  10.017  10.457   8.571  0.2169  0.2788  0.5930
  122TYR      N 1623  10.115  10.277   8.657 -0.5312 -0.0088  0.3764
  122TYR      H 1624  10.175  10.202   8.626  0.2460  1.1077 -0.9434
  122TYR     CA 1625  10.026  10.253   8.769 -0.6114  0.2292  0.3649
  122TYR     HA 1626   9.987  10.353   8.788  0.1401  0.5567  0.2523
  122TYR     CB 1627   9.917  10.156   8.726 -0.1500 -0.1959  0.1503
  122TYR    HB1 1628   9.969  10.064   8.700  3.1323  1.4782  0.2879
  122TYR    HB2 1629   9.875  10.178   8.628  1.2163  0.5673 -0.2962
  122TYR     CG 1630   9.806  10.127   8.824 -0.2128  0.1063  0.1681
  122TYR    CD1 1631   9.690  10.206   8.815 -0.1967  0.0800 -0.3398
  122TYR    HD1 1632   9.686  10.285   8.742 -1.5731  2.8871  2.5589
  122TYR    CE1 1633   9.580  10.187   8.900 -0.1844 -0.1324 -0.3704
  122TYR    HE1 1634   9.491  10.248   8.890 -0.5588 -0.8352 -1.5806
  122TYR     CZ 1635   9.596  10.091   9.002  0.0752  0.3089  0.0030
  122TYR     OH 1636   9.497  10.080   9.095  0.1450 -0.1518  0.0241
  122TYR     HH 1637   9.515  10.010   9.158  1.3247 -0.4942 -0.6634
  122TYR    CE2 1638   9.711  10.012   9.016 -0.1713 -0.0487  0.0004
  122TYR    HE2 1639   9.727   9.944   9.099  0.9167  0.9648  0.6556
  122TYR    CD2 1640   9.816  10.032   8.925  0.1284  0.4339  0.4441
  122TYR    HD2 1641   9.907   9.974   8.913  0.9221  2.0906 -2.4659
  122TYR      C 1642  10.108  10.205   8.889  0.1001 -0.1200 -0.2499
  122TYR      O 1643  10.214  10.149   8.865  0.3850  0.4167 -0.2455
  123GLY      N 1644  10.062  10.219   9.014 -0.4064  0.0483 -0.4516
  123GLY      H 1645   9.982  10.277   9.036  0.7694  1.0611  1.3461
  123GLY     CA 1646  10.133  10.172   9.131 -0.6295 -0.1804 -0.4066
  123GLY    HA1 1647  10.078  10.218   9.213  1.0093  1.0460  0.0610
  123GLY    HA2 1648  10.226  10.229   9.135 -0.7476  0.0996 -1.3083
  123GLY      C 1649  10.173  10.028   9.158 -0.6184 -0.0835  0.1125
  123GLY      O 1650  10.152   9.937   9.077  0.1487 -0.0992 -0.0836
  124GLN      N 1651  10.228  10.014   9.279 -0.4216 -0.1015  0.0213
  124GLN      H 1652  10.221  10.094   9.340  0.3501 -0.3011  0.3868
  124GLN     CA 1653  10.298   9.894   9.318 -0.2281  0.1174  0.3503
  124GLN     HA 1654  10.376   9.874   9.244 -0.5773  1.9434 -0.5686
  124GLN     CB 1655  10.356   9.913   9.458  0.0195  0.0995  0.2508
  124GLN    HB1 1656  10.313   9.848   9.534  1.2091 -0.1514  0.7255
  124GLN    HB2 1657  10.345  10.020   9.479 -0.5166  0.0152  0.4261
  124GLN     CG 1658  10.504   9.876   9.463  0.0040  0.0425  0.2752
  124GLN    HG1 1659  10.558   9.910   9.375 -1.8538 -3.7240 -2.6290
  124GLN    HG2 1660  10.547   9.912   9.556 -0.1516 -1.2667  0.8717
  124GLN     CD 1661  10.521   9.725   9.451 -0.1025  0.0352  0.2190
  124GLN    OE1 1662  10.471   9.654   9.538 -0.3874  0.1003  0.1131
  124GLN    NE2 1663  10.568   9.672   9.338 -0.4251  0.0215  0.0907
  124GLN   HE21 1664  10.611   9.728   9.267 -0.7575  1.0578  0.6853
  124GLN   HE22 1665  10.568   9.571   9.326  1.7857  0.1195 -1.1976
  124GLN      C 1666  10.212   9.768   9.317  0.0052 -0.0425  0.4260
  124GLN      O 1667  10.249   9.677   9.244  0.1189 -0.2194  0.7013
  125PRO      N 1668  10.102   9.761   9.391  0.0706 -0.0803  0.5219
  125PRO     CD 1669  10.022   9.639   9.395 -0.2379  0.0993 -0.0769
  125PRO    HD1 1670   9.976   9.615   9.300  0.8335 -0.1491 -0.5473
  125PRO    HD2 1671  10.082   9.561   9.441 -1.5180 -1.4323 -0.9279
  125PRO     CG 1672   9.913   9.659   9.500 -0.5920  0.7282 -0.5572
  125PRO    HG1 1673   9.907   9.562   9.549  0.0179  0.4118 -1.0944
  125PRO    HG2 1674   9.814   9.671   9.456 -0.7333 -1.0349 -0.7921
  125PRO     CB 1675   9.961   9.778   9.581  0.0926  0.1134 -0.0458
  125PRO    HB1 1676  10.032   9.751   9.659 -2.2300 -1.1832  1.7318
  125PRO    HB2 1677   9.880   9.837   9.624  0.2674 -1.8117  3.2729
  125PRO     CA 1678  10.030   9.858   9.470 -0.3230  0.2359 -0.2170
  125PRO     HA 1679  10.103   9.924   9.517  1.1889 -1.6526  0.1821
  125PRO      C 1680   9.942   9.943   9.379  0.4513  0.4518 -0.7678
  125PRO      O 1681   9.909   9.896   9.271 -0.0617 -0.2587 -0.3104
  126GLN      N 1682   9.878  10.046   9.435 -0.3345 -0.3869 -0.0919
  126GLN      H 1683   9.890  10.054   9.535  0.1434  1.1727 -0.2483
  126GLN     CA 1684   9.764  10.112   9.374 -0.2862 -0.3753 -0.1692
  126GLN     HA 1685   9.737  10.056   9.284  0.9879  1.4259 -1.7617
  126GLN     CB 1686   9.645  10.115   9.470  0.0936 -0.2649  0.3020
  126GLN    HB1 1687   9.568  10.172   9.419  2.1134  0.3682 -2.2705
  126GLN    HB2 1688   9.684  10.174   9.553 -1.4144  1.8124 -0.3814
  126GLN     CG 1689   9.591   9.979   9.514  0.0474 -0.4778 -0.3901
  126GLN    HG1 1690   9.675   9.928   9.560  1.3561 -0.9604 -3.1238
  126GLN    HG2 1691   9.504   9.995   9.577 -0.3026 -2.0592 -0.4360
  126GLN     CD 1692   9.552   9.882   9.403  0.2228 -0.4188 -0.5032
  126GLN    OE1 1693   9.517   9.919   9.291 -0.2404 -0.2899 -0.3166
  126GLN    NE2 1694   9.546   9.753   9.433  0.1743 -0.4048 -0.4522
  126GLN   HE21 1695   9.525   9.689   9.357  0.2789 -0.5728 -0.3399
  126GLN   HE22 1696   9.570   9.726   9.527 -2.5899 -1.0215  0.1922
  126GLN      C 1697   9.795  10.254   9.328 -0.3631 -0.2768  0.0857
  126GLN      O 1698   9.897  10.305   9.374 -0.2278 -0.6934  0.2612
  127SER      N 1699   9.716  10.318   9.242  0.6468  0.1202 -0.5599
  127SER      H 1700   9.636  10.268   9.206 -0.9475  0.3710  2.3595
  127SER     CA 1701   9.723  10.461   9.220  0.3558  0.2438  0.1259
  127SER     HA 1702   9.826  10.487   9.195  0.4042  0.1024  0.1743
  127SER     CB 1703   9.644  10.502   9.096  0.5240  0.5157  0.1079
  127SER    HB1 1704   9.631  10.609   9.077  1.6290  0.6779  0.1802
  127SER    HB2 1705   9.697  10.447   9.019  0.6126  0.7583 -0.0069
  127SER     OG 1706   9.517  10.441   9.100  0.4987  0.5936  0.5931
  127SER     HG 1707   9.483  10.462   9.012  1.1260  2.7958  0.8018
  127SER      C 1708   9.678  10.536   9.344  0.2747 -0.3949  0.4871
  127SER      O 1709   9.591  10.489   9.418 -0.3280 -0.3687 -0.1976
  128GLY      N 1710   9.736  10.655   9.359 -0.2703  0.0345 -0.6522
  128GLY      H 1711   9.804  10.694   9.296 -0.4455 -0.6308 -1.2614
  128GLY     CA 1712   9.685  10.738   9.467 -0.0036 -0.3616 -0.2157
  128GLY    HA1 1713   9.581  10.719   9.494  0.4633  0.3325  2.2805
  128GLY    HA2 1714   9.740  10.705   9.555 -0.1566 -1.7329 -0.6183
  128GLY      C 1715   9.712  10.886   9.444 -0.2506 -0.3513 -0.4407
  128GLY      O 1716   9.821  10.924   9.400  0.0107 -0.5292  0.0424
  129SER      N 1717   9.619  10.980   9.459  0.0627 -0.0616 -0.3034
  129SER      H 1718   9.531  10.943   9.493  0.2235  1.5605  2.1684
  129SER     CA 1719   9.630  11.123   9.442  0.0914 -0.0489 -0.1877
  129SER     HA 1720   9.641  11.142   9.335  1.8405  1.1771  0.1612
  129SER     CB 1721   9.492  11.186   9.463  0.1489  0.1313 -0.3387
  129SER    HB1 1722   9.485  11.286   9.421  0.3849 -0.4328 -1.7526
  129SER    HB2 1723   9.420  11.118   9.418  0.3736  1.1487 -2.3653
  129SER     OG 1724   9.465  11.208   9.600  0.1655  0.7868 -0.4357
  129SER     HG 1725   9.467  11.124   9.646 -0.1440  0.8164 -0.3724
  129SER      C 1726   9.738  11.199   9.517 -0.1685  0.2727 -0.1352
  129SER      O 1727   9.807  11.152   9.607 -0.4408  0.6129  0.2545
  130TYR      N 1728   9.773  11.318   9.466  0.1837  0.0912 -0.3225
  130TYR      H 1729   9.717  11.369   9.401  1.3972 -0.2151 -1.6581
  130TYR     CA 1730   9.870  11.403   9.532  0.0080  0.0637 -0.0252
  130TYR     HA 1731   9.956  11.347   9.570 -1.5791 -0.7701  2.5588
  130TYR     CB 1732   9.935  11.489   9.423  0.3110  0.1688  0.2341
  130TYR    HB1 1733   9.976  11.579   9.468  0.2245  0.9505 -1.2031
  130TYR    HB2 1734   9.854  11.530   9.362  1.5092  1.7957 -0.3105
  130TYR     CG 1735  10.037  11.416   9.339 -0.2252 -0.5647  0.2022
  130TYR    CD1 1736  10.162  11.378   9.390 -0.1296 -0.5105  0.0058
  130TYR    HD1 1737  10.187  11.404   9.492  0.9625 -0.2151 -0.3193
  130TYR    CE1 1738  10.260  11.320   9.308  0.2268  0.0382  0.0356
  130TYR    HE1 1739  10.360  11.299   9.344  0.0149 -0.1786  0.5107
  130TYR     CZ 1740  10.229  11.288   9.175  0.2572  0.1032  0.0132
  130TYR     OH 1741  10.312  11.223   9.088 -0.4481 -0.4305 -0.2732
  130TYR     HH 1742  10.403  11.233   9.117  0.4613  1.2954 -3.2917
  130TYR    CE2 1743  10.100  11.319   9.127  0.1872 -0.4313 -0.1510
  130TYR    HE2 1744  10.078  11.297   9.023  0.7866  0.9843 -0.5996
  130TYR    CD2 1745  10.007  11.388   9.206  0.6688  0.2610 -0.1855
  130TYR    HD2 1746   9.916  11.433   9.169 -0.1696 -2.0147 -1.0439
  130TYR      C 1747   9.806  11.490   9.639 -0.4619 -0.0721 -0.1948
  130TYR      O 1748   9.776  11.607   9.616  0.8314  0.3644  0.2261
  131SER      N 1749   9.788  11.434   9.759 -0.1588  0.2982  0.0260
  131SER      H 1750   9.806  11.336   9.769  1.2474  0.6279  1.0102
  131SER     CA 1751   9.759  11.502   9.883 -0.2851 -0.0947  0.2108
  131SER     HA 1752   9.770  11.609   9.868  2.0776 -0.4679 -1.2445
  131SER     CB 1753   9.626  11.454   9.942 -0.3415  0.4857  0.5671
  131SER    HB1 1754   9.642  11.350   9.973  0.1813 -0.1460 -1.6423
  131SER    HB2 1755   9.606  11.519  10.027  0.0025  2.0832 -0.5227
  131SER     OG 1756   9.529  11.449   9.840 -0.0358 -0.1983  0.3003
  131SER     HG 1757   9.468  11.376   9.857 -1.0213  0.7513  0.9902
  131SER      C 1758   9.862  11.471   9.990  0.1504  0.1599 -0.1338
  131SER      O 1759   9.928  11.368   9.977 -0.0446 -0.0441  0.4721
  132GLN      N 1760   9.865  11.550  10.098 -0.2581 -0.2280  0.1649
  132GLN      H 1761   9.812  11.636  10.099  0.9170  0.5292  1.1683
  132GLN     CA 1762   9.977  11.553  10.190 -0.2487 -0.1125  0.1500
  132GLN     HA 1763  10.063  11.519  10.134 -0.0767 -1.6282  1.2813
  132GLN     CB 1764   9.999  11.698  10.231  0.0370 -0.2231  0.3838
  132GLN    HB1 1765   9.916  11.733  10.293  0.2638  0.5948  0.2422
  132GLN    HB2 1766  10.090  11.696  10.292 -1.0438 -3.7705  2.1487
  132GLN     CG 1767  10.005  11.813  10.131  0.3051 -0.3344  0.2716
  132GLN    HG1 1768  10.057  11.903  10.165 -2.4263  1.0760  1.0299
  132GLN    HG2 1769  10.058  11.775  10.044 -1.3656  1.0555 -1.4368
  132GLN     CD 1770   9.869  11.860  10.082  0.3115 -0.6831 -0.0786
  132GLN    OE1 1771   9.803  11.939  10.149  0.3645 -0.4091 -0.3438
  132GLN    NE2 1772   9.814  11.822   9.966 -0.6170  1.0357 -0.2446
  132GLN   HE21 1773   9.873  11.772   9.900 -0.3745 -1.6105  1.7754
  132GLN   HE22 1774   9.730  11.862   9.928 -0.8762  1.3609  0.6260
  132GLN      C 1775   9.957  11.472  10.317 -0.3776  0.0734  0.2490
  132GLN      O 1776   9.842  11.449  10.356 -0.3939 -0.2511  0.0228
  133GLN      N 1777  10.065  11.439  10.388 -0.2046  0.1475  0.0187
  133GLN      H 1778  10.155  11.473  10.357 -0.0198  0.6639  1.0795
  133GLN     CA 1779  10.056  11.359  10.509  0.1661  0.1659  0.0590
  133GLN     HA 1780   9.956  11.373  10.548 -0.5046 -0.7378 -1.2618
  133GLN     CB 1781  10.068  11.212  10.469 -0.5555  0.1345 -0.0559
  133GLN    HB1 1782  10.067  11.143  10.553 -0.7193  0.4628  0.2144
  133GLN    HB2 1783   9.987  11.191  10.399 -0.9366  1.9092 -0.2025
  133GLN     CG 1784  10.193  11.194  10.383 -0.6760  0.0620 -0.2188
  133GLN    HG1 1785  10.184  11.238  10.284  0.4593  0.4411 -0.1678
  133GLN    HG2 1786  10.276  11.242  10.434  0.0716 -1.3865 -0.0007
  133GLN     CD 1787  10.231  11.048  10.360 -0.2684  0.0043  0.7433
  133GLN    OE1 1788  10.310  10.986  10.431  0.1343 -0.1661  0.1538
  133GLN    NE2 1789  10.190  10.990  10.247 -0.0558 -0.1488  0.7447
  133GLN   HE21 1790  10.135  11.035  10.176  1.8834  1.2870  0.0768
  133GLN   HE22 1791  10.224  10.897  10.227 -0.3028 -0.2960  0.9905
  133GLN      C 1792  10.165  11.401  10.606 -0.3203  0.9022  0.2955
  133GLN      O 1793  10.270  11.454  10.569  0.3038 -0.1780  0.4718
  134PRO      N 1794  10.144  11.389  10.738 -0.1333 -0.6379  0.2084
  134PRO     CD 1795  10.022  11.366  10.812 -0.1087 -0.0597  0.4320
  134PRO    HD1 1796   9.931  11.404  10.764  0.5937  0.8733 -0.2025
  134PRO    HD2 1797  10.012  11.258  10.823 -2.8454  0.3007  2.4915
  134PRO     CG 1798  10.036  11.431  10.949  0.2946 -0.0045  0.3639
  134PRO    HG1 1799  10.010  11.537  10.953 -2.6688 -0.5949 -0.7666
  134PRO    HG2 1800   9.987  11.376  11.029  0.9479 -1.3530 -0.1300
  134PRO     CB 1801  10.186  11.425  10.974  0.3134 -0.6943  0.0947
  134PRO    HB1 1802  10.223  11.508  11.034 -3.0009 -0.0805  1.5168
  134PRO    HB2 1803  10.211  11.330  11.022 -1.2858 -1.7979 -1.1762
  134PRO     CA 1804  10.244  11.433  10.833 -0.0464 -0.3072 -0.0311
  134PRO     HA 1805  10.261  11.539  10.814  1.6125 -0.7858 -1.4305
  134PRO      C 1806  10.376  11.357  10.834  0.2364  0.1789  0.2751
  134PRO      O 1807  10.374  11.243  10.786 -0.2831  0.3778 -0.1922
  135SER      N 1808  10.487  11.413  10.881  0.2850  0.1311  0.2179
  135SER      H 1809  10.474  11.510  10.904  0.3200  0.9372 -2.8180
  135SER     CA 1810  10.624  11.369  10.864  0.3271  0.3803 -0.0766
  135SER     HA 1811  10.640  11.332  10.763  0.1710 -0.4494  0.1979
  135SER     CB 1812  10.714  11.491  10.884  0.7066  0.0880  0.0088
  135SER    HB1 1813  10.711  11.545  10.790  0.5405  2.6185  1.3862
  135SER    HB2 1814  10.820  11.464  10.892  1.0625  0.9307 -1.5386
  135SER     OG 1815  10.668  11.578  10.985  0.8563  0.7269 -0.4706
  135SER     HG 1816  10.710  11.665  10.981  1.7455  0.5734  2.5821
  135SER      C 1817  10.647  11.253  10.959  0.1673  0.5081  0.1176
  135SER      O 1818  10.593  11.250  11.070 -0.3832 -0.3450 -0.1643
  136TYR      N 1819  10.743  11.166  10.927 -0.2722 -0.1867  0.6445
  136TYR      H 1820  10.782  11.167  10.833  1.2627 -1.6647  1.2068
  136TYR     CA 1821  10.798  11.068  11.019 -0.1072 -0.1993  0.5340
  136TYR     HA 1822  10.821  11.117  11.113  1.6924 -0.4042  0.2349
  136TYR     CB 1823  10.704  10.949  11.038 -0.3998 -0.0400  0.1091
  136TYR    HB1 1824  10.610  10.981  11.081 -1.1727 -2.8342  0.7217
  136TYR    HB2 1825  10.751  10.888  11.116  1.7657  1.3838  0.0197
  136TYR     CG 1826  10.677  10.865  10.915 -0.1367 -0.0358  0.0459
  136TYR    CD1 1827  10.550  10.878  10.856 -0.2176 -0.1805  0.1857
  136TYR    HD1 1828  10.471  10.942  10.892 -1.0162 -0.3857 -1.1446
  136TYR    CE1 1829  10.517  10.795  10.748  0.2055 -0.0804 -0.0232
  136TYR    HE1 1830  10.433  10.820  10.685  0.3605  0.0574 -0.1776
  136TYR     CZ 1831  10.609  10.702  10.696 -0.0169 -0.2805 -0.0580
  136TYR     OH 1832  10.581  10.628  10.585  0.8760 -0.1931 -0.3471
  136TYR     HH 1833  10.487  10.620  10.568  0.7937 -2.3115  0.8159
  136TYR    CE2 1834  10.736  10.692  10.754  0.0649 -0.1717 -0.2142
  136TYR    HE2 1835  10.811  10.621  10.721 -1.5363 -1.6191 -0.8809
  136TYR    CD2 1836  10.767  10.769  10.867 -0.4513 -0.3235  0.0321
  136TYR    HD2 1837  10.862  10.770  10.917 -1.0894 -0.0121  1.2891
  136TYR      C 1838  10.938  11.019  10.984 -0.2613 -0.0696 -0.2954
  136TYR      O 1839  10.974  11.012  10.867  0.3531 -0.1554 -0.1005
  137GLY      N 1840  11.019  10.988  11.085 -0.0271  0.1009 -0.4309
  137GLY      H 1841  10.975  10.997  11.175 -1.5384 -2.9311 -0.7386
  137GLY     CA 1842  11.156  10.940  11.087 -0.2493 -0.5260  0.1055
  137GLY    HA1 1843  11.219  10.984  11.164  1.8569  0.9921 -2.3473
  137GLY    HA2 1844  11.208  10.970  10.996  0.2494 -3.6839 -0.8006
  137GLY      C 1845  11.166  10.789  11.104 -0.0097 -0.4911  0.2731
  137GLY      O 1846  11.080  10.717  11.054 -0.1227 -0.3432  0.2547
  138GLY      N 1847  11.272  10.744  11.172  0.4416  0.4427  0.2037
  138GLY      H 1848  11.335  10.814  11.209 -0.5610  2.3284 -1.4422
  138GLY     CA 1849  11.275  10.605  11.212  0.2809  0.3246 -0.1954
  138GLY    HA1 1850  11.257  10.540  11.126 -1.0581  0.9753 -0.4390
  138GLY    HA2 1851  11.376  10.587  11.247  0.0142  0.1874  0.5327
  138GLY      C 1852  11.178  10.574  11.325  0.5979  0.2960  0.0675
  138GLY      O 1853  11.106  10.663  11.371  0.0070 -0.3617  0.4299
  139GLN      N 1854  11.171  10.449  11.372 -0.4204  0.3161 -0.0122
  139GLN      H 1855  11.227  10.378  11.328  1.7329  2.1064 -0.3432
  139GLN     CA 1856  11.104  10.408  11.494  0.3191 -0.5818  0.0978
  139GLN     HA 1857  11.013  10.467  11.505 -1.0649 -2.3971 -1.0811
  139GLN     CB 1858  11.054  10.264  11.488 -0.3049 -0.4047  0.9319
  139GLN    HB1 1859  11.025  10.249  11.592  0.7577  1.7698  1.5966
  139GLN    HB2 1860  10.964  10.267  11.427 -0.2458  1.6625  0.8728
  139GLN     CG 1861  11.152  10.158  11.440  0.0034  0.2304  0.1345
  139GLN    HG1 1862  11.082  10.083  11.403 -3.0662  1.8850  2.1832
  139GLN    HG2 1863  11.208  10.175  11.349 -0.3459  2.4285  0.2820
  139GLN     CD 1864  11.233  10.092  11.551 -0.0885 -0.1087  0.0023
  139GLN    OE1 1865  11.202   9.983  11.599  0.8715 -0.2453  0.3233
  139GLN    NE2 1866  11.338  10.156  11.602 -0.2260  0.5220 -0.4980
  139GLN   HE21 1867  11.368  10.243  11.560  3.0547  0.0193  0.4658
  139GLN   HE22 1868  11.372  10.111  11.686 -1.0519  2.7342  1.1018
  139GLN      C 1869  11.181  10.438  11.623 -0.3242 -0.4432  0.4525
  139GLN      O 1870  11.303  10.452  11.622 -0.4301  0.5917 -0.5056
  140GLN      N 1871  11.104  10.454  11.730 -0.4624  0.5304  0.2234
  140GLN      H 1872  11.005  10.432  11.725 -0.4889  0.9824 -2.5633
  140GLN     CA 1873  11.170  10.463  11.859  0.2122  0.7647 -0.1344
  140GLN     HA 1874  11.246  10.541  11.860 -2.2493  3.3503  1.1797
  140GLN     CB 1875  11.061  10.510  11.956 -0.1191  0.3110 -0.2788
  140GLN    HB1 1876  10.977  10.441  11.950 -0.3929  0.5870  0.3690
  140GLN    HB2 1877  11.028  10.605  11.915 -1.1559  0.4318  0.7952
  140GLN     CG 1878  11.106  10.541  12.099 -0.6503  0.2351 -0.0960
  140GLN    HG1 1879  11.131  10.450  12.154  1.3624  1.0101  0.3539
  140GLN    HG2 1880  11.199  10.596  12.089  1.2412 -2.4874  1.2271
  140GLN     CD 1881  11.010  10.625  12.182 -0.4711  0.1963  0.1483
  140GLN    OE1 1882  10.909  10.671  12.130  0.0167  0.8616 -0.2299
  140GLN    NE2 1883  11.028  10.636  12.314 -0.3148  0.1760  0.1297
  140GLN   HE21 1884  11.110  10.594  12.354  2.1168  2.2996 -2.2555
  140GLN   HE22 1885  10.954  10.683  12.365 -1.3907 -1.9142  0.6072
  140GLN      C 1886  11.226  10.329  11.904 -0.7378  0.3802 -0.0653
  140GLN      O 1887  11.170  10.222  11.882  0.3798 -0.1543 -0.3982
  141GLN      N 1888  11.336  10.335  11.979 -0.2301 -0.1757 -0.7457
  141GLN      H 1889  11.355  10.428  12.014 -1.3794  0.5149 -1.8780
  141GLN     CA 1890  11.407  10.222  12.035 -0.3933 -0.2016 -0.5905
  141GLN     HA 1891  11.428  10.150  11.956  1.2772  0.3906 -0.7185
  141GLN     CB 1892  11.541  10.283  12.073 -0.0312 -0.9310 -0.6753
  141GLN    HB1 1893  11.522  10.356  12.152 -2.8648 -1.2078 -0.9907
  141GLN    HB2 1894  11.587  10.323  11.983  2.1544 -1.8263 -0.0337
  141GLN     CG 1895  11.646  10.189  12.134  0.1108 -0.4428 -0.1522
  141GLN    HG1 1896  11.612  10.139  12.224  0.2849  0.7674  0.6097
  141GLN    HG2 1897  11.678  10.118  12.058  0.8685  2.9663 -3.3491
  141GLN     CD 1898  11.771  10.267  12.170  0.0202 -0.2743 -0.1956
  141GLN    OE1 1899  11.791  10.384  12.140 -0.0069 -0.2419 -0.0819
  141GLN    NE2 1900  11.874  10.206  12.230 -0.2767  0.1278  0.7368
  141GLN   HE21 1901  11.860  10.114  12.270 -2.6786 -0.4134 -1.1007
  141GLN   HE22 1902  11.967  10.245  12.224 -0.8200  1.3133 -0.4476
  141GLN      C 1903  11.333  10.158  12.151  0.8648 -0.0788  0.2929
  141GLN      O 1904  11.254  10.221  12.221  0.2543  0.0335 -0.4927
  142SER      N 1905  11.357  10.028  12.169  0.0300 -0.3047 -0.2060
  142SER      H 1906  11.425   9.989  12.106 -2.5158 -0.2344 -3.2382
  142SER     CA 1907  11.325   9.944  12.283 -0.3841  0.5869  0.3401
  142SER     HA 1908  11.234   9.970  12.339  0.1247  1.7085  0.6879
  142SER     CB 1909  11.297   9.801  12.239  0.6191  0.5067 -0.0705
  142SER    HB1 1910  11.376   9.762  12.176  0.5307 -0.7902  0.5758
  142SER    HB2 1911  11.287   9.732  12.324  0.3242  0.2044 -0.3482
  142SER     OG 1912  11.184   9.790  12.156  0.4319  0.2400  0.2156
  142SER     HG 1913  11.174   9.876  12.115  0.4422 -0.1337 -0.5996
  142SER      C 1914  11.444   9.930  12.377 -0.0635 -0.0184 -0.1471
  142SER      O 1915  11.558   9.916  12.336 -0.0631 -0.0303 -0.1422
  143TYR      N 1916  11.417   9.909  12.506  0.1645 -0.3698 -0.1564
  143TYR      H 1917  11.321   9.908  12.538  0.6663 -0.0325  1.4785
  143TYR     CA 1918  11.522   9.883  12.602  0.2568  0.1611 -0.1122
  143TYR     HA 1919  11.625   9.881  12.567  1.5688  3.4488  2.9123
  143TYR     CB 1920  11.526   9.996  12.706 -0.0867  0.2110 -0.1523
  143TYR    HB1 1921  11.608   9.972  12.773  0.4149 -1.1446 -1.1821
  143TYR    HB2 1922  11.429  10.008  12.753  0.1556  1.2969  0.0766
  143TYR     CG 1923  11.558  10.118  12.623  0.1448  0.1793 -0.1122
  143TYR    CD1 1924  11.690  10.158  12.602  0.2050  0.2145  0.3113
  143TYR    HD1 1925  11.769  10.105  12.653  1.5717  0.4417 -1.4622
  143TYR    CE1 1926  11.720  10.260  12.511 -0.0408  0.0487  0.0406
  143TYR    HE1 1927  11.821  10.289  12.487  0.2675 -1.1263 -0.1161
  143TYR     CZ 1928  11.614  10.332  12.451  0.0987 -0.2692 -0.6010
  143TYR     OH 1929  11.638  10.441  12.372 -0.0863 -0.0085 -0.3008
  143TYR     HH 1930  11.727  10.451  12.337 -0.7283 -0.6834 -2.2877
  143TYR    CE2 1931  11.480  10.300  12.477  0.0779  0.2959  0.0275
  143TYR    HE2 1932  11.399  10.361  12.439 -0.9314 -0.8800  0.2076
  143TYR    CD2 1933  11.455  10.196  12.569  0.1355  0.2005 -0.0670
  143TYR    HD2 1934  11.353  10.182  12.600 -0.3214 -0.2350 -1.6423
  143TYR      C 1935  11.505   9.743  12.660  0.1607  0.1614 -0.1398
  143TYR      O 1936  11.404   9.673  12.646  0.1009  0.1345  0.4236
  144GLY      N 1937  11.600   9.693  12.738 -0.1444 -0.3416 -0.0888
  144GLY      H 1938  11.677   9.753  12.765  1.1177 -1.2610 -1.4406
  144GLY     CA 1939  11.610   9.554  12.778 -0.4573 -0.2238  0.4039
  144GLY    HA1 1940  11.514   9.521  12.817 -1.1717 -0.3746 -1.4069
  144GLY    HA2 1941  11.682   9.558  12.860  1.7423  1.2454 -1.4566
  144GLY      C 1942  11.652   9.456  12.669 -0.2990  0.1494  0.1258
  144GLY      O 1943  11.682   9.493  12.556 -0.1031 -0.2305  0.0497
  145GLN      N 1944  11.643   9.327  12.703 -0.3674  0.1962  0.2860
  145GLN      H 1945  11.615   9.311  12.798 -0.8207  2.1785  0.5319
  145GLN     CA 1946  11.674   9.217  12.613  0.2977  0.4251  0.2305
  145GLN     HA 1947  11.656   9.125  12.668 -0.4665 -0.6798 -1.7611
  145GLN     CB 1948  11.823   9.212  12.583  0.3197 -0.2772  0.4561
  145GLN    HB1 1949  11.837   9.125  12.519  0.9621 -0.4717  0.8460
  145GLN    HB2 1950  11.865   9.296  12.527  0.8989 -0.4443  0.6271
  145GLN     CG 1951  11.930   9.184  12.689  0.7855 -0.3791 -0.0343
  145GLN    HG1 1952  11.888   9.097  12.740 -1.3717 -0.8647 -2.4245
  145GLN    HG2 1953  12.026   9.166  12.642 -0.4192  1.7566 -3.7167
  145GLN     CD 1954  11.958   9.299  12.785  0.2385 -0.4414  0.2046
  145GLN    OE1 1955  11.923   9.298  12.903 -0.4354  0.4183  0.0193
  145GLN    NE2 1956  12.026   9.405  12.742 -0.3500 -0.1390  0.0186
  145GLN   HE21 1957  12.037   9.482  12.807 -0.2001  0.2209 -0.4255
  145GLN   HE22 1958  12.054   9.415  12.646  0.0508 -0.6615  0.0840
  145GLN      C 1959  11.583   9.221  12.491  0.1840  0.1158  0.3050
  145GLN      O 1960  11.628   9.219  12.377 -0.5352 -0.0313  0.0138
  146GLN      N 1961  11.451   9.227  12.509  0.1258 -0.4840  0.1219
  146GLN      H 1962  11.414   9.258  12.598 -0.1435  2.2577 -0.8596
  146GLN     CA 1963  11.349   9.223  12.407  0.0382  0.2086  0.1714
  146GLN     HA 1964  11.380   9.144  12.338  0.2057  0.8388 -0.4856
  146GLN     CB 1965  11.218   9.172  12.467  0.0559 -0.4014 -0.2924
  146GLN    HB1 1966  11.196   9.219  12.562  1.7050 -0.2561  0.0539
  146GLN    HB2 1967  11.247   9.072  12.499  1.6603  0.1400  0.0142
  146GLN     CG 1968  11.100   9.177  12.371 -0.2422 -0.4810  0.0696
  146GLN    HG1 1969  11.129   9.106  12.293 -0.1708  1.4071 -1.7013
  146GLN    HG2 1970  11.079   9.278  12.335 -2.4030 -0.2148  1.8505
  146GLN     CD 1971  10.975   9.121  12.438 -0.1946  0.2718  0.7915
  146GLN    OE1 1972  10.982   9.027  12.516  0.0900 -0.2957  0.0942
  146GLN    NE2 1973  10.859   9.183  12.414 -0.4254 -0.4485  0.0048
  146GLN   HE21 1974  10.779   9.142  12.459  0.0734  0.1039  1.4480
  146GLN   HE22 1975  10.851   9.266  12.357 -0.1398 -0.0844  0.4894
  146GLN      C 1976  11.329   9.356  12.336 -0.0680  0.0384 -0.1228
  146GLN      O 1977  11.325   9.456  12.408  0.6585  0.0242 -0.0604
  147GLN      N 1978  11.327   9.360  12.203  0.0218 -0.0139 -0.1264
  147GLN      H 1979  11.332   9.271  12.155  0.5135  0.4926 -1.0365
  147GLN     CA 1980  11.287   9.470  12.118 -0.2234 -0.0267 -0.0253
  147GLN     HA 1981  11.263   9.556  12.179 -0.5641 -0.6155  0.6840
  147GLN     CB 1982  11.404   9.508  12.027 -0.2842 -0.3432 -0.2405
  147GLN    HB1 1983  11.493   9.514  12.090  0.3461  0.7005 -1.2095
  147GLN    HB2 1984  11.390   9.611  11.994  1.9052 -0.1977 -0.8664
  147GLN     CG 1985  11.439   9.418  11.909 -0.5794 -0.0739 -0.5334
  147GLN    HG1 1986  11.354   9.405  11.842 -0.4711 -0.0304 -0.6814
  147GLN    HG2 1987  11.463   9.319  11.947 -0.3170  0.9259  2.1042
  147GLN     CD 1988  11.564   9.459  11.833 -0.1504 -0.5714 -0.0953
  147GLN    OE1 1989  11.672   9.412  11.869  0.2199 -0.0326 -0.4890
  147GLN    NE2 1990  11.547   9.545  11.732  0.2596 -0.3721  0.0041
  147GLN   HE21 1991  11.628   9.564  11.675  2.5382 -1.5359  2.5967
  147GLN   HE22 1992  11.451   9.558  11.707  0.7003  4.2320 -0.0607
  147GLN      C 1993  11.161   9.440  12.037 -0.0082 -0.0977 -0.3380
  147GLN      O 1994  11.147   9.330  11.985 -0.0212 -0.2453 -0.0291
  148SER      N 1995  11.071   9.538  12.031  0.3326  0.1847 -0.8260
  148SER      H 1996  11.088   9.624  12.082 -0.5364 -0.6281  0.8939
  148SER     CA 1997  10.930   9.517  12.006  0.2850 -0.1397 -0.2783
  148SER     HA 1998  10.913   9.418  11.965  0.0953  0.5683 -2.0048
  148SER     CB 1999  10.848   9.549  12.131  0.6655  0.3015 -0.1379
  148SER    HB1 2000  10.872   9.653  12.150  0.0490  1.1334 -3.3371
  148SER    HB2 2001  10.744   9.526  12.107  1.0505 -1.2201 -0.4642
  148SER     OG 2002  10.896   9.463  12.233  0.0728 -1.1109 -1.0207
  148SER     HG 2003  10.953   9.508  12.296 -1.4031  1.0397 -1.0826
  148SER      C 2004  10.895   9.605  11.887  0.1971  0.3969  0.1377
  148SER      O 2005  10.944   9.717  11.870 -0.0549  0.4410 -0.3192
  149TYR      N 2006  10.811   9.550  11.800 -0.0378  0.3808  0.3739
  149TYR      H 2007  10.771   9.459  11.821  5.2620 -2.0307  1.9560
  149TYR     CA 2008  10.791   9.611  11.670  0.1507  0.0663  0.1928
  149TYR     HA 2009  10.890   9.634  11.631  0.4020 -1.8127 -0.3517
  149TYR     CB 2010  10.733   9.515  11.567 -0.0099  0.3795 -0.0096
  149TYR    HB1 2011  10.641   9.474  11.607 -0.3682 -0.3231 -1.4835
  149TYR    HB2 2012  10.800   9.431  11.552 -0.8518 -0.3193  0.1092
  149TYR     CG 2013  10.708   9.576  11.431 -0.0565 -0.2809 -0.2984
  149TYR    CD1 2014  10.815   9.613  11.348  0.1039 -0.3551 -0.1244
  149TYR    HD1 2015  10.918   9.600  11.376 -0.5244 -2.3764  1.4427
  149TYR    CE1 2016  10.786   9.681  11.229 -0.3097 -0.1161  0.1071
  149TYR    HE1 2017  10.868   9.733  11.182 -0.0415  0.9240  1.6663
  149TYR     CZ 2018  10.656   9.716  11.189 -0.2430 -0.0987 -0.1005
  149TYR     OH 2019  10.630   9.772  11.068  0.2557 -0.2431 -0.2743
  149TYR     HH 2020  10.537   9.756  11.053  0.2438 -1.8581  1.2401
  149TYR    CE2 2021  10.551   9.661  11.266 -0.2456 -0.0301 -0.0546
  149TYR    HE2 2022  10.450   9.674  11.231 -0.9950 -1.0503  1.6146
  149TYR    CD2 2023  10.576   9.600  11.389 -0.0873 -0.3322 -0.2329
  149TYR    HD2 2024  10.497   9.558  11.449  1.4936 -0.6055  1.7935
  149TYR      C 2025  10.713   9.741  11.686  0.3519  0.1003  0.9667
  149TYR      O 2026  10.610   9.740  11.753 -0.5165  1.1835 -0.3007
  150ASN      N 2027  10.753   9.852  11.622  0.1326 -0.4828 -0.2087
  150ASN      H 2028  10.839   9.853  11.569  1.1207  3.0842  1.2101
  150ASN     CA 2029  10.701   9.985  11.643  0.0286 -0.4775 -0.4850
  150ASN     HA 2030  10.606   9.982  11.696  0.4446 -1.8725  0.2254
  150ASN     CB 2031  10.801  10.058  11.733 -0.0044  0.0783 -0.8904
  150ASN    HB1 2032  10.886  10.080  11.668  0.1750 -0.3423 -0.8064
  150ASN    HB2 2033  10.838   9.996  11.815  0.0756  1.6391  0.2868
  150ASN     CG 2034  10.751  10.185  11.798 -0.4215 -0.2435 -0.5776
  150ASN    OD1 2035  10.643  10.238  11.771 -0.5646 -0.3458 -0.2180
  150ASN    ND2 2036  10.837  10.246  11.880 -0.1650 -0.6326 -0.5582
  150ASN   HD21 2037  10.930  10.216  11.907 -0.6772 -1.1991  0.6505
  150ASN   HD22 2038  10.799  10.329  11.924  0.2898 -1.1678  0.9102
  150ASN      C 2039  10.688  10.045  11.504  0.0095 -0.3135 -0.4133
  150ASN      O 2040  10.791  10.047  11.437  0.2728  0.0669 -0.0108
  151PRO      N 2041  10.575  10.108  11.471  0.1699  0.4658  0.4827
  151PRO     CD 2042  10.443  10.082  11.525 -0.0942  0.0262 -0.3643
  151PRO    HD1 2043  10.429  10.145  11.612  0.2948 -0.7121  0.2522
  151PRO    HD2 2044  10.438   9.975  11.547  0.5704 -0.1749 -1.1361
  151PRO     CG 2045  10.343  10.127  11.419  0.1780  0.1194 -0.5805
  151PRO    HG1 2046  10.320  10.048  11.348  0.4399  0.9891 -1.6611
  151PRO    HG2 2047  10.253  10.166  11.466  0.7236  1.0330 -0.2760
  151PRO     CB 2048  10.418  10.240  11.347  0.5014  0.0055 -0.4284
  151PRO    HB1 2049  10.388  10.253  11.243  0.6912  0.3559 -0.4413
  151PRO    HB2 2050  10.401  10.337  11.394 -0.0340  0.0880 -0.7753
  151PRO     CA 2051  10.565  10.203  11.362  0.4161 -0.2329 -0.1569
  151PRO     HA 2052  10.589  10.153  11.269  0.0240 -0.3244 -0.2098
  151PRO      C 2053  10.666  10.316  11.376  0.1961 -0.0653  0.0921
  151PRO      O 2054  10.708  10.337  11.490  0.1297  0.1217  0.0817
  152PRO      N 2055  10.706  10.397  11.278  0.4980  0.0014  0.2697
  152PRO     CD 2056  10.664  10.372  11.141  0.1157  0.3625  0.3216
  152PRO    HD1 2057  10.556  10.357  11.131  0.6082 -3.5460 -0.4256
  152PRO    HD2 2058  10.716  10.284  11.105  1.6764  1.2190  0.3864
  152PRO     CG 2059  10.709  10.496  11.065 -0.2881  0.3183  0.0116
  152PRO    HG1 2060  10.640  10.577  11.089  0.0265  0.3577  0.7947
  152PRO    HG2 2061  10.717  10.477  10.958 -1.1414 -3.0409  0.4231
  152PRO     CB 2062  10.831  10.539  11.144 -0.2374 -0.1697  0.2032
  152PRO    HB1 2063  10.859  10.645  11.143 -3.0180  0.6190 -0.4116
  152PRO    HB2 2064  10.914  10.472  11.120 -0.6369 -1.8209  3.0022
  152PRO     CA 2065  10.797  10.509  11.290  0.3493  0.1084  0.4023
  152PRO     HA 2066  10.880  10.469  11.348 -0.6989 -0.8155  1.3060
  152PRO      C 2067  10.736  10.626  11.366 -0.2044 -0.3523  0.6706
  152PRO      O 2068  10.615  10.646  11.355 -0.0798  0.3769  0.6026
  153GLN      N 2069  10.825  10.697  11.436  0.0497  0.4856 -0.4913
  153GLN      H 2070  10.925  10.682  11.437  0.0531  0.5260  0.5467
  153GLN     CA 2071  10.789  10.811  11.517 -0.2067 -0.0223  0.1176
  153GLN     HA 2072  10.698  10.789  11.573  0.4015  1.1751  1.6791
  153GLN     CB 2073  10.896  10.829  11.625 -0.1101  0.0721  0.0061
  153GLN    HB1 2074  10.967  10.905  11.593 -1.0905  1.4013  0.8759
  153GLN    HB2 2075  10.941  10.732  11.643 -2.5621 -1.1359  0.0827
  153GLN     CG 2076  10.823  10.868  11.753 -0.1562 -0.6246  0.1908
  153GLN    HG1 2077  10.764  10.781  11.783  0.2659 -0.7777  0.5989
  153GLN    HG2 2078  10.764  10.957  11.731  0.5072  0.4244  2.3834
  153GLN     CD 2079  10.919  10.901  11.866 -0.0019 -0.3951 -0.0064
  153GLN    OE1 2080  11.032  10.856  11.883  0.4437  0.3914 -0.7900
  153GLN    NE2 2081  10.871  10.975  11.966  0.0995  0.1272 -0.3427
  153GLN   HE21 2082  10.941  10.990  12.037  0.8519  1.2553 -1.2893
  153GLN   HE22 2083  10.771  10.986  11.979  0.5867  3.5668  1.8627
  153GLN      C 2084  10.767  10.931  11.425  0.2211 -0.1612 -0.1654
  153GLN      O 2085  10.857  10.974  11.354  0.3538  0.1910  0.2196
  154GLY      N 2086  10.662  11.007  11.454  0.2901 -0.1596  0.0859
  154GLY      H 2087  10.614  10.975  11.537  1.0320 -2.5870 -0.3492
  154GLY     CA 2088  10.633  11.134  11.391  0.5391 -0.0056  0.2795
  154GLY    HA1 2089  10.527  11.160  11.393  1.1348  2.6633  0.9330
  154GLY    HA2 2090  10.659  11.140  11.285 -1.1277 -0.3644 -0.1944
  154GLY      C 2091  10.712  11.247  11.456 -0.0130  0.3635  0.3173
  154GLY      O 2092  10.802  11.224  11.535 -0.0675  0.7482  0.4941
  155TYR      N 2093  10.682  11.368  11.408 -0.0441  0.1813 -0.1279
  155TYR      H 2094  10.600  11.373  11.349 -1.8025 -1.2524  2.0366
  155TYR     CA 2095  10.723  11.490  11.475  0.3114 -0.0777  0.1299
  155TYR     HA 2096  10.786  11.469  11.562  0.5362  3.4972  0.9605
  155TYR     CB 2097  10.807  11.575  11.381 -0.0542  0.1802  0.0364
  155TYR    HB1 2098  10.746  11.592  11.292  0.0200 -0.9140 -0.2330
  155TYR    HB2 2099  10.828  11.671  11.428  1.0800 -0.7826  1.6034
  155TYR     CG 2100  10.927  11.493  11.342 -0.2762 -0.5242  0.8145
  155TYR    CD1 2101  11.024  11.462  11.439  0.0461 -0.4599  0.5177
  155TYR    HD1 2102  11.008  11.501  11.539 -0.9407  1.1007 -0.2153
  155TYR    CE1 2103  11.134  11.383  11.405  0.3741  0.4062 -0.4908
  155TYR    HE1 2104  11.204  11.356  11.483 -0.2122  0.6850  0.1462
  155TYR     CZ 2105  11.148  11.330  11.275 -0.5152 -0.6372 -0.1845
  155TYR     OH 2106  11.252  11.246  11.249 -0.3152 -0.3657 -0.2794
  155TYR     HH 2107  11.240  11.231  11.155 -0.8006  0.6353 -0.3847
  155TYR    CE2 2108  11.060  11.375  11.174 -0.6522  0.0116  0.2135
  155TYR    HE2 2109  11.080  11.344  11.073  0.6088 -1.4073  0.8611
  155TYR    CD2 2110  10.944  11.443  11.213 -0.2662  0.5786  0.3833
  155TYR    HD2 2111  10.871  11.459  11.135  0.5536 -1.6078 -0.9157
  155TYR      C 2112  10.606  11.564  11.538  0.1030 -0.4019  0.1353
  155TYR      O 2113  10.502  11.578  11.474  0.2920 -0.4107 -0.1776
  156GLY      N 2114  10.624  11.622  11.657 -0.1190  0.3683 -0.1981
  156GLY      H 2115  10.712  11.638  11.704 -0.5770  0.5378  0.6192
  156GLY     CA 2116  10.518  11.701  11.717 -0.0585  0.0516  0.3353
  156GLY    HA1 2117  10.455  11.624  11.761  2.0039 -1.1148  1.3743
  156GLY    HA2 2118  10.454  11.757  11.649  2.2478  2.8205  0.2597
  156GLY      C 2119  10.578  11.794  11.821  0.6927 -0.3931  0.3036
  156GLY      O 2120  10.682  11.855  11.798 -0.0270  0.5633 -0.4571
  157GLN      N 2121  10.505  11.807  11.932 -0.0301  0.1938 -0.2381
  157GLN      H 2122  10.432  11.738  11.942  1.1336 -1.0364  0.0350
  157GLN     CA 2123  10.533  11.900  12.039  0.7000 -0.0869 -0.1816
  157GLN     HA 2124  10.641  11.918  12.042  0.6122  0.4214  0.0968
  157GLN     CB 2125  10.457  12.031  12.022 -0.0811 -0.5472 -0.2783
  157GLN    HB1 2126  10.356  12.001  11.995 -0.5637  1.0854 -0.3766
  157GLN    HB2 2127  10.448  12.092  12.112 -0.8415 -0.2680 -0.5336
  157GLN     CG 2128  10.506  12.118  11.907 -0.3237  0.6232  0.4885
  157GLN    HG1 2129  10.612  12.137  11.917 -0.1571 -0.0116 -0.0210
  157GLN    HG2 2130  10.507  12.064  11.812  0.0893  1.5657 -0.0556
  157GLN     CD 2131  10.433  12.251  11.891 -0.2640  0.5969 -0.0404
  157GLN    OE1 2132  10.384  12.315  11.984  0.3177  0.2615  0.5003
  157GLN    NE2 2133  10.434  12.306  11.770  0.3895  0.0538 -0.2844
  157GLN   HE21 2134  10.408  12.403  11.757 -0.7703 -0.2631 -0.4049
  157GLN   HE22 2135  10.474  12.255  11.692  0.8559  0.2275 -0.1625
  157GLN      C 2136  10.497  11.836  12.173 -1.0469  0.5071 -0.3419
  157GLN      O 2137  10.434  11.731  12.177 -0.3954  0.1024 -0.5437
  158GLN      N 2138  10.527  11.894  12.289  0.2859 -0.2242 -0.3004
  158GLN      H 2139  10.592  11.971  12.287 -0.7040  0.6396  0.2156
  158GLN     CA 2140  10.480  11.841  12.416  0.0884 -0.1979 -0.3632
  158GLN     HA 2141  10.377  11.805  12.414 -0.1541  0.5069 -0.9011
  158GLN     CB 2142  10.571  11.728  12.464 -0.1992 -0.3732 -0.2255
  158GLN    HB1 2143  10.535  11.691  12.560  0.3633 -0.5497 -0.0836
  158GLN    HB2 2144  10.553  11.645  12.396 -0.7178 -0.1730 -0.3393
  158GLN     CG 2145  10.721  11.755  12.471 -0.3336  0.2477  0.4201
  158GLN    HG1 2146  10.753  11.822  12.391 -1.5246  1.9850  1.3304
  158GLN    HG2 2147  10.734  11.816  12.560 -0.7128 -0.6640  1.1126
  158GLN     CD 2148  10.801  11.626  12.477 -0.0289  0.4210  0.0717
  158GLN    OE1 2149  10.833  11.563  12.577 -0.1926 -0.1662 -0.2429
  158GLN    NE2 2150  10.865  11.588  12.366  0.2915 -0.2029  0.4615
  158GLN   HE21 2151  10.850  11.638  12.279  1.5693 -2.0461 -0.9047
  158GLN   HE22 2152  10.926  11.508  12.369  1.1408  0.2790 -1.7594
  158GLN      C 2153  10.480  11.953  12.519  0.8098 -0.4791 -0.0491
  158GLN      O 2154  10.569  12.037  12.512  0.1912  0.2007  0.1055
  159ASN      N 2155  10.386  11.958  12.614  0.7456  0.2241 -0.1447
  159ASN      H 2156  10.308  11.895  12.609 -0.0142  0.9891  1.3716
  159ASN     CA 2157  10.392  12.036  12.736 -0.2468  0.3753 -0.1851
  159ASN     HA 2158  10.492  12.077  12.753 -0.9098  1.4850  1.2149
  159ASN     CB 2159  10.291  12.150  12.733 -0.1762  0.4389 -0.1318
  159ASN    HB1 2160  10.195  12.102  12.752  1.0803 -2.0043  0.4102
  159ASN    HB2 2161  10.296  12.199  12.636 -3.1368  2.7079  0.6957
  159ASN     CG 2162  10.323  12.257  12.836  0.3345 -0.3518  0.5429
  159ASN    OD1 2163  10.240  12.295  12.917 -0.3615 -0.4482 -0.1200
  159ASN    ND2 2164  10.442  12.319  12.832  0.3346 -0.3813 -0.0724
  159ASN   HD21 2165  10.515  12.292  12.768 -1.0989 -2.4976 -0.9570
  159ASN   HD22 2166  10.450  12.390  12.904 -2.7281 -1.7262  1.8014
  159ASN      C 2167  10.366  11.960  12.865  0.1056  0.0434 -0.3056
  159ASN      O 2168  10.422  11.991  12.969  0.3362 -0.1015 -0.3867
  160GLN      N 2169  10.301  11.844  12.858  0.3823 -0.1167 -0.2382
  160GLN      H 2170  10.266  11.814  12.768  0.9569 -3.2313  0.4713
  160GLN     CA 2171  10.301  11.737  12.956  0.0250  0.1517  0.0625
  160GLN     HA 2172  10.338  11.772  13.052 -0.9668 -0.5518  0.7275
  160GLN     CB 2173  10.158  11.685  12.969  0.3238 -0.5363  0.6788
  160GLN    HB1 2174  10.106  11.686  12.873  1.4256 -1.1022  0.0573
  160GLN    HB2 2175  10.147  11.585  13.010 -2.3753 -0.3149  0.6550
  160GLN     CG 2176  10.075  11.776  13.059  0.2698  0.1622 -0.0702
  160GLN    HG1 2177  10.094  11.882  13.040 -1.8583  0.3605 -1.5374
  160GLN    HG2 2178  10.108  11.758  13.161  0.1461 -1.9871 -0.3606
  160GLN     CD 2179   9.924  11.758  13.047  0.2987 -0.2798  0.2275
  160GLN    OE1 2180   9.877  11.702  12.948  0.3487 -0.0893  0.0952
  160GLN    NE2 2181   9.841  11.806  13.140 -0.2020 -0.9664  0.1352
  160GLN   HE21 2182   9.882  11.858   0.009 -0.6526 -0.5218  0.0783
  160GLN   HE22 2183   9.742  11.802  13.120 -0.2293 -1.9109  0.4000
  160GLN      C 2184  10.390  11.628  12.896 -0.6637 -0.2837 -0.1957
  160GLN      O 2185  10.386  11.597  12.777  0.0579 -0.4138 -0.1894
  161TYR      N 2186  10.478  11.572  12.980 -0.6177 -0.1416 -0.1497
  161TYR      H 2187  10.470  11.591  13.079  1.1447 -2.5262  0.5315
  161TYR     CA 2188  10.598  11.497  12.948 -0.4176  0.0685  0.0985
  161TYR     HA 2189  10.587  11.456  12.848 -0.1385 -1.0204  0.5047
  161TYR     CB 2190  10.713  11.596  12.940 -0.2070 -0.2003 -0.1994
  161TYR    HB1 2191  10.797  11.544  12.894 -0.5347  0.1515 -1.2427
  161TYR    HB2 2192  10.687  11.680  12.874  0.0831 -0.3809 -0.5502
  161TYR     CG 2193  10.765  11.652  13.070  0.4934 -0.3310 -0.4189
  161TYR    CD1 2194  10.701  11.764  13.123  0.0218 -0.7962  0.0157
  161TYR    HD1 2195  10.610  11.807  13.083  0.2911  0.8996  1.1025
  161TYR    CE1 2196  10.757  11.824   0.030  0.0723  0.3500 -0.5960
  161TYR    HE1 2197  10.713  11.907   0.084  2.5785  0.0387  2.1783
  161TYR     CZ 2198  10.859  11.759   0.102 -0.5766  0.0864  0.0973
  161TYR     OH 2199  10.884  11.805   0.228 -0.3965 -0.2783  0.1962
  161TYR     HH 2200  10.926  11.748   0.293 -1.5633 -0.3525  0.9227
  161TYR    CE2 2201  10.909  11.636   0.055  0.1049  0.3732  0.0663
  161TYR    HE2 2202  10.985  11.587   0.114  0.3022  1.4135  0.7068
  161TYR    CD2 2203  10.866  11.583  13.140  0.5894  0.1976 -0.0351
  161TYR    HD2 2204  10.911  11.493  13.102 -1.1220 -0.2063 -1.2117
  161TYR      C 2205  10.616  11.387  13.051  0.3750  0.2972  0.2070
  161TYR      O 2206  10.565  11.401  13.161  0.1956  0.4640  0.1012
  162ASN      N 2207  10.681  11.279  13.006  0.3282  0.2360  0.2853
  162ASN      H 2208  10.709  11.285  12.909 -1.1018 -1.0058 -0.2412
  162ASN     CA 2209  10.686  11.155  13.082 -0.1831  0.0359 -0.0038
  162ASN     HA 2210  10.594  11.135  13.137  0.1391 -1.2747  0.0795
  162ASN     CB 2211  10.681  11.036  12.987 -0.4549  0.0701 -0.0336
  162ASN    HB1 2212  10.590  11.045  12.927  0.7018 -3.3200 -2.5816
  162ASN    HB2 2213  10.771  11.043  12.926  1.0580  2.6438  2.2501
  162ASN     CG 2214  10.681  10.904  13.061  0.2073  0.1602  0.1323
  162ASN    OD1 2215  10.783  10.839  13.084  0.3691  0.2839 -0.2362
  162ASN    ND2 2216  10.567  10.876  13.126  0.5476  0.4518  0.8691
  162ASN   HD21 2217  10.561  10.785  13.168  1.7200  0.4500  1.0757
  162ASN   HD22 2218  10.486  10.928  13.094  0.8882 -0.4220 -1.6929
  162ASN      C 2219  10.802  11.152  13.180  0.0860  0.5185 -0.3018
  162ASN      O 2220  10.907  11.215  13.168  0.5545 -0.1197  0.3030
  163SER      N 2221  10.781  11.086   0.088  0.8537  0.1884 -0.3477
  163SER      H 2222  10.710  11.014   0.086  0.2490  0.7609  0.2883
  163SER     CA 2223  10.862  11.081   0.209 -0.2778  0.2946  0.4248
  163SER     HA 2224  10.966  11.092   0.178 -0.8046 -1.5059 -2.3503
  163SER     CB 2225  10.827  11.194   0.306 -0.9463 -0.1283  0.6875
  163SER    HB1 2226  10.724  11.190   0.339 -0.7537 -1.0378  1.1987
  163SER    HB2 2227  10.868  11.188   0.406 -3.4583  3.5186  2.1414
  163SER     OG 2228  10.852  11.321   0.249 -0.3245 -0.6146 -0.1517
  163SER     HG 2229  10.774  11.353   0.204  1.2459  0.6276 -2.1428
  163SER      C 2230  10.858  10.947   0.280 -0.2536  0.0823  0.0269
  163SER    OC1 2231  10.964  10.886   0.303 -0.1069  0.2727 -0.1413
  163SER    OC2 2232  10.746  10.897   0.301 -0.0531 -0.1404  0.5731
    1MET      N 2233   7.346   8.600   4.478 -0.1916 -0.2319 -0.4307
    1MET     H1 2234   7.308   8.534   4.412  1.1159  0.4497 -1.9560
    1MET     H2 2235   7.272   8.663   4.504  0.4097 -0.0677  0.9892
    1MET     H3 2236   7.418   8.660   4.439  1.1923 -0.7011  1.2550
    1MET     CA 2237   7.394   8.538   4.602 -0.2502 -0.0436 -0.3125
    1MET     HA 2238   7.319   8.481   4.657  1.0098 -1.4064  0.0506
    1MET     CB 2239   7.503   8.434   4.577 -0.2637 -0.3629  0.8971
    1MET    HB1 2240   7.534   8.398   4.676 -2.5131  3.3996  3.2178
    1MET    HB2 2241   7.593   8.474   4.532  0.9982 -1.0220  2.6851
    1MET     CG 2242   7.450   8.318   4.493 -0.3502  0.0422  0.3915
    1MET    HG1 2243   7.428   8.352   4.392 -1.7238  0.2104  0.7209
    1MET    HG2 2244   7.365   8.283   4.553  0.0223 -1.0180  0.3250
    1MET     SD 2245   7.570   8.187   4.459 -0.3964  0.1573 -0.2137
    1MET     CE 2246   7.598   8.113   4.621  0.1136 -0.1655 -0.4471
    1MET    HE1 2247   7.503   8.118   4.674  1.4124  1.7951  1.9156
    1MET    HE2 2248   7.682   8.162   4.670  0.5187 -1.2732 -0.0125
    1MET    HE3 2249   7.637   8.013   4.604  0.4194  0.0024 -0.7539
    1MET      C 2250   7.445   8.641   4.701 -0.3343  0.1271 -0.4491
    1MET      O 2251   7.531   8.724   4.674 -0.5294  0.6022  0.3417
    2ALA      N 2252   7.402   8.615   4.825  0.6060 -0.1764 -0.1820
    2ALA      H 2253   7.334   8.541   4.832  0.6288 -0.4139 -1.9828
    2ALA     CA 2254   7.432   8.687   4.947  0.2914  0.2274 -0.3450
    2ALA     HA 2255   7.489   8.779   4.933 -0.4155  0.7554  0.2048
    2ALA     CB 2256   7.295   8.718   5.007  0.5032 -0.0291  0.2751
    2ALA    HB1 2257   7.235   8.633   5.039 -0.5208 -0.0584 -1.5758
    2ALA    HB2 2258   7.304   8.789   5.089 -1.4059  0.3194  0.2325
    2ALA    HB3 2259   7.247   8.762   4.919  1.4092 -2.2140 -1.4245
    2ALA      C 2260   7.517   8.610   5.046  0.3327  0.3559 -0.2800
    2ALA      O 2261   7.524   8.487   5.046  0.3174  0.3530  0.4916
    3SER      N 2262   7.590   8.681   5.133  0.2997  0.2196 -0.1415
    3SER      H 2263   7.560   8.777   5.134 -1.7538 -0.3745  1.3519
    3SER     CA 2264   7.689   8.638   5.229  0.1160  0.1234  0.0056
    3SER     HA 2265   7.756   8.722   5.248 -0.8282  1.0297 -0.5762
    3SER     CB 2266   7.622   8.611   5.364  0.3341 -0.2422  0.0437
    3SER    HB1 2267   7.552   8.529   5.352 -0.2762  0.1157  1.0182
    3SER    HB2 2268   7.706   8.588   5.431 -0.2772 -1.8420  0.2980
    3SER     OG 2269   7.548   8.723   5.408  0.1917 -0.1780 -0.3607
    3SER     HG 2270   7.605   8.798   5.392  1.0188 -0.3933  1.3595
    3SER      C 2271   7.784   8.539   5.164 -0.0405  0.0003 -0.0333
    3SER      O 2272   7.803   8.428   5.213 -0.1144  0.0158  0.0297
    4ASN      N 2273   7.840   8.575   5.048  0.3640  0.2007  0.2217
    4ASN      H 2274   7.827   8.669   5.014  0.7372  0.5708  1.0657
    4ASN     CA 2275   7.900   8.483   4.953  0.0141 -0.3435  0.5234
    4ASN     HA 2276   7.937   8.401   5.014  3.1088  0.0026 -0.7462
    4ASN     CB 2277   7.795   8.436   4.853  0.6079 -0.1270 -0.2053
    4ASN    HB1 2278   7.720   8.370   4.896 -0.1696 -0.3250 -1.7650
    4ASN    HB2 2279   7.741   8.520   4.809 -0.7296  0.2753  2.0249
    4ASN     CG 2280   7.860   8.362   4.737  0.7028  0.0996 -0.2970
    4ASN    OD1 2281   7.857   8.399   4.619 -0.0091  0.1507 -0.2689
    4ASN    ND2 2282   7.921   8.247   4.765  0.7866  0.3038  0.3721
    4ASN   HD21 2283   7.888   8.209   4.852  0.8557  3.0334  1.6818
    4ASN   HD22 2284   7.950   8.188   4.688 -1.6931 -0.1367 -0.2984
    4ASN      C 2285   8.018   8.548   4.882 -0.2864 -0.0186  0.3176
    4ASN      O 2286   8.019   8.669   4.859  0.0473 -0.0566  0.1430
    5ASP      N 2287   8.116   8.463   4.851 -0.0596  0.4129 -0.1563
    5ASP      H 2288   8.107   8.375   4.899  2.0206 -0.6991 -1.6903
    5ASP     CA 2289   8.237   8.486   4.776 -0.1247  0.2968 -0.2975
    5ASP     HA 2290   8.240   8.579   4.718  0.4923  0.8278  0.5632
    5ASP     CB 2291   8.354   8.504   4.872  0.1931  0.0259 -0.6294
    5ASP    HB1 2292   8.322   8.578   4.945 -1.4273 -0.2184 -1.0415
    5ASP    HB2 2293   8.379   8.414   4.929 -1.1877 -0.2540 -0.4407
    5ASP     CG 2294   8.474   8.549   4.790  0.1565  0.6763 -0.3371
    5ASP    OD1 2295   8.574   8.474   4.789 -0.4503 -0.1680  0.0859
    5ASP    OD2 2296   8.458   8.660   4.735  0.0860  0.8935  0.1160
    5ASP      C 2297   8.285   8.374   4.685  0.0850 -0.1475  0.3549
    5ASP      O 2298   8.259   8.258   4.718  0.2738  0.0306  1.1346
    6TYR      N 2299   8.330   8.404   4.562  0.0990 -0.2401  0.3374
    6TYR      H 2300   8.336   8.503   4.547 -0.9176 -0.1530  0.4387
    6TYR     CA 2301   8.382   8.309   4.466 -0.0303 -0.3552  0.3819
    6TYR     HA 2302   8.380   8.209   4.512 -2.1422 -0.6533 -0.2419
    6TYR     CB 2303   8.297   8.293   4.340 -0.1448 -0.6590  0.4936
    6TYR    HB1 2304   8.197   8.272   4.376 -0.4867 -0.7454 -0.4736
    6TYR    HB2 2305   8.306   8.390   4.290  0.3090  0.0133  1.8283
    6TYR     CG 2306   8.352   8.182   4.254 -0.4377 -0.3085 -0.1582
    6TYR    CD1 2307   8.438   8.215   4.149 -0.5979 -0.2255 -0.2627
    6TYR    HD1 2308   8.451   8.319   4.126  0.4000 -0.6686 -1.9171
    6TYR    CE1 2309   8.480   8.118   4.056 -0.0528 -0.2677  0.0231
    6TYR    HE1 2310   8.541   8.139   3.970  0.6759 -2.7753 -0.1531
    6TYR     CZ 2311   8.438   7.984   4.073 -0.2152 -0.1746  0.3675
    6TYR     OH 2312   8.487   7.884   3.995 -0.1222 -0.2132  0.4747
    6TYR     HH 2313   8.454   7.800   4.027  0.2470 -0.3003  0.6423
    6TYR    CE2 2314   8.353   7.950   4.180 -0.2642  0.2346  0.4619
    6TYR    HE2 2315   8.315   7.849   4.183  1.1759 -0.6154 -3.4356
    6TYR    CD2 2316   8.317   8.048   4.274 -0.0655 -0.2413  1.0413
    6TYR    HD2 2317   8.265   8.025   4.366 -0.2228  0.2455  1.0736
    6TYR      C 2318   8.526   8.342   4.432 -0.2025 -0.4655 -0.4784
    6TYR      O 2319   8.555   8.454   4.392 -0.3306  0.0411  0.8010
    7THR      N 2320   8.617   8.244   4.440  0.1938 -0.0449  0.2682
    7THR      H 2321   8.587   8.151   4.464 -0.4562 -0.4291 -1.8394
    7THR     CA 2322   8.754   8.246   4.393 -0.0391 -0.0764 -0.4180
    7THR     HA 2323   8.760   8.323   4.316 -2.5499 -0.6676 -1.2944
    7THR     CB 2324   8.843   8.273   4.513 -0.2920 -0.4418 -0.1471
    7THR     HB 2325   8.943   8.273   4.470 -1.4695  1.7484 -3.2087
    7THR    CG2 2326   8.831   8.412   4.576  0.1916 -0.3165 -0.3248
    7THR   HG21 2327   8.740   8.409   4.637  0.1909 -0.4161 -0.3305
    7THR   HG22 2328   8.908   8.423   4.653 -0.8168  0.4089  0.6156
    7THR   HG23 2329   8.838   8.487   4.498  1.1671 -0.4785 -0.4006
    7THR    OG1 2330   8.831   8.169   4.608  0.4832 -0.4128 -0.0101
    7THR    HG1 2331   8.742   8.174   4.644  1.3025  0.4741  2.0385
    7THR      C 2332   8.794   8.118   4.321  0.6700 -0.1497  0.0976
    7THR      O 2333   8.746   8.010   4.357  0.2330  0.0041 -0.0235
    8GLN      N 2334   8.886   8.131   4.226  0.4766 -0.4770 -0.1356
    8GLN      H 2335   8.915   8.227   4.216 -0.7252  0.0585  1.1721
    8GLN     CA 2336   8.948   8.021   4.154  0.2150 -0.6826 -0.0485
    8GLN     HA 2337   8.927   7.936   4.219  0.7548 -0.8198 -0.0528
    8GLN     CB 2338   8.866   8.001   4.027  0.0230 -0.0419 -0.0273
    8GLN    HB1 2339   8.906   7.907   3.989 -0.7327 -1.4550  2.4860
    8GLN    HB2 2340   8.761   7.982   4.047  0.3987 -2.1686  0.0789
    8GLN     CG 2341   8.877   8.105   3.915 -0.2645  0.2603  0.2233
    8GLN    HG1 2342   8.979   8.111   3.877  1.0547 -2.8029  2.7889
    8GLN    HG2 2343   8.849   8.199   3.962  0.5664  0.2045  0.8605
    8GLN     CD 2344   8.792   8.068   3.794 -0.0220  0.1290  0.0937
    8GLN    OE1 2345   8.730   7.963   3.785 -0.3594  0.3269  0.1103
    8GLN    NE2 2346   8.777   8.161   3.699 -0.1289 -0.1416 -0.1557
    8GLN   HE21 2347   8.832   8.245   3.708  1.3575 -1.3029  3.4847
    8GLN   HE22 2348   8.729   8.129   3.616 -1.8968  0.2588  0.6572
    8GLN      C 2349   9.097   8.045   4.135  0.1672  0.0706  0.4980
    8GLN      O 2350   9.144   8.147   4.184  0.0612  0.1142  0.5098
    9GLN      N 2351   9.160   7.957   4.057 -0.7884 -0.2173  0.0253
    9GLN      H 2352   9.117   7.876   4.016  1.8475 -0.9368 -1.5549
    9GLN     CA 2353   9.301   7.968   4.026 -0.9454 -0.6690 -0.8595
    9GLN     HA 2354   9.348   8.020   4.110  0.3699 -0.3896 -1.7354
    9GLN     CB 2355   9.365   7.829   4.027  0.0253 -0.2324 -0.3376
    9GLN    HB1 2356   9.296   7.756   3.984  0.9689 -0.3040 -1.7981
    9GLN    HB2 2357   9.453   7.836   3.963 -0.0798 -2.9879 -0.9217
    9GLN     CG 2358   9.406   7.793   4.169 -0.4356  0.4277 -0.0289
    9GLN    HG1 2359   9.489   7.724   4.154 -0.1653  0.4792  1.1243
    9GLN    HG2 2360   9.460   7.875   4.216  0.7622 -0.7668  0.7711
    9GLN     CD 2361   9.294   7.744   4.260  0.0592  0.2765  0.5046
    9GLN    OE1 2362   9.176   7.739   4.226  0.3771  0.2700 -0.6330
    9GLN    NE2 2363   9.332   7.719   4.386  0.7033  0.5664  0.3727
    9GLN   HE21 2364   9.266   7.696   4.459 -0.7138 -1.2200 -1.3315
    9GLN   HE22 2365   9.430   7.717   4.409  0.8113 -0.4178 -0.1187
    9GLN      C 2366   9.322   8.049   3.899 -0.1065  0.3097 -0.1161
    9GLN      O 2367   9.243   8.041   3.805 -0.4650 -0.5085  0.2527
   10ALA      N 2368   9.440   8.110   3.888  0.0427 -0.0281 -0.4164
   10ALA      H 2369   9.494   8.100   3.973 -0.9169 -2.7383 -0.0455
   10ALA     CA 2370   9.495   8.165   3.765 -0.2187  0.3747 -0.3534
   10ALA     HA 2371   9.423   8.211   3.696 -0.4670 -0.3193 -0.5619
   10ALA     CB 2372   9.598   8.273   3.798 -0.1439  0.2954 -0.3322
   10ALA    HB1 2373   9.690   8.226   3.834  0.5153  0.3727 -1.8292
   10ALA    HB2 2374   9.605   8.330   3.706  1.6209  0.6188 -0.0463
   10ALA    HB3 2375   9.566   8.340   3.877  0.1646  0.9461 -0.7543
   10ALA      C 2376   9.559   8.052   3.686 -0.0620  0.1473  0.0989
   10ALA      O 2377   9.554   7.936   3.726  0.1285  0.2031  0.2908
   11THR      N 2378   9.624   8.090   3.576 -0.1600 -0.1242 -0.0550
   11THR      H 2379   9.610   8.187   3.550  1.2308  0.2664  0.5232
   11THR     CA 2380   9.709   8.009   3.492 -0.1436 -0.0174 -0.1420
   11THR     HA 2381   9.652   7.921   3.463  0.0304 -0.0589 -0.3655
   11THR     CB 2382   9.738   8.074   3.357 -0.3436  0.2884 -0.0370
   11THR     HB 2383   9.785   8.172   3.369  2.9247 -0.8862 -2.0443
   11THR    CG2 2384   9.828   8.003   3.256 -0.0404 -0.1139  0.5140
   11THR   HG21 2385   9.932   8.006   3.287 -0.3710  4.2646  1.8581
   11THR   HG22 2386   9.817   8.051   3.159 -1.0025  0.9492  1.1258
   11THR   HG23 2387   9.792   7.900   3.252 -0.4153  0.0404 -0.1654
   11THR    OG1 2388   9.619   8.115   3.293 -0.0188  0.2388 -0.6782
   11THR    HG1 2389   9.567   8.041   3.262 -3.1263  1.6800  0.6159
   11THR      C 2390   9.838   7.960   3.556  0.1149  0.3133 -0.4080
   11THR      O 2391   9.908   8.032   3.627  0.2767  0.4639 -0.7193
   12GLN      N 2392   9.874   7.834   3.533 -0.1003  0.1128  0.3151
   12GLN      H 2393   9.805   7.773   3.492  1.0348 -0.5012 -0.7629
   12GLN     CA 2394   9.995   7.768   3.577 -0.0264  0.2522  0.3233
   12GLN     HA 2395  10.074   7.839   3.551 -0.3715  1.3457  2.1059
   12GLN     CB 2396  10.006   7.746   3.728 -0.4977 -0.0679  0.3128
   12GLN    HB1 2397  10.094   7.687   3.750  0.3764  0.2546 -2.0384
   12GLN    HB2 2398  10.017   7.844   3.774 -1.6602 -1.2736  3.4298
   12GLN     CG 2399   9.889   7.682   3.801 -0.7032 -0.3777 -0.2809
   12GLN    HG1 2400   9.799   7.737   3.771 -1.3141 -0.9889  0.3783
   12GLN    HG2 2401   9.877   7.585   3.754  1.3852 -0.0156 -1.6453
   12GLN     CD 2402   9.896   7.687   3.953  0.3858 -1.0750 -0.2977
   12GLN    OE1 2403   9.991   7.745   4.005 -0.3555  0.2879 -0.4036
   12GLN    NE2 2404   9.794   7.651   4.032  0.4783 -0.7885 -0.0461
   12GLN   HE21 2405   9.717   7.593   4.003  0.4149  0.2129 -2.0791
   12GLN   HE22 2406   9.790   7.685   4.127 -2.4572  0.9725 -0.6888
   12GLN      C 2407  10.026   7.638   3.504 -0.1519  0.0862  0.5633
   12GLN      O 2408   9.951   7.541   3.506 -0.5173  0.3163 -1.0573
   13SER      N 2409  10.144   7.632   3.442 -0.6605 -0.2932 -0.3822
   13SER      H 2410  10.209   7.707   3.424 -0.5627 -0.5979 -1.4040
   13SER     CA 2411  10.200   7.511   3.387  0.3716  0.0738 -0.1571
   13SER     HA 2412  10.140   7.427   3.422  1.0717 -0.1572  0.5118
   13SER     CB 2413  10.177   7.509   3.236 -0.1002  0.1544 -0.0849
   13SER    HB1 2414  10.072   7.534   3.219  0.5136  1.6564 -2.1637
   13SER    HB2 2415  10.240   7.585   3.190  1.9107 -1.6466 -0.4559
   13SER     OG 2416  10.199   7.383   3.176 -0.2321 -0.0830  0.3570
   13SER     HG 2417  10.218   7.397   3.083  0.2795 -1.6412  0.2067
   13SER      C 2418  10.345   7.480   3.423  0.3845 -0.0444 -0.3025
   13SER      O 2419  10.414   7.569   3.473 -0.2317  0.1883  0.1596
   14TYR      N 2420  10.386   7.355   3.400 -0.3344 -0.3362 -0.0357
   14TYR      H 2421  10.311   7.288   3.390 -2.3156  1.7172  0.1726
   14TYR     CA 2422  10.518   7.305   3.432 -0.1365 -0.0082 -0.3339
   14TYR     HA 2423  10.584   7.392   3.432 -0.8841  0.5657  0.1852
   14TYR     CB 2424  10.515   7.248   3.573  0.2711  0.0876 -0.2846
   14TYR    HB1 2425  10.471   7.149   3.580 -0.1826  0.2758 -0.4355
   14TYR    HB2 2426  10.461   7.306   3.648 -1.1002  1.1682 -2.0212
   14TYR     CG 2427  10.652   7.234   3.634  0.2538 -0.1888 -0.3082
   14TYR    CD1 2428  10.747   7.337   3.625  0.0572 -0.0073 -0.3025
   14TYR    HD1 2429  10.715   7.429   3.578  0.3693 -1.1433 -2.9342
   14TYR    CE1 2430  10.875   7.316   3.677 -0.0139  0.0424 -0.1048
   14TYR    HE1 2431  10.947   7.396   3.676  0.1835 -0.0169  2.2323
   14TYR     CZ 2432  10.917   7.193   3.731 -0.0367  0.0111 -0.1590
   14TYR     OH 2433  11.049   7.163   3.744  0.0107  0.1875 -0.2385
   14TYR     HH 2434  11.110   7.227   3.706 -1.2007  1.4066 -0.1736
   14TYR    CE2 2435  10.822   7.088   3.736  0.2442 -0.2349  0.0886
   14TYR    HE2 2436  10.851   6.990   3.770 -2.3071 -0.6844  1.1620
   14TYR    CD2 2437  10.692   7.111   3.688  0.0965  0.1781  0.6686
   14TYR    HD2 2438  10.626   7.026   3.693  0.5747 -0.3653 -1.3166
   14TYR      C 2439  10.582   7.208   3.334  0.0776  0.0035 -0.2073
   14TYR      O 2440  10.514   7.159   3.244  1.0856 -0.5735 -0.6822
   15GLY      N 2441  10.710   7.168   3.340 -0.1145 -0.5502  0.2592
   15GLY      H 2442  10.767   7.201   3.416  1.4108 -0.7586 -0.7607
   15GLY     CA 2443  10.783   7.084   3.247 -0.1104  0.2831 -0.5091
   15GLY    HA1 2444  10.772   7.132   3.150  1.5511  0.2305 -0.7425
   15GLY    HA2 2445  10.891   7.084   3.264 -0.3310  0.0242  1.1082
   15GLY      C 2446  10.758   6.934   3.258 -0.6755  0.3704 -0.5516
   15GLY      O 2447  10.717   6.891   3.366  0.1532  0.8984 -0.0114
   16ALA      N 2448  10.775   6.855   3.152  0.3561 -0.0611 -0.0816
   16ALA      H 2449  10.814   6.895   3.068  0.3163 -1.7433 -0.9405
   16ALA     CA 2450  10.757   6.711   3.143 -0.1294 -0.0080 -0.0241
   16ALA     HA 2451  10.703   6.679   3.231  2.0441 -0.7048  1.1370
   16ALA     CB 2452  10.675   6.666   3.022  0.5515 -0.1764 -0.4343
   16ALA    HB1 2453  10.580   6.721   3.023  1.3535  1.2551  0.1129
   16ALA    HB2 2454  10.657   6.558   3.020  0.6541 -0.2709  1.3383
   16ALA    HB3 2455  10.728   6.692   2.931  1.7842 -1.7108 -0.1980
   16ALA      C 2456  10.894   6.645   3.153 -0.0828  0.1008  0.0755
   16ALA      O 2457  10.953   6.614   3.050 -0.2873  0.2157 -0.0755
   17TYR      N 2458  10.950   6.629   3.274  0.0093 -0.3791 -0.0282
   17TYR      H 2459  10.901   6.643   3.361  1.0237  0.9938  0.3579
   17TYR     CA 2460  11.079   6.568   3.295  0.1917 -0.1487 -0.4446
   17TYR     HA 2461  11.138   6.600   3.209  1.3869 -1.8212 -0.3135
   17TYR     CB 2462  11.152   6.626   3.417 -0.0889 -0.1117 -0.2933
   17TYR    HB1 2463  11.249   6.576   3.423 -1.1131 -2.0388  1.7882
   17TYR    HB2 2464  11.088   6.606   3.503 -0.4099  1.1253 -0.2305
   17TYR     CG 2465  11.167   6.776   3.402  0.3433 -0.0503  0.7222
   17TYR    CD1 2466  11.067   6.854   3.460 -0.1799 -0.3112  0.1770
   17TYR    HD1 2467  10.982   6.819   3.516 -1.1061  2.0118  0.3740
   17TYR    CE1 2468  11.074   6.992   3.436  0.4423 -0.4004 -0.1695
   17TYR    HE1 2469  11.008   7.060   3.489  0.5296 -0.5227  0.0998
   17TYR     CZ 2470  11.182   7.048   3.365 -0.1204  0.3570 -0.4377
   17TYR     OH 2471  11.195   7.180   3.332  0.3713  0.4113 -0.0329
   17TYR     HH 2472  11.265   7.196   3.269  1.6345 -1.2871  0.8616
   17TYR    CE2 2473  11.288   6.968   3.318 -0.1795 -0.0985  0.1920
   17TYR    HE2 2474  11.380   7.002   3.272 -0.5198 -0.5898 -0.8793
   17TYR    CD2 2475  11.276   6.830   3.333 -0.0333 -0.1252  0.0623
   17TYR    HD2 2476  11.359   6.774   3.292  0.4717 -0.2336  1.2135
   17TYR      C 2477  11.065   6.417   3.309 -0.3640 -0.0391  0.2803
   17TYR      O 2478  10.957   6.378   3.351 -0.2627 -0.1448  0.4465
   18PRO      N 2479  11.167   6.341   3.268 -0.1275  0.1838  0.4539
   18PRO     CD 2480  11.299   6.382   3.223 -0.1929  0.1180  0.2034
   18PRO    HD1 2481  11.352   6.447   3.292 -1.6673  2.2864 -0.6036
   18PRO    HD2 2482  11.288   6.440   3.131 -1.3237 -1.5976 -0.7994
   18PRO     CG 2483  11.384   6.257   3.204 -0.4720 -0.0979  0.3788
   18PRO    HG1 2484  11.445   6.262   3.114 -0.1544 -2.0285  0.4427
   18PRO    HG2 2485  11.442   6.241   3.295 -0.3859  2.1782  0.7742
   18PRO     CB 2486  11.274   6.151   3.194 -0.3576 -0.2057  0.2809
   18PRO    HB1 2487  11.303   6.050   3.224 -1.5222  0.4049  4.0389
   18PRO    HB2 2488  11.244   6.145   3.090  0.9325  1.3516 -0.2233
   18PRO     CA 2489  11.156   6.197   3.279 -0.3970  0.1719  0.0270
   18PRO     HA 2490  11.065   6.169   3.225  0.9712 -0.3633 -2.1385
   18PRO      C 2491  11.166   6.131   3.416  1.4335 -0.3784 -0.3432
   18PRO      O 2492  11.240   6.191   3.493 -0.1948  0.5504  0.5520
   19THR      N 2493  11.117   6.010   3.445  0.6897  0.0362  0.1685
   19THR      H 2494  11.068   5.957   3.374  1.0525 -0.0411 -0.0278
   19THR     CA 2495  11.143   5.936   3.567 -0.0393 -0.4637  0.0261
   19THR     HA 2496  11.106   6.007   3.641 -0.2522  0.0071 -0.5221
   19THR     CB 2497  11.064   5.806   3.578 -0.1163 -0.4923 -0.7761
   19THR     HB 2498  11.111   5.748   3.657  0.2872 -1.1590 -1.4939
   19THR    CG2 2499  10.917   5.829   3.613  0.1105  0.0710 -0.1618
   19THR   HG21 2500  10.911   5.903   3.693 -1.5754 -0.2649  0.0560
   19THR   HG22 2501  10.868   5.866   3.523  1.9482 -0.1634 -1.3036
   19THR   HG23 2502  10.866   5.741   3.652  0.8148  0.2067  1.1188
   19THR    OG1 2503  11.054   5.732   3.459 -0.2744 -0.3140 -0.8751
   19THR    HG1 2504  10.995   5.661   3.483 -0.7016  0.6727  1.2440
   19THR      C 2505  11.290   5.905   3.591 -0.1166 -1.0425 -0.2463
   19THR      O 2506  11.371   5.898   3.499  0.1144 -0.2861 -0.1078
   20GLN      N 2507  11.327   5.877   3.716 -0.0632 -0.4155 -0.1187
   20GLN      H 2508  11.256   5.865   3.788  0.9327  0.9195  1.1504
   20GLN     CA 2509  11.461   5.884   3.770  0.0141  0.1083 -0.3776
   20GLN     HA 2510  11.534   5.879   3.689 -0.6143 -2.6260 -0.8717
   20GLN     CB 2511  11.488   6.012   3.849  0.5415 -0.0497 -0.3012
   20GLN    HB1 2512  11.427   6.014   3.940 -0.4440  1.4128 -0.9481
   20GLN    HB2 2513  11.589   6.010   3.890  0.8871  0.5327 -1.0982
   20GLN     CG 2514  11.458   6.145   3.780 -0.1266 -0.2807 -0.4581
   20GLN    HG1 2515  11.449   6.222   3.856  2.5939  0.4900 -0.8322
   20GLN    HG2 2516  11.357   6.140   3.739 -0.8244  0.4637  1.0954
   20GLN     CD 2517  11.566   6.183   3.680 -0.0125  0.4594 -0.0541
   20GLN    OE1 2518  11.684   6.207   3.707  0.1982 -0.2676 -0.2954
   20GLN    NE2 2519  11.528   6.194   3.553 -0.2161  0.3852 -0.0005
   20GLN   HE21 2520  11.440   6.161   3.517  0.1283  0.0207 -0.5244
   20GLN   HE22 2521  11.595   6.236   3.490 -0.5814  2.0395  0.6589
   20GLN      C 2522  11.478   5.764   3.861 -0.1774  0.5170  0.2072
   20GLN      O 2523  11.378   5.703   3.897  0.0468 -0.3911 -0.6410
   21PRO      N 2524  11.597   5.710   3.891 -0.2284  0.2146 -0.1316
   21PRO     CD 2525  11.726   5.747   3.835 -0.1475  0.1244 -0.0063
   21PRO    HD1 2526  11.747   5.853   3.847 -1.6993  0.5509 -0.8433
   21PRO    HD2 2527  11.723   5.720   3.730  0.1401 -0.5379  0.1497
   21PRO     CG 2528  11.834   5.665   3.906 -0.2721 -0.1820 -0.1708
   21PRO    HG1 2529  11.905   5.722   3.965  1.1823 -2.3661  0.3149
   21PRO    HG2 2530  11.882   5.597   3.835 -0.1723 -1.4048  1.0340
   21PRO     CB 2531  11.763   5.582   4.012 -0.2266  0.4078  0.3235
   21PRO    HB1 2532  11.796   5.611   4.112 -2.3401 -0.1939  1.2606
   21PRO    HB2 2533  11.786   5.477   3.993  0.4362  0.6343 -0.1496
   21PRO     CA 2534  11.614   5.600   3.984 -0.1502  0.1027 -0.2773
   21PRO     HA 2535  11.580   5.505   3.944  0.8607 -0.9284  1.2066
   21PRO      C 2536  11.535   5.630   4.110 -0.6494  0.3154 -0.6353
   21PRO      O 2537  11.559   5.734   4.171  0.3385 -0.2371 -0.0538
   22GLY      N 2538  11.448   5.541   4.160 -0.2738  0.0404 -0.4641
   22GLY      H 2539  11.396   5.577   4.238 -1.8573 -0.6015 -1.1809
   22GLY     CA 2540  11.410   5.409   4.115 -0.0420 -0.1311 -0.1611
   22GLY    HA1 2541  11.312   5.388   4.158  0.6809 -1.0980  1.0768
   22GLY    HA2 2542  11.397   5.419   4.007 -2.2564 -1.7773 -0.1201
   22GLY      C 2543  11.515   5.305   4.151  0.0999 -0.0298 -0.2768
   22GLY      O 2544  11.633   5.339   4.156  0.2140 -0.4151 -0.3136
   23GLN      N 2545  11.474   5.178   4.165  0.0185  0.0474  0.2182
   23GLN      H 2546  11.373   5.173   4.158  0.0049  1.5668 -1.6627
   23GLN     CA 2547  11.553   5.058   4.154  0.2679  0.2421 -0.1319
   23GLN     HA 2548  11.649   5.093   4.116 -1.2463  1.1450 -3.5171
   23GLN     CB 2549  11.565   4.981   4.285 -0.2308 -0.0045 -0.2315
   23GLN    HB1 2550  11.611   4.886   4.256 -0.0566 -0.0938  0.3305
   23GLN    HB2 2551  11.632   5.034   4.352  0.9558 -0.9185 -0.6570
   23GLN     CG 2552  11.443   4.928   4.361 -0.6749 -0.6376 -1.3505
   23GLN    HG1 2553  11.396   5.014   4.409  2.3925  0.5240 -0.1096
   23GLN    HG2 2554  11.365   4.905   4.288 -0.2546 -3.6370 -0.9814
   23GLN     CD 2555  11.460   4.814   4.461 -0.1104  0.3643 -0.2715
   23GLN    OE1 2556  11.568   4.792   4.513 -0.0707 -0.0817 -0.5324
   23GLN    NE2 2557  11.351   4.741   4.486  0.6634 -0.8161 -0.3187
   23GLN   HE21 2558  11.261   4.745   4.441 -2.2024 -2.3718  4.4324
   23GLN   HE22 2559  11.356   4.660   4.547 -1.3408 -3.7255 -3.6573
   23GLN      C 2560  11.506   4.974   4.037 -0.0023 -0.3457  0.3933
   23GLN      O 2561  11.387   4.946   4.017 -0.0940  0.1743  0.2105
   24GLY      N 2562  11.604   4.926   3.960  0.1037 -0.3299  0.5192
   24GLY      H 2563  11.698   4.959   3.979 -0.3738 -0.1537  2.9152
   24GLY     CA 2564  11.593   4.801   3.888  0.7024 -0.2620  0.3046
   24GLY    HA1 2565  11.487   4.787   3.868  0.4422  1.7037  0.1817
   24GLY    HA2 2566  11.649   4.801   3.794  2.2661 -1.0957  1.1891
   24GLY      C 2567  11.627   4.669   3.957 -0.0541 -0.4726  0.2868
   24GLY      O 2568  11.645   4.668   4.078 -0.4811  0.2184  0.3605
   25TYR      N 2569  11.650   4.568   3.873 -0.0744 -0.0518 -0.2301
   25TYR      H 2570  11.648   4.583   3.773  0.6223  0.8198 -0.1326
   25TYR     CA 2571  11.688   4.437   3.921 -0.0170  0.0692  0.0531
   25TYR     HA 2572  11.628   4.403   4.006 -1.4127  1.3429 -0.3729
   25TYR     CB 2573  11.664   4.334   3.811 -0.1762  0.2116 -0.0455
   25TYR    HB1 2574  11.709   4.240   3.842  0.1857  0.2146 -0.5475
   25TYR    HB2 2575  11.729   4.375   3.734 -2.0761  0.5642 -1.5411
   25TYR     CG 2576  11.527   4.327   3.748 -0.1665  0.3957 -0.0901
   25TYR    CD1 2577  11.525   4.297   3.612  0.1833 -0.3973  0.0742
   25TYR    HD1 2578  11.619   4.287   3.560 -0.1877  1.1638 -0.9770
   25TYR    CE1 2579  11.402   4.285   3.546  0.1046 -0.2390  0.1929
   25TYR    HE1 2580  11.403   4.268   3.439  0.6379 -0.2261  0.1971
   25TYR     CZ 2581  11.282   4.301   3.619  0.1480  0.1660  0.1748
   25TYR     OH 2582  11.163   4.298   3.552  0.2118  0.4723  0.0428
   25TYR     HH 2583  11.099   4.281   3.622  0.0613 -0.3099 -0.2767
   25TYR    CE2 2584  11.286   4.342   3.754 -0.3908 -0.5348  0.4028
   25TYR    HE2 2585  11.192   4.364   3.803  0.2872 -1.5678  2.2890
   25TYR    CD2 2586  11.409   4.360   3.817 -0.2010  0.6791 -0.2816
   25TYR    HD2 2587  11.421   4.386   3.922 -0.4407 -0.8887  0.1666
   25TYR      C 2588  11.834   4.426   3.962 -0.0110 -0.3874 -0.0921
   25TYR      O 2589  11.871   4.337   4.038 -0.1681 -0.5594 -0.2153
   26SER      N 2590  11.920   4.514   3.911  0.0088 -0.0042  0.5914
   26SER      H 2591  11.884   4.579   3.843  1.9048 -0.5185 -1.0160
   26SER     CA 2592  12.062   4.536   3.931  0.1714  0.1255 -0.6397
   26SER     HA 2593  12.103   4.467   4.005 -1.9379 -2.9537 -2.0958
   26SER     CB 2594  12.137   4.495   3.804 -0.1485  0.3493 -0.9031
   26SER    HB1 2595  12.079   4.541   3.724 -0.4766  1.0759 -0.2656
   26SER    HB2 2596  12.237   4.539   3.803  0.5381 -1.1654 -1.5558
   26SER     OG 2597  12.133   4.354   3.797 -0.3067  0.2745  0.3941
   26SER     HG 2598  12.139   4.336   3.703 -0.3339  0.3561  0.3763
   26SER      C 2599  12.087   4.682   3.966 -0.8996  0.0950  0.3035
   26SER      O 2600  12.009   4.771   3.935  0.5969  1.1426 -0.6073
   27GLN      N 2601  12.212   4.712   4.003 -0.5694  0.2627 -0.8999
   27GLN      H 2602  12.276   4.639   4.031 -0.2500  1.1794  0.9052
   27GLN     CA 2603  12.261   4.845   4.033  0.1457 -0.2265  0.1782
   27GLN     HA 2604  12.205   4.912   3.967  0.4340 -0.8299 -0.7087
   27GLN     CB 2605  12.237   4.877   4.180  0.5284 -0.3729  0.2754
   27GLN    HB1 2606  12.131   4.854   4.193 -0.1764  2.0256 -0.5688
   27GLN    HB2 2607  12.289   4.804   4.241  0.7901 -1.6259 -1.3730
   27GLN     CG 2608  12.258   5.022   4.223  0.3634 -0.1953 -0.2329
   27GLN    HG1 2609  12.365   5.036   4.211  0.4921  0.1475  1.1576
   27GLN    HG2 2610  12.220   5.032   4.325  2.2422 -1.3567  0.6212
   27GLN     CD 2611  12.187   5.128   4.140  0.2946 -0.1391 -0.1026
   27GLN    OE1 2612  12.065   5.128   4.122  0.3308 -0.1740 -0.3729
   27GLN    NE2 2613  12.255   5.224   4.076  0.3935 -0.5427 -0.6106
   27GLN   HE21 2614  12.356   5.224   4.084  0.5413 -0.7854 -2.1422
   27GLN   HE22 2615  12.207   5.285   4.013 -0.1570 -0.8774 -0.5185
   27GLN      C 2616  12.405   4.867   3.987 -0.0912  0.6502 -0.1719
   27GLN      O 2617  12.494   4.806   4.045 -0.3051  0.4228 -0.0795
   28GLN      N 2618  12.432   4.970   3.907 -0.0734  0.6006 -0.2302
   28GLN      H 2619  12.353   5.022   3.872 -0.8457  0.4387  1.2012
   28GLN     CA 2620  12.567   5.018   3.881  0.2631 -0.2286 -0.0375
   28GLN     HA 2621  12.646   4.943   3.877  2.2565  1.8251 -0.8933
   28GLN     CB 2622  12.574   5.092   3.748 -0.5197  0.3357  0.2283
   28GLN    HB1 2623  12.482   5.148   3.733 -0.6500  0.0547 -0.0341
   28GLN    HB2 2624  12.663   5.154   3.746  0.1029 -0.5499 -1.2895
   28GLN     CG 2625  12.595   5.012   3.620  0.0751  0.1428  0.4412
   28GLN    HG1 2626  12.676   4.940   3.631 -0.1032 -0.4653 -1.6358
   28GLN    HG2 2627  12.608   5.076   3.532 -2.2106 -0.4571 -0.4131
   28GLN     CD 2628  12.470   4.926   3.603 -0.1795  0.5868  0.0239
   28GLN    OE1 2629  12.379   4.961   3.529 -0.0703 -0.2135 -0.5033
   28GLN    NE2 2630  12.463   4.803   3.655  0.6722  0.4202 -0.2448
   28GLN   HE21 2631  12.384   4.746   3.630 -0.3107  1.8339 -0.4923
   28GLN   HE22 2632  12.539   4.774   3.715  1.6854  3.8289  0.3479
   28GLN      C 2633  12.616   5.109   3.993 -0.2694 -0.0224  0.0292
   28GLN      O 2634  12.534   5.188   4.040 -0.4824 -0.0045 -0.3588
   29SER      N 2635  12.743   5.100   4.030 -0.2535  0.4437  0.0880
   29SER      H 2636  12.798   5.026   3.990 -1.1154 -0.7553  1.0670
   29SER     CA 2637  12.807   5.197   4.117  0.1525  0.1542  0.1167
   29SER     HA 2638  12.740   5.214   4.202  1.6727 -1.2743  1.6744
   29SER     CB 2639  12.937   5.137   4.169  0.0530 -0.1449  0.0216
   29SER    HB1 2640  12.996   5.211   4.223  1.2343 -0.0952 -1.2638
   29SER    HB2 2641  12.998   5.107   4.083  0.3255 -0.0066  0.1664
   29SER     OG 2642  12.922   5.034   4.264  0.0885 -0.1605  0.0097
   29SER     HG 2643  12.863   4.968   4.226 -1.5394  0.7239  0.9272
   29SER      C 2644  12.833   5.331   4.049  0.4974  0.0070 -0.0392
   29SER      O 2645  12.867   5.336   3.931 -0.0802  0.0926 -0.2046
   30SER      N 2646  12.827   5.435   4.132 -0.4922 -0.0545 -0.0309
   30SER      H 2647  12.787   5.407   4.221 -0.2933  0.3328  0.1823
   30SER     CA 2648  12.855   5.573   4.098 -0.0006 -0.0498  0.3815
   30SER     HA 2649  12.767   5.604   4.041  2.1259  1.2391 -2.4441
   30SER     CB 2650  12.847   5.655   4.226 -0.0147  0.0886  0.2924
   30SER    HB1 2651  12.918   5.606   4.292  0.0699 -1.9259 -1.2268
   30SER    HB2 2652  12.866   5.760   4.204 -0.9265  0.6343  1.9415
   30SER     OG 2653  12.716   5.641   4.277  0.0094 -0.0929  0.3044
   30SER     HG 2654  12.671   5.566   4.236 -1.9014  1.7866 -1.2437
   30SER      C 2655  12.986   5.591   4.023 -0.2658 -0.5066 -0.2005
   30SER      O 2656  13.081   5.526   4.064  0.2117  0.4083  0.1830
   31GLN      N 2657  12.990   5.668   3.913 -0.3727 -0.0340  0.1229
   31GLN      H 2658  12.910   5.707   3.866  0.4933  1.3337 -0.2757
   31GLN     CA 2659  13.111   5.687   3.836 -0.3158 -0.1925  0.1719
   31GLN     HA 2660  13.149   5.590   3.803 -3.6950 -1.6665  0.1690
   31GLN     CB 2661  13.066   5.770   3.716  0.1685  0.0084  0.1250
   31GLN    HB1 2662  13.145   5.835   3.679 -0.3634  1.2357  1.0589
   31GLN    HB2 2663  12.991   5.842   3.748  2.4818  1.7502  1.9410
   31GLN     CG 2664  13.005   5.684   3.606 -0.1848  0.3253  0.0704
   31GLN    HG1 2665  12.930   5.619   3.650 -2.2529  0.8368 -2.4759
   31GLN    HG2 2666  12.962   5.749   3.530 -0.6677 -0.6076 -0.4666
   31GLN     CD 2667  13.112   5.597   3.540 -0.0068  0.2654  0.4381
   31GLN    OE1 2668  13.130   5.477   3.561  0.0173  0.2134  0.1266
   31GLN    NE2 2669  13.195   5.652   3.452  0.5227 -0.6204  0.3749
   31GLN   HE21 2670  13.189   5.746   3.417  0.8642 -1.8409 -3.4483
   31GLN   HE22 2671   0.034   5.586   3.390 -1.5007 -1.0230 -0.7696
   31GLN      C 2672   0.009   5.767   3.913 -0.5386  0.6707 -0.4163
   31GLN      O 2673  13.174   5.824   4.013 -1.1750 -0.2428 -0.1410
   32PRO      N 2674   0.135   5.789   3.873 -0.2429 -0.2658 -0.0145
   32PRO     CD 2675   0.201   5.724   3.762  0.2598 -0.2107  0.2472
   32PRO    HD1 2676   0.194   5.780   3.668 -3.4625 -0.8090 -0.0062
   32PRO    HD2 2677   0.153   5.629   3.737 -1.4573  1.1414 -2.0736
   32PRO     CG 2678   0.347   5.709   3.803  0.3502 -0.0347 -0.0019
   32PRO    HG1 2679   0.410   5.711   3.715 -2.0087  0.2477 -1.7947
   32PRO    HG2 2680   0.363   5.626   3.873 -0.9506 -1.2154 -1.0341
   32PRO     CB 2681   0.370   5.839   3.880  0.3344  0.0346 -0.1132
   32PRO    HB1 2682   0.444   5.834   3.960 -0.8326 -0.1384  0.9854
   32PRO    HB2 2683   0.408   5.913   3.810  1.2507 -1.0495 -0.7983
   32PRO     CA 2684   0.234   5.868   3.943  0.0709 -0.1414 -0.6010
   32PRO     HA 2685   0.226   5.838   4.047 -4.6191 -0.1718 -0.7531
   32PRO      C 2686   0.196   6.015   3.940  0.0536 -0.1376 -0.1316
   32PRO      O 2687   0.166   6.069   3.834  0.3711  0.6826  0.1893
   33TYR      N 2688   0.179   6.080   4.056 -0.4044 -0.1971 -0.1600
   33TYR      H 2689   0.214   6.033   4.138  2.3264 -1.0616 -1.6756
   33TYR     CA 2690   0.157   6.222   4.070 -0.5004 -0.2098 -0.1873
   33TYR     HA 2691   0.058   6.242   4.028 -1.5722 -1.9554  1.3648
   33TYR     CB 2692   0.153   6.253   4.220 -0.5346  0.1062 -0.2518
   33TYR    HB1 2693   0.102   6.168   4.265 -1.8330  0.1805 -1.5044
   33TYR    HB2 2694   0.256   6.248   4.255 -1.1638 -1.0061  1.5602
   33TYR     CG 2695   0.092   6.381   4.271 -0.1440 -0.0779  0.6845
   33TYR    CD1 2696   0.166   6.498   4.291  0.5848 -0.4709  0.3311
   33TYR    HD1 2697   0.271   6.503   4.267  1.1389  0.7008  2.6576
   33TYR    CE1 2698   0.099   6.598   4.363  0.2630 -0.2425 -0.2793
   33TYR    HE1 2699   0.157   6.679   4.407 -0.5732  0.6182 -0.7267
   33TYR     CZ 2700  13.171   6.583   4.399  0.2946 -0.0291 -0.0676
   33TYR     OH 2701  13.107   6.683   4.466 -0.2849 -0.1250 -0.4660
   33TYR     HH 2702  13.168   6.758   4.471  0.1976 -0.5666  0.5018
   33TYR    CE2 2703  13.096   6.472   4.352 -0.2546  0.3364 -0.0701
   33TYR    HE2 2704  12.993   6.462   4.380  0.1098  1.6192  2.0006
   33TYR    CD2 2705  13.162   6.362   4.295 -0.2080  0.0920  0.4465
   33TYR    HD2 2706  13.108   6.275   4.263 -0.9934  0.5220  0.5466
   33TYR      C 2707   0.269   6.298   4.001 -0.3815 -0.2975 -0.0920
   33TYR      O 2708   0.388   6.271   4.017 -0.1933  0.4275 -0.1965
   34GLY      N 2709   0.225   6.409   3.940  0.3173 -0.3360 -0.6883
   34GLY      H 2710   0.126   6.420   3.923  0.5694 -1.0914 -3.1017
   34GLY     CA 2711   0.294   6.534   3.916 -0.5317  0.3601  0.4334
   34GLY    HA1 2712   0.397   6.512   3.889 -0.1461  0.1199  1.9671
   34GLY    HA2 2713   0.285   6.591   4.009 -3.0551 -0.8419  1.0312
   34GLY      C 2714   0.228   6.634   3.822  0.0652  0.3066 -0.0407
   34GLY      O 2715   0.106   6.639   3.819  0.0241 -0.4072  0.1431
   35GLN      N 2716   0.310   6.712   3.751  0.3071 -0.1121 -0.2299
   35GLN      H 2717   0.406   6.716   3.782  0.3217  0.9365 -0.3519
   35GLN     CA 2718   0.267   6.823   3.669 -0.1577  0.0213  0.1889
   35GLN     HA 2719   0.188   6.874   3.725 -1.1004  1.8538 -2.5763
   35GLN     CB 2720   0.380   6.923   3.646  0.1206 -0.4017 -0.2861
   35GLN    HB1 2721   0.336   7.019   3.620  0.0997 -0.5315 -0.7518
   35GLN    HB2 2722   0.434   6.945   3.738  0.3760  1.1600 -0.7896
   35GLN     CG 2723   0.482   6.870   3.545  0.3206  0.0139 -0.3038
   35GLN    HG1 2724   0.509   6.765   3.557  0.7573 -0.0942 -2.0569
   35GLN    HG2 2725   0.434   6.875   3.448  1.8874  1.8041 -1.0459
   35GLN     CD 2726   0.609   6.954   3.541  0.2318  0.1578 -0.0866
   35GLN    OE1 2727   0.631   7.026   3.444  0.0955 -0.2351 -0.4127
   35GLN    NE2 2728   0.687   6.957   3.650  0.2033 -0.0886 -0.0600
   35GLN   HE21 2729   0.661   6.915   3.738  0.7925  0.0495  0.1776
   35GLN   HE22 2730   0.754   7.031   3.658 -0.2462  0.4305 -0.8736
   35GLN      C 2731   0.213   6.780   3.533 -0.5090 -0.1006  0.3666
   35GLN      O 2732   0.236   6.668   3.488 -0.0495  0.1449 -0.0163
   36GLN      N 2733   0.142   6.873   3.468 -0.2326 -0.0031  0.2008
   36GLN      H 2734   0.113   6.955   3.518  1.3230  2.6740 -2.9424
   36GLN     CA 2735   0.084   6.856   3.336 -0.6471 -0.1914  0.4031
   36GLN     HA 2736   0.121   6.771   3.279 -0.2899  0.9232 -1.0827
   36GLN     CB 2737  13.140   6.843   3.356 -0.6275 -0.5027  0.3661
   36GLN    HB1 2738  13.092   6.846   3.259  0.2924 -2.8787 -0.2226
   36GLN    HB2 2739  13.094   6.923   3.415  0.8336 -0.1447  1.0780
   36GLN     CG 2740  13.092   6.711   3.416 -0.3724 -0.6194  0.3146
   36GLN    HG1 2741  13.149   6.631   3.369 -1.0174 -1.8195  1.5048
   36GLN    HG2 2742  12.989   6.691   3.386 -0.0379  0.0837 -1.4689
   36GLN     CD 2743  13.081   6.709   3.567 -0.2051 -0.3424  0.3316
   36GLN    OE1 2744  13.103   6.806   3.639  0.2222 -0.2031  0.0126
   36GLN    NE2 2745  13.036   6.597   3.624 -0.0735 -0.2330  0.6555
   36GLN   HE21 2746  13.046   6.595   3.724 -0.5058 -0.4243  0.6984
   36GLN   HE22 2747  13.007   6.518   3.568  2.0230  0.2633 -1.2858
   36GLN      C 2748   0.110   6.978   3.249 -0.2238 -0.3293  0.3291
   36GLN      O 2749   0.086   7.091   3.291 -0.2162 -0.3298  0.3344
   37SER      N 2750   0.158   6.952   3.128  0.0794 -0.6693  0.5209
   37SER      H 2751   0.209   6.866   3.114 -2.5770 -2.5560  1.5872
   37SER     CA 2752   0.152   7.041   3.014  0.3712 -1.0802  0.1775
   37SER     HA 2753   0.204   7.136   3.029  1.2319 -1.5581  0.2983
   37SER     CB 2754   0.219   6.969   2.897  0.1287 -0.5026 -0.3239
   37SER    HB1 2755   0.237   7.046   2.823 -1.3231 -0.2924 -0.4936
   37SER    HB2 2756   0.155   6.884   2.874 -2.2366  1.5432 -1.8482
   37SER     OG 2757   0.340   6.921   2.951  0.2258  0.0029 -0.0824
   37SER     HG 2758   0.388   6.890   2.874  0.9365 -1.0267  0.7465
   37SER      C 2759   0.006   7.059   2.976  0.5476 -0.4342 -0.2212
   37SER      O 2760  13.137   6.963   2.969  0.2544 -0.1823 -0.5259
   38TYR      N 2761  13.169   7.183   2.953  0.5261 -0.2426  0.7830
   38TYR      H 2762   0.025   7.262   2.946 -0.9211  1.0007  1.2353
   38TYR     CA 2763  13.031   7.219   2.980  0.3811 -0.2921  0.1313
   38TYR     HA 2764  12.991   7.170   3.069 -0.8230  2.3839  1.1655
   38TYR     CB 2765  13.035   7.368   3.010 -0.1836 -0.4184  0.8824
   38TYR    HB1 2766  13.058   7.416   2.914  2.6565 -2.0172  0.6306
   38TYR    HB2 2767  12.939   7.402   3.047 -0.1243  1.8276 -0.8166
   38TYR     CG 2768  13.132   7.405   3.120  0.1720 -0.0582  0.4517
   38TYR    CD1 2769   0.050   7.460   3.086 -0.1074  0.4687  0.2697
   38TYR    HD1 2770   0.075   7.475   2.982  0.5048 -2.1234 -0.0399
   38TYR    CE1 2771   0.143   7.485   3.187  0.2022  0.3464  0.0143
   38TYR    HE1 2772   0.242   7.527   3.173  0.4886 -0.1186  0.6063
   38TYR     CZ 2773   0.110   7.467   3.323  0.4018 -0.0158  0.0179
   38TYR     OH 2774   0.195   7.498   3.425  0.3188 -0.4561  0.2237
   38TYR     HH 2775   0.281   7.520   3.387 -0.0976  1.0239  0.0498
   38TYR    CE2 2776  13.187   7.423   3.356  0.4687 -0.0894  0.1820
   38TYR    HE2 2777  13.153   7.424   3.459 -1.3346  0.9566 -0.3655
   38TYR    CD2 2778  13.098   7.387   3.254 -0.1411  0.6009  0.4621
   38TYR    HD2 2779  12.998   7.357   3.282  0.1822 -0.6718  0.3171
   38TYR      C 2780  12.944   7.195   2.857  0.2752 -0.9991  0.3369
   38TYR      O 2781  12.994   7.185   2.745  0.2859  0.2930  0.2064
   39SER      N 2782  12.815   7.188   2.889  0.1403  0.1543  0.0715
   39SER      H 2783  12.780   7.184   2.984  0.2613  0.2300  0.1193
   39SER     CA 2784  12.711   7.171   2.790  0.1390 -0.2699  0.1465
   39SER     HA 2785  12.744   7.223   2.700 -2.6410  0.6999 -0.4421
   39SER     CB 2786  12.689   7.022   2.767 -0.0192 -0.2180 -0.0420
   39SER    HB1 2787  12.590   7.002   2.725  0.4749 -0.2424 -1.2228
   39SER    HB2 2788  12.682   6.975   2.866 -1.9084 -3.1025 -1.3793
   39SER     OG 2789  12.792   6.959   2.694  0.1464  0.1652 -0.1355
   39SER     HG 2790  12.813   6.890   2.758  1.8336 -0.4509 -1.3040
   39SER      C 2791  12.577   7.233   2.828 -0.3037 -0.7606 -0.5786
   39SER      O 2792  12.539   7.238   2.945  0.3956  0.2337 -0.3799
   40GLY      N 2793  12.507   7.277   2.724  0.3557  0.6408 -0.4521
   40GLY      H 2794  12.547   7.261   2.632  2.4412  1.8311  0.1895
   40GLY     CA 2795  12.376   7.338   2.738 -0.0892 -0.4348  0.1670
   40GLY    HA1 2796  12.339   7.389   2.649  0.5776  0.6886  0.5190
   40GLY    HA2 2797  12.383   7.398   2.829 -0.0552 -0.5719  0.2556
   40GLY      C 2798  12.269   7.231   2.755  0.0848 -0.8383 -1.1732
   40GLY      O 2799  12.304   7.114   2.749 -0.1669 -0.9861 -0.0251
   41TYR      N 2800  12.147   7.278   2.784  0.6930  0.1261 -0.0947
   41TYR      H 2801  12.126   7.375   2.803 -0.7115 -0.1916  0.0955
   41TYR     CA 2802  12.044   7.179   2.812  0.4467  0.3137 -0.3352
   41TYR     HA 2803  12.080   7.102   2.880 -3.2026  0.9066  2.6001
   41TYR     CB 2804  11.942   7.250   2.900 -0.2230 -0.6504 -0.3188
   41TYR    HB1 2805  11.891   7.323   2.838  0.4039 -0.5807 -0.7597
   41TYR    HB2 2806  11.997   7.308   2.975  0.3520  1.0434 -1.9581
   41TYR     CG 2807  11.834   7.173   2.972 -0.3397 -0.0174  0.2074
   41TYR    CD1 2808  11.699   7.195   2.942 -0.1751  0.1766 -0.4077
   41TYR    HD1 2809  11.670   7.285   2.889  0.1996 -0.6616 -2.0984
   41TYR    CE1 2810  11.600   7.108   2.988  0.3146 -0.2605 -0.1669
   41TYR    HE1 2811  11.498   7.135   2.963  0.2854  0.3583  0.5734
   41TYR     CZ 2812  11.633   6.989   3.057  0.2557 -0.3725 -0.3305
   41TYR     OH 2813  11.535   6.908   3.106  0.1257 -0.0151  0.0073
   41TYR     HH 2814  11.449   6.945   3.085  0.4862  0.9179  0.1167
   41TYR    CE2 2815  11.767   6.968   3.091  0.1448 -0.2012  0.2154
   41TYR    HE2 2816  11.806   6.887   3.152  0.1772 -0.5624 -0.2765
   41TYR    CD2 2817  11.865   7.055   3.041 -0.0782 -0.1553 -0.1384
   41TYR    HD2 2818  11.967   7.033   3.068  0.2136  1.1733 -0.0820
   41TYR      C 2819  11.974   7.106   2.699  0.5257  0.4786 -0.4927
   41TYR      O 2820  11.916   7.177   2.617 -0.6461 -0.1431 -0.2304
   42SER      N 2821  11.976   6.972   2.700 -0.4940  0.4548  0.1870
   42SER      H 2822  12.034   6.926   2.769 -2.3655  2.8441  3.6700
   42SER     CA 2823  11.888   6.891   2.619 -0.3791  0.3309  0.1867
   42SER     HA 2824  11.801   6.947   2.585 -0.9292 -0.9098 -0.5224
   42SER     CB 2825  11.971   6.850   2.497  0.4110  0.4103  0.6886
   42SER    HB1 2826  11.916   6.783   2.432  2.5766 -0.8765  0.0902
   42SER    HB2 2827  11.993   6.940   2.439  0.2991 -0.4124 -0.6717
   42SER     OG 2828  12.092   6.783   2.521  0.1693 -0.1553  0.3422
   42SER     HG 2829  12.076   6.697   2.562  0.6040  0.3974  1.7213
   42SER      C 2830  11.834   6.770   2.693 -0.0090  0.0758  0.0433
   42SER      O 2831  11.893   6.739   2.796 -0.0489 -0.5249 -0.1064
   43GLN      N 2832  11.719   6.716   2.649 -0.1503  0.2070  0.2525
   43GLN      H 2833  11.667   6.765   2.577  0.3751 -0.5108 -0.6393
   43GLN     CA 2834  11.653   6.595   2.691  0.4078 -0.1831  0.0257
   43GLN     HA 2835  11.719   6.534   2.752  2.0943  1.6507  0.1131
   43GLN     CB 2836  11.531   6.638   2.774  0.2139 -0.6072 -0.0313
   43GLN    HB1 2837  11.483   6.727   2.733  2.4462  0.9158  0.4427
   43GLN    HB2 2838  11.580   6.674   2.864  0.4103 -2.5615  0.6792
   43GLN     CG 2839  11.429   6.540   2.828 -0.1112 -0.1930  0.1130
   43GLN    HG1 2840  11.478   6.466   2.892 -1.5604 -1.8627 -0.6121
   43GLN    HG2 2841  11.383   6.483   2.747  0.7454  1.1709 -1.3797
   43GLN     CD 2842  11.332   6.599   2.929 -0.1104  0.3093 -0.1781
   43GLN    OE1 2843  11.359   6.682   3.015 -0.2717  0.3016 -0.1193
   43GLN    NE2 2844  11.205   6.567   2.902 -0.2704  0.4680  0.3653
   43GLN   HE21 2845  11.176   6.502   2.830 -0.7343  1.6568 -0.5718
   43GLN   HE22 2846  11.131   6.609   2.956 -1.2092 -0.5554 -0.0698
   43GLN      C 2847  11.591   6.522   2.573 -0.4392  0.0474  0.3140
   43GLN      O 2848  11.534   6.586   2.485 -0.3975  0.5117  0.6215
   44SER      N 2849  11.593   6.388   2.583 -0.2679  0.0316  0.0658
   44SER      H 2850  11.629   6.352   2.670  2.2625  1.9337 -0.0526
   44SER     CA 2851  11.546   6.296   2.481  0.2269  0.6125 -0.7084
   44SER     HA 2852  11.587   6.331   2.387  1.5378  0.9171 -0.0569
   44SER     CB 2853  11.599   6.155   2.506 -0.0852  0.4569 -0.9286
   44SER    HB1 2854  11.584   6.096   2.415 -4.6326 -0.8107  0.3682
   44SER    HB2 2855  11.541   6.101   2.581  0.1969  0.6237 -0.5901
   44SER     OG 2856  11.731   6.153   2.554 -0.1047  0.1369 -0.8856
   44SER     HG 2857  11.747   6.085   2.620 -0.1054  1.6046  0.6691
   44SER      C 2858  11.394   6.285   2.470  0.2570 -0.3893 -0.3107
   44SER      O 2859  11.324   6.308   2.568  0.5108  0.4741 -0.3138
   45THR      N 2860  11.345   6.241   2.354  0.0027  0.6308 -0.6036
   45THR      H 2861  11.411   6.218   2.281 -0.4717  1.3534 -1.2794
   45THR     CA 2862  11.210   6.190   2.342  0.0870  0.1889  0.2026
   45THR     HA 2863  11.165   6.186   2.441 -0.8999  0.1168 -0.2312
   45THR     CB 2864  11.123   6.288   2.263 -0.5084 -0.6574 -0.2174
   45THR     HB 2865  11.015   6.276   2.272 -0.6696  0.4039 -0.5687
   45THR    CG2 2866  11.154   6.434   2.298  1.1093 -1.1810  0.6227
   45THR   HG21 2867  11.149   6.456   2.404 -0.0288 -1.4628  0.6365
   45THR   HG22 2868  11.252   6.462   2.260  1.1715 -0.6201  1.1832
   45THR   HG23 2869  11.077   6.487   2.242  2.0082  2.9494  2.9300
   45THR    OG1 2870  11.150   6.286   2.125  0.0769  0.0727 -0.1242
   45THR    HG1 2871  11.096   6.355   2.084 -0.5202  0.0055  0.5203
   45THR      C 2872  11.199   6.050   2.283 -0.4260  0.5287 -0.5299
   45THR      O 2873  11.287   6.009   2.208  0.3905  0.3551  0.4969
   46ASP      N 2874  11.096   5.971   2.314  0.1057  0.2486  0.5716
   46ASP      H 2875  11.033   6.013   2.381 -1.0760 -1.8644  0.8841
   46ASP     CA 2876  11.061   5.850   2.243  0.1135  0.3965  0.3162
   46ASP     HA 2877  11.120   5.847   2.151  3.3259 -0.8841  2.2505
   46ASP     CB 2878  11.106   5.729   2.324  0.0330  0.3462  0.2861
   46ASP    HB1 2879  11.047   5.736   2.415  0.0250  0.8177  0.2486
   46ASP    HB2 2880  11.214   5.728   2.342  0.3408  2.7705 -1.0006
   46ASP     CG 2881  11.077   5.594   2.260  0.0237  0.3580  0.2658
   46ASP    OD1 2882  11.138   5.559   2.157 -0.6282 -0.0399  0.0051
   46ASP    OD2 2883  11.002   5.513   2.319  0.3596 -0.3335 -0.2533
   46ASP      C 2884  10.915   5.842   2.201  0.1848  0.2931  0.0844
   46ASP      O 2885  10.833   5.857   2.290 -0.1629 -0.4289 -0.1073
   47THR      N 2886  10.883   5.802   2.078 -0.1978 -0.1966  0.3414
   47THR      H 2887  10.959   5.778   2.016 -1.0393 -1.9018 -0.1136
   47THR     CA 2888  10.752   5.802   2.014 -0.1730  0.5102  0.2827
   47THR     HA 2889  10.705   5.900   2.016 -2.3233 -0.4866  1.0412
   47THR     CB 2890  10.765   5.755   1.869 -0.0484  0.6469  0.2488
   47THR     HB 2891  10.781   5.648   1.855  3.6953  1.0614  0.5204
   47THR    CG2 2892  10.647   5.794   1.779 -0.1723 -0.8658 -0.2669
   47THR   HG21 2893  10.678   5.757   1.681  2.3864 -0.6361  0.3787
   47THR   HG22 2894  10.554   5.742   1.803 -1.2279  0.0590 -2.1678
   47THR   HG23 2895  10.624   5.900   1.779  1.5676 -0.3721  2.4524
   47THR    OG1 2896  10.870   5.826   1.809  0.2360  0.0309  0.0118
   47THR    HG1 2897  10.861   5.917   1.839  1.4027 -0.2965  1.4445
   47THR      C 2898  10.657   5.700   2.075  0.1354  0.2043  0.2520
   47THR      O 2899  10.694   5.592   2.122 -0.2758  0.1071  0.3565
   48SER      N 2900  10.531   5.740   2.092  0.0803  0.0891  0.1157
   48SER      H 2901  10.508   5.835   2.067 -1.6764  0.1429  1.7052
   48SER     CA 2902  10.425   5.669   2.161 -0.1854  0.2715 -0.1029
   48SER     HA 2903  10.442   5.563   2.142 -0.5828  0.3797 -1.0839
   48SER     CB 2904  10.438   5.696   2.311 -0.6567 -0.3836  0.0594
   48SER    HB1 2905  10.357   5.661   2.376  0.1131  1.1673  1.9498
   48SER    HB2 2906  10.527   5.636   2.328 -0.6910 -1.3158 -2.6181
   48SER     OG 2907  10.460   5.832   2.343 -0.5048 -0.4086  0.0586
   48SER     HG 2908  10.520   5.842   2.417 -2.1947 -0.2266  1.4589
   48SER      C 2909  10.283   5.708   2.123 -0.0613  0.7268 -0.1079
   48SER      O 2910  10.192   5.689   2.204  0.3142  0.1907  0.1947
   49GLY      N 2911  10.257   5.750   1.999 -0.0031  0.6160 -0.1582
   49GLY      H 2912  10.332   5.769   1.934  0.7657  1.8464  1.0248
   49GLY     CA 2913  10.122   5.784   1.960 -0.1183  0.2761 -0.0570
   49GLY    HA1 2914  10.071   5.826   2.047  0.7388 -2.6863  2.0214
   49GLY    HA2 2915  10.064   5.696   1.932 -0.9603  0.4937  0.9604
   49GLY      C 2916  10.108   5.884   1.846 -0.0384  0.2458 -0.0937
   49GLY      O 2917  10.208   5.895   1.775  0.1144 -0.3143  0.0293
   50TYR      N 2918   9.994   5.951   1.826  0.0277  0.4358  0.1579
   50TYR      H 2919   9.921   5.919   1.889  1.2872 -0.5812  1.1648
   50TYR     CA 2920   9.963   6.066   1.744 -0.0902  0.2680 -0.0335
   50TYR     HA 2921  10.058   6.104   1.704 -1.0597  0.7679 -2.0078
   50TYR     CB 2922   9.878   6.015   1.627 -0.3726  0.7382 -0.0350
   50TYR    HB1 2923   9.811   6.091   1.587 -1.4562  0.3261  0.9231
   50TYR    HB2 2924   9.796   5.951   1.658 -0.5593  0.7001 -0.5981
   50TYR     CG 2925   9.950   5.953   1.510  0.0662  0.1511  0.5313
   50TYR    CD1 2926   9.976   6.027   1.393 -0.0601 -0.3008  0.2140
   50TYR    HD1 2927   9.935   6.127   1.391  0.4579 -0.0969 -1.4617
   50TYR    CE1 2928  10.037   5.977   1.278  0.1194 -0.1879  0.2591
   50TYR    HE1 2929  10.061   6.034   1.189  0.8276 -1.0944 -0.1411
   50TYR     CZ 2930  10.077   5.842   1.283  0.0656 -0.2110  0.0767
   50TYR     OH 2931  10.132   5.792   1.169  0.0295 -0.0016 -0.0336
   50TYR     HH 2932  10.167   5.704   1.182 -2.5540 -1.3036 -1.0303
   50TYR    CE2 2933  10.053   5.766   1.399 -0.2174  0.2627  0.3325
   50TYR    HE2 2934  10.071   5.660   1.400 -3.3472 -0.3365  0.4231
   50TYR    CD2 2935   9.999   5.822   1.515 -0.1564  0.0632  0.4574
   50TYR    HD2 2936   9.983   5.758   1.601 -0.1115  1.0124  1.1940
   50TYR      C 2937   9.880   6.175   1.810  0.5301  0.5534  0.2821
   50TYR      O 2938   9.796   6.151   1.895  0.3253 -0.0351 -0.0788
   51GLY      N 2939   9.888   6.297   1.757 -0.0123  0.5296  0.1413
   51GLY      H 2940   9.956   6.313   1.684 -0.3396 -1.9953 -0.7975
   51GLY     CA 2941   9.810   6.416   1.787 -0.5806  0.2193 -0.0913
   51GLY    HA1 2942   9.811   6.443   1.893 -1.9841 -1.2291  0.3393
   51GLY    HA2 2943   9.709   6.377   1.778 -0.6696  0.6264 -0.9033
   51GLY      C 2944   9.842   6.537   1.701  0.7195  0.1365  0.2528
   51GLY      O 2945   9.900   6.516   1.595  0.0447  0.2298 -0.1418
   52GLN      N 2946   9.795   6.654   1.746  0.1872  0.1006 -0.2088
   52GLN      H 2947   9.765   6.666   1.842 -2.1656 -1.8195 -0.6111
   52GLN     CA 2948   9.799   6.775   1.667 -0.3317  0.1934 -0.0958
   52GLN     HA 2949   9.801   6.743   1.562  0.2228 -2.5483  0.6746
   52GLN     CB 2950   9.682   6.869   1.696 -0.5195 -0.1997  0.4391
   52GLN    HB1 2951   9.702   6.972   1.666 -0.5788 -0.4904 -0.6267
   52GLN    HB2 2952   9.675   6.878   1.805 -0.5433  1.9405  0.3067
   52GLN     CG 2953   9.551   6.835   1.627 -0.2995 -0.0698 -0.0472
   52GLN    HG1 2954   9.560   6.850   1.519  1.4501 -3.4755 -0.5146
   52GLN    HG2 2955   9.530   6.731   1.651 -3.5121  0.8097  1.5120
   52GLN     CD 2956   9.435   6.922   1.676 -0.0290  0.2646  0.0036
   52GLN    OE1 2957   9.430   6.950   1.795  0.2355 -0.1871  0.1256
   52GLN    NE2 2958   9.338   6.952   1.590 -0.2807  0.1400  0.2452
   52GLN   HE21 2959   9.334   6.904   1.501  1.4555  3.5674 -1.8741
   52GLN   HE22 2960   9.264   7.014   1.620 -0.6101  0.9530 -2.0114
   52GLN      C 2961   9.932   6.838   1.705 -0.3321  0.2517 -0.1880
   52GLN      O 2962   9.976   6.839   1.820  0.1437 -0.1102 -0.3649
   53SER      N 2963  10.004   6.897   1.610  0.0573 -0.3006 -0.2453
   53SER      H 2964   9.978   6.889   1.513  2.4706  1.8160 -1.1688
   53SER     CA 2965  10.121   6.977   1.640 -0.2082 -0.0311  0.0834
   53SER     HA 2966  10.194   6.910   1.687  2.1350  1.7940 -0.7818
   53SER     CB 2967  10.188   7.020   1.510  0.0613 -0.0908  0.2028
   53SER    HB1 2968  10.246   6.945   1.457 -2.6725 -1.6056 -0.8270
   53SER    HB2 2969  10.257   7.100   1.537  0.4640 -0.1578 -0.6025
   53SER     OG 2970  10.093   7.075   1.422  0.8029 -0.1736 -0.6622
   53SER     HG 2971  10.049   7.154   1.454 -2.9590 -2.1300 -0.4363
   53SER      C 2972  10.098   7.096   1.732  0.0376  0.0419  0.0489
   53SER      O 2973   9.993   7.159   1.730 -0.0886 -0.1418  0.7149
   54SER      N 2974  10.206   7.136   1.799  0.0414  0.7651 -0.3722
   54SER      H 2975  10.285   7.076   1.818  0.2829  1.0600 -0.4362
   54SER     CA 2976  10.209   7.259   1.877 -0.9334  0.1358  0.6866
   54SER     HA 2977  10.116   7.273   1.932 -2.2351 -3.3955 -0.3150
   54SER     CB 2978  10.331   7.260   1.969 -0.6167  0.1979  0.2671
   54SER    HB1 2979  10.422   7.220   1.925 -1.3286 -0.9140 -0.2433
   54SER    HB2 2980  10.350   7.362   2.002 -0.0417 -0.4633  2.0660
   54SER     OG 2981  10.310   7.180   2.083 -0.3159  0.0645  0.2277
   54SER     HG 2982  10.355   7.095   2.077  1.1737  0.8825 -1.0384
   54SER      C 2983  10.211   7.379   1.783  0.3088 -0.3375  0.0872
   54SER      O 2984  10.280   7.386   1.682  0.3846  0.1986  0.1734
   55TYR      N 2985  10.146   7.487   1.826 -0.3112 -0.4141 -0.6519
   55TYR      H 2986  10.087   7.476   1.907  0.9243 -1.1814  0.1752
   55TYR     CA 2987  10.132   7.608   1.747  0.0657 -0.0930 -0.2315
   55TYR     HA 2988  10.100   7.582   1.646 -2.2232  2.6844 -0.3539
   55TYR     CB 2989  10.025   7.704   1.800 -0.2475 -0.3215 -0.4435
   55TYR    HB1 2990  10.042   7.729   1.904 -0.0973  2.4570 -1.0644
   55TYR    HB2 2991   9.925   7.666   1.782 -0.3259  0.0209 -0.7463
   55TYR     CG 2992  10.024   7.842   1.739 -0.4827 -0.1259  0.0051
   55TYR    CD1 2993  10.080   7.952   1.806 -0.4716 -0.1300  0.0021
   55TYR    HD1 2994  10.139   7.933   1.895 -1.6590  0.2329  0.8989
   55TYR    CE1 2995  10.063   8.083   1.759  0.6885 -0.1329 -0.4432
   55TYR    HE1 2996  10.116   8.156   1.819  0.2324 -0.9512  0.9907
   55TYR     CZ 2997   9.978   8.108   1.650  0.1629 -0.1151 -0.0355
   55TYR     OH 2998   9.950   8.234   1.608  0.6186 -0.1218 -0.3790
   55TYR     HH 2999   9.985   8.301   1.668  2.1256 -2.9165  2.1267
   55TYR    CE2 3000   9.935   7.994   1.578 -0.5150  0.3154 -0.3144
   55TYR    HE2 3001   9.875   8.013   1.490  0.4037 -0.7430 -1.1903
   55TYR    CD2 3002   9.948   7.863   1.624 -0.0840  0.4081 -0.1693
   55TYR    HD2 3003   9.903   7.783   1.567 -1.0374  0.1845  0.8592
   55TYR      C 3004  10.268   7.674   1.738 -0.1627  0.4645  0.2967
   55TYR      O 3005  10.325   7.701   1.843  0.6609 -0.0850 -0.0003
   56SER      N 3006  10.318   7.698   1.616 -0.0234  0.5015  0.3607
   56SER      H 3007  10.260   7.684   1.534 -1.0699  0.0750  1.1553
   56SER     CA 3008  10.458   7.719   1.588  0.0821 -0.0559  0.4685
   56SER     HA 3009  10.514   7.639   1.637 -1.3016 -0.2801  1.7627
   56SER     CB 3010  10.487   7.716   1.438  0.2678 -0.1357  0.5053
   56SER    HB1 3011  10.593   7.738   1.422 -0.1007  0.9454 -0.5272
   56SER    HB2 3012  10.433   7.791   1.381 -0.0110 -1.1667 -0.6200
   56SER     OG 3013  10.452   7.586   1.396 -0.0387  0.0613  0.1562
   56SER     HG 3014  10.421   7.596   1.305 -0.0454  2.6801  0.3514
   56SER      C 3015  10.504   7.855   1.640  0.0753  0.1085  0.0448
   56SER      O 3016  10.421   7.942   1.661 -0.5968 -0.5535  0.1566
   57SER      N 3017  10.636   7.877   1.646  0.1563 -0.3780  0.1311
   57SER      H 3018  10.701   7.800   1.643  0.5409 -0.0487 -0.0105
   57SER     CA 3019  10.691   8.011   1.661 -0.3490 -0.1467 -0.0566
   57SER     HA 3020  10.634   8.056   1.743 -1.2557 -0.7631 -0.3253
   57SER     CB 3021  10.837   8.012   1.703 -0.4313  0.1875  0.2166
   57SER    HB1 3022  10.890   7.944   1.637  0.3082  0.5684  0.4047
   57SER    HB2 3023  10.877   8.114   1.697  1.6968 -0.6726 -2.3991
   57SER     OG 3024  10.846   7.944   1.826 -0.1486 -0.1280  0.0222
   57SER     HG 3025  10.933   7.954   1.865  0.0201  0.9766 -0.5980
   57SER      C 3026  10.655   8.103   1.545  0.1656  0.1024 -0.0212
   57SER      O 3027  10.635   8.055   1.433 -0.0406 -0.5122  0.2733
   58TYR      N 3028  10.658   8.234   1.570 -0.0508  0.1456 -0.2198
   58TYR      H 3029  10.688   8.268   1.660  1.1689  2.1984 -1.3392
   58TYR     CA 3030  10.629   8.342   1.478  0.1843  0.4270  0.0342
   58TYR     HA 3031  10.521   8.350   1.463  0.1066 -1.6945 -0.8970
   58TYR     CB 3032  10.688   8.468   1.540  0.2572 -0.0502  0.9577
   58TYR    HB1 3033  10.793   8.453   1.568  0.5527  0.6784  0.2981
   58TYR    HB2 3034  10.683   8.544   1.462 -0.4578 -0.2103  0.8447
   58TYR     CG 3035  10.627   8.538   1.659 -0.2471  0.5732  0.3434
   58TYR    CD1 3036  10.488   8.557   1.653 -0.4584 -0.8000  0.3995
   58TYR    HD1 3037  10.434   8.510   1.573  1.7604 -0.0261 -1.6968
   58TYR    CE1 3038  10.423   8.634   1.750 -0.5102 -0.1522 -0.1444
   58TYR    HE1 3039  10.317   8.652   1.738 -0.1894  1.8882 -0.3109
   58TYR     CZ 3040  10.496   8.673   1.864 -0.1784 -0.0283 -0.3965
   58TYR     OH 3041  10.430   8.719   1.974  0.2969  0.1394 -0.1799
   58TYR     HH 3042  10.491   8.755   2.039 -1.0291  1.5003  0.3665
   58TYR    CE2 3043  10.636   8.655   1.870 -0.2388 -0.3569  0.1460
   58TYR    HE2 3044  10.692   8.701   1.950 -0.5955  2.2291 -0.9984
   58TYR    CD2 3045  10.702   8.592   1.764  0.3147  0.3897  0.0397
   58TYR    HD2 3046  10.810   8.581   1.767  0.1849 -1.5775 -0.8085
   58TYR      C 3047  10.700   8.321   1.345  0.1075  0.5103 -0.0207
   58TYR      O 3048  10.822   8.315   1.339  0.1026  0.2114  0.1573
   59GLY      N 3049  10.613   8.285   1.249  0.1468 -0.0723  0.1583
   59GLY      H 3050  10.518   8.277   1.281  0.3615  1.7337  1.4169
   59GLY     CA 3051  10.650   8.286   1.109 -0.2012  0.1061  0.0688
   59GLY    HA1 3052  10.556   8.262   1.058 -0.9963 -1.1885  1.9996
   59GLY    HA2 3053  10.677   8.387   1.080  0.5349  0.9056  3.1339
   59GLY      C 3054  10.763   8.193   1.067 -0.1890  0.1465  0.0110
   59GLY      O 3055  10.829   8.229   0.970  0.3977  0.6435  0.5926
   60GLN      N 3056  10.786   8.088   1.145 -0.5358  0.2213  0.2151
   60GLN      H 3057  10.723   8.071   1.223  2.3849 -1.9024  2.3632
   60GLN     CA 3058  10.883   7.983   1.125 -0.7888  0.0510 -0.1184
   60GLN     HA 3059  10.980   8.022   1.094 -0.4986 -2.4877 -2.9022
   60GLN     CB 3060  10.899   7.924   1.265  0.3506 -0.2736 -0.3729
   60GLN    HB1 3061  10.954   7.831   1.256 -0.7279 -0.9193 -0.4088
   60GLN    HB2 3062  10.802   7.899   1.308  0.0830 -0.3622 -1.0095
   60GLN     CG 3063  10.979   8.003   1.368  0.0805 -0.1422 -0.2636
   60GLN    HG1 3064  10.975   7.961   1.469 -2.2841 -0.3373 -0.3893
   60GLN    HG2 3065  10.925   8.098   1.372 -1.5457 -1.0683  2.4922
   60GLN     CD 3066  11.124   8.025   1.328  0.1838  0.4680  0.4218
   60GLN    OE1 3067  11.159   8.126   1.267  0.0255  0.1028 -0.2828
   60GLN    NE2 3068  11.222   7.937   1.350 -0.4308 -0.3046  0.1058
   60GLN   HE21 3069  11.315   7.957   1.318 -0.1944  0.3011  1.1240
   60GLN   HE22 3070  11.188   7.855   1.397 -5.7833  0.1733 -2.2246
   60GLN      C 3071  10.834   7.882   1.022  0.1229  0.0273 -0.5399
   60GLN      O 3072  10.713   7.871   1.006  0.1264 -0.3792 -0.2849
   61SER      N 3073  10.921   7.798   0.964  0.6266 -0.1811  0.5035
   61SER      H 3074  11.020   7.808   0.979  0.8746  1.3214 -1.7079
   61SER     CA 3075  10.873   7.681   0.895 -0.1082  0.1787  0.3904
   61SER     HA 3076  10.768   7.695   0.870  0.5044  1.2037 -1.9102
   61SER     CB 3077  10.948   7.660   0.763 -0.0505 -0.2392  0.4886
   61SER    HB1 3078  11.052   7.679   0.789 -0.1138  0.0538  0.5288
   61SER    HB2 3079  10.930   7.556   0.735  0.9912 -0.1104 -0.7055
   61SER     OG 3080  10.901   7.740   0.658 -0.3579 -0.4006  0.5011
   61SER     HG 3081  10.820   7.703   0.622 -0.1378 -1.4352  1.0653
   61SER      C 3082  10.890   7.557   0.983 -0.1753 -0.1301 -0.0271
   61SER      O 3083  10.985   7.480   0.968  0.2246  0.3316  0.1036
   62GLN      N 3084  10.788   7.537   1.066 -0.0265  0.5526  0.3275
   62GLN      H 3085  10.708   7.598   1.056 -0.9274 -0.7041 -0.4263
   62GLN     CA 3086  10.778   7.419   1.149  0.4164 -0.0676 -0.4918
   62GLN     HA 3087  10.875   7.368   1.151  1.3335  1.5941 -0.4991
   62GLN     CB 3088  10.759   7.472   1.291  0.6573  0.0399 -0.5002
   62GLN    HB1 3089  10.684   7.551   1.286  0.6622  0.2019  1.2830
   62GLN    HB2 3090  10.721   7.398   1.360  0.5177 -0.6680 -1.3227
   62GLN     CG 3091  10.884   7.532   1.355  0.4287  0.1340 -0.1423
   62GLN    HG1 3092  10.904   7.630   1.313 -1.3279  2.2129  3.4253
   62GLN    HG2 3093  10.962   7.456   1.348  0.2920  0.1130 -1.8209
   62GLN     CD 3094  10.861   7.566   1.502  0.3278 -0.1143 -0.0998
   62GLN    OE1 3095  10.818   7.677   1.534 -0.4504 -0.2763 -0.5486
   62GLN    NE2 3096  10.900   7.484   1.600 -0.1007  0.0826  0.2409
   62GLN   HE21 3097  10.966   7.408   1.587  1.6045  1.5783 -0.2883
   62GLN   HE22 3098  10.883   7.515   1.694 -0.8452 -1.9664  0.8275
   62GLN      C 3099  10.665   7.328   1.102  0.0116 -0.1295  0.5744
   62GLN      O 3100  10.590   7.359   1.010  0.1595 -0.0239  0.4898
   63ASN      N 3101  10.654   7.219   1.178 -0.7371 -0.1657  0.4190
   63ASN      H 3102  10.726   7.207   1.248 -0.6202 -1.8996  0.0514
   63ASN     CA 3103  10.560   7.115   1.141 -0.1843 -0.3430 -0.5294
   63ASN     HA 3104  10.566   7.098   1.034 -0.1516  1.1059 -0.7793
   63ASN     CB 3105  10.596   6.991   1.223  0.3383 -0.2258 -0.5791
   63ASN    HB1 3106  10.575   7.017   1.327 -0.5521 -2.4482 -0.1522
   63ASN    HB2 3107  10.700   6.958   1.227  0.0084 -1.1399  2.0307
   63ASN     CG 3108  10.504   6.874   1.194 -0.1403  0.1401 -0.5625
   63ASN    OD1 3109  10.403   6.845   1.258  0.3543 -0.0347  0.1566
   63ASN    ND2 3110  10.534   6.810   1.080  0.1336 -0.4004 -0.1972
   63ASN   HD21 3111  10.494   6.719   1.063 -0.8025  0.1968 -1.4465
   63ASN   HD22 3112  10.622   6.835   1.039  1.3713 -1.4520  1.6952
   63ASN      C 3113  10.417   7.157   1.172  0.0787  0.2836 -0.1385
   63ASN      O 3114  10.390   7.226   1.270  0.4369 -0.0764  0.2117
   64THR      N 3115  10.322   7.116   1.087  0.0793  0.0960 -0.0492
   64THR      H 3116  10.361   7.064   1.010  1.0737  1.2722 -0.3859
   64THR     CA 3117  10.179   7.138   1.089  0.0170 -0.3307  0.1005
   64THR     HA 3118  10.151   7.174   1.189 -0.5241  0.4817 -0.3324
   64THR     CB 3119  10.128   7.242   0.990  0.2562 -0.1059  0.2133
   64THR     HB 3120  10.019   7.238   0.990  0.2923 -1.8462  1.2343
   64THR    CG2 3121  10.170   7.387   1.012 -0.6982  0.1685  0.2868
   64THR   HG21 3122  10.133   7.423   1.108 -0.1865  2.0938 -0.2051
   64THR   HG22 3123  10.279   7.399   1.012 -0.6481 -0.2505 -0.1878
   64THR   HG23 3124  10.141   7.450   0.928 -2.9677 -0.3446  0.6306
   64THR    OG1 3125  10.179   7.215   0.861  0.5332 -0.0211  0.3030
   64THR    HG1 3126  10.148   7.291   0.811 -1.5334 -1.9061 -1.5355
   64THR      C 3127  10.103   7.007   1.073 -0.2034 -0.0955 -0.8449
   64THR      O 3128  10.164   6.908   1.033 -0.2731 -0.3736 -0.2750
   65GLY      N 3129   9.973   7.006   1.105  0.1017  0.0621  0.4998
   65GLY      H 3130   9.935   7.099   1.115 -0.7554 -0.5185  3.2348
   65GLY     CA 3131   9.887   6.891   1.091  0.5366 -0.2354  0.2213
   65GLY    HA1 3132   9.784   6.926   1.086 -0.6326 -3.0297  2.0797
   65GLY    HA2 3133   9.914   6.838   1.000  0.2832  1.2390 -0.7417
   65GLY      C 3134   9.885   6.793   1.208 -0.2695 -0.2473  0.2057
   65GLY      O 3135   9.937   6.812   1.317 -0.1446 -0.3357  0.1619
   66TYR      N 3136   9.831   6.677   1.170 -0.1691 -0.1205 -0.3291
   66TYR      H 3137   9.813   6.665   1.071 -1.9252  2.0484 -0.3549
   66TYR     CA 3138   9.817   6.560   1.255  0.1014 -0.1094 -0.2693
   66TYR     HA 3139   9.842   6.593   1.355  0.4311 -0.4373 -0.2404
   66TYR     CB 3140   9.672   6.515   1.254  0.0425  0.0820 -0.8807
   66TYR    HB1 3141   9.608   6.603   1.266  0.1838 -0.2258  4.5053
   66TYR    HB2 3142   9.643   6.476   1.156 -2.1632  2.2396 -1.1893
   66TYR     CG 3143   9.631   6.419   1.363  0.7840  0.3381 -0.3733
   66TYR    CD1 3144   9.594   6.477   1.485  0.0221 -0.2392 -0.3283
   66TYR    HD1 3145   9.613   6.581   1.505 -2.0049 -0.0557  0.9204
   66TYR    CE1 3146   9.538   6.396   1.585 -0.0322  0.1609 -0.0335
   66TYR    HE1 3147   9.496   6.441   1.674  2.6586 -0.2165  1.5260
   66TYR     CZ 3148   9.525   6.258   1.563  0.0095  0.2374 -0.5632
   66TYR     OH 3149   9.478   6.176   1.662  0.4470  0.0960 -0.4690
   66TYR     HH 3150   9.441   6.091   1.637 -3.1925  1.5085 -0.5083
   66TYR    CE2 3151   9.560   6.202   1.438 -0.0056  0.1462 -0.5271
   66TYR    HE2 3152   9.547   6.096   1.425  2.1531 -0.1990 -0.1272
   66TYR    CD2 3153   9.606   6.284   1.335  0.2972  0.3909 -0.2002
   66TYR    HD2 3154   9.621   6.248   1.234 -2.9945 -0.2177 -0.5899
   66TYR      C 3155   9.912   6.445   1.226  0.0863 -0.1399 -0.1941
   66TYR      O 3156   9.925   6.404   1.111  0.0315 -0.5307 -0.0616
   67GLY      N 3157   9.988   6.406   1.328  0.1141  0.1335 -0.1111
   67GLY      H 3158   9.954   6.437   1.418 -0.0855 -3.2449  1.1106
   67GLY     CA 3159  10.115   6.337   1.316  0.2138  0.3028 -0.0357
   67GLY    HA1 3160  10.115   6.261   1.238 -0.2557 -0.7898  1.0143
   67GLY    HA2 3161  10.196   6.409   1.303 -0.6589  1.7785  2.1538
   67GLY      C 3162  10.161   6.273   1.446  0.1083  0.1951 -0.0509
   67GLY      O 3163  10.105   6.292   1.553 -0.7226  0.3598 -0.5050
   68THR      N 3164  10.264   6.189   1.437  0.1188  0.1770  0.2418
   68THR      H 3165  10.330   6.199   1.361  1.3941  1.1686  1.4274
   68THR     CA 3166  10.313   6.117   1.553 -0.5253  0.1237  0.4799
   68THR     HA 3167  10.229   6.055   1.587 -1.0036 -1.0521 -2.4753
   68THR     CB 3168  10.430   6.025   1.518 -0.7007  0.2748 -0.5466
   68THR     HB 3169  10.486   5.998   1.607 -0.4534  0.1577 -0.7371
   68THR    CG2 3170  10.391   5.905   1.431  0.2114 -0.1125 -0.4269
   68THR   HG21 3171  10.330   5.832   1.483  0.2363 -0.3535 -0.7315
   68THR   HG22 3172  10.481   5.846   1.412 -0.0025 -0.3707 -0.6404
   68THR   HG23 3173  10.335   5.929   1.341  0.9369 -1.2265 -1.1973
   68THR    OG1 3174  10.513   6.097   1.430  0.3399  0.0223  0.2042
   68THR    HG1 3175  10.589   6.040   1.418  1.1578  0.4766  2.6387
   68THR      C 3176  10.354   6.206   1.669 -0.4638  0.4273  0.2265
   68THR      O 3177  10.379   6.326   1.661 -0.3113  0.3773 -0.0609
   69GLN      N 3178  10.359   6.146   1.788  0.2830 -0.0051 -0.0124
   69GLN      H 3179  10.332   6.048   1.793 -1.2760  0.1707 -2.9650
   69GLN     CA 3180  10.374   6.201   1.921  0.4392  0.0768 -0.0643
   69GLN     HA 3181  10.422   6.299   1.917  1.7990 -0.4392  1.9410
   69GLN     CB 3182  10.235   6.235   1.973  0.3006  0.0536 -0.4197
   69GLN    HB1 3183  10.184   6.151   2.020 -0.1295 -0.1752 -1.2655
   69GLN    HB2 3184  10.169   6.278   1.897 -0.6481  0.3164  0.5222
   69GLN     CG 3185  10.246   6.351   2.072 -0.2515 -0.1537 -0.1101
   69GLN    HG1 3186  10.318   6.322   2.148 -0.0092 -0.7452 -0.5605
   69GLN    HG2 3187  10.287   6.440   2.023  0.7060 -0.1644  0.6423
   69GLN     CD 3188  10.116   6.388   2.142 -0.1753  0.1696 -0.1371
   69GLN    OE1 3189  10.081   6.316   2.236 -0.3614  0.3495 -0.0680
   69GLN    NE2 3190  10.039   6.485   2.092 -0.0876  0.0830 -0.4424
   69GLN   HE21 3191   9.957   6.521   2.138  0.8146 -0.8068  2.0805
   69GLN   HE22 3192  10.062   6.534   2.007 -0.8812  2.2279  0.4969
   69GLN      C 3193  10.463   6.118   2.013 -0.0476  0.2164  0.5396
   69GLN      O 3194  10.459   5.996   1.999 -0.2214  0.2612  0.1909
   70SER      N 3195  10.546   6.182   2.096 -0.0819  0.4916  0.3666
   70SER      H 3196  10.561   6.280   2.081 -0.4207  0.9864  2.7779
   70SER     CA 3197  10.635   6.117   2.191 -0.2962 -0.2325  0.0781
   70SER     HA 3198  10.626   6.008   2.192 -3.6803 -0.1191 -1.4971
   70SER     CB 3199  10.781   6.147   2.161 -0.2435 -0.6817 -0.1319
   70SER    HB1 3200  10.786   6.251   2.194 -1.1862 -0.3579 -0.9689
   70SER    HB2 3201  10.850   6.088   2.222  2.5708  1.7341 -0.7381
   70SER     OG 3202  10.820   6.134   2.026  0.7374 -0.0244  0.0731
   70SER     HG 3203  10.914   6.150   2.024  0.5447  1.1416 -0.0796
   70SER      C 3204  10.605   6.152   2.336  0.0201  0.1895  0.0428
   70SER      O 3205  10.534   6.247   2.368  0.3050  0.2619  0.4725
   71THR      N 3206  10.669   6.085   2.432  0.0977 -0.0370 -0.1655
   71THR      H 3207  10.715   6.000   2.402 -2.2918 -1.7326  0.6486
   71THR     CA 3208  10.677   6.105   2.576  0.2829 -0.0031 -0.1813
   71THR     HA 3209  10.631   6.201   2.599 -2.9174 -0.9830 -1.9044
   71THR     CB 3210  10.588   6.001   2.642  0.1567  0.0686 -0.2385
   71THR     HB 3211  10.604   5.996   2.750 -0.2892  0.4470 -0.1503
   71THR    CG2 3212  10.441   6.030   2.615  0.0864  0.4982  0.5603
   71THR   HG21 3213  10.407   6.110   2.681 -1.8777 -0.2928  0.5773
   71THR   HG22 3214  10.415   6.049   2.511  3.4315  1.6990 -0.1765
   71THR   HG23 3215  10.377   5.945   2.642 -2.1378  1.3268 -1.7676
   71THR    OG1 3216  10.604   5.876   2.578  0.0501 -0.4486  0.7267
   71THR    HG1 3217  10.687   5.842   2.611  1.0151  2.1762  1.2976
   71THR      C 3218  10.821   6.107   2.625  0.1594  0.6811  0.1753
   71THR      O 3219  10.916   6.082   2.551 -0.1339 -0.0369  0.0301
   72PRO      N 3220  10.855   6.140   2.750  0.2710  0.3394  0.2362
   72PRO     CD 3221  10.769   6.214   2.839 -0.2138 -0.0386  0.0890
   72PRO    HD1 3222  10.707   6.279   2.778  0.9137  1.0678  0.0757
   72PRO    HD2 3223  10.707   6.144   2.894  1.7668 -1.1159  1.0654
   72PRO     CG 3224  10.856   6.307   2.924 -0.0513  0.2339 -0.3690
   72PRO    HG1 3225  10.811   6.339   3.018  0.2713  0.9628 -0.4564
   72PRO    HG2 3226  10.896   6.388   2.864 -0.3087  1.1856  0.7170
   72PRO     CB 3227  10.967   6.204   2.947 -0.3160  0.0549  0.1250
   72PRO    HB1 3228  10.941   6.130   3.023  1.5904 -2.7961 -1.8038
   72PRO    HB2 3229  11.059   6.259   2.968 -1.1820  1.7120 -0.2150
   72PRO     CA 3230  10.987   6.142   2.809  0.2471 -0.1755  0.3110
   72PRO     HA 3231  11.063   6.196   2.754 -0.2840 -0.5116 -0.7706
   72PRO      C 3232  11.042   6.000   2.826 -0.1008 -0.3033  0.3752
   72PRO      O 3233  10.960   5.916   2.862 -0.6086 -0.0311 -0.1181
   73GLN      N 3234  11.172   5.976   2.809  0.0397  0.4980  0.2425
   73GLN      H 3235  11.225   6.057   2.779 -2.9333  2.9445  1.0955
   73GLN     CA 3236  11.232   5.845   2.824 -0.2121  0.3658  0.1060
   73GLN     HA 3237  11.165   5.776   2.771 -0.2825  1.9739 -2.0156
   73GLN     CB 3238  11.366   5.841   2.753 -0.2933 -0.1746 -0.0221
   73GLN    HB1 3239  11.422   5.753   2.785 -1.3451 -0.5515  0.8362
   73GLN    HB2 3240  11.413   5.938   2.770  1.2340 -0.4641 -2.1116
   73GLN     CG 3241  11.363   5.811   2.603  0.0372 -0.6602  0.0641
   73GLN    HG1 3242  11.310   5.717   2.588  0.5735 -0.8735 -0.4972
   73GLN    HG2 3243  11.300   5.890   2.562  2.1019  1.3920  0.6258
   73GLN     CD 3244  11.498   5.812   2.533  0.3838  0.0912  0.7286
   73GLN    OE1 3245  11.605   5.840   2.587  0.3158 -0.2636  1.0498
   73GLN    NE2 3246  11.503   5.803   2.400  0.1121 -0.1905  0.7378
   73GLN   HE21 3247  11.588   5.820   2.349  0.3573 -1.9233  0.5166
   73GLN   HE22 3248  11.427   5.770   2.342  0.9198  1.1868 -1.1865
   73GLN      C 3249  11.235   5.799   2.969  0.4139 -0.3791 -0.1395
   73GLN      O 3250  11.321   5.852   3.039 -0.2490  0.7882 -0.2001
   74GLY      N 3251  11.158   5.705   3.026 -0.3037  0.3409  0.0908
   74GLY      H 3252  11.088   5.666   2.964  0.7315 -0.2392 -0.7442
   74GLY     CA 3253  11.158   5.670   3.166 -0.7090 -0.1130 -0.0205
   74GLY    HA1 3254  11.056   5.641   3.190 -0.3912 -2.5087 -1.2415
   74GLY    HA2 3255  11.184   5.756   3.228  0.6186  0.2974 -1.0966
   74GLY      C 3256  11.254   5.563   3.215 -0.3171  0.2641  0.0435
   74GLY      O 3257  11.300   5.478   3.139 -0.4692 -0.1402  0.3968
   75TYR      N 3258  11.282   5.559   3.346  0.4148  0.3388 -0.1020
   75TYR      H 3259  11.234   5.631   3.398  3.0476  2.7807 -0.8327
   75TYR     CA 3260  11.369   5.467   3.416  0.2288 -0.1200 -0.4694
   75TYR     HA 3261  11.469   5.471   3.372  0.1931  1.9128 -0.4423
   75TYR     CB 3262  11.383   5.526   3.555  0.1837 -0.0126 -0.5107
   75TYR    HB1 3263  11.284   5.515   3.599  0.6546 -1.2656  0.2765
   75TYR    HB2 3264  11.408   5.632   3.562  1.0416 -0.1913 -0.7704
   75TYR     CG 3265  11.474   5.453   3.651 -0.0269  0.4707  0.0645
   75TYR    CD1 3266  11.613   5.465   3.632 -0.0219 -0.3344 -0.4235
   75TYR    HD1 3267  11.653   5.524   3.551 -0.6408 -1.0486 -1.2789
   75TYR    CE1 3268  11.697   5.387   3.713  0.1872  0.4519  0.1294
   75TYR    HE1 3269  11.804   5.395   3.701  0.1157  2.7136  0.4890
   75TYR     CZ 3270  11.646   5.290   3.801 -0.0272  0.2336 -0.2318
   75TYR     OH 3271  11.735   5.208   3.862 -0.1192  0.2442 -0.0820
   75TYR     HH 3272  11.827   5.237   3.864 -0.7518  2.5816 -1.3058
   75TYR    CE2 3273  11.508   5.261   3.801 -0.1080  0.5923  0.5541
   75TYR    HE2 3274  11.459   5.182   3.856  0.2449  0.8729  1.2865
   75TYR    CD2 3275  11.425   5.356   3.738  0.0208  0.2183 -0.1891
   75TYR    HD2 3276  11.318   5.343   3.743 -0.0149  0.8842  2.6163
   75TYR      C 3277  11.320   5.323   3.418 -0.0061 -0.0317  0.2094
   75TYR      O 3278  11.199   5.302   3.415 -0.0248  0.0308  0.4837
   76GLY      N 3279  11.405   5.223   3.441  0.0410 -0.0295  0.0387
   76GLY      H 3280  11.503   5.238   3.459 -0.5074  1.0079  2.4694
   76GLY     CA 3281  11.371   5.082   3.452  0.0537  0.0242  0.7785
   76GLY    HA1 3282  11.320   5.042   3.365 -1.5167  0.1866  1.5801
   76GLY    HA2 3283  11.303   5.081   3.538 -1.0859 -0.6551 -0.1032
   76GLY      C 3284  11.491   4.993   3.482  0.1112 -0.2629 -0.2797
   76GLY      O 3285  11.601   5.043   3.505 -0.1414  0.2026 -0.0617
   77SER      N 3286  11.472   4.862   3.499  0.1724 -0.2203  0.1235
   77SER      H 3287  11.386   4.816   3.473 -0.1708  0.4567  0.0420
   77SER     CA 3288  11.578   4.764   3.485  0.0558 -0.3190 -0.0822
   77SER     HA 3289  11.639   4.783   3.574  1.4257  1.0061 -1.2378
   77SER     CB 3290  11.522   4.624   3.504 -0.8707  0.1064  0.3758
   77SER    HB1 3291  11.458   4.595   3.421 -1.0047  0.2979  0.4109
   77SER    HB2 3292  11.603   4.551   3.506 -0.2927  0.6127 -1.9131
   77SER     OG 3293  11.455   4.624   3.628 -0.1737  0.1264  0.7587
   77SER     HG 3294  11.425   4.534   3.639  2.1264 -0.7196  0.5697
   77SER      C 3295  11.658   4.776   3.356 -0.0026  0.6094 -0.0403
   77SER      O 3296  11.607   4.792   3.245  0.0587  0.0400 -0.1525
   78THR      N 3297  11.791   4.772   3.371  0.0089  0.3642 -0.1915
   78THR      H 3298  11.827   4.743   3.461  0.9271  1.2372 -0.2599
   78THR     CA 3299  11.892   4.791   3.269  0.0120  0.1885 -0.2198
   78THR     HA 3300  11.844   4.772   3.172 -0.4315  0.8170 -0.1314
   78THR     CB 3301  11.946   4.933   3.268 -0.2316  0.2912  0.4858
   78THR     HB 3302  12.035   4.939   3.204  0.9229 -0.5402  1.9519
   78THR    CG2 3303  11.851   5.043   3.222  0.2261  0.0825 -1.0135
   78THR   HG21 3304  11.761   5.056   3.282  0.4738  2.2497 -1.0363
   78THR   HG22 3305  11.907   5.135   3.239  0.7393 -0.1443 -1.4310
   78THR   HG23 3306  11.828   5.034   3.115 -0.1998  0.0170 -0.9178
   78THR    OG1 3307  12.000   4.966   3.394  0.3886 -0.1574  0.3431
   78THR    HG1 3308  12.017   5.060   3.387  1.7003 -0.3185  1.0871
   78THR      C 3309  12.005   4.690   3.284  0.2267  0.4888  0.2084
   78THR      O 3310  12.031   4.635   3.391  0.0869 -0.4433 -0.2216
   79GLY      N 3311  12.063   4.653   3.169 -0.3344 -0.5754  0.2507
   79GLY      H 3312  12.033   4.705   3.087  1.0426 -0.4239 -0.1811
   79GLY     CA 3313  12.160   4.547   3.156  0.3503  0.0561  0.1744
   79GLY    HA1 3314  12.235   4.573   3.081  0.7656  0.2569  0.6510
   79GLY    HA2 3315  12.207   4.536   3.254  2.1568  0.8775 -0.5511
   79GLY      C 3316  12.093   4.417   3.116 -0.1242  0.4078 -0.1780
   79GLY      O 3317  11.980   4.412   3.068 -0.1219 -0.1085 -0.1371
   80GLY      N 3318  12.175   4.313   3.134 -0.2639  0.4095  0.4671
   80GLY      H 3319  12.265   4.336   3.173  0.0634 -0.8535  0.4697
   80GLY     CA 3320  12.138   4.175   3.114  0.2870  0.3193  0.0549
   80GLY    HA1 3321  12.227   4.115   3.131 -0.5954 -1.3464 -0.9163
   80GLY    HA2 3322  12.064   4.133   3.183  0.1626 -0.9861 -0.8456
   80GLY      C 3323  12.100   4.131   2.973  0.1951 -0.3110  0.2733
   80GLY      O 3324  12.130   4.206   2.881 -0.4218 -0.1745  0.1833
   81TYR      N 3325  12.034   4.016   2.958 -0.1211 -0.0649 -0.2386
   81TYR      H 3326  12.000   3.963   3.038 -2.3546 -1.0086 -1.7174
   81TYR     CA 3327  11.977   3.972   2.832 -0.1660  0.3740 -0.3732
   81TYR     HA 3328  11.962   4.052   2.760  1.8920  0.4606 -0.7820
   81TYR     CB 3329  12.078   3.877   2.767  0.3584  0.6805 -0.0173
   81TYR    HB1 3330  12.178   3.898   2.805  0.4494 -0.2093  0.2532
   81TYR    HB2 3331  12.050   3.775   2.793 -1.7230  1.3055  0.4332
   81TYR     CG 3332  12.074   3.898   2.618  0.2532 -0.0339 -0.1154
   81TYR    CD1 3333  12.029   3.791   2.538 -0.0945 -0.0312  0.0733
   81TYR    HD1 3334  11.984   3.707   2.588  0.6328  0.1880  1.1439
   81TYR    CE1 3335  12.029   3.800   2.399  0.2751  0.0113  0.0734
   81TYR    HE1 3336  11.987   3.720   2.339  0.0989  1.2034 -1.4825
   81TYR     CZ 3337  12.067   3.923   2.343  0.1095  0.1287  0.2198
   81TYR     OH 3338  12.059   3.937   2.207 -0.1123  0.1477  0.2343
   81TYR     HH 3339  12.075   4.026   2.175 -0.0640  0.0049 -0.1429
   81TYR    CE2 3340  12.110   4.033   2.420  0.3677  0.2870 -0.1440
   81TYR    HE2 3341  12.141   4.126   2.376 -0.6775  0.7182  0.0072
   81TYR    CD2 3342  12.121   4.015   2.559 -0.8249  0.4676 -0.0090
   81TYR    HD2 3343  12.161   4.094   2.622  1.6488  0.9509 -1.9990
   81TYR      C 3344  11.847   3.896   2.847 -0.1632  0.3592 -0.4401
   81TYR      O 3345  11.796   3.866   2.955 -0.5138  0.3518 -0.6035
   82GLY      N 3346  11.775   3.882   2.735  0.1119 -0.3224 -0.5387
   82GLY      H 3347  11.813   3.919   2.649 -1.0698  1.8112 -0.2050
   82GLY     CA 3348  11.653   3.807   2.716 -0.1533  0.0466 -0.3093
   82GLY    HA1 3349  11.610   3.828   2.617 -0.0204 -2.6545 -1.0253
   82GLY    HA2 3350  11.572   3.835   2.783  0.8891  1.9892  0.2065
   82GLY      C 3351  11.668   3.656   2.733  0.1012  0.1498  0.3927
   82GLY      O 3352  11.776   3.598   2.744  0.4145  0.5706 -0.3556
   83SER      N 3353  11.554   3.591   2.752 -0.1351  0.4076 -0.1137
   83SER      H 3354  11.471   3.646   2.770  0.3326  1.1390 -0.1715
   83SER     CA 3355  11.545   3.447   2.770 -0.4592  0.4523  0.1002
   83SER     HA 3356  11.610   3.393   2.701 -0.6214  0.6348 -0.1947
   83SER     CB 3357  11.580   3.409   2.914 -0.7317 -0.1639  0.0048
   83SER    HB1 3358  11.496   3.425   2.982 -2.2244 -1.8012 -1.3636
   83SER    HB2 3359  11.661   3.474   2.947 -0.1737 -0.4519 -0.7583
   83SER     OG 3360  11.607   3.271   2.913 -1.4915 -0.3156 -0.2512
   83SER     HG 3361  11.696   3.258   2.946 -1.2118 -1.1646 -1.2882
   83SER      C 3362  11.403   3.401   2.744 -0.2682 -0.1176  0.0628
   83SER      O 3363  11.312   3.481   2.765 -0.2020 -0.0504  0.0887
   84SER      N 3364  11.385   3.280   2.689 -0.0083 -0.1617  0.0754
   84SER      H 3365  11.471   3.229   2.678  0.9982  1.5959 -0.6981
   84SER     CA 3366  11.262   3.207   2.670 -0.1163  0.1932 -0.6345
   84SER     HA 3367  11.191   3.274   2.621  1.8185  2.2764 -0.7356
   84SER     CB 3368  11.281   3.098   2.565  0.0150 -0.1041 -0.3036
   84SER    HB1 3369  11.327   3.004   2.598  0.2926 -0.1240 -0.7385
   84SER    HB2 3370  11.330   3.140   2.478 -0.5005  1.5371  0.1577
   84SER     OG 3371  11.158   3.072   2.503 -0.2429  0.4498 -0.0237
   84SER     HG 3372  11.187   3.061   2.412  1.9320 -1.4701  0.8104
   84SER      C 3373  11.192   3.152   2.794  0.0903 -0.0223 -0.6140
   84SER      O 3374  11.257   3.116   2.892 -0.5843  0.3150 -0.0382
   85GLN      N 3375  11.059   3.136   2.790  0.0518  0.1294 -0.0024
   85GLN      H 3376  11.009   3.179   2.713  1.6048  0.8480 -0.6480
   85GLN     CA 3377  10.973   3.089   2.897  0.5743  0.4136  0.5482
   85GLN     HA 3378  11.032   3.029   2.966 -0.9989 -2.4611 -0.4488
   85GLN     CB 3379  10.904   3.205   2.967  0.3791  0.4930  0.2216
   85GLN    HB1 3380  10.981   3.265   3.015 -0.1149  1.3301 -0.0028
   85GLN    HB2 3381  10.845   3.262   2.894 -2.3598 -0.7509  1.3124
   85GLN     CG 3382  10.806   3.161   3.076  0.5081 -0.6384 -0.1054
   85GLN    HG1 3383  10.728   3.105   3.024  0.6269 -0.2271 -0.7406
   85GLN    HG2 3384  10.766   3.245   3.132  0.0819 -1.1637  0.3817
   85GLN     CD 3385  10.853   3.069   3.188 -0.5005 -0.4396  0.4909
   85GLN    OE1 3386  10.972   3.046   3.204 -0.4260 -0.1295  0.4050
   85GLN    NE2 3387  10.764   3.006   3.264 -0.6841 -0.7988 -0.0199
   85GLN   HE21 3388  10.665   3.029   3.259 -0.5407  0.5677  2.2114
   85GLN   HE22 3389  10.802   2.955   3.342  0.4274  0.6216  0.4062
   85GLN      C 3390  10.878   2.987   2.837  0.6723  0.5727  0.1182
   85GLN      O 3391  10.817   3.017   2.735  0.4696  1.0941  0.3888
   86SER      N 3392  10.874   2.863   2.888 -0.3830  0.5714  0.0572
   86SER      H 3393  10.931   2.836   2.967 -0.8857  0.1519  0.2868
   86SER     CA 3394  10.780   2.760   2.851  0.5187 -0.2589  0.0528
   86SER     HA 3395  10.764   2.766   2.743 -0.1425 -0.3774  0.1418
   86SER     CB 3396  10.838   2.622   2.882  0.1902 -0.3823  0.1220
   86SER    HB1 3397  10.796   2.588   2.977  2.0203 -1.7352  0.4998
   86SER    HB2 3398  10.947   2.626   2.880  0.1755  0.5212 -2.3659
   86SER     OG 3399  10.808   2.537   2.773  0.0038  0.3977 -0.4407
   86SER     HG 3400  10.828   2.448   2.801  1.2105  0.8793  0.3391
   86SER      C 3401  10.646   2.782   2.919  0.4528 -0.1806 -0.0995
   86SER      O 3402  10.643   2.855   3.019  0.5111 -0.2050 -0.0803
   87SER      N 3403  10.538   2.721   2.870  0.2393 -0.2094  0.3966
   87SER      H 3404  10.548   2.668   2.784  0.2223 -1.3046  1.0494
   87SER     CA 3405  10.409   2.703   2.933  0.0806 -0.2763  0.0532
   87SER     HA 3406  10.406   2.759   3.026 -0.0049  0.2193 -0.2433
   87SER     CB 3407  10.292   2.734   2.840  0.0762 -0.1046  0.1147
   87SER    HB1 3408  10.196   2.694   2.871 -0.3518 -0.0156 -1.0527
   87SER    HB2 3409  10.310   2.685   2.744  0.4150 -0.7480  0.4977
   87SER     OG 3410  10.285   2.873   2.820  0.1776 -0.1539 -0.2686
   87SER     HG 3411  10.234   2.890   2.740  0.2222 -1.3744 -0.5763
   87SER      C 3412  10.395   2.558   2.978 -0.3400 -0.4047 -0.4786
   87SER      O 3413  10.406   2.467   2.896 -0.4551 -0.2624 -0.6528
   88GLN      N 3414  10.365   2.533   3.106  0.7551 -0.0653 -0.1452
   88GLN      H 3415  10.359   2.614   3.167  0.6649  1.2752 -1.8533
   88GLN     CA 3416  10.329   2.401   3.153  0.1102  0.1315 -0.0686
   88GLN     HA 3417  10.309   2.335   3.068  1.9451 -2.0817  1.1081
   88GLN     CB 3418  10.447   2.345   3.232 -0.0427  0.1653  0.1834
   88GLN    HB1 3419  10.418   2.269   3.305 -0.5927 -0.3231 -0.5309
   88GLN    HB2 3420  10.470   2.435   3.289  1.6033 -0.7649  1.0515
   88GLN     CG 3421  10.561   2.292   3.146 -0.1437 -0.4233  0.4045
   88GLN    HG1 3422  10.514   2.210   3.092  1.0065  0.0739 -1.4275
   88GLN    HG2 3423  10.586   2.364   3.068 -0.1510 -1.0097 -0.1485
   88GLN     CD 3424  10.688   2.244   3.215  0.1078  0.1492  0.3466
   88GLN    OE1 3425  10.796   2.302   3.214  0.2832 -0.1850 -0.2423
   88GLN    NE2 3426  10.681   2.135   3.292 -0.1958 -0.3296 -0.3494
   88GLN   HE21 3427  10.774   2.116   3.327 -0.3156  0.3606  0.3721
   88GLN   HE22 3428  10.605   2.069   3.295 -0.0095 -0.5217  0.3276
   88GLN      C 3429  10.201   2.401   3.234 -0.1526  0.1173 -0.4801
   88GLN      O 3430  10.159   2.495   3.301 -0.4163 -0.1825 -0.2215
   89SER      N 3431  10.134   2.286   3.223 -0.2185  0.1527 -0.4557
   89SER      H 3432  10.173   2.223   3.155  0.1022  1.1366 -1.2011
   89SER     CA 3433  10.000   2.267   3.274  0.0689 -0.1924  0.1909
   89SER     HA 3434   9.975   2.353   3.336  0.8536 -0.3597  0.7460
   89SER     CB 3435   9.909   2.259   3.151  0.4028 -0.0446 -0.0681
   89SER    HB1 3436   9.897   2.359   3.110 -4.7757 -0.7326 -0.9983
   89SER    HB2 3437   9.803   2.242   3.173 -0.1826  1.3198 -1.6150
   89SER     OG 3438   9.958   2.176   3.049 -0.0824  0.3165 -0.5987
   89SER     HG 3439   9.918   2.206   2.966 -0.5968  1.5362  0.0625
   89SER      C 3440   9.971   2.152   3.369  0.4295  0.0197  0.5611
   89SER      O 3441   9.858   2.146   3.416  0.1125 -0.1088 -0.1987
   90SER      N 3442  10.060   2.055   3.394  0.3574 -0.1176  0.2884
   90SER      H 3443  10.150   2.064   3.349 -0.2716 -0.8635 -1.1754
   90SER     CA 3444  10.032   1.928   3.458 -0.1345 -0.2773 -0.2373
   90SER     HA 3445   9.925   1.909   3.447 -0.2909 -0.2209  1.1049
   90SER     CB 3446  10.123   1.823   3.395 -0.3364 -0.6823  0.1454
   90SER    HB1 3447  10.228   1.851   3.392 -0.3982 -0.4060 -3.0251
   90SER    HB2 3448  10.114   1.723   3.439 -1.4404 -0.8538 -0.4246
   90SER     OG 3449  10.073   1.807   3.264 -0.4414 -0.4107  0.1509
   90SER     HG 3450  10.087   1.717   3.233 -0.4923 -0.6853  0.8997
   90SER      C 3451  10.060   1.934   3.607  0.3856  0.0992 -0.3483
   90SER      O 3452  10.165   1.977   3.656  0.4121  0.2688 -0.5536
   91TYR      N 3453   9.962   1.879   3.678  0.5971 -0.3653 -0.4104
   91TYR      H 3454   9.887   1.840   3.623 -1.5033  0.9834  1.3051
   91TYR     CA 3455   9.959   1.871   3.823 -0.2496 -0.3514 -0.4227
   91TYR     HA 3456  10.060   1.859   3.861 -1.2520 -5.6554  1.3922
   91TYR     CB 3457   9.873   1.982   3.884 -0.1700 -0.2413 -0.5097
   91TYR    HB1 3458   9.873   1.967   3.992 -0.9651 -1.1707 -0.6166
   91TYR    HB2 3459   9.770   1.964   3.854 -0.7641 -0.2849  1.3986
   91TYR     CG 3460   9.914   2.123   3.848  0.3091 -0.2138  0.1204
   91TYR    CD1 3461   9.863   2.184   3.733 -0.4736  0.5303  0.8488
   91TYR    HD1 3462   9.801   2.129   3.663 -0.0839  0.2961  0.6880
   91TYR    CE1 3463   9.914   2.309   3.697 -0.2262  0.4263  0.8372
   91TYR    HE1 3464   9.890   2.363   3.606 -1.1376  2.4335  2.1924
   91TYR     CZ 3465   9.997   2.382   3.784  0.1750  0.3312  0.5360
   91TYR     OH 3466  10.054   2.501   3.748 -0.1270  0.4114  0.3107
   91TYR     HH 3467  10.040   2.531   3.658 -0.3215 -2.2357 -0.6218
   91TYR    CE2 3468  10.039   2.324   3.905  0.8779 -0.2902  0.0004
   91TYR    HE2 3469  10.110   2.371   3.971 -1.0387 -0.6934  2.4584
   91TYR    CD2 3470   9.997   2.194   3.935  0.5382 -0.2073 -0.1044
   91TYR    HD2 3471  10.034   2.135   4.018  1.3907  0.2504 -0.1492
   91TYR      C 3472   9.904   1.735   3.863 -0.0315 -0.4203 -0.3566
   91TYR      O 3473   9.857   1.662   3.777 -0.3611  0.1438 -0.6671
   92GLY      N 3474   9.901   1.708   3.994 -0.4884  0.4930 -0.1646
   92GLY      H 3475   9.936   1.770   4.065 -1.2273 -0.2503  0.8764
   92GLY     CA 3476   9.842   1.587   4.047  0.1716  0.4390  0.4582
   92GLY    HA1 3477   9.841   1.585   4.156  0.0630  2.4960  0.5276
   92GLY    HA2 3478   9.741   1.580   4.007  1.1248  1.4748 -2.3248
   92GLY      C 3479   9.909   1.455   4.009  0.2390  0.6018  0.0128
   92GLY      O 3480  10.020   1.455   3.956  0.1517 -0.1982 -0.1812
   93GLN      N 3481   9.849   1.337   4.025  0.1350  0.5489 -0.7137
   93GLN      H 3482   9.755   1.337   4.060 -1.0769  2.2667 -3.6111
   93GLN     CA 3483   9.895   1.206   3.982 -0.1563  0.1143  0.2717
   93GLN     HA 3484   9.997   1.209   3.944 -0.6018 -0.4958 -1.0519
   93GLN     CB 3485   9.912   1.120   4.106  0.1455  0.1541  0.2582
   93GLN    HB1 3486   9.997   1.052   4.094 -0.2762 -0.2446 -0.5112
   93GLN    HB2 3487   9.935   1.185   4.190  0.5455  1.0875 -0.5577
   93GLN     CG 3488   9.787   1.040   4.144 -0.0345  0.5242  0.4384
   93GLN    HG1 3489   9.758   0.974   4.063  1.3982 -0.7022  0.8693
   93GLN    HG2 3490   9.706   1.106   4.174  0.3065  1.4190 -0.5604
   93GLN     CD 3491   9.807   0.936   4.253 -0.3051 -0.2349 -0.2327
   93GLN    OE1 3492   9.917   0.885   4.274 -0.1564  0.2429  0.1762
   93GLN    NE2 3493   9.707   0.915   4.339 -0.0073 -0.2743  0.1096
   93GLN   HE21 3494   9.618   0.963   4.333  1.2547  2.0987 -0.5160
   93GLN   HE22 3495   9.721   0.845   4.411 -0.4044  1.1634  1.6417
   93GLN      C 3496   9.810   1.138   3.875 -0.4130  0.3449  0.3277
   93GLN      O 3497   9.690   1.162   3.863 -0.3674  0.5251  0.2229
   94GLN      N 3498   9.869   1.055   3.789 -0.8133  0.6654 -0.2610
   94GLN      H 3499   9.969   1.040   3.798 -0.8912 -0.2594 -0.8189
   94GLN     CA 3500   9.805   0.958   3.703  0.3345  0.0199 -0.4140
   94GLN     HA 3501   9.739   1.007   3.631  1.7930 -0.1334 -1.9207
   94GLN     CB 3502   9.909   0.898   3.609  0.3171  0.0338 -0.4430
   94GLN    HB1 3503   9.873   0.817   3.545  0.6616 -0.5247  0.0568
   94GLN    HB2 3504   9.991   0.859   3.669  0.7392 -1.3369 -1.8425
   94GLN     CG 3505   9.957   1.008   3.515 -0.5369  0.3173 -0.5586
   94GLN    HG1 3506   9.875   1.059   3.464 -0.2607  3.1698  1.5855
   94GLN    HG2 3507  10.014   1.089   3.562  0.8636 -0.6114 -0.6031
   94GLN     CD 3508  10.039   0.949   3.401 -0.1862 -0.1752 -0.0559
   94GLN    OE1 3509  10.084   0.835   3.403 -0.0995 -0.1373  0.1551
   94GLN    NE2 3510  10.058   1.020   3.290 -0.1516 -0.4007 -0.1949
   94GLN   HE21 3511  10.022   1.114   3.280  0.3851  0.0133  1.5587
   94GLN   HE22 3512  10.116   0.978   3.218  0.5895  3.8404 -2.4018
   94GLN      C 3513   9.737   0.851   3.786 -0.1032  0.5093 -0.1311
   94GLN      O 3514   9.793   0.792   3.879 -0.4762 -0.0367 -0.2452
   95SER      N 3515   9.617   0.813   3.743  0.1076  0.1477 -0.4126
   95SER      H 3516   9.572   0.865   3.668 -0.0631 -0.8560 -1.0332
   95SER     CA 3517   9.540   0.699   3.789  0.0456  0.3079 -0.1187
   95SER     HA 3518   9.526   0.712   3.896  1.2602  0.3573  0.0478
   95SER     CB 3519   9.409   0.686   3.712  0.0201 -0.6857  0.0845
   95SER    HB1 3520   9.417   0.649   3.610 -0.6638  1.1971 -0.6900
   95SER    HB2 3521   9.359   0.782   3.701  0.8271 -0.2185  0.4752
   95SER     OG 3522   9.326   0.605   3.792  0.3938 -0.8033  0.3581
   95SER     HG 3523   9.242   0.599   3.745  1.1634  1.1867 -1.4245
   95SER      C 3524   9.622   0.571   3.780 -0.1742  0.1707 -0.1764
   95SER      O 3525   9.708   0.555   3.693 -0.5707  0.3508 -0.6059
   96SER      N 3526   9.594   0.468   3.860  0.0482  0.2434 -0.0043
   96SER      H 3527   9.521   0.484   3.928  0.6115  0.1066  0.6465
   96SER     CA 3528   9.664   0.341   3.856  0.4231  0.4449  0.1057
   96SER     HA 3529   9.767   0.343   3.893  1.0448 -3.9636 -0.8320
   96SER     CB 3530   9.595   0.251   3.958  0.3717  0.2330 -0.1183
   96SER    HB1 3531   9.620   0.145   3.951  1.4928  0.5552 -1.5145
   96SER    HB2 3532   9.487   0.261   3.946  0.2772  1.6873  1.6246
   96SER     OG 3533   9.637   0.301   4.083 -0.1598  0.4059 -0.0065
   96SER     HG 3534   9.718   0.253   4.102 -1.0926 -0.6464  1.4895
   96SER      C 3535   9.659   0.275   3.719  0.1826  0.4228  0.1249
   96SER      O 3536   9.554   0.266   3.656  0.4131  0.0307 -0.2065
   97TYR      N 3537   9.763   0.204   3.675  0.1148  0.0786  0.5192
   97TYR      H 3538   9.838   0.185   3.739 -0.5359 -1.3594  0.9078
   97TYR     CA 3539   9.761   0.121   3.556  0.2397  0.2274  0.4139
   97TYR     HA 3540   9.715   0.176   3.474 -0.0977  0.7766  0.9614
   97TYR     CB 3541   9.903   0.086   3.512 -0.0659 -0.3378 -0.1392
   97TYR    HB1 3542   9.907  13.186   3.492 -0.7733 -0.4528  0.3042
   97TYR    HB2 3543   9.971   0.104   3.596  0.3799 -2.0190 -0.0921
   97TYR     CG 3544   9.964   0.164   3.398 -0.2183 -0.1672 -0.1028
   97TYR    CD1 3545  10.012   0.099   3.284  0.2166 -0.3443  0.1810
   97TYR    HD1 3546   9.991  13.201   3.269 -0.1429 -0.5716  1.9694
   97TYR    CE1 3547  10.067   0.172   3.179 -0.7957  0.0049 -0.1118
   97TYR    HE1 3548  10.099   0.122   3.089  2.9855 -0.7466  1.4830
   97TYR     CZ 3549  10.075   0.313   3.188  0.0466 -0.0657  0.3150
   97TYR     OH 3550  10.138   0.385   3.091  0.2622 -0.3533  0.2413
   97TYR     HH 3551  10.141   0.476   3.120 -2.0967 -0.1777  0.1149
   97TYR    CE2 3552  10.033   0.381   3.304  0.3230  0.3556  0.1700
   97TYR    HE2 3553  10.050   0.486   3.318  0.2741  0.6801 -1.9056
   97TYR    CD2 3554   9.980   0.303   3.408 -0.6132 -0.0837 -0.6206
   97TYR    HD2 3555   9.935   0.350   3.494  2.2755  1.1859  0.3163
   97TYR      C 3556   9.675   0.001   3.592 -0.0171  0.1612 -0.4145
   97TYR      O 3557   9.656  13.182   3.710  0.1454  0.3470 -0.3482
   98PRO      N 3558   9.610  13.142   3.495 -0.2174 -0.2802  0.0186
   98PRO     CD 3559   9.603  13.190   3.359  0.3565 -0.1068  0.0464
   98PRO    HD1 3560   9.702   0.008   3.321 -0.3448  4.6566  0.7296
   98PRO    HD2 3561   9.542   0.073   3.368  1.4096  0.5062  1.4862
   98PRO     CG 3562   9.532  13.076   3.286  0.4390  0.0405 -0.2667
   98PRO    HG1 3563   9.465  13.112   3.208 -0.9160  0.1539  0.9038
   98PRO    HG2 3564   9.596  12.994   3.252 -1.6279 -1.4650 -0.7280
   98PRO     CB 3565   9.444  13.010   3.392  0.0161  0.5299 -0.3118
   98PRO    HB1 3566   9.424  12.906   3.369 -1.2907  0.4735  0.9367
   98PRO    HB2 3567   9.351  13.067   3.391  0.3500  1.1046 -2.1361
   98PRO     CA 3568   9.523  13.029   3.522 -0.0968 -0.4027 -0.1013
   98PRO     HA 3569   9.456  13.040   3.607  1.9292  0.4620  1.4744
   98PRO      C 3570   9.618  12.912   3.536  0.7761  0.3968  0.8182
   98PRO      O 3571   9.714  12.892   3.462 -0.0816 -0.5977 -0.0625
   99GLY      N 3572   9.570  12.819   3.620  0.5400  0.2985  0.5750
   99GLY      H 3573   9.488  12.842   3.674  0.1384  0.0973  0.0652
   99GLY     CA 3574   9.636  12.691   3.641  0.4854  0.1868  0.0933
   99GLY    HA1 3575   9.573  12.608   3.611  0.5039 -0.1599  0.9930
   99GLY    HA2 3576   9.728  12.692   3.582 -0.1749 -0.7104 -0.9642
   99GLY      C 3577   9.667  12.659   3.786  0.0439 -0.0477  0.1374
   99GLY      O 3578   9.614  12.715   3.882 -0.6460  0.4033 -0.5040
  100TYR      N 3579   9.755  12.560   3.805 -0.7412 -0.7975 -0.0769
  100TYR      H 3580   9.801  12.514   3.728  0.2981 -1.2825  0.8041
  100TYR     CA 3581   9.786  12.496   3.931  0.4477 -0.2591 -0.0765
  100TYR     HA 3582   9.687  12.483   3.975  0.1453 -0.8131 -0.8978
  100TYR     CB 3583   9.848  12.359   3.906  0.5099 -0.2405 -0.0251
  100TYR    HB1 3584   9.775  12.318   3.836  0.8398 -1.3837  0.2648
  100TYR    HB2 3585   9.944  12.375   3.859  1.4083  0.0993  1.8356
  100TYR     CG 3586   9.863  12.281   4.035 -0.1143 -0.3210  0.0040
  100TYR    CD1 3587   9.756  12.198   4.070 -0.2739 -0.1117  0.0192
  100TYR    HD1 3588   9.670  12.197   4.005  1.3336 -0.3433 -2.2011
  100TYR    CE1 3589   9.757  12.128   4.192 -0.0746 -0.3975 -0.1465
  100TYR    HE1 3590   9.685  12.052   4.218  0.1758  0.0110  1.8864
  100TYR     CZ 3591   9.869  12.150   4.275 -0.4252  0.1558  0.1871
  100TYR     OH 3592   9.882  12.090   4.397  0.2141 -0.1188 -0.0157
  100TYR     HH 3593   9.805  12.038   4.420  0.0662  0.2186  0.2531
  100TYR    CE2 3594   9.979  12.227   4.233 -0.2230 -0.2359 -0.0079
  100TYR    HE2 3595  10.061  12.223   4.303  1.5331 -0.2044 -1.9801
  100TYR    CD2 3596   9.979  12.297   4.113  0.0657 -0.5756 -0.2103
  100TYR    HD2 3597  10.058  12.365   4.084 -0.5858 -0.0155 -0.7148
  100TYR      C 3598   9.877  12.586   4.013 -0.2138  0.6004 -0.2656
  100TYR      O 3599   9.968  12.653   3.965  0.2307 -0.2227 -0.5992
  101GLY      N 3600   9.863  12.586   4.146  0.0200 -0.0085 -0.2394
  101GLY      H 3601   9.799  12.520   4.187  1.2038  0.1288  1.9794
  101GLY     CA 3602   9.942  12.652   4.248  0.1452 -0.1633 -0.2353
  101GLY    HA1 3603   9.886  12.740   4.279  2.0487  1.8095 -1.9880
  101GLY    HA2 3604  10.036  12.686   4.203  2.3361 -0.0387  3.9628
  101GLY      C 3605   9.972  12.581   4.379  0.1356  0.2015 -0.0337
  101GLY      O 3606   9.922  12.469   4.392  0.8310 -0.1217 -0.0721
  102GLN      N 3607  10.047  12.642   4.471  0.0798  0.5634 -0.2303
  102GLN      H 3608  10.082  12.733   4.443 -1.2278  0.7478 -1.4213
  102GLN     CA 3609  10.055  12.614   4.612  0.0630 -0.0427 -0.3484
  102GLN     HA 3610  10.067  12.507   4.626  0.5939  0.1551  0.8532
  102GLN     CB 3611  10.183  12.674   4.671 -0.3758 -0.0468  0.6403
  102GLN    HB1 3612  10.268  12.614   4.639 -1.9262 -2.3109  0.4314
  102GLN    HB2 3613  10.191  12.679   4.779  0.6429 -0.0649  0.5719
  102GLN     CG 3614  10.210  12.819   4.635  0.2293 -0.3374 -0.0959
  102GLN    HG1 3615  10.126  12.885   4.656  1.9001  1.7919  0.3414
  102GLN    HG2 3616  10.238  12.819   4.529 -0.3300 -0.3984 -0.2478
  102GLN     CD 3617  10.321  12.877   4.722  0.0850  0.5006 -0.4555
  102GLN    OE1 3618  10.410  12.805   4.767 -0.4013 -0.1362 -0.4945
  102GLN    NE2 3619  10.320  13.009   4.741 -0.3554  0.4637 -0.2052
  102GLN   HE21 3620  10.250  13.066   4.695 -3.0168 -0.7570  2.0450
  102GLN   HE22 3621  10.386  13.047   4.808 -0.2815 -1.3704  0.8131
  102GLN      C 3622   9.930  12.668   4.681  0.2528  0.1732 -0.1719
  102GLN      O 3623   9.869  12.763   4.632  0.4817  0.2452 -0.3210
  103GLN      N 3624   9.887  12.602   4.789 -0.1461 -0.0472 -0.4625
  103GLN      H 3625   9.939  12.517   4.807 -0.4238  0.2074  1.8061
  103GLN     CA 3626   9.769  12.625   4.869  0.3363  0.2676  0.1717
  103GLN     HA 3627   9.678  12.616   4.808  0.9679 -0.3096 -0.7062
  103GLN     CB 3628   9.761  12.530   4.988 -0.3259 -0.2614 -0.2876
  103GLN    HB1 3629   9.849  12.541   5.050 -1.9048 -2.2245  2.4898
  103GLN    HB2 3630   9.676  12.554   5.051 -0.5919 -1.7977 -0.0173
  103GLN     CG 3631   9.753  12.383   4.946 -0.3952 -0.0409 -1.0635
  103GLN    HG1 3632   9.689  12.370   4.859 -0.5447  1.1087 -1.1386
  103GLN    HG2 3633   9.854  12.348   4.924 -0.1364 -0.2564  0.3705
  103GLN     CD 3634   9.703  12.293   5.057  0.2560  0.6126 -0.2274
  103GLN    OE1 3635   9.699  12.328   5.175 -0.2006  0.3311 -0.1574
  103GLN    NE2 3636   9.661  12.171   5.024  0.2823  0.3243  0.7648
  103GLN   HE21 3637   9.682  12.152   4.927  2.0223  1.1307  0.9402
  103GLN   HE22 3638   9.652  12.102   5.097  0.2173 -0.7448 -0.2232
  103GLN      C 3639   9.772  12.765   4.929 -0.3089  0.2661  0.2241
  103GLN      O 3640   9.871  12.796   4.996 -0.1835  0.1468  0.0944
  104PRO      N 3641   9.673  12.851   4.909  0.0843  0.6512 -0.0884
  104PRO     CD 3642   9.552  12.829   4.831  0.2144  0.1663 -0.1555
  104PRO    HD1 3643   9.481  12.777   4.895  0.4283  1.0649  0.8406
  104PRO    HD2 3644   9.569  12.780   4.735  1.1629  0.9092 -0.3861
  104PRO     CG 3645   9.485  12.965   4.816  0.4599  0.2661 -0.3624
  104PRO    HG1 3646   9.382  12.967   4.853 -0.1427 -1.5950 -1.7686
  104PRO    HG2 3647   9.484  12.989   4.710 -1.1920  0.3723 -0.3579
  104PRO     CB 3648   9.570  13.067   4.892  0.6617  0.2702 -0.5915
  104PRO    HB1 3649   9.520  13.150   4.941  0.8963 -0.4378  0.8836
  104PRO    HB2 3650   9.623  13.117   4.811 -1.9579  3.0925 -0.7288
  104PRO     CA 3651   9.664  12.980   4.975  0.2305  0.5259  0.1768
  104PRO     HA 3652   9.764  13.023   4.982  0.6633  0.4110 -3.2742
  104PRO      C 3653   9.602  12.972   5.113  0.2486 -0.2393  0.1483
  104PRO      O 3654   9.543  12.875   5.160  0.2576 -0.2738  0.0873
  105ALA      N 3655   9.619  13.086   5.181  0.2173 -0.4851  0.5711
  105ALA      H 3656   9.693  13.151   5.157 -1.0025  0.4092 -0.9103
  105ALA     CA 3657   9.561  13.111   5.312  0.2265  0.3908  0.4166
  105ALA     HA 3658   9.532  13.014   5.352 -0.1472 -0.5736 -1.9808
  105ALA     CB 3659   9.675  13.167   5.397  0.4850  0.1679  0.2218
  105ALA    HB1 3660   9.712   0.050   5.347 -1.8144  0.5570 -0.9483
  105ALA    HB2 3661   9.647  13.186   5.500  1.4356 -0.3817  0.5980
  105ALA    HB3 3662   9.743  13.082   5.387  2.2610  1.4198  1.2454
  105ALA      C 3663   9.443  13.206   5.312 -0.3176 -0.2650 -0.3264
  105ALA      O 3664   9.434   0.088   5.227 -0.2041  0.1420  0.0787
  106PRO      N 3665   9.349  13.202   5.407 -0.2448 -0.2606 -0.2532
  106PRO     CD 3666   9.334  13.106   5.514 -0.2097  0.1426  0.1181
  106PRO    HD1 3667   9.376  13.008   5.494 -0.6319 -0.0495  0.1628
  106PRO    HD2 3668   9.378  13.138   5.609  0.4503  1.3587 -0.5683
  106PRO     CG 3669   9.186  13.092   5.547 -0.2542  0.2473 -0.0379
  106PRO    HG1 3670   9.166  13.066   5.651 -0.8125  0.6757 -0.0344
  106PRO    HG2 3671   9.144  13.029   5.469  0.8098  0.0161 -0.4422
  106PRO     CB 3672   9.143   0.027   5.511  0.3354  0.4907  0.2039
  106PRO    HB1 3673   9.035   0.028   5.493  0.3526 -2.8792 -0.6125
  106PRO    HB2 3674   9.181   0.096   5.587  1.9853  1.1454 -1.1488
  106PRO     CA 3675   9.221   0.060   5.384 -0.0619  0.1440 -0.1354
  106PRO     HA 3676   9.176   0.015   5.296  1.0841 -0.4747 -0.4202
  106PRO      C 3677   9.221   0.212   5.376 -0.0285  0.1563  0.0798
  106PRO      O 3678   9.286   0.280   5.455 -0.5601  0.7385  0.0310
  107SER      N 3679   9.141   0.265   5.282 -0.1287  0.3811  0.2903
  107SER      H 3680   9.108   0.198   5.215 -1.5859 -1.1525  2.3929
  107SER     CA 3681   9.111   0.406   5.270  0.1136  0.3561 -0.6084
  107SER     HA 3682   9.196   0.461   5.310  1.6584 -2.5207  0.3449
  107SER     CB 3683   9.087   0.438   5.122 -0.0287  0.6664 -0.5180
  107SER    HB1 3684   9.048   0.539   5.111 -2.9954 -0.3691 -0.3923
  107SER    HB2 3685   9.012   0.371   5.082  2.1237 -1.1255 -1.7862
  107SER     OG 3686   9.206   0.422   5.048  0.3495  0.1847  0.1818
  107SER     HG 3687   9.187   0.447   4.958  0.9642  0.2995  0.0780
  107SER      C 3688   8.986   0.442   5.347 -0.0176  0.3192 -0.8023
  107SER      O 3689   8.884   0.374   5.356  0.3134 -0.0360  0.5152
  108SER      N 3690   9.004   0.555   5.416 -0.3654  0.0932 -0.3321
  108SER      H 3691   9.100   0.587   5.419 -0.5067  0.4673  1.1802
  108SER     CA 3692   8.908   0.628   5.497  0.1946  0.3811  0.0801
  108SER     HA 3693   8.964   0.695   5.563  1.4729 -1.5815  1.1003
  108SER     CB 3694   8.813   0.705   5.405 -0.1405 -0.4108 -0.2475
  108SER    HB1 3695   8.741   0.648   5.347  0.5561 -0.3349 -1.2168
  108SER    HB2 3696   8.754   0.776   5.462  0.7192  0.5671 -0.5421
  108SER     OG 3697   8.885   0.772   5.304  0.5999 -0.5048  0.2060
  108SER     HG 3698   8.878   0.868   5.314  1.4497  0.2295 -4.1182
  108SER      C 3699   8.843   0.536   5.600 -0.0397 -0.1431 -0.5315
  108SER      O 3700   8.723   0.543   5.626  0.0602  0.1132 -0.1375
  109THR      N 3701   8.923   0.448   5.661 -0.3357 -0.1945 -0.2219
  109THR      H 3702   9.021   0.466   5.648 -0.6580  0.5339 -1.9835
  109THR     CA 3703   8.890   0.338   5.750 -0.2247  0.2399  0.3678
  109THR     HA 3704   8.802   0.362   5.810  0.2808  1.5648  0.6217
  109THR     CB 3705   8.852   0.225   5.655 -0.5235 -0.0629  0.8454
  109THR     HB 3706   8.926   0.215   5.575 -0.7479 -0.5562  0.6939
  109THR    CG2 3707   8.849   0.084   5.713  0.4413 -0.5213 -0.1790
  109THR   HG21 3708   8.780   0.080   5.797 -0.2698  2.9935 -0.4322
  109THR   HG22 3709   8.948   0.048   5.741  0.7866  1.4388  1.3241
  109THR   HG23 3710   8.821   0.014   5.634  0.0370  1.4272 -1.8248
  109THR    OG1 3711   8.742   0.250   5.571  0.4691  0.2868 -0.3839
  109THR    HG1 3712   8.776   0.255   5.481  0.7727 -0.1816 -0.2950
  109THR      C 3713   9.003   0.319   5.849 -0.1317 -0.1417  0.1894
  109THR      O 3714   9.118   0.353   5.822 -0.3559  0.0405 -0.5503
  110SER      N 3715   8.972   0.261   5.966  0.0355 -0.0847  0.2625
  110SER      H 3716   8.879   0.229   5.988 -1.0904  3.2331  1.0132
  110SER     CA 3717   9.064   0.232   6.074  0.3991 -0.0375 -0.0309
  110SER     HA 3718   9.157   0.188   6.040  0.3108  0.6481 -1.1963
  110SER     CB 3719   9.088   0.350   6.168  0.0455 -0.1856  0.2486
  110SER    HB1 3720   8.997   0.387   6.214  0.5918 -0.0860  1.2866
  110SER    HB2 3721   9.143   0.308   6.253  0.4922 -2.0948 -0.9142
  110SER     OG 3722   9.165   0.460   6.125 -0.1201 -0.4716 -0.7856
  110SER     HG 3723   9.131   0.549   6.133  0.3641 -0.4832  2.1848
  110SER      C 3724   9.006   0.120   6.160  0.1027 -0.2016 -0.4434
  110SER      O 3725   8.890   0.135   6.197  0.1204  0.1761 -0.5289
  111GLY      N 3726   9.085   0.016   6.188 -0.1489 -0.2652  0.0330
  111GLY      H 3727   9.181   0.022   6.157 -0.0150  0.1374  0.5153
  111GLY     CA 3728   9.049  13.104   6.262 -0.4619 -0.2277 -0.0593
  111GLY    HA1 3729   8.950  13.065   6.240 -1.6045  0.7519  2.8579
  111GLY    HA2 3730   9.118  13.028   6.225 -2.6796 -1.8759 -1.0544
  111GLY      C 3731   9.058  13.112   6.414 -0.3222  0.1362 -0.0862
  111GLY      O 3732   9.094   0.003   6.479 -0.4057 -0.0510  0.2427
  112SER      N 3733   9.013  13.004   6.478 -0.4889 -0.0003 -0.4328
  112SER      H 3734   8.990  12.928   6.414 -1.1705  0.1506 -0.3779
  112SER     CA 3735   8.995  12.982   6.620  0.2760  0.1100 -0.3166
  112SER     HA 3736   9.043  13.059   6.681 -2.6139  0.4626  1.7269
  112SER     CB 3737   8.848  13.007   6.651  0.3114  0.0875 -0.1332
  112SER    HB1 3738   8.780  12.961   6.579  1.9280  0.7663 -2.1698
  112SER    HB2 3739   8.830  12.954   6.745 -2.9016 -0.3090 -0.8655
  112SER     OG 3740   8.825  13.145   6.665 -0.0511 -0.0315  0.5442
  112SER     HG 3741   8.805  13.189   6.582  1.4291 -1.7618 -0.8183
  112SER      C 3742   9.046  12.844   6.659  0.0271  0.0211 -0.2986
  112SER      O 3743   8.993  12.743   6.615  0.1489 -0.4961  0.7104
  113TYR      N 3744   9.158  12.834   6.732 -0.0607 -0.2981 -0.2065
  113TYR      H 3745   9.183  12.920   6.779 -1.0470  0.5045 -1.0788
  113TYR     CA 3746   9.239  12.716   6.749 -0.1767 -0.3247  0.1708
  113TYR     HA 3747   9.200  12.637   6.685  1.7446 -1.1303 -0.0847
  113TYR     CB 3748   9.373  12.745   6.683 -0.2570 -0.7226 -0.1692
  113TYR    HB1 3749   9.430  12.652   6.671 -1.3870 -1.3483 -0.8701
  113TYR    HB2 3750   9.438  12.805   6.746 -1.0294 -0.3342  0.2626
  113TYR     CG 3751   9.372  12.825   6.555  0.0556 -0.2025  0.1557
  113TYR    CD1 3752   9.411  12.770   6.433 -0.7316 -0.4236  0.0012
  113TYR    HD1 3753   9.428  12.664   6.440 -2.3909 -0.6212  1.5383
  113TYR    CE1 3754   9.420  12.843   6.314 -1.1458 -0.0472  0.1992
  113TYR    HE1 3755   9.436  12.788   6.222  0.2799  0.0953  0.3412
  113TYR     CZ 3756   9.417  12.984   6.319 -0.5077 -0.0260  0.1162
  113TYR     OH 3757   9.430  13.066   6.210  1.1799  0.4367  0.6437
  113TYR     HH 3758   9.441  13.016   6.129 -1.3439  0.8053  0.0046
  113TYR    CE2 3759   9.380  13.038   6.444  0.2630  0.1150  0.2891
  113TYR    HE2 3760   9.376  13.144   6.462  3.6896  0.2977  0.6451
  113TYR    CD2 3761   9.364  12.965   6.563  0.9413 -0.1495  0.2194
  113TYR    HD2 3762   9.355  13.014   6.658 -2.0766  1.7998 -0.9214
  113TYR      C 3763   9.244  12.673   6.895 -0.5937  0.4309  0.4130
  113TYR      O 3764   9.324  12.731   6.967 -0.1244  0.0355  0.2188
  114GLY      N 3765   9.167  12.572   6.937  0.1161 -0.1261  0.4031
  114GLY      H 3766   9.107  12.528   6.869  1.9089 -3.4713  0.7724
  114GLY     CA 3767   9.166  12.519   7.072  0.3590 -0.5024  0.2582
  114GLY    HA1 3768   9.076  12.551   7.124  1.5382 -0.3888  2.3333
  114GLY    HA2 3769   9.246  12.563   7.133 -1.2117  1.5549  0.9613
  114GLY      C 3770   9.186  12.369   7.064 -0.2828 -0.5810  0.0884
  114GLY      O 3771   9.163  12.310   6.958 -0.0940  0.3838 -0.5075
  115SER      N 3772   9.235  12.315   7.176 -0.4600 -0.4385  0.2351
  115SER      H 3773   9.292  12.368   7.241  0.1885 -0.1894 -0.5178
  115SER     CA 3774   9.251  12.172   7.194 -0.1748 -0.4675 -0.2270
  115SER     HA 3775   9.169  12.121   7.143  0.1243 -0.6008 -0.5720
  115SER     CB 3776   9.390  12.135   7.143  0.0727  0.0625  0.0483
  115SER    HB1 3777   9.416  12.188   7.052  1.5354  1.0422  1.0011
  115SER    HB2 3778   9.465  12.155   7.220  0.4632 -0.6814 -0.1357
  115SER     OG 3779   9.394  11.995   7.127  0.4587  0.0477  0.2437
  115SER     HG 3780   9.335  11.970   7.055  0.6948 -0.7390  0.3121
  115SER      C 3781   9.232  12.143   7.342  0.3634 -0.2753 -0.1190
  115SER      O 3782   9.285  12.213   7.428  0.0751 -0.1418 -0.0505
  116SER      N 3783   9.153  12.040   7.375 -0.0418 -0.0253 -0.3008
  116SER      H 3784   9.094  12.007   7.300 -0.2785  0.5389 -0.3678
  116SER     CA 3785   9.124  11.992   7.508  0.1708  0.2104 -0.1658
  116SER     HA 3786   9.081  12.075   7.564  0.8274  0.8007 -0.5320
  116SER     CB 3787   9.029  11.872   7.499  0.1775  0.2053 -0.1389
  116SER    HB1 3788   9.006  11.824   7.594 -1.3452 -0.4387 -0.7988
  116SER    HB2 3789   9.070  11.789   7.441  0.4130 -0.6134  1.1551
  116SER     OG 3790   8.903  11.895   7.441  0.0718 -0.0728 -0.0243
  116SER     HG 3791   8.918  11.909   7.347 -0.4062 -0.7264 -0.2019
  116SER      C 3792   9.248  11.948   7.584 -0.3445 -0.5567  0.2416
  116SER      O 3793   9.341  11.905   7.517  0.1383  0.6326  0.1367
  117SER      N 3794   9.251  11.949   7.718 -0.4390  0.9163  0.2467
  117SER      H 3795   9.171  11.985   7.768 -0.5570  2.9387 -1.2688
  117SER     CA 3796   9.353  11.883   7.798 -0.3098  0.4644 -0.2837
  117SER     HA 3797   9.447  11.891   7.743 -0.0462 -0.0497  0.0874
  117SER     CB 3798   9.382  11.947   7.933 -0.2075 -0.1470 -0.0125
  117SER    HB1 3799   9.312  11.905   8.004 -1.2720  1.3626 -0.1311
  117SER    HB2 3800   9.355  12.052   7.919 -1.2212 -0.6576 -2.2589
  117SER     OG 3801   9.520  11.934   7.962 -0.1606  0.2230 -0.0592
  117SER     HG 3802   9.539  11.868   8.030  1.2207  0.6505 -0.0044
  117SER      C 3803   9.326  11.733   7.806  0.0885  0.4083  0.0554
  117SER      O 3804   9.229  11.686   7.864  0.5148 -0.3167  0.1858
  118GLN      N 3805   9.419  11.652   7.755 -0.4389  0.0143 -0.2903
  118GLN      H 3806   9.502  11.694   7.716  0.6635 -2.0051 -0.2483
  118GLN     CA 3807   9.410  11.508   7.749  0.0251 -0.0368  0.1841
  118GLN     HA 3808   9.338  11.473   7.823 -1.0421 -0.0215 -0.8068
  118GLN     CB 3809   9.345  11.487   7.612  0.0889  0.1962  0.1183
  118GLN    HB1 3810   9.401  11.534   7.531 -0.1740 -1.1163 -0.8578
  118GLN    HB2 3811   9.247  11.535   7.607 -0.6625 -1.0353  1.9918
  118GLN     CG 3812   9.311  11.346   7.566 -0.1821  0.1819  0.3511
  118GLN    HG1 3813   9.271  11.345   7.464  2.4982 -0.1392 -0.7944
  118GLN    HG2 3814   9.406  11.292   7.563  0.2270  0.8884 -2.0703
  118GLN     CD 3815   9.209  11.277   7.655 -0.2055 -0.1291  0.0866
  118GLN    OE1 3816   9.224  11.258   7.775  0.2600 -0.4992 -0.0280
  118GLN    NE2 3817   9.101  11.224   7.596 -0.3215  0.1497  0.0450
  118GLN   HE21 3818   9.096  11.226   7.495  0.1681 -1.6208 -0.0519
  118GLN   HE22 3819   9.033  11.177   7.655  0.6683 -1.0151  0.2954
  118GLN      C 3820   9.538  11.428   7.771  0.0684 -0.0243 -0.0187
  118GLN      O 3821   9.649  11.476   7.750  0.2260 -0.2116  0.3753
  119SER      N 3822   9.521  11.302   7.813 -0.1146 -0.2389 -0.7238
  119SER      H 3823   9.426  11.269   7.823 -0.7244  2.0081  2.5045
  119SER     CA 3824   9.626  11.219   7.867 -0.1708  0.5980  0.7112
  119SER     HA 3825   9.690  11.278   7.934  1.4879 -0.1742 -0.1401
  119SER     CB 3826   9.592  11.093   7.946 -0.3160  0.3846  0.3065
  119SER    HB1 3827   9.680  11.042   7.986  0.2162  0.4266 -0.7721
  119SER    HB2 3828   9.531  11.023   7.888  2.7785 -1.6566 -0.7685
  119SER     OG 3829   9.514  11.136   8.055 -0.3477 -0.2304  0.5344
  119SER     HG 3830   9.476  11.066   8.108 -0.6056 -1.3878 -1.1299
  119SER      C 3831   9.718  11.164   7.759 -0.0081  0.4112  0.9436
  119SER      O 3832   9.676  11.153   7.644 -0.1872 -0.0008  1.0463
  120SER      N 3833   9.847  11.154   7.793  0.1144 -0.1465  0.3352
  120SER      H 3834   9.877  11.168   7.888  2.2075  1.1561 -0.4518
  120SER     CA 3835   9.952  11.101   7.709  0.0268 -0.0284  0.1479
  120SER     HA 3836   9.905  11.025   7.646  0.8506  0.2184 -0.7834
  120SER     CB 3837   9.999  11.213   7.618 -0.1568  0.8014  1.0591
  120SER    HB1 3838  10.058  11.159   7.544 -1.7628  0.8721 -0.3477
  120SER    HB2 3839   9.910  11.250   7.567  1.0733 -0.3360 -2.2353
  120SER     OG 3840  10.088  11.303   7.680  0.7114  0.2389  0.6452
  120SER     HG 3841  10.127  11.361   7.614 -0.8502  0.6750  0.0785
  120SER      C 3842  10.065  11.039   7.791  0.1213 -0.1329 -0.0630
  120SER      O 3843  10.059  11.029   7.913  0.1266 -0.4946 -0.0915
  121SER      N 3844  10.167  10.981   7.727  0.6253  0.3524  0.2947
  121SER      H 3845  10.177  10.989   7.627 -1.0278 -0.6372  0.0085
  121SER     CA 3846  10.256  10.893   7.800  0.7396  0.4944  0.3263
  121SER     HA 3847  10.234  10.881   7.906 -0.4146  0.8787  0.1419
  121SER     CB 3848  10.256  10.751   7.744 -0.2105  0.2857  0.8347
  121SER    HB1 3849  10.259  10.747   7.635 -0.8781 -0.6959  0.8404
  121SER    HB2 3850  10.336  10.690   7.786 -0.2771  0.3255  1.0210
  121SER     OG 3851  10.136  10.684   7.773 -0.4680  0.7024  0.7331
  121SER     HG 3852  10.070  10.705   7.706 -0.3978  0.6719  0.6539
  121SER      C 3853  10.400  10.943   7.790  0.8092  0.2272 -0.0295
  121SER      O 3854  10.438  11.027   7.709  0.3775  0.4619  0.0083
  122TYR      N 3855  10.483  10.895   7.883  0.3382 -0.0515  0.2522
  122TYR      H 3856  10.444  10.818   7.936  0.3114 -0.4664 -0.3440
  122TYR     CA 3857  10.627  10.907   7.881  0.3649 -0.3986 -0.1251
  122TYR     HA 3858  10.648  11.012   7.905 -0.6584 -0.8183  3.0519
  122TYR     CB 3859  10.680  10.827   7.999 -0.1049 -0.0776  0.3084
  122TYR    HB1 3860  10.660  10.721   7.983  0.0788  0.0214 -0.6492
  122TYR    HB2 3861  10.617  10.844   8.086  0.5516  0.8946  0.6057
  122TYR     CG 3862  10.825  10.859   8.030 -0.0931  0.3124 -0.1332
  122TYR    CD1 3863  10.856  10.962   8.120  0.2410 -0.0767  0.1981
  122TYR    HD1 3864  10.784  11.025   8.170  0.2548  0.2148 -0.1507
  122TYR    CE1 3865  10.989  10.989   8.153  0.1980  0.0045  0.3047
  122TYR    HE1 3866  11.020  11.065   8.224  0.4392 -0.0404  0.2497
  122TYR     CZ 3867  11.092  10.911   8.097 -0.0764  0.0113 -0.2045
  122TYR     OH 3868  11.221  10.931   8.134 -0.2159  0.1711  0.1920
  122TYR     HH 3869  11.215  10.978   8.218 -2.7962  0.2015  0.0702
  122TYR    CE2 3870  11.058  10.801   8.014  0.1794 -0.6423  0.5450
  122TYR    HE2 3871  11.137  10.738   7.977  0.7692 -0.6579  1.7591
  122TYR    CD2 3872  10.925  10.777   7.977  0.1478  0.6953 -0.2726
  122TYR    HD2 3873  10.889  10.693   7.920 -0.2669  0.1159  0.8076
  122TYR      C 3874  10.686  10.880   7.743  0.0872  0.2408 -0.3771
  122TYR      O 3875  10.638  10.793   7.671  0.8773 -0.3458 -0.2233
  123GLY      N 3876  10.808  10.930   7.722  0.1864  0.2138  0.1338
  123GLY      H 3877  10.835  10.999   7.790 -1.8348  0.5810  0.6222
  123GLY     CA 3878  10.897  10.912   7.609 -0.3268 -0.5716 -0.1520
  123GLY    HA1 3879  10.998  10.934   7.642 -2.0349  2.9178  3.5849
  123GLY    HA2 3880  10.893  10.808   7.578  0.9646 -0.5339 -0.4815
  123GLY      C 3881  10.863  11.001   7.490  0.5143  0.0109  0.0337
  123GLY      O 3882  10.771  11.083   7.488  0.3827 -0.1398 -0.3433
  124GLN      N 3883  10.940  10.990   7.381  0.3725 -0.5652 -0.0129
  124GLN      H 3884  11.022  10.931   7.379  1.4714  0.9285 -0.8952
  124GLN     CA 3885  10.903  11.056   7.258 -0.1088 -0.7996  0.0051
  124GLN     HA 3886  10.892  11.163   7.274  2.1815 -0.2365 -1.6813
  124GLN     CB 3887  11.017  11.046   7.157 -0.0585 -0.0153 -0.0238
  124GLN    HB1 3888  11.113  11.082   7.192  1.8513 -2.5537 -2.2319
  124GLN    HB2 3889  11.036  10.940   7.138  2.4128 -0.2024  2.7399
  124GLN     CG 3890  11.001  11.137   7.036 -0.5648 -0.6410 -0.4351
  124GLN    HG1 3891  10.905  11.111   6.991 -0.0823 -0.0916 -1.8177
  124GLN    HG2 3892  11.080  11.115   6.965 -0.5950 -0.4336 -0.5354
  124GLN     CD 3893  11.003  11.287   7.063 -0.0643 -0.8042  0.4807
  124GLN    OE1 3894  11.067  11.348   7.148 -0.1378 -0.2780  0.1617
  124GLN    NE2 3895  10.940  11.361   6.972  0.7314 -0.7695 -0.0521
  124GLN   HE21 3896  10.966  11.457   6.989  0.8889 -0.8870  0.3626
  124GLN   HE22 3897  10.872  11.335   6.902 -2.2917  0.2869  2.2795
  124GLN      C 3898  10.767  11.001   7.214 -0.5827 -0.1954  0.6974
  124GLN      O 3899  10.760  10.878   7.209  0.4302 -0.2221 -0.7021
  125PRO      N 3900  10.680  11.084   7.157 -0.0946 -0.1654 -0.0181
  125PRO     CD 3901  10.677  11.229   7.169 -0.5248 -0.1479 -0.3013
  125PRO    HD1 3902  10.680  11.256   7.274 -1.1922  1.0151 -0.5696
  125PRO    HD2 3903  10.752  11.289   7.117  0.5462 -1.0035  0.2217
  125PRO     CG 3904  10.537  11.272   7.129 -0.4072  0.1814 -0.3605
  125PRO    HG1 3905  10.533  11.372   7.085 -1.3589 -0.2406 -1.2724
  125PRO    HG2 3906  10.465  11.276   7.211 -0.6608  0.1862 -0.5823
  125PRO     CB 3907  10.491  11.161   7.035 -0.3915 -0.2421  0.1285
  125PRO    HB1 3908  10.521  11.175   6.931  0.2368 -1.7355  0.0795
  125PRO    HB2 3909  10.383  11.151   7.036 -0.4790 -0.0609 -1.9409
  125PRO     CA 3910  10.564  11.036   7.084 -0.1606 -0.1333  0.0659
  125PRO     HA 3911  10.499  10.992   7.159  1.8220  1.6375  3.0710
  125PRO      C 3912  10.592  10.939   6.970 -0.2700  0.0181 -0.0898
  125PRO      O 3913  10.685  10.961   6.893  0.1025  0.6721  0.5323
  126GLN      N 3914  10.510  10.834   6.970 -0.3920  0.1136 -0.1367
  126GLN      H 3915  10.454  10.818   7.052  0.5175  2.9839  1.1922
  126GLN     CA 3916  10.488  10.747   6.856 -0.5409 -0.1016  0.0543
  126GLN     HA 3917  10.581  10.692   6.841 -0.8942 -0.9711  0.9504
  126GLN     CB 3918  10.375  10.647   6.879 -0.3734 -0.5271 -0.9243
  126GLN    HB1 3919  10.299  10.694   6.941  0.1012  0.0573 -0.7798
  126GLN    HB2 3920  10.329  10.607   6.789 -0.3100 -0.8493 -0.8139
  126GLN     CG 3921  10.426  10.525   6.955 -0.0254  0.1488 -0.0528
  126GLN    HG1 3922  10.487  10.571   7.033  0.9410  2.5153 -2.1044
  126GLN    HG2 3923  10.485  10.454   6.898  1.1635 -0.4727  1.8359
  126GLN     CD 3924  10.326  10.438   7.031 -0.1921 -0.0763 -0.5242
  126GLN    OE1 3925  10.301  10.324   6.994 -0.0484 -0.1904 -0.2771
  126GLN    NE2 3926  10.265  10.493   7.137  0.2178  0.4133 -0.5373
  126GLN   HE21 3927  10.189  10.443   7.181  0.9065  0.2327  0.4562
  126GLN   HE22 3928  10.269  10.590   7.163  0.8846  0.0710  0.6689
  126GLN      C 3929  10.454  10.833   6.734 -0.2291 -0.3563 -0.2138
  126GLN      O 3930  10.372  10.924   6.745  0.2782  0.1168 -0.3177
  127SER      N 3931  10.515  10.806   6.619  0.5723 -0.0019  0.1229
  127SER      H 3932  10.584  10.731   6.617  2.5633  1.6597  1.7032
  127SER     CA 3933  10.493  10.888   6.502  0.0803 -0.6403 -0.2356
  127SER     HA 3934  10.528  10.988   6.526  1.1312 -1.2429  0.8607
  127SER     CB 3935  10.578  10.838   6.386  0.0870 -0.0707 -0.4795
  127SER    HB1 3936  10.546  10.738   6.357 -2.8336  0.5128  0.3986
  127SER    HB2 3937  10.571  10.914   6.308  0.8347  0.7874  0.2704
  127SER     OG 3938  10.710  10.837   6.435 -0.0521  0.8112 -0.0696
  127SER     HG 3939  10.770  10.861   6.365 -0.8341 -0.1968 -1.1181
  127SER      C 3940  10.350  10.886   6.449 -0.1849  0.4848  0.4061
  127SER      O 3941  10.279  10.789   6.474  0.4477 -0.0974 -0.0225
  128GLY      N 3942  10.311  10.985   6.368  0.1958  0.1869 -0.1485
  128GLY      H 3943  10.375  11.059   6.345  0.1623  0.2373 -0.0807
  128GLY     CA 3944  10.183  10.990   6.300  0.5165  0.2138 -0.7602
  128GLY    HA1 3945  10.107  10.969   6.376  0.4860  0.5533 -0.6964
  128GLY    HA2 3946  10.155  11.091   6.271 -2.9651  0.6082  2.9195
  128GLY      C 3947  10.165  10.903   6.176 -0.3431 -0.3705 -0.2387
  128GLY      O 3948  10.261  10.848   6.124 -0.2860 -0.6196  0.1239
  129SER      N 3949  10.054  10.899   6.102 -0.2193  0.1351 -0.4539
  129SER      H 3950   9.971  10.945   6.135 -0.4672  0.5721 -1.6251
  129SER     CA 3951  10.043  10.836   5.971  0.1585  0.0087 -0.4267
  129SER     HA 3952  10.086  10.736   5.978 -0.5163 -0.2345  0.5319
  129SER     CB 3953   9.895  10.828   5.933  0.1812  0.3248 -0.5864
  129SER    HB1 3954   9.879  10.735   5.878 -0.9065  1.2273 -1.8440
  129SER    HB2 3955   9.858  10.913   5.876 -0.8928 -0.4617 -1.0968
  129SER     OG 3956   9.816  10.802   6.046  0.4452  0.1077 -0.4478
  129SER     HG 3957   9.728  10.834   6.024 -0.2815  0.0320  2.0281
  129SER      C 3958  10.112  10.916   5.862  1.1992  0.2649  0.4031
  129SER      O 3959  10.138  10.858   5.757  0.6563  0.2301  0.2855
  130TYR      N 3960  10.149  11.039   5.900  0.0260  0.6757  0.2513
  130TYR      H 3961  10.125  11.073   5.992  0.0882 -0.0164  0.5341
  130TYR     CA 3962  10.213  11.132   5.810  0.6200 -0.2102 -0.2606
  130TYR     HA 3963  10.264  11.072   5.734  1.7443  0.0990  0.2259
  130TYR     CB 3964  10.119  11.229   5.740  0.4215 -0.4576 -0.3348
  130TYR    HB1 3965  10.088  11.309   5.807  4.0844  0.1497  0.8118
  130TYR    HB2 3966  10.190  11.288   5.682 -0.1203  1.7248  1.0777
  130TYR     CG 3967  10.007  11.167   5.659  0.1312  0.2064 -0.4540
  130TYR    CD1 3968  10.035  11.099   5.540 -0.3079 -0.0860 -0.3936
  130TYR    HD1 3969  10.137  11.094   5.506  1.0707  1.3707  3.0237
  130TYR    CE1 3970   9.942  11.016   5.477 -0.2500 -0.0225 -0.5617
  130TYR    HE1 3971   9.983  10.961   5.393  1.2841  2.6572 -1.7052
  130TYR     CZ 3972   9.810  11.006   5.525 -0.1013  0.1165 -0.1220
  130TYR     OH 3973   9.721  10.918   5.471  0.1732 -0.0098 -0.3683
  130TYR     HH 3974   9.634  10.946   5.500  0.1152 -1.2549  0.7522
  130TYR    CE2 3975   9.779  11.082   5.639  0.0550 -0.2868  0.1954
  130TYR    HE2 3976   9.677  11.080   5.675  0.6893  0.2252  2.1827
  130TYR    CD2 3977   9.876  11.156   5.708  0.2014  0.0030 -0.3109
  130TYR    HD2 3978   9.844  11.205   5.799  0.8142 -1.0426  0.5036
  130TYR      C 3979  10.322  11.211   5.881  0.4319 -0.3094  0.1397
  130TYR      O 3980  10.322  11.230   6.003 -0.1431 -0.2022  0.1233
  131SER      N 3981  10.425  11.242   5.802  0.2849 -0.2249 -0.0165
  131SER      H 3982  10.417  11.207   5.707 -0.0057  0.3421 -0.2110
  131SER     CA 3983  10.557  11.277   5.849 -0.0942  0.2184  0.7296
  131SER     HA 3984  10.562  11.252   5.955 -1.7211 -0.6006  0.6521
  131SER     CB 3985  10.666  11.197   5.778 -0.5188  0.4158 -0.1532
  131SER    HB1 3986  10.755  11.221   5.837  0.0945 -0.4148 -0.7266
  131SER    HB2 3987  10.687  11.235   5.678 -1.8878  1.0401 -0.2241
  131SER     OG 3988  10.640  11.059   5.769 -0.0773  0.3348 -0.1998
  131SER     HG 3989  10.619  11.029   5.857 -0.1056 -1.3444 -0.7519
  131SER      C 3990  10.580  11.426   5.828 -0.2234  0.1499  0.0843
  131SER      O 3991  10.513  11.489   5.747 -0.0891 -0.2019 -0.3013
  132GLN      N 3992  10.677  11.480   5.902 -0.1171  0.3163 -0.1798
  132GLN      H 3993  10.710  11.419   5.975 -1.1646 -0.9229 -0.7020
  132GLN     CA 3994  10.721  11.618   5.898  0.5631  0.1205  0.3731
  132GLN     HA 3995  10.679  11.673   5.813  0.1060 -0.2389  0.3643
  132GLN     CB 3996  10.689  11.685   6.031  0.3123  0.0819  0.3337
  132GLN    HB1 3997  10.702  11.791   6.014  2.1682 -0.2184 -0.3450
  132GLN    HB2 3998  10.758  11.663   6.113  0.6080  3.0748  0.9777
  132GLN     CG 3999  10.547  11.670   6.084  0.3557 -0.7453  0.2312
  132GLN    HG1 4000  10.476  11.714   6.014  1.0402 -0.3678 -0.2354
  132GLN    HG2 4001  10.501  11.571   6.083 -1.7858  0.1608  1.8874
  132GLN     CD 4002  10.527  11.739   6.218 -0.2452  0.1017 -0.2850
  132GLN    OE1 4003  10.603  11.710   6.311 -0.3349 -0.0505 -0.2585
  132GLN    NE2 4004  10.423  11.819   6.238  0.2470  0.6536  0.1011
  132GLN   HE21 4005  10.423  11.874   6.323 -0.1605  1.7783 -0.5959
  132GLN   HE22 4006  10.351  11.830   6.168  0.1780 -0.3103  0.0184
  132GLN      C 4007  10.873  11.615   5.881  0.4614 -0.6094 -0.4694
  132GLN      O 4008  10.937  11.527   5.937 -0.0063 -0.7923 -0.2113
  133GLN      N 4009  10.935  11.725   5.839 -0.1607 -0.3552 -0.7344
  133GLN      H 4010  10.887  11.812   5.819  2.2157  0.9064 -1.3463
  133GLN     CA 4011  11.077  11.724   5.812  0.0640 -0.3760  0.4296
  133GLN     HA 4012  11.131  11.657   5.879  1.4300 -0.7232 -0.9659
  133GLN     CB 4013  11.105  11.670   5.672  0.5325  0.8814  0.0243
  133GLN    HB1 4014  11.210  11.673   5.642  0.9446 -0.3613  1.2257
  133GLN    HB2 4015  11.084  11.563   5.676 -0.3362  1.0663  0.6496
  133GLN     CG 4016  11.030  11.741   5.560 -0.0634  0.3439  0.0836
  133GLN    HG1 4017  11.065  11.843   5.552  0.1655  0.1556 -1.9643
  133GLN    HG2 4018  10.923  11.735   5.583  0.2052 -0.4878  1.2074
  133GLN     CD 4019  11.053  11.676   5.424  0.0053  0.6649 -0.0594
  133GLN    OE1 4020  10.988  11.576   5.393  0.6773  0.0209  0.5435
  133GLN    NE2 4021  11.141  11.734   5.343 -0.3659  0.2085 -0.8027
  133GLN   HE21 4022  11.194  11.808   5.387  0.0538 -0.1514 -0.7043
  133GLN   HE22 4023  11.181  11.678   5.269 -1.2045  1.0690 -1.9524
  133GLN      C 4024  11.139  11.863   5.821  0.1287 -0.3867  0.1523
  133GLN      O 4025  11.069  11.960   5.792 -0.0284 -0.6667 -0.4143
  134PRO      N 4026  11.267  11.880   5.858  0.1880  0.5071 -0.4252
  134PRO     CD 4027  11.353  11.774   5.906 -0.0073  0.5051 -0.0710
  134PRO    HD1 4028  11.298  11.716   5.980  0.7026 -0.4576 -0.2646
  134PRO    HD2 4029  11.379  11.710   5.821 -3.6758  0.3912 -1.2983
  134PRO     CG 4030  11.471  11.843   5.973  0.2983  0.0651 -0.1415
  134PRO    HG1 4031  11.563  11.786   5.961 -0.6746 -1.3843 -1.0145
  134PRO    HG2 4032  11.448  11.853   6.080  1.1732 -0.5591  0.1149
  134PRO     CB 4033  11.482  11.976   5.899  0.1831 -0.0614 -0.3851
  134PRO    HB1 4034  11.534  11.958   5.805  0.1108 -2.1263 -0.0669
  134PRO    HB2 4035  11.538  12.045   5.963 -0.9832  1.1877 -0.6515
  134PRO     CA 4036  11.334  12.007   5.874  0.1339  0.4289  0.4531
  134PRO     HA 4037  11.291  12.058   5.960  0.4066  2.8651 -0.7700
  134PRO      C 4038  11.324  12.098   5.753  0.1645 -0.0807  0.0666
  134PRO      O 4039  11.321  12.050   5.640  0.3564 -0.8781  0.3946
  135SER      N 4040  11.343  12.229   5.769 -0.0470 -0.0103 -0.2420
  135SER      H 4041  11.382  12.266   5.854  0.8923 -1.4035 -0.0239
  135SER     CA 4042  11.347  12.330   5.666 -0.3651  0.4143  0.1573
  135SER     HA 4043  11.249  12.353   5.625  0.1141 -0.1193 -1.3744
  135SER     CB 4044  11.411  12.455   5.727  0.3478  0.0406  0.1886
  135SER    HB1 4045  11.511  12.431   5.762  0.7540  1.0215 -0.2822
  135SER    HB2 4046  11.418  12.535   5.654 -0.5571  0.5812  0.6721
  135SER     OG 4047  11.342  12.515   5.835 -0.2743 -0.9592  0.3616
  135SER     HG 4048  11.392  12.498   5.915  0.5940 -0.6302 -0.0946
  135SER      C 4049  11.438  12.292   5.550 -0.2737  0.0695  0.3409
  135SER      O 4050  11.530  12.212   5.566 -0.2629  0.0521  0.1921
  136TYR      N 4051  11.410  12.346   5.431  0.1259 -0.4835 -0.0115
  136TYR      H 4052  11.334  12.412   5.419 -0.5883 -1.2123  0.3958
  136TYR     CA 4053  11.491  12.329   5.312  0.4977 -0.0602  0.1789
  136TYR     HA 4054  11.594  12.340   5.348 -0.5325  0.2138  3.3974
  136TYR     CB 4055  11.469  12.192   5.249  0.3147 -0.1821  0.4991
  136TYR    HB1 4056  11.374  12.204   5.196  0.8778  2.3462 -0.0882
  136TYR    HB2 4057  11.449  12.117   5.325  0.3972 -2.0976 -1.2883
  136TYR     CG 4058  11.571  12.136   5.153  0.2955  0.3125  0.1816
  136TYR    CD1 4059  11.536  12.111   5.020  0.3324  0.1463  0.2035
  136TYR    HD1 4060  11.436  12.129   4.983  0.0287  1.4177  1.5599
  136TYR    CE1 4061  11.633  12.055   4.936 -0.0441  0.0316 -0.1591
  136TYR    HE1 4062  11.622  12.022   4.834  1.5045  1.0013 -0.6840
  136TYR     CZ 4063  11.761  12.029   4.990  0.1361  0.4412 -0.3820
  136TYR     OH 4064  11.853  11.969   4.909 -0.3704  0.2401 -0.8155
  136TYR     HH 4065  11.813  11.940   4.826 -1.9048 -0.9462  0.2746
  136TYR    CE2 4066  11.798  12.060   5.122  0.3426 -0.1985 -0.2834
  136TYR    HE2 4067  11.898  12.039   5.156  0.5568 -0.9296 -1.3523
  136TYR    CD2 4068  11.700  12.118   5.205  0.6412  0.6889 -0.5342
  136TYR    HD2 4069  11.718  12.140   5.309 -1.6947  0.0078  0.0766
  136TYR      C 4070  11.469  12.432   5.202  0.2225  0.2292  0.5008
  136TYR      O 4071  11.357  12.482   5.190  0.1160 -0.1676 -0.2454
  137GLY      N 4072  11.564  12.444   5.109 -0.3411 -0.2720 -0.1580
  137GLY      H 4073  11.649  12.391   5.123 -0.6093 -0.8059 -0.5336
  137GLY     CA 4074  11.544  12.539   5.002  0.1221 -0.5090 -0.4546
  137GLY    HA1 4075  11.501  12.630   5.043  2.1658 -0.1868  1.1441
  137GLY    HA2 4076  11.639  12.564   4.953  0.8536  1.5316  1.8102
  137GLY      C 4077  11.452  12.489   4.891  0.1492  0.3605 -0.8782
  137GLY      O 4078  11.435  12.368   4.876  0.4983  0.2261 -0.2495
  138GLY      N 4079  11.387  12.585   4.825 -0.5175  0.3572 -0.2349
  138GLY      H 4080  11.393  12.679   4.861  0.2426  0.4411 -0.5691
  138GLY     CA 4081  11.273  12.558   4.738 -0.4345  0.2507 -0.3111
  138GLY    HA1 4082  11.306  12.505   4.649 -2.9697 -0.9616 -0.5885
  138GLY    HA2 4083  11.203  12.495   4.792  0.0892 -2.1065 -2.2420
  138GLY      C 4084  11.203  12.681   4.681 -0.3369  0.6187  0.3503
  138GLY      O 4085  11.261  12.789   4.685  0.8613  0.0369 -0.6390
  139GLN      N 4086  11.092  12.650   4.614  0.3450  0.3331 -0.6603
  139GLN      H 4087  11.054  12.557   4.626  3.5576 -1.0710 -0.2143
  139GLN     CA 4088  11.026  12.750   4.533  0.5066  1.0509  0.0849
  139GLN     HA 4089  11.058  12.848   4.570 -0.7411  0.8735  1.7517
  139GLN     CB 4090  11.081  12.746   4.391  0.3533 -0.3453  0.0550
  139GLN    HB1 4091  11.061  12.840   4.339  0.3865 -1.0616 -1.2980
  139GLN    HB2 4092  11.190  12.739   4.391  0.2985 -1.7922 -1.4620
  139GLN     CG 4093  11.031  12.628   4.307 -0.0038 -0.1182 -0.0567
  139GLN    HG1 4094  11.043  12.536   4.365  0.7931 -0.2309 -0.3838
  139GLN    HG2 4095  10.927  12.638   4.280 -0.2338 -0.4993  0.6493
  139GLN     CD 4096  11.110  12.639   4.177 -0.0794  0.2236 -0.0722
  139GLN    OE1 4097  11.230  12.618   4.185 -0.0483  0.4149 -0.0333
  139GLN    NE2 4098  11.055  12.684   4.064  0.3293  0.4607 -0.1801
  139GLN   HE21 4099  10.965  12.728   4.080 -1.9396 -4.0691  1.4099
  139GLN   HE22 4100  11.115  12.686   3.983  0.2387 -0.0620 -0.2642
  139GLN      C 4101  10.875  12.735   4.543  0.5372  0.2028 -0.5811
  139GLN      O 4102  10.822  12.625   4.554  0.6120  0.1777 -0.4712
  140GLN      N 4103  10.800  12.844   4.526  0.1057  0.0435  0.2377
  140GLN      H 4104  10.850  12.931   4.533  1.0578 -0.6013  1.8440
  140GLN     CA 4105  10.655  12.850   4.520  0.1143  0.2716  0.2675
  140GLN     HA 4106  10.627  12.801   4.613  0.9216  0.8497  0.8331
  140GLN     CB 4107  10.606  12.995   4.510 -0.3438  0.0868 -0.1649
  140GLN    HB1 4108  10.497  12.995   4.523 -0.4687 -2.2538 -0.6959
  140GLN    HB2 4109  10.637  13.026   4.410 -1.2716  2.3597  0.2006
  140GLN     CG 4110  10.656  13.087   4.620  0.0462  0.0357 -0.2984
  140GLN    HG1 4111  10.765  13.097   4.624  0.1673 -0.7213 -1.3562
  140GLN    HG2 4112  10.642  13.043   4.718  0.2147  1.1616  0.2561
  140GLN     CD 4113  10.603   0.023   4.613  0.0983  0.0605 -0.1854
  140GLN    OE1 4114  10.615   0.092   4.512  0.2573  0.4799  0.1155
  140GLN    NE2 4115  10.539   0.074   4.719  0.2915  0.5008 -0.2788
  140GLN   HE21 4116  10.543   0.020   4.804  0.7368  0.1213 -0.5344
  140GLN   HE22 4117  10.524   0.173   4.712  1.9595  0.7491 -0.9110
  140GLN      C 4118  10.602  12.769   4.403  0.3897  0.2819  0.1337
  140GLN      O 4119  10.643  12.789   4.289  0.1434  0.3397  0.0551
  141GLN      N 4120  10.506  12.679   4.429  0.2032  0.3476 -0.3117
  141GLN      H 4121  10.481  12.661   4.526  0.2263  1.9761  0.0229
  141GLN     CA 4122  10.446  12.597   4.326 -0.3129  0.0966  0.1867
  141GLN     HA 4123  10.532  12.559   4.271 -0.5166 -0.7872  0.4554
  141GLN     CB 4124  10.370  12.483   4.394  0.1945 -0.5273 -0.2735
  141GLN    HB1 4125  10.267  12.518   4.394  0.4559  0.2685 -0.4660
  141GLN    HB2 4126  10.399  12.474   4.499 -0.6099  0.9558  0.1211
  141GLN     CG 4127  10.394  12.352   4.320  0.1649 -0.6519 -0.0624
  141GLN    HG1 4128  10.357  12.353   4.218  0.9930  1.7007 -0.4061
  141GLN    HG2 4129  10.502  12.335   4.318  0.2865 -0.3480  1.8406
  141GLN     CD 4130  10.337  12.227   4.386  0.4801 -0.4775  0.5514
  141GLN    OE1 4131  10.289  12.226   4.499  0.0395  0.2395  0.3774
  141GLN    NE2 4132  10.317  12.121   4.308  0.1763  0.4013 -0.6095
  141GLN   HE21 4133  10.264  12.046   4.350 -0.3732 -0.2654 -2.4019
  141GLN   HE22 4134  10.337  12.120   4.209 -1.1275  1.2845 -0.9021
  141GLN      C 4135  10.361  12.682   4.233  0.3259  0.3469 -0.1772
  141GLN      O 4136  10.309  12.788   4.265  0.0023  0.1768 -0.1324
  142SER      N 4137  10.346  12.629   4.111  0.1219 -0.2150  0.0849
  142SER      H 4138  10.383  12.536   4.101 -2.5415 -1.2070 -1.4544
  142SER     CA 4139  10.290  12.694   3.995  0.2095  0.1591  0.2506
  142SER     HA 4140  10.198  12.733   4.040  0.0017 -0.4980  0.4117
  142SER     CB 4141  10.388  12.797   3.939  0.0451  0.3428  0.2964
  142SER    HB1 4142  10.451  12.735   3.875 -2.2761 -1.1738 -0.6820
  142SER    HB2 4143  10.440  12.851   4.018 -0.3189 -0.2763  0.9739
  142SER     OG 4144  10.308  12.882   3.860  0.0234 -0.0032 -0.0580
  142SER     HG 4145  10.364  12.937   3.806 -0.7286  1.9686  1.0537
  142SER      C 4146  10.247  12.589   3.893  0.0473  0.0349  0.4441
  142SER      O 4147  10.279  12.472   3.909 -0.1061 -0.1970 -0.8511
  143TYR      N 4148  10.193  12.644   3.784  0.8563 -0.0007  0.0162
  143TYR      H 4149  10.177  12.743   3.790 -0.0997 -0.1690  0.3220
  143TYR     CA 4150  10.168  12.578   3.658  0.4975 -0.0976  0.1366
  143TYR     HA 4151  10.111  12.487   3.679  1.0855 -1.1339 -2.2977
  143TYR     CB 4152  10.076  12.670   3.579  0.2675 -0.3427  0.1176
  143TYR    HB1 4153  10.049  12.621   3.486 -2.4520  1.2514 -0.0327
  143TYR    HB2 4154   9.984  12.678   3.638 -0.0623  0.7206 -0.5170
  143TYR     CG 4155  10.126  12.810   3.554  0.1238 -0.2418  0.3806
  143TYR    CD1 4156  10.073  12.916   3.629  0.6366  0.0407  0.3431
  143TYR    HD1 4157   9.990  12.896   3.695  0.0508  3.0330  0.6735
  143TYR    CE1 4158  10.125  13.045   3.614  0.4537  0.0831  0.0593
  143TYR    HE1 4159  10.081  13.121   3.678 -0.5956 -2.5423  2.6948
  143TYR     CZ 4160  10.216  13.074   3.510  0.2476 -0.1894 -0.1981
  143TYR     OH 4161  10.252  13.203   3.486 -0.5252  0.1379  0.3868
  143TYR     HH 4162  10.306   0.008   3.408 -0.3332 -0.6311  0.3966
  143TYR    CE2 4163  10.264  12.970   3.428  0.1271 -0.1180 -0.3576
  143TYR    HE2 4164  10.333  12.993   3.348  0.0563 -1.9696 -0.9930
  143TYR    CD2 4165  10.213  12.841   3.449 -0.2088  0.1037  0.2058
  143TYR    HD2 4166  10.253  12.759   3.392  1.7105 -0.1919  1.8574
  143TYR      C 4167  10.291  12.541   3.575  0.1521  0.1081 -0.4660
  143TYR      O 4168  10.391  12.612   3.572  0.3741 -0.1495  0.5179
  144GLY      N 4169  10.286  12.421   3.516 -0.6288 -0.1858  0.1829
  144GLY      H 4170  10.202  12.366   3.515 -0.9759  0.3155  0.7275
  144GLY     CA 4171  10.405  12.370   3.452 -0.5736 -0.3170  0.3898
  144GLY    HA1 4172  10.381  12.281   3.393  2.1908 -0.6864 -0.3092
  144GLY    HA2 4173  10.440  12.444   3.381 -1.4143  0.0543  0.3473
  144GLY      C 4174  10.509  12.324   3.554  0.3585  0.2679 -0.2849
  144GLY      O 4175  10.482  12.318   3.674  0.2565 -0.1777 -0.3287
  145GLN      N 4176  10.631  12.294   3.510  0.5795  0.2510  0.3355
  145GLN      H 4177  10.651  12.306   3.412  0.8486  0.9795  0.4738
  145GLN     CA 4178  10.736  12.250   3.600  0.5853 -0.1479  0.1362
  145GLN     HA 4179  10.698  12.172   3.667  0.1486  2.3733  3.0281
  145GLN     CB 4180  10.855  12.185   3.532  0.5590 -0.0953  0.0402
  145GLN    HB1 4181  10.901  12.255   3.462 -0.1581  1.8309  1.4321
  145GLN    HB2 4182  10.926  12.153   3.608 -0.1946  1.3618  1.4118
  145GLN     CG 4183  10.815  12.062   3.451  0.3910 -0.6477  0.9500
  145GLN    HG1 4184  10.778  11.988   3.522 -0.0779 -1.0947  0.2556
  145GLN    HG2 4185  10.735  12.094   3.384  1.1565 -0.0830  0.2877
  145GLN     CD 4186  10.937  12.010   3.376  0.1605  0.3489 -0.1421
  145GLN    OE1 4187  11.020  11.934   3.424 -0.4302 -0.3112 -0.1498
  145GLN    NE2 4188  10.943  12.042   3.246 -0.0090  0.4036 -0.1372
  145GLN   HE21 4189  10.872  12.102   3.207  1.6581  0.4739 -3.3810
  145GLN   HE22 4190  11.018  12.006   3.189 -0.5970  0.8166 -1.1860
  145GLN      C 4191  10.793  12.354   3.696 -0.3288  0.1256  0.4014
  145GLN      O 4192  10.803  12.468   3.653 -0.0091 -0.2030 -0.4241
  146GLN      N 4193  10.849  12.315   3.811  0.2981 -0.0496  0.0450
  146GLN      H 4194  10.828  12.220   3.839  1.2512 -0.9525 -2.1060
  146GLN     CA 4195  10.940  12.386   3.898  0.2289  0.0735  0.0187
  146GLN     HA 4196  10.967  12.484   3.858  0.1981 -0.3739 -1.1313
  146GLN     CB 4197  10.871  12.399   4.034  0.3581  0.2953  0.0640
  146GLN    HB1 4198  10.831  12.300   4.056  1.0033 -0.0844 -0.4315
  146GLN    HB2 4199  10.945  12.423   4.110 -0.9892 -0.0745  1.5548
  146GLN     CG 4200  10.760  12.504   4.046 -0.0624 -0.1035 -0.3068
  146GLN    HG1 4201  10.731  12.516   4.150  3.8106  0.7124  0.8288
  146GLN    HG2 4202  10.792  12.600   4.005 -0.9820 -0.6773 -2.5514
  146GLN     CD 4203  10.633  12.459   3.975 -0.1549 -0.3641  0.0239
  146GLN    OE1 4204  10.565  12.370   4.026 -0.4146 -0.3046 -0.2203
  146GLN    NE2 4205  10.593  12.521   3.864  0.6315  0.3878  0.1532
  146GLN   HE21 4206  10.514  12.485   3.813  1.9031 -1.6783 -0.4666
  146GLN   HE22 4207  10.651  12.588   3.815 -1.2971  1.1437 -1.2175
  146GLN      C 4208  11.072  12.311   3.901  0.1838 -0.0013  0.1020
  146GLN      O 4209  11.091  12.210   3.835 -0.4980 -0.0410 -0.0411
  147GLN      N 4210  11.174  12.374   3.960  0.1330  0.3636 -0.1890
  147GLN      H 4211  11.153  12.457   4.013 -0.8691 -0.7013  1.1296
  147GLN     CA 4212  11.313  12.331   3.962  0.1063  0.2941  0.4196
  147GLN     HA 4213  11.332  12.242   3.902 -0.2169 -0.4133  1.3362
  147GLN     CB 4214  11.405  12.435   3.899  0.0624  0.2006  0.2023
  147GLN    HB1 4215  11.413  12.521   3.966  0.8528  2.3967 -2.5161
  147GLN    HB2 4216  11.508  12.402   3.888  0.0658  0.8000 -1.9396
  147GLN     CG 4217  11.358  12.490   3.764  0.2626  0.0881  0.0862
  147GLN    HG1 4218  11.436  12.554   3.723 -0.6114  1.5846  0.6824
  147GLN    HG2 4219  11.344  12.410   3.692 -0.5164  1.5793 -1.5151
  147GLN     CD 4220  11.240  12.586   3.758 -0.1951 -0.4760  0.0314
  147GLN    OE1 4221  11.232  12.680   3.836  0.2304 -0.3262 -0.1021
  147GLN    NE2 4222  11.146  12.563   3.666 -0.5025  0.5362  0.0825
  147GLN   HE21 4223  11.150  12.477   3.613 -2.7693 -0.9487  2.0729
  147GLN   HE22 4224  11.075  12.631   3.643  0.2243  1.2747 -0.0110
  147GLN      C 4225  11.353  12.287   4.102  0.2943 -0.0431  0.2616
  147GLN      O 4226  11.284  12.322   4.197  0.8720  0.2213  0.5935
  148SER      N 4227  11.467  12.218   4.114  0.2016 -0.2924 -0.2693
  148SER      H 4228  11.493  12.168   4.030 -2.1529 -3.5248  0.7029
  148SER     CA 4229  11.513  12.170   4.243 -0.0193 -0.0662 -0.1051
  148SER     HA 4230  11.429  12.181   4.312 -1.8742 -0.4692 -2.1697
  148SER     CB 4231  11.541  12.020   4.248  0.0215 -0.0358  0.7516
  148SER    HB1 4232  11.580  11.997   4.347 -0.7997  2.4059  1.7096
  148SER    HB2 4233  11.615  11.982   4.177 -0.4941  0.6312 -0.1769
  148SER     OG 4234  11.424  11.946   4.222  0.3163 -0.3430  0.2857
  148SER     HG 4235  11.445  11.853   4.237  1.4856 -0.4428 -1.5826
  148SER      C 4236  11.631  12.248   4.299 -0.1581  0.1210 -0.0694
  148SER      O 4237  11.701  12.314   4.223  0.0895 -0.1296 -0.0565
  149TYR      N 4238  11.640  12.256   4.432 -0.2048 -0.0084 -0.0576
  149TYR      H 4239  11.575  12.202   4.487  1.2281 -0.0891  1.5958
  149TYR     CA 4240  11.738  12.333   4.506 -0.3325 -0.4864  0.6137
  149TYR     HA 4241  11.744  12.429   4.455 -1.4427 -1.4532 -1.4901
  149TYR     CB 4242  11.684  12.359   4.646 -0.5493  0.3370  0.3791
  149TYR    HB1 4243  11.677  12.264   4.699 -0.3638  0.7805  1.2173
  149TYR    HB2 4244  11.587  12.406   4.633 -0.2035  1.0002  0.1365
  149TYR     CG 4245  11.769  12.443   4.739 -0.0074 -0.1397  0.3240
  149TYR    CD1 4246  11.781  12.580   4.712 -0.2364 -0.0682  0.5798
  149TYR    HD1 4247  11.731  12.623   4.626  0.5041 -0.4259 -0.0455
  149TYR    CE1 4248  11.850  12.662   4.803 -0.4568  0.5750  0.1757
  149TYR    HE1 4249  11.843  12.768   4.789  0.2672  0.3294 -2.7249
  149TYR     CZ 4250  11.930  12.602   4.902 -0.1883  0.1796 -0.2721
  149TYR     OH 4251  12.010  12.685   4.975 -0.1858  0.5405 -0.6843
  149TYR     HH 4252  12.050  12.630   5.042 -2.5159  0.2274  0.5088
  149TYR    CE2 4253  11.921  12.463   4.920 -0.4064  0.2639  0.2946
  149TYR    HE2 4254  11.989  12.414   4.989  2.8665  2.8554 -0.8279
  149TYR    CD2 4255  11.836  12.381   4.844  0.7850 -0.4193 -0.3362
  149TYR    HD2 4256  11.829  12.275   4.861  4.1342 -0.9341 -1.4168
  149TYR      C 4257  11.877  12.271   4.509 -0.0234  0.1244 -0.5122
  149TYR      O 4258  11.888  12.150   4.526  0.4317  0.2136 -0.1697
  150ASN      N 4259  11.987  12.345   4.494 -0.0438  0.2269 -0.1732
  150ASN      H 4260  11.978  12.443   4.470 -1.0516  0.1068 -0.3365
  150ASN     CA 4261  12.122  12.293   4.502 -0.2158 -0.1606  0.2657
  150ASN     HA 4262  12.127  12.185   4.492  0.8730 -0.1776  0.8375
  150ASN     CB 4263  12.206  12.345   4.386  0.0002 -0.5727  0.2360
  150ASN    HB1 4264  12.213  12.454   4.392 -1.1662 -0.3287 -1.8746
  150ASN    HB2 4265  12.161  12.323   4.289  1.4828 -1.5647 -0.2623
  150ASN     CG 4266  12.348  12.294   4.362 -0.0956 -0.5150 -0.4932
  150ASN    OD1 4267  12.394  12.197   4.421  0.0116 -0.0038  0.2829
  150ASN    ND2 4268  12.413  12.358   4.265 -0.0087  0.6981  0.3397
  150ASN   HD21 4269  12.497  12.310   4.235 -0.9832 -1.8023  1.3046
  150ASN   HD22 4270  12.374  12.430   4.207  0.0140  1.7320  1.5766
  150ASN      C 4271  12.183  12.317   4.639  0.2037  0.0916  0.0389
  150ASN      O 4272  12.193  12.435   4.670  0.3842  0.0494  0.1462
  151PRO      N 4273  12.216  12.220   4.725  0.4495  0.1584  0.0201
  151PRO     CD 4274  12.229  12.077   4.703 -0.3196  0.1153 -0.1661
  151PRO    HD1 4275  12.134  12.027   4.684 -0.7659  0.3933  1.1902
  151PRO    HD2 4276  12.295  12.061   4.618 -0.4987 -1.6860 -0.0171
  151PRO     CG 4277  12.289  12.019   4.832 -0.3160 -0.0171 -0.2261
  151PRO    HG1 4278  12.397  12.013   4.817 -0.5371  0.3813 -2.4729
  151PRO    HG2 4279  12.255  11.917   4.850 -2.5961  0.7460  0.1686
  151PRO     CB 4280  12.253  12.121   4.940  0.2337 -0.2663  0.1923
  151PRO    HB1 4281  12.155  12.090   4.977  0.1585 -1.9075 -1.2230
  151PRO    HB2 4282  12.321  12.134   5.024 -0.1115  1.2675  0.2503
  151PRO     CA 4283  12.251  12.252   4.862 -0.1116 -0.2322  0.2564
  151PRO     HA 4284  12.172  12.315   4.904  1.1151  1.6174 -0.1195
  151PRO      C 4285  12.386  12.321   4.861  0.0407 -0.5348  0.1292
  151PRO      O 4286  12.471  12.277   4.783  0.4960 -0.5484  0.6288
  152PRO      N 4287  12.418  12.418   4.946 -0.0457 -0.5654  0.1985
  152PRO     CD 4288  12.322  12.475   5.038  0.2326  0.3717 -0.0801
  152PRO    HD1 4289  12.297  12.397   5.109  0.1624 -0.5336 -1.0864
  152PRO    HD2 4290  12.227  12.505   4.993  0.7052  0.6356 -0.9267
  152PRO     CG 4291  12.394  12.590   5.108  0.5734 -0.1950  0.4964
  152PRO    HG1 4292  12.436  12.547   5.200  1.5260  0.4234  0.3661
  152PRO    HG2 4293  12.328  12.673   5.128  0.1830 -0.3759 -0.0291
  152PRO     CB 4294  12.496  12.635   5.003 -0.2934  0.1060 -0.2223
  152PRO    HB1 4295  12.444  12.689   4.925  1.5862  0.4191 -1.3132
  152PRO    HB2 4296  12.577  12.699   5.037  1.4272 -1.6417 -0.8747
  152PRO     CA 4297  12.538  12.500   4.945 -0.3510 -0.1157  0.2398
  152PRO     HA 4298  12.572  12.513   4.842 -1.3696 -0.1175 -0.1063
  152PRO      C 4299  12.651  12.436   5.023  0.2766 -0.0685 -0.6133
  152PRO      O 4300  12.640  12.339   5.098 -0.0065 -0.1100 -0.7058
  153GLN      N 4301  12.767  12.503   5.023 -0.1759  0.7328  0.0629
  153GLN      H 4302  12.773  12.583   4.963  1.0139  0.4572 -0.1955
  153GLN     CA 4303  12.885  12.467   5.099 -0.0139  0.1134 -0.4663
  153GLN     HA 4304  12.854  12.422   5.194  3.2647 -1.5042 -0.0316
  153GLN     CB 4305  12.961  12.361   5.021  0.0859 -0.1403 -0.0264
  153GLN    HB1 4306  13.033  12.324   5.094  0.3450  1.5578  0.6242
  153GLN    HB2 4307  12.887  12.281   5.013  0.6598 -0.7455  0.4964
  153GLN     CG 4308  13.024  12.406   4.890  0.5881 -0.3430  0.1431
  153GLN    HG1 4309  12.947  12.449   4.826 -0.2570 -1.4205  0.4072
  153GLN    HG2 4310  13.108  12.473   4.908  0.3644  0.4525 -1.5532
  153GLN     CD 4311  13.087  12.289   4.815  0.2437  0.3250 -1.2163
  153GLN    OE1 4312   0.002  12.283   4.804  0.3739  0.3970  0.0206
  153GLN    NE2 4313  13.011  12.188   4.770 -0.0695 -0.0735  0.1500
  153GLN   HE21 4314  13.064  12.117   4.722 -0.0512  0.3956 -0.5394
  153GLN   HE22 4315  12.911  12.193   4.780 -0.1462 -0.4914 -0.3968
  153GLN      C 4316  12.973  12.582   5.146 -0.5535  0.1565  0.4681
  153GLN      O 4317  12.976  12.689   5.085 -0.0732 -0.1474 -0.0512
  154GLY      N 4318  13.055  12.554   5.247 -0.5589 -0.3716  0.3282
  154GLY      H 4319  13.052  12.460   5.285  0.1078  0.3449  2.2958
  154GLY     CA 4320  13.136  12.646   5.324  0.2244 -0.3334 -0.5175
  154GLY    HA1 4321   0.013  12.684   5.265  2.0692 -0.1671  2.0173
  154GLY    HA2 4322  13.077  12.733   5.356  3.1952  1.2177  1.1822
  154GLY      C 4323  13.201  12.599   5.453 -0.0633  0.1561 -0.1876
  154GLY      O 4324   0.033  12.483   5.468 -0.2951  0.0450 -0.4479
  155TYR      N 4325   0.013  12.692   5.547 -0.3549  0.2422 -0.2170
  155TYR      H 4326  13.166  12.775   5.525  0.2154  0.1743 -2.0063
  155TYR     CA 4327   0.094  12.685   5.666 -0.2635  0.5048 -0.2630
  155TYR     HA 4328   0.103  12.582   5.701  2.5508 -0.0686 -2.2924
  155TYR     CB 4329   0.235  12.729   5.625  0.1227 -0.2394  0.2359
  155TYR    HB1 4330   0.303  12.754   5.707  1.4272 -1.2639 -0.4955
  155TYR    HB2 4331   0.235  12.817   5.560  1.3555  0.1877  0.7858
  155TYR     CG 4332   0.307  12.622   5.547 -0.2206 -0.0729 -0.3144
  155TYR    CD1 4333   0.363  12.513   5.615 -0.4070  0.0553  0.0462
  155TYR    HD1 4334   0.366  12.512   5.723  0.9997  0.9774  0.0280
  155TYR    CE1 4335   0.406  12.400   5.544 -0.0480  0.1149  0.1660
  155TYR    HE1 4336   0.452  12.318   5.597 -1.0489 -0.6173 -0.0606
  155TYR     CZ 4337   0.390  12.396   5.404  0.3410  0.2496  0.1180
  155TYR     OH 4338   0.408  12.274   5.345  0.9167  0.0643  0.6611
  155TYR     HH 4339   0.452  12.216   5.408 -0.0845 -0.0325  1.3007
  155TYR    CE2 4340   0.335  12.505   5.335 -0.0864 -0.1694 -0.2100
  155TYR    HE2 4341   0.321  12.490   5.229 -1.3002 -0.2836 -0.0465
  155TYR    CD2 4342   0.304  12.621   5.407 -0.3144 -0.1651 -0.3128
  155TYR    HD2 4343   0.259  12.706   5.358  2.4994  1.3593 -0.5053
  155TYR      C 4344   0.042  12.766   5.784 -0.2989 -0.0191  0.0846
  155TYR      O 4345  13.141  12.822   5.770 -0.0356  0.2978 -0.7279
  156GLY      N 4346   0.104  12.746   5.901  0.5143  0.0504 -0.3230
  156GLY      H 4347   0.188  12.691   5.901 -1.0716 -2.6637  2.0613
  156GLY     CA 4348   0.067  12.797   6.032 -0.1942  0.3388 -0.6306
  156GLY    HA1 4349   0.074  12.906   6.025  1.5560  0.3098  0.1706
  156GLY    HA2 4350   0.153  12.776   6.095  0.3734 -0.1872 -1.5523
  156GLY      C 4351  13.140  12.765   6.097  0.0941  0.3947 -0.0033
  156GLY      O 4352  13.057  12.691   6.044  0.3317 -0.0159  0.1997
  157GLN      N 4353  13.119  12.809   6.221  0.3264 -0.8041  0.4731
  157GLN      H 4354  13.183  12.869   6.273 -1.8929  2.2014  0.0030
  157GLN     CA 4355  12.987  12.807   6.280  0.1586  0.1111  0.1483
  157GLN     HA 4356  12.950  12.705   6.265  1.4482 -0.2261 -0.9786
  157GLN     CB 4357  12.992  12.821   6.432  0.2702 -0.9389  0.2486
  157GLN    HB1 4358  13.052  12.737   6.467  0.0555 -1.1981  0.0000
  157GLN    HB2 4359  13.039  12.917   6.451 -0.5591 -0.6548  0.9208
  157GLN     CG 4360  12.864  12.815   6.515  0.0402  0.4616  0.0171
  157GLN    HG1 4361  12.806  12.901   6.481  1.2274  1.5638  0.6774
  157GLN    HG2 4362  12.884  12.823   6.622 -1.6509 -0.7903  0.4649
  157GLN     CD 4363  12.782  12.691   6.485  0.3523  0.2178  0.1651
  157GLN    OE1 4364  12.674  12.708   6.429  0.3985 -0.2528 -0.0802
  157GLN    NE2 4365  12.831  12.569   6.509  0.3744  0.1044 -0.4348
  157GLN   HE21 4366  12.772  12.487   6.506  0.6234 -0.1285  0.5406
  157GLN   HE22 4367  12.912  12.565   6.569 -0.9105  1.3711  1.5410
  157GLN      C 4368  12.889  12.901   6.213 -0.0220 -0.1000  0.1142
  157GLN      O 4369  12.879  13.018   6.251 -0.6262 -0.0057 -0.3108
  158GLN      N 4370  12.801  12.852   6.125  0.4038 -0.0877 -0.3220
  158GLN      H 4371  12.798  12.752   6.116 -2.3525 -0.0103 -1.1204
  158GLN     CA 4372  12.710  12.922   6.036 -0.0818 -0.4187 -0.0861
  158GLN     HA 4373  12.687  13.021   6.074 -0.7293 -0.7052  0.2884
  158GLN     CB 4374  12.780  12.935   5.901  0.3664 -0.0004  0.1861
  158GLN    HB1 4375  12.698  12.960   5.833 -0.2493  0.5218  1.0918
  158GLN    HB2 4376  12.822  12.841   5.867  1.7055  1.1876 -1.5990
  158GLN     CG 4377  12.880  13.051   5.908  0.2615  0.0905  0.2158
  158GLN    HG1 4378  12.976  13.013   5.941  0.9217 -0.3842 -2.0709
  158GLN    HG2 4379  12.849  13.125   5.982  0.4199  0.4625 -0.0889
  158GLN     CD 4380  12.898  13.112   5.769 -0.3484  0.0673  0.1196
  158GLN    OE1 4381  12.863   0.017   5.735 -0.5496  0.3840  1.3208
  158GLN    NE2 4382  12.957  13.032   5.680  0.1590  0.6589 -0.0771
  158GLN   HE21 4383  12.997  12.943   5.705 -0.5931  0.6249  1.0476
  158GLN   HE22 4384  12.992  13.074   5.594 -0.1183  1.9065  0.3956
  158GLN      C 4385  12.576  12.850   6.022 -0.1310 -0.2801 -0.3190
  158GLN      O 4386  12.547  12.754   6.092  0.3456 -0.2721 -0.1017
  159ASN      N 4387  12.480  12.902   5.946 -0.1610  0.4605  0.2113
  159ASN      H 4388  12.490  12.993   5.903 -4.7598  0.4795 -1.3696
  159ASN     CA 4389  12.349  12.846   5.921  0.1126 -0.1706  0.1769
  159ASN     HA 4390  12.335  12.746   5.963  1.0576 -0.6464 -0.6001
  159ASN     CB 4391  12.250  12.938   5.992 -0.1324 -0.3395  0.0610
  159ASN    HB1 4392  12.291  12.977   6.086  3.5898 -0.5342 -1.2995
  159ASN    HB2 4393  12.241  13.027   5.930 -0.7901 -0.6411 -0.2787
  159ASN     CG 4394  12.111  12.884   6.021 -0.4805  0.3322 -0.3384
  159ASN    OD1 4395  12.085  12.767   5.996  0.3521  0.1154 -0.2084
  159ASN    ND2 4396  12.023  12.964   6.081  0.3462  0.5861  0.5472
  159ASN   HD21 4397  11.936  12.921   6.109  1.6501 -2.9038 -0.3181
  159ASN   HD22 4398  12.052  13.058   6.107  1.0777  0.7480 -0.7820
  159ASN      C 4399  12.317  12.820   5.774 -0.4388  0.6405  0.1448
  159ASN      O 4400  12.372  12.890   5.689  0.1968  0.1714  0.1615
  160GLN      N 4401  12.209  12.748   5.742 -0.0851  0.1784 -0.0307
  160GLN      H 4402  12.171  12.693   5.817 -0.9193  1.3176  0.4213
  160GLN     CA 4403  12.148  12.737   5.611 -0.4730 -0.1305  0.1741
  160GLN     HA 4404  12.221  12.741   5.530  0.4197 -0.2513  0.9602
  160GLN     CB 4405  12.080  12.602   5.591 -0.3794 -0.2349  0.5644
  160GLN    HB1 4406  12.036  12.608   5.492  0.8793  3.7793  0.0633
  160GLN    HB2 4407  11.998  12.592   5.662 -0.1163 -1.0178  0.7710
  160GLN     CG 4408  12.162  12.473   5.593  0.4406  0.2532 -0.4479
  160GLN    HG1 4409  12.205  12.468   5.693 -1.2659  0.1210  0.3168
  160GLN    HG2 4410  12.096  12.388   5.569  0.4700 -0.4703  1.8147
  160GLN     CD 4411  12.265  12.471   5.481  0.4380 -0.4758 -0.4436
  160GLN    OE1 4412  12.237  12.425   5.370 -0.0203  0.2828 -0.6494
  160GLN    NE2 4413  12.388  12.506   5.518  0.2568  0.6747 -0.8711
  160GLN   HE21 4414  12.395  12.541   5.612 -0.4399 -0.5491 -0.3380
  160GLN   HE22 4415  12.468  12.479   5.462  0.8496 -0.4978  0.4664
  160GLN      C 4416  12.065  12.860   5.578 -0.4246 -0.1894 -0.1805
  160GLN      O 4417  11.946  12.851   5.549 -0.4968  0.4091 -0.0932
  161TYR      N 4418  12.128  12.978   5.592  0.2075 -0.5884  0.4234
  161TYR      H 4419  12.228  12.973   5.606  0.4020 -3.6164 -1.0911
  161TYR     CA 4420  12.056  13.103   5.589  0.8161 -0.2389  0.3740
  161TYR     HA 4421  11.978  13.113   5.513  0.5926 -0.4240  0.5771
  161TYR     CB 4422  11.979  13.126   5.719 -0.0829 -0.0582 -0.1756
  161TYR    HB1 4423  11.934  13.033   5.753  1.3268 -1.3519 -1.6544
  161TYR    HB2 4424  12.054  13.150   5.794 -0.8253 -0.8698  0.8596
  161TYR     CG 4425  11.875   0.028   5.716 -0.1636 -0.1249  0.1723
  161TYR    CD1 4426  11.745   0.003   5.673 -0.1068  0.2077 -0.1966
  161TYR    HD1 4427  11.722  13.115   5.626  0.6930  0.0039 -0.1819
  161TYR    CE1 4428  11.650   0.106   5.677 -0.1339  0.1916 -0.3805
  161TYR    HE1 4429  11.553   0.092   5.632 -0.3627  1.5882 -0.3572
  161TYR     CZ 4430  11.674   0.232   5.735  0.5449 -0.0773 -0.0671
  161TYR     OH 4431  11.578   0.328   5.724  0.3598 -0.2633 -0.0682
  161TYR     HH 4432  11.600   0.412   5.764 -1.5401  0.2501  0.0343
  161TYR    CE2 4433  11.805   0.255   5.782  0.4662 -0.0251  0.1274
  161TYR    HE2 4434  11.826   0.351   5.825 -0.8976  1.3608 -2.0949
  161TYR    CD2 4435  11.901   0.154   5.773  0.5463  0.1130 -0.6560
  161TYR    HD2 4436  11.999   0.174   5.815  0.0824  3.0473 -0.7772
  161TYR      C 4437  12.147   0.015   5.558  0.3673  0.0213  0.0373
  161TYR      O 4438  12.268  13.200   5.556  0.4761  0.6369 -0.6444
  162ASN      N 4439  12.088   0.130   5.524  0.2053 -0.1667 -0.3197
  162ASN      H 4440  11.991   0.138   5.497  0.0245 -2.8757 -0.7975
  162ASN     CA 4441  12.163   0.247   5.484 -0.3792  0.3954  0.1990
  162ASN     HA 4442  12.256   0.219   5.434 -1.1656 -0.5213 -0.7952
  162ASN     CB 4443  12.084   0.327   5.381  0.0120  0.4118 -0.0921
  162ASN    HB1 4444  12.058   0.251   5.307 -0.1581  1.9399 -1.6708
  162ASN    HB2 4445  12.136   0.407   5.328 -0.1525 -1.3823 -3.1782
  162ASN     CG 4446  11.959   0.389   5.441 -0.3561 -0.1461 -0.2731
  162ASN    OD1 4447  11.958   0.506   5.480 -0.0439 -0.3295  0.3025
  162ASN    ND2 4448  11.849   0.314   5.451 -0.5698  0.2764  0.6880
  162ASN   HD21 4449  11.761   0.362   5.465 -1.2530 -0.3173 -1.1767
  162ASN   HD22 4450  11.856   0.218   5.421  1.0083  0.1990  1.2238
  162ASN      C 4451  12.215   0.341   5.592  0.0348  0.4480 -0.0453
  162ASN      O 4452  12.174   0.324   5.706  0.4119  0.0589  0.0360
  163SER      N 4453  12.320   0.415   5.553  1.0830 -0.7362  0.4530
  163SER      H 4454  12.344   0.404   5.455 -0.3834 -1.6174  0.1500
  163SER     CA 4455  12.401   0.500   5.637 -0.0519  0.5546  0.2809
  163SER     HA 4456  12.391   0.468   5.741  0.3850  0.8121  0.4053
  163SER     CB 4457  12.548   0.504   5.597 -0.0794  0.0528  0.1123
  163SER    HB1 4458  12.600   0.585   5.649 -1.2822  1.2444 -0.4825
  163SER    HB2 4459  12.561   0.519   5.489  0.2501 -1.7096 -0.1145
  163SER     OG 4460  12.601   0.375   5.617 -0.3932 -0.0727  0.1290
  163SER     HG 4461  12.677   0.384   5.674 -0.9461  1.4738  0.6666
  163SER      C 4462  12.359   0.646   5.627 -0.2549  0.4891  0.1809
  163SER    OC1 4463  12.335   0.702   5.736 -0.0441  0.1047  0.4284
  163SER    OC2 4464  12.344   0.701   5.516  0.0027  0.0924 -0.0536
    1MET      N 4465   9.559   1.415   2.340 -0.4879  0.0272 -0.3226
    1MET     H1 4466   9.477   1.473   2.351 -0.2071  0.6703 -1.5619
    1MET     H2 4467   9.601   1.449   2.255  1.1410 -1.2645 -0.0988
    1MET     H3 4468   9.628   1.421   2.414 -1.6754 -0.5469  0.8702
    1MET     CA 4469   9.524   1.273   2.324  0.2290 -0.1653 -0.2163
    1MET     HA 4470   9.474   1.263   2.228 -0.4938  0.6228  0.0743
    1MET     CB 4471   9.656   1.199   2.301  0.4244  0.1291 -0.0449
    1MET    HB1 4472   9.699   1.185   2.400 -2.7817 -0.7789  1.3472
    1MET    HB2 4473   9.728   1.251   2.239 -1.8933 -1.2319 -4.2599
    1MET     CG 4474   9.635   1.060   2.243  0.1052  0.3225 -0.3935
    1MET    HG1 4475   9.586   1.012   2.328 -0.7236  1.9379  0.0674
    1MET    HG2 4476   9.738   1.030   2.222  0.8971  2.3173  0.4168
    1MET     SD 4477   9.530   1.026   2.099 -0.2057 -0.1389 -0.0601
    1MET     CE 4478   9.606   0.877   2.030  0.4180  0.0815  0.1465
    1MET    HE1 4479   9.713   0.887   2.009  0.7475 -2.9759 -0.1611
    1MET    HE2 4480   9.583   0.798   2.102 -0.2115 -0.0571 -0.2020
    1MET    HE3 4481   9.562   0.845   1.936  0.7305 -1.8469  0.6052
    1MET      C 4482   9.434   1.220   2.435  0.1094  0.3828 -0.0499
    1MET      O 4483   9.458   1.249   2.552 -0.2811 -0.1118  0.1566
    2ALA      N 4484   9.327   1.150   2.398  0.5642  0.0546 -0.7581
    2ALA      H 4485   9.308   1.134   2.300  1.0953 -0.8117 -0.7315
    2ALA     CA 4486   9.239   1.092   2.497  0.6621  0.1463 -0.6170
    2ALA     HA 4487   9.211   1.172   2.566  1.1965 -0.6567  0.5573
    2ALA     CB 4488   9.113   1.050   2.422  0.4923 -0.5438  0.0420
    2ALA    HB1 4489   9.070   1.133   2.366  0.3019 -0.4452  0.3339
    2ALA    HB2 4490   9.032   1.021   2.489 -1.5285  1.6259 -1.3097
    2ALA    HB3 4491   9.143   0.972   2.353 -0.4585 -1.8399  1.0437
    2ALA      C 4492   9.295   0.975   2.576 -0.3806  0.3102  0.3970
    2ALA      O 4493   9.395   0.916   2.535 -0.5831  0.2044  0.0517
    3SER      N 4494   9.239   0.935   2.690 -0.2441 -0.4374  0.2016
    3SER      H 4495   9.174   0.998   2.733 -2.3144 -2.7917  0.7650
    3SER     CA 4496   9.245   0.800   2.743  0.2277 -0.4730  0.0653
    3SER     HA 4497   9.340   0.749   2.727  0.1675 -0.9132  0.9903
    3SER     CB 4498   9.228   0.803   2.895  0.1071 -0.1945  0.0462
    3SER    HB1 4499   9.251   0.708   2.943  0.3866  0.7873  1.9474
    3SER    HB2 4500   9.122   0.821   2.911  0.5415  0.9257  1.9012
    3SER     OG 4501   9.312   0.893   2.964 -0.0686  0.3175 -0.3975
    3SER     HG 4502   9.299   0.863   3.055  0.7121 -0.2428 -0.4675
    3SER      C 4503   9.138   0.707   2.688 -0.0737 -0.3246  0.3954
    3SER      O 4504   9.018   0.732   2.695 -0.0095  0.0149  0.2893
    4ASN      N 4505   9.178   0.582   2.661  0.4086 -0.2157  0.5908
    4ASN      H 4506   9.277   0.563   2.666  0.2251 -1.3758  0.0341
    4ASN     CA 4507   9.099   0.471   2.612 -0.0166  0.4998 -0.3786
    4ASN     HA 4508   8.994   0.501   2.605 -0.5790 -0.9531  1.0465
    4ASN     CB 4509   9.161   0.444   2.475  0.1126  0.2418 -0.2701
    4ASN    HB1 4510   9.174   0.534   2.416  2.0370 -0.8103 -1.5367
    4ASN    HB2 4511   9.259   0.404   2.499 -0.0372 -0.8775 -1.4002
    4ASN     CG 4512   9.093   0.337   2.389 -0.1246 -0.1115  0.3477
    4ASN    OD1 4513   9.133   0.222   2.377 -0.3357 -0.0893 -0.5887
    4ASN    ND2 4514   8.973   0.368   2.339  0.0571  0.2926  0.1618
    4ASN   HD21 4515   8.921   0.303   2.283  0.1250 -1.2399  1.7664
    4ASN   HD22 4516   8.940   0.462   2.355 -0.8359 -0.1112  0.7661
    4ASN      C 4517   9.111   0.349   2.702  0.2030  0.6217 -0.2438
    4ASN      O 4518   9.221   0.306   2.737 -0.0805 -0.1740 -0.3109
    5ASP      N 4519   8.998   0.310   2.761  0.6272  0.9829  0.8358
    5ASP      H 4520   8.915   0.344   2.716  1.7589 -0.2352 -2.4880
    5ASP     CA 4521   8.988   0.214   2.870 -0.1299  0.1842  0.0803
    5ASP     HA 4522   9.056   0.245   2.950 -1.9421  0.9603  1.4015
    5ASP     CB 4523   8.848   0.218   2.929 -0.1887 -0.0573 -0.0389
    5ASP    HB1 4524   8.830   0.322   2.957  2.2619  0.7105 -1.0429
    5ASP    HB2 4525   8.777   0.191   2.851  0.6023  0.9571 -1.1537
    5ASP     CG 4526   8.843   0.120   3.045 -0.7096 -0.2259 -0.2015
    5ASP    OD1 4527   8.741   0.049   3.061 -0.5120 -0.5730 -0.4617
    5ASP    OD2 4528   8.943   0.102   3.118 -0.3308 -0.3077 -0.7322
    5ASP      C 4529   9.032   0.080   2.813  0.3411  0.4641 -0.2250
    5ASP      O 4530   8.957   0.030   2.730 -0.2645  0.3161  0.4040
    6TYR      N 4531   9.143   0.015   2.849 -0.0998  0.1397  0.5736
    6TYR      H 4532   9.191   0.050   2.931 -0.3090  0.2397  0.6542
    6TYR     CA 4533   9.185  13.094   2.794 -0.0411  0.2831  0.2872
    6TYR     HA 4534   9.148  13.077   2.692 -2.9731 -1.0261  1.4451
    6TYR     CB 4535   9.337  13.100   2.793 -0.0472  0.4465 -0.2215
    6TYR    HB1 4536   9.390  13.176   2.736  0.7277 -0.6000 -0.9367
    6TYR    HB2 4537   9.367  13.136   2.892 -0.4991  0.7679 -0.1981
    6TYR     CG 4538   9.396  12.964   2.761 -0.9442  0.0212 -0.0944
    6TYR    CD1 4539   9.387  12.911   2.632  0.0209  0.5957 -0.4064
    6TYR    HD1 4540   9.336  12.965   2.553 -1.6553  1.4386  1.1853
    6TYR    CE1 4541   9.444  12.787   2.601 -1.1605 -0.0342 -0.1038
    6TYR    HE1 4542   9.438  12.748   2.500 -1.9755  1.9349 -0.8598
    6TYR     CZ 4543   9.492  12.706   2.706  0.5898  0.6334 -0.3554
    6TYR     OH 4544   9.534  12.580   2.674 -0.5170  0.0497  0.3915
    6TYR     HH 4545   9.528  12.561   2.580  1.5293 -2.6723  0.6904
    6TYR    CE2 4546   9.508  12.758   2.836  0.0459 -0.2360  0.0742
    6TYR    HE2 4547   9.550  12.704   2.919  0.1688 -2.4383 -1.3520
    6TYR    CD2 4548   9.463  12.889   2.858 -0.1878 -0.1721 -0.7580
    6TYR    HD2 4549   9.476  12.923   2.959 -2.3027 -0.2500 -0.4054
    6TYR      C 4550   9.132  12.983   2.883  0.5081 -0.3905 -0.2203
    6TYR      O 4551   9.145  12.976   3.005 -0.7223  0.1080 -0.0447
    7THR      N 4552   9.070  12.882   2.820  0.2365 -0.0474 -0.5056
    7THR      H 4553   9.053  12.901   2.722  0.4066 -0.1847 -0.5618
    7THR     CA 4554   9.025  12.758   2.880  0.3732  0.0690 -0.1565
    7THR     HA 4555   9.084  12.738   2.969  0.5189  0.3422 -0.1921
    7THR     CB 4556   8.879  12.770   2.924  0.2722 -0.2173 -0.4056
    7THR     HB 4557   8.840  12.671   2.947 -0.4800 -0.1033 -1.1324
    7THR    CG2 4558   8.843  12.860   3.043  0.2323  0.0545 -0.6218
    7THR   HG21 4559   8.739  12.850   3.073 -0.3527  3.3734 -1.1783
    7THR   HG22 4560   8.862  12.965   3.022 -0.6547  0.0927 -1.2781
    7THR   HG23 4561   8.913  12.829   3.121 -0.2935 -0.4549 -0.3465
    7THR    OG1 4562   8.797  12.821   2.821  0.2042  0.1437 -0.1762
    7THR    HG1 4563   8.796  12.915   2.838 -0.3256  0.4797 -1.9026
    7THR      C 4564   9.034  12.649   2.774  0.3084 -0.3247  0.2416
    7THR      O 4565   9.047  12.683   2.657 -0.4506 -0.1189  0.2087
    8GLN      N 4566   9.049  12.521   2.806 -0.0378 -0.5170 -0.3559
    8GLN      H 4567   9.045  12.498   2.904  3.7470  1.0876  0.3536
    8GLN     CA 4568   9.072  12.415   2.709  0.2494 -0.0743 -0.7729
    8GLN     HA 4569   9.047  12.449   2.608  1.4003  2.6648 -0.2460
    8GLN     CB 4570   9.221  12.385   2.700  0.3518  0.1438  0.0868
    8GLN    HB1 4571   9.268  12.483   2.693  1.6791 -0.4034  0.9435
    8GLN    HB2 4572   9.242  12.338   2.603  0.1265 -1.4422  0.7744
    8GLN     CG 4573   9.279  12.309   2.819  0.0369  0.0905  0.2073
    8GLN    HG1 4574   9.382  12.278   2.799  0.0984 -0.0228  0.6782
    8GLN    HG2 4575   9.224  12.215   2.826 -1.0808  0.6446 -0.8654
    8GLN     CD 4576   9.275  12.391   2.946 -0.0414  0.1402  0.1729
    8GLN    OE1 4577   9.195  12.368   3.037  0.3226 -0.5785  0.3153
    8GLN    NE2 4578   9.340  12.508   2.944 -0.4319  0.3533 -0.4048
    8GLN   HE21 4579   9.372  12.550   2.858 -1.0971  2.5874  0.3603
    8GLN   HE22 4580   9.366  12.556   3.029 -1.7152  3.2946 -1.5453
    8GLN      C 4581   8.973  12.302   2.733 -0.7866  0.8400 -0.6287
    8GLN      O 4582   8.909  12.291   2.837  0.4935 -0.9056  0.0294
    9GLN      N 4583   8.956  12.214   2.633 -0.2401 -0.3085  0.2644
    9GLN      H 4584   9.005  12.233   2.547  1.8984  1.0164  1.6724
    9GLN     CA 4585   8.869  12.099   2.651 -0.2704 -0.3347 -0.0485
    9GLN     HA 4586   8.815  12.094   2.745 -2.0753 -2.4092 -1.0983
    9GLN     CB 4587   8.756  12.113   2.549 -0.0502  0.0085 -0.2492
    9GLN    HB1 4588   8.697  12.021   2.542 -3.0519  1.9622 -2.8795
    9GLN    HB2 4589   8.802  12.126   2.451 -0.6813  0.3162 -0.5047
    9GLN     CG 4590   8.646  12.217   2.566 -0.1741 -0.1477 -0.0870
    9GLN    HG1 4591   8.695  12.314   2.570  0.3093 -0.2437 -2.3100
    9GLN    HG2 4592   8.583  12.198   2.653 -2.9755 -1.5668 -2.2412
    9GLN     CD 4593   8.540  12.209   2.457  0.1268 -0.5218 -0.3515
    9GLN    OE1 4594   8.463  12.114   2.464 -0.0892 -0.3283 -0.1078
    9GLN    NE2 4595   8.536  12.287   2.349 -0.2074  0.2833  0.2330
    9GLN   HE21 4596   8.460  12.274   2.284  0.3960  0.1846 -0.4740
    9GLN   HE22 4597   8.600  12.365   2.343 -0.0808  0.2123  0.6606
    9GLN      C 4598   8.942  11.966   2.640  0.2219 -0.0945  0.2785
    9GLN      O 4599   9.045  11.964   2.573 -0.1515  0.7660 -0.3377
   10ALA      N 4600   8.888  11.864   2.708 -0.5298  0.5590  0.6790
   10ALA      H 4601   8.802  11.875   2.760 -1.6857 -0.6909 -0.8719
   10ALA     CA 4602   8.931  11.726   2.694  0.0047  0.7536  0.3703
   10ALA     HA 4603   8.948  11.708   2.588 -2.4190  3.0615 -0.5342
   10ALA     CB 4604   9.061  11.706   2.771 -0.0332 -0.0262  0.2344
   10ALA    HB1 4605   9.126  11.788   2.740  0.7351 -1.2142 -1.5039
   10ALA    HB2 4606   9.042  11.719   2.877  2.1827 -0.9215  0.8107
   10ALA    HB3 4607   9.100  11.604   2.760  2.0605  0.8461 -0.9166
   10ALA      C 4608   8.825  11.629   2.742  0.3829  0.1471 -0.0164
   10ALA      O 4609   8.728  11.658   2.811  0.6492 -0.0419  0.4445
   11THR      N 4610   8.847  11.503   2.704  0.2322 -0.1523  0.8501
   11THR      H 4611   8.939  11.490   2.664 -0.0701  2.0270 -0.7652
   11THR     CA 4612   8.770  11.382   2.728  0.1063 -0.3503 -0.4261
   11THR     HA 4613   8.718  11.397   2.823  0.2656 -1.4663 -0.1502
   11THR     CB 4614   8.658  11.368   2.626 -0.3700 -0.1619  0.0637
   11THR     HB 4615   8.700  11.383   2.527  0.9728 -3.0165  0.1144
   11THR    CG2 4616   8.583  11.236   2.646 -0.0860 -0.2639  0.4759
   11THR   HG21 4617   8.547  11.236   2.749 -0.4812  1.0883  0.3605
   11THR   HG22 4618   8.661  11.163   2.625  0.5498  0.6631 -0.5195
   11THR   HG23 4619   8.499  11.228   2.577  0.0792 -0.8840  0.3442
   11THR    OG1 4620   8.555  11.462   2.645  0.0817  0.3986 -0.2192
   11THR    HG1 4621   8.528  11.462   2.737  0.8117 -1.3324  0.0360
   11THR      C 4622   8.860  11.259   2.727 -0.5861 -0.8582 -0.7396
   11THR      O 4623   8.960  11.255   2.656 -0.2521 -0.1897 -0.3206
   12GLN      N 4624   8.831  11.161   2.812  0.0167 -0.0961  0.3686
   12GLN      H 4625   8.746  11.171   2.865  0.6502  5.9706  0.8986
   12GLN     CA 4626   8.926  11.062   2.861  0.0932  0.0508  0.5210
   12GLN     HA 4627   9.017  11.117   2.885  0.7538 -1.4848  1.6291
   12GLN     CB 4628   8.877  10.994   2.988 -0.3125 -0.1657  0.2528
   12GLN    HB1 4629   8.795  10.936   2.947 -1.7991 -0.9733  3.9577
   12GLN    HB2 4630   8.842  11.069   3.059  0.7093  1.4522 -0.8651
   12GLN     CG 4631   8.976  10.901   3.058  0.0489 -0.0984 -0.1684
   12GLN    HG1 4632   8.924  10.832   3.124  1.9734  0.0327  1.5842
   12GLN    HG2 4633   9.029  10.844   2.981 -1.0857 -0.3346 -0.8020
   12GLN     CD 4634   9.086  10.969   3.138 -0.0182 -0.2879  0.0839
   12GLN    OE1 4635   9.092  11.089   3.165 -0.3549 -0.3346  0.3736
   12GLN    NE2 4636   9.193  10.899   3.175  0.1616 -0.1314 -0.1352
   12GLN   HE21 4637   9.219  10.816   3.124  1.7676  1.6746 -2.4700
   12GLN   HE22 4638   9.267  10.947   3.226  2.5986  0.1019 -3.5751
   12GLN      C 4639   8.957  10.965   2.748  0.2167  0.3355  0.3104
   12GLN      O 4640   8.864  10.913   2.688  0.2657  0.3290  0.2375
   13SER      N 4641   9.082  10.943   2.704  0.1780 -0.4835  0.6152
   13SER      H 4642   9.163  10.982   2.750  0.1125  0.9720 -0.4425
   13SER     CA 4643   9.113  10.852   2.596 -0.0998 -0.1303  0.2326
   13SER     HA 4644   9.220  10.859   2.577 -0.1541  0.3208  0.0965
   13SER     CB 4645   9.076  10.710   2.639 -0.4422 -0.0166  0.3156
   13SER    HB1 4646   8.971  10.690   2.618 -0.5855  0.8030  0.2377
   13SER    HB2 4647   9.137  10.636   2.588  1.6501  1.1879  0.9525
   13SER     OG 4648   9.102  10.689   2.776  0.1232 -0.1725  0.1876
   13SER     HG 4649   9.186  10.642   2.768  0.3522  0.1644  0.5860
   13SER      C 4650   9.057  10.901   2.464 -0.4438  0.3083  0.5389
   13SER      O 4651   9.040  10.822   2.372 -0.1892  0.5425  0.2864
   14TYR      N 4652   9.037  11.031   2.437  0.3202  0.2922 -0.1656
   14TYR      H 4653   9.046  11.096   2.513 -1.8292 -1.1796  1.4766
   14TYR     CA 4654   8.978  11.089   2.318 -0.1093  0.2339  0.0167
   14TYR     HA 4655   8.957  11.010   2.246  1.1848 -0.9111  0.8379
   14TYR     CB 4656   8.849  11.160   2.357  0.1060  0.5586  0.1406
   14TYR    HB1 4657   8.778  11.084   2.390 -1.7721  1.1518 -2.2361
   14TYR    HB2 4658   8.877  11.242   2.423  1.7747 -1.1194  1.6238
   14TYR     CG 4659   8.770  11.224   2.245 -0.1832  0.3585  0.2293
   14TYR    CD1 4660   8.698  11.147   2.153 -0.0112 -0.2003  0.5555
   14TYR    HD1 4661   8.699  11.041   2.170  0.3541 -0.1299  1.0026
   14TYR    CE1 4662   8.619  11.208   2.055  0.1492 -0.1748  0.4425
   14TYR    HE1 4663   8.538  11.160   2.003  0.7011  1.3880 -2.0457
   14TYR     CZ 4664   8.623  11.348   2.036 -0.3962 -0.2425 -0.1996
   14TYR     OH 4665   8.546  11.405   1.939  0.1203  0.2546 -0.3182
   14TYR     HH 4666   8.571  11.497   1.928  1.8581 -0.0404  0.7077
   14TYR    CE2 4667   8.692  11.424   2.133 -0.2647  0.1312 -0.5825
   14TYR    HE2 4668   8.676  11.531   2.128 -1.3090 -0.0205 -0.8698
   14TYR    CD2 4669   8.767  11.364   2.234  0.2317  0.2919 -0.8546
   14TYR    HD2 4670   8.820  11.429   2.302  0.8209  0.0262 -1.0502
   14TYR      C 4671   9.077  11.180   2.248 -0.2581  0.2372 -0.1888
   14TYR      O 4672   9.119  11.280   2.305 -0.1995  0.2484 -0.2503
   15GLY      N 4673   9.120  11.137   2.129 -0.4914 -0.2964 -0.0835
   15GLY      H 4674   9.083  11.053   2.088 -0.4872 -0.0388 -0.6216
   15GLY     CA 4675   9.231  11.205   2.064 -0.2810 -0.2858  0.2824
   15GLY    HA1 4676   9.183  11.274   1.994 -0.8249 -0.2979  0.6312
   15GLY    HA2 4677   9.294  11.255   2.138 -0.5072  1.0483 -0.3846
   15GLY      C 4678   9.323  11.116   1.983 -0.3070  0.0980 -0.1762
   15GLY      O 4679   9.292  10.999   1.961 -0.3824 -0.0529  0.7135
   16ALA      N 4680   9.434  11.160   1.923 -0.1020  0.2516  0.3120
   16ALA      H 4681   9.447  11.259   1.933 -4.2354  0.9451  0.7206
   16ALA     CA 4682   9.542  11.071   1.887 -0.3575 -0.0088  0.1860
   16ALA     HA 4683   9.498  10.973   1.867  1.4160 -1.0267  1.0135
   16ALA     CB 4684   9.594  11.110   1.749  0.1188 -0.5462  0.2089
   16ALA    HB1 4685   9.661  11.037   1.703  2.5100  2.9888 -2.3925
   16ALA    HB2 4686   9.649  11.203   1.758 -1.5280  0.7154 -1.8541
   16ALA    HB3 4687   9.509  11.124   1.682 -0.0059  2.1551  0.8356
   16ALA      C 4688   9.642  11.032   1.995 -0.1134 -0.2637 -0.1295
   16ALA      O 4689   9.722  10.943   1.968 -0.3568 -0.2904 -0.7918
   17TYR      N 4690   9.618  11.076   2.119 -0.2012 -0.7035  0.0096
   17TYR      H 4691   9.558  11.156   2.127  0.7158  0.0926 -0.8482
   17TYR     CA 4692   9.685  11.033   2.240 -0.2457 -0.2044  0.2145
   17TYR     HA 4693   9.701  10.925   2.230  1.6102  0.2533 -4.3825
   17TYR     CB 4694   9.818  11.107   2.245 -0.0217 -0.5830 -0.0724
   17TYR    HB1 4695   9.862  11.113   2.145  1.8268 -1.5471  0.6296
   17TYR    HB2 4696   9.797  11.210   2.274 -0.8130 -0.5050 -0.8632
   17TYR     CG 4697   9.918  11.034   2.332  0.5499  0.1883 -0.0688
   17TYR    CD1 4698   9.964  10.905   2.304 -0.4962 -0.2633  0.2263
   17TYR    HD1 4699   9.939  10.856   2.211 -1.2257 -1.9585  1.2674
   17TYR    CE1 4700  10.064  10.846   2.383 -0.2382 -0.2409 -0.0816
   17TYR    HE1 4701  10.102  10.747   2.365 -1.1717 -0.9928  1.8352
   17TYR     CZ 4702  10.124  10.915   2.491  0.0200  0.1362 -0.4607
   17TYR     OH 4703  10.227  10.857   2.558 -0.1276  0.4221  0.0178
   17TYR     HH 4704  10.268  10.782   2.513  1.0916  0.6947  0.6366
   17TYR    CE2 4705  10.067  11.040   2.525 -0.3121 -0.2088  0.2619
   17TYR    HE2 4706  10.100  11.087   2.616  1.4806 -0.0143 -0.4397
   17TYR    CD2 4707   9.967  11.098   2.446 -0.7385 -0.2613  0.7595
   17TYR    HD2 4708   9.936  11.197   2.474  2.6522  1.5703 -1.3336
   17TYR      C 4709   9.602  11.063   2.363 -0.0090  0.0313  0.3178
   17TYR      O 4710   9.521  11.156   2.358  0.4243  0.4135  0.3751
   18PRO      N 4711   9.610  10.978   2.466  0.1591 -0.4565 -0.0965
   18PRO     CD 4712   9.662  10.843   2.471  0.3640 -0.3782 -0.0909
   18PRO    HD1 4713   9.769  10.840   2.490  0.3517 -0.8600 -0.0690
   18PRO    HD2 4714   9.639  10.788   2.379 -1.7062 -0.7232  0.5592
   18PRO     CG 4715   9.576  10.776   2.579  0.1361 -0.0686 -0.0766
   18PRO    HG1 4716   9.478  10.746   2.544  0.0734 -0.0612  0.0936
   18PRO    HG2 4717   9.629  10.693   2.626  1.5149  2.2841  2.8495
   18PRO     CB 4718   9.560  10.886   2.683 -0.3341  0.0831 -0.3081
   18PRO    HB1 4719   9.475  10.887   2.752  0.3842  1.7535  0.6152
   18PRO    HB2 4720   9.651  10.894   2.742 -1.0757 -1.3463  1.1410
   18PRO     CA 4721   9.538  11.004   2.589  0.0926  0.1929 -0.2686
   18PRO     HA 4722   9.434  11.010   2.558  0.4271  0.5978 -1.3284
   18PRO      C 4723   9.576  11.142   2.642  0.2402  0.2669 -0.5647
   18PRO      O 4724   9.690  11.184   2.623  0.2881  0.1765 -0.4836
   19THR      N 4725   9.486  11.193   2.726  0.8253 -0.0486  0.2692
   19THR      H 4726   9.396  11.148   2.723  1.2100 -0.8427 -2.3447
   19THR     CA 4727   9.488  11.318   2.800  0.1478  0.0354  0.1473
   19THR     HA 4728   9.593  11.347   2.796  0.6765 -1.8453 -1.1733
   19THR     CB 4729   9.405  11.421   2.724  0.0719 -0.1907 -0.0789
   19THR     HB 4730   9.299  11.396   2.724 -0.0756  0.3840  1.3036
   19THR    CG2 4731   9.426  11.561   2.780  0.9750 -0.2896 -0.1534
   19THR   HG21 4732   9.531  11.568   2.809  0.6836 -0.8302  1.0827
   19THR   HG22 4733   9.405  11.632   2.699 -2.0024 -2.5069 -1.4933
   19THR   HG23 4734   9.372  11.578   2.873  0.0074 -0.6837 -0.6340
   19THR    OG1 4735   9.458  11.425   2.593 -0.1010  0.0899 -0.1394
   19THR    HG1 4736   9.413  11.350   2.554  2.0522 -0.9516 -0.7431
   19THR      C 4737   9.447  11.315   2.946 -0.1131  0.3459  0.0828
   19THR      O 4738   9.330  11.318   2.984  0.1164 -0.1636  0.8746
   20GLN      N 4739   9.549  11.319   3.033 -0.0857  0.4171  0.0460
   20GLN      H 4740   9.641  11.311   2.994  0.5236  1.4838  1.1709
   20GLN     CA 4741   9.525  11.316   3.176  0.1231 -0.1362  0.0693
   20GLN     HA 4742   9.441  11.246   3.180 -0.5191  0.5368 -1.0412
   20GLN     CB 4743   9.642  11.260   3.256  0.1606  0.2556  0.2886
   20GLN    HB1 4744   9.600  11.245   3.356 -0.9734  1.1473 -0.0393
   20GLN    HB2 4745   9.665  11.159   3.224 -1.3483  0.0321 -0.1312
   20GLN     CG 4746   9.766  11.349   3.267  0.1985  0.2092  0.2534
   20GLN    HG1 4747   9.786  11.397   3.171 -0.3754  0.1937  0.1219
   20GLN    HG2 4748   9.738  11.431   3.334  0.3029 -0.6313  1.3549
   20GLN     CD 4749   9.884  11.278   3.330  0.0238 -0.2373  0.0845
   20GLN    OE1 4750   9.890  11.277   3.453  0.4280 -0.1454  0.0687
   20GLN    NE2 4751   9.984  11.220   3.263  0.0758  0.0244 -0.0636
   20GLN   HE21 4752  10.060  11.176   3.314 -0.2631 -0.2024  0.2528
   20GLN   HE22 4753   9.989  11.239   3.164 -0.2920  1.1780  0.1303
   20GLN      C 4754   9.486  11.445   3.247 -0.2060 -0.0993 -0.1799
   20GLN      O 4755   9.557  11.545   3.242  0.2356 -0.4100 -0.1177
   21PRO      N 4756   9.374  11.451   3.319 -0.1181 -0.2914 -0.0265
   21PRO     CD 4757   9.272  11.349   3.336 -0.2280 -0.1786 -0.0155
   21PRO    HD1 4758   9.259  11.298   3.240  1.0408 -1.5298  0.4942
   21PRO    HD2 4759   9.299  11.284   3.419 -0.2794 -1.3548 -0.8953
   21PRO     CG 4760   9.146  11.429   3.369 -0.2793 -0.2357 -0.0715
   21PRO    HG1 4761   9.100  11.455   3.274  0.4837 -0.0310 -0.3968
   21PRO    HG2 4762   9.082  11.374   3.438 -0.3118 -0.6743 -0.4515
   21PRO     CB 4763   9.200  11.553   3.440  0.1607 -0.3349 -0.2306
   21PRO    HB1 4764   9.199  11.533   3.547 -1.9880  1.3879  0.1393
   21PRO    HB2 4765   9.138  11.639   3.416  0.9452  0.1363 -0.6070
   21PRO     CA 4766   9.344  11.572   3.393  0.2830 -0.3029  0.1560
   21PRO     HA 4767   9.357  11.651   3.319  2.7162  0.1727  0.9895
   21PRO      C 4768   9.440  11.610   3.505 -0.0650  0.0867  0.3280
   21PRO      O 4769   9.487  11.524   3.579  0.7013 -0.2523 -0.5234
   22GLY      N 4770   9.466  11.741   3.513  0.0719  0.0925 -0.1952
   22GLY      H 4771   9.431  11.799   3.438  1.5570  1.0327 -0.1956
   22GLY     CA 4772   9.537  11.788   3.630  0.3111 -0.4210 -0.1287
   22GLY    HA1 4773   9.631  11.736   3.649  0.5106  0.4609  1.5009
   22GLY    HA2 4774   9.543  11.894   3.606 -0.2814 -0.1122  1.0243
   22GLY      C 4775   9.454  11.779   3.758 -0.5826  0.7528 -0.6074
   22GLY      O 4776   9.341  11.731   3.768  0.1538 -0.8749  0.3084
   23GLN      N 4777   9.517  11.828   3.865 -0.0243 -0.4621 -0.3617
   23GLN      H 4778   9.600  11.883   3.850 -1.0080  0.7761 -1.6325
   23GLN     CA 4779   9.460  11.818   3.998 -0.3353 -0.0160 -0.4582
   23GLN     HA 4780   9.380  11.744   4.007  0.7177 -1.3207 -1.4088
   23GLN     CB 4781   9.568  11.764   4.091 -0.1641  0.0872 -0.5984
   23GLN    HB1 4782   9.654  11.831   4.080 -0.3988  0.6866  0.9350
   23GLN    HB2 4783   9.537  11.773   4.195 -2.4703  2.9158 -1.3864
   23GLN     CG 4784   9.616  11.621   4.073 -0.0139  0.0837 -0.1722
   23GLN    HG1 4785   9.545  11.558   4.126  0.9300 -2.1751 -1.4615
   23GLN    HG2 4786   9.619  11.604   3.966  1.5099  1.7984 -0.4485
   23GLN     CD 4787   9.751  11.594   4.139 -0.0520  0.6138  0.1259
   23GLN    OE1 4788   9.860  11.622   4.088 -0.1680  0.6604 -0.0986
   23GLN    NE2 4789   9.749  11.564   4.269 -0.0918  0.2303  0.0397
   23GLN   HE21 4790   9.662  11.554   4.319 -0.9503  0.6318 -1.3082
   23GLN   HE22 4791   9.834  11.579   4.322  0.7481 -0.6769 -1.0126
   23GLN      C 4792   9.411  11.952   4.052 -0.7710  0.0985 -1.1246
   23GLN      O 4793   9.457  12.061   4.017  0.0858  0.2667  0.4271
   24GLY      N 4794   9.311  11.948   4.139 -0.0681  0.9984 -0.2533
   24GLY      H 4795   9.282  11.855   4.164  1.3149  0.9859  1.5055
   24GLY     CA 4796   9.275  12.060   4.224  0.6130  0.9508  0.1040
   24GLY    HA1 4797   9.263  12.143   4.154 -0.6680 -0.8292 -1.9168
   24GLY    HA2 4798   9.175  12.043   4.266 -0.0501  3.1378 -0.4346
   24GLY      C 4799   9.372  12.096   4.336  0.1675  0.5119  0.6382
   24GLY      O 4800   9.467  12.024   4.366  0.0598  0.1928  0.2326
   25TYR      N 4801   9.352  12.206   4.408 -0.2963  0.7213  0.1983
   25TYR      H 4802   9.287  12.278   4.379 -0.5500  0.7575  0.8273
   25TYR     CA 4803   9.420  12.233   4.533  0.1542 -0.0388  0.1244
   25TYR     HA 4804   9.460  12.143   4.579 -0.2737  1.5575  4.0074
   25TYR     CB 4805   9.553  12.301   4.499 -0.0536  0.0300 -0.5489
   25TYR    HB1 4806   9.619  12.230   4.449 -1.3501 -0.8670 -1.0376
   25TYR    HB2 4807   9.607  12.316   4.592 -0.0883 -0.9128 -0.3685
   25TYR     CG 4808   9.546  12.437   4.432  1.1391  0.4224  0.0945
   25TYR    CD1 4809   9.522  12.449   4.294  0.2581 -0.4122  0.1580
   25TYR    HD1 4810   9.501  12.364   4.232  1.1708 -0.2657 -0.3745
   25TYR    CE1 4811   9.533  12.575   4.233  0.0598 -0.4285  0.0892
   25TYR    HE1 4812   9.530  12.598   4.128  1.2603  2.1956  0.5419
   25TYR     CZ 4813   9.557  12.689   4.312 -0.0624  0.2263 -0.8094
   25TYR     OH 4814   9.572  12.809   4.248  0.2717  0.1785 -0.8197
   25TYR     HH 4815   9.612  12.871   4.310  1.7011 -0.8945 -0.6083
   25TYR    CE2 4816   9.566  12.676   4.452  0.4158 -0.2207 -0.8779
   25TYR    HE2 4817   9.587  12.764   4.511  1.4108 -1.8604  1.3614
   25TYR    CD2 4818   9.563  12.550   4.512  0.1179  0.3733  0.3957
   25TYR    HD2 4819   9.576  12.535   4.618 -2.2120 -0.5446  0.6156
   25TYR      C 4820   9.342  12.313   4.636 -0.3585 -0.2225 -0.1194
   25TYR      O 4821   9.278  12.415   4.610 -0.4050 -0.1677  0.2047
   26SER      N 4822   9.353  12.277   4.764  0.5833  0.6401  0.0598
   26SER      H 4823   9.406  12.194   4.786 -2.5944 -1.6884 -0.2599
   26SER     CA 4824   9.280  12.328   4.879 -0.1538 -0.5905  0.1584
   26SER     HA 4825   9.183  12.366   4.849  0.1239 -1.2658 -1.7248
   26SER     CB 4826   9.270  12.213   4.979 -0.4014  0.0329  0.8616
   26SER    HB1 4827   9.219  12.254   5.066 -0.5032  0.4827  0.5924
   26SER    HB2 4828   9.372  12.189   5.010 -0.6667 -2.7480 -0.0959
   26SER     OG 4829   9.202  12.106   4.918 -0.2884  0.4060  0.0673
   26SER     HG 4830   9.144  12.073   4.987 -0.4756  0.3368 -0.1211
   26SER      C 4831   9.351  12.448   4.941 -0.4906 -0.3832  0.1432
   26SER      O 4832   9.468  12.468   4.910 -0.5864  0.0999  0.0890
   27GLN      N 4833   9.279  12.525   5.022 -0.0341  0.1418  0.0599
   27GLN      H 4834   9.179  12.509   5.023 -0.0262 -0.0182 -1.0994
   27GLN     CA 4835   9.332  12.620   5.118  0.5290 -0.1633  0.0543
   27GLN     HA 4836   9.408  12.673   5.061  0.4995  0.2127  0.3647
   27GLN     CB 4837   9.233  12.726   5.165  0.4328 -0.2135 -0.0341
   27GLN    HB1 4838   9.276  12.779   5.250  1.9649 -0.8236 -0.3894
   27GLN    HB2 4839   9.144  12.679   5.205 -0.8307  1.3623 -0.8869
   27GLN     CG 4840   9.182  12.817   5.053 -0.1600 -0.6016 -0.0829
   27GLN    HG1 4841   9.115  12.762   4.987  0.5180 -1.6769  0.0994
   27GLN    HG2 4842   9.270  12.862   5.007 -1.4640  0.2482 -1.8651
   27GLN     CD 4843   9.113  12.939   5.112  0.1616 -0.3841 -0.1564
   27GLN    OE1 4844   9.093  12.964   5.230  0.1909 -0.0205 -0.2247
   27GLN    NE2 4845   9.086  13.032   5.020 -0.0602 -0.2087  0.0839
   27GLN   HE21 4846   9.050  13.120   5.052  0.8684  0.2372 -0.0794
   27GLN   HE22 4847   9.125  13.019   4.927 -0.5065 -0.6630 -0.0478
   27GLN      C 4848   9.411  12.549   5.227  0.3770 -0.2118  0.1343
   27GLN      O 4849   9.376  12.437   5.265 -0.2443 -0.1799 -0.3312
   28GLN      N 4850   9.499  12.627   5.290  0.2799  0.1748 -0.1986
   28GLN      H 4851   9.503  12.723   5.262  0.1272  0.5031  0.8415
   28GLN     CA 4852   9.590  12.582   5.394  0.0645 -0.2488 -0.1919
   28GLN     HA 4853   9.642  12.492   5.360  0.8757  0.7336 -1.6365
   28GLN     CB 4854   9.692  12.689   5.428 -0.6546  0.6412 -0.7886
   28GLN    HB1 4855   9.754  12.653   5.511 -2.1839 -1.3394 -0.4546
   28GLN    HB2 4856   9.643  12.778   5.468 -0.3305 -0.6176  2.7500
   28GLN     CG 4857   9.790  12.711   5.313  0.4863 -0.4393 -0.0545
   28GLN    HG1 4858   9.744  12.711   5.214 -0.8104 -2.1037  0.5116
   28GLN    HG2 4859   9.853  12.623   5.317 -0.1799 -0.9593 -0.6610
   28GLN     CD 4860   9.873  12.836   5.340 -0.4919  0.2610 -0.2081
   28GLN    OE1 4861   9.887  12.883   5.453 -0.1681 -0.1904 -0.0550
   28GLN    NE2 4862   9.914  12.911   5.237 -0.0909  0.5497  0.1588
   28GLN   HE21 4863   9.900  12.887   5.140  0.4383  2.2655 -0.3817
   28GLN   HE22 4864   9.963  12.998   5.254  1.7196 -0.4690  0.4574
   28GLN      C 4865   9.502  12.556   5.516 -0.6179  0.2138 -0.5747
   28GLN      O 4866   9.467  12.656   5.579 -0.3001  0.3289 -0.5757
   29SER      N 4867   9.473  12.429   5.546 -1.0490  0.3617 -0.3625
   29SER      H 4868   9.512  12.355   5.489 -2.1430 -3.0512  2.9141
   29SER     CA 4869   9.378  12.378   5.642 -0.4395  0.4772  0.3053
   29SER     HA 4870   9.346  12.465   5.701 -2.6913 -0.5940  0.7872
   29SER     CB 4871   9.263  12.313   5.566 -0.0128  0.2414 -0.1342
   29SER    HB1 4872   9.184  12.297   5.639  1.3907  0.0980  1.4121
   29SER    HB2 4873   9.294  12.217   5.523 -0.4817  0.2195 -0.4347
   29SER     OG 4874   9.203  12.392   5.466 -0.0994  0.5767  0.1840
   29SER     HG 4875   9.260  12.377   5.390  0.8280  0.2552  0.9155
   29SER      C 4876   9.430  12.284   5.750 -0.0334  0.2275 -0.1109
   29SER      O 4877   9.552  12.266   5.753 -0.1073 -0.2083  0.5692
   30SER      N 4878   9.346  12.241   5.843  0.0411  0.5701  0.1154
   30SER      H 4879   9.252  12.277   5.833  1.0318  3.0883 -0.8288
   30SER     CA 4880   9.376  12.136   5.939 -0.6446 -0.1175 -0.4107
   30SER     HA 4881   9.475  12.148   5.983 -0.2446 -1.7218 -0.7928
   30SER     CB 4882   9.272  12.142   6.050  0.4526 -0.0250  0.6262
   30SER    HB1 4883   9.170  12.117   6.020  0.0691  1.8039  0.2483
   30SER    HB2 4884   9.311  12.071   6.123  0.9399  0.1690  0.5542
   30SER     OG 4885   9.283  12.268   6.113  0.0942  0.2954  0.0621
   30SER     HG 4886   9.243  12.262   6.200 -2.2150  1.8337 -0.8169
   30SER      C 4887   9.359  11.997   5.880  0.0981 -0.4282  0.0991
   30SER      O 4888   9.271  11.974   5.797 -0.0882  0.1815  0.1222
   31GLN      N 4889   9.448  11.905   5.919  0.6661  0.2347  0.3816
   31GLN      H 4890   9.506  11.930   5.998  0.6287  1.5179  0.0368
   31GLN     CA 4891   9.474  11.770   5.874 -0.0362  0.0408  0.5462
   31GLN     HA 4892   9.461  11.774   5.766  0.9241  1.3303  0.4560
   31GLN     CB 4893   9.618  11.729   5.905  0.1542  0.4902  0.2617
   31GLN    HB1 4894   9.642  11.624   5.890 -1.5017  0.1646 -0.3109
   31GLN    HB2 4895   9.635  11.735   6.012 -0.0514 -1.4732  0.4338
   31GLN     CG 4896   9.717  11.813   5.824  0.0388  0.4351  0.0635
   31GLN    HG1 4897   9.685  11.813   5.719 -0.3637 -0.9061  0.1640
   31GLN    HG2 4898   9.704  11.913   5.866  2.6887  1.4228 -1.2577
   31GLN     CD 4899   9.858  11.758   5.840 -0.1915  0.0055  0.6485
   31GLN    OE1 4900   9.881  11.637   5.841 -0.3040 -0.0271 -0.0835
   31GLN    NE2 4901   9.962  11.841   5.830 -0.6408  0.4383 -0.6838
   31GLN   HE21 4902   9.942  11.939   5.814  3.1308  1.7050  1.1304
   31GLN   HE22 4903  10.056  11.809   5.815  0.0888  2.3123 -0.3378
   31GLN      C 4904   9.379  11.665   5.930 -0.1029  0.0005  0.3567
   31GLN      O 4905   9.340  11.686   6.045 -0.1469  0.2704  0.2938
   32PRO      N 4906   9.327  11.568   5.854  0.1601  0.3925 -0.3285
   32PRO     CD 4907   9.245  11.460   5.904  0.6729  0.0700 -0.1757
   32PRO    HD1 4908   9.143  11.491   5.924  0.1699 -1.4986 -0.1329
   32PRO    HD2 4909   9.278  11.427   6.003 -0.4909  1.3052  0.6510
   32PRO     CG 4910   9.251  11.342   5.807  0.0079  0.0058 -0.1404
   32PRO    HG1 4911   9.275  11.246   5.851  0.0358  0.4942  0.9347
   32PRO    HG2 4912   9.158  11.340   5.750  0.0666  0.9451 -0.2844
   32PRO     CB 4913   9.366  11.382   5.715  0.0435  0.0592 -0.0732
   32PRO    HB1 4914   9.459  11.334   5.744 -0.5669 -0.8926  0.3468
   32PRO    HB2 4915   9.353  11.348   5.612 -0.3523 -0.9520  0.3005
   32PRO     CA 4916   9.364  11.535   5.718 -0.0995  0.0628 -0.3181
   32PRO     HA 4917   9.467  11.558   5.690 -0.5109 -1.5182 -3.5829
   32PRO      C 4918   9.273  11.598   5.614  0.2526  0.5907 -0.3078
   32PRO      O 4919   9.152  11.602   5.639  0.2985  0.0743  0.0118
   33TYR      N 4920   9.323  11.628   5.494  0.1788  0.0278 -0.4835
   33TYR      H 4921   9.421  11.620   5.471  0.0456 -0.8062 -0.7757
   33TYR     CA 4922   9.245  11.672   5.380  0.1579  0.0603 -0.4578
   33TYR     HA 4923   9.156  11.608   5.377 -0.3333  0.6148  1.2315
   33TYR     CB 4924   9.206  11.818   5.398  0.2577  0.1010 -0.5761
   33TYR    HB1 4925   9.145  11.838   5.310  0.2414 -3.2469 -1.4496
   33TYR    HB2 4926   9.128  11.826   5.473  0.7848 -0.0878 -0.0001
   33TYR     CG 4927   9.314  11.923   5.406  0.3495 -0.0145 -0.2954
   33TYR    CD1 4928   9.404  11.922   5.514 -0.1835  0.1650  0.1542
   33TYR    HD1 4929   9.381  11.852   5.593  0.2975 -1.3353 -0.9812
   33TYR    CE1 4930   9.500  12.022   5.529  0.2445 -0.1926 -0.1742
   33TYR    HE1 4931   9.561  12.036   5.618  1.0013 -0.3527 -0.6627
   33TYR     CZ 4932   9.510  12.115   5.424  0.3864  0.3343  0.2961
   33TYR     OH 4933   9.620  12.195   5.428  0.3709  0.3854 -0.1563
   33TYR     HH 4934   9.631  12.246   5.348  1.0713  0.5930  0.0588
   33TYR    CE2 4935   9.436  12.108   5.304  0.4279 -0.0739  0.2933
   33TYR    HE2 4936   9.458  12.163   5.213 -0.4491  1.5060  0.9935
   33TYR    CD2 4937   9.330  12.017   5.303 -0.0931  0.5302  0.1333
   33TYR    HD2 4938   9.267  12.019   5.215 -1.1004  0.5831  0.8305
   33TYR      C 4939   9.324  11.649   5.252  0.1988  0.4040 -0.4967
   33TYR      O 4940   9.263  11.634   5.146 -0.3199 -0.5593 -0.0821
   34GLY      N 4941   9.456  11.629   5.252  0.1806  0.2790 -0.0871
   34GLY      H 4942   9.511  11.631   5.337  2.7592 -0.5335 -1.6378
   34GLY     CA 4943   9.527  11.590   5.132 -0.2365 -0.1731 -0.1911
   34GLY    HA1 4944   9.515  11.672   5.061 -0.0156 -0.3023 -0.3789
   34GLY    HA2 4945   9.634  11.595   5.151 -0.2344  0.4636 -0.3251
   34GLY      C 4946   9.493  11.459   5.064 -0.3099 -0.1637 -0.1723
   34GLY      O 4947   9.429  11.375   5.127 -0.1874 -0.2123 -0.1134
   35GLN      N 4948   9.525  11.447   4.935  0.3942  0.1268 -0.0261
   35GLN      H 4949   9.561  11.532   4.894 -0.9773  0.7631  0.0514
   35GLN     CA 4950   9.463  11.359   4.838 -0.0450  0.5370 -0.1216
   35GLN     HA 4951   9.402  11.291   4.898 -0.6863  0.8484 -0.4125
   35GLN     CB 4952   9.363  11.433   4.750 -0.1528  0.1891 -0.2915
   35GLN    HB1 4953   9.409  11.515   4.695  1.0930  0.7673  1.5083
   35GLN    HB2 4954   9.329  11.364   4.672 -1.0106  1.0966 -0.7446
   35GLN     CG 4955   9.236  11.482   4.819 -0.0369  0.0465  0.0248
   35GLN    HG1 4956   9.204  11.402   4.886  1.7447 -0.3858  0.4207
   35GLN    HG2 4957   9.274  11.564   4.880 -0.0588  0.6190 -0.7260
   35GLN     CD 4958   9.116  11.511   4.730  0.4275  0.1241 -0.5813
   35GLN    OE1 4959   9.070  11.420   4.662 -0.6491 -0.0322  0.3319
   35GLN    NE2 4960   9.061  11.633   4.726  0.6911  0.2544 -0.3159
   35GLN   HE21 4961   8.982  11.639   4.664 -1.4380 -2.6744  1.8093
   35GLN   HE22 4962   9.078  11.710   4.789 -0.1481  1.8100 -1.9216
   35GLN      C 4963   9.565  11.267   4.771 -0.3124 -0.0005  0.1994
   35GLN      O 4964   9.586  11.273   4.650 -0.2421  0.0502  0.2141
   36GLN      N 4965   9.650  11.194   4.844 -0.2325 -0.3909 -0.2838
   36GLN      H 4966   9.629  11.190   4.942  1.8052  1.0439  0.2790
   36GLN     CA 4967   9.779  11.142   4.803  0.2010  0.1309  0.4036
   36GLN     HA 4968   9.796  11.183   4.703  0.7299 -0.2081  0.3527
   36GLN     CB 4969   9.890  11.197   4.892  0.3893  0.0385  0.2269
   36GLN    HB1 4970   9.858  11.292   4.936  0.7143  0.2138  0.0842
   36GLN    HB2 4971   9.891  11.134   4.981 -4.3094 -0.3624  0.2569
   36GLN     CG 4972  10.017  11.224   4.812  0.0032 -0.2387 -0.4902
   36GLN    HG1 4973   9.986  11.276   4.722 -0.1420 -0.1538 -0.3913
   36GLN    HG2 4974  10.049  11.127   4.774  0.1273 -0.4474  0.1386
   36GLN     CD 4975  10.120  11.300   4.895 -0.5165  0.0673 -0.1156
   36GLN    OE1 4976  10.091  11.396   4.966 -0.9414  0.3909 -0.7139
   36GLN    NE2 4977  10.246  11.273   4.860 -0.5477 -0.3611  0.1002
   36GLN   HE21 4978  10.325  11.309   4.913  1.6925 -2.4242 -1.5978
   36GLN   HE22 4979  10.263  11.199   4.794 -1.8059 -0.6185  0.0550
   36GLN      C 4980   9.791  10.991   4.790  0.6260  0.1331  0.7190
   36GLN      O 4981   9.737  10.919   4.874  0.1773  0.5325  0.7814
   37SER      N 4982   9.859  10.943   4.686 -0.2708 -0.7020  0.4944
   37SER      H 4983   9.876  11.014   4.616 -3.8300  0.9812  1.1158
   37SER     CA 4984   9.885  10.803   4.661  0.3662 -0.4154 -0.5146
   37SER     HA 4985   9.839  10.736   4.734  0.6065  0.5004  0.5014
   37SER     CB 4986   9.847  10.754   4.521 -0.3971 -0.9521 -0.1285
   37SER    HB1 4987   9.912  10.803   4.448 -0.3962 -3.5523 -2.0011
   37SER    HB2 4988   9.853  10.646   4.515 -0.7459 -0.9292 -0.9305
   37SER     OG 4989   9.713  10.791   4.498 -0.0343  0.0570 -0.6758
   37SER     HG 4990   9.706  10.887   4.499 -0.5629  0.0777  2.2783
   37SER      C 4991  10.035  10.778   4.675  0.4224 -0.2519 -0.8029
   37SER      O 4992  10.120  10.862   4.648 -0.2643  0.5488 -0.5117
   38TYR      N 4993  10.073  10.656   4.715  0.4718 -0.1105 -0.4167
   38TYR      H 4994  10.007  10.579   4.714  1.0763 -0.6465 -2.2519
   38TYR     CA 4995  10.204  10.613   4.759  0.1259 -0.2063  0.5450
   38TYR     HA 4996  10.284  10.671   4.713  0.8331  0.7943  2.8743
   38TYR     CB 4997  10.221  10.638   4.909  0.3175 -0.0185  0.4925
   38TYR    HB1 4998  10.152  10.569   4.958 -1.3889  1.2385 -0.0139
   38TYR    HB2 4999  10.325  10.622   4.938 -0.3977  0.6067  3.8663
   38TYR     CG 5000  10.182  10.774   4.962 -0.0002  0.1857 -0.2544
   38TYR    CD1 5001  10.054  10.797   5.014 -0.0849  0.7301 -0.6902
   38TYR    HD1 5002   9.974  10.724   5.008 -0.5102  0.9573  1.4492
   38TYR    CE1 5003  10.021  10.922   5.067  0.7545  0.7338 -0.1494
   38TYR    HE1 5004   9.918  10.944   5.093  0.3090 -0.6054 -0.6582
   38TYR     CZ 5005  10.124  11.015   5.091  0.8413  0.5500  0.1991
   38TYR     OH 5006  10.083  11.131   5.151 -0.0607  0.2126  0.2553
   38TYR     HH 5007  10.162  11.185   5.140  0.2943 -0.4353 -0.5602
   38TYR    CE2 5008  10.254  10.996   5.041  0.5962 -0.6488 -0.0032
   38TYR    HE2 5009  10.331  11.071   5.045  0.2453 -0.3411  1.8007
   38TYR    CD2 5010  10.276  10.878   4.968  0.6641 -0.3950 -0.3935
   38TYR    HD2 5011  10.368  10.853   4.919  0.6717 -0.9071 -0.1217
   38TYR      C 5012  10.234  10.466   4.738  0.2306 -0.1861  0.5470
   38TYR      O 5013  10.153  10.385   4.692 -0.2427  0.1438  0.7895
   39SER      N 5014  10.362  10.430   4.743  0.3141 -0.1275 -0.7653
   39SER      H 5015  10.423  10.493   4.794  0.2471  0.3642 -1.2854
   39SER     CA 5016  10.407  10.292   4.746  0.6236 -0.0137  0.0886
   39SER     HA 5017  10.381  10.249   4.650 -0.5771  0.8821 -0.0005
   39SER     CB 5018  10.559  10.278   4.754  0.6927  0.4741 -0.3355
   39SER    HB1 5019  10.596  10.176   4.756  1.2318  0.6323 -1.5899
   39SER    HB2 5020  10.607  10.328   4.669  2.1620  0.7814  0.6379
   39SER     OG 5021  10.605  10.347   4.868  0.3483 -0.5081  0.4184
   39SER     HG 5022  10.697  10.324   4.886  0.0618 -2.2340 -0.1357
   39SER      C 5023  10.331  10.214   4.852 -0.3010  0.1386 -0.4519
   39SER      O 5024  10.282  10.263   4.954  0.3141  0.4153 -0.2799
   40GLY      N 5025  10.327  10.083   4.826 -0.6007 -0.0090  0.2979
   40GLY      H 5026  10.383  10.047   4.751  1.0601  2.4426  0.2504
   40GLY     CA 5027  10.260   9.979   4.902 -0.2738 -0.5376 -0.1285
   40GLY    HA1 5028  10.272   9.883   4.853  0.4939 -0.5875  0.1516
   40GLY    HA2 5029  10.154  10.005   4.900  0.0147  0.7639  0.3591
   40GLY      C 5030  10.311   9.961   5.044 -0.0303  0.4973 -0.0716
   40GLY      O 5031  10.412  10.016   5.086  0.2979  0.3870 -0.7101
   41TYR      N 5032  10.234   9.879   5.117  0.2615  0.1657 -0.1369
   41TYR      H 5033  10.152   9.838   5.074 -0.7062  0.9848  0.9029
   41TYR     CA 5034  10.258   9.845   5.256  0.1807  0.3519 -0.0777
   41TYR     HA 5035  10.318   9.923   5.302  0.6021 -0.0292  0.0146
   41TYR     CB 5036  10.125   9.821   5.327  0.2039  0.2598 -0.0665
   41TYR    HB1 5037  10.054   9.903   5.319 -1.1833 -0.5494  2.5174
   41TYR    HB2 5038  10.076   9.732   5.288  0.5318  0.3142 -0.6103
   41TYR     CG 5039  10.146   9.790   5.474 -0.4025 -0.1755 -0.0683
   41TYR    CD1 5040  10.113   9.662   5.522 -0.1528 -0.1134  0.2698
   41TYR    HD1 5041  10.060   9.595   5.457  0.9473 -0.5173 -0.2447
   41TYR    CE1 5042  10.141   9.627   5.654  0.3503 -0.5102  0.0625
   41TYR    HE1 5043  10.114   9.530   5.693 -1.6118  0.1483  0.4374
   41TYR     CZ 5044  10.210   9.714   5.742 -0.4630  0.0497  0.1536
   41TYR     OH 5045  10.250   9.669   5.864 -0.1625  0.1262  0.0828
   41TYR     HH 5046  10.300   9.738   5.909  0.2336 -0.0421 -0.0996
   41TYR    CE2 5047  10.225   9.846   5.696 -0.7369 -0.1744 -0.6026
   41TYR    HE2 5048  10.269   9.917   5.764 -0.7755 -1.7594  1.1541
   41TYR    CD2 5049  10.203   9.882   5.562  0.3105  0.0293 -0.7290
   41TYR    HD2 5050  10.237   9.980   5.533  1.3006 -0.0931 -0.0527
   41TYR      C 5051  10.352   9.726   5.258  0.0345  0.2453  0.3305
   41TYR      O 5052  10.325   9.620   5.316 -0.0977  0.3255  0.4189
   42SER      N 5053  10.470   9.741   5.199 -0.0550  0.0373  0.0941
   42SER      H 5054  10.495   9.830   5.158 -0.5511  0.3399  0.4485
   42SER     CA 5055  10.572   9.640   5.175 -0.0825  0.0636 -0.1302
   42SER     HA 5056  10.562   9.557   5.245  1.2924 -1.9118 -2.1489
   42SER     CB 5057  10.549   9.568   5.042 -0.8107  0.3339 -0.1584
   42SER    HB1 5058  10.447   9.531   5.045  0.0885 -2.3523  1.0867
   42SER    HB2 5059  10.617   9.483   5.032 -0.2750  0.7179  0.1874
   42SER     OG 5060  10.579   9.661   4.941 -0.4049  0.5250  0.1327
   42SER     HG 5061  10.566   9.631   4.851  2.0346  1.9899 -0.8033
   42SER      C 5062  10.712   9.694   5.198 -0.1365 -0.0387  0.4571
   42SER      O 5063  10.734   9.802   5.252 -0.0379  0.0208  0.3003
   43GLN      N 5064  10.809   9.609   5.165  0.1030  0.3208  0.2220
   43GLN      H 5065  10.786   9.520   5.123  2.6856  0.8676 -2.8264
   43GLN     CA 5066  10.950   9.626   5.194  0.1912 -0.4107  0.2507
   43GLN     HA 5067  10.950   9.626   5.303 -1.7346 -1.8732  0.2974
   43GLN     CB 5068  11.014   9.496   5.146  0.0391 -0.4471  0.1440
   43GLN    HB1 5069  10.983   9.468   5.045  0.6296 -0.6836  0.0231
   43GLN    HB2 5070  11.122   9.514   5.137 -0.0599  0.6044  0.8646
   43GLN     CG 5071  10.993   9.365   5.223 -0.1334 -0.2803  0.3820
   43GLN    HG1 5072  10.889   9.336   5.221  0.0161 -0.9612  1.7117
   43GLN    HG2 5073  11.022   9.382   5.326  0.6680  2.3955 -0.1924
   43GLN     CD 5074  11.084   9.251   5.178  0.3821  0.2650  0.0134
   43GLN    OE1 5075  11.118   9.238   5.060 -0.4173  0.1109 -0.2094
   43GLN    NE2 5076  11.110   9.161   5.272  0.0399  0.0915 -0.0576
   43GLN   HE21 5077  11.151   9.070   5.254  0.5942 -0.5262  3.5158
   43GLN   HE22 5078  11.070   9.169   5.365  1.6847 -0.3683  0.7333
   43GLN      C 5079  11.020   9.751   5.143 -0.2071 -0.1502  0.3434
   43GLN      O 5080  10.985   9.801   5.036  0.1715  0.0126  0.2948
   44SER      N 5081  11.124   9.796   5.213  0.0279 -0.0370 -0.0722
   44SER      H 5082  11.134   9.751   5.303 -1.2732 -0.6337 -0.2162
   44SER     CA 5083  11.188   9.921   5.178 -0.1765  0.1152  0.0940
   44SER     HA 5084  11.112   9.999   5.182 -0.0826  0.1975  0.2653
   44SER     CB 5085  11.292   9.964   5.282  0.0923  0.1683 -0.1950
   44SER    HB1 5086  11.390   9.919   5.264  0.2919 -0.7739  2.8253
   44SER    HB2 5087  11.285  10.073   5.282  0.4074  0.2172 -1.5474
   44SER     OG 5088  11.253   9.923   5.411  0.0686 -0.2253 -0.3270
   44SER     HG 5089  11.329   9.928   5.469 -0.0125 -0.1084 -0.2306
   44SER      C 5090  11.264   9.913   5.046  0.2268  0.1746  0.3215
   44SER      O 5091  11.331   9.814   5.016 -0.3928 -0.1381 -0.0454
   45THR      N 5092  11.263  10.026   4.974  0.8592  0.2145  0.3628
   45THR      H 5093  11.212  10.108   5.004  0.2687  0.3813 -1.0211
   45THR     CA 5094  11.331  10.046   4.848  0.1361  0.1315 -0.0492
   45THR     HA 5095  11.302   9.962   4.784  0.6793 -0.5785  0.6116
   45THR     CB 5096  11.287  10.176   4.781 -0.8954  0.0230  0.3926
   45THR     HB 5097  11.349  10.197   4.694  1.1505  1.0784  2.0148
   45THR    CG2 5098  11.146  10.153   4.727 -0.3659 -0.6089 -0.7623
   45THR   HG21 5099  11.137  10.071   4.656  1.4702 -0.2679 -1.4374
   45THR   HG22 5100  11.075  10.141   4.809 -0.7631  0.0920 -1.0037
   45THR   HG23 5101  11.124  10.234   4.658 -0.5498  0.2046  0.2221
   45THR    OG1 5102  11.277  10.286   4.868 -0.0252  0.4098  0.0234
   45THR    HG1 5103  11.320  10.362   4.830  2.1856 -1.2725 -1.0439
   45THR      C 5104  11.483  10.045   4.862  0.1099 -0.3658  0.2269
   45THR      O 5105  11.536  10.067   4.971  0.2090  0.4454  0.0233
   46ASP      N 5106  11.556  10.027   4.752 -0.2834 -0.0799 -0.0892
   46ASP      H 5107  11.503  10.017   4.667  0.7037 -0.2082 -0.7058
   46ASP     CA 5108  11.700  10.024   4.733 -0.3293  0.1446 -0.4633
   46ASP     HA 5109  11.746  10.045   4.829  0.7725  0.7167 -1.0942
   46ASP     CB 5110  11.757   9.889   4.689  0.6120  0.3920 -0.0140
   46ASP    HB1 5111  11.743   9.812   4.765  2.2576  1.0318  1.0155
   46ASP    HB2 5112  11.716   9.861   4.592  1.9540 -0.7182 -0.2933
   46ASP     CG 5113  11.908   9.889   4.670  0.6268 -0.4861  0.1014
   46ASP    OD1 5114  11.981   9.990   4.679  0.5268 -0.4457  0.5022
   46ASP    OD2 5115  11.972   9.788   4.632  0.4819 -0.6334  0.2429
   46ASP      C 5116  11.741  10.140   4.643  0.3453  0.1072 -0.2088
   46ASP      O 5117  11.686  10.144   4.533 -0.0952 -0.1639 -0.0015
   47THR      N 5118  11.830  10.233   4.680  0.5678 -0.0334 -0.3918
   47THR      H 5119  11.868  10.234   4.773  1.3957  0.5357 -0.7261
   47THR     CA 5120  11.872  10.345   4.599  0.0077  0.5172  0.0708
   47THR     HA 5121  11.789  10.381   4.537  0.2088  0.4189 -0.2599
   47THR     CB 5122  11.911  10.465   4.684 -0.1220  0.7850 -0.2416
   47THR     HB 5123  11.941  10.544   4.615 -0.0024  2.0644  1.1936
   47THR    CG2 5124  11.805  10.526   4.776 -0.0265  0.9182 -0.2176
   47THR   HG21 5125  11.791  10.487   4.876 -1.1479  3.7468  0.8285
   47THR   HG22 5126  11.835  10.629   4.793 -1.4410  1.5127 -1.1440
   47THR   HG23 5127  11.704  10.523   4.733 -0.6813 -1.5628  1.2859
   47THR    OG1 5128  12.018  10.423   4.766 -0.4043 -0.5747 -0.5452
   47THR    HG1 5129  12.046  10.508   4.802  0.3172 -0.5212 -1.2012
   47THR      C 5130  11.979  10.308   4.497  0.0533 -0.0337  0.3202
   47THR      O 5131  12.019  10.399   4.425 -0.1518 -0.1399  0.0689
   48SER      N 5132  12.037  10.188   4.494 -0.3901 -0.2328 -0.7139
   48SER      H 5133  12.000  10.114   4.552  0.2791  0.5175  0.7291
   48SER     CA 5134  12.157  10.152   4.421  0.5523  0.4875  0.4382
   48SER     HA 5135  12.240  10.182   4.484  0.2424  0.6551  0.7698
   48SER     CB 5136  12.167  10.001   4.402  0.1494  0.5102 -0.0111
   48SER    HB1 5137  12.071   9.968   4.363  0.7870 -0.1170 -1.0690
   48SER    HB2 5138  12.237   9.968   4.325  0.3563  0.8620  0.0206
   48SER     OG 5139  12.204   9.935   4.521 -0.1791  0.2643 -0.0446
   48SER     HG 5140  12.124   9.937   4.574 -1.2233 -0.0063 -1.5501
   48SER      C 5141  12.165  10.212   4.281 -0.5282  0.5612  0.3993
   48SER      O 5142  12.249  10.297   4.252  0.2428 -0.2070  0.3478
   49GLY      N 5143  12.077  10.173   4.189 -0.2291  0.0739  0.3167
   49GLY      H 5144  11.992  10.129   4.220 -0.7231  1.3229  0.8012
   49GLY     CA 5145  12.072  10.219   4.051 -0.1596  0.2425  0.3709
   49GLY    HA1 5146  12.023  10.140   3.995  1.8314 -1.5328  0.9942
   49GLY    HA2 5147  12.176  10.235   4.021  0.2356  2.9721  2.7233
   49GLY      C 5148  12.008  10.355   4.028  0.2101  0.3646  0.0527
   49GLY      O 5149  11.957  10.375   3.917  0.2093  0.0631 -0.0034
   50TYR      N 5150  12.027  10.454   4.115  0.2147 -0.0857  0.5662
   50TYR      H 5151  12.091  10.441   4.192  2.1056  0.7761 -0.7693
   50TYR     CA 5152  11.970  10.587   4.107  0.2572 -0.1082 -0.1500
   50TYR     HA 5153  11.938  10.599   4.003  1.1474 -3.6614 -0.9934
   50TYR     CB 5154  11.844  10.591   4.192  0.3113 -0.2402 -0.0616
   50TYR    HB1 5155  11.828  10.698   4.210  3.1788  0.4772 -1.2838
   50TYR    HB2 5156  11.872  10.555   4.291 -0.7185 -0.2936  0.2255
   50TYR     CG 5157  11.724  10.518   4.138  0.2593 -0.0938 -0.1455
   50TYR    CD1 5158  11.692  10.385   4.172  0.2113 -0.1461 -0.3976
   50TYR    HD1 5159  11.754  10.330   4.241 -0.4582 -3.3986 -2.1865
   50TYR    CE1 5160  11.577  10.327   4.119  0.0850  0.1041 -0.3978
   50TYR    HE1 5161  11.545  10.227   4.145 -1.4587  0.9281  1.0750
   50TYR     CZ 5162  11.485  10.404   4.045  0.2010  0.2078 -0.4328
   50TYR     OH 5163  11.369  10.357   3.990  0.4810  0.0327 -0.8823
   50TYR     HH 5164  11.314  10.425   3.953 -0.8131 -1.1469 -1.2084
   50TYR    CE2 5165  11.520  10.536   4.007 -0.2268  0.3091 -0.4747
   50TYR    HE2 5166  11.464  10.598   3.938  0.6275  1.4471 -0.1725
   50TYR    CD2 5167  11.644  10.586   4.046  0.1517 -0.6245 -0.4508
   50TYR    HD2 5168  11.661  10.688   4.016  1.8373 -0.8500 -0.3803
   50TYR      C 5169  12.068  10.698   4.141  0.1242  0.0415 -0.2543
   50TYR      O 5170  12.183  10.669   4.177  0.1868  0.0924 -0.4152
   51GLY      N 5171  12.026  10.823   4.123 -0.1173 -0.0392 -0.2500
   51GLY      H 5172  11.939  10.837   4.074  1.3854  0.6406 -2.9310
   51GLY     CA 5173  12.101  10.940   4.167 -0.0860 -0.2595  0.2846
   51GLY    HA1 5174  12.199  10.942   4.121  0.6085 -2.1567  1.5204
   51GLY    HA2 5175  12.055  11.027   4.121  1.3029 -0.4563 -1.5814
   51GLY      C 5176  12.103  10.961   4.318 -0.0666 -0.1667  0.2711
   51GLY      O 5177  12.047  10.880   4.392  0.0758 -0.4187  0.1031
   52GLN      N 5178  12.163  11.070   4.367 -0.3676  0.0023  0.2705
   52GLN      H 5179  12.222  11.128   4.309  0.0917 -1.1799 -0.4852
   52GLN     CA 5180  12.141  11.115   4.503 -0.3450  0.0246  0.2665
   52GLN     HA 5181  12.158  11.026   4.564 -0.4357 -0.4818 -0.4311
   52GLN     CB 5182  12.246  11.217   4.548 -0.0256 -0.1788 -0.0154
   52GLN    HB1 5183  12.345  11.173   4.533  0.0500  0.4760 -1.5832
   52GLN    HB2 5184  12.237  11.233   4.655 -1.7348 -0.2096 -0.1292
   52GLN     CG 5185  12.248  11.348   4.470 -0.0356 -0.1458  0.0382
   52GLN    HG1 5186  12.150  11.392   4.488  0.3702  2.0896 -2.5957
   52GLN    HG2 5187  12.273  11.327   4.366  0.0117  2.3197 -0.5016
   52GLN     CD 5188  12.343  11.458   4.516 -0.3700  0.3093 -0.3598
   52GLN    OE1 5189  12.325  11.536   4.609  0.3242 -0.3737  0.3712
   52GLN    NE2 5190  12.457  11.468   4.449 -0.2124 -0.2661 -0.1836
   52GLN   HE21 5191  12.474  11.414   4.365 -0.3719 -2.3807  1.0669
   52GLN   HE22 5192  12.529  11.529   4.484 -1.0166  0.7142 -0.2130
   52GLN      C 5193  11.998  11.161   4.527 -0.3481  0.0046  0.2936
   52GLN      O 5194  11.941  11.237   4.449  0.5744  0.5375  0.1218
   53SER      N 5195  11.939  11.111   4.636 -0.4210  0.0506  0.2764
   53SER      H 5196  11.999  11.056   4.697  2.7894 -0.0384 -2.6040
   53SER     CA 5197  11.798  11.120   4.664 -0.4144  0.2839  0.2294
   53SER     HA 5198  11.747  11.105   4.569  0.1304  0.8079 -0.1553
   53SER     CB 5199  11.753  11.012   4.762 -0.1340 -0.0543 -0.0135
   53SER    HB1 5200  11.650  10.984   4.739  0.2182 -0.6021 -0.9557
   53SER    HB2 5201  11.768  11.043   4.865  1.9122 -2.1397  0.3783
   53SER     OG 5202  11.832  10.899   4.736 -0.2390 -0.0276 -0.4733
   53SER     HG 5203  11.867  10.872   4.822 -0.8021 -0.8805 -0.5007
   53SER      C 5204  11.748  11.259   4.704 -0.2556  0.3998  0.0271
   53SER      O 5205  11.826  11.335   4.761  0.0756 -0.0536  0.1804
   54SER      N 5206  11.625  11.294   4.666 -0.5371 -0.3420  0.2350
   54SER      H 5207  11.561  11.236   4.614  0.6025 -1.3798 -0.0473
   54SER     CA 5208  11.558  11.411   4.718  0.5899  0.5086 -0.1877
   54SER     HA 5209  11.622  11.498   4.700  0.0705  0.8404 -0.4737
   54SER     CB 5210  11.429  11.432   4.640  0.2236 -0.7718  0.0533
   54SER    HB1 5211  11.373  11.521   4.671 -0.9682 -1.1856 -0.8315
   54SER    HB2 5212  11.472  11.444   4.541  0.7630 -0.0383  0.3687
   54SER     OG 5213  11.346  11.318   4.636 -0.6727 -0.1276 -0.2732
   54SER     HG 5214  11.304  11.323   4.550  0.7228  0.0065 -0.9772
   54SER      C 5215  11.537  11.417   4.869 -0.2671  0.4665 -0.2971
   54SER      O 5216  11.529  11.314   4.935  0.6124  0.4458 -0.2005
   55TYR      N 5217  11.530  11.542   4.916 -0.6400  0.3044  0.0827
   55TYR      H 5218  11.545  11.620   4.853  1.9272  1.2414  1.7259
   55TYR     CA 5219  11.514  11.574   5.056 -0.2102 -0.4689  0.3131
   55TYR     HA 5220  11.520  11.482   5.114 -0.6968 -0.5990  0.1591
   55TYR     CB 5221  11.632  11.665   5.092 -0.7439  0.2011  0.3804
   55TYR    HB1 5222  11.728  11.620   5.071 -0.4702  0.8932  0.1036
   55TYR    HB2 5223  11.619  11.763   5.045  0.0663  0.3902  0.5416
   55TYR     CG 5224  11.637  11.689   5.241 -0.0707  0.0612  0.3809
   55TYR    CD1 5225  11.708  11.600   5.323 -0.3693 -0.3479  0.1973
   55TYR    HD1 5226  11.750  11.509   5.284 -0.0635  0.5465 -1.6652
   55TYR    CE1 5227  11.699  11.620   5.461  0.1712 -1.0068  0.3293
   55TYR    HE1 5228  11.745  11.549   5.528 -0.8282 -0.4459  1.6659
   55TYR     CZ 5229  11.625  11.724   5.521  0.6239 -0.3013 -0.3197
   55TYR     OH 5230  11.629  11.749   5.655 -0.2264 -0.1437 -0.3236
   55TYR     HH 5231  11.690  11.691   5.700  0.9059  0.3135 -1.2332
   55TYR    CE2 5232  11.554  11.809   5.435  0.7766  0.0795 -0.0743
   55TYR    HE2 5233  11.486  11.881   5.478 -0.1630 -0.2912 -0.8791
   55TYR    CD2 5234  11.562  11.794   5.296 -0.9055 -0.2376 -0.1671
   55TYR    HD2 5235  11.512  11.861   5.227  0.2539 -0.3704 -1.1754
   55TYR      C 5236  11.376  11.631   5.083  0.0477  0.3657 -0.0845
   55TYR      O 5237  11.329  11.605   5.193  0.3708 -0.0975 -0.0524
   56SER      N 5238  11.319  11.710   4.991  0.0872 -0.0060 -0.4295
   56SER      H 5239  11.366  11.723   4.902  1.3340 -1.7105 -0.0859
   56SER     CA 5240  11.192  11.778   4.996  0.1486  0.0854 -0.0760
   56SER     HA 5241  11.130  11.731   5.072 -0.2984  1.2811  0.3154
   56SER     CB 5242  11.207  11.923   5.040 -0.2894  0.1582 -0.1567
   56SER    HB1 5243  11.242  11.983   4.956 -0.6354 -1.5545 -1.5688
   56SER    HB2 5244  11.265  11.932   5.132 -1.3837 -1.8769  0.7784
   56SER     OG 5245  11.077  11.968   5.068 -0.4737 -0.3245 -0.2456
   56SER     HG 5246  11.087  12.061   5.089  1.5003 -0.6297  0.3249
   56SER      C 5247  11.128  11.771   4.858 -0.2067  0.3440  0.0752
   56SER      O 5248  11.186  11.780   4.750 -0.2701 -0.5885 -0.0454
   57SER      N 5249  10.995  11.758   4.862 -0.2566  0.8269  0.0486
   57SER      H 5250  10.956  11.752   4.955  1.9538  0.0538  0.9762
   57SER     CA 5251  10.901  11.769   4.752 -0.1169 -0.0604 -0.1657
   57SER     HA 5252  10.940  11.836   4.675 -0.9858  2.6580  1.6078
   57SER     CB 5253  10.884  11.629   4.695 -0.0650  0.1332 -0.6562
   57SER    HB1 5254  10.805  11.621   4.619 -1.8822  0.3307  1.1202
   57SER    HB2 5255  10.857  11.558   4.774  1.2682 -1.1999 -1.3530
   57SER     OG 5256  11.003  11.584   4.635 -0.0171 -0.0864 -0.3927
   57SER     HG 5257  11.053  11.550   4.710  0.7714 -2.4781 -1.8672
   57SER      C 5258  10.770  11.829   4.801  0.2903  0.7302 -0.0168
   57SER      O 5259  10.758  11.843   4.923  0.1270  0.6317 -0.0216
   58TYR      N 5260  10.681  11.861   4.707 -0.3984 -0.3826  0.2344
   58TYR      H 5261  10.702  11.849   4.609  0.6962  1.4628  0.2059
   58TYR     CA 5262  10.543  11.897   4.737 -0.2075  0.1593  0.4696
   58TYR     HA 5263  10.540  11.972   4.817  0.6853  0.5852  0.1192
   58TYR     CB 5264  10.490  11.963   4.611  0.3428 -0.3080 -0.0128
   58TYR    HB1 5265  10.482  11.893   4.528 -0.5154 -0.2180 -0.0094
   58TYR    HB2 5266  10.389  11.997   4.632  0.0807 -0.3735 -1.1258
   58TYR     CG 5267  10.572  12.079   4.559  0.2592 -0.2606 -0.0424
   58TYR    CD1 5268  10.611  12.178   4.651 -0.0803 -0.1894  0.0246
   58TYR    HD1 5269  10.576  12.182   4.753  0.1970 -0.9492  0.1538
   58TYR    CE1 5270  10.696  12.279   4.606 -0.4877 -0.0071 -0.3529
   58TYR    HE1 5271  10.716  12.352   4.683 -0.5093 -0.8697  0.4820
   58TYR     CZ 5272  10.733  12.285   4.470 -0.1749 -0.2348 -0.2789
   58TYR     OH 5273  10.822  12.381   4.433  0.0968 -0.4764 -0.2553
   58TYR     HH 5274  10.816  12.443   4.506 -0.7866 -1.5105  0.5943
   58TYR    CE2 5275  10.696  12.186   4.376  0.2030 -0.3764 -0.2804
   58TYR    HE2 5276  10.733  12.191   4.275 -0.5553  1.2906 -0.5041
   58TYR    CD2 5277  10.626  12.077   4.430  0.4042 -0.3577  0.0203
   58TYR    HD2 5278  10.596  12.004   4.357 -2.3027  0.4051  0.2630
   58TYR      C 5279  10.458  11.779   4.782 -0.2361 -0.1048 -0.2722
   58TYR      O 5280  10.495  11.663   4.763  0.7320  0.1225  0.1767
   59GLY      N 5281  10.354  11.816   4.856 -0.0345  0.0763 -0.0773
   59GLY      H 5282  10.322  11.912   4.849  0.2957  0.1369 -0.9026
   59GLY     CA 5283  10.267  11.725   4.928  0.0808  0.0960  0.0858
   59GLY    HA1 5284  10.263  11.630   4.875  3.2327  0.0446 -0.2581
   59GLY    HA2 5285  10.164  11.762   4.931 -0.3383 -0.9888 -0.4723
   59GLY      C 5286  10.321  11.690   5.066 -0.1861  0.3080  0.2448
   59GLY      O 5287  10.395  11.767   5.126 -0.2589  0.8166 -0.3109
   60GLN      N 5288  10.283  11.577   5.127 -0.0724  0.2958  0.2934
   60GLN      H 5289  10.205  11.525   5.090  0.9830 -3.5510  2.8353
   60GLN     CA 5290  10.343  11.522   5.246 -0.3592 -0.2712  0.1802
   60GLN     HA 5291  10.442  11.569   5.251  0.5360 -2.0013 -0.4472
   60GLN     CB 5292  10.260  11.576   5.362  0.2675  0.2549  0.3906
   60GLN    HB1 5293  10.308  11.549   5.456  1.5108 -0.4670 -0.4241
   60GLN    HB2 5294  10.247  11.684   5.356 -1.9908  0.0860  1.2408
   60GLN     CG 5295  10.118  11.521   5.368  0.3536  0.0139  0.2495
   60GLN    HG1 5296  10.116  11.412   5.378 -0.3783  0.0048  0.0879
   60GLN    HG2 5297  10.079  11.552   5.271 -1.9108  0.4625  1.2316
   60GLN     CD 5298  10.038  11.586   5.480  0.3618 -0.1943  0.3776
   60GLN    OE1 5299  10.044  11.708   5.494  0.1598 -0.1623  0.1854
   60GLN    NE2 5300   9.976  11.506   5.567 -0.0342 -0.0056  0.2720
   60GLN   HE21 5301   9.992  11.406   5.571  1.3184  0.2190  0.9157
   60GLN   HE22 5302   9.906  11.546   5.628 -0.6929 -1.5882  0.6028
   60GLN      C 5303  10.361  11.371   5.249 -0.2313 -0.2595 -0.0224
   60GLN      O 5304  10.287  11.292   5.191 -0.1782 -0.0522 -0.3716
   61SER      N 5305  10.471  11.331   5.315 -0.1751  0.1997  0.1656
   61SER      H 5306  10.524  11.404   5.360 -2.0072  2.6891 -1.4081
   61SER     CA 5307  10.511  11.193   5.332  0.0672  0.3618  0.9916
   61SER     HA 5308  10.518  11.149   5.232  2.4418  2.2276  0.2383
   61SER     CB 5309  10.655  11.176   5.377  0.1932 -0.5554  0.2881
   61SER    HB1 5310  10.649  11.186   5.486  1.3436 -1.0199  0.4052
   61SER    HB2 5311  10.686  11.074   5.352 -2.1541 -1.9593  2.5769
   61SER     OG 5312  10.749  11.271   5.332 -0.5545  0.3347  0.5845
   61SER     HG 5313  10.819  11.270   5.398 -0.0376  0.9162  0.0635
   61SER      C 5314  10.425  11.107   5.423  0.3099 -0.5858  0.3482
   61SER      O 5315  10.385  11.154   5.530  0.2415 -0.5169  0.2930
   62GLN      N 5316  10.397  10.982   5.386  0.1336 -0.3479 -0.3310
   62GLN      H 5317  10.438  10.957   5.297  0.4826  1.5325 -0.7494
   62GLN     CA 5318  10.346  10.885   5.481 -0.0841  0.0727 -0.0104
   62GLN     HA 5319  10.286  10.935   5.556  0.3416 -0.4634  0.7018
   62GLN     CB 5320  10.276  10.768   5.412 -0.1937  0.2138 -0.1378
   62GLN    HB1 5321  10.239  10.696   5.485 -1.2160  0.7115 -0.1511
   62GLN    HB2 5322  10.192  10.811   5.356  1.0139  0.7899 -1.5868
   62GLN     CG 5323  10.366  10.689   5.317  0.2549  0.2858  0.2292
   62GLN    HG1 5324  10.440  10.633   5.374  0.6266 -0.9039 -1.3680
   62GLN    HG2 5325  10.409  10.753   5.240 -0.8151 -2.2428 -2.6807
   62GLN     CD 5326  10.293  10.576   5.246  0.3084  0.6120 -0.3453
   62GLN    OE1 5327  10.171  10.567   5.249  0.3839 -0.3854  0.1322
   62GLN    NE2 5328  10.364  10.496   5.166 -0.4879 -0.0069 -0.4444
   62GLN   HE21 5329  10.457  10.528   5.143 -0.7357  1.6298  0.6673
   62GLN   HE22 5330  10.311  10.436   5.104 -1.8444 -0.0495  0.7084
   62GLN      C 5331  10.458  10.828   5.566  0.0431  0.1173 -0.1505
   62GLN      O 5332  10.571  10.832   5.517  0.0781 -0.1220 -0.0929
   63ASN      N 5333  10.431  10.765   5.680  0.4751  0.4633  0.1436
   63ASN      H 5334  10.338  10.763   5.719  0.9825 -0.2712  1.4029
   63ASN     CA 5335  10.518  10.693   5.772  0.1920 -0.2626 -0.1513
   63ASN     HA 5336  10.610  10.750   5.784  0.4357 -0.5695 -0.5266
   63ASN     CB 5337  10.441  10.677   5.903  0.3508 -0.0498 -0.0319
   63ASN    HB1 5338  10.342  10.643   5.873 -0.3041  2.4518 -0.9321
   63ASN    HB2 5339  10.429  10.777   5.943 -0.8769  0.0713 -0.6685
   63ASN     CG 5340  10.525  10.588   5.994 -0.1009 -0.1997  0.2403
   63ASN    OD1 5341  10.488  10.475   6.023 -0.0843 -0.3347 -0.2575
   63ASN    ND2 5342  10.643  10.628   6.041  0.0747 -0.7573  0.2763
   63ASN   HD21 5343  10.693  10.564   6.102  0.3454  1.0901  2.1375
   63ASN   HD22 5344  10.686  10.716   6.017 -0.4856 -0.8904 -1.3293
   63ASN      C 5345  10.542  10.558   5.705 -0.1406 -0.3324 -0.1312
   63ASN      O 5346  10.443  10.499   5.662 -0.1787 -0.0794 -0.3957
   64THR      N 5347  10.666  10.509   5.697  0.0750  0.1419  0.2476
   64THR      H 5348  10.740  10.572   5.724 -0.0172  1.2077 -1.7477
   64THR     CA 5349  10.706  10.382   5.641 -0.6926 -0.1652  0.3786
   64THR     HA 5350  10.614  10.323   5.638 -1.1432  0.5337  0.2583
   64THR     CB 5351  10.760  10.413   5.501 -0.3645 -0.3375  0.4656
   64THR     HB 5352  10.820  10.325   5.478 -0.8608 -0.8755  1.1679
   64THR    CG2 5353  10.654  10.424   5.392  0.1414  0.6326  0.0540
   64THR   HG21 5354  10.569  10.359   5.414  1.2232 -1.6311 -2.0362
   64THR   HG22 5355  10.699  10.383   5.302  0.5947  1.5739 -0.1578
   64THR   HG23 5356  10.633  10.527   5.363  3.1569  1.6322  1.0432
   64THR    OG1 5357  10.841  10.529   5.503 -0.1039 -0.5153  0.1411
   64THR    HG1 5358  10.921  10.527   5.449  0.3312  1.2661  0.6701
   64THR      C 5359  10.813  10.307   5.718 -0.4005  0.0739  0.2097
   64THR      O 5360  10.874  10.372   5.804  0.0281 -0.0040 -0.0318
   65GLY      N 5361  10.836  10.178   5.692  0.3013  0.1239  0.5407
   65GLY      H 5362  10.785  10.141   5.613 -0.6116  1.5116  0.4317
   65GLY     CA 5363  10.925  10.093   5.769  0.1008 -0.2365  0.3769
   65GLY    HA1 5364  10.905   9.990   5.742 -0.9278  0.3069 -1.0846
   65GLY    HA2 5365  10.901  10.093   5.875  0.7435 -3.2942  0.5895
   65GLY      C 5366  11.075  10.113   5.750  0.0107 -0.0675 -0.1991
   65GLY      O 5367  11.110  10.163   5.644  0.0856 -0.3280 -0.2966
   66TYR      N 5368  11.166  10.077   5.840  0.0288 -0.0484 -0.2105
   66TYR      H 5369  11.135  10.036   5.927 -0.9071 -0.6722 -0.8263
   66TYR     CA 5370  11.310  10.091   5.822  0.0770 -0.4303 -0.1249
   66TYR     HA 5371  11.320  10.068   5.716 -0.7921  1.5819 -0.6945
   66TYR     CB 5372  11.355  10.236   5.838  0.3878 -0.5189 -0.2115
   66TYR    HB1 5373  11.287  10.311   5.799 -0.3722 -0.6611  0.8025
   66TYR    HB2 5374  11.347  10.262   5.944  0.3229 -0.5363 -0.2125
   66TYR     CG 5375  11.494  10.269   5.789  0.3290  0.0208 -0.0237
   66TYR    CD1 5376  11.519  10.249   5.653  0.2560 -0.4484  0.0287
   66TYR    HD1 5377  11.445  10.199   5.593 -0.2655  0.5799 -0.2120
   66TYR    CE1 5378  11.647  10.279   5.604 -0.0412  0.6887 -0.0777
   66TYR    HE1 5379  11.682  10.264   5.503  1.3729  0.2735  0.4444
   66TYR     CZ 5380  11.744  10.333   5.691  0.0909  0.4979 -0.1061
   66TYR     OH 5381  11.873  10.348   5.650  0.3731 -0.4737  0.4117
   66TYR     HH 5382  11.891  10.300   5.569  1.4684 -0.6589  0.7416
   66TYR    CE2 5383  11.709  10.376   5.821 -0.5345  0.2849 -0.2022
   66TYR    HE2 5384  11.786  10.422   5.880 -0.1417  0.5120 -0.8886
   66TYR    CD2 5385  11.583  10.339   5.871 -0.2091  0.1051  0.4981
   66TYR    HD2 5386  11.561  10.354   5.975  1.4057 -0.1339  0.9009
   66TYR      C 5387  11.401   9.989   5.889  0.2979 -0.1835 -0.0516
   66TYR      O 5388  11.379   9.963   6.007  0.5630  0.0367  0.0485
   67GLY      N 5389  11.499   9.936   5.815  0.9214  0.0824  0.5724
   67GLY      H 5390  11.517   9.982   5.727  0.1338  0.3492  0.5361
   67GLY     CA 5391  11.580   9.822   5.851  0.1820 -0.5713  0.1942
   67GLY    HA1 5392  11.590   9.758   5.763  0.4965  0.0369 -0.2156
   67GLY    HA2 5393  11.526   9.772   5.931 -1.3590  1.2224  0.3409
   67GLY      C 5394  11.719   9.860   5.901 -0.0008 -0.1768  0.4037
   67GLY      O 5395  11.766   9.973   5.887  0.0463 -0.3071 -0.5327
   68THR      N 5396  11.783   9.759   5.960  0.0553 -0.2818  0.1633
   68THR      H 5397  11.738   9.670   5.947 -1.0130  0.3761 -0.8469
   68THR     CA 5398  11.920   9.766   6.008  0.1384  0.3873 -0.1619
   68THR     HA 5399  11.967   9.864   5.997  0.2734  0.4497  0.8993
   68THR     CB 5400  11.926   9.748   6.159 -0.0317  0.3169 -0.1639
   68THR     HB 5401  12.031   9.749   6.186  0.1509 -1.5638 -0.6887
   68THR    CG2 5402  11.850   9.853   6.240  0.1285 -0.0480  0.4620
   68THR   HG21 5403  11.885   9.949   6.204  0.8427 -0.7320 -0.7091
   68THR   HG22 5404  11.847   9.834   6.348 -1.2969 -0.8842  0.3086
   68THR   HG23 5405  11.743   9.849   6.216  0.3423  0.3199 -0.5613
   68THR    OG1 5406  11.890   9.618   6.199  0.1477  0.2324 -0.2759
   68THR    HG1 5407  11.911   9.603   6.291 -0.1870  0.0531 -0.2247
   68THR      C 5408  12.021   9.681   5.932 -0.1794  0.2516 -0.4386
   68THR      O 5409  12.137   9.718   5.920 -0.0018  0.1720  0.8766
   69GLN      N 5410  11.984   9.558   5.897 -0.2672  0.2101 -0.2043
   69GLN      H 5411  11.887   9.528   5.901 -0.2246  0.2056  1.1842
   69GLN     CA 5412  12.082   9.460   5.856 -0.4272 -0.0877  0.1114
   69GLN     HA 5413  12.171   9.482   5.916 -0.6487 -0.3083  0.5223
   69GLN     CB 5414  12.046   9.319   5.899 -0.2803 -0.1978 -0.1270
   69GLN    HB1 5415  11.950   9.295   5.853  0.3821 -2.8762 -0.3320
   69GLN    HB2 5416  12.024   9.323   6.006 -1.0051  0.4030 -0.2915
   69GLN     CG 5417  12.151   9.209   5.880  0.1989  0.1271  0.5701
   69GLN    HG1 5418  12.161   9.206   5.772 -2.8400  2.9367  0.0563
   69GLN    HG2 5419  12.242   9.244   5.928 -0.1581  1.5673  0.2607
   69GLN     CD 5420  12.108   9.070   5.926 -0.2438  0.2738  0.6026
   69GLN    OE1 5421  12.079   9.052   6.044 -0.1502 -0.0382  0.5780
   69GLN    NE2 5422  12.097   8.970   5.838 -0.1832  0.5750  0.2465
   69GLN   HE21 5423  12.139   8.979   5.747  2.0271 -0.7610  1.0373
   69GLN   HE22 5424  12.066   8.881   5.875 -0.9623  1.2871  1.3581
   69GLN      C 5425  12.105   9.476   5.706  0.2181 -0.4361  0.1680
   69GLN      O 5426  12.013   9.464   5.626  0.6581 -0.1047 -0.3896
   70SER      N 5427  12.232   9.487   5.668  0.0541 -0.1765 -0.3180
   70SER      H 5428  12.300   9.511   5.739  0.7748  1.7032 -1.5848
   70SER     CA 5429  12.284   9.499   5.533  0.0382  0.4861 -0.2682
   70SER     HA 5430  12.225   9.572   5.478  0.2215  0.5799 -0.3385
   70SER     CB 5431  12.424   9.559   5.524  0.2113  0.1347  0.0634
   70SER    HB1 5432  12.485   9.504   5.596 -0.4207  1.7217  1.9108
   70SER    HB2 5433  12.468   9.548   5.425 -0.1556 -1.6698  0.0694
   70SER     OG 5434  12.418   9.691   5.574 -0.2992  0.2246 -0.2198
   70SER     HG 5435  12.494   9.726   5.527 -0.2597  0.0466 -0.2900
   70SER      C 5436  12.273   9.373   5.449  0.6213  0.2677 -0.0218
   70SER      O 5437  12.266   9.263   5.504  0.8716  0.0545 -0.4106
   71THR      N 5438  12.267   9.383   5.316 -0.2346  0.1381  0.0028
   71THR      H 5439  12.267   9.478   5.283  2.5266  1.1375  2.4987
   71THR     CA 5440  12.293   9.274   5.224 -0.1282  0.4682 -0.3619
   71THR     HA 5441  12.213   9.200   5.235  0.6820 -0.5845 -1.3756
   71THR     CB 5442  12.283   9.319   5.078 -0.2828  0.0186 -0.4941
   71THR     HB 5443  12.343   9.246   5.024  0.4127 -2.9487  3.7361
   71THR    CG2 5444  12.138   9.326   5.032 -0.2849  0.7230 -0.3870
   71THR   HG21 5445  12.084   9.381   5.109  0.9546  2.1621 -0.4971
   71THR   HG22 5446  12.121   9.380   4.939  2.1551  0.9933 -0.7592
   71THR   HG23 5447  12.105   9.222   5.031 -0.1159  0.5055  3.1874
   71THR    OG1 5448  12.330   9.451   5.062 -0.2186  0.1281  0.5442
   71THR    HG1 5449  12.255   9.511   5.059  0.3933  0.8722 -1.6360
   71THR      C 5450  12.420   9.196   5.253 -0.2290  0.3797 -0.1580
   71THR      O 5451  12.409   9.074   5.264  0.4823  0.3589  0.3705
   72PRO      N 5452  12.542   9.247   5.267  0.0939 -0.2651 -0.5389
   72PRO     CD 5453  12.656   9.185   5.332 -0.1347  0.0609  0.1834
   72PRO    HD1 5454  12.621   9.170   5.435  1.2153 -3.2153  0.3106
   72PRO    HD2 5455  12.677   9.084   5.297 -0.7059 -0.2932  0.8205
   72PRO     CG 5456  12.779   9.274   5.323  0.0102 -0.1756 -0.2146
   72PRO    HG1 5457  12.840   9.253   5.411 -1.5753  0.8666  1.2077
   72PRO    HG2 5458  12.836   9.278   5.230  0.5107  1.3305  0.1203
   72PRO     CB 5459  12.704   9.406   5.337  0.2514 -0.0661  0.0483
   72PRO    HB1 5460  12.764   9.490   5.301  0.5265 -0.0017  0.6373
   72PRO    HB2 5461  12.660   9.423   5.435 -1.4627 -1.5369 -0.4234
   72PRO     CA 5462  12.586   9.383   5.244  0.1641 -0.1576  0.1801
   72PRO     HA 5463  12.497   9.438   5.273  0.9221  0.4933  1.3422
   72PRO      C 5464  12.636   9.410   5.103  0.1210  0.2745  0.2465
   72PRO      O 5465  12.678   9.521   5.069  0.1334  0.2240  0.0944
   73GLN      N 5466  12.641   9.310   5.014 -0.1258  0.2551  0.2528
   73GLN      H 5467  12.612   9.218   5.044  0.2707 -0.0982 -0.4339
   73GLN     CA 5468  12.701   9.312   4.882 -0.2346 -0.8003  0.1843
   73GLN     HA 5469  12.685   9.409   4.836  0.8046 -0.6085  0.2210
   73GLN     CB 5470  12.851   9.287   4.880 -0.1372 -0.2414  0.3689
   73GLN    HB1 5471  12.884   9.283   4.776  1.9006 -2.3254  1.0184
   73GLN    HB2 5472  12.901   9.364   4.939 -2.0210  2.3873 -1.2807
   73GLN     CG 5473  12.864   9.147   4.938 -0.2382 -0.2273  0.4238
   73GLN    HG1 5474  12.820   9.143   5.038  2.5337 -1.7954  1.7289
   73GLN    HG2 5475  12.812   9.073   4.877 -1.2135  1.2458 -0.5728
   73GLN     CD 5476  13.009   9.101   4.948 -0.1713 -0.1408 -0.1428
   73GLN    OE1 5477  13.107   9.146   4.889 -0.2863 -0.2530 -0.4205
   73GLN    NE2 5478  13.038   9.010   5.041  0.0861  0.2887  0.1970
   73GLN   HE21 5479  13.134   8.977   5.041  0.5610  1.5518  0.8439
   73GLN   HE22 5480  12.970   8.963   5.099 -1.5254  2.1720 -0.0777
   73GLN      C 5481  12.629   9.217   4.786  0.1548 -0.3515 -0.5591
   73GLN      O 5482  12.559   9.123   4.823  0.0108  0.1101  0.3820
   74GLY      N 5483  12.633   9.242   4.655 -0.8780  0.2021 -0.4973
   74GLY      H 5484  12.673   9.331   4.630  3.0125 -1.4405 -0.9421
   74GLY     CA 5485  12.527   9.194   4.569 -0.5993 -0.2289 -0.6050
   74GLY    HA1 5486  12.548   9.220   4.466 -1.5172 -1.3129 -1.0884
   74GLY    HA2 5487  12.532   9.086   4.558 -0.8162 -0.1330 -1.6826
   74GLY      C 5488  12.392   9.248   4.615 -0.2096  0.2563 -0.0175
   74GLY      O 5489  12.385   9.341   4.695  0.3303  0.3012 -0.0166
   75TYR      N 5490  12.290   9.187   4.554 -0.4167  0.4663  0.1169
   75TYR      H 5491  12.317   9.109   4.495  0.2819  0.5575  0.3041
   75TYR     CA 5492  12.150   9.220   4.564 -0.4554  0.3349  0.0300
   75TYR     HA 5493  12.142   9.329   4.555 -0.3594  0.4178  0.8601
   75TYR     CB 5494  12.077   9.167   4.441 -0.0500  0.0891 -0.1070
   75TYR    HB1 5495  11.976   9.203   4.462  0.3421  0.4426  1.3023
   75TYR    HB2 5496  12.073   9.058   4.440 -1.8540  0.1218 -0.1590
   75TYR     CG 5497  12.122   9.218   4.307  0.1282 -0.0267 -0.0922
   75TYR    CD1 5498  12.087   9.350   4.273  0.1494  0.1365  0.5128
   75TYR    HD1 5499  12.027   9.412   4.338  0.7521  0.7784  0.4733
   75TYR    CE1 5500  12.130   9.403   4.151  0.0587 -0.0611  0.3948
   75TYR    HE1 5501  12.114   9.507   4.127  0.8493 -0.0117  0.0405
   75TYR     CZ 5502  12.192   9.319   4.056 -1.2652 -0.2966 -0.2820
   75TYR     OH 5503  12.226   9.382   3.940 -0.3176 -0.3988 -0.0712
   75TYR     HH 5504  12.254   9.318   3.874 -2.1362 -4.0374  2.4074
   75TYR    CE2 5505  12.233   9.189   4.092 -0.1994  0.1782  0.2534
   75TYR    HE2 5506  12.287   9.126   4.022  1.5514  0.7282  1.0506
   75TYR    CD2 5507  12.197   9.141   4.218 -0.3859 -0.5496 -0.0748
   75TYR    HD2 5508  12.224   9.045   4.259 -0.9669 -0.0117  1.6408
   75TYR      C 5509  12.079   9.189   4.695  0.2212 -0.0154  0.3157
   75TYR      O 5510  12.096   9.086   4.761 -0.1811 -0.1803  0.1674
   76GLY      N 5511  11.990   9.279   4.736  0.1809  0.1190 -0.0631
   76GLY      H 5512  11.994   9.367   4.685 -1.5892  1.0201  1.2483
   76GLY     CA 5513  11.883   9.253   4.830  0.3067  0.0588  0.0633
   76GLY    HA1 5514  11.900   9.185   4.913 -0.4085  0.3910  0.4914
   76GLY    HA2 5515  11.847   9.349   4.868  1.1916  0.4883 -0.1468
   76GLY      C 5516  11.761   9.201   4.754  0.2629  0.0660  0.1303
   76GLY      O 5517  11.772   9.162   4.638  0.1009  0.2041  0.0691
   77SER      N 5518  11.649   9.211   4.826  0.2587 -0.1038  0.1494
   77SER      H 5519  11.654   9.262   4.913  0.8588  2.4254 -1.2698
   77SER     CA 5520  11.520   9.168   4.776  0.0880  0.0865  0.4279
   77SER     HA 5521  11.541   9.100   4.693 -0.9390 -0.5319  0.6543
   77SER     CB 5522  11.446   9.079   4.876 -0.5194 -0.3199 -0.3686
   77SER    HB1 5523  11.390   8.997   4.831  2.6018 -4.0717  1.9088
   77SER    HB2 5524  11.388   9.141   4.945  1.4892 -0.9586  2.0682
   77SER     OG 5525  11.542   9.007   4.950 -0.4574  0.2261  0.0920
   77SER     HG 5526  11.517   8.993   5.042  1.6547  0.1631  0.7155
   77SER      C 5527  11.421   9.272   4.728 -0.0549 -0.2407  0.0066
   77SER      O 5528  11.312   9.235   4.685 -0.0195 -0.2252 -0.0958
   78THR      N 5529  11.450   9.403   4.727  0.0018 -0.2541 -0.1701
   78THR      H 5530  11.532   9.438   4.774 -0.2156 -0.7283  0.5925
   78THR     CA 5531  11.360   9.502   4.672 -0.1745 -0.2267  0.1611
   78THR     HA 5532  11.298   9.453   4.597  0.8942 -0.3572 -0.6579
   78THR     CB 5533  11.274   9.568   4.779  0.0728 -0.1384  0.3067
   78THR     HB 5534  11.329   9.637   4.843  0.1371 -1.2940  1.5368
   78THR    CG2 5535  11.164   9.656   4.720  0.2822 -0.0624  0.0312
   78THR   HG21 5536  11.095   9.705   4.788 -0.0269 -0.7982  0.2575
   78THR   HG22 5537  11.099   9.610   4.646 -0.8080  0.3016  0.7493
   78THR   HG23 5538  11.212   9.735   4.662  0.4123 -0.2620 -0.1359
   78THR    OG1 5539  11.192   9.476   4.846 -0.0782  0.0680  0.4083
   78THR    HG1 5540  11.244   9.441   4.918 -0.2137  1.0848  1.0161
   78THR      C 5541  11.442   9.606   4.596 -0.0917 -0.4272 -0.0241
   78THR      O 5542  11.541   9.657   4.649 -0.4362  0.2698 -0.0414
   79GLY      N 5543  11.401   9.648   4.476  0.2922 -0.3316 -0.1254
   79GLY      H 5544  11.306   9.627   4.447 -0.5536 -0.1436  2.2358
   79GLY     CA 5545  11.458   9.757   4.401  0.3781 -0.0103  0.3983
   79GLY    HA1 5546  11.441   9.743   4.294 -0.2696  0.7838  0.3939
   79GLY    HA2 5547  11.566   9.742   4.405  0.0503 -2.9110  0.4729
   79GLY      C 5548  11.417   9.897   4.442 -0.6485 -0.1553 -0.1013
   79GLY      O 5549  11.373   9.915   4.556 -0.6467 -0.3725 -0.0658
   80GLY      N 5550  11.429  10.001   4.360 -0.2522 -0.0966  0.0255
   80GLY      H 5551  11.487   9.988   4.279  1.1359 -4.6015  1.4785
   80GLY     CA 5552  11.382  10.136   4.388  0.0924 -0.0285  0.2865
   80GLY    HA1 5553  11.443  10.214   4.343  0.1739  1.2745  2.5430
   80GLY    HA2 5554  11.407  10.157   4.491 -0.9717  2.7557  0.0669
   80GLY      C 5555  11.232  10.153   4.369  0.1489  0.2013  0.0429
   80GLY      O 5556  11.153  10.059   4.359  0.0872  0.2703 -0.1324
   81TYR      N 5557  11.193  10.280   4.351  0.3932  0.1954 -0.5234
   81TYR      H 5558  11.260  10.352   4.373  0.9039 -0.3345 -0.3209
   81TYR     CA 5559  11.056  10.320   4.330  0.1034 -0.1828  0.5692
   81TYR     HA 5560  10.979  10.279   4.395 -0.4107 -2.6790 -1.4559
   81TYR     CB 5561  11.056  10.471   4.356  0.0072 -0.0381 -0.2274
   81TYR    HB1 5562  10.970  10.504   4.298  0.2531  0.8176 -0.1139
   81TYR    HB2 5563  11.140  10.518   4.305  0.3248  1.9014  1.9264
   81TYR     CG 5564  11.045  10.522   4.498 -0.3382  0.2895 -0.3698
   81TYR    CD1 5565  11.146  10.603   4.551  0.1509 -0.6521  0.1763
   81TYR    HD1 5566  11.231  10.626   4.489  0.5449  1.3625  1.3750
   81TYR    CE1 5567  11.141  10.648   4.683  1.0292 -0.7363  0.2399
   81TYR    HE1 5568  11.223  10.710   4.718  1.9385 -2.1983  0.7978
   81TYR     CZ 5569  11.043  10.597   4.770  0.0393  0.1393 -0.3367
   81TYR     OH 5570  11.059  10.622   4.904  0.4105 -0.3054 -0.2942
   81TYR     HH 5571  10.988  10.582   4.954 -0.4346  1.6633  0.1596
   81TYR    CE2 5572  10.946  10.511   4.716 -0.2763  0.4909 -0.3310
   81TYR    HE2 5573  10.869  10.459   4.772 -0.4948 -0.1964 -1.2470
   81TYR    CD2 5574  10.940  10.479   4.580 -0.1703  0.1052 -0.2483
   81TYR    HD2 5575  10.861  10.415   4.542  0.6218 -0.3815 -1.1039
   81TYR      C 5576  11.002  10.291   4.190 -0.1789  0.4359  0.5425
   81TYR      O 5577  11.065  10.320   4.089 -0.4328 -0.6866  0.0410
   82GLY      N 5578  10.884  10.229   4.178 -0.0418  0.2186  0.3142
   82GLY      H 5579  10.835  10.202   4.262 -0.2594 -0.3232  0.0157
   82GLY     CA 5580  10.811  10.213   4.054  0.1723  0.1446  0.1980
   82GLY    HA1 5581  10.869  10.160   3.977  0.3095 -0.6473  0.8310
   82GLY    HA2 5582  10.722  10.157   4.080 -0.6016  0.1962 -2.1099
   82GLY      C 5583  10.761  10.340   3.987 -0.0396 -0.1037 -0.1197
   82GLY      O 5584  10.768  10.447   4.048 -0.2161 -0.2547  0.1653
   83SER      N 5585  10.701  10.326   3.868 -0.0834  0.5717 -0.1804
   83SER      H 5586  10.687  10.232   3.836  1.1387  1.2597 -2.9963
   83SER     CA 5587  10.650  10.427   3.778 -0.1648  0.3531 -0.3791
   83SER     HA 5588  10.615  10.516   3.832 -0.6445 -0.7719  1.2468
   83SER     CB 5589  10.752  10.465   3.671  0.2807 -0.2630 -0.1795
   83SER    HB1 5590  10.711  10.544   3.608 -0.8081 -1.5848 -1.1737
   83SER    HB2 5591  10.783  10.375   3.619 -0.4435 -0.2860 -0.5854
   83SER     OG 5592  10.864  10.523   3.735 -0.6811  0.8036  0.6008
   83SER     HG 5593  10.919  10.451   3.767 -0.3680  0.7033 -0.1359
   83SER      C 5594  10.523  10.372   3.715  0.1252 -0.2210 -0.4700
   83SER      O 5595  10.496  10.253   3.724 -0.0728 -0.1391  0.0303
   84SER      N 5596  10.440  10.459   3.656  0.4126  0.6547  0.3848
   84SER      H 5597  10.482  10.548   3.637  0.9631  1.4045  4.2996
   84SER     CA 5598  10.319  10.427   3.582  0.4307  0.0880  0.5961
   84SER     HA 5599  10.343  10.342   3.516  1.1168  1.3864 -0.9025
   84SER     CB 5600  10.199  10.385   3.665  0.1415 -0.5105 -0.1079
   84SER    HB1 5601  10.118  10.384   3.592  1.2009  3.6478 -1.6345
   84SER    HB2 5602  10.213  10.288   3.713 -0.0250  0.3258  1.7266
   84SER     OG 5603  10.179  10.475   3.772  0.4982  0.0233 -0.4865
   84SER     HG 5604  10.248  10.481   3.838  0.3747  0.1094 -0.3653
   84SER      C 5605  10.282  10.537   3.484 -0.0785 -0.1026  0.5739
   84SER      O 5606  10.316  10.655   3.496  0.0015 -0.0023 -0.5315
   85GLN      N 5607  10.211  10.496   3.379  0.3503  0.1215  0.1933
   85GLN      H 5608  10.195  10.396   3.374 -0.1346  0.1909  0.2918
   85GLN     CA 5609  10.121  10.575   3.297  0.4049  0.0050  0.0213
   85GLN     HA 5610  10.179  10.661   3.266 -1.0525  0.7949 -0.6016
   85GLN     CB 5611  10.081  10.492   3.175  0.0168  0.5029 -0.1928
   85GLN    HB1 5612  10.026  10.401   3.199 -1.6587  1.4344 -0.3422
   85GLN    HB2 5613  10.033  10.560   3.105  1.1585  1.5618  0.0165
   85GLN     CG 5614  10.206  10.446   3.101  0.2916  0.1527  0.4845
   85GLN    HG1 5615  10.273  10.382   3.159  0.0935 -0.2160  0.3094
   85GLN    HG2 5616  10.174  10.373   3.026  0.1278 -0.8979  1.5451
   85GLN     CD 5617  10.289  10.557   3.039  0.1282  0.1393  0.2431
   85GLN    OE1 5618  10.236  10.645   2.970  0.8393  0.2462 -0.1741
   85GLN    NE2 5619  10.416  10.576   3.075  0.1120 -0.1934  0.4732
   85GLN   HE21 5620  10.451  10.512   3.145  3.3843 -1.1486 -1.8031
   85GLN   HE22 5621  10.478  10.627   3.015  0.7055 -0.5727  0.7533
   85GLN      C 5622  10.001  10.618   3.380  0.2292 -0.3339 -0.0511
   85GLN      O 5623   9.925  10.544   3.443 -0.0304 -0.1845 -0.1909
   86SER      N 5624   9.991  10.750   3.401 -0.0788 -0.4466  0.5424
   86SER      H 5625  10.042  10.808   3.336  0.2920 -2.1818 -0.7804
   86SER     CA 5626   9.890  10.811   3.484  0.0416  0.1526  0.2489
   86SER     HA 5627   9.918  10.783   3.585 -0.0853 -1.5409 -0.1603
   86SER     CB 5628   9.886  10.963   3.467  0.4640  0.0898 -0.4761
   86SER    HB1 5629   9.847  10.990   3.369 -2.4456  1.1054  0.8134
   86SER    HB2 5630   9.813  10.996   3.542  1.3992  0.9824  0.0566
   86SER     OG 5631  10.005  11.033   3.497  0.2759  0.2756 -0.1549
   86SER     HG 5632   9.974  11.124   3.494 -0.8175 -0.0064  1.2524
   86SER      C 5633   9.748  10.765   3.454  0.0604  0.2643 -0.0165
   86SER      O 5634   9.700  10.782   3.342  0.4885 -0.0306 -0.2515
   87SER      N 5635   9.677  10.729   3.561 -0.2259  0.1401 -0.2461
   87SER      H 5636   9.727  10.716   3.648  0.3315  1.8546 -0.2788
   87SER     CA 5637   9.536  10.698   3.568 -0.1775 -0.0618 -0.1298
   87SER     HA 5638   9.496  10.773   3.499  0.4165  0.9369  0.5908
   87SER     CB 5639   9.516  10.558   3.511  0.3773 -0.0106 -0.4620
   87SER    HB1 5640   9.423  10.549   3.454  0.4546  0.7111 -0.7004
   87SER    HB2 5641   9.605  10.531   3.454  2.2336  2.0174  1.2876
   87SER     OG 5642   9.518  10.463   3.616 -0.4637  0.0781 -0.3541
   87SER     HG 5643   9.605  10.459   3.657 -1.0392 -0.3084  0.8565
   87SER      C 5644   9.470  10.709   3.704 -0.0612 -0.2096 -0.0619
   87SER      O 5645   9.542  10.701   3.804 -0.1582  0.5623  0.0763
   88GLN      N 5646   9.337  10.708   3.713 -0.0740  0.3058 -0.1795
   88GLN      H 5647   9.287  10.711   3.625  1.5906  1.8453 -1.1569
   88GLN     CA 5648   9.251  10.714   3.829 -0.2169 -0.1165 -0.2631
   88GLN     HA 5649   9.152  10.721   3.783  0.4132 -0.3718 -1.7064
   88GLN     CB 5650   9.263  10.586   3.911  0.3245  0.3795  0.4396
   88GLN    HB1 5651   9.221  10.501   3.858  1.7265 -0.2736  0.3165
   88GLN    HB2 5652   9.368  10.561   3.931  0.1815 -1.1504 -0.5951
   88GLN     CG 5653   9.195  10.583   4.048  0.0931 -0.1003  0.3142
   88GLN    HG1 5654   9.093  10.611   4.022 -0.4598 -3.1548 -1.3774
   88GLN    HG2 5655   9.245  10.657   4.109  2.3012  0.9757 -2.5471
   88GLN     CD 5656   9.203  10.449   4.120  0.1902 -0.3982 -0.2365
   88GLN    OE1 5657   9.292  10.427   4.203  0.6360  0.0287 -0.5919
   88GLN    NE2 5658   9.120  10.350   4.089 -0.1531 -0.2114  0.0666
   88GLN   HE21 5659   9.051  10.383   4.023  1.1806 -0.8997 -1.7759
   88GLN   HE22 5660   9.122  10.252   4.115  0.8557 -0.2748 -0.1912
   88GLN      C 5661   9.266  10.835   3.920  0.3258 -0.2031 -0.2381
   88GLN      O 5662   9.372  10.895   3.938 -0.0775  0.2879  0.5252
   89SER      N 5663   9.158  10.886   3.979  0.4175 -0.2375 -0.0380
   89SER      H 5664   9.064  10.853   3.959 -0.2821  1.0061  1.0877
   89SER     CA 5665   9.160  10.998   4.071  0.0814  0.3284 -0.7068
   89SER     HA 5666   9.244  11.064   4.054 -0.3658  1.8074  2.3104
   89SER     CB 5667   9.037  11.087   4.053 -0.0114  0.1735 -0.8529
   89SER    HB1 5668   9.054  11.129   3.955  1.6151  0.3593 -0.5181
   89SER    HB2 5669   9.021  11.157   4.136 -2.9844 -0.4392 -0.7804
   89SER     OG 5670   8.917  11.014   4.045 -0.0057  0.0049  0.3746
   89SER     HG 5671   8.840  11.072   4.047 -0.1203  0.0129 -1.8107
   89SER      C 5672   9.161  10.961   4.218  0.0587  0.1688 -0.7459
   89SER      O 5673   9.195  11.047   4.300 -0.4490 -0.1204 -0.2254
   90SER      N 5674   9.119  10.841   4.259  0.1296  0.4582  0.2054
   90SER      H 5675   9.090  10.776   4.188  0.3830  0.0413  0.4763
   90SER     CA 5676   9.112  10.796   4.397 -0.0673  0.2139  0.1154
   90SER     HA 5677   9.054  10.859   4.464 -1.7315 -1.6704  0.5574
   90SER     CB 5678   9.048  10.658   4.413 -0.0745  0.1894 -0.1111
   90SER    HB1 5679   9.114  10.578   4.378 -0.4366  0.0449 -0.4625
   90SER    HB2 5680   9.042  10.640   4.521  1.0111  0.5410  0.0271
   90SER     OG 5681   8.921  10.641   4.355  0.0612 -0.1400 -0.3166
   90SER     HG 5682   8.908  10.710   4.289 -0.7352 -0.1600 -0.1849
   90SER      C 5683   9.256  10.785   4.442 -0.0243  0.1686 -0.0276
   90SER      O 5684   9.343  10.767   4.357  0.3042  0.1764  0.3010
   91TYR      N 5685   9.272  10.776   4.574  0.1901  0.5084 -0.0305
   91TYR      H 5686   9.200  10.804   4.639  1.8931  0.8068  1.8456
   91TYR     CA 5687   9.405  10.767   4.631  0.0155 -0.0824  0.2872
   91TYR     HA 5688   9.468  10.721   4.555  1.2878  0.0250  1.2361
   91TYR     CB 5689   9.455  10.905   4.670  0.1694 -0.0523 -0.0169
   91TYR    HB1 5690   9.555  10.889   4.710 -0.3359 -0.3198  1.1774
   91TYR    HB2 5691   9.466  10.967   4.581 -0.2516  0.0443 -0.0044
   91TYR     CG 5692   9.361  10.989   4.753 -0.1045 -0.2377 -0.1407
   91TYR    CD1 5693   9.263  11.060   4.683  0.0548 -0.0659 -0.1880
   91TYR    HD1 5694   9.256  11.056   4.576 -0.7129  0.9826 -0.1918
   91TYR    CE1 5695   9.167  11.129   4.759  0.3230  0.2199 -0.1015
   91TYR    HE1 5696   9.090  11.185   4.707  0.5859 -0.3010 -1.0948
   91TYR     CZ 5697   9.165  11.123   4.899  0.0165 -0.1728 -0.1175
   91TYR     OH 5698   9.069  11.191   4.969 -0.0274 -0.3361 -0.0206
   91TYR     HH 5699   9.074  11.162   5.060  0.4091 -2.9041 -0.7764
   91TYR    CE2 5700   9.271  11.059   4.967  0.2663 -0.0677 -0.4032
   91TYR    HE2 5701   9.278  11.044   5.074 -2.4289  0.4971 -0.0687
   91TYR    CD2 5702   9.370  10.995   4.893  0.5905  0.2029 -0.2039
   91TYR    HD2 5703   9.452  10.947   4.945  0.7002 -1.4188 -1.7605
   91TYR      C 5704   9.417  10.668   4.747  0.3049 -0.7752 -0.3211
   91TYR      O 5705   9.327  10.653   4.830  0.1005  0.0161 -0.3832
   92GLY      N 5706   9.542  10.623   4.759  0.5375 -0.1361 -0.2953
   92GLY      H 5707   9.603  10.635   4.679  1.0432  1.5053  0.2999
   92GLY     CA 5708   9.580  10.522   4.855  0.2582 -0.1614 -0.2094
   92GLY    HA1 5709   9.590  10.574   4.951 -0.6939  0.4396 -0.4221
   92GLY    HA2 5710   9.504  10.446   4.868 -0.3009  0.7662  3.1527
   92GLY      C 5711   9.712  10.454   4.824  0.4404 -0.0501  0.3035
   92GLY      O 5712   9.759  10.451   4.711  0.4076 -0.2127  0.2933
   93GLN      N 5713   9.765  10.372   4.916 -0.1387 -0.2787  0.4390
   93GLN      H 5714   9.704  10.350   4.993 -2.5338 -1.3836 -1.6646
   93GLN     CA 5715   9.874  10.281   4.889 -0.1421 -0.2742  0.4131
   93GLN     HA 5716   9.966  10.332   4.859  0.9910 -2.4015  0.0536
   93GLN     CB 5717   9.917  10.212   5.018 -0.0374 -0.2978  0.3661
   93GLN    HB1 5718   9.834  10.150   5.051  1.0216 -1.7990  0.3408
   93GLN    HB2 5719  10.005  10.150   5.002 -0.6875 -0.5954 -2.7463
   93GLN     CG 5720   9.938  10.306   5.137 -0.4135 -0.3367  0.4634
   93GLN    HG1 5721   9.840  10.346   5.163  0.7006  2.8922  0.0670
   93GLN    HG2 5722  10.005  10.386   5.107  0.7112 -0.1215  3.2752
   93GLN     CD 5723   9.993  10.237   5.261  1.3185 -1.1545 -0.7196
   93GLN    OE1 5724   9.956  10.125   5.297 -0.3699 -0.3752  0.0806
   93GLN    NE2 5725  10.087  10.302   5.329  0.1221  0.0035 -0.1208
   93GLN   HE21 5726  10.117  10.396   5.309  0.0572  0.2289  0.7704
   93GLN   HE22 5727  10.112  10.262   5.419 -0.0977 -0.0838 -0.0985
   93GLN      C 5728   9.843  10.182   4.777 -0.1010 -0.2132  0.3476
   93GLN      O 5729   9.730  10.144   4.750 -0.1797  0.0415  0.3083
   94GLN      N 5730   9.945  10.123   4.715 -0.1981  0.0695 -0.0861
   94GLN      H 5731  10.039  10.154   4.734 -0.1705  1.2136 -1.9020
   94GLN     CA 5732   9.929  10.026   4.608  0.0931  0.0073 -0.0763
   94GLN     HA 5733   9.889  10.073   4.518 -1.0677 -2.0612 -0.7103
   94GLN     CB 5734  10.064   9.966   4.571  0.0914 -0.1087  0.1034
   94GLN    HB1 5735  10.112   9.936   4.664 -2.4992 -0.8065  1.3238
   94GLN    HB2 5736  10.053   9.879   4.506  2.5417 -0.0129 -0.5223
   94GLN     CG 5737  10.159  10.063   4.503  0.2683 -0.2374  0.1678
   94GLN    HG1 5738  10.172  10.153   4.564 -1.2278  1.5355 -1.9530
   94GLN    HG2 5739  10.106  10.101   4.415  1.8260  0.2516 -0.5996
   94GLN     CD 5740  10.298  10.005   4.483  0.5684  0.6204 -0.3103
   94GLN    OE1 5741  10.385  10.004   4.570  0.4094 -0.0969 -0.1543
   94GLN    NE2 5742  10.325   9.943   4.367  0.3332  0.0736 -0.0739
   94GLN   HE21 5743  10.412   9.892   4.362  1.8657  2.5778 -0.8797
   94GLN   HE22 5744  10.248   9.926   4.304 -0.0207 -0.8772  0.5890
   94GLN      C 5745   9.846   9.906   4.651  0.0690 -0.0152 -0.1849
   94GLN      O 5746   9.850   9.852   4.761 -0.4332  0.1747 -0.0691
   95SER      N 5747   9.760   9.866   4.556 -0.1671  0.3607 -0.1316
   95SER      H 5748   9.761   9.915   4.467  2.7475 -0.2863 -0.5447
   95SER     CA 5749   9.653   9.769   4.568  0.3797 -0.1474  0.7853
   95SER     HA 5750   9.585   9.808   4.643  0.7430  0.3610  0.8565
   95SER     CB 5751   9.576   9.747   4.438  0.0377  0.7079  0.8360
   95SER    HB1 5752   9.652   9.723   4.363  2.3665  1.9017  2.6734
   95SER    HB2 5753   9.500   9.672   4.458 -2.0046  2.4337 -0.0135
   95SER     OG 5754   9.508   9.863   4.393 -0.1454  0.2567 -0.0818
   95SER     HG 5755   9.448   9.835   4.324  1.8421 -0.1989 -1.7342
   95SER      C 5756   9.700   9.632   4.615 -0.0867 -0.5839  0.0054
   95SER      O 5757   9.802   9.584   4.566  0.2580 -0.0807  0.2212
   96SER      N 5758   9.627   9.576   4.711 -0.0316  0.0678  0.4316
   96SER      H 5759   9.565   9.638   4.762 -0.1101  0.8086 -0.5344
   96SER     CA 5760   9.626   9.437   4.751 -0.4865 -0.0654 -0.0363
   96SER     HA 5761   9.725   9.415   4.792  0.0836  0.4617 -1.0848
   96SER     CB 5762   9.522   9.420   4.861  0.3611  0.7143  0.9087
   96SER    HB1 5763   9.511   9.314   4.884 -0.4784  0.0475 -2.0513
   96SER    HB2 5764   9.559   9.471   4.949  0.9637  1.6973  0.1089
   96SER     OG 5765   9.397   9.478   4.832  0.1458 -0.1348  0.0530
   96SER     HG 5766   9.337   9.426   4.886 -0.4873  1.0843  0.5734
   96SER      C 5767   9.599   9.354   4.626 -0.1846 -0.3056  0.0581
   96SER      O 5768   9.519   9.389   4.540 -0.6875  0.4320  0.8152
   97TYR      N 5769   9.647   9.229   4.631  0.1539 -0.1719  0.2176
   97TYR      H 5770   9.705   9.195   4.706 -0.5715 -1.6973  0.1239
   97TYR     CA 5771   9.605   9.133   4.531 -0.2786  0.2241  0.0161
   97TYR     HA 5772   9.528   9.178   4.467  0.4010 -1.1124 -1.8268
   97TYR     CB 5773   9.719   9.099   4.435 -0.5013 -0.5035  0.0035
   97TYR    HB1 5774   9.689   9.017   4.370 -0.3470 -0.1061 -0.5744
   97TYR    HB2 5775   9.810   9.083   4.493 -0.5131 -0.0028  0.1652
   97TYR     CG 5776   9.750   9.212   4.340  0.2199 -0.5981  0.1273
   97TYR    CD1 5777   9.712   9.212   4.206 -0.2088  0.6072  0.2358
   97TYR    HD1 5778   9.644   9.135   4.171  0.5996 -0.9173  1.8588
   97TYR    CE1 5779   9.752   9.312   4.116  0.4405 -0.0688 -0.2421
   97TYR    HE1 5780   9.712   9.312   4.016 -2.6313  0.1270  0.8819
   97TYR     CZ 5781   9.837   9.417   4.156  0.9184 -0.5095 -0.0812
   97TYR     OH 5782   9.876   9.521   4.077 -0.1129  0.4778  0.6724
   97TYR     HH 5783   9.844   9.511   3.987 -2.9704 -1.0577  1.7433
   97TYR    CE2 5784   9.871   9.419   4.293  0.4804 -0.6659  0.0321
   97TYR    HE2 5785   9.928   9.505   4.325  0.8406 -0.2970 -1.4847
   97TYR    CD2 5786   9.835   9.316   4.381 -0.7107  0.0585  0.4199
   97TYR    HD2 5787   9.871   9.315   4.482  0.2668  0.0064  0.0872
   97TYR      C 5788   9.542   9.014   4.601 -0.5320  0.4332  0.1492
   97TYR      O 5789   9.584   8.982   4.712 -0.2632  0.2633 -0.0010
   98PRO      N 5790   9.448   8.944   4.537  0.3961 -0.3694 -0.3564
   98PRO     CD 5791   9.394   8.964   4.405 -0.5743 -0.0177  0.0868
   98PRO    HD1 5792   9.328   9.051   4.408  1.1806  1.3463  2.3037
   98PRO    HD2 5793   9.479   8.983   4.339  1.3997 -2.9871  1.5378
   98PRO     CG 5794   9.331   8.828   4.374  0.2014 -0.3857  0.1011
   98PRO    HG1 5795   9.249   8.832   4.303  0.6470 -1.6356 -0.4969
   98PRO    HG2 5796   9.417   8.770   4.343 -0.2078 -0.0386 -1.7615
[truncated: 862,670 more chars]
