# Supplementary material for: Thermodynamic forces from protein and water govern condensate formation of an intrinsically disordered protein domain
Source: Nat Commun. 2023 Sep 21;14:5892. doi: 10.1038/s41467-023-41586-y (PMC10514047; doi:10.1038/s41467-023-41586-y)
Supplement: Supplementary file 4 — Supplementary Data 1 [file 41467_2023_41586_MOESM4_ESM.zip › final_coord_set-2_145mgmL.gro]

Protein in water
18170
    1MET      N    1   8.964   7.827   2.300 -0.1319  0.0346  0.6786
    1MET     H1    2   8.915   7.751   2.343  0.0955 -0.5408 -0.0672
    1MET     H2    3   9.009   7.876   2.376 -2.5344  1.1803  1.4419
    1MET     H3    4   9.035   7.787   2.240 -2.0252  1.3308 -2.6876
    1MET     CA    5   8.888   7.922   2.217  0.3712  0.0127  0.1870
    1MET     HA    6   8.955   8.007   2.201  1.3468 -0.5066  1.3385
    1MET     CB    7   8.858   7.863   2.080  0.7923  0.5166 -0.1275
    1MET    HB1    8   8.949   7.843   2.022  2.2061  0.6657  1.9283
    1MET    HB2    9   8.799   7.774   2.100  0.8840  0.4558 -0.1212
    1MET     CG   10   8.772   7.955   1.994  0.2212  0.3499  0.2597
    1MET    HG1   11   8.706   8.015   2.056 -0.5857  0.9654 -1.1583
    1MET    HG2   12   8.851   8.018   1.951  0.2499  0.6375  0.7205
    1MET     SD   13   8.675   7.876   1.864 -0.0329  0.2370  0.5173
    1MET     CE   14   8.707   7.992   1.728  0.1650 -0.3578  0.0537
    1MET    HE1   15   8.676   8.088   1.768 -0.8720 -1.5356  2.2639
    1MET    HE2   16   8.648   7.965   1.640 -1.1045  1.3815  0.3256
    1MET    HE3   17   8.816   7.993   1.716  0.3946  1.0542  1.8543
    1MET      C   18   8.761   7.959   2.291  0.2916 -0.3829  0.2490
    1MET      O   19   8.661   7.888   2.293 -0.3251  0.4403 -0.4903
    2ALA      N   20   8.765   8.056   2.384  1.0344 -0.2341  0.0702
    2ALA      H   21   8.847   8.113   2.378  0.7048  0.1443 -1.2563
    2ALA     CA   22   8.659   8.090   2.477  0.5439 -0.1233 -0.5170
    2ALA     HA   23   8.637   8.006   2.544 -0.9697  0.2955 -0.4603
    2ALA     CB   24   8.724   8.200   2.559 -0.2983 -0.2772  0.3789
    2ALA    HB1   25   8.738   8.276   2.482  0.1122 -1.5580 -0.8285
    2ALA    HB2   26   8.814   8.164   2.609 -0.4209 -0.2967  0.5856
    2ALA    HB3   27   8.670   8.245   2.642  0.2432 -0.1924  0.6953
    2ALA      C   28   8.540   8.151   2.405  0.0865 -0.3016  0.0816
    2ALA      O   29   8.547   8.206   2.295  0.4008 -0.5151 -0.0067
    3SER      N   30   8.425   8.148   2.473  0.2921 -0.2184  0.4399
    3SER      H   31   8.424   8.118   2.569 -2.6192  2.2585  1.3579
    3SER     CA   32   8.300   8.193   2.415  0.4345  0.1363  0.4073
    3SER     HA   33   8.309   8.179   2.307 -0.2540 -0.8218  0.4628
    3SER     CB   34   8.182   8.111   2.467  0.1210  0.1303 -0.2956
    3SER    HB1   35   8.098   8.148   2.409  1.7570  3.4886 -0.7705
    3SER    HB2   36   8.159   8.116   2.573  0.8905 -2.1168  0.0272
    3SER     OG   37   8.200   7.980   2.420 -0.0775 -0.1425  0.3856
    3SER     HG   38   8.157   7.978   2.335 -0.6921 -2.6019  0.6699
    3SER      C   39   8.292   8.343   2.440 -0.2047  0.1549  0.0998
    3SER      O   40   8.351   8.388   2.537  0.2031  0.2203 -0.1736
    4ASN      N   41   8.226   8.411   2.345 -0.7740 -0.1920  0.2414
    4ASN      H   42   8.184   8.365   2.266  0.3954  1.6203 -1.5237
    4ASN     CA   43   8.221   8.556   2.334 -0.2781 -0.2090 -0.2040
    4ASN     HA   44   8.220   8.597   2.435 -1.3529 -0.2118 -0.2009
    4ASN     CB   45   8.350   8.603   2.266 -0.2406  0.4685  0.3247
    4ASN    HB1   46   8.433   8.566   2.327 -0.6574 -2.9085 -0.9097
    4ASN    HB2   47   8.362   8.567   2.164 -0.7686 -0.4867  0.5810
    4ASN     CG   48   8.363   8.753   2.250  0.6347  0.3584 -0.0421
    4ASN    OD1   49   8.347   8.809   2.142  0.1397  0.3782  0.0387
    4ASN    ND2   50   8.367   8.821   2.365 -0.0735  0.0012  0.2033
    4ASN   HD21   51   8.378   8.771   2.451  1.0662  0.1541  0.1646
    4ASN   HD22   52   8.392   8.919   2.370 -2.3926  0.7338 -0.9528
    4ASN      C   53   8.095   8.602   2.263 -0.4947  0.0770  0.3617
    4ASN      O   54   8.070   8.560   2.150 -0.5608  0.4414  0.2375
    5ASP      N   55   8.023   8.702   2.314  0.0701  0.7885 -0.2049
    5ASP      H   56   8.051   8.756   2.394  0.8720  0.1308 -0.0332
    5ASP     CA   57   7.902   8.756   2.254 -0.3051 -0.1311 -0.3001
    5ASP     HA   58   7.854   8.680   2.193 -0.3260 -0.6884  0.4063
    5ASP     CB   59   7.802   8.806   2.357  0.1492 -0.3612  0.2597
    5ASP    HB1   60   7.805   8.733   2.439 -0.6079 -2.1782 -1.2525
    5ASP    HB2   61   7.840   8.901   2.395 -1.6837 -0.0869  1.5895
    5ASP     CG   62   7.660   8.826   2.305  0.1410 -0.4935  0.2333
    5ASP    OD1   63   7.581   8.900   2.367  0.3555 -0.1371  0.0843
    5ASP    OD2   64   7.626   8.778   2.194 -0.0627 -0.0556  0.1046
    5ASP      C   65   7.950   8.865   2.159 -0.1821 -0.1368 -0.2448
    5ASP      O   66   8.048   8.938   2.176 -0.2648  0.1061 -0.7786
    6TYR      N   67   7.864   8.902   2.064 -0.2271  0.3722 -0.0059
    6TYR      H   68   7.779   8.848   2.054 -1.3275  1.6227  1.9091
    6TYR     CA   69   7.885   9.011   1.970  0.2944  0.0589 -0.2577
    6TYR     HA   70   7.988   9.025   1.938  0.1068 -1.1927 -1.5324
    6TYR     CB   71   7.806   8.983   1.842  0.3703 -0.4337 -0.1987
    6TYR    HB1   72   7.815   8.880   1.806 -3.4009 -1.1978  0.6390
    6TYR    HB2   73   7.702   9.003   1.866  0.2569 -2.1846  1.0167
    6TYR     CG   74   7.828   9.086   1.734 -0.6792 -0.2168 -0.2156
    6TYR    CD1   75   7.924   9.060   1.635 -0.1147  0.0443  0.2550
    6TYR    HD1   76   7.992   8.979   1.651 -0.7858 -0.3442  1.2631
    6TYR    CE1   77   7.946   9.144   1.525  0.2218 -0.6879 -0.2396
    6TYR    HE1   78   8.022   9.114   1.455  0.8064 -3.4358  1.4284
    6TYR     CZ   79   7.863   9.257   1.515 -0.2667 -1.0102  0.0804
    6TYR     OH   80   7.855   9.336   1.404 -0.3946 -0.3866  0.5228
    6TYR     HH   81   7.914   9.314   1.331 -2.5952 -1.2340 -1.1004
    6TYR    CE2   82   7.766   9.289   1.612 -0.0229  0.3276 -0.0916
    6TYR    HE2   83   7.698   9.373   1.603 -1.2107 -0.5081  0.7088
    6TYR    CD2   84   7.752   9.203   1.722 -0.0442  0.2062 -0.1900
    6TYR    HD2   85   7.675   9.220   1.795  1.6618  1.0121  1.4937
    6TYR      C   86   7.836   9.138   2.037 -0.2384 -0.1991 -0.1461
    6TYR      O   87   7.729   9.137   2.097 -0.1416  0.4962  0.0598
    7THR      N   88   7.899   9.255   2.024 -0.8737  0.1602 -0.0166
    7THR      H   89   7.986   9.248   1.974 -1.4363  0.5239 -1.0773
    7THR     CA   90   7.886   9.371   2.111 -0.2511 -0.0647  0.3850
    7THR     HA   91   7.801   9.357   2.179 -1.4099  0.8182 -0.8212
    7THR     CB   92   8.011   9.395   2.195 -0.2334  0.2030  0.2838
    7THR     HB   93   8.001   9.492   2.243  0.8077  1.2907 -1.5887
    7THR    CG2   94   8.009   9.294   2.309 -0.3847  0.3835  0.4405
    7THR   HG21   95   7.909   9.289   2.352 -1.0225 -0.0397 -1.0473
    7THR   HG22   96   8.033   9.194   2.273  0.6716  1.5275 -2.2978
    7THR   HG23   97   8.080   9.318   2.388  0.4646 -3.2286  0.9466
    7THR    OG1   98   8.127   9.390   2.115 -0.5260  0.1659 -0.1427
    7THR    HG1   99   8.175   9.312   2.143 -0.3036  0.7301  1.1435
    7THR      C  100   7.851   9.496   2.032  0.6332  0.1066  0.2640
    7THR      O  101   7.901   9.514   1.921  0.6266  0.3146  0.2946
    8GLN      N  102   7.753   9.575   2.076  0.4172 -0.2194  0.3643
    8GLN      H  103   7.713   9.541   2.162  2.8510 -1.3387  1.1326
    8GLN     CA  104   7.711   9.697   2.010  0.1697 -0.5080 -0.0150
    8GLN     HA  105   7.790   9.738   1.947 -0.8313 -0.6726 -1.4416
    8GLN     CB  106   7.592   9.681   1.916  0.5476 -0.0663 -0.5737
    8GLN    HB1  107   7.565   9.778   1.875 -1.2372 -0.0854  0.4574
    8GLN    HB2  108   7.514   9.633   1.975  0.1551  0.5081 -0.6200
    8GLN     CG  109   7.628   9.593   1.796  0.3220 -0.7569 -0.1421
    8GLN    HG1  110   7.659   9.494   1.827  1.1407 -0.0184  1.5258
    8GLN    HG2  111   7.703   9.649   1.739 -0.7254 -0.6302 -1.4557
    8GLN     CD  112   7.517   9.571   1.694  0.3552  0.0740 -0.3648
    8GLN    OE1  113   7.518   9.623   1.582 -0.1957  0.5345 -0.1635
    8GLN    NE2  114   7.408   9.504   1.732  0.1377  0.5093 -0.2017
    8GLN   HE21  115   7.399   9.441   1.810  0.8592 -0.7479 -1.0843
    8GLN   HE22  116   7.338   9.499   1.659 -0.6143  2.4693  0.3338
    8GLN      C  117   7.675   9.803   2.113  0.2745 -0.1940 -0.3000
    8GLN      O  118   7.604   9.771   2.208  0.8746 -0.4953  0.0466
    9GLN      N  119   7.706   9.929   2.082 -0.0534  0.0907  0.5202
    9GLN      H  120   7.748   9.954   1.994 -0.1216 -0.8783  0.1957
    9GLN     CA  121   7.642  10.033   2.161 -0.3120  0.0511  0.3645
    9GLN     HA  122   7.671  10.020   2.265 -1.4288  1.0615  0.8312
    9GLN     CB  123   7.696  10.171   2.125 -0.3432 -0.0581 -0.1172
    9GLN    HB1  124   7.641  10.218   2.043 -2.0040 -0.3244  0.7807
    9GLN    HB2  125   7.799  10.150   2.099 -0.3634 -2.7929  1.5909
    9GLN     CG  126   7.697  10.265   2.246 -0.4398  0.2338 -0.3412
    9GLN    HG1  127   7.748  10.218   2.330  0.3343  1.7865  0.0973
    9GLN    HG2  128   7.603  10.307   2.280 -0.7207 -1.9556  1.8108
    9GLN     CD  129   7.790  10.383   2.218  0.4105 -0.3959 -0.2198
    9GLN    OE1  130   7.760  10.451   2.120 -0.1803 -0.2683  0.0444
    9GLN    NE2  131   7.891  10.425   2.294 -0.1881 -0.3502  0.5653
    9GLN   HE21  132   7.897  10.371   2.379 -0.9160 -0.9927  0.2256
    9GLN   HE22  133   7.926  10.520   2.290 -0.1181 -0.3706  0.7267
    9GLN      C  134   7.492  10.029   2.136 -0.2306  0.4625 -0.2215
    9GLN      O  135   7.452   9.993   2.026 -0.3001  0.2327 -0.1229
   10ALA      N  136   7.411  10.055   2.239 -0.1347  0.3034 -0.1058
   10ALA      H  137   7.452  10.053   2.332  0.7038  1.3274 -0.4218
   10ALA     CA  138   7.267  10.070   2.241 -0.2037 -0.3453  0.0123
   10ALA     HA  139   7.232  10.030   2.146  2.7858  0.2793 -1.4800
   10ALA     CB  140   7.224   9.971   2.349  0.3996  0.4393  0.9984
   10ALA    HB1  141   7.116   9.961   2.348  0.2291 -0.3663 -4.2422
   10ALA    HB2  142   7.244   9.865   2.330  0.0068  0.2314  1.7074
   10ALA    HB3  143   7.253   9.993   2.451  2.0550  2.3755  0.1741
   10ALA      C  144   7.219  10.213   2.260  0.1966 -0.1728 -0.2614
   10ALA      O  145   7.261  10.291   2.345 -0.3047 -0.4015  0.2014
   11THR      N  146   7.125  10.262   2.178 -0.2977 -0.2018  0.2828
   11THR      H  147   7.106  10.203   2.099 -0.5876  2.2969 -1.6214
   11THR     CA  148   7.093  10.403   2.168  0.1787 -0.1204 -0.1150
   11THR     HA  149   7.105  10.450   2.266 -1.4362 -1.0051  0.5449
   11THR     CB  150   7.186  10.469   2.067 -0.0531  0.1793 -0.1345
   11THR     HB  151   7.144  10.562   2.028 -0.7369  0.1719  0.5769
   11THR    CG2  152   7.326  10.490   2.125 -0.0100  0.4330 -0.3309
   11THR   HG21  153   7.386  10.556   2.062  0.8279  0.6739  0.6957
   11THR   HG22  154   7.310  10.539   2.221  0.0769  0.5484 -0.3756
   11THR   HG23  155   7.380  10.398   2.145  0.5922  0.6724 -0.8127
   11THR    OG1  156   7.210  10.397   1.948 -0.1381 -0.0804  0.0054
   11THR    HG1  157   7.127  10.365   1.911  0.6291  1.6398 -3.6311
   11THR      C  158   6.949  10.429   2.129  0.3707  0.1118 -0.6817
   11THR      O  159   6.885  10.332   2.090  0.0779 -0.0075  0.0696
   12GLN      N  160   6.897  10.550   2.151 -0.1824 -0.3854  0.8724
   12GLN      H  161   6.955  10.627   2.181 -0.7299  1.5117 -2.5094
   12GLN     CA  162   6.759  10.589   2.128 -0.0389 -0.2105  0.3001
   12GLN     HA  163   6.703  10.495   2.123  2.0778 -1.5145 -0.0972
   12GLN     CB  164   6.721  10.670   2.251 -0.4058 -0.1964  0.1787
   12GLN    HB1  165   6.772  10.766   2.237 -0.0971 -0.5539 -1.3052
   12GLN    HB2  166   6.614  10.693   2.254 -0.4373 -0.3194  2.8368
   12GLN     CG  167   6.744  10.603   2.386 -0.0709 -0.2945  0.0729
   12GLN    HG1  168   6.683  10.647   2.465 -0.7201 -0.6192 -0.2436
   12GLN    HG2  169   6.845  10.633   2.414  1.0674 -2.3809 -1.4964
   12GLN     CD  170   6.741  10.450   2.386  0.0123 -0.2969  0.2724
   12GLN    OE1  171   6.839  10.384   2.417  0.5289  0.1253 -0.4324
   12GLN    NE2  172   6.628  10.384   2.360 -0.1554  0.1077 -0.0513
   12GLN   HE21  173   6.545  10.428   2.324  0.8947  0.6066 -1.9738
   12GLN   HE22  174   6.643  10.284   2.364  0.7515  0.2836  1.8913
   12GLN      C  175   6.732  10.659   1.996 -0.2944  0.1980  0.5688
   12GLN      O  176   6.800  10.758   1.972 -0.1685  0.1084  0.5593
   13SER      N  177   6.638  10.623   1.908 -0.4935  1.0769  0.4108
   13SER      H  178   6.574  10.552   1.939  0.7737  0.1782  1.0468
   13SER     CA  179   6.594  10.705   1.797 -0.1236  0.1668 -0.4173
   13SER     HA  180   6.679  10.766   1.768  2.2461 -2.5972  0.3025
   13SER     CB  181   6.555  10.637   1.665  0.4687 -1.0683  0.0310
   13SER    HB1  182   6.636  10.584   1.615 -0.6943 -0.8503 -2.1698
   13SER    HB2  183   6.524  10.717   1.598 -2.2689 -0.6996  1.5684
   13SER     OG  184   6.445  10.551   1.684 -0.1179 -0.5330 -0.8957
   13SER     HG  185   6.465  10.499   1.606 -0.5736  1.3761 -2.3601
   13SER      C  186   6.488  10.806   1.837 -0.3055 -0.0017 -0.4717
   13SER      O  187   6.479  10.905   1.765 -0.2655  0.6448  0.3908
   14TYR      N  188   6.427  10.797   1.956  0.6962  0.6388  0.0992
   14TYR      H  189   6.439  10.719   2.019 -0.6977 -1.6694 -2.3198
   14TYR     CA  190   6.366  10.915   2.012 -0.0361  0.3445 -0.0677
   14TYR     HA  191   6.323  10.965   1.925  1.1721  0.0436 -0.8524
   14TYR     CB  192   6.245  10.885   2.100  0.0336 -0.0034 -0.0922
   14TYR    HB1  193   6.191  10.973   2.134  1.9817  0.2902  2.6323
   14TYR    HB2  194   6.178  10.836   2.030  0.2394  1.0903 -1.0685
   14TYR     CG  195   6.271  10.785   2.211  0.5532 -0.1417 -0.3320
   14TYR    CD1  196   6.334  10.828   2.328  0.2255  0.1266 -0.2511
   14TYR    HD1  197   6.364  10.932   2.330 -1.9857  0.8400  2.2029
   14TYR    CE1  198   6.364  10.738   2.431  0.4087  0.2916 -0.1615
   14TYR    HE1  199   6.426  10.775   2.512 -0.7932  1.3594  0.3104
   14TYR     CZ  200   6.317  10.606   2.422  0.2186  0.3629 -0.2153
   14TYR     OH  201   6.332  10.521   2.529 -0.2970 -0.3096 -0.6695
   14TYR     HH  202   6.258  10.463   2.546  0.2840 -0.7249  0.5319
   14TYR    CE2  203   6.245  10.562   2.309 -0.2966 -0.1824  0.3131
   14TYR    HE2  204   6.190  10.470   2.319 -1.6907  0.6848  0.9773
   14TYR    CD2  205   6.226  10.652   2.204  0.0478 -0.0179  0.3899
   14TYR    HD2  206   6.171  10.627   2.114  2.6315 -1.0444 -1.0184
   14TYR      C  207   6.468  11.006   2.079  0.0511  0.0387  0.2166
   14TYR      O  208   6.576  10.966   2.121  0.1950 -0.3053 -0.4646
   15GLY      N  209   6.435  11.136   2.083  0.5365  0.1625  0.3649
   15GLY      H  210   6.343  11.163   2.052  0.7966  1.1664  0.4339
   15GLY     CA  211   6.520  11.241   2.135  0.1719  0.5841  0.1158
   15GLY    HA1  212   6.581  11.199   2.215  0.8682 -0.8109 -1.1009
   15GLY    HA2  213   6.463  11.323   2.178  1.1004  1.6189 -0.5905
   15GLY      C  214   6.623  11.287   2.033  0.1950 -0.2191 -0.2335
   15GLY      O  215   6.638  11.225   1.928 -0.4072  0.1683 -0.5621
   16ALA      N  216   6.698  11.392   2.067  0.5024 -0.5456  0.0976
   16ALA      H  217   6.695  11.425   2.162 -2.0432  0.0826 -0.1399
   16ALA     CA  218   6.799  11.455   1.984  0.1967 -0.1026  0.0581
   16ALA     HA  219   6.824  11.555   2.018 -0.5627 -0.3780  1.5091
   16ALA     CB  220   6.926  11.372   2.003  0.4375  0.3278  0.3229
   16ALA    HB1  221   6.935  11.346   2.108 -2.5474 -1.2985  0.2603
   16ALA    HB2  222   7.014  11.424   1.963 -1.5718  2.1674 -2.0838
   16ALA    HB3  223   6.923  11.272   1.960  2.2138  0.1589  0.4968
   16ALA      C  224   6.753  11.474   1.840  0.1478 -0.4546  0.0246
   16ALA      O  225   6.827  11.441   1.748 -0.1302  0.0688 -0.3927
   17TYR      N  226   6.630  11.525   1.826  0.1986 -0.3465 -0.0251
   17TYR      H  227   6.584  11.566   1.906  0.7647  0.3920 -0.0643
   17TYR     CA  228   6.581  11.541   1.691  0.2698  0.3899  0.0319
   17TYR     HA  229   6.595  11.444   1.643  1.1496  0.6502 -0.2516
   17TYR     CB  230   6.433  11.578   1.691  0.2157  0.1824 -0.4394
   17TYR    HB1  231   6.411   0.000   1.720 -3.3510 -0.9185  1.2834
   17TYR    HB2  232   6.393  11.557   1.591 -0.2746  0.4765 -0.3101
   17TYR     CG  233   6.351  11.487   1.779  0.1520  0.3752 -0.2996
   17TYR    CD1  234   6.315  11.356   1.744 -0.1099  0.3415  0.0880
   17TYR    HD1  235   6.340  11.316   1.647  1.5603  0.9091  0.2575
   17TYR    CE1  236   6.237  11.278   1.831 -0.1276  0.0296 -0.2090
   17TYR    HE1  237   6.197  11.180   1.809 -0.5208 -0.5301  2.6262
   17TYR     CZ  238   6.202  11.324   1.959 -0.1873 -0.1803 -0.1487
   17TYR     OH  239   6.134  11.243   2.044  0.0214 -0.2973 -0.0959
   17TYR     HH  240   6.114  11.291   2.124  1.1702  2.5189 -1.3910
   17TYR    CE2  241   6.242  11.455   1.992 -0.1264 -0.1910 -0.1787
   17TYR    HE2  242   6.212  11.490   2.090 -0.9788  0.5034 -0.6757
   17TYR    CD2  243   6.315  11.537   1.905 -0.2491 -0.1184 -0.2137
   17TYR    HD2  244   6.348  11.633   1.943  2.1794 -0.6999 -0.6437
   17TYR      C  245   6.663  11.633   1.602  0.2516  0.2022 -0.1833
   17TYR      O  246   6.684   0.065   1.649  0.2560 -0.0599  0.4528
   18PRO      N  247   6.676  11.605   1.472 -0.3482 -0.1404 -0.1714
   18PRO     CD  248   6.677  11.477   1.405  0.6556 -0.1572 -0.1383
   18PRO    HD1  249   6.575  11.446   1.383  0.0667  2.1796 -1.0077
   18PRO    HD2  250   6.723  11.399   1.467  0.0382  0.6701  1.4202
   18PRO     CG  251   6.764  11.491   1.281 -0.0325  0.0436 -0.6023
   18PRO    HG1  252   6.705  11.512   1.192  1.7628  2.2481 -1.3642
   18PRO    HG2  253   6.835  11.410   1.262  0.1454 -0.1318  0.7094
   18PRO     CB  254   6.845  11.615   1.316 -0.2076 -0.1120  0.3829
   18PRO    HB1  255   6.923  11.592   1.388 -0.3162  1.7255  1.1473
   18PRO    HB2  256   6.890  11.664   1.229  1.2326  2.0703  2.2248
   18PRO     CA  257   6.743   0.022   1.389 -0.4421  0.0036 -0.0779
   18PRO     HA  258   6.809   0.098   1.431  2.0251 -0.5999 -2.5486
   18PRO      C  259   6.656   0.102   1.293 -0.0547  0.2111 -0.2595
   18PRO      O  260   6.553   0.055   1.246  0.1058 -0.6597  0.2372
   19THR      N  261   6.693   0.229   1.276  0.2134  0.2407  0.5177
   19THR      H  262   6.788   0.246   1.307  0.7537 -0.8155 -0.4757
   19THR     CA  263   6.617   0.327   1.201  0.0730 -0.2615 -0.0025
   19THR     HA  264   6.514   0.312   1.234 -0.3257  1.2481 -0.4774
   19THR     CB  265   6.652   0.467   1.251  0.2402 -0.2295 -0.2124
   19THR     HB  266   6.754   0.483   1.216  0.3223  0.5759  0.3641
   19THR    CG2  267   6.556   0.579   1.211  0.6432  0.3827  0.5155
   19THR   HG21  268   6.583   0.673   1.260 -0.8304  1.5925 -0.8861
   19THR   HG22  269   6.579   0.603   1.107  2.9653 -2.2070  0.3156
   19THR   HG23  270   6.453   0.545   1.225  0.5629  1.0255  1.6318
   19THR    OG1  271   6.665   0.476   1.391 -0.2978 -0.3023 -0.1548
   19THR    HG1  272   6.706   0.560   1.413 -1.3637  0.4598 -0.9217
   19THR      C  273   6.632   0.307   1.051  0.3510  0.5957 -0.0913
   19THR      O  274   6.537   0.340   0.980  0.1446  0.2740  0.0304
   20GLN      N  275   6.748   0.261   1.005  0.1960  0.0503  0.0582
   20GLN      H  276   6.812   0.231   1.077  0.4785 -0.4434 -0.3955
   20GLN     CA  277   6.769   0.213   0.870 -0.1110  0.3005 -0.0791
   20GLN     HA  278   6.733   0.292   0.803  0.8761  1.2956  0.5248
   20GLN     CB  279   6.920   0.203   0.855 -0.0392  0.0939  0.7356
   20GLN    HB1  280   6.956   0.305   0.870 -0.5828  0.2427  1.0252
   20GLN    HB2  281   6.953   0.140   0.937 -0.0550  0.0267  0.6903
   20GLN     CG  282   6.979   0.149   0.724  0.0307  0.5442  0.5794
   20GLN    HG1  283   7.083   0.123   0.744  0.8749  0.8947 -2.8403
   20GLN    HG2  284   6.931   0.060   0.685 -2.1616  1.1220  1.8046
   20GLN     CD  285   6.979   0.247   0.608  0.2553  0.3971  0.4538
   20GLN    OE1  286   6.875   0.296   0.565  0.4442  0.2170 -0.2278
   20GLN    NE2  287   7.097   0.279   0.555  0.3664 -0.1760  0.3546
   20GLN   HE21  288   7.101   0.352   0.485  0.7821  0.2899  0.8560
   20GLN   HE22  289   7.186   0.240   0.584  0.3171 -0.9610 -0.5029
   20GLN      C  290   6.690   0.084   0.853  0.4032 -0.0072 -0.1448
   20GLN      O  291   6.716   0.002   0.940  0.1742  0.0900  0.0171
   21PRO      N  292   6.615   0.060   0.745  0.1473 -0.0469  0.0426
   21PRO     CD  293   6.578   0.165   0.652 -0.0502 -0.0517  0.1147
   21PRO    HD1  294   6.495   0.216   0.701 -0.2534 -1.7483  1.6475
   21PRO    HD2  295   6.656   0.232   0.616 -0.7348 -0.6374 -2.6481
   21PRO     CG  296   6.531   0.095   0.525 -0.2573 -0.0312  0.1798
   21PRO    HG1  297   6.617   0.081   0.460  0.1430  1.2505  0.3989
   21PRO    HG2  298   6.455   0.159   0.479 -0.3207 -0.4950 -0.3719
   21PRO     CB  299   6.482  11.644   0.584  0.2519 -0.5546 -0.5474
   21PRO    HB1  300   6.376  11.657   0.606  0.3165 -0.4530 -0.2958
   21PRO    HB2  301   6.485  11.568   0.506  2.6347 -1.2489  0.1158
   21PRO     CA  302   6.571  11.609   0.703 -0.0646  0.0757 -0.1229
   21PRO     HA  303   6.518  11.569   0.789 -1.4344  2.9585  0.5174
   21PRO      C  304   6.683  11.515   0.663 -0.4457  0.2621 -1.6688
   21PRO      O  305   6.802  11.545   0.655 -0.2594  0.0557  0.0867
   22GLY      N  306   6.643  11.388   0.650  0.0131 -0.0562 -0.1489
   22GLY      H  307   6.543  11.374   0.650 -0.0001  0.0371 -0.2050
   22GLY     CA  308   6.724  11.280   0.597  0.2465 -0.0809  0.2575
   22GLY    HA1  309   6.816  11.264   0.653  0.0127  0.9939  0.9658
   22GLY    HA2  310   6.746  11.290   0.491 -0.1140 -1.1527  0.0687
   22GLY      C  311   6.663  11.142   0.614 -0.2461  0.1920  0.7498
   22GLY      O  312   6.541  11.136   0.625 -0.3515 -0.0338 -0.3397
   23GLN      N  313   6.734  11.029   0.612  0.1965  0.4751  0.2516
   23GLN      H  314   6.834  11.038   0.601  0.1813 -0.4609 -0.7713
   23GLN     CA  315   6.683  10.897   0.645  0.3800  0.3277 -0.0493
   23GLN     HA  316   6.602  10.907   0.717 -0.5337 -1.0718 -0.8668
   23GLN     CB  317   6.612  10.843   0.522  0.1721 -0.1342  0.2708
   23GLN    HB1  318   6.548  10.758   0.548  0.2319 -0.5224 -0.8135
   23GLN    HB2  319   6.550  10.925   0.485  1.5488  1.0597  0.5409
   23GLN     CG  320   6.716  10.810   0.415 -0.0498  0.5715 -0.1727
   23GLN    HG1  321   6.775  10.901   0.401 -0.3677  0.3612 -3.7358
   23GLN    HG2  322   6.781  10.732   0.455 -2.5371 -0.4464  2.2325
   23GLN     CD  323   6.654  10.769   0.282  0.0554  0.1256 -0.0857
   23GLN    OE1  324   6.551  10.705   0.266  0.0925 -0.1395  0.6679
   23GLN    NE2  325   6.720  10.808   0.173  0.3786 -0.0402  0.0466
   23GLN   HE21  326   6.815  10.838   0.186  0.5106 -1.3829  2.8369
   23GLN   HE22  327   6.685  10.774   0.084  0.7014  0.2335 -0.1872
   23GLN      C  328   6.787  10.809   0.713  0.2004  0.1795  0.0346
   23GLN      O  329   6.907  10.826   0.690  0.2669 -0.3488 -0.0099
   24GLY      N  330   6.749  10.708   0.791  0.7245  0.0361  0.1103
   24GLY      H  331   6.649  10.709   0.809  0.9426  4.2888  2.3200
   24GLY     CA  332   6.838  10.601   0.829  0.6213 -0.0127  0.2191
   24GLY    HA1  333   6.876  10.548   0.742 -2.3903  0.6546 -1.6321
   24GLY    HA2  334   6.780  10.517   0.868  1.5917 -0.0347  1.7056
   24GLY      C  335   6.940  10.637   0.936 -0.0452  0.2566  0.7659
   24GLY      O  336   6.988  10.749   0.951  0.2654  0.1961  0.2318
   25TYR      N  337   6.977  10.539   1.019  0.2454 -0.2526  0.0342
   25TYR      H  338   6.939  10.449   0.992  1.5940 -0.9697  0.4396
   25TYR     CA  339   7.070  10.551   1.129 -0.2627 -0.2292  0.4631
   25TYR     HA  340   7.111  10.652   1.131  0.4792 -0.2946 -3.5650
   25TYR     CB  341   6.998  10.510   1.257  0.0669  0.3331  0.8319
   25TYR    HB1  342   6.966  10.407   1.239 -0.4647  0.5717  0.4054
   25TYR    HB2  343   7.076  10.507   1.333  0.8536 -1.4346  0.0234
   25TYR     CG  344   6.881  10.601   1.284 -0.3194 -0.1597  0.8484
   25TYR    CD1  345   6.754  10.577   1.231  0.1253  0.1235 -0.3798
   25TYR    HD1  346   6.741  10.492   1.166 -2.7377 -0.1782  0.4639
   25TYR    CE1  347   6.643  10.652   1.272 -0.0203 -0.5858  0.5610
   25TYR    HE1  348   6.547  10.638   1.226 -0.3010  1.1105  0.5613
   25TYR     CZ  349   6.659  10.757   1.365 -0.2651 -0.1297  0.0912
   25TYR     OH  350   6.552  10.841   1.383 -0.1663  0.0210 -0.0220
   25TYR     HH  351   6.471  10.821   1.335  0.0150 -0.8224  0.0045
   25TYR    CE2  352   6.785  10.790   1.417 -0.1611  0.1289 -0.3164
   25TYR    HE2  353   6.803  10.865   1.493 -0.3251  0.7004 -0.8304
   25TYR    CD2  354   6.890  10.708   1.374  0.2400  0.3832  0.1661
   25TYR    HD2  355   6.982  10.724   1.428  0.5555  3.8640 -1.1439
   25TYR      C  356   7.191  10.465   1.096  0.1473  0.6208 -0.2786
   25TYR      O  357   7.177  10.356   1.040 -0.2476  0.7270 -0.3909
   26SER      N  358   7.311  10.512   1.130  0.4872 -0.2611 -0.2131
   26SER      H  359   7.320  10.597   1.185  3.3781  0.3711 -1.5025
   26SER     CA  360   7.428  10.429   1.114  0.5335 -0.2468  0.0393
   26SER     HA  361   7.428  10.376   1.018  0.6982  1.0372 -0.6973
   26SER     CB  362   7.556  10.512   1.121  0.3767 -0.0259  0.2985
   26SER    HB1  363   7.561  10.560   1.023 -0.6180  2.3247  1.3161
   26SER    HB2  364   7.644  10.449   1.135 -0.3566 -0.8586  1.3318
   26SER     OG  365   7.546  10.626   1.202  0.3256  0.3196 -0.1862
   26SER     HG  366   7.635  10.660   1.208  0.8060 -0.5055 -2.1151
   26SER      C  367   7.437  10.319   1.219  0.2981 -0.0662  0.2485
   26SER      O  368   7.386  10.340   1.329 -0.6028  0.1049 -0.1909
   27GLN      N  369   7.503  10.212   1.176 -0.3151 -0.2798 -0.1759
   27GLN      H  370   7.552  10.215   1.087 -1.0504 -0.8954 -0.6098
   27GLN     CA  371   7.521  10.084   1.241  0.3203 -0.1027  0.0118
   27GLN     HA  372   7.531  10.106   1.348  0.1107  1.3961 -0.2603
   27GLN     CB  373   7.391  10.006   1.224  0.1175  0.2044  0.1383
   27GLN    HB1  374   7.400   9.926   1.297  1.0734  1.4328  1.4072
   27GLN    HB2  375   7.305  10.068   1.250  0.4683  0.3581  0.9472
   27GLN     CG  376   7.368   9.950   1.084 -0.2999 -0.0099  0.2887
   27GLN    HG1  377   7.467   9.913   1.057 -0.2437  0.5997 -0.3884
   27GLN    HG2  378   7.333  10.035   1.025 -1.2559 -0.5056  0.1269
   27GLN     CD  379   7.273   9.831   1.080  0.3259 -0.5179  0.4130
   27GLN    OE1  380   7.197   9.805   1.173 -0.0311  0.1236  0.3071
   27GLN    NE2  381   7.284   9.752   0.973 -0.0823  0.1225 -0.1118
   27GLN   HE21  382   7.228   9.668   0.986 -1.0237  0.9240  1.3935
   27GLN   HE22  383   7.358   9.766   0.906  0.9023 -0.3127  0.8536
   27GLN      C  384   7.654  10.016   1.211 -0.1554 -0.9243 -0.2734
   27GLN      O  385   7.729  10.071   1.131  0.1298  0.0779  0.6546
   28GLN      N  386   7.685   9.907   1.281  0.0047 -0.1464  0.8945
   28GLN      H  387   7.624   9.870   1.353 -1.8645 -1.4750 -1.2280
   28GLN     CA  388   7.805   9.828   1.264 -0.3600 -0.5495  0.1476
   28GLN     HA  389   7.886   9.895   1.235 -0.8184 -1.3791 -3.5440
   28GLN     CB  390   7.846   9.764   1.397 -0.0629 -0.5802  0.0407
   28GLN    HB1  391   7.830   9.829   1.483  0.1094  0.9709 -1.0583
   28GLN    HB2  392   7.778   9.681   1.414  1.0911 -1.5442  0.0728
   28GLN     CG  393   7.990   9.714   1.406  0.6667  1.4151  0.1232
   28GLN    HG1  394   8.054   9.800   1.391 -1.1563  2.5409 -1.6014
   28GLN    HG2  395   8.005   9.638   1.330  0.0216  0.1471  1.2174
   28GLN     CD  396   8.023   9.643   1.537 -0.1969  0.1581 -0.3177
   28GLN    OE1  397   8.117   9.681   1.606  0.1774 -0.5296 -0.4434
   28GLN    NE2  398   7.953   9.541   1.587  0.8689 -0.0446  0.8126
   28GLN   HE21  399   7.906   9.492   1.511  2.6442 -0.9335  0.2338
   28GLN   HE22  400   7.975   9.486   1.669 -1.9333 -2.6825 -0.0162
   28GLN      C  401   7.791   9.731   1.148 -0.0819 -0.1775 -0.1974
   28GLN      O  402   7.683   9.684   1.113 -0.1933  0.4244 -0.6729
   29SER      N  403   7.900   9.694   1.080  0.1135 -0.0328  0.0369
   29SER      H  404   7.992   9.731   1.098  1.3867 -1.7559 -2.3737
   29SER     CA  405   7.895   9.600   0.970 -0.3601 -0.4124  0.3748
   29SER     HA  406   7.807   9.537   0.963  1.2194 -2.5897 -1.7434
   29SER     CB  407   7.893   9.672   0.835  0.4458  0.0328  0.5931
   29SER    HB1  408   7.995   9.696   0.804 -0.4257  4.0402  0.2929
   29SER    HB2  409   7.843   9.598   0.773 -0.5192  1.9896 -1.0701
   29SER     OG  410   7.809   9.783   0.821  0.2896 -0.1791 -0.2148
   29SER     HG  411   7.732   9.746   0.778 -0.2019  1.2004 -0.5938
   29SER      C  412   8.004   9.494   0.977 -0.4419 -0.5032  0.2686
   29SER      O  413   8.034   9.428   0.878 -0.5922 -0.1746  0.0029
   30SER      N  414   8.056   9.476   1.099  0.3660  0.0007  0.0027
   30SER      H  415   8.013   9.511   1.183  1.0074 -0.6665  0.6316
   30SER     CA  416   8.162   9.379   1.121  0.1799 -0.1645  0.1825
   30SER     HA  417   8.223   9.382   1.031 -0.5493  0.2159 -0.3173
   30SER     CB  418   8.246   9.418   1.242 -0.3011  0.1680  0.4125
   30SER    HB1  419   8.308   9.504   1.218  1.6474 -1.2265  0.2182
   30SER    HB2  420   8.315   9.340   1.273  0.0760  0.5060  0.4242
   30SER     OG  421   8.173   9.436   1.362 -0.0183  0.4424  0.5459
   30SER     HG  422   8.237   9.473   1.422  1.0127 -0.3991 -0.0041
   30SER      C  423   8.094   9.243   1.125  0.4784 -0.3211 -0.0376
   30SER      O  424   7.989   9.231   1.189  0.4464 -0.9650 -0.2027
   31GLN      N  425   8.145   9.137   1.062  0.2688 -0.3125 -0.2204
   31GLN      H  426   8.224   9.154   1.002  1.3707  0.0713  1.2909
   31GLN     CA  427   8.095   9.003   1.044 -0.3930 -0.0696 -0.2268
   31GLN     HA  428   7.997   9.006   1.093 -0.3167  0.8597 -0.1197
   31GLN     CB  429   8.069   8.978   0.896 -0.3219 -0.2691 -0.2061
   31GLN    HB1  430   8.036   8.875   0.880  1.7141 -0.9023 -0.6394
   31GLN    HB2  431   8.156   9.000   0.834  1.0100 -0.1019  1.6524
   31GLN     CG  432   7.946   9.053   0.845 -0.1158  0.1548 -0.0803
   31GLN    HG1  433   7.860   9.026   0.906 -0.4291  2.0085  0.3471
   31GLN    HG2  434   7.947   9.161   0.858 -0.6079  0.1450  0.0235
   31GLN     CD  435   7.913   9.017   0.701  0.4305 -0.2041 -0.1213
   31GLN    OE1  436   7.953   9.086   0.608  0.1142 -0.2712 -0.3095
   31GLN    NE2  437   7.839   8.910   0.673  0.6664 -0.4829  0.3233
   31GLN   HE21  438   7.797   8.858   0.750 -3.1629  1.9257  0.1351
   31GLN   HE22  439   7.817   8.898   0.575 -0.0175 -0.3906  0.4599
   31GLN      C  440   8.187   8.894   1.098 -0.4333  0.2280  0.4475
   31GLN      O  441   8.307   8.914   1.116 -0.3381  0.0633 -0.0016
   32PRO      N  442   8.137   8.773   1.124 -0.0715 -0.0990 -0.3529
   32PRO     CD  443   8.222   8.660   1.155  0.5041  0.3924 -0.0984
   32PRO    HD1  444   8.224   8.648   1.263  0.7442 -0.3277 -0.1773
   32PRO    HD2  445   8.324   8.666   1.118  0.7856 -0.2260  0.5738
   32PRO     CG  446   8.139   8.540   1.109 -0.3930  0.6563  0.7897
   32PRO    HG1  447   8.168   8.459   1.177  0.0346 -1.7085 -2.0057
   32PRO    HG2  448   8.153   8.520   1.003 -2.8589 -0.2381  0.5722
   32PRO     CB  449   7.996   8.587   1.134 -0.7810 -0.1437  0.1259
   32PRO    HB1  450   7.928   8.540   1.062 -0.7999 -0.7688  0.5439
   32PRO    HB2  451   7.969   8.553   1.234  1.2973 -0.7127  0.5572
   32PRO     CA  452   7.996   8.740   1.130 -0.0505 -0.1449 -0.1224
   32PRO     HA  453   7.945   8.780   1.043 -0.5345  0.9888  0.6639
   32PRO      C  454   7.926   8.799   1.251  0.0630  0.0510 -0.1521
   32PRO      O  455   7.978   8.803   1.363 -0.3632 -0.1018  0.0540
   33TYR      N  456   7.804   8.845   1.222  0.2061  0.3027 -0.3569
   33TYR      H  457   7.773   8.826   1.128  0.9419  1.3568 -0.8389
   33TYR     CA  458   7.710   8.894   1.321  0.3159  0.0715 -0.1392
   33TYR     HA  459   7.768   8.972   1.370 -0.2544 -0.0816  0.7998
   33TYR     CB  460   7.583   8.948   1.258  0.1602  0.1059  0.1992
   33TYR    HB1  461   7.535   9.004   1.339  4.0855  1.1350  2.0677
   33TYR    HB2  462   7.512   8.871   1.228 -0.6368  0.1539  1.8731
   33TYR     CG  463   7.608   9.031   1.134 -0.4243  0.0885  0.0642
   33TYR    CD1  464   7.661   9.159   1.157 -0.1553 -0.0860  0.4117
   33TYR    HD1  465   7.700   9.185   1.255  4.2807 -0.0703 -1.1201
   33TYR    CE1  466   7.672   9.248   1.050 -0.0108 -0.1814  0.3453
   33TYR    HE1  467   7.703   9.351   1.063  0.0589  0.0005 -1.1294
   33TYR     CZ  468   7.629   9.207   0.923 -0.8941  0.3141  0.4799
   33TYR     OH  469   7.653   9.294   0.821  0.1650  0.3236  0.7352
   33TYR     HH  470   7.620   9.258   0.738  1.1776  1.0139 -0.0033
   33TYR    CE2  471   7.566   9.083   0.902  0.4240 -0.2715 -0.0774
   33TYR    HE2  472   7.516   9.057   0.810  0.1862 -1.1480  0.2835
   33TYR    CD2  473   7.554   8.994   1.010  0.2532 -0.3015 -0.1208
   33TYR    HD2  474   7.501   8.901   0.998 -0.0339 -0.1447 -0.0854
   33TYR      C  475   7.668   8.781   1.415 -0.0436 -0.0518 -0.4517
   33TYR      O  476   7.679   8.661   1.391  0.5324 -0.1421  0.2608
   34GLY      N  477   7.607   8.820   1.527 -0.0362 -0.7310 -0.2078
   34GLY      H  478   7.602   8.917   1.555 -0.9749 -1.3420  1.9525
   34GLY     CA  479   7.533   8.734   1.617 -0.1103 -0.2124  0.2318
   34GLY    HA1  480   7.487   8.792   1.698 -1.9836 -0.6812 -0.4479
   34GLY    HA2  481   7.454   8.690   1.557 -0.4587 -0.8285  1.1176
   34GLY      C  482   7.618   8.624   1.679  0.0665  0.0466  0.4591
   34GLY      O  483   7.725   8.647   1.733  0.0592  0.2674  0.3809
   35GLN      N  484   7.564   8.502   1.666  0.2588 -0.0350  0.4231
   35GLN      H  485   7.484   8.480   1.609  0.0610  2.3275 -0.3121
   35GLN     CA  486   7.634   8.389   1.725  0.4424 -0.2734 -0.2442
   35GLN     HA  487   7.741   8.406   1.728  0.2966  0.7286 -0.2671
   35GLN     CB  488   7.583   8.367   1.867  0.2026 -0.3368 -0.3382
   35GLN    HB1  489   7.476   8.376   1.854 -0.0018  0.2183  1.4563
   35GLN    HB2  490   7.604   8.263   1.895  1.5352 -0.2944 -1.0722
   35GLN     CG  491   7.624   8.465   1.977 -0.4639 -0.1785 -0.2305
   35GLN    HG1  492   7.593   8.566   1.951  0.4948 -0.1966 -1.5900
   35GLN    HG2  493   7.560   8.450   2.064  1.0621  0.9534  1.1355
   35GLN     CD  494   7.769   8.444   2.017 -0.4501  0.3566  0.0135
   35GLN    OE1  495   7.808   8.361   2.099  0.6539  0.4010 -0.4395
   35GLN    NE2  496   7.858   8.532   1.972  0.0931 -0.1159  0.1516
   35GLN   HE21  497   7.954   8.528   2.004  0.5568  1.8647 -0.8342
   35GLN   HE22  498   7.831   8.611   1.915 -0.7580 -1.6397 -1.6914
   35GLN      C  499   7.621   8.260   1.645  0.0119 -0.1578 -0.3667
   35GLN      O  500   7.723   8.196   1.622  0.2110 -0.1730  0.5019
   36GLN      N  501   7.501   8.213   1.612 -0.0559 -0.0618 -0.2566
   36GLN      H  502   7.420   8.265   1.644  0.8152  0.8622  0.5172
   36GLN     CA  503   7.470   8.086   1.550  0.0049 -0.3224  0.2430
   36GLN     HA  504   7.551   8.015   1.565  1.7585  1.2594 -1.2933
   36GLN     CB  505   7.345   8.033   1.619 -0.2472 -0.0818 -0.0238
   36GLN    HB1  506   7.308   7.942   1.570  0.1690 -1.3520  1.8861
   36GLN    HB2  507   7.262   8.100   1.600 -0.6982 -0.4362  0.6429
   36GLN     CG  508   7.348   8.005   1.769 -0.0388 -0.0795 -0.0277
   36GLN    HG1  509   7.257   7.956   1.804 -0.4633  1.0630  0.5113
   36GLN    HG2  510   7.332   8.103   1.814 -2.3666  0.1916 -1.3130
   36GLN     CD  511   7.476   7.938   1.817 -0.3099 -0.2887  0.4132
   36GLN    OE1  512   7.505   7.825   1.779 -1.0546 -0.3427 -0.0036
   36GLN    NE2  513   7.550   8.000   1.910 -0.4297 -0.1539  0.4193
   36GLN   HE21  514   7.519   8.088   1.947  0.1632  0.5445 -0.6836
   36GLN   HE22  515   7.639   7.963   1.939 -0.3822 -0.7409 -0.4304
   36GLN      C  516   7.450   8.105   1.400 -0.2056 -0.7447  0.2143
   36GLN      O  517   7.441   8.217   1.349 -0.1048 -0.4842  0.7526
   37SER      N  518   7.425   7.993   1.333 -0.1593 -0.5129 -0.1908
   37SER      H  519   7.458   7.909   1.379  0.5378  0.3460  0.9272
   37SER     CA  520   7.381   7.991   1.195 -0.2556 -0.0698 -0.1694
   37SER     HA  521   7.351   8.092   1.167 -0.6316 -0.1059  0.0916
   37SER     CB  522   7.488   7.946   1.095  0.0713 -0.0624  0.1764
   37SER    HB1  523   7.533   7.854   1.132  0.6877  0.9758  2.1224
   37SER    HB2  524   7.449   7.928   0.995  0.4325  0.7321 -0.1088
   37SER     OG  525   7.587   8.046   1.094 -0.0432  0.0557  0.4527
   37SER     HG  526   7.551   8.131   1.066 -1.5614 -0.3034  1.1844
   37SER      C  527   7.251   7.913   1.174  0.3310 -0.9200 -0.7439
   37SER      O  528   7.239   7.813   1.244  0.6095 -0.0772  0.5650
   38TYR      N  529   7.164   7.972   1.091  0.2419  0.0664  0.0209
   38TYR      H  530   7.196   8.066   1.076 -1.2737  0.4822 -0.7387
   38TYR     CA  531   7.027   7.935   1.063  0.2669  0.3689 -0.5020
   38TYR     HA  532   7.007   7.846   1.123  1.1513  0.1947 -0.4402
   38TYR     CB  533   6.933   8.047   1.103  0.8643  0.6406  0.1643
   38TYR    HB1  534   6.830   8.016   1.086  0.6044  2.6012 -2.5964
   38TYR    HB2  535   6.956   8.135   1.042 -0.3206  0.7941 -0.1037
   38TYR     CG  536   6.950   8.092   1.246  0.8694  0.6012  0.1757
   38TYR    CD1  537   7.038   8.198   1.273  0.5231  0.8749  0.2296
   38TYR    HD1  538   7.087   8.254   1.195 -0.9348  2.2151  0.2166
   38TYR    CE1  539   7.061   8.241   1.404  0.5174  0.0961  0.4877
   38TYR    HE1  540   7.112   8.334   1.422  1.1226 -0.3702  1.2573
   38TYR     CZ  541   7.000   8.169   1.509  0.5282 -0.7265 -0.0614
   38TYR     OH  542   7.015   8.213   1.637 -0.2199 -0.4787 -0.0529
   38TYR     HH  543   7.079   8.284   1.652 -0.3339 -0.4605  0.3419
   38TYR    CE2  544   6.912   8.063   1.481 -0.1940  0.0399 -0.7605
   38TYR    HE2  545   6.854   8.033   1.568 -1.7537  1.1726 -1.3628
   38TYR    CD2  546   6.892   8.019   1.350  0.3777 -0.3207 -0.7321
   38TYR    HD2  547   6.833   7.932   1.323 -1.8138  0.8205  0.0701
   38TYR      C  548   7.015   7.889   0.918 -0.0790 -0.4694 -0.2130
   38TYR      O  549   7.102   7.916   0.836 -0.3447  0.2456 -0.2656
   39SER      N  550   6.900   7.836   0.874 -0.2819 -0.4240  0.2617
   39SER      H  551   6.831   7.821   0.946 -0.9762 -0.1701 -0.3444
   39SER     CA  552   6.878   7.777   0.744  0.1918  0.0119 -0.0182
   39SER     HA  553   6.959   7.705   0.731 -0.2017 -0.6103  0.9457
   39SER     CB  554   6.754   7.688   0.741  0.2230 -0.0618  0.6741
   39SER    HB1  555   6.751   7.624   0.652 -2.7897 -0.3503  0.8963
   39SER    HB2  556   6.657   7.730   0.767  0.2258 -0.6092  1.6286
   39SER     OG  557   6.780   7.591   0.840  0.4187 -0.1209  0.5677
   39SER     HG  558   6.724   7.516   0.819  0.5968  0.2741 -1.5238
   39SER      C  559   6.878   7.867   0.621 -0.0263 -0.0940 -0.0970
   39SER      O  560   6.867   7.989   0.636 -0.1345 -0.0569 -0.4688
   40GLY      N  561   6.908   7.817   0.501  0.2183 -0.3850  0.0817
   40GLY      H  562   6.937   7.721   0.496 -2.0457 -1.2238  1.6376
   40GLY     CA  563   6.928   7.897   0.382  0.1843 -0.7000 -0.1355
   40GLY    HA1  564   7.005   7.967   0.415 -1.2989  0.0421  1.9000
   40GLY    HA2  565   6.975   7.850   0.295  2.6501 -0.1235  0.8010
   40GLY      C  566   6.819   7.993   0.334  0.0076 -0.7911  0.0872
   40GLY      O  567   6.714   8.017   0.393 -0.0967 -0.1530 -0.3583
   41TYR      N  568   6.841   8.046   0.214 -0.1844 -0.6513  0.1135
   41TYR      H  569   6.929   8.025   0.168 -0.3717  1.3343 -1.2399
   41TYR     CA  570   6.745   8.125   0.140  0.5301  0.0646 -0.0663
   41TYR     HA  571   6.646   8.109   0.184  0.9616  0.2899  1.0284
   41TYR     CB  572   6.786   8.271   0.160  0.1350  0.2074 -0.2873
   41TYR    HB1  573   6.721   8.333   0.099 -0.1804  1.1093  0.9309
   41TYR    HB2  574   6.880   8.288   0.108  1.5454 -2.4517  1.1766
   41TYR     CG  575   6.799   8.315   0.304 -0.2464 -0.0619 -0.1669
   41TYR    CD1  576   6.925   8.313   0.365 -0.3783 -0.0806  0.1077
   41TYR    HD1  577   7.016   8.294   0.309 -0.8467 -0.0309 -0.6772
   41TYR    CE1  578   6.947   8.372   0.490 -0.2291  0.1670 -0.0326
   41TYR    HE1  579   7.046   8.378   0.533 -1.3828  0.9163  2.7708
   41TYR     CZ  580   6.838   8.432   0.557 -0.4686  0.0655 -0.3289
   41TYR     OH  581   6.856   8.463   0.689 -0.6831  0.2327 -0.3390
   41TYR     HH  582   6.783   8.510   0.729  0.7287  0.9368  1.5394
   41TYR    CE2  583   6.710   8.430   0.499 -0.6221 -1.1886  0.0195
   41TYR    HE2  584   6.624   8.478   0.544 -0.2284  0.9231 -1.3261
   41TYR    CD2  585   6.690   8.363   0.378 -0.5583 -0.0255 -0.6474
   41TYR    HD2  586   6.595   8.350   0.329  0.0438 -0.8313 -1.6614
   41TYR      C  587   6.743   8.092  11.672  0.0741  0.4967 -0.1598
   41TYR      O  588   6.847   8.059  11.615  0.0464  0.6096 -0.2758
   42SER      N  589   6.629   8.119  11.609 -0.1057  0.1908  0.0324
   42SER      H  590   6.553   8.156  11.664 -0.2778 -2.2851  1.6325
   42SER     CA  591   6.598   8.071  11.476 -0.3542  0.2389  0.0725
   42SER     HA  592   6.668   7.994  11.446  0.2158  0.0917  1.6813
   42SER     CB  593   6.463   7.999  11.472  0.0373 -0.4814 -0.2840
   42SER    HB1  594   6.384   8.072  11.457  2.0955  2.2074  1.1096
   42SER    HB2  595   6.451   7.925  11.393 -2.4467 -1.3407  0.7931
   42SER     OG  596   6.445   7.924  11.590 -0.2613 -0.2219 -0.1652
   42SER     HG  597   6.378   7.856  11.580  1.1329 -1.7276  0.2852
   42SER      C  598   6.608   8.183  11.373 -1.2012 -0.3027 -0.6137
   42SER      O  599   6.609   8.299  11.413 -0.0666 -0.3154 -0.5634
   43GLN      N  600   6.625   8.155  11.243 -0.1352 -0.0043 -0.5485
   43GLN      H  601   6.641   8.058  11.218 -4.3595 -1.1138  0.2137
   43GLN     CA  602   6.665   8.258  11.150  0.4440  0.3635  0.0940
   43GLN     HA  603   6.756   8.305  11.186  0.7070 -1.0812  1.4312
   43GLN     CB  604   6.703   8.186  11.020 -0.0370  0.1322  0.0792
   43GLN    HB1  605   6.792   8.132  11.050  0.7140  1.1985 -0.1669
   43GLN    HB2  606   6.731   8.262  10.947  2.9253  0.7069  1.6580
   43GLN     CG  607   6.604   8.077  10.978  0.2255 -0.2092  0.3505
   43GLN    HG1  608   6.575   8.005  11.055  0.9930  0.6256  1.4597
   43GLN    HG2  609   6.513   8.128  10.948  1.3183  0.1354 -2.7140
   43GLN     CD  610   6.645   8.002  10.853  0.5457  0.8854 -0.2153
   43GLN    OE1  611   6.761   8.002  10.812  0.6081  0.2282 -0.0475
   43GLN    NE2  612   6.560   7.939  10.771  0.8387 -0.1528  0.2699
   43GLN   HE21  613   6.599   7.910  10.683  0.2568  0.3499 -0.1615
   43GLN   HE22  614   6.470   7.918  10.811  1.7451 -0.3155  2.3908
   43GLN      C  615   6.553   8.358  11.126 -0.0311 -0.1329  0.2151
   43GLN      O  616   6.437   8.320  11.110 -0.0730  0.3836 -0.8152
   44SER      N  617   6.580   8.489  11.126 -0.4067 -0.0502 -0.4661
   44SER      H  618   6.676   8.507  11.153 -0.3826  0.7799 -1.0629
   44SER     CA  619   6.486   8.598  11.115 -0.1447  0.2023 -0.1946
   44SER     HA  620   6.400   8.567  11.175  0.9504 -2.7778 -0.0237
   44SER     CB  621   6.532   8.721  11.194  0.2628 -0.0204 -0.0800
   44SER    HB1  622   6.442   8.779  11.214  0.9117  0.4847  1.5955
   44SER    HB2  623   6.614   8.767  11.140  0.8167  0.8012  1.3996
   44SER     OG  624   6.591   8.675  11.314  0.6169  0.0915 -0.2122
   44SER     HG  625   6.581   8.745  11.379 -0.8705  0.8863 -1.2393
   44SER      C  626   6.424   8.628  10.980  0.0646 -0.0233 -0.3414
   44SER      O  627   6.429   8.741  10.931  0.2615  0.0010 -0.2649
   45THR      N  628   6.398   8.522  10.903 -0.5265 -0.3850  0.3537
   45THR      H  629   6.415   8.432  10.945 -0.8725 -0.4464  0.3624
   45THR     CA  630   6.366   8.522  10.762  0.0152 -0.4606  0.2306
   45THR     HA  631   6.445   8.575  10.708  1.4100  0.3165  2.8423
   45THR     CB  632   6.362   8.377  10.713 -0.7343 -0.0460 -0.9879
   45THR     HB  633   6.321   8.370  10.613 -2.3807 -2.1413 -0.2198
   45THR    CG2  634   6.505   8.324  10.703 -0.4633  0.5620 -0.4462
   45THR   HG21  635   6.512   8.224  10.661 -0.2141  0.7810 -0.9355
   45THR   HG22  636   6.571   8.389  10.646  2.2498 -0.4382  1.3642
   45THR   HG23  637   6.548   8.327  10.803  0.0341  0.6652 -0.6590
   45THR    OG1  638   6.283   8.298  10.798 -0.0419  0.0868 -0.2090
   45THR    HG1  639   6.192   8.309  10.772  0.1248  1.4079 -0.2965
   45THR      C  640   6.233   8.590  10.734  0.3389  0.2188  0.3277
   45THR      O  641   6.144   8.610  10.815 -0.5439 -0.2229 -0.5197
   46ASP      N  642   6.220   8.635  10.609  0.3485 -0.4827  0.0761
   46ASP      H  643   6.297   8.617  10.546 -0.2893 -0.8335 -0.6232
   46ASP     CA  644   6.092   8.685  10.561  0.3215 -0.4404  0.1931
   46ASP     HA  645   6.053   8.728  10.653  1.2727  1.3689 -0.2164
   46ASP     CB  646   6.113   8.806  10.471  0.0868 -0.5302  0.0158
   46ASP    HB1  647   6.159   8.781  10.376  0.1147  0.4908 -0.2482
   46ASP    HB2  648   6.186   8.871  10.519  0.5461 -0.0231 -1.3282
   46ASP     CG  649   5.984   8.886  10.454  0.5508  0.2263 -0.0006
   46ASP    OD1  650   5.938   8.951  10.550  0.8654  0.2300  0.1504
   46ASP    OD2  651   5.932   8.893  10.341  0.3779 -0.0984  0.0583
   46ASP      C  652   5.997   8.580  10.505  0.5226 -0.1513 -0.7024
   46ASP      O  653   6.013   8.461  10.534  0.2018 -0.0379 -0.0583
   47THR      N  654   5.883   8.617  10.446  0.3758  0.2738 -0.1554
   47THR      H  655   5.871   8.715  10.425  1.7964  0.5979  0.4270
   47THR     CA  656   5.763   8.538  10.431 -0.0346  0.8350  0.1545
   47THR     HA  657   5.754   8.463  10.510  1.3361 -0.8940 -1.2672
   47THR     CB  658   5.640   8.619  10.471 -0.5344 -0.0026  0.3432
   47THR     HB  659   5.634   8.702  10.401 -0.5590  0.3896  0.8072
   47THR    CG2  660   5.513   8.534  10.472 -0.5938  0.0792  0.0085
   47THR   HG21  661   5.429   8.586  10.519 -0.3682 -0.0240  0.5368
   47THR   HG22  662   5.481   8.516  10.370  3.2997  0.0844 -1.3738
   47THR   HG23  663   5.534   8.449  10.536  1.0516 -0.2120 -0.8758
   47THR    OG1  664   5.643   8.679  10.598 -0.2187  0.0550  0.3083
   47THR    HG1  665   5.573   8.745  10.595  0.5141  0.8284 -0.0402
   47THR      C  666   5.758   8.481  10.290 -0.0855  0.3007  0.3692
   47THR      O  667   5.799   8.541  10.191  0.0416  0.2348  0.3818
   48SER      N  668   5.709   8.357  10.282 -0.2490  0.3524  0.5514
   48SER      H  669   5.686   8.307  10.367 -1.4432  0.3446  0.2357
   48SER     CA  670   5.682   8.285  10.159 -0.2540  0.1513  0.6693
   48SER     HA  671   5.773   8.277  10.099 -0.3057  0.1563  0.5915
   48SER     CB  672   5.639   8.144  10.198 -0.1963 -0.1031 -0.1541
   48SER    HB1  673   5.535   8.146  10.232 -0.3478  0.5163 -0.6404
   48SER    HB2  674   5.667   8.072  10.122  1.9029  0.6672 -0.1687
   48SER     OG  675   5.717   8.100  10.308 -0.2251 -0.0428 -0.1090
   48SER     HG  676   5.805   8.101  10.269  0.1066 -0.9926  0.5910
   48SER      C  677   5.578   8.361  10.079  0.1681  0.0986  0.0622
   48SER      O  678   5.466   8.384  10.123  0.1344 -0.0379  0.0491
   49GLY      N  679   5.614   8.398   9.956  0.4523  0.7395  0.3344
   49GLY      H  680   5.701   8.357   9.927 -0.1575 -0.6746  0.4349
   49GLY     CA  681   5.544   8.486   9.864  0.2918 -0.0104 -0.2673
   49GLY    HA1  682   5.512   8.431   9.775  1.0176  1.0406 -1.2106
   49GLY    HA2  683   5.463   8.533   9.919  0.9432  0.1705  0.5491
   49GLY      C  684   5.627   8.598   9.803  0.1015 -0.1225 -0.7458
   49GLY      O  685   5.748   8.584   9.795  0.2205  0.0802  0.4153
   50TYR      N  686   5.565   8.712   9.771  0.1415 -0.0961 -0.7290
   50TYR      H  687   5.464   8.716   9.781  0.3703  0.2702  2.1365
   50TYR     CA  688   5.630   8.835   9.733  0.5232  0.0266  0.3054
   50TYR     HA  689   5.734   8.810   9.756  0.7781  0.0884 -0.7081
   50TYR     CB  690   5.620   8.850   9.581  0.3486  0.0567  0.3205
   50TYR    HB1  691   5.704   8.906   9.541 -0.4142 -0.2836 -1.9051
   50TYR    HB2  692   5.534   8.912   9.556  0.4350  0.6677  1.4422
   50TYR     CG  693   5.604   8.721   9.504 -0.2094 -0.0378  0.5854
   50TYR    CD1  694   5.718   8.641   9.485 -0.2025 -0.0365  0.6248
   50TYR    HD1  695   5.812   8.676   9.523  0.1787 -0.6419  0.2614
   50TYR    CE1  696   5.711   8.520   9.414  0.6290  0.3642 -0.1536
   50TYR    HE1  697   5.803   8.466   9.397  0.8417  0.2400  1.2714
   50TYR     CZ  698   5.586   8.469   9.374  0.3092  0.5210  0.6399
   50TYR     OH  699   5.574   8.345   9.317  0.0564  0.5789  0.5682
   50TYR     HH  700   5.655   8.311   9.279 -1.1090 -0.1224 -1.4174
   50TYR    CE2  701   5.470   8.545   9.400 -0.5663 -0.5795  0.0303
   50TYR    HE2  702   5.373   8.503   9.376 -0.2035 -0.3719 -2.0052
   50TYR    CD2  703   5.481   8.671   9.460  0.2768 -0.5195 -0.2415
   50TYR    HD2  704   5.388   8.724   9.469  0.4268  0.4008 -3.1567
   50TYR      C  705   5.583   8.960   9.807  0.1899 -0.1076  0.3216
   50TYR      O  706   5.470   8.977   9.852  0.2610 -0.0293  0.4721
   51GLY      N  707   5.676   9.052   9.834  0.0254  0.1995 -0.1444
   51GLY      H  708   5.774   9.031   9.820 -0.3387  0.0439 -2.9150
   51GLY     CA  709   5.643   9.173   9.907 -0.4863 -0.0349  0.0179
   51GLY    HA1  710   5.595   9.146  10.001 -0.5661 -3.7576 -0.9282
   51GLY    HA2  711   5.575   9.238   9.853 -0.2585 -0.6099 -0.9720
   51GLY      C  712   5.770   9.245   9.952 -0.3511 -0.1127 -0.2360
   51GLY      O  713   5.856   9.181  10.010 -0.4144 -0.1224 -0.1508
   52GLN      N  714   5.784   9.376   9.930  0.1845 -0.1556 -0.1332
   52GLN      H  715   5.708   9.427   9.888  0.8251  0.5086 -0.5171
   52GLN     CA  716   5.897   9.452   9.981 -0.4588  0.4699  0.3973
   52GLN     HA  717   5.986   9.399   9.945 -0.8750  1.2014 -1.9052
   52GLN     CB  718   5.888   9.599   9.941  0.0038  0.2503 -0.5634
   52GLN    HB1  719   5.816   9.651  10.004 -0.7851 -0.4695 -0.8641
   52GLN    HB2  720   5.845   9.599   9.841 -2.6975 -0.8213  0.5130
   52GLN     CG  721   6.012   9.688   9.943  0.1282  0.0663  0.1202
   52GLN    HG1  722   5.979   9.788   9.918  2.2843  0.6981 -0.4428
   52GLN    HG2  723   6.055   9.690  10.044 -0.1622  3.4246  0.2869
   52GLN     CD  724   6.129   9.645   9.856  0.0487  0.4364 -0.1694
   52GLN    OE1  725   6.220   9.569   9.887 -0.2316 -0.1063 -0.6426
   52GLN    NE2  726   6.137   9.704   9.736  0.6121 -0.4407 -0.5706
   52GLN   HE21  727   6.207   9.677   9.668  0.0171  0.5474 -1.5980
   52GLN   HE22  728   6.075   9.782   9.720  0.2161 -0.2951  1.4396
   52GLN      C  729   5.897   9.438  10.132  0.3281 -0.1255  0.3517
   52GLN      O  730   5.792   9.459  10.192  0.3023 -0.2807  0.3620
   53SER      N  731   6.015   9.400  10.181  0.3062 -0.4806  0.1407
   53SER      H  732   6.087   9.358  10.124  0.9147 -3.5401  2.8685
   53SER     CA  733   6.038   9.377  10.323  0.3218 -0.4400  0.1455
   53SER     HA  734   5.954   9.422  10.376  0.4224 -0.8955  0.6930
   53SER     CB  735   6.051   9.230  10.362  0.6069 -0.3427  0.4142
   53SER    HB1  736   6.073   9.214  10.467 -0.0702 -0.5050  0.5367
   53SER    HB2  737   6.132   9.177  10.312  0.1610  0.0103 -0.7339
   53SER     OG  738   5.930   9.164  10.330  0.1320  0.5218  0.3959
   53SER     HG  739   5.953   9.071  10.328  1.6629  0.8022  2.0494
   53SER      C  740   6.158   9.450  10.380  0.0378  0.0971  0.0664
   53SER      O  741   6.249   9.484  10.305  0.6932 -0.0185  0.7925
   54SER      N  742   6.165   9.459  10.513 -0.1718  0.6299  0.0417
   54SER      H  743   6.091   9.411  10.561 -1.5011  1.3999 -1.1566
   54SER     CA  744   6.244   9.550  10.593  0.5618  0.2742 -0.2697
   54SER     HA  745   6.303   9.611  10.525  0.2105  0.6535 -0.2343
   54SER     CB  746   6.151   9.634  10.680  0.2153 -0.3523 -0.0303
   54SER    HB1  747   6.092   9.566  10.741 -0.3940 -2.0343 -2.3388
   54SER    HB2  748   6.207   9.710  10.734 -0.9724  0.1445  0.5325
   54SER     OG  749   6.058   9.710  10.606  0.3232 -0.4974 -0.3155
   54SER     HG  750   6.055   9.799  10.642 -0.5060  0.0304 -1.5917
   54SER      C  751   6.349   9.484  10.682  0.2087  0.0570 -0.0096
   54SER      O  752   6.347   9.365  10.710 -0.1912 -0.1181 -0.7776
   55TYR      N  753   6.436   9.568  10.739  0.1104  0.1600 -0.0113
   55TYR      H  754   6.434   9.664  10.707 -0.5806 -0.5431 -2.2579
   55TYR     CA  755   6.547   9.528  10.824 -0.4889 -0.1752  0.6181
   55TYR     HA  756   6.613   9.463  10.767 -2.1930 -1.7465  0.3453
   55TYR     CB  757   6.621   9.650  10.877  0.1316 -0.2650 -0.0361
   55TYR    HB1  758   6.562   9.708  10.947 -0.8870 -0.0057 -1.0835
   55TYR    HB2  759   6.638   9.716  10.792  1.4746 -0.3181  0.1724
   55TYR     CG  760   6.755   9.606  10.931  0.1291 -0.1374  0.0731
   55TYR    CD1  761   6.769   9.569  11.065 -0.2486 -0.1135  0.1175
   55TYR    HD1  762   6.683   9.553  11.129  0.1624  1.6925  1.2038
   55TYR    CE1  763   6.890   9.529  11.122 -0.0045  0.0637 -0.2774
   55TYR    HE1  764   6.888   9.508  11.228  1.5554 -0.1973 -0.2695
   55TYR     CZ  765   7.002   9.514  11.037  0.0324 -0.2080 -0.1794
   55TYR     OH  766   7.120   9.480  11.096  0.0898  0.4197  0.0781
   55TYR     HH  767   7.182   9.486  11.023  0.2926  2.4286  0.3786
   55TYR    CE2  768   6.989   9.552  10.902  0.8062  0.4231 -0.0808
   55TYR    HE2  769   7.074   9.533  10.838  0.7548 -1.1205  0.2544
   55TYR    CD2  770   6.869   9.600  10.850  0.2981 -0.3742  0.3254
   55TYR    HD2  771   6.844   9.616  10.746 -2.6056 -1.9820  0.6734
   55TYR      C  772   6.499   9.439  10.938 -0.1170 -0.5401  0.4931
   55TYR      O  773   6.387   9.464  10.983 -0.0764  0.3097  0.1332
   56SER      N  774   6.573   9.339  10.984  0.3529 -0.6044 -0.3793
   56SER      H  775   6.663   9.324  10.940  0.2880 -1.1855 -0.3304
   56SER     CA  776   6.535   9.253  11.095 -0.0512  0.4569  0.3172
   56SER     HA  777   6.450   9.297  11.146 -0.7450  0.6588 -0.9621
   56SER     CB  778   6.498   9.118  11.034 -0.2010  0.6168  0.0502
   56SER    HB1  779   6.479   9.049  11.116  1.8247  1.3184  1.2035
   56SER    HB2  780   6.576   9.069  10.975 -1.0219 -1.9365  0.9532
   56SER     OG  781   6.387   9.131  10.949 -0.0287  1.0688 -0.1122
   56SER     HG  782   6.394   9.199  10.882 -0.0490  0.6540 -0.5455
   56SER      C  783   6.640   9.242  11.204 -0.2476  0.1885  0.4818
   56SER      O  784   6.754   9.284  11.185 -0.1958  0.1315  0.6597
   57SER      N  785   6.603   9.178  11.315 -0.3760 -0.4068  0.0952
   57SER      H  786   6.511   9.134  11.316 -0.9685  0.8151  0.5160
   57SER     CA  787   6.693   9.150  11.424 -0.1429  0.1401  0.0424
   57SER     HA  788   6.791   9.187  11.393  0.4350 -0.8045  0.7086
   57SER     CB  789   6.657   9.216  11.556 -0.1542 -0.4406  0.3346
   57SER    HB1  790   6.551   9.201  11.577 -1.1101  1.0823 -2.7807
   57SER    HB2  791   6.732   9.191  11.631 -0.0264 -0.7666  0.0976
   57SER     OG  792   6.672   9.356  11.540  0.0449 -0.5489 -0.4467
   57SER     HG  793   6.610   9.403  11.596 -0.3352 -1.5436 -0.0061
   57SER      C  794   6.699   9.001  11.453  0.0584  0.0721 -0.3406
   57SER      O  795   6.606   8.930  11.414 -0.0091 -0.2959  0.4750
   58TYR      N  796   6.804   8.954  11.520  0.0162  0.1724 -0.2053
   58TYR      H  797   6.879   9.015  11.550  0.1871 -0.9020  1.7597
   58TYR     CA  798   6.822   8.813  11.550 -0.3917  0.1307 -0.1488
   58TYR     HA  799   6.736   8.750  11.526  0.8763 -1.8994  0.3719
   58TYR     CB  800   6.926   8.757  11.454 -0.0192 -0.1132  0.3888
   58TYR    HB1  801   7.017   8.817  11.444 -0.4619  0.1960 -3.3044
   58TYR    HB2  802   6.879   8.751  11.356  0.7652 -1.3310  0.0624
   58TYR     CG  803   6.985   8.623  11.490  0.3150  0.0218  0.3499
   58TYR    CD1  804   7.111   8.621  11.552  0.2924 -0.2407  0.3909
   58TYR    HD1  805   7.168   8.711  11.568  1.4296 -1.2028  2.0490
   58TYR    CE1  806   7.173   8.497  11.569  0.4509 -0.2615 -0.2954
   58TYR    HE1  807   7.266   8.496  11.626  0.1444 -0.1538  0.2142
   58TYR     CZ  808   7.112   8.377  11.528 -0.2610 -0.1778  0.4931
   58TYR     OH  809   7.179   8.259  11.545 -0.0712 -0.0397  0.7212
   58TYR     HH  810   7.142   8.181  11.503  0.9256  0.2411 -0.7728
   58TYR    CE2  811   6.985   8.380  11.467 -0.1639 -0.2468  0.2883
   58TYR    HE2  812   6.931   8.290  11.445 -2.1839  0.9696  0.0764
   58TYR    CD2  813   6.923   8.504  11.450  0.2932  0.0068  0.4296
   58TYR    HD2  814   6.832   8.512  11.392 -0.8188  2.5874  2.3066
   58TYR      C  815   6.857   8.794   0.017  0.4432  0.1336 -0.3448
   58TYR      O  816   6.914   8.882   0.081 -0.3563  0.3846  0.0256
   59GLY      N  817   6.815   8.682   0.077  0.2271  0.5728  0.3357
   59GLY      H  818   6.754   8.629   0.016 -0.1637  0.7137  0.6027
   59GLY     CA  819   6.829   8.638   0.214 -0.4485  0.0572  0.2421
   59GLY    HA1  820   6.800   8.712   0.288 -0.4420  0.6242 -0.3178
   59GLY    HA2  821   6.771   8.547   0.228  3.3269 -2.5331  0.6181
   59GLY      C  822   6.973   8.610   0.256 -0.2702  0.5131 -0.0557
   59GLY      O  823   7.046   8.533   0.195 -0.5113  0.4468 -0.2597
   60GLN      N  824   7.015   8.671   0.367  0.1497 -0.3356  0.2637
   60GLN      H  825   6.952   8.727   0.423 -1.1407 -1.4363 -0.0342
   60GLN     CA  826   7.142   8.640   0.428  0.3335  0.1628  0.1413
   60GLN     HA  827   7.169   8.535   0.415 -0.4909  0.0340 -0.5914
   60GLN     CB  828   7.251   8.716   0.353  0.3378  0.3257  0.3126
   60GLN    HB1  829   7.251   8.681   0.250 -1.4861  2.2114 -0.3998
   60GLN    HB2  830   7.348   8.691   0.395  0.1969 -2.2827 -0.7118
   60GLN     CG  831   7.232   8.867   0.337  0.0239  0.2320 -0.2146
   60GLN    HG1  832   7.242   8.913   0.435  0.4175 -0.2965 -0.0017
   60GLN    HG2  833   7.143   8.892   0.280 -1.3291  0.3128  1.8475
   60GLN     CD  834   7.353   8.919   0.261  0.5250 -0.6684 -0.0524
   60GLN    OE1  835   7.346   8.923   0.138 -0.1087  0.1874  0.0000
   60GLN    NE2  836   7.463   8.961   0.325 -0.1994  0.8162  0.2565
   60GLN   HE21  837   7.487   8.938   0.420  0.9501 -0.4403 -0.3066
   60GLN   HE22  838   7.537   8.999   0.267  0.4237  1.9867  1.7446
   60GLN      C  839   7.124   8.668   0.576  0.0252  0.0621  0.1226
   60GLN      O  840   7.039   8.744   0.622  0.4233  0.1275  0.7735
   61SER      N  841   7.215   8.611   0.655  0.8457  0.7122 -0.3450
   61SER      H  842   7.280   8.545   0.614  0.2712 -0.1938  0.1636
   61SER     CA  843   7.225   8.643   0.796  0.0660  0.2885 -0.1903
   61SER     HA  844   7.129   8.620   0.843  0.3422 -0.2949  0.1059
   61SER     CB  845   7.329   8.552   0.861 -0.1119  0.1083 -0.1542
   61SER    HB1  846   7.425   8.568   0.811 -0.7348  0.0235 -1.4380
   61SER    HB2  847   7.340   8.562   0.969 -1.9605 -1.5793  0.2451
   61SER     OG  848   7.287   8.418   0.860  0.0387  0.0573  0.3049
   61SER     HG  849   7.206   8.411   0.911  0.2926  0.9513  0.8428
   61SER      C  850   7.255   8.790   0.820 -0.3275  0.4959 -0.9523
   61SER      O  851   7.334   8.846   0.745  0.6425  0.3486 -0.0570
   62GLN      N  852   7.205   8.853   0.927  0.0209 -0.0320 -0.4765
   62GLN      H  853   7.146   8.798   0.989  0.5310 -0.2861 -0.2103
   62GLN     CA  854   7.199   8.995   0.953  0.0478 -0.0974 -0.0913
   62GLN     HA  855   7.277   9.046   0.896  3.0652 -1.4347  2.5765
   62GLN     CB  856   7.068   9.055   0.901  0.0838 -0.1198 -0.2088
   62GLN    HB1  857   7.051   9.147   0.957  1.5289 -0.6695  1.2346
   62GLN    HB2  858   6.993   8.979   0.921 -1.7334  0.9282 -2.5008
   62GLN     CG  859   7.063   9.097   0.754  0.2332 -0.2282 -0.2453
   62GLN    HG1  860   7.154   9.153   0.733  0.5163 -0.5081  0.2056
   62GLN    HG2  861   7.059   9.007   0.694  0.8615  0.7396 -1.8076
   62GLN     CD  862   6.939   9.182   0.729  0.4709  0.2719  0.2440
   62GLN    OE1  863   6.870   9.239   0.812 -0.5323 -0.3031 -0.1809
   62GLN    NE2  864   6.905   9.195   0.600  0.4669  0.4857  0.2658
   62GLN   HE21  865   6.961   9.141   0.535  0.9775  0.4871  0.6961
   62GLN   HE22  866   6.833   9.260   0.573  1.0015  1.7805  1.8058
   62GLN      C  867   7.231   9.025   1.098  0.8135 -0.4122 -0.1895
   62GLN      O  868   7.217   8.940   1.186 -0.3549  0.1192  0.1676
   63ASN      N  869   7.259   9.155   1.116  0.6154 -0.3800 -0.1104
   63ASN      H  870   7.262   9.217   1.037 -1.6936  0.3708  0.3080
   63ASN     CA  871   7.271   9.225   1.242  0.2680 -0.3269 -0.1065
   63ASN     HA  872   7.323   9.167   1.318 -0.9338  0.3362  1.2711
   63ASN     CB  873   7.364   9.342   1.212 -0.1025  0.1166  0.4445
   63ASN    HB1  874   7.456   9.320   1.157  0.0879  2.1506 -0.1340
   63ASN    HB2  875   7.314   9.412   1.146  2.0860  0.6879 -0.6996
   63ASN     CG  876   7.430   9.395   1.339 -0.1651  0.3694  0.3708
   63ASN    OD1  877   7.411   9.352   1.452 -0.4589 -0.1499  0.1318
   63ASN    ND2  878   7.510   9.501   1.326  0.1233  0.1439  0.2784
   63ASN   HD21  879   7.552   9.541   1.243  0.7657 -2.0346 -0.4935
   63ASN   HD22  880   7.548   9.530   1.415 -1.0805 -2.2267  1.6490
   63ASN      C  881   7.136   9.267   1.299  0.2702 -0.0786 -0.2840
   63ASN      O  882   7.028   9.246   1.245  0.2625  0.2984 -0.4216
   64THR      N  883   7.144   9.317   1.423  0.0368 -0.3554 -0.1555
   64THR      H  884   7.231   9.332   1.471 -0.8648  0.9160  1.1673
   64THR     CA  885   7.023   9.342   1.499  0.0682  0.4936 -0.3769
   64THR     HA  886   6.973   9.246   1.506  1.5237 -0.3234 -0.6252
   64THR     CB  887   7.056   9.385   1.641 -0.5479  0.2962 -0.1732
   64THR     HB  888   6.966   9.401   1.701 -1.0327  0.8138 -1.0300
   64THR    CG2  889   7.150   9.279   1.698  0.0508  0.6589 -0.4751
   64THR   HG21  890   7.171   9.307   1.802 -1.2052 -2.2835  0.6895
   64THR   HG22  891   7.115   9.176   1.708  1.1773  0.4142  1.8438
   64THR   HG23  892   7.249   9.285   1.653  1.8320 -2.0100  2.6067
   64THR    OG1  893   7.133   9.503   1.644 -0.3084  0.1362  0.0987
   64THR    HG1  894   7.118   9.556   1.723  2.7758  0.7082  0.4296
   64THR      C  895   6.946   9.458   1.437 -0.3821  0.2725 -0.2251
   64THR      O  896   6.996   9.546   1.367 -0.3546  0.1902 -0.3095
   65GLY      N  897   6.814   9.452   1.461 -0.2725  0.1411  0.3508
   65GLY      H  898   6.776   9.374   1.513 -0.4114  0.6385  1.0016
   65GLY     CA  899   6.722   9.559   1.430 -0.2859  0.0239 -0.0081
   65GLY    HA1  900   6.622   9.520   1.411 -0.4616  0.1726  0.5996
   65GLY    HA2  901   6.752   9.592   1.330  0.2911 -1.0374 -0.2047
   65GLY      C  902   6.713   9.680   1.521 -0.0434  0.1090 -0.0977
   65GLY      O  903   6.816   9.735   1.559  0.0080  0.0559 -0.1578
   66TYR      N  904   6.588   9.707   1.557 -0.0129 -0.1120  0.1752
   66TYR      H  905   6.524   9.649   1.505  0.7284 -0.2712 -0.5766
   66TYR     CA  906   6.550   9.827   1.630 -0.1075  0.3451 -0.6105
   66TYR     HA  907   6.629   9.847   1.703 -0.8749 -0.2019  0.4031
   66TYR     CB  908   6.544   9.949   1.540  0.0388  0.8584  0.0671
   66TYR    HB1  909   6.650   9.974   1.533  0.2431  0.0830  0.2877
   66TYR    HB2  910   6.495  10.030   1.595  1.5965  1.2768  0.9134
   66TYR     CG  911   6.482   9.933   1.403  0.1387 -0.7587  0.1998
   66TYR    CD1  912   6.562   9.923   1.289 -0.2275  0.2622 -0.1590
   66TYR    HD1  913   6.670   9.918   1.296 -0.1990  0.3928 -0.4610
   66TYR    CE1  914   6.501   9.922   1.163 -0.2209  0.3438 -0.1623
   66TYR    HE1  915   6.558   9.912   1.071 -0.6202 -1.3993 -0.2429
   66TYR     CZ  916   6.363   9.942   1.146 -0.3581 -0.4778 -0.0501
   66TYR     OH  917   6.308   9.950   1.021  0.2822 -0.0616 -0.3132
   66TYR     HH  918   6.374   9.950   0.952  1.6831  0.6167  0.9744
   66TYR    CE2  919   6.285   9.964   1.261  0.2469 -0.7675  0.4175
   66TYR    HE2  920   6.179   9.979   1.247  0.0524 -2.0151  0.3757
   66TYR    CD2  921   6.345   9.956   1.388  0.1816 -0.3147  0.4778
   66TYR    HD2  922   6.289   9.985   1.475  1.0032  0.7249  0.6798
   66TYR      C  923   6.418   9.812   1.704  0.2662  0.0193 -0.0016
   66TYR      O  924   6.316   9.758   1.661  0.5449 -0.3445 -0.2124
   67GLY      N  925   6.431   9.837   1.835  0.3283 -0.3013  0.0559
   67GLY      H  926   6.508   9.895   1.866  0.6368 -1.2197  1.0329
   67GLY     CA  927   6.320   9.824   1.927 -0.0265  0.1211 -0.3037
   67GLY    HA1  928   6.277   9.724   1.917  0.0662  0.0198  0.2540
   67GLY    HA2  929   6.363   9.846   2.025 -0.4720  0.1649 -0.1146
   67GLY      C  930   6.212   9.931   1.913 -0.0178  0.1228 -0.3583
   67GLY      O  931   6.235  10.033   1.849 -0.3813 -0.0048 -0.6945
   68THR      N  932   6.096   9.902   1.972  0.6476 -0.7619  0.5635
   68THR      H  933   6.091   9.817   2.026 -0.9002  0.2221  2.1021
   68THR     CA  934   5.970   9.974   1.965  0.8206 -0.5046  0.1046
   68THR     HA  935   5.992  10.079   1.945 -0.3051  0.0066  1.4265
   68THR     CB  936   5.870   9.932   1.858  0.6680 -0.2734  0.1538
   68THR     HB  937   5.789  10.004   1.850  1.4677  0.7871  1.3199
   68THR    CG2  938   5.932   9.905   1.721 -0.5418 -0.5081 -0.3583
   68THR   HG21  939   6.001   9.989   1.711 -0.6582 -0.1131  1.7824
   68THR   HG22  940   5.851   9.917   1.648 -2.3315  0.1560  1.6358
   68THR   HG23  941   5.987   9.813   1.703  0.5561  0.1996 -0.7163
   68THR    OG1  942   5.816   9.805   1.890  0.0123 -0.1374 -0.3887
   68THR    HG1  943   5.877   9.736   1.866 -0.7187 -0.6206 -0.8850
   68THR      C  944   5.894   9.961   2.096  0.3349  0.1789 -0.1018
   68THR      O  945   5.920   9.866   2.170  0.3026 -0.0714 -0.4094
   69GLN      N  946   5.800  10.050   2.129  0.2975 -0.0476  0.4200
   69GLN      H  947   5.800  10.127   2.063  3.5144 -1.0678 -1.0013
   69GLN     CA  948   5.734  10.064   2.257 -0.1751 -0.0042  0.1743
   69GLN     HA  949   5.817  10.081   2.326  0.1205 -0.4493 -0.0606
   69GLN     CB  950   5.644  10.186   2.248 -0.4088 -0.2088 -0.2821
   69GLN    HB1  951   5.703  10.270   2.209 -1.5971  1.1005  0.6343
   69GLN    HB2  952   5.558  10.153   2.189  0.5925 -0.0261 -1.9271
   69GLN     CG  953   5.594  10.234   2.384  0.2560  0.1853 -0.1728
   69GLN    HG1  954   5.545  10.159   2.446 -1.5342  0.4652 -1.1880
   69GLN    HG2  955   5.676  10.274   2.444 -0.1830 -0.5743  0.9751
   69GLN     CD  956   5.491  10.344   2.371  0.1971  0.1811  0.2494
   69GLN    OE1  957   5.510  10.451   2.313  0.2026  0.0393 -0.0113
   69GLN    NE2  958   5.373  10.324   2.432  0.0398  0.6815  0.1176
   69GLN   HE21  959   5.358  10.248   2.496  1.4952  1.0217  0.9305
   69GLN   HE22  960   5.295  10.383   2.406 -0.5357 -0.1038  0.0374
   69GLN      C  961   5.654   9.938   2.289  0.1436 -0.3020 -0.1860
   69GLN      O  962   5.568   9.903   2.208 -0.0711  0.2515 -0.2008
   70SER      N  963   5.680   9.872   2.402 -0.2205  0.3687  0.2984
   70SER      H  964   5.758   9.906   2.456 -0.3753  1.8302 -0.3431
   70SER     CA  965   5.611   9.748   2.430  0.4694 -0.0342  0.2539
   70SER     HA  966   5.511   9.754   2.387  1.9120  3.2307 -3.1349
   70SER     CB  967   5.675   9.624   2.367  0.0070  0.0351 -0.3644
   70SER    HB1  968   5.685   9.648   2.261  1.7941  2.1752  0.1957
   70SER    HB2  969   5.622   9.536   2.402 -1.4826  1.2925  0.6986
   70SER     OG  970   5.805   9.604   2.417  0.0323  0.4296 -0.2616
   70SER     HG  971   5.861   9.582   2.342 -0.7507  1.5519 -1.2069
   70SER      C  972   5.567   9.729   2.575  0.2118  0.2393  0.2124
   70SER      O  973   5.503   9.627   2.602 -0.8051  0.5750 -0.7936
   71THR      N  974   5.598   9.831   2.654  0.1844  0.6120 -0.2527
   71THR      H  975   5.660   9.901   2.617  1.1230 -0.9715 -1.8128
   71THR     CA  976   5.582   9.826   2.798  0.2060 -0.3403 -0.2811
   71THR     HA  977   5.516   9.744   2.827 -0.0076  0.7209  2.4764
   71THR     CB  978   5.716   9.814   2.870 -0.0916 -0.2141  0.2990
   71THR     HB  979   5.703   9.832   2.977 -2.5952 -0.0546  0.0348
   71THR    CG2  980   5.787   9.679   2.868 -0.1034 -0.2224  0.4705
   71THR   HG21  981   5.890   9.680   2.903  0.3586  0.5910 -0.8134
   71THR   HG22  982   5.778   9.654   2.762 -0.1457  1.2027  0.1196
   71THR   HG23  983   5.735   9.601   2.923  0.2524 -2.3384 -2.0087
   71THR    OG1  984   5.816   9.901   2.821 -0.4584 -0.2238 -0.4892
   71THR    HG1  985   5.797   9.987   2.861  1.4139  0.0500 -0.0683
   71THR      C  986   5.500   9.947   2.841  0.0975 -0.4283 -0.2358
   71THR      O  987   5.497  10.048   2.771  0.0837 -0.2278  0.0524
   72PRO      N  988   5.424   9.938   2.951  0.5170 -0.1078  0.0844
   72PRO     CD  989   5.365  10.058   3.007  0.2112 -0.2223  0.0084
   72PRO    HD1  990   5.261  10.057   2.976  0.3364 -0.4453 -0.4190
   72PRO    HD2  991   5.421  10.147   2.980  2.6569 -1.3531  0.9744
   72PRO     CG  992   5.381  10.037   3.157 -0.0738  0.0338  0.0750
   72PRO    HG1  993   5.334  10.115   3.217  0.2599 -0.2506  0.7269
   72PRO    HG2  994   5.487  10.049   3.180  0.2175 -0.5191 -0.9386
   72PRO     CB  995   5.345   9.889   3.173 -0.2551  0.0880  0.1690
   72PRO    HB1  996   5.384   9.845   3.265  1.5570 -0.1549 -0.6696
   72PRO    HB2  997   5.237   9.878   3.163 -0.0049 -1.7891 -0.8767
   72PRO     CA  998   5.413   9.832   3.048 -0.1568  0.0870  0.2218
   72PRO     HA  999   5.513   9.798   3.076 -0.8819 -2.7336 -0.2432
   72PRO      C 1000   5.335   9.705   3.016 -0.2144  0.2073 -0.1108
   72PRO      O 1001   5.234   9.712   2.945  0.0427 -0.3537 -0.5351
   73GLN      N 1002   5.387   9.585   3.041 -0.6008  0.1714  0.5767
   73GLN      H 1003   5.484   9.577   3.068 -0.3452  0.4182 -0.2332
   73GLN     CA 1004   5.326   9.455   3.025  0.1370 -0.0821 -0.2523
   73GLN     HA 1005   5.221   9.467   3.050 -0.4602 -0.5554 -2.2988
   73GLN     CB 1006   5.338   9.416   2.877  0.2916 -0.1176 -0.2315
   73GLN    HB1 1007   5.328   9.501   2.809  0.6958 -2.4826 -3.4625
   73GLN    HB2 1008   5.435   9.370   2.860  0.5387 -0.3964  1.6367
   73GLN     CG 1009   5.222   9.323   2.841  0.0118  0.2465 -0.2780
   73GLN    HG1 1010   5.256   9.241   2.778 -3.3285 -1.7830  0.3651
   73GLN    HG2 1011   5.182   9.267   2.925 -2.8229 -0.1728 -1.7904
   73GLN     CD 1012   5.105   9.400   2.782 -0.4879 -0.2253  0.0930
   73GLN    OE1 1013   5.096   9.410   2.660  0.3917 -0.0253  0.0357
   73GLN    NE2 1014   5.023   9.467   2.864  0.0066  0.1203  0.3110
   73GLN   HE21 1015   4.944   9.513   2.822 -3.4408 -3.7248  1.9346
   73GLN   HE22 1016   5.028   9.441   2.961  2.2940  0.1269  0.2439
   73GLN      C 1017   5.401   9.351   3.108  0.2521  0.1675 -0.0453
   73GLN      O 1018   5.519   9.370   3.134  0.1674  0.5943  0.0500
   74GLY      N 1019   5.329   9.253   3.163  0.0756  0.0331 -0.5159
   74GLY      H 1020   5.229   9.252   3.148 -0.0606  0.3340  0.3400
   74GLY     CA 1021   5.381   9.139   3.237 -0.0790  0.3695  0.1126
   74GLY    HA1 1022   5.474   9.100   3.195 -1.5387 -2.2655 -0.8725
   74GLY    HA2 1023   5.312   9.055   3.234  0.0558  0.2544  0.2377
   74GLY      C 1024   5.404   9.165   3.385  0.6134  0.5835 -0.0286
   74GLY      O 1025   5.315   9.217   3.451 -0.0278 -0.4265 -0.0735
   75TYR      N 1026   5.521   9.126   3.435  0.3723  0.0343  0.1154
   75TYR      H 1027   5.608   9.109   3.386 -0.2757  1.1320 -1.4820
   75TYR     CA 1028   5.541   9.146   3.577 -0.0194 -0.0270  0.1802
   75TYR     HA 1029   5.448   9.113   3.622 -0.3047  0.1109 -0.3045
   75TYR     CB 1030   5.656   9.056   3.623  0.1275 -0.0808 -0.2848
   75TYR    HB1 1031   5.661   9.069   3.731 -1.8211 -0.4607 -0.1114
   75TYR    HB2 1032   5.620   8.954   3.610  0.3432 -0.1958 -0.0068
   75TYR     CG 1033   5.793   9.079   3.566  0.1848  0.2765 -0.0052
   75TYR    CD1 1034   5.826   9.014   3.446  0.2346  0.6012 -0.1714
   75TYR    HD1 1035   5.750   8.950   3.404  0.2987  1.1511 -1.1337
   75TYR    CE1 1036   5.945   9.041   3.377  0.6223 -0.3443  0.1083
   75TYR    HE1 1037   5.960   8.987   3.285 -1.7163 -2.6224  0.9168
   75TYR     CZ 1038   6.037   9.132   3.432 -0.0608  0.4392 -0.0220
   75TYR     OH 1039   6.154   9.151   3.366 -0.1305  0.3785 -0.1627
   75TYR     HH 1040   6.196   9.217   3.421  0.8698  0.9778 -1.5743
   75TYR    CE2 1041   6.012   9.192   3.557 -0.2131  0.2995  0.0151
   75TYR    HE2 1042   6.083   9.260   3.601  0.0510 -0.3829  0.6818
   75TYR    CD2 1043   5.890   9.165   3.620  0.0599  0.1166  0.4718
   75TYR    HD2 1044   5.864   9.208   3.716 -1.7542  0.1309  0.0201
   75TYR      C 1045   5.551   9.290   3.624  0.0341 -0.0189  0.1456
   75TYR      O 1046   5.594   9.381   3.553  0.0658 -0.5431 -0.5187
   76GLY      N 1047   5.530   9.307   3.754  0.2624 -0.2271  0.2091
   76GLY      H 1048   5.507   9.226   3.810 -1.1784  0.5693  0.8294
   76GLY     CA 1049   5.537   9.435   3.821 -0.5810  0.1571 -0.4162
   76GLY    HA1 1050   5.526   9.421   3.929 -0.8253  2.3310 -0.1088
   76GLY    HA2 1051   5.629   9.489   3.797 -0.4238 -0.7737 -1.9934
   76GLY      C 1052   5.417   9.525   3.793 -0.4909  0.4703  0.1817
   76GLY      O 1053   5.304   9.478   3.785 -0.2780  0.0203 -0.2364
   77SER      N 1054   5.434   9.657   3.796  0.2918  0.3797 -0.0966
   77SER      H 1055   5.527   9.694   3.815  0.3494 -0.5455  1.6165
   77SER     CA 1056   5.327   9.754   3.784 -0.3823 -0.3132  0.2873
   77SER     HA 1057   5.237   9.708   3.825 -1.2829  1.8623  0.8603
   77SER     CB 1058   5.355   9.880   3.866 -0.1097  0.0031 -0.2930
   77SER    HB1 1059   5.443   9.926   3.820  0.2284 -0.0768  0.2736
   77SER    HB2 1060   5.274   9.951   3.850 -0.2721 -0.3393 -1.0384
   77SER     OG 1061   5.379   9.850   4.001 -0.5102  0.7276 -0.0589
   77SER     HG 1062   5.301   9.882   4.048 -1.8698 -1.4253 -0.7053
   77SER      C 1063   5.290   9.775   3.638 -0.1005 -0.8347  0.1392
   77SER      O 1064   5.376   9.769   3.551 -0.0377  0.0114  0.1405
   78THR      N 1065   5.160   9.784   3.610 -0.0011  0.2249 -0.0111
   78THR      H 1066   5.097   9.781   3.689 -1.0601 -1.7330 -0.8371
   78THR     CA 1067   5.093   9.784   3.481 -0.1749 -0.4885  0.0722
   78THR     HA 1068   5.155   9.839   3.410 -0.7790  0.2651  0.1095
   78THR     CB 1069   5.064   9.647   3.420 -0.0700 -0.3493 -0.2940
   78THR     HB 1070   4.983   9.653   3.347 -1.4298 -1.3835  1.0772
   78THR    CG2 1071   5.185   9.578   3.358  0.0460 -0.5388  0.1375
   78THR   HG21 1072   5.257   9.571   3.440  0.1452  1.1558  0.2318
   78THR   HG22 1073   5.219   9.638   3.273  1.1031 -0.9078  0.2856
   78THR   HG23 1074   5.159   9.475   3.335  0.1660 -0.9023  1.5347
   78THR    OG1 1075   5.025   9.564   3.526 -0.6992 -0.0752 -0.3041
   78THR    HG1 1076   5.100   9.505   3.541 -1.2000 -0.8035 -0.5708
   78THR      C 1077   4.964   9.864   3.490 -0.2143 -0.4957 -0.3805
   78THR      O 1078   4.916   9.923   3.394 -0.2699 -0.2275 -0.1879
   79GLY      N 1079   4.904   9.871   3.609  0.2796  0.2691 -0.1701
   79GLY      H 1080   4.955   9.849   3.694  2.3883  2.4719 -0.7726
   79GLY     CA 1081   4.799   9.969   3.622  0.0944  0.0865 -0.2842
   79GLY    HA1 1082   4.832  10.067   3.587  0.4156  0.5505  1.2157
   79GLY    HA2 1083   4.788   9.978   3.730  3.5107 -0.8420  0.2496
   79GLY      C 1084   4.660   9.934   3.569  0.1865 -0.3328 -0.2495
   79GLY      O 1085   4.624   9.817   3.572 -0.1147 -0.2372 -0.2024
   80GLY      N 1086   4.586  10.033   3.519  0.3789 -0.1669 -0.2086
   80GLY      H 1087   4.628  10.122   3.496 -0.7218 -0.1504 -2.4094
   80GLY     CA 1088   4.455  10.006   3.463  0.4667 -0.5697 -0.2237
   80GLY    HA1 1089   4.457   9.919   3.398  0.0783  1.0375 -2.5527
   80GLY    HA2 1090   4.395   9.987   3.551  0.3218  1.4404  0.1763
   80GLY      C 1091   4.379  10.115   3.389 -0.0389 -0.6295  0.2050
   80GLY      O 1092   4.436  10.221   3.363 -0.3085 -0.4671  0.2679
   81TYR      N 1093   4.250  10.090   3.362 -0.1099  0.1945 -0.2587
   81TYR      H 1094   4.217   9.997   3.384 -0.4530 -0.2214 -2.3636
   81TYR     CA 1095   4.163  10.182   3.291 -0.3615 -0.0906 -0.3192
   81TYR     HA 1096   4.202  10.190   3.190 -2.8515  1.2777 -1.2388
   81TYR     CB 1097   4.026  10.125   3.257 -0.5627  0.5480 -0.6011
   81TYR    HB1 1098   3.958  10.206   3.231 -3.1538 -0.3573  2.6543
   81TYR    HB2 1099   3.979  10.083   3.346 -2.1114  1.1551 -1.1026
   81TYR     CG 1100   4.018  10.018   3.151  0.3586 -0.2193  0.0842
   81TYR    CD1 1101   4.010   9.881   3.182 -0.1818 -0.0597  0.6757
   81TYR    HD1 1102   4.018   9.848   3.284  0.0068 -1.4352  0.2367
   81TYR    CE1 1103   3.998   9.786   3.080 -0.5269  0.4472  0.2321
   81TYR    HE1 1104   3.991   9.684   3.117 -0.3517 -0.0264 -1.0127
   81TYR     CZ 1105   4.010   9.824   2.945  0.7026  0.3515  0.3050
   81TYR     OH 1106   4.006   9.737   2.840  0.1302  0.1335  0.5053
   81TYR     HH 1107   3.958   9.656   2.855 -1.7412  0.8013 -1.3987
   81TYR    CE2 1108   4.033   9.959   2.915  0.3070  0.4156  0.2929
   81TYR    HE2 1109   4.036   9.993   2.812 -0.1774 -2.1126 -0.6301
   81TYR    CD2 1110   4.021  10.055   3.016  0.5551  0.4678  0.2739
   81TYR    HD2 1111   4.014  10.162   3.001  0.1777  0.2909 -0.8960
   81TYR      C 1112   4.151  10.322   3.350 -0.0626 -0.1850 -0.0273
   81TYR      O 1113   4.112  10.340   3.465 -0.3967  0.1410 -0.1898
   82GLY      N 1114   4.164  10.428   3.269 -0.1305 -0.3707 -0.2837
   82GLY      H 1115   4.183  10.416   3.171 -1.6047  3.6193 -1.2169
   82GLY     CA 1116   4.155  10.565   3.314  0.0674 -0.4918  0.1366
   82GLY    HA1 1117   4.167  10.631   3.228 -1.6674 -0.5932 -0.2202
   82GLY    HA2 1118   4.050  10.578   3.343  0.3116  0.6816  0.5535
   82GLY      C 1119   4.254  10.609   3.421 -0.2145 -0.9559  0.5938
   82GLY      O 1120   4.375  10.589   3.412 -0.1510 -0.3837  0.0972
   83SER      N 1121   4.195  10.674   3.522  0.1478  0.1511  0.1120
   83SER      H 1122   4.099  10.701   3.509  0.3772 -0.0438 -2.6841
   83SER     CA 1123   4.263  10.712   3.644  0.1164  0.8389 -0.0848
   83SER     HA 1124   4.366  10.676   3.638  0.9129  3.0920 -1.6520
   83SER     CB 1125   4.281  10.863   3.658 -0.2955  0.8724  0.0870
   83SER    HB1 1126   4.205  10.903   3.725 -0.2954  1.5970 -0.3360
   83SER    HB2 1127   4.288  10.905   3.558  1.0605 -0.4664 -0.4197
   83SER     OG 1128   4.407  10.880   3.721  0.0337  0.0308 -0.3413
   83SER     HG 1129   4.431  10.971   3.708 -0.9134  0.3792  0.2429
   83SER      C 1130   4.187  10.666   3.767  0.4020  0.0963 -0.1843
   83SER      O 1131   4.065  10.662   3.768  0.3952  0.3410 -0.0670
   84SER      N 1132   4.263  10.639   3.874  0.0348  0.0068  0.0565
   84SER      H 1133   4.363  10.650   3.866 -0.2359  2.3681 -0.9922
   84SER     CA 1134   4.210  10.592   4.000 -0.0464 -0.0514  0.0004
   84SER     HA 1135   4.141  10.508   3.987  1.8813 -1.9241  1.0884
   84SER     CB 1136   4.322  10.531   4.085  0.0188 -0.3019 -0.2635
   84SER    HB1 1137   4.362  10.441   4.038 -2.4281 -0.8272 -1.5432
   84SER    HB2 1138   4.402  10.598   4.116  0.0839  0.1898 -1.4263
   84SER     OG 1139   4.258  10.490   4.204 -0.2962  0.5901 -0.1165
   84SER     HG 1140   4.307  10.417   4.243 -1.3037  0.4933  0.9919
   84SER      C 1141   4.145  10.711   4.068 -0.4626 -0.4193  0.2461
   84SER      O 1142   4.217  10.810   4.080 -0.3965 -0.3917 -0.3599
   85GLN      N 1143   4.020  10.697   4.114 -0.6809  0.3698 -0.0929
   85GLN      H 1144   3.969  10.610   4.108  0.3172 -0.2972  0.8167
   85GLN     CA 1145   3.949  10.808   4.174  0.2160  0.5119  0.7319
   85GLN     HA 1146   4.026  10.875   4.211  1.7170  0.1614 -1.5504
   85GLN     CB 1147   3.866  10.878   4.067  0.5311 -0.2646 -0.0371
   85GLN    HB1 1148   3.840  10.807   3.989 -1.2428 -0.1176  0.3621
   85GLN    HB2 1149   3.774  10.921   4.109  0.9664  3.0323 -2.1129
   85GLN     CG 1150   3.950  10.993   4.011 -0.3521  0.3457 -0.1402
   85GLN    HG1 1151   3.890  11.048   3.939 -0.1089  1.7374  0.6860
   85GLN    HG2 1152   4.044  10.969   3.961 -0.2011  1.7031 -0.5305
   85GLN     CD 1153   3.987  11.102   4.111  0.2861 -0.2437  0.2782
   85GLN    OE1 1154   3.934  11.105   4.222 -0.3173 -0.0986 -0.0113
   85GLN    NE2 1155   4.064  11.205   4.076  0.0908 -0.1311  0.1763
   85GLN   HE21 1156   4.084  11.273   4.148  1.4611  0.1424 -0.4431
   85GLN   HE22 1157   4.106  11.207   3.984  1.0384 -2.1074  0.5137
   85GLN      C 1158   3.865  10.764   4.294  0.2563 -0.4496  0.4204
   85GLN      O 1159   3.829  10.649   4.317 -0.0279 -0.2496  1.0092
   86SER      N 1160   3.829  10.867   4.371 -0.5894 -0.3555 -0.0857
   86SER      H 1161   3.854  10.960   4.339  0.5842 -0.4913  0.3721
   86SER     CA 1162   3.776  10.847   4.505 -0.0353  0.2577  0.2349
   86SER     HA 1163   3.843  10.778   4.557 -0.6056 -1.1207 -0.7903
   86SER     CB 1164   3.780  10.975   4.587  0.0379  0.1123  0.4615
   86SER    HB1 1165   3.874  11.027   4.572  0.3554  0.0716  2.1848
   86SER    HB2 1166   3.704  11.035   4.535 -1.7752 -2.1070  0.3800
   86SER     OG 1167   3.757  10.954   4.724  0.2144 -0.0234  0.4699
   86SER     HG 1168   3.820  11.011   4.770  0.6657  0.0155 -0.1829
   86SER      C 1169   3.643  10.773   4.510  0.1792 -0.1385  0.1913
   86SER      O 1170   3.577  10.747   4.410 -0.4531  0.8508  0.3375
   87SER      N 1171   3.607  10.725   4.629 -0.1806 -0.3231  0.0092
   87SER      H 1172   3.669  10.751   4.704 -0.1327  4.4000 -1.3102
   87SER     CA 1173   3.485  10.656   4.667 -0.1918 -0.1360  0.3238
   87SER     HA 1174   3.474  10.570   4.600 -0.1806  0.0793  0.0451
   87SER     CB 1175   3.499  10.602   4.809 -0.1015  0.2386  0.4587
   87SER    HB1 1176   3.526  10.690   4.866  0.9996  0.1007  0.1780
   87SER    HB2 1177   3.402  10.555   4.827 -1.2704  2.1456 -0.5193
   87SER     OG 1178   3.606  10.511   4.819 -0.1463  0.1542  0.2004
   87SER     HG 1179   3.606  10.471   4.907 -1.2875  1.8577  1.0369
   87SER      C 1180   3.353  10.728   4.643 -0.1513 -0.2730 -0.3490
   87SER      O 1181   3.296  10.764   4.746  0.4539  0.1980 -0.1729
   88GLN      N 1182   3.320  10.776   4.524  0.0683 -0.1070 -0.3430
   88GLN      H 1183   3.366  10.750   4.437 -2.1979 -2.2946 -1.0092
   88GLN     CA 1184   3.216  10.876   4.505 -0.1645 -0.3183 -0.1775
   88GLN     HA 1185   3.254  10.964   4.556  1.2111 -1.0173  0.0612
   88GLN     CB 1186   3.199  10.902   4.356 -0.1150 -0.1332 -0.1508
   88GLN    HB1 1187   3.106  10.957   4.344 -0.7627 -1.1205  0.2053
   88GLN    HB2 1188   3.176  10.809   4.304 -1.4310 -0.2188  0.5447
   88GLN     CG 1189   3.314  10.979   4.292 -0.4708  0.3010 -0.2772
   88GLN    HG1 1190   3.407  10.921   4.299 -0.7587 -0.1450 -0.0771
   88GLN    HG2 1191   3.312  11.075   4.343 -2.5478 -0.6991  1.7265
   88GLN     CD 1192   3.295  10.997   4.142 -0.8287 -0.1997 -0.2961
   88GLN    OE1 1193   3.254  11.102   4.095 -0.5421  0.0665  0.0413
   88GLN    NE2 1194   3.329  10.909   4.048 -0.0120 -0.2406  0.0264
   88GLN   HE21 1195   3.315  10.934   3.951 -1.3464 -0.5665  0.1210
   88GLN   HE22 1196   3.375  10.821   4.071 -1.0921 -1.1575 -1.1934
   88GLN      C 1197   3.084  10.830   4.565 -0.3604  0.5260  0.0380
   88GLN      O 1198   3.062  10.709   4.565 -0.3558  0.5255 -0.2618
   89SER      N 1199   3.004  10.924   4.616 -0.0837  0.5599  0.4140
   89SER      H 1200   3.041  11.018   4.612  1.6324 -0.1288 -2.4808
   89SER     CA 1201   2.868  10.900   4.661 -0.0386 -0.0339  0.2340
   89SER     HA 1202   2.870  10.809   4.722  1.0481 -0.0387  0.2140
   89SER     CB 1203   2.818  11.015   4.748 -0.1905 -0.1044  0.2423
   89SER    HB1 1204   2.727  10.984   4.798 -0.6969 -0.1588 -0.6830
   89SER    HB2 1205   2.792  11.102   4.688  0.5901  0.5403  0.8127
   89SER     OG 1206   2.914  11.047   4.847 -0.0001 -0.1671  0.0791
   89SER     HG 1207   2.886  11.119   4.904  0.5904  1.0494 -1.1065
   89SER      C 1208   2.773  10.882   4.543  0.1270  0.0410  0.0890
   89SER      O 1209   2.679  10.806   4.563  0.2536 -0.2304 -0.3297
   90SER      N 1210   2.786  10.951   4.430 -0.0730  0.0468  0.0703
   90SER      H 1211   2.861  11.019   4.428 -0.1381  0.2055  1.5996
   90SER     CA 1212   2.685  10.946   4.327  0.0650 -0.4278 -0.0447
   90SER     HA 1213   2.587  10.969   4.369  0.5412  1.6506  0.0211
   90SER     CB 1214   2.712  11.056   4.224  0.0827 -0.0491  0.3622
   90SER    HB1 1215   2.677  11.154   4.258 -2.6077 -0.8413  0.1460
   90SER    HB2 1216   2.649  11.025   4.141 -2.7195 -2.6843  3.1817
   90SER     OG 1217   2.847  11.069   4.188  0.1147 -0.7085  0.2327
   90SER     HG 1218   2.899  11.129   4.241  0.1684  1.0163 -1.6470
   90SER      C 1219   2.675  10.813   4.254  0.2897 -0.1729 -0.5452
   90SER      O 1220   2.771  10.736   4.254  0.5501  0.1461  0.0217
   91TYR      N 1221   2.557  10.781   4.200 -0.1510 -0.0939  0.3637
   91TYR      H 1222   2.482  10.848   4.207  0.0472  0.4825 -2.2059
   91TYR     CA 1223   2.517  10.660   4.131 -0.0524  0.0093  0.1254
   91TYR     HA 1224   2.537  10.577   4.199 -2.5409 -2.8818 -2.3851
   91TYR     CB 1225   2.373  10.667   4.084 -0.1787 -0.0054  0.5004
   91TYR    HB1 1226   2.323  10.696   4.176 -1.3546  3.4985 -1.0545
   91TYR    HB2 1227   2.341  10.753   4.025 -0.8035  0.6347  1.7304
   91TYR     CG 1228   2.323  10.543   4.013  0.3590 -0.1057  0.2888
   91TYR    CD1 1229   2.250  10.444   4.081  0.0730 -0.2861 -0.2752
   91TYR    HD1 1230   2.248  10.438   4.189  1.7829 -0.4950 -0.2310
   91TYR    CE1 1231   2.194  10.340   4.005  0.0912 -0.2767 -0.3014
   91TYR    HE1 1232   2.129  10.268   4.052 -1.8100 -0.2604 -2.6890
   91TYR     CZ 1233   2.205  10.337   3.865 -0.3684  0.6878 -0.3699
   91TYR     OH 1234   2.139  10.242   3.792  0.3312 -0.0034 -0.1208
   91TYR     HH 1235   2.103  10.187   3.862  1.5689 -2.7469 -1.4932
   91TYR    CE2 1236   2.273  10.441   3.798  0.0334  0.7729  0.1628
   91TYR    HE2 1237   2.271  10.444   3.690 -0.5880 -1.0525  0.0807
   91TYR    CD2 1238   2.336  10.540   3.874  0.4413  0.4212  0.2831
   91TYR    HD2 1239   2.367  10.632   3.827 -2.3045  1.3260  0.0699
   91TYR      C 1240   2.605  10.642   4.008  0.1436 -0.2056  0.2955
   91TYR      O 1241   2.633  10.734   3.932  0.7528 -0.4710  0.1906
   92GLY      N 1242   2.643  10.520   3.972 -0.1548 -0.2225  0.0311
   92GLY      H 1243   2.602  10.446   4.027 -3.2329  2.3408  1.4468
   92GLY     CA 1244   2.740  10.483   3.870 -0.4243  0.1612 -0.3673
   92GLY    HA1 1245   2.677  10.464   3.783 -1.3346  1.6491 -0.0638
   92GLY    HA2 1246   2.806  10.568   3.856  1.5558 -1.0542  1.1086
   92GLY      C 1247   2.821  10.362   3.914  0.2949  0.9319  0.4711
   92GLY      O 1248   2.784  10.280   3.998 -0.2339  0.1133 -0.5437
   93GLN      N 1249   2.940  10.356   3.855 -0.0537 -0.4266 -0.1498
   93GLN      H 1250   2.967  10.431   3.792 -1.4569 -0.4436 -0.7914
   93GLN     CA 1251   3.041  10.253   3.871  0.3100 -0.0898 -0.2435
   93GLN     HA 1252   2.998  10.160   3.908  1.4223 -1.1095 -1.3854
   93GLN     CB 1253   3.094  10.219   3.732 -0.1647 -0.0562 -0.4358
   93GLN    HB1 1254   3.179  10.151   3.744 -0.0867  0.2634  1.0808
   93GLN    HB2 1255   3.124  10.306   3.675  0.0648  0.7091  0.8159
   93GLN     CG 1256   2.983  10.147   3.657 -0.5964  0.1677 -0.0146
   93GLN    HG1 1257   2.885  10.195   3.657  0.1496  1.7447 -0.9306
   93GLN    HG2 1258   2.970  10.051   3.708  1.6567  0.1923  0.6915
   93GLN     CD 1259   3.009  10.135   3.508  0.5504 -0.2457  0.2124
   93GLN    OE1 1260   3.043  10.235   3.445 -0.1380  0.2410  0.6015
   93GLN    NE2 1261   2.987  10.018   3.447  0.1855  0.1271 -0.3856
   93GLN   HE21 1262   2.951   9.939   3.497  1.8822  1.9190  4.2538
   93GLN   HE22 1263   3.014  10.012   3.350  1.6429  0.0468  0.0018
   93GLN      C 1264   3.155  10.292   3.964 -0.0021  0.5485 -0.1238
   93GLN      O 1265   3.196  10.408   3.950 -0.0305  0.5365 -0.3159
   94GLN      N 1266   3.207  10.209   4.054  0.0986 -0.2011 -0.8579
   94GLN      H 1267   3.162  10.120   4.072  0.3196 -0.6678 -2.4622
   94GLN     CA 1268   3.336  10.223   4.119 -0.5030  0.0053  0.3329
   94GLN     HA 1269   3.334  10.309   4.185  1.4042  1.1718 -1.0503
   94GLN     CB 1270   3.360  10.102   4.209  0.1765  0.1594  0.3667
   94GLN    HB1 1271   3.463  10.103   4.244  0.8549 -0.4081 -1.4830
   94GLN    HB2 1272   3.359  10.009   4.151  0.6907 -0.6292  1.5914
   94GLN     CG 1273   3.257  10.080   4.319 -0.2637  0.1879 -0.0312
   94GLN    HG1 1274   3.156  10.061   4.283 -1.0840  1.4517  1.4562
   94GLN    HG2 1275   3.289   9.990   4.371  0.3078 -0.7466 -1.9265
   94GLN     CD 1276   3.248  10.192   4.422  0.4828 -0.1277  0.3928
   94GLN    OE1 1277   3.336  10.211   4.505  0.2920  0.5203  0.4535
   94GLN    NE2 1278   3.139  10.269   4.432  0.1190 -0.5760 -0.0693
   94GLN   HE21 1279   3.061  10.261   4.367  1.6093  0.5431 -2.1108
   94GLN   HE22 1280   3.149  10.348   4.495 -0.7074  0.9966 -1.8054
   94GLN      C 1281   3.455  10.241   4.025 -0.8271  0.3474 -0.0158
   94GLN      O 1282   3.451  10.188   3.914 -0.2479  0.2830 -0.0098
   95SER      N 1283   3.564  10.305   4.068 -0.3712 -0.2838 -0.2217
   95SER      H 1284   3.581  10.325   4.165  0.5276 -2.9389  0.2451
   95SER     CA 1285   3.673  10.336   3.978 -0.3406 -0.1017 -0.1220
   95SER     HA 1286   3.644  10.385   3.884  0.4874 -0.5515 -0.6286
   95SER     CB 1287   3.782  10.422   4.042  0.4009 -0.7382 -0.5052
   95SER    HB1 1288   3.734  10.506   4.092  1.4738 -2.0011  2.8984
   95SER    HB2 1289   3.835  10.363   4.117  1.0645 -2.8128 -2.5043
   95SER     OG 1290   3.879  10.471   3.953  0.2680  0.0859 -0.2076
   95SER     HG 1291   3.840  10.533   3.891 -1.9674 -0.7522  0.2647
   95SER      C 1292   3.745  10.211   3.932  0.2950  0.0508  0.4488
   95SER      O 1293   3.798  10.134   4.012  0.4436 -0.2445  0.0712
   96SER      N 1294   3.746  10.184   3.801  0.1781  0.0921  0.4391
   96SER      H 1295   3.668  10.227   3.754  0.9506 -1.6694 -2.7634
   96SER     CA 1296   3.817  10.080   3.730 -0.0351  0.2197  0.0394
   96SER     HA 1297   3.759   9.987   3.723 -0.2256  0.1512  2.0390
   96SER     CB 1298   3.829  10.115   3.582  0.0486  0.1348  0.0261
   96SER    HB1 1299   3.870  10.026   3.532 -0.8386  0.2435 -0.9190
   96SER    HB2 1300   3.889  10.205   3.571 -0.0550  0.2065  0.0481
   96SER     OG 1301   3.693  10.126   3.548  0.2746  0.4045 -0.8178
   96SER     HG 1302   3.660  10.052   3.497  0.9507  0.9338 -2.0735
   96SER      C 1303   3.961  10.052   3.771 -0.1900 -0.0194  0.4281
   96SER      O 1304   3.996   9.935   3.786  0.7831  0.2001 -0.0411
   97TYR      N 1305   4.046  10.156   3.776  0.3608 -0.4409  0.0350
   97TYR      H 1306   3.998  10.244   3.774  1.5226  0.1966 -0.3507
   97TYR     CA 1307   4.190  10.150   3.780  0.3779 -0.0575 -0.0059
   97TYR     HA 1308   4.221  10.135   3.677  0.3389  0.1029 -0.0412
   97TYR     CB 1309   4.264  10.277   3.822 -0.0573  0.4736 -0.8226
   97TYR    HB1 1310   4.251  10.276   3.931 -1.3486 -1.6146 -0.9359
   97TYR    HB2 1311   4.208  10.366   3.792  0.0595  1.4800  1.6557
   97TYR     CG 1312   4.409  10.299   3.788  0.1331  1.0526  0.3208
   97TYR    CD1 1313   4.519  10.266   3.868  0.2016  0.3429 -0.0613
   97TYR    HD1 1314   4.504  10.226   3.967  0.6454 -3.0894 -1.2521
   97TYR    CE1 1315   4.650  10.290   3.825  0.1902  0.1130 -0.2265
   97TYR    HE1 1316   4.735  10.275   3.891 -0.5400  0.5389  0.8364
   97TYR     CZ 1317   4.672  10.336   3.694 -0.1831 -0.3382 -0.4488
   97TYR     OH 1318   4.795  10.382   3.656 -0.1877  0.0327 -0.0160
   97TYR     HH 1319   4.863  10.368   3.722 -0.7552  1.3567  0.9078
   97TYR    CE2 1320   4.560  10.378   3.618 -0.0433  0.1559 -0.3874
   97TYR    HE2 1321   4.578  10.399   3.514 -0.3381 -0.3956 -0.5538
   97TYR    CD2 1322   4.429  10.353   3.661  0.0651 -0.0137 -0.1489
   97TYR    HD2 1323   4.341  10.370   3.600 -0.6254 -0.6592  0.6471
   97TYR      C 1324   4.244  10.033   3.861 -0.4885 -0.4845 -0.0390
   97TYR      O 1325   4.327   9.963   3.803 -0.2082  0.1531 -0.4224
   98PRO      N 1326   4.195  10.009   3.983 -0.1877 -0.4404  0.0922
   98PRO     CD 1327   4.128  10.097   4.076  0.2445 -0.2790  0.2504
   98PRO    HD1 1328   4.045  10.153   4.033  0.9165  0.8693  0.4075
   98PRO    HD2 1329   4.204  10.154   4.129 -0.1704  1.1753 -0.6597
   98PRO     CG 1330   4.069  10.002   4.180 -0.3084 -0.1059  0.0966
   98PRO    HG1 1331   3.989   9.934   4.151  2.2774 -2.2761 -2.5193
   98PRO    HG2 1332   4.058  10.066   4.268  1.7478 -0.5062  0.6768
   98PRO     CB 1333   4.191   9.914   4.202  0.0490  0.3419 -0.0618
   98PRO    HB1 1334   4.169   9.815   4.243 -1.0335 -0.4689 -2.4219
   98PRO    HB2 1335   4.270   9.959   4.262 -0.4529  1.7871 -0.4563
   98PRO     CA 1336   4.241   9.895   4.059 -0.0727 -0.4581 -0.0050
   98PRO     HA 1337   4.350   9.885   4.063 -0.0151 -1.6749 -2.6282
   98PRO      C 1338   4.203   9.756   4.012 -0.3334 -0.2341 -0.4545
   98PRO      O 1339   4.273   9.660   4.042 -0.6411 -0.3296 -0.0447
   99GLY      N 1340   4.096   9.739   3.933 -0.3184  0.1455 -0.5605
   99GLY      H 1341   4.029   9.814   3.924 -0.0921  0.8633  2.5658
   99GLY     CA 1342   4.062   9.614   3.867 -0.5854 -0.0355 -0.0930
   99GLY    HA1 1343   4.013   9.644   3.774  1.3366  0.7933 -0.9056
   99GLY    HA2 1344   4.153   9.570   3.826  0.1849  2.4407 -1.3009
   99GLY      C 1345   3.979   9.516   3.948 -0.3550  0.1300  0.3459
   99GLY      O 1346   3.989   9.514   4.071  0.6994  0.4964  0.2810
  100TYR      N 1347   3.890   9.440   3.883 -0.0485  0.3402 -0.3326
  100TYR      H 1348   3.888   9.448   3.783 -1.7968  1.2500 -0.2640
  100TYR     CA 1349   3.777   9.364   3.933  0.1993 -0.1893 -0.5770
  100TYR     HA 1350   3.773   9.352   4.041 -0.1945  0.5952 -0.4963
  100TYR     CB 1351   3.647   9.433   3.892  0.2152  0.1845 -0.0147
  100TYR    HB1 1352   3.629   9.438   3.784  0.0369 -0.2533 -0.0057
  100TYR    HB2 1353   3.569   9.373   3.938  0.4317  0.9821  1.4229
  100TYR     CG 1354   3.629   9.572   3.947  0.1927 -0.0859  0.6608
  100TYR    CD1 1355   3.549   9.596   4.060 -0.1903  0.7216  0.2238
  100TYR    HD1 1356   3.492   9.513   4.099  2.7199 -2.2063 -1.3036
  100TYR    CE1 1357   3.549   9.720   4.124 -0.9006  0.7625  0.1519
  100TYR    HE1 1358   3.492   9.733   4.215 -0.6152  2.2229  0.1585
  100TYR     CZ 1359   3.620   9.829   4.071 -0.1575  0.1645 -0.0947
  100TYR     OH 1360   3.618   9.955   4.124  0.3330  0.1076  0.0700
  100TYR     HH 1361   3.662  10.021   4.070 -0.5910  0.9078  0.2497
  100TYR    CE2 1362   3.699   9.805   3.957 -0.2364 -0.3045 -0.0483
  100TYR    HE2 1363   3.768   9.883   3.930 -1.6450  0.5349 -1.3933
  100TYR    CD2 1364   3.701   9.679   3.894  0.1880 -0.3661  0.0828
  100TYR    HD2 1365   3.774   9.663   3.817 -1.8779 -3.0530 -1.5009
  100TYR      C 1366   3.779   9.225   3.870 -0.2428 -0.2068 -0.5495
  100TYR      O 1367   3.825   9.212   3.757  0.0607  0.1367 -0.4670
  101GLY      N 1368   3.697   9.135   3.925  0.1442 -0.2673 -0.0667
  101GLY      H 1369   3.658   9.158   4.016 -1.3980  0.5099 -0.8857
  101GLY     CA 1370   3.648   9.013   3.864 -0.1762  0.0635 -0.4783
  101GLY    HA1 1371   3.595   8.947   3.932 -0.6105  0.1844 -0.6993
  101GLY    HA2 1372   3.577   9.040   3.786  0.5447 -1.1063 -1.5777
  101GLY      C 1373   3.761   8.936   3.796  0.3377  0.6370 -0.2855
  101GLY      O 1374   3.878   8.944   3.833  0.5023  0.0964 -0.6828
  102GLN      N 1375   3.718   8.876   3.685  0.3897  0.1586 -0.0498
  102GLN      H 1376   3.619   8.869   3.665  0.1464  0.7107  0.9028
  102GLN     CA 1377   3.812   8.812   3.596  0.0892 -0.2153 -0.1010
  102GLN     HA 1378   3.878   8.749   3.656 -0.9989  0.9289  2.4369
  102GLN     CB 1379   3.727   8.721   3.507  0.6209 -0.2766 -0.5536
  102GLN    HB1 1380   3.692   8.773   3.419 -0.8353 -1.9522 -1.0188
  102GLN    HB2 1381   3.646   8.677   3.565  3.0243 -1.3685  2.2888
  102GLN     CG 1382   3.803   8.603   3.447  0.3652 -0.7022 -0.0487
  102GLN    HG1 1383   3.875   8.645   3.377  0.6749 -0.1929  0.5605
  102GLN    HG2 1384   3.851   8.554   3.533 -1.2467 -1.3642  0.5105
  102GLN     CD 1385   3.717   8.497   3.381 -0.9078  0.2743  0.0146
  102GLN    OE1 1386   3.629   8.428   3.433 -0.7246 -0.2468 -0.3675
  102GLN    NE2 1387   3.741   8.468   3.253 -0.0449  0.7004  0.0741
  102GLN   HE21 1388   3.798   8.523   3.190 -2.3241  0.9672 -1.9056
  102GLN   HE22 1389   3.694   8.383   3.223 -0.2394  1.3015 -1.4221
  102GLN      C 1390   3.897   8.911   3.517 -0.3090  0.1220 -0.1107
  102GLN      O 1391   4.019   8.906   3.535 -0.3123 -0.2258 -0.1673
  103GLN      N 1392   3.837   9.008   3.449 -0.2519  0.3998  0.2346
  103GLN      H 1393   3.736   9.006   3.437 -0.1085  1.5094 -1.5097
  103GLN     CA 1394   3.897   9.122   3.383  0.5378  0.0265  0.3065
  103GLN     HA 1395   3.998   9.144   3.419  0.5009  0.2850  0.2544
  103GLN     CB 1396   3.906   9.103   3.232 -0.2239 -0.7583  0.3553
  103GLN    HB1 1397   3.972   9.180   3.191  0.8065 -1.6430  0.3329
  103GLN    HB2 1398   3.971   9.018   3.214 -0.4190 -0.9748  0.6742
  103GLN     CG 1399   3.777   9.100   3.151  0.0701 -0.2677 -0.1391
  103GLN    HG1 1400   3.698   9.165   3.187 -1.2194 -0.0953 -2.9697
  103GLN    HG2 1401   3.794   9.128   3.047 -1.2906  2.3926  0.2715
  103GLN     CD 1402   3.708   8.965   3.133 -0.5081  0.0384 -0.2831
  103GLN    OE1 1403   3.755   8.863   3.184  0.0940  0.4991  0.1054
  103GLN    NE2 1404   3.591   8.962   3.070 -0.3008 -0.0009 -0.6735
  103GLN   HE21 1405   3.535   8.878   3.060 -1.0176  0.2777  0.7099
  103GLN   HE22 1406   3.560   9.047   3.025 -2.9126  0.1220  1.0770
  103GLN      C 1407   3.823   9.251   3.415  0.1988 -0.1651  0.2838
  103GLN      O 1408   3.711   9.235   3.465  0.0775  0.0811  0.0963
  104PRO      N 1409   3.881   9.370   3.403 -0.1489  0.0241  0.4578
  104PRO     CD 1410   4.024   9.395   3.400 -0.1234 -0.1476  0.2291
  104PRO    HD1 1411   4.073   9.326   3.470 -0.2882 -0.8724 -0.3514
  104PRO    HD2 1412   4.059   9.374   3.299  0.0647  2.8671 -0.4189
  104PRO     CG 1413   4.041   9.537   3.453 -0.1733  0.0118 -0.1848
  104PRO    HG1 1414   4.117   9.550   3.530  0.1522  0.4542 -0.5701
  104PRO    HG2 1415   4.070   9.593   3.364 -0.0646  0.5870  0.2068
  104PRO     CB 1416   3.908   9.580   3.513 -0.1032 -0.3224  0.2113
  104PRO    HB1 1417   3.910   9.538   3.614 -1.6886  0.5351  0.6325
  104PRO    HB2 1418   3.880   9.685   3.522 -1.2547 -0.7872  3.2474
  104PRO     CA 1419   3.813   9.497   3.427 -0.1834  0.1198 -0.1299
  104PRO     HA 1420   3.733   9.485   3.499  0.9561  1.8400  1.5345
  104PRO      C 1421   3.768   9.558   3.295  0.1791  0.3218 -0.1620
  104PRO      O 1422   3.794   9.507   3.186  0.2640 -0.0676  0.0398
  105ALA      N 1423   3.696   9.670   3.305  0.2555  0.3585 -0.0140
  105ALA      H 1424   3.677   9.703   3.398 -2.4569 -0.5758 -0.1453
  105ALA     CA 1425   3.651   9.761   3.201 -0.3082  0.0635 -0.0340
  105ALA     HA 1426   3.708   9.745   3.110  0.0058 -1.8996  0.4498
  105ALA     CB 1427   3.508   9.718   3.171 -0.5342  0.6647  0.1773
  105ALA    HB1 1428   3.507   9.610   3.164 -1.0435  0.6608  0.2381
  105ALA    HB2 1429   3.479   9.760   3.074  2.8135 -1.1697 -1.7953
  105ALA    HB3 1430   3.440   9.755   3.248 -0.6091  1.6491 -0.3431
  105ALA      C 1431   3.662   9.903   3.255  0.5257  0.1076 -0.3135
  105ALA      O 1432   3.658   9.933   3.374 -0.2931 -0.4420 -0.1922
  106PRO      N 1433   3.648   9.999   3.163 -0.3629  0.1927 -0.0884
  106PRO     CD 1434   3.658   9.991   3.019 -0.2399 -0.3053 -0.0538
  106PRO    HD1 1435   3.761   9.974   2.987  0.2296 -0.8539  1.6650
  106PRO    HD2 1436   3.591   9.920   2.971  1.0588 -0.7563 -1.2752
  106PRO     CG 1437   3.631  10.133   2.969 -0.1842 -0.0631  0.5811
  106PRO    HG1 1438   3.526  10.148   2.944 -0.1662 -0.1791  0.4290
  106PRO    HG2 1439   3.691  10.160   2.882  1.4135 -1.0904  1.3208
  106PRO     CB 1440   3.664  10.229   3.082  0.0475  0.2959  0.2129
  106PRO    HB1 1441   3.608  10.322   3.091  0.1626  0.3158  0.7924
  106PRO    HB2 1442   3.771  10.245   3.076  0.3565 -0.8353  1.8919
  106PRO     CA 1443   3.633  10.138   3.201 -0.6725  0.1577 -0.0745
  106PRO     HA 1444   3.704  10.170   3.277  4.0803  0.1593 -4.0279
  106PRO      C 1445   3.496  10.159   3.265 -0.2664  0.1298  0.8254
  106PRO      O 1446   3.409  10.073   3.274 -0.3728  0.0737 -0.5062
  107SER      N 1447   3.480  10.284   3.311 -0.2022  0.5487 -0.2564
  107SER      H 1448   3.564  10.339   3.320  0.6089 -0.9358  2.4587
  107SER     CA 1449   3.357  10.337   3.366 -0.3607  0.0270 -0.1072
  107SER     HA 1450   3.291  10.250   3.376 -1.2342  0.8680  1.9982
  107SER     CB 1451   3.381  10.389   3.508 -0.5009  0.0502 -0.0922
  107SER    HB1 1452   3.282  10.415   3.545 -0.7764 -0.0014 -0.7768
  107SER    HB2 1453   3.436  10.483   3.500  0.0329 -0.2782 -0.3696
  107SER     OG 1454   3.445  10.305   3.600 -0.6779 -0.2967 -0.2835
  107SER     HG 1455   3.521  10.264   3.557  0.2544  1.4520 -0.3961
  107SER      C 1456   3.292  10.448   3.285 -0.2324  0.3596  0.2415
  107SER      O 1457   3.369  10.509   3.211 -0.4123  0.2001 -0.0780
  108SER      N 1458   3.161  10.468   3.294 -0.4119 -0.5858 -0.1535
  108SER      H 1459   3.113  10.407   3.358  1.7446 -2.5034 -0.2490
  108SER     CA 1460   3.095  10.580   3.231  0.7896  0.1986 -0.0507
  108SER     HA 1461   3.180  10.642   3.204  2.0352 -0.9527  1.1057
  108SER     CB 1462   3.030  10.532   3.101 -0.3943  0.8146  0.2946
  108SER    HB1 1463   2.968  10.602   3.045 -3.6315 -0.7629  1.6483
  108SER    HB2 1464   3.111  10.503   3.034 -1.4887 -2.0428  0.1053
  108SER     OG 1465   2.949  10.419   3.120  0.0582  0.3893 -0.2799
  108SER     HG 1466   3.004  10.342   3.103  0.3596  0.7408 -0.9427
  108SER      C 1467   2.992  10.646   3.322  0.2936 -0.1524 -0.3502
  108SER      O 1468   2.924  10.573   3.394 -0.5145  0.4757 -0.4632
  109THR      N 1469   2.980  10.779   3.326 -0.1812 -0.1918 -0.3970
  109THR      H 1470   3.050  10.826   3.272  1.8271 -1.4850  0.9249
  109THR     CA 1471   2.914  10.860   3.427  0.6423  0.2654 -0.2186
  109THR     HA 1472   2.917  10.797   3.516 -0.2218 -2.2910 -1.8908
  109THR     CB 1473   2.967  11.001   3.454  0.6046  0.3012 -0.3261
  109THR     HB 1474   2.896  11.070   3.498  2.0121  1.2087  0.6120
  109THR    CG2 1475   3.092  10.984   3.539  0.3006  0.1398  0.0884
  109THR   HG21 1476   3.168  10.917   3.499  1.2782  1.7105 -0.8105
  109THR   HG22 1477   3.063  10.945   3.637 -0.5412  1.4227  0.3679
  109THR   HG23 1478   3.141  11.081   3.547  1.7719 -0.0914 -3.9282
  109THR    OG1 1479   3.014  11.067   3.338  0.1156  0.2642 -0.5485
  109THR    HG1 1480   3.027  11.157   3.371 -2.0374  0.6089 -0.4942
  109THR      C 1481   2.767  10.878   3.392  0.5152  0.3098  0.3351
  109THR      O 1482   2.727  10.897   3.277  0.3736 -0.4769  0.2485
  110SER      N 1483   2.685  10.864   3.496  0.2328 -0.5185  0.0090
  110SER      H 1484   2.703  10.848   3.594 -3.3079  1.1989  1.1324
  110SER     CA 1485   2.541  10.850   3.481  0.1743  0.0739 -0.0102
  110SER     HA 1486   2.519  10.774   3.406  0.1656 -1.6015  1.6295
  110SER     CB 1487   2.492  10.785   3.610  0.8855 -0.2486  0.1016
  110SER    HB1 1488   2.561  10.700   3.611 -0.2350 -1.3524 -3.2065
  110SER    HB2 1489   2.386  10.762   3.606  1.0451 -0.8747 -1.1146
  110SER     OG 1490   2.516  10.876   3.715 -0.4392 -0.1372  0.3235
  110SER     HG 1491   2.502  10.824   3.795  0.8772 -0.8139  0.1515
  110SER      C 1492   2.468  10.981   3.453 -0.5307 -0.1775  0.6348
  110SER      O 1493   2.516  11.089   3.485  0.2662 -0.2618 -0.2191
  111GLY      N 1494   2.344  10.971   3.404 -0.1593 -0.0785 -0.3427
  111GLY      H 1495   2.312  10.884   3.364  0.7171 -1.5290  1.9000
  111GLY     CA 1496   2.254  11.084   3.393 -0.1962 -0.0475  0.2662
  111GLY    HA1 1497   2.181  11.048   3.320 -0.0553 -0.7224  0.4549
  111GLY    HA2 1498   2.304  11.172   3.352  0.4204 -1.5004 -2.2840
  111GLY      C 1499   2.177  11.124   3.519  0.2936  0.1179  0.5154
  111GLY      O 1500   2.091  11.211   3.518  0.4593  0.2809  0.0203
  112SER      N 1501   2.209  11.059   3.631  0.5530  0.0462  0.4023
  112SER      H 1502   2.283  10.992   3.617  1.4899  0.6785  2.0732
  112SER     CA 1503   2.143  11.060   3.760 -0.9846  0.1325 -0.3671
  112SER     HA 1504   2.037  11.042   3.742 -1.1902  0.4362  0.4709
  112SER     CB 1505   2.185  10.943   3.849 -0.2209  0.3303 -0.4671
  112SER    HB1 1506   2.289  10.950   3.880 -0.2453  0.6108 -0.4415
  112SER    HB2 1507   2.113  10.944   3.931  0.3639 -1.6179  0.1065
  112SER     OG 1508   2.162  10.822   3.781  0.4594  0.1808 -0.4389
  112SER     HG 1509   2.091  10.776   3.826  1.3123 -1.0369 -0.2948
  112SER      C 1510   2.154  11.191   3.836  0.0652 -0.1144 -0.0838
  112SER      O 1511   2.265  11.241   3.852 -0.0515  0.1966 -0.2237
  113TYR      N 1512   2.040  11.248   3.875  0.1274 -0.1948  0.2165
  113TYR      H 1513   1.958  11.192   3.856  0.7207 -1.1670  0.4335
  113TYR     CA 1514   2.037  11.389   3.909 -0.2321 -0.2270  0.3192
  113TYR     HA 1515   2.084  11.450   3.832  2.0029 -2.8511 -0.5619
  113TYR     CB 1516   1.892  11.438   3.920 -0.3053 -0.4247  0.2401
  113TYR    HB1 1517   1.837  11.361   3.974  1.3032 -1.2677  0.7697
  113TYR    HB2 1518   1.887  11.536   3.967 -0.1817 -0.1967 -0.2077
  113TYR     CG 1519   1.844  11.466   3.779  0.1539  0.0838  0.1808
  113TYR    CD1 1520   1.907  11.564   3.702  0.3384 -0.3295 -0.2036
  113TYR    HD1 1521   1.988  11.618   3.749  0.5103 -0.3956 -0.4225
  113TYR    CE1 1522   1.861  11.592   3.573  0.0415  0.0246 -0.0261
  113TYR    HE1 1523   1.911  11.666   3.512 -1.8734  0.2879 -1.3821
  113TYR     CZ 1524   1.755  11.516   3.519  0.0873 -0.2623  0.2896
  113TYR     OH 1525   1.698  11.541   3.398  0.3708 -0.3160  0.1454
  113TYR     HH 1526   1.744  11.594   3.332  0.5190 -0.5576  0.0505
  113TYR    CE2 1527   1.699  11.414   3.598 -0.4061 -0.3052 -0.1083
  113TYR    HE2 1528   1.612  11.364   3.560  0.0211  0.8140 -2.7672
  113TYR    CD2 1529   1.738  11.388   3.730  0.6303 -0.2205 -0.3896
  113TYR    HD2 1530   1.705  11.304   3.789  0.6294  0.0781  0.0408
  113TYR      C 1531   2.117  11.419   4.035  0.7082 -0.2411 -0.2695
  113TYR      O 1532   2.120  11.339   4.127  0.0884  0.1178  0.0725
  114GLY      N 1533   2.150  11.548   4.050  0.2157 -0.0536 -0.7470
  114GLY      H 1534   2.150  11.612   3.972 -0.5476  1.1436  0.1993
  114GLY     CA 1535   2.173  11.606   4.181 -0.2060 -0.6420 -0.4072
  114GLY    HA1 1536   2.218   0.023   4.162 -1.6288  0.0853 -0.1314
  114GLY    HA2 1537   2.246  11.544   4.234 -0.8836 -1.5527 -0.5141
  114GLY      C 1538   2.051  11.631   4.268 -0.1415 -0.6161 -0.3241
  114GLY      O 1539   1.940  11.653   4.218  0.0870  0.3433 -0.4303
  115SER      N 1540   2.068  11.634   4.400  0.2648 -0.0382 -0.3883
  115SER      H 1541   2.163  11.613   4.429  0.6076  2.7351  0.8612
  115SER     CA 1542   1.971  11.658   4.504 -0.3015 -0.4038 -0.8256
  115SER     HA 1543   1.878  11.604   4.489 -0.5020 -0.4288  0.3792
  115SER     CB 1544   2.027  11.624   4.642  0.8575  0.1091 -1.1579
  115SER    HB1 1545   1.945  11.637   4.712 -0.1401  0.8429 -2.4225
  115SER    HB2 1546   2.106   0.014   4.667 -1.2370  2.1831  0.0833
  115SER     OG 1547   2.064  11.488   4.644 -0.2538 -0.1929 -0.3114
  115SER     HG 1548   2.081  11.465   4.736  1.2001 -1.0227 -0.7602
  115SER      C 1549   1.939   0.127   4.506 -0.5140 -0.4521 -0.4635
  115SER      O 1550   2.017   0.212   4.464 -0.9686  0.3585  0.3164
  116SER      N 1551   1.822   0.162   4.562 -0.4801 -0.4590 -0.3886
  116SER      H 1552   1.756   0.086   4.569  0.3131 -1.1602 -0.2988
  116SER     CA 1553   1.787   0.298   4.596 -0.0488 -0.5987  0.6421
  116SER     HA 1554   1.823   0.362   4.515 -3.0779  0.8280  0.2981
  116SER     CB 1555   1.638   0.329   4.590  0.0828 -0.0089  0.3497
  116SER    HB1 1556   1.627   0.437   4.598  1.1056  0.0253  1.5270
  116SER    HB2 1557   1.597   0.280   4.678 -0.3247  0.1331  0.2399
  116SER     OG 1558   1.573   0.290   4.471 -0.3735 -0.1879  0.6551
  116SER     HG 1559   1.503   0.351   4.446  0.8263  1.9785  2.2893
  116SER      C 1560   1.845   0.345   4.729  0.6166 -0.0715  0.1724
  116SER      O 1561   1.851   0.269   4.825 -0.2634 -0.0113  0.2785
  117SER      N 1562   1.890   0.470   4.738 -0.6390  0.4017  0.0682
  117SER      H 1563   1.881   0.532   4.658  0.7244  1.1184  0.4397
  117SER     CA 1564   1.959   0.528   4.851 -0.0275 -0.7370  0.2936
  117SER     HA 1565   1.966   0.466   4.941 -1.0650 -2.3982 -0.7072
  117SER     CB 1566   2.094   0.585   4.808 -0.5425  0.2542 -0.0326
  117SER    HB1 1567   2.132   0.653   4.884  1.4466 -1.1640  0.3064
  117SER    HB2 1568   2.082   0.656   4.726  0.1717  0.6925  0.2359
  117SER     OG 1569   2.189   0.484   4.783 -0.9737 -0.0073 -0.6197
  117SER     HG 1570   2.189   0.467   4.688  0.4192  0.3731 -0.7009
  117SER      C 1571   1.879   0.648   4.900 -0.0211 -0.6144  0.0061
  117SER      O 1572   1.827   0.725   4.820  0.3196  0.2496  0.5967
  118GLN      N 1573   1.883   0.673   5.031 -0.2376  0.2796 -0.1566
  118GLN      H 1574   1.931   0.610   5.093 -1.0875  0.4304  0.6810
  118GLN     CA 1575   1.796   0.771   5.094 -0.1582  0.2235  0.0418
  118GLN     HA 1576   1.692   0.741   5.076 -1.0424  3.3637 -0.7749
  118GLN     CB 1577   1.819   0.764   5.244 -0.4962 -0.2484  0.0734
  118GLN    HB1 1578   1.924   0.788   5.259 -0.2305 -1.1493 -0.2550
  118GLN    HB2 1579   1.807   0.660   5.274 -0.0037 -0.1548  0.6135
  118GLN     CG 1580   1.722   0.849   5.326 -0.5689 -0.5076  0.2592
  118GLN    HG1 1581   1.618   0.816   5.321 -0.4650 -0.8514  0.3715
  118GLN    HG2 1582   1.724   0.953   5.293  0.6815 -0.7087 -0.3390
  118GLN     CD 1583   1.764   0.853   5.472  0.8940 -0.0319 -0.1531
  118GLN    OE1 1584   1.731   0.768   5.556  0.1845  0.0337 -0.3555
  118GLN    NE2 1585   1.849   0.950   5.504  0.2575  0.3844  0.3143
  118GLN   HE21 1586   1.882   1.024   5.444  0.0481 -0.4260 -0.8230
  118GLN   HE22 1587   1.884   0.946   5.599  0.9546 -0.6923  0.0382
  118GLN      C 1588   1.818   0.911   5.038  0.2552  0.1970  0.1363
  118GLN      O 1589   1.926   0.969   5.039  0.0904  0.5158 -0.1177
  119SER      N 1590   1.706   0.974   5.002  0.0829 -0.2328 -0.0945
  119SER      H 1591   1.626   0.919   5.031 -1.2113  1.0355 -1.0934
  119SER     CA 1592   1.685   1.116   4.978  0.0520 -0.1466  0.4326
  119SER     HA 1593   1.768   1.142   4.912  0.7048 -2.6470  0.1539
  119SER     CB 1594   1.557   1.132   4.897  0.3174  0.3004  0.1032
  119SER    HB1 1595   1.569   1.217   4.829 -2.3806  1.6971  1.2355
  119SER    HB2 1596   1.476   1.152   4.966  1.8869  1.6663  1.6611
  119SER     OG 1597   1.528   1.023   4.812  0.0050 -0.0165  0.6157
  119SER     HG 1598   1.511   0.946   4.866 -2.0263 -1.4702 -1.8824
  119SER      C 1599   1.689   1.215   5.094 -0.0800 -0.1489  0.4391
  119SER      O 1600   1.648   1.188   5.207 -0.4771  0.2023  0.3799
  120SER      N 1601   1.718   1.343   5.073 -0.1406 -0.1907  0.0951
  120SER      H 1602   1.738   1.377   4.980 -1.9120  1.7643  0.3492
  120SER     CA 1603   1.704   1.456   5.163  0.1943  0.3624 -0.5344
  120SER     HA 1604   1.756   1.430   5.255 -0.6578 -0.9525 -0.3933
  120SER     CB 1605   1.774   1.577   5.103  0.3318  0.4029 -0.2947
  120SER    HB1 1606   1.715   1.613   5.018  1.8567  0.2677 -1.4573
  120SER    HB2 1607   1.773   1.646   5.187 -2.1100 -1.1667  1.0651
  120SER     OG 1608   1.908   1.558   5.063  0.3758 -0.1112  0.0912
  120SER     HG 1609   1.932   1.621   4.995  2.6252 -1.2609 -0.2576
  120SER      C 1610   1.558   1.482   5.198  0.2137 -0.6067  0.3180
  120SER      O 1611   1.473   1.446   5.117 -0.2967 -0.2573  0.6913
  121SER      N 1612   1.535   1.558   5.306  0.2057  0.3181 -0.3227
  121SER      H 1613   1.615   1.594   5.356 -0.1171  1.2844 -0.4911
  121SER     CA 1614   1.410   1.615   5.350  0.3099  0.3356 -0.0507
  121SER     HA 1615   1.328   1.545   5.333 -0.8460  1.2238  1.5453
  121SER     CB 1616   1.399   1.656   5.497 -0.2289 -0.0549  0.0206
  121SER    HB1 1617   1.464   1.740   5.519 -0.3086  0.1974 -0.6752
  121SER    HB2 1618   1.295   1.677   5.523 -0.3039  1.5644 -1.4358
  121SER     OG 1619   1.446   1.550   5.577 -0.6631 -0.3440 -0.1039
  121SER     HG 1620   1.457   1.588   5.665  0.3271  3.3177 -1.6448
  121SER      C 1621   1.362   1.726   5.258 -0.3918  0.1148  0.0401
  121SER      O 1622   1.448   1.780   5.189 -0.1393 -0.2013  0.1055
  122TYR      N 1623   1.233   1.756   5.243 -0.3558  0.4489  0.3924
  122TYR      H 1624   1.164   1.710   5.301 -1.6029  3.5869  1.6200
  122TYR     CA 1625   1.182   1.868   5.166  0.0350  0.5570  0.2920
  122TYR     HA 1626   1.246   1.888   5.081 -3.2041 -1.1323 -2.7736
  122TYR     CB 1627   1.047   1.830   5.107  0.4424  0.4154 -0.5521
  122TYR    HB1 1628   0.985   1.912   5.070 -0.7422  0.4125  1.3140
  122TYR    HB2 1629   0.986   1.798   5.190  0.3309  2.6932  0.3174
  122TYR     CG 1630   1.050   1.722   5.001 -0.0604  0.1385 -0.2837
  122TYR    CD1 1631   1.021   1.590   5.036 -0.5895  0.4605  0.5346
  122TYR    HD1 1632   1.016   1.564   5.141  0.8125 -0.1786  0.4647
  122TYR    CE1 1633   1.015   1.489   4.939  0.4596  0.8514  0.0490
  122TYR    HE1 1634   0.997   1.389   4.974 -3.4997  2.2917  2.9217
  122TYR     CZ 1635   1.013   1.528   4.803 -0.5333 -0.2190 -0.2635
  122TYR     OH 1636   0.990   1.432   4.710  0.4811 -0.8307  0.0942
  122TYR     HH 1637   0.950   1.355   4.753 -0.1404 -0.7186 -0.2632
  122TYR    CE2 1638   1.054   1.658   4.766  0.1796 -0.3101  0.1744
  122TYR    HE2 1639   1.061   1.692   4.664  2.2147 -0.6242  0.1760
  122TYR    CD2 1640   1.075   1.753   4.867 -0.5094  0.3724 -0.3166
  122TYR    HD2 1641   1.098   1.856   4.842 -0.1888 -0.0125 -1.6939
  122TYR      C 1642   1.163   1.993   5.251 -0.2027  0.5105  0.3069
  122TYR      O 1643   1.139   1.980   5.371  0.2243 -0.3481  0.3033
  123GLY      N 1644   1.168   2.116   5.198 -0.8137  0.2600 -0.3425
  123GLY      H 1645   1.185   2.119   5.098 -1.2121 -0.5227 -0.4440
  123GLY     CA 1646   1.162   2.242   5.268  0.9324  0.2433 -0.1236
  123GLY    HA1 1647   1.204   2.327   5.214 -0.0318  1.5662  1.1233
  123GLY    HA2 1648   1.230   2.239   5.353  2.6573 -1.2379 -1.4590
  123GLY      C 1649   1.030   2.277   5.335  0.6995  0.0020 -0.4551
  123GLY      O 1650   0.930   2.229   5.282  0.6485 -0.1175 -0.2524
  124GLN      N 1651   1.029   2.374   5.426 -0.0507 -0.4073 -0.0190
  124GLN      H 1652   1.122   2.405   5.453  0.0379 -1.5958  1.1556
  124GLN     CA 1653   0.917   2.452   5.473  0.0517 -0.3425  0.1214
  124GLN     HA 1654   0.826   2.391   5.464 -0.1220  0.1193 -1.8487
  124GLN     CB 1655   0.938   2.503   5.615  0.3287  0.2419 -0.1260
  124GLN    HB1 1656   0.854   2.569   5.635  0.6869  1.8128 -3.1502
  124GLN    HB2 1657   1.026   2.567   5.604  2.1267 -2.0698  0.0744
  124GLN     CG 1658   0.951   2.401   5.728 -0.1821  0.3731  0.0535
  124GLN    HG1 1659   1.022   2.326   5.693  0.0688  0.0643  1.1841
  124GLN    HG2 1660   0.988   2.446   5.819  1.9384 -1.2139  0.0386
  124GLN     CD 1661   0.820   2.330   5.763 -0.1815  0.0960 -0.4813
  124GLN    OE1 1662   0.711   2.384   5.746 -0.2319  0.0894 -0.1844
  124GLN    NE2 1663   0.814   2.213   5.826 -0.1047  0.3329 -0.0237
  124GLN   HE21 1664   0.897   2.160   5.848 -0.8061 -1.4228 -1.3170
  124GLN   HE22 1665   0.728   2.161   5.840 -0.8041  0.9306 -1.8139
  124GLN      C 1666   0.895   2.557   5.365 -0.2507 -0.0515  0.4616
  124GLN      O 1667   0.990   2.594   5.296 -0.4625  0.2506  0.3275
  125PRO      N 1668   0.773   2.602   5.335 -0.0846 -0.4119 -0.8321
  125PRO     CD 1669   0.749   2.715   5.247 -0.0168  0.4285  0.2077
  125PRO    HD1 1670   0.802   2.706   5.152  1.6358  0.6703  1.0551
  125PRO    HD2 1671   0.780   2.803   5.303 -3.0193  1.0051  1.0965
  125PRO     CG 1672   0.597   2.724   5.239 -0.0397  0.0324  0.1731
  125PRO    HG1 1673   0.563   2.676   5.148 -0.0511  1.6013 -0.6684
  125PRO    HG2 1674   0.564   2.828   5.235  0.1346  0.2611  2.7443
  125PRO     CB 1675   0.538   2.657   5.363 -0.3253  0.1034  0.0750
  125PRO    HB1 1676   0.537   2.727   5.447  1.4669  2.6381 -1.8598
  125PRO    HB2 1677   0.442   2.611   5.341  1.6066 -3.7335 -1.2936
  125PRO     CA 1678   0.647   2.552   5.387 -0.1507  0.1697 -0.4259
  125PRO     HA 1679   0.659   2.536   5.494  0.0664  2.1571 -0.1168
  125PRO      C 1680   0.609   2.413   5.337  0.4141 -0.2785  0.3817
  125PRO      O 1681   0.638   2.369   5.226  0.8017  0.2486  0.2652
  126GLN      N 1682   0.540   2.333   5.418  0.2498 -0.8486 -0.3128
  126GLN      H 1683   0.523   2.368   5.511  0.7687  0.8705 -0.8217
  126GLN     CA 1684   0.484   2.203   5.388 -0.5461 -0.5341 -0.2373
  126GLN     HA 1685   0.449   2.200   5.285 -0.4983 -0.1805 -0.2648
  126GLN     CB 1686   0.598   2.101   5.384  0.0734  0.1219  0.2974
  126GLN    HB1 1687   0.662   2.116   5.298 -2.7844  0.3293 -1.9739
  126GLN    HB2 1688   0.538   2.015   5.354 -0.4374 -0.1059  1.8395
  126GLN     CG 1689   0.675   2.074   5.513  0.1896  0.5281  0.3151
  126GLN    HG1 1690   0.720   2.163   5.557  0.5928 -0.2572  1.5460
  126GLN    HG2 1691   0.609   2.027   5.586 -1.6233  0.9300 -1.0092
  126GLN     CD 1692   0.792   1.979   5.489 -0.2338  0.0430  0.1430
  126GLN    OE1 1693   0.797   1.907   5.389 -0.5897 -0.1701  0.2781
  126GLN    NE2 1694   0.895   1.973   5.573 -0.3896  0.4706  0.3709
  126GLN   HE21 1695   0.973   1.911   5.555 -0.1441  0.8101  0.2513
  126GLN   HE22 1696   0.907   2.032   5.654  1.1893 -0.1654  0.6491
  126GLN      C 1697   0.379   2.159   5.489  0.3009 -0.7065  0.5936
  126GLN      O 1698   0.394   2.171   5.610  0.4923  0.4958  0.4612
  127SER      N 1699   0.263   2.111   5.441  0.3236 -0.0053 -0.1818
  127SER      H 1700   0.244   2.111   5.342  1.5965 -1.8915 -0.4836
  127SER     CA 1701   0.170   2.025   5.511  0.1599  0.0317 -0.3528
  127SER     HA 1702   0.133   2.082   5.595  0.6126  2.8403 -1.9184
  127SER     CB 1703   0.051   1.998   5.420 -0.0446 -0.4309  0.0456
  127SER    HB1 1704  11.646   1.948   5.465 -2.0656  1.3660 -1.5252
  127SER    HB2 1705   0.079   1.937   5.334 -2.6082 -2.0051  0.2308
  127SER     OG 1706   0.004   2.126   5.381 -0.4754 -0.3548  0.8013
  127SER     HG 1707  11.590   2.123   5.365 -0.9710  0.1259  3.2566
  127SER      C 1708   0.229   1.891   5.555 -0.2601  0.0757  0.3454
  127SER      O 1709   0.344   1.859   5.525 -0.2757  0.5509 -0.2467
  128GLY      N 1710   0.162   1.814   5.641 -0.3442  0.1122  0.3131
  128GLY      H 1711   0.078   1.852   5.682  0.3663  1.0430  0.9460
  128GLY     CA 1712   0.218   1.692   5.696 -0.2203  0.2320  0.4508
  128GLY    HA1 1713   0.321   1.703   5.731  0.2830 -0.9346 -0.5587
  128GLY    HA2 1714   0.154   1.661   5.778 -0.5686 -0.3577 -0.0349
  128GLY      C 1715   0.204   1.579   5.595  0.6609  0.6992 -0.2095
  128GLY      O 1716   0.104   1.566   5.525  0.6792 -0.3412 -0.0477
  129SER      N 1717   0.297   1.483   5.592 -0.2695 -0.2509  0.6431
  129SER      H 1718   0.376   1.496   5.654  0.8989 -1.5711 -0.5082
  129SER     CA 1719   0.296   1.350   5.537  0.3862  0.0795 -0.1874
  129SER     HA 1720   0.294   1.348   5.428 -1.2193 -1.0102 -0.1667
  129SER     CB 1721   0.427   1.289   5.588  0.2545 -0.1863 -0.1646
  129SER    HB1 1722   0.423   1.283   5.697 -0.2379 -0.7300 -0.2068
  129SER    HB2 1723   0.431   1.189   5.545  2.0438 -0.2793  0.1554
  129SER     OG 1724   0.533   1.369   5.541 -0.1252  0.4064 -0.0290
  129SER     HG 1725   0.619   1.333   5.564 -0.6102 -0.3841  0.6086
  129SER      C 1726   0.176   1.266   5.578  0.6143 -0.0463  0.2263
  129SER      O 1727   0.121   1.284   5.686 -0.2140 -0.4560 -0.1226
  130TYR      N 1728   0.136   1.162   5.504 -0.2188  0.3192  0.1602
  130TYR      H 1729   0.181   1.151   5.414  0.7642 -2.3961  0.8970
  130TYR     CA 1730   0.041   1.061   5.546  0.4112 -0.0757  0.6300
  130TYR     HA 1731   0.048   1.044   5.654 -2.1289 -1.6056  0.6224
  130TYR     CB 1732  11.582   1.107   5.508  0.6674 -0.0717 -0.3109
  130TYR    HB1 1733  11.546   1.175   5.585 -1.0465 -1.1830 -0.0696
  130TYR    HB2 1734  11.512   1.024   5.521  0.2917 -0.0743 -2.0881
  130TYR     CG 1735  11.571   1.167   5.370  0.2234  0.1616 -0.1770
  130TYR    CD1 1736  11.561   1.092   5.252 -0.6908 -0.1120  0.0734
  130TYR    HD1 1737  11.564   0.984   5.266 -1.1120  0.0514  1.6676
  130TYR    CE1 1738  11.542   1.147   5.125  0.0687  0.6806  0.2992
  130TYR    HE1 1739  11.526   1.084   5.039 -3.3982  2.0499 -0.2049
  130TYR     CZ 1740  11.532   1.287   5.118 -0.1271  0.6585  0.1415
  130TYR     OH 1741  11.529   1.351   4.997  0.0158  0.2252 -0.0909
  130TYR     HH 1742  11.548   1.272   4.947 -1.4607 -1.4465  1.7702
  130TYR    CE2 1743  11.548   1.370   5.231  0.4511  0.0648  0.4958
  130TYR    HE2 1744  11.540   1.477   5.232 -0.9363 -0.0237  0.9833
  130TYR    CD2 1745  11.570   1.306   5.354 -0.2799  0.2653  0.7339
  130TYR    HD2 1746  11.593   1.371   5.438 -1.9392  5.1939 -2.2098
  130TYR      C 1747   0.069   0.925   5.484 -0.3092  0.0212  0.0967
  130TYR      O 1748   0.140   0.920   5.384  0.1816  0.6141  0.4146
  131SER      N 1749   0.008   0.821   5.542  0.1317 -0.2720  0.0397
  131SER      H 1750  11.621   0.843   5.614  0.5103 -0.5246  0.4803
  131SER     CA 1751   0.011   0.693   5.475 -0.2803 -0.5309  0.5082
  131SER     HA 1752   0.115   0.683   5.442 -0.9455  1.4934 -2.6347
  131SER     CB 1753  11.657   0.570   5.559 -0.5506 -0.5497  0.3711
  131SER    HB1 1754  11.557   0.581   5.601  0.1858  0.1811  2.0323
  131SER    HB2 1755  11.654   0.479   5.500  1.2472 -1.8328  2.0914
  131SER     OG 1756   0.071   0.551   5.663 -0.2216  0.9046  0.3626
  131SER     HG 1757   0.039   0.470   5.704  1.9954 -0.8048 -1.0915
  131SER      C 1758  11.598   0.678   5.356 -0.1237 -0.4934  0.3807
  131SER      O 1759  11.485   0.725   5.365 -0.0471 -0.3327  0.5138
  132GLN      N 1760  11.654   0.614   5.252  0.1908 -0.5007  0.5519
  132GLN      H 1761   0.068   0.580   5.260  0.9541  1.7861  2.6407
  132GLN     CA 1762  11.584   0.597   5.126  0.2459 -0.3448  0.5012
  132GLN     HA 1763  11.477   0.601   5.147  0.2052  0.6288  0.1796
  132GLN     CB 1764  11.601   0.710   5.025 -0.0510 -0.6115  0.1481
  132GLN    HB1 1765  11.543   0.797   5.056 -1.4902 -1.0018 -1.3564
  132GLN    HB2 1766  11.552   0.683   4.932 -0.1546  0.3723 -0.0990
  132GLN     CG 1767   0.067   0.749   5.007 -0.2266  0.1996  0.4029
  132GLN    HG1 1768   0.115   0.764   5.104  1.5473  0.2766 -0.4299
  132GLN    HG2 1769   0.126   0.667   4.966  1.2315  0.5895  1.5979
  132GLN     CD 1770   0.088   0.872   4.920  0.2202 -0.1941 -0.0526
  132GLN    OE1 1771   0.014   0.909   4.830 -0.2711 -0.1960  0.3470
  132GLN    NE2 1772   0.193   0.949   4.949 -0.4194  0.7076 -0.0776
  132GLN   HE21 1773   0.232   1.021   4.890  3.8151 -0.3638  1.0180
  132GLN   HE22 1774   0.251   0.934   5.031 -0.0216 -0.6057 -0.5645
  132GLN      C 1775  11.621   0.464   5.064 -0.3756 -0.5644  0.5931
  132GLN      O 1776   0.051   0.411   5.078 -0.1269 -0.1352  0.2916
  133GLN      N 1777  11.532   0.415   4.978 -0.2980  0.2537  0.0421
  133GLN      H 1778  11.443   0.461   4.973 -0.0162  0.7178 -1.0089
  133GLN     CA 1779  11.551   0.293   4.902  0.1976  0.2116  0.2324
  133GLN     HA 1780  11.557   0.207   4.969 -0.1781 -1.3126 -1.5861
  133GLN     CB 1781  11.430   0.268   4.813  0.3313 -0.5305  0.2492
  133GLN    HB1 1782  11.335   0.295   4.859 -1.0518 -1.7954 -1.7416
  133GLN    HB2 1783  11.440   0.330   4.724  2.1089  1.9372  2.0138
  133GLN     CG 1784  11.420   0.126   4.757  0.0930 -0.5266  0.2788
  133GLN    HG1 1785  11.431   0.059   4.843  1.9126  0.0811  0.5870
  133GLN    HG2 1786  11.510   0.112   4.698  1.3100  0.2833  1.8405
  133GLN     CD 1787  11.294   0.105   4.675  0.3133 -0.3022 -0.1225
  133GLN    OE1 1788  11.209   0.191   4.658 -0.2292 -0.6807  0.6202
  133GLN    NE2 1789  11.278  11.663   4.624  0.1648 -0.1394 -0.4663
  133GLN   HE21 1790  11.213  11.646   4.549  0.3162  0.2299 -0.6854
  133GLN   HE22 1791  11.345  11.589   4.642 -1.7910 -2.3691 -1.7453
  133GLN      C 1792  11.671   0.296   4.809 -0.3210  0.1256 -0.4447
  133GLN      O 1793  11.677   0.393   4.733 -0.2409  0.2783 -0.2429
  134PRO      N 1794   0.072   0.190   4.810 -0.2630  0.1705 -0.3400
  134PRO     CD 1795   0.082   0.088   4.913  0.2567  0.6242  0.0618
  134PRO    HD1 1796   0.089   0.133   5.012 -0.0698 -0.1681  0.4511
  134PRO    HD2 1797  11.674   0.026   4.904 -1.2551  2.8299 -1.5016
  134PRO     CG 1798   0.200  11.678   4.879  0.3007  0.4818  0.5945
  134PRO    HG1 1799   0.257  11.648   4.967 -0.2695  0.2142  0.8836
  134PRO    HG2 1800   0.168  11.589   4.825  0.0878  0.9547 -0.0717
  134PRO     CB 1801   0.288   0.094   4.800 -0.0996  0.0477 -0.3920
  134PRO    HB1 1802   0.345   0.154   4.870  0.0964  3.0973 -2.9687
  134PRO    HB2 1803   0.343   0.029   4.732 -0.4297  0.4669 -1.0700
  134PRO     CA 1804   0.192   0.189   4.729 -0.0934  0.2794 -0.0886
  134PRO     HA 1805   0.251   0.281   4.724  0.8563 -0.3470 -0.6462
  134PRO      C 1806   0.169   0.148   4.584 -0.2373  0.0012  0.0120
  134PRO      O 1807   0.059   0.112   4.543 -0.1434 -0.3392  0.0612
  135SER      N 1808   0.278   0.142   4.507 -0.3451 -0.3455 -0.1156
  135SER      H 1809   0.371   0.160   4.544 -0.3332 -1.0058  0.1885
  135SER     CA 1810   0.263   0.149   4.364 -0.1985 -0.0895 -0.1212
  135SER     HA 1811   0.165   0.104   4.348  0.0907 -1.0548  0.7157
  135SER     CB 1812   0.258   0.290   4.308 -0.3610 -0.1116 -0.1642
  135SER    HB1 1813   0.359   0.332   4.310 -0.7354  0.7857  1.3228
  135SER    HB2 1814   0.224   0.294   4.204  0.3402  0.7848 -0.3827
  135SER     OG 1815   0.182   0.373   4.393  0.0916 -0.1765  0.3110
  135SER     HG 1816   0.240   0.409   4.460  0.9614 -1.4155  0.2601
  135SER      C 1817   0.369   0.068   4.289 -0.3012 -0.6112  0.2935
  135SER      O 1818   0.461   0.013   4.349  0.1124 -0.3963 -0.1397
  136TYR      N 1819   0.336   0.050   4.161  0.2500  0.0351  0.0521
  136TYR      H 1820   0.270   0.117   4.124 -0.1355 -0.7434 -0.7273
  136TYR     CA 1821   0.412  11.647   4.070  0.0347 -0.1832  0.0688
  136TYR     HA 1822   0.450  11.564   4.129  2.0857 -0.0231 -0.9403
  136TYR     CB 1823   0.319  11.585   3.966  0.5373 -0.5408 -0.1706
  136TYR    HB1 1824   0.383  11.555   3.884  0.5954  0.6773 -0.5903
  136TYR    HB2 1825   0.243  11.656   3.935 -0.3562 -1.9053 -1.2455
  136TYR     CG 1826   0.250  11.455   4.001  0.0172 -0.1270  0.3722
  136TYR    CD1 1827   0.111  11.448   3.989  0.0164  0.1447  0.2087
  136TYR    HD1 1828   0.062  11.539   3.958 -0.2319  0.4484  1.4343
  136TYR    CE1 1829   0.047  11.325   4.013  0.0302  0.1919  0.4939
  136TYR    HE1 1830  11.620  11.314   4.002  0.1039 -1.1306  1.0248
  136TYR     CZ 1831   0.117  11.206   4.037  0.1499  0.1579 -0.0135
  136TYR     OH 1832   0.051  11.087   4.047 -0.2392  0.4016  0.3219
  136TYR     HH 1833   0.096  11.004   4.063 -3.0361 -0.9731  1.7656
  136TYR    CE2 1834   0.257  11.213   4.048  0.1865 -0.3499 -0.1345
  136TYR    HE2 1835   0.310  11.120   4.066 -1.2274 -1.0770  0.3643
  136TYR    CD2 1836   0.319  11.336   4.026 -0.0027 -0.2737 -0.2422
  136TYR    HD2 1837   0.427  11.341   4.026  0.4764 -4.1918  3.5435
  136TYR      C 1838   0.528   0.036   4.000 -0.1765  0.0898 -0.0146
  136TYR      O 1839   0.514   0.130   3.922 -0.1633 -0.0835 -0.2232
  137GLY      N 1840   0.649  11.663   4.015 -0.1649 -0.0583 -0.6367
  137GLY      H 1841   0.656  11.585   4.079  0.2389  0.9548  0.5915
  137GLY     CA 1842   0.768   0.020   3.941 -0.0937 -0.2714 -0.6331
  137GLY    HA1 1843   0.747   0.038   3.835  2.5808 -3.0036 -1.7828
  137GLY    HA2 1844   0.808   0.112   3.982  5.0016 -2.2702 -0.4219
  137GLY      C 1845   0.896  11.618   3.949 -0.1837 -0.3784 -0.2683
  137GLY      O 1846   0.939  11.585   4.059  0.4379  0.6755 -0.1778
  138GLY      N 1847   0.966  11.605   3.836 -0.2796 -0.1752 -0.3519
  138GLY      H 1848   0.919  11.636   3.752 -1.7410  0.7207  0.7465
  138GLY     CA 1849   1.096  11.542   3.824  0.1006  0.5358  0.0198
  138GLY    HA1 1850   1.134  11.602   3.742  1.4936  1.2639  1.1395
  138GLY    HA2 1851   1.165  11.552   3.909 -0.2653  0.7845  0.2958
  138GLY      C 1852   1.096  11.401   3.768  0.2116  0.5664 -0.0564
  138GLY      O 1853   0.991  11.340   3.747  0.1811  0.8528 -0.7596
  139GLN      N 1854   1.214  11.341   3.755  0.3093  0.6758  0.3043
  139GLN      H 1855   1.299  11.394   3.760  2.8571 -2.5232 -3.2049
  139GLN     CA 1856   1.232  11.198   3.740  0.5146  0.7432 -0.1037
  139GLN     HA 1857   1.141  11.151   3.702  0.8649  0.9487 -1.2284
  139GLN     CB 1858   1.351  11.169   3.649  0.1732  0.3708 -0.4342
  139GLN    HB1 1859   1.370  11.062   3.661  0.1220  0.3696 -0.3602
  139GLN    HB2 1860   1.441  11.212   3.694 -1.1730  1.3184  1.4454
  139GLN     CG 1861   1.334  11.209   3.503 -0.4557  1.3988 -0.0861
  139GLN    HG1 1862   1.429  11.192   3.452 -0.9157  3.2159 -1.6697
  139GLN    HG2 1863   1.313  11.316   3.496 -2.1457  1.0515 -0.7569
  139GLN     CD 1864   1.224  11.143   3.422 -0.1045  0.0629  0.5108
  139GLN    OE1 1865   1.235  11.033   3.368 -0.0916  0.0599  0.5181
  139GLN    NE2 1866   1.111  11.212   3.402  0.1862  0.3281 -0.2126
  139GLN   HE21 1867   1.041  11.172   3.341  1.7281 -0.1573 -1.7550
  139GLN   HE22 1868   1.111  11.303   3.445  2.3410 -0.1214  0.9172
  139GLN      C 1869   1.265  11.133   3.874 -0.3648  0.2145 -0.1373
  139GLN      O 1870   1.287  11.200   3.974  0.2095  0.2200 -0.2632
  140GLN      N 1871   1.257  11.000   3.875  0.6723  0.1510  0.5183
  140GLN      H 1872   1.215  10.955   3.795  1.2116 -2.4762  1.5889
  140GLN     CA 1873   1.291  10.912   3.985 -0.1917 -0.2638  0.4651
  140GLN     HA 1874   1.288  10.959   4.084 -1.2370  0.7090 -0.0082
  140GLN     CB 1875   1.186  10.804   4.008 -0.2685 -0.3554 -0.3040
  140GLN    HB1 1876   1.181  10.760   3.909 -1.9058  0.5943 -0.6704
  140GLN    HB2 1877   1.228  10.742   4.087  0.0139 -0.3483 -0.4468
  140GLN     CG 1878   1.052  10.851   4.064 -0.0571 -0.0231 -0.0765
  140GLN    HG1 1879   1.007  10.918   3.991 -0.1120  0.2924  0.2441
  140GLN    HG2 1880   1.065  10.908   4.157  1.1499 -0.5387  0.0994
  140GLN     CD 1881   0.953  10.740   4.094  0.3159 -0.3139  0.0847
  140GLN    OE1 1882   0.955  10.687   4.205  0.1705  0.2759  0.3706
  140GLN    NE2 1883   0.862  10.705   4.003 -0.0479  0.0409  0.3107
  140GLN   HE21 1884   0.786  10.642   4.026  0.7776 -0.5992  1.4152
  140GLN   HE22 1885   0.864  10.742   3.909 -0.1455  0.6411  0.5432
  140GLN      C 1886   1.432  10.857   3.968 -0.0497  0.2944 -0.2037
  140GLN      O 1887   1.482  10.839   3.857 -0.0914 -0.1410 -0.1558
  141GLN      N 1888   1.499  10.805   4.071 -0.2848 -0.5567 -0.4724
  141GLN      H 1889   1.458  10.823   4.161  0.7278 -0.6080  0.0120
  141GLN     CA 1890   1.614  10.716   4.067  0.2331  0.1018 -0.4094
  141GLN     HA 1891   1.681  10.756   3.992  1.3421 -2.0519 -0.6324
  141GLN     CB 1892   1.674  10.695   4.206 -0.3881  0.1998 -0.1217
  141GLN    HB1 1893   1.743  10.611   4.202  0.5622  1.0145 -1.7804
  141GLN    HB2 1894   1.602  10.662   4.281 -2.9249  1.8943 -1.6508
  141GLN     CG 1895   1.744  10.818   4.263 -0.1325 -0.1553  0.3304
  141GLN    HG1 1896   1.807  10.860   4.184  0.8098 -1.5187  0.3174
  141GLN    HG2 1897   1.814  10.795   4.344 -1.2230 -0.5447  1.1778
  141GLN     CD 1898   1.650  10.922   4.321 -0.1940  0.0044 -0.0526
  141GLN    OE1 1899   1.530  10.901   4.340 -0.1994  0.4278  0.4247
  141GLN    NE2 1900   1.690  11.049   4.334 -0.9316  0.2417 -0.0665
  141GLN   HE21 1901   1.787  11.071   4.316 -1.0449  1.4450  0.6430
  141GLN   HE22 1902   1.621  11.116   4.367 -2.0698  0.1947 -2.1923
  141GLN      C 1903   1.584  10.577   4.012 -0.0820  0.1357 -0.3266
  141GLN      O 1904   1.477  10.525   4.045  0.3868 -0.6982 -0.1120
  142SER      N 1905   1.680  10.509   3.949  0.1296  0.1287  0.0035
  142SER      H 1906   1.767  10.558   3.931  0.1409 -0.1872 -0.8486
  142SER     CA 1907   1.686  10.380   3.885  0.5229  0.2389 -0.1836
  142SER     HA 1908   1.615  10.380   3.802  0.1102 -1.6794  0.1139
  142SER     CB 1909   1.829  10.349   3.840  0.7496  0.5084  0.3412
  142SER    HB1 1910   1.831  10.245   3.806 -1.1273  0.7965 -0.7692
  142SER    HB2 1911   1.897  10.350   3.925  0.7165 -0.1516  0.3818
  142SER     OG 1912   1.874  10.448   3.751  0.0939  0.4736 -0.0388
  142SER     HG 1913   1.946  10.406   3.702  1.7927  3.0617  0.0328
  142SER      C 1914   1.640  10.273   3.984  0.7819 -0.0719 -0.3950
  142SER      O 1915   1.670  10.282   4.102  0.1326 -0.4766 -0.1976
  143TYR      N 1916   1.574  10.165   3.943  0.0641  0.2449 -0.0881
  143TYR      H 1917   1.535  10.159   3.850  0.4712  0.3469 -0.2643
  143TYR     CA 1918   1.540  10.046   4.019  0.0643  0.0867 -0.3333
  143TYR     HA 1919   1.520  10.066   4.124  0.7809 -0.8331 -0.0078
  143TYR     CB 1920   1.412   9.986   3.962 -0.0956  0.2295 -0.1278
  143TYR    HB1 1921   1.431   9.961   3.857  0.0999  0.6777 -0.2036
  143TYR    HB2 1922   1.374   9.896   4.011 -3.3268  1.0415 -0.8855
  143TYR     CG 1923   1.294  10.079   3.980 -0.4484 -0.1923 -0.2516
  143TYR    CD1 1924   1.256  10.172   3.883 -0.0742  0.1203 -0.0999
  143TYR    HD1 1925   1.314  10.189   3.793  1.7516 -3.2489  0.2892
  143TYR    CE1 1926   1.154  10.262   3.916 -0.1440 -0.0968  0.2784
  143TYR    HE1 1927   1.141  10.350   3.855  2.2827  2.5710  3.2212
  143TYR     CZ 1928   1.080  10.253   4.036  0.2837 -0.3068  0.5297
  143TYR     OH 1929   0.984  10.343   4.072  0.4130  0.1361 -0.2079
  143TYR     HH 1930   0.972  10.347   4.167  2.4064 -1.0670  0.1556
  143TYR    CE2 1931   1.107  10.147   4.125 -0.0631 -0.6306  0.2526
  143TYR    HE2 1932   1.043  10.129   4.210 -0.1381 -2.3797 -0.1427
  143TYR    CD2 1933   1.223  10.072   4.100  0.2453 -0.1324  0.1674
  143TYR    HD2 1934   1.243   9.997   4.175  0.6669  0.4799  0.6750
  143TYR      C 1935   1.653   9.944   4.021 -0.1138 -0.1047  0.2105
  143TYR      O 1936   1.726   9.921   3.925 -0.7745 -0.7062 -0.1611
  144GLY      N 1937   1.659   9.874   4.134 -0.4213 -0.0862  0.2391
  144GLY      H 1938   1.581   9.880   4.199 -1.8040 -2.8003 -0.9730
  144GLY     CA 1939   1.741   9.756   4.154 -0.4265 -0.1741 -0.2390
  144GLY    HA1 1940   1.733   9.724   4.258 -1.4766 -0.0726 -0.2820
  144GLY    HA2 1941   1.843   9.793   4.149 -0.6958  0.4307 -1.3925
  144GLY      C 1942   1.730   9.635   4.063 -0.0725 -0.1121 -0.3641
  144GLY      O 1943   1.618   9.602   4.025 -0.1319 -0.5789  0.2104
  145GLN      N 1944   1.842   9.570   4.031 -0.0849 -0.3555  0.0789
  145GLN      H 1945   1.933   9.595   4.069 -1.1277  1.2047  1.6802
  145GLN     CA 1946   1.848   9.469   3.928  0.2473 -0.2797  0.0210
  145GLN     HA 1947   1.799   9.505   3.837 -0.8716 -0.3100  0.5973
  145GLN     CB 1948   1.991   9.447   3.879  0.2395 -0.3043  0.0099
  145GLN    HB1 1949   2.051   9.402   3.957  1.6760  1.6504  0.1071
  145GLN    HB2 1950   1.997   9.374   3.798 -0.8450 -0.4024  0.0101
  145GLN     CG 1951   2.066   9.563   3.813  0.2769  0.0758  0.7162
  145GLN    HG1 1952   2.076   9.645   3.885 -0.2660  0.5008  0.3117
  145GLN    HG2 1953   2.016   9.595   3.722 -0.8825 -0.0116  1.3004
  145GLN     CD 1954   2.205   9.519   3.771  0.2865  0.0542  0.7693
  145GLN    OE1 1955   2.278   9.446   3.838  0.1836 -0.6423  0.1399
  145GLN    NE2 1956   2.262   9.579   3.666 -0.4140 -0.1239  0.2758
  145GLN   HE21 1957   2.360   9.562   3.651 -0.6471 -0.5344 -0.8838
  145GLN   HE22 1958   2.209   9.650   3.617 -2.2377 -1.1307  0.7127
  145GLN      C 1959   1.777   9.338   3.959  0.6057 -0.5426 -0.2543
  145GLN      O 1960   1.811   9.268   4.054 -0.1364 -0.1477  0.3177
  146GLN      N 1961   1.660   9.328   3.896  0.1427 -0.0249  0.5000
  146GLN      H 1962   1.632   9.404   3.835 -0.1469  0.6993  1.5126
  146GLN     CA 1963   1.552   9.239   3.935  0.3212 -0.3283  0.3019
  146GLN     HA 1964   1.463   9.275   3.883  1.8616  1.2540 -1.4204
  146GLN     CB 1965   1.571   9.095   3.886  0.5220 -0.2180  0.0466
  146GLN    HB1 1966   1.485   9.034   3.912 -1.7226  2.2245 -1.1196
  146GLN    HB2 1967   1.666   9.059   3.927  0.3578  1.9602  2.6488
  146GLN     CG 1968   1.581   9.077   3.735  0.6079 -0.0402  0.0307
  146GLN    HG1 1969   1.680   9.109   3.701  1.5022 -2.0299  0.6259
  146GLN    HG2 1970   1.499   9.139   3.699 -1.9769 -1.1786  3.3953
  146GLN     CD 1971   1.573   8.934   3.684 -0.0404  0.0525 -0.1282
  146GLN    OE1 1972   1.536   8.845   3.760 -0.2416  0.4319  0.2229
  146GLN    NE2 1973   1.588   8.909   3.553  0.1102  0.4305 -0.1846
  146GLN   HE21 1974   1.624   8.982   3.494 -0.3581  1.5740  0.8923
  146GLN   HE22 1975   1.553   8.818   3.526  2.2307 -0.2855 -0.7342
  146GLN      C 1976   1.513   9.245   4.081  0.3920 -0.0641  0.3111
  146GLN      O 1977   1.507   9.148   4.157 -0.1373  0.3431  0.7954
  147GLN      N 1978   1.503   9.364   4.140  0.4996  0.1907 -0.1827
  147GLN      H 1979   1.528   9.448   4.091 -0.4361  1.5388  1.5121
  147GLN     CA 1980   1.490   9.381   4.284 -0.1938 -0.6991 -0.1319
  147GLN     HA 1981   1.443   9.299   4.338  1.6805 -1.3435  0.6083
  147GLN     CB 1982   1.631   9.407   4.336 -0.2825 -0.3546 -0.0629
  147GLN    HB1 1983   1.693   9.451   4.258  0.0425 -1.4396 -0.4391
  147GLN    HB2 1984   1.630   9.473   4.423  1.6084  0.7478 -0.8199
  147GLN     CG 1985   1.706   9.281   4.379  0.1164 -0.0456  0.1574
  147GLN    HG1 1986   1.660   9.228   4.462  3.7158  0.1966  2.4917
  147GLN    HG2 1987   1.717   9.218   4.291 -0.7712  0.2093 -0.1544
  147GLN     CD 1988   1.844   9.311   4.435  0.0121  0.9293 -0.0880
  147GLN    OE1 1989   1.875   9.305   4.554  0.6695 -0.5299 -0.3149
  147GLN    NE2 1990   1.936   9.341   4.344  0.1210  0.1270 -0.2442
  147GLN   HE21 1991   2.021   9.381   4.380  1.9688 -2.1080 -1.7719
  147GLN   HE22 1992   1.908   9.345   4.247 -0.8321 -0.0307  0.0118
  147GLN      C 1993   1.399   9.495   4.326 -0.2026 -0.6617 -0.2490
  147GLN      O 1994   1.395   9.602   4.265 -0.9490 -0.2821  0.4374
  148SER      N 1995   1.325   9.469   4.434  0.2461 -0.4340  0.1165
  148SER      H 1996   1.338   9.377   4.474 -0.3341 -1.4187 -1.8092
  148SER     CA 1997   1.240   9.567   4.498  0.4436  0.0541 -0.3634
  148SER     HA 1998   1.293   9.662   4.506  2.8084 -1.1775 -0.4023
  148SER     CB 1999   1.214   9.528   4.643  0.1220  0.2440 -0.3697
  148SER    HB1 2000   1.180   9.425   4.648 -0.1187  0.2203 -1.9403
  148SER    HB2 2001   1.135   9.591   4.686 -0.2553 -1.2741  1.2897
  148SER     OG 2002   1.335   9.543   4.714 -0.1364  0.1576  0.0948
  148SER     HG 2003   1.323   9.512   4.804  4.2996 -1.4132  0.3970
  148SER      C 2004   1.117   9.592   4.413  0.3653  0.2939 -0.1807
  148SER      O 2005   1.052   9.502   4.360  0.0200  0.1717  0.4457
  149TYR      N 2006   1.065   9.715   4.403 -0.3040  0.0192 -0.1417
  149TYR      H 2007   1.114   9.792   4.446 -1.7020  1.5208 -1.1219
  149TYR     CA 2008   0.949   9.757   4.327  0.0120  0.8582 -0.1718
  149TYR     HA 2009   0.872   9.684   4.352 -1.7639  2.2737 -1.2705
  149TYR     CB 2010   0.907   9.895   4.376 -0.2280  0.5761  0.4269
  149TYR    HB1 2011   0.995   9.957   4.392  1.0412 -1.3436  1.2572
  149TYR    HB2 2012   0.841   9.918   4.292  0.4984 -1.8347 -0.8923
  149TYR     CG 2013   0.819   9.888   4.498 -0.0240 -0.3589  0.5294
  149TYR    CD1 2014   0.871   9.881   4.628  0.1880  0.5961  0.5039
  149TYR    HD1 2015   0.977   9.871   4.644 -0.0819 -1.1627  1.4886
  149TYR    CE1 2016   0.785   9.870   4.738  0.1343  0.6342  0.4657
  149TYR    HE1 2017   0.822   9.848   4.837  2.3241  0.6144 -0.3162
  149TYR     CZ 2018   0.646   9.889   4.724  0.0352 -0.3018  0.0771
  149TYR     OH 2019   0.559   9.882   4.829 -0.0055  0.1217  0.0740
  149TYR     HH 2020   0.602   9.880   4.914  0.3114  0.7976 -0.0625
  149TYR    CE2 2021   0.593   9.902   4.594  0.1915  0.3147  0.0688
  149TYR    HE2 2022   0.487   9.909   4.571  0.4194  0.7399 -0.9093
  149TYR    CD2 2023   0.682   9.916   4.487  0.1088  0.0816 -0.0321
  149TYR    HD2 2024   0.636   9.926   4.390 -2.2447 -0.9027  0.8996
  149TYR      C 2025   0.967   9.759   4.176 -0.1766 -0.8212 -0.2366
  149TYR      O 2026   1.077   9.749   4.120 -0.1636 -0.6068 -0.2483
  150ASN      N 2027   0.858   9.777   4.102 -0.0921  0.0030 -0.1631
  150ASN      H 2028   0.770   9.791   4.148 -0.0043 -1.2119  0.4005
  150ASN     CA 2029   0.844   9.774   3.958  0.2102  0.0836 -0.1950
  150ASN     HA 2030   0.916   9.699   3.922  0.1573 -0.6604  1.2013
  150ASN     CB 2031   0.708   9.710   3.930  0.0584  0.3909 -0.1560
  150ASN    HB1 2032   0.691   9.613   3.976  0.0183  0.1490 -0.6660
  150ASN    HB2 2033   0.629   9.779   3.959 -0.5894 -0.4230  0.0032
  150ASN     CG 2034   0.691   9.687   3.780 -0.0450  0.3457 -0.1376
  150ASN    OD1 2035   0.780   9.674   3.696 -0.2158  0.1646 -0.2900
  150ASN    ND2 2036   0.566   9.698   3.736  0.0873  0.7310 -0.4261
  150ASN   HD21 2037   0.488   9.732   3.790  0.3351 -1.5967  1.5640
  150ASN   HD22 2038   0.551   9.682   3.637 -2.4158 -2.1420  0.2522
  150ASN      C 2039   0.869   9.910   3.894 -0.0714  0.1860 -0.0837
  150ASN      O 2040   0.814  10.008   3.944 -0.2151 -0.0595  0.2440
  151PRO      N 2041   0.939   9.913   3.781  0.0137 -0.5322 -0.0517
  151PRO     CD 2042   1.038   9.816   3.735  0.1592 -0.1781 -0.4889
  151PRO    HD1 2043   1.082   9.756   3.814  0.9553 -1.1833 -1.6617
  151PRO    HD2 2044   0.990   9.752   3.660 -1.1838 -1.4865  1.4023
  151PRO     CG 2045   1.146   9.906   3.676  0.4295 -0.3206 -0.2086
  151PRO    HG1 2046   1.210   9.847   3.610  0.3315 -0.2378 -0.3762
  151PRO    HG2 2047   1.201   9.955   3.757  0.4976  0.1567 -0.5424
  151PRO     CB 2048   1.073  10.022   3.609  0.4713 -0.3193 -0.2508
  151PRO    HB1 2049   1.043   9.995   3.508  0.3300 -0.9840 -0.0337
  151PRO    HB2 2050   1.142  10.107   3.606  3.3434 -2.4983 -0.4686
  151PRO     CA 2051   0.951  10.032   3.700  0.3638 -0.7613 -0.3443
  151PRO     HA 2052   0.964  10.119   3.764 -1.9640 -0.0833 -0.7132
  151PRO      C 2053   0.822  10.052   3.621  0.0646 -0.1233  0.2886
  151PRO      O 2054   0.743   9.960   3.602 -0.0733  0.0731 -0.0859
  152PRO      N 2055   0.792  10.174   3.579 -0.2744 -0.0416  0.7662
  152PRO     CD 2056   0.877  10.290   3.594 -0.4668  0.2856 -0.5411
  152PRO    HD1 2057   0.953  10.284   3.516  0.6446  2.3941  0.2701
  152PRO    HD2 2058   0.908  10.296   3.698 -0.5750 -1.6172 -0.3791
  152PRO     CG 2059   0.789  10.411   3.564 -0.3042  0.5134 -0.1097
  152PRO    HG1 2060   0.846  10.489   3.513  0.0575 -0.5268 -1.3668
  152PRO    HG2 2061   0.728  10.439   3.650  0.8673  0.5519  0.7346
  152PRO     CB 2062   0.685  10.358   3.466 -0.1432 -0.3085  0.1591
  152PRO    HB1 2063   0.593  10.416   3.457 -0.4743 -0.9269 -0.5163
  152PRO    HB2 2064   0.736  10.351   3.370  2.5724 -1.3966  1.5536
  152PRO     CA 2065   0.664  10.220   3.528 -0.1788 -0.2073  0.3707
  152PRO     HA 2066   0.617  10.243   3.624  1.3920  2.1746  0.6588
  152PRO      C 2067   0.579  10.126   3.445 -0.1030 -0.5124  0.6355
  152PRO      O 2068   0.624  10.042   3.367  0.2164  0.2913 -0.0691
  153GLN      N 2069   0.448  10.144   3.465 -0.2256  0.0549 -0.5712
  153GLN      H 2070   0.420  10.210   3.536  0.0404  1.6164 -1.8736
  153GLN     CA 2071   0.339  10.074   3.399 -0.4765 -0.0605 -0.0372
  153GLN     HA 2072   0.365  10.021   3.307 -1.5245 -2.0005  0.7217
  153GLN     CB 2073   0.284   9.968   3.494  0.3269  0.0486  0.5647
  153GLN    HB1 2074   0.355   9.887   3.508 -0.2991 -0.8956 -1.3965
  153GLN    HB2 2075   0.204   9.916   3.442  1.4149 -1.3043  0.1942
  153GLN     CG 2076   0.227  10.025   3.624  0.1137 -0.0146  0.4984
  153GLN    HG1 2077   0.310  10.048   3.691  0.4892 -1.0334  0.4111
  153GLN    HG2 2078   0.178  10.119   3.598  2.2257  1.0497  0.1468
  153GLN     CD 2079   0.132   9.935   3.703 -0.5864  0.3524  0.0884
  153GLN    OE1 2080   0.121   9.815   3.677 -0.2834  0.4359 -0.4545
  153GLN    NE2 2081   0.069   9.987   3.808 -0.7441 -0.1509  0.2459
  153GLN   HE21 2082   0.003   9.922   3.847 -0.7050 -0.4853 -0.2488
  153GLN   HE22 2083   0.086  10.077   3.852 -0.0240 -0.9173  1.6010
  153GLN      C 2084   0.236  10.178   3.361  0.4599  0.4920 -1.1115
  153GLN      O 2085   0.227  10.285   3.421 -0.3610 -0.0571 -0.2304
  154GLY      N 2086   0.156  10.147   3.258 -0.3317 -0.0660 -0.3373
  154GLY      H 2087   0.163  10.054   3.221 -1.8485 -0.5709  0.5604
  154GLY     CA 2088   0.056  10.233   3.197  0.1260  0.4949 -0.3129
  154GLY    HA1 2089  11.635  10.216   3.235 -0.4816  1.0995 -1.6103
  154GLY    HA2 2090   0.041  10.202   3.094  0.3447 -1.2061  0.1232
  154GLY      C 2091   0.083  10.382   3.189 -0.2389  0.5423 -0.7089
  154GLY      O 2092   0.189  10.427   3.147  0.1115  0.0266 -0.3818
  155TYR      N 2093  11.664  10.465   3.222 -0.3273  0.2318 -0.1797
  155TYR      H 2094  11.587  10.424   3.272  0.5132  0.4583  1.3802
  155TYR     CA 2095  11.673  10.610   3.221  0.0179  0.2113 -0.4385
  155TYR     HA 2096   0.029  10.646   3.125 -1.6372 -0.3804 -1.3391
  155TYR     CB 2097  11.543  10.683   3.256  0.0185 -0.1304  0.2951
  155TYR    HB1 2098  11.569  10.784   3.288  0.8239 -0.6257  1.2366
  155TYR    HB2 2099  11.490  10.627   3.333  1.0350  0.3814  1.4057
  155TYR     CG 2100  11.446  10.690   3.140 -0.1087 -0.2419  0.3943
  155TYR    CD1 2101  11.331  10.611   3.145 -0.0691 -0.3098  0.2012
  155TYR    HD1 2102  11.312  10.538   3.222  0.5795 -2.0346 -1.1851
  155TYR    CE1 2103  11.238  10.623   3.041  0.0480  0.1980  0.1505
  155TYR    HE1 2104  11.150  10.560   3.042 -1.0670  1.6915 -0.4902
  155TYR     CZ 2105  11.257  10.715   2.937  0.3956  0.0739  0.1028
  155TYR     OH 2106  11.180  10.712   2.823 -0.2457 -0.7684  0.5486
  155TYR     HH 2107  11.238  10.754   2.759  1.7255 -3.0047  0.7017
  155TYR    CE2 2108  11.371  10.798   2.938  0.7557 -0.4154 -0.1778
  155TYR    HE2 2109  11.379  10.873   2.862 -2.6120  0.0120 -0.2524
  155TYR    CD2 2110  11.469  10.782   3.037  0.0314 -0.0321  0.6122
  155TYR    HD2 2111  11.559  10.841   3.027 -0.1584 -0.1273 -2.4881
  155TYR      C 2112   0.098  10.637   3.327 -0.0564  0.5855 -0.4595
  155TYR      O 2113   0.071  10.618   3.445  0.6768 -0.0330 -0.3886
  156GLY      N 2114   0.217  10.683   3.288  0.5281 -0.3824  0.1562
  156GLY      H 2115   0.233  10.699   3.189  1.0454 -1.0923  0.1118
  156GLY     CA 2116   0.322  10.729   3.376  0.0277  0.0652  0.5248
  156GLY    HA1 2117   0.409  10.725   3.310  1.4835 -2.6688  2.3759
  156GLY    HA2 2118   0.341  10.652   3.451 -1.0700  1.8544  2.7331
  156GLY      C 2119   0.312  10.866   3.442 -0.7112 -0.0310  0.6243
  156GLY      O 2120   0.236  10.951   3.397  0.0652  0.5604  0.3993
  157GLN      N 2121   0.392  10.885   3.547 -0.1313 -0.1755  0.2223
  157GLN      H 2122   0.459  10.816   3.579 -0.1328 -0.5569 -0.5757
  157GLN     CA 2123   0.370  11.004   3.627 -0.3538 -0.1433  0.1155
  157GLN     HA 2124   0.320  11.081   3.569 -0.6078 -1.1296 -1.0217
  157GLN     CB 2125   0.288  10.956   3.746 -0.6653 -0.1039 -0.0833
  157GLN    HB1 2126   0.288  11.028   3.828  0.8710  0.7372 -0.7884
  157GLN    HB2 2127   0.335  10.868   3.791  2.4051  1.6364  0.3774
  157GLN     CG 2128   0.146  10.913   3.712 -0.6236  0.0970 -0.5097
  157GLN    HG1 2129   0.140  10.831   3.641 -1.4166 -1.9342  1.7889
  157GLN    HG2 2130   0.102  10.873   3.804 -1.0556  3.5619  0.9514
  157GLN     CD 2131   0.051  11.024   3.667  0.1897  0.6966 -0.7561
  157GLN    OE1 2132   0.081  11.143   3.677  0.7457  0.5760 -0.9081
  157GLN    NE2 2133  11.615  10.988   3.613 -0.3318  0.7123  0.3239
  157GLN   HE21 2134  11.557  11.057   3.567 -0.8058 -0.6436 -1.1783
  157GLN   HE22 2135  11.595  10.890   3.607  0.0228  0.6646 -0.1506
  157GLN      C 2136   0.504  11.057   3.677 -0.8367  0.4249  0.8267
  157GLN      O 2137   0.599  10.984   3.703 -0.3812  0.4072 -0.7707
  158GLN      N 2138   0.513  11.190   3.688 -0.4709  0.4470  0.2872
  158GLN      H 2139   0.431  11.244   3.667 -0.4767 -0.7049 -3.3110
  158GLN     CA 2140   0.634  11.244   3.747 -0.1306 -0.0671  0.0693
  158GLN     HA 2141   0.722  11.214   3.690 -0.9694 -0.2559 -1.1795
  158GLN     CB 2142   0.635  11.396   3.748 -0.2045 -0.0675  0.0150
  158GLN    HB1 2143   0.729  11.431   3.791  0.3058 -2.7343  1.2488
  158GLN    HB2 2144   0.552  11.416   3.816 -0.4730 -0.8648 -0.0665
  158GLN     CG 2145   0.629  11.467   3.613 -0.9260  0.2045  0.1833
  158GLN    HG1 2146   0.534  11.448   3.564 -0.5877  2.0065 -1.2887
  158GLN    HG2 2147   0.715  11.422   3.563  0.0352  1.7810  0.3198
  158GLN     CD 2148   0.654  11.617   3.598 -0.0638  0.1356  0.8527
  158GLN    OE1 2149   0.768  11.660   3.616  0.1529 -0.0974  0.1064
  158GLN    NE2 2150   0.552   0.022   3.598 -0.2857 -0.1202 -0.0246
  158GLN   HE21 2151   0.465  11.664   3.565 -0.9613  1.0910  0.2812
  158GLN   HE22 2152   0.569   0.120   3.578 -0.4796 -0.2429 -0.8541
  158GLN      C 2153   0.665  11.194   3.887  0.0562  0.8234  0.3496
  158GLN      O 2154   0.575  11.135   3.947  0.5915 -0.1678  0.1877
  159ASN      N 2155   0.783  11.212   3.946  0.2998 -0.0819  0.1481
  159ASN      H 2156   0.855  11.268   3.903  0.8855  0.3039  1.5443
  159ASN     CA 2157   0.814  11.202   4.088 -0.3673 -0.5759  0.2632
  159ASN     HA 2158   0.779  11.102   4.113 -1.7515 -0.6507 -1.6736
  159ASN     CB 2159   0.966  11.212   4.099 -0.4042 -0.1345  0.3553
  159ASN    HB1 2160   1.007  11.156   4.015 -1.3441 -1.0050  0.4606
  159ASN    HB2 2161   1.015  11.307   4.078  1.4377 -0.8106  1.3829
  159ASN     CG 2162   1.022  11.167   4.233 -0.0816  0.3774  0.3960
  159ASN    OD1 2163   0.957  11.112   4.321 -0.0045 -0.3532  0.0111
  159ASN    ND2 2164   1.155  11.172   4.247 -0.0119  0.0453 -0.1032
  159ASN   HD21 2165   1.211  11.220   4.179 -1.4852 -0.3195 -1.6382
  159ASN   HD22 2166   1.199  11.130   4.328 -0.0613 -1.4929 -0.8335
  159ASN      C 2167   0.744  11.310   4.168  0.9168  0.6574 -0.2322
  159ASN      O 2168   0.688  11.404   4.112  0.2235  0.3253 -0.1076
  160GLN      N 2169   0.745  11.303   4.302 -0.4525 -0.0173 -0.2335
  160GLN      H 2170   0.787  11.224   4.350  0.4801  0.4761 -0.2109
  160GLN     CA 2171   0.710  11.417   4.384  0.3440  0.1506 -0.1124
  160GLN     HA 2172   0.614  11.459   4.352 -0.7700 -0.3452  2.3435
  160GLN     CB 2173   0.688  11.374   4.528  0.5566 -0.6388 -0.3108
  160GLN    HB1 2174   0.780  11.337   4.573 -0.3610 -2.5774  0.0901
  160GLN    HB2 2175   0.615  11.292   4.528 -0.4535  0.2125  0.8795
  160GLN     CG 2176   0.623  11.490   4.603  0.0855 -0.8225 -0.4308
  160GLN    HG1 2177   0.696  11.571   4.608  0.5453 -1.2398 -0.3237
  160GLN    HG2 2178   0.540  11.527   4.544 -0.7591 -2.3068 -0.2390
  160GLN     CD 2179   0.586  11.460   4.748  0.0198  0.2429 -0.2222
  160GLN    OE1 2180   0.667  11.482   4.838  0.1438 -0.1037 -0.2489
  160GLN    NE2 2181   0.461  11.420   4.773  0.2228 -0.2980 -0.0558
  160GLN   HE21 2182   0.446  11.399   4.870 -1.7401  0.3600 -0.1796
  160GLN   HE22 2183   0.396  11.400   4.699 -0.4117 -0.1921  0.4667
  160GLN      C 2184   0.804  11.535   4.369  0.4695  0.0849  0.1524
  160GLN      O 2185   0.925  11.522   4.389  0.4672  0.0808  0.1641
  161TYR      N 2186   0.745  11.653   4.345  0.0576  0.0242  0.8350
  161TYR      H 2187   0.645  11.660   4.336  0.0961  0.7555  0.9799
  161TYR     CA 2188   0.828   0.090   4.324 -0.3833  0.1633 -0.2072
  161TYR     HA 2189   0.907   0.060   4.256 -0.3984 -1.1554  0.3137
  161TYR     CB 2190   0.744   0.203   4.266 -0.6202  0.2013  0.2065
  161TYR    HB1 2191   0.660   0.222   4.333 -0.8702 -0.2572  0.0270
  161TYR    HB2 2192   0.708   0.184   4.165 -0.4395 -1.6458  0.4686
  161TYR     CG 2193   0.828   0.328   4.252 -0.8161  0.2687 -0.3884
  161TYR    CD1 2194   0.912   0.340   4.141 -0.1497  0.5050  0.1375
  161TYR    HD1 2195   0.906   0.265   4.064  2.0089 -1.0845  1.3977
  161TYR    CE1 2196   0.997   0.451   4.124  0.4209  0.1484  0.6058
  161TYR    HE1 2197   1.057   0.455   4.035 -1.6695  0.9449 -0.8549
  161TYR     CZ 2198   0.995   0.552   4.222 -0.0785  0.0868  0.6646
  161TYR     OH 2199   1.074   0.662   4.204 -0.0104 -0.0901 -0.1758
  161TYR     HH 2200   1.054   0.732   4.267 -1.5435  1.0070 -1.7822
  161TYR    CE2 2201   0.919   0.536   4.339 -0.3276  0.1035  0.5069
  161TYR    HE2 2202   0.924   0.609   4.418 -0.6732  1.5637 -0.7729
  161TYR    CD2 2203   0.834   0.425   4.353 -0.0036 -0.2078  0.0295
  161TYR    HD2 2204   0.767   0.412   4.436 -1.5532 -0.4964 -1.2105
  161TYR      C 2205   0.898   0.137   4.451 -0.1089  0.1630 -0.3578
  161TYR      O 2206   0.833   0.134   4.555 -0.2620 -0.1414 -0.4612
  162ASN      N 2207   1.026   0.175   4.446  0.1303 -0.5892 -0.0765
  162ASN      H 2208   1.074   0.159   4.359 -1.0942 -1.8767 -0.5740
  162ASN     CA 2209   1.104   0.202   4.564 -0.2157  0.2685 -0.0372
  162ASN     HA 2210   1.043   0.224   4.652  0.6236  0.6835  0.4543
  162ASN     CB 2211   1.174   0.070   4.596  0.4282  0.7464  0.5594
  162ASN    HB1 2212   1.109  11.663   4.590 -0.3702  1.4335 -1.8853
  162ASN    HB2 2213   1.243   0.046   4.515 -0.5869  1.0597 -0.4350
  162ASN     CG 2214   1.246   0.063   4.730  0.4963  0.2545  0.4996
  162ASN    OD1 2215   1.367   0.081   4.738  0.6257 -0.2166 -0.2987
  162ASN    ND2 2216   1.178   0.047   4.843 -0.0140 -0.1316  0.1398
  162ASN   HD21 2217   1.238   0.043   4.924  0.0793  1.3024  0.1642
  162ASN   HD22 2218   1.078   0.032   4.832  0.1202 -0.4647 -0.6898
  162ASN      C 2219   1.202   0.317   4.546  0.1553 -0.0744 -0.2147
  162ASN      O 2220   1.274   0.317   4.446 -0.2274  0.2857 -0.4901
  163SER      N 2221   1.209   0.412   4.640  0.0677 -0.1171 -0.1650
  163SER      H 2222   1.157   0.394   4.725  0.9078 -1.2151  0.1404
  163SER     CA 2223   1.295   0.528   4.641  0.0800 -0.1239 -0.3232
  163SER     HA 2224   1.393   0.502   4.602  1.0556 -1.0679  2.4630
  163SER     CB 2225   1.233   0.642   4.561 -0.2574 -0.1342 -0.0760
  163SER    HB1 2226   1.225   0.619   4.455 -0.8239  1.0891 -0.3150
  163SER    HB2 2227   1.300   0.727   4.573 -0.5093 -0.2417  2.9473
  163SER     OG 2228   1.110   0.688   4.613 -0.0022 -0.3316  0.7142
  163SER     HG 2229   1.105   0.647   4.700  0.0830 -1.8132  0.0499
  163SER      C 2230   1.314   0.577   4.784 -0.1087  0.1943 -0.4072
  163SER    OC1 2231   1.218   0.558   4.862 -0.0520 -0.3133 -0.4604
  163SER    OC2 2232   1.414   0.648   4.810 -0.4507  0.4556  0.2151
    1MET      N 2233   9.329   5.610  10.967 -0.0556  0.1857  0.4419
    1MET     H1 2234   9.373   5.697  10.941  0.6908 -1.0727 -3.0509
    1MET     H2 2235   9.354   5.596  11.064 -0.4380 -1.0601  0.3684
    1MET     H3 2236   9.374   5.539  10.911 -2.4899 -0.3284 -1.0690
    1MET     CA 2237   9.185   5.603  10.934 -0.0001  0.7238  0.0576
    1MET     HA 2238   9.125   5.680  10.983 -1.0651  0.3423 -0.6144
    1MET     CB 2239   9.162   5.614  10.784  0.1188  0.2688  0.0043
    1MET    HB1 2240   9.242   5.554  10.741 -0.5186  0.9040 -2.1933
    1MET    HB2 2241   9.064   5.573  10.761 -0.2050  2.2631 -2.6795
    1MET     CG 2242   9.170   5.754  10.724  0.4347  0.4717  0.5147
    1MET    HG1 2243   9.268   5.794  10.747  1.0841 -0.2248 -0.9056
    1MET    HG2 2244   9.159   5.739  10.617  0.2507  1.5100  0.3767
    1MET     SD 2245   9.046   5.867  10.792 -0.4162 -0.1405 -0.0022
    1MET     CE 2246   9.124   6.017  10.729 -0.6278 -0.0034  0.0600
    1MET    HE1 2247   9.223   5.993  10.688 -0.6120 -3.5449  1.8367
    1MET    HE2 2248   9.065   6.070  10.653  1.2373  3.0562  0.5639
    1MET    HE3 2249   9.140   6.086  10.812 -1.3086  0.6554 -0.3450
    1MET      C 2250   9.131   5.470  10.987  0.0670  0.3668 -0.7593
    1MET      O 2251   9.191   5.363  10.980 -0.4274  0.0360 -0.0201
    2ALA      N 2252   9.015   5.472  11.052  0.7086  0.3910  0.4179
    2ALA      H 2253   8.951   5.550  11.041 -0.0995 -0.5247 -2.2723
    2ALA     CA 2254   8.966   5.360  11.130 -0.5148  0.1123 -0.7078
    2ALA     HA 2255   9.046   5.323  11.194 -0.4490 -2.3304 -2.0556
    2ALA     CB 2256   8.845   5.390  11.218 -0.4561 -0.4662 -0.4242
    2ALA    HB1 2257   8.874   5.481  11.272  0.4414 -0.7591 -0.3915
    2ALA    HB2 2258   8.763   5.423  11.154 -0.1563  0.5294 -0.3187
    2ALA    HB3 2259   8.819   5.308  11.285 -0.7894 -0.3964 -0.4667
    2ALA      C 2260   8.922   5.242  11.044 -0.4043 -0.2151 -0.3170
    2ALA      O 2261   8.854   5.261  10.943 -0.5922  0.1302 -0.1276
    3SER      N 2262   8.947   5.117  11.084  0.0876 -0.0601 -0.1413
    3SER      H 2263   8.988   5.106  11.176 -2.0975 -0.3740  0.8516
    3SER     CA 2264   8.889   4.993  11.037  0.1118 -0.1885  0.1682
    3SER     HA 2265   8.846   5.013  10.939  2.1253  0.5316 -0.6222
    3SER     CB 2266   8.994   4.882  11.031  0.5362  0.2441 -0.5780
    3SER    HB1 2267   8.947   4.786  11.010  0.6951  0.1515 -0.5162
    3SER    HB2 2268   9.066   4.903  10.952  1.5786  2.0392  0.7626
    3SER     OG 2269   9.074   4.872  11.146 -0.4282  0.7592  0.1543
    3SER     HG 2270   9.129   4.793  11.140  0.8629  1.7354 -2.9676
    3SER      C 2271   8.783   4.948  11.137 -0.0010 -0.0566  0.1065
    3SER      O 2272   8.754   5.024  11.229 -0.2798  0.2435 -0.2216
    4ASN      N 2273   8.711   4.837  11.124 -0.3325  0.1565  0.1188
    4ASN      H 2274   8.716   4.788  11.036  0.6154  0.6558 -0.1155
    4ASN     CA 2275   8.642   4.768  11.231 -0.3691 -0.2089 -0.1380
    4ASN     HA 2276   8.654   4.817  11.328  1.0368 -0.4843 -0.1496
    4ASN     CB 2277   8.495   4.763  11.191 -0.2389 -0.2733 -0.6181
    4ASN    HB1 2278   8.484   4.723  11.091 -1.2057 -3.5206  0.6572
    4ASN    HB2 2279   8.464   4.867  11.179  1.1199  0.2449  0.0997
    4ASN     CG 2280   8.398   4.694  11.286  0.0989 -0.1261 -0.1623
    4ASN    OD1 2281   8.356   4.584  11.251 -0.7385  0.0281  0.3224
    4ASN    ND2 2282   8.360   4.751  11.401  0.1241 -0.4058 -0.0121
    4ASN   HD21 2283   8.378   4.849  11.419  0.5903 -0.8643  2.3930
    4ASN   HD22 2284   8.282   4.716  11.453  1.2604  2.6121  4.2723
    4ASN      C 2285   8.692   4.626  11.259  0.6989  0.2629  0.4381
    4ASN      O 2286   8.725   4.553  11.166  0.5261 -0.1141  0.6722
    5ASP      N 2287   8.693   4.589  11.387  0.1459 -0.2663  0.2956
    5ASP      H 2288   8.658   4.651  11.458 -3.1440 -0.9033 -0.6237
    5ASP     CA 2289   8.725   4.464  11.453  0.4847 -0.0518  0.5436
    5ASP     HA 2290   8.687   4.383  11.391  1.3738 -1.0014  1.1972
    5ASP     CB 2291   8.876   4.454  11.465  0.5539  0.2619 -0.0377
    5ASP    HB1 2292   8.917   4.496  11.373 -0.8266  0.9040 -0.3887
    5ASP    HB2 2293   8.909   4.511  11.553  0.1418 -0.0810  0.3440
    5ASP     CG 2294   8.941   4.317  11.459 -0.3197 -0.1603  0.0613
    5ASP    OD1 2295   8.882   4.219  11.409 -0.0839 -0.3677  0.1827
    5ASP    OD2 2296   9.055   4.311  11.509 -0.0506  0.6368 -0.4410
    5ASP      C 2297   8.653   4.456  11.587 -0.5878 -0.1237 -0.0295
    5ASP      O 2298   8.648   4.553  11.662 -0.4601  0.6306 -0.9810
    6TYR      N 2299   8.598   4.337  11.615 -0.2508 -0.2684  0.0225
    6TYR      H 2300   8.625   4.254  11.565  1.1462  0.1295  0.0715
    6TYR     CA 2301   8.528   4.308   0.059 -0.4457 -0.1336 -0.0549
    6TYR     HA 2302   8.577   4.358   0.142 -0.1030  0.5083 -0.6270
    6TYR     CB 2303   8.383   4.355   0.049 -0.5550 -0.4227  0.1470
    6TYR    HB1 2304   8.390   4.459   0.017  1.0014 -1.0617 -1.7941
    6TYR    HB2 2305   8.343   4.301  11.644  0.7252 -2.3519  0.7073
    6TYR     CG 2306   8.300   4.328   0.172 -0.4983 -0.2847  0.2160
    6TYR    CD1 2307   8.323   4.414   0.280 -0.1070  0.4162 -0.4165
    6TYR    HD1 2308   8.396   4.493   0.273  0.6783 -0.3269 -0.7670
    6TYR    CE1 2309   8.244   4.394   0.394  0.0550 -0.1364 -0.3988
    6TYR    HE1 2310   8.260   4.461   0.478  2.7078  0.2509 -1.1308
    6TYR     CZ 2311   8.154   4.286   0.402 -0.6231  0.4438 -0.0753
    6TYR     OH 2312   8.080   4.270   0.515  0.1106 -0.2437  0.3192
    6TYR     HH 2313   8.022   4.195   0.502  0.7815 -0.5729 -0.8522
    6TYR    CE2 2314   8.153   4.188   0.301  0.4238  0.5105 -0.1597
    6TYR    HE2 2315   8.088   4.102   0.306  2.1288 -0.7865  0.8366
    6TYR    CD2 2316   8.225   4.210   0.183 -0.3608 -0.4775 -0.8427
    6TYR    HD2 2317   8.221   4.139   0.102  0.7501 -0.7473 -0.6806
    6TYR      C 2318   8.539   4.161   0.096  0.3435 -0.0636  0.0136
    6TYR      O 2319   8.549   4.072   0.012 -0.8590 -0.1828 -0.0259
    7THR      N 2320   8.551   4.143   0.228 -0.0537  0.0593  0.0680
    7THR      H 2321   8.549   4.223   0.290 -0.0277  1.2674 -1.4270
    7THR     CA 2322   8.546   4.014   0.294  0.1451 -0.1017 -0.2268
    7THR     HA 2323   8.492   3.944   0.231 -0.1630  2.0128 -2.4672
    7THR     CB 2324   8.682   3.952   0.321  0.0391 -0.2212  0.0368
    7THR     HB 2325   8.678   3.865   0.387  1.2987  0.7223  1.4377
    7THR    CG2 2326   8.745   3.912   0.188  0.1348 -0.0219  0.0212
    7THR   HG21 2327   8.768   4.004   0.135 -1.0310 -0.0038 -0.4925
    7THR   HG22 2328   8.835   3.865   0.228 -0.4828  0.0950  1.6370
    7THR   HG23 2329   8.681   3.844   0.132 -1.6495  1.2428  0.4469
    7THR    OG1 2330   8.773   4.040   0.384 -0.1939 -0.2128  0.3651
    7THR    HG1 2331   8.796   4.109   0.322  1.1547  1.3994  2.5029
    7THR      C 2332   8.453   4.017   0.415  0.1590 -0.0075 -0.2188
    7THR      O 2333   8.459   4.108   0.497 -0.5423 -0.1280 -0.0286
    8GLN      N 2334   8.367   3.915   0.422 -0.4844  0.5098 -0.4717
    8GLN      H 2335   8.372   3.844   0.350  0.0342  0.8219 -0.7554
    8GLN     CA 2336   8.299   3.880   0.544  0.2031  0.1774 -0.1780
    8GLN     HA 2337   8.240   3.969   0.567 -1.0984 -0.7200  0.0849
    8GLN     CB 2338   8.207   3.763   0.513  0.1812 -0.0300  0.6265
    8GLN    HB1 2339   8.261   3.668   0.516 -0.1754 -0.1991  1.8643
    8GLN    HB2 2340   8.155   3.773   0.417  2.2339 -0.0916 -0.5522
    8GLN     CG 2341   8.109   3.733   0.626 -0.4812 -0.0941  0.0479
    8GLN    HG1 2342   8.160   3.682   0.708 -1.1660 -0.5076  0.2227
    8GLN    HG2 2343   8.062   3.827   0.657  1.3339  0.4485  1.3347
    8GLN     CD 2344   8.008   3.633   0.572 -0.2433 -0.5183  0.3837
    8GLN    OE1 2345   8.030   3.558   0.477 -0.0609  0.4537 -0.3646
    8GLN    NE2 2346   7.883   3.648   0.616 -0.4417 -0.0710 -0.3107
    8GLN   HE21 2347   7.813   3.579   0.596 -0.2471 -0.7240  1.0862
    8GLN   HE22 2348   7.864   3.715   0.690  2.0413  0.8656 -0.4085
    8GLN      C 2349   8.393   3.860   0.662 -0.1079 -0.3653 -0.0231
    8GLN      O 2350   8.508   3.822   0.643 -0.0132 -0.2216  0.2618
    9GLN      N 2351   8.352   3.913   0.778  0.0675 -0.2829  0.0004
    9GLN      H 2352   8.258   3.945   0.796  0.1255  1.4202 -2.3223
    9GLN     CA 2353   8.432   3.921   0.899  0.0665 -0.2455 -0.0024
    9GLN     HA 2354   8.499   3.836   0.902 -1.9269 -1.8906  2.7095
    9GLN     CB 2355   8.497   4.058   0.915  0.1155 -0.2428 -0.2285
    9GLN    HB1 2356   8.526   4.072   1.019 -1.0509  0.7039 -0.0067
    9GLN    HB2 2357   8.425   4.134   0.886  1.7142  0.9058 -1.3546
    9GLN     CG 2358   8.623   4.073   0.829  0.2673 -0.2592 -0.0119
    9GLN    HG1 2359   8.696   4.000   0.865 -0.5004 -0.5529  1.0088
    9GLN    HG2 2360   8.600   4.053   0.724  0.7226 -1.0503  0.0327
    9GLN     CD 2361   8.676   4.215   0.830 -0.1324 -0.1029 -0.5428
    9GLN    OE1 2362   8.787   4.245   0.876 -0.2943 -0.0241 -0.2017
    9GLN    NE2 2363   8.605   4.313   0.774  0.4004  0.2712 -0.5752
    9GLN   HE21 2364   8.646   4.405   0.774  3.2419 -0.8070  2.3323
    9GLN   HE22 2365   8.519   4.294   0.725  0.5500 -1.1541 -0.3309
    9GLN      C 2366   8.340   3.890   1.017  0.0166 -0.4700 -0.1000
    9GLN      O 2367   8.218   3.900   1.013 -0.0102 -0.9476 -0.5993
   10ALA      N 2368   8.405   3.849   1.126 -0.1041 -0.5266 -0.0494
   10ALA      H 2369   8.505   3.865   1.129 -0.1890 -0.1285  1.2265
   10ALA     CA 2370   8.340   3.804   1.247 -0.5274 -0.4165 -0.2329
   10ALA     HA 2371   8.266   3.727   1.225  2.2666 -3.3666 -0.1073
   10ALA     CB 2372   8.451   3.725   1.317 -0.0480  0.1111 -0.3861
   10ALA    HB1 2373   8.533   3.789   1.348  1.8837 -2.3541 -0.0888
   10ALA    HB2 2374   8.407   3.675   1.403  1.8726  0.2294  0.7156
   10ALA    HB3 2375   8.489   3.649   1.248  0.4687 -0.1960  0.2333
   10ALA      C 2376   8.286   3.915   1.337  0.0594 -0.3235  0.0128
   10ALA      O 2377   8.317   4.031   1.312 -0.0845 -0.1757  0.5237
   11THR      N 2378   8.203   3.883   1.437 -0.3719  0.1896 -0.1763
   11THR      H 2379   8.168   3.788   1.437  1.2024 -0.4263 -0.8523
   11THR     CA 2380   8.157   3.965   1.547  0.1341  0.0241  0.1619
   11THR     HA 2381   8.152   4.070   1.517  1.2114 -0.5261 -2.1845
   11THR     CB 2382   8.014   3.936   1.591  0.1595 -0.1585  0.1224
   11THR     HB 2383   7.964   3.916   1.496  1.6048  0.8544 -0.9103
   11THR    CG2 2384   8.001   3.816   1.684 -0.5263 -0.1130  0.0900
   11THR   HG21 2385   8.093   3.758   1.680  0.5421  1.5085  0.2874
   11THR   HG22 2386   7.917   3.758   1.648  0.5953 -0.3342 -2.3407
   11THR   HG23 2387   7.988   3.845   1.789 -1.5690  1.4100 -0.4256
   11THR    OG1 2388   7.952   4.051   1.643  0.0602 -0.0883 -0.1511
   11THR    HG1 2389   7.873   4.022   1.689  0.4549 -0.3322  0.3796
   11THR      C 2390   8.264   3.961   1.656 -0.1785 -0.5135  0.4516
   11THR      O 2391   8.350   3.874   1.669  0.3839 -0.0535 -0.1263
   12GLN      N 2392   8.249   4.056   1.749 -0.0215 -0.0364 -0.0052
   12GLN      H 2393   8.171   4.120   1.736  1.7514  2.1307 -0.4673
   12GLN     CA 2394   8.322   4.053   1.874  0.1024 -0.1931 -0.0798
   12GLN     HA 2395   8.428   4.032   1.861  0.4579  0.1824  1.9436
   12GLN     CB 2396   8.315   4.185   1.951  0.6070  0.0495 -0.4419
   12GLN    HB1 2397   8.384   4.174   2.035  1.2870 -1.2410 -1.1405
   12GLN    HB2 2398   8.218   4.218   1.986  1.0948  0.2176  0.8099
   12GLN     CG 2399   8.369   4.296   1.862 -0.1239  0.2148 -0.6866
   12GLN    HG1 2400   8.354   4.392   1.912 -1.0399  0.2231 -0.9561
   12GLN    HG2 2401   8.309   4.302   1.772 -2.7678  1.4883  1.0475
   12GLN     CD 2402   8.515   4.278   1.823 -0.0794 -0.3143 -0.2842
   12GLN    OE1 2403   8.541   4.241   1.709  0.3168  0.1627 -0.3583
   12GLN    NE2 2404   8.610   4.309   1.912  0.0509 -0.3855 -0.3968
   12GLN   HE21 2405   8.587   4.337   2.006 -1.1529 -4.5907  0.7428
   12GLN   HE22 2406   8.705   4.289   1.885 -0.1781  0.0731 -1.5986
   12GLN      C 2407   8.277   3.939   1.964 -0.0772 -0.4049 -0.4347
   12GLN      O 2408   8.159   3.906   1.966 -0.1733 -0.0290  0.5602
   13SER      N 2409   8.368   3.886   2.046  0.2600  0.0934 -0.4848
   13SER      H 2410   8.461   3.926   2.040 -0.9031  2.8611 -1.7902
   13SER     CA 2411   8.345   3.769   2.128  0.0683  0.1391 -0.4746
   13SER     HA 2412   8.295   3.688   2.074 -0.9271  0.4453 -0.0468
   13SER     CB 2413   8.478   3.726   2.188 -0.5522 -0.4936  0.4760
   13SER    HB1 2414   8.455   3.639   2.249  0.2217 -0.7357  0.4340
   13SER    HB2 2415   8.545   3.703   2.105  0.6723  2.2160  0.6063
   13SER     OG 2416   8.542   3.827   2.262 -0.4095 -0.0429 -0.2436
   13SER     HG 2417   8.578   3.889   2.199 -0.4553 -0.2239 -0.4499
   13SER      C 2418   8.252   3.781   2.248 -0.2655  0.4802 -0.7617
   13SER      O 2419   8.247   3.887   2.310 -0.2794  0.0578 -0.0304
   14TYR      N 2420   8.191   3.668   2.286  0.3354  0.6030  0.6208
   14TYR      H 2421   8.209   3.589   2.226  1.2249  2.9733 -2.4669
   14TYR     CA 2422   8.119   3.646   2.410 -0.3408 -0.6843  0.0162
   14TYR     HA 2423   8.172   3.708   2.482 -0.3428 -1.2495  0.5152
   14TYR     CB 2424   7.978   3.701   2.388  0.0292  0.3453  0.2046
   14TYR    HB1 2425   7.920   3.677   2.477  1.8142 -0.5980  1.1921
   14TYR    HB2 2426   7.993   3.809   2.395 -0.2993  0.3593  0.6991
   14TYR     CG 2427   7.909   3.667   2.258  0.1736 -0.1917  0.2662
   14TYR    CD1 2428   7.854   3.539   2.249 -0.2568  0.0098  0.0094
   14TYR    HD1 2429   7.853   3.468   2.331 -0.4618 -0.9256 -0.7769
   14TYR    CE1 2430   7.790   3.500   2.131 -0.5307  0.0174  0.1531
   14TYR    HE1 2431   7.738   3.406   2.123  0.6028 -0.9493  2.9183
   14TYR     CZ 2432   7.786   3.585   2.018  0.0452 -0.0666  0.0655
   14TYR     OH 2433   7.742   3.542   1.897  0.4893 -0.1491 -0.0680
   14TYR     HH 2434   7.705   3.454   1.907 -0.6198  0.0692 -1.8272
   14TYR    CE2 2435   7.830   3.718   2.036 -0.1291 -0.0675  0.5298
   14TYR    HE2 2436   7.819   3.795   1.961 -1.3650 -2.8091 -2.3269
   14TYR    CD2 2437   7.898   3.757   2.151  0.0224 -0.0205  0.4239
   14TYR    HD2 2438   7.933   3.858   2.165 -0.4487  0.0259  1.3756
   14TYR      C 2439   8.121   3.502   2.460  0.3980 -0.5003  0.5369
   14TYR      O 2440   8.134   3.408   2.382  0.4080 -0.2182  0.1944
   15GLY      N 2441   8.087   3.487   2.588 -0.0365  0.0861  0.4979
   15GLY      H 2442   8.091   3.569   2.646 -2.4416  1.8625 -1.6797
   15GLY     CA 2443   8.058   3.359   2.651 -0.3200 -0.4563 -0.6974
   15GLY    HA1 2444   8.153   3.308   2.661 -1.7702 -2.9514  1.7101
   15GLY    HA2 2445   8.009   3.371   2.748  0.5028 -0.1907 -0.2969
   15GLY      C 2446   7.967   3.264   2.575 -0.7990 -1.0256  0.5534
   15GLY      O 2447   7.855   3.303   2.542 -0.3038  0.1275  0.1651
   16ALA      N 2448   8.019   3.145   2.544  0.3645 -0.4117  0.0938
   16ALA      H 2449   8.111   3.116   2.574 -0.5854 -2.1913  1.4651
   16ALA     CA 2450   7.952   3.047   2.462 -0.1622  0.0301 -0.0054
   16ALA     HA 2451   7.844   3.061   2.470 -0.1199 -0.0559  0.7177
   16ALA     CB 2452   7.994   3.072   2.317 -0.0047 -0.4962 -0.0519
   16ALA    HB1 2453   7.941   3.160   2.283  0.5336  0.1396  0.7078
   16ALA    HB2 2454   7.967   2.982   2.263 -2.0317  0.9042 -1.5126
   16ALA    HB3 2455   8.102   3.084   2.302 -0.0893 -0.7821 -0.9557
   16ALA      C 2456   7.979   2.903   2.502 -0.0478  0.0896  0.1305
   16ALA      O 2457   8.093   2.879   2.540 -0.0743 -0.0142  0.1446
   17TYR      N 2458   7.878   2.816   2.496  0.3229 -0.3393  0.0662
   17TYR      H 2459   7.789   2.852   2.465  1.2944  2.6427  0.4378
   17TYR     CA 2460   7.898   2.674   2.521  0.5239 -0.2526  0.3974
   17TYR     HA 2461   7.961   2.677   2.611  2.7909 -3.3123 -0.9117
   17TYR     CB 2462   7.768   2.602   2.552  0.0545  0.2858 -0.3021
   17TYR    HB1 2463   7.778   2.495   2.566  0.8088  0.5144  1.1068
   17TYR    HB2 2464   7.707   2.608   2.462 -0.6018 -2.4312 -0.1175
   17TYR     CG 2465   7.692   2.666   2.667  0.9086  0.9473 -0.0934
   17TYR    CD1 2466   7.749   2.665   2.795  0.3123 -0.3272  0.1796
   17TYR    HD1 2467   7.838   2.607   2.815 -1.4091 -2.7221  1.4261
   17TYR    CE1 2468   7.693   2.732   2.904 -0.1586  0.1999 -0.3723
   17TYR    HE1 2469   7.747   2.732   2.998 -2.3964 -1.0353  1.0101
   17TYR     CZ 2470   7.566   2.785   2.879 -0.3246 -0.0032  0.0244
   17TYR     OH 2471   7.501   2.847   2.983  0.1802 -0.0551  0.3747
   17TYR     HH 2472   7.428   2.902   2.953  2.4676  2.3215 -1.3231
   17TYR    CE2 2473   7.503   2.785   2.753 -0.0480  0.1059 -0.1135
   17TYR    HE2 2474   7.401   2.820   2.741  0.4648  1.1079 -1.9187
   17TYR    CD2 2475   7.567   2.724   2.645  0.2109 -0.3681  0.3032
   17TYR    HD2 2476   7.521   2.728   2.547 -0.5492 -1.3796  0.5995
   17TYR      C 2477   7.970   2.599   2.410 -0.3555 -0.5563  0.0325
   17TYR      O 2478   7.938   2.633   2.296  0.5671  0.1165 -0.0347
   18PRO      N 2479   8.074   2.521   2.437 -0.1686 -0.3669 -0.1353
   18PRO     CD 2480   8.101   2.478   2.573  0.2559 -0.3296 -0.2052
   18PRO    HD1 2481   8.163   2.553   2.623 -0.2364 -0.9640  1.4056
   18PRO    HD2 2482   8.007   2.463   2.627  0.2575  1.2445  0.2944
   18PRO     CG 2483   8.163   2.340   2.557  0.6607 -0.2045  0.2599
   18PRO    HG1 2484   8.233   2.312   2.636 -0.4012 -0.6707  1.0642
   18PRO    HG2 2485   8.084   2.265   2.547 -1.4754  1.9841 -0.2755
   18PRO     CB 2486   8.233   2.357   2.423  0.1565 -0.0574  0.0111
   18PRO    HB1 2487   8.329   2.409   2.424 -0.1286  0.6133 -1.9955
   18PRO    HB2 2488   8.255   2.260   2.378  1.0394  1.0172 -2.0159
   18PRO     CA 2489   8.147   2.448   2.335 -0.1706 -0.4485 -0.0791
   18PRO     HA 2490   8.212   2.516   2.280  0.6740 -1.3043 -0.1548
   18PRO      C 2491   8.060   2.374   2.235 -0.6411  0.5362 -0.4043
   18PRO      O 2492   7.956   2.322   2.276 -0.2868  0.2357  0.1138
   19THR      N 2493   8.092   2.379   2.106 -0.1583 -0.2963 -0.3219
   19THR      H 2494   8.169   2.434   2.069  0.0294 -0.3410 -0.0040
   19THR     CA 2495   8.030   2.303   2.000 -0.2625 -0.7305  0.0496
   19THR     HA 2496   8.014   2.199   2.030 -1.8119 -0.8358 -1.0042
   19THR     CB 2497   7.896   2.368   1.967 -0.0931 -0.2327  0.3437
   19THR     HB 2498   7.837   2.361   2.058 -0.2779  0.8932  0.3291
   19THR    CG2 2499   7.903   2.509   1.909 -0.0497 -0.4916 -0.2861
   19THR   HG21 2500   7.975   2.575   1.956  0.4913 -1.5299  0.3895
   19THR   HG22 2501   7.918   2.511   1.801 -0.0896  1.9388 -0.3029
   19THR   HG23 2502   7.803   2.544   1.936 -0.5173 -3.1353  1.9148
   19THR    OG1 2503   7.837   2.285   1.870 -0.2030  0.5481 -0.2724
   19THR    HG1 2504   7.748   2.262   1.896  0.0912 -0.6435 -0.2513
   19THR      C 2505   8.121   2.280   1.879  0.1633 -0.0247  0.2310
   19THR      O 2506   8.213   2.360   1.861 -0.2407  0.4729  0.3314
   20GLN      N 2507   8.102   2.177   1.797 -0.2601  0.3400 -0.1368
   20GLN      H 2508   8.018   2.122   1.798  0.7322 -1.2429  1.2550
   20GLN     CA 2509   8.194   2.145   1.689 -0.0855 -0.0945  0.1374
   20GLN     HA 2510   8.284   2.203   1.708  0.2951 -0.1062 -1.4743
   20GLN     CB 2511   8.233   1.997   1.689  0.1683 -0.0268  0.0310
   20GLN    HB1 2512   8.236   1.971   1.795  1.7926  1.4329  0.3931
   20GLN    HB2 2513   8.157   1.938   1.639 -0.2014 -0.0020  0.5527
   20GLN     CG 2514   8.372   1.970   1.633  0.1727  0.4084 -0.1753
   20GLN    HG1 2515   8.386   2.015   1.535  1.1799  0.7114  0.0889
   20GLN    HG2 2516   8.453   2.025   1.682  0.7199 -0.8821  0.4191
   20GLN     CD 2517   8.404   1.821   1.640  0.6316  0.4882 -0.5074
   20GLN    OE1 2518   8.478   1.769   1.724  0.1462  0.1829 -0.2651
   20GLN    NE2 2519   8.347   1.744   1.548  0.2650 -0.0853  0.1862
   20GLN   HE21 2520   8.275   1.779   1.487 -1.0259 -2.6157  0.1310
   20GLN   HE22 2521   8.339   1.644   1.558 -1.2682  0.0588  0.6718
   20GLN      C 2522   8.131   2.181   1.555  0.0219 -0.1200  0.0800
   20GLN      O 2523   8.013   2.157   1.530  0.0995  0.0798 -0.4801
   21PRO      N 2524   8.210   2.244   1.468 -0.4753  0.3109 -0.0625
   21PRO     CD 2525   8.329   2.325   1.482 -0.1905 -0.0818 -0.1825
   21PRO    HD1 2526   8.346   2.381   1.574 -0.0102 -1.5619  0.7242
   21PRO    HD2 2527   8.419   2.266   1.466 -0.1499  0.1303 -0.7506
   21PRO     CG 2528   8.325   2.422   1.364  0.0384 -0.0367 -0.1522
   21PRO    HG1 2529   8.254   2.499   1.392 -0.9094 -0.7655 -0.5291
   21PRO    HG2 2530   8.421   2.467   1.336 -0.0939 -0.1329 -0.7617
   21PRO     CB 2531   8.259   2.343   1.252 -0.4131  0.0161  0.0759
   21PRO    HB1 2532   8.328   2.287   1.189 -2.7081 -0.6815 -1.9557
   21PRO    HB2 2533   8.204   2.415   1.190 -1.4875 -0.4427  0.4733
   21PRO     CA 2534   8.159   2.261   1.333 -0.6311  0.1835 -0.0211
   21PRO     HA 2535   8.066   2.318   1.339 -0.4211  0.7609 -1.7440
   21PRO      C 2536   8.135   2.129   1.262 -0.2289  0.1704 -0.1347
   21PRO      O 2537   8.182   2.024   1.306 -0.4841  0.1028 -0.0168
   22GLY      N 2538   8.059   2.133   1.152  0.1530  0.0198 -0.4059
   22GLY      H 2539   8.036   2.221   1.109  3.1237 -0.2196 -2.8021
   22GLY     CA 2540   8.013   2.013   1.086 -0.1248  0.0818 -0.3274
   22GLY    HA1 2541   8.014   2.036   0.979 -1.5066  0.9932 -0.1690
   22GLY    HA2 2542   8.077   1.927   1.105 -0.9791 -0.7254 -0.9542
   22GLY      C 2543   7.871   1.978   1.127  0.0389 -0.2298 -0.0196
   22GLY      O 2544   7.818   2.030   1.225  0.2191 -0.0101 -0.0364
   23GLN      N 2545   7.819   1.882   1.050  0.5170 -0.5826  0.0921
   23GLN      H 2546   7.871   1.851   0.970  2.0969  1.6936  0.1524
   23GLN     CA 2547   7.685   1.828   1.068  0.0272  0.6142  0.1710
   23GLN     HA 2548   7.638   1.860   1.161  0.1609  1.4370 -0.0327
   23GLN     CB 2549   7.611   1.888   0.949 -0.8939 -0.1657  0.3427
   23GLN    HB1 2550   7.508   1.852   0.947 -1.4030  1.2170  0.1626
   23GLN    HB2 2551   7.659   1.865   0.854 -1.5567  1.0629 -0.3164
   23GLN     CG 2552   7.591   2.039   0.956  0.5698  0.0653 -0.2605
   23GLN    HG1 2553   7.686   2.093   0.952  0.4719  0.3365  0.7669
   23GLN    HG2 2554   7.543   2.063   1.051  0.4197 -0.2028 -0.2696
   23GLN     CD 2555   7.505   2.086   0.840 -0.1482  0.3325  0.3739
   23GLN    OE1 2556   7.439   2.014   0.764  0.2751  0.2193  0.1110
   23GLN    NE2 2557   7.480   2.217   0.833  0.6134  0.4554 -0.1770
   23GLN   HE21 2558   7.520   2.278   0.903 -0.4121 -0.9809  1.7475
   23GLN   HE22 2559   7.408   2.249   0.770  0.4861  2.2833  0.8408
   23GLN      C 2560   7.682   1.676   1.065 -0.0164  0.6236 -0.3271
   23GLN      O 2561   7.786   1.613   1.048 -0.2935  0.1995 -0.4746
   24GLY      N 2562   7.564   1.618   1.091  0.2832 -0.0520 -0.4409
   24GLY      H 2563   7.486   1.680   1.109  1.0464  0.4586  1.3511
   24GLY     CA 2564   7.556   1.474   1.100 -0.4405  0.0617  1.0396
   24GLY    HA1 2565   7.616   1.434   1.018  0.0255  1.4563  0.6748
   24GLY    HA2 2566   7.455   1.439   1.079 -0.1118 -0.1036 -0.3512
   24GLY      C 2567   7.611   1.420   1.232  0.8324 -0.5070  0.2942
   24GLY      O 2568   7.634   1.491   1.330  0.1321  0.1032  0.0291
   25TYR      N 2569   7.622   1.288   1.239 -0.0949 -0.6374 -0.4097
   25TYR      H 2570   7.617   1.234   1.154 -0.0006  1.3303 -1.7192
   25TYR     CA 2571   7.666   1.224   1.361 -0.3813  0.2288  0.1557
   25TYR     HA 2572   7.607   1.264   1.443  0.1607  0.8333  0.2560
   25TYR     CB 2573   7.639   1.074   1.353  0.1562  0.1468 -0.1789
   25TYR    HB1 2574   7.533   1.055   1.338 -0.1994  1.3105  0.7291
   25TYR    HB2 2575   7.702   1.027   1.277  0.0943 -0.1271 -0.0624
   25TYR     CG 2576   7.667   1.016   1.489  0.1849  0.1464 -0.1850
   25TYR    CD1 2577   7.779   0.935   1.513  0.1605  0.1547 -0.0343
   25TYR    HD1 2578   7.852   0.916   1.435  2.8045  0.4714  2.2075
   25TYR    CE1 2579   7.807   0.882   1.639  0.1952  0.0407 -0.0896
   25TYR    HE1 2580   7.892   0.818   1.658  0.0565  0.3238  1.7336
   25TYR     CZ 2581   7.710   0.894   1.742 -0.2264 -0.6532 -0.3989
   25TYR     OH 2582   7.730   0.818   1.853  0.5093 -0.3572 -0.3199
   25TYR     HH 2583   7.656   0.811   1.914  1.6606  0.2398  1.2326
   25TYR    CE2 2584   7.604   0.983   1.719  0.0086 -0.2921 -0.0967
   25TYR    HE2 2585   7.540   0.997   1.805  0.0092  0.5361 -0.2268
   25TYR    CD2 2586   7.581   1.045   1.596  0.4837  0.1879  0.0497
   25TYR    HD2 2587   7.496   1.110   1.581  0.5573 -0.0505 -1.6064
   25TYR      C 2588   7.811   1.254   1.398 -0.3222 -0.0452  0.1505
   25TYR      O 2589   7.896   1.260   1.310 -0.2130  0.2386  0.2754
   26SER      N 2590   7.838   1.265   1.528  0.1121  0.1390  0.0481
   26SER      H 2591   7.759   1.259   1.591 -0.1974  0.7250 -0.2784
   26SER     CA 2592   7.971   1.253   1.582  0.2385  0.4002 -0.2054
   26SER     HA 2593   8.029   1.190   1.514 -0.5209  0.0782 -0.5688
   26SER     CB 2594   8.031   1.392   1.601 -0.1610  0.4670  0.6454
   26SER    HB1 2595   7.957   1.460   1.642 -0.1898  0.7215  0.1765
   26SER    HB2 2596   8.115   1.385   1.671 -0.8615 -0.1040  1.4437
   26SER     OG 2597   8.090   1.445   1.484  0.3426  0.1452  0.7507
   26SER     HG 2598   8.156   1.381   1.455  0.0356  0.8034 -1.5704
   26SER      C 2599   7.963   1.189   1.720  0.0937  0.5815 -0.1307
   26SER      O 2600   7.870   1.219   1.795  0.3996  0.4442  0.3061
   27GLN      N 2601   8.054   1.100   1.758 -0.1381  0.4688  0.1659
   27GLN      H 2602   8.122   1.068   1.691  0.6389  1.5345  0.4325
   27GLN     CA 2603   8.072   1.047   1.892 -0.2016  0.1678  0.0577
   27GLN     HA 2604   7.983   0.994   1.924 -0.1202  0.6451  1.1327
   27GLN     CB 2605   8.187   0.947   1.883 -0.3800 -0.0028 -0.3232
   27GLN    HB1 2606   8.160   0.866   1.815 -1.6264  0.6927 -0.6896
   27GLN    HB2 2607   8.279   0.996   1.852 -0.7115 -0.3570 -1.9367
   27GLN     CG 2608   8.218   0.888   2.021  0.7833  0.6689 -0.2899
   27GLN    HG1 2609   8.273   0.952   2.090  0.2289 -0.4211  1.2013
   27GLN    HG2 2610   8.126   0.863   2.074  1.4280 -1.6910 -0.1499
   27GLN     CD 2611   8.306   0.765   2.008 -0.2227 -0.0880 -0.0642
   27GLN    OE1 2612   8.379   0.741   1.912 -0.3797  0.4641 -0.3250
   27GLN    NE2 2613   8.297   0.676   2.108  0.4519  0.0160  0.0968
   27GLN   HE21 2614   8.209   0.678   2.156 -0.2914  0.4434 -1.2244
   27GLN   HE22 2615   8.362   0.599   2.113 -0.2324 -0.5544  0.4527
   27GLN      C 2616   8.100   1.156   1.995  0.9080 -0.1924  0.1589
   27GLN      O 2617   8.169   1.254   1.967 -0.0692  0.5041  0.1205
   28GLN      N 2618   8.035   1.140   2.111 -0.2794 -0.3013 -0.4961
   28GLN      H 2619   7.981   1.055   2.120  0.0210 -0.5521 -0.9970
   28GLN     CA 2620   8.041   1.228   2.226  0.0464 -0.3403 -0.4804
   28GLN     HA 2621   8.122   1.296   2.200 -0.6821 -0.4108 -3.2397
   28GLN     CB 2622   7.916   1.316   2.230  0.0172 -0.4053  0.2589
   28GLN    HB1 2623   7.917   1.385   2.314 -1.0231 -0.0327 -0.0171
   28GLN    HB2 2624   7.831   1.251   2.246 -0.6324  0.2182 -0.5700
   28GLN     CG 2625   7.900   1.411   2.111  0.4912  0.0861  0.5808
   28GLN    HG1 2626   7.987   1.476   2.106 -2.0971  3.7880 -0.7801
   28GLN    HG2 2627   7.888   1.350   2.022  1.8552 -0.2595  0.6189
   28GLN     CD 2628   7.790   1.515   2.133 -0.6266 -0.8881 -0.2709
   28GLN    OE1 2629   7.704   1.496   2.219 -0.3998 -0.4059  0.0665
   28GLN    NE2 2630   7.786   1.628   2.063  0.3822 -0.8846 -0.3442
   28GLN   HE21 2631   7.723   1.699   2.098  1.5453 -0.1796  0.3891
   28GLN   HE22 2632   7.844   1.646   1.982 -0.6666 -2.3530 -1.4682
   28GLN      C 2633   8.071   1.160   2.359  0.1511 -0.2467 -0.4569
   28GLN      O 2634   8.024   1.049   2.378 -0.1736 -0.0896 -0.3421
   29SER      N 2635   8.128   1.227   2.459 -0.1926 -0.2588 -0.2527
   29SER      H 2636   8.141   1.325   2.439  0.0402 -0.2200  0.0661
   29SER     CA 2637   8.108   1.186   2.597 -0.3544  0.2194 -0.1305
   29SER     HA 2638   8.164   1.094   2.614  0.0534  1.1389  5.0131
   29SER     CB 2639   8.158   1.293   2.694 -0.0373 -0.5176  0.5280
   29SER    HB1 2640   8.115   1.280   2.793 -1.5215  2.0281  0.2866
   29SER    HB2 2641   8.122   1.392   2.665  0.2927 -0.6866 -0.4952
   29SER     OG 2642   8.299   1.290   2.700  0.0010 -0.1096 -0.0843
   29SER     HG 2643   8.327   1.327   2.783  0.3756  1.4828 -0.8890
   29SER      C 2644   7.963   1.161   2.636 -0.2053 -0.3568  0.0684
   29SER      O 2645   7.872   1.233   2.597  0.3302 -0.0192 -0.5803
   30SER      N 2646   7.954   1.069   2.732 -0.4455 -0.2266  0.1699
   30SER      H 2647   8.023   0.996   2.733 -0.2825 -0.0735  0.0094
   30SER     CA 2648   7.833   1.052   2.811 -0.3018 -0.2819  0.3795
   30SER     HA 2649   7.841   0.961   2.870 -0.3584  1.0329  2.5412
   30SER     CB 2650   7.818   1.169   2.907 -0.5171 -0.2136  0.2623
   30SER    HB1 2651   7.714   1.193   2.930 -0.8438 -0.8688 -0.4850
   30SER    HB2 2652   7.864   1.258   2.865 -1.8144  0.8253  0.9416
   30SER     OG 2653   7.892   1.147   3.025 -0.2005 -0.1694  0.0703
   30SER     HG 2654   7.944   1.228   3.019 -0.6865  0.0557 -2.6787
   30SER      C 2655   7.712   1.028   2.723 -0.0228 -0.1676 -0.0397
   30SER      O 2656   7.601   1.051   2.771 -0.0438 -0.1880 -0.0789
   31GLN      N 2657   7.729   0.973   2.602 -0.2315 -0.4944  0.0767
   31GLN      H 2658   7.821   0.939   2.578  0.4476  1.4342 -0.2212
   31GLN     CA 2659   7.620   0.957   2.509  0.0579 -0.2686 -0.3070
   31GLN     HA 2660   7.553   1.041   2.525 -1.6931 -1.4983 -0.7807
   31GLN     CB 2661   7.676   0.949   2.367 -0.6715 -0.1947 -0.6046
   31GLN    HB1 2662   7.599   0.953   2.290 -1.4836 -1.1623  0.1254
   31GLN    HB2 2663   7.738   1.039   2.363 -1.9150  0.7253  0.0445
   31GLN     CG 2664   7.769   0.831   2.338  0.0740 -0.0458  1.0282
   31GLN    HG1 2665   7.710   0.740   2.326  0.0884  0.0188  0.3881
   31GLN    HG2 2666   7.844   0.814   2.414 -0.9505 -0.9466  1.8658
   31GLN     CD 2667   7.833   0.842   2.200 -0.4860 -0.3899  0.7323
   31GLN    OE1 2668   7.816   0.940   2.128  0.5203  0.0012  1.0036
   31GLN    NE2 2669   7.887   0.733   2.146  0.2157  0.1655  0.2930
   31GLN   HE21 2670   7.908   0.736   2.047 -0.2550  1.1925  0.2195
   31GLN   HE22 2671   7.888   0.653   2.208 -0.9012 -0.6735 -0.7247
   31GLN      C 2672   7.525   0.840   2.534  0.1732 -0.3163 -0.0971
   31GLN      O 2673   7.569   0.743   2.596 -0.3873 -0.4431  0.1027
   32PRO      N 2674   7.404   0.839   2.479  0.2857  0.3878 -0.3674
   32PRO     CD 2675   7.329   0.946   2.417 -0.1618  0.2836 -0.0125
   32PRO    HD1 2676   7.294   1.019   2.491 -1.4736  0.5224 -0.8389
   32PRO    HD2 2677   7.392   1.017   2.364  1.3127 -1.3547 -0.5093
   32PRO     CG 2678   7.218   0.888   2.329  0.1231 -0.0572 -0.1484
   32PRO    HG1 2679   7.253   0.869   2.228  1.2711 -0.8815  0.3804
   32PRO    HG2 2680   7.133   0.956   2.323  1.4958  1.6817 -0.6500
   32PRO     CB 2681   7.182   0.762   2.407  0.0565  0.0885  0.0586
   32PRO    HB1 2682   7.128   0.793   2.496  1.1576  1.1218  0.3885
   32PRO    HB2 2683   7.117   0.692   2.353 -1.2092  2.6919 -2.0689
   32PRO     CA 2684   7.321   0.723   2.454  0.1405  0.3932  0.0660
   32PRO     HA 2685   7.308   0.670   2.548 -2.6945  2.6265  1.0581
   32PRO      C 2686   7.383   0.623   2.356 -0.1883  0.4479 -0.1998
   32PRO      O 2687   7.464   0.668   2.275 -0.2748  0.0270 -0.5241
   33TYR      N 2688   7.341   0.497   2.363  0.2163  0.3375  0.3427
   33TYR      H 2689   7.293   0.467   2.446  1.0548  0.3461  0.8447
   33TYR     CA 2690   7.361   0.404   2.254  0.0427  0.3424  0.3060
   33TYR     HA 2691   7.470   0.397   2.245  0.0463  0.6621  0.0996
   33TYR     CB 2692   7.312   0.265   2.294  0.4582  0.1996  0.3278
   33TYR    HB1 2693   7.338   0.199   2.211 -1.4345  0.8906 -0.8824
   33TYR    HB2 2694   7.204   0.271   2.306  0.2724  3.2441 -1.6476
   33TYR     CG 2695   7.387   0.200   2.408  0.3481 -0.3500  0.0911
   33TYR    CD1 2696   7.517   0.154   2.384  0.4046 -0.2441  0.1929
   33TYR    HD1 2697   7.556   0.155   2.284 -0.4129 -1.6187 -0.1686
   33TYR    CE1 2698   7.591   0.087   2.483 -0.0640 -0.5169  0.3654
   33TYR    HE1 2699   7.690   0.047   2.463 -0.2533 -0.4843 -0.7330
   33TYR     CZ 2700   7.543   0.095   2.615 -0.9535 -1.1208  0.0871
   33TYR     OH 2701   7.618   0.049   2.719 -0.1867  0.0414  0.0764
   33TYR     HH 2702   7.691  11.680   2.681 -0.3383  0.3570 -0.6580
   33TYR    CE2 2703   7.413   0.143   2.640 -0.5799 -0.2369  0.3790
   33TYR    HE2 2704   7.366   0.142   2.738 -1.4921  1.8682  0.0280
   33TYR    CD2 2705   7.332   0.191   2.537  0.2071  0.4920  0.0960
   33TYR    HD2 2706   7.239   0.237   2.565  0.3736 -0.5235  2.4848
   33TYR      C 2707   7.315   0.449   2.116  0.2965 -0.0030  0.1058
   33TYR      O 2708   7.226   0.533   2.107  0.4941  0.1326 -0.6269
   34GLY      N 2709   7.376   0.390   2.013 -0.3550 -0.1819 -0.1870
   34GLY      H 2710   7.442   0.318   2.041 -2.3562 -0.9354  3.1097
   34GLY     CA 2711   7.353   0.420   1.873  0.1024 -0.4483 -0.3221
   34GLY    HA1 2712   7.349   0.528   1.865 -2.1211 -0.5430 -0.9238
   34GLY    HA2 2713   7.430   0.391   1.801 -0.7978 -1.1723 -1.0083
   34GLY      C 2714   7.218   0.374   1.821 -0.0653 -0.2067 -0.1020
   34GLY      O 2715   7.192   0.255   1.837 -0.9299 -0.0265 -0.1040
   35GLN      N 2716   7.132   0.460   1.767  0.2133  0.1033 -0.0556
   35GLN      H 2717   7.135   0.559   1.786 -1.8189  0.0400  0.8488
   35GLN     CA 2718   7.000   0.421   1.721  0.1273  0.6375 -0.2723
   35GLN     HA 2719   6.956   0.343   1.783 -1.8909  2.1666  0.3567
   35GLN     CB 2720   7.007   0.371   1.577  0.5742  0.4205 -0.1749
   35GLN    HB1 2721   7.050   0.455   1.522 -1.7141  2.9025  1.5648
   35GLN    HB2 2722   6.902   0.367   1.551  0.6021  0.6849 -0.3289
   35GLN     CG 2723   7.069   0.235   1.548 -0.2412  0.0208 -0.0740
   35GLN    HG1 2724   7.009   0.154   1.589 -1.3820 -0.3239 -2.2336
   35GLN    HG2 2725   7.173   0.237   1.581  0.0486 -1.0794 -0.8432
   35GLN     CD 2726   7.077   0.215   1.397  0.3098  0.4025 -0.0998
   35GLN    OE1 2727   6.980   0.233   1.324 -0.0279 -0.2182  0.1904
   35GLN    NE2 2728   7.193   0.174   1.345  0.1116 -0.1244 -0.1366
   35GLN   HE21 2729   7.192   0.168   1.244 -2.2263 -1.4803 -0.0988
   35GLN   HE22 2730   7.268   0.159   1.411 -0.8818  0.2926  1.1264
   35GLN      C 2731   6.905   0.539   1.740 -0.3501  0.1810  0.2223
   35GLN      O 2732   6.932   0.656   1.712  0.6523 -0.1316 -0.1575
   36GLN      N 2733   6.783   0.514   1.786 -0.4322  0.4939  0.1809
   36GLN      H 2734   6.762   0.416   1.798  2.0203 -0.1029  0.1027
   36GLN     CA 2735   6.687   0.611   1.835 -0.5318  0.3203  0.3312
   36GLN     HA 2736   6.662   0.680   1.754 -1.2450 -0.6084 -0.2653
   36GLN     CB 2737   6.569   0.532   1.891 -0.2838 -0.1454  0.2003
   36GLN    HB1 2738   6.513   0.586   1.967 -0.4988 -2.2947  1.6733
   36GLN    HB2 2739   6.609   0.450   1.950 -0.6116 -2.0697 -2.0725
   36GLN     CG 2740   6.475   0.486   1.779 -0.0646 -0.3480  0.0980
   36GLN    HG1 2741   6.369   0.494   1.804  0.3728  0.3666  1.8986
   36GLN    HG2 2742   6.494   0.540   1.687  0.5039  1.7558  1.3693
   36GLN     CD 2743   6.488   0.338   1.744  0.5428 -0.2613 -0.0483
   36GLN    OE1 2744   6.461   0.247   1.822  0.0118  0.0682  0.1555
   36GLN    NE2 2745   6.540   0.303   1.626 -0.1236  0.2350 -0.4959
   36GLN   HE21 2746   6.570   0.369   1.556  1.0819  0.4378  0.1816
   36GLN   HE22 2747   6.562   0.205   1.620  0.6396  0.2137  1.5742
   36GLN      C 2748   6.746   0.700   1.943  0.2725 -0.0976  0.2427
   36GLN      O 2749   6.815   0.650   2.031  0.4599  0.3774  0.3668
   37SER      N 2750   6.710   0.828   1.950 -0.5531 -0.3320  0.4801
   37SER      H 2751   6.648   0.861   1.877  0.7077  0.7269 -0.1657
   37SER     CA 2752   6.718   0.914   2.067  0.1345 -0.0307  0.2173
   37SER     HA 2753   6.819   0.925   2.105  0.2848  1.5416 -0.5548
   37SER     CB 2754   6.665   1.054   2.041 -0.0900 -0.2143 -0.3460
   37SER    HB1 2755   6.669   1.116   2.131  1.7734  1.8380 -1.7508
   37SER    HB2 2756   6.560   1.050   2.010 -0.9400  2.6640  1.7060
   37SER     OG 2757   6.752   1.110   1.946  0.2437 -0.2281 -0.0517
   37SER     HG 2758   6.838   1.125   1.986 -0.1074 -0.3600  0.7736
   37SER      C 2759   6.628   0.866   2.180 -0.0739 -0.3924 -0.0993
   37SER      O 2760   6.525   0.803   2.158 -0.1229 -0.4595  0.3338
   38TYR      N 2761   6.657   0.909   2.302  0.3698 -0.3967 -0.2024
   38TYR      H 2762   6.740   0.966   2.315  1.8677 -2.3086 -0.8705
   38TYR     CA 2763   6.580   0.876   2.420  0.0012  0.3824 -0.2179
   38TYR     HA 2764   6.525   0.782   2.412  0.6989 -0.1067  0.6346
   38TYR     CB 2765   6.666   0.853   2.543 -0.3305 -0.1866 -0.0852
   38TYR    HB1 2766   6.602   0.832   2.628  1.6028 -2.0185  1.0349
   38TYR    HB2 2767   6.706   0.951   2.571  1.6776 -0.7025 -0.9282
   38TYR     CG 2768   6.773   0.746   2.538 -0.0881  0.0390  0.2145
   38TYR    CD1 2769   6.877   0.757   2.631  0.1419 -0.2399 -0.0078
   38TYR    HD1 2770   6.872   0.839   2.701  2.3964 -0.7490  0.8406
   38TYR    CE1 2771   6.967   0.652   2.653  0.3173 -0.1345 -0.2222
   38TYR    HE1 2772   7.047   0.653   2.725  2.3567 -0.9676 -2.3325
   38TYR     CZ 2773   6.964   0.541   2.565 -0.0470 -0.1343 -0.2118
   38TYR     OH 2774   7.066   0.451   2.573 -0.3958 -0.5259 -0.0870
   38TYR     HH 2775   7.120   0.456   2.652 -1.1480 -0.7413  0.4484
   38TYR    CE2 2776   6.870   0.534   2.460  0.2955  0.5511 -0.5658
   38TYR    HE2 2777   6.875   0.462   2.380  0.9178  0.3208 -0.3317
   38TYR    CD2 2778   6.775   0.636   2.452 -0.0144  0.3012 -0.1213
   38TYR    HD2 2779   6.705   0.629   2.369  0.4405  0.8860 -0.5671
   38TYR      C 2780   6.480   0.990   2.434 -0.2141  0.2202 -0.4147
   38TYR      O 2781   6.523   1.105   2.422  0.4192 -0.0066 -0.3776
   39SER      N 2782   6.360   0.960   2.484  0.0654 -0.3275 -0.0592
   39SER      H 2783   6.342   0.861   2.492  1.6142 -0.7934 -1.6333
   39SER     CA 2784   6.281   1.064   2.547 -0.1841 -0.4907 -0.1038
   39SER     HA 2785   6.276   1.152   2.484  1.6583  1.2517  2.0217
   39SER     CB 2786   6.135   1.018   2.554 -0.2943 -0.0476  0.6593
   39SER    HB1 2787   6.131   0.913   2.583 -1.6894  0.2635  1.7001
   39SER    HB2 2788   6.088   1.083   2.627 -1.1923  0.7600 -0.6041
   39SER     OG 2789   6.084   1.032   2.423  0.0970 -0.4608  0.4580
   39SER     HG 2790   6.132   0.974   2.364  1.2538  0.2025  0.7043
   39SER      C 2791   6.339   1.114   2.679  0.2426  0.5048 -0.6648
   39SER      O 2792   6.412   1.036   2.739 -0.3999  0.1354 -0.3435
   40GLY      N 2793   6.311   1.237   2.723 -0.1946  0.1428  0.0797
   40GLY      H 2794   6.254   1.289   2.658 -0.3937  0.0914  0.2135
   40GLY     CA 2795   6.340   1.270   2.861  0.1017 -0.6173  0.2055
   40GLY    HA1 2796   6.328   1.377   2.878 -0.3289 -0.7625  0.8493
   40GLY    HA2 2797   6.447   1.257   2.876  0.6740  0.6090 -2.2671
   40GLY      C 2798   6.264   1.197   2.970  0.3190 -0.3673  0.5276
   40GLY      O 2799   6.163   1.131   2.945  0.1134  0.2332 -0.2697
   41TYR      N 2800   6.318   1.205   3.092  0.8374 -0.2298  0.2927
   41TYR      H 2801   6.407   1.250   3.105 -0.8119  3.1744  0.9584
   41TYR     CA 2802   6.248   1.164   3.213  0.0050  0.7806  0.1759
   41TYR     HA 2803   6.180   1.082   3.190  0.4384  0.2505  0.7185
   41TYR     CB 2804   6.344   1.111   3.319 -0.2596 -0.2529 -0.0932
   41TYR    HB1 2805   6.404   1.196   3.351 -1.0846  0.1206  0.4827
   41TYR    HB2 2806   6.292   1.087   3.411  2.9212 -1.9575  1.4424
   41TYR     CG 2807   6.421   0.984   3.290  0.1303  0.0671 -0.4856
   41TYR    CD1 2808   6.548   0.992   3.233  0.3528  0.2526  0.0291
   41TYR    HD1 2809   6.590   1.088   3.207  0.6637  0.5602  1.5908
   41TYR    CE1 2810   6.628   0.877   3.230 -0.0260 -0.0109 -0.0753
   41TYR    HE1 2811   6.731   0.890   3.199 -0.1292  2.2895  0.3465
   41TYR     CZ 2812   6.574   0.753   3.271 -0.2027  0.3056  0.6697
   41TYR     OH 2813   6.654   0.642   3.269 -0.7131 -0.0590  0.2068
   41TYR     HH 2814   6.606   0.568   3.306 -0.9407 -0.2909 -0.5352
   41TYR    CE2 2815   6.447   0.745   3.331 -0.5732  0.0552 -0.1327
   41TYR    HE2 2816   6.415   0.647   3.362 -1.5733  0.6028  0.6337
   41TYR    CD2 2817   6.371   0.862   3.340  0.1833  0.4991  0.6653
   41TYR    HD2 2818   6.274   0.852   3.385 -1.2388  3.1828 -1.5016
   41TYR      C 2819   6.161   1.274   3.270 -0.3703  0.4369  0.2715
   41TYR      O 2820   6.171   1.388   3.224  0.4980  0.4141  0.3900
   42SER      N 2821   6.070   1.257   3.366 -0.5957  0.0502 -0.0085
   42SER      H 2822   6.044   1.165   3.399  0.4061 -0.3097 -0.1770
   42SER     CA 2823   6.014   1.370   3.436 -0.3336  0.4173 -0.3895
   42SER     HA 2824   5.972   1.441   3.364 -0.5155 -0.0464 -0.7416
   42SER     CB 2825   5.895   1.317   3.516  0.1174 -0.2202 -0.1451
   42SER    HB1 2826   5.925   1.228   3.573 -1.3964  0.0037  1.0654
   42SER    HB2 2827   5.865   1.394   3.586  0.4621 -0.5506  0.3793
   42SER     OG 2828   5.791   1.278   3.430 -0.0153 -0.4842  0.1305
   42SER     HG 2829   5.725   1.234   3.483 -1.2941  0.8139 -0.3291
   42SER      C 2830   6.108   1.445   3.529  0.3052 -0.2482 -0.4920
   42SER      O 2831   6.207   1.388   3.572  0.2963  0.3336  0.3336
   43GLN      N 2832   6.072   1.565   3.576  0.4098 -0.1652 -0.6236
   43GLN      H 2833   5.978   1.598   3.556  0.6116  0.0532 -1.2498
   43GLN     CA 2834   6.139   1.642   3.679  0.0632 -0.3906 -0.2250
   43GLN     HA 2835   6.243   1.609   3.682  0.7684  1.5616 -1.3203
   43GLN     CB 2836   6.135   1.786   3.629  0.0703 -0.3897 -0.2228
   43GLN    HB1 2837   6.155   1.779   3.522 -1.1277 -2.8529 -0.3480
   43GLN    HB2 2838   6.037   1.832   3.639  0.7031  1.2263 -1.1060
   43GLN     CG 2839   6.235   1.880   3.696 -0.0688 -0.0329 -0.5123
   43GLN    HG1 2840   6.203   1.900   3.798 -1.3503  0.9370 -1.0748
   43GLN    HG2 2841   6.336   1.838   3.694  1.2554  2.7321  1.6904
   43GLN     CD 2842   6.237   2.012   3.620  0.0546 -0.0204 -0.4868
   43GLN    OE1 2843   6.159   2.102   3.646  0.2140 -0.1715  0.5571
   43GLN    NE2 2844   6.339   2.036   3.536  0.3591  0.2269 -0.0491
   43GLN   HE21 2845   6.389   1.957   3.499  0.7618  1.0170 -1.2255
   43GLN   HE22 2846   6.339   2.125   3.489  1.9471  1.3190  1.8497
   43GLN      C 2847   6.068   1.621   3.812  0.4794 -0.4146 -0.0059
   43GLN      O 2848   5.946   1.614   3.809  0.4512  0.0437 -0.0277
   44SER      N 2849   6.142   1.626   3.923 -0.3289  0.2678  0.5083
   44SER      H 2850   6.242   1.636   3.912 -0.1398 -3.0134 -2.8451
   44SER     CA 2851   6.101   1.601   4.060  0.1216 -0.3029  0.5438
   44SER     HA 2852   6.054   1.503   4.063  1.8939 -1.2314 -0.2595
   44SER     CB 2853   6.218   1.604   4.157 -0.0541  0.3206  0.7429
   44SER    HB1 2854   6.181   1.580   4.256  0.9204 -1.7742  0.6534
   44SER    HB2 2855   6.267   1.700   4.140 -1.7972  1.2269  0.6377
   44SER     OG 2856   6.302   1.495   4.128 -0.5116  0.0620  0.3764
   44SER     HG 2857   6.369   1.530   4.068 -1.0645 -0.4605 -0.5689
   44SER      C 2858   5.995   1.702   4.102  0.2578 -0.0470  0.2814
   44SER      O 2859   6.005   1.823   4.085 -0.1745 -0.0599 -0.0920
   45THR      N 2860   5.900   1.654   4.184 -0.4524  0.2144 -0.3763
   45THR      H 2861   5.898   1.556   4.207  1.3122  0.2768  0.2228
   45THR     CA 2862   5.804   1.741   4.248 -0.0637  0.1216  0.3345
   45THR     HA 2863   5.847   1.840   4.266 -1.2080  0.6257  0.3741
   45THR     CB 2864   5.674   1.757   4.170 -0.2078 -0.2451  0.4957
   45THR     HB 2865   5.616   1.822   4.235  1.9684  0.4975  1.8301
   45THR    CG2 2866   5.689   1.839   4.042  0.4735  0.0821  0.7779
   45THR   HG21 2867   5.753   1.781   3.976  0.2824 -1.2684  1.7437
   45THR   HG22 2868   5.594   1.856   3.991  1.7546  2.4787 -1.0064
   45THR   HG23 2869   5.737   1.936   4.050 -0.2174  0.7171 -1.8636
   45THR    OG1 2870   5.616   1.634   4.136  0.1807 -0.3078  0.0487
   45THR    HG1 2871   5.664   1.601   4.060 -1.6985 -1.0300 -0.8954
   45THR      C 2872   5.772   1.691   4.388  0.1066 -0.3407  0.2086
   45THR      O 2873   5.782   1.571   4.414 -0.0230 -0.4425 -0.2036
   46ASP      N 2874   5.718   1.775   4.476  0.1580 -0.1414  0.0505
   46ASP      H 2875   5.711   1.875   4.459 -1.1897 -0.3642 -0.8529
   46ASP     CA 2876   5.680   1.728   4.608 -0.3830 -0.6372 -0.2806
   46ASP     HA 2877   5.658   1.621   4.600  0.4869 -1.0082  1.7954
   46ASP     CB 2878   5.802   1.736   4.699 -0.9734  0.5280  0.4150
   46ASP    HB1 2879   5.887   1.693   4.648 -2.4391  1.0390 -2.7135
   46ASP    HB2 2880   5.823   1.842   4.718  1.2056  0.1694  0.1878
   46ASP     CG 2881   5.771   1.683   4.838 -0.4119 -0.2627  0.2444
   46ASP    OD1 2882   5.738   1.564   4.858 -0.6732 -0.2165  0.0929
   46ASP    OD2 2883   5.793   1.761   4.934  0.0436 -0.5366  0.3638
   46ASP      C 2884   5.554   1.799   4.656 -0.2205 -0.3689 -0.2553
   46ASP      O 2885   5.534   1.919   4.635 -0.2931 -0.2374  0.5304
   47THR      N 2886   5.462   1.735   4.728 -0.3375 -0.3473 -0.3855
   47THR      H 2887   5.476   1.647   4.776  0.7877  0.5695  1.0671
   47THR     CA 2888   5.337   1.786   4.782 -0.1951  0.1286 -0.4981
   47THR     HA 2889   5.324   1.888   4.746  0.2394  0.9278  1.4588
   47THR     CB 2890   5.224   1.698   4.729 -0.3573 -0.0385  0.1125
   47THR     HB 2891   5.129   1.732   4.770 -0.6624 -0.1934 -0.4530
   47THR    CG2 2892   5.221   1.696   4.576 -0.1307 -0.6031  0.1133
   47THR   HG21 2893   5.315   1.658   4.537 -0.1641 -0.9523  0.3721
   47THR   HG22 2894   5.207   1.792   4.526  0.1806 -1.0128 -0.7842
   47THR   HG23 2895   5.145   1.626   4.542 -0.2553  0.0038 -0.9037
   47THR    OG1 2896   5.237   1.562   4.763  0.0845 -0.0035  0.0995
   47THR    HG1 2897   5.190   1.508   4.698  0.6811  1.7673 -1.9250
   47THR      C 2898   5.336   1.787   4.934 -0.1480 -0.0080 -0.4959
   47THR      O 2899   5.346   1.682   4.998  0.1465 -0.1617 -0.7914
   48SER      N 2900   5.324   1.904   4.996 -0.0863 -0.3165  0.1112
   48SER      H 2901   5.309   1.980   4.931  0.2512 -1.7758 -1.7526
   48SER     CA 2902   5.300   1.923   5.138 -0.2504  0.4855 -0.0200
   48SER     HA 2903   5.276   1.834   5.196 -1.9342  1.4283  0.8205
   48SER     CB 2904   5.425   1.979   5.205 -0.1374  0.0938  0.0946
   48SER    HB1 2905   5.452   2.066   5.147 -2.8023  1.3551  0.5602
   48SER    HB2 2906   5.391   2.004   5.306 -0.2956 -0.2421  0.1260
   48SER     OG 2907   5.539   1.897   5.215  0.0935  0.3323 -0.5592
   48SER     HG 2908   5.587   1.915   5.134  1.6807  1.4217  0.5547
   48SER      C 2909   5.179   2.012   5.166 -0.8634 -0.3794  0.0937
   48SER      O 2910   5.144   2.096   5.084 -0.1986  0.0716  0.2674
   49GLY      N 2911   5.123   1.996   5.286 -0.0578 -0.2233  0.4909
   49GLY      H 2912   5.156   1.934   5.359 -0.4688  0.3076  1.1425
   49GLY     CA 2913   5.009   2.070   5.335 -0.4627 -0.2062 -0.4630
   49GLY    HA1 2914   5.032   2.177   5.327 -0.4664 -0.2013 -0.4129
   49GLY    HA2 2915   4.925   2.048   5.269 -0.1571 -0.5503 -0.7400
   49GLY      C 2916   4.964   2.022   5.472 -0.0499 -0.0910 -0.2858
   49GLY      O 2917   5.043   1.999   5.564 -0.1562  0.0465 -0.1593
   50TYR      N 2918   4.831   2.013   5.483 -0.0589  0.2792 -0.0561
   50TYR      H 2919   4.772   2.059   5.414  0.3717  1.7293  0.4992
   50TYR     CA 2920   4.766   1.951   5.597 -0.2198  0.4494 -0.0541
   50TYR     HA 2921   4.820   1.990   5.683 -1.8499 -0.9862  1.6739
   50TYR     CB 2922   4.623   2.001   5.610 -0.2616  0.2452  0.2898
   50TYR    HB1 2923   4.582   1.940   5.690  1.1040 -0.2770  0.6237
   50TYR    HB2 2924   4.572   1.980   5.516 -2.1019  0.4993  1.1966
   50TYR     CG 2925   4.615   2.149   5.640  0.6869  0.3181  0.2251
   50TYR    CD1 2926   4.640   2.206   5.766 -0.0441 -0.2953  0.6558
   50TYR    HD1 2927   4.669   2.146   5.851  3.1446  0.7505  0.4014
   50TYR    CE1 2928   4.633   2.345   5.780 -0.1716 -0.2256 -0.0424
   50TYR    HE1 2929   4.664   2.394   5.871  1.2770 -1.2674  0.0559
   50TYR     CZ 2930   4.593   2.429   5.674  0.9955  0.1047 -0.2327
   50TYR     OH 2931   4.585   2.563   5.696 -0.1227 -0.0133  0.1619
   50TYR     HH 2932   4.530   2.598   5.625 -1.0533 -0.2044  0.7767
   50TYR    CE2 2933   4.550   2.369   5.554  0.2077  0.0155  0.0896
   50TYR    HE2 2934   4.520   2.434   5.473  2.0180  0.8688  0.0565
   50TYR    CD2 2935   4.571   2.232   5.537  0.5037  0.0614  0.0938
   50TYR    HD2 2936   4.546   2.181   5.445  1.1929  1.9262 -1.1950
   50TYR      C 2937   4.770   1.799   5.591 -1.2031  0.4273 -0.2504
   50TYR      O 2938   4.779   1.736   5.486 -0.1483  0.2377 -0.0586
   51GLY      N 2939   4.769   1.733   5.707 -0.0283  0.6984 -0.0707
   51GLY      H 2940   4.759   1.786   5.793 -0.1844 -0.1238  0.4329
   51GLY     CA 2941   4.796   1.592   5.729  0.4455  0.7450 -0.3498
   51GLY    HA1 2942   4.736   1.534   5.659  1.1305 -0.8867  0.3767
   51GLY    HA2 2943   4.769   1.562   5.830 -0.0521  1.3239 -0.3081
   51GLY      C 2944   4.939   1.542   5.722  0.1455 -0.2253  0.2203
   51GLY      O 2945   5.030   1.618   5.756 -0.4174  0.5065  0.1117
   52GLN      N 2946   4.958   1.417   5.679 -0.5051 -0.2338 -0.0523
   52GLN      H 2947   4.882   1.370   5.633 -0.0953 -1.1923  0.2177
   52GLN     CA 2948   5.085   1.349   5.665 -0.5411 -0.2518 -0.3019
   52GLN     HA 2949   5.163   1.424   5.672  0.3089 -1.1698  0.5717
   52GLN     CB 2950   5.101   1.258   5.787 -0.3243 -0.0666 -0.1909
   52GLN    HB1 2951   5.016   1.190   5.799  0.1109 -0.2310  2.4637
   52GLN    HB2 2952   5.187   1.192   5.776  1.5448  2.6001 -3.0363
   52GLN     CG 2953   5.114   1.340   5.915 -0.0911  0.1018 -0.3230
   52GLN    HG1 2954   5.204   1.401   5.906  1.0609 -1.6891 -1.5862
   52GLN    HG2 2955   5.026   1.403   5.927 -0.7663 -0.7118 -0.8670
   52GLN     CD 2956   5.117   1.253   6.040  0.5605  0.0383 -0.3803
   52GLN    OE1 2957   5.091   1.133   6.031 -0.7935  0.3068 -0.1276
   52GLN    NE2 2958   5.134   1.304   6.162 -0.1667  0.0256 -0.2743
   52GLN   HE21 2959   5.136   1.245   6.244 -0.1144  0.0794 -0.2363
   52GLN   HE22 2960   5.178   1.394   6.171 -1.0029  0.3722  0.6344
   52GLN      C 2961   5.094   1.271   5.535  0.1425 -0.1663 -0.3093
   52GLN      O 2962   4.988   1.232   5.488  0.1102 -0.0283 -0.3487
   53SER      N 2963   5.212   1.251   5.475  0.2239  1.3756 -0.6929
   53SER      H 2964   5.296   1.283   5.521  0.8276  0.4605 -1.1455
   53SER     CA 2965   5.226   1.174   5.353  0.1034 -0.4931  0.4410
   53SER     HA 2966   5.205   1.231   5.263  1.7318 -1.6170 -0.7153
   53SER     CB 2967   5.371   1.127   5.344  0.2599  0.0221  0.2354
   53SER    HB1 2968   5.390   1.087   5.245  0.0344 -1.7483  0.8784
   53SER    HB2 2969   5.392   1.045   5.413  0.5432 -0.8635 -0.8812
   53SER     OG 2970   5.463   1.230   5.373 -0.0228  0.1985  0.5165
   53SER     HG 2971   5.551   1.194   5.360 -0.7896 -1.2098 -1.1774
   53SER      C 2972   5.142   1.048   5.345 -0.0826 -0.3321 -0.1761
   53SER      O 2973   5.115   0.980   5.444 -0.7001 -0.1023 -0.1813
   54SER      N 2974   5.086   1.027   5.225 -0.6700 -0.0755  0.0471
   54SER      H 2975   5.105   1.098   5.156 -1.2731 -0.2230 -0.2767
   54SER     CA 2976   4.992   0.923   5.190 -0.4497 -0.3971  0.3959
   54SER     HA 2977   4.916   0.921   5.268  0.9710 -0.4543  1.8204
   54SER     CB 2978   4.910   0.963   5.067  0.0641  1.2047  0.5583
   54SER    HB1 2979   4.855   1.054   5.093 -0.4299  0.2772  3.0974
   54SER    HB2 2980   4.842   0.886   5.033  2.1618  0.0482 -1.2194
   54SER     OG 2981   4.995   0.996   4.960 -0.0201  0.2473  0.1881
   54SER     HG 2982   5.045   0.914   4.953 -1.7045 -0.9014  1.1024
   54SER      C 2983   5.044   0.780   5.191 -0.0949 -0.2814 -0.6189
   54SER      O 2984   5.165   0.760   5.195  0.0046  0.4560  0.5634
   55TYR      N 2985   4.970   0.671   5.206  0.3942 -0.5209  0.1323
   55TYR      H 2986   4.872   0.691   5.223  0.5214 -0.7206  1.1181
   55TYR     CA 2987   5.011   0.532   5.209  0.1431 -0.5988  0.0501
   55TYR     HA 2988   5.093   0.510   5.277 -0.5187 -0.5632  0.8720
   55TYR     CB 2989   4.906   0.440   5.270 -0.7099  0.7292  0.6050
   55TYR    HB1 2990   4.883   0.367   5.193  1.5142  0.6333 -0.0370
   55TYR    HB2 2991   4.808   0.488   5.283 -1.3510 -0.0455 -1.0721
   55TYR     CG 2992   4.955   0.360   5.388  0.4029 -0.1745 -0.4582
   55TYR    CD1 2993   4.961   0.221   5.372  0.5879 -0.1917 -0.2500
   55TYR    HD1 2994   4.931   0.171   5.280 -1.0474 -0.1301  0.2178
   55TYR    CE1 2995   5.034   0.141   5.460  0.9394 -0.1178 -0.4708
   55TYR    HE1 2996   5.060   0.038   5.442 -2.1352 -1.1959  0.5257
   55TYR     CZ 2997   5.087   0.201   5.576 -0.0456  0.4655 -0.3083
   55TYR     OH 2998   5.148   0.124   5.670  0.5148  0.6758 -0.4953
   55TYR     HH 2999   5.180   0.169   5.749 -3.1302  2.0673  0.3824
   55TYR    CE2 3000   5.054   0.334   5.610  0.0114  0.5471 -0.5670
   55TYR    HE2 3001   5.084   0.369   5.708 -2.0885 -1.2602  0.8258
   55TYR    CD2 3002   5.009   0.414   5.505  0.0784  0.5131 -0.6220
   55TYR    HD2 3003   5.001   0.519   5.526 -2.3980  0.2044  0.2634
   55TYR      C 3004   5.076   0.471   5.085  0.4194 -0.3023  0.0470
   55TYR      O 3005   5.029   0.493   4.974  0.2663  0.2609  0.2200
   56SER      N 3006   5.187   0.397   5.092  0.3012 -0.4463  0.4652
   56SER      H 3007   5.228   0.400   5.184  0.2301  1.7899  0.4807
   56SER     CA 3008   5.246   0.320   4.984 -0.6179  0.4483 -0.7166
   56SER     HA 3009   5.344   0.286   5.018 -1.4402 -0.8552  0.4761
   56SER     CB 3010   5.177   0.189   4.945  0.1053 -0.2376  0.2373
   56SER    HB1 3011   5.101   0.221   4.873  0.5326  0.5909  0.1378
   56SER    HB2 3012   5.239   0.128   4.880 -1.2726  0.6320 -1.9985
   56SER     OG 3013   5.113   0.125   5.053 -0.3329  0.3386  0.3289
   56SER     HG 3014   5.174   0.109   5.126 -1.8997  0.6729  1.7566
   56SER      C 3015   5.283   0.401   4.861 -0.3073  0.1338 -0.8319
   56SER      O 3016   5.288   0.343   4.753  0.3722 -0.3702 -0.5396
   57SER      N 3017   5.300   0.532   4.880  0.0572 -0.0283  0.0091
   57SER      H 3018   5.306   0.570   4.973 -0.3566  1.5016 -0.5654
   57SER     CA 3019   5.320   0.633   4.778  0.0517  0.0739  0.1096
   57SER     HA 3020   5.265   0.599   4.691  0.9903  2.7800 -1.6709
   57SER     CB 3021   5.272   0.769   4.827  0.2278  0.2062 -0.0829
   57SER    HB1 3022   5.335   0.808   4.907 -1.7592  0.9392  1.2300
   57SER    HB2 3023   5.270   0.843   4.747 -1.3863  0.7825  0.4353
   57SER     OG 3024   5.141   0.756   4.877  0.2646 -0.3454 -0.1295
   57SER     HG 3025   5.116   0.663   4.878 -1.6600  0.0211 -2.5099
   57SER      C 3026   5.467   0.650   4.741  0.0711 -0.3917 -0.0363
   57SER      O 3027   5.562   0.637   4.818 -0.0446  0.7601  0.3238
   58TYR      N 3028   5.481   0.683   4.613  0.0975  0.1726  0.1083
   58TYR      H 3029   5.401   0.672   4.553  0.7355 -1.3126 -0.5315
   58TYR     CA 3030   5.612   0.699   4.551 -0.0536  0.0478 -0.2479
   58TYR     HA 3031   5.686   0.708   4.631  0.1350 -0.0229 -0.4143
   58TYR     CB 3032   5.646   0.567   4.481 -0.1094 -0.2754  0.3233
   58TYR    HB1 3033   5.554   0.538   4.430  0.7205 -0.4303 -1.1091
   58TYR    HB2 3034   5.721   0.590   4.406 -1.1005  0.0872 -0.5838
   58TYR     CG 3035   5.694   0.451   4.564  0.2620 -0.2251  0.1794
   58TYR    CD1 3036   5.824   0.440   4.617  0.3765  0.0742 -0.0380
   58TYR    HD1 3037   5.896   0.520   4.606  0.9212 -0.5167 -0.8084
   58TYR    CE1 3038   5.855   0.341   4.711 -0.2191  0.1843  0.2850
   58TYR    HE1 3039   5.949   0.342   4.764 -0.2091  0.5111  0.2641
   58TYR     CZ 3040   5.760   0.241   4.735 -0.0351  0.0029  0.2596
   58TYR     OH 3041   5.792   0.146   4.829 -0.5879 -0.3426  0.1032
   58TYR     HH 3042   5.712   0.096   4.847  0.2247 -2.0210 -0.7227
   58TYR    CE2 3043   5.631   0.248   4.679  0.3668 -0.0885 -0.6999
   58TYR    HE2 3044   5.561   0.170   4.706  0.2723  0.5566  1.1230
   58TYR    CD2 3045   5.599   0.351   4.590 -0.2475  0.1527 -0.2155
   58TYR    HD2 3046   5.497   0.360   4.556 -0.0588 -0.7321 -1.0361
   58TYR      C 3047   5.618   0.818   4.456  0.0656  0.1605 -0.1003
   58TYR      O 3048   5.523   0.848   4.384 -0.1792  0.0603  0.1768
   59GLY      N 3049   5.737   0.876   4.445  0.3857 -0.5660 -0.5698
   59GLY      H 3050   5.810   0.851   4.510  0.0721 -3.5733 -1.2194
   59GLY     CA 3051   5.756   1.002   4.376 -0.2674 -0.3967 -0.4494
   59GLY    HA1 3052   5.724   0.992   4.272  1.2897 -1.5055 -0.8701
   59GLY    HA2 3053   5.863   1.020   4.363  0.0358 -0.4595  1.6993
   59GLY      C 3054   5.698   1.122   4.448  0.2689  0.0047 -0.6796
   59GLY      O 3055   5.772   1.214   4.482  0.0483 -0.0818  0.0543
   60GLN      N 3056   5.567   1.121   4.476  0.4222 -0.1018  0.0298
   60GLN      H 3057   5.515   1.038   4.452 -1.4977  1.5157 -1.7196
   60GLN     CA 3058   5.494   1.216   4.557  0.3174 -0.4165  0.3104
   60GLN     HA 3059   5.556   1.242   4.642  0.1345 -0.4238  0.4481
   60GLN     CB 3060   5.455   1.349   4.491  0.5504  0.0373  1.0719
   60GLN    HB1 3061   5.541   1.386   4.435 -0.3510  0.9741  0.2736
   60GLN    HB2 3062   5.442   1.417   4.574  2.7803 -0.9097  2.3019
   60GLN     CG 3063   5.337   1.320   4.399  0.9134 -0.0151  0.6202
   60GLN    HG1 3064   5.300   1.419   4.369 -0.8014 -1.1031 -1.0972
   60GLN    HG2 3065   5.258   1.274   4.458  0.7515  1.6846  1.8308
   60GLN     CD 3066   5.371   1.234   4.278 -0.4075  0.2467  0.0376
   60GLN    OE1 3067   5.481   1.229   4.224 -0.1423  0.8181  0.5074
   60GLN    NE2 3068   5.267   1.167   4.228 -0.3836 -0.1458  0.5021
   60GLN   HE21 3069   5.172   1.183   4.259 -0.0311 -1.2476  2.2960
   60GLN   HE22 3070   5.293   1.096   4.162  1.4002 -1.2602  2.2871
   60GLN      C 3071   5.374   1.155   4.629 -0.2393 -0.0377 -0.2760
   60GLN      O 3072   5.334   1.048   4.583  0.2201 -0.2727 -0.1355
   61SER      N 3073   5.333   1.217   4.740  0.5624 -0.2839  0.1732
   61SER      H 3074   5.380   1.299   4.775 -0.8718  0.8326 -0.3714
   61SER     CA 3075   5.198   1.191   4.788  0.3023  0.2919 -0.2374
   61SER     HA 3076   5.177   1.084   4.787 -0.6026  0.4601 -1.3935
   61SER     CB 3077   5.185   1.256   4.925 -0.3111 -0.2812 -0.0212
   61SER    HB1 3078   5.228   1.356   4.931 -0.9141 -0.0340  0.2480
   61SER    HB2 3079   5.080   1.269   4.951 -0.0886 -1.3201  1.5341
   61SER     OG 3080   5.256   1.178   5.018  0.7420  0.1697 -0.4226
   61SER     HG 3081   5.348   1.196   5.000  0.9595  0.7842  1.1064
   61SER      C 3082   5.097   1.254   4.693 -0.6338 -0.0572  0.5231
   61SER      O 3083   5.100   1.373   4.666  0.3445 -0.2284 -0.1733
   62GLN      N 3084   5.013   1.168   4.635 -0.1584  0.0061 -0.2665
   62GLN      H 3085   5.032   1.070   4.655 -0.0565  0.0876  0.0413
   62GLN     CA 3086   4.906   1.202   4.543 -0.1808  0.1157 -0.2007
   62GLN     HA 3087   4.863   1.293   4.584  2.1308  1.1034  0.2361
   62GLN     CB 3088   4.808   1.086   4.525  0.3630 -0.4647  0.5235
   62GLN    HB1 3089   4.732   1.122   4.455  1.2021  0.2663 -0.0412
   62GLN    HB2 3090   4.857   1.009   4.466  0.4676 -0.2007  0.2639
   62GLN     CG 3091   4.751   1.043   4.660 -0.7041  0.1031  0.2684
   62GLN    HG1 3092   4.683   0.965   4.627  0.1135  0.2843 -2.0211
   62GLN    HG2 3093   4.823   0.989   4.722 -2.2003 -1.4415  0.7379
   62GLN     CD 3094   4.682   1.145   4.749 -0.3994  0.3422  0.2350
   62GLN    OE1 3095   4.663   1.264   4.727  0.1942  0.3314 -0.3521
   62GLN    NE2 3096   4.647   1.095   4.868 -0.0590 -0.2742  0.0806
   62GLN   HE21 3097   4.678   1.002   4.895 -1.2329 -1.3554 -1.9740
   62GLN   HE22 3098   4.623   1.168   4.933  0.7831  0.6395 -0.6033
   62GLN      C 3099   4.965   1.239   4.407  0.4635  0.0976  0.0673
   62GLN      O 3100   5.017   1.153   4.336  0.1236  0.2797 -0.4080
   63ASN      N 3101   4.925   1.357   4.359  0.4596  0.2465  0.4368
   63ASN      H 3102   4.870   1.420   4.416 -1.0890  0.1330 -0.8716
   63ASN     CA 3103   4.946   1.392   4.220 -0.5051 -0.0853  0.1939
   63ASN     HA 3104   5.002   1.311   4.175  0.8017 -0.2721  2.0052
   63ASN     CB 3105   4.806   1.387   4.160 -0.4767  0.2896  0.0907
   63ASN    HB1 3106   4.746   1.474   4.188 -0.4685 -0.3059  2.1405
   63ASN    HB2 3107   4.770   1.293   4.201 -1.4361  0.0398 -1.2690
   63ASN     CG 3108   4.795   1.376   4.009 -0.2639 -0.4518  0.1264
   63ASN    OD1 3109   4.894   1.362   3.938 -0.0959  0.5750  0.1453
   63ASN    ND2 3110   4.672   1.384   3.957 -0.3489 -0.0864  0.3808
   63ASN   HD21 3111   4.596   1.414   4.016 -1.3844 -0.3521 -0.7689
   63ASN   HD22 3112   4.656   1.364   3.859 -0.3475 -2.0758  0.7469
   63ASN      C 3113   5.015   1.526   4.199 -0.4653 -0.1475 -0.0655
   63ASN      O 3114   5.026   1.600   4.297  0.3049  0.2594 -0.4419
   64THR      N 3115   5.065   1.557   4.078 -0.0951  0.2839  0.1925
   64THR      H 3116   5.052   1.486   4.008  1.9747 -0.8413  0.8617
   64THR     CA 3117   5.136   1.677   4.042  0.1744  0.0603 -0.0229
   64THR     HA 3118   5.079   1.756   4.092 -0.7556  0.6725 -1.9871
   64THR     CB 3119   5.282   1.686   4.087  0.0436  0.1538  0.3928
   64THR     HB 3120   5.329   1.766   4.029  0.2353  0.4870  1.0022
   64THR    CG2 3121   5.312   1.716   4.233  0.5077  0.1751  0.2965
   64THR   HG21 3122   5.305   1.629   4.298  0.5178 -1.4215 -1.7791
   64THR   HG22 3123   5.246   1.792   4.277 -0.3384  0.1386 -0.8784
   64THR   HG23 3124   5.413   1.757   4.237 -0.4124  2.5854  3.1723
   64THR    OG1 3125   5.346   1.566   4.050  0.1488  0.3749 -0.1526
   64THR    HG1 3126   5.435   1.582   4.080  1.3182 -0.7896 -2.6765
   64THR      C 3127   5.121   1.708   3.894 -0.2267 -0.4944 -0.0970
   64THR      O 3128   5.135   1.615   3.815  0.1504 -0.5085 -0.0138
   65GLY      N 3129   5.098   1.835   3.861  0.1298 -0.3511  0.2054
   65GLY      H 3130   5.071   1.890   3.941  0.0325  1.0687 -0.7589
   65GLY     CA 3131   5.082   1.885   3.726  0.4862  0.2240  0.3715
   65GLY    HA1 3132   5.179   1.924   3.695  0.1493 -0.0722 -1.1399
   65GLY    HA2 3133   5.058   1.802   3.660 -2.2004 -0.5910  2.2202
   65GLY      C 3134   4.981   1.997   3.704  0.0904 -0.2506 -0.2697
   65GLY      O 3135   4.899   2.018   3.793 -0.2978  0.8263 -0.8605
   66TYR      N 3136   4.989   2.065   3.589 -0.4863 -0.1982 -0.2816
   66TYR      H 3137   5.042   2.026   3.512  0.6705 -0.6492  0.7018
   66TYR     CA 3138   4.894   2.165   3.546  0.0143  0.4498  0.0818
   66TYR     HA 3139   4.803   2.149   3.605 -0.0836  1.5180  0.2365
   66TYR     CB 3140   4.940   2.308   3.568 -0.0864  0.4637  0.2041
   66TYR    HB1 3141   5.037   2.325   3.521  0.0115  3.8037  1.3183
   66TYR    HB2 3142   4.874   2.380   3.520 -0.4603 -0.8801 -1.3902
   66TYR     CG 3143   4.977   2.334   3.712  0.2743  0.0209  0.1932
   66TYR    CD1 3144   4.892   2.407   3.796 -0.2999  0.1479 -0.4907
   66TYR    HD1 3145   4.794   2.439   3.762  0.6385  2.7002 -0.9685
   66TYR    CE1 3146   4.940   2.441   3.923  0.5681 -0.0331 -0.7689
   66TYR    HE1 3147   4.878   2.495   3.992  2.1360  0.3474  0.3991
   66TYR     CZ 3148   5.067   2.404   3.971  0.2175 -0.0879  0.1240
   66TYR     OH 3149   5.102   2.435   4.099  0.2756  0.2463  0.0262
   66TYR     HH 3150   5.181   2.393   4.133  1.7046  1.3199 -1.7968
   66TYR    CE2 3151   5.148   2.326   3.886  0.0281 -0.6196  0.4264
   66TYR    HE2 3152   5.247   2.295   3.918  0.3369 -0.2952 -0.1953
   66TYR    CD2 3153   5.105   2.298   3.756  0.0925 -0.4287  0.3645
   66TYR    HD2 3154   5.174   2.261   3.682 -1.1131 -0.2955 -0.8751
   66TYR      C 3155   4.850   2.133   3.403  0.3024 -0.3371  0.1637
   66TYR      O 3156   4.920   2.059   3.335 -0.2908 -0.5780 -0.1842
   67GLY      N 3157   4.738   2.183   3.351  0.6944  0.0131 -0.3525
   67GLY      H 3158   4.679   2.234   3.416  1.5693 -1.5004  1.7374
   67GLY     CA 3159   4.676   2.145   3.225  0.0286 -0.5174  0.1258
   67GLY    HA1 3160   4.631   2.230   3.174  1.2889 -1.3375 -2.5343
   67GLY    HA2 3161   4.743   2.110   3.146 -0.2348  0.4396 -0.5434
   67GLY      C 3162   4.569   2.038   3.236 -0.1295 -0.3622  0.0951
   67GLY      O 3163   4.532   1.995   3.345  0.6354 -1.0226  0.0977
   68THR      N 3164   4.521   1.989   3.122  0.1198 -0.5116  0.0553
   68THR      H 3165   4.547   2.036   3.036  0.2204  1.8544  1.2926
   68THR     CA 3166   4.428   1.878   3.111 -0.4006 -0.0615 -0.0975
   68THR     HA 3167   4.349   1.887   3.185 -0.1376  1.8523  0.0193
   68THR     CB 3168   4.379   1.865   2.967 -0.1165 -0.5036 -0.1527
   68THR     HB 3169   4.328   1.769   2.963  1.2621 -1.3722  1.6904
   68THR    CG2 3170   4.288   1.979   2.925  0.3663 -0.1514 -0.2574
   68THR   HG21 3171   4.271   1.957   2.820  2.3095 -0.9025 -0.4479
   68THR   HG22 3172   4.326   2.081   2.931  1.8499 -0.7174  0.1330
   68THR   HG23 3173   4.190   1.956   2.968  0.8332 -0.7291  0.5133
   68THR    OG1 3174   4.483   1.854   2.872 -0.2475  0.1368 -0.3710
   68THR    HG1 3175   4.528   1.770   2.881  1.0936  0.9957  1.8975
   68THR      C 3176   4.491   1.747   3.154  0.5936  0.2450 -0.5900
   68THR      O 3177   4.613   1.726   3.156  0.4817 -0.3904 -0.1654
   69GLN      N 3178   4.405   1.649   3.179  0.4318  0.4859 -0.1785
   69GLN      H 3179   4.306   1.669   3.175  0.4474  1.5919  2.8099
   69GLN     CA 3180   4.441   1.525   3.246 -0.4141  0.0979 -0.4275
   69GLN     HA 3181   4.548   1.523   3.264 -0.6723 -0.0091  1.2869
   69GLN     CB 3182   4.365   1.545   3.377  0.0047 -0.0057 -0.1668
   69GLN    HB1 3183   4.263   1.570   3.345 -0.4143 -0.0114  1.1037
   69GLN    HB2 3184   4.378   1.454   3.435  2.6935  1.3183  1.5156
   69GLN     CG 3185   4.428   1.657   3.459  0.1019  0.2335 -0.5661
   69GLN    HG1 3186   4.531   1.620   3.461  0.3255  0.8369 -0.4668
   69GLN    HG2 3187   4.409   1.750   3.405 -0.8687  0.4283  0.1084
   69GLN     CD 3188   4.362   1.662   3.595  0.4680  0.3500 -0.3919
   69GLN    OE1 3189   4.392   1.581   3.682 -0.1530 -0.0335 -0.5373
   69GLN    NE2 3190   4.264   1.750   3.620  0.2361 -0.0462  0.1035
   69GLN   HE21 3191   4.252   1.831   3.562  1.2884 -0.7480 -1.1407
   69GLN   HE22 3192   4.211   1.747   3.706  1.9900 -0.5187  1.2233
   69GLN      C 3193   4.388   1.399   3.178 -0.0175 -0.0178 -0.5207
   69GLN      O 3194   4.281   1.397   3.118 -0.1035 -0.1220 -0.3643
   70SER      N 3195   4.468   1.293   3.191 -0.0749 -0.0483 -0.4205
   70SER      H 3196   4.557   1.305   3.237  1.0228 -2.4077 -1.7578
   70SER     CA 3197   4.444   1.158   3.145  0.0480 -0.0667 -0.4318
   70SER     HA 3198   4.335   1.147   3.142 -0.1651 -0.4465  3.7522
   70SER     CB 3199   4.510   1.153   3.008  0.5962 -0.3562 -0.1582
   70SER    HB1 3200   4.618   1.163   3.017  0.6485 -0.8567 -0.1805
   70SER    HB2 3201   4.477   1.243   2.956  0.8951  0.0187  0.3016
   70SER     OG 3202   4.468   1.039   2.936 -0.3121  0.2195 -0.5530
   70SER     HG 3203   4.374   1.049   2.917 -0.2607  0.9640 -0.4583
   70SER      C 3204   4.493   1.055   3.245  0.0752  0.3967  0.0337
   70SER      O 3205   4.583   1.075   3.326  0.2521 -0.1459 -0.0257
   71THR      N 3206   4.453   0.928   3.233 -0.4050  0.4413  1.0236
   71THR      H 3207   4.382   0.910   3.163  0.9981  0.0572 -0.3605
   71THR     CA 3208   4.501   0.816   3.311 -0.1567 -0.1804  0.0035
   71THR     HA 3209   4.549   0.865   3.396  0.1618 -1.3364  0.5156
   71THR     CB 3210   4.393   0.733   3.380 -0.4216  0.2400  0.0960
   71THR     HB 3211   4.338   0.672   3.309 -1.0292 -0.9482  1.5182
   71THR    CG2 3212   4.446   0.647   3.495  0.4499 -0.2781 -0.6794
   71THR   HG21 3213   4.367   0.597   3.551  1.5874 -2.5125 -0.9538
   71THR   HG22 3214   4.499   0.715   3.561 -0.6401 -0.0689  0.0201
   71THR   HG23 3215   4.515   0.574   3.453  0.5733 -2.0597  2.3676
   71THR    OG1 3216   4.301   0.824   3.436 -0.0321  0.3638  0.5483
   71THR    HG1 3217   4.347   0.887   3.492  1.4989  0.3162 -0.6107
   71THR      C 3218   4.613   0.729   3.256 -0.0888  0.1678 -0.4186
   71THR      O 3219   4.707   0.702   3.331 -0.1732 -0.4863 -0.5418
   72PRO      N 3220   4.613   0.676   3.134  0.1229  0.4548 -0.5431
   72PRO     CD 3221   4.502   0.684   3.040  0.1320 -0.7315 -0.6725
   72PRO    HD1 3222   4.407   0.658   3.087 -0.1487 -2.2897 -2.0069
   72PRO    HD2 3223   4.513   0.784   2.998 -0.4027 -0.7693 -0.8991
   72PRO     CG 3224   4.525   0.570   2.942  0.1299 -0.7401 -0.6630
   72PRO    HG1 3225   4.467   0.483   2.973  0.5829 -0.6875  0.3695
   72PRO    HG2 3226   4.484   0.601   2.846 -0.7240  0.4674  0.0793
   72PRO     CB 3227   4.675   0.541   2.944  0.1907 -0.3658  0.4430
   72PRO    HB1 3228   4.703   0.437   2.929  2.8368  0.3660 -0.2391
   72PRO    HB2 3229   4.717   0.597   2.861  0.1721  0.0919  0.7364
   72PRO     CA 3230   4.719   0.594   3.081  0.1849 -0.0341  0.3179
   72PRO     HA 3231   4.730   0.511   3.151  3.8037 -2.2962 -2.4801
   72PRO      C 3232   4.852   0.667   3.072  0.2686 -0.2974 -0.7574
   72PRO      O 3233   4.855   0.790   3.070  0.4613 -0.2805  0.3727
   73GLN      N 3234   4.962   0.591   3.076  0.1901 -0.3626  0.6368
   73GLN      H 3235   4.955   0.493   3.097  3.3229 -1.0187 -0.7780
   73GLN     CA 3236   5.098   0.630   3.045 -0.1980  0.4705 -0.0718
   73GLN     HA 3237   5.153   0.661   3.134 -0.4422 -2.2619  1.1117
   73GLN     CB 3238   5.170   0.500   3.013 -0.3089  0.4089 -0.0727
   73GLN    HB1 3239   5.107   0.453   2.938 -1.0406 -0.6253  1.1559
   73GLN    HB2 3240   5.269   0.523   2.971 -0.9338  1.3327 -1.1060
   73GLN     CG 3241   5.200   0.410   3.132  0.1846  0.3093 -0.2692
   73GLN    HG1 3242   5.114   0.402   3.198 -0.3563  0.1458 -0.9898
   73GLN    HG2 3243   5.278   0.458   3.192 -1.2701  0.0215  1.9487
   73GLN     CD 3244   5.251   0.269   3.103 -0.3787  0.0271  0.0966
   73GLN    OE1 3245   5.368   0.253   3.070 -0.4361 -0.5044  0.1381
   73GLN    NE2 3246   5.156   0.175   3.106  0.6135 -0.9833  0.6131
   73GLN   HE21 3247   5.181   0.086   3.065  1.2487 -0.5818  0.0933
   73GLN   HE22 3248   5.059   0.198   3.119  0.5640 -0.6062 -0.3005
   73GLN      C 3249   5.120   0.740   2.943 -0.3545  0.2022 -0.3955
   73GLN      O 3250   5.055   0.736   2.838 -0.6049 -0.1043 -0.2291
   74GLY      N 3251   5.227   0.818   2.963  0.0146 -0.4031  0.0031
   74GLY      H 3252   5.294   0.792   3.033  0.0565 -1.1874 -0.3170
   74GLY     CA 3253   5.277   0.910   2.863  0.1625 -0.4403  0.0423
   74GLY    HA1 3254   5.209   0.995   2.849  0.8384  0.2637  0.9272
   74GLY    HA2 3255   5.275   0.858   2.767  0.5173 -0.0406 -0.1817
   74GLY      C 3256   5.413   0.975   2.880  0.0502 -0.1283 -0.2184
   74GLY      O 3257   5.495   0.935   2.964  0.8027  0.6060 -0.5882
   75TYR      N 3258   5.453   1.079   2.807  0.0569 -0.1344 -0.2232
   75TYR      H 3259   5.380   1.119   2.749  0.4258 -0.3139 -0.8172
   75TYR     CA 3260   5.584   1.137   2.828  0.1297 -0.5040  0.3770
   75TYR     HA 3261   5.653   1.056   2.848 -0.7234 -0.9212  1.7909
   75TYR     CB 3262   5.626   1.219   2.706  0.6607 -0.7954  0.3628
   75TYR    HB1 3263   5.728   1.252   2.723  0.9359 -1.0163 -0.7965
   75TYR    HB2 3264   5.568   1.311   2.702  1.8555  0.0449  1.4631
   75TYR     CG 3265   5.625   1.147   2.573  0.1966  0.0774 -0.1177
   75TYR    CD1 3266   5.746   1.090   2.533 -0.0183 -0.5836  0.1551
   75TYR    HD1 3267   5.836   1.104   2.591 -0.7964 -1.3114  1.5728
   75TYR    CE1 3268   5.743   1.013   2.415  0.0251 -0.5025  0.1010
   75TYR    HE1 3269   5.836   0.971   2.381 -0.6584 -0.5904 -1.7620
   75TYR     CZ 3270   5.624   0.993   2.344  0.1652  0.3055 -0.3682
   75TYR     OH 3271   5.622   0.909   2.237 -0.2308 -0.3067  0.1166
   75TYR     HH 3272   5.701   0.853   2.234  0.0226 -0.0502  1.4307
   75TYR    CE2 3273   5.506   1.056   2.390  0.2571 -0.0992  0.4320
   75TYR    HE2 3274   5.418   1.032   2.331 -0.5027  1.2509  0.9626
   75TYR    CD2 3275   5.505   1.138   2.502  0.3530  1.2736 -0.5475
   75TYR    HD2 3276   5.413   1.183   2.538  1.2929  0.5262  3.2594
   75TYR      C 3277   5.590   1.220   2.956 -0.5066 -0.0129  0.0972
   75TYR      O 3278   5.498   1.232   3.036 -0.5543  0.9528 -0.0911
   76GLY      N 3279   5.709   1.275   2.979 -0.3094 -0.4588  0.1572
   76GLY      H 3280   5.792   1.267   2.921 -0.3035  0.4063  0.0243
   76GLY     CA 3281   5.762   1.321   3.106  0.5690 -0.1987 -0.2941
   76GLY    HA1 3282   5.870   1.308   3.108  0.3994 -1.8194 -0.4358
   76GLY    HA2 3283   5.713   1.262   3.182  1.2429 -0.7597 -0.2819
   76GLY      C 3284   5.729   1.468   3.125 -0.2509 -0.4254  0.0705
   76GLY      O 3285   5.708   1.548   3.034 -0.3032  0.4389  0.8278
   77SER      N 3286   5.718   1.507   3.253  0.3184  0.0009 -0.0060
   77SER      H 3287   5.717   1.440   3.328 -2.3324 -1.0655 -0.8624
   77SER     CA 3288   5.689   1.644   3.291  0.2893  0.0845 -0.3219
   77SER     HA 3289   5.627   1.691   3.215 -0.4626 -2.3700 -1.3524
   77SER     CB 3290   5.591   1.636   3.408 -0.0618  0.1341 -0.6100
   77SER    HB1 3291   5.513   1.560   3.398  1.3627 -1.5395  0.4489
   77SER    HB2 3292   5.542   1.732   3.423  0.0146  0.0408  0.3296
   77SER     OG 3293   5.646   1.581   3.526 -0.5171 -0.0017 -0.4571
   77SER     HG 3294   5.687   1.660   3.563 -0.1037  0.6294 -2.1360
   77SER      C 3295   5.804   1.741   3.312  0.1361  0.1853  0.0590
   77SER      O 3296   5.920   1.708   3.332  0.0029 -0.0816  0.3890
   78THR      N 3297   5.765   1.869   3.321 -0.2553  0.1773 -1.3009
   78THR      H 3298   5.667   1.888   3.305 -0.6551  1.7000  2.1821
   78THR     CA 3299   5.848   1.987   3.331 -0.1276 -0.0125 -0.0012
   78THR     HA 3300   5.953   1.969   3.355  0.1820  1.9048  0.2850
   78THR     CB 3301   5.858   2.060   3.197 -0.3824  0.0426  0.0091
   78THR     HB 3302   5.919   2.148   3.216 -0.7547  0.1912  0.5482
   78THR    CG2 3303   5.937   1.966   3.107  0.2933  0.3308  0.2882
   78THR   HG21 3304   5.881   1.879   3.071 -1.1834  0.9921  0.8993
   78THR   HG22 3305   6.018   1.919   3.162 -1.0777 -0.3650  1.7919
   78THR   HG23 3306   5.968   2.020   3.018 -0.0301 -0.0381 -0.0559
   78THR    OG1 3307   5.738   2.092   3.131 -0.5372 -0.8117 -0.1306
   78THR    HG1 3308   5.747   2.048   3.046  1.9406 -0.6342 -0.0211
   78THR      C 3309   5.793   2.093   3.427 -0.2191  0.0747 -0.1492
   78THR      O 3310   5.676   2.097   3.464 -0.0539  0.1077  0.3772
   79GLY      N 3311   5.878   2.189   3.462 -0.0402 -0.1197 -0.0431
   79GLY      H 3312   5.972   2.179   3.426 -0.1239 -0.2303 -0.2300
   79GLY     CA 3313   5.854   2.302   3.550 -0.4217  0.0112 -0.3158
   79GLY    HA1 3314   5.834   2.275   3.653 -1.6019  1.4273 -0.1335
   79GLY    HA2 3315   5.944   2.363   3.555 -0.9716  1.2930 -3.5052
   79GLY      C 3316   5.761   2.416   3.509 -0.4135  0.0034 -0.3549
   79GLY      O 3317   5.735   2.434   3.390 -0.3168 -0.1675 -0.4026
   80GLY      N 3318   5.729   2.507   3.601  0.2864 -0.3824  0.2766
   80GLY      H 3319   5.756   2.497   3.698  0.0330  1.9062  0.6369
   80GLY     CA 3320   5.632   2.611   3.574  0.6553 -0.1635 -0.2273
   80GLY    HA1 3321   5.618   2.634   3.469  0.2214  0.4347 -0.0423
   80GLY    HA2 3322   5.546   2.560   3.617  0.7161  1.5128  2.0922
   80GLY      C 3323   5.643   2.734   3.663  0.6196 -0.1130 -0.2931
   80GLY      O 3324   5.691   2.730   3.776 -0.6040 -0.0408  0.2457
   81TYR      N 3325   5.575   2.839   3.617  0.1700 -0.0766  0.4435
   81TYR      H 3326   5.554   2.847   3.518 -2.5476  0.6850  1.0065
   81TYR     CA 3327   5.538   2.960   3.688  0.0486  0.3207 -0.2820
   81TYR     HA 3328   5.594   2.983   3.779 -0.3309  1.8629 -0.4205
   81TYR     CB 3329   5.579   3.069   3.590  0.1615  0.6624  0.1418
   81TYR    HB1 3330   5.529   3.052   3.494 -0.1190 -1.4775  0.6277
   81TYR    HB2 3331   5.544   3.165   3.628 -1.1022  0.3877 -0.2627
   81TYR     CG 3332   5.729   3.080   3.580  0.1585  0.5272 -0.0557
   81TYR    CD1 3333   5.802   3.133   3.687  0.3834  0.8300 -0.3555
   81TYR    HD1 3334   5.753   3.168   3.777  0.7576  0.4633 -0.0069
   81TYR    CE1 3335   5.941   3.116   3.684  0.3950  0.8277  0.1296
   81TYR    HE1 3336   6.003   3.161   3.761  0.1895  1.3017  0.0252
   81TYR     CZ 3337   6.008   3.070   3.569 -0.6202  1.1254 -0.5974
   81TYR     OH 3338   6.144   3.054   3.565 -0.7137  0.2903 -0.5681
   81TYR     HH 3339   6.183   3.007   3.491  0.8654  0.8000 -0.0958
   81TYR    CE2 3340   5.935   3.013   3.463 -0.3182 -0.3825 -0.0211
   81TYR    HE2 3341   5.973   2.966   3.373 -2.9549 -2.5741 -0.0938
   81TYR    CD2 3342   5.796   3.022   3.471 -0.3051 -0.2562  0.0749
   81TYR    HD2 3343   5.739   2.985   3.387 -0.2475  0.1090 -0.1225
   81TYR      C 3344   5.388   2.963   3.713  0.1013 -0.1975  0.1086
   81TYR      O 3345   5.309   2.898   3.645  0.3429 -0.2125 -0.1578
   82GLY      N 3346   5.348   3.046   3.810  0.1710 -0.5180  0.4135
   82GLY      H 3347   5.410   3.108   3.860  0.5351  0.0414 -0.7167
   82GLY     CA 3348   5.209   3.074   3.837  0.2186 -0.3117  0.4455
   82GLY    HA1 3349   5.203   3.183   3.833  1.4507 -0.2046  1.0680
   82GLY    HA2 3350   5.145   3.040   3.755 -0.1129  1.3656 -0.0260
   82GLY      C 3351   5.162   3.018   3.971 -0.3943 -0.2578  0.2563
   82GLY      O 3352   5.243   2.957   4.040 -0.0227  0.3675  0.3840
   83SER      N 3353   5.036   3.039   4.009 -0.4876 -0.3131 -0.0158
   83SER      H 3354   4.977   3.072   3.934 -1.0485 -0.2726  0.4338
   83SER     CA 3355   4.990   3.009   4.144  0.1767  0.3172  0.3594
   83SER     HA 3356   5.056   3.056   4.216  0.8490  0.2108 -0.1702
   83SER     CB 3357   4.845   3.054   4.154  0.0586 -0.0318  0.2495
   83SER    HB1 3358   4.811   3.049   4.257  2.8481  0.1767  1.2679
   83SER    HB2 3359   4.777   2.982   4.109  0.9099 -0.1616 -0.8695
   83SER     OG 3360   4.816   3.182   4.102  0.2153 -0.2114 -0.2966
   83SER     HG 3361   4.723   3.170   4.081  0.2511 -2.0290  0.3885
   83SER      C 3362   4.989   2.860   4.177 -0.2099  0.0632 -0.7420
   83SER      O 3363   4.940   2.780   4.097 -1.0074  0.0948 -0.3008
   84SER      N 3364   5.053   2.830   4.290 -1.2384  0.2165 -0.0999
   84SER      H 3365   5.077   2.909   4.349 -0.7766 -0.7053  0.9846
   84SER     CA 3366   5.067   2.696   4.342  0.7066  0.4196 -0.0170
   84SER     HA 3367   5.111   2.624   4.273 -2.5212 -0.0311 -1.8233
   84SER     CB 3368   5.165   2.696   4.459  0.4627 -0.6271  0.2003
   84SER    HB1 3369   5.176   2.595   4.499  1.9424  1.1539  4.9740
   84SER    HB2 3370   5.266   2.727   4.431  0.0654  2.4679  1.7172
   84SER     OG 3371   5.133   2.782   4.566  0.6760 -0.6049  0.2464
   84SER     HG 3372   5.172   2.868   4.549  2.4491 -0.7218  2.9897
   84SER      C 3373   4.936   2.628   4.382  0.8684 -0.2231 -0.5763
   84SER      O 3374   4.842   2.694   4.424  0.8479 -0.5141 -0.1637
   85GLN      N 3375   4.939   2.495   4.394  0.2576 -0.2067 -0.2503
   85GLN      H 3376   5.033   2.457   4.395  0.2932 -0.1123  0.3392
   85GLN     CA 3377   4.831   2.409   4.439  0.2497 -0.1840 -0.2248
   85GLN     HA 3378   4.738   2.464   4.424 -0.2859 -0.9799  0.0550
   85GLN     CB 3379   4.821   2.287   4.348  0.3223 -0.2924 -0.0889
   85GLN    HB1 3380   4.913   2.232   4.369  0.0197 -0.8152 -0.1190
   85GLN    HB2 3381   4.823   2.328   4.247  0.6737  0.2925  0.1455
   85GLN     CG 3382   4.703   2.195   4.378 -0.0028  0.2895  0.4362
   85GLN    HG1 3383   4.614   2.258   4.373  0.0039  0.2530 -0.3374
   85GLN    HG2 3384   4.705   2.156   4.480  0.8416  1.2768  0.8192
   85GLN     CD 3385   4.686   2.075   4.286  0.4877  0.4771  0.0952
   85GLN    OE1 3386   4.753   1.972   4.287  0.2527  0.3220  0.5645
   85GLN    NE2 3387   4.586   2.085   4.199  0.3821 -0.0384  0.1518
   85GLN   HE21 3388   4.516   2.159   4.197  0.0585 -0.3551 -0.8552
   85GLN   HE22 3389   4.560   1.999   4.154 -1.3824 -0.2457  1.4583
   85GLN      C 3390   4.843   2.381   4.589  0.0143 -0.0824 -0.1877
   85GLN      O 3391   4.953   2.375   4.643 -0.4899 -0.4293  0.8092
   86SER      N 3392   4.733   2.353   4.660  0.3281 -0.1298  0.2814
   86SER      H 3393   4.642   2.374   4.623 -0.9822  0.5861  3.5636
   86SER     CA 3394   4.732   2.314   4.799  0.4739 -0.2526  0.2487
   86SER     HA 3395   4.834   2.316   4.836  0.4782  0.2383  0.2185
   86SER     CB 3396   4.652   2.412   4.885  0.2746  0.2844 -0.5422
   86SER    HB1 3397   4.671   2.372   4.984  1.8611 -2.0826 -1.7019
   86SER    HB2 3398   4.549   2.407   4.849  0.6624 -2.4324 -1.5563
   86SER     OG 3399   4.700   2.544   4.878  0.2178  0.3708  0.5489
   86SER     HG 3400   4.632   2.609   4.895 -0.6431 -0.8895  2.1324
   86SER      C 3401   4.670   2.175   4.804  0.0905 -0.1072 -0.3611
   86SER      O 3402   4.579   2.135   4.732 -0.1828 -0.3758  0.1259
   87SER      N 3403   4.712   2.099   4.906 -0.1379 -0.0184 -0.2001
   87SER      H 3404   4.781   2.138   4.968 -1.0516  0.4067  0.5799
   87SER     CA 3405   4.677   1.959   4.917 -0.3859  0.0386 -0.2435
   87SER     HA 3406   4.594   1.923   4.856 -0.0910  0.7726 -1.1064
   87SER     CB 3407   4.806   1.886   4.880 -0.0058  0.3640  0.4300
   87SER    HB1 3408   4.787   1.779   4.879 -1.1481  0.5575 -0.4036
   87SER    HB2 3409   4.883   1.906   4.955 -2.8441  0.5528  3.5712
   87SER     OG 3410   4.855   1.928   4.755 -0.2348  0.1241  0.2594
   87SER     HG 3411   4.792   1.900   4.688 -1.3188 -0.5301  1.5186
   87SER      C 3412   4.652   1.932   5.065  0.9050  0.0091 -0.0196
   87SER      O 3413   4.689   2.017   5.146  0.3964  0.2928 -0.0827
   88GLN      N 3414   4.586   1.821   5.096  0.2741  0.4417  0.2080
   88GLN      H 3415   4.569   1.753   5.022  0.0276  0.5835  0.1354
   88GLN     CA 3416   4.530   1.778   5.222 -0.1514  0.1010 -0.0911
   88GLN     HA 3417   4.613   1.776   5.293 -0.6078 -1.3572  0.4289
   88GLN     CB 3418   4.417   1.873   5.259 -0.0457  0.0430  0.3865
   88GLN    HB1 3419   4.372   1.851   5.357 -3.0728 -0.5644 -1.0138
   88GLN    HB2 3420   4.456   1.974   5.249 -1.6297  0.5449 -1.2275
   88GLN     CG 3421   4.303   1.858   5.159  0.2185  0.1357  0.0692
   88GLN    HG1 3422   4.333   1.866   5.055  1.1566 -0.7141  0.2638
   88GLN    HG2 3423   4.260   1.759   5.172 -0.6658  0.6824  1.6588
   88GLN     CD 3424   4.191   1.961   5.175 -0.1388 -0.2015 -0.2334
   88GLN    OE1 3425   4.216   2.080   5.157 -0.6510 -0.1057 -0.3055
   88GLN    NE2 3426   4.066   1.921   5.195 -0.2848 -0.1780 -1.0660
   88GLN   HE21 3427   3.985   1.981   5.186  0.1144  0.3663 -1.0747
   88GLN   HE22 3428   4.051   1.822   5.211  1.2198 -0.4289 -1.0809
   88GLN      C 3429   4.484   1.633   5.225 -0.1584  0.0992 -0.3130
   88GLN      O 3430   4.447   1.578   5.121  0.4581 -0.1769 -0.3915
   89SER      N 3431   4.467   1.571   5.342  0.0630  0.2938 -0.1765
   89SER      H 3432   4.478   1.622   5.428 -2.5005 -0.7908  0.8835
   89SER     CA 3433   4.442   1.429   5.358  0.1025  0.2574 -0.4304
   89SER     HA 3434   4.464   1.366   5.272 -2.3327 -1.3286  0.0250
   89SER     CB 3435   4.530   1.382   5.474 -0.2312 -0.0465 -0.3001
   89SER    HB1 3436   4.515   1.447   5.560 -0.1062  0.9971 -1.0521
   89SER    HB2 3437   4.507   1.280   5.503 -0.1027  0.8543  3.4130
   89SER     OG 3438   4.668   1.382   5.447 -0.0603 -0.0212  0.5491
   89SER     HG 3439   4.706   1.319   5.509 -0.1857  1.3679  2.0744
   89SER      C 3440   4.296   1.395   5.382  0.2474 -0.1344 -0.1043
   89SER      O 3441   4.265   1.279   5.412  0.1282  0.1447  0.8834
   90SER      N 3442   4.201   1.489   5.382 -0.1932 -0.5702  0.1061
   90SER      H 3443   4.221   1.586   5.363 -1.2354 -0.1585  1.0482
   90SER     CA 3444   4.060   1.456   5.377 -0.3416 -0.0003  0.5133
   90SER     HA 3445   4.056   1.372   5.309 -1.0618  0.3597  0.1089
   90SER     CB 3446   4.000   1.418   5.512 -0.5111  0.0310  0.4472
   90SER    HB1 3447   4.047   1.479   5.589  1.0151  2.1612 -1.9947
   90SER    HB2 3448   3.893   1.435   5.517 -0.6823 -0.3286 -1.2596
   90SER     OG 3449   4.025   1.280   5.531  0.2894  0.0468 -0.4024
   90SER     HG 3450   4.116   1.261   5.507  0.1143 -1.0138 -0.2606
   90SER      C 3451   3.981   1.571   5.317  0.2075  0.0674 -0.0973
   90SER      O 3452   4.010   1.687   5.347  0.0193  0.0141  0.2992
   91TYR      N 3453   3.885   1.542   5.229 -0.1000  0.1508  0.2037
   91TYR      H 3454   3.865   1.443   5.218 -1.3187  0.4740 -0.7307
   91TYR     CA 3455   3.791   1.636   5.172 -0.3709 -0.0639  0.2962
   91TYR     HA 3456   3.811   1.736   5.209  1.4904 -0.2126 -0.1893
   91TYR     CB 3457   3.803   1.630   5.020 -0.0223  0.1800  0.3121
   91TYR    HB1 3458   3.788   1.529   4.982  1.5373  0.4144 -1.0040
   91TYR    HB2 3459   3.725   1.695   4.978  2.0328  0.9973 -2.5594
   91TYR     CG 3460   3.933   1.673   4.957  0.0410 -0.6999 -0.1808
   91TYR    CD1 3461   4.052   1.600   4.948  0.5077 -0.0463  0.4929
   91TYR    HD1 3462   4.055   1.504   4.997 -5.4012 -0.9103 -0.0706
   91TYR    CE1 3463   4.166   1.645   4.880  0.0316  0.4398  0.0016
   91TYR    HE1 3464   4.255   1.585   4.876  1.2490  2.1463  0.2981
   91TYR     CZ 3465   4.162   1.768   4.811  0.0764  0.1385 -0.5414
   91TYR     OH 3466   4.267   1.810   4.735 -0.1287  0.1919 -0.7949
   91TYR     HH 3467   4.353   1.770   4.749 -0.3698 -0.1411 -0.2137
   91TYR    CE2 3468   4.039   1.836   4.814 -0.0323 -0.0691 -0.0374
   91TYR    HE2 3469   4.043   1.926   4.754  1.1794 -1.0066 -1.4534
   91TYR    CD2 3470   3.928   1.795   4.888  0.2336 -0.5257  0.1101
   91TYR    HD2 3471   3.842   1.860   4.882  1.2784  0.8563 -0.5063
   91TYR      C 3472   3.650   1.583   5.196 -0.3244 -0.5513 -0.4713
   91TYR      O 3473   3.629   1.462   5.201 -0.0632 -0.5900 -0.2950
   92GLY      N 3474   3.555   1.676   5.201  0.4308  0.2191 -0.1245
   92GLY      H 3475   3.575   1.773   5.183  1.6012 -0.1112 -0.6797
   92GLY     CA 3476   3.413   1.647   5.213  0.6006 -0.5443  0.0843
   92GLY    HA1 3477   3.404   1.568   5.287  1.8850  1.1026  2.1461
   92GLY    HA2 3478   3.368   1.726   5.274  0.2654 -1.2611  0.7787
   92GLY      C 3479   3.334   1.615   5.087  0.0707 -0.5220  0.4097
   92GLY      O 3480   3.389   1.637   4.980  0.0363 -0.0552  0.4882
   93GLN      N 3481   3.207   1.575   5.102 -0.0919 -0.0642  0.2516
   93GLN      H 3482   3.167   1.568   5.194  1.6931 -1.2427  0.9915
   93GLN     CA 3483   3.124   1.537   4.990 -0.0559 -0.2817  0.2973
   93GLN     HA 3484   3.181   1.522   4.899  0.7833  0.6714  0.6486
   93GLN     CB 3485   3.049   1.411   5.032 -0.6367 -0.0708 -0.0780
   93GLN    HB1 3486   2.980   1.382   4.954 -0.0390 -1.0841 -0.2520
   93GLN    HB2 3487   2.991   1.427   5.123 -1.1756 -1.8640 -0.0692
   93GLN     CG 3488   3.146   1.295   5.056 -0.4558  0.2262  0.6747
   93GLN    HG1 3489   3.184   1.266   4.958 -2.7591  1.1044 -0.5742
   93GLN    HG2 3490   3.228   1.326   5.120 -0.5631 -0.0523  0.9483
   93GLN     CD 3491   3.076   1.168   5.102 -0.0829 -0.3883 -0.4120
   93GLN    OE1 3492   3.005   1.094   5.034 -0.1351 -0.2681 -0.4896
   93GLN    NE2 3493   3.125   1.122   5.217 -0.7362 -0.0688  0.0020
   93GLN   HE21 3494   3.170   1.190   5.276  1.3274 -1.2721 -0.0927
   93GLN   HE22 3495   3.104   1.026   5.241  1.3785 -1.2992 -2.6028
   93GLN      C 3496   3.023   1.643   4.948  0.4260  0.0256 -0.0922
   93GLN      O 3497   3.008   1.736   5.027 -0.0999 -0.1948  0.0687
   94GLN      N 3498   2.960   1.625   4.831 -0.1411  0.6411  0.1095
   94GLN      H 3499   2.992   1.548   4.774 -1.8624  0.2915 -0.4241
   94GLN     CA 3500   2.852   1.709   4.783 -0.3222  0.3581  0.0204
   94GLN     HA 3501   2.805   1.758   4.868 -0.0781  1.9898 -0.7520
   94GLN     CB 3502   2.896   1.816   4.684  0.1249  0.3126  0.1667
   94GLN    HB1 3503   2.934   1.771   4.591 -0.9117  1.2285 -0.7314
   94GLN    HB2 3504   2.809   1.875   4.656 -0.8530 -1.0179  0.3258
   94GLN     CG 3505   2.995   1.906   4.757  0.3516  0.0169  0.2288
   94GLN    HG1 3506   3.081   1.849   4.791 -0.7053 -1.4736  0.5163
   94GLN    HG2 3507   2.940   1.946   4.843 -2.4599  2.2771 -2.3707
   94GLN     CD 3508   3.048   2.024   4.676 -0.0018  0.2088  0.2720
   94GLN    OE1 3509   2.973   2.082   4.598  0.1782  0.1696  0.0677
   94GLN    NE2 3510   3.173   2.069   4.686  0.0260  0.2244 -0.1328
   94GLN   HE21 3511   3.198   2.147   4.626  1.9546  0.9985  1.5677
   94GLN   HE22 3512   3.244   2.021   4.738 -0.5393 -1.4080 -0.8117
   94GLN      C 3513   2.734   1.628   4.731 -0.1645  0.2186 -0.1233
   94GLN      O 3514   2.733   1.508   4.759  0.3292  0.1380 -0.4430
   95SER      N 3515   2.631   1.692   4.675 -0.0507  0.4841 -0.0312
   95SER      H 3516   2.647   1.791   4.663  0.8515  0.0323 -3.6264
   95SER     CA 3517   2.511   1.639   4.615  0.1430 -0.3120  0.2743
   95SER     HA 3518   2.526   1.532   4.596  0.6116  0.2734 -3.1820
   95SER     CB 3519   2.383   1.647   4.698 -0.1342  0.3048 -0.2110
   95SER    HB1 3520   2.304   1.607   4.634  0.6402 -0.5307 -0.6631
   95SER    HB2 3521   2.398   1.592   4.791 -0.0978 -1.5806 -1.2791
   95SER     OG 3522   2.356   1.784   4.723  0.2810  0.4379 -0.4802
   95SER     HG 3523   2.435   1.823   4.760  0.3586 -2.2602  2.5932
   95SER      C 3524   2.497   1.706   4.479  0.4133 -0.1503  0.3272
   95SER      O 3525   2.561   1.809   4.460 -0.1415 -0.0101 -0.8368
   96SER      N 3526   2.411   1.651   4.393  0.2301 -0.0072  0.4155
   96SER      H 3527   2.363   1.565   4.415 -0.7822  0.6889  1.0119
   96SER     CA 3528   2.387   1.711   4.264 -0.3786 -0.3339  0.3723
   96SER     HA 3529   2.442   1.805   4.258 -0.7383 -0.1550 -0.3011
   96SER     CB 3530   2.463   1.626   4.162  0.4345 -0.1304  0.8002
   96SER    HB1 3531   2.568   1.629   4.192  0.8515  1.2736 -0.6182
   96SER    HB2 3532   2.452   1.661   4.059  0.5995 -1.9013  0.1516
   96SER     OG 3533   2.414   1.494   4.164 -0.2602  0.0995 -0.3324
   96SER     HG 3534   2.458   1.445   4.095 -1.4006  0.6857 -1.5217
   96SER      C 3535   2.242   1.733   4.225 -0.1589  0.2493 -0.1528
   96SER      O 3536   2.155   1.663   4.277  0.2037 -0.2783 -0.2433
   97TYR      N 3537   2.210   1.830   4.140  0.0669 -0.0115 -0.5378
   97TYR      H 3538   2.283   1.887   4.099 -0.9262  1.4993 -0.2787
   97TYR     CA 3539   2.073   1.857   4.102 -0.0169  0.0925 -0.1601
   97TYR     HA 3540   2.017   1.846   4.195 -0.5660  2.3900 -0.1634
   97TYR     CB 3541   2.054   2.005   4.067  0.1633  0.2377  0.3497
   97TYR    HB1 3542   1.950   2.019   4.039  0.0697  0.3541  0.7416
   97TYR    HB2 3543   2.108   2.038   3.979 -0.4852 -0.1512 -0.1983
   97TYR     CG 3544   2.074   2.091   4.189  0.2837 -0.2042  0.6472
   97TYR    CD1 3545   2.188   2.172   4.201  0.0568  0.2129  0.0279
   97TYR    HD1 3546   2.271   2.153   4.136  0.8169  0.9514  0.7513
   97TYR    CE1 3547   2.197   2.265   4.306 -0.4611  0.5875 -0.2518
   97TYR    HE1 3548   2.285   2.327   4.310 -1.6103  2.3477 -1.0111
   97TYR     CZ 3549   2.090   2.283   4.395 -0.6846  0.3161 -0.4631
   97TYR     OH 3550   2.099   2.387   4.483  0.2014 -0.1296 -0.0136
   97TYR     HH 3551   2.014   2.416   4.516  0.2034 -0.4884  0.3114
   97TYR    CE2 3552   1.974   2.203   4.388 -0.5794  0.0698  0.4207
   97TYR    HE2 3553   1.891   2.207   4.456  0.1195 -0.8043  1.3558
   97TYR    CD2 3554   1.968   2.118   4.276  0.0012  0.4145  0.1204
   97TYR    HD2 3555   1.880   2.058   4.259  1.0253 -0.5725 -2.1426
   97TYR      C 3556   2.040   1.751   3.998 -0.0002  0.0706 -0.1436
   97TYR      O 3557   2.125   1.715   3.917 -0.4498 -0.6852 -0.2869
   98PRO      N 3558   1.913   1.709   3.988  0.2288 -0.6867  0.0879
   98PRO     CD 3559   1.810   1.731   4.088  0.0846 -0.2700 -0.1466
   98PRO    HD1 3560   1.859   1.693   4.177  0.2186  2.0596  0.8293
   98PRO    HD2 3561   1.790   1.837   4.097  2.1516  0.4135 -2.4739
   98PRO     CG 3562   1.697   1.636   4.048 -0.0387 -0.2016  0.0417
   98PRO    HG1 3563   1.601   1.682   4.073 -0.0264  0.8445 -1.6594
   98PRO    HG2 3564   1.720   1.538   4.087  0.8328  0.7951  2.1917
   98PRO     CB 3565   1.699   1.650   3.896 -0.6846  0.2629  0.0719
   98PRO    HB1 3566   1.651   1.569   3.841 -1.7943  1.4869 -0.8279
   98PRO    HB2 3567   1.639   1.738   3.871 -0.4823  0.8533  1.5603
   98PRO     CA 3568   1.848   1.667   3.866 -0.5911 -0.1051  0.3193
   98PRO     HA 3569   1.896   1.580   3.821 -0.7994  0.1955 -0.4979
   98PRO      C 3570   1.863   1.766   3.751 -0.0769 -0.1523  0.3445
   98PRO      O 3571   1.883   1.886   3.773  0.9740 -0.3537  0.5122
   99GLY      N 3572   1.840   1.724   3.627 -0.6902  0.8016  0.1176
   99GLY      H 3573   1.808   1.628   3.620 -0.3917  0.6288  1.0221
   99GLY     CA 3574   1.826   1.813   3.514  0.0743  0.2811 -0.3968
   99GLY    HA1 3575   1.912   1.880   3.511 -2.1019  3.3537  1.1907
   99GLY    HA2 3576   1.837   1.750   3.425 -0.6841 -1.7255  0.8768
   99GLY      C 3577   1.698   1.895   3.509 -0.0443  0.1184 -0.0304
   99GLY      O 3578   1.636   1.926   3.610 -0.3650  0.1290 -0.2310
  100TYR      N 3579   1.657   1.944   3.392 -0.2735  0.0562  0.0227
  100TYR      H 3580   1.701   1.907   3.308 -1.6346  1.0628 -1.1799
  100TYR     CA 3581   1.542   2.031   3.389 -0.2280  0.1170  0.0597
  100TYR     HA 3582   1.545   2.098   3.475 -0.2989 -0.7194  0.7324
  100TYR     CB 3583   1.546   2.119   3.264 -0.0900 -0.1796 -0.1448
  100TYR    HB1 3584   1.643   2.169   3.260  0.0587 -0.4673 -0.1754
  100TYR    HB2 3585   1.472   2.197   3.281  1.1912  0.6990  1.7665
  100TYR     CG 3586   1.539   2.055   3.128 -0.2028  0.6115 -0.5144
  100TYR    CD1 3587   1.422   2.015   3.062 -0.1420  0.0896 -0.3116
  100TYR    HD1 3588   1.327   2.040   3.107  0.8350  1.3112  1.1819
  100TYR    CE1 3589   1.424   1.941   2.944 -0.2430 -0.1169 -0.1847
  100TYR    HE1 3590   1.328   1.926   2.896 -0.8771 -1.4439  1.3936
  100TYR     CZ 3591   1.544   1.910   2.878  0.0524  0.3689  0.1240
  100TYR     OH 3592   1.545   1.856   2.753  0.2898  0.7070 -0.0229
  100TYR     HH 3593   1.457   1.818   2.742 -0.0406  0.9326  1.5365
  100TYR    CE2 3594   1.661   1.961   2.938  0.3390 -0.3323  0.1721
  100TYR    HE2 3595   1.754   1.937   2.888 -0.0177  0.5787 -0.9527
  100TYR    CD2 3596   1.659   2.031   3.059  0.0407 -0.5268  0.2787
  100TYR    HD2 3597   1.755   2.063   3.096 -0.3240  0.2738  0.5509
  100TYR      C 3598   1.413   1.950   3.394 -0.0542 -0.1751 -0.1856
  100TYR      O 3599   1.425   1.828   3.395  0.3862 -0.1323  0.5095
  101GLY      N 3600   1.296   2.012   3.412  0.0958 -0.0484  0.3618
  101GLY      H 3601   1.287   2.112   3.404 -2.1255 -0.1387  1.1082
  101GLY     CA 3602   1.174   1.934   3.406  0.3289 -0.3933  0.0604
  101GLY    HA1 3603   1.160   1.875   3.315  0.0957  0.1753 -0.2821
  101GLY    HA2 3604   1.081   1.990   3.414 -0.4104 -1.1339 -2.3228
  101GLY      C 3605   1.164   1.843   3.527 -0.0966 -0.0912  0.2585
  101GLY      O 3606   1.194   1.882   3.639  0.3612 -0.0264  0.1162
  102GLN      N 3607   1.112   1.721   3.508  0.0399 -0.0461 -0.4324
  102GLN      H 3608   1.102   1.693   3.411  0.8013 -2.4132  0.1086
  102GLN     CA 3609   1.083   1.624   3.611 -0.1909  0.1268 -0.3348
  102GLN     HA 3610   1.161   1.635   3.687 -0.6014 -1.4199  0.3418
  102GLN     CB 3611   0.941   1.648   3.662  0.0501  0.3105  0.2632
  102GLN    HB1 3612   0.875   1.646   3.575 -2.2358  0.6440  1.9091
  102GLN    HB2 3613   0.913   1.566   3.728 -0.2370  1.8692  2.2024
  102GLN     CG 3614   0.912   1.774   3.743  0.0065  0.3084  0.2505
  102GLN    HG1 3615   0.983   1.786   3.825  0.4521 -0.8258  0.0459
  102GLN    HG2 3616   0.910   1.858   3.674  0.0032 -1.1702 -1.6319
  102GLN     CD 3617   0.770   1.760   3.795 -0.2059 -0.2810 -0.4822
  102GLN    OE1 3618   0.674   1.783   3.721 -0.4514 -0.3898 -0.1964
  102GLN    NE2 3619   0.742   1.713   3.917 -0.3638  0.3664 -0.2660
  102GLN   HE21 3620   0.824   1.682   3.967  0.4903  1.2823 -1.0447
  102GLN   HE22 3621   0.650   1.693   3.953  0.6443 -0.4204  1.9948
  102GLN      C 3622   1.120   1.479   3.583  0.2238  0.2415 -0.3841
  102GLN      O 3623   1.123   1.401   3.677  0.5687  0.1211 -0.4909
  103GLN      N 3624   1.150   1.441   3.459  0.3060 -0.0866 -0.2641
  103GLN      H 3625   1.143   1.510   3.385 -1.8918 -0.6563 -0.6691
  103GLN     CA 3626   1.176   1.301   3.432 -0.4075 -0.3580  0.4174
  103GLN     HA 3627   1.110   1.240   3.494 -1.8717  1.7260  1.0229
  103GLN     CB 3628   1.141   1.271   3.286 -0.4958 -0.1217  0.3903
  103GLN    HB1 3629   1.204   1.308   3.206  1.2819 -0.3432  1.6359
  103GLN    HB2 3630   1.045   1.321   3.270  0.5872  1.7138 -0.8215
  103GLN     CG 3631   1.123   1.123   3.253 -0.5775  0.0127 -0.1752
  103GLN    HG1 3632   1.224   1.083   3.247  0.3847  1.7482  2.5669
  103GLN    HG2 3633   1.053   1.080   3.324 -1.5573 -0.8522 -1.6096
  103GLN     CD 3634   1.058   1.105   3.117 -0.7132  0.4873 -0.1766
  103GLN    OE1 3635   1.052   1.192   3.030 -0.1378  0.0953 -0.6200
  103GLN    NE2 3636   1.015   0.984   3.081  0.2957  0.1484 -0.2861
  103GLN   HE21 3637   0.996   0.916   3.153  0.3278 -1.9783 -2.1448
  103GLN   HE22 3638   0.988   0.974   2.984  0.6578 -0.2932 -0.3432
  103GLN      C 3639   1.321   1.270   3.467 -0.1909  0.3857  0.2046
  103GLN      O 3640   1.410   1.332   3.409 -0.4054  0.0445 -0.4942
  104PRO      N 3641   1.349   1.168   3.549  0.1289  0.2405 -0.0864
  104PRO     CD 3642   1.251   1.070   3.590  0.2594  0.0596 -0.2032
  104PRO    HD1 3643   1.205   1.021   3.505  2.2468 -0.3062 -1.1144
  104PRO    HD2 3644   1.172   1.115   3.650  1.4831  2.0737 -0.0015
  104PRO     CG 3645   1.331   0.968   3.671 -0.3066 -0.3466 -0.1492
  104PRO    HG1 3646   1.369   0.884   3.614  1.5274  0.0767  0.3980
  104PRO    HG2 3647   1.266   0.919   3.743 -2.4820  2.2716 -0.1612
  104PRO     CB 3648   1.455   1.043   3.719 -0.3515  0.2875 -1.0001
  104PRO    HB1 3649   1.429   1.088   3.815  0.8225  1.2638 -1.1216
  104PRO    HB2 3650   1.537   0.971   3.723  0.7798  1.3051 -3.5640
  104PRO     CA 3651   1.479   1.147   3.609  0.3801  0.6896 -0.4620
  104PRO     HA 3652   1.511   1.242   3.652  0.7794 -0.6462  2.4445
  104PRO      C 3653   1.591   1.104   3.516  0.4955  0.2256 -0.1127
  104PRO      O 3654   1.565   1.065   3.402 -0.8559  0.3531  0.1413
  105ALA      N 3655   1.714   1.110   3.568  0.1631 -0.0223  0.7190
  105ALA      H 3656   1.724   1.145   3.662  2.4018 -2.2126  1.4248
  105ALA     CA 3657   1.835   1.051   3.513 -0.1310  0.3312 -0.3271
  105ALA     HA 3658   1.857   1.101   3.419  0.6535  0.9107  0.1553
  105ALA     CB 3659   1.949   1.075   3.611  0.1950 -0.1597 -0.5865
  105ALA    HB1 3660   1.981   1.178   3.600 -1.3598  0.2018 -1.9798
  105ALA    HB2 3661   1.910   1.063   3.712 -0.6106 -1.5058 -1.0314
  105ALA    HB3 3662   2.033   1.005   3.605 -0.0722 -0.4154 -1.5371
  105ALA      C 3663   1.818   0.903   3.485  0.8302  0.0969  0.2932
  105ALA      O 3664   1.731   0.842   3.546  0.1671  0.0440 -0.6794
  106PRO      N 3665   1.888   0.838   3.391  0.2589  0.0769 -0.1264
  106PRO     CD 3666   1.973   0.896   3.290  0.3339 -0.0869 -0.1590
  106PRO    HD1 3667   2.074   0.893   3.331 -0.3519 -0.0026  1.6349
  106PRO    HD2 3668   1.939   0.991   3.249  1.2963  0.0645 -0.6322
  106PRO     CG 3669   1.977   0.793   3.178  0.2173 -0.2041 -0.0550
  106PRO    HG1 3670   2.074   0.811   3.132  0.7600  2.2879  1.8397
  106PRO    HG2 3671   1.894   0.811   3.110  1.6085 -0.3538 -1.8768
  106PRO     CB 3672   1.969   0.660   3.252  0.1854 -0.0795  0.1679
  106PRO    HB1 3673   2.071   0.636   3.283  0.0614 -1.0468 -0.1223
  106PRO    HB2 3674   1.929   0.578   3.191 -0.3778 -0.1121  0.5819
  106PRO     CA 3675   1.877   0.695   3.367  0.1058  0.0568  0.0628
  106PRO     HA 3676   1.775   0.669   3.337  0.3666 -0.3204 -0.4848
  106PRO      C 3677   1.921   0.608   3.484  0.8430 -0.0575 -0.2947
  106PRO      O 3678   1.998   0.643   3.573 -0.0673  0.1579  0.4305
  107SER      N 3679   1.867   0.486   3.481 -0.3015  0.4243 -0.1361
  107SER      H 3680   1.808   0.471   3.401 -1.3208 -0.9003  0.8233
  107SER     CA 3681   1.902   0.375   3.567  0.1916  0.2988 -0.4928
  107SER     HA 3682   1.887   0.401   3.672 -0.2562  1.1120 -0.7564
  107SER     CB 3683   1.790   0.271   3.551 -0.0309  0.5327 -0.4575
  107SER    HB1 3684   1.817   0.194   3.623  1.5194  0.3527 -1.1840
  107SER    HB2 3685   1.800   0.223   3.454 -2.5778 -2.7131  0.7089
  107SER     OG 3686   1.661   0.325   3.569 -0.1827 -0.1500  0.5852
  107SER     HG 3687   1.680   0.418   3.583  0.8417  0.0759 -1.8205
  107SER      C 3688   2.042   0.317   3.551  0.3211  0.4000  0.2226
  107SER      O 3689   2.104   0.335   3.447 -0.2466  0.6541 -0.0785
  108SER      N 3690   2.106   0.255   3.651  0.3375 -0.3422 -0.2355
  108SER      H 3691   2.052   0.236   3.734 -0.5444 -0.9043 -0.9064
  108SER     CA 3692   2.240   0.200   3.647  0.4114 -0.1582 -0.3083
  108SER     HA 3693   2.258   0.174   3.543  1.4199  1.7295 -0.6457
  108SER     CB 3694   2.326   0.313   3.703  0.0006 -0.3357  0.7064
  108SER    HB1 3695   2.314   0.337   3.808  1.6617  0.6620  0.7144
  108SER    HB2 3696   2.308   0.402   3.643 -2.1366 -1.3603 -0.2494
  108SER     OG 3697   2.456   0.260   3.686  0.1978  0.3157  0.1550
  108SER     HG 3698   2.524   0.325   3.707  0.3745  0.6334 -1.2811
  108SER      C 3699   2.262   0.072   3.726  0.3113  0.2583  0.4012
  108SER      O 3700   2.201   0.051   3.830  0.3187 -0.3418  0.2883
  109THR      N 3701   2.358  11.672   3.680 -0.0876  0.1037 -0.1583
  109THR      H 3702   2.401   0.018   3.592  0.1696  1.7456  0.4248
  109THR     CA 3703   2.403  11.549   3.743  0.2186  0.3506  0.1083
  109THR     HA 3704   2.317  11.497   3.784  0.5031 -1.1119 -1.0570
  109THR     CB 3705   2.473  11.460   3.641 -0.1539  0.1654  0.0119
  109THR     HB 3706   2.504  11.374   3.700  1.0435  0.7300  0.2310
  109THR    CG2 3707   2.379  11.414   3.530 -0.6992  0.7088  0.2453
  109THR   HG21 3708   2.283  11.384   3.573 -0.7243 -1.7874 -1.3425
  109THR   HG22 3709   2.430  11.339   3.470 -0.4023  1.0631  0.0494
  109THR   HG23 3710   2.360  11.500   3.466 -1.7875  1.3947  1.4440
  109THR    OG1 3711   2.589  11.521   3.589 -0.2247 -0.2973 -0.7170
  109THR    HG1 3712   2.638  11.446   3.556 -2.1303 -0.5559 -3.2150
  109THR      C 3713   2.501  11.583   3.854  0.0049  0.1022  0.3721
  109THR      O 3714   2.558  11.492   3.915 -0.0356  0.1233  0.4408
  110SER      N 3715   2.516   0.026   3.901  0.7908  0.2663 -0.2904
  110SER      H 3716   2.460   0.097   3.856  0.3820  0.2291  0.1460
  110SER     CA 3717   2.581   0.082   4.018  0.3189  0.0366  0.0823
  110SER     HA 3718   2.609   0.004   4.089  1.1359  1.9949  2.0468
  110SER     CB 3719   2.703   0.165   3.979  0.6210 -0.1839  0.5436
  110SER    HB1 3720   2.689   0.247   3.908 -0.8420  0.4691  1.5354
  110SER    HB2 3721   2.744   0.205   4.071  0.0825  1.6423  0.0357
  110SER     OG 3722   2.809   0.094   3.920  0.4895  0.2182 -0.1826
  110SER     HG 3723   2.803   0.087   3.824  2.1731 -1.4939 -0.2153
  110SER      C 3724   2.480   0.159   4.102  0.1103 -0.3537  0.1953
  110SER      O 3725   2.393   0.226   4.045  0.4142 -0.4155 -0.3483
  111GLY      N 3726   2.502   0.164   4.233 -0.0563  0.1413  0.2081
  111GLY      H 3727   2.563   0.094   4.274  1.0625  2.4036  2.6926
  111GLY     CA 3728   2.438   0.266   4.314 -0.4408 -0.1829  0.3140
  111GLY    HA1 3729   2.331   0.253   4.295 -0.7085 -3.8771  3.1205
  111GLY    HA2 3730   2.463   0.229   4.413  2.3329 -1.5810 -0.8072
  111GLY      C 3731   2.493   0.406   4.294 -0.8834 -0.1712 -0.9223
  111GLY      O 3732   2.596   0.425   4.230  0.0242  0.1316  0.5758
  112SER      N 3733   2.427   0.499   4.364 -0.3045 -0.2252 -0.2923
  112SER      H 3734   2.356   0.483   4.434  1.2893  1.5873  1.8974
  112SER     CA 3735   2.477   0.635   4.362 -0.4400 -0.1591  0.4916
  112SER     HA 3736   2.518   0.652   4.262  0.7803  0.8057  1.1349
  112SER     CB 3737   2.355   0.727   4.365 -0.3640 -0.0448  0.0842
  112SER    HB1 3738   2.298   0.704   4.455  1.2062 -1.0663  0.8668
  112SER    HB2 3739   2.392   0.830   4.367 -0.3055 -0.0302 -0.9392
  112SER     OG 3740   2.279   0.715   4.247  0.4664 -0.1631 -0.4507
  112SER     HG 3741   2.306   0.798   4.207 -0.8756  0.9492  0.8356
  112SER      C 3742   2.577   0.671   4.470 -0.1318  0.0545  0.1373
  112SER      O 3743   2.564   0.633   4.586 -0.1987 -0.0868  0.0836
  113TYR      N 3744   2.670   0.762   4.441 -0.1504  0.0734  0.1369
  113TYR      H 3745   2.664   0.803   4.349  0.1165  0.8110  0.4345
  113TYR     CA 3746   2.769   0.818   4.531 -0.1020 -0.0604  0.1670
  113TYR     HA 3747   2.769   0.777   4.632 -0.0395  1.7567  0.9453
  113TYR     CB 3748   2.909   0.795   4.474 -0.4743 -0.4335 -0.6150
  113TYR    HB1 3749   2.907   0.827   4.370  1.3274  0.7547 -0.3284
  113TYR    HB2 3750   2.991   0.848   4.522  0.1801 -1.3008 -0.7431
  113TYR     CG 3751   2.944   0.648   4.475 -0.1985 -0.3686  0.2350
  113TYR    CD1 3752   2.902   0.577   4.362 -0.2912 -0.0521  0.0678
  113TYR    HD1 3753   2.836   0.628   4.293 -0.6721 -0.7979 -0.1367
  113TYR    CE1 3754   2.927   0.439   4.355  0.0267  0.0028  0.1314
  113TYR    HE1 3755   2.885   0.378   4.277 -1.9281 -1.0390  1.9143
  113TYR     CZ 3756   2.998   0.379   4.460  0.3881  0.1655 -0.0155
  113TYR     OH 3757   3.012   0.243   4.462 -0.2743  0.0966  0.3497
  113TYR     HH 3758   3.044   0.207   4.545  1.9248 -0.2723 -0.5899
  113TYR    CE2 3759   3.034   0.450   4.577  0.5452  0.0954 -0.0209
  113TYR    HE2 3760   3.086   0.391   4.651 -0.4961 -0.3943  0.3491
  113TYR    CD2 3761   3.001   0.585   4.587  0.7002  0.1266  0.0639
  113TYR    HD2 3762   3.028   0.646   4.672 -1.0365  0.1144  0.6506
  113TYR      C 3763   2.757   0.968   4.552  1.0170  0.1325 -0.4938
  113TYR      O 3764   2.672   1.033   4.493  0.3502 -0.7205 -0.4869
  114GLY      N 3765   2.835   1.028   4.643  0.5140 -0.1360  0.1243
  114GLY      H 3766   2.891   0.957   4.690 -1.2359 -1.3636  0.4524
  114GLY     CA 3767   2.813   1.156   4.707  0.0746 -0.2525  0.2096
  114GLY    HA1 3768   2.899   1.182   4.769 -2.2140  3.9997  1.9699
  114GLY    HA2 3769   2.799   1.229   4.628 -1.9478 -1.3938 -0.5668
  114GLY      C 3770   2.691   1.148   4.798 -0.3637  0.0557 -0.3482
  114GLY      O 3771   2.620   1.048   4.809 -0.2072 -0.0088  0.0670
  115SER      N 3772   2.677   1.254   4.877  0.0809 -0.0604 -0.1074
  115SER      H 3773   2.745   1.329   4.872 -1.1916  1.1019 -0.9580
  115SER     CA 3774   2.562   1.292   4.958  0.2219  0.8418 -0.3153
  115SER     HA 3775   2.539   1.215   5.031 -2.0464  0.6702 -1.1371
  115SER     CB 3776   2.595   1.412   5.045  0.0058  0.6506  0.0323
  115SER    HB1 3777   2.512   1.432   5.113  0.5187  0.2852  0.7708
  115SER    HB2 3778   2.612   1.498   4.980 -2.2871  0.5947 -0.7139
  115SER     OG 3779   2.701   1.381   5.133 -0.5516 -0.8079  0.2062
  115SER     HG 3780   2.699   1.450   5.199 -1.4556  0.2530 -0.8863
  115SER      C 3781   2.436   1.314   4.875 -0.1398 -0.0292 -0.0128
  115SER      O 3782   2.440   1.305   4.752  0.3160 -0.1882  0.0117
  116SER      N 3783   2.322   1.335   4.939 -0.2207 -0.4746 -0.0079
  116SER      H 3784   2.323   1.358   5.038  1.0747 -2.2106  0.4250
  116SER     CA 3785   2.192   1.301   4.883 -0.6140  0.4997  0.2872
  116SER     HA 3786   2.203   1.222   4.809 -1.0051  1.9606 -1.4210
  116SER     CB 3787   2.101   1.246   4.992  0.1150 -0.4042  0.4538
  116SER    HB1 3788   2.146   1.150   5.016  1.8658 -0.1879 -1.6702
  116SER    HB2 3789   2.008   1.220   4.942 -0.7755 -0.5918  2.1442
  116SER     OG 3790   2.082   1.341   5.094  0.2716  0.0483  0.0662
  116SER     HG 3791   2.032   1.415   5.061  0.4252  0.2484  0.2748
  116SER      C 3792   2.130   1.424   4.818 -0.2321  0.4908 -0.1015
  116SER      O 3793   2.118   1.530   4.879 -0.1603  0.0534  0.6833
  117SER      N 3794   2.066   1.401   4.703 -0.3243 -0.0978  0.0635
  117SER      H 3795   2.085   1.315   4.654 -0.8508  0.6025 -1.4176
  117SER     CA 3796   1.972   1.493   4.642 -0.1331  0.0460 -0.0149
  117SER     HA 3797   2.005   1.595   4.663  0.3294  0.4368 -2.3250
  117SER     CB 3798   1.979   1.495   4.489  0.3934  0.8345  0.0166
  117SER    HB1 3799   1.956   1.593   4.448 -0.1714 -0.0211 -1.8115
  117SER    HB2 3800   1.899   1.429   4.457 -0.5372  1.6797  0.5480
  117SER     OG 3801   2.102   1.457   4.430 -0.3131 -0.7790 -0.4634
  117SER     HG 3802   2.111   1.525   4.363 -2.6103 -0.0400 -0.1160
  117SER      C 3803   1.830   1.470   4.692 -0.0995 -0.1158  0.0065
  117SER      O 3804   1.806   1.388   4.781  0.0989 -0.2714 -0.0806
  118GLN      N 3805   1.729   1.537   4.636  0.0004  0.3991  0.4322
  118GLN      H 3806   1.761   1.600   4.564  0.4449 -0.7461 -0.3951
  118GLN     CA 3807   1.589   1.503   4.642  0.0610  0.0067 -0.2433
  118GLN     HA 3808   1.578   1.396   4.659  1.6231 -0.0087  0.8412
  118GLN     CB 3809   1.529   1.570   4.766 -0.1774  0.1514 -0.4364
  118GLN    HB1 3810   1.576   1.528   4.855 -0.3254  1.2358  0.1693
  118GLN    HB2 3811   1.543   1.678   4.759 -1.0396  0.2571 -0.6667
  118GLN     CG 3812   1.378   1.546   4.777 -0.2034  0.2356 -0.6052
  118GLN    HG1 3813   1.332   1.603   4.697  0.3865  0.2470 -0.9487
  118GLN    HG2 3814   1.335   1.578   4.871  0.4730  1.0082 -0.5430
  118GLN     CD 3815   1.343   1.398   4.775  0.2945  0.1050  0.0468
  118GLN    OE1 3816   1.321   1.339   4.669  0.0177 -0.1047  0.2190
  118GLN    NE2 3817   1.315   1.329   4.886 -0.2367 -0.2863 -0.3286
  118GLN   HE21 3818   1.345   1.375   4.971  2.4524 -1.4799 -0.5386
  118GLN   HE22 3819   1.275   1.236   4.882 -3.0598  0.7509  0.9646
  118GLN      C 3820   1.529   1.548   4.509 -0.5303 -0.1693 -0.0405
  118GLN      O 3821   1.578   1.643   4.450 -0.1643 -0.3319 -0.0062
  119SER      N 3822   1.426   1.477   4.463 -0.5602 -0.2315  0.1200
  119SER      H 3823   1.392   1.403   4.522 -0.5705  0.2806  0.7765
  119SER     CA 3824   1.350   1.510   4.344 -0.2303  0.3712  0.0728
  119SER     HA 3825   1.413   1.517   4.255 -1.4444  1.6399 -0.7318
  119SER     CB 3826   1.254   1.396   4.314  0.2854 -0.1063  0.2114
  119SER    HB1 3827   1.194   1.416   4.225  0.1439 -2.4867 -0.2942
  119SER    HB2 3828   1.182   1.385   4.395  0.5429 -1.5079  0.2749
  119SER     OG 3829   1.317   1.272   4.290  0.2208 -0.0432 -0.3141
  119SER     HG 3830   1.250   1.217   4.248 -0.0786  0.3068 -0.3009
  119SER      C 3831   1.277   1.644   4.344 -0.2991  0.3336  0.1834
  119SER      O 3832   1.265   1.702   4.451  0.2719  0.0560  0.4049
  120SER      N 3833   1.240   1.688   4.224 -0.4475  0.0427  0.1212
  120SER      H 3834   1.293   1.649   4.147  2.1262  0.7051  1.4349
  120SER     CA 3835   1.169   1.812   4.201 -0.0635  0.2282 -0.0788
  120SER     HA 3836   1.205   1.895   4.261 -0.5936 -0.1278  0.7467
  120SER     CB 3837   1.189   1.861   4.058  0.5384 -0.2156 -0.1492
  120SER    HB1 3838   1.157   1.964   4.040 -0.2116 -0.4152  0.0294
  120SER    HB2 3839   1.124   1.792   4.004 -2.3964  0.6134  2.0880
  120SER     OG 3840   1.327   1.849   4.032  0.5672  0.3091 -0.2572
  120SER     HG 3841   1.332   1.831   3.938 -1.1589 -0.2152 -0.2751
  120SER      C 3842   1.019   1.806   4.229 -0.0437  0.1000 -0.0018
  120SER      O 3843   0.957   1.700   4.226 -0.0399  0.1133 -0.6969
  121SER      N 3844   0.964   1.923   4.261 -0.1589  0.0262  0.0722
  121SER      H 3845   1.023   2.005   4.262 -0.0132 -0.0779  0.0992
  121SER     CA 3846   0.825   1.931   4.301 -0.0285 -0.3091  0.6143
  121SER     HA 3847   0.792   1.836   4.343 -0.1696 -0.7229 -0.3878
  121SER     CB 3848   0.810   2.040   4.406 -0.0569  0.1903  0.0964
  121SER    HB1 3849   0.704   2.063   4.419  0.3062  1.5816  0.8063
  121SER    HB2 3850   0.864   2.130   4.376  1.3482  0.7868  3.8211
  121SER     OG 3851   0.860   2.009   4.534  0.1932 -0.0228 -0.0525
  121SER     HG 3852   0.808   2.062   4.595 -1.5632 -0.1578 -1.3377
  121SER      C 3853   0.743   1.960   4.176  0.4101  0.5610  0.5219
  121SER      O 3854   0.790   2.004   4.071  0.1819  0.0314  0.1933
  122TYR      N 3855   0.615   1.924   4.184  0.5263 -0.0691 -0.2915
  122TYR      H 3856   0.576   1.889   4.271 -0.3083 -0.6204 -0.8820
  122TYR     CA 3857   0.527   1.930   4.070 -0.1752  0.0410  0.2464
  122TYR     HA 3858   0.583   1.900   3.982  1.2170 -0.5884  1.3199
  122TYR     CB 3859   0.410   1.833   4.083  0.1715 -0.4104 -0.0102
  122TYR    HB1 3860   0.325   1.874   4.030 -0.1759  0.7403  1.3702
  122TYR    HB2 3861   0.391   1.838   4.190 -0.0745  2.0839 -0.1205
  122TYR     CG 3862   0.442   1.690   4.045  0.1072 -0.5453  0.4312
  122TYR    CD1 3863   0.412   1.642   3.916  0.5323 -0.1542  0.1840
  122TYR    HD1 3864   0.359   1.693   3.837  0.6107  0.2974  0.4171
  122TYR    CE1 3865   0.455   1.515   3.877  0.0164 -0.2835  0.0283
  122TYR    HE1 3866   0.437   1.487   3.775 -0.2858  0.9263 -0.2594
  122TYR     CZ 3867   0.511   1.430   3.975 -0.0948 -0.0406  0.3053
  122TYR     OH 3868   0.538   1.300   3.944 -0.1908  0.0898 -0.3329
  122TYR     HH 3869   0.559   1.250   4.023  0.5364 -1.7363 -1.5901
  122TYR    CE2 3870   0.523   1.475   4.108  0.3618  0.1488  0.2023
  122TYR    HE2 3871   0.576   1.411   4.176  1.9262  0.4492 -0.6809
  122TYR    CD2 3872   0.503   1.610   4.142  0.9191  0.1577  0.5145
  122TYR    HD2 3873   0.524   1.640   4.243  0.9963 -1.2604  0.9444
  122TYR      C 3874   0.470   2.071   4.056  0.2222  0.2020  0.2408
  122TYR      O 3875   0.442   2.140   4.154 -0.0284  0.2510  0.1365
  123GLY      N 3876   0.448   2.114   3.932 -0.3961  0.1073  0.3135
  123GLY      H 3877   0.474   2.054   3.854  1.6588  1.3572 -0.0506
  123GLY     CA 3878   0.380   2.237   3.897  0.0930  0.2711 -0.0841
  123GLY    HA1 3879   0.339   2.215   3.798  0.6458 -0.1931 -0.2145
  123GLY    HA2 3880   0.299   2.266   3.964  0.3391 -0.1374  0.3965
  123GLY      C 3881   0.474   2.356   3.889  0.4331 -0.0235 -0.4739
  123GLY      O 3882   0.461   2.436   3.796  0.2904  0.4588 -0.0422
  124GLN      N 3883   0.582   2.355   3.968 -0.1513 -0.2163  0.3268
  124GLN      H 3884   0.581   2.287   4.043 -1.1021  0.0001  0.5264
  124GLN     CA 3885   0.696   2.442   3.951 -0.1460 -0.2969 -0.0477
  124GLN     HA 3886   0.673   2.545   3.981  0.7701 -0.2459  0.5153
  124GLN     CB 3887   0.803   2.386   4.043 -0.2206 -0.2793  0.0492
  124GLN    HB1 3888   0.798   2.277   4.044 -0.2517 -0.2771  0.2101
  124GLN    HB2 3889   0.899   2.431   4.020  0.3033 -1.4515 -0.1301
  124GLN     CG 3890   0.773   2.418   4.190 -0.1565 -0.0462  0.0106
  124GLN    HG1 3891   0.707   2.342   4.230 -1.6947  1.5516  0.6341
  124GLN    HG2 3892   0.728   2.516   4.205 -1.1026 -0.1204 -1.9278
  124GLN     CD 3893   0.893   2.424   4.284 -0.2321  0.4045  0.0822
  124GLN    OE1 3894   1.010   2.440   4.250 -0.1381  0.6806  0.5239
  124GLN    NE2 3895   0.866   2.416   4.414  0.0776 -0.0268  0.1208
  124GLN   HE21 3896   0.770   2.401   4.444 -0.3451  1.7323 -0.2592
  124GLN   HE22 3897   0.935   2.404   4.486 -0.0083  0.3570  0.2690
  124GLN      C 3898   0.745   2.458   3.808 -0.0895 -0.1538 -0.0130
  124GLN      O 3899   0.761   2.357   3.740  0.0022 -0.4037  0.3812
  125PRO      N 3900   0.776   2.577   3.756 -0.6925 -0.2360 -0.5821
  125PRO     CD 3901   0.836   2.595   3.626  0.8155  0.0350  0.1289
  125PRO    HD1 3902   0.939   2.563   3.641  0.5213 -0.7796  0.4240
  125PRO    HD2 3903   0.788   2.535   3.549  1.7209  0.0895 -0.4978
  125PRO     CG 3904   0.818   2.742   3.589  0.0638 -0.1791 -0.3797
  125PRO    HG1 3905   0.913   2.781   3.551  0.9998 -2.0547 -0.0576
  125PRO    HG2 3906   0.740   2.746   3.514  0.4664  0.1168 -0.7866
  125PRO     CB 3907   0.775   2.817   3.715  0.0433  0.0961 -0.5509
  125PRO    HB1 3908   0.856   2.888   3.734 -0.6762  1.0510 -0.9944
  125PRO    HB2 3909   0.678   2.866   3.703 -0.1284 -0.4457 -1.4290
  125PRO     CA 3910   0.767   2.707   3.820  0.5753 -0.0786 -0.6881
  125PRO     HA 3911   0.666   2.725   3.859  1.2625 -0.1989  1.2680
  125PRO      C 3912   0.867   2.729   3.932  0.2670 -0.0099 -0.4230
  125PRO      O 3913   0.986   2.699   3.923  0.2926 -0.2126  0.5086
  126GLN      N 3914   0.813   2.789   4.038  0.3127 -0.3735 -0.1916
  126GLN      H 3915   0.715   2.813   4.032  0.5583  1.1385  1.0987
  126GLN     CA 3916   0.882   2.846   4.153 -0.9496  0.1479  0.3260
  126GLN     HA 3917   0.975   2.791   4.143 -2.2929 -2.2573  0.2177
  126GLN     CB 3918   0.916   2.993   4.134 -0.2417 -0.0235  0.2328
  126GLN    HB1 3919   0.957   3.042   4.222 -2.3467 -2.5420  2.8068
  126GLN    HB2 3920   0.991   3.000   4.055  1.3667  1.9080  1.8414
  126GLN     CG 3921   0.798   3.075   4.080 -0.0308 -0.1324 -0.4105
  126GLN    HG1 3922   0.739   3.033   3.999 -2.6360  1.9440  0.2579
  126GLN    HG2 3923   0.720   3.091   4.155  0.0866  0.1865 -0.3536
  126GLN     CD 3924   0.831   3.210   4.019  0.0836 -0.0452 -0.1556
  126GLN    OE1 3925   0.940   3.248   3.977 -0.0284  0.0309 -0.3774
  126GLN    NE2 3926   0.724   3.282   3.986 -0.1320 -0.2687  0.0513
  126GLN   HE21 3927   0.628   3.265   4.014 -1.0653  1.8574 -1.4898
  126GLN   HE22 3928   0.737   3.354   3.917  1.4488 -0.4652  0.1225
  126GLN      C 3929   0.825   2.812   4.290 -0.2468 -0.0190  0.5815
  126GLN      O 3930   0.703   2.798   4.303 -0.2876  0.1116  0.3462
  127SER      N 3931   0.911   2.808   4.391  0.0456 -0.0099  0.3338
  127SER      H 3932   0.999   2.855   4.376  0.5348 -1.4875 -1.9058
  127SER     CA 3933   0.876   2.765   4.525 -0.1469 -0.4906  0.1294
  127SER     HA 3934   0.820   2.671   4.523 -0.0321 -0.6259  1.8978
  127SER     CB 3935   1.006   2.728   4.596 -0.2706  0.0434  0.6441
  127SER    HB1 3936   0.975   2.736   4.700  2.1911  0.0264  1.4457
  127SER    HB2 3937   1.041   2.625   4.584  0.9880  0.5125  0.0391
  127SER     OG 3938   1.102   2.829   4.576 -0.3721 -0.0359 -0.2939
  127SER     HG 3939   1.184   2.783   4.594 -0.4567  0.0245  0.2813
  127SER      C 3940   0.794   2.873   4.593  0.0085 -0.0168 -0.4298
  127SER      O 3941   0.791   2.989   4.554 -0.1449 -0.0121 -0.4058
  128GLY      N 3942   0.715   2.834   4.694  0.5751 -0.1883 -0.0456
  128GLY      H 3943   0.728   2.742   4.732  1.1792  0.5048  1.5111
  128GLY     CA 3944   0.618   2.919   4.762  0.6152 -0.0703 -0.1346
  128GLY    HA1 3945   0.596   2.998   4.690 -1.0529  0.1239  0.5516
  128GLY    HA2 3946   0.522   2.869   4.776 -0.6985  2.2613 -0.3563
  128GLY      C 3947   0.673   2.972   4.893  0.6429  0.1523 -0.2366
  128GLY      O 3948   0.785   2.942   4.935  0.3339 -0.2527  0.3189
  129SER      N 3949   0.597   3.062   4.957  0.5433 -0.5674  0.6827
  129SER      H 3950   0.519   3.097   4.904  0.8483  1.0460  1.2506
  129SER     CA 3951   0.634   3.139   5.073  0.2322  0.0900  0.3473
  129SER     HA 3952   0.705   3.070   5.119 -2.4595 -2.6272  0.7664
  129SER     CB 3953   0.694   3.269   5.022  0.1368 -0.0808 -0.2003
  129SER    HB1 3954   0.610   3.331   4.993 -0.2161 -0.7157 -0.5556
  129SER    HB2 3955   0.758   3.235   4.940  0.3962 -1.0918  0.4066
  129SER     OG 3956   0.778   3.329   5.118  0.1655 -0.1621 -0.1749
  129SER     HG 3957   0.792   3.421   5.094  0.1705 -0.3349 -0.8666
  129SER      C 3958   0.517   3.167   5.167 -0.0490  0.1674 -0.0252
  129SER      O 3959   0.410   3.208   5.121 -0.6082 -0.7198  0.4573
  130TYR      N 3960   0.528   3.137   5.296  0.5240  0.1519 -0.0764
  130TYR      H 3961   0.613   3.100   5.336  0.1820  0.4801  0.9870
  130TYR     CA 3962   0.418   3.146   5.390  0.0328  0.2034 -0.6519
  130TYR     HA 3963   0.333   3.103   5.337 -1.1706  1.4407  0.2085
  130TYR     CB 3964   0.433   3.057   5.513 -0.1096  0.3248 -0.5462
  130TYR    HB1 3965   0.530   3.076   5.558  0.1962 -1.8041 -0.2220
  130TYR    HB2 3966   0.445   2.955   5.476 -0.0052  0.1601 -0.0668
  130TYR     CG 3967   0.328   3.089   5.617 -0.0449 -0.1371 -0.3360
  130TYR    CD1 3968   0.359   3.163   5.732  0.0403  0.0455 -0.4762
  130TYR    HD1 3969   0.460   3.181   5.765 -0.8602 -1.4177  3.7317
  130TYR    CE1 3970   0.255   3.211   5.813  0.0338 -0.0335 -0.4380
  130TYR    HE1 3971   0.282   3.275   5.896  0.7089 -0.7344 -0.1039
  130TYR     CZ 3972   0.121   3.178   5.784 -0.0504 -0.1687  0.0904
  130TYR     OH 3973   0.012   3.220   5.855 -0.4573 -0.4254 -0.3781
  130TYR     HH 3974   0.044   3.261   5.935 -1.4737  1.4266 -0.8626
  130TYR    CE2 3975   0.091   3.091   5.677  0.3955 -0.2828  0.0588
  130TYR    HE2 3976  11.674   3.062   5.642  0.3779 -1.1718  0.7994
  130TYR    CD2 3977   0.195   3.052   5.592 -0.0256 -0.0531 -0.5655
  130TYR    HD2 3978   0.170   3.002   5.500 -1.1196 -0.4609 -0.0593
  130TYR      C 3979   0.401   3.295   5.418  0.1280  0.1319 -0.2082
  130TYR      O 3980   0.487   3.371   5.462 -0.1149  0.1343  0.2772
  131SER      N 3981   0.277   3.336   5.391 -0.1339 -0.4170  0.1379
  131SER      H 3982   0.207   3.268   5.363 -1.6500  0.2912  1.9734
  131SER     CA 3983   0.220   3.467   5.417 -0.2010 -0.4332  0.0741
  131SER     HA 3984   0.305   3.532   5.433 -0.4012 -0.4760  1.3960
  131SER     CB 3985   0.169   3.521   5.283 -0.1619  0.6081  0.4745
  131SER    HB1 3986   0.253   3.535   5.215  0.3518 -3.4412  0.0457
  131SER    HB2 3987   0.125   3.620   5.297  2.0329  1.4985  1.6180
  131SER     OG 3988   0.088   3.422   5.225  0.7073  0.1988 -0.0657
  131SER     HG 3989   0.056   3.464   5.144 -2.5953  1.0008  1.4829
  131SER      C 3990   0.122   3.477   5.533  0.0215 -0.0624  0.2295
  131SER      O 3991   0.049   3.381   5.555 -0.0098 -0.1554 -0.2663
  132GLN      N 3992   0.112   3.593   5.599 -0.5766  0.0231 -0.0055
  132GLN      H 3993   0.188   3.657   5.582 -0.5201 -0.7634 -3.4331
  132GLN     CA 3994   0.015   3.613   5.705 -0.0442  0.2502  0.4403
  132GLN     HA 3995   0.029   3.525   5.768 -3.6757  0.3524  1.5919
  132GLN     CB 3996   0.056   3.738   5.783 -0.4498  0.7364 -0.1128
  132GLN    HB1 3997   0.090   3.813   5.712 -0.9637  0.5400 -0.5716
  132GLN    HB2 3998  11.643   3.765   5.832 -0.9300  1.6831 -1.4921
  132GLN     CG 3999   0.175   3.713   5.876 -0.4681  0.7234 -0.0924
  132GLN    HG1 4000   0.252   3.661   5.820 -0.1967 -0.3874  1.2708
  132GLN    HG2 4001   0.137   3.647   5.953 -0.2141  1.9279  1.1099
  132GLN     CD 4002   0.236   3.838   5.938  0.6016  0.2405 -0.1442
  132GLN    OE1 4003   0.198   3.883   6.046 -0.5399 -0.0644 -0.4033
  132GLN    NE2 4004   0.329   3.905   5.870  0.1668  0.3533 -0.6380
  132GLN   HE21 4005   0.382   3.975   5.919  0.5799 -2.3708  3.3369
  132GLN   HE22 4006   0.361   3.874   5.779  0.2438  3.0984 -1.6206
  132GLN      C 4007  11.549   3.609   5.666  0.1009 -0.8855 -0.0238
  132GLN      O 4008  11.515   3.649   5.555 -0.1960  0.6758  0.6059
  133GLN      N 4009  11.455   3.572   5.753 -0.3070  0.3341  0.0834
  133GLN      H 4010  11.488   3.567   5.848 -1.3999  1.2340  0.5269
  133GLN     CA 4011  11.313   3.563   5.724 -0.1522 -0.2761 -0.5260
  133GLN     HA 4012  11.302   3.492   5.643  1.0724 -1.4061  0.2473
  133GLN     CB 4013  11.244   3.497   5.843 -0.3498 -0.0213 -0.4996
  133GLN    HB1 4014  11.138   3.502   5.818 -0.2700  0.7498 -0.7228
  133GLN    HB2 4015  11.268   3.552   5.934 -0.2070 -0.1145 -0.4802
  133GLN     CG 4016  11.282   3.353   5.875 -0.2765  0.0710 -0.1693
  133GLN    HG1 4017  11.384   3.360   5.915 -1.2307 -1.4762  2.8508
  133GLN    HG2 4018  11.226   3.305   5.955  0.4677 -1.8038 -0.7331
  133GLN     CD 4019  11.286   3.264   5.752  0.3288  0.3467 -0.3575
  133GLN    OE1 4020  11.185   3.204   5.715  0.4217 -0.0603  0.0351
  133GLN    NE2 4021  11.399   3.240   5.686  0.5264  0.3923 -0.0354
  133GLN   HE21 4022  11.488   3.279   5.713  1.7496 -2.0940 -0.1677
  133GLN   HE22 4023  11.392   3.192   5.598  1.9481 -0.2149  0.1463
  133GLN      C 4024  11.262   3.700   5.681  0.3319  0.0537 -0.0747
  133GLN      O 4025  11.313   3.800   5.731 -0.0409  0.2046  0.0134
  134PRO      N 4026  11.162   3.715   5.594  0.0848  0.1509  0.2218
  134PRO     CD 4027  11.128   3.617   5.492  0.2538 -0.0639  0.3722
  134PRO    HD1 4028  11.065   3.537   5.533 -0.3857  0.5390  0.5807
  134PRO    HD2 4029  11.212   3.566   5.445  0.4004 -0.4364  1.0166
  134PRO     CG 4030  11.058   3.692   5.380  0.7614 -0.0434  0.0659
  134PRO    HG1 4031  10.981   3.631   5.333  0.1319  0.4603  0.4179
  134PRO    HG2 4032  11.138   3.721   5.312  1.3857 -1.9163 -0.0579
  134PRO     CB 4033  10.995   3.813   5.449  0.3257 -0.1200 -0.1892
  134PRO    HB1 4034  10.897   3.778   5.479  0.6192 -2.1852 -1.4097
  134PRO    HB2 4035  11.002   3.894   5.376  1.0463 -0.2235 -0.2510
  134PRO     CA 4036  11.092   3.838   5.564  0.0213  0.0681  0.0273
  134PRO     HA 4037  11.167   3.905   5.523  1.4914 -0.3936  1.8106
  134PRO      C 4038  11.017   3.904   5.679  0.0582  0.3215 -0.0928
  134PRO      O 4039  11.000   3.838   5.782  0.1145  0.1310 -0.2043
  135SER      N 4040  10.975   4.029   5.663  0.2547  0.4105  0.0749
  135SER      H 4041  10.995   4.075   5.576  0.7531 -0.9343 -0.5468
  135SER     CA 4042  10.912   4.103   5.770 -0.7566 -0.5656  0.1784
  135SER     HA 4043  10.861   4.031   5.834 -1.0090 -1.1751 -0.7050
  135SER     CB 4044  11.015   4.187   5.846 -1.0071  0.7496 -0.8842
  135SER    HB1 4045  11.055   4.265   5.781  0.3763  0.8780  0.0640
  135SER    HB2 4046  11.102   4.124   5.869 -2.6201 -2.2247 -2.2983
  135SER     OG 4047  10.963   4.236   5.967 -0.0553  0.1857 -0.2284
  135SER     HG 4048  11.030   4.233   6.035 -0.3445  1.0087  0.1024
  135SER      C 4049  10.817   4.214   5.728 -0.2764 -0.2966 -0.2061
  135SER      O 4050  10.851   4.295   5.641 -0.3637  0.2268  0.2415
  136TYR      N 4051  10.692   4.218   5.777 -0.2584 -0.6046 -0.1350
  136TYR      H 4052  10.660   4.158   5.851 -0.8523  0.9196  0.8839
  136TYR     CA 4053  10.576   4.289   5.728  0.2639  0.4572  0.1308
  136TYR     HA 4054  10.610   4.371   5.665  0.9998  1.2253  1.4931
  136TYR     CB 4055  10.493   4.192   5.643  0.2932 -0.1376  0.7647
  136TYR    HB1 4056  10.466   4.118   5.718  2.8368 -1.1778  0.7495
  136TYR    HB2 4057  10.406   4.244   5.603  0.2836  0.1474  1.1496
  136TYR     CG 4058  10.561   4.114   5.533 -0.2629  0.6744 -0.1730
  136TYR    CD1 4059  10.553   3.975   5.551  0.4593  0.5921 -0.4914
  136TYR    HD1 4060  10.508   3.921   5.632 -3.7713 -0.6694 -3.3381
  136TYR    CE1 4061  10.604   3.893   5.450  0.3993  0.1164 -0.1370
  136TYR    HE1 4062  10.604   3.787   5.472  2.6414  0.3818  1.4574
  136TYR     CZ 4063  10.651   3.951   5.330  0.3218  0.3741 -0.0427
  136TYR     OH 4064  10.688   3.874   5.223 -0.3959  0.0270 -0.0563
  136TYR     HH 4065  10.673   3.780   5.228  2.4209 -0.6399 -1.6591
  136TYR    CE2 4066  10.664   4.091   5.322  0.7758  0.3258 -0.1628
  136TYR    HE2 4067  10.707   4.121   5.228  0.4976 -0.9759 -0.7313
  136TYR    CD2 4068  10.613   4.177   5.420  0.5289  0.1311 -0.1172
  136TYR    HD2 4069  10.608   4.285   5.414 -1.2655  0.1993  1.7705
  136TYR      C 4070  10.490   4.339   5.843 -0.2304 -0.4247  0.1588
  136TYR      O 4071  10.520   4.314   5.959 -0.0883 -0.2199  0.1672
  137GLY      N 4072  10.383   4.408   5.801 -0.2849 -0.4625  0.2341
  137GLY      H 4073  10.371   4.423   5.702 -0.3256  0.1052  0.3174
  137GLY     CA 4074  10.265   4.434   5.882 -0.0322 -0.1995  0.5234
  137GLY    HA1 4075  10.297   4.479   5.975 -0.5210  1.2153  0.0294
  137GLY    HA2 4076  10.198   4.500   5.828  0.5160  0.9640  1.2278
  137GLY      C 4077  10.195   4.305   5.922  0.0007 -0.3376  0.1503
  137GLY      O 4078  10.240   4.195   5.889  0.0353 -0.4136  0.4439
  138GLY      N 4079  10.090   4.315   6.005 -0.0122  0.0893  0.0792
  138GLY      H 4080  10.060   4.403   6.044  0.3027 -0.5820  1.9164
  138GLY     CA 4081  10.018   4.200   6.055  0.0614 -0.0892 -0.2212
  138GLY    HA1 4082   9.930   4.229   6.113  0.5186  0.6816  0.1122
  138GLY    HA2 4083   9.980   4.142   5.971  1.2321 -0.3192 -0.6042
  138GLY      C 4084  10.093   4.103   6.144 -0.1850  0.1631  0.2650
  138GLY      O 4085  10.185   4.147   6.213  0.1304  0.4165 -0.3093
  139GLN      N 4086  10.060   3.974   6.140  0.5766 -0.0210 -0.3170
  139GLN      H 4087   9.983   3.945   6.081  2.1716 -1.5757 -1.7615
  139GLN     CA 4088  10.127   3.866   6.210  0.2364 -0.0423 -0.0179
  139GLN     HA 4089  10.127   3.889   6.316  3.4045 -1.4099  0.3889
  139GLN     CB 4090  10.054   3.733   6.195 -0.0843  0.0673  0.5764
  139GLN    HB1 4091  10.113   3.653   6.238  2.0049 -1.1192 -3.9538
  139GLN    HB2 4092  10.043   3.717   6.088 -1.5062  2.1422  0.3487
  139GLN     CG 4093   9.917   3.745   6.261  0.0179  0.8353  0.6574
  139GLN    HG1 4094   9.846   3.778   6.185  1.2507 -2.1854 -2.0503
  139GLN    HG2 4095   9.921   3.801   6.355 -0.1927 -0.4542  1.4524
  139GLN     CD 4096   9.877   3.605   6.306 -0.9640  0.7091 -0.5492
  139GLN    OE1 4097   9.872   3.571   6.424  0.0358 -0.0383 -0.7095
  139GLN    NE2 4098   9.872   3.510   6.212  0.2623 -0.0814  0.1592
  139GLN   HE21 4099   9.871   3.551   6.119 -1.5559  0.9896  0.6087
  139GLN   HE22 4100   9.846   3.415   6.230 -1.5173  0.1175 -1.1571
  139GLN      C 4101  10.275   3.859   6.175  0.2955  0.4822  0.1238
  139GLN      O 4102  10.310   3.875   6.059 -0.3483 -0.3245 -0.1867
  140GLN      N 4103  10.359   3.819   6.271 -0.1578 -0.7927  0.0016
  140GLN      H 4104  10.322   3.807   6.364 -0.8939 -1.6591 -0.3824
  140GLN     CA 4105  10.504   3.816   6.262 -0.1704 -0.1623 -0.4610
  140GLN     HA 4106  10.524   3.783   6.160 -0.0093  1.8377 -1.1214
  140GLN     CB 4107  10.570   3.951   6.289 -0.4492 -0.0661 -0.2573
  140GLN    HB1 4108  10.507   4.031   6.249  0.3942  0.8970  0.2959
  140GLN    HB2 4109  10.577   3.965   6.397 -1.6440 -2.2928  0.1629
  140GLN     CG 4110  10.704   3.954   6.216 -0.3737 -0.0397 -0.1184
  140GLN    HG1 4111  10.774   3.877   6.247  0.5929  0.1260 -1.7508
  140GLN    HG2 4112  10.680   3.965   6.110  1.1942  1.4807 -0.3599
  140GLN     CD 4113  10.779   4.082   6.250  0.2895 -0.3994 -0.2050
  140GLN    OE1 4114  10.721   4.177   6.303 -0.3058 -0.5095 -0.6538
  140GLN    NE2 4115  10.907   4.091   6.216  0.2739 -0.0732 -0.1834
  140GLN   HE21 4116  10.956   4.169   6.259 -1.2680  0.9624 -0.2491
  140GLN   HE22 4117  10.951   4.020   6.160  0.3782 -0.3403  0.2336
  140GLN      C 4118  10.556   3.713   6.361  0.1516  0.2936 -0.1490
  140GLN      O 4119  10.528   3.732   6.479 -0.3314  0.5950 -0.3111
  141GLN      N 4120  10.630   3.612   6.314 -0.2434  0.0530 -0.2637
  141GLN      H 4121  10.675   3.621   6.223  0.5063  2.0708  0.2412
  141GLN     CA 4122  10.661   3.490   6.386 -0.2419  0.2433  0.0586
  141GLN     HA 4123  10.612   3.491   6.483  2.0919 -0.7869  1.3236
  141GLN     CB 4124  10.602   3.369   6.314 -0.4747  0.4011 -0.0194
  141GLN    HB1 4125  10.665   3.363   6.225 -0.4787 -0.3314  0.0286
  141GLN    HB2 4126  10.614   3.291   6.388 -2.6643 -0.1074 -0.1313
  141GLN     CG 4127  10.455   3.368   6.272 -0.2977 -0.0598 -0.6454
  141GLN    HG1 4128  10.434   3.274   6.221  1.5081 -2.2345  2.2697
  141GLN    HG2 4129  10.449   3.452   6.204 -0.5966 -0.2855 -0.9000
  141GLN     CD 4130  10.360   3.395   6.387  0.2443  0.5973 -0.3451
  141GLN    OE1 4131  10.381   3.361   6.503  0.0330 -0.1840 -0.5310
  141GLN    NE2 4132  10.237   3.439   6.355  0.1703  0.6239 -0.0295
  141GLN   HE21 4133  10.217   3.460   6.259 -0.3781  3.3025  0.5933
  141GLN   HE22 4134  10.172   3.452   6.431 -1.1070 -1.0021 -0.7748
  141GLN      C 4135  10.810   3.471   6.408 -0.2023 -0.0724 -0.4764
  141GLN      O 4136  10.892   3.516   6.328  0.0390  0.2568 -0.0508
  142SER      N 4137  10.844   3.411   6.522 -0.3324  0.1084 -0.3422
  142SER      H 4138  10.781   3.375   6.591 -1.2026 -0.9714 -1.6657
  142SER     CA 4139  10.979   3.418   6.574 -0.4721  0.1103  0.0179
  142SER     HA 4140  11.015   3.521   6.571  3.6398 -1.1292 -0.0881
  142SER     CB 4141  10.966   3.376   6.721 -0.0503  0.2299  0.0924
  142SER    HB1 4142  10.914   3.281   6.734 -1.2167  0.3924 -2.5724
  142SER    HB2 4143  11.069   3.376   6.754  0.7445  0.8640 -2.1868
  142SER     OG 4144  10.884   3.468   6.790 -0.0682  0.2396  0.0580
  142SER     HG 4145  10.860   3.423   6.872  1.3521  1.0020  0.9250
  142SER      C 4146  11.084   3.338   6.498 -0.5128  0.3698 -0.3123
  142SER      O 4147  11.205   3.363   6.498 -0.4872  0.2575  0.0283
  143TYR      N 4148  11.037   3.237   6.425 -0.0413 -0.2346  0.2144
  143TYR      H 4149  10.936   3.239   6.418 -0.0212  0.8264  0.1706
  143TYR     CA 4150  11.113   3.163   6.326 -0.2604  0.0281 -0.1503
  143TYR     HA 4151  11.193   3.228   6.292 -0.6435 -0.2683 -1.7136
  143TYR     CB 4152  11.164   3.040   6.401 -0.1876  0.2684  0.2003
  143TYR    HB1 4153  11.200   3.065   6.500  1.3244 -0.0829 -0.2289
  143TYR    HB2 4154  11.083   2.967   6.409  0.0194  0.2576  2.6534
  143TYR     CG 4155  11.277   2.970   6.329  0.0276 -0.2368  1.0208
  143TYR    CD1 4156  11.254   2.860   6.246 -0.1772  0.5508  0.0180
  143TYR    HD1 4157  11.154   2.829   6.217  0.8969 -3.1024 -0.2849
  143TYR    CE1 4158  11.361   2.793   6.186 -0.1436  0.8716 -0.2804
  143TYR    HE1 4159  11.346   2.710   6.119  0.6820 -0.7345  1.4238
  143TYR     CZ 4160  11.493   2.839   6.208  0.1930 -0.3399  0.3307
  143TYR     OH 4161  11.593   2.769   6.148 -0.2573  0.3686 -1.3210
  143TYR     HH 4162  11.679   2.812   6.158  0.1738 -0.7151 -0.1677
  143TYR    CE2 4163  11.518   2.952   6.288 -0.2370  0.1965 -0.2752
  143TYR    HE2 4164  11.615   2.987   6.319 -1.4069  1.9879  1.6768
  143TYR    CD2 4165  11.409   3.009   6.354  0.0665  0.0947  0.3216
  143TYR    HD2 4166  11.423   3.090   6.424 -0.0666  0.1901  0.2385
  143TYR      C 4167  11.023   3.120   6.211  0.1879 -0.0491 -0.4741
  143TYR      O 4168  10.901   3.121   6.228  0.2506  1.0103 -0.0001
  144GLY      N 4169  11.082   3.091   6.095  0.3918 -0.1401 -0.3475
  144GLY      H 4170  11.183   3.087   6.092  0.3628  0.0569 -2.7596
  144GLY     CA 4171  11.015   3.050   5.973 -0.3515 -0.0147  0.0147
  144GLY    HA1 4172  11.091   3.011   5.906 -1.5265 -0.9440 -0.8244
  144GLY    HA2 4173  10.945   2.968   5.989  1.0005 -1.3485 -0.7337
  144GLY      C 4174  10.937   3.152   5.892 -0.3113 -0.1538 -0.1989
  144GLY      O 4175  10.907   3.260   5.943  0.3553  0.0163 -0.1600
  145GLN      N 4176  10.886   3.109   5.776 -0.3829  0.1666 -0.2888
  145GLN      H 4177  10.902   3.013   5.750  0.7325  0.5222 -0.9948
  145GLN     CA 4178  10.799   3.193   5.696 -0.4165  0.0991 -0.3211
  145GLN     HA 4179  10.863   3.275   5.663 -0.6404  0.3431 -0.1546
  145GLN     CB 4180  10.742   3.111   5.581 -0.4781  0.0260 -0.2399
  145GLN    HB1 4181  10.671   3.171   5.524  1.2604  0.7355 -1.8007
  145GLN    HB2 4182  10.682   3.035   5.628 -0.8314  0.9831  0.8995
  145GLN     CG 4183  10.846   3.051   5.486  0.0329  0.5422 -0.0167
  145GLN    HG1 4184  10.938   3.017   5.532  0.4325  0.4927 -0.8396
  145GLN    HG2 4185  10.868   3.129   5.413  0.0683 -1.5934 -2.4253
  145GLN     CD 4186  10.789   2.936   5.403  0.2349  0.2790  0.2070
  145GLN    OE1 4187  10.779   2.946   5.281 -0.0198 -0.0986  0.1984
  145GLN    NE2 4188  10.769   2.822   5.469 -0.3872  0.2205 -0.0797
  145GLN   HE21 4189  10.800   2.817   5.565 -2.5338  2.2671  0.8301
  145GLN   HE22 4190  10.746   2.735   5.424 -0.3064  0.9839 -1.6640
  145GLN      C 4191  10.682   3.255   5.770  0.0517  0.0295  0.4947
  145GLN      O 4192  10.615   3.185   5.847  0.3453  0.0101  0.7335
  146GLN      N 4193  10.642   3.380   5.744 -0.6402 -0.3405 -0.2771
  146GLN      H 4194  10.568   3.410   5.806  0.0490  2.7152 -0.7930
  146GLN     CA 4195  10.689   3.487   5.659  0.1581 -0.4010  0.0774
  146GLN     HA 4196  10.612   3.565   5.660  0.1975 -0.3616  0.1040
  146GLN     CB 4197  10.813   3.554   5.718 -0.2065  0.1880  0.1873
  146GLN    HB1 4198  10.842   3.643   5.662 -0.1052  0.3349  0.4731
  146GLN    HB2 4199  10.898   3.486   5.711 -1.2509 -1.4858  2.6350
  146GLN     CG 4200  10.803   3.582   5.868  0.3445  0.2118  0.2207
  146GLN    HG1 4201  10.791   3.487   5.921  3.5341 -0.1239  0.5387
  146GLN    HG2 4202  10.899   3.616   5.906 -0.4141  2.1642  0.4817
  146GLN     CD 4203  10.691   3.684   5.878  0.3562  0.1875  0.6120
  146GLN    OE1 4204  10.580   3.648   5.917  0.2746  0.1745  0.3714
  146GLN    NE2 4205  10.710   3.814   5.853  0.0407  0.0619 -0.3431
  146GLN   HE21 4206  10.631   3.873   5.874 -0.2947 -0.5716  0.2258
  146GLN   HE22 4207  10.799   3.842   5.817  0.1187 -0.2818 -0.4174
  146GLN      C 4208  10.713   3.443   5.516  0.2482  0.2370 -0.1070
  146GLN      O 4209  10.826   3.441   5.466  0.3094 -0.0029  0.0394
  147GLN      N 4210  10.601   3.413   5.449  0.0696  0.0116  0.2938
  147GLN      H 4211  10.511   3.422   5.493 -0.1883  0.0389 -0.2418
  147GLN     CA 4212  10.593   3.379   5.309 -0.0397  0.4070  0.2039
  147GLN     HA 4213  10.652   3.291   5.285  1.1124  1.7943 -2.5373
  147GLN     CB 4214  10.446   3.354   5.274  0.0450  0.5836 -0.2948
  147GLN    HB1 4215  10.375   3.430   5.307 -1.8548 -1.6664  1.0571
  147GLN    HB2 4216  10.426   3.335   5.169 -0.8646 -0.6799  0.0935
  147GLN     CG 4217  10.404   3.228   5.349  0.2570  0.5058 -0.3069
  147GLN    HG1 4218  10.473   3.146   5.328 -1.1531 -0.6738 -0.4661
  147GLN    HG2 4219  10.411   3.253   5.455 -1.3377  0.9127 -0.2765
  147GLN     CD 4220  10.260   3.190   5.318  0.3761  0.0345 -0.3022
  147GLN    OE1 4221  10.177   3.270   5.275  0.3647  0.2795  0.1718
  147GLN    NE2 4222  10.220   3.068   5.352  0.3776  0.1149 -0.0054
  147GLN   HE21 4223  10.119   3.056   5.347  0.3210  0.9971 -1.9010
  147GLN   HE22 4224  10.280   3.014   5.412  1.1030  1.3007  0.3593
  147GLN      C 4225  10.639   3.491   5.216  0.3709  0.1629  0.1132
  147GLN      O 4226  10.619   3.608   5.247  0.0242  0.0685  0.2523
  148SER      N 4227  10.678   3.451   5.095 -0.3677 -0.2592  0.0137
  148SER      H 4228  10.696   3.352   5.081  1.5755  0.0453  0.1286
  148SER     CA 4229  10.705   3.532   4.978  0.1011 -0.0977  0.2308
  148SER     HA 4230  10.792   3.595   4.993 -0.3312  0.4377  0.4964
  148SER     CB 4231  10.720   3.441   4.856  0.4978 -0.3005  0.4276
  148SER    HB1 4232  10.628   3.382   4.849  0.6229 -0.4344 -0.1047
  148SER    HB2 4233  10.717   3.498   4.763 -0.0626 -0.2449  0.4755
  148SER     OG 4234  10.835   3.360   4.866  0.4694 -0.3591  0.2912
  148SER     HG 4235  10.817   3.289   4.805 -1.3236 -0.0496  0.3910
  148SER      C 4236  10.582   3.618   4.953  0.0917 -0.4382 -0.9731
  148SER      O 4237  10.468   3.581   4.979  0.1691  0.1982  0.3645
  149TYR      N 4238  10.610   3.722   4.874 -0.3406  0.1864 -0.3205
  149TYR      H 4239  10.707   3.745   4.858 -0.3823 -1.5349 -4.1914
  149TYR     CA 4240  10.516   3.825   4.836 -0.2374  0.3613 -0.1048
  149TYR     HA 4241  10.416   3.782   4.836 -0.5630  1.0892  0.6446
  149TYR     CB 4242  10.507   3.925   4.951 -0.2478  0.1794  0.0519
  149TYR    HB1 4243  10.466   3.866   5.033  0.7457 -1.4071 -0.5317
  149TYR    HB2 4244  10.608   3.963   4.969 -0.7635  2.2556 -1.1619
  149TYR     CG 4245  10.407   4.035   4.929 -0.3056  0.0889 -0.1434
  149TYR    CD1 4246  10.441   4.170   4.943  0.2015 -0.0225 -0.2963
  149TYR    HD1 4247  10.538   4.206   4.974 -0.7293  1.3330  1.2037
  149TYR    CE1 4248  10.342   4.267   4.921  0.1588  0.0752  0.2997
  149TYR    HE1 4249  10.371   4.371   4.923  1.9771 -0.3482 -0.7435
  149TYR     CZ 4250  10.211   4.228   4.887  0.1069 -0.2196  0.8301
  149TYR     OH 4251  10.116   4.323   4.863  0.4249 -0.1164 -0.0608
  149TYR     HH 4252  10.030   4.286   4.843 -1.7485  3.9843  0.5463
  149TYR    CE2 4253  10.175   4.092   4.888 -0.2023 -0.1517 -0.1799
  149TYR    HE2 4254  10.071   4.065   4.874  0.6120 -4.3582  0.5553
  149TYR    CD2 4255  10.274   3.995   4.905 -0.0522 -0.1768 -1.1385
  149TYR    HD2 4256  10.256   3.890   4.889  1.6203 -0.4852 -1.1999
  149TYR      C 4257  10.541   3.891   4.701  0.1138 -0.4279 -0.4283
  149TYR      O 4258  10.655   3.907   4.659  0.2364  0.5677  0.2768
  150ASN      N 4259  10.435   3.943   4.639  0.2922  0.2465 -0.1657
  150ASN      H 4260  10.345   3.908   4.668  0.6979 -1.0992 -0.4933
  150ASN     CA 4261  10.443   4.039   4.530 -0.0651  0.2672 -0.1775
  150ASN     HA 4262  10.540   4.088   4.546  0.0431  0.2053 -0.6367
  150ASN     CB 4263  10.445   3.963   4.398  0.5653 -0.2472  0.1224
  150ASN    HB1 4264  10.349   3.923   4.367  1.4494 -1.0190 -1.7718
  150ASN    HB2 4265  10.510   3.876   4.407 -1.6172 -1.9731  0.0115
  150ASN     CG 4266  10.492   4.053   4.285  0.5357 -0.2770  0.0872
  150ASN    OD1 4267  10.414   4.104   4.204  0.3195 -0.2831  0.2882
  150ASN    ND2 4268  10.619   4.086   4.263  0.4304 -0.2066 -0.4194
  150ASN   HD21 4269  10.690   4.043   4.320  0.7722  0.8885  0.0047
  150ASN   HD22 4270  10.647   4.160   4.200  1.0044  0.4874  0.6302
  150ASN      C 4271  10.341   4.152   4.534 -0.1802  0.1465  0.3278
  150ASN      O 4272  10.220   4.130   4.523 -0.0822 -0.2938  0.1124
  151PRO      N 4273  10.384   4.276   4.555  0.0066  0.1008  0.2176
  151PRO     CD 4274  10.516   4.316   4.597  0.2861 -0.7394  0.1415
  151PRO    HD1 4275  10.591   4.324   4.519  0.1818  0.2486  0.1259
  151PRO    HD2 4276  10.556   4.250   4.674  1.2768 -1.2853 -0.8155
  151PRO     CG 4277  10.497   4.458   4.651  0.1714 -0.6156 -0.2267
  151PRO    HG1 4278  10.479   4.446   4.758 -1.6398  0.3080 -0.3834
  151PRO    HG2 4279  10.583   4.519   4.625  1.9921 -2.3419  1.4202
  151PRO     CB 4280  10.373   4.516   4.583  0.1605  0.1408  0.4351
  151PRO    HB1 4281  10.312   4.575   4.652  1.5753  0.6141  1.3225
  151PRO    HB2 4282  10.396   4.573   4.493  0.5542  1.4495  1.3312
  151PRO     CA 4283  10.295   4.391   4.545  0.1943  0.2345  0.0533
  151PRO     HA 4284  10.208   4.380   4.609  0.9515 -1.0015  0.9186
  151PRO      C 4285  10.263   4.419   4.399  0.0739 -0.0456  0.0243
  151PRO      O 4286  10.330   4.374   4.306 -0.1151  0.0849 -0.1748
  152PRO      N 4287  10.159   4.499   4.372 -0.1184 -0.3252 -0.0670
  152PRO     CD 4288  10.050   4.523   4.464  0.1720 -0.7068  0.3822
  152PRO    HD1 4289  10.006   4.438   4.516 -0.9742 -0.8789 -0.8106
  152PRO    HD2 4290  10.076   4.601   4.536 -1.3081 -1.4511  1.7792
  152PRO     CG 4291   9.934   4.566   4.374  0.4800  0.1846  0.4050
  152PRO    HG1 4292   9.873   4.484   4.338  0.8094  0.1706 -0.1382
  152PRO    HG2 4293   9.874   4.630   4.438  0.5902  0.6158  0.0813
  152PRO     CB 4294  10.004   4.644   4.262 -0.1187 -0.3270 -0.3373
  152PRO    HB1 4295  10.037   4.739   4.303 -0.4794 -0.9438  1.5068
  152PRO    HB2 4296   9.949   4.652   4.169 -0.2571 -0.8488 -0.3046
  152PRO     CA 4297  10.129   4.558   4.243 -0.1081 -0.3698 -0.0897
  152PRO     HA 4298  10.105   4.478   4.173 -2.7606 -0.9357  1.3044
  152PRO      C 4299  10.236   4.644   4.177 -0.4926 -0.0280 -0.2728
  152PRO      O 4300  10.282   4.745   4.229  0.0881 -0.3242 -0.2020
  153GLN      N 4301  10.270   4.602   4.055 -0.6885  0.2786 -0.4347
  153GLN      H 4302  10.228   4.511   4.036 -0.7506 -0.0919  1.2921
  153GLN     CA 4303  10.373   4.659   3.972 -0.2369 -0.2383 -0.2398
  153GLN     HA 4304  10.402   4.596   3.888 -1.4326 -1.5162  0.2709
  153GLN     CB 4305  10.309   4.778   3.900 -0.1270 -0.0815 -0.0783
  153GLN    HB1 4306  10.294   4.855   3.976  2.2865 -1.7432  2.2577
  153GLN    HB2 4307  10.378   4.824   3.829 -0.2875  2.4763  1.2840
  153GLN     CG 4308  10.174   4.752   3.834 -0.0072 -0.0254 -0.3391
  153GLN    HG1 4309  10.140   4.846   3.789 -0.0339 -0.4863 -1.3148
  153GLN    HG2 4310  10.099   4.729   3.909 -1.9689  1.1816 -1.8128
  153GLN     CD 4311  10.175   4.642   3.729  0.1109 -0.0525 -0.3093
  153GLN    OE1 4312  10.175   4.525   3.766  0.4232  0.1022  0.1879
  153GLN    NE2 4313  10.175   4.674   3.599 -0.1377  0.1077 -0.2695
  153GLN   HE21 4314  10.176   4.596   3.535  2.3012  0.9093 -1.3325
  153GLN   HE22 4315  10.193   4.768   3.566 -0.8615  0.0278 -0.9274
  153GLN      C 4316  10.503   4.690   4.044 -0.2782 -0.2495 -0.1607
  153GLN      O 4317  10.565   4.796   4.031  0.2524 -0.4169  0.8902
  154GLY      N 4318  10.550   4.594   4.124  0.0734 -0.0702 -0.1465
  154GLY      H 4319  10.493   4.510   4.124  0.7474 -0.5773 -1.6657
  154GLY     CA 4320  10.678   4.596   4.192 -0.0756 -0.0056  0.1328
  154GLY    HA1 4321  10.672   4.651   4.286  0.4198 -1.3013  0.9470
  154GLY    HA2 4322  10.752   4.650   4.132 -1.6253  0.6579 -1.2674
  154GLY      C 4323  10.742   4.468   4.243 -0.1734 -0.1306 -0.0602
  154GLY      O 4324  10.718   4.363   4.182  0.2760 -0.3195  0.0840
  155TYR      N 4325  10.831   4.471   4.341  0.0481  0.1937 -0.2676
  155TYR      H 4326  10.863   4.555   4.387 -0.4692 -0.6116  1.7068
  155TYR     CA 4327  10.932   4.368   4.358 -0.0227  0.2096  0.2588
  155TYR     HA 4328  10.900   4.273   4.317  0.6591 -0.4624  1.2211
  155TYR     CB 4329  11.061   4.414   4.292 -0.1228 -0.1825 -0.2110
  155TYR    HB1 4330  11.116   4.476   4.363  1.6725 -1.9373  0.0282
  155TYR    HB2 4331  11.124   4.327   4.271 -0.4396 -0.9073  1.7061
  155TYR     CG 4332  11.042   4.480   4.157  0.7792  0.1088 -0.2018
  155TYR    CD1 4333  10.999   4.408   4.046 -0.5352  0.3522  0.1285
  155TYR    HD1 4334  10.987   4.300   4.046 -1.4546  0.4524  0.7548
  155TYR    CE1 4335  10.956   4.475   3.931 -0.3734 -0.1871 -0.2538
  155TYR    HE1 4336  10.922   4.421   3.844  0.0282  0.1117 -0.5999
  155TYR     CZ 4337  10.958   4.616   3.935  0.7918 -0.1943 -0.3251
  155TYR     OH 4338  10.940   4.681   3.817  0.1582  0.4990  0.1434
  155TYR     HH 4339  10.926   4.612   3.751  0.6012 -1.0146  1.5792
  155TYR    CE2 4340  11.001   4.693   4.045 -0.4057  0.1645 -0.0926
  155TYR    HE2 4341  11.003   4.801   4.051 -1.3653  0.6244 -4.3815
  155TYR    CD2 4342  11.041   4.620   4.157 -0.0996  0.1041 -0.2383
  155TYR    HD2 4343  11.052   4.672   4.252  0.9624 -1.0532  0.3062
  155TYR      C 4344  10.942   4.338   4.507 -0.2607 -0.1845  0.1975
  155TYR      O 4345  10.948   4.427   4.592  0.1915 -0.3191  0.3106
  156GLY      N 4346  10.927   4.209   4.538  0.1519 -0.2635  0.0778
  156GLY      H 4347  10.944   4.144   4.463  2.2051  0.4316 -0.1127
  156GLY     CA 4348  10.901   4.177   4.677  0.3661 -0.1083  0.1537
  156GLY    HA1 4349  10.809   4.119   4.666  0.3066 -0.6089  2.6785
  156GLY    HA2 4350  10.874   4.263   4.738 -0.4318  0.4208 -0.9032
  156GLY      C 4351  10.993   4.091   4.763 -0.1152 -0.8486 -0.0551
  156GLY      O 4352  11.081   4.024   4.709  0.1628 -0.3079 -0.2851
  157GLN      N 4353  10.973   4.082   4.894  0.0173 -0.3671  0.0020
  157GLN      H 4354  10.890   4.130   4.924  0.5876  0.8280 -0.2815
  157GLN     CA 4355  11.049   3.989   4.976  0.1113 -0.1930  0.1117
  157GLN     HA 4356  11.156   3.998   4.958  0.0683 -0.2904 -0.2045
  157GLN     CB 4357  11.033   4.026   5.124  0.3220 -0.2467  0.1477
  157GLN    HB1 4358  10.927   4.016   5.146  0.0602 -0.0688 -0.9431
  157GLN    HB2 4359  11.086   3.955   5.187  0.9801  1.4009  1.5243
  157GLN     CG 4360  11.064   4.166   5.175  0.2116 -0.3608  0.5262
  157GLN    HG1 4361  11.167   4.193   5.153 -0.5999  0.8953 -2.1529
  157GLN    HG2 4362  10.995   4.233   5.124 -0.7829 -1.4554  0.3862
  157GLN     CD 4363  11.042   4.189   5.324 -0.2911 -0.2967  0.4446
  157GLN    OE1 4364  11.114   4.140   5.411  0.8907  0.1287 -0.2659
  157GLN    NE2 4365  10.940   4.266   5.362  0.1134  0.4016  0.1386
  157GLN   HE21 4366  10.880   4.311   5.295  1.7405  0.0655 -1.6243
  157GLN   HE22 4367  10.919   4.265   5.461  0.1979 -0.8092  0.1579
  157GLN      C 4368  11.008   3.848   4.938  0.5796 -0.1043 -0.7470
  157GLN      O 4369  10.895   3.810   4.907  0.3421 -0.0328  0.0171
  158GLN      N 4370  11.105   3.758   4.950  0.5711  0.0457  0.5736
  158GLN      H 4371  11.193   3.790   4.989  0.8517  0.8309 -0.6413
  158GLN     CA 4372  11.097   3.625   4.893  0.8997  0.3089 -0.0994
  158GLN     HA 4373  10.996   3.590   4.869  0.4768  1.6640 -0.4283
  158GLN     CB 4374  11.165   3.626   4.757  0.4304  0.1565 -0.3388
  158GLN    HB1 4375  11.196   3.526   4.725  0.9118 -0.1732  1.1043
  158GLN    HB2 4376  11.259   3.681   4.765  0.0995  0.9375 -1.4995
  158GLN     CG 4377  11.077   3.679   4.644 -0.0994 -0.3400 -0.1643
  158GLN    HG1 4378  11.035   3.774   4.676 -1.4183 -0.4586 -1.4760
  158GLN    HG2 4379  10.993   3.613   4.621 -1.5785  1.5300 -0.3723
  158GLN     CD 4380  11.150   3.716   4.516  0.5152  0.0265  0.2884
  158GLN    OE1 4381  11.264   3.688   4.479  0.3274 -0.3626 -0.0057
  158GLN    NE2 4382  11.073   3.770   4.422  0.1497 -0.1886  0.4637
  158GLN   HE21 4383  10.973   3.776   4.438 -0.4202 -2.4827 -1.6324
  158GLN   HE22 4384  11.123   3.791   4.336  0.4649 -1.0888  0.4260
  158GLN      C 4385  11.156   3.522   4.988  0.0744 -0.1491 -0.0703
  158GLN      O 4386  11.257   3.544   5.054 -0.0152 -0.0841  0.0446
  159ASN      N 4387  11.085   3.410   5.005 -0.0898 -0.0198  0.0883
  159ASN      H 4388  11.000   3.391   4.954  0.1794 -1.1011  0.0342
  159ASN     CA 4389  11.129   3.310   5.100 -0.0268 -0.0047  0.0754
  159ASN     HA 4390  11.235   3.320   5.122 -0.1500  1.8836 -0.0428
  159ASN     CB 4391  11.055   3.336   5.232 -0.8636 -0.1820 -0.3500
  159ASN    HB1 4392  10.952   3.306   5.213 -1.8987  3.4349 -1.1649
  159ASN    HB2 4393  11.068   3.442   5.252  2.2018 -0.7476  1.1881
  159ASN     CG 4394  11.115   3.266   5.352 -0.5709 -0.3657 -0.6014
  159ASN    OD1 4395  11.210   3.187   5.342  0.6073  0.9812 -0.3571
  159ASN    ND2 4396  11.059   3.298   5.469 -0.2062 -0.3237 -0.4346
  159ASN   HD21 4397  10.978   3.358   5.475  0.4956  0.6693 -0.7972
  159ASN   HD22 4398  11.104   3.268   5.554 -1.0459 -0.6616 -0.0917
  159ASN      C 4399  11.095   3.170   5.052  0.0687 -0.1191  0.3395
  159ASN      O 4400  10.989   3.149   4.995  0.2442  0.0616 -0.0614
  160GLN      N 4401  11.179   3.069   5.078 -0.2013 -0.4134  0.0907
  160GLN      H 4402  11.257   3.086   5.141  0.6030  0.4784 -1.0847
  160GLN     CA 4403  11.180   2.934   5.025 -0.2176 -0.3743 -0.0088
  160GLN     HA 4404  11.284   2.902   5.020 -0.0214 -0.1399  1.8707
  160GLN     CB 4405  11.092   2.846   5.112 -0.4561 -0.1845 -0.0576
  160GLN    HB1 4406  11.106   2.743   5.080 -0.5847 -0.3946  0.5367
  160GLN    HB2 4407  10.986   2.863   5.095 -0.8119 -2.5822 -0.5836
  160GLN     CG 4408  11.131   2.858   5.259  0.3135 -0.3550 -0.2455
  160GLN    HG1 4409  11.236   2.885   5.273  0.8087 -0.5693 -3.0740
  160GLN    HG2 4410  11.069   2.941   5.292 -0.8310 -0.1980 -2.6214
  160GLN     CD 4411  11.081   2.739   5.341  0.5393 -0.2277  0.0827
  160GLN    OE1 4412  11.044   2.634   5.289 -0.8881  0.0772  0.4436
  160GLN    NE2 4413  11.072   2.759   5.472  0.0534 -0.7861  0.1370
  160GLN   HE21 4414  11.044   2.682   5.532  0.5331 -0.8139  0.3350
  160GLN   HE22 4415  11.113   2.841   5.515 -0.3742  0.6557 -2.0709
  160GLN      C 4416  11.138   2.933   4.879 -0.0859  0.1205 -0.0550
  160GLN      O 4417  11.050   2.853   4.848  0.5160 -0.4000 -0.4605
  161TYR      N 4418  11.203   3.011   4.793 -0.5926  0.2734 -0.3019
  161TYR      H 4419  11.276   3.076   4.821  0.6610 -0.2883 -2.0485
  161TYR     CA 4420  11.155   3.041   4.659 -0.8902  0.0956 -0.2356
  161TYR     HA 4421  11.047   3.048   4.654 -0.8045  1.2204 -0.7968
  161TYR     CB 4422  11.219   3.171   4.613 -0.4244  0.1883  0.6376
  161TYR    HB1 4423  11.320   3.152   4.575 -0.9367  0.6767 -1.0774
  161TYR    HB2 4424  11.240   3.236   4.698 -1.2528  0.5573  0.5713
  161TYR     CG 4425  11.153   3.247   4.500  0.2585  0.3504  0.3406
  161TYR    CD1 4426  11.040   3.325   4.529  0.0791  0.3361 -0.3090
  161TYR    HD1 4427  11.010   3.330   4.632  1.4430  0.3727  0.1127
  161TYR    CE1 4428  10.967   3.391   4.429 -0.3278 -0.3668 -0.4831
  161TYR    HE1 4429  10.867   3.430   4.443 -1.0543 -2.4065  0.4122
  161TYR     CZ 4430  11.036   3.409   4.308  0.2879 -0.3042 -0.1301
  161TYR     OH 4431  10.972   3.476   4.207  0.2852  0.1633  0.1775
  161TYR     HH 4432  10.892   3.512   4.245  0.4313  0.6744  0.0137
  161TYR    CE2 4433  11.157   3.343   4.278  0.3441 -0.1413 -0.2612
  161TYR    HE2 4434  11.209   3.350   4.184  0.2826  1.7041 -0.2047
  161TYR    CD2 4435  11.213   3.259   4.374  0.1216  0.3095  0.2717
  161TYR    HD2 4436  11.290   3.186   4.351 -0.8742 -1.4502  2.2049
  161TYR      C 4437  11.180   2.934   4.554  0.4371 -0.3947  0.5498
  161TYR      O 4438  11.281   2.863   4.557  0.1177 -0.8438  0.6005
  162ASN      N 4439  11.102   2.918   4.447  0.0923  0.1808  0.7116
  162ASN      H 4440  11.142   2.858   4.377  0.2248  2.5871 -1.4221
  162ASN     CA 4441  10.969   2.971   4.424  0.1049 -0.3507 -0.6726
  162ASN     HA 4442  10.957   3.062   4.482  0.0318 -0.8597  0.1382
  162ASN     CB 4443  10.958   3.002   4.275 -0.2017  0.4359 -0.4908
  162ASN    HB1 4444  11.035   3.077   4.257 -0.3611  0.4796 -1.0115
  162ASN    HB2 4445  10.977   2.910   4.220 -0.4817 -0.9966  1.6825
  162ASN     CG 4446  10.831   3.072   4.230 -0.3264  0.2037 -0.5014
  162ASN    OD1 4447  10.740   3.092   4.310  0.0391  0.6820 -0.1954
  162ASN    ND2 4448  10.819   3.121   4.107  0.3976  0.6389 -0.4020
  162ASN   HD21 4449  10.731   3.163   4.080  1.0977  1.0171 -2.2474
  162ASN   HD22 4450  10.899   3.128   4.046  2.2493  1.0502  1.9231
  162ASN      C 4451  10.862   2.872   4.469  0.3659 -0.1738  0.3675
  162ASN      O 4452  10.876   2.753   4.441  0.2819 -0.1298  0.1403
  163SER      N 4453  10.755   2.915   4.537 -0.3050 -0.3893 -0.5324
  163SER      H 4454  10.750   3.015   4.550 -1.0565 -0.6592  1.4191
  163SER     CA 4455  10.645   2.845   4.599 -0.3586  0.0991 -0.0702
  163SER     HA 4456  10.683   2.763   4.661  0.0050 -0.0318 -0.4612
  163SER     CB 4457  10.561   2.931   4.693  0.0720  0.2214  0.2087
  163SER    HB1 4458  10.476   2.870   4.724  0.5646 -1.2178 -1.1474
  163SER    HB2 4459  10.514   3.004   4.628 -0.8109 -0.5852 -0.0872
  163SER     OG 4460  10.637   3.002   4.788 -0.1290  0.6486  0.0536
  163SER     HG 4461  10.665   2.933   4.850  0.0440  0.1624 -0.5503
  163SER      C 4462  10.558   2.774   4.497 -0.3579 -0.0661  0.0431
  163SER    OC1 4463  10.567   2.649   4.490 -0.1253 -0.0729  0.4528
  163SER    OC2 4464  10.484   2.841   4.422 -0.1431  0.3801  0.2289
    1MET      N 4465   0.593   2.001  11.554 -0.5164  0.2639  0.1945
    1MET     H1 4466   0.597   2.027  11.651 -2.5554  0.1352  0.3481
    1MET     H2 4467   0.651   2.073  11.512 -0.7187 -0.1022 -0.7557
    1MET     H3 4468   0.501   2.022  11.516 -0.5183  0.0988  0.1084
    1MET     CA 4469   0.627   1.859  11.534  0.2096  0.4244  0.2523
    1MET     HA 4470   0.551   1.806  11.591  0.7606 -0.6367  0.0083
    1MET     CB 4471   0.615   1.820  11.387  0.5703 -0.1830  0.3825
    1MET    HB1 4472   0.676   1.880  11.319 -0.6754 -1.0219 -1.5709
    1MET    HB2 4473   0.515   1.833  11.345  0.0599  1.5794  1.9846
    1MET     CG 4474   0.653   1.673  11.371  0.2579 -0.2756  0.4943
    1MET    HG1 4475   0.658   1.640  11.268  1.1560  1.7034 -0.1366
    1MET    HG2 4476   0.756   1.669  11.406  0.3240  0.3843  0.3925
    1MET     SD 4477   0.558   1.559  11.476 -0.2238 -0.5974 -0.2845
    1MET     CE 4478   0.614   1.407  11.396  0.5148 -0.4489 -0.0576
    1MET    HE1 4479   0.560   1.325  11.443 -1.0006  1.8121  2.4208
    1MET    HE2 4480   0.722   1.395  11.410  0.3959  0.6890  2.2086
    1MET    HE3 4481   0.579   1.409  11.293 -1.7478 -1.9233  0.6212
    1MET      C 4482   0.759   1.827  11.601  0.1197 -0.5148 -0.0126
    1MET      O 4483   0.868   1.872  11.567 -0.0287 -0.1292  0.0215
    2ALA      N 4484   0.747   1.751   0.030 -0.3978 -0.8006 -0.2674
    2ALA      H 4485   0.662   1.698   0.043 -1.0002 -0.4853 -2.4637
    2ALA     CA 4486   0.860   1.703   0.106 -0.4872 -0.3668  0.1385
    2ALA     HA 4487   0.913   1.791   0.141 -0.7486 -1.1168  2.6216
    2ALA     CB 4488   0.803   1.625   0.225 -0.6916  0.2854  0.4712
    2ALA    HB1 4489   0.751   1.691   0.295 -1.4480 -0.9267  1.0852
    2ALA    HB2 4490   0.877   1.562   0.274  2.5525  3.4040 -0.0219
    2ALA    HB3 4491   0.737   1.548   0.186  1.2609 -1.6298  0.7470
    2ALA      C 4492   0.946   1.611   0.021  0.0007  0.8509 -0.7112
    2ALA      O 4493   0.891   1.539  11.619  0.1639  0.0333 -0.1259
    3SER      N 4494   1.078   1.596   0.033 -0.1660 -0.0422  0.1092
    3SER      H 4495   1.125   1.673   0.078 -0.6647  0.9549 -1.0452
    3SER     CA 4496   1.158   1.501  11.638  0.1101  0.3959 -0.1533
    3SER     HA 4497   1.093   1.414  11.628 -2.4444  2.1878  0.1020
    3SER     CB 4498   1.179   1.560  11.499  0.2373 -0.2241 -0.4028
    3SER    HB1 4499   1.080   1.589  11.463 -0.0782  0.8069  1.1668
    3SER    HB2 4500   1.217   1.493  11.422  0.1453  0.2079 -0.8263
    3SER     OG 4501   1.259   1.676  11.491 -0.0401 -0.0054 -0.0479
    3SER     HG 4502   1.331   1.674  11.428  1.7123 -0.9917  1.8622
    3SER      C 4503   1.280   1.454   0.036 -0.3729 -0.1777  0.2571
    3SER      O 4504   1.335   1.526   0.119 -0.1649  0.5158 -0.4787
    4ASN      N 4505   1.342   1.342  11.677 -0.5285 -0.1686 -0.0134
    4ASN      H 4506   1.293   1.281  11.613  2.1068  0.4572 -2.8610
    4ASN     CA 4507   1.463   1.282   0.050 -0.6755 -0.2070  0.2817
    4ASN     HA 4508   1.522   1.351   0.109  0.1555  0.5249 -1.3336
    4ASN     CB 4509   1.411   1.170   0.139 -0.5538 -0.1039  0.4807
    4ASN    HB1 4510   1.321   1.203   0.192 -2.9075 -0.4212 -3.0184
    4ASN    HB2 4511   1.377   1.092   0.072 -2.2041  0.6640  0.3881
    4ASN     CG 4512   1.526   1.117   0.225  0.1295 -0.1751 -0.4642
    4ASN    OD1 4513   1.638   1.166   0.235  0.2312 -0.4745 -0.1306
    4ASN    ND2 4514   1.499   1.017   0.309 -0.1581  0.3645  0.0973
    4ASN   HD21 4515   1.577   0.986   0.364  0.3443  1.3933 -0.0217
    4ASN   HD22 4516   1.411   0.967   0.301 -0.1771  0.6629 -3.8948
    4ASN      C 4517   1.547   1.230  11.615 -0.5322  0.2904  0.1574
    4ASN      O 4518   1.481   1.188  11.520  0.0612 -0.1403 -0.0755
    5ASP      N 4519   1.677   1.209  11.637 -0.4447  0.4900 -0.1706
    5ASP      H 4520   1.713   1.220   0.050 -0.1387 -1.1815 -0.0525
    5ASP     CA 4521   1.765   1.131  11.552 -0.1242  0.3653  0.2749
    5ASP     HA 4522   1.708   1.061  11.492  0.5089  1.0335 -1.1598
    5ASP     CB 4523   1.830   1.228  11.454  0.4662 -0.2407  0.0558
    5ASP    HB1 4524   1.884   1.298  11.518  0.6521  1.0170 -1.4231
    5ASP    HB2 4525   1.749   1.281  11.403 -0.0313  1.1539  2.1678
    5ASP     CG 4526   1.918   1.162  11.350  0.3207  0.0837 -0.2757
    5ASP    OD1 4527   1.895   1.047  11.305 -0.4554  0.1313 -0.0105
    5ASP    OD2 4528   2.026   1.223  11.329  0.3673  0.0416 -0.1552
    5ASP      C 4529   1.867   1.045  11.625  0.1229  0.1311 -0.3442
    5ASP      O 4530   1.919   1.075   0.052 -0.1873  0.2670 -0.2328
    6TYR      N 4531   1.895   0.930  11.563  0.6641  0.0831 -0.0162
    6TYR      H 4532   1.869   0.909  11.468 -0.5870 -0.5503  0.4405
    6TYR     CA 4533   1.945   0.818  11.641  0.2048 -0.1379 -0.0348
    6TYR     HA 4534   1.930   0.824   0.068  0.1889  0.0128 -0.0463
    6TYR     CB 4535   1.862   0.697  11.598 -0.2778  0.1447  0.0964
    6TYR    HB1 4536   1.911   0.606  11.633 -0.9288 -0.7066 -1.1216
    6TYR    HB2 4537   1.871   0.678  11.491 -1.4999 -0.8816  0.1569
    6TYR     CG 4538   1.716   0.695  11.636 -0.2691 -0.2818  0.1125
    6TYR    CD1 4539   1.616   0.730  11.546 -0.0285  0.2845  0.0603
    6TYR    HD1 4540   1.641   0.745  11.442  0.0793 -1.8687 -0.2690
    6TYR    CE1 4541   1.485   0.756  11.590 -0.1941 -0.1249 -0.1834
    6TYR    HE1 4542   1.415   0.786  11.514 -1.0316 -2.6968 -0.5108
    6TYR     CZ 4543   1.454   0.739   0.046 -0.2133  0.2434 -0.1420
    6TYR     OH 4544   1.335   0.784   0.095 -0.1702  0.7158 -0.4648
    6TYR     HH 4545   1.320   0.770   0.188 -1.7704  1.0694 -0.6459
    6TYR    CE2 4546   1.551   0.695   0.137 -0.2760  0.7547  0.1783
    6TYR    HE2 4547   1.525   0.684   0.241 -1.6090 -0.0523 -0.2268
    6TYR    CD2 4548   1.680   0.669   0.089 -0.4024  0.1409  0.1617
    6TYR    HD2 4549   1.754   0.630   0.157 -2.5768 -2.3053  1.3231
    6TYR      C 4550   2.097   0.814  11.641  0.2223  0.5150  0.2636
    6TYR      O 4551   2.166   0.855  11.547  0.9057 -0.1497  0.4612
    7THR      N 4552   2.161   0.740   0.051  0.1387  0.0825 -0.0310
    7THR      H 4553   2.104   0.700   0.124 -0.3304 -1.4076 -1.1687
    7THR     CA 4554   2.303   0.746   0.082  0.0320 -0.1888  0.5200
    7THR     HA 4555   2.352   0.798   0.000  1.1868  1.1929  2.0338
    7THR     CB 4556   2.337   0.810   0.216 -0.2083 -0.3821  0.6750
    7THR     HB 4557   2.445   0.810   0.227 -0.0677  1.7711 -0.1596
    7THR    CG2 4558   2.298   0.957   0.220  0.5822 -0.1396 -0.2190
    7THR   HG21 4559   2.190   0.961   0.210  0.4245 -3.7871 -1.0864
    7THR   HG22 4560   2.345   1.019   0.143 -0.0471  1.2831  0.5140
    7THR   HG23 4561   2.318   0.993   0.321 -0.2790 -0.0148 -0.0825
    7THR    OG1 4562   2.267   0.737   0.315 -0.8541 -0.4774  0.1534
    7THR    HG1 4563   2.316   0.735   0.397  0.0704 -1.7479 -0.4075
    7THR      C 4564   2.360   0.607   0.061  0.2470  0.0657 -0.6788
    7THR      O 4565   2.297   0.502   0.078  0.1256  0.2101 -0.2092
    8GLN      N 4566   2.493   0.614   0.048  0.3059  0.6015  0.1156
    8GLN      H 4567   2.530   0.706   0.028  0.6992 -0.0193 -2.3527
    8GLN     CA 4568   2.590   0.507   0.063 -0.1972  0.1265  0.0014
    8GLN     HA 4569   2.536   0.419   0.098  1.0260 -1.3776 -1.7271
    8GLN     CB 4570   2.648   0.467  11.608  0.2620  0.6109  0.0536
    8GLN    HB1 4571   2.719   0.394  11.646 -0.9229  0.0134  1.2040
    8GLN    HB2 4572   2.699   0.550  11.559  0.0373 -0.0648 -1.3605
    8GLN     CG 4573   2.552   0.406  11.506  0.4396 -0.0476  0.2745
    8GLN    HG1 4574   2.482   0.484  11.476 -1.4518 -0.6152  2.8903
    8GLN    HG2 4575   2.495   0.325  11.550  2.1485 -1.1886  0.4682
    8GLN     CD 4576   2.617   0.348  11.381  0.0596 -0.0393  0.0707
    8GLN    OE1 4577   2.735   0.353  11.346  0.1419  0.1385  0.3664
    8GLN    NE2 4578   2.534   0.300  11.289  0.1049  0.2949 -0.1442
    8GLN   HE21 4579   2.433   0.305  11.295  0.0520 -1.2359  0.4860
    8GLN   HE22 4580   2.590   0.276  11.208  0.9184  0.9002  0.2207
    8GLN      C 4581   2.693   0.549   0.166 -0.6770  0.3105  0.4121
    8GLN      O 4582   2.729   0.665   0.186 -0.5278  0.3068  0.1706
    9GLN      N 4583   2.745   0.452   0.242 -0.6853  0.1664  0.2345
    9GLN      H 4584   2.724   0.356   0.221  1.4203 -0.2232 -0.3169
    9GLN     CA 4585   2.829   0.482   0.356  0.0710  0.2796 -0.3461
    9GLN     HA 4586   2.893   0.569   0.344 -0.1136  0.9491  2.7176
    9GLN     CB 4587   2.735   0.514   0.472  0.0739  0.1698 -0.3118
    9GLN    HB1 4588   2.691   0.422   0.509 -3.7558  2.5859  1.8537
    9GLN    HB2 4589   2.666   0.596   0.450  0.8845  0.7184 -0.8882
    9GLN     CG 4590   2.810   0.561   0.596 -0.2380 -0.3413  0.0767
    9GLN    HG1 4591   2.872   0.649   0.574  1.2870 -0.4146  3.4518
    9GLN    HG2 4592   2.882   0.486   0.628  0.4097  0.9166  1.7132
    9GLN     CD 4593   2.727   0.597   0.718 -0.1186 -0.2806  0.1400
    9GLN    OE1 4594   2.619   0.545   0.741 -0.2088 -0.3605 -0.4566
    9GLN    NE2 4595   2.789   0.674   0.809  0.6966  0.3219 -0.8906
    9GLN   HE21 4596   2.747   0.663   0.901 -2.8872 -1.0131 -2.4658
    9GLN   HE22 4597   2.884   0.708   0.802  0.7934 -0.0273 -1.3688
    9GLN      C 4598   2.911   0.358   0.391  0.1061  0.4418  0.1500
    9GLN      O 4599   2.855   0.249   0.380  0.0533  0.4569  0.2644
   10ALA      N 4600   3.038   0.381   0.427  0.0864 -0.0135  0.5093
   10ALA      H 4601   3.078   0.472   0.412 -0.5887  0.2079  0.0207
   10ALA     CA 4602   3.115   0.282   0.501  0.6432  0.1396  0.1388
   10ALA     HA 4603   3.042   0.208   0.534  0.5258  0.2883  0.2114
   10ALA     CB 4604   3.215   0.224   0.401  0.7168  0.1783  0.1898
   10ALA    HB1 4605   3.269   0.304   0.349  0.6707 -0.3992 -0.7742
   10ALA    HB2 4606   3.261   0.142   0.455  1.1688  1.0469  1.1579
   10ALA    HB3 4607   3.165   0.172   0.319 -0.9021  0.5905  0.8642
   10ALA      C 4608   3.184   0.339   0.624  0.1701  0.1382  0.4082
   10ALA      O 4609   3.204   0.460   0.629 -0.1247  0.1917  0.3349
   11THR      N 4610   3.223   0.252   0.718  0.1466 -0.2296  0.0820
   11THR      H 4611   3.210   0.153   0.704 -0.3464 -0.4932  2.1683
   11THR     CA 4612   3.274   0.300   0.844  0.3696  0.3117 -0.2101
   11THR     HA 4613   3.320   0.399   0.837  0.4806  0.3413  0.7313
   11THR     CB 4614   3.172   0.311   0.957  0.2029  0.0501 -0.3355
   11THR     HB 4615   3.120   0.217   0.977 -0.9004  0.3379 -1.7412
   11THR    CG2 4616   3.216   0.377   1.087  0.4457  0.0767 -0.4301
   11THR   HG21 4617   3.129   0.400   1.149  0.1102 -0.7613 -0.5834
   11THR   HG22 4618   3.295   0.321   1.137  1.1400  0.0936 -1.4811
   11THR   HG23 4619   3.261   0.475   1.071  0.7980 -0.4619 -3.1130
   11THR    OG1 4620   3.077   0.407   0.921  0.0532  0.1130  0.2202
   11THR    HG1 4621   2.998   0.364   0.886  0.4786 -0.5015  0.0115
   11THR      C 4622   3.384   0.206   0.893 -0.3223 -0.1176  0.5498
   11THR      O 4623   3.378   0.090   0.854 -0.3309  0.0579  0.0148
   12GLN      N 4624   3.484   0.246   0.971 -0.0690  0.0366  0.1504
   12GLN      H 4625   3.493   0.346   0.985 -4.6203  0.6076  0.3938
   12GLN     CA 4626   3.582   0.157   1.030 -0.4351 -0.3138  0.2316
   12GLN     HA 4627   3.626   0.101   0.949 -1.0118  1.6943 -1.5570
   12GLN     CB 4628   3.682   0.243   1.108 -0.4330  0.1671 -0.2917
   12GLN    HB1 4629   3.756   0.172   1.147 -1.1821 -0.5126 -0.0667
   12GLN    HB2 4630   3.741   0.309   1.045  4.5607 -2.8764  0.6301
   12GLN     CG 4631   3.623   0.322   1.225 -0.2628 -0.2162  0.0568
   12GLN    HG1 4632   3.595   0.258   1.309  2.2267  0.0167  1.1453
   12GLN    HG2 4633   3.543   0.387   1.191  0.7590  1.7160  1.1626
   12GLN     CD 4634   3.730   0.414   1.282 -0.1802 -0.3199  0.0695
   12GLN    OE1 4635   3.849   0.381   1.290 -0.0327  0.1149 -0.2691
   12GLN    NE2 4636   3.702   0.541   1.310  1.0906  0.1633 -0.7317
   12GLN   HE21 4637   3.764   0.615   1.340  1.7734 -0.7140  0.0747
   12GLN   HE22 4638   3.605   0.566   1.298  0.6175 -1.0317  0.3994
   12GLN      C 4639   3.508   0.069   1.130 -0.5875 -0.3137  0.1196
   12GLN      O 4640   3.397   0.099   1.172 -0.8753 -0.6528 -0.3936
   13SER      N 4641   3.575  11.638   1.161 -0.0674 -0.1348 -0.3400
   13SER      H 4642   3.666  11.628   1.119 -0.1781 -1.1648 -0.3491
   13SER     CA 4643   3.533  11.552   1.270 -0.0093  0.2723  0.0056
   13SER     HA 4644   3.427  11.528   1.262 -0.2148 -0.2474  3.1466
   13SER     CB 4645   3.611  11.422   1.278  0.6292  0.6587  0.1487
   13SER    HB1 4646   3.710  11.439   1.320  0.0224 -0.6398  2.2262
   13SER    HB2 4647   3.561  11.360   1.352  1.0710 -0.4065 -0.4204
   13SER     OG 4648   3.607  11.354   1.154  0.4285  0.4372  0.2775
   13SER     HG 4649   3.512  11.344   1.144  0.2510 -0.7691  2.4204
   13SER      C 4650   3.549  11.617   1.407 -0.2344  0.0161  0.1538
   13SER      O 4651   3.647   0.007   1.429  0.6004 -0.9110 -0.4622
   14TYR      N 4652   3.459  11.579   1.498 -0.1310 -0.0966  0.2100
   14TYR      H 4653   3.373  11.530   1.476 -0.2114 -0.1649  0.6786
   14TYR     CA 4654   3.472  11.605   1.639 -0.0955  0.0600  0.1775
   14TYR     HA 4655   3.571  11.649   1.654  0.7122 -1.3973 -0.6416
   14TYR     CB 4656   3.370   0.030   1.685 -0.2195 -0.0619  0.1833
   14TYR    HB1 4657   3.268  11.679   1.667  0.2141 -0.4767 -1.8211
   14TYR    HB2 4658   3.384   0.046   1.792 -0.5736 -0.7086  0.3312
   14TYR     CG 4659   3.390   0.164   1.618  0.4399 -0.2374  0.0145
   14TYR    CD1 4660   3.505   0.241   1.637  0.4323 -0.2916  0.2861
   14TYR    HD1 4661   3.585   0.203   1.698 -0.0233 -1.4453  0.2035
   14TYR    CE1 4662   3.515   0.370   1.584 -0.2797 -0.1936  0.3778
   14TYR    HE1 4663   3.607   0.427   1.587 -0.8180  0.6542  1.6631
   14TYR     CZ 4664   3.410   0.417   1.502  0.3543 -0.4324 -0.5822
   14TYR     OH 4665   3.415   0.539   1.442  0.4830 -0.1413  0.0149
   14TYR     HH 4666   3.469   0.598   1.495  1.9729 -3.4557  2.4713
   14TYR    CE2 4667   3.304   0.332   1.466 -0.1538  0.0454 -0.2287
   14TYR    HE2 4668   3.228   0.364   1.397 -1.9769  0.1510  1.7229
   14TYR    CD2 4669   3.298   0.202   1.519  0.4178  0.1907  0.2011
   14TYR    HD2 4670   3.219   0.135   1.489 -2.6099  1.0551  5.0767
   14TYR      C 4671   3.462  11.475   1.718 -0.2997  0.2255  0.4268
   14TYR      O 4672   3.405  11.378   1.670 -0.2305  0.3734  0.0390
   15GLY      N 4673   3.505  11.482   1.844 -0.0601  0.0002  0.3596
   15GLY      H 4674   3.544  11.572   1.867 -1.3943  0.4556  0.9769
   15GLY     CA 4675   3.486  11.382   1.947 -0.6143 -0.3411 -0.0707
   15GLY    HA1 4676   3.457  11.291   1.894  1.1794 -2.3314  2.1054
   15GLY    HA2 4677   3.401  11.417   2.004 -1.2778  0.9507 -1.7769
   15GLY      C 4678   3.607  11.345   2.031 -0.2698  0.5364 -0.1734
   15GLY      O 4679   3.700  11.425   2.037  0.2129 -0.0164 -0.1390
   16ALA      N 4680   3.620  11.220   2.077  0.4211  0.4306 -0.6359
   16ALA      H 4681   3.535  11.168   2.061  0.4550 -0.0653  0.6659
   16ALA     CA 4682   3.738  11.159   2.135 -0.5060 -0.7115  0.0934
   16ALA     HA 4683   3.797  11.228   2.195  1.5310 -0.7365 -1.7790
   16ALA     CB 4684   3.689  11.055   2.235 -0.5887 -0.3227  0.4635
   16ALA    HB1 4685   3.646  10.969   2.184 -0.8536 -0.9758  1.7391
   16ALA    HB2 4686   3.611  11.100   2.295  1.3423 -0.6790  3.4464
   16ALA    HB3 4687   3.763  11.012   2.302 -2.6481 -1.2772  2.2315
   16ALA      C 4688   3.826  11.096   2.028  0.1680 -0.2601  0.3727
   16ALA      O 4689   3.775  11.064   1.921 -0.3193  0.2163  0.4609
   17TYR      N 4690   3.950  11.053   2.050  0.1617 -0.5115 -0.0634
   17TYR      H 4691   3.988  11.093   2.135  1.4830  0.2147 -0.9732
   17TYR     CA 4692   4.034  10.991   1.950 -0.3914  0.1409 -0.9445
   17TYR     HA 4693   4.040  11.062   1.868  2.4129 -0.0598 -1.0094
   17TYR     CB 4694   4.167  10.981   2.025 -0.3050  0.6740 -1.0225
   17TYR    HB1 4695   4.152  10.904   2.100 -0.8053  0.4102 -1.3874
   17TYR    HB2 4696   4.199  11.071   2.077  1.1007  0.5256 -1.5982
   17TYR     CG 4697   4.281  10.950   1.932  0.0477 -0.1206 -0.3343
   17TYR    CD1 4698   4.315  11.035   1.826  0.3598  0.2009  0.0230
   17TYR    HD1 4699   4.260  11.127   1.819 -0.5928 -0.1909  1.8523
   17TYR    CE1 4700   4.414  11.005   1.731  0.0790  0.2703 -0.2920
   17TYR    HE1 4701   4.450  11.079   1.661 -0.7790 -0.2746 -1.3480
   17TYR     CZ 4702   4.479  10.881   1.747 -0.2776  0.1209  0.0358
   17TYR     OH 4703   4.566  10.845   1.648 -0.1165  0.0246  0.2120
   17TYR     HH 4704   4.621  10.769   1.668  0.9567  0.6403 -0.2786
   17TYR    CE2 4705   4.461  10.799   1.859 -0.1281  0.0734  0.0264
   17TYR    HE2 4706   4.513  10.705   1.875  0.8944  0.8857  1.7800
   17TYR    CD2 4707   4.355  10.831   1.945  0.0755 -0.0344  0.3216
   17TYR    HD2 4708   4.332  10.765   2.027 -1.8290 -1.7331 -1.4590
   17TYR      C 4709   3.982  10.852   1.917  0.0483 -0.2214 -0.1347
   17TYR      O 4710   3.950  10.775   2.008 -0.2951 -0.0679 -0.1242
   18PRO      N 4711   3.975  10.816   1.789 -0.7268  0.2273 -0.2208
   18PRO     CD 4712   3.996  10.890   1.666 -0.2794  0.4023 -0.0383
   18PRO    HD1 4713   4.098  10.886   1.627 -0.2749 -4.4850 -0.1005
   18PRO    HD2 4714   3.971  10.995   1.681 -1.1402  0.4606 -1.6851
   18PRO     CG 4715   3.899  10.827   1.567 -0.4046 -0.2644  0.5044
   18PRO    HG1 4716   3.798  10.856   1.594 -0.4879  0.0999 -0.1798
   18PRO    HG2 4717   3.908  10.852   1.462 -2.8135 -0.4265  0.2143
   18PRO     CB 4718   3.920  10.679   1.600 -0.0153 -0.3466 -0.1087
   18PRO    HB1 4719   4.013  10.641   1.557 -0.1879 -1.0386  0.1267
   18PRO    HB2 4720   3.839  10.609   1.580  1.5761 -2.5779  0.7758
   18PRO     CA 4721   3.936  10.681   1.751 -0.0056 -0.0165 -0.1139
   18PRO     HA 4722   3.837  10.659   1.791  0.3241 -1.6967 -0.1834
   18PRO      C 4723   4.031  10.576   1.805  0.2325  0.4094  0.3121
   18PRO      O 4724   4.151  10.604   1.810  0.2657  0.3766 -0.2044
   19THR      N 4725   3.984  10.455   1.837  0.3141  0.1708 -0.4445
   19THR      H 4726   3.886  10.443   1.817  0.3026  0.6067 -0.6733
   19THR     CA 4727   4.054  10.344   1.899 -0.1311  0.1254 -0.0200
   19THR     HA 4728   4.140  10.383   1.954  3.1643  0.2844 -4.7339
   19THR     CB 4729   3.972  10.263   1.999  0.1707  0.0800  0.1932
   19THR     HB 4730   4.042  10.188   2.035  0.3678  0.5075  0.7115
   19THR    CG2 4731   3.925  10.358   2.109  1.2704  0.8660 -0.0054
   19THR   HG21 4732   3.866  10.444   2.076  0.8859  0.6969  0.2424
   19THR   HG22 4733   4.008  10.398   2.168  0.7598  0.2322  1.1555
   19THR   HG23 4734   3.860  10.306   2.178 -0.3053  2.0777 -0.4983
   19THR    OG1 4735   3.855  10.215   1.936  0.0500  0.3262  0.2274
   19THR    HG1 4736   3.838  10.133   1.983  3.5935 -0.7994 -0.1768
   19THR      C 4737   4.130  10.253   1.803 -0.2336  0.3782 -0.3424
   19THR      O 4738   4.204  10.172   1.856 -0.0171  0.4179 -0.5846
   20GLN      N 4739   4.108  10.273   1.673 -0.4633  0.1131 -0.3465
   20GLN      H 4740   4.056  10.357   1.653 -0.3078  0.2762 -0.0735
   20GLN     CA 4741   4.154  10.188   1.565  0.2406 -0.1601  0.1579
   20GLN     HA 4742   4.146  10.083   1.591  0.3995 -0.7584 -1.9863
   20GLN     CB 4743   4.062  10.198   1.443 -0.2420 -0.3862  0.5009
   20GLN    HB1 4744   4.106  10.124   1.375  2.3490  1.3258  0.1577
   20GLN    HB2 4745   4.050  10.294   1.393 -2.0054 -1.8530 -2.1348
   20GLN     CG 4746   3.921  10.147   1.472 -0.7337  0.3921 -0.4983
   20GLN    HG1 4747   3.920  10.056   1.531  1.9878 -0.0102 -0.9406
   20GLN    HG2 4748   3.864  10.118   1.383 -4.4447 -0.6268  1.9966
   20GLN     CD 4749   3.841  10.255   1.544  0.6787  0.7219  0.6284
   20GLN    OE1 4750   3.855  10.373   1.514  0.1848  0.5643 -0.2666
   20GLN    NE2 4751   3.752  10.216   1.635  0.5127 -0.1571  0.1021
   20GLN   HE21 4752   3.726  10.289   1.700 -0.1494 -0.1820 -0.1251
   20GLN   HE22 4753   3.748  10.117   1.656  1.0016 -0.2940 -0.4221
   20GLN      C 4754   4.303  10.200   1.537  0.4089 -0.0923  1.0481
   20GLN      O 4755   4.366  10.095   1.525 -0.3724 -0.4138 -0.5258
   21PRO      N 4756   4.364  10.319   1.528 -0.3911  0.3003  0.7232
   21PRO     CD 4757   4.300  10.446   1.501 -0.0007  0.2953 -0.2851
   21PRO    HD1 4758   4.225  10.425   1.425  2.6715 -0.3405 -2.9339
   21PRO    HD2 4759   4.255  10.493   1.588  0.0364  0.1350 -0.1799
   21PRO     CG 4760   4.404  10.533   1.431  0.0582 -0.0261 -0.5943
   21PRO    HG1 4761   4.451  10.600   1.503 -0.5648 -1.0771  0.8216
   21PRO    HG2 4762   4.355  10.581   1.346 -2.3918 -0.2671  0.6263
   21PRO     CB 4763   4.513  10.434   1.389  0.4106  0.3266 -0.5259
   21PRO    HB1 4764   4.477  10.389   1.296  1.3130 -0.0534 -0.6997
   21PRO    HB2 4765   4.613  10.474   1.381 -0.5384  3.5124  1.6441
   21PRO     CA 4766   4.506  10.337   1.507 -0.5791  0.9150 -0.0842
   21PRO     HA 4767   4.553  10.241   1.483 -1.2554  0.6588 -0.4084
   21PRO      C 4768   4.566  10.376   1.641 -0.2930  0.5969 -0.1188
   21PRO      O 4769   4.495  10.419   1.731 -0.2643 -0.0419  0.2204
   22GLY      N 4770   4.699  10.374   1.651 -0.2942 -0.1204 -0.1578
   22GLY      H 4771   4.750  10.328   1.577 -1.4720 -0.5829 -0.7065
   22GLY     CA 4772   4.771  10.417   1.770 -0.0141  0.2128 -0.4462
   22GLY    HA1 4773   4.866  10.365   1.775  0.5589  1.2520 -0.2002
   22GLY    HA2 4774   4.719  10.380   1.858  1.8026 -1.0018  0.1745
   22GLY      C 4775   4.803  10.565   1.791 -0.7713  0.2569  0.4325
   22GLY      O 4776   4.778  10.652   1.709  0.5007 -0.1647 -0.4200
   23GLN      N 4777   4.875  10.600   1.898 -0.3732 -0.0438  0.2648
   23GLN      H 4778   4.897  10.535   1.972 -0.0512  2.4398  2.4687
   23GLN     CA 4779   4.926  10.731   1.930 -0.1001 -0.0560 -0.1125
   23GLN     HA 4780   4.957  10.783   1.840 -1.0727  0.2124 -0.3006
   23GLN     CB 4781   5.052  10.719   2.016 -0.0635 -0.3208 -0.2020
   23GLN    HB1 4782   5.115  10.654   1.956  2.8284  2.1408 -0.0537
   23GLN    HB2 4783   5.018  10.671   2.108 -0.8260  0.2554 -0.1697
   23GLN     CG 4784   5.121  10.854   2.031  0.0562 -0.3462 -0.5356
   23GLN    HG1 4785   5.062  10.918   2.096  0.7171 -0.4003  0.1289
   23GLN    HG2 4786   5.143  10.896   1.933 -1.4218 -0.8003 -1.0879
   23GLN     CD 4787   5.262  10.840   2.088 -0.1799 -0.1181  0.1091
   23GLN    OE1 4788   5.295  10.741   2.153  0.6946  0.0284 -0.1043
   23GLN    NE2 4789   5.335  10.951   2.087 -0.3618  0.0034  0.2489
   23GLN   HE21 4790   5.419  10.956   2.144  0.8935  1.9512 -1.6074
   23GLN   HE22 4791   5.305  11.026   2.026 -2.1870 -1.3237 -0.5345
   23GLN      C 4792   4.816  10.819   1.988 -0.6349 -0.4552 -0.5157
   23GLN      O 4793   4.732  10.786   2.071 -0.2349 -0.0675  0.0495
   24GLY      N 4794   4.815  10.947   1.948  0.1029 -0.0588  0.6971
   24GLY      H 4795   4.892  10.969   1.886  0.2963 -1.5700  0.3558
   24GLY     CA 4796   4.719  11.045   1.992 -0.2025 -0.1201  0.1651
   24GLY    HA1 4797   4.623  10.996   2.005 -0.2071 -0.1039  0.1850
   24GLY    HA2 4798   4.701  11.126   1.920  0.0580 -0.8081 -0.6929
   24GLY      C 4799   4.749  11.095   2.132  0.1976 -0.3106  0.1475
   24GLY      O 4800   4.825  11.032   2.206  0.5727 -0.3740 -0.2894
   25TYR      N 4801   4.680  11.201   2.173  0.1017 -0.3119 -0.0084
   25TYR      H 4802   4.622  11.241   2.101 -0.1477 -0.9112 -0.1404
   25TYR     CA 4803   4.664  11.243   2.311 -0.2416  0.1601 -0.1867
   25TYR     HA 4804   4.702  11.168   2.381 -1.1325 -0.5253 -0.4278
   25TYR     CB 4805   4.757  11.362   2.333 -0.1247  0.0810 -0.2507
   25TYR    HB1 4806   4.764  11.383   2.440 -0.0237  1.0596 -0.4379
   25TYR    HB2 4807   4.704  11.452   2.303  1.5289  0.8192 -1.0662
   25TYR     CG 4808   4.898  11.355   2.279  0.0025  0.2294  0.0594
   25TYR    CD1 4809   4.924  11.411   2.154 -0.0753  0.4802  0.1557
   25TYR    HD1 4810   4.848  11.468   2.103  0.5419  0.0309 -1.3216
   25TYR    CE1 4811   5.057  11.430   2.114 -0.0139  0.0621  0.1654
   25TYR    HE1 4812   5.076  11.479   2.020 -1.4641 -1.2417 -0.8595
   25TYR     CZ 4813   5.162  11.380   2.194  0.0241  0.0365  0.1004
   25TYR     OH 4814   5.290  11.388   2.148  0.2035 -0.2002  0.5483
   25TYR     HH 4815   5.358  11.348   2.203  0.4540  1.6708  1.6978
   25TYR    CE2 4816   5.136  11.317   2.318 -0.0295 -0.2345 -0.0490
   25TYR    HE2 4817   5.215  11.279   2.382  0.7282 -1.0843 -1.4361
   25TYR    CD2 4818   5.002  11.301   2.355 -0.0446  0.1554  0.0717
   25TYR    HD2 4819   4.975  11.259   2.451 -0.8131  0.2887 -0.0870
   25TYR      C 4820   4.523  11.278   2.355 -0.1869 -0.0159  0.1315
   25TYR      O 4821   4.427  11.241   2.287 -0.2692 -0.4765  0.4931
   26SER      N 4822   4.512  11.327   2.479 -0.1122  0.3155  0.0078
   26SER      H 4823   4.593  11.360   2.530 -0.5679 -1.4410  2.0078
   26SER     CA 4824   4.384  11.337   2.546 -0.1422 -0.0614  0.0124
   26SER     HA 4825   4.312  11.267   2.505  0.0029 -0.3146  0.1928
   26SER     CB 4826   4.397  11.303   2.694  0.4666 -0.6181 -0.1638
   26SER    HB1 4827   4.316  11.335   2.760  0.0945 -1.1652 -0.3425
   26SER    HB2 4828   4.482  11.349   2.743 -0.9976  0.2302  1.7017
   26SER     OG 4829   4.399  11.162   2.702 -0.5655 -0.6362 -0.0022
   26SER     HG 4830   4.484  11.128   2.673  1.6168  0.6673  3.9922
   26SER      C 4831   4.328  11.478   2.527 -0.0164  0.0221  0.2470
   26SER      O 4832   4.404  11.570   2.500 -0.5066  0.3192 -0.1539
   27GLN      N 4833   4.195  11.485   2.530 -0.0472 -0.3771 -0.0416
   27GLN      H 4834   4.142  11.409   2.571 -1.4006 -0.1658 -1.2900
   27GLN     CA 4835   4.122  11.610   2.533  0.0507 -0.3294  0.5060
   27GLN     HA 4836   4.164  11.672   2.454  0.8299  0.2488  1.3475
   27GLN     CB 4837   3.971  11.600   2.511  0.0128 -0.1256  0.6656
   27GLN    HB1 4838   3.940   0.016   2.551  0.9811  0.1079  0.8791
   27GLN    HB2 4839   3.926  11.537   2.587  0.0054 -1.2093 -0.2115
   27GLN     CG 4840   3.915  11.575   2.371  0.0387 -0.0229  0.6370
   27GLN    HG1 4841   3.976  11.494   2.330  0.3479  0.0938  0.8621
   27GLN    HG2 4842   3.920  11.665   2.309 -3.1423 -1.0887 -1.4155
   27GLN     CD 4843   3.766  11.544   2.373  0.0374 -0.0896 -0.1565
   27GLN    OE1 4844   3.684  11.623   2.328 -0.3982 -0.3124  0.2336
   27GLN    NE2 4845   3.731  11.419   2.405 -0.0728  0.1141  0.5278
   27GLN   HE21 4846   3.795  11.355   2.450  0.5173  1.0305  1.0084
   27GLN   HE22 4847   3.632  11.403   2.394 -0.1737  1.5496 -0.9110
   27GLN      C 4848   4.155  11.674   2.667  0.1510  0.1822  0.2380
   27GLN      O 4849   4.192  11.603   2.760  0.1810 -0.5433 -0.3256
   28GLN      N 4850   4.142   0.126   2.678 -0.1864  0.1885 -0.2327
   28GLN      H 4851   4.109   0.182   2.600 -2.6731 -0.2377  0.4236
   28GLN     CA 4852   4.182   0.200   2.796  0.2008  0.1301 -0.3280
   28GLN     HA 4853   4.182   0.133   2.881  2.0420 -1.1843 -1.2935
   28GLN     CB 4854   4.315   0.269   2.766  0.3583  0.1690  0.4342
   28GLN    HB1 4855   4.286   0.342   2.690 -2.1953  2.2714  3.1809
   28GLN    HB2 4856   4.350   0.336   2.844  0.6684  0.2682  0.2130
   28GLN     CG 4857   4.433   0.184   2.720  0.7616  0.8055  0.2755
   28GLN    HG1 4858   4.403   0.111   2.644 -0.5364  1.6303 -0.0321
   28GLN    HG2 4859   4.495   0.247   2.656 -1.0275  0.3289 -2.0972
   28GLN     CD 4860   4.518   0.127   2.833  0.0468 -0.1858  0.3328
   28GLN    OE1 4861   4.486   0.141   2.950 -0.3750 -0.1058  0.2105
   28GLN    NE2 4862   4.634   0.067   2.807  0.0122 -0.1251  0.0333
   28GLN   HE21 4863   4.658   0.029   2.716 -1.4226  0.2927 -0.5373
   28GLN   HE22 4864   4.676   0.028   2.890 -0.7284 -0.9825  0.0218
   28GLN      C 4865   4.077   0.305   2.829  0.4758  0.2798  0.0815
   28GLN      O 4866   3.998   0.347   2.745  0.2776 -0.3166 -0.0398
   29SER      N 4867   4.079   0.346   2.956  0.5720  0.4432  0.0268
   29SER      H 4868   4.156   0.300   3.003  0.3376  0.0321  0.0109
   29SER     CA 4869   3.987   0.433   3.026  0.2586 -0.1241  0.3294
   29SER     HA 4870   3.940   0.503   2.956  1.7984 -1.3520 -2.1032
   29SER     CB 4871   3.875   0.352   3.090  0.0620  0.1233  0.3023
   29SER    HB1 4872   3.903   0.249   3.113  0.6640  0.3764  0.7081
   29SER    HB2 4873   3.838   0.391   3.185  1.1756 -0.5077  1.0068
   29SER     OG 4874   3.764   0.335   3.004 -0.0966  0.0477  0.5201
   29SER     HG 4875   3.718   0.258   3.037  0.9554 -1.4220 -1.1852
   29SER      C 4876   4.050   0.522   3.132  0.0050  0.1177  0.2791
   29SER      O 4877   4.163   0.499   3.174 -0.1545 -0.6734  0.2893
   30SER      N 4878   3.994   0.638   3.167 -0.1200  0.2671 -0.4045
   30SER      H 4879   3.903   0.668   3.135 -0.2317 -0.1179 -0.4455
   30SER     CA 4880   4.053   0.731   3.261 -0.1565 -0.1601  0.0413
   30SER     HA 4881   4.136   0.687   3.316  0.3026 -0.2046 -0.6768
   30SER     CB 4882   4.104   0.860   3.199  0.6625 -0.4525  0.0915
   30SER    HB1 4883   4.150   0.925   3.273 -0.6691  0.1349  0.4358
   30SER    HB2 4884   4.029   0.915   3.142  3.2070  0.9973 -2.1185
   30SER     OG 4885   4.196   0.806   3.107  0.5919  0.1308 -0.3291
   30SER     HG 4886   4.151   0.753   3.041  0.9581  0.5307 -0.9112
   30SER      C 4887   3.953   0.767   3.370  0.2039  0.1633  0.2684
   30SER      O 4888   3.833   0.743   3.359  0.3222 -0.3281  0.0362
   31GLN      N 4889   4.000   0.835   3.474  0.4075 -0.2937  0.4770
   31GLN      H 4890   4.097   0.863   3.476  0.4105 -0.1262 -0.9471
   31GLN     CA 4891   3.922   0.887   3.585  0.2505  0.4818  0.0109
   31GLN     HA 4892   3.861   0.812   3.635  2.8465 -0.2237  2.4247
   31GLN     CB 4893   4.009   0.928   3.704 -0.4822 -0.3839  0.8565
   31GLN    HB1 4894   4.080   1.004   3.674  0.4642 -1.6299 -0.1691
   31GLN    HB2 4895   3.943   0.964   3.783  0.2345 -0.8504  1.6868
   31GLN     CG 4896   4.087   0.808   3.758  0.1859 -0.1681  0.3751
   31GLN    HG1 4897   4.168   0.847   3.821  0.5928  1.3600 -1.0080
   31GLN    HG2 4898   4.145   0.759   3.679 -1.7683 -0.4001 -0.9781
   31GLN     CD 4899   3.992   0.703   3.811 -0.6753  0.1481 -0.5157
   31GLN    OE1 4900   3.937   0.612   3.748 -0.5035 -0.3902  0.1007
   31GLN    NE2 4901   3.959   0.714   3.940  0.3235 -0.3213 -0.2117
   31GLN   HE21 4902   3.987   0.797   3.991 -0.1498  0.2259 -0.8296
   31GLN   HE22 4903   3.902   0.645   3.986 -0.2158  1.1882  1.5097
   31GLN      C 4904   3.832   1.003   3.544  0.0025  0.2655 -0.0534
   31GLN      O 4905   3.869   1.073   3.450  0.0673  0.2054 -0.0725
   32PRO      N 4906   3.718   1.027   3.609  0.0782  0.0832  0.1488
   32PRO     CD 4907   3.641   0.933   3.687 -0.1544  0.5489  0.4793
   32PRO    HD1 4908   3.679   0.937   3.789  0.3719 -0.1146  0.3101
   32PRO    HD2 4909   3.639   0.831   3.651  0.9487  0.3953  0.8238
   32PRO     CG 4910   3.500   0.990   3.674 -0.0243  0.7235 -0.1908
   32PRO    HG1 4911   3.431   0.954   3.750  0.0652  2.0585  0.5634
   32PRO    HG2 4912   3.456   0.971   3.576 -1.6522  0.6595  0.5187
   32PRO     CB 4913   3.525   1.140   3.690  0.1520  0.6359  0.3745
   32PRO    HB1 4914   3.447   1.200   3.644  0.8821  0.5500 -1.0540
   32PRO    HB2 4915   3.543   1.163   3.795  3.0642  0.2610  0.0571
   32PRO     CA 4916   3.653   1.157   3.608 -0.0542  0.0152 -0.0795
   32PRO     HA 4917   3.632   1.187   3.505  0.4736  2.1868  0.3970
   32PRO      C 4918   3.747   1.259   3.671 -0.1382 -0.1868  0.3779
   32PRO      O 4919   3.810   1.218   3.768  0.2424  0.1027  0.2561
   33TYR      N 4920   3.757   1.379   3.615  0.4388 -0.5167 -0.2396
   33TYR      H 4921   3.708   1.390   3.527  2.9768 -2.5726 -2.0677
   33TYR     CA 4922   3.846   1.484   3.659 -0.1234  0.2170 -0.8150
   33TYR     HA 4923   3.890   1.467   3.758  1.7322  2.0554 -1.2464
   33TYR     CB 4924   3.960   1.492   3.558  0.1328  0.5495 -0.5054
   33TYR    HB1 4925   3.935   1.522   3.456  2.7635  0.3119 -1.3007
   33TYR    HB2 4926   4.023   1.578   3.580  2.4932 -1.6581  2.2620
   33TYR     CG 4927   4.058   1.377   3.553 -0.1167  0.3145 -0.0003
   33TYR    CD1 4928   4.129   1.352   3.671  0.0916  0.1089 -0.1692
   33TYR    HD1 4929   4.112   1.408   3.762  2.8998 -0.7769  1.0131
   33TYR    CE1 4930   4.229   1.254   3.665  0.3676  0.3608  0.2506
   33TYR    HE1 4931   4.269   1.211   3.756 -1.7951 -0.6837  0.7900
   33TYR     CZ 4932   4.256   1.187   3.544 -0.3050  0.3236  0.1165
   33TYR     OH 4933   4.347   1.085   3.553  0.4611  0.9796 -0.0735
   33TYR     HH 4934   4.395   1.090   3.636 -0.9073  0.5465  0.7774
   33TYR    CE2 4935   4.195   1.226   3.423  0.5396  0.4821 -0.2662
   33TYR    HE2 4936   4.226   1.189   3.327  1.0348 -0.2962  0.1810
   33TYR    CD2 4937   4.088   1.315   3.431 -0.3430 -0.6051  0.3986
   33TYR    HD2 4938   4.039   1.355   3.344  0.7078  0.1545  0.1407
   33TYR      C 4939   3.774   1.618   3.664 -0.0919  0.2037  0.2590
   33TYR      O 4940   3.690   1.650   3.580 -0.0104 -0.5836 -0.1281
   34GLY      N 4941   3.781   1.692   3.775 -0.4065 -0.0392  0.4429
   34GLY      H 4942   3.836   1.652   3.850  0.0097 -1.3820 -0.5299
   34GLY     CA 4943   3.724   1.824   3.787  0.3310  0.3365 -0.0958
   34GLY    HA1 4944   3.625   1.833   3.742  0.3287 -0.7078 -0.3152
   34GLY    HA2 4945   3.703   1.842   3.893 -1.8677 -3.3534  0.2634
   34GLY      C 4946   3.817   1.930   3.731  0.3067  0.4518  0.0810
   34GLY      O 4947   3.917   1.905   3.664 -0.2301 -0.3443 -0.4285
   35GLN      N 4948   3.779   2.056   3.757  0.1963  0.3838  0.2516
   35GLN      H 4949   3.688   2.068   3.798 -0.0763 -0.5877 -0.0391
   35GLN     CA 4950   3.838   2.181   3.712  0.3715  0.2910  0.2221
   35GLN     HA 4951   3.922   2.163   3.645 -0.0271  3.2070 -1.2039
   35GLN     CB 4952   3.739   2.252   3.620 -0.0028 -0.2688  0.1883
   35GLN    HB1 4953   3.649   2.283   3.673  0.1751  0.4337  0.0901
   35GLN    HB2 4954   3.794   2.335   3.576 -1.1590  0.5418  0.2203
   35GLN     CG 4955   3.695   2.164   3.503 -0.3240  0.1716 -0.0240
   35GLN    HG1 4956   3.776   2.097   3.474  0.9461  0.2699  2.9227
   35GLN    HG2 4957   3.607   2.112   3.541 -0.8812  0.7427 -0.5047
   35GLN     CD 4958   3.658   2.244   3.379  0.1409 -0.0926 -0.3363
   35GLN    OE1 4959   3.654   2.367   3.374 -0.8087 -0.0929  0.1198
   35GLN    NE2 4960   3.618   2.172   3.274  0.2070  0.0689 -0.4725
   35GLN   HE21 4961   3.629   2.072   3.283 -0.9429  0.0998  2.5737
   35GLN   HE22 4962   3.562   2.222   3.207 -1.1445  1.0623  1.2949
   35GLN      C 4963   3.888   2.265   3.828  0.3196  0.0153  0.4469
   35GLN      O 4964   3.827   2.269   3.935 -0.3464  0.2027  0.0648
   36GLN      N 4965   4.003   2.331   3.812  0.2017  0.0808 -0.1438
   36GLN      H 4966   4.035   2.345   3.717  3.8110 -1.9224  0.6167
   36GLN     CA 4967   4.077   2.393   3.920  0.4123  0.0421 -0.2651
   36GLN     HA 4968   4.014   2.397   4.008  0.2119  0.6689 -0.4302
   36GLN     CB 4969   4.208   2.318   3.938  0.2496  0.0387  0.9593
   36GLN    HB1 4970   4.274   2.387   3.992  0.9603 -1.1500  1.6644
   36GLN    HB2 4971   4.252   2.304   3.839  0.9715  0.0266  1.2706
   36GLN     CG 4972   4.184   2.187   4.012  0.0838 -0.0937  0.6708
   36GLN    HG1 4973   4.149   2.211   4.113  0.0236 -0.7374  0.8102
   36GLN    HG2 4974   4.280   2.135   4.016  0.6795  0.9002 -0.2616
   36GLN     CD 4975   4.092   2.084   3.948  0.1738  0.0201  0.3584
   36GLN    OE1 4976   3.985   2.054   4.000  0.3195 -0.3060  0.4733
   36GLN    NE2 4977   4.122   2.037   3.826 -0.7586  0.0529  0.1076
   36GLN   HE21 4978   4.217   2.046   3.794 -0.5571  0.9811  0.9172
   36GLN   HE22 4979   4.067   1.976   3.769  0.3670 -1.4794  0.5872
   36GLN      C 4980   4.105   2.541   3.899  0.4728  0.0545 -0.0957
   36GLN      O 4981   4.104   2.590   3.786  0.4367  0.2025 -0.0315
   37SER      N 4982   4.119   2.615   4.009 -0.6455  0.1478 -0.0081
   37SER      H 4983   4.103   2.567   4.097 -0.7463  1.2950  0.6134
   37SER     CA 4984   4.133   2.759   4.009 -0.3859  0.1233 -0.0446
   37SER     HA 4985   4.034   2.793   3.978 -0.9566  0.8495  2.3905
   37SER     CB 4986   4.169   2.806   4.149 -0.1520 -0.0178 -0.0573
   37SER    HB1 4987   4.182   2.914   4.151 -0.5701  0.0279  0.4029
   37SER    HB2 4988   4.258   2.754   4.186 -1.1323 -2.6475 -1.1515
   37SER     OG 4989   4.061   2.773   4.235 -0.2857 -0.3749 -0.3593
   37SER     HG 4990   4.090   2.808   4.319  1.8115  0.1486 -1.2144
   37SER      C 4991   4.242   2.818   3.921 -0.4288  0.0526 -0.1476
   37SER      O 4992   4.228   2.936   3.887  0.1826  0.1689 -0.0255
   38TYR      N 4993   4.349   2.746   3.888 -0.1588  0.5014 -0.2744
   38TYR      H 4994   4.344   2.651   3.923 -2.1698  1.5199  2.5142
   38TYR     CA 4995   4.456   2.771   3.794  0.1399 -0.6094 -0.2466
   38TYR     HA 4996   4.423   2.843   3.719  0.8796 -2.7493 -2.7879
   38TYR     CB 4997   4.565   2.837   3.879 -0.4217 -0.2085  0.1642
   38TYR    HB1 4998   4.640   2.869   3.808 -1.1291  0.5619 -0.2550
   38TYR    HB2 4999   4.609   2.755   3.936  1.1495 -0.6468 -1.5933
   38TYR     CG 5000   4.528   2.960   3.958 -0.6319  0.0141 -0.2763
   38TYR    CD1 5001   4.512   2.950   4.097 -0.1548  0.7454 -0.1629
   38TYR    HD1 5002   4.513   2.847   4.131  0.5485  0.7534 -0.1458
   38TYR    CE1 5003   4.489   3.060   4.181 -0.2020 -0.0308  0.8690
   38TYR    HE1 5004   4.462   3.052   4.285  0.1601 -1.4048  0.8837
   38TYR     CZ 5005   4.490   3.186   4.118 -0.0765 -0.4577 -0.0055
   38TYR     OH 5006   4.485   3.297   4.197 -0.1030 -0.6299  0.2353
   38TYR     HH 5007   4.518   3.370   4.145  1.3614 -2.4774 -1.5904
   38TYR    CE2 5008   4.508   3.198   3.979  0.5869  0.1903  0.1322
   38TYR    HE2 5009   4.507   3.299   3.939 -0.4752  1.1488  2.4101
   38TYR    CD2 5010   4.516   3.085   3.897 -0.2905  0.1967  0.0251
   38TYR    HD2 5011   4.524   3.094   3.789 -2.0635  1.8953 -0.0115
   38TYR      C 5012   4.493   2.644   3.719 -0.0969 -0.6545 -0.2866
   38TYR      O 5013   4.610   2.624   3.687  0.0810  0.0524 -0.0807
   39SER      N 5014   4.396   2.560   3.680 -0.4298 -0.3550 -0.1065
   39SER      H 5015   4.302   2.588   3.705 -0.1354  0.8550 -0.3093
   39SER     CA 5016   4.411   2.442   3.598 -0.5491 -0.6036  0.2280
   39SER     HA 5017   4.311   2.399   3.613 -0.4254 -1.3019 -0.8015
   39SER     CB 5018   4.424   2.480   3.451  0.3063 -0.5199  0.3236
   39SER    HB1 5019   4.421   2.385   3.398  0.6872 -1.0461  1.2245
   39SER    HB2 5020   4.519   2.526   3.424 -0.0710  0.1028  0.0438
   39SER     OG 5021   4.316   2.556   3.401  0.3215 -0.6097  0.1539
   39SER     HG 5022   4.326   2.645   3.436 -1.0970 -1.0788  1.8931
   39SER      C 5023   4.516   2.343   3.646 -0.2798 -0.4628 -0.0712
   39SER      O 5024   4.570   2.263   3.570 -0.3049 -0.1966 -0.3718
   40GLY      N 5025   4.538   2.333   3.777  0.1141  0.8083 -0.0276
   40GLY      H 5026   4.478   2.384   3.841 -0.0898 -0.6995  1.0174
   40GLY     CA 5027   4.599   2.216   3.836  0.0369  0.4968 -0.5662
   40GLY    HA1 5028   4.593   2.216   3.945 -0.4627  0.6660 -0.5935
   40GLY    HA2 5029   4.704   2.219   3.806  0.3466 -0.7081  0.3170
   40GLY      C 5030   4.536   2.083   3.796  0.3156  0.3591 -0.5512
   40GLY      O 5031   4.418   2.081   3.764  0.0261  0.0607  0.4923
   41TYR      N 5032   4.620   1.980   3.807  0.0458  0.1846 -0.0935
   41TYR      H 5033   4.719   2.000   3.812  0.1231  0.8206 -2.7944
   41TYR     CA 5034   4.577   1.842   3.810 -0.2217  0.2668 -0.1341
   41TYR     HA 5035   4.517   1.827   3.721 -0.9822  0.9580  0.2439
   41TYR     CB 5036   4.689   1.738   3.810  0.1397  0.6527  0.3493
   41TYR    HB1 5037   4.775   1.771   3.870  1.0741  1.0338 -1.1408
   41TYR    HB2 5038   4.658   1.647   3.860  1.1379  0.1218  0.0283
   41TYR     CG 5039   4.753   1.704   3.678 -0.1089  0.0058  0.3956
   41TYR    CD1 5040   4.754   1.794   3.571  0.4682  0.3114  0.6567
   41TYR    HD1 5041   4.699   1.886   3.576 -0.2182 -0.1370  1.5817
   41TYR    CE1 5042   4.804   1.757   3.445 -0.5328 -0.1838  0.4022
   41TYR    HE1 5043   4.788   1.825   3.363 -0.7000  1.9070  2.0759
   41TYR     CZ 5044   4.863   1.630   3.428 -0.2313 -0.0459  0.4205
   41TYR     OH 5045   4.911   1.591   3.306  0.4599 -0.0472  0.6917
   41TYR     HH 5046   4.964   1.511   3.315 -2.5366 -2.6595 -2.3596
   41TYR    CE2 5047   4.872   1.545   3.540  0.0252 -0.1173  0.3473
   41TYR    HE2 5048   4.916   1.447   3.532 -0.5198 -0.7273  3.4694
   41TYR    CD2 5049   4.816   1.580   3.663  0.0365  0.0915  0.2940
   41TYR    HD2 5050   4.811   1.502   3.738 -2.2986 -3.5606 -3.2604
   41TYR      C 5051   4.485   1.816   3.929 -0.4184  0.1268 -0.3154
   41TYR      O 5052   4.506   1.874   4.036  0.4811 -0.2023 -0.3022
   42SER      N 5053   4.383   1.732   3.914 -0.1652 -0.2047 -0.2052
   42SER      H 5054   4.367   1.686   3.826  0.5189  0.3953 -0.6516
   42SER     CA 5055   4.287   1.686   4.013 -0.1957 -0.4419 -0.3460
   42SER     HA 5056   4.259   1.782   4.056 -0.4808  0.0026 -1.4838
   42SER     CB 5057   4.169   1.615   3.948 -0.1296 -0.8570 -0.0203
   42SER    HB1 5058   4.212   1.547   3.875 -0.7716  1.3238 -2.5987
   42SER    HB2 5059   4.109   1.568   4.026  1.1979 -0.6086  1.1816
   42SER     OG 5060   4.098   1.710   3.872 -0.0093 -0.1141  0.7798
   42SER     HG 5061   4.027   1.745   3.926 -0.8275  1.2048 -1.0211
   42SER      C 5062   4.357   1.590   4.109 -0.0223 -0.0300 -0.0567
   42SER      O 5063   4.449   1.516   4.075 -0.3033 -0.3361 -0.1680
   43GLN      N 5064   4.309   1.592   4.233 -0.3701 -0.1979 -0.1853
   43GLN      H 5065   4.233   1.653   4.257 -1.1449 -1.5598  1.0053
   43GLN     CA 5066   4.382   1.535   4.345 -0.6305  0.6504  0.4295
   43GLN     HA 5067   4.479   1.497   4.313 -0.8544  2.5501 -2.9331
   43GLN     CB 5068   4.413   1.638   4.452 -0.0254  0.5130  0.3897
   43GLN    HB1 5069   4.439   1.593   4.548 -1.6671 -1.4106 -0.0063
   43GLN    HB2 5070   4.322   1.696   4.464  0.8364  1.9419  0.3132
   43GLN     CG 5071   4.519   1.739   4.408  0.3363  0.0222  0.1374
   43GLN    HG1 5072   4.612   1.689   4.380  0.7235  1.4073 -1.1563
   43GLN    HG2 5073   4.473   1.793   4.325 -0.1418 -2.1216 -1.0800
   43GLN     CD 5074   4.559   1.832   4.521  0.2459 -0.0301  0.2118
   43GLN    OE1 5075   4.656   1.812   4.595  0.1558  0.3463  0.4329
   43GLN    NE2 5076   4.484   1.936   4.557  0.2757  0.0668 -0.0074
   43GLN   HE21 5077   4.525   1.993   4.630 -1.0101  1.9077 -0.6549
   43GLN   HE22 5078   4.397   1.955   4.510  0.2845  1.1791  0.3811
   43GLN      C 5079   4.304   1.420   4.407  0.0885  0.0003  0.1607
   43GLN      O 5080   4.181   1.426   4.407  0.0787 -0.1072 -0.5361
   44SER      N 5081   4.370   1.324   4.471 -0.4046 -0.2414  0.3131
   44SER      H 5082   4.470   1.337   4.479 -0.3965  0.3658 -0.6544
   44SER     CA 5083   4.295   1.213   4.527 -0.1268 -0.6073 -0.0288
   44SER     HA 5084   4.216   1.181   4.459  0.1412 -1.3858  0.0224
   44SER     CB 5085   4.385   1.094   4.557  0.7332 -0.0938 -0.5280
   44SER    HB1 5086   4.480   1.128   4.598  0.1848  0.0136  0.6962
   44SER    HB2 5087   4.338   1.026   4.628 -0.3988  0.3647 -0.8185
   44SER     OG 5088   4.409   1.019   4.440  0.1921 -0.3926 -0.4556
   44SER     HG 5089   4.457   0.942   4.472  0.7998  1.0074  2.2698
   44SER      C 5090   4.228   1.261   4.656  0.1101  0.4844 -0.3008
   44SER      O 5091   4.289   1.306   4.752  0.6937 -0.2226 -0.3307
   45THR      N 5092   4.097   1.238   4.661  0.1220  0.5057  0.0633
   45THR      H 5093   4.045   1.212   4.579  0.6037  2.0098 -0.7359
   45THR     CA 5094   4.015   1.252   4.780  0.1419 -0.1771  0.1663
   45THR     HA 5095   4.039   1.349   4.825 -0.0319 -0.8023  1.6907
   45THR     CB 5096   3.870   1.267   4.738  0.1600 -0.3437  0.0437
   45THR     HB 5097   3.806   1.266   4.826 -2.4749  1.0907 -1.7020
   45THR    CG2 5098   3.844   1.398   4.663  0.1659 -0.2711  0.1680
   45THR   HG21 5099   3.768   1.375   4.588 -0.0075 -3.2977  1.1228
   45THR   HG22 5100   3.939   1.432   4.621  0.1952 -0.1787  0.3064
   45THR   HG23 5101   3.811   1.478   4.729  1.3971  1.3889 -1.1284
   45THR    OG1 5102   3.827   1.163   4.653 -0.2842 -0.2987  0.2082
   45THR    HG1 5103   3.739   1.141   4.683 -0.6664  1.9289  0.9735
   45THR      C 5104   4.028   1.139   4.881  0.0053 -0.1854  0.1739
   45THR      O 5105   3.938   1.057   4.897 -0.2479  0.1345  0.4101
   46ASP      N 5106   4.133   1.137   4.963  0.3763 -0.1625 -0.3007
   46ASP      H 5107   4.194   1.218   4.968 -0.0874  0.2967 -1.6661
   46ASP     CA 5108   4.175   1.014   5.027 -0.4206 -0.3524 -0.1345
   46ASP     HA 5109   4.152   0.927   4.966  1.1454 -0.1159 -1.1099
   46ASP     CB 5110   4.326   1.029   5.039 -0.4916 -0.1794  0.5844
   46ASP    HB1 5111   4.362   1.060   4.941 -0.8645  0.8833  0.7694
   46ASP    HB2 5112   4.357   1.105   5.112  2.4407 -1.3608  0.7294
   46ASP     CG 5113   4.398   0.904   5.088 -0.0355 -0.2243 -0.1793
   46ASP    OD1 5114   4.434   0.891   5.207 -0.4646  0.2531  0.0070
   46ASP    OD2 5115   4.410   0.805   5.012 -0.2213 -0.2178 -0.2180
   46ASP      C 5116   4.116   0.987   5.165 -0.6017  0.3055 -0.0801
   46ASP      O 5117   4.076   1.074   5.242 -0.5683  0.1337  0.1308
   47THR      N 5118   4.101   0.856   5.180 -0.1323  0.2254 -0.2971
   47THR      H 5119   4.128   0.801   5.099  1.5589  0.5032  0.0265
   47THR     CA 5120   4.056   0.778   5.293  0.0919  0.5365  0.0083
   47THR     HA 5121   4.060   0.675   5.256  0.5851  0.3483  0.5648
   47THR     CB 5122   4.158   0.793   5.406  0.0190 -0.4800  0.2236
   47THR     HB 5123   4.160   0.900   5.428 -0.4352 -0.3105 -0.4984
   47THR    CG2 5124   4.118   0.713   5.529  0.7539 -0.5978  0.3902
   47THR   HG21 5125   4.069   0.790   5.589 -0.1631  0.4447 -1.5749
   47THR   HG22 5126   4.053   0.629   5.503 -1.3948  1.5722 -1.8633
   47THR   HG23 5127   4.206   0.687   5.587  1.9135  3.6181  0.8368
   47THR    OG1 5128   4.277   0.742   5.352  0.3316  0.0997  0.3598
   47THR    HG1 5129   4.329   0.803   5.298 -0.3632  0.9447  0.6382
   47THR      C 5130   3.916   0.809   5.345 -0.0418 -0.1648  0.0833
   47THR      O 5131   3.829   0.726   5.320 -0.3649  0.1592  0.1300
   48SER      N 5132   3.881   0.927   5.398 -0.0592  0.0348 -0.3725
   48SER      H 5133   3.954   0.996   5.392 -0.6364  0.5670 -1.6157
   48SER     CA 5134   3.752   0.953   5.457  0.1670  0.7866 -0.2007
   48SER     HA 5135   3.731   0.877   5.532 -0.6933 -1.0954 -2.2597
   48SER     CB 5136   3.758   1.082   5.540  0.2434 -0.0005  1.0432
   48SER    HB1 5137   3.771   1.169   5.475  3.0937  0.3431  1.9538
   48SER    HB2 5138   3.667   1.091   5.599 -0.4773 -0.8295  0.1121
   48SER     OG 5139   3.868   1.082   5.627  0.6449 -0.1413  0.5404
   48SER     HG 5140   3.922   1.159   5.609  1.1180 -0.6584 -0.3207
   48SER      C 5141   3.640   0.956   5.354 -0.1729 -0.0171  0.1379
   48SER      O 5142   3.664   0.995   5.240 -0.2521 -0.0323  0.1165
   49GLY      N 5143   3.518   0.921   5.395  0.1120 -0.7719  0.3615
   49GLY      H 5144   3.509   0.885   5.489 -0.8822 -1.4835  0.0092
   49GLY     CA 5145   3.398   0.919   5.313  0.1364 -0.2320  0.3058
   49GLY    HA1 5146   3.384   0.998   5.240 -5.4829 -1.5726 -0.5067
   49GLY    HA2 5147   3.315   0.919   5.383 -0.3688  0.6868 -0.2839
   49GLY      C 5148   3.384   0.792   5.230 -0.5397  0.0621 -0.0359
   49GLY      O 5149   3.399   0.680   5.279 -0.5123  0.0952  0.0327
   50TYR      N 5150   3.360   0.810   5.100  0.6550  0.2410 -0.2440
   50TYR      H 5151   3.337   0.901   5.064  1.6768  0.6783  0.1671
   50TYR     CA 5152   3.381   0.707   5.000 -0.3272 -0.3119  0.1002
   50TYR     HA 5153   3.442   0.625   5.038  1.9574  1.7227  1.1233
   50TYR     CB 5154   3.245   0.661   4.950 -0.4940  0.5680 -0.2776
   50TYR    HB1 5155   3.186   0.753   4.955  0.9181  1.4633  0.6593
   50TYR    HB2 5156   3.260   0.625   4.848 -1.6658 -1.5575  0.2341
   50TYR     CG 5157   3.179   0.539   5.009 -0.2495  0.6638  0.2002
   50TYR    CD1 5158   3.237   0.439   5.089 -0.8200  0.1346 -0.0359
   50TYR    HD1 5159   3.338   0.450   5.125 -0.9637  1.0261  0.1195
   50TYR    CE1 5160   3.166   0.321   5.116  0.1349 -0.5998 -0.7062
   50TYR    HE1 5161   3.204   0.243   5.181  3.1867  0.7308 -0.6857
   50TYR     CZ 5162   3.038   0.304   5.059 -0.0670 -0.1557 -0.3885
   50TYR     OH 5163   2.971   0.189   5.088  0.0090 -0.1567 -0.2119
   50TYR     HH 5164   2.890   0.186   5.036  0.6029  0.8722 -1.2308
   50TYR    CE2 5165   2.980   0.401   4.976 -0.1433 -0.0496 -0.2112
   50TYR    HE2 5166   2.887   0.381   4.925 -0.2238 -0.8458  0.2437
   50TYR    CD2 5167   3.050   0.521   4.956 -0.5383  0.3940  0.9771
   50TYR    HD2 5168   2.998   0.590   4.892 -1.0723  0.1987  1.1951
   50TYR      C 5169   3.460   0.763   4.882  0.4719 -0.0048  0.7665
   50TYR      O 5170   3.442   0.877   4.841  0.4575 -0.1598  0.3405
   51GLY      N 5171   3.544   0.680   4.819 -0.2514 -0.0957 -0.0941
   51GLY      H 5172   3.559   0.590   4.862 -0.8133 -0.2459 -0.2002
   51GLY     CA 5173   3.574   0.678   4.677  0.0867  0.3822 -0.0328
   51GLY    HA1 5174   3.651   0.605   4.653  0.2670  0.4095  0.4458
   51GLY    HA2 5175   3.601   0.778   4.645 -2.3244  2.0344  2.5232
   51GLY      C 5176   3.450   0.650   4.594  0.4039  0.3444 -0.4938
   51GLY      O 5177   3.362   0.579   4.642  0.3404  0.7108 -0.0647
   52GLN      N 5178   3.435   0.706   4.474  0.2942 -0.1284 -0.7057
   52GLN      H 5179   3.504   0.772   4.442 -1.0699  1.0497 -1.3724
   52GLN     CA 5180   3.312   0.706   4.397 -0.2115  0.1873  0.0993
   52GLN     HA 5181   3.231   0.701   4.471  0.6054  0.3943  1.0270
   52GLN     CB 5182   3.306   0.832   4.311 -0.3745  0.1072 -0.0096
   52GLN    HB1 5183   3.371   0.817   4.225  0.2504 -2.2150  0.7997
   52GLN    HB2 5184   3.204   0.855   4.283 -0.6905  0.4838  1.3472
   52GLN     CG 5185   3.346   0.962   4.381 -0.0789  0.1479 -0.2508
   52GLN    HG1 5186   3.332   0.951   4.489  1.0810 -1.4563 -0.2324
   52GLN    HG2 5187   3.286   1.044   4.341  2.5239  1.2328 -2.2233
   52GLN     CD 5188   3.491   1.002   4.358 -0.0417  0.3296  0.2745
   52GLN    OE1 5189   3.589   0.927   4.366 -0.3813 -0.1092  0.3817
   52GLN    NE2 5190   3.516   1.131   4.337  1.0077  0.0563 -0.2464
   52GLN   HE21 5191   3.450   1.200   4.371 -1.5514 -2.8409  1.1155
   52GLN   HE22 5192   3.609   1.167   4.327  0.4671  1.4598 -0.4969
   52GLN      C 5193   3.294   0.583   4.309 -0.1956  0.0909  0.2298
   52GLN      O 5194   3.245   0.585   4.197 -0.2739 -0.1354  0.2607
   53SER      N 5195   3.343   0.466   4.351  0.1237  0.2362  0.2714
   53SER      H 5196   3.387   0.466   4.442 -0.0704 -1.0274  0.3878
   53SER     CA 5197   3.350   0.332   4.296  0.1978  0.2397  0.2733
   53SER     HA 5198   3.262   0.324   4.233  1.0736  1.3097 -1.1749
   53SER     CB 5199   3.475   0.307   4.212  0.1352  0.6401  0.0574
   53SER    HB1 5200   3.482   0.383   4.134 -1.8867 -0.7890 -1.6227
   53SER    HB2 5201   3.479   0.205   4.174  2.9765  0.1446  1.4132
   53SER     OG 5202   3.589   0.308   4.295 -0.1522  0.3292  0.4591
   53SER     HG 5203   3.666   0.288   4.241 -0.7003 -0.7916  0.0711
   53SER      C 5204   3.325   0.227   4.403 -0.0196  0.0525  0.0384
   53SER      O 5205   3.340   0.249   4.523  0.3147  0.4284 -0.0714
   54SER      N 5206   3.295   0.105   4.359 -0.0717  0.3105 -0.6611
   54SER      H 5207   3.281   0.084   4.261  2.0288 -0.1323 -0.8957
   54SER     CA 5208   3.261  11.677   4.450  0.4152  0.3167 -0.4701
   54SER     HA 5209   3.222   0.044   4.540 -1.7177  2.8287 -2.5352
   54SER     CB 5210   3.149  11.593   4.389  0.5634 -0.2502  0.0348
   54SER    HB1 5211   3.148  11.494   4.434  1.2310 -0.4177 -0.2969
   54SER    HB2 5212   3.055  11.645   4.404  0.9973 -0.0727  2.5481
   54SER     OG 5213   3.166  11.569   4.251  0.1846  0.1709 -0.0870
   54SER     HG 5214   3.083  11.527   4.225  0.9407 -1.0829 -0.5891
   54SER      C 5215   3.382  11.593   4.485 -0.0660 -0.3568 -0.4035
   54SER      O 5216   3.394  11.560   4.603 -0.1585  0.7604 -0.0711
   55TYR      N 5217   3.475  11.570   4.391  0.2794  0.0069 -0.1545
   55TYR      H 5218   3.451  11.610   4.302  1.8219  0.7108 -0.2848
   55TYR     CA 5219   3.585  11.477   4.406 -0.1933 -0.4370  0.6837
   55TYR     HA 5220   3.610  11.468   4.511 -0.4681  0.0016  0.7931
   55TYR     CB 5221   3.535  11.348   4.341 -0.2835  0.1885 -0.5287
   55TYR    HB1 5222   3.601  11.275   4.386  1.3441  2.5692  1.2086
   55TYR    HB2 5223   3.437  11.325   4.383 -0.0796 -1.7223 -1.0226
   55TYR     CG 5224   3.536  11.336   4.191 -0.1170  0.0444 -0.5153
   55TYR    CD1 5225   3.639  11.265   4.128  0.3387  0.3584 -0.1244
   55TYR    HD1 5226   3.722  11.229   4.188 -1.3683 -1.4116  1.3193
   55TYR    CE1 5227   3.632  11.245   3.990 -0.0733 -0.3310 -0.0109
   55TYR    HE1 5228   3.721  11.198   3.951  0.7225 -1.5229  2.9825
   55TYR     CZ 5229   3.527  11.292   3.908  0.1079  0.5876  0.2731
   55TYR     OH 5230   3.546  11.270   3.775  0.1239  0.3674  0.3112
   55TYR     HH 5231   3.471  11.299   3.721 -0.3404 -2.6498 -0.8690
   55TYR    CE2 5232   3.426  11.361   3.978 -0.3083  0.3185 -0.0603
   55TYR    HE2 5233   3.343  11.398   3.921 -0.1896 -0.1564 -0.5472
   55TYR    CD2 5234   3.423  11.374   4.117 -0.3141  0.3391 -0.0623
   55TYR    HD2 5235   3.339  11.422   4.166 -0.1636  1.1211 -0.5563
   55TYR      C 5236   3.719  11.524   4.350 -0.6156  0.4311  0.3675
   55TYR      O 5237   3.823  11.482   4.400 -0.2378  0.1486 -0.6437
   56SER      N 5238   3.718  11.617   4.255  0.2808  0.1094  0.0343
   56SER      H 5239   3.632  11.668   4.240  1.2652  1.4493 -1.3255
   56SER     CA 5240   3.827  11.638   4.162  0.3574 -0.1405  0.0685
   56SER     HA 5241   3.919  11.618   4.216  1.0870 -1.1841 -1.4775
   56SER     CB 5242   3.830  11.543   4.042  0.3524  0.3143 -0.2942
   56SER    HB1 5243   3.899  11.575   3.964  0.0370 -1.4510 -1.3645
   56SER    HB2 5244   3.841  11.441   4.079 -2.6964  0.1981  0.5447
   56SER     OG 5245   3.703  11.546   3.980  0.1195 -0.0414  0.1576
   56SER     HG 5246   3.647  11.481   4.022 -0.9943  0.2797 -0.7804
   56SER      C 5247   3.841   0.100   4.110 -0.2127 -0.0929  0.0442
   56SER      O 5248   3.743   0.175   4.107  0.1465  0.3771  0.0405
   57SER      N 5249   3.964   0.135   4.074 -0.2587  0.1230  0.0946
   57SER      H 5250   4.035   0.063   4.073 -0.5226 -0.1436 -0.9882
   57SER     CA 5251   4.002   0.261   4.014  0.5654 -0.2039 -0.0923
   57SER     HA 5252   4.110   0.262   4.008  0.6384  1.1137  1.0592
   57SER     CB 5253   3.933   0.273   3.878  0.0280  0.1503  0.2056
   57SER    HB1 5254   3.827   0.247   3.881 -0.2189  0.5318 -2.4715
   57SER    HB2 5255   3.946   0.375   3.842 -1.2295  0.1239 -0.3884
   57SER     OG 5256   3.999   0.186   3.789 -0.3063  0.0755  0.0292
   57SER     HG 5257   3.933   0.167   3.722 -0.3919  0.9832 -0.1520
   57SER      C 5258   3.966   0.375   4.108 -0.3736 -0.3985 -0.2031
   57SER      O 5259   3.867   0.445   4.087  0.2822  0.6265  0.0453
   58TYR      N 5260   4.056   0.403   4.203 -0.9318  0.0579  0.1993
   58TYR      H 5261   4.137   0.343   4.198 -1.4013 -0.5072 -0.8197
   58TYR     CA 5262   4.045   0.505   4.305 -0.4407  0.2161  0.0962
   58TYR     HA 5263   3.949   0.555   4.298 -0.0034  1.1271  0.4574
   58TYR     CB 5264   4.062   0.432   4.438 -0.0317 -0.0761 -0.1158
   58TYR    HB1 5265   4.098   0.501   4.515  3.3370 -1.7928  0.0657
   58TYR    HB2 5266   4.133   0.351   4.419 -0.3939 -0.6409  0.8497
   58TYR     CG 5267   3.939   0.368   4.498 -0.3085  0.0432 -0.5545
   58TYR    CD1 5268   3.863   0.429   4.599 -0.1574 -0.2011 -0.2915
   58TYR    HD1 5269   3.884   0.529   4.633  0.8303 -0.8725  1.1324
   58TYR    CE1 5270   3.752   0.365   4.655 -0.5242  0.3400 -0.3929
   58TYR    HE1 5271   3.688   0.416   4.726 -2.4437 -1.7997 -0.4703
   58TYR     CZ 5272   3.711   0.237   4.612  0.5389 -0.2156  0.1980
   58TYR     OH 5273   3.593   0.181   4.651  0.1435  0.3081 -0.2223
   58TYR     HH 5274   3.531   0.237   4.698 -0.6193 -0.6419 -0.0692
   58TYR    CE2 5275   3.790   0.179   4.511  0.5448  0.2039 -0.0407
   58TYR    HE2 5276   3.769   0.077   4.482 -0.8691  0.4429  0.0618
   58TYR    CD2 5277   3.904   0.239   4.456  0.5081 -0.1890 -0.5507
   58TYR    HD2 5278   3.969   0.192   4.385  2.7982  0.3381  1.0941
   58TYR      C 5279   4.160   0.603   4.287 -0.0710 -0.2832 -0.2931
   58TYR      O 5280   4.272   0.567   4.251  0.0367 -0.5017  0.2571
   59GLY      N 5281   4.128   0.733   4.297  0.4052 -0.2126  0.3440
   59GLY      H 5282   4.037   0.757   4.334 -0.8408 -1.7452 -1.5305
   59GLY     CA 5283   4.228   0.838   4.289  0.4445 -0.2645  0.1597
   59GLY    HA1 5284   4.324   0.804   4.328  0.5263 -1.0905 -0.7233
   59GLY    HA2 5285   4.199   0.924   4.349 -0.8641 -0.0306 -0.7585
   59GLY      C 5286   4.240   0.905   4.153 -0.1644 -0.1547  0.1576
   59GLY      O 5287   4.156   0.883   4.065 -0.1867 -0.1383  0.1746
   60GLN      N 5288   4.344   0.985   4.132 -0.4026  0.1443  0.1175
   60GLN      H 5289   4.410   1.005   4.205  2.0650  0.5117 -2.0658
   60GLN     CA 5290   4.347   1.074   4.017  0.1281 -0.0685 -0.0336
   60GLN     HA 5291   4.280   1.038   3.939 -0.2715 -1.2510  0.8211
   60GLN     CB 5292   4.317   1.218   4.056  0.4859  0.0616 -0.2272
   60GLN    HB1 5293   4.387   1.248   4.134 -1.0516  0.4756  1.0473
   60GLN    HB2 5294   4.318   1.290   3.974 -1.3062  1.1204  0.6012
   60GLN     CG 5295   4.179   1.239   4.118  0.3174  0.3489 -0.6908
   60GLN    HG1 5296   4.156   1.154   4.183 -0.1804 -1.1081 -2.6958
   60GLN    HG2 5297   4.170   1.328   4.181 -0.2618 -0.3462  0.2501
   60GLN     CD 5298   4.068   1.249   4.015 -0.2537  0.5739 -0.0650
   60GLN    OE1 5299   4.002   1.349   3.987 -0.3490  0.3730 -0.5837
   60GLN    NE2 5300   4.037   1.137   3.948  0.0495  0.2370  0.3535
   60GLN   HE21 5301   4.072   1.046   3.975  0.2504  0.9635  2.8101
   60GLN   HE22 5302   3.954   1.146   3.892 -1.4422  1.0968  2.5402
   60GLN      C 5303   4.475   1.077   3.935 -0.1958 -0.1253 -0.5447
   60GLN      O 5304   4.479   1.123   3.821  0.0619 -0.2668 -0.5947
   61SER      N 5305   4.573   1.002   3.985 -0.4490  0.1475  0.3734
   61SER      H 5306   4.567   0.956   4.075  2.7391 -0.9484  0.1750
   61SER     CA 5307   4.706   1.004   3.927 -0.5600 -0.3729  0.0939
   61SER     HA 5308   4.750   1.104   3.934  1.1176 -1.1635  1.7916
   61SER     CB 5309   4.794   0.909   4.007  0.0713  0.6335  0.6139
   61SER    HB1 5310   4.745   0.811   4.008 -0.4334  0.8810  0.1642
   61SER    HB2 5311   4.888   0.910   3.952 -2.2761  1.2769 -3.8330
   61SER     OG 5312   4.811   0.953   4.140 -0.3317  0.1221  0.8411
   61SER     HG 5313   4.897   0.923   4.169 -1.3558 -2.2711  1.5858
   61SER      C 5314   4.707   0.945   3.786  0.2391 -0.2044  0.0252
   61SER      O 5315   4.630   0.855   3.754  0.6438 -0.5754  0.0884
   62GLN      N 5316   4.801   0.992   3.704  0.1459 -0.1841 -0.0690
   62GLN      H 5317   4.866   1.066   3.726  0.5827 -0.8383  0.8924
   62GLN     CA 5318   4.824   0.923   3.579 -0.3027 -0.0734 -0.2137
   62GLN     HA 5319   4.734   0.874   3.541 -0.2892 -0.4940  0.2823
   62GLN     CB 5320   4.888   1.023   3.484 -0.6619  0.1820 -0.1904
   62GLN    HB1 5321   4.836   1.118   3.492  0.6063  0.7454  2.4045
   62GLN    HB2 5322   4.987   1.051   3.521 -0.9463  0.2262  0.5470
   62GLN     CG 5323   4.913   0.968   3.343  0.2138 -0.0406  0.0446
   62GLN    HG1 5324   4.820   0.934   3.298  0.1212  1.0402 -0.6059
   62GLN    HG2 5325   4.986   0.887   3.343 -0.1713 -0.4114  1.1486
   62GLN     CD 5326   4.976   1.070   3.250  0.1292 -0.0623 -0.0369
   62GLN    OE1 5327   5.086   1.050   3.198  0.5721  0.3531  0.7168
   62GLN    NE2 5328   4.911   1.182   3.220  0.3619  0.0088 -0.2789
   62GLN   HE21 5329   4.816   1.197   3.251  0.3019  1.6225 -1.1326
   62GLN   HE22 5330   4.955   1.258   3.170  0.2992 -0.5450 -1.1882
   62GLN      C 5331   4.917   0.807   3.611  0.0450  0.2588 -0.0197
   62GLN      O 5332   4.985   0.798   3.714 -0.1965  0.2735  0.1425
   63ASN      N 5333   4.915   0.704   3.526  0.1761  0.0166  0.2647
   63ASN      H 5334   4.852   0.714   3.447  1.5730  0.4313 -0.8345
   63ASN     CA 5335   4.980   0.575   3.539  0.4240  0.1070 -0.0538
   63ASN     HA 5336   4.963   0.541   3.641  0.6197 -1.5723 -0.5548
   63ASN     CB 5337   4.900   0.480   3.450  0.3868  0.3608 -0.2926
   63ASN    HB1 5338   4.906   0.519   3.348  2.1332  0.5842 -0.1418
   63ASN    HB2 5339   4.798   0.480   3.488  0.2965  0.5285 -0.5333
   63ASN     CG 5340   4.944   0.334   3.452 -0.1385  0.2039 -0.0736
   63ASN    OD1 5341   5.040   0.301   3.521 -0.0418 -0.3720 -0.4817
   63ASN    ND2 5342   4.868   0.247   3.385 -0.1202  0.0110  0.1565
   63ASN   HD21 5343   4.899   0.154   3.364 -0.7066 -0.0250 -0.5709
   63ASN   HD22 5344   4.782   0.279   3.342  0.3033  0.3075 -0.4767
   63ASN      C 5345   5.125   0.588   3.497  0.5533 -0.0302  0.3496
   63ASN      O 5346   5.155   0.633   3.387 -0.0441  0.4965  0.4038
   64THR      N 5347   5.215   0.558   3.592  0.2960  0.4703  0.7592
   64THR      H 5348   5.179   0.515   3.676 -1.5094  0.7058  0.1581
   64THR     CA 5349   5.355   0.551   3.555  0.1421  0.5245  0.1426
   64THR     HA 5350   5.381   0.628   3.482 -2.2290  0.5680 -0.7371
   64THR     CB 5351   5.450   0.566   3.674  0.3624  0.0095  0.0338
   64THR     HB 5352   5.555   0.564   3.642  0.5043 -0.6870  0.5222
   64THR    CG2 5353   5.424   0.704   3.734  0.2525  0.4367 -0.9625
   64THR   HG21 5354   5.477   0.706   3.830 -1.7370  0.3564  0.1895
   64THR   HG22 5355   5.321   0.726   3.760 -0.2229 -1.6069 -0.8924
   64THR   HG23 5356   5.460   0.779   3.664  0.5918  0.2849 -0.9564
   64THR    OG1 5357   5.429   0.472   3.777  0.2454  0.2077  0.1901
   64THR    HG1 5358   5.349   0.495   3.825  1.1570  2.8291  0.6648
   64THR      C 5359   5.388   0.421   3.484  0.1579  0.2984  0.5606
   64THR      O 5360   5.312   0.325   3.499 -0.0723  0.4974  0.6730
   65GLY      N 5361   5.503   0.410   3.417 -0.1019 -0.2035  0.1868
   65GLY      H 5362   5.564   0.490   3.421 -0.3949  0.1069 -1.0938
   65GLY     CA 5363   5.549   0.287   3.357 -0.3598  0.1073 -0.6638
   65GLY    HA1 5364   5.575   0.217   3.436 -0.1927  1.4271  0.4707
   65GLY    HA2 5365   5.477   0.243   3.287  1.6248 -0.5677 -2.3899
   65GLY      C 5366   5.678   0.311   3.280  0.0407 -0.4134 -0.1576
   65GLY      O 5367   5.708   0.426   3.249 -0.3537 -0.2244  0.1562
   66TYR      N 5368   5.752   0.205   3.243  0.0435 -0.2679 -0.5737
   66TYR      H 5369   5.719   0.110   3.252 -0.0825 -0.0660  1.7246
   66TYR     CA 5370   5.867   0.217   3.157  0.2997 -0.3451 -0.2426
   66TYR     HA 5371   5.873   0.317   3.114 -0.7962  0.5537  1.5791
   66TYR     CB 5372   5.989   0.203   3.248 -0.0612 -0.5482  0.2177
   66TYR    HB1 5373   6.084   0.193   3.194 -0.4502  2.2154 -1.1751
   66TYR    HB2 5374   5.984   0.107   3.299 -0.6587  0.3037  1.8244
   66TYR     CG 5375   6.011   0.332   3.323 -0.0529 -0.2481 -0.2936
   66TYR    CD1 5376   5.973   0.350   3.457  0.2272 -0.1939 -0.2211
   66TYR    HD1 5377   5.919   0.269   3.505 -0.0210 -0.9408 -1.6994
   66TYR    CE1 5378   6.020   0.459   3.531  0.0035 -0.1573 -0.1346
   66TYR    HE1 5379   5.995   0.468   3.636  1.3534 -0.2900  0.2153
   66TYR     CZ 5380   6.101   0.563   3.481 -0.0121  0.2678  0.7053
   66TYR     OH 5381   6.141   0.663   3.564  0.6758  0.6303 -0.0606
   66TYR     HH 5382   6.106   0.644   3.651 -3.4665  1.2129 -1.3943
   66TYR    CE2 5383   6.135   0.542   3.346 -0.3689  0.0804  0.6438
   66TYR    HE2 5384   6.199   0.617   3.304  0.2665 -0.4106  0.7176
   66TYR    CD2 5385   6.096   0.431   3.271 -0.2739  0.2727  0.3103
   66TYR    HD2 5386   6.135   0.416   3.171 -1.2284 -3.1770  0.3114
   66TYR      C 5387   5.861   0.119   3.040 -0.2953 -0.3172 -0.2366
   66TYR      O 5388   5.845  11.679   3.061  0.2032 -0.3306  0.0998
   67GLY      N 5389   5.880   0.164   2.916 -0.0299 -0.1456 -0.1358
   67GLY      H 5390   5.913   0.258   2.903  0.0090  0.1131  1.6145
   67GLY     CA 5391   5.868   0.079   2.799 -0.1140  0.6164 -0.6909
   67GLY    HA1 5392   5.906   0.129   2.710 -1.3135  1.7932 -0.5742
   67GLY    HA2 5393   5.928  11.670   2.816 -0.1731  0.4499 -1.3546
   67GLY      C 5394   5.727   0.030   2.773  0.1587 -0.4902 -0.1455
   67GLY      O 5395   5.641   0.004   2.857  0.2159  0.0963  0.0940
   68THR      N 5396   5.701  11.653   2.655 -0.1357 -0.5809 -0.0372
   68THR      H 5397   5.771  11.648   2.583 -0.6008 -1.3869 -0.4481
   68THR     CA 5398   5.570  11.602   2.617 -0.4411  0.0043  0.2141
   68THR     HA 5399   5.500  11.663   2.674  0.2833  0.0505  1.0892
   68THR     CB 5400   5.544  11.611   2.467 -0.3647  0.7104  0.2375
   68THR     HB 5401   5.620  11.561   2.407 -0.8227  0.0442  0.2031
   68THR    CG2 5402   5.411  11.552   2.419  0.1054  0.0706 -0.3010
   68THR   HG21 5403   5.439  11.449   2.397 -1.2840  0.0998 -2.4561
   68THR   HG22 5404   5.332  11.561   2.494  0.8535  2.3908  0.2927
   68THR   HG23 5405   5.390  11.591   2.320  1.0883 -1.2424 -1.0588
   68THR    OG1 5406   5.541   0.061   2.414  0.2120  0.5832 -0.1170
   68THR    HG1 5407   5.631   0.085   2.435  0.3150  0.7043 -0.6765
   68THR      C 5408   5.569  11.459   2.667 -0.1450 -0.0249  0.1376
   68THR      O 5409   5.668  11.387   2.658 -0.2938 -0.1616 -0.4039
   69GLN      N 5410   5.449  11.417   2.708  0.1300 -0.3182  0.6649
   69GLN      H 5411   5.376  11.486   2.715  1.0077  0.8013 -0.7169
   69GLN     CA 5412   5.410  11.280   2.734 -0.0860 -0.3624  0.1250
   69GLN     HA 5413   5.482  11.253   2.811 -0.3869  1.8900  1.2884
   69GLN     CB 5414   5.274  11.280   2.803 -0.1862  0.6528 -0.0533
   69GLN    HB1 5415   5.267  11.194   2.870 -0.8031  2.9661  3.0432
   69GLN    HB2 5416   5.258  11.371   2.860  3.7677 -0.9377  4.2652
   69GLN     CG 5417   5.164  11.266   2.698  0.0015  0.2507 -0.2003
   69GLN    HG1 5418   5.150  11.162   2.670  1.1782  0.9122 -3.8016
   69GLN    HG2 5419   5.192  11.323   2.609  0.8293  1.8959  1.0669
   69GLN     CD 5420   5.033  11.329   2.742 -0.8080 -1.2482 -0.4103
   69GLN    OE1 5421   4.969  11.410   2.675 -0.1261 -0.3217  0.0424
   69GLN    NE2 5422   4.981  11.286   2.857  0.4679 -0.4486  0.4959
   69GLN   HE21 5423   5.022  11.219   2.920  0.7942 -0.7453 -0.0188
   69GLN   HE22 5424   4.891  11.323   2.886  1.0141  1.9348 -0.6091
   69GLN      C 5425   5.425  11.184   2.617 -0.6212 -0.0157 -0.2327
   69GLN      O 5426   5.403  11.222   2.502  0.4545  0.6376 -0.2316
   70SER      N 5427   5.467  11.062   2.651 -0.4818  0.0519 -0.1546
   70SER      H 5428   5.490  11.057   2.749 -0.7569  1.1504 -0.0218
   70SER     CA 5429   5.505  10.943   2.578 -0.1314  0.1568 -0.1414
   70SER     HA 5430   5.546  10.868   2.646 -1.1797 -2.3652 -2.1378
   70SER     CB 5431   5.386  10.875   2.511 -0.0099 -0.5123  0.3117
   70SER    HB1 5432   5.360  10.925   2.418 -0.5588  1.1163  1.3114
   70SER    HB2 5433   5.411  10.773   2.480 -1.1356 -0.7241  0.0579
   70SER     OG 5434   5.270  10.882   2.591 -0.4018  0.6105 -0.3298
   70SER     HG 5435   5.192  10.897   2.537 -1.2026  0.1572  0.6677
   70SER      C 5436   5.621  10.975   2.485 -0.3033 -0.5328 -0.6062
   70SER      O 5437   5.648  11.091   2.455 -0.5418 -0.4919 -0.6608
   71THR      N 5438   5.695  10.874   2.438  0.3099 -0.5747  0.3987
   71THR      H 5439   5.680  10.776   2.455  2.9898 -1.1224  0.0345
   71THR     CA 5440   5.780  10.895   2.322  0.0094  0.1526  0.3030
   71THR     HA 5441   5.834  10.988   2.339  1.1843 -0.9493  3.3430
   71THR     CB 5442   5.897  10.797   2.315  0.0073  0.1518  0.2905
   71THR     HB 5443   5.958  10.804   2.225  2.1380 -0.5571  1.6294
   71THR    CG2 5444   5.994  10.804   2.432  0.4295 -0.2625 -0.0292
   71THR   HG21 5445   6.041  10.901   2.417 -1.1429  0.1797 -2.9761
   71THR   HG22 5446   5.937  10.796   2.525  0.5098  1.2987  0.1811
   71THR   HG23 5447   6.060  10.718   2.428  3.1978  1.6323  1.8018
   71THR    OG1 5448   5.852  10.664   2.325 -0.0837  0.1370 -0.2696
   71THR    HG1 5449   5.854  10.632   2.234 -1.5333  0.6496 -0.5061
   71THR      C 5450   5.702  10.894   2.192  0.5169  0.3397 -0.0046
   71THR      O 5451   5.602  10.824   2.183  0.5248  0.3945 -0.5458
   72PRO      N 5452   5.742  10.971   2.090  0.1888 -0.1077 -0.4740
   72PRO     CD 5453   5.855  11.062   2.089  0.2392 -0.1643 -0.0528
   72PRO    HD1 5454   5.831  11.137   2.165 -2.3531 -0.4696 -0.4554
   72PRO    HD2 5455   5.951  11.016   2.111  0.0256 -0.3150  0.6022
   72PRO     CG 5456   5.859  11.118   1.947 -0.1325  0.4203  0.1641
   72PRO    HG1 5457   5.924  11.057   1.884 -0.2902  0.4966 -0.0750
   72PRO    HG2 5458   5.900  11.219   1.949  1.4868 -0.2117 -0.1810
   72PRO     CB 5459   5.715  11.111   1.897 -0.0375 -0.2016 -0.0359
   72PRO    HB1 5460   5.657  11.198   1.930  0.6367  1.7034 -3.4346
   72PRO    HB2 5461   5.724  11.099   1.789  1.7218 -0.0079  0.0535
   72PRO     CA 5462   5.665  10.986   1.968 -0.6729  0.1140  0.0861
   72PRO     HA 5463   5.563  11.005   2.002 -0.2648  1.8434  0.4427
   72PRO      C 5464   5.654  10.867   1.873 -0.1591 -0.2406  0.4638
   72PRO      O 5465   5.750  10.791   1.861 -0.0746  0.0026 -0.5219
   73GLN      N 5466   5.565  10.873   1.774  0.1964  0.0280  0.1555
   73GLN      H 5467   5.504  10.953   1.766 -1.3914 -0.7959  2.7640
   73GLN     CA 5468   5.532  10.761   1.688 -0.2447  0.2259  0.0622
   73GLN     HA 5469   5.520  10.671   1.747  1.0905 -0.3564 -0.4990
   73GLN     CB 5470   5.402  10.797   1.616 -0.0924 -0.0035 -0.3335
   73GLN    HB1 5471   5.398  10.892   1.563 -1.2445  0.6858  0.9338
   73GLN    HB2 5472   5.391  10.719   1.541  0.8529 -0.6417  0.1699
   73GLN     CG 5473   5.287  10.786   1.716 -0.2268  0.2119 -0.4642
   73GLN    HG1 5474   5.301  10.707   1.790  1.5745  0.9795  0.0573
   73GLN    HG2 5475   5.288  10.882   1.767  2.3397  0.8263 -1.5141
   73GLN     CD 5476   5.155  10.760   1.645 -0.5723  0.0887  0.2169
   73GLN    OE1 5477   5.098  10.651   1.648 -0.4842  0.0219 -0.3429
   73GLN    NE2 5478   5.102  10.865   1.581  0.0916  0.1345 -0.2650
   73GLN   HE21 5479   5.154  10.950   1.567  1.4569 -0.5586  0.3954
   73GLN   HE22 5480   5.013  10.848   1.535 -0.3788 -0.2585  0.7583
   73GLN      C 5481   5.638  10.720   1.586 -0.4776  0.0106 -0.0938
   73GLN      O 5482   5.707  10.809   1.535 -0.2514 -0.1401 -0.0481
   74GLY      N 5483   5.647  10.592   1.551  0.0766 -0.2507  0.9648
   74GLY      H 5484   5.582  10.533   1.601  1.0382 -1.3910  0.9262
   74GLY     CA 5485   5.754  10.536   1.471 -0.0672  0.1104  0.5126
   74GLY    HA1 5486   5.727  10.431   1.457  3.1196 -1.2100  3.1251
   74GLY    HA2 5487   5.755  10.575   1.369  0.5939  0.6025  0.7066
   74GLY      C 5488   5.896  10.549   1.524  0.2445  0.8670 -0.4783
   74GLY      O 5489   5.984  10.489   1.461  0.4697  0.2777  0.3831
   75TYR      N 5490   5.929  10.621   1.631 -0.6232  0.2727  0.2028
   75TYR      H 5491   5.849  10.655   1.683 -1.2175 -1.4797  0.5010
   75TYR     CA 5492   6.060  10.627   1.692 -0.7078 -0.0812  0.4218
   75TYR     HA 5493   6.134  10.612   1.613  0.2478  1.2364  1.0230
   75TYR     CB 5494   6.092  10.761   1.758  0.2589  0.2231 -0.6353
   75TYR    HB1 5495   6.189  10.761   1.807 -0.0776  2.1820  0.1210
   75TYR    HB2 5496   6.022  10.771   1.841  0.8194 -0.5906 -0.0454
   75TYR     CG 5497   6.081  10.882   1.668  0.1764  0.5903 -0.1351
   75TYR    CD1 5498   5.964  10.956   1.651  0.2109  0.7647  0.3981
   75TYR    HD1 5499   5.872  10.921   1.696  1.0083 -2.5225 -0.2600
   75TYR    CE1 5500   5.963  11.075   1.577 -0.3720  0.3371 -0.2920
   75TYR    HE1 5501   5.867  11.124   1.570 -0.7351 -0.5569 -2.0314
   75TYR     CZ 5502   6.078  11.117   1.509 -0.0572 -0.7264 -0.4388
   75TYR     OH 5503   6.068  11.237   1.444 -0.0495 -0.7194 -0.4274
   75TYR     HH 5504   6.149  11.285   1.427 -1.6280  3.1852  1.7171
   75TYR    CE2 5505   6.195  11.040   1.520  0.5261  0.1988  0.0271
   75TYR    HE2 5506   6.288  11.080   1.480  1.5873 -0.8488  1.3431
   75TYR    CD2 5507   6.195  10.923   1.596  0.3256  0.0353 -0.2217
   75TYR    HD2 5508   6.288  10.871   1.613  0.7771  0.8377 -0.1704
   75TYR      C 5509   6.081  10.520   1.799  0.1682  0.2465  0.5833
   75TYR      O 5510   5.985  10.464   1.850 -0.2263 -0.0748 -0.4951
   76GLY      N 5511   6.205  10.489   1.839  0.2945 -0.4383 -0.3071
   76GLY      H 5512   6.279  10.524   1.779 -1.7141  2.8021 -1.2059
   76GLY     CA 5513   6.232  10.368   1.913  0.2826 -0.4735 -0.3604
   76GLY    HA1 5514   6.211  10.286   1.845  2.0860 -0.7672 -0.6242
   76GLY    HA2 5515   6.172  10.366   2.004 -0.4655  1.2235 -0.7806
   76GLY      C 5516   6.379  10.365   1.955  0.2998  0.1014 -0.3716
   76GLY      O 5517   6.421  10.467   2.009 -0.0872 -0.3037  0.7457
   77SER      N 5518   6.443  10.248   1.952  0.1156 -0.0213  0.2459
   77SER      H 5519   6.405  10.174   1.894 -1.6929  0.5073  0.6922
   77SER     CA 5520   6.567  10.212   2.018  0.2605  0.0531  0.0167
   77SER     HA 5521   6.629  10.299   2.041  1.8298 -0.7744 -0.9105
   77SER     CB 5522   6.543  10.132   2.146 -0.4047  0.0210 -0.1255
   77SER    HB1 5523   6.635  10.130   2.204  0.2810 -0.4663 -1.1883
   77SER    HB2 5524   6.518  10.028   2.123 -0.1577 -0.1040  0.1632
   77SER     OG 5525   6.445  10.184   2.233  0.8506  0.4332  1.0759
   77SER     HG 5526   6.361  10.176   2.187  1.2478  1.0362  0.2118
   77SER      C 5527   6.647  10.136   1.914  0.4546  0.1378  0.1017
   77SER      O 5528   6.589  10.058   1.838  0.3227 -0.0311  0.3737
   78THR      N 5529   6.778  10.159   1.909  0.4378  0.1841 -0.1158
   78THR      H 5530   6.819  10.210   1.985  0.9010 -1.1852  0.5971
   78THR     CA 5531   6.873  10.107   1.812 -0.0435 -0.0671 -0.4610
   78THR     HA 5532   6.826  10.023   1.761 -1.6363  0.3490  0.2636
   78THR     CB 5533   6.921  10.208   1.709  0.1332  0.0621 -0.2543
   78THR     HB 5534   6.992  10.171   1.635 -0.3665  0.9247 -1.2032
   78THR    CG2 5535   6.804  10.258   1.625 -0.1196 -0.0878  0.0074
   78THR   HG21 5536   6.760  10.175   1.570 -1.1338  1.9560 -2.5395
   78THR   HG22 5537   6.721  10.303   1.680 -1.2576  1.2908 -2.5980
   78THR   HG23 5538   6.835  10.326   1.545 -0.1595  0.1973  0.2332
   78THR    OG1 5539   6.990  10.316   1.767  0.7604 -0.4459 -0.0563
   78THR    HG1 5540   7.007  10.381   1.699  2.2787  0.6073  1.2423
   78THR      C 5541   7.000  10.056   1.879 -0.1957  0.1389 -0.0065
   78THR      O 5542   7.014  10.062   2.000  0.1311  0.6861 -0.0698
   79GLY      N 5543   7.085   9.984   1.804  0.1260  0.0220  0.4662
   79GLY      H 5544   7.057   9.980   1.707 -1.7079  2.1787  0.8232
   79GLY     CA 5545   7.211   9.927   1.847  0.4265  0.1094 -0.2898
   79GLY    HA1 5546   7.240   9.985   1.935  0.1115 -0.4018  0.1533
   79GLY    HA2 5547   7.287   9.937   1.769  0.2621 -2.2716 -0.8146
   79GLY      C 5548   7.201   9.788   1.908 -0.2832  0.2111 -0.1674
   79GLY      O 5549   7.134   9.707   1.844  0.2176 -0.2395 -0.1266
   80GLY      N 5550   7.271   9.758   2.017 -0.1755  0.3593 -0.1951
   80GLY      H 5551   7.323   9.831   2.064 -0.8659  0.1040  1.0018
   80GLY     CA 5552   7.252   9.634   2.090  0.2880 -0.2342 -1.0545
   80GLY    HA1 5553   7.323   9.628   2.173 -1.5011  0.2855  0.5937
   80GLY    HA2 5554   7.284   9.558   2.019  2.1295 -0.9216  0.4062
   80GLY      C 5555   7.113   9.617   2.150  0.8478  0.0785  0.3734
   80GLY      O 5556   7.051   9.718   2.184  0.1155 -0.3649  0.3499
   81TYR      N 5557   7.063   9.494   2.163 -0.3856  0.5812  0.4872
   81TYR      H 5558   7.127   9.417   2.150 -1.3607 -0.1178 -0.2959
   81TYR     CA 5559   6.940   9.457   2.229 -0.3671  0.1097  0.2605
   81TYR     HA 5560   6.870   9.541   2.235  2.1119  2.1649  2.5774
   81TYR     CB 5561   6.867   9.349   2.150 -0.3220  0.4732 -0.2826
   81TYR    HB1 5562   6.807   9.288   2.218  2.1459  0.0110  1.6167
   81TYR    HB2 5563   6.932   9.273   2.107 -0.6051 -0.3894  0.7719
   81TYR     CG 5564   6.778   9.403   2.040 -0.1184  0.2018 -0.5816
   81TYR    CD1 5565   6.675   9.496   2.059 -0.4071 -0.1280 -0.5264
   81TYR    HD1 5566   6.663   9.546   2.154 -0.1378 -2.0522  0.5725
   81TYR    CE1 5567   6.590   9.535   1.955 -0.5265  0.1408 -0.3293
   81TYR    HE1 5568   6.513   9.605   1.983  0.1317 -0.1872  2.5690
   81TYR     CZ 5569   6.596   9.467   1.831 -0.1299  0.1433 -0.3120
   81TYR     OH 5570   6.495   9.496   1.744 -0.1982  0.0412 -0.2660
   81TYR     HH 5571   6.506   9.431   1.674  0.3908 -0.9005  0.6745
   81TYR    CE2 5572   6.702   9.378   1.806 -0.0649  0.1372 -0.0241
   81TYR    HE2 5573   6.707   9.317   1.717 -2.1934 -3.2949  1.9735
   81TYR    CD2 5574   6.784   9.343   1.914 -0.1246 -0.5935 -0.2130
   81TYR    HD2 5575   6.850   9.260   1.892 -0.2370 -0.5830 -0.6050
   81TYR      C 5576   6.952   9.422   2.377 -0.0035 -0.5552  0.0750
   81TYR      O 5577   7.022   9.328   2.414  0.0008 -0.4965  0.2134
   82GLY      N 5578   6.877   9.498   2.457  0.1605 -0.1682 -0.1377
   82GLY      H 5579   6.801   9.552   2.419 -0.2257  0.0774  0.9566
   82GLY     CA 5580   6.877   9.483   2.601  0.0020 -0.2969 -0.1510
   82GLY    HA1 5581   6.977   9.502   2.639  0.8242 -2.7923 -0.8975
   82GLY    HA2 5582   6.861   9.381   2.634  0.1070 -0.6981 -1.2892
   82GLY      C 5583   6.775   9.566   2.678 -0.1889 -0.4752 -0.2140
   82GLY      O 5584   6.674   9.609   2.621  0.1310  0.3541 -0.1660
   83SER      N 5585   6.793   9.588   2.808 -0.1912  0.6961 -0.4040
   83SER      H 5586   6.875   9.548   2.851 -2.0941 -3.8271 -0.4526
   83SER     CA 5587   6.698   9.665   2.886 -0.4094  0.1525 -0.1244
   83SER     HA 5588   6.599   9.619   2.886 -0.3146 -0.0883  1.2431
   83SER     CB 5589   6.741   9.667   3.033 -0.2222 -0.3299 -0.1694
   83SER    HB1 5590   6.681   9.743   3.085 -0.5761  0.0331 -1.0738
   83SER    HB2 5591   6.847   9.689   3.041  0.0309 -1.8268  0.8691
   83SER     OG 5592   6.727   9.537   3.085  0.3043 -0.2056  0.2914
   83SER     HG 5593   6.793   9.475   3.054  0.5729 -0.9561  2.2372
   83SER      C 5594   6.693   9.811   2.843  0.3286  0.2307  0.0325
   83SER      O 5595   6.791   9.865   2.794  0.4417 -0.0547 -0.0568
   84SER      N 5596   6.577   9.873   2.867  0.2582  0.1383 -0.0676
   84SER      H 5597   6.502   9.823   2.914  0.4287  2.3395  2.8656
   84SER     CA 5598   6.541  10.008   2.828 -0.0860  0.0386 -0.0953
   84SER     HA 5599   6.567  10.021   2.723 -0.9938  0.3552 -0.2966
   84SER     CB 5600   6.390  10.025   2.846 -0.0652  0.5228 -0.3685
   84SER    HB1 5601   6.358  10.024   2.950 -1.4154  1.5952 -0.7480
   84SER    HB2 5602   6.363  10.122   2.804  1.1982  0.0094 -2.5442
   84SER     OG 5603   6.321   9.930   2.768 -0.1315 -0.0323  0.3501
   84SER     HG 5604   6.226   9.945   2.767 -0.0842  0.3999  1.3641
   84SER      C 5605   6.626  10.100   2.913  0.2202 -0.0169 -0.3392
   84SER      O 5606   6.668  10.067   3.024  0.3581  0.2554 -0.3069
   85GLN      N 5607   6.644  10.224   2.866 -0.6039  0.3521  0.2867
   85GLN      H 5608   6.623  10.237   2.769  3.2485  2.3220 -0.4984
   85GLN     CA 5609   6.723  10.324   2.936  0.0169  0.0445  0.0367
   85GLN     HA 5610   6.804  10.277   2.992 -1.2299 -0.6312  1.3488
   85GLN     CB 5611   6.789  10.415   2.833  0.0746 -0.1769 -0.1239
   85GLN    HB1 5612   6.854  10.347   2.780 -1.5754 -0.5835 -1.7124
   85GLN    HB2 5613   6.707  10.446   2.769  0.6949  0.3047 -0.7001
   85GLN     CG 5614   6.861  10.544   2.872 -0.1908  0.0193 -0.2828
   85GLN    HG1 5615   6.792  10.586   2.945  0.4985  1.0631 -0.2166
   85GLN    HG2 5616   6.960  10.528   2.915  0.0875 -1.6904 -1.4677
   85GLN     CD 5617   6.860  10.652   2.765 -0.1407 -0.2321 -0.5414
   85GLN    OE1 5618   6.957  10.676   2.694  0.5536 -0.5086  0.2975
   85GLN    NE2 5619   6.749  10.726   2.750 -0.0374  0.2348  0.8326
   85GLN   HE21 5620   6.666  10.710   2.805 -0.3300  0.6389  0.5128
   85GLN   HE22 5621   6.745  10.790   2.671  0.1540 -0.9108 -0.1390
   85GLN      C 5622   6.643  10.391   3.047 -0.1527 -0.1956  0.0597
   85GLN      O 5623   6.523  10.408   3.030 -0.0627  0.2008 -0.1718
   86SER      N 5624   6.712  10.439   3.151 -0.0195 -0.1204 -0.0635
   86SER      H 5625   6.810  10.415   3.159 -0.3776 -1.0738  2.2244
   86SER     CA 5626   6.656  10.544   3.233 -0.3071 -0.0949 -0.2904
   86SER     HA 5627   6.548  10.544   3.222 -0.1751 -0.5751 -1.7363
   86SER     CB 5628   6.688  10.519   3.381 -0.1269  0.8445 -0.1645
   86SER    HB1 5629   6.791  10.543   3.407  0.0464 -0.1367  0.1071
   86SER    HB2 5630   6.619  10.576   3.442  0.4353  0.1484  1.1510
   86SER     OG 5631   6.663  10.383   3.411  0.2042  0.6166 -0.8992
   86SER     HG 5632   6.750  10.345   3.397 -0.6751 -0.8852 -2.6486
   86SER      C 5633   6.716  10.680   3.200 -0.6283  0.0036 -0.4721
   86SER      O 5634   6.834  10.696   3.167 -0.6174  0.1107 -0.3804
   87SER      N 5635   6.640  10.788   3.214  0.1614  0.4355  0.5311
   87SER      H 5636   6.542  10.777   3.234  0.4671 -0.4908  1.6489
   87SER     CA 5637   6.691  10.924   3.203  0.1782  0.3982  0.1642
   87SER     HA 5638   6.790  10.931   3.248 -0.1374  0.5143  0.8457
   87SER     CB 5639   6.702  10.975   3.059 -0.3457  0.6224  0.2038
   87SER    HB1 5640   6.737  11.078   3.063  1.8071 -0.0259 -0.8693
   87SER    HB2 5641   6.778  10.928   2.998 -1.8701 -3.0205  0.8628
   87SER     OG 5642   6.575  10.963   2.998  0.0549  0.4449 -0.5961
   87SER     HG 5643   6.567  10.869   2.982 -1.1108  0.6356 -1.2717
   87SER      C 5644   6.608  11.018   3.289  0.1774  0.2067  0.3739
   87SER      O 5645   6.506  10.979   3.344  0.1589  0.0170  0.2066
   88GLN      N 5646   6.640  11.147   3.289 -0.3827  0.3559 -0.4204
   88GLN      H 5647   6.725  11.175   3.243  0.6601 -0.5691  0.8480
   88GLN     CA 5648   6.575  11.242   3.377  0.0075  0.0744  0.1810
   88GLN     HA 5649   6.478  11.197   3.395  1.0754 -2.9194 -0.9625
   88GLN     CB 5650   6.642  11.254   3.514 -0.3908  0.5710  0.3359
   88GLN    HB1 5651   6.588  11.338   3.557  1.0787  1.1171  1.1940
   88GLN    HB2 5652   6.748  11.280   3.511 -0.3000  0.1777 -0.1440
   88GLN     CG 5653   6.615  11.131   3.599  0.4827  0.3365  0.2780
   88GLN    HG1 5654   6.509  11.108   3.608  0.2103  1.2035 -0.6093
   88GLN    HG2 5655   6.664  11.046   3.551  0.9582  0.8959 -0.2560
   88GLN     CD 5656   6.663  11.135   3.744 -0.3279  0.0864  0.5554
   88GLN    OE1 5657   6.770  11.188   3.772 -0.2799  0.1937  0.1801
   88GLN    NE2 5658   6.580  11.088   3.838  0.1329 -0.7088  0.5801
   88GLN   HE21 5659   6.497  11.042   3.804 -0.0049  1.2862 -2.1906
   88GLN   HE22 5660   6.587  11.107   3.937  0.0742  0.0755  0.4480
   88GLN      C 5661   6.561  11.387   3.330  0.1375  0.0770  0.1439
   88GLN      O 5662   6.645  11.438   3.258 -0.3686  0.8722  0.1118
   89SER      N 5663   6.447  11.454   3.349  0.0635  0.0919 -0.3455
   89SER      H 5664   6.365  11.406   3.383 -0.1874 -0.1610 -1.2778
   89SER     CA 5665   6.417  11.592   3.319  0.0102  0.1686  0.0604
   89SER     HA 5666   6.311  11.595   3.344 -0.2568  0.8571 -1.0752
   89SER     CB 5667   6.489   0.000   3.421  0.2811 -0.0207  0.0343
   89SER    HB1 5668   6.594   0.001   3.393  0.4061  2.7642  0.3044
   89SER    HB2 5669   6.467  11.654   3.524 -0.6552 -0.6938 -0.3212
   89SER     OG 5670   6.425   0.126   3.415 -0.5103 -0.4213 -0.0741
   89SER     HG 5671   6.437   0.173   3.498 -2.0843 -1.0553  0.5521
   89SER      C 5672   6.415  11.636   3.173 -0.6325 -0.5336 -0.1469
   89SER      O 5673   6.451  11.558   3.085  0.1626  0.1399 -0.4300
   90SER      N 5674   6.367   0.078   3.150  0.2194 -0.1793 -0.0840
   90SER      H 5675   6.334   0.137   3.225  0.0251  0.6881 -0.8396
   90SER     CA 5676   6.372   0.148   3.024  0.0426 -0.0165  0.0001
   90SER     HA 5677   6.455   0.111   2.964 -0.1968 -0.7391  0.1075
   90SER     CB 5678   6.248   0.122   2.939 -0.1255 -0.1588  0.2879
   90SER    HB1 5679   6.167   0.171   2.993  0.4333  0.3774  0.6464
   90SER    HB2 5680   6.271   0.171   2.844 -1.8627  0.1117 -0.0302
   90SER     OG 5681   6.222  11.664   2.923 -0.3516 -0.0951  0.1083
   90SER     HG 5682   6.191  11.630   3.007  0.4410 -0.0490  0.4258
   90SER      C 5683   6.404   0.297   3.033 -0.0634  0.0335 -0.4248
   90SER      O 5684   6.357   0.372   3.118  0.4103  0.1358 -0.2518
   91TYR      N 5685   6.481   0.349   2.937  0.1156  0.0312 -0.2837
   91TYR      H 5686   6.512   0.282   2.868 -1.1596  1.7868 -2.7254
   91TYR     CA 5687   6.526   0.486   2.921 -0.2324  0.1434 -0.3161
   91TYR     HA 5688   6.559   0.515   3.021 -0.7764  1.6968 -0.5557
   91TYR     CB 5689   6.649   0.492   2.831 -0.2436 -0.7751 -0.3971
   91TYR    HB1 5690   6.670   0.594   2.800  0.7689 -1.0942 -0.7852
   91TYR    HB2 5691   6.621   0.454   2.733 -2.9006 -0.1769  0.0297
   91TYR     CG 5692   6.780   0.428   2.870  0.1861  0.1969 -0.2300
   91TYR    CD1 5693   6.808   0.293   2.844  0.1974  0.2226 -0.3527
   91TYR    HD1 5694   6.737   0.234   2.789  1.0510 -0.2414 -0.9823
   91TYR    CE1 5695   6.938   0.242   2.860 -0.0564 -0.2859  0.0952
   91TYR    HE1 5696   6.965   0.142   2.830  0.8739 -0.4265  1.3367
   91TYR     CZ 5697   7.042   0.323   2.911 -0.1418 -0.1918  0.1206
   91TYR     OH 5698   7.168   0.272   2.918  0.0691  0.3606  0.4016
   91TYR     HH 5699   7.165   0.177   2.904  1.5528  0.4621 -0.8523
   91TYR    CE2 5700   7.010   0.455   2.949  0.2399 -0.0771  0.0452
   91TYR    HE2 5701   7.084   0.519   2.995 -0.5724  0.5579  0.5023
   91TYR    CD2 5702   6.881   0.505   2.929  0.3684  0.0854 -0.3935
   91TYR    HD2 5703   6.859   0.609   2.951  3.4273  0.8268 -0.4352
   91TYR      C 5704   6.418   0.584   2.876  0.0457  0.4373 -0.3450
   91TYR      O 5705   6.322   0.546   2.810 -0.2243 -0.2092  0.4090
   92GLY      N 5706   6.419   0.709   2.924 -0.1650  0.3442 -0.0969
   92GLY      H 5707   6.503   0.725   2.979  0.7486 -1.4995 -0.8569
   92GLY     CA 5708   6.308   0.800   2.908 -0.3316  0.1274 -0.1717
   92GLY    HA1 5709   6.343   0.899   2.936 -1.9145  0.4027  0.9940
   92GLY    HA2 5710   6.284   0.812   2.803 -1.5257  0.2584  0.1015
   92GLY      C 5711   6.184   0.767   2.990  0.0713 -0.3163  0.2683
   92GLY      O 5712   6.167   0.658   3.045  0.1449 -0.4813 -0.0373
   93GLN      N 5713   6.086   0.856   2.970  0.1293 -0.2383  0.3300
   93GLN      H 5714   6.104   0.944   2.923 -1.9549  0.2110  0.2821
   93GLN     CA 5715   5.946   0.827   2.994 -0.1140  0.6220 -0.0375
   93GLN     HA 5716   5.937   0.719   3.002 -0.2069  0.5854 -0.5579
   93GLN     CB 5717   5.901   0.890   3.126 -0.5709  0.3511 -0.0636
   93GLN    HB1 5718   5.924   0.996   3.121  0.5186  0.1385  0.1263
   93GLN    HB2 5719   5.792   0.884   3.134 -0.6536 -2.1768 -1.7066
   93GLN     CG 5720   5.977   0.829   3.243 -0.1807  0.3313 -0.3271
   93GLN    HG1 5721   5.951   0.724   3.257  1.4780 -0.4140 -2.2974
   93GLN    HG2 5722   6.085   0.846   3.246 -0.0801 -0.3826  0.2527
   93GLN     CD 5723   5.944   0.898   3.375  0.4425 -0.1960  0.1128
   93GLN    OE1 5724   6.020   0.981   3.422  0.3914 -0.1884  0.1827
   93GLN    NE2 5725   5.831   0.870   3.441  0.2278 -0.1588 -0.2321
   93GLN   HE21 5726   5.802   0.927   3.519  0.1676 -0.9054  0.3035
   93GLN   HE22 5727   5.770   0.808   3.391  2.1950 -1.5590 -1.0377
   93GLN      C 5728   5.868   0.871   2.870 -0.4117  0.2783  0.0263
   93GLN      O 5729   5.893   0.978   2.814 -0.2815 -0.0269 -0.5068
   94GLN      N 5730   5.775   0.784   2.829  0.3467 -0.3321 -0.4373
   94GLN      H 5731   5.759   0.704   2.888 -0.7142 -0.0234 -0.2850
   94GLN     CA 5732   5.697   0.788   2.708 -0.4010  0.4704  0.0595
   94GLN     HA 5733   5.681   0.892   2.678  0.7779  0.1251 -1.9426
   94GLN     CB 5734   5.784   0.724   2.600 -0.0102  0.7295  0.2193
   94GLN    HB1 5735   5.735   0.716   2.503 -2.0691  1.9278  1.1026
   94GLN    HB2 5736   5.869   0.790   2.580 -1.3198  1.7853 -2.4517
   94GLN     CG 5737   5.836   0.584   2.628 -0.0117  0.7292  0.2207
   94GLN    HG1 5738   5.753   0.515   2.610 -0.4178 -0.1565  4.4341
   94GLN    HG2 5739   5.848   0.574   2.736  0.2299 -1.4704  0.0395
   94GLN     CD 5740   5.965   0.543   2.559  0.1604  1.0709  0.3360
   94GLN    OE1 5741   5.976   0.548   2.437  0.1651 -0.2240  0.2638
   94GLN    NE2 5742   6.061   0.490   2.635 -0.3611 -0.2118  0.1332
   94GLN   HE21 5743   6.144   0.451   2.594  0.5921 -0.1330  1.8824
   94GLN   HE22 5744   6.046   0.482   2.735  1.2007 -0.8284  0.3473
   94GLN      C 5745   5.565   0.712   2.714 -0.2889  0.2516 -0.2190
   94GLN      O 5746   5.547   0.629   2.803  0.0507  0.0394 -0.3463
   95SER      N 5747   5.484   0.750   2.615 -0.5340  0.1584 -0.0536
   95SER      H 5748   5.502   0.833   2.561  0.4390 -0.7257 -1.1510
   95SER     CA 5749   5.368   0.673   2.574 -0.4227  0.1963 -0.4479
   95SER     HA 5750   5.306   0.646   2.660  1.1122 -0.6958  0.4222
   95SER     CB 5751   5.297   0.760   2.471  0.3788  1.0534 -0.2837
   95SER    HB1 5752   5.202   0.717   2.440  0.7295  0.4203 -0.4960
   95SER    HB2 5753   5.358   0.780   2.383  0.7144 -1.1212 -0.5906
   95SER     OG 5754   5.271   0.883   2.537 -0.1470  0.3806  0.7971
   95SER     HG 5755   5.191   0.926   2.508  1.0009  2.2681  0.2144
   95SER      C 5756   5.414   0.545   2.507 -0.2270 -0.2128  0.4515
   95SER      O 5757   5.511   0.535   2.432 -0.3279 -0.1774  0.3156
   96SER      N 5758   5.328   0.445   2.525 -0.0758 -0.3985  0.1564
   96SER      H 5759   5.256   0.459   2.594  0.8031  0.9201  0.8373
   96SER     CA 5760   5.337   0.312   2.467 -0.4998 -0.2557 -0.2520
   96SER     HA 5761   5.441   0.281   2.476  0.2224  2.3877  1.8267
   96SER     CB 5762   5.259   0.215   2.555  0.2308 -0.3830  0.2656
   96SER    HB1 5763   5.264   0.116   2.508  0.2181  0.4689 -1.6310
   96SER    HB2 5764   5.156   0.249   2.562 -0.1440 -0.8511 -2.0106
   96SER     OG 5765   5.312   0.208   2.686  0.2844 -0.3042  0.2478
   96SER     HG 5766   5.274   0.129   2.724 -0.7295  0.9449  1.9508
   96SER      C 5767   5.295   0.291   2.323 -0.3938 -0.3291 -0.2726
   96SER      O 5768   5.239   0.386   2.268 -0.4135 -0.0853  0.1642
   97TYR      N 5769   5.332   0.181   2.257 -0.2905 -0.4306 -0.0448
   97TYR      H 5770   5.384   0.114   2.312  1.1410  1.8766  1.5660
   97TYR     CA 5771   5.321   0.163   2.114 -0.5085 -0.0355 -0.0787
   97TYR     HA 5772   5.367   0.244   2.058  2.8274 -0.0216  2.3997
   97TYR     CB 5773   5.390   0.034   2.072 -0.5911 -0.0161 -0.2783
   97TYR    HB1 5774   5.374   0.029   1.964  1.8112 -0.2089 -0.6929
   97TYR    HB2 5775   5.339  11.633   2.123 -0.3989  0.6876  1.0823
   97TYR     CG 5776   5.540   0.021   2.089 -0.6069  0.5051  0.2512
   97TYR    CD1 5777   5.624   0.133   2.097  0.3234 -0.2203  0.7362
   97TYR    HD1 5778   5.582   0.232   2.102  1.3640  0.1833  2.7888
   97TYR    CE1 5779   5.762   0.119   2.116  0.5241  0.0744 -0.4179
   97TYR    HE1 5780   5.822   0.209   2.123 -2.6805  2.6101 -2.4666
   97TYR     CZ 5781   5.816  11.673   2.147  0.2119  0.2128  0.7431
   97TYR     OH 5782   5.947  11.652   2.180  0.2668  0.1618  0.5028
   97TYR     HH 5783   5.963  11.559   2.197 -0.6721  0.4152  3.4887
   97TYR    CE2 5784   5.729  11.561   2.147 -0.4404  0.7134  0.3952
   97TYR    HE2 5785   5.785  11.471   2.166 -0.7370 -0.0040 -1.8730
   97TYR    CD2 5786   5.594  11.575   2.113 -0.4601  0.6003  0.4307
   97TYR    HD2 5787   5.535  11.485   2.112  2.0933 -1.1695  0.0005
   97TYR      C 5788   5.170   0.153   2.091 -0.5356  0.2693 -0.0331
   97TYR      O 5789   5.101   0.102   2.179  0.2075  0.2154  0.5326
   98PRO      N 5790   5.127   0.200   1.974  0.1990  0.0091 -0.4159
   98PRO     CD 5791   5.204   0.278   1.880 -0.0050  0.3817 -0.2753
   98PRO    HD1 5792   5.286   0.212   1.849 -2.0984 -2.7692  0.4340
   98PRO    HD2 5793   5.243   0.373   1.917 -0.4790 -0.2565  1.9998
   98PRO     CG 5794   5.111   0.303   1.762 -0.1611 -0.4240 -0.3259
   98PRO    HG1 5795   5.109   0.209   1.706  0.4854 -0.9367  0.4953
   98PRO    HG2 5796   5.146   0.378   1.692  1.2732 -0.0493  0.7478
[truncated: 853,838 more chars]
