# Supplementary material for: Thermodynamic forces from protein and water govern condensate formation of an intrinsically disordered protein domain
Source: Nat Commun. 2023 Sep 21;14:5892. doi: 10.1038/s41467-023-41586-y (PMC10514047; doi:10.1038/s41467-023-41586-y)
Supplement: Supplementary file 4 — Supplementary Data 1 [file 41467_2023_41586_MOESM4_ESM.zip › final_coord_set-2_170mgmL.gro]

Protein in water
18126
    1MET      N    1   3.207   7.548   0.368 -0.3637 -0.0214  0.5669
    1MET     H1    2   3.147   7.628   0.354  0.6929  0.6385 -0.3377
    1MET     H2    3   3.198   7.475   0.298 -1.1897  0.2854  0.3484
    1MET     H3    4   3.190   7.503   0.457 -0.6876 -0.7001  0.1734
    1MET     CA    5   3.344   7.601   0.363 -0.3594 -0.0468  0.3731
    1MET     HA    6   3.358   7.627   0.259  0.0625  1.4601  0.7832
    1MET     CB    7   3.363   7.738   0.428  0.2242 -0.1368  0.3993
    1MET    HB1    8   3.463   7.777   0.409  0.0512 -0.2236 -0.7252
    1MET    HB2    9   3.299   7.811   0.380 -1.0321  0.1972  2.4411
    1MET     CG   10   3.333   7.740   0.578  0.0782 -0.3378  0.3735
    1MET    HG1   11   3.405   7.675   0.627  1.3573  0.8327  0.1252
    1MET    HG2   12   3.229   7.711   0.593 -0.3123  0.5533 -0.5279
    1MET     SD   13   3.368   7.904   0.647 -0.1702 -0.0251 -0.2374
    1MET     CE   14   3.307   7.887   0.816  0.4838 -0.0723 -0.0002
    1MET    HE1   15   3.364   7.813   0.872 -1.8649 -1.4839  0.6983
    1MET    HE2   16   3.202   7.856   0.810 -0.3288  1.3531  3.8169
    1MET    HE3   17   3.304   7.977   0.877 -0.6607 -0.4031  0.4606
    1MET      C   18   3.447   7.498   0.407  0.4087  0.7150  0.3779
    1MET      O   19   3.446   7.454   0.522  0.0984 -0.1290  0.0585
    2ALA      N   20   3.527   7.456   0.309 -0.3933 -0.2726  0.1418
    2ALA      H   21   3.512   7.488   0.215 -1.3387 -0.2202  0.2965
    2ALA     CA   22   3.628   7.355   0.335  0.3362  0.3537 -0.2252
    2ALA     HA   23   3.588   7.268   0.387  1.3838  0.6546  1.1643
    2ALA     CB   24   3.675   7.298   0.202 -0.1017  0.1478 -0.2961
    2ALA    HB1   25   3.751   7.367   0.163 -2.5588  3.7922  0.8562
    2ALA    HB2   26   3.711   7.198   0.223 -0.5722  0.1673  0.6202
    2ALA    HB3   27   3.588   7.292   0.137 -0.9848  0.1272  0.8684
    2ALA      C   28   3.741   7.408   0.423  0.5042 -0.2442 -0.0742
    2ALA      O   29   3.757   7.528   0.440  0.0479 -0.1392 -0.3429
    3SER      N   30   3.815   7.317   0.486  0.2544 -0.3242  0.1052
    3SER      H   31   3.792   7.222   0.461 -1.1055  0.6619 -2.8004
    3SER     CA   32   3.926   7.341   0.576  0.1598 -0.2870  0.2125
    3SER     HA   33   3.897   7.404   0.660  0.2842 -1.6487  1.3232
    3SER     CB   34   3.988   7.212   0.629  0.2458 -0.3861 -0.1273
    3SER    HB1   35   4.043   7.176   0.542  0.6321  1.3717 -0.6336
    3SER    HB2   36   4.058   7.235   0.709 -1.1598  1.5326  0.6200
    3SER     OG   37   3.896   7.119   0.683  0.5407 -0.1151  0.8536
    3SER     HG   38   3.934   7.095   0.768  1.4650  1.6542  0.9911
    3SER      C   39   4.046   7.415   0.519 -0.0021 -0.1596  0.0355
    3SER      O   40   4.075   7.419   0.399  0.0687 -0.3401  0.0465
    4ASN      N   41   4.098   7.493   0.614  0.1292 -0.1384 -0.0539
    4ASN      H   42   4.054   7.489   0.704 -1.2003  1.7688 -0.5641
    4ASN     CA   43   4.210   7.584   0.606  0.1175 -0.0446  0.7731
    4ASN     HA   44   4.267   7.554   0.517 -0.6371  1.3111 -0.2068
    4ASN     CB   45   4.153   7.725   0.594 -0.2328 -0.2788 -0.4489
    4ASN    HB1   46   4.096   7.744   0.685  0.6843  1.9876 -0.2919
    4ASN    HB2   47   4.088   7.724   0.506  2.1242 -1.1369 -2.2794
    4ASN     CG   48   4.246   7.841   0.562 -0.4169 -0.2932 -1.0538
    4ASN    OD1   49   4.365   7.831   0.535  0.0222  0.8548  0.2885
    4ASN    ND2   50   4.188   7.962   0.557 -0.1166 -0.1108 -0.2644
    4ASN   HD21   51   4.239   8.042   0.524 -1.1144  0.4346 -0.5030
    4ASN   HD22   52   4.088   7.970   0.567 -0.1411  1.3905 -1.4430
    4ASN      C   53   4.315   7.554   0.712  0.3862  0.0996  0.5513
    4ASN      O   54   4.288   7.467   0.795  0.7716 -0.3971  0.1640
    5ASP      N   55   4.431   7.620   0.701  0.3261  0.1175  0.0153
    5ASP      H   56   4.443   7.685   0.624 -3.2408 -2.1313 -2.8268
    5ASP     CA   57   4.540   7.602   0.795  0.4651  0.0893 -0.1519
    5ASP     HA   58   4.492   7.557   0.882 -1.2487 -1.4953 -1.8123
    5ASP     CB   59   4.624   7.487   0.741 -0.4233 -0.7226  0.1719
    5ASP    HB1   60   4.569   7.392   0.738 -0.3861 -0.7718  0.9431
    5ASP    HB2   61   4.643   7.511   0.636  0.7713 -1.5905  0.1721
    5ASP     CG   62   4.754   7.455   0.812 -0.2634 -0.3502  0.0463
    5ASP    OD1   63   4.859   7.486   0.752 -0.3031 -0.3499 -0.0229
    5ASP    OD2   64   4.748   7.404   0.926 -0.7649 -0.0001  0.1780
    5ASP      C   65   4.610   7.737   0.804  0.2698  0.1797  0.0200
    5ASP      O   66   4.617   7.822   0.716  0.4056  0.2228  0.0718
    6TYR      N   67   4.658   7.760   0.927  0.1131 -0.2634  0.1680
    6TYR      H   68   4.673   7.685   0.993  0.3085  0.5039  1.0121
    6TYR     CA   69   4.672   7.893   0.982  0.1011 -0.2487  0.1356
    6TYR     HA   70   4.654   7.966   0.902  0.2529 -0.5507 -0.1765
    6TYR     CB   71   4.572   7.915   1.095  0.3396  0.5232  0.2068
    6TYR    HB1   72   4.578   8.016   1.134 -0.8187 -0.0798  2.0993
    6TYR    HB2   73   4.589   7.848   1.180 -0.3043  0.0317 -0.0437
    6TYR     CG   74   4.430   7.892   1.048  0.2854 -0.1024  0.6536
    6TYR    CD1   75   4.366   7.995   0.979  0.0822 -0.3799  0.4306
    6TYR    HD1   76   4.406   8.094   0.962  0.0866 -0.4501  0.0054
    6TYR    CE1   77   4.232   7.979   0.941  0.2057  0.4228 -0.3996
    6TYR    HE1   78   4.180   8.061   0.894  0.7538  0.8606 -0.2422
    6TYR     CZ   79   4.170   7.854   0.959 -0.0137  0.6615  0.5697
    6TYR     OH   80   4.052   7.838   0.892  0.3738  0.2650 -0.0291
    6TYR     HH   81   4.028   7.922   0.852  0.6025  0.3937  0.0993
    6TYR    CE2   82   4.235   7.749   1.027 -0.0166  0.5315  0.3728
    6TYR    HE2   83   4.190   7.651   1.031 -1.1292  0.8904 -1.8958
    6TYR    CD2   84   4.367   7.769   1.068  0.0047  0.0256  0.5633
    6TYR    HD2   85   4.426   7.687   1.106  0.9845 -0.3271 -1.5978
    6TYR      C   86   4.812   7.924   1.033 -0.0360  0.3656  0.1466
    6TYR      O   87   4.870   7.826   1.079  0.3757  0.6943  0.3427
    7THR      N   88   4.867   8.045   1.023  0.5899  0.1020  0.3660
    7THR      H   89   4.812   8.113   0.973  1.3819 -0.1117 -0.8398
    7THR     CA   90   4.989   8.096   1.083  0.7955  0.0882 -0.0328
    7THR     HA   91   5.072   8.053   1.028  1.0676  1.6641 -0.9247
    7THR     CB   92   5.010   8.243   1.045 -0.8240  0.3907  0.1680
    7THR     HB   93   4.972   8.310   1.122 -0.2937  2.6866 -1.4951
    7THR    CG2   94   5.158   8.278   1.033 -0.8620  0.5873  0.2791
    7THR   HG21   95   5.200   8.222   0.950  0.0777  0.5064  0.8018
    7THR   HG22   96   5.175   8.385   1.018 -2.0929  0.5761 -1.5729
    7THR   HG23   97   5.216   8.238   1.116  1.4789 -0.0271 -1.5652
    7THR    OG1   98   4.963   8.274   0.916  0.0164  0.3418 -0.1512
    7THR    HG1   99   4.869   8.289   0.923 -0.4010 -1.7867 -0.5576
    7THR      C  100   4.997   8.073   1.234 -0.0630 -0.6686 -0.0946
    7THR      O  101   4.898   8.095   1.302  0.1822  0.1502  0.0069
    8GLN      N  102   5.117   8.040   1.284  0.1093  0.4731  0.2578
    8GLN      H  103   5.180   8.004   1.214 -2.2069 -0.6329 -1.4149
    8GLN     CA  104   5.154   8.021   1.422  0.3006 -0.2167  0.1153
    8GLN     HA  105   5.083   8.083   1.477  1.8556  0.8584  0.9970
    8GLN     CB  106   5.163   7.875   1.465  0.2462 -0.2645 -0.0381
    8GLN    HB1  107   5.252   7.839   1.414  1.2923 -0.1977  1.6627
    8GLN    HB2  108   5.178   7.864   1.572 -1.3952 -1.5697  0.1016
    8GLN     CG  109   5.043   7.788   1.430  0.0411  0.2088 -0.5357
    8GLN    HG1  110   5.039   7.763   1.324  0.3109 -0.2006 -0.4554
    8GLN    HG2  111   5.060   7.696   1.487 -0.6810  0.3343 -0.1080
    8GLN     CD  112   4.914   7.846   1.485  0.1384  0.0631 -0.1504
    8GLN    OE1  113   4.909   7.925   1.579  0.1764 -0.3482  0.2023
    8GLN    NE2  114   4.796   7.803   1.440 -0.2276  0.1483  0.6958
    8GLN   HE21  115   4.789   7.748   1.355  0.1470  1.9902 -0.5931
    8GLN   HE22  116   4.717   7.862   1.462  2.0755  2.3866  3.6179
    8GLN      C  117   5.292   8.082   1.446  0.2370  0.1441 -0.4221
    8GLN      O  118   5.363   8.112   1.351 -0.1804  0.1779 -0.7254
    9GLN      N  119   5.326   8.107   1.573 -0.1185 -0.6080 -0.1686
    9GLN      H  120   5.263   8.080   1.647  0.1256  2.2539  1.2368
    9GLN     CA  121   5.423   8.204   1.619 -0.4038 -0.5249  0.2598
    9GLN     HA  122   5.416   8.302   1.571  2.3184 -0.6073 -0.4727
    9GLN     CB  123   5.396   8.226   1.768 -0.2166 -0.1446  0.2407
    9GLN    HB1  124   5.377   8.130   1.817 -1.3187  0.7204  1.5577
    9GLN    HB2  125   5.483   8.261   1.824 -1.4389  2.1210  0.8102
    9GLN     CG  126   5.280   8.317   1.805  0.1169  0.3396  0.1064
    9GLN    HG1  127   5.206   8.313   1.725 -0.2583  2.3510  0.3031
    9GLN    HG2  128   5.220   8.283   1.890 -2.8349  1.5403 -1.3710
    9GLN     CD  129   5.306   8.466   1.816 -0.1986  0.3931  0.1835
    9GLN    OE1  130   5.417   8.516   1.800 -0.1145  0.0317 -0.4001
    9GLN    NE2  131   5.198   8.539   1.843 -0.5686  0.0813 -0.4301
    9GLN   HE21  132   5.207   8.640   1.840 -2.0560  0.2253 -1.1251
    9GLN   HE22  133   5.112   8.492   1.870 -1.1525  0.8429 -0.9347
    9GLN      C  134   5.563   8.144   1.614 -0.3243 -0.2779 -0.6464
    9GLN      O  135   5.589   8.033   1.660  0.5563  0.1948  0.0354
   10ALA      N  136   5.666   8.225   1.587 -0.2889 -0.2352 -0.3854
   10ALA      H  137   5.646   8.322   1.567  1.5755 -0.3042 -3.0418
   10ALA     CA  138   5.807   8.194   1.589 -0.2323  0.0419  0.1038
   10ALA     HA  139   5.827   8.092   1.556  1.4567  0.5384 -0.5578
   10ALA     CB  140   5.872   8.280   1.481  0.2348 -0.3521  0.0659
   10ALA    HB1  141   5.979   8.258   1.474  0.7931  2.1022 -0.0178
   10ALA    HB2  142   5.821   8.249   1.390 -3.7178  0.0086  1.9353
   10ALA    HB3  143   5.867   8.388   1.498 -0.5552 -0.4294  0.3483
   10ALA      C  144   5.873   8.197   1.727 -0.2570 -0.1078  0.1192
   10ALA      O  145   5.825   8.257   1.823  0.3634 -0.2036  0.4933
   11THR      N  146   5.992   8.137   1.734 -0.0135  0.3801  0.2237
   11THR      H  147   6.016   8.082   1.653  0.2208  1.2600 -0.3199
   11THR     CA  148   6.077   8.149   1.851 -0.3259  0.3519  0.4547
   11THR     HA  149   6.020   8.131   1.942 -0.4274  0.7865  0.4767
   11THR     CB  150   6.174   8.031   1.849 -0.5684  0.1589 -0.2743
   11THR     HB  151   6.227   8.048   1.942 -2.2191  1.2272  0.5205
   11THR    CG2  152   6.107   7.894   1.851 -0.0805 -0.0730  0.3823
   11THR   HG21  153   6.028   7.895   1.926 -1.3142 -0.8642 -0.8600
   11THR   HG22  154   6.074   7.872   1.750 -0.8551  2.4826  0.0079
   11THR   HG23  155   6.180   7.818   1.878  0.1323  0.1547  0.4517
   11THR    OG1  156   6.271   8.023   1.746 -0.1893  0.7187  0.0341
   11THR    HG1  157   6.353   8.048   1.789  1.1442 -1.1593 -1.2386
   11THR      C  158   6.152   8.280   1.869  0.0893  0.1198  0.4244
   11THR      O  159   6.167   8.363   1.780  0.0575 -0.4277 -0.1035
   12GLN      N  160   6.189   8.302   1.995  0.6272 -0.2864  0.3435
   12GLN      H  161   6.181   8.228   2.064 -0.5106 -0.9949 -0.5026
   12GLN     CA  162   6.251   8.425   2.040  0.2540  0.0201  0.0375
   12GLN     HA  163   6.287   8.478   1.952 -1.8309  0.2348 -0.7343
   12GLN     CB  164   6.150   8.519   2.105  0.4749  0.2700  0.0208
   12GLN    HB1  165   6.199   8.616   2.115  1.5144 -0.2387  0.0502
   12GLN    HB2  166   6.126   8.487   2.207 -2.2815  0.9005 -0.3464
   12GLN     CG  167   6.013   8.521   2.038  0.0822 -0.4392  0.7732
   12GLN    HG1  168   5.958   8.428   2.046 -1.4249  0.4668  1.2474
   12GLN    HG2  169   6.036   8.546   1.934  0.1202 -3.3611 -0.0097
   12GLN     CD  170   5.917   8.627   2.088  0.5339  0.4715 -0.2331
   12GLN    OE1  171   5.931   8.689   2.194  0.0464 -0.0358  0.1379
   12GLN    NE2  172   5.806   8.658   2.021  0.6778  0.2833 -0.5565
   12GLN   HE21  173   5.732   8.700   2.075  1.2681 -0.8413  1.1976
   12GLN   HE22  174   5.790   8.620   1.928  1.4322 -0.7862 -0.2627
   12GLN      C  175   6.359   8.399   2.144  0.3858  0.0501 -0.0919
   12GLN      O  176   6.350   8.305   2.223  0.2477  0.4425  0.3628
   13SER      N  177   6.466   8.478   2.135  0.4867 -0.0940 -0.1630
   13SER      H  178   6.464   8.541   2.056 -0.8745 -1.2279 -1.0687
   13SER     CA  179   6.584   8.458   2.217  0.1487  0.0174  0.3583
   13SER     HA  180   6.627   8.358   2.203 -3.0811 -1.3408 -0.8041
   13SER     CB  181   6.685   8.569   2.187 -0.2212  0.2280 -0.1223
   13SER    HB1  182   6.757   8.567   2.269 -2.7682 -0.8101  2.2864
   13SER    HB2  183   6.637   8.667   2.188 -3.0711 -1.0192 -1.8492
   13SER     OG  184   6.747   8.551   2.062 -0.6721 -0.5068 -0.2518
   13SER     HG  185   6.786   8.636   2.040 -3.9979  0.7804 -1.8580
   13SER      C  186   6.569   8.452   2.368 -0.3852  0.0449  0.3056
   13SER      O  187   6.654   8.399   2.438 -0.1989 -0.0055  0.0416
   14TYR      N  188   6.464   8.514   2.422 -0.3377  0.3203  0.0806
   14TYR      H  189   6.408   8.568   2.357  1.8238  2.3630 -0.2141
   14TYR     CA  190   6.432   8.528   2.563  0.3172 -0.3222  0.2994
   14TYR     HA  191   6.473   8.443   2.616  0.4595 -0.8679 -0.6666
   14TYR     CB  192   6.497   8.650   2.627 -0.1249  0.0494  0.0529
   14TYR    HB1  193   6.446   8.741   2.595  2.6695  2.5964  2.1679
   14TYR    HB2  194   6.486   8.644   2.736 -0.1707 -1.6840 -0.0234
   14TYR     CG  195   6.643   8.662   2.591 -0.1195 -0.1517  0.0032
   14TYR    CD1  196   6.675   8.752   2.488  0.7072 -0.3877  0.0483
   14TYR    HD1  197   6.593   8.807   2.444  0.3638 -1.4548 -0.6740
   14TYR    CE1  198   6.807   8.785   2.453  0.4547 -0.1516 -0.6916
   14TYR    HE1  199   6.837   8.863   2.384 -0.2097  0.8151  0.0780
   14TYR     CZ  200   6.903   8.725   2.536 -0.0010 -0.5945 -0.4766
   14TYR     OH  201   7.034   8.763   2.522 -0.0809  0.1222  0.6015
   14TYR     HH  202   7.088   8.731   2.594  1.4624  0.3315 -0.4242
   14TYR    CE2  203   6.875   8.642   2.647  0.2010  0.0005  0.0276
   14TYR    HE2  204   6.958   8.596   2.699  0.8713  1.6051  0.4319
   14TYR    CD2  205   6.742   8.606   2.673  0.1383  0.1227 -0.1209
   14TYR    HD2  206   6.712   8.545   2.756 -2.3723  1.8354  0.3197
   14TYR      C  207   6.282   8.539   2.587  0.2941  0.1450 -0.0364
   14TYR      O  208   6.209   8.576   2.495  0.4505  0.1801 -0.1471
   15GLY      N  209   6.234   8.483   2.698 -0.2979  0.0199 -0.3503
   15GLY      H  210   6.295   8.442   2.767 -0.5902  0.7516  0.3660
   15GLY     CA  211   6.092   8.465   2.726 -0.2449 -0.2193 -0.2310
   15GLY    HA1  212   6.052   8.388   2.660 -0.8779 -0.4841  0.4489
   15GLY    HA2  213   6.045   8.560   2.700  1.6089  0.8893  0.1877
   15GLY      C  214   6.063   8.425   2.870  0.2169  0.3279  0.0200
   15GLY      O  215   6.154   8.395   2.947 -0.3408 -0.1266  0.5015
   16ALA      N  216   5.937   8.427   2.913  0.1940  0.2170 -0.0415
   16ALA      H  217   5.861   8.427   2.847  0.5382 -1.2237 -0.4952
   16ALA     CA  218   5.906   8.419   3.054 -0.0978 -0.1366 -0.1238
   16ALA     HA  219   5.946   8.503   3.111 -2.6204  2.1340 -1.5193
   16ALA     CB  220   5.761   8.463   3.063 -0.0519 -0.1234  0.6879
   16ALA    HB1  221   5.729   8.516   3.152 -2.7989  0.3748 -0.4700
   16ALA    HB2  222   5.724   8.523   2.980 -0.3912 -2.4734 -0.9828
   16ALA    HB3  223   5.693   8.378   3.071 -1.7246  1.3079  3.0956
   16ALA      C  224   5.934   8.292   3.134 -0.6473 -0.1965 -0.0280
   16ALA      O  225   5.948   8.186   3.072 -0.2172 -0.1396 -0.0246
   17TYR      N  226   5.930   8.292   3.267 -0.0848 -0.3545 -0.0096
   17TYR      H  227   5.933   8.382   3.315  0.1287  0.8104 -2.0881
   17TYR     CA  228   5.932   8.175   3.353 -0.2027 -0.1181  0.3186
   17TYR     HA  229   6.017   8.117   3.319 -0.6068  0.3285 -1.6168
   17TYR     CB  230   5.957   8.220   3.496 -0.7507  0.1420  0.3394
   17TYR    HB1  231   6.034   8.297   3.497  0.8323 -1.3377 -0.1833
   17TYR    HB2  232   5.870   8.258   3.548  0.4475  0.1036  2.5239
   17TYR     CG  233   6.007   8.107   3.584  0.2305 -0.2803 -0.7202
   17TYR    CD1  234   5.927   8.055   3.687  0.8100  0.2021 -0.0116
   17TYR    HD1  235   5.825   8.087   3.696  0.3937 -0.9267 -0.4752
   17TYR    CE1  236   5.978   7.950   3.764  0.1055 -0.0515  0.1141
   17TYR    HE1  237   5.922   7.915   3.850 -0.4047  2.7310  0.9996
   17TYR     CZ  238   6.108   7.898   3.746 -0.2069 -0.6592 -0.4214
   17TYR     OH  239   6.161   7.804   3.830  0.1757  0.3243  0.4536
   17TYR     HH  240   6.248   7.785   3.796 -0.3891  0.2096 -0.9828
   17TYR    CE2  241   6.179   7.943   3.633 -0.0304 -0.6995 -0.3263
   17TYR    HE2  242   6.278   7.902   3.619  0.1730 -0.8272  1.2679
   17TYR    CD2  243   6.131   8.049   3.556  0.5782 -0.0160  0.2157
   17TYR    HD2  244   6.181   8.091   3.470 -0.5377  1.4701  0.2529
   17TYR      C  245   5.815   8.081   3.328 -0.0731 -0.1357 -0.2511
   17TYR      O  246   5.702   8.128   3.314  0.0284  0.2047  0.0502
   18PRO      N  247   5.835   7.949   3.337  0.4184 -0.0546 -0.1246
   18PRO     CD  248   5.960   7.878   3.316  0.2814 -0.5199  0.5767
   18PRO    HD1  249   6.016   7.882   3.409  0.9450  0.6346  0.1501
   18PRO    HD2  250   6.007   7.921   3.228 -1.3493  0.6327  0.2074
   18PRO     CG  251   5.927   7.732   3.286 -0.0365 -0.3683  0.1649
   18PRO    HG1  252   6.014   7.673   3.314  0.3701  0.3357  0.4029
   18PRO    HG2  253   5.904   7.726   3.180 -0.1869 -1.0491  0.2303
   18PRO     CB  254   5.798   7.717   3.367 -0.1536  0.3294  0.1107
   18PRO    HB1  255   5.820   7.692   3.471 -0.4163  2.0395  0.6268
   18PRO    HB2  256   5.737   7.634   3.332  1.3477 -0.1706 -1.4675
   18PRO     CA  257   5.728   7.851   3.346  0.0231  0.3573 -0.3077
   18PRO     HA  258   5.680   7.850   3.248  1.8955 -0.3557 -1.2770
   18PRO      C  259   5.623   7.874   3.454  0.0708 -0.9404  0.0215
   18PRO      O  260   5.654   7.918   3.564  0.0886 -0.1551 -0.2954
   19THR      N  261   5.504   7.823   3.424 -0.4272  0.4116 -0.3654
   19THR      H  262   5.498   7.783   3.332  2.5529 -1.5858  0.1732
   19THR     CA  263   5.392   7.835   3.516 -0.4219  0.1319 -0.3213
   19THR     HA  264   5.431   7.876   3.609 -0.2444 -0.4128 -0.1480
   19THR     CB  265   5.286   7.934   3.469 -0.6808  0.0245  0.0301
   19THR     HB  266   5.216   7.965   3.546  0.4989  0.8498  0.7925
   19THR    CG2  267   5.343   8.061   3.408 -0.1380 -0.1798  0.1098
   19THR   HG21  268   5.428   8.091   3.470  0.8557  3.1490 -2.5293
   19THR   HG22  269   5.280   8.149   3.420  0.7272  0.2134  2.3069
   19THR   HG23  270   5.392   8.042   3.313  2.3385 -2.0585  1.6434
   19THR    OG1  271   5.204   7.861   3.379  0.0099 -0.6758 -0.0415
   19THR    HG1  272   5.130   7.920   3.364  0.4681  0.2227  1.0065
   19THR      C  273   5.332   7.700   3.553 -0.1128 -0.0533 -0.4882
   19THR      O  274   5.357   7.598   3.490  0.4028 -0.1492 -0.1354
   20GLN      N  275   5.256   7.701   3.663  0.1351 -0.6743 -0.3024
   20GLN      H  276   5.238   7.796   3.693 -1.5579 -0.2158 -2.4563
   20GLN     CA  277   5.172   7.590   3.701 -0.1095 -0.3649  0.0735
   20GLN     HA  278   5.223   7.499   3.668  1.0953 -0.3306  1.6901
   20GLN     CB  279   5.146   7.591   3.852  0.2869  0.9516  0.1429
   20GLN    HB1  280   5.086   7.502   3.868 -1.3262  2.1744  1.1355
   20GLN    HB2  281   5.092   7.684   3.865  0.3324  0.8004  1.5633
   20GLN     CG  282   5.272   7.583   3.938  0.4502  0.3315 -0.1422
   20GLN    HG1  283   5.254   7.631   4.034  0.6037 -0.4586  0.2804
   20GLN    HG2  284   5.351   7.635   3.883  1.0153 -0.0607  0.2860
   20GLN     CD  285   5.323   7.448   3.985 -0.2568 -0.1654 -0.7825
   20GLN    OE1  286   5.415   7.387   3.932 -0.2916 -0.6650 -0.2746
   20GLN    NE2  287   5.258   7.387   4.084 -0.2639  0.7799 -0.1946
   20GLN   HE21  288   5.289   7.296   4.115 -1.7497  0.2963 -0.0532
   20GLN   HE22  289   5.177   7.431   4.127 -1.0999  0.7804 -1.6896
   20GLN      C  290   5.033   7.599   3.640 -0.0789 -0.2832  0.0149
   20GLN      O  291   4.981   7.710   3.637 -0.4154 -0.4372  0.0779
   21PRO      N  292   4.962   7.490   3.609 -0.2911 -0.0563 -0.3045
   21PRO     CD  293   5.010   7.353   3.597  0.1618  0.0700  0.0014
   21PRO    HD1  294   5.074   7.338   3.510  0.3465  1.4795 -0.1302
   21PRO    HD2  295   5.063   7.328   3.688  0.3566 -0.7112 -0.3163
   21PRO     CG  296   4.886   7.264   3.590  0.0150  0.2987 -0.3626
   21PRO    HG1  297   4.868   7.236   3.693  1.3614  0.2997 -0.1034
   21PRO    HG2  298   4.921   7.181   3.528  1.2895  1.3002 -1.0330
   21PRO     CB  299   4.780   7.356   3.532 -0.5077 -0.1449 -0.1196
   21PRO    HB1  300   4.680   7.324   3.561 -0.1157 -0.4805  0.9085
   21PRO    HB2  301   4.794   7.348   3.424 -0.2002 -0.6350 -0.0461
   21PRO     CA  302   4.820   7.494   3.583 -0.3557 -0.2396  0.0164
   21PRO     HA  303   4.805   7.565   3.501  1.6989  0.3126  0.0704
   21PRO      C  304   4.741   7.530   3.709  0.1487  0.1251  0.2309
   21PRO      O  305   4.758   7.472   3.815  0.9500 -0.6721 -0.3152
   22GLY      N  306   4.649   7.626   3.697 -0.0033 -0.0326  0.1353
   22GLY      H  307   4.635   7.669   3.607 -0.8707 -0.8612 -0.1421
   22GLY     CA  308   4.554   7.652   3.804  0.3328  0.1424  0.3915
   22GLY    HA1  309   4.453   7.672   3.768 -0.5476 -2.6438  1.0878
   22GLY    HA2  310   4.544   7.567   3.871 -2.0522  0.3673  0.3963
   22GLY      C  311   4.598   7.768   3.893  0.2072  0.2865  0.2651
   22GLY      O  312   4.691   7.836   3.850 -0.1401  0.2576 -0.5680
   23GLN      N  313   4.527   7.791   4.003 -0.1172  0.0370  0.1112
   23GLN      H  314   4.472   7.713   4.037 -0.0575 -0.0783 -0.0594
   23GLN     CA  315   4.554   7.913   4.077 -0.3600  0.1525  0.0097
   23GLN     HA  316   4.568   7.991   4.002  3.8348 -1.4105 -1.1011
   23GLN     CB  317   4.440   7.932   4.176 -0.0142  0.0623  0.4240
   23GLN    HB1  318   4.487   7.981   4.262 -0.7545  2.9068 -0.7040
   23GLN    HB2  319   4.401   7.839   4.218  1.1758 -0.6868 -0.1038
   23GLN     CG  320   4.334   8.025   4.117  0.2596  0.0008 -0.1665
   23GLN    HG1  321   4.380   8.120   4.089  2.3841 -1.1039 -0.6907
   23GLN    HG2  322   4.266   8.045   4.200  1.3225  0.6795  0.5665
   23GLN     CD  323   4.259   7.975   3.994 -0.3189  0.0736  0.1558
   23GLN    OE1  324   4.269   8.026   3.883 -0.4560  0.7475  0.4445
   23GLN    NE2  325   4.170   7.876   4.008  0.0218 -0.2587 -0.0341
   23GLN   HE21  326   4.156   7.832   4.097  1.0117  0.8235  0.6882
   23GLN   HE22  327   4.113   7.860   3.926 -0.1498 -1.5313  0.3189
   23GLN      C  328   4.691   7.913   4.143 -0.1051  0.3418 -0.5066
   23GLN      O  329   4.749   8.018   4.172  0.3954  0.0261 -0.3486
   24GLY      N  330   4.738   7.796   4.188 -0.3168  0.5225  0.2035
   24GLY      H  331   4.699   7.710   4.153  2.3482 -0.6013 -0.2054
   24GLY     CA  332   4.851   7.790   4.277 -0.0858 -0.5204 -0.1481
   24GLY    HA1  333   4.850   7.686   4.311 -3.5942 -0.6896 -0.4021
   24GLY    HA2  334   4.839   7.851   4.367  2.5747  0.5833 -0.4277
   24GLY      C  335   4.979   7.828   4.203 -0.2447  0.4201  0.0432
   24GLY      O  336   4.996   7.803   4.084 -0.4795 -0.4213  0.1778
   25TYR      N  337   5.081   7.878   4.273  0.5499 -0.3872 -0.5118
   25TYR      H  338   5.062   7.891   4.371  0.4401  0.8442 -0.6806
   25TYR     CA  339   5.188   7.957   4.216  0.2525  0.3863 -0.0146
   25TYR     HA  340   5.179   7.960   4.108  1.9334 -0.3326 -0.2146
   25TYR     CB  341   5.166   8.097   4.273  0.0418  0.0996  0.6105
   25TYR    HB1  342   5.193   8.089   4.379  1.8467 -2.5127  0.0498
   25TYR    HB2  343   5.064   8.135   4.268  0.4044  0.9523 -0.5013
   25TYR     CG  344   5.244   8.208   4.208  0.3699 -0.7399 -0.4488
   25TYR    CD1  345   5.332   8.281   4.289 -0.3763  0.5138 -0.7408
   25TYR    HD1  346   5.343   8.259   4.394  1.0048  0.3788 -0.9032
   25TYR    CE1  347   5.425   8.368   4.232  0.0022  0.7109  0.1638
   25TYR    HE1  348   5.502   8.414   4.293 -0.3084 -1.0023  1.9457
   25TYR     CZ  349   5.414   8.402   4.096  0.4037 -0.2652 -0.1311
   25TYR     OH  350   5.510   8.483   4.043  0.2650  0.2303  0.3502
   25TYR     HH  351   5.567   8.514   4.113 -0.4277 -0.0369  1.0384
   25TYR    CE2  352   5.322   8.331   4.017 -0.0596  0.2792 -0.0942
   25TYR    HE2  353   5.319   8.349   3.911  0.3771  0.0175 -0.1507
   25TYR    CD2  354   5.242   8.228   4.069  0.0276  0.0908 -0.3328
   25TYR    HD2  355   5.177   8.167   4.008 -0.6221  0.1888  0.2496
   25TYR      C  356   5.328   7.902   4.239  0.0694 -0.0404  0.0830
   25TYR      O  357   5.347   7.801   4.306 -0.3512 -0.2467 -0.1052
   26SER      N  358   5.425   7.978   4.189  0.0251  0.0081  0.0712
   26SER      H  359   5.393   8.064   4.146 -0.0897 -0.6482 -1.1882
   26SER     CA  360   5.566   7.947   4.179  0.1621  0.4822  0.4983
   26SER     HA  361   5.568   7.867   4.105  2.5366  1.5069 -0.6511
   26SER     CB  362   5.637   8.061   4.107 -0.2366  0.3360 -0.1258
   26SER    HB1  363   5.629   8.161   4.150 -1.7520  1.3600 -2.5684
   26SER    HB2  364   5.586   8.070   4.011 -0.6987  0.1286  0.0940
   26SER     OG  365   5.772   8.025   4.089 -0.0833  0.4208  0.8300
   26SER     HG  366   5.826   8.099   4.060  2.9536 -2.1646 -0.8362
   26SER      C  367   5.634   7.922   4.313 -0.2827 -0.5104  0.5518
   26SER      O  368   5.602   7.978   4.418  0.0654 -0.1050  0.4469
   27GLN      N  369   5.730   7.830   4.302 -0.3001 -0.4337 -0.2737
   27GLN      H  370   5.748   7.796   4.209  1.3326  1.2622 -0.6413
   27GLN     CA  371   5.803   7.773   4.413 -0.1335 -0.2878 -0.3080
   27GLN     HA  372   5.738   7.714   4.478  0.4369  0.3157  0.8397
   27GLN     CB  373   5.885   7.657   4.358 -0.5187 -0.6563 -0.1110
   27GLN    HB1  374   5.963   7.695   4.292  0.0254 -0.9707  0.3435
   27GLN    HB2  375   5.825   7.595   4.291 -0.0932 -0.7509 -0.4044
   27GLN     CG  376   5.933   7.561   4.466 -0.0678 -0.3129 -0.0076
   27GLN    HG1  377   5.983   7.610   4.550  1.7070  0.5929 -1.4976
   27GLN    HG2  378   5.852   7.498   4.502 -0.3923 -0.6113 -1.2403
   27GLN     CD  379   6.037   7.465   4.410 -0.0743 -0.3408  0.0272
   27GLN    OE1  380   6.072   7.474   4.292 -0.1810 -0.4683 -0.0143
   27GLN    NE2  381   6.083   7.367   4.487  0.3804  0.0978  0.3191
   27GLN   HE21  382   6.159   7.309   4.455  0.3823  0.9857 -1.4133
   27GLN   HE22  383   6.049   7.368   4.582  0.4037 -2.4502  0.4205
   27GLN      C  384   5.882   7.874   4.495  0.1292 -0.0987 -0.7900
   27GLN      O  385   5.952   7.961   4.444 -0.0993  0.3120 -0.4202
   28GLN      N  386   5.866   7.868   4.628 -0.3660  0.1820 -0.8344
   28GLN      H  387   5.805   7.795   4.662 -1.3858 -0.1616 -3.1622
   28GLN     CA  388   5.934   7.957   4.719 -0.3166 -0.6693 -0.0281
   28GLN     HA  389   5.951   8.048   4.662  1.1186  0.0261  1.4273
   28GLN     CB  390   5.840   8.000   4.832  0.2134  0.2112  0.0890
   28GLN    HB1  391   5.892   8.050   4.913  0.7472  0.2810 -0.2922
   28GLN    HB2  392   5.791   7.911   4.872  0.6359 -0.7417 -1.3991
   28GLN     CG  393   5.738   8.099   4.775 -0.1768 -0.2697 -0.0583
   28GLN    HG1  394   5.678   8.055   4.696  2.3762  0.7390 -2.7292
   28GLN    HG2  395   5.792   8.184   4.733 -0.6679 -0.6086 -1.4272
   28GLN     CD  396   5.655   8.148   4.894  0.5080  0.4815  0.1201
   28GLN    OE1  397   5.539   8.108   4.895  0.4401  0.6643 -0.2385
   28GLN    NE2  398   5.710   8.208   5.000  0.4832  0.1000  0.3487
   28GLN   HE21  399   5.650   8.239   5.075  0.6925 -0.9188  0.9681
   28GLN   HE22  400   5.809   8.226   4.998  0.4751  0.1047 -0.2383
   28GLN      C  401   6.066   7.902   4.771  0.0546  0.1769 -0.0638
   28GLN      O  402   6.076   7.782   4.796 -0.0022  0.1660 -0.0938
   29SER      N  403   6.156   7.997   4.796  0.8294 -0.3512 -0.7806
   29SER      H  404   6.146   8.093   4.766  1.2517  0.2563  0.8871
   29SER     CA  405   6.273   7.973   4.878  0.1981 -0.0354  0.2317
   29SER     HA  406   6.256   7.881   4.934 -0.4781 -0.6203 -0.9150
   29SER     CB  407   6.393   7.934   4.793 -0.2405  0.0106 -0.4110
   29SER    HB1  408   6.474   7.933   4.866 -0.6886  1.3598  0.1351
   29SER    HB2  409   6.362   7.837   4.754 -3.5715  1.3429 -1.4265
   29SER     OG  410   6.425   8.028   4.693  0.2339  0.2311 -0.0581
   29SER     HG  411   6.372   8.022   4.612  1.4137 -1.5460 -0.7492
   29SER      C  412   6.300   8.090   4.973  0.2202  0.0786  0.0845
   29SER      O  413   6.258   8.203   4.950  0.3416  0.1562  0.2425
   30SER      N  414   6.370   8.063   5.083 -0.1068  0.2703  0.3397
   30SER      H  415   6.393   7.968   5.108  1.8980  1.1300  2.0673
   30SER     CA  416   6.381   8.161   5.190 -0.3623  0.4250  0.2257
   30SER     HA  417   6.305   8.237   5.176 -0.2844  0.3417 -0.7792
   30SER     CB  418   6.354   8.096   5.325 -0.6400  0.7101  0.3069
   30SER    HB1  419   6.372   8.164   5.408 -0.3169  0.9731  0.0213
   30SER    HB2  420   6.413   8.004   5.322 -0.2122  0.9598  0.9642
   30SER     OG  421   6.219   8.057   5.343 -0.5622  0.1101 -0.3188
   30SER     HG  422   6.219   8.012   5.428 -0.1778  1.2353  0.3122
   30SER      C  423   6.512   8.238   5.204  0.0749 -0.2944  0.1769
   30SER      O  424   6.521   8.325   5.290  0.4450  0.1350 -0.2897
   31GLN      N  425   6.606   8.205   5.115 -0.1070  0.1758 -0.1972
   31GLN      H  426   6.571   8.142   5.044  0.1419  1.1962 -1.2599
   31GLN     CA  427   6.732   8.274   5.094  0.0375  0.0306  0.1658
   31GLN     HA  428   6.772   8.300   5.192  0.5012  0.7640 -0.2124
   31GLN     CB  429   6.826   8.178   5.023  0.2877  0.0257  0.4985
   31GLN    HB1  430   6.781   8.154   4.926  0.0124 -0.6958  0.7965
   31GLN    HB2  431   6.919   8.234   5.015 -1.0849  2.1655 -2.0801
   31GLN     CG  432   6.854   8.051   5.104 -0.1494 -0.1311  0.4040
   31GLN    HG1  433   6.928   7.998   5.045 -0.9789  0.8260 -1.6043
   31GLN    HG2  434   6.763   7.994   5.123  1.0098 -2.5639 -0.9875
   31GLN     CD  435   6.925   8.087   5.233  0.1899  0.2010  0.1268
   31GLN    OE1  436   6.881   8.052   5.343  0.2269 -0.7622 -0.1594
   31GLN    NE2  437   7.053   8.126   5.230  0.3337 -0.2398  0.4459
   31GLN   HE21  438   7.094   8.129   5.323 -2.3966 -2.7544  1.9052
   31GLN   HE22  439   7.106   8.128   5.144  0.9279 -0.6127  0.7943
   31GLN      C  440   6.719   8.402   5.013 -0.0397 -0.1434 -0.0972
   31GLN      O  441   6.793   8.492   5.052 -0.4009 -0.2240  0.7806
   32PRO      N  442   6.627   8.411   4.916  0.1878 -0.0618 -0.3066
   32PRO     CD  443   6.551   8.308   4.847 -0.4585 -0.0819  0.4284
   32PRO    HD1  444   6.444   8.316   4.868 -0.3230  1.7540  0.6229
   32PRO    HD2  445   6.591   8.207   4.854  0.0058  0.0677 -0.0312
   32PRO     CG  446   6.576   8.360   4.706  0.0535  0.3206  0.6611
   32PRO    HG1  447   6.486   8.338   4.648 -0.2033  1.6847  0.5058
   32PRO    HG2  448   6.659   8.311   4.654 -1.4712 -0.5789 -1.0549
   32PRO     CB  449   6.589   8.512   4.707 -0.0991  0.3487 -0.1492
   32PRO    HB1  450   6.680   8.524   4.649 -1.2083  0.5795 -1.8867
   32PRO    HB2  451   6.502   8.562   4.666  1.1334  2.3740 -0.4221
   32PRO     CA  452   6.594   8.539   4.857 -0.0088 -0.0116 -0.0865
   32PRO     HA  453   6.670   8.613   4.880 -1.4129  0.9179  1.9129
   32PRO      C  454   6.462   8.594   4.912 -0.2849 -0.2640 -0.4948
   32PRO      O  455   6.378   8.521   4.964 -0.3840  0.1959 -0.0042
   33TYR      N  456   6.444   8.725   4.898 -0.9140 -0.3396 -0.4067
   33TYR      H  457   6.511   8.780   4.846 -1.8291 -1.2345 -2.6740
   33TYR     CA  458   6.355   8.801   4.984 -0.1688  0.0225  0.0628
   33TYR     HA  459   6.297   8.734   5.049 -0.1965 -1.0426 -1.0135
   33TYR     CB  460   6.437   8.898   5.067  0.6195 -0.3825 -0.2340
   33TYR    HB1  461   6.359   8.952   5.120  0.1585 -0.8248 -0.4593
   33TYR    HB2  462   6.500   8.954   4.997  1.3446 -1.3461 -0.3765
   33TYR     CG  463   6.517   8.825   5.172 -0.2333 -0.6993  0.2000
   33TYR    CD1  464   6.453   8.770   5.284 -0.1437 -0.3028  0.4487
   33TYR    HD1  465   6.346   8.767   5.298 -0.3844  1.5125 -0.8043
   33TYR    CE1  466   6.527   8.681   5.363  0.1664  0.0800  0.5941
   33TYR    HE1  467   6.475   8.617   5.433  1.8403 -2.2673 -0.1479
   33TYR     CZ  468   6.665   8.663   5.339  0.1815  0.4754  0.3731
   33TYR     OH  469   6.729   8.562   5.405  0.0404  0.0447 -0.1387
   33TYR     HH  470   6.670   8.520   5.468  0.0273 -0.0091 -0.1872
   33TYR    CE2  471   6.735   8.736   5.241 -0.3122  0.0170 -0.3357
   33TYR    HE2  472   6.839   8.712   5.227 -0.7973 -1.7320 -1.1863
   33TYR    CD2  473   6.656   8.821   5.162 -0.2445  0.0912 -0.3240
   33TYR    HD2  474   6.707   8.858   5.074  0.0436 -0.0526 -0.2176
   33TYR      C  475   6.261   8.888   4.902  0.3920  0.8953  0.3367
   33TYR      O  476   6.297   8.935   4.794  0.1558  0.3100 -0.0010
   34GLY      N  477   6.145   8.923   4.959 -0.1099  0.3650 -0.3361
   34GLY      H  478   6.127   8.878   5.047 -0.9049  1.7838  0.2745
   34GLY     CA  479   6.038   8.999   4.897 -0.3165  0.1419 -0.2566
   34GLY    HA1  480   6.068   9.103   4.879 -1.8777  0.5159 -0.8051
   34GLY    HA2  481   5.957   9.019   4.966 -0.1390  1.3035 -0.3628
   34GLY      C  482   5.984   8.931   4.773 -0.0404 -0.0955 -0.2488
   34GLY      O  483   5.950   8.813   4.771  0.1484 -0.1509 -0.2540
   35GLN      N  484   5.984   9.008   4.664  0.2266  0.0816 -0.1240
   35GLN      H  485   5.996   9.107   4.683 -0.4432  0.0596  0.4419
   35GLN     CA  486   5.940   8.960   4.535 -0.2090 -0.0998  0.0923
   35GLN     HA  487   5.840   8.917   4.541 -0.4206  0.4250  0.3363
   35GLN     CB  488   5.919   9.082   4.446 -0.2198 -0.5711 -0.5618
   35GLN    HB1  489   5.858   9.156   4.498 -1.2988 -2.4569  0.9782
   35GLN    HB2  490   5.847   9.067   4.365 -2.4826 -0.3658  1.2833
   35GLN     CG  491   6.040   9.154   4.388 -0.2592 -0.0140  0.0308
   35GLN    HG1  492   6.080   9.087   4.311 -2.9854 -1.6184 -0.1128
   35GLN    HG2  493   6.115   9.165   4.467  1.7067 -0.5615 -1.6634
   35GLN     CD  494   6.007   9.286   4.320  0.4581  0.2118  0.1078
   35GLN    OE1  495   6.016   9.393   4.378 -0.2320  0.2148  0.2134
   35GLN    NE2  496   5.960   9.283   4.195 -0.7527  0.4095  0.5454
   35GLN   HE21  497   5.960   9.373   4.149 -0.1867  0.4950  0.7125
   35GLN   HE22  498   5.969   9.197   4.144 -0.5490  1.3715 -1.1173
   35GLN      C  499   6.027   8.852   4.471  0.0139  0.2925 -0.2773
   35GLN      O  500   5.980   8.782   4.381  0.4479 -0.3410 -0.0190
   36GLN      N  501   6.152   8.844   4.516 -0.2922 -0.0065  0.5500
   36GLN      H  502   6.187   8.900   4.592  2.0391 -0.7572  0.1330
   36GLN     CA  503   6.251   8.753   4.461 -0.7881 -0.2598  0.0686
   36GLN     HA  504   6.251   8.753   4.352  0.6901  2.3664  0.0031
   36GLN     CB  505   6.387   8.801   4.510 -0.6899  0.1977 -0.6429
   36GLN    HB1  506   6.395   8.797   4.619 -1.9721  0.0226 -0.5332
   36GLN    HB2  507   6.464   8.734   4.474 -0.4058  1.4362 -2.4915
   36GLN     CG  508   6.420   8.945   4.471 -1.0588  0.2662 -0.7022
   36GLN    HG1  509   6.337   9.011   4.500  0.3285  1.9579 -0.4180
   36GLN    HG2  510   6.506   8.983   4.525 -1.6197  0.5732  0.0041
   36GLN     CD  511   6.432   8.958   4.320 -0.1948 -0.0936 -0.6700
   36GLN    OE1  512   6.361   9.036   4.257 -0.5997  0.0315 -0.0652
   36GLN    NE2  513   6.530   8.895   4.255  0.1955 -0.3139  0.1213
   36GLN   HE21  514   6.549   8.901   4.156  0.3723  2.1353  0.2546
   36GLN   HE22  515   6.597   8.841   4.308  0.1381 -0.3557  0.1524
   36GLN      C  516   6.232   8.614   4.522 -0.3603 -0.4736 -0.2810
   36GLN      O  517   6.281   8.520   4.461 -0.1459 -0.4370 -0.1623
   37SER      N  518   6.159   8.599   4.633  0.0988  0.2383  0.1240
   37SER      H  519   6.111   8.673   4.682 -1.8082 -0.1967 -1.0007
   37SER     CA  520   6.143   8.467   4.689 -0.5750  0.1534 -0.2573
   37SER     HA  521   6.244   8.428   4.704 -0.1644  1.4995  0.5922
   37SER     CB  522   6.080   8.482   4.828  0.3252 -0.1550  0.1905
   37SER    HB1  523   6.094   8.391   4.886  0.4288 -0.4306 -0.2584
   37SER    HB2  524   5.976   8.507   4.807 -0.8059 -1.8514  3.1613
   37SER     OG  525   6.125   8.588   4.909  0.2033 -0.0629  0.1390
   37SER     HG  526   6.213   8.556   4.931  1.0752  0.7714 -1.8667
   37SER      C  527   6.074   8.357   4.610 -0.5497 -0.3493  0.4054
   37SER      O  528   6.076   8.240   4.647  0.8817 -0.4029  0.1895
   38TYR      N  529   6.018   8.396   4.495  0.1301 -0.6815 -0.0430
   38TYR      H  530   6.020   8.492   4.467 -2.1414 -0.9013 -1.1493
   38TYR     CA  531   5.939   8.319   4.401  0.1597 -0.1292 -0.5237
   38TYR     HA  532   5.919   8.222   4.448 -0.7527 -0.6416 -1.8949
   38TYR     CB  533   5.807   8.390   4.375  0.0514 -0.0664  0.1914
   38TYR    HB1  534   5.824   8.490   4.335 -5.1178  0.3614 -1.6957
   38TYR    HB2  535   5.744   8.336   4.304 -0.4307  0.8352 -0.0906
   38TYR     CG  536   5.724   8.404   4.500 -0.2516 -0.0545 -0.0096
   38TYR    CD1  537   5.620   8.315   4.530  0.7461 -1.0583  0.5456
   38TYR    HD1  538   5.608   8.236   4.457  3.4541 -0.1658 -1.0311
   38TYR    CE1  539   5.544   8.338   4.645 -0.9127  0.7682 -0.8626
   38TYR    HE1  540   5.461   8.272   4.666 -1.0147  0.9658 -0.6446
   38TYR     CZ  541   5.571   8.444   4.734  0.6292 -0.3497  0.0291
   38TYR     OH  542   5.484   8.456   4.837  0.3793  0.6801 -0.2917
   38TYR     HH  543   5.503   8.514   4.911 -0.0269  0.7272 -0.2171
   38TYR    CE2  544   5.673   8.536   4.701 -0.0449  0.2211 -0.4794
   38TYR    HE2  545   5.687   8.611   4.778  1.2264 -0.4120 -0.0694
   38TYR    CD2  546   5.750   8.511   4.587  0.1368  0.1183 -0.3329
   38TYR    HD2  547   5.819   8.589   4.562  0.5076  0.1430  0.7000
   38TYR      C  548   6.019   8.290   4.274 -0.2682 -0.1073 -0.8009
   38TYR      O  549   6.063   8.382   4.207  0.6606  0.6250  0.7564
   39SER      N  550   6.048   8.167   4.230 -0.2437 -0.3045 -0.2495
   39SER      H  551   6.008   8.085   4.274  0.2697 -0.2988  0.2397
   39SER     CA  552   6.141   8.141   4.122 -0.1527  0.0901 -0.2684
   39SER     HA  553   6.242   8.170   4.150  0.2616  1.1092 -2.6090
   39SER     CB  554   6.159   7.991   4.097  0.2761  0.0773  0.0921
   39SER    HB1  555   6.060   7.945   4.087  0.6119 -0.3868 -1.2769
   39SER    HB2  556   6.220   7.974   4.008  0.8373  1.3973  0.1979
   39SER     OG  557   6.229   7.946   4.210  0.2338 -0.3909 -0.0662
   39SER     HG  558   6.209   7.852   4.220  1.0465 -0.4711  1.0677
   39SER      C  559   6.098   8.201   3.989 -0.2560 -0.6241 -0.5668
   39SER      O  560   5.980   8.222   3.963 -0.3314 -0.2248  0.0624
   40GLY      N  561   6.198   8.250   3.916 -0.2700 -0.5524 -0.5377
   40GLY      H  562   6.287   8.229   3.958 -0.7009 -0.7355  0.3088
   40GLY     CA  563   6.183   8.323   3.792 -0.2279 -0.2207 -0.3497
   40GLY    HA1  564   6.129   8.267   3.716 -2.9320  2.1069 -0.3319
   40GLY    HA2  565   6.102   8.395   3.805 -1.7936 -1.6996 -1.4403
   40GLY      C  566   6.309   8.391   3.741 -0.1256  0.3853  0.6889
   40GLY      O  567   6.411   8.323   3.742 -0.7040 -0.5135 -0.3644
   41TYR      N  568   6.296   8.517   3.698 -0.0141  0.1699  0.0096
   41TYR      H  569   6.205   8.562   3.697 -1.6325 -2.5821  3.1723
   41TYR     CA  570   6.407   8.591   3.642 -0.0775  0.0743 -0.2483
   41TYR     HA  571   6.499   8.536   3.664  0.3421  0.3866 -1.2000
   41TYR     CB  572   6.393   8.598   3.491 -0.2990 -0.4380 -0.2532
   41TYR    HB1  573   6.302   8.654   3.467  0.3563  0.4526 -0.7315
   41TYR    HB2  574   6.474   8.657   3.447 -1.8045 -0.0245 -2.6780
   41TYR     CG  575   6.396   8.466   3.418 -0.2598 -0.4466 -0.2354
   41TYR    CD1  576   6.508   8.383   3.436 -0.0059 -0.0311  0.1362
   41TYR    HD1  577   6.593   8.413   3.495 -0.3315 -0.6304  0.9184
   41TYR    CE1  578   6.518   8.263   3.364 -0.5276 -0.0701  0.1244
   41TYR    HE1  579   6.613   8.213   3.364  1.2889  3.0780 -1.2824
   41TYR     CZ  580   6.406   8.221   3.290 -0.6270  0.0234  0.2218
   41TYR     OH  581   6.412   8.101   3.227 -0.4226 -0.0458  0.3729
   41TYR     HH  582   6.497   8.056   3.226  0.2175  1.1316 -0.7135
   41TYR    CE2  583   6.289   8.299   3.282 -0.5553  0.0742 -0.4021
   41TYR    HE2  584   6.200   8.263   3.233 -0.0186  0.3831 -1.6466
   41TYR    CD2  585   6.285   8.425   3.344 -0.2759  0.1555 -0.5506
   41TYR    HD2  586   6.194   8.482   3.336  0.1112  0.5430 -3.3340
   41TYR      C  587   6.432   8.730   3.699  0.2148 -0.0073 -0.1771
   41TYR      O  588   6.346   8.798   3.755  0.0936 -0.0880 -0.2649
   42SER      N  589   6.549   8.789   3.672  0.2359  0.2396  0.4264
   42SER      H  590   6.617   8.737   3.619 -2.0251  0.0915 -2.5939
   42SER     CA  591   6.590   8.920   3.717 -0.0314  0.4512  0.0659
   42SER     HA  592   6.509   8.992   3.728 -0.5828  0.2819 -2.3485
   42SER     CB  593   6.677   8.910   3.842 -0.1372 -0.5817  0.0594
   42SER    HB1  594   6.765   8.846   3.832  0.5735  0.3280  0.4176
   42SER    HB2  595   6.721   9.003   3.878 -0.6788 -0.9834  1.9063
   42SER     OG  596   6.587   8.878   3.947 -0.5207  0.0616 -0.0725
   42SER     HG  597   6.558   8.789   3.926  0.6305  0.3257 -3.3818
   42SER      C  598   6.686   8.979   3.614 -0.1365  0.0015 -0.2922
   42SER      O  599   6.768   8.912   3.552 -0.4336 -0.2644 -0.4003
   43GLN      N  600   6.678   9.112   3.601  0.2612  0.0494 -0.0432
   43GLN      H  601   6.625   9.167   3.666  0.7188  1.1933 -0.6055
   43GLN     CA  602   6.735   9.180   3.486  0.0751  0.7188  0.2589
   43GLN     HA  603   6.705   9.133   3.392  0.3976  0.9270  0.0492
   43GLN     CB  604   6.671   9.319   3.489 -0.2193  0.5926 -0.0910
   43GLN    HB1  605   6.727   9.395   3.435  0.0584  0.9122  0.6353
   43GLN    HB2  606   6.675   9.357   3.591  0.7836 -0.3025  0.2201
   43GLN     CG  607   6.528   9.314   3.437 -0.1842 -0.3855 -0.1084
   43GLN    HG1  608   6.517   9.291   3.330 -1.9256 -0.7904  0.1238
   43GLN    HG2  609   6.470   9.238   3.490  0.6213 -0.7846  0.2239
   43GLN     CD  610   6.442   9.437   3.463  0.1201 -0.1602 -0.1696
   43GLN    OE1  611   6.475   9.534   3.531 -0.1173 -0.0294 -0.2426
   43GLN    NE2  612   6.322   9.437   3.406 -0.0160 -0.3786  0.1136
   43GLN   HE21  613   6.285   9.353   3.364 -0.2765  0.1306 -0.7208
   43GLN   HE22  614   6.250   9.504   3.429 -0.9167 -0.9563 -0.8978
   43GLN      C  615   6.886   9.192   3.495  0.1730 -0.1936 -0.0533
   43GLN      O  616   6.943   9.261   3.580 -0.3771 -0.4429  0.5220
   44SER      N  617   6.955   9.121   3.406  0.1382  0.0559 -0.2808
   44SER      H  618   6.899   9.074   3.335 -1.0150 -0.4830  0.9429
   44SER     CA  619   7.096   9.124   3.373  0.2091 -0.2671 -0.0091
   44SER     HA  620   7.129   9.227   3.387 -1.5633  0.3748 -0.3202
   44SER     CB  621   7.179   9.040   3.470  0.1779 -0.2413  0.0409
   44SER    HB1  622   7.285   9.062   3.453  0.4361  0.3813  2.1812
   44SER    HB2  623   7.159   9.076   3.570  0.9193 -0.7717  0.3903
   44SER     OG  624   7.150   8.902   3.460 -0.2694 -0.1129 -0.4480
   44SER     HG  625   7.137   8.884   3.553  0.9046  4.5030  0.8679
   44SER      C  626   7.121   9.069   3.233  0.0431 -0.3448 -0.0096
   44SER      O  627   7.030   9.017   3.170  0.3257 -0.8440 -0.0070
   45THR      N  628   7.240   9.079   3.174 -0.1397 -0.7310 -0.4526
   45THR      H  629   7.315   9.114   3.233 -1.2260 -0.1550  0.6276
   45THR     CA  630   7.282   9.022   3.048 -0.1651 -0.8513 -0.4077
   45THR     HA  631   7.202   9.025   2.974  0.8960 -3.2040 -1.7724
   45THR     CB  632   7.407   9.091   2.992 -0.1862 -0.4258  0.0606
   45THR     HB  633   7.442   9.031   2.908 -0.4458 -0.8273  0.2354
   45THR    CG2  634   7.381   9.233   2.945  0.0274 -0.1938  0.6354
   45THR   HG21  635   7.317   9.243   2.857 -0.0508  2.3879  0.9043
   45THR   HG22  636   7.328   9.290   3.022  1.1181 -3.1164  3.8229
   45THR   HG23  637   7.471   9.282   2.908  0.4704 -1.2445  0.2873
   45THR    OG1  638   7.519   9.103   3.077  0.0357 -0.5464 -0.2151
   45THR    HG1  639   7.573   9.024   3.062 -1.7198 -2.1773  1.5316
   45THR      C  640   7.300   8.872   3.062 -0.1790 -0.7990  0.1699
   45THR      O  641   7.274   8.795   2.970  0.5461 -0.0121 -0.7181
   46ASP      N  642   7.358   8.833   3.177  0.5443  0.0140  0.0911
   46ASP      H  643   7.387   8.900   3.247  0.3065  1.6722 -1.3111
   46ASP     CA  644   7.373   8.691   3.197 -0.3495 -0.0690  0.2266
   46ASP     HA  645   7.427   8.645   3.114 -1.5894  0.0190 -0.6431
   46ASP     CB  646   7.454   8.668   3.324  0.1416 -0.0979 -0.0879
   46ASP    HB1  647   7.550   8.720   3.322 -0.7820  1.6248 -1.2543
   46ASP    HB2  648   7.406   8.706   3.414  2.1808  0.8251  0.6888
   46ASP     CG  649   7.484   8.522   3.354 -0.3387 -0.2672 -0.4117
   46ASP    OD1  650   7.460   8.479   3.469  0.0791 -0.1365 -0.2737
   46ASP    OD2  651   7.538   8.452   3.265  1.4562  0.9964 -0.3735
   46ASP      C  652   7.245   8.609   3.205 -0.2729 -0.2136 -0.0154
   46ASP      O  653   7.241   8.502   3.146  0.0477 -0.3322  0.1755
   47THR      N  654   7.136   8.663   3.259 -0.0835  0.2904 -0.1306
   47THR      H  655   7.142   8.759   3.293  1.1108  0.0189  0.4622
   47THR     CA  656   7.010   8.592   3.266  0.2498 -0.3004 -0.1280
   47THR     HA  657   7.031   8.498   3.316 -0.1210  1.3325  3.3998
   47THR     CB  658   6.914   8.675   3.351  0.4726 -0.5109  0.3335
   47THR     HB  659   6.937   8.781   3.337  1.3601 -0.5954  1.0608
   47THR    CG2  660   6.764   8.659   3.333  0.3718  0.6408  0.0339
   47THR   HG21  661   6.738   8.682   3.230  0.5868 -2.9198 -0.9607
   47THR   HG22  662   6.734   8.554   3.334 -1.3887  1.1131 -0.0668
   47THR   HG23  663   6.705   8.719   3.403 -2.4657 -1.4021 -0.4217
   47THR    OG1  664   6.933   8.627   3.482  0.8905 -0.3051  0.3504
   47THR    HG1  665   7.008   8.677   3.515 -0.4732  3.5460 -1.6848
   47THR      C  666   6.946   8.555   3.133  0.1700 -0.3249 -0.0831
   47THR      O  667   6.929   8.636   3.043 -0.1067  0.2018  0.4370
   48SER      N  668   6.913   8.427   3.115  0.0776 -0.3270  0.0964
   48SER      H  669   6.938   8.366   3.192 -0.5057  1.0817  1.4464
   48SER     CA  670   6.875   8.355   2.995  0.3967  0.1615 -0.3014
   48SER     HA  671   6.889   8.422   2.909 -1.3356  0.7210 -0.2033
   48SER     CB  672   6.946   8.221   2.981  0.1428 -0.0097  0.0487
   48SER    HB1  673   6.920   8.162   2.893 -2.1401 -1.8708  1.8296
   48SER    HB2  674   6.910   8.163   3.066 -1.1322  1.6453  0.6988
   48SER     OG  675   7.085   8.233   3.002  0.2140  0.4222 -0.6315
   48SER     HG  676   7.111   8.196   3.087  0.3509 -0.3614 -1.0099
   48SER      C  677   6.723   8.345   2.993  0.4231 -0.2299 -0.3858
   48SER      O  678   6.668   8.236   3.008  0.1742  0.0250  0.5698
   49GLY      N  679   6.659   8.462   2.985  0.3158 -0.2477  0.2538
   49GLY      H  680   6.708   8.549   2.970 -1.0605  0.6626  0.7886
   49GLY     CA  681   6.522   8.480   3.031  0.2698 -0.2133  0.1035
   49GLY    HA1  682   6.460   8.415   2.969 -0.7629 -1.4662  2.3137
   49GLY    HA2  683   6.514   8.453   3.137 -0.2208 -1.5033 -0.2365
   49GLY      C  684   6.481   8.626   3.028  0.5635 -0.1123  0.7032
   49GLY      O  685   6.554   8.719   2.997  0.1810  0.0771  0.3588
   50TYR      N  686   6.354   8.654   3.061  0.3794  0.5504 -0.5054
   50TYR      H  687   6.294   8.579   3.094 -0.4390  1.9952  1.4743
   50TYR     CA  688   6.292   8.784   3.052 -0.0449  0.3716 -0.2204
   50TYR     HA  689   6.361   8.869   3.058 -2.2431  2.2069  0.7172
   50TYR     CB  690   6.228   8.805   2.915  0.1831 -0.0695 -0.3962
   50TYR    HB1  691   6.136   8.747   2.907  0.6089 -0.6757 -1.0049
   50TYR    HB2  692   6.286   8.767   2.831  0.2792 -1.2559  0.1857
   50TYR     CG  693   6.205   8.948   2.875  0.1394 -0.0974 -0.4678
   50TYR    CD1  694   6.079   9.009   2.872  0.0820 -0.1563  0.4660
   50TYR    HD1  695   5.991   8.948   2.887  0.2995 -0.6028 -0.0134
   50TYR    CE1  696   6.065   9.148   2.874 -0.1748 -0.1685 -0.1630
   50TYR    HE1  697   5.964   9.185   2.881 -0.1800 -0.3461  0.8681
   50TYR     CZ  698   6.174   9.236   2.856 -0.0371 -0.1535  0.7167
   50TYR     OH  699   6.154   9.370   2.841  0.5458 -0.0828  0.5761
   50TYR     HH  700   6.237   9.414   2.819  0.7445 -0.4670  0.5377
   50TYR    CE2  701   6.301   9.176   2.852  0.1080  0.1594  0.6609
   50TYR    HE2  702   6.396   9.227   2.843  0.2848 -0.0523  1.2414
   50TYR    CD2  703   6.313   9.037   2.866  0.0409 -0.0051 -0.7707
   50TYR    HD2  704   6.411   8.992   2.861  0.5691  0.9669  0.3057
   50TYR      C  705   6.194   8.802   3.167  0.0843  0.2066 -0.0829
   50TYR      O  706   6.147   8.704   3.223  0.2261  0.2365  0.0911
   51GLY      N  707   6.156   8.925   3.202 -0.2349  0.1373 -0.1789
   51GLY      H  708   6.194   9.001   3.147  0.4976 -0.7245 -0.8827
   51GLY     CA  709   6.072   8.957   3.316  0.2035  0.4204  0.0707
   51GLY    HA1  710   6.003   9.038   3.292 -1.4913 -1.3098 -1.2644
   51GLY    HA2  711   6.000   8.877   3.334 -0.8007  1.0988 -0.8121
   51GLY      C  712   6.146   8.981   3.446  0.0996  0.1518  0.1807
   51GLY      O  713   6.265   8.952   3.460 -0.0044 -0.1709  0.4230
   52GLN      N  714   6.071   9.017   3.551  0.0239  0.2036  0.1092
   52GLN      H  715   5.973   9.029   3.533 -0.5224  0.5203  2.8265
   52GLN     CA  716   6.120   9.024   3.687  0.3251 -0.2967  0.0261
   52GLN     HA  717   6.226   8.998   3.700 -0.1624 -3.7739 -1.6141
   52GLN     CB  718   6.090   9.166   3.732 -0.3082 -0.3249 -0.3117
   52GLN    HB1  719   5.985   9.191   3.717 -0.1100  1.2489  0.6630
   52GLN    HB2  720   6.109   9.167   3.839 -0.0271 -1.5680 -0.3330
   52GLN     CG  721   6.175   9.275   3.666 -0.2163 -0.3707 -0.2690
   52GLN    HG1  722   6.278   9.241   3.678  0.1125  1.0451  1.4698
   52GLN    HG2  723   6.155   9.297   3.562  3.1469  2.0165 -0.5672
   52GLN     CD  724   6.168   9.410   3.735  0.1785 -0.3840 -0.2020
   52GLN    OE1  725   6.067   9.446   3.796  0.4091 -0.3443  0.1566
   52GLN    NE2  726   6.268   9.498   3.739 -0.1347 -0.0395  0.2233
   52GLN   HE21  727   6.357   9.489   3.691 -0.7667  0.7537 -1.1512
   52GLN   HE22  728   6.255   9.583   3.792 -0.3283 -0.7916  1.4141
   52GLN      C  729   6.053   8.917   3.772  0.3979 -0.1831  0.2304
   52GLN      O  730   5.958   8.848   3.732 -0.0033  0.3701  0.2210
   53SER      N  731   6.102   8.899   3.895  0.4879  0.2172  0.2515
   53SER      H  732   6.189   8.948   3.911  1.3805 -1.1313 -0.2696
   53SER     CA  733   6.044   8.814   3.996  0.0710  0.0413 -0.1336
   53SER     HA  734   5.998   8.727   3.947  1.0034 -1.1896  1.1110
   53SER     CB  735   6.141   8.763   4.102  0.1295  0.3029 -0.0625
   53SER    HB1  736   6.163   8.849   4.166 -1.2961 -1.0703  2.4500
   53SER    HB2  737   6.116   8.679   4.166 -0.7966  0.6334  0.0215
   53SER     OG  738   6.253   8.713   4.034 -0.0039 -0.1589  0.0552
   53SER     HG  739   6.275   8.756   3.950  1.2262 -2.2360 -0.7659
   53SER      C  740   5.934   8.892   4.067  0.2746 -0.2068  0.4586
   53SER      O  741   5.942   9.014   4.080 -0.0756 -0.1368  0.0138
   54SER      N  742   5.832   8.818   4.110  0.0831  0.2257  0.7574
   54SER      H  743   5.836   8.717   4.101 -1.7558  0.3219 -2.7007
   54SER     CA  744   5.707   8.874   4.157 -0.1694 -0.0233  0.3914
   54SER     HA  745   5.725   8.971   4.204 -1.6203  1.0336 -1.1571
   54SER     CB  746   5.610   8.896   4.042 -0.0237 -0.8009  0.1172
   54SER    HB1  747   5.610   8.807   3.979 -1.8602  1.6573 -3.7183
   54SER    HB2  748   5.634   8.985   3.985 -3.0491 -0.4481 -0.7899
   54SER     OG  749   5.472   8.909   4.068  0.0587  0.3230  0.0476
   54SER     HG  750   5.423   8.857   4.004 -1.2452  0.1843  1.1028
   54SER      C  751   5.640   8.780   4.256 -0.0274 -0.3636  0.1672
   54SER      O  752   5.645   8.658   4.248  0.3555 -0.3323 -0.1007
   55TYR      N  753   5.573   8.838   4.356  0.3008  0.3923 -0.0449
   55TYR      H  754   5.582   8.937   4.374 -1.6056  0.6991 -0.6267
   55TYR     CA  755   5.483   8.767   4.445  0.3682  0.1614 -0.1609
   55TYR     HA  756   5.539   8.699   4.509  0.0882 -0.4829 -0.5904
   55TYR     CB  757   5.409   8.875   4.524 -0.0595 -0.3787  0.1829
   55TYR    HB1  758   5.318   8.835   4.568 -0.8833 -0.1506 -1.2585
   55TYR    HB2  759   5.372   8.950   4.453 -1.5220 -0.1983  1.0926
   55TYR     CG  760   5.501   8.947   4.619 -0.1325 -0.0652  0.0202
   55TYR    CD1  761   5.570   8.885   4.725 -0.1204 -0.1468 -0.0357
   55TYR    HD1  762   5.555   8.780   4.741  1.3373 -0.5807 -1.3016
   55TYR    CE1  763   5.650   8.952   4.817  0.0712 -0.1619 -0.1907
   55TYR    HE1  764   5.705   8.895   4.891 -1.6558 -1.0590  0.4650
   55TYR     CZ  765   5.666   9.092   4.804  0.0665 -0.1425  0.0016
   55TYR     OH  766   5.739   9.171   4.888  0.1888 -0.3422  0.0850
   55TYR     HH  767   5.750   9.117   4.966  0.7393 -3.6471 -2.0739
   55TYR    CE2  768   5.609   9.155   4.692 -0.0576 -0.0344  0.1258
   55TYR    HE2  769   5.633   9.258   4.670  0.4021 -0.7604 -3.4912
   55TYR    CD2  770   5.526   9.084   4.604  0.1444 -0.1156  0.0008
   55TYR    HD2  771   5.476   9.139   4.525 -2.6725  0.4463  2.0307
   55TYR      C  772   5.376   8.677   4.385 -0.2539  0.3700  0.6132
   55TYR      O  773   5.335   8.585   4.455 -0.3534 -0.3038 -0.3083
   56SER      N  774   5.330   8.695   4.261  0.0799  0.0105  0.4334
   56SER      H  775   5.376   8.771   4.213  1.6683 -1.0373  0.2146
   56SER     CA  776   5.207   8.640   4.208  0.2651  0.2337 -0.2379
   56SER     HA  777   5.192   8.534   4.230  0.7346  0.3009  0.4220
   56SER     CB  778   5.084   8.714   4.259  0.0777 -0.2809  0.0663
   56SER    HB1  779   5.095   8.724   4.367  1.4073 -1.6770  0.0987
   56SER    HB2  780   4.996   8.652   4.241  0.6063 -1.4991  1.4311
   56SER     OG  781   5.074   8.840   4.197 -0.0962 -0.0226  0.6120
   56SER     HG  782   5.035   8.902   4.259 -1.0422  1.8870 -1.6986
   56SER      C  783   5.204   8.651   4.056  0.3335 -0.0853 -0.2637
   56SER      O  784   5.283   8.729   4.004  0.5639  0.2959  0.6365
   57SER      N  785   5.107   8.587   3.990  0.1199  0.2007 -0.2300
   57SER      H  786   5.038   8.526   4.032 -0.9104  1.1589 -0.4829
   57SER     CA  787   5.096   8.589   3.845 -0.4918 -0.3661 -0.1985
   57SER     HA  788   5.199   8.597   3.810  0.5303 -2.1949  2.0773
   57SER     CB  789   5.031   8.461   3.793 -0.1288 -0.3233 -0.7618
   57SER    HB1  790   5.014   8.457   3.685 -2.1630  0.3577 -0.4972
   57SER    HB2  791   5.092   8.376   3.823  0.4286  0.3843  0.1836
   57SER     OG  792   4.907   8.446   3.857  0.1820  0.4719  0.0566
   57SER     HG  793   4.916   8.375   3.922  1.7101 -1.5072 -2.1647
   57SER      C  794   5.024   8.711   3.790  0.0219 -0.0368 -0.1579
   57SER      O  795   4.918   8.756   3.834  0.0604  0.0263 -0.1310
   58TYR      N  796   5.074   8.779   3.687 -0.1821  0.2008 -0.1002
   58TYR      H  797   5.164   8.755   3.649  0.2397 -0.4686  1.2764
   58TYR     CA  798   5.011   8.895   3.628  0.0527  0.2771 -0.2003
   58TYR     HA  799   4.996   8.967   3.708 -0.5217  1.5138 -1.3673
   58TYR     CB  800   5.117   8.946   3.531  0.3620  0.3258  0.1624
   58TYR    HB1  801   5.209   8.972   3.583  2.0903 -1.4789 -1.8163
   58TYR    HB2  802   5.141   8.865   3.463 -0.2253 -0.2256  0.6036
   58TYR     CG  803   5.080   9.065   3.446 -0.1779  0.0594  0.0228
   58TYR    CD1  804   5.016   9.050   3.322  0.1932 -0.2061 -0.1365
   58TYR    HD1  805   5.002   8.948   3.289  0.0549  0.3611 -1.9196
   58TYR    CE1  806   4.967   9.159   3.249 -0.2143 -0.1939  0.1499
   58TYR    HE1  807   4.911   9.138   3.159  0.5173 -3.5111  0.3390
   58TYR     CZ  808   4.989   9.290   3.295 -0.0658 -0.1101 -0.1553
   58TYR     OH  809   4.970   9.398   3.214  0.9614  0.0773 -0.1650
   58TYR     HH  810   4.919   9.368   3.138 -0.9045 -2.7173  1.9901
   58TYR    CE2  811   5.052   9.304   3.420  0.5508 -0.4145 -0.4288
   58TYR    HE2  812   5.072   9.399   3.468  0.3028 -1.4594  1.8648
   58TYR    CD2  813   5.092   9.195   3.498 -0.0705 -0.0854  0.3593
   58TYR    HD2  814   5.139   9.214   3.593  1.5308  0.3825 -0.4965
   58TYR      C  815   4.881   8.861   3.556  0.2529  0.2766 -0.5635
   58TYR      O  816   4.852   8.750   3.512 -0.2071  0.1956 -0.0649
   59GLY      N  817   4.794   8.962   3.544  0.3469  0.3996 -0.2126
   59GLY      H  818   4.814   9.052   3.586 -1.0628 -0.8370  3.4878
   59GLY     CA  819   4.676   8.955   3.461  0.2114 -0.0922  0.0201
   59GLY    HA1  820   4.708   8.913   3.366  1.7071  2.3098 -0.6276
   59GLY    HA2  821   4.632   9.053   3.443 -2.3408 -1.6950 -3.6710
   59GLY      C  822   4.573   8.862   3.524 -0.2733  0.3351 -0.1350
   59GLY      O  823   4.578   8.823   3.640  0.2529  0.3080 -0.1631
   60GLN      N  824   4.475   8.821   3.443 -0.6629  0.3321  0.3311
   60GLN      H  825   4.493   8.843   3.346 -0.0254  0.6004  0.5065
   60GLN     CA  826   4.363   8.735   3.476 -0.0579 -0.4544  0.3767
   60GLN     HA  827   4.341   8.765   3.578  1.2961  0.4677  0.4308
   60GLN     CB  828   4.238   8.764   3.392 -0.0044 -0.1931  0.3866
   60GLN    HB1  829   4.248   8.742   3.286 -0.2935 -0.8507  0.4923
   60GLN    HB2  830   4.162   8.706   3.445 -0.9915  0.4103 -0.3309
   60GLN     CG  831   4.190   8.909   3.390 -0.0221 -0.2029 -0.2208
   60GLN    HG1  832   4.257   8.969   3.329 -1.7570  0.6372 -1.3796
   60GLN    HG2  833   4.086   8.927   3.365 -0.3471 -1.7327 -0.0498
   60GLN     CD  834   4.187   8.976   3.527  0.9231 -0.6682  0.0383
   60GLN    OE1  835   4.133   8.915   3.620  0.0103  0.4556  0.2700
   60GLN    NE2  836   4.258   9.085   3.555  0.1298 -0.1821  0.1866
   60GLN   HE21  837   4.274   9.098   3.654  1.4685 -0.0611 -0.0292
   60GLN   HE22  838   4.321   9.114   3.483  0.0600 -1.4640 -0.4173
   60GLN      C  839   4.398   8.588   3.477  0.2792 -0.3791  0.0543
   60GLN      O  840   4.498   8.548   3.417  0.4839  0.1912  0.0120
   61SER      N  841   4.324   8.504   3.550  0.1931 -0.3619 -0.0145
   61SER      H  842   4.242   8.544   3.593  0.5949  1.1319 -0.5754
   61SER     CA  843   4.361   8.367   3.581 -0.0651 -0.4477 -0.0767
   61SER     HA  844   4.458   8.371   3.631 -0.4274 -3.0005  0.9356
   61SER     CB  845   4.270   8.310   3.689 -0.6837  0.4949 -0.0871
   61SER    HB1  846   4.290   8.207   3.718 -0.2257 -0.7090 -4.0162
   61SER    HB2  847   4.167   8.314   3.652 -0.0608  2.1253 -1.7982
   61SER     OG  848   4.287   8.386   3.806 -0.4062  0.4203 -0.0781
   61SER     HG  849   4.225   8.349   3.869  1.0438  0.1889  1.2595
   61SER      C  850   4.361   8.273   3.461 -0.3658 -0.5873  0.0339
   61SER      O  851   4.302   8.303   3.358 -0.0195  0.1349  0.0420
   62GLN      N  852   4.437   8.164   3.470  0.0825 -0.3009 -0.2326
   62GLN      H  853   4.468   8.137   3.563 -2.1756  0.1806  0.7546
   62GLN     CA  854   4.466   8.072   3.362 -0.3716 -0.2314 -0.4144
   62GLN     HA  855   4.385   8.077   3.288  0.4394  1.0420 -1.2585
   62GLN     CB  856   4.595   8.102   3.287 -0.1221 -0.2739 -0.0041
   62GLN    HB1  857   4.611   8.019   3.217  0.8048 -0.0415 -0.0809
   62GLN    HB2  858   4.672   8.098   3.364  0.5157  0.6285 -0.5769
   62GLN     CG  859   4.601   8.241   3.225  0.0901 -0.0423  0.5284
   62GLN    HG1  860   4.596   8.313   3.307 -2.2449 -0.5074  0.8684
   62GLN    HG2  861   4.512   8.258   3.165 -0.5204 -0.1223  1.3971
   62GLN     CD  862   4.730   8.244   3.144 -0.4176  0.3496 -0.2875
   62GLN    OE1  863   4.744   8.175   3.043  0.1374  0.1742 -0.1000
   62GLN    NE2  864   4.819   8.337   3.181 -0.8933  0.5890  0.2670
   62GLN   HE21  865   4.808   8.389   3.267  0.1183 -1.0608  1.4589
   62GLN   HE22  866   4.907   8.341   3.132 -1.9166  2.9143 -1.6050
   62GLN      C  867   4.469   7.936   3.430  0.0550 -0.2517 -0.4725
   62GLN      O  868   4.556   7.907   3.513 -0.2482 -0.4482 -0.2219
   63ASN      N  869   4.381   7.847   3.383 -0.0968 -0.1737 -0.3356
   63ASN      H  870   4.317   7.883   3.313  1.0453  1.0037 -0.8199
   63ASN     CA  871   4.389   7.704   3.403  0.1954 -0.0781  0.2510
   63ASN     HA  872   4.404   7.681   3.509 -1.4886  2.6964  1.2159
   63ASN     CB  873   4.258   7.634   3.370  0.1381  0.0886  0.1241
   63ASN    HB1  874   4.182   7.672   3.438 -0.7570 -1.8993  0.3086
   63ASN    HB2  875   4.239   7.653   3.264 -2.5847 -0.6335  0.4041
   63ASN     CG  876   4.261   7.483   3.388 -0.3238  0.1356  0.6075
   63ASN    OD1  877   4.263   7.404   3.294 -0.5763  0.3835  0.3916
   63ASN    ND2  878   4.282   7.439   3.512  0.4802 -0.7009  0.1795
   63ASN   HD21  879   4.277   7.509   3.585 -0.9677 -0.2686 -0.3034
   63ASN   HD22  880   4.291   7.340   3.534  1.0335 -0.3050  1.8980
   63ASN      C  881   4.505   7.646   3.324  0.0310 -0.1149  0.0390
   63ASN      O  882   4.568   7.556   3.378  0.2887 -0.2592 -0.4886
   64THR      N  883   4.543   7.713   3.215 -0.3895 -0.3856 -0.2780
   64THR      H  884   4.481   7.784   3.177 -3.2679 -3.1791 -1.2404
   64THR     CA  885   4.652   7.671   3.129 -0.3549 -0.5717 -0.1432
   64THR     HA  886   4.644   7.562   3.134  1.2528 -0.6915  0.5669
   64THR     CB  887   4.641   7.719   2.985 -0.1620  0.2208  0.1020
   64THR     HB  888   4.653   7.827   2.978 -1.9554  0.3666 -2.3877
   64THR    CG2  889   4.745   7.653   2.896 -0.2622 -0.1461  0.2550
   64THR   HG21  890   4.757   7.547   2.918  1.4549  0.0603  0.4651
   64THR   HG22  891   4.840   7.688   2.936  1.0383 -1.0658 -1.8321
   64THR   HG23  892   4.744   7.681   2.790  0.5865  0.3136  0.3543
   64THR    OG1  893   4.519   7.681   2.925  0.1569 -0.2580 -0.2443
   64THR    HG1  894   4.531   7.598   2.877  0.3257 -0.7482  0.6310
   64THR      C  895   4.785   7.709   3.191 -0.5099 -0.1257 -0.0789
   64THR      O  896   4.819   7.827   3.194 -0.3816 -0.1583 -0.2239
   65GLY      N  897   4.858   7.610   3.245 -0.4655  0.1338  0.3449
   65GLY      H  898   4.812   7.521   3.237 -2.1885  0.8344  1.8613
   65GLY     CA  899   4.998   7.621   3.281 -0.3698  0.1450 -0.0189
   65GLY    HA1  900   5.018   7.541   3.352 -1.3894  0.8154  1.0697
   65GLY    HA2  901   5.022   7.722   3.313 -0.3474  0.2569 -0.3822
   65GLY      C  902   5.089   7.589   3.163 -0.3873  0.6980 -0.1839
   65GLY      O  903   5.051   7.530   3.062 -0.1385 -0.4373  0.3703
   66TYR      N  904   5.208   7.647   3.174 -0.2473  0.4639 -0.4664
   66TYR      H  905   5.223   7.694   3.262 -0.3291  2.4145 -1.4273
   66TYR     CA  906   5.311   7.645   3.072  0.2375  0.5680  0.0133
   66TYR     HA  907   5.283   7.577   2.991  0.7598 -2.6585  2.3528
   66TYR     CB  908   5.335   7.784   3.016  0.5529  0.2776 -0.5812
   66TYR    HB1  909   5.414   7.771   2.941  2.5420 -0.6681  1.5797
   66TYR    HB2  910   5.392   7.842   3.089  1.3629 -0.7741 -0.3610
   66TYR     CG  911   5.217   7.862   2.963  0.0832  0.1542  0.2760
   66TYR    CD1  912   5.171   7.842   2.832  0.1222  0.1807  0.2585
   66TYR    HD1  913   5.226   7.774   2.769  0.7345 -2.2235  3.1390
   66TYR    CE1  914   5.065   7.922   2.786  0.4158  0.3033 -0.2067
   66TYR    HE1  915   5.034   7.917   2.683  0.5214  1.9489 -0.3333
   66TYR     CZ  916   5.000   8.010   2.873  0.1255  0.2820 -0.4006
   66TYR     OH  917   4.884   8.071   2.836 -0.1532  0.0261  0.0408
   66TYR     HH  918   4.842   8.115   2.910 -1.9378  0.0922 -0.9536
   66TYR    CE2  919   5.042   8.026   3.007  0.0302  0.5306 -0.3982
   66TYR    HE2  920   4.989   8.092   3.074 -0.8618 -0.8708  0.3352
   66TYR    CD2  921   5.152   7.950   3.050 -0.3851  0.1208 -0.0341
   66TYR    HD2  922   5.201   7.979   3.142  1.8114 -1.9190 -0.4728
   66TYR      C  923   5.436   7.579   3.127 -0.0787 -0.0349  0.0206
   66TYR      O  924   5.491   7.624   3.227 -0.1330  0.4568 -0.1700
   67GLY      N  925   5.498   7.484   3.056  0.2451  0.2162 -0.0351
   67GLY      H  926   5.456   7.443   2.974  2.4852 -0.7505 -0.7943
   67GLY     CA  927   5.635   7.442   3.080  0.1159 -0.0052  0.3136
   67GLY    HA1  928   5.638   7.343   3.034 -0.0258  0.2596 -0.2749
   67GLY    HA2  929   5.646   7.438   3.188 -0.3591 -4.5288  0.3876
   67GLY      C  930   5.724   7.549   3.020 -0.0096  0.1277  0.3642
   67GLY      O  931   5.696   7.669   3.017 -0.1422  0.0854 -0.0972
   68THR      N  932   5.843   7.505   2.980 -0.3239  0.1608 -0.6362
   68THR      H  933   5.871   7.409   2.987  1.8041  0.7754  0.2549
   68THR     CA  934   5.947   7.586   2.919 -0.0136  0.1970 -0.0724
   68THR     HA  935   5.937   7.689   2.954  1.7568  0.7875 -1.1457
   68THR     CB  936   6.090   7.539   2.941  0.1575  0.3850 -0.7413
   68THR     HB  937   6.151   7.598   2.873  0.8817 -0.5178 -0.9129
   68THR    CG2  938   6.139   7.562   3.084  0.4524 -0.4159 -0.7082
   68THR   HG21  939   6.246   7.542   3.084  0.8029  1.2333  0.8402
   68THR   HG22  940   6.088   7.498   3.156 -0.5065  1.6834  0.5590
   68THR   HG23  941   6.120   7.665   3.111 -1.5952 -0.8156 -0.4790
   68THR    OG1  942   6.107   7.406   2.896 -0.3630  0.1040 -0.1286
   68THR    HG1  943   6.176   7.370   2.952 -0.7160 -1.0209 -0.3819
   68THR      C  944   5.923   7.597   2.769 -0.2600  0.0613 -0.0434
   68THR      O  945   5.891   7.498   2.703  0.7800 -0.3841  0.0963
   69GLN      N  946   5.930   7.719   2.717  0.1896  0.0241 -0.0713
   69GLN      H  947   5.964   7.795   2.775 -0.4082  0.5482 -0.3982
   69GLN     CA  948   5.904   7.761   2.581 -0.1876  0.4321  0.1241
   69GLN     HA  949   5.899   7.675   2.514  1.5596 -0.0336  0.5449
   69GLN     CB  950   5.773   7.839   2.579 -0.2816  0.2654 -0.3046
   69GLN    HB1  951   5.750   7.870   2.477  0.8377  1.4328 -0.2324
   69GLN    HB2  952   5.779   7.934   2.632 -1.6299 -0.2476  0.8116
   69GLN     CG  953   5.650   7.767   2.632  0.1604 -0.5569 -0.3718
   69GLN    HG1  954   5.633   7.686   2.561 -0.6457  0.2401 -1.1135
   69GLN    HG2  955   5.672   7.719   2.728  2.2709  0.4247 -0.3231
   69GLN     CD  956   5.529   7.860   2.629  0.2742 -0.3685  0.4354
   69GLN    OE1  957   5.491   7.916   2.731 -0.5210  0.2254 -0.1692
   69GLN    NE2  958   5.463   7.887   2.516  0.1887 -0.0491  0.5615
   69GLN   HE21  959   5.485   7.836   2.432 -0.9616 -1.5822  1.1348
   69GLN   HE22  960   5.388   7.954   2.506 -0.7400 -0.8640  1.7652
   69GLN      C  961   6.012   7.845   2.513 -0.1069  0.0378 -0.2431
   69GLN      O  962   6.068   7.938   2.571 -0.0650 -0.1215 -0.0273
   70SER      N  963   6.045   7.805   2.390 -0.2030 -0.2149 -0.1868
   70SER      H  964   6.012   7.718   2.351  1.3355  0.5228 -3.4598
   70SER     CA  965   6.117   7.878   2.289  0.0952 -0.7145 -0.3409
   70SER     HA  966   6.190   7.944   2.336 -0.9771 -1.4513  2.5001
   70SER     CB  967   6.183   7.789   2.184  0.8653 -0.2444 -0.2627
   70SER    HB1  968   6.108   7.777   2.106  0.6781  0.0558 -0.1307
   70SER    HB2  969   6.209   7.689   2.219 -1.0991 -1.0980 -1.1191
   70SER     OG  970   6.302   7.848   2.136  0.9078 -0.0211  0.1146
   70SER     HG  971   6.332   7.797   2.061 -0.0042 -0.1309 -0.1822
   70SER      C  972   6.024   7.976   2.218  0.3172 -0.3278 -0.1041
   70SER      O  973   6.053   8.089   2.179 -0.0399 -0.1470  0.1399
   71THR      N  974   5.896   7.943   2.197  0.2199  0.2086 -0.3670
   71THR      H  975   5.861   7.851   2.221  0.6111 -0.0631 -0.8203
   71THR     CA  976   5.792   8.041   2.170  0.1763  0.2053 -0.2105
   71THR     HA  977   5.828   8.094   2.083  1.5136 -1.7523 -0.9279
   71THR     CB  978   5.659   7.977   2.131 -0.1121  0.1908  0.7547
   71THR     HB  979   5.572   8.030   2.169 -0.7684 -0.6015  0.3762
   71THR    CG2  980   5.654   7.976   1.978  0.4754  0.3793  0.7294
   71THR   HG21  981   5.570   7.909   1.959  1.8460 -0.7889 -1.5270
   71THR   HG22  982   5.633   8.070   1.926 -0.0800 -0.1606 -0.0384
   71THR   HG23  983   5.745   7.929   1.942 -0.3418 -0.7416  0.0618
   71THR    OG1  984   5.648   7.843   2.173  0.0085 -0.1446 -0.2516
   71THR    HG1  985   5.556   7.828   2.196  0.4083  0.7559  2.2503
   71THR      C  986   5.769   8.138   2.285  0.1002  0.0972 -0.1347
   71THR      O  987   5.811   8.103   2.395  0.0330  0.3454 -0.0290
   72PRO      N  988   5.698   8.249   2.260  0.0386  0.0759 -0.0561
   72PRO     CD  989   5.651   8.301   2.134  0.7790  0.3604 -0.2187
   72PRO    HD1  990   5.735   8.316   2.065  0.6312 -4.2139 -1.7359
   72PRO    HD2  991   5.579   8.235   2.086  1.2812 -0.9481  0.7655
   72PRO     CG  992   5.570   8.426   2.169  0.2134 -0.1086  0.1439
   72PRO    HG1  993   5.464   8.400   2.161  0.6815 -3.2621  2.1490
   72PRO    HG2  994   5.580   8.502   2.092 -2.0154  0.3193  0.2141
   72PRO     CB  995   5.610   8.467   2.310 -0.0364  0.3247  0.0879
   72PRO    HB1  996   5.527   8.517   2.360  1.2827  0.9016  1.8100
   72PRO    HB2  997   5.696   8.534   2.304 -0.9327  1.3712 -2.1263
   72PRO     CA  998   5.643   8.330   2.367 -0.6613 -0.0097 -0.3488
   72PRO     HA  999   5.723   8.346   2.439 -1.1115 -0.2709  0.2213
   72PRO      C 1000   5.526   8.267   2.441 -0.2708 -0.3014  0.0310
   72PRO      O 1001   5.437   8.216   2.373 -0.2659  0.3884 -0.5041
   73GLN      N 1002   5.518   8.287   2.573  0.0137  0.5350 -0.0734
   73GLN      H 1003   5.597   8.320   2.626 -0.6130  1.6012  0.2203
   73GLN     CA 1004   5.410   8.234   2.654  0.1212  0.3495 -0.0501
   73GLN     HA 1005   5.402   8.128   2.631 -2.2326 -0.0821  2.4070
   73GLN     CB 1006   5.443   8.252   2.801 -0.4852 -0.0624  0.1398
   73GLN    HB1 1007   5.544   8.213   2.817 -0.3313 -0.1919 -1.0754
   73GLN    HB2 1008   5.438   8.359   2.819 -0.2764  0.0880 -0.6579
   73GLN     CG 1009   5.356   8.177   2.901 -0.4835  0.0878  0.2547
   73GLN    HG1 1010   5.363   8.071   2.877  0.4159  0.7524 -2.8726
   73GLN    HG2 1011   5.249   8.199   2.895 -1.0139 -2.1451  0.4533
   73GLN     CD 1012   5.402   8.196   3.045 -0.0281 -0.1440  0.1408
   73GLN    OE1 1013   5.347   8.283   3.112 -0.1652  0.5822 -0.8813
   73GLN    NE2 1014   5.501   8.123   3.096  0.1809  0.1244  0.1252
   73GLN   HE21 1015   5.548   8.142   3.184 -0.4274  0.1680  0.4446
   73GLN   HE22 1016   5.532   8.051   3.032 -2.1524  0.5385 -1.5817
   73GLN      C 1017   5.276   8.294   2.615  0.0388  0.0431 -0.2476
   73GLN      O 1018   5.260   8.412   2.587  0.8538  0.2097 -0.0356
   74GLY      N 1019   5.172   8.211   2.607  0.1834 -0.1915  0.2309
   74GLY      H 1020   5.192   8.112   2.612  1.4983 -0.0138 -0.9994
   74GLY     CA 1021   5.037   8.256   2.581  0.3681  0.2190 -0.0298
   74GLY    HA1 1022   5.039   8.324   2.496  0.7288 -0.4190 -0.5332
   74GLY    HA2 1023   4.973   8.174   2.548  0.7224  0.6315 -1.8516
   74GLY      C 1024   4.973   8.332   2.697 -0.2325  0.2223 -0.3581
   74GLY      O 1025   5.027   8.346   2.807  0.4176 -0.5620 -0.5688
   75TYR      N 1026   4.861   8.395   2.660 -0.3248  0.2634 -0.0206
   75TYR      H 1027   4.837   8.391   2.562  2.4177 -1.6883 -0.7506
   75TYR     CA 1028   4.776   8.457   2.759  0.0876  0.2605  0.3390
   75TYR     HA 1029   4.780   8.397   2.850  0.0546 -2.4744 -1.3409
   75TYR     CB 1030   4.827   8.599   2.779 -0.0218  0.4548 -0.6689
   75TYR    HB1 1031   4.824   8.660   2.689 -1.7151  4.5923  1.8537
   75TYR    HB2 1032   4.932   8.597   2.808 -0.5655  2.2337  1.8169
   75TYR     CG 1033   4.756   8.677   2.888  1.1227  0.8276 -0.1782
   75TYR    CD1 1034   4.778   8.649   3.024  0.0736  0.2115 -0.1252
   75TYR    HD1 1035   4.855   8.583   3.059 -0.4183 -0.6904 -0.6967
   75TYR    CE1 1036   4.705   8.716   3.123  0.1315  0.2801 -0.1303
   75TYR    HE1 1037   4.721   8.696   3.228  1.8439  0.3662 -0.3380
   75TYR     CZ 1038   4.618   8.819   3.082 -0.4456 -0.2699 -0.3042
   75TYR     OH 1039   4.540   8.888   3.169 -0.0833 -0.4767  0.1876
   75TYR     HH 1040   4.482   8.949   3.123 -1.9925 -2.3404 -0.0373
   75TYR    CE2 1041   4.598   8.848   2.945  0.1642  0.4099 -0.2580
   75TYR    HE2 1042   4.522   8.917   2.912  0.8575  0.5080 -1.7512
   75TYR    CD2 1043   4.660   8.769   2.847  0.3159  0.1092  0.0755
   75TYR    HD2 1044   4.637   8.781   2.742 -2.3006 -0.7281  0.4557
   75TYR      C 1045   4.630   8.455   2.715  0.2376  0.1302 -0.1563
   75TYR      O 1046   4.598   8.425   2.600 -0.7934 -0.2609  0.2261
   76GLY      N 1047   4.534   8.487   2.802  0.0017 -0.1653 -0.3062
   76GLY      H 1048   4.538   8.528   2.894 -1.4600 -3.1677  1.2340
   76GLY     CA 1049   4.395   8.475   2.764 -0.0923  0.0204 -0.0158
   76GLY    HA1 1050   4.377   8.389   2.699 -0.1273  0.5858 -0.7614
   76GLY    HA2 1051   4.340   8.445   2.854 -2.0194  0.1146 -1.0950
   76GLY      C 1052   4.337   8.605   2.710 -0.3167  0.0253  0.2292
   76GLY      O 1053   4.406   8.680   2.642 -0.2900  0.0255  0.2560
   77SER      N 1054   4.211   8.636   2.741 -0.2653  0.2651  0.1993
   77SER      H 1055   4.163   8.562   2.790  2.7734 -2.0038  0.0961
   77SER     CA 1056   4.134   8.731   2.664  0.3013  0.2284 -0.4284
   77SER     HA 1057   4.204   8.807   2.632 -0.4415  1.2813  0.3692
   77SER     CB 1058   4.075   8.647   2.551 -0.5234 -0.0589  0.2056
   77SER    HB1 1059   4.008   8.706   2.488 -0.5317 -0.1812  0.0984
   77SER    HB2 1060   4.028   8.559   2.596  2.3097 -1.3996  0.7609
   77SER     OG 1061   4.180   8.598   2.471 -0.4217  0.1808  0.1925
   77SER     HG 1062   4.234   8.667   2.432  2.6415 -2.1415 -0.0282
   77SER      C 1063   4.015   8.800   2.729  0.1318 -0.3060 -0.1629
   77SER      O 1064   3.948   8.880   2.664 -0.1185  0.0327  0.4960
   78THR      N 1065   3.984   8.777   2.857 -0.0101 -0.4015 -0.2139
   78THR      H 1066   4.039   8.708   2.906 -1.0074 -1.7458 -0.9175
   78THR     CA 1067   3.866   8.833   2.919  0.1257 -0.5416  0.1744
   78THR     HA 1068   3.832   8.915   2.856  0.1634 -1.4070 -1.0116
   78THR     CB 1069   3.750   8.734   2.927 -0.5578  0.2420  0.1484
   78THR     HB 1070   3.675   8.786   2.987 -0.8656  1.4787 -1.2673
   78THR    CG2 1071   3.697   8.700   2.788 -0.0460  0.5819 -0.1327
   78THR   HG21 1072   3.774   8.653   2.727  0.5311  0.3838  0.7267
   78THR   HG22 1073   3.665   8.794   2.743  0.4704  0.7645 -0.1284
   78THR   HG23 1074   3.609   8.637   2.802 -0.5416  1.6472  1.9224
   78THR    OG1 1075   3.799   8.623   2.999  0.1371  0.0929 -0.5373
   78THR    HG1 1076   3.734   8.552   2.991 -0.3870  0.3683  0.8894
   78THR      C 1077   3.893   8.896   3.055  0.2778  0.0415 -0.1221
   78THR      O 1078   3.981   8.845   3.124  0.1397 -0.0913 -0.0429
   79GLY      N 1079   3.821   9.004   3.084 -0.0108 -0.2515  0.2809
   79GLY      H 1080   3.749   9.036   3.020  0.8448  1.2506  0.0280
   79GLY     CA 1081   3.831   9.065   3.215  0.0555  0.5611 -0.0918
   79GLY    HA1 1082   3.937   9.088   3.231  0.1860  0.5379 -0.8874
   79GLY    HA2 1083   3.776   9.158   3.207 -0.7488  0.0615 -0.5067
   79GLY      C 1084   3.789   8.980   3.334  0.3642  0.4033 -0.0918
   79GLY      O 1085   3.716   8.882   3.321  0.9547  0.0060 -0.4094
   80GLY      N 1086   3.835   9.017   3.454 -0.4603 -0.3526  0.4684
   80GLY      H 1087   3.890   9.101   3.454 -1.9657  0.6903 -0.0419
   80GLY     CA 1088   3.824   8.940   3.576 -0.1438  0.0445  0.7514
   80GLY    HA1 1089   3.893   8.994   3.641  1.3178 -1.4589  0.5181
   80GLY    HA2 1090   3.864   8.840   3.557 -0.4106 -0.3346  2.0577
   80GLY      C 1091   3.685   8.935   3.638 -0.5014  0.2428 -0.0176
   80GLY      O 1092   3.588   8.883   3.583 -0.4865  0.4541 -0.2391
   81TYR      N 1093   3.680   8.975   3.766 -0.2367  0.5106 -0.0911
   81TYR      H 1094   3.752   9.035   3.802 -1.8425  1.9975  0.7781
   81TYR     CA 1095   3.560   8.972   3.847 -0.1499 -0.3544  0.0095
   81TYR     HA 1096   3.485   8.921   3.787  0.3284  0.5034 -1.3444
   81TYR     CB 1097   3.576   8.894   3.978 -0.5675  0.1544  0.3644
   81TYR    HB1 1098   3.624   8.955   4.055 -1.2624 -0.4745  1.3180
   81TYR    HB2 1099   3.481   8.868   4.024  0.9713 -3.3652  1.9261
   81TYR     CG 1100   3.648   8.762   3.968 -0.5105  0.2124 -0.0196
   81TYR    CD1 1101   3.765   8.733   4.039 -0.6919 -0.2114  0.1124
   81TYR    HD1 1102   3.817   8.811   4.094 -0.3649  0.3137 -0.9169
   81TYR    CE1 1103   3.818   8.604   4.038  0.1155  0.1069  0.3890
   81TYR    HE1 1104   3.906   8.579   4.094  1.0598 -1.8821 -1.7993
   81TYR     CZ 1105   3.757   8.505   3.957 -0.0086  0.3924  0.1317
   81TYR     OH 1106   3.817   8.384   3.942  0.0746  0.4620 -0.0986
   81TYR     HH 1107   3.909   8.393   3.970 -0.6835  3.0474  1.9435
   81TYR    CE2 1108   3.635   8.532   3.893  0.5112  0.3643 -0.8856
   81TYR    HE2 1109   3.591   8.454   3.831 -1.3642 -0.3254  1.1663
   81TYR    CD2 1110   3.580   8.661   3.898  0.3984  0.3248 -1.0770
   81TYR    HD2 1111   3.484   8.675   3.850  0.3968  0.1694 -1.1206
   81TYR      C 1112   3.508   9.110   3.882 -0.1123 -0.2506 -0.3457
   81TYR      O 1113   3.577   9.212   3.881  0.3643 -0.5661  0.4335
   82GLY      N 1114   3.377   9.114   3.907 -0.0196 -0.1126  0.1269
   82GLY      H 1115   3.329   9.025   3.900 -0.9439  0.3158  0.8348
   82GLY     CA 1116   3.301   9.234   3.936  0.3266  0.0795  0.2474
   82GLY    HA1 1117   3.364   9.291   4.004  2.3451 -2.0403  0.2813
   82GLY    HA2 1118   3.201   9.203   3.966  1.2784 -0.5847  2.9419
   82GLY      C 1119   3.286   9.318   3.810 -0.5041  0.0609  0.3301
   82GLY      O 1120   3.248   9.267   3.704 -0.0517  0.2446  0.0754
   83SER      N 1121   3.313   9.449   3.814 -0.0989  0.0184 -0.5589
   83SER      H 1122   3.331   9.490   3.905 -3.5462 -1.0991  0.7936
   83SER     CA 1123   3.311   9.542   3.703  0.0286  0.0865 -0.5045
   83SER     HA 1124   3.307   9.482   3.612  1.7898 -2.4694  0.9670
   83SER     CB 1125   3.183   9.622   3.719 -0.0353 -0.0127 -0.5125
   83SER    HB1 1126   3.178   9.666   3.819 -1.2015 -1.2198 -0.0104
   83SER    HB2 1127   3.186   9.707   3.650 -2.6229 -1.3329 -2.4306
   83SER     OG 1128   3.066   9.545   3.700 -0.1497  0.1564 -0.5058
   83SER     HG 1129   3.003   9.614   3.676  0.9919  1.3605 -0.2023
   83SER      C 1130   3.428   9.639   3.705  0.3494 -0.2995  0.5898
   83SER      O 1131   3.493   9.660   3.807 -0.2875  0.4669  0.8422
   84SER      N 1132   3.454   9.712   3.596  0.2551  0.0002  0.7694
   84SER      H 1133   3.398   9.700   3.513 -1.8317  0.9006  1.9395
   84SER     CA 1134   3.544   9.826   3.591 -0.3651  0.4578 -0.3836
   84SER     HA 1135   3.641   9.796   3.630 -0.2260  2.8381  1.3418
   84SER     CB 1136   3.568   9.878   3.450  0.0302  0.8477 -0.1745
   84SER    HB1 1137   3.642   9.822   3.393 -1.5926 -1.3787 -0.2214
   84SER    HB2 1138   3.595   9.984   3.454  1.9692  0.3813  0.2434
   84SER     OG 1139   3.449   9.868   3.375  0.1027  0.1389 -0.1984
   84SER     HG 1140   3.378   9.903   3.430 -1.3745 -1.5127 -0.9631
   84SER      C 1141   3.504   9.935   3.689  0.0741  0.4193 -0.1589
   84SER      O 1142   3.387   9.945   3.725  0.0468 -0.4426  0.0263
   85GLN      N 1143   3.604  10.012   3.732  0.1115  0.1511  0.2364
   85GLN      H 1144   3.693   9.994   3.688 -0.8009 -0.1380 -1.5421
   85GLN     CA 1145   3.599  10.118   3.831  0.0905  0.4950 -0.1324
   85GLN     HA 1146   3.505  10.169   3.810  0.3118  1.0106  0.1263
   85GLN     CB 1147   3.592  10.063   3.973  0.4379  0.3602 -0.1650
   85GLN    HB1 1148   3.493  10.022   3.993  0.0262  0.1373 -2.3611
   85GLN    HB2 1149   3.590  10.151   4.037  2.2910  0.2190  0.1408
   85GLN     CG 1150   3.700   9.966   4.018  0.0764 -0.0873 -0.2564
   85GLN    HG1 1151   3.801  10.004   4.033  0.5643 -1.2269 -0.5014
   85GLN    HG2 1152   3.716   9.898   3.934  0.5559 -1.2159  0.7092
   85GLN     CD 1153   3.655   9.877   4.133  0.0238 -0.0146 -0.2207
   85GLN    OE1 1154   3.641   9.920   4.247 -0.3746  0.0298 -0.2849
   85GLN    NE2 1155   3.634   9.747   4.107 -0.5915  0.0312  0.0230
   85GLN   HE21 1156   3.638   9.714   4.012  2.2823  0.5664 -0.1253
   85GLN   HE22 1157   3.595   9.696   4.184  0.3302  0.3691  0.7361
   85GLN      C 1158   3.707  10.224   3.819  0.1232  0.4879  0.0945
   85GLN      O 1159   3.718  10.314   3.901 -0.2178  0.2389  0.4125
   86SER      N 1160   3.797  10.204   3.722 -0.0527  0.2343 -0.0178
   86SER      H 1161   3.792  10.134   3.650  3.7493  1.1245 -1.4040
   86SER     CA 1162   3.928  10.266   3.732  0.3511 -0.5382 -0.3633
   86SER     HA 1163   3.915  10.350   3.801 -0.9079 -0.3268 -0.8157
   86SER     CB 1164   4.029  10.175   3.800  0.7460  0.0452 -0.1633
   86SER    HB1 1165   3.997  10.166   3.904  0.5130 -2.4129 -0.3965
   86SER    HB2 1166   4.012  10.077   3.756 -1.7349  0.8235 -1.1307
   86SER     OG 1167   4.161  10.223   3.793  0.6483  0.2681 -0.4705
   86SER     HG 1168   4.211  10.146   3.763 -4.0413 -2.2402 -2.9396
   86SER      C 1169   3.977  10.325   3.601  0.2275 -0.0870 -0.2109
   86SER      O 1170   3.919  10.298   3.496  0.3138 -0.1559 -0.2415
   87SER      N 1171   4.066  10.423   3.617 -0.2593  0.3324 -0.0538
   87SER      H 1172   4.101  10.429   3.712 -0.3010 -0.6796  0.0386
   87SER     CA 1173   4.118  10.507   3.511  0.2948  0.6771  0.4831
   87SER     HA 1174   4.095  10.464   3.414  0.2568  0.0961  0.7440
   87SER     CB 1175   4.051  10.644   3.510 -0.1966  0.4343  0.1343
   87SER    HB1 1176   4.078  10.701   3.421 -0.4771  1.5176  0.7240
   87SER    HB2 1177   4.081  10.704   3.596  0.1932  1.6728 -0.8370
   87SER     OG 1178   3.910  10.631   3.511 -0.2166  0.6450 -0.0372
   87SER     HG 1179   3.884  10.604   3.599 -0.5903 -1.7749 -0.8177
   87SER      C 1180   4.269  10.527   3.525  0.4601  0.0370 -0.3067
   87SER      O 1181   4.329  10.611   3.459  0.0322  0.5083 -0.1036
   88GLN      N 1182   4.334  10.454   3.616 -0.1001 -0.3176 -0.1796
   88GLN      H 1183   4.290  10.384   3.673  2.4643 -2.5617 -0.7455
   88GLN     CA 1184   4.478  10.455   3.633 -0.1617 -0.2725  0.3550
   88GLN     HA 1185   4.515  10.558   3.633 -0.0119 -0.2968  2.2938
   88GLN     CB 1186   4.496  10.400   3.774  0.4444 -0.3251  0.2593
   88GLN    HB1 1187   4.603  10.379   3.784  0.4506 -0.7601 -0.6338
   88GLN    HB2 1188   4.439  10.310   3.797 -1.9405  1.0500  0.0411
   88GLN     CG 1189   4.463  10.500   3.884 -0.0540 -0.2253  0.0203
   88GLN    HG1 1190   4.354  10.506   3.888 -0.0860 -0.9513  0.4020
   88GLN    HG2 1191   4.482  10.603   3.855 -0.5691 -0.0300  0.3574
   88GLN     CD 1192   4.524  10.477   4.022 -0.4874  0.2342  0.2929
   88GLN    OE1 1193   4.630  10.517   4.068 -0.2132 -0.3102  0.1487
   88GLN    NE2 1194   4.469  10.388   4.105  0.0277 -0.4612 -0.0997
   88GLN   HE21 1195   4.371  10.367   4.091 -0.4770  1.8893 -0.4988
   88GLN   HE22 1196   4.517  10.382   4.194 -1.8528  1.8276  1.1667
   88GLN      C 1197   4.548  10.377   3.523  0.0897  0.2796  0.1169
   88GLN      O 1198   4.486  10.285   3.469  0.5643  0.0121  0.0161
   89SER      N 1199   4.673  10.410   3.488  0.2213 -0.2211  0.1063
   89SER      H 1200   4.716  10.488   3.533 -1.3220  0.1054  1.0912
   89SER     CA 1201   4.736  10.351   3.371  0.0291  0.0773 -0.1509
   89SER     HA 1202   4.674  10.370   3.283  1.1806 -0.0977 -1.0217
   89SER     CB 1203   4.867  10.417   3.332  0.0164  0.0612 -0.2204
   89SER    HB1 1204   4.951  10.370   3.383 -2.3538 -3.5968  0.7060
   89SER    HB2 1205   4.886  10.403   3.225  1.3747  2.7743 -0.4203
   89SER     OG 1206   4.885  10.556   3.344  0.5460 -0.0515  0.3694
   89SER     HG 1207   4.819  10.601   3.290  1.1925 -0.5751 -0.9089
   89SER      C 1208   4.754  10.201   3.392  1.1131  0.2158 -0.0409
   89SER      O 1209   4.773  10.154   3.504  0.4163 -0.1296 -0.0560
   90SER      N 1210   4.778  10.134   3.279  0.4122  0.0707 -0.1143
   90SER      H 1211   4.744  10.168   3.190 -0.9732 -1.9040 -0.4045
   90SER     CA 1212   4.829   9.998   3.278 -0.1494 -0.1401 -0.1747
   90SER     HA 1213   4.773   9.940   3.351 -2.0891  0.7310 -0.8981
   90SER     CB 1214   4.789   9.942   3.141 -0.2443 -0.0655 -0.1772
   90SER    HB1 1215   4.839   9.998   3.062  0.3550 -2.2615 -1.4181
   90SER    HB2 1216   4.817   9.838   3.129  1.0329  0.2342  0.0824
   90SER     OG 1217   4.652   9.958   3.110 -0.3710 -0.2775  0.2609
   90SER     HG 1218   4.626   9.936   3.020 -1.2234 -1.2907  0.7261
   90SER      C 1219   4.979   9.992   3.303 -0.1733 -0.4629 -0.0984
   90SER      O 1220   5.055  10.023   3.212  0.3129 -0.5327  0.2806
   91TYR      N 1221   5.013   9.939   3.421  0.1496 -0.0527 -0.0023
   91TYR      H 1222   4.936   9.898   3.472  0.5594 -1.7499 -0.6664
   91TYR     CA 1223   5.146   9.926   3.474 -0.0116 -0.0909  0.3956
   91TYR     HA 1224   5.221   9.948   3.398  0.4448 -1.6072  0.3720
   91TYR     CB 1225   5.174  10.022   3.590 -0.4954  0.1386  0.3214
   91TYR    HB1 1226   5.281  10.010   3.608 -0.6572 -1.9357  0.1407
   91TYR    HB2 1227   5.125   9.975   3.675  1.1271 -1.5802  0.3789
   91TYR     CG 1228   5.151  10.171   3.578 -0.3158  0.1078 -0.4510
   91TYR    CD1 1229   5.240  10.260   3.516  0.1717  0.3387  0.5620
   91TYR    HD1 1230   5.320  10.210   3.464 -0.1270  0.4622 -0.0229
   91TYR    CE1 1231   5.226  10.399   3.516  0.1885  0.3480 -0.4487
   91TYR    HE1 1232   5.302  10.463   3.473  0.4181 -0.6083 -1.5191
   91TYR     CZ 1233   5.114  10.457   3.579  0.3277  0.0361  0.0925
   91TYR     OH 1234   5.093  10.591   3.575 -0.0474 -0.0244  0.0379
   91TYR     HH 1235   4.998  10.595   3.589  0.0313 -2.7136  2.2207
   91TYR    CE2 1236   5.018  10.371   3.636  0.0167  0.2429 -0.1171
   91TYR    HE2 1237   4.929  10.408   3.685  0.2475 -0.3381  0.7624
   91TYR    CD2 1238   5.042  10.233   3.639 -0.0545  0.2303 -0.1119
   91TYR    HD2 1239   4.972  10.169   3.691 -1.0594  2.7359  1.8204
   91TYR      C 1240   5.159   9.784   3.529  0.4554 -0.1647  0.1022
   91TYR      O 1241   5.070   9.718   3.581 -0.2702  0.3189 -0.5048
   92GLY      N 1242   5.284   9.738   3.530  0.4652 -0.1578 -0.3251
   92GLY      H 1243   5.359   9.794   3.492  2.2991 -2.4173 -0.3153
   92GLY     CA 1244   5.331   9.622   3.604  0.1313 -0.3429 -0.4020
   92GLY    HA1 1245   5.437   9.610   3.582 -0.3471 -1.2495 -2.4064
   92GLY    HA2 1246   5.289   9.528   3.567 -0.2870  0.1216 -1.1355
   92GLY      C 1247   5.308   9.622   3.755  0.6693  0.1796 -0.3168
   92GLY      O 1248   5.284   9.725   3.817 -0.0635 -0.2178  0.0691
   93GLN      N 1249   5.339   9.511   3.824 -0.3614 -0.2750 -0.5655
   93GLN      H 1250   5.387   9.440   3.771 -2.5849 -1.6807 -0.8516
   93GLN     CA 1251   5.295   9.483   3.959 -0.1318 -0.2107 -0.4783
   93GLN     HA 1252   5.194   9.522   3.967 -0.3252 -1.0493  1.7996
   93GLN     CB 1253   5.298   9.332   3.978 -0.1034 -0.1490  0.0128
   93GLN    HB1 1254   5.260   9.312   4.079 -1.8253  1.9176 -0.1742
   93GLN    HB2 1255   5.399   9.291   3.981  0.2555  0.7122  2.0285
   93GLN     CG 1256   5.206   9.260   3.880 -0.2365 -0.3104  0.2535
   93GLN    HG1 1257   5.104   9.287   3.907  0.1449  0.0730  1.3849
   93GLN    HG2 1258   5.233   9.284   3.777 -0.7946 -1.1549 -0.0941
   93GLN     CD 1259   5.223   9.111   3.902  0.5713 -0.1717  0.6050
   93GLN    OE1 1260   5.297   9.044   3.830  0.2800  0.0527  0.0908
   93GLN    NE2 1261   5.172   9.048   4.008  0.4926 -0.0378  0.6465
   93GLN   HE21 1262   5.176   8.948   4.022  0.1030 -0.1253  0.1608
   93GLN   HE22 1263   5.090   9.089   4.051 -0.6247  0.2298 -1.6019
   93GLN      C 1264   5.386   9.554   4.058  0.0108 -1.1701  0.0908
   93GLN      O 1265   5.504   9.575   4.033 -0.0356 -0.1275  0.6512
   94GLN      N 1266   5.332   9.602   4.171  0.0438 -0.0463 -0.3582
   94GLN      H 1267   5.241   9.566   4.196 -0.1920 -0.9189 -2.2567
   94GLN     CA 1268   5.401   9.668   4.280 -0.3385  0.3928 -0.3770
   94GLN     HA 1269   5.429   9.766   4.242 -1.9192  0.0405 -2.6331
   94GLN     CB 1270   5.298   9.699   4.388  0.3074  0.4693  0.2216
   94GLN    HB1 1271   5.340   9.758   4.470  1.8107  0.5075 -0.5352
   94GLN    HB2 1272   5.264   9.603   4.426 -0.4998 -0.2235 -2.1133
   94GLN     CG 1273   5.187   9.794   4.344  0.0036  0.2740  0.5570
   94GLN    HG1 1274   5.142   9.757   4.253  1.7251  1.0906 -0.6871
   94GLN    HG2 1275   5.223   9.896   4.326 -0.9237  0.8413  1.7042
   94GLN     CD 1276   5.076   9.813   4.447 -0.4478  0.2157  0.0836
   94GLN    OE1 1277   5.078   9.910   4.523  0.4383 -0.0682  0.4455
   94GLN    NE2 1278   4.975   9.727   4.452 -0.1874 -0.1251 -0.4364
   94GLN   HE21 1279   4.973   9.657   4.379  0.2008 -0.1948 -0.3855
   94GLN   HE22 1280   4.925   9.732   4.540  1.8531 -0.1299  0.7844
   94GLN      C 1281   5.532   9.606   4.327 -0.5544  0.2455  0.0364
   94GLN      O 1282   5.543   9.483   4.324  0.1799  0.3021  0.3778
   95SER      N 1283   5.632   9.682   4.369 -0.1595 -0.2626  0.0296
   95SER      H 1284   5.611   9.780   4.386 -2.1083 -0.8652  1.4856
   95SER     CA 1285   5.749   9.629   4.437  0.1189 -0.1305 -0.3429
   95SER     HA 1286   5.790   9.545   4.381 -0.9359  0.2472 -1.7521
   95SER     CB 1287   5.857   9.735   4.456  0.2160 -0.3056  0.0832
   95SER    HB1 1288   5.817   9.812   4.521 -0.5738  1.2334 -2.1400
   95SER    HB2 1289   5.951   9.696   4.497 -0.2188  0.6991  2.1989
   95SER     OG 1290   5.888   9.794   4.332 -0.1363  0.5477  0.3962
   95SER     HG 1291   5.973   9.766   4.299 -0.5513 -0.0967 -0.1447
   95SER      C 1292   5.718   9.566   4.572  0.2579 -0.3685 -0.4211
   95SER      O 1293   5.772   9.462   4.607 -0.1897 -0.2921  0.5141
   96SER      N 1294   5.612   9.615   4.638  0.7102 -0.1918  0.1812
   96SER      H 1295   5.573   9.704   4.612  1.0149 -0.0811  0.0910
   96SER     CA 1296   5.558   9.556   4.758 -0.4093 -0.1991 -0.3185
   96SER     HA 1297   5.644   9.515   4.811  0.0885  1.8076  0.5344
   96SER     CB 1298   5.505   9.674   4.839 -0.2674 -0.1314 -0.3248
   96SER    HB1 1299   5.464   9.650   4.937  0.4861 -1.4739 -0.3243
   96SER    HB2 1300   5.418   9.710   4.782 -0.0659  0.2415 -0.4007
   96SER     OG 1301   5.583   9.790   4.857 -0.1209 -0.1949 -0.5459
   96SER     HG 1302   5.669   9.768   4.896 -0.0678 -0.4709 -0.8089
   96SER      C 1303   5.454   9.447   4.733 -0.5906 -0.1440  0.1768
   96SER      O 1304   5.393   9.434   4.627 -0.2251  0.3350 -0.0980
   97TYR      N 1305   5.429   9.369   4.838  0.0790 -0.2715  0.2438
   97TYR      H 1306   5.477   9.391   4.925 -1.2897  0.2973  0.8802
   97TYR     CA 1307   5.330   9.263   4.845 -0.2302 -0.0089 -0.1413
   97TYR     HA 1308   5.356   9.186   4.772  0.3751  0.7259 -0.7368
   97TYR     CB 1309   5.334   9.208   4.987  0.3132  0.2741 -0.0399
   97TYR    HB1 1310   5.435   9.173   5.006 -0.4030 -1.4101  0.8826
   97TYR    HB2 1311   5.314   9.284   5.063  0.5043 -0.9407  1.2632
   97TYR     CG 1312   5.233   9.099   5.013  0.5941  0.0130 -0.0511
   97TYR    CD1 1313   5.273   8.966   4.996  0.5636 -0.0029 -0.0038
   97TYR    HD1 1314   5.374   8.947   4.963  0.2462 -0.3540 -0.7959
   97TYR    CE1 1315   5.188   8.860   5.031  0.4364  0.1617  0.1784
   97TYR    HE1 1316   5.214   8.756   5.024  0.5508  0.1511  0.7302
   97TYR     CZ 1317   5.060   8.888   5.084  0.4397 -0.0352  0.2917
   97TYR     OH 1318   4.976   8.787   5.121 -0.4006  0.3828 -0.4151
   97TYR     HH 1319   5.010   8.697   5.130 -2.0884 -0.1820  0.8880
   97TYR    CE2 1320   5.015   9.021   5.097  0.5043  0.0229 -0.0737
   97TYR    HE2 1321   4.920   9.050   5.138  0.3948 -0.0155 -0.2955
   97TYR    CD2 1322   5.102   9.123   5.057  0.7238 -0.0020  0.3435
   97TYR    HD2 1323   5.062   9.223   5.062 -2.1466 -1.0484  0.0331
   97TYR      C 1324   5.190   9.312   4.810 -0.3365 -0.0433  0.2388
   97TYR      O 1325   5.156   9.423   4.851  0.6581  0.1884  0.4651
   98PRO      N 1326   5.105   9.234   4.743 -0.0778  0.1586 -0.3352
   98PRO     CD 1327   5.132   9.101   4.693 -0.1950  0.0268 -0.0544
   98PRO    HD1 1328   5.233   9.091   4.653 -0.1908 -0.5365  0.0876
   98PRO    HD2 1329   5.110   9.031   4.773  0.9385  0.3223  0.5406
   98PRO     CG 1330   5.021   9.078   4.590 -0.4333  0.5517  0.0805
   98PRO    HG1 1331   5.042   9.129   4.496 -1.5529 -2.3191 -1.8372
   98PRO    HG2 1332   4.995   8.973   4.583 -1.6594  0.8483  0.0143
   98PRO     CB 1333   4.905   9.148   4.660 -0.3852  0.1668  0.5544
   98PRO    HB1 1334   4.817   9.168   4.597  0.3311 -1.4539 -1.0546
   98PRO    HB2 1335   4.890   9.090   4.751  2.0282  0.7649  1.4030
   98PRO     CA 1336   4.974   9.278   4.700 -0.1063  0.2458 -0.1642
   98PRO     HA 1337   4.982   9.334   4.607  0.4766 -0.4609 -0.5428
   98PRO      C 1338   4.888   9.355   4.799 -0.3104 -0.0573 -0.1033
   98PRO      O 1339   4.871   9.317   4.914 -0.3762 -0.0372 -0.1062
   99GLY      N 1340   4.831   9.466   4.750 -0.0512  0.1328  0.0244
   99GLY      H 1341   4.855   9.503   4.659  0.3242 -0.7442 -0.2445
   99GLY     CA 1342   4.753   9.556   4.832  0.2543 -0.0721  0.5420
   99GLY    HA1 1343   4.647   9.533   4.835 -0.2783  2.0405 -0.4350
   99GLY    HA2 1344   4.793   9.553   4.934  0.7914 -0.0434  0.3387
   99GLY      C 1345   4.760   9.700   4.783  0.2773 -0.2058  0.1439
   99GLY      O 1346   4.820   9.725   4.679  0.0233 -0.1449  0.0136
  100TYR      N 1347   4.701   9.788   4.865 -0.0290  0.0596 -0.3594
  100TYR      H 1348   4.658   9.755   4.950 -0.0335 -1.8391 -1.0560
  100TYR     CA 1349   4.715   9.931   4.848  0.0605  0.0903 -0.0187
  100TYR     HA 1350   4.647   9.972   4.923 -0.2970 -0.8277  0.1672
  100TYR     CB 1351   4.854   9.976   4.892  0.0206  0.3213 -0.1261
  100TYR    HB1 1352   4.861  10.084   4.900  0.3242  0.2866  0.0838
  100TYR    HB2 1353   4.929   9.944   4.820  1.8960  2.2940  0.8398
  100TYR     CG 1354   4.896   9.926   5.028 -0.6316 -0.4482 -0.2037
  100TYR    CD1 1355   5.009   9.844   5.028 -0.3094 -0.0072  0.4763
  100TYR    HD1 1356   5.056   9.816   4.934  1.0011  2.6976  0.2316
  100TYR    CE1 1357   5.059   9.795   5.150  0.4528 -0.2010  0.0964
  100TYR    HE1 1358   5.142   9.727   5.153 -0.1533 -0.9276  1.6174
  100TYR     CZ 1359   4.992   9.826   5.270  0.3500  0.3572 -0.1029
  100TYR     OH 1360   5.036   9.780   5.391  0.1621  0.5283  0.0318
  100TYR     HH 1361   4.979   9.816   5.459 -1.9223 -2.2201 -0.0901
  100TYR    CE2 1362   4.878   9.910   5.269  0.2888  0.2763  0.0654
  100TYR    HE2 1363   4.836   9.947   5.361 -0.2936  2.0485 -0.8766
  100TYR    CD2 1364   4.828   9.956   5.147 -0.0027 -0.0555  0.0576
  100TYR    HD2 1365   4.740  10.017   5.139  2.5778  3.9710 -1.0079
  100TYR      C 1366   4.670   9.985   4.713  0.1402 -0.0304 -0.0939
  100TYR      O 1367   4.745  10.061   4.652  0.3977  0.0422  0.3045
  101GLY      N 1368   4.543   9.968   4.677  0.2894 -0.4963 -0.4048
  101GLY      H 1369   4.493   9.912   4.744  0.3253 -0.4249 -0.3193
  101GLY     CA 1370   4.476  10.029   4.564 -0.5694 -0.1186  0.2982
  101GLY    HA1 1371   4.543  10.034   4.478 -1.6010  0.8964 -0.4903
  101GLY    HA2 1372   4.387   9.974   4.532  0.0370 -0.5697 -0.6674
  101GLY      C 1373   4.435  10.174   4.582  0.8205  0.2910  0.2296
  101GLY      O 1374   4.476  10.236   4.680  0.6157 -0.0039  0.4990
  102GLN      N 1375   4.362  10.235   4.488  0.2995  0.0499  0.4745
  102GLN      H 1376   4.361  10.195   4.395  0.3856  0.0163  0.4887
  102GLN     CA 1377   4.296  10.362   4.510  0.0387  0.0777 -0.4271
  102GLN     HA 1378   4.377  10.432   4.529  1.0156 -1.7318  2.9381
  102GLN     CB 1379   4.223  10.408   4.384 -0.5147 -0.1227 -0.1852
  102GLN    HB1 1380   4.147  10.333   4.363 -0.9737  0.2405  0.1731
  102GLN    HB2 1381   4.301  10.418   4.308 -0.2273  0.8232  0.2248
  102GLN     CG 1382   4.163  10.548   4.383  0.5574  0.3444  0.0676
  102GLN    HG1 1383   4.233  10.614   4.434  0.1685  2.4481 -1.9684
  102GLN    HG2 1384   4.074  10.554   4.445  1.1439 -0.0894  0.9854
  102GLN     CD 1385   4.121  10.614   4.253 -0.5554 -0.1891  0.1454
  102GLN    OE1 1386   4.110  10.550   4.149  0.4053 -0.2695  0.0822
  102GLN    NE2 1387   4.103  10.746   4.251  0.1350 -0.0981 -0.5729
  102GLN   HE21 1388   4.067  10.798   4.172  0.1865  1.3809  0.3424
  102GLN   HE22 1389   4.116  10.797   4.337 -2.4842 -0.0014 -0.1682
  102GLN      C 1390   4.190  10.356   4.619  0.3929  0.2952 -0.0680
  102GLN      O 1391   4.095  10.279   4.603  0.7978 -0.0704 -0.7701
  103GLN      N 1392   4.199  10.450   4.713 -0.0060 -0.3790  0.6557
  103GLN      H 1393   4.277  10.514   4.700  1.2000 -1.9133  0.0572
  103GLN     CA 1394   4.112  10.483   4.824 -0.0542 -0.1368  0.5462
  103GLN     HA 1395   4.109  10.387   4.874 -0.8432 -0.1147  0.5501
  103GLN     CB 1396   4.174  10.595   4.907  0.2795 -0.2049  0.3879
  103GLN    HB1 1397   4.095  10.634   4.970  0.4210  0.6631  0.0502
  103GLN    HB2 1398   4.199  10.684   4.849 -1.5250 -0.3216 -0.6460
  103GLN     CG 1399   4.283  10.538   4.997 -0.2458 -0.4831  0.8530
  103GLN    HG1 1400   4.231  10.492   5.081  0.5633 -0.9327  1.1227
  103GLN    HG2 1401   4.347  10.462   4.953 -0.7727  0.1002 -1.0384
  103GLN     CD 1402   4.371  10.648   5.055  0.0715  0.3702 -1.1586
  103GLN    OE1 1403   4.488  10.669   5.023  0.3250  0.4557 -0.2047
  103GLN    NE2 1404   4.313  10.727   5.146 -0.3870 -0.5516 -0.6312
  103GLN   HE21 1405   4.370  10.794   5.196 -0.2671 -0.9237 -0.2670
  103GLN   HE22 1406   4.214  10.718   5.163 -0.6398  1.2873 -0.9081
  103GLN      C 1407   3.974  10.523   4.773 -0.0030 -0.5912  0.0461
  103GLN      O 1408   3.962  10.590   4.670 -0.4551 -0.1635  0.3764
  104PRO      N 1409   3.871  10.480   4.845 -0.2953 -0.3104 -0.2017
  104PRO     CD 1410   3.871  10.428   4.980 -0.2166 -0.0645 -0.1058
  104PRO    HD1 1411   3.911  10.506   5.044  1.5250  1.0053 -2.3620
  104PRO    HD2 1412   3.932  10.337   4.985 -0.1146  0.0374  0.6881
  104PRO     CG 1413   3.726  10.392   5.009 -0.0714 -0.2500  0.4071
  104PRO    HG1 1414   3.724  10.302   5.071 -1.0130  0.8677  2.0860
  104PRO    HG2 1415   3.676  10.477   5.056  3.3213  2.0465  0.2333
  104PRO     CB 1416   3.661  10.371   4.873  0.0416  0.2987  0.2662
  104PRO    HB1 1417   3.552  10.374   4.872  0.0635  1.1886 -0.3916
  104PRO    HB2 1418   3.687  10.274   4.829  1.0757  0.4981  0.4202
  104PRO     CA 1419   3.738  10.471   4.787 -0.1460 -0.2473 -0.5575
  104PRO     HA 1420   3.755  10.421   4.692  1.0789 -1.6210  0.3441
  104PRO      C 1421   3.666  10.605   4.783 -0.4626 -0.3828  0.3827
  104PRO      O 1422   3.674  10.675   4.884  0.1319 -1.1222  0.8667
  105ALA      N 1423   3.596  10.639   4.675 -0.2611  0.0902  0.3975
  105ALA      H 1424   3.556  10.731   4.669 -2.2076 -0.6947  0.4442
  105ALA     CA 1425   3.577  10.557   4.556  0.6628  0.3843  0.0464
  105ALA     HA 1426   3.558  10.455   4.587  1.1276 -0.4570 -2.2651
  105ALA     CB 1427   3.446  10.600   4.492  0.5384 -0.2619 -0.1362
  105ALA    HB1 1428   3.420  10.543   4.403  0.5094 -2.3722  1.1743
  105ALA    HB2 1429   3.454  10.705   4.464  1.0382  0.3681  2.1970
  105ALA    HB3 1430   3.367  10.601   4.567  1.1637  3.0842  0.6453
  105ALA      C 1431   3.693  10.565   4.457  0.6367 -0.3675 -0.0505
  105ALA      O 1432   3.750  10.673   4.444 -0.2114  0.1602  0.4708
  106PRO      N 1433   3.726  10.461   4.381  0.2213 -0.3720 -0.2271
  106PRO     CD 1434   3.693  10.322   4.408 -0.1198 -0.1838  0.3488
  106PRO    HD1 1435   3.740  10.282   4.497  0.3660 -1.9497 -0.6395
  106PRO    HD2 1436   3.586  10.307   4.419 -0.1940 -1.2324 -1.3736
  106PRO     CG 1437   3.747  10.239   4.292 -0.1662  0.1664  0.0715
  106PRO    HG1 1438   3.805  10.150   4.317 -0.0626  0.2705  0.2016
  106PRO    HG2 1439   3.663  10.218   4.226  0.3736 -0.7641 -0.3490
  106PRO     CB 1440   3.847  10.332   4.224  0.1280 -0.1549  0.0597
  106PRO    HB1 1441   3.846  10.322   4.115 -0.3426  2.2312 -0.2092
  106PRO    HB2 1442   3.949  10.316   4.259  0.6998  2.2845 -0.3084
  106PRO     CA 1443   3.801  10.473   4.258 -0.0402 -0.1056 -0.3624
  106PRO     HA 1444   3.889  10.536   4.273  0.5343 -0.9357 -0.2046
  106PRO      C 1445   3.721  10.539   4.146  0.1638  0.1610 -0.3536
  106PRO      O 1446   3.600  10.521   4.139  0.1057  0.4343 -0.0680
  107SER      N 1447   3.791  10.617   4.063  0.9218 -0.2418 -0.1044
  107SER      H 1448   3.887  10.624   4.093  0.1280 -1.4554  3.1293
  107SER     CA 1449   3.737  10.701   3.959  0.7344  0.0449  0.2212
  107SER     HA 1450   3.636  10.736   3.982  0.9185  1.6943 -1.1989
  107SER     CB 1451   3.816  10.830   3.942 -0.4458  0.7837  0.2278
  107SER    HB1 1452   3.821  10.884   4.037 -0.3203 -1.5207  1.6113
  107SER    HB2 1453   3.775  10.888   3.859 -1.2369  2.5023  1.7520
  107SER     OG 1454   3.952  10.804   3.916 -0.4963  0.2835  0.4567
  107SER     HG 1455   3.995  10.877   3.871  1.1730 -0.5684  0.5951
  107SER      C 1456   3.715  10.616   3.834  0.1248  0.5472 -0.0255
  107SER      O 1457   3.801  10.598   3.748 -0.0750 -0.0555 -0.1057
  108SER      N 1458   3.592  10.570   3.813  0.5223 -0.6505  0.1381
  108SER      H 1459   3.523  10.582   3.886  1.9963  1.2799  1.3256
  108SER     CA 1460   3.560  10.501   3.689 -0.2526  0.5537 -0.3539
  108SER     HA 1461   3.648  10.438   3.679  0.2981  0.5965  2.9297
  108SER     CB 1462   3.435  10.416   3.702  0.4642 -0.4497  0.1080
  108SER    HB1 1463   3.343  10.473   3.690  1.0341  0.7292  1.1109
  108SER    HB2 1464   3.441  10.378   3.804 -0.4026 -0.8164  0.0352
  108SER     OG 1465   3.449  10.311   3.609  0.1829 -0.0811 -0.3549
  108SER     HG 1466   3.371  10.257   3.617  0.8448 -0.8643  1.4496
  108SER      C 1467   3.551  10.604   3.577 -0.8981  0.7080 -0.1647
  108SER      O 1468   3.519  10.720   3.602 -0.0880  0.8335  0.3400
  109THR      N 1469   3.577  10.558   3.454  0.0541 -0.2339  0.3645
  109THR      H 1470   3.605  10.462   3.442  1.4646  0.0897  0.8542
  109THR     CA 1471   3.559  10.637   3.334  0.0921 -0.1403  0.4198
  109THR     HA 1472   3.613  10.732   3.340 -1.3619  0.6229  2.1573
  109THR     CB 1473   3.612  10.560   3.213 -0.0207  0.0362  0.2582
  109THR     HB 1474   3.589  10.619   3.124 -0.3415 -0.4803 -0.0028
  109THR    CG2 1475   3.764  10.545   3.214 -0.0800 -0.5570  0.2569
  109THR   HG21 1476   3.814  10.640   3.195 -1.6637 -0.2537 -2.9916
  109THR   HG22 1477   3.804  10.506   3.308 -0.7287 -1.5461  0.1462
  109THR   HG23 1478   3.785  10.467   3.140 -0.3305  0.3391 -0.7857
  109THR    OG1 1479   3.553  10.432   3.216  0.0758 -0.0090  0.2160
  109THR    HG1 1480   3.484  10.431   3.150 -0.9584  0.8987  1.2363
  109THR      C 1481   3.412  10.665   3.307  0.1589  0.1042  0.3063
  109THR      O 1482   3.319  10.597   3.351 -0.7011  0.9989 -0.0809
  110SER      N 1483   3.389  10.772   3.230 -0.2622 -0.4770 -0.3870
  110SER      H 1484   3.471  10.826   3.206 -0.0973 -0.2272  0.6665
  110SER     CA 1485   3.257  10.822   3.199 -0.0354  0.3916  0.0234
  110SER     HA 1486   3.189  10.740   3.180 -0.0093  0.3137  0.2624
  110SER     CB 1487   3.200  10.898   3.318 -0.3621  0.2592 -0.0490
  110SER    HB1 1488   3.095  10.924   3.300 -0.5316  2.4918  3.2595
  110SER    HB2 1489   3.207  10.834   3.406 -1.5287  2.3434  1.6716
  110SER     OG 1490   3.276  11.015   3.339  0.1260 -0.2216  0.9508
  110SER     HG 1491   3.356  10.989   3.384 -0.0052 -2.0446  0.2108
  110SER      C 1492   3.258  10.905   3.072  0.1059 -0.1690 -0.3453
  110SER      O 1493   3.364  10.931   3.016  0.0621  0.5765 -0.0964
  111GLY      N 1494   3.138  10.943   3.027 -0.0956  0.2351  0.5126
  111GLY      H 1495   3.060  10.905   3.078  1.7454 -3.1888  1.0440
  111GLY     CA 1496   3.120  10.981   2.888  0.2483 -0.0731  0.3799
  111GLY    HA1 1497   3.013  11.004   2.894  0.4619  0.6219  3.1566
  111GLY    HA2 1498   3.180  11.067   2.861  0.9538 -1.0781 -1.3756
  111GLY      C 1499   3.148  10.870   2.788  0.3138  0.0851  0.2221
  111GLY      O 1500   3.147  10.752   2.823 -0.1231 -0.0285 -0.1677
  112SER      N 1501   3.175  10.907   2.663 -0.4446 -0.4985 -0.1165
  112SER      H 1502   3.194  11.004   2.643 -2.4062 -0.5290 -2.7594
  112SER     CA 1503   3.191  10.811   2.555 -0.4702 -0.2793 -0.3150
  112SER     HA 1504   3.118  10.731   2.561  1.0623 -1.8790 -1.5964
  112SER     CB 1505   3.168  10.895   2.429  0.2558 -0.0948 -0.3347
  112SER    HB1 1506   3.189  10.834   2.341  0.4090  0.7800 -0.9172
  112SER    HB2 1507   3.233  10.981   2.427  3.1943 -2.1480  0.5813
  112SER     OG 1508   3.033  10.936   2.420  0.3823  0.3804 -0.0989
  112SER     HG 1509   3.035  11.031   2.432  0.1020  0.6517 -1.9299
  112SER      C 1510   3.331  10.752   2.549 -0.1032  0.6012 -0.7531
  112SER      O 1511   3.425  10.810   2.602 -0.1343 -0.2819  0.3057
  113TYR      N 1512   3.348  10.636   2.484  0.3180  0.2111  0.0344
  113TYR      H 1513   3.263  10.606   2.440  0.9034 -3.0364  0.9065
  113TYR     CA 1514   3.470  10.560   2.467 -0.0032 -0.1997 -0.4472
  113TYR     HA 1515   3.514  10.545   2.566  2.0770 -2.1939 -1.5680
  113TYR     CB 1516   3.442  10.417   2.421  0.1508 -0.4477  0.2140
  113TYR    HB1 1517   3.389  10.419   2.325 -2.1567 -1.4160  1.4029
  113TYR    HB2 1518   3.536  10.370   2.394  0.6805 -0.4779  1.9975
  113TYR     CG 1519   3.349  10.335   2.506 -0.0197 -0.0520  0.4158
  113TYR    CD1 1520   3.301  10.213   2.456  0.2259  0.1331 -0.2743
  113TYR    HD1 1521   3.319  10.190   2.352  0.3939  0.5329 -0.3336
  113TYR    CE1 1522   3.224  10.128   2.537  0.4320 -0.2826 -0.5095
  113TYR    HE1 1523   3.207  10.029   2.498  2.3700 -0.2148 -1.6637
  113TYR     CZ 1524   3.193  10.163   2.670  0.2908 -0.2026 -0.5632
  113TYR     OH 1525   3.123  10.075   2.746  0.3584 -0.1733 -0.4672
  113TYR     HH 1526   3.111  10.120   2.830  1.2801  1.8128 -1.3506
  113TYR    CE2 1527   3.254  10.279   2.723 -0.5995 -0.1061  0.2671
  113TYR    HE2 1528   3.258  10.310   2.827  1.1243 -0.3181  0.2977
  113TYR    CD2 1529   3.333  10.361   2.643 -0.1814 -0.3239  0.4514
  113TYR    HD2 1530   3.390  10.441   2.688 -0.0562 -0.3191  0.2844
  113TYR      C 1531   3.572  10.630   2.378  0.2886 -0.1380 -0.0691
  113TYR      O 1532   3.543  10.691   2.275  0.8713  0.2531 -0.0061
  114GLY      N 1533   3.702  10.613   2.403  0.2589  0.4030  0.4519
  114GLY      H 1534   3.730  10.554   2.480  1.3097 -0.0859 -0.2730
  114GLY     CA 1535   3.810  10.660   2.317  0.1228 -0.1623 -0.0323
  114GLY    HA1 1536   3.897  10.600   2.344  1.1456  1.3584  0.1878
  114GLY    HA2 1537   3.780  10.645   2.214  1.9853 -2.7852 -0.2997
  114GLY      C 1538   3.855  10.800   2.354 -0.0479  0.0057 -0.4632
  114GLY      O 1539   3.915  10.814   2.460 -0.2258 -0.3987 -0.3090
  115SER      N 1540   3.854  10.894   2.259 -0.4334  0.5955  0.1141
  115SER      H 1541   3.798  10.877   2.176 -0.4055 -2.2350  0.5843
  115SER     CA 1542   3.900  11.029   2.285 -0.2833  0.5104  0.2932
  115SER     HA 1543   4.008  11.036   2.297 -0.3497 -0.2275  1.5605
  115SER     CB 1544   3.852   0.036   2.167 -0.6425 -0.4741 -0.2656
  115SER    HB1 1545   3.895   0.136   2.169 -0.8988 -0.3309 -1.2714
  115SER    HB2 1546   3.743   0.046   2.174 -0.5025  0.6606  0.5929
  115SER     OG 1547   3.880  11.048   2.045  0.0020  0.1707 -0.4655
  115SER     HG 1548   3.813   0.009   1.987  0.8266  0.8821 -0.9722
  115SER      C 1549   3.838   0.020   2.406 -0.2331  0.5667  0.2878
  115SER      O 1550   3.730  11.058   2.450 -0.3675  0.7001  0.0720
  116SER      N 1551   3.896   0.132   2.449  0.4222  0.2822  0.1552
  116SER      H 1552   3.991   0.156   2.424  0.5656 -1.7852 -1.5292
  116SER     CA 1553   3.832   0.191   2.565 -0.1256 -0.2407  0.1252
  116SER     HA 1554   3.804   0.116   2.638  0.8052 -0.7887 -0.0734
  116SER     CB 1555   3.926   0.277   2.649  0.0205 -0.5301  0.2562
  116SER    HB1 1556   3.970   0.354   2.586  0.9708 -2.6302 -1.8112
  116SER    HB2 1557   3.876   0.325   2.733  0.3928  0.1281  0.1119
  116SER     OG 1558   4.035   0.199   2.694  0.5720  0.3954  0.5391
  116SER     HG 1559   4.104   0.258   2.727  1.2643  0.1285 -0.3602
  116SER      C 1560   3.708   0.272   2.527 -0.5399 -1.0308 -0.2298
  116SER      O 1561   3.633   0.309   2.616  0.5849  0.1430  0.2690
  117SER      N 1562   3.692   0.319   2.403  0.6609  0.0420 -0.0103
  117SER      H 1563   3.775   0.323   2.346  0.5587  0.5779 -0.1246
  117SER     CA 1564   3.575   0.392   2.358  0.0574 -0.6379  0.4267
  117SER     HA 1565   3.496   0.378   2.432  0.6977  0.5301  1.3798
  117SER     CB 1566   3.603   0.540   2.332 -0.1450 -0.6930 -0.1106
  117SER    HB1 1567   3.684   0.555   2.262 -1.2283  0.7925 -1.1167
  117SER    HB2 1568   3.516   0.587   2.287 -1.5699  0.2654  3.2907
  117SER     OG 1569   3.643   0.600   2.453  0.1746  0.0248 -0.5704
  117SER     HG 1570   3.738   0.596   2.466  0.4186 -0.8559 -2.2483
  117SER      C 1571   3.523   0.340   2.225 -0.1226 -0.4539  0.4249
  117SER      O 1572   3.600   0.294   2.141  0.2606  0.3904  0.3007
  118GLN      N 1573   3.397   0.361   2.185 -0.0573 -0.1862  0.3595
  118GLN      H 1574   3.336   0.407   2.250 -0.5221 -0.6882  0.2845
  118GLN     CA 1575   3.319   0.311   2.073  0.2327  0.2274 -0.0345
  118GLN     HA 1576   3.393   0.297   1.995 -0.9090  0.7043 -1.2278
  118GLN     CB 1577   3.247   0.182   2.112  0.6567 -0.1387 -0.4502
  118GLN    HB1 1578   3.171   0.159   2.037 -1.9177  0.5294  1.7632
  118GLN    HB2 1579   3.194   0.194   2.207  2.4861  1.6360  0.4133
  118GLN     CG 1580   3.335   0.058   2.127  0.4707 -0.2065  0.1090
  118GLN    HG1 1581   3.403   0.045   2.043  2.7049  0.5555  1.7150
  118GLN    HG2 1582   3.274  11.044   2.132 -0.8649  0.7196  1.2124
  118GLN     CD 1583   3.406   0.042   2.261  0.2317 -0.2293  0.2336
  118GLN    OE1 1584   3.358   0.092   2.362 -0.1784 -0.2617  0.0589
  118GLN    NE2 1585   3.514  11.040   2.266  0.0088 -0.5662 -0.1781
  118GLN   HE21 1586   3.555  11.004   2.181  2.9824  0.4339  0.7399
  118GLN   HE22 1587   3.573  11.043   2.348 -1.6362 -1.5459  1.1153
  118GLN      C 1588   3.221   0.418   2.030  0.1546  0.1624 -0.0185
  118GLN      O 1589   3.193   0.510   2.106 -0.1211 -0.2592  0.3923
  119SER      N 1590   3.164   0.404   1.909  0.1089  0.8001 -0.0771
  119SER      H 1591   3.194   0.323   1.857 -2.0107 -1.4314  1.8614
  119SER     CA 1592   3.067   0.495   1.851 -0.5763 -0.0439 -0.2771
  119SER     HA 1593   3.120   0.582   1.814  0.4635 -0.6997 -0.3867
  119SER     CB 1594   3.022   0.432   1.720 -0.2724  0.1181 -0.4594
  119SER    HB1 1595   3.007   0.326   1.738 -1.2674  0.3717  0.2845
  119SER    HB2 1596   2.930   0.481   1.687 -1.6857 -2.2252 -0.2031
  119SER     OG 1597   3.124   0.430   1.623 -0.0242 -0.5141 -0.1916
  119SER     HG 1598   3.115   0.516   1.580 -1.7955 -0.2909  0.5690
  119SER      C 1599   2.949   0.534   1.938 -0.3465 -0.3747  0.1951
  119SER      O 1600   2.868   0.450   1.975 -0.5028 -0.4486 -0.3084
  120SER      N 1601   2.922   0.665   1.949 -0.2266 -0.3287 -0.0529
  120SER      H 1602   2.983   0.724   1.895 -1.7380 -0.0339 -1.5285
  120SER     CA 1603   2.824   0.729   2.035  0.0947  0.0186  0.0565
  120SER     HA 1604   2.841   0.696   2.137 -1.0807  0.8561  0.5402
  120SER     CB 1605   2.854   0.878   2.048 -0.6985  0.1325  0.5770
  120SER    HB1 1606   2.874   0.922   1.951 -1.5158 -2.2060 -0.7213
  120SER    HB2 1607   2.774   0.942   2.086 -0.8636  0.4871 -0.3346
  120SER     OG 1608   2.967   0.902   2.129 -0.2842 -0.1934  0.0989
  120SER     HG 1609   2.999   0.987   2.098 -0.0682  0.4850  2.0744
  120SER      C 1610   2.679   0.718   1.990  0.0138  0.3328  0.2395
  120SER      O 1611   2.649   0.714   1.871 -0.0926  0.8165  0.2491
  121SER      N 1612   2.588   0.720   2.088 -0.3348 -0.5269 -0.0564
  121SER      H 1613   2.615   0.727   2.185  0.4596  2.5977 -0.3994
  121SER     CA 1614   2.451   0.756   2.057 -0.1686 -0.1004 -0.3220
  121SER     HA 1615   2.413   0.700   1.971  0.2857 -0.3231 -0.3810
  121SER     CB 1616   2.359   0.705   2.169  0.1210 -0.0045 -0.0392
  121SER    HB1 1617   2.254   0.708   2.139  0.0562 -1.1842  0.0034
  121SER    HB2 1618   2.375   0.772   2.253  0.9847 -0.9660  0.5922
  121SER     OG 1619   2.391   0.570   2.196 -0.0060 -0.0181  0.0415
  121SER     HG 1620   2.467   0.575   2.254 -0.1907 -0.5884  0.3340
  121SER      C 1621   2.432   0.906   2.042 -0.1075 -0.0701 -0.1016
  121SER      O 1622   2.524   0.986   2.057  0.3125 -0.4724 -0.4992
  122TYR      N 1623   2.311   0.942   1.999 -0.2829 -0.5531 -0.0162
  122TYR      H 1624   2.234   0.877   1.999 -2.2827  1.6781 -0.0178
  122TYR     CA 1625   2.273   1.079   1.975 -0.0796 -0.4166  0.4343
  122TYR     HA 1626   2.358   1.147   1.975  0.2648 -0.7208 -2.2998
  122TYR     CB 1627   2.208   1.097   1.838  0.5808 -0.6512  0.0866
  122TYR    HB1 1628   2.108   1.055   1.850  0.3902 -0.1866  0.1518
  122TYR    HB2 1629   2.196   1.205   1.825  0.4611 -0.5747  0.7972
  122TYR     CG 1630   2.277   1.033   1.720  0.2957 -0.3056 -0.2700
  122TYR    CD1 1631   2.194   1.002   1.611  0.0578  0.5719 -0.3481
  122TYR    HD1 1632   2.087   1.015   1.613  0.0660  0.6290  1.9394
  122TYR    CE1 1633   2.252   0.937   1.501 -0.0026  0.0831 -0.0933
  122TYR    HE1 1634   2.184   0.903   1.425 -0.0960 -1.2774  0.5725
  122TYR     CZ 1635   2.392   0.917   1.496  0.0445  0.2079  0.6064
  122TYR     OH 1636   2.445   0.846   1.392 -0.5715 -0.1166  0.5057
  122TYR     HH 1637   2.541   0.853   1.397 -0.6366  2.1295 -0.1161
  122TYR    CE2 1638   2.472   0.961   1.603 -0.0394  0.8098  0.4240
  122TYR    HE2 1639   2.577   0.944   1.586 -0.3801 -0.6726 -0.3501
  122TYR    CD2 1640   2.416   1.021   1.717  0.4268  0.8367  0.6424
  122TYR    HD2 1641   2.481   1.053   1.797  3.8004 -2.2274 -0.5776
  122TYR      C 1642   2.188   1.131   2.090  0.0403 -0.0983  0.3814
  122TYR      O 1643   2.123   1.064   2.171  0.2599  0.2369  0.8384
  123GLY      N 1644   2.178   1.264   2.099 -0.0017 -0.1031  0.4086
  123GLY      H 1645   2.227   1.313   2.025 -0.1093 -0.3308  0.1813
  123GLY     CA 1646   2.107   1.323   2.210 -0.5298  0.1485 -0.0557
  123GLY    HA1 1647   2.016   1.266   2.227 -1.1669  1.6404  1.9644
  123GLY    HA2 1648   2.081   1.428   2.193 -0.5127  0.2179  0.3345
  123GLY      C 1649   2.183   1.316   2.342 -0.1983  0.7756 -0.2062
  123GLY      O 1650   2.304   1.294   2.345 -0.3037  0.2609  0.6877
  124GLN      N 1651   2.103   1.297   2.447  0.1797 -0.2436 -0.0897
  124GLN      H 1652   2.004   1.300   2.425  0.0618  2.6469  0.4517
  124GLN     CA 1653   2.156   1.285   2.581  0.1581 -0.1927 -0.0770
  124GLN     HA 1654   2.251   1.233   2.572  0.7357  0.9866 -0.9142
  124GLN     CB 1655   2.161   1.420   2.652 -0.0965  0.0812 -0.5730
  124GLN    HB1 1656   2.175   1.412   2.760  1.4096  3.9003 -0.3433
  124GLN    HB2 1657   2.067   1.470   2.629 -0.5284 -0.5053 -0.1189
  124GLN     CG 1658   2.266   1.521   2.607 -0.1454  0.1440 -0.5449
  124GLN    HG1 1659   2.255   1.552   2.503  1.6435 -0.6329 -0.9999
  124GLN    HG2 1660   2.365   1.483   2.631 -0.9589 -0.3762  2.4954
  124GLN     CD 1661   2.253   1.649   2.689  0.1431  0.0913 -0.4139
  124GLN    OE1 1662   2.158   1.673   2.765  0.0387 -0.4609 -0.3664
  124GLN    NE2 1663   2.347   1.740   2.667 -0.2086  0.5785  0.0802
  124GLN   HE21 1664   2.426   1.727   2.606  0.1842  1.4936  0.3663
  124GLN   HE22 1665   2.354   1.822   2.726 -1.4265  0.6143  0.1946
  124GLN      C 1666   2.069   1.189   2.662 -0.2357  0.1722 -0.0634
  124GLN      O 1667   1.955   1.161   2.627 -0.1911  0.4789 -0.4580
  125PRO      N 1668   2.113   1.136   2.777 -0.0152  0.1443 -0.1594
  125PRO     CD 1669   2.251   1.146   2.818 -0.0773  0.7332 -0.0709
  125PRO    HD1 1670   2.300   1.239   2.791 -0.6363  1.1672  0.4023
  125PRO    HD2 1671   2.306   1.060   2.778 -1.3994 -0.6937  1.0332
  125PRO     CG 1672   2.253   1.125   2.969  0.3412  0.0948 -0.1596
  125PRO    HG1 1673   2.345   1.079   3.006  0.5115 -0.8812 -1.6963
  125PRO    HG2 1674   2.249   1.222   3.019 -1.1698  1.5038 -2.8033
  125PRO     CB 1675   2.131   1.039   2.998  0.1281  0.2608 -0.5644
  125PRO    HB1 1676   2.157   0.933   3.000 -1.9769 -0.3057 -0.2665
  125PRO    HB2 1677   2.086   1.072   3.092  0.9138  2.2933 -0.8501
  125PRO     CA 1678   2.041   1.058   2.876 -0.2315  0.1359 -0.3221
  125PRO     HA 1679   2.012   0.968   2.823 -0.7412  0.6764 -0.9845
  125PRO      C 1680   1.916   1.120   2.937  0.1047  0.2306  0.2790
  125PRO      O 1681   1.909   1.242   2.950  0.5442  0.3200 -0.2783
  126GLN      N 1682   1.818   1.040   2.980 -0.1634  0.1247 -0.5045
  126GLN      H 1683   1.831   0.942   2.958  0.3975 -0.1052  0.7557
  126GLN     CA 1684   1.701   1.072   3.059  0.3733  0.0977  0.3132
  126GLN     HA 1685   1.657   1.155   3.004 -0.1432 -1.5281 -1.8404
  126GLN     CB 1686   1.596   0.962   3.055  0.4573  0.0201  0.2482
  126GLN    HB1 1687   1.653   0.871   3.074  3.5716  2.0500  1.3496
  126GLN    HB2 1688   1.519   0.962   3.132 -0.4286  0.1584 -0.6085
  126GLN     CG 1689   1.516   0.966   2.925 -0.0349  0.4533  0.5595
  126GLN    HG1 1690   1.581   0.962   2.837 -0.8726 -0.4340 -0.0348
  126GLN    HG2 1691   1.464   0.873   2.906  0.6113  0.1641  0.1417
  126GLN     CD 1692   1.422   1.083   2.903 -0.3165  0.0373 -0.5091
  126GLN    OE1 1693   1.414   1.181   2.976  0.7038 -0.3220  0.1056
  126GLN    NE2 1694   1.356   1.080   2.787  0.4073  0.3217 -0.9407
  126GLN   HE21 1695   1.297   1.160   2.768 -1.3475 -0.6179  0.1855
  126GLN   HE22 1696   1.358   0.995   2.732  3.4405 -1.9761  2.2968
  126GLN      C 1697   1.736   1.115   3.201 -0.4332 -0.2458  0.6194
  126GLN      O 1698   1.832   1.066   3.259  0.0858 -0.4031 -0.3531
  127SER      N 1699   1.655   1.208   3.253  0.2463  0.6742  0.0653
  127SER      H 1700   1.573   1.227   3.198 -0.1773 -2.4591 -0.5824
  127SER     CA 1701   1.643   1.245   3.393  0.1731 -0.0356  0.2505
  127SER     HA 1702   1.730   1.220   3.453 -0.5297 -0.2104  1.2256
  127SER     CB 1703   1.635   1.396   3.413  0.0523 -0.0544  0.3388
  127SER    HB1 1704   1.632   1.420   3.520 -1.4465 -0.1739  0.3472
  127SER    HB2 1705   1.538   1.435   3.381  0.5463 -0.3471 -1.5993
  127SER     OG 1706   1.737   1.472   3.353 -0.1600  0.1193  0.1942
  127SER     HG 1707   1.719   1.563   3.378 -2.1723 -0.0303 -0.5424
  127SER      C 1708   1.531   1.175   3.468  0.0950  0.0267  0.1918
  127SER      O 1709   1.434   1.133   3.406  0.3029 -0.1367 -0.0232
  128GLY      N 1710   1.532   1.168   3.602  0.2444 -0.2962  0.1723
  128GLY      H 1711   1.623   1.185   3.643  1.0441 -1.3042 -1.0915
  128GLY     CA 1712   1.425   1.105   3.676 -0.8661  0.0918 -1.0578
  128GLY    HA1 1713   1.336   1.148   3.631 -0.8388  1.4868  0.1414
  128GLY    HA2 1714   1.419   1.138   3.780  0.1467  0.7006 -1.1807
  128GLY      C 1715   1.413   0.954   3.665 -0.1317 -0.0311 -0.2610
  128GLY      O 1716   1.511   0.887   3.631 -0.0875 -0.1604  0.1086
  129SER      N 1717   1.292   0.899   3.676 -0.1988 -0.0003 -0.8153
  129SER      H 1718   1.217   0.963   3.695  0.1413 -0.0381  0.7906
  129SER     CA 1719   1.263   0.762   3.638  0.6459 -0.1393 -0.9887
  129SER     HA 1720   1.329   0.733   3.557  1.0864 -1.1750 -0.2874
  129SER     CB 1721   1.295   0.666   3.753  0.8382  0.7057 -0.3228
  129SER    HB1 1722   1.234   0.576   3.743 -2.0392  2.2962  1.3282
  129SER    HB2 1723   1.403   0.653   3.754  0.7163 -1.2166  3.2083
  129SER     OG 1724   1.259   0.715   3.880  0.1204 -0.3101 -0.1170
  129SER     HG 1725   1.163   0.721   3.880  0.1019  0.1182  2.1537
  129SER      C 1726   1.121   0.741   3.588  0.3744  0.0908 -0.3247
  129SER      O 1727   1.026   0.795   3.646  0.2145 -0.8687  0.3379
  130TYR      N 1728   1.108   0.650   3.492 -0.0235 -0.2114  0.0085
  130TYR      H 1729   1.191   0.602   3.460 -0.8123 -0.7266 -1.3762
  130TYR     CA 1730   0.979   0.596   3.453 -0.3346  0.5763 -0.0758
  130TYR     HA 1731   0.914   0.681   3.434  0.7768  1.0955 -1.8642
  130TYR     CB 1732   0.993   0.515   3.324  0.4491  0.3343  0.1522
  130TYR    HB1 1733   0.898   0.465   3.305  0.0286  0.9529  0.5843
  130TYR    HB2 1734   1.074   0.446   3.347  0.1796  0.6009  2.0857
  130TYR     CG 1735   1.027   0.591   3.198  0.2337 -0.3215 -0.3033
  130TYR    CD1 1736   1.162   0.613   3.167  0.1208  0.3117 -0.3546
  130TYR    HD1 1737   1.244   0.581   3.229 -0.1433  0.6451  0.1723
  130TYR    CE1 1738   1.196   0.682   3.050  0.5250  0.1664 -0.3233
  130TYR    HE1 1739   1.301   0.692   3.024  1.2678 -0.3976  2.1557
  130TYR     CZ 1740   1.094   0.744   2.974  0.0881 -0.3314 -0.1422
  130TYR     OH 1741   1.136   0.811   2.864  0.3036 -0.4521 -0.1339
  130TYR     HH 1742   1.064   0.867   2.834  0.0001 -0.6547  0.2116
  130TYR    CE2 1743   0.958   0.728   3.008  0.1449 -0.3733  0.0733
  130TYR    HE2 1744   0.880   0.782   2.956 -0.4047 -0.6312  0.6286
  130TYR    CD2 1745   0.928   0.656   3.124 -0.0942 -0.6582 -0.1644
  130TYR    HD2 1746   0.823   0.639   3.146 -0.2641  0.0699 -0.3852
  130TYR      C 1747   0.920   0.506   3.561 -0.1938  0.6627  0.0730
  130TYR      O 1748   0.990   0.434   3.632  0.2848  0.2533 -0.8001
  131SER      N 1749   0.789   0.496   3.580 -0.1584 -0.8774 -0.3747
  131SER      H 1750   0.724   0.551   3.526  1.4814  0.7521 -0.7710
  131SER     CA 1751   0.721   0.404   3.669 -0.0506 -0.1330  0.4925
  131SER     HA 1752   0.782   0.320   3.701 -1.8689 -1.7996 -0.2349
  131SER     CB 1753   0.692   0.486   3.795 -0.3566  0.2468  0.1752
  131SER    HB1 1754   0.679   0.592   3.770 -1.4593  0.2657  0.7345
  131SER    HB2 1755   0.600   0.446   3.838 -0.9375  0.5990 -0.6876
  131SER     OG 1756   0.801   0.472   3.883 -0.2035 -0.2165 -0.0847
  131SER     HG 1757   0.852   0.553   3.889 -1.0727  0.4008 -0.7745
  131SER      C 1758   0.588   0.352   3.617 -0.1175 -0.0519  0.5801
  131SER      O 1759   0.516   0.437   3.565  0.1003 -0.2644 -0.0787
  132GLN      N 1760   0.568   0.222   3.639  0.3734 -0.3623 -0.6999
  132GLN      H 1761   0.652   0.182   3.678  2.4370  2.7897 -1.5844
  132GLN     CA 1762   0.439   0.157   3.631  0.2306 -0.1544 -0.1030
  132GLN     HA 1763   0.381   0.203   3.551 -0.8386 -2.5783 -0.8384
  132GLN     CB 1764   0.442   0.005   3.612 -0.3140 -0.1958  0.1156
  132GLN    HB1 1765   0.341  11.046   3.593 -0.9637  0.2315  2.4605
  132GLN    HB2 1766   0.504  11.052   3.528  0.5826  1.8854 -0.0198
  132GLN     CG 1767   0.487  11.011   3.740  0.0796 -0.0626  0.0511
  132GLN    HG1 1768   0.433  11.048   3.827  0.1335  1.1339 -0.4026
  132GLN    HG2 1769   0.590  11.043   3.760  0.3803 -0.6128 -0.5750
  132GLN     CD 1770   0.478  10.859   3.730 -0.1363 -0.0341 -0.2120
  132GLN    OE1 1771   0.529  10.804   3.633  0.1883 -0.3366  0.1264
  132GLN    NE2 1772   0.421  10.787   3.826 -0.2044  0.1531 -0.1120
  132GLN   HE21 1773   0.386  10.823   3.914  0.4855  0.1980  0.1466
  132GLN   HE22 1774   0.428  10.687   3.816 -1.1693 -0.0461  0.9409
  132GLN      C 1775   0.351   0.203   3.746  0.3710  0.2217 -0.1466
  132GLN      O 1776   0.394   0.265   3.844  0.1283 -0.6823  0.5485
  133GLN      N 1777   0.220   0.182   3.729  0.3159  0.1739  0.3222
  133GLN      H 1778   0.195   0.144   3.639 -0.1524  1.4340 -0.1000
  133GLN     CA 1779   0.118   0.221   3.825 -0.1384 -0.4254  0.0878
  133GLN     HA 1780   0.155   0.312   3.872 -1.1657 -0.6837  1.4390
  133GLN     CB 1781  11.068   0.244   3.741  0.5579 -0.4236 -0.9857
  133GLN    HB1 1782  10.976   0.241   3.799  0.5623 -1.6566 -1.0063
  133GLN    HB2 1783  11.059   0.159   3.673  1.5404  0.3166 -2.0721
  133GLN     CG 1784  11.063   0.376   3.666  0.1936  0.0686 -0.1096
  133GLN    HG1 1785   0.079   0.388   3.609 -0.7155  1.9803 -1.2605
  133GLN    HG2 1786  10.982   0.374   3.593  1.3642  0.0678 -1.4569
  133GLN     CD 1787  11.041   0.499   3.754 -0.3103 -0.0139 -0.1215
  133GLN    OE1 1788  10.952   0.516   3.837  0.3040  0.1851  0.5013
  133GLN    NE2 1789   0.061   0.591   3.747 -0.2393 -0.0769  0.0391
  133GLN   HE21 1790   0.060   0.673   3.806 -1.7341  1.3770 -1.8691
  133GLN   HE22 1791   0.143   0.579   3.690 -0.4619 -0.1736 -0.2645
  133GLN      C 1792   0.089   0.124   3.938 -0.4503 -0.5451 -0.0931
  133GLN      O 1793   0.103   0.005   3.909 -0.1756 -0.5651  0.1167
  134PRO      N 1794   0.052   0.162   4.060  0.1326  0.0825 -0.1003
  134PRO     CD 1795   0.021   0.074   4.172  0.1587 -0.3654 -0.4396
  134PRO    HD1 1796   0.015  11.045   4.146  0.8654  0.0537 -2.4879
  134PRO    HD2 1797   0.102   0.087   4.244  3.1443  1.7758 -3.8340
  134PRO     CG 1798  10.963   0.124   4.225  0.2084  0.0078 -0.6619
  134PRO    HG1 1799  10.952   0.098   4.331 -1.8515 -0.1849 -0.8844
  134PRO    HG2 1800  10.875   0.093   4.170 -1.0305 -1.2865  1.8482
  134PRO     CB 1801  10.991   0.274   4.221  0.3925  0.0004  0.1417
  134PRO    HB1 1802  10.892   0.319   4.207 -0.7056 -1.0561  3.4453
  134PRO    HB2 1803  11.032   0.310   4.316 -2.1373  1.2262  0.8802
  134PRO     CA 1804   0.003   0.293   4.098 -0.2746  0.0011 -0.3409
  134PRO     HA 1805  11.021   0.334   4.015  0.5221 -1.0476 -1.4595
  134PRO      C 1806   0.115   0.394   4.112 -0.0339 -0.3138  0.0341
  134PRO      O 1807   0.234   0.364   4.108  0.0767  0.1696 -0.4176
  135SER      N 1808   0.074   0.519   4.137 -0.3986 -0.4807  0.2874
  135SER      H 1809  11.052   0.540   4.141  0.0371  1.8056  0.2038
  135SER     CA 1810   0.156   0.630   4.182 -0.8025 -0.0014 -0.1556
  135SER     HA 1811   0.262   0.611   4.168 -0.7911  0.5111 -0.8583
  135SER     CB 1812   0.118   0.759   4.109  0.3715  0.2578 -0.3315
  135SER    HB1 1813   0.175   0.836   4.161  1.0397  0.1098 -0.8363
  135SER    HB2 1814   0.009   0.767   4.107  0.0379 -2.8973  0.3692
  135SER     OG 1815   0.155   0.744   3.974 -0.0067 -0.4117 -0.3691
  135SER     HG 1816   0.219   0.672   3.972 -0.3264 -0.8198  1.8765
  135SER      C 1817   0.144   0.651   4.332  0.4853 -0.3301  0.0005
  135SER      O 1818   0.062   0.582   4.392  0.2728 -0.3802 -0.3417
  136TYR      N 1819   0.223   0.739   4.395  0.3039 -0.3936  0.3184
  136TYR      H 1820   0.275   0.802   4.335 -0.2178  0.9016  1.1722
  136TYR     CA 1821   0.235   0.739   4.539 -0.0028  0.4166  0.3502
  136TYR     HA 1822   0.243   0.635   4.572 -1.1838  0.4723  0.8505
  136TYR     CB 1823   0.358   0.815   4.587  0.2311  0.1805  0.1246
  136TYR    HB1 1824   0.336   0.921   4.574 -0.4942  0.3469  2.3878
  136TYR    HB2 1825   0.440   0.788   4.520  0.3262 -0.4789  0.4956
  136TYR     CG 1826   0.398   0.784   4.729  0.7423 -0.2205 -0.1027
  136TYR    CD1 1827   0.402   0.650   4.768 -0.0090 -0.2296 -0.0465
  136TYR    HD1 1828   0.383   0.569   4.699  1.4047 -1.7199  1.2239
  136TYR    CE1 1829   0.428   0.629   4.904  0.7898  0.1484 -0.1378
  136TYR    HE1 1830   0.427   0.527   4.938  2.1930  0.6411  1.5591
  136TYR     CZ 1831   0.462   0.736   4.990  0.1242  0.1045  0.1843
  136TYR     OH 1832   0.487   0.722   5.124  0.7089 -0.2406  0.0447
  136TYR     HH 1833   0.482   0.628   5.139 -1.9837  0.0095  1.4107
  136TYR    CE2 1834   0.446   0.868   4.945 -0.6905 -0.0802 -0.0897
  136TYR    HE2 1835   0.460   0.945   5.020  0.8533  0.0364 -0.4676
  136TYR    CD2 1836   0.423   0.896   4.810 -0.0937  0.0220 -0.1750
  136TYR    HD2 1837   0.418   0.996   4.769  0.0876 -0.3114 -1.0494
  136TYR      C 1838   0.121   0.793   4.625 -0.2861 -0.0969  0.2999
  136TYR      O 1839   0.051   0.883   4.578 -0.0174  0.1676  0.4039
  137GLY      N 1840   0.112   0.735   4.744  0.0918 -0.4048  0.1823
  137GLY      H 1841   0.186   0.674   4.776 -0.3343 -0.7051  0.6273
  137GLY     CA 1842   0.005   0.774   4.835 -0.4422  0.8805 -0.9624
  137GLY    HA1 1843  11.065   0.880   4.820  0.6092  1.2743  0.4296
  137GLY    HA2 1844   0.050   0.770   4.934  2.4785  1.4014 -2.1375
  137GLY      C 1845  10.972   0.669   4.825  0.0310  0.2732  0.0765
  137GLY      O 1846  10.975   0.587   4.733  0.5928  0.1351  0.2101
  138GLY      N 1847  10.868   0.682   4.907 -0.0527  0.2207 -0.0209
  138GLY      H 1848  10.876   0.753   4.978 -1.7100  2.1230 -1.5950
  138GLY     CA 1849  10.748   0.602   4.899  0.1757 -0.1328  0.0889
  138GLY    HA1 1850  10.676   0.649   4.966  1.0033 -1.7554  2.2315
  138GLY    HA2 1851  10.699   0.607   4.801  1.7769  2.9659 -0.6858
  138GLY      C 1852  10.759   0.460   4.954 -0.0158 -0.2658 -0.2045
  138GLY      O 1853  10.861   0.393   4.946  0.5524  0.5351  0.1270
  139GLN      N 1854  10.648   0.418   5.015 -0.0015  0.3884  0.2849
  139GLN      H 1855  10.567   0.479   5.015 -0.2384  0.1775 -2.5863
  139GLN     CA 1856  10.642   0.292   5.086 -0.3381  0.0903 -0.2741
  139GLN     HA 1857  10.744   0.285   5.123  0.7937  2.3964 -2.6435
  139GLN     CB 1858  10.556   0.303   5.211  0.1864  0.0946  0.0908
  139GLN    HB1 1859  10.561   0.398   5.264 -1.6417  0.9525 -1.1760
  139GLN    HB2 1860  10.586   0.231   5.287 -0.5154 -0.5614 -0.2443
  139GLN     CG 1861  10.406   0.280   5.193  0.0778  0.7036  0.1717
  139GLN    HG1 1862  10.384   0.181   5.151  0.0422  0.0625  1.6332
  139GLN    HG2 1863  10.368   0.339   5.110 -1.1974  2.3971  1.8901
  139GLN     CD 1864  10.317   0.311   5.312  0.1195  0.8174  0.1731
  139GLN    OE1 1865  10.311   0.418   5.372  0.1665  0.7757  0.2530
  139GLN    NE2 1866  10.239   0.214   5.362  0.8102 -0.1611 -0.6150
  139GLN   HE21 1867  10.242   0.118   5.331 -0.0892 -0.6752  0.8477
  139GLN   HE22 1868  10.184   0.251   5.438  1.3194  1.5609 -1.0323
  139GLN      C 1869  10.625   0.164   5.005  0.1072 -0.3052  0.2504
  139GLN      O 1870  10.561   0.155   4.900  0.0799  0.2266  0.2202
  140GLN      N 1871  10.696   0.061   5.052  0.6186 -0.0235  0.1085
  140GLN      H 1872  10.743   0.086   5.138 -0.7719  1.3173  0.5061
  140GLN     CA 1873  10.723  11.001   5.010 -0.1007 -0.0500 -0.2795
  140GLN     HA 1874  10.709  11.002   4.902  0.7872 -1.3099 -0.4301
  140GLN     CB 1875  10.867  10.962   5.040 -0.0159  0.6647  0.2588
  140GLN    HB1 1876  10.872  10.957   5.149 -2.6474 -0.3754  0.3985
  140GLN    HB2 1877  10.880  10.862   5.000 -1.3608  1.2660 -1.8244
  140GLN     CG 1878  10.982  11.048   4.988 -0.1039  0.3967 -0.3826
  140GLN    HG1 1879   0.006  11.007   5.005  0.1253  1.3195  0.5964
  140GLN    HG2 1880  10.961   0.064   5.041 -0.1514 -1.0745  2.3290
  140GLN     CD 1881  10.973   0.014   4.842  0.2556  0.6002 -0.3467
  140GLN    OE1 1882  10.894  11.039   4.763  0.4471  0.1512 -0.2498
  140GLN    NE2 1883  11.055   0.112   4.804  0.8516  0.2689  0.0546
  140GLN   HE21 1884  11.046   0.144   4.709 -0.9881 -0.1824  0.0427
  140GLN   HE22 1885   0.052   0.149   4.863  2.9418  1.3139 -2.9447
  140GLN      C 1886  10.611  10.919   5.073 -0.1072  0.4415  0.3568
  140GLN      O 1887  10.618  10.886   5.191 -0.0754 -0.3412  0.1405
  141GLN      N 1888  10.512  10.887   4.990  0.0954  0.2250  0.1993
  141GLN      H 1889  10.515  10.923   4.896 -1.9217  4.1103  1.4014
  141GLN     CA 1890  10.396  10.817   5.042  0.0084  0.3566  0.1836
  141GLN     HA 1891  10.364  10.860   5.137 -0.7466  1.8362 -0.7063
  141GLN     CB 1892  10.283  10.852   4.945 -0.0835 -0.1444  0.1093
  141GLN    HB1 1893  10.324  10.853   4.844 -1.5148 -1.6734 -0.5484
  141GLN    HB2 1894  10.214  10.767   4.952 -0.3770  0.1261  0.5691
  141GLN     CG 1895  10.196  10.974   4.973  0.2393 -0.0156  0.5681
  141GLN    HG1 1896  10.260  11.058   4.998 -0.4474  1.2932 -1.7284
  141GLN    HG2 1897  10.135  10.994   4.884 -0.0984 -0.1267  0.7727
  141GLN     CD 1898  10.107  10.945   5.093  0.2091 -0.4277  0.4488
  141GLN    OE1 1899  10.082  10.832   5.132 -0.0115 -0.4460  0.2555
  141GLN    NE2 1900  10.052  11.046   5.162  0.1001 -0.1461 -0.0427
  141GLN   HE21 1901   9.988  11.030   5.238 -0.5504 -0.3552 -0.6213
  141GLN   HE22 1902  10.062   0.067   5.136 -1.3924  0.1831  0.5595
  141GLN      C 1903  10.406  10.667   5.066 -0.1650  0.2430 -0.4480
  141GLN      O 1904  10.498  10.599   5.022 -0.2524 -0.3163  0.2281
  142SER      N 1905  10.300  10.614   5.128 -0.0270  0.5622  0.0601
  142SER      H 1906  10.230  10.681   5.158  0.0223  1.7055 -2.1785
  142SER     CA 1907  10.269  10.473   5.136 -0.3429  0.6329  0.0756
  142SER     HA 1908  10.323  10.416   5.060  0.2662 -0.3169  1.1849
  142SER     CB 1909  10.324  10.422   5.269  0.0042  0.8530  0.0171
  142SER    HB1 1910  10.277  10.475   5.351 -1.0678  1.9149 -1.2381
  142SER    HB2 1911  10.305  10.315   5.276 -1.8851  1.1257 -0.2953
  142SER     OG 1912  10.464  10.428   5.281  0.0144 -0.0356  0.4388
  142SER     HG 1913  10.488  10.365   5.349 -0.8528 -0.9930 -0.1222
  142SER      C 1914  10.120  10.443   5.141 -0.1909 -0.0800  0.4597
  142SER      O 1915  10.046  10.506   5.217 -0.5468 -0.2655  0.2720
  143TYR      N 1916  10.075  10.340   5.068 -0.2087  0.0699  0.2588
  143TYR      H 1917  10.140  10.298   5.003  0.6060  3.5555 -1.4579
  143TYR     CA 1918   9.936  10.309   5.044 -0.0824 -0.3345  0.0356
  143TYR     HA 1919   9.869  10.371   5.105  1.1101 -1.8146  3.0458
  143TYR     CB 1920   9.907  10.355   4.901 -0.1926  0.1347  0.2049
  143TYR    HB1 1921   9.974  10.300   4.835 -1.3908 -0.0150 -0.9191
  143TYR    HB2 1922   9.804  10.324   4.882  0.6509 -2.4585 -0.6499
  143TYR     CG 1923   9.892  10.500   4.864 -0.1257  0.1123  0.0928
  143TYR    CD1 1924   9.965  10.555   4.758 -0.4279 -0.0837 -0.2188
  143TYR    HD1 1925  10.038  10.498   4.702  0.8385  2.7854 -1.7108
  143TYR    CE1 1926   9.964  10.694   4.742  0.3610 -0.0280  0.1716
  143TYR    HE1 1927  10.022  10.733   4.659  0.5726  0.5549  0.5884
  143TYR     CZ 1928   9.885  10.783   4.817 -0.4543 -0.3204 -0.3309
  143TYR     OH 1929   9.876  10.915   4.786 -0.3385 -0.3321 -0.4103
  143TYR     HH 1930   9.821  10.973   4.839 -1.2582 -0.4025 -1.2510
  143TYR    CE2 1931   9.810  10.722   4.920 -0.5492  0.1071 -0.1435
  143TYR    HE2 1932   9.749  10.787   4.980  0.4518  1.4698 -0.5507
  143TYR    CD2 1933   9.813  10.584   4.944 -0.4359  0.1012 -0.1986
  143TYR    HD2 1934   9.764  10.544   5.031  2.0928 -1.1839  0.7231
  143TYR      C 1935   9.904  10.164   5.075  0.2256 -0.3218  0.4129
  143TYR      O 1936   9.984  10.074   5.048  0.5025  0.1194 -0.2554
  144GLY      N 1937   9.785  10.135   5.128  0.1613 -0.0884  0.3948
  144GLY      H 1938   9.724  10.213   5.149  0.4149  0.2427 -0.0681
  144GLY     CA 1939   9.740  10.007   5.178 -0.1216 -0.0667  0.1954
  144GLY    HA1 1940   9.783   9.985   5.275 -0.3225 -2.0490 -0.1161
  144GLY    HA2 1941   9.781   9.927   5.116 -1.2248 -0.2518 -0.3193
  144GLY      C 1942   9.590   9.995   5.200 -0.1085 -0.0382  0.3075
  144GLY      O 1943   9.517  10.093   5.211 -0.1124  0.0151 -0.1518
  145GLN      N 1944   9.540   9.871   5.206  0.4379 -0.3058 -0.4231
  145GLN      H 1945   9.600   9.790   5.212  0.8272  0.0550  1.4030
  145GLN     CA 1946   9.402   9.843   5.239  0.4213 -0.0323 -0.2553
  145GLN     HA 1947   9.339   9.890   5.163 -3.5396 -0.3052  2.5123
  145GLN     CB 1948   9.376   9.693   5.224  0.1003  0.0063 -0.1053
  145GLN    HB1 1949   9.384   9.664   5.119 -2.8117  1.9422 -0.9992
  145GLN    HB2 1950   9.452   9.639   5.281  0.9710  0.7686 -0.5233
  145GLN     CG 1951   9.237   9.646   5.264  0.1451  0.0615  0.1171
  145GLN    HG1 1952   9.159   9.712   5.226  0.5006  1.7384  2.1341
  145GLN    HG2 1953   9.233   9.656   5.372 -1.0279  1.1960 -0.0069
  145GLN     CD 1954   9.202   9.499   5.244  0.2631  0.0683 -0.1422
  145GLN    OE1 1955   9.245   9.416   5.323 -0.1674 -0.7415 -0.7439
  145GLN    NE2 1956   9.139   9.452   5.136  0.1742  0.3503 -0.2142
  145GLN   HE21 1957   9.143   9.351   5.135  1.8654  0.3555  1.4690
  145GLN   HE22 1958   9.089   9.511   5.071  0.4425  0.6183 -0.1746
  145GLN      C 1959   9.368   9.898   5.377  0.1343  0.5042 -0.5378
  145GLN      O 1960   9.432   9.871   5.478  0.0919  0.3225 -0.5593
  146GLN      N 1961   9.266   9.984   5.373 -0.1815  0.1676  0.1829
  146GLN      H 1962   9.220  10.005   5.285 -1.8531 -1.9780  0.4710
  146GLN     CA 1963   9.210  10.054   5.486  0.0239  0.1541  0.2923
  146GLN     HA 1964   9.292  10.067   5.557  0.1257 -0.0595  0.2131
  146GLN     CB 1965   9.164  10.192   5.439 -0.2468 -0.0522 -0.0498
  146GLN    HB1 1966   9.108  10.234   5.523  1.2940  0.2425  0.8632
  146GLN    HB2 1967   9.090  10.175   5.361 -2.2842  0.8435  1.5931
  146GLN     CG 1968   9.283  10.278   5.397 -0.0686  0.0235  0.6052
  146GLN    HG1 1969   9.343  10.231   5.319  0.9121  0.3804  1.1190
  146GLN    HG2 1970   9.352  10.307   5.476  1.4431  2.1620 -1.3826
  146GLN     CD 1971   9.245  10.410   5.332  0.3761 -0.2819 -0.2936
  146GLN    OE1 1972   9.141  10.432   5.270  0.3264  0.0517 -0.0959
  146GLN    NE2 1973   9.328  10.514   5.348 -1.0926  0.8521  0.2190
  146GLN   HE21 1974   9.297  10.605   5.316  1.7808  2.2250  1.0072
  146GLN   HE22 1975   9.413  10.505   5.401 -1.4375  0.4987  0.7193
  146GLN      C 1976   9.097   9.972   5.547  0.0572  0.0246  0.1794
  146GLN      O 1977   9.059   9.867   5.496 -0.1256 -0.1349  0.6398
  147GLN      N 1978   9.041  10.017   5.659 -0.0694  0.0385  0.1107
  147GLN      H 1979   9.079  10.104   5.696 -2.7165  1.9140 -1.2489
  147GLN     CA 1980   8.922   9.977   5.732 -0.0805  0.2879  0.2325
  147GLN     HA 1981   8.879   9.883   5.696 -0.0777  0.3197  0.1448
  147GLN     CB 1982   8.946   9.978   5.882  0.0340  0.0264  0.2155
  147GLN    HB1 1983   9.041   9.926   5.900 -0.9493 -1.1940  2.2484
  147GLN    HB2 1984   8.952  10.081   5.917 -0.5446  0.3394 -0.6048
  147GLN     CG 1985   8.837   9.898   5.954  0.2064 -0.1914  0.2378
  147GLN    HG1 1986   8.836   9.800   5.907 -1.6659  0.0570 -0.3160
  147GLN    HG2 1987   8.737   9.940   5.944  1.1416  1.5802 -3.4117
  147GLN     CD 1988   8.867   9.877   6.102  0.0018 -0.3116  0.2616
  147GLN    OE1 1989   8.958   9.802   6.137  0.3787 -0.0265 -0.0866
  147GLN    NE2 1990   8.784   9.934   6.190  0.1419  0.4984 -0.1135
  147GLN   HE21 1991   8.724  10.013   6.174  1.8247  2.6838  3.2510
  147GLN   HE22 1992   8.795   9.904   6.286 -1.0586 -2.0437 -0.6906
  147GLN      C 1993   8.807  10.070   5.694  0.1563  0.3995 -0.2250
  147GLN      O 1994   8.818  10.191   5.678  0.4314  0.3964 -0.0621
  148SER      N 1995   8.690  10.009   5.676  0.0845  0.5717 -0.3438
  148SER      H 1996   8.689   9.912   5.701 -3.1108  0.2027 -1.4167
  148SER     CA 1997   8.563  10.069   5.639 -0.2684  0.1355  0.1485
  148SER     HA 1998   8.502   9.985   5.608  0.5716 -0.6644  0.6164
  148SER     CB 1999   8.489  10.121   5.762 -0.4061 -0.0128  0.1275
  148SER    HB1 2000   8.386  10.148   5.737 -0.6084  0.4674  1.3960
  148SER    HB2 2001   8.485  10.041   5.837  1.1697 -0.5303 -0.3113
  148SER     OG 2002   8.556  10.227   5.825  0.0736 -0.1239 -0.1940
  148SER     HG 2003   8.514  10.308   5.796 -1.1532 -1.1085 -1.2447
  148SER      C 2004   8.574  10.167   5.523 -0.4312 -0.6683 -0.5552
  148SER      O 2005   8.539  10.285   5.535 -0.0097 -0.5448 -0.5535
  149TYR      N 2006   8.618  10.120   5.406  0.4415 -0.4142 -0.3353
  149TYR      H 2007   8.643  10.022   5.407 -0.5317 -0.6727  0.5083
  149TYR     CA 2008   8.627  10.193   5.281 -0.2950  0.0425 -0.1333
  149TYR     HA 2009   8.690  10.280   5.299 -2.0520  1.1100  1.1066
  149TYR     CB 2010   8.688  10.108   5.170  0.2840 -0.0870  0.2773
  149TYR    HB1 2011   8.643  10.136   5.074 -2.3489  0.8853  1.7098
  149TYR    HB2 2012   8.662  10.003   5.184  1.3590 -0.3491  0.3919
  149TYR     CG 2013   8.836  10.117   5.139  0.2867 -0.2696  0.2321
  149TYR    CD1 2014   8.898  10.227   5.079  0.0108 -0.2037  0.0646
  149TYR    HD1 2015   8.837  10.316   5.069  1.0828  0.7136  1.4006
  149TYR    CE1 2016   9.034  10.225   5.045 -0.0190 -0.0013 -0.0640
  149TYR    HE1 2017   9.079  10.312   4.999 -1.2144  1.2258  1.0239
  149TYR     CZ 2018   9.108  10.106   5.057 -0.0770 -0.0654 -0.3334
  149TYR     OH 2019   9.239  10.102   5.020 -0.0001  0.4422 -0.1093
  149TYR     HH 2020   9.274  10.190   4.999 -2.1309  1.3583 -0.1132
  149TYR    CE2 2021   9.046   9.991   5.110 -0.1591 -0.0654 -0.4269
  149TYR    HE2 2022   9.097   9.896   5.119 -1.0559 -0.5231  0.0036
  149TYR    CD2 2023   8.914  10.002   5.157 -0.0741 -0.5632 -0.0600
  149TYR    HD2 2024   8.866   9.917   5.202  0.1529  0.5893  2.5127
  149TYR      C 2025   8.493  10.249   5.236 -0.6105 -0.4573  0.1710
  149TYR      O 2026   8.392  10.184   5.258 -0.8587 -0.1804 -0.1449
  150ASN      N 2027   8.487  10.361   5.164  0.2892 -0.0903  0.6360
  150ASN      H 2028   8.574  10.408   5.148  0.9285 -1.2307  0.6964
  150ASN     CA 2029   8.375  10.414   5.088  0.5426  0.1503  0.4302
  150ASN     HA 2030   8.289  10.374   5.141 -0.3636  1.4618  0.0055
  150ASN     CB 2031   8.387  10.565   5.102  0.2005  0.1942  0.2766
  150ASN    HB1 2032   8.406  10.595   5.206  0.1524  0.7241  0.1368
  150ASN    HB2 2033   8.301  10.621   5.065  1.3563  0.9615 -1.3650
  150ASN     CG 2034   8.512  10.617   5.032 -0.2232  0.3921 -0.3330
  150ASN    OD1 2035   8.590  10.540   4.977 -0.1156  0.2886 -0.0341
  150ASN    ND2 2036   8.522  10.750   5.015 -0.4240  0.4348 -0.1298
  150ASN   HD21 2037   8.442  10.810   5.029 -0.7458 -0.1758  0.7494
  150ASN   HD22 2038   8.604  10.781   4.966  0.6734  1.5206  2.2555
  150ASN      C 2039   8.354  10.370   4.943  0.2811 -0.0939  0.5423
  150ASN      O 2040   8.447  10.316   4.885  0.0875  0.3622 -0.2010
  151PRO      N 2041   8.247  10.412   4.876  0.5308  0.2054  0.3308
  151PRO     CD 2042   8.116  10.429   4.936  0.3826 -0.5355  0.2197
  151PRO    HD1 2043   8.108  10.385   5.036 -1.6983  0.1808  0.4075
  151PRO    HD2 2044   8.105  10.536   4.950 -1.1145 -0.0764 -3.4735
  151PRO     CG 2045   8.011  10.377   4.838  0.2034  0.1253  0.0613
  151PRO    HG1 2046   7.986  10.273   4.855  1.8980 -0.4717 -0.8619
  151PRO    HG2 2047   7.917  10.432   4.840  1.0292  1.7057 -1.4922
  151PRO     CB 2048   8.086  10.396   4.706  0.3687 -0.0240  0.1337
  151PRO    HB1 2049   8.054  10.323   4.631  2.4977  0.9232 -1.8108
  151PRO    HB2 2050   8.069  10.496   4.665 -3.3752 -0.2173  0.7952
  151PRO     CA 2051   8.233  10.374   4.737  0.3244  0.0482  0.3930
  151PRO     HA 2052   8.257  10.269   4.717 -0.9301  0.1955 -2.3807
  151PRO      C 2053   8.331  10.456   4.654  0.2707 -0.2210  0.0621
  151PRO      O 2054   8.403  10.393   4.577  0.1591  0.0807 -0.2935
  152PRO      N 2055   8.342  10.589   4.652  0.2336 -0.2215 -0.4692
  152PRO     CD 2056   8.269  10.681   4.738 -0.2746 -0.5087 -0.5919
  152PRO    HD1 2057   8.164  10.665   4.715 -0.2896  0.5105 -1.2632
  152PRO    HD2 2058   8.283  10.668   4.845 -1.3050 -1.0197 -0.5080
  152PRO     CG 2059   8.313  10.823   4.702 -0.4664 -0.3354 -0.1409
  152PRO    HG1 2060   8.393  10.853   4.770 -0.0487 -0.6577 -0.4868
  152PRO    HG2 2061   8.231  10.892   4.720  0.8233  1.4813 -0.9577
  152PRO     CB 2062   8.361  10.805   4.558  0.2311 -0.3245  0.0843
  152PRO    HB1 2063   8.275  10.814   4.492  0.4056 -0.4094 -0.1536
  152PRO    HB2 2064   8.423  10.889   4.527 -0.4801  0.1098 -0.1879
  152PRO     CA 2065   8.417  10.663   4.552  0.3059 -0.2755 -0.4545
  152PRO     HA 2066   8.391  10.611   4.460 -0.1876  1.7390 -1.5056
  152PRO      C 2067   8.568  10.668   4.566  0.2516 -0.2041  0.1633
  152PRO      O 2068   8.624  10.678   4.675  0.3463 -0.0673  0.1036
  153GLN      N 2069   8.634  10.672   4.450  0.1864 -0.4374  0.1174
  153GLN      H 2070   8.580  10.680   4.365 -1.0300 -0.2517  0.8976
  153GLN     CA 2071   8.779  10.668   4.447  0.2204  0.4758  0.1877
  153GLN     HA 2072   8.815  10.601   4.524  1.3377 -1.1762 -1.6707
  153GLN     CB 2073   8.821  10.623   4.307 -0.1080  0.0306  0.2301
  153GLN    HB1 2074   8.767  10.537   4.268  3.2733 -0.9533 -2.7892
  153GLN    HB2 2075   8.789  10.701   4.238  1.4652 -0.0912 -0.6733
  153GLN     CG 2076   8.968  10.593   4.280  0.0099  0.1428  0.7264
  153GLN    HG1 2077   8.971  10.577   4.172  1.1845 -1.7801  0.9919
  153GLN    HG2 2078   9.030  10.675   4.316  2.3834 -1.6710  0.9981
  153GLN     CD 2079   9.025  10.468   4.345 -0.1701 -0.3949 -0.1360
  153GLN    OE1 2080   8.968  10.387   4.418  0.2229 -0.3362  0.2423
  153GLN    NE2 2081   9.155  10.439   4.330 -0.0114  0.2188  0.0329
  153GLN   HE21 2082   9.180  10.355   4.380 -3.1084 -1.1546 -0.4968
  153GLN   HE22 2083   9.218  10.503   4.284  0.3252 -1.3073 -1.7378
  153GLN      C 2084   8.839  10.805   4.478  0.8462  0.2566 -0.0239
  153GLN      O 2085   8.815  10.905   4.412  0.2816 -0.1163 -0.3930
  154GLY      N 2086   8.923  10.807   4.582  0.3510  0.0130  0.3886
  154GLY      H 2087   8.935  10.720   4.632 -1.4709 -0.3662  0.2280
  154GLY     CA 2088   8.985  10.923   4.640 -0.2514  0.4655  0.1382
  154GLY    HA1 2089   8.918  10.997   4.686  0.5681  1.2882  0.0560
  154GLY    HA2 2090   9.053  10.966   4.566  1.3871 -0.0637  1.2529
  154GLY      C 2091   9.086  10.880   4.746 -0.6553  0.3489  0.4805
  154GLY      O 2092   9.084  10.768   4.795 -0.4576  0.2823  0.3383
  155TYR      N 2093   9.184  10.967   4.772  0.0289 -0.1913 -0.2326
  155TYR      H 2094   9.175  11.055   4.724 -3.2728 -0.3587 -0.1002
  155TYR     CA 2095   9.285  10.952   4.875 -0.1490  0.3018  0.0181
  155TYR     HA 2096   9.302  10.846   4.893 -1.7509  0.2789  1.5979
  155TYR     CB 2097   9.424  10.995   4.827  0.0124  0.3023  0.4818
  155TYR    HB1 2098   9.427   0.027   4.816 -0.2687  0.1550 -1.5071
  155TYR    HB2 2099   9.493  10.978   4.909  1.0266 -0.0509 -0.4197
  155TYR     CG 2100   9.485  10.933   4.703 -0.1857 -0.1771  0.6179
  155TYR    CD1 2101   9.451  10.988   4.579  0.5311 -0.0546  0.4680
  155TYR    HD1 2102   9.391   0.001   4.571 -0.4085 -0.8020 -1.5517
  155TYR    CE1 2103   9.509  10.939   4.461 -1.0737 -0.4763 -0.1859
  155TYR    HE1 2104   9.484  10.988   4.368  0.2581  2.7062  0.9486
  155TYR     CZ 2105   9.606  10.837   4.464 -0.4438  0.1243  0.1526
  155TYR     OH 2106   9.666  10.792   4.351 -0.0322 -0.2926  0.5309
  155TYR     HH 2107   9.728  10.720   4.364  0.2333 -0.7741 -2.5750
  155TYR    CE2 2108   9.628  10.780   4.591  0.3553  0.7982  0.3307
  155TYR    HE2 2109   9.703  10.701   4.591  0.4999  0.9237 -0.6438
  155TYR    CD2 2110   9.559  10.815   4.708 -0.0249 -0.0852  0.3802
  155TYR    HD2 2111   9.588  10.761   4.797  0.1355 -1.3924 -0.4283
  155TYR      C 2112   9.249  11.011   5.010 -0.1310 -0.0402  0.1717
  155TYR      O 2113   9.192   0.043   5.013 -0.3033 -0.1429  0.8214
  156GLY      N 2114   9.285  10.940   5.118  0.0457 -0.1948  0.0134
  156GLY      H 2115   9.308  10.843   5.105  1.1531  0.0836 -0.2213
  156GLY     CA 2116   9.269  10.987   5.255 -0.6795 -0.4224  0.0098
  156GLY    HA1 2117   9.366  11.027   5.283 -0.6869  0.1026 -0.7050
  156GLY    HA2 2118   9.189  11.061   5.255  0.5436  1.0300 -2.8214
  156GLY      C 2119   9.233  10.879   5.356 -0.4309 -0.5203 -0.0042
  156GLY      O 2120   9.215  10.763   5.318 -0.1702 -0.5293 -0.0999
  157GLN      N 2121   9.223  10.919   5.483 -0.4551  0.4272 -0.3005
  157GLN      H 2122   9.244  11.015   5.506  1.4918 -0.4194  1.8445
  157GLN     CA 2123   9.170  10.842   5.594 -0.9343  0.1409 -0.7244
  157GLN     HA 2124   9.224  10.749   5.612 -1.3609  0.0512  0.1127
  157GLN     CB 2125   9.180  10.923   5.723  0.4007 -0.3514 -0.5053
  157GLN    HB1 2126   9.124  11.017   5.721 -2.8485 -1.9887  2.4131
  157GLN    HB2 2127   9.123  10.866   5.796 -2.7374  1.4599 -1.3712
  157GLN     CG 2128   9.324  10.947   5.767  0.1148  0.4500  0.0142
  157GLN    HG1 2129   9.373  11.010   5.693 -1.8283  1.5654 -0.3886
  157GLN    HG2 2130   9.378  10.853   5.773  0.2348  0.5650  0.9334
  157GLN     CD 2131   9.322  11.001   5.909  0.0768  0.0800  0.1557
  157GLN    OE1 2132   9.260  10.947   6.000  0.6812 -0.5865  0.1798
  157GLN    NE2 2133   9.392   0.036   5.932 -0.2600  0.3656 -0.1861
  157GLN   HE21 2134   9.466   0.054   5.866  0.4349 -1.4587  0.0376
  157GLN   HE22 2135   9.418   0.038   6.030 -0.2709  0.6840 -0.1879
  157GLN      C 2136   9.022  10.812   5.577 -0.9847  0.0918 -0.2184
  157GLN      O 2137   8.945  10.875   5.505 -0.5047  0.2977 -0.5540
  158GLN      N 2138   8.973  10.712   5.652  0.0705 -0.5817 -0.4027
  158GLN      H 2139   9.035  10.675   5.723  0.5183  0.2872 -0.3211
  158GLN     CA 2140   8.837  10.663   5.658 -0.1750  0.1612  0.2712
  158GLN     HA 2141   8.786  10.720   5.581  0.7252 -0.0623 -0.5119
  158GLN     CB 2142   8.833  10.515   5.621 -0.6968  0.2861 -0.1873
  158GLN    HB1 2143   8.903  10.464   5.687 -0.1700 -0.6382 -1.4237
  158GLN    HB2 2144   8.732  10.477   5.627 -1.3967  2.0943  0.1955
  158GLN     CG 2145   8.892  10.481   5.484 -0.1760 -0.2583  0.1696
  158GLN    HG1 2146   8.903  10.374   5.465 -0.6523  0.0383 -2.0496
  158GLN    HG2 2147   8.995  10.517   5.483  0.9499 -3.1679  0.8225
  158GLN     CD 2148   8.818  10.540   5.365 -0.0575 -0.2617  0.0945
  158GLN    OE1 2149   8.705  10.585   5.380  0.1468  0.3528 -0.1616
  158GLN    NE2 2150   8.865  10.525   5.241 -0.4258  0.2419 -0.1100
  158GLN   HE21 2151   8.823  10.566   5.159  2.1022 -0.9532 -2.1552
  158GLN   HE22 2152   8.955  10.480   5.230 -0.0816  1.2760 -1.9072
  158GLN      C 2153   8.746  10.704   5.773 -0.4090  0.5081 -0.0368
  158GLN      O 2154   8.792  10.768   5.867  0.1875 -0.2739  0.2072
  159ASN      N 2155   8.622  10.655   5.766 -0.1083 -0.2544 -0.0222
  159ASN      H 2156   8.594  10.602   5.685 -1.0452  0.6039 -0.2659
  159ASN     CA 2157   8.530  10.661   5.878 -0.5183 -0.0935 -0.3630
  159ASN     HA 2158   8.579  10.684   5.973  0.0696 -2.3210 -0.0795
  159ASN     CB 2159   8.440  10.778   5.839 -0.2653  0.1844 -0.1293
  159ASN    HB1 2160   8.392  10.765   5.742 -0.1956 -0.9816 -0.0254
  159ASN    HB2 2161   8.508  10.863   5.833 -0.3732  0.5953  2.9073
  159ASN     CG 2162   8.342  10.826   5.945  0.0612 -0.0212  0.2696
  159ASN    OD1 2163   8.350  10.805   6.065 -0.2973 -0.3839  0.2314
  159ASN    ND2 2164   8.244  10.901   5.894  0.2876 -0.0159 -0.1676
  159ASN   HD21 2165   8.207  10.966   5.962  0.2424 -0.2943  0.0778
  159ASN   HD22 2166   8.248  10.922   5.796 -0.8560 -1.2004 -0.4998
  159ASN      C 2167   8.443  10.538   5.896 -1.0436  0.2694 -0.4040
  159ASN      O 2168   8.431  10.460   5.801 -0.0375 -0.2333 -0.1320
  160GLN      N 2169   8.379  10.521   6.011  0.0584  0.3262  0.2307
  160GLN      H 2170   8.399  10.585   6.088 -2.3111  0.9528  0.4238
  160GLN     CA 2171   8.291  10.407   6.027  0.1909  0.1323 -0.3930
  160GLN     HA 2172   8.336  10.319   5.982  0.0687  0.3219 -0.8875
  160GLN     CB 2173   8.280  10.380   6.177  0.5943  0.1611 -0.3569
  160GLN    HB1 2174   8.382  10.373   6.216  0.3954 -0.6396  0.0354
  160GLN    HB2 2175   8.223  10.287   6.178 -2.0884  1.6782  1.7314
  160GLN     CG 2176   8.205  10.483   6.261  0.0850 -0.4639 -0.0434
  160GLN    HG1 2177   8.252  10.581   6.254  0.7800 -0.7242  0.8210
  160GLN    HG2 2178   8.101  10.486   6.229 -0.2677  0.0765  1.0789
  160GLN     CD 2179   8.209  10.439   6.407  0.0822  0.0136  0.1019
  160GLN    OE1 2180   8.281  10.353   6.458 -0.2299  0.2230  0.9097
  160GLN    NE2 2181   8.142  10.524   6.485 -0.6161 -0.1836 -0.2811
  160GLN   HE21 2182   8.137  10.505   6.584 -1.2465 -0.9024 -0.4373
  160GLN   HE22 2183   8.108  10.615   6.457 -2.7137  0.2043  2.9797
  160GLN      C 2184   8.154  10.435   5.968 -0.0582  0.0195  0.1238
  160GLN      O 2185   8.121  10.551   5.946 -0.6037 -0.1007  0.2923
  161TYR      N 2186   8.075  10.334   5.929 -0.2329  0.2520 -0.1291
  161TYR      H 2187   8.109  10.240   5.946  0.7279  0.7203  0.6911
  161TYR     CA 2188   7.950  10.339   5.857 -0.4326 -0.0862  0.1929
  161TYR     HA 2189   7.965  10.418   5.784  0.3796  0.9067  1.4020
  161TYR     CB 2190   7.916  10.206   5.790  0.0875  0.1691 -0.5838
  161TYR    HB1 2191   7.896  10.138   5.872 -0.0929  1.3208  0.3449
  161TYR    HB2 2192   7.833  10.216   5.720 -1.2918 -3.2322  0.3871
  161TYR     CG 2193   8.019  10.150   5.694 -0.1957 -0.5335 -0.4807
  161TYR    CD1 2194   8.057  10.224   5.581  0.3489  0.0827  0.1056
  161TYR    HD1 2195   8.014  10.321   5.561  1.9322  0.8544  0.2597
  161TYR    CE1 2196   8.157  10.175   5.497  0.5378  0.2456  0.2342
  161TYR    HE1 2197   8.187  10.236   5.413 -0.8153  3.2613  1.7879
  161TYR     CZ 2198   8.199  10.043   5.523  0.5551  0.4114  1.0749
  161TYR     OH 2199   8.297   9.990   5.445 -0.5636 -0.3030  0.1098
  161TYR     HH 2200   8.328  10.055   5.381  0.0009 -1.0246 -0.3537
  161TYR    CE2 2201   8.156   9.964   5.632  0.2301 -0.3384  0.4158
  161TYR    HE2 2202   8.186   9.863   5.657  0.1946 -0.4712 -0.0733
  161TYR    CD2 2203   8.068  10.022   5.723  0.5691 -0.0164  0.5427
  161TYR    HD2 2204   8.030   9.966   5.807 -3.9563  0.8007 -0.6608
  161TYR      C 2205   7.829  10.383   5.938 -0.2384  0.2835  0.2783
  161TYR      O 2206   7.804  10.336   6.049  0.5802  0.2465  0.4573
  162ASN      N 2207   7.747  10.474   5.886 -0.3544 -0.2560 -0.4963
  162ASN      H 2208   7.772  10.523   5.801  1.2944 -0.7500 -0.3167
  162ASN     CA 2209   7.619  10.509   5.945 -0.4128 -0.0036 -0.7696
  162ASN     HA 2210   7.622  10.497   6.053  1.1720  0.6964 -0.7145
  162ASN     CB 2211   7.599  10.660   5.930  0.1596  0.1493 -0.0108
  162ASN    HB1 2212   7.692  10.715   5.927 -0.4632  1.2814  0.7107
  162ASN    HB2 2213   7.548  10.684   5.837 -2.2268 -0.4142  1.0555
  162ASN     CG 2214   7.514  10.731   6.034  0.0904  0.4364 -0.2629
  162ASN    OD1 2215   7.418  10.798   5.996 -0.3101  0.0928  0.1367
  162ASN    ND2 2216   7.562  10.736   6.159  0.1438  0.2314 -0.2765
  162ASN   HD21 2217   7.521  10.810   6.213 -0.8761 -0.4992 -0.0203
  162ASN   HD22 2218   7.637  10.672   6.181 -2.2453 -2.2060  1.5463
  162ASN      C 2219   7.498  10.431   5.894 -0.5651  0.0025 -0.4202
  162ASN      O 2220   7.522  10.363   5.794  0.5934 -0.0749 -0.1105
  163SER      N 2221   7.382  10.442   5.958 -0.1917  0.2836  0.2215
  163SER      H 2222   7.388  10.507   6.034  0.6823  1.6801 -0.9979
  163SER     CA 2223   7.260  10.367   5.935  0.2815 -0.3402 -0.3137
  163SER     HA 2224   7.172  10.419   5.974  1.3928  2.8088 -1.7163
  163SER     CB 2225   7.274  10.233   6.006 -0.2316 -0.4108 -0.3392
  163SER    HB1 2226   7.177  10.184   6.000 -0.6171 -0.0735  2.2295
  163SER    HB2 2227   7.352  10.168   5.967  0.3484 -0.3717  0.7065
  163SER     OG 2228   7.288  10.261   6.143 -0.5010 -0.3991 -0.3153
  163SER     HG 2229   7.207  10.243   6.193  0.9595 -1.4199  1.8241
  163SER      C 2230   7.227  10.364   5.786  0.0876 -0.2967 -0.2728
  163SER    OC1 2231   7.197  10.259   5.725  0.2945 -0.1948 -0.5533
  163SER    OC2 2232   7.227  10.477   5.733  0.1914 -0.1197  0.0980
    1MET      N 2233   6.031   1.924   2.480  0.0385  0.1169  0.0500
    1MET     H1 2234   5.994   1.995   2.541  1.1092 -0.6339  1.6349
    1MET     H2 2235   6.052   1.960   2.388  0.9609 -0.1312  0.1500
    1MET     H3 2236   6.117   1.886   2.516 -0.6613 -0.5623  1.0730
    1MET     CA 2237   5.934   1.814   2.465 -0.3415  0.3481  0.7680
    1MET     HA 2238   5.973   1.743   2.392  0.3193 -1.1695  2.5367
    1MET     CB 2239   5.917   1.739   2.597 -0.1063 -0.2170  0.4773
    1MET    HB1 2240   6.018   1.709   2.624  0.1917 -1.6910 -1.9568
    1MET    HB2 2241   5.881   1.808   2.673  2.5831  1.8861  0.0207
    1MET     CG 2242   5.830   1.614   2.604 -0.1373 -0.2287 -0.0433
    1MET    HG1 2243   5.726   1.647   2.598  0.6397  2.7255  0.8770
    1MET    HG2 2244   5.839   1.566   2.701  1.0124 -1.3983 -0.7073
    1MET     SD 2245   5.848   1.502   2.463  0.0699 -0.2534  0.0021
    1MET     CE 2246   5.700   1.401   2.486  0.0672 -0.1943  0.2456
    1MET    HE1 2247   5.619   1.474   2.494 -0.9217 -1.3019  0.5761
    1MET    HE2 2248   5.716   1.343   2.577  1.4748  2.3861  1.7447
    1MET    HE3 2249   5.672   1.336   2.403 -2.0202  0.9024  0.0113
    1MET      C 2250   5.796   1.851   2.410  0.1533  0.4780 -0.4177
    1MET      O 2251   5.748   1.958   2.448 -0.3571  0.0956  0.0338
    2ALA      N 2252   5.739   1.764   2.326  0.0248  0.0272  0.1296
    2ALA      H 2253   5.792   1.690   2.283 -1.8570  0.0037 -2.3413
    2ALA     CA 2254   5.605   1.786   2.276  0.0896  0.7819  0.2702
    2ALA     HA 2255   5.607   1.882   2.224  1.3715 -0.7819 -2.8213
    2ALA     CB 2256   5.588   1.684   2.164 -0.1595  1.0560  0.0563
    2ALA    HB1 2257   5.660   1.710   2.086  0.1949 -0.8787 -0.3202
    2ALA    HB2 2258   5.490   1.676   2.117  0.4582 -3.3051 -0.9480
    2ALA    HB3 2259   5.611   1.583   2.198  0.6884  0.2266 -2.6873
    2ALA      C 2260   5.497   1.776   2.382  0.0880  0.3991  0.2316
    2ALA      O 2261   5.503   1.709   2.485 -0.4840  0.0663  0.0512
    3SER      N 2262   5.387   1.843   2.347  0.0163 -0.0405 -0.3928
    3SER      H 2263   5.380   1.871   2.250  1.1888  0.9070 -0.2291
    3SER     CA 2264   5.275   1.850   2.438  0.1653 -0.5643 -0.1612
    3SER     HA 2265   5.306   1.888   2.535  0.0389 -0.5240 -0.1361
    3SER     CB 2266   5.179   1.950   2.372  0.2870 -0.3469 -0.0083
    3SER    HB1 2267   5.238   2.041   2.369  0.6591 -0.3811  3.1291
    3SER    HB2 2268   5.087   1.964   2.428 -0.3977  0.1896 -1.2369
    3SER     OG 2269   5.147   1.914   2.240 -0.3841  0.0853  0.0356
    3SER     HG 2270   5.091   1.982   2.200 -0.6573  0.9536  1.7936
    3SER      C 2271   5.212   1.713   2.462 -0.6243 -0.1817 -0.0144
    3SER      O 2272   5.208   1.623   2.379  0.1313  0.4560 -0.7596
    4ASN      N 2273   5.157   1.692   2.582  0.0085 -0.0500  0.3037
    4ASN      H 2274   5.153   1.769   2.648 -2.3740  1.3148 -1.2749
    4ASN     CA 2275   5.079   1.576   2.619  0.6822 -0.7232 -0.3402
    4ASN     HA 2276   5.129   1.490   2.575 -0.4279 -0.8002 -1.5170
    4ASN     CB 2277   5.066   1.567   2.771 -0.1419  0.1666 -0.3466
    4ASN    HB1 2278   5.158   1.604   2.817 -0.8723  2.6597 -0.7289
    4ASN    HB2 2279   4.992   1.643   2.796 -2.7851 -2.4248  0.3521
    4ASN     CG 2280   5.028   1.429   2.823  0.0846  0.2358  0.0039
    4ASN    OD1 2281   4.914   1.392   2.847  0.2021 -0.2444 -0.1694
    4ASN    ND2 2282   5.124   1.336   2.826 -0.3339 -0.1879  0.4105
    4ASN   HD21 2283   5.096   1.244   2.857 -0.4853  0.0223  0.9033
    4ASN   HD22 2284   5.202   1.346   2.763 -0.5367 -0.1536  0.1610
    4ASN      C 2285   4.938   1.586   2.561  0.4347  0.6254  0.4539
    4ASN      O 2286   4.835   1.600   2.627  0.2083  0.4661  0.1320
    5ASP      N 2287   4.921   1.581   2.429 -0.1784  0.5326  0.5327
    5ASP      H 2288   4.989   1.524   2.381 -2.0056  0.9845 -2.8653
    5ASP     CA 2289   4.809   1.636   2.355 -0.0818 -0.2536 -0.2014
    5ASP     HA 2290   4.713   1.610   2.399  0.0928  0.0146  0.3531
    5ASP     CB 2291   4.826   1.787   2.354 -0.3582 -0.2153  0.4641
    5ASP    HB1 2292   4.930   1.820   2.345 -0.3006 -0.5018  0.0497
    5ASP    HB2 2293   4.793   1.819   2.453  1.5110 -0.7249  1.2975
    5ASP     CG 2294   4.746   1.859   2.246  0.4228  0.2266  0.1674
    5ASP    OD1 2295   4.784   1.877   2.128 -0.2511 -0.0787 -0.1005
    5ASP    OD2 2296   4.636   1.912   2.274  0.4696  0.3695  0.0824
    5ASP      C 2297   4.800   1.575   2.215  0.1470 -0.3996 -0.1539
    5ASP      O 2298   4.903   1.552   2.152  0.4990  0.3535  0.1296
    6TYR      N 2299   4.681   1.566   2.156  0.1323  0.3059 -0.2456
    6TYR      H 2300   4.600   1.577   2.215  0.3328  0.7965 -0.0557
    6TYR     CA 2301   4.651   1.529   2.019  0.2698  0.0609 -0.2104
    6TYR     HA 2302   4.742   1.555   1.964 -0.8799  0.5007 -1.9847
    6TYR     CB 2303   4.625   1.379   2.014 -0.8474  0.2206  0.4862
    6TYR    HB1 2304   4.542   1.350   2.077 -1.5204 -0.7629 -0.8048
    6TYR    HB2 2305   4.720   1.328   2.030 -0.4616  0.5494 -0.6290
    6TYR     CG 2306   4.584   1.337   1.875  0.1880 -0.5399  0.3968
    6TYR    CD1 2307   4.684   1.341   1.777 -0.1135  0.2888  0.1114
    6TYR    HD1 2308   4.787   1.364   1.796 -0.0432 -1.3701  2.1445
    6TYR    CE1 2309   4.650   1.300   1.647  0.0174  0.0470  0.1525
    6TYR    HE1 2310   4.724   1.296   1.568 -0.3677  2.7023 -0.4448
    6TYR     CZ 2311   4.517   1.276   1.609  0.0393  0.3424 -0.1166
    6TYR     OH 2312   4.488   1.236   1.482 -0.3142 -0.1378  0.1131
    6TYR     HH 2313   4.569   1.236   1.430  0.3348 -3.4710  0.8959
    6TYR    CE2 2314   4.417   1.285   1.708 -0.2062  0.0428 -0.3334
    6TYR    HE2 2315   4.315   1.270   1.675 -0.9266  1.8059  0.9462
    6TYR    CD2 2316   4.450   1.321   1.839  0.3708 -0.5010 -0.3234
    6TYR    HD2 2317   4.375   1.337   1.915  0.2113 -1.5879 -0.2402
    6TYR      C 2318   4.540   1.614   1.959  0.3800  0.2179 -0.1946
    6TYR      O 2319   4.442   1.645   2.026  0.4595  0.2060 -0.0733
    7THR      N 2320   4.555   1.653   1.832  0.5234 -0.3596 -0.3583
    7THR      H 2321   4.641   1.628   1.785  0.2692 -1.0641 -0.4630
    7THR     CA 2322   4.448   1.711   1.754 -0.0961 -0.6464  0.2730
    7THR     HA 2323   4.352   1.681   1.797  0.2810 -2.3888 -0.0492
    7THR     CB 2324   4.466   1.862   1.766 -0.8733 -0.5090 -0.2196
    7THR     HB 2325   4.546   1.891   1.698 -1.4314 -2.8093 -1.9620
    7THR    CG2 2326   4.349   1.950   1.721 -0.3193  0.6883  0.6163
    7THR   HG21 2327   4.258   1.908   1.764 -0.9336  1.5342  0.1646
    7THR   HG22 2328   4.336   1.944   1.613  0.7923 -0.0888  0.5093
    7THR   HG23 2329   4.363   2.052   1.756 -1.1887  0.6220  1.1862
    7THR    OG1 2330   4.479   1.906   1.900  0.3201 -0.3178 -0.3932
    7THR    HG1 2331   4.539   1.980   1.909 -2.6481  2.4698 -1.5231
    7THR      C 2332   4.455   1.662   1.611  0.3152  0.0949  0.0333
    7THR      O 2333   4.558   1.677   1.545  0.2827 -0.6078 -0.1875
    8GLN      N 2334   4.339   1.631   1.553  0.0864  0.8209  0.1042
    8GLN      H 2335   4.258   1.620   1.613  0.2254  1.9785  0.5352
    8GLN     CA 2336   4.323   1.610   1.411  0.0478 -0.4212  0.2776
    8GLN     HA 2337   4.386   1.529   1.377  0.3296  0.3834 -1.2126
    8GLN     CB 2338   4.176   1.577   1.385  0.1766 -0.6092 -0.2310
    8GLN    HB1 2339   4.109   1.637   1.447 -1.7454 -1.7654 -1.1026
    8GLN    HB2 2340   4.157   1.588   1.278  1.7667 -0.4623 -0.5227
    8GLN     CG 2341   4.151   1.429   1.413  0.3396 -0.5521  0.2216
    8GLN    HG1 2342   4.161   1.406   1.519  0.2396 -1.0705  0.1204
    8GLN    HG2 2343   4.223   1.368   1.359  0.5533  0.4169 -0.6245
    8GLN     CD 2344   4.011   1.386   1.374  0.3064 -0.1555 -0.1041
    8GLN    OE1 2345   3.933   1.460   1.314  0.3839 -0.1011 -0.1381
    8GLN    NE2 2346   3.977   1.259   1.401  0.3496 -0.1420  0.0106
    8GLN   HE21 2347   3.891   1.217   1.371  0.4770 -1.2625  1.1559
    8GLN   HE22 2348   4.049   1.203   1.444 -0.6374 -0.2042  1.6838
    8GLN      C 2349   4.373   1.721   1.319  0.6588 -0.5269  0.4774
    8GLN      O 2350   4.369   1.840   1.349  0.6016 -0.3352 -0.2751
    9GLN      N 2351   4.400   1.694   1.191 -0.5704  0.1034  0.0652
    9GLN      H 2352   4.389   1.604   1.146  2.3331  0.9862 -2.7526
    9GLN     CA 2353   4.453   1.792   1.099 -0.3906  0.0979  0.1621
    9GLN     HA 2354   4.406   1.887   1.126 -0.3632 -0.2754  1.6109
    9GLN     CB 2355   4.603   1.816   1.109 -0.4299  0.5216 -0.2556
    9GLN    HB1 2356   4.646   1.802   1.208  0.7342  1.7744 -0.5407
    9GLN    HB2 2357   4.658   1.748   1.043 -0.0023  1.2706 -0.6874
    9GLN     CG 2358   4.647   1.959   1.076  0.0677  0.4218 -0.0333
    9GLN    HG1 2359   4.566   2.017   1.032  0.1423  1.0834  0.6928
    9GLN    HG2 2360   4.669   2.013   1.168  0.2703  0.2641  0.0108
    9GLN     CD 2361   4.779   1.952   1.000  0.0973  1.1777 -0.0509
    9GLN    OE1 2362   4.784   1.920   0.881 -0.1749  0.4077  0.1395
    9GLN    NE2 2363   4.891   1.979   1.067  0.4141 -0.3640  0.0666
    9GLN   HE21 2364   4.878   1.995   1.166 -2.0368  2.0500 -0.5139
    9GLN   HE22 2365   4.972   2.009   1.015  0.2647 -1.5860 -0.9262
    9GLN      C 2366   4.412   1.763   0.955 -0.0473  0.4638 -0.0102
    9GLN      O 2367   4.409   1.859   0.878  0.2501  0.2596 -0.2803
   10ALA      N 2368   4.382   1.637   0.921  0.1025  0.3841  0.1465
   10ALA      H 2369   4.393   1.563   0.988 -2.9178  0.1787  0.5852
   10ALA     CA 2370   4.296   1.602   0.810  0.1456  0.0720  0.2128
   10ALA     HA 2371   4.316   1.676   0.733  2.9581  0.7561  1.4645
   10ALA     CB 2372   4.325   1.462   0.756  0.3174  0.3517 -0.4214
   10ALA    HB1 2373   4.421   1.473   0.705  0.1028  1.7175 -0.5633
   10ALA    HB2 2374   4.316   1.389   0.836  2.5318  1.1823  0.6480
   10ALA    HB3 2375   4.250   1.428   0.684 -0.6605 -0.4029  0.9219
   10ALA      C 2376   4.149   1.614   0.850  0.0965 -0.3617  0.1741
   10ALA      O 2377   4.124   1.608   0.970 -0.1604  0.4049  0.1659
   11THR      N 2378   4.051   1.634   0.762 -0.0660 -0.1546  0.3992
   11THR      H 2379   4.072   1.651   0.664  0.9936  0.2395  0.6815
   11THR     CA 2380   3.916   1.673   0.797 -0.0647  0.2779 -0.0599
   11THR     HA 2381   3.894   1.691   0.902 -2.9012  0.3865 -0.6071
   11THR     CB 2382   3.872   1.801   0.727 -0.2156  0.3219  0.1142
   11THR     HB 2383   3.765   1.800   0.711 -0.3494 -3.4701  0.3583
   11THR    CG2 2384   3.933   1.923   0.796  0.5435 -0.0797  0.1640
   11THR   HG21 2385   3.878   1.935   0.889  1.5552 -0.9585  0.9144
   11THR   HG22 2386   4.036   1.897   0.822  0.1216 -1.6403  0.3632
   11THR   HG23 2387   3.922   2.015   0.740 -0.8934 -0.3361 -0.0204
   11THR    OG1 2388   3.922   1.801   0.595  0.2533 -0.2884  0.2850
   11THR    HG1 2389   3.882   1.729   0.546  1.6400 -1.2458  0.5178
   11THR      C 2390   3.822   1.555   0.774 -0.0398  0.2964 -0.2583
   11THR      O 2391   3.854   1.452   0.716  0.3031  0.0891  0.2962
   12GLN      N 2392   3.700   1.553   0.828  0.1249 -0.5751  0.0958
   12GLN      H 2393   3.684   1.627   0.895 -0.4848 -0.7418  0.1416
   12GLN     CA 2394   3.608   1.441   0.833 -0.4013 -0.1248  0.5904
   12GLN     HA 2395   3.656   1.366   0.894  0.2148  1.0601  1.6151
   12GLN     CB 2396   3.481   1.498   0.897 -0.6091 -0.1919  0.2430
   12GLN    HB1 2397   3.494   1.555   0.989  0.9883  0.8164 -0.5590
   12GLN    HB2 2398   3.438   1.562   0.820 -0.4588  2.4773  2.2377
   12GLN     CG 2399   3.379   1.392   0.935 -0.3338 -0.5522 -0.0215
   12GLN    HG1 2400   3.385   1.355   1.037 -1.7062  1.0683  0.6957
   12GLN    HG2 2401   3.393   1.309   0.864 -1.5213 -1.4078  0.6966
   12GLN     CD 2402   3.238   1.434   0.897 -0.1694  0.2016  0.2029
   12GLN    OE1 2403   3.164   1.497   0.973 -0.0662  0.2823  0.2365
   12GLN    NE2 2404   3.179   1.402   0.782 -0.5754 -0.0085  0.4673
   12GLN   HE21 2405   3.224   1.336   0.720 -0.1563  1.8923 -1.3734
   12GLN   HE22 2406   3.081   1.424   0.769 -0.3516 -0.1430 -1.7508
   12GLN      C 2407   3.588   1.380   0.695  0.1630  0.1416  0.3897
   12GLN      O 2408   3.578   1.446   0.592 -0.4187 -0.1371  0.2657
   13SER      N 2409   3.580   1.247   0.689  0.5443  0.1244  0.1911
   13SER      H 2410   3.570   1.194   0.774 -0.2342  1.0642  0.7012
   13SER     CA 2411   3.538   1.172   0.571  0.2404  0.2419  0.2226
   13SER     HA 2412   3.593   1.218   0.489 -1.6181  0.6560 -0.8440
   13SER     CB 2413   3.579   1.025   0.568  0.0200  0.1873 -0.1041
   13SER    HB1 2414   3.518   0.970   0.639 -0.8325  0.0038 -0.9649
   13SER    HB2 2415   3.558   0.973   0.474  1.0672 -0.0957 -0.2020
   13SER     OG 2416   3.713   1.017   0.613 -0.0787 -0.3735  0.0937
   13SER     HG 2417   3.726   0.933   0.658  2.1764  0.0593  0.3729
   13SER      C 2418   3.388   1.186   0.553  0.2332  0.2686  0.3010
   13SER      O 2419   3.311   1.199   0.649 -0.1349  0.2654  0.0086
   14TYR      N 2420   3.344   1.181   0.427  0.4029  0.1587  0.2464
   14TYR      H 2421   3.404   1.170   0.347 -0.0311  0.7426 -0.1670
   14TYR     CA 2422   3.205   1.202   0.393  0.4979  0.2015 -0.1140
   14TYR     HA 2423   3.144   1.161   0.473  0.0169  1.0414 -0.0444
   14TYR     CB 2424   3.176   1.351   0.379 -0.1707  0.1253  0.4082
   14TYR    HB1 2425   3.263   1.397   0.332 -0.6275  0.6434  0.0598
   14TYR    HB2 2426   3.175   1.386   0.482 -0.4725 -0.2860  0.5443
   14TYR     CG 2427   3.048   1.381   0.304  0.0163 -0.5017 -0.1754
   14TYR    CD1 2428   2.933   1.365   0.381 -0.0887  0.4834 -0.1180
   14TYR    HD1 2429   2.940   1.342   0.487 -2.6069  0.6352  0.1466
   14TYR    CE1 2430   2.808   1.396   0.325 -0.2323 -0.2917 -0.2426
   14TYR    HE1 2431   2.729   1.392   0.398  1.5616  1.9898  2.0325
   14TYR     CZ 2432   2.799   1.432   0.190 -0.2455  0.0177 -0.1610
   14TYR     OH 2433   2.676   1.465   0.139  0.0677  0.4997 -0.6154
   14TYR     HH 2434   2.613   1.455   0.210  0.1467 -1.7548 -0.7890
   14TYR    CE2 2435   2.913   1.447   0.109 -0.3521  0.2755 -0.2665
   14TYR    HE2 2436   2.900   1.474   0.005 -0.9959 -2.3043 -0.9212
   14TYR    CD2 2437   3.036   1.415   0.169 -0.6090 -0.4127 -0.0973
   14TYR    HD2 2438   3.131   1.428   0.120 -0.0890  0.8870  1.1851
   14TYR      C 2439   3.176   1.123   0.265  0.1653 -0.5918  0.4412
   14TYR      O 2440   3.263   1.119   0.179  0.5430 -0.1290  0.7906
   15GLY      N 2441   3.051   1.079   0.251 -0.0578  0.1402  0.0752
   15GLY      H 2442   2.983   1.088   0.324 -1.2961 -1.0678 -0.8791
   15GLY     CA 2443   3.008   1.002   0.136 -0.0935  0.3602 -0.0602
   15GLY    HA1 2444   3.033   1.049   0.041 -1.5050  3.9435  1.1807
   15GLY    HA2 2445   2.900   0.996   0.131 -0.0363  0.4035 -2.0062
   15GLY      C 2446   3.060   0.859   0.145 -0.0291  0.4138  0.4261
   15GLY      O 2447   3.033   0.787   0.242 -0.4545  0.0573  0.0482
   16ALA      N 2448   3.110   0.814   0.030 -0.1901  0.3186  0.3918
   16ALA      H 2449   3.121   0.876  11.028  2.5371  0.2636  0.6305
   16ALA     CA 2450   3.153   0.678   0.004  0.0744  0.5124 -0.2071
   16ALA     HA 2451   3.179   0.640   0.103 -1.3228  1.3012  0.4904
   16ALA     CB 2452   3.042   0.600  11.012 -0.1992  0.4051  0.3580
   16ALA    HB1 2453   3.031   0.624  10.907  1.6002 -1.9919 -0.4760
   16ALA    HB2 2454   3.056   0.492  11.015 -2.7025  0.0181  0.1407
   16ALA    HB3 2455   2.946   0.615  11.063 -1.1194 -2.4392 -0.3202
   16ALA      C 2456   3.287   0.676  11.008  0.0294 -0.1916 -0.2791
   16ALA      O 2457   3.310   0.770  10.933  0.5289 -0.1479 -0.0799
   17TYR      N 2458   3.366   0.569  11.020  0.3524  0.0982  0.2875
   17TYR      H 2459   3.338   0.494   0.006 -1.5849 -0.2344 -0.8945
   17TYR     CA 2460   3.490   0.552  10.948  0.1307  0.1919 -0.1230
   17TYR     HA 2461   3.546   0.643  10.969  0.1780 -0.1264  1.2216
   17TYR     CB 2462   3.581   0.448  11.013  0.5392  0.6300  0.0160
   17TYR    HB1 2463   3.677   0.446  10.962 -0.2528  2.1565 -1.6047
   17TYR    HB2 2464   3.539   0.350  10.990  0.6980  0.8850 -1.3958
   17TYR     CG 2465   3.617   0.460   0.083 -0.2357  0.2393  0.2468
   17TYR    CD1 2466   3.665   0.582   0.131  0.3938 -0.0327  0.3231
   17TYR    HD1 2467   3.662   0.672   0.071  2.3145  0.6726  1.1970
   17TYR    CE1 2468   3.706   0.598   0.264 -0.7575  0.4169  0.6416
   17TYR    HE1 2469   3.742   0.692   0.303 -0.3817  0.7437 -0.4545
   17TYR     CZ 2470   3.705   0.486   0.349 -0.1588 -0.1486 -0.0811
   17TYR     OH 2471   3.753   0.498   0.476 -0.0828 -0.0104 -0.1229
   17TYR     HH 2472   3.745   0.414   0.522 -0.1847 -0.5908 -1.1585
   17TYR    CE2 2473   3.669   0.360   0.296  0.3462 -0.3980  0.1647
   17TYR    HE2 2474   3.649   0.279   0.364 -3.4555  0.2367  0.0293
   17TYR    CD2 2475   3.623   0.346   0.164  0.0464  0.2189  0.1976
   17TYR    HD2 2476   3.581   0.254   0.127  1.0076  0.3934 -1.4109
   17TYR      C 2477   3.471   0.533  10.798  0.2509  0.0563 -0.1221
   17TYR      O 2478   3.368   0.480  10.757  0.2578 -0.3044  0.3155
   18PRO      N 2479   3.574   0.570  10.721  0.1956  0.3364 -0.0644
   18PRO     CD 2480   3.680   0.660  10.761  0.0303  0.6636 -0.3538
   18PRO    HD1 2481   3.634   0.753  10.793  0.5042  0.1242  2.1125
   18PRO    HD2 2482   3.738   0.617  10.843 -2.3939  1.1472  1.7325
   18PRO     CG 2483   3.763   0.679  10.635  0.8167 -0.2156  0.0213
   18PRO    HG1 2484   3.856   0.622  10.632  2.9553  2.9817  0.8982
   18PRO    HG2 2485   3.796   0.782  10.640  0.0240  0.0945 -0.8170
   18PRO     CB 2486   3.667   0.654  10.519  0.3583  0.1165  0.3263
   18PRO    HB1 2487   3.725   0.617  10.435  1.4230  2.7360 -0.1828
   18PRO    HB2 2488   3.610   0.742  10.490 -1.5122 -1.5588 -1.3806
   18PRO     CA 2489   3.579   0.545  10.579 -0.2981  0.4094 -0.0976
   18PRO     HA 2490   3.480   0.537  10.534  0.1440 -3.3367 -0.7615
   18PRO      C 2491   3.637   0.405  10.562 -0.2506  0.4404 -0.1877
   18PRO      O 2492   3.678   0.339  10.657 -0.0430  0.1862 -0.4499
   19THR      N 2493   3.637   0.363  10.435 -0.4195 -0.1352 -0.0022
   19THR      H 2494   3.594   0.421  10.364 -0.3616  0.8885  0.7609
   19THR     CA 2495   3.663   0.223  10.409 -0.3179 -0.1546  0.2004
   19THR     HA 2496   3.599   0.165  10.475  0.2518  0.6754  1.5111
   19THR     CB 2497   3.635   0.186  10.263  0.6324 -0.5224  0.1067
   19THR     HB 2498   3.691   0.099  10.228 -0.9197 -1.0963 -1.0285
   19THR    CG2 2499   3.486   0.158  10.252  0.5517 -0.0999  0.1383
   19THR   HG21 2500   3.456   0.152  10.148 -1.8378  0.7141  0.7064
   19THR   HG22 2501   3.461   0.071  10.313 -0.7547  1.1454  1.4816
   19THR   HG23 2502   3.426   0.239  10.295 -1.8308 -2.6481  1.9573
   19THR    OG1 2503   3.657   0.290  10.172  0.2400 -0.3226  0.2394
   19THR    HG1 2504   3.636   0.262  10.082  1.3428 -1.3180  0.2590
   19THR      C 2505   3.806   0.180  10.439 -0.4821 -0.2755  0.8033
   19THR      O 2506   3.823   0.063  10.474  0.1228 -0.3390  0.3054
   20GLN      N 2507   3.907   0.267  10.436 -0.5579 -0.2151 -0.7843
   20GLN      H 2508   3.882   0.364  10.426 -0.1148  0.0308  0.3540
   20GLN     CA 2509   4.046   0.234  10.457 -0.5662  0.4087  0.3210
   20GLN     HA 2510   4.053   0.145  10.395 -1.1761  0.9591 -0.5601
   20GLN     CB 2511   4.129   0.349  10.401 -0.6172  0.1314 -0.3228
   20GLN    HB1 2512   4.097   0.374  10.300 -1.5559 -2.0295 -0.6306
   20GLN    HB2 2513   4.233   0.316  10.388 -1.2404 -1.7202 -1.0065
   20GLN     CG 2514   4.122   0.473  10.489  0.4127  0.0501 -0.1116
   20GLN    HG1 2515   4.018   0.505  10.483 -0.2609 -2.1780 -2.2954
   20GLN    HG2 2516   4.130   0.451  10.595 -4.1214  0.9947  0.6222
   20GLN     CD 2517   4.216   0.586  10.448  0.0604  0.2581 -0.3476
   20GLN    OE1 2518   4.274   0.583  10.340 -0.3007 -0.2932 -0.5284
   20GLN    NE2 2519   4.225   0.692  10.530 -0.1137  0.4455 -0.5679
   20GLN   HE21 2520   4.295   0.759  10.503 -0.7751  1.0409 -0.8478
   20GLN   HE22 2521   4.172   0.692  10.616  0.0622  0.9150 -0.4581
   20GLN      C 2522   4.087   0.194  10.598  0.0298 -0.2843 -0.0407
   20GLN      O 2523   4.015   0.225  10.693  0.1824 -0.2828  0.0762
   21PRO      N 2524   4.206   0.136  10.615  0.3351  0.4481  0.3973
   21PRO     CD 2525   4.288   0.074  10.513 -0.8573 -0.2452 -0.1717
   21PRO    HD1 2526   4.225   0.018  10.444  0.0889 -2.6385  0.7921
   21PRO    HD2 2527   4.353   0.140  10.456 -2.4916  0.7239 -0.9763
   21PRO     CG 2528   4.380  11.047  10.577  0.2331  0.8219  0.0185
   21PRO    HG1 2529   4.477  11.049  10.527 -0.6302 -0.7133 -1.8742
   21PRO    HG2 2530   4.340  10.948  10.557  0.3810  1.0160 -1.3714
   21PRO     CB 2531   4.383   0.011  10.724 -0.0417 -0.0960  0.2811
   21PRO    HB1 2532   4.474   0.064  10.750  0.4458 -1.4848  1.5553
   21PRO    HB2 2533   4.373  10.999  10.787 -2.9887 -1.0321 -1.2914
   21PRO     CA 2534   4.260   0.100  10.744 -0.2407 -0.3976  0.4165
   21PRO     HA 2535   4.182   0.042  10.793 -0.6241  0.2233  0.5624
   21PRO      C 2536   4.302   0.229  10.814 -0.1343 -0.3169  0.2051
   21PRO      O 2537   4.362   0.311  10.745  0.0625 -0.7205 -0.1127
   22GLY      N 2538   4.284   0.242  10.945  0.0107  0.5505  0.1471
   22GLY      H 2539   4.249   0.167  11.004 -0.2314  1.4061  1.1204
   22GLY     CA 2540   4.335   0.357  11.018 -0.0627  0.1995  0.7642
   22GLY    HA1 2541   4.289   0.445  10.973  0.8109 -0.4425 -1.5575
   22GLY    HA2 2542   4.310   0.346   0.047 -2.0134 -2.4065  0.1561
   22GLY      C 2543   4.486   0.365  11.026  0.0187 -0.1506 -0.2539
   22GLY      O 2544   4.556   0.265  11.007  0.3307  0.0570 -0.2112
   23GLN      N 2545   4.541   0.482  11.059 -0.0509 -0.2435  0.1973
   23GLN      H 2546   4.481   0.564  11.058 -1.4311 -1.1360  2.5610
   23GLN     CA 2547   4.680   0.498   0.021 -0.1088  0.7747  0.0159
   23GLN     HA 2548   4.728   0.401   0.035  2.2885  1.6073 -1.7624
   23GLN     CB 2549   4.749   0.555  10.973 -0.1009  0.3685 -0.1703
   23GLN    HB1 2550   4.856   0.551  10.993 -0.4648  0.6541  2.0899
   23GLN    HB2 2551   4.726   0.489  10.890  1.2309  1.1457 -1.1832
   23GLN     CG 2552   4.720   0.696  10.923  0.3818  0.6551  0.3534
   23GLN    HG1 2553   4.621   0.713  10.882  0.3846 -0.8445 -0.3187
   23GLN    HG2 2554   4.719   0.763  11.010 -0.4511  1.8471 -0.5519
   23GLN     CD 2555   4.827   0.736  10.823  0.4023 -0.5107 -0.1014
   23GLN    OE1 2556   4.885   0.655  10.751  0.1399 -0.7595 -0.0329
   23GLN    NE2 2557   4.845   0.867  10.804  0.1180 -0.4962 -0.2720
   23GLN   HE21 2558   4.914   0.879  10.730  0.8029  0.1437  0.4555
   23GLN   HE22 2559   4.800   0.943  10.852 -0.0975  0.1430 -1.4403
   23GLN      C 2560   4.693   0.584   0.145 -0.8958 -0.2042  0.7898
   23GLN      O 2561   4.612   0.674   0.169 -0.4193  0.5727 -0.4484
   24GLY      N 2562   4.798   0.561   0.223 -0.3653 -0.1828  0.0875
   24GLY      H 2563   4.846   0.473   0.209 -1.3846 -0.7962  0.3649
   24GLY     CA 2564   4.858   0.651   0.320 -0.5301 -0.1541  0.1630
   24GLY    HA1 2565   4.787   0.663   0.402 -0.4101 -1.1463  0.4265
   24GLY    HA2 2566   4.947   0.603   0.361 -0.0299  0.1575 -0.5475
   24GLY      C 2567   4.891   0.785   0.255  0.0359 -0.1791  0.3964
   24GLY      O 2568   4.928   0.788   0.138  0.1836  0.6373  0.4576
   25TYR      N 2569   4.877   0.895   0.329 -0.2826  0.1500 -0.1534
   25TYR      H 2570   4.837   0.882   0.421  1.0376 -1.6582  0.2177
   25TYR     CA 2571   4.915   1.027   0.282 -0.1412  0.1029 -0.1722
   25TYR     HA 2572   4.891   1.098   0.360 -1.5362 -0.7333  0.1991
   25TYR     CB 2573   5.066   1.026   0.261 -0.0962 -0.8593  0.1735
   25TYR    HB1 2574   5.102   1.119   0.219 -1.7947 -1.5463 -3.0989
   25TYR    HB2 2575   5.083   0.951   0.184  2.1298 -1.0332  0.7721
   25TYR     CG 2576   5.141   1.002   0.390 -0.1843 -0.0447  0.3766
   25TYR    CD1 2577   5.220   0.887   0.402  0.2182  0.2253  0.3279
   25TYR    HD1 2578   5.224   0.816   0.320 -2.8936 -0.9946  1.0948
   25TYR    CE1 2579   5.283   0.856   0.523 -0.0238 -0.2133  0.3407
   25TYR    HE1 2580   5.341   0.765   0.526  0.6507  0.1949  0.0360
   25TYR     CZ 2581   5.287   0.951   0.626  0.4835 -0.0402  0.1639
   25TYR     OH 2582   5.350   0.919   0.743 -0.3122 -0.4667  0.4828
   25TYR     HH 2583   5.349   0.987   0.810  1.0599  0.3434 -0.2707
   25TYR    CE2 2584   5.209   1.068   0.611 -0.0232 -0.3657  0.2324
   25TYR    HE2 2585   5.196   1.135   0.694 -0.1626 -0.4394  0.2701
   25TYR    CD2 2586   5.140   1.098   0.492 -0.2636 -0.1086  0.4363
   25TYR    HD2 2587   5.093   1.194   0.477  2.2770  1.1257 -0.3423
   25TYR      C 2588   4.838   1.063   0.156  0.0038  0.4034 -0.1749
   25TYR      O 2589   4.897   1.107   0.057  0.6042 -0.3175 -0.1395
   26SER      N 2590   4.706   1.046   0.145  0.1358 -0.4183 -0.5390
   26SER      H 2591   4.661   1.012   0.228  0.4742  0.8322  0.1813
   26SER     CA 2592   4.616   1.098   0.043  0.4169  0.1164 -0.5180
   26SER     HA 2593   4.648   1.062  11.021 -0.4511  0.0576 -0.7851
   26SER     CB 2594   4.473   1.047   0.058  0.5623 -0.1007  0.1548
   26SER    HB1 2595   4.407   1.093  11.062  0.5805  0.0158  0.2117
   26SER    HB2 2596   4.434   1.072   0.157 -0.4154 -0.2816 -0.1728
   26SER     OG 2597   4.473   0.907   0.038  0.0034 -0.0400 -0.2860
   26SER     HG 2598   4.544   0.871   0.091 -0.5476  0.1410  0.6050
   26SER      C 2599   4.619   1.250   0.041 -0.6217  0.1526 -0.0431
   26SER      O 2600   4.654   1.315   0.139  0.5528  0.2367 -0.5014
   27GLN      N 2601   4.582   1.312  11.005  0.1238  0.0623 -0.3477
   27GLN      H 2602   4.553   1.247  10.934 -1.7720 -0.2480  0.6310
   27GLN     CA 2603   4.602   1.451  10.971 -0.2319  0.0788 -0.4846
   27GLN     HA 2604   4.640   1.500  11.060 -3.5413  0.8408  0.6568
   27GLN     CB 2605   4.705   1.465  10.859 -0.0783  0.7013 -0.2727
   27GLN    HB1 2606   4.802   1.435  10.899 -0.2132  2.7127  1.7820
   27GLN    HB2 2607   4.708   1.572  10.839  2.2000  0.9620  1.1145
   27GLN     CG 2608   4.673   1.401  10.724  0.3854 -0.2985  0.0791
   27GLN    HG1 2609   4.739   1.444  10.649 -0.2781 -0.0420 -0.3712
   27GLN    HG2 2610   4.570   1.426  10.700  0.0785  1.5165  2.8066
   27GLN     CD 2611   4.693   1.250  10.720  0.0706 -0.3289 -0.4211
   27GLN    OE1 2612   4.767   1.186  10.793 -0.5276 -0.5471  0.0025
   27GLN    NE2 2613   4.645   1.186  10.613 -0.8224 -0.6633  0.1627
   27GLN   HE21 2614   4.680   1.092  10.598 -4.4001 -1.8224 -2.1052
   27GLN   HE22 2615   4.593   1.243  10.548 -0.1991 -2.2912 -1.8606
   27GLN      C 2616   4.469   1.519  10.940 -0.1136  0.4866 -0.1050
   27GLN      O 2617   4.379   1.446  10.899 -0.2156  0.2732  0.4883
   28GLN      N 2618   4.457   1.650  10.963  0.5689  0.5333 -0.0013
   28GLN      H 2619   4.542   1.701  10.986  0.3020  1.3815 -0.8389
   28GLN     CA 2620   4.345   1.739  10.937  0.0939 -0.1867 -0.4354
   28GLN     HA 2621   4.274   1.711  11.014 -0.0698 -1.4867 -1.0171
   28GLN     CB 2622   4.380   1.887  10.950  0.2365 -0.2390 -0.2112
   28GLN    HB1 2623   4.467   1.910  10.888 -0.2907  2.9659  0.1063
   28GLN    HB2 2624   4.293   1.938  10.910  1.3839  0.5836 -1.8120
   28GLN     CG 2625   4.389   1.934   0.018 -0.0367 -0.1412 -0.2275
   28GLN    HG1 2626   4.294   1.916   0.069 -0.2278 -1.0800 -0.8870
   28GLN    HG2 2627   4.466   1.881   0.074 -0.1034 -0.3729 -0.3557
   28GLN     CD 2628   4.390   2.085   0.035  0.2398 -0.1512 -0.1618
   28GLN    OE1 2629   4.351   2.165  11.027  0.4052  0.0528 -0.0482
   28GLN    NE2 2630   4.438   2.126   0.153  0.9049  0.0193 -0.4852
   28GLN   HE21 2631   4.474   2.071   0.230  1.2990 -0.1100 -0.7616
   28GLN   HE22 2632   4.432   2.223   0.180 -1.1569 -0.6680  1.9518
   28GLN      C 2633   4.280   1.707  10.803 -0.5125  0.2845 -0.2554
   28GLN      O 2634   4.342   1.678  10.701 -0.0194 -0.0274  0.1288
   29SER      N 2635   4.148   1.695  10.810 -0.5059  0.0761 -0.4595
   29SER      H 2636   4.100   1.698  10.899 -4.5011  1.9927 -2.3835
   29SER     CA 2637   4.061   1.675  10.696 -0.4430 -0.0762 -0.4807
   29SER     HA 2638   4.112   1.706  10.605  1.4846  2.9682  1.4432
   29SER     CB 2639   4.041   1.524  10.682  0.4438 -0.2215 -0.2275
   29SER    HB1 2640   3.981   1.480  10.761  1.3245  0.9047  1.1230
   29SER    HB2 2641   4.001   1.515  10.580  0.9027 -0.2588 -0.4089
   29SER     OG 2642   4.161   1.451  10.678  0.4211 -0.2499 -0.3887
   29SER     HG 2643   4.189   1.444  10.586 -1.2477  0.7433 -1.0009
   29SER      C 2644   3.925   1.739  10.719 -0.1760  0.5740 -0.6903
   29SER      O 2645   3.878   1.745  10.832  0.4959 -0.1874 -0.3637
   30SER      N 2646   3.865   1.788  10.610  0.0625  0.2068 -0.9900
   30SER      H 2647   3.921   1.800  10.526  2.2014 -2.1531 -0.0252
   30SER     CA 2648   3.730   1.841  10.609 -0.0227  0.0337  0.2781
   30SER     HA 2649   3.679   1.802  10.698  1.5537 -1.8416  0.4391
   30SER     CB 2650   3.728   1.993  10.619 -0.2731  0.0340  0.2407
   30SER    HB1 2651   3.801   2.032  10.690  0.3594  0.3406 -0.5458
   30SER    HB2 2652   3.736   2.045  10.523 -1.5716 -0.1448  0.0291
   30SER     OG 2653   3.600   2.031  10.664 -0.2715  0.1011  0.1891
   30SER     HG 2654   3.609   2.126  10.673  1.4064  0.0803 -0.7372
   30SER      C 2655   3.651   1.793  10.488  0.2492  0.7364 -0.1812
   30SER      O 2656   3.712   1.787  10.382 -0.0341 -0.5717 -0.2834
   31GLN      N 2657   3.525   1.751  10.500  0.5010 -0.0397 -0.2126
   31GLN      H 2658   3.478   1.785  10.582 -1.5251  0.8068 -1.6316
   31GLN     CA 2659   3.461   1.662  10.404  0.0839  0.1259 -0.0912
   31GLN     HA 2660   3.527   1.576  10.401 -0.8282 -0.5572 -1.5817
   31GLN     CB 2661   3.324   1.618  10.453  0.1659 -0.0154  0.0112
   31GLN    HB1 2662   3.263   1.707  10.466  1.9521  1.6476 -2.3124
   31GLN    HB2 2663   3.334   1.588  10.558 -1.9208 -0.7055  0.0598
   31GLN     CG 2664   3.252   1.505  10.380 -0.0723  0.4169 -0.4259
   31GLN    HG1 2665   3.227   1.524  10.276 -0.7940  0.6912 -0.2063
   31GLN    HG2 2666   3.311   1.413  10.378 -0.1402  0.3382  0.7587
   31GLN     CD 2667   3.128   1.466  10.459 -0.0951  0.2194 -0.5576
   31GLN    OE1 2668   3.103   1.525  10.564 -0.2176 -0.1296 -0.3900
   31GLN    NE2 2669   3.043   1.370  10.421  0.2088 -0.4059  0.2930
   31GLN   HE21 2670   2.964   1.349  10.479  1.8207 -0.1513  2.7274
   31GLN   HE22 2671   3.065   1.321  10.336  0.5756  1.9539 -1.0572
   31GLN      C 2672   3.454   1.723  10.265  0.3338  0.1180 -0.1069
   31GLN      O 2673   3.453   1.846  10.257  0.3375  0.1204 -0.0726
   32PRO      N 2674   3.459   1.643  10.159 -0.1253 -0.1965  0.1074
   32PRO     CD 2675   3.501   1.504  10.156  0.4818 -0.0103 -0.2781
   32PRO    HD1 2676   3.607   1.501  10.177  0.4474 -0.8732 -0.2124
   32PRO    HD2 2677   3.459   1.440  10.234  0.4852 -0.6924 -0.8310
   32PRO     CG 2678   3.489   1.456  10.012 -0.4928 -0.1564 -0.1573
   32PRO    HG1 2679   3.396   1.402   9.992  0.9597 -2.2606 -1.6665
   32PRO    HG2 2680   3.569   1.391   9.979 -0.3563 -0.4756  0.7932
   32PRO     CB 2681   3.494   1.585   9.930  0.1421 -0.0900 -0.0178
   32PRO    HB1 2682   3.441   1.584   9.835  0.6485 -1.2054 -0.3070
   32PRO    HB2 2683   3.596   1.616   9.906 -0.1841  0.4668 -0.7297
   32PRO     CA 2684   3.441   1.693  10.024  0.1646 -0.1635  0.0794
   32PRO     HA 2685   3.512   1.775  10.015  1.6774 -1.2462  1.6934
   32PRO      C 2686   3.296   1.729   9.995  0.2116 -0.0147  0.0311
   32PRO      O 2687   3.203   1.669  10.049  0.0113  0.0150 -0.2782
   33TYR      N 2688   3.270   1.828   9.909 -0.1785  0.2168  0.4106
   33TYR      H 2689   3.352   1.869   9.866  1.0082 -1.7436  0.6838
   33TYR     CA 2690   3.141   1.889   9.885 -0.3568 -0.3141 -0.0019
   33TYR     HA 2691   3.066   1.814   9.912 -2.1198  0.8521 -1.3837
   33TYR     CB 2692   3.130   2.009   9.979 -0.3255 -0.4013  0.1128
   33TYR    HB1 2693   3.071   2.089   9.935 -0.9173  0.0664  1.6855
   33TYR    HB2 2694   3.219   2.069   9.999 -1.6109  1.4481  0.5545
   33TYR     CG 2695   3.054   1.973  10.105 -0.2622  0.1251  0.3040
   33TYR    CD1 2696   2.920   2.012  10.114 -0.3575 -0.0764 -0.1995
   33TYR    HD1 2697   2.871   2.067  10.035  0.3993 -1.3310 -1.5938
   33TYR    CE1 2698   2.849   1.972  10.228 -0.4562 -0.2340 -0.3158
   33TYR    HE1 2699   2.743   1.995  10.237 -0.7864 -1.8607  0.2114
   33TYR     CZ 2700   2.912   1.893  10.326  0.1297  0.6649  0.0416
   33TYR     OH 2701   2.834   1.852  10.430  0.0816 -0.1359 -0.3077
   33TYR     HH 2702   2.880   1.818  10.507  0.2563  1.3893  0.2831
   33TYR    CE2 2703   3.048   1.855  10.322 -0.0195  0.0947  0.3800
   33TYR    HE2 2704   3.084   1.787  10.398 -0.9439  1.4094  2.0707
   33TYR    CD2 2705   3.116   1.907  10.212 -0.2336 -0.0646  0.1709
   33TYR    HD2 2706   3.222   1.888  10.208 -0.3727 -0.8399  0.0992
   33TYR      C 2707   3.114   1.912   9.737 -0.3267  0.1098  0.0552
   33TYR      O 2708   3.210   1.907   9.660 -0.0917 -0.1957  0.3682
   34GLY      N 2709   2.988   1.930   9.697 -0.2894  0.3729  0.0575
   34GLY      H 2710   2.914   1.911   9.764 -0.5482 -3.0187 -1.0067
   34GLY     CA 2711   2.944   1.943   9.560 -0.4052 -0.2662  0.0321
   34GLY    HA1 2712   3.031   1.966   9.499  0.1151 -1.3604  0.3296
   34GLY    HA2 2713   2.872   2.025   9.552  0.6781  0.6666 -0.4158
   34GLY      C 2714   2.900   1.811   9.499 -0.7116 -0.1548  0.0101
   34GLY      O 2715   2.917   1.711   9.568 -0.1903 -0.3927 -0.4523
   35GLN      N 2716   2.852   1.803   9.374 -0.0570  0.0619 -0.2552
   35GLN      H 2717   2.851   1.889   9.323  1.7736  0.4236  0.2205
   35GLN     CA 2718   2.807   1.683   9.306  0.5429 -0.3856  0.1225
   35GLN     HA 2719   2.823   1.596   9.370  0.4399  1.0794  2.2359
   35GLN     CB 2720   2.661   1.683   9.262  0.5355 -0.2015  0.1471
   35GLN    HB1 2721   2.645   1.591   9.206  0.3575  0.7390 -1.4055
   35GLN    HB2 2722   2.651   1.769   9.195 -0.3411  1.7568  2.6419
   35GLN     CG 2723   2.568   1.691   9.383 -0.0797  0.4941 -0.3624
   35GLN    HG1 2724   2.594   1.608   9.449 -0.1266  2.0852  1.7526
   35GLN    HG2 2725   2.584   1.782   9.441  0.0553  1.7936 -2.3203
   35GLN     CD 2726   2.423   1.684   9.337 -0.4934  0.3350  0.9243
   35GLN    OE1 2727   2.383   1.761   9.250 -0.6373 -0.2140  0.5054
   35GLN    NE2 2728   2.342   1.592   9.388 -0.3399 -0.2272  0.1662
   35GLN   HE21 2729   2.374   1.528   9.460  1.3766  0.1834 -0.2013
   35GLN   HE22 2730   2.244   1.577   9.367 -0.2369  0.4011 -0.8204
   35GLN      C 2731   2.892   1.662   9.182  0.0093  0.1690 -0.3372
   35GLN      O 2732   2.863   1.688   9.065 -0.3073  0.3880 -0.2132
   36GLN      N 2733   3.010   1.609   9.212 -0.0492  0.1015 -0.2283
   36GLN      H 2734   3.026   1.596   9.311  0.3724  1.5513 -0.0920
   36GLN     CA 2735   3.130   1.613   9.130  0.3380  0.3140  0.3443
   36GLN     HA 2736   3.104   1.613   9.025  1.5707 -0.0730  0.0235
   36GLN     CB 2737   3.207   1.742   9.161 -0.1795  0.7927 -0.3461
   36GLN    HB1 2738   3.143   1.829   9.148 -0.7752  0.2510 -1.1220
   36GLN    HB2 2739   3.284   1.742   9.084 -2.5331 -0.4788 -2.8882
   36GLN     CG 2740   3.262   1.769   9.300  0.1726 -0.2855 -0.2650
   36GLN    HG1 2741   3.178   1.785   9.367 -0.1776 -0.5133 -0.6441
   36GLN    HG2 2742   3.303   1.672   9.327  1.8578  0.4181 -0.1461
   36GLN     CD 2743   3.370   1.876   9.309 -0.1788  0.0584 -0.1376
   36GLN    OE1 2744   3.346   1.997   9.320 -0.4041 -0.0140  0.1757
   36GLN    NE2 2745   3.497   1.837   9.307 -0.1187  0.2712 -0.6356
   36GLN   HE21 2746   3.515   1.741   9.279  0.3761  0.2858 -0.3844
   36GLN   HE22 2747   3.572   1.903   9.288  1.2688 -0.5487  1.6451
   36GLN      C 2748   3.223   1.494   9.147  0.0897  0.0630 -0.0469
   36GLN      O 2749   3.211   1.421   9.246  0.3751  0.1019  0.0169
   37SER      N 2750   3.329   1.484   9.066 -0.1709  0.2751 -0.4160
   37SER      H 2751   3.331   1.551   8.991 -0.4160  0.0257 -0.6467
   37SER     CA 2752   3.438   1.390   9.081 -0.0753  0.4165 -0.2178
   37SER     HA 2753   3.400   1.301   9.129  0.6384  0.6752  0.8566
   37SER     CB 2754   3.493   1.349   8.945 -0.0757 -0.1370 -0.0495
   37SER    HB1 2755   3.595   1.314   8.963 -0.6934 -1.1882  1.6503
   37SER    HB2 2756   3.448   1.258   8.905  1.5249 -0.6713 -0.7388
   37SER     OG 2757   3.501   1.452   8.849  0.0745  0.3025  0.4338
   37SER     HG 2758   3.585   1.453   8.804  0.2324  4.5356  0.3595
   37SER      C 2759   3.540   1.451   9.176 -0.2565 -0.1242  0.3309
   37SER      O 2760   3.557   1.573   9.182 -0.6697 -0.0690  0.3573
   38TYR      N 2761   3.616   1.370   9.251  0.1236 -0.1152 -0.0377
   38TYR      H 2762   3.605   1.270   9.250 -0.2127 -0.0810 -0.2080
   38TYR     CA 2763   3.733   1.419   9.320 -0.0575  0.1160  0.1078
   38TYR     HA 2764   3.754   1.522   9.291  0.9038  0.5007  1.9688
   38TYR     CB 2765   3.722   1.421   9.472  0.3797  0.7227  0.1363
   38TYR    HB1 2766   3.794   1.496   9.505 -0.6277  0.9878  1.8668
   38TYR    HB2 2767   3.750   1.328   9.520 -1.2083 -0.1953 -0.6456
   38TYR     CG 2768   3.595   1.478   9.532  0.0659  0.2646 -0.0827
   38TYR    CD1 2769   3.477   1.404   9.534  0.0165  0.3510  0.3357
   38TYR    HD1 2770   3.490   1.301   9.503  0.1417  0.3430  0.4127
   38TYR    CE1 2771   3.355   1.455   9.579 -0.3315  0.4822 -0.7284
   38TYR    HE1 2772   3.268   1.392   9.592  0.6619 -0.5716  1.1713
   38TYR     CZ 2773   3.348   1.595   9.594 -0.1682  0.4351 -0.1690
   38TYR     OH 2774   3.228   1.650   9.631 -0.2172  0.0405  0.2671
   38TYR     HH 2775   3.225   1.745   9.623  2.2258  0.3056  1.5719
   38TYR    CE2 2776   3.466   1.671   9.593  0.0921  0.0373  0.2902
   38TYR    HE2 2777   3.461   1.778   9.605  0.5759  0.2886 -1.4556
   38TYR    CD2 2778   3.591   1.616   9.559  0.2108  0.1525  0.5372
   38TYR    HD2 2779   3.666   1.687   9.528 -3.2209  3.7167 -0.4055
   38TYR      C 2780   3.853   1.335   9.278 -0.3506 -0.1966 -0.1053
   38TYR      O 2781   3.839   1.215   9.255  0.4462 -0.3801  0.3427
   39SER      N 2782   3.969   1.400   9.268 -0.4101  0.0518  0.7194
   39SER      H 2783   3.957   1.500   9.276 -1.7354 -0.1166  1.0135
   39SER     CA 2784   4.101   1.345   9.245 -0.3467  0.4742  0.0541
   39SER     HA 2785   4.086   1.265   9.173 -0.7660  0.6847 -0.0978
   39SER     CB 2786   4.195   1.440   9.170 -0.2565  0.3688  0.0339
   39SER    HB1 2787   4.278   1.380   9.131 -0.0891  0.3545  0.4023
   39SER    HB2 2788   4.229   1.518   9.238 -0.0801 -0.5120  1.0008
   39SER     OG 2789   4.130   1.500   9.061  0.4033 -0.3707 -0.7815
   39SER     HG 2790   4.184   1.574   9.033 -0.3008 -0.5219 -2.7707
   39SER      C 2791   4.171   1.283   9.365  0.0462  0.1657 -0.3317
   39SER      O 2792   4.135   1.312   9.478 -0.1068  0.4737 -0.4573
   40GLY      N 2793   4.273   1.201   9.337  0.3309  0.0401  1.0040
   40GLY      H 2794   4.269   1.154   9.248  0.6402  0.1409  0.9360
   40GLY     CA 2795   4.382   1.175   9.428  0.1937 -0.1868  1.1048
   40GLY    HA1 2796   4.346   1.195   9.529  0.3190  1.8765  0.7994
   40GLY    HA2 2797   4.408   1.070   9.425 -0.3733 -0.3282  1.0479
   40GLY      C 2798   4.502   1.265   9.399 -0.0178 -0.1023  0.4592
   40GLY      O 2799   4.512   1.333   9.298 -0.3786 -0.7424 -0.0144
   41TYR      N 2800   4.601   1.262   9.489 -0.1203 -0.4159  0.5635
   41TYR      H 2801   4.588   1.201   9.568 -0.0331  0.6458  1.4274
   41TYR     CA 2802   4.727   1.332   9.476 -0.2466 -0.3406 -0.2968
   41TYR     HA 2803   4.695   1.431   9.442  0.3786  0.0857  0.3070
   41TYR     CB 2804   4.797   1.347   9.611 -0.4014  0.1264 -0.2644
   41TYR    HB1 2805   4.867   1.431   9.603 -0.1887  0.2465  2.0987
   41TYR    HB2 2806   4.840   1.248   9.627  2.4878  1.2731 -0.1880
   41TYR     CG 2807   4.719   1.384   9.735  0.2332  0.4203  0.0526
   41TYR    CD1 2808   4.729   1.292   9.840  0.0785 -0.0831 -0.3708
   41TYR    HD1 2809   4.763   1.192   9.815 -1.0377  0.0421 -2.6652
   41TYR    CE1 2810   4.681   1.326   9.967  0.8201 -0.2914 -0.0254
   41TYR    HE1 2811   4.691   1.254  10.047 -2.7484  0.5875  1.3859
   41TYR     CZ 2812   4.623   1.451   9.994  0.6405 -0.4037  0.1144
   41TYR     OH 2813   4.568   1.485  10.114 -0.0555 -0.3790 -0.2048
   41TYR     HH 2814   4.586   1.416  10.178 -1.1244  1.0228  1.7006
   41TYR    CE2 2815   4.607   1.538   9.883  0.6813  0.5372  0.8330
   41TYR    HE2 2816   4.551   1.629   9.897 -1.5148 -0.7765  1.1553
   41TYR    CD2 2817   4.650   1.504   9.754 -0.1874  0.0851  0.6524
   41TYR    HD2 2818   4.634   1.567   9.669 -1.9132 -0.6809  0.3655
   41TYR      C 2819   4.831   1.285   9.376 -0.0086 -0.5576  0.0503
   41TYR      O 2820   4.841   1.167   9.343 -0.1935 -0.5550 -0.0138
   42SER      N 2821   4.910   1.380   9.325  0.4183 -0.6502  0.5271
   42SER      H 2822   4.914   1.465   9.379  1.5861  1.1939 -2.2426
   42SER     CA 2823   5.019   1.353   9.233  0.0186 -0.1972 -0.0852
   42SER     HA 2824   5.024   1.248   9.204 -1.5668  0.0662 -1.4985
   42SER     CB 2825   4.996   1.422   9.098 -0.2600 -0.3911 -0.1368
   42SER    HB1 2826   4.958   1.524   9.100 -1.2918 -0.7652  1.5616
   42SER    HB2 2827   5.089   1.414   9.043 -0.0324  2.8835 -0.4225
   42SER     OG 2828   4.904   1.344   9.025 -0.2435 -0.2500 -0.3066
   42SER     HG 2829   4.819   1.364   9.065  0.5468  2.7107  0.0920
   42SER      C 2830   5.151   1.395   9.294 -0.1321 -0.2270  0.2617
   42SER      O 2831   5.143   1.485   9.378 -0.0806 -0.3412  0.3895
   43GLN      N 2832   5.259   1.321   9.267  0.2622  0.7549 -0.9260
   43GLN      H 2833   5.236   1.262   9.188 -0.4220 -0.7736  0.3463
   43GLN     CA 2834   5.395   1.309   9.316 -0.1613 -0.5268 -0.0246
   43GLN     HA 2835   5.428   1.219   9.263 -0.6299  1.0295 -3.1550
   43GLN     CB 2836   5.489   1.412   9.255 -0.0937 -0.6161 -0.0717
   43GLN    HB1 2837   5.476   1.414   9.147 -0.3499  0.5710 -0.0320
   43GLN    HB2 2838   5.463   1.511   9.294  0.2814 -0.2984 -0.6272
   43GLN     CG 2839   5.637   1.397   9.290  0.0861 -0.4945 -0.7784
   43GLN    HG1 2840   5.687   1.384   9.194  0.9874 -0.7734 -0.2801
   43GLN    HG2 2841   5.659   1.309   9.350  0.6705  0.1066 -0.1053
   43GLN     CD 2842   5.709   1.513   9.356 -0.5873 -0.2715 -0.4256
   43GLN    OE1 2843   5.676   1.555   9.466  0.6550 -0.0151 -0.1380
   43GLN    NE2 2844   5.819   1.564   9.301 -0.4127  0.4508  0.5750
   43GLN   HE21 2845   5.858   1.527   9.215 -1.5326  0.5322  0.0218
   43GLN   HE22 2846   5.871   1.630   9.358  0.1354  1.5339 -1.1049
   43GLN      C 2847   5.412   1.298   9.467 -0.0781 -0.0807 -0.0014
   43GLN      O 2848   5.497   1.224   9.515  0.1703  0.2469  0.0686
   44SER      N 2849   5.333   1.367   9.550  0.2541  0.2437  0.0475
   44SER      H 2850   5.265   1.419   9.497 -0.3919 -1.7453 -1.2024
   44SER     CA 2851   5.348   1.375   9.694 -0.1488  0.3130  0.0851
   44SER     HA 2852   5.354   1.278   9.742  0.1809  0.7391  0.9083
   44SER     CB 2853   5.476   1.446   9.737 -0.1617  0.2901  0.1621
   44SER    HB1 2854   5.493   1.442   9.844 -0.5802 -1.7530  0.1939
   44SER    HB2 2855   5.560   1.392   9.694 -0.0598  0.3001  0.3509
   44SER     OG 2856   5.476   1.580   9.695 -0.2214  0.2681  0.0900
   44SER     HG 2857   5.557   1.591   9.644 -0.3758 -2.5276 -0.8865
   44SER      C 2858   5.220   1.424   9.760  0.1674  0.0351  0.9146
   44SER      O 2859   5.147   1.507   9.705  0.1924 -0.4923  0.0601
   45THR      N 2860   5.189   1.374   9.880 -0.0813 -1.1902  0.3597
   45THR      H 2861   5.264   1.334   9.936  0.3288 -1.0457 -0.0755
   45THR     CA 2862   5.075   1.415   9.958  0.3948 -0.1789  0.5406
   45THR     HA 2863   4.985   1.400   9.898  2.4401 -1.7491 -2.3347
   45THR     CB 2864   5.070   1.333  10.087  0.6000 -0.4531  0.3720
   45THR     HB 2865   5.167   1.328  10.137  0.3493  1.1585  1.0655
   45THR    CG2 2866   4.977   1.390  10.193  0.4968  0.1431 -0.0360
   45THR   HG21 2867   4.878   1.396  10.146  0.4641 -1.0400 -0.1330
   45THR   HG22 2868   4.978   1.328  10.282  1.8070 -1.5396 -1.1630
   45THR   HG23 2869   5.005   1.494  10.211  2.2391 -0.0917 -1.1551
   45THR    OG1 2870   5.020   1.207  10.048  0.5151 -0.4837  0.5802
   45THR    HG1 2871   5.048   1.140  10.110  0.3145 -0.7660  0.3698
   45THR      C 2872   5.074   1.565   9.984  0.1889 -0.0928  0.0385
   45THR      O 2873   5.175   1.620  10.028  0.1070  0.0030  0.1076
   46ASP      N 2874   4.959   1.633   9.974  0.4654  0.3715 -0.0515
   46ASP      H 2875   4.890   1.592   9.912  0.4372  0.5821 -0.1596
   46ASP     CA 2876   4.941   1.773  10.004  0.4094  0.3556 -0.0107
   46ASP     HA 2877   5.024   1.827   9.957  1.2755 -2.0582 -1.4557
   46ASP     CB 2878   4.817   1.833   9.939  0.0519  0.0640  0.4010
   46ASP    HB1 2879   4.727   1.786   9.979 -1.0502  0.0494 -1.9194
   46ASP    HB2 2880   4.820   1.807   9.833  0.0872  0.3844  0.3241
   46ASP     CG 2881   4.812   1.985   9.944 -0.3695  0.0685 -0.1350
   46ASP    OD1 2882   4.913   2.047   9.905 -0.1791 -0.1586 -0.0001
   46ASP    OD2 2883   4.709   2.038   9.993 -0.3409  0.0846 -0.0917
   46ASP      C 2884   4.933   1.800  10.153 -0.5024 -0.1340  0.0306
   46ASP      O 2885   4.837   1.758  10.218 -0.2371 -0.2179  0.3681
   47THR      N 2886   5.034   1.871  10.203 -0.2840 -0.2151 -0.2965
   47THR      H 2887   5.106   1.905  10.141  0.6318 -1.1980  0.2110
   47THR     CA 2888   5.052   1.886  10.346 -0.1024  0.4785 -0.3872
   47THR     HA 2889   5.064   1.784  10.381  0.1298  0.8167  0.5400
   47THR     CB 2890   5.175   1.969  10.382  0.2610 -0.0374 -0.4405
   47THR     HB 2891   5.168   2.073  10.353  1.1251  0.6375  1.5951
   47THR    CG2 2892   5.215   1.963  10.529 -0.0208 -0.0378 -0.3626
   47THR   HG21 2893   5.291   2.036  10.557 -0.1240  0.2222 -0.7442
   47THR   HG22 2894   5.256   1.863  10.544 -0.1810 -0.3484 -1.8187
   47THR   HG23 2895   5.124   1.978  10.586 -0.4610  2.8902 -1.6517
   47THR    OG1 2896   5.285   1.930  10.303  0.5509 -0.3782  0.1227
   47THR    HG1 2897   5.360   1.968  10.349  0.6640  0.1794 -0.5013
   47THR      C 2898   4.927   1.947  10.408 -0.7517 -0.5493 -0.6687
   47THR      O 2899   4.867   2.035  10.346  0.2980  0.3666 -0.4109
   48SER      N 2900   4.875   1.885  10.515 -0.0360  0.0540  0.0390
   48SER      H 2901   4.939   1.819  10.555  1.6297  1.2142 -0.5648
   48SER     CA 2902   4.756   1.918  10.591 -0.1770  0.1261 -0.2078
   48SER     HA 2903   4.722   2.015  10.558  1.2271  0.9982  0.7722
   48SER     CB 2904   4.642   1.818  10.579  0.3413 -0.4008 -0.8298
   48SER    HB1 2905   4.636   1.789  10.474  1.6798 -0.6548 -0.8512
   48SER    HB2 2906   4.658   1.739  10.652  0.8268  1.3661  1.0610
   48SER     OG 2907   4.518   1.876  10.612  0.8312  0.1849  0.0005
   48SER     HG 2908   4.454   1.805  10.620 -2.2720  2.8456  1.0052
   48SER      C 2909   4.794   1.929  10.738  0.1906 -0.3331 -0.2632
   48SER      O 2910   4.898   1.877  10.778  0.3169 -0.0564 -0.2236
   49GLY      N 2911   4.723   2.002  10.825  0.3118 -0.5952  0.0547
   49GLY      H 2912   4.649   2.059  10.787 -1.2898 -1.8727  1.0939
   49GLY     CA 2913   4.754   2.022  10.965 -0.1289  0.1647  0.0468
   49GLY    HA1 2914   4.857   2.052  10.982  0.6327 -1.2571 -1.7017
   49GLY    HA2 2915   4.692   2.100  11.009 -0.4217  0.1649 -0.3614
   49GLY      C 2916   4.740   1.895  11.048 -0.2172  0.1169 -0.0402
   49GLY      O 2917   4.702   1.786  11.007  0.0047 -0.2399  0.6807
   50TYR      N 2918   4.757   1.919   0.102  0.2777 -0.5784  0.0269
   50TYR      H 2919   4.798   2.009   0.123  2.1053 -1.7406  1.8594
   50TYR     CA 2920   4.753   1.821   0.209 -0.1612 -0.5045  0.0790
   50TYR     HA 2921   4.702   1.735   0.166 -1.8791  0.3808  0.2634
   50TYR     CB 2922   4.896   1.779   0.241 -0.5231 -1.1260  0.9150
   50TYR    HB1 2923   4.901   1.736   0.341  0.3173  1.3148  1.9843
   50TYR    HB2 2924   4.964   1.864   0.234  2.3721 -3.3404  0.1166
   50TYR     CG 2925   4.953   1.678   0.143 -0.1539 -0.0523 -0.0021
   50TYR    CD1 2926   4.901   1.548   0.135  0.3589 -0.2820  0.3128
   50TYR    HD1 2927   4.808   1.519   0.181  0.4112  0.8235  1.1528
   50TYR    CE1 2928   4.962   1.459   0.045 -0.0131 -0.0189 -0.2100
   50TYR    HE1 2929   4.922   1.362   0.019 -1.4900  0.9761 -1.8534
   50TYR     CZ 2930   5.086   1.488  11.063  0.4501 -0.4465  0.5480
   50TYR     OH 2931   5.157   1.409  10.977  0.0278  0.0755 -0.2921
   50TYR     HH 2932   5.115   1.323  10.977  2.1559 -1.1401  2.9999
   50TYR    CE2 2933   5.139   1.618  11.076  0.0219 -0.2248  0.0983
   50TYR    HE2 2934   5.232   1.638  11.024 -0.2612 -0.3965 -0.4831
   50TYR    CD2 2935   5.069   1.714   0.075 -0.0113 -0.2711  0.1264
   50TYR    HD2 2936   5.108   1.814   0.073  0.3278 -0.3947  0.4128
   50TYR      C 2937   4.674   1.874   0.328 -0.1153 -0.1029 -0.0670
   50TYR      O 2938   4.644   1.993   0.333  0.4363  0.0202  0.3224
   51GLY      N 2939   4.626   1.779   0.408 -0.0145  0.0140  0.1333
   51GLY      H 2940   4.655   1.684   0.388  1.3758  0.4346  0.0817
   51GLY     CA 2941   4.549   1.801   0.528  0.2878 -0.0835  0.3458
   51GLY    HA1 2942   4.503   1.704   0.548  1.0268 -0.5207 -0.0649
   51GLY    HA2 2943   4.614   1.823   0.613  0.2479  4.1340 -0.4994
   51GLY      C 2944   4.453   1.918   0.514  0.2716 -0.1711 -0.2848
   51GLY      O 2945   4.356   1.916   0.438 -0.1240 -0.4564  0.2194
   52GLN      N 2946   4.471   2.024   0.593 -0.5954 -0.0351 -0.2529
   52GLN      H 2947   4.545   2.018   0.661 -0.9776 -2.7487  0.0321
   52GLN     CA 2948   4.407   2.154   0.584 -0.3698  0.1006  0.0798
   52GLN     HA 2949   4.332   2.154   0.505  0.7507  1.7562 -1.0554
   52GLN     CB 2950   4.349   2.199   0.718 -0.0866  0.0456  0.2213
   52GLN    HB1 2951   4.415   2.155   0.792 -1.5847 -0.0433  1.5525
   52GLN    HB2 2952   4.350   2.308   0.720 -2.1725  0.1011  0.0985
   52GLN     CG 2953   4.208   2.142   0.730 -0.0260 -0.1639 -0.0525
   52GLN    HG1 2954   4.217   2.033   0.738  0.3765 -0.4372 -3.0114
   52GLN    HG2 2955   4.155   2.151   0.635  1.2270 -0.2566 -0.7886
   52GLN     CD 2956   4.134   2.198   0.850 -0.3393 -0.2506 -0.2054
   52GLN    OE1 2957   4.157   2.158   0.963 -0.0698  0.0326 -0.1588
   52GLN    NE2 2958   4.066   2.312   0.832 -0.5864 -0.4395 -0.4919
   52GLN   HE21 2959   4.058   2.362   0.744  0.9457  0.0064 -0.4160
   52GLN   HE22 2960   4.078   2.365   0.917 -0.2321 -0.6792 -0.3876
   52GLN      C 2961   4.508   2.253   0.528 -0.5387  0.2752  0.0815
   52GLN      O 2962   4.627   2.242   0.558 -0.3828  0.2236 -0.5277
   53SER      N 2963   4.467   2.345   0.440  0.3271  0.0731 -0.5435
   53SER      H 2964   4.367   2.354   0.431 -0.3079 -0.3178  3.9492
   53SER     CA 2965   4.549   2.449   0.382  0.6892  0.0571 -0.0667
   53SER     HA 2966   4.639   2.400   0.343 -0.2272 -1.8938  0.1628
   53SER     CB 2967   4.470   2.517   0.271  0.0896  0.0351  0.3450
   53SER    HB1 2968   4.387   2.563   0.325  1.5856  0.9383  1.9594
   53SER    HB2 2969   4.535   2.596   0.235  1.4713 -1.7346 -1.2691
   53SER     OG 2970   4.431   2.428   0.168 -0.5776 -0.1320  0.7344
   53SER     HG 2971   4.386   2.480   0.101  0.1117 -1.2722 -0.6739
   53SER      C 2972   4.596   2.548   0.488  0.5229 -0.2276  0.2742
   53SER      O 2973   4.545   2.547   0.599 -0.1343 -0.7438 -0.0250
   54SER      N 2974   4.701   2.625   0.460  0.1654  0.1615 -0.0176
   54SER      H 2975   4.748   2.619   0.370  1.1835 -1.3004  0.5720
   54SER     CA 2976   4.782   2.684   0.565  0.0516  0.0087  0.1553
   54SER     HA 2977   4.805   2.603   0.634 -2.4942 -0.5767  0.4430
   54SER     CB 2978   4.912   2.734   0.504 -0.1496  0.4109  0.0480
   54SER    HB1 2979   4.977   2.778   0.580  0.3319  1.7653 -1.0941
   54SER    HB2 2980   4.887   2.818   0.439  0.5559  2.1098  1.8769
   54SER     OG 2981   4.979   2.624   0.446  0.4644  0.6315  0.3249
   54SER     HG 2982   5.071   2.636   0.422  0.5426  0.0390  0.3240
   54SER      C 2983   4.713   2.793   0.645 -0.1794  0.1557 -0.2395
   54SER      O 2984   4.628   2.869   0.599 -0.4659  0.0058  0.0320
   55TYR      N 2985   4.743   2.803   0.775 -0.2901 -0.1172 -0.1923
   55TYR      H 2986   4.810   2.737   0.812 -0.5440  0.9073  2.2644
   55TYR     CA 2987   4.695   2.900   0.872 -0.2343 -0.4276  0.1495
   55TYR     HA 2988   4.592   2.878   0.899 -1.2522  2.4458 -0.9916
   55TYR     CB 2989   4.782   2.882   0.996  0.6518  0.6303 -0.3041
   55TYR    HB1 2990   4.791   2.776   1.018 -1.6790  0.7023  1.2664
   55TYR    HB2 2991   4.884   2.918   0.980  0.8691  0.0211 -0.2932
   55TYR     CG 2992   4.721   2.956   1.112 -0.2214  0.1803 -0.4684
   55TYR    CD1 2993   4.752   3.089   1.142  0.1829  0.0208 -0.1577
   55TYR    HD1 2994   4.826   3.147   1.090  0.1421  0.3899  0.1895
   55TYR    CE1 2995   4.700   3.156   1.254  0.7662 -0.3743  0.3525
   55TYR    HE1 2996   4.727   3.260   1.266 -0.2927 -0.0375 -0.0610
   55TYR     CZ 2997   4.611   3.090   1.340  0.2009 -0.1413 -0.0454
   55TYR     OH 2998   4.550   3.147   1.448 -0.1036  0.0097 -0.2969
   55TYR     HH 2999   4.493   3.088   1.498  0.5359  0.3451  0.8584
   55TYR    CE2 3000   4.576   2.957   1.307  0.8510 -0.5012  0.6820
   55TYR    HE2 3001   4.497   2.912   1.365  0.0610  1.0371  0.8693
   55TYR    CD2 3002   4.618   2.899   1.188 -0.5342  0.7475 -0.4572
   55TYR    HD2 3003   4.578   2.806   1.149 -0.5358 -0.0998  1.4672
   55TYR      C 3004   4.706   3.044   0.822 -0.3159 -0.4509  0.0633
   55TYR      O 3005   4.813   3.096   0.789 -0.5033  0.0221  0.1949
   56SER      N 3006   4.596   3.116   0.845  0.3086  0.4489  0.2863
   56SER      H 3007   4.526   3.064   0.896  2.0698 -2.2181  0.2295
   56SER     CA 3008   4.584   3.259   0.824 -0.3968  0.3777  0.1800
   56SER     HA 3009   4.682   3.305   0.834 -0.0406  0.1873 -1.9235
   56SER     CB 3010   4.539   3.283   0.680 -0.4629 -0.5161  0.0439
   56SER    HB1 3011   4.532   3.389   0.657  2.1898 -0.4624 -0.9306
   56SER    HB2 3012   4.438   3.242   0.678 -1.7158  2.1223  2.1835
   56SER     OG 3013   4.616   3.225   0.577 -0.1927  0.1792 -0.1507
   56SER     HG 3014   4.700   3.271   0.573  0.7428 -1.5224 -0.8112
   56SER      C 3015   4.492   3.322   0.927 -0.6077  0.2182  0.0913
   56SER      O 3016   4.433   3.250   1.007 -0.0963 -0.3717 -0.0496
   57SER      N 3017   4.474   3.454   0.923  0.2170  0.3453  0.2702
   57SER      H 3018   4.527   3.505   0.854  1.9522 -1.7276 -0.0201
   57SER     CA 3019   4.365   3.531   0.981  0.1261  0.5282 -0.1408
   57SER     HA 3020   4.316   3.474   1.060  1.3964  1.4989  1.4355
   57SER     CB 3021   4.420   3.660   1.041  0.6831  0.3799 -0.3295
   57SER    HB1 3022   4.463   3.731   0.969  2.6755  0.7609  1.1331
   57SER    HB2 3023   4.334   3.712   1.082  0.6722  1.9310 -2.1311
   57SER     OG 3024   4.512   3.630   1.143  0.4174  0.2197 -0.1389
   57SER     HG 3025   4.545   3.717   1.169  2.3019 -0.9862  1.8890
   57SER      C 3026   4.255   3.568   0.883 -0.0061  0.1165 -0.1493
   57SER      O 3027   4.285   3.570   0.763  0.0764  0.3686 -0.1246
   58TYR      N 3028   4.129   3.576   0.925  0.0900 -0.8888  0.3580
   58TYR      H 3029   4.109   3.580   1.024 -1.4110 -1.2314  0.1017
   58TYR     CA 3030   4.012   3.579   0.839  0.4036  0.4907 -0.0462
   58TYR     HA 3031   4.036   3.605   0.736  0.1296 -1.3868 -0.6238
   58TYR     CB 3032   3.945   3.442   0.830  0.3233  0.5418 -0.2188
   58TYR    HB1 3033   3.886   3.423   0.920 -0.0514 -1.3607 -0.8236
   58TYR    HB2 3034   3.874   3.451   0.747 -0.9201 -0.0884  0.7537
   58TYR     CG 3035   4.038   3.324   0.814 -0.0510  0.2556 -0.3001
   58TYR    CD1 3036   4.064   3.244   0.926  0.7815  0.3352 -0.4333
   58TYR    HD1 3037   4.018   3.271   1.020 -0.1075  0.3309 -0.8568
   58TYR    CE1 3038   4.141   3.127   0.923 -0.0567 -0.2599  0.4795
   58TYR    HE1 3039   4.153   3.070   1.014 -1.7684 -0.6754  0.4661
   58TYR     CZ 3040   4.214   3.104   0.805 -0.0096 -0.1436  0.4853
   58TYR     OH 3041   4.305   3.002   0.793  0.0449 -0.1224  0.7291
   58TYR     HH 3042   4.307   2.956   0.878 -2.5825 -0.8735  0.4593
   58TYR    CE2 3043   4.195   3.186   0.692 -0.0988 -0.5315  0.2143
   58TYR    HE2 3044   4.239   3.160   0.597 -2.3316 -2.7878 -0.2998
   58TYR    CD2 3045   4.106   3.294   0.696  0.5658  0.0237  0.1091
   58TYR    HD2 3046   4.088   3.360   0.612 -0.8904 -2.3479 -1.5492
   58TYR      C 3047   3.917   3.686   0.890 -0.2390 -0.0232 -0.1515
   58TYR      O 3048   3.911   3.716   1.009  0.2251 -0.4888 -0.0080
   59GLY      N 3049   3.827   3.736   0.804 -0.4044  0.2848  0.1974
   59GLY      H 3050   3.832   3.704   0.709 -1.2111  2.3410 -0.5905
   59GLY     CA 3051   3.705   3.810   0.829 -0.3885  0.4663 -0.2678
   59GLY    HA1 3052   3.673   3.850   0.732  2.3728  0.8983 -1.0838
   59GLY    HA2 3053   3.732   3.892   0.895 -0.3469  0.3233 -0.1080
   59GLY      C 3054   3.598   3.720   0.890  0.3737 -0.3323 -0.0946
   59GLY      O 3055   3.596   3.600   0.863 -0.2965 -0.2989 -0.2104
   60GLN      N 3056   3.509   3.782   0.967  0.1058  0.1191 -0.7610
   60GLN      H 3057   3.528   3.872   1.011 -1.6104 -0.5989  1.6730
   60GLN     CA 3058   3.389   3.711   1.007  0.1811  0.3138 -0.1728
   60GLN     HA 3059   3.358   3.638   0.932  0.9717  1.6895 -1.9330
   60GLN     CB 3060   3.415   3.641   1.140 -0.0838 -0.0896 -0.3331
   60GLN    HB1 3061   3.320   3.631   1.194 -0.2189  1.7811 -0.1545
   60GLN    HB2 3062   3.491   3.686   1.203 -0.5276 -0.9638  0.8634
   60GLN     CG 3063   3.471   3.500   1.123 -0.0557 -0.1520  0.2466
   60GLN    HG1 3064   3.569   3.497   1.076  0.7281 -1.9568  1.8852
   60GLN    HG2 3065   3.414   3.446   1.047  1.2903  0.7385 -1.4760
   60GLN     CD 3066   3.465   3.417   1.250  0.1888 -0.2122  0.2186
   60GLN    OE1 3067   3.431   3.463   1.359  0.0714 -0.1266  0.1459
   60GLN    NE2 3068   3.502   3.289   1.237 -0.0746 -0.2687  0.0070
   60GLN   HE21 3069   3.538   3.252   1.151 -2.3597  1.0966 -1.6505
   60GLN   HE22 3070   3.518   3.232   1.319  1.5493 -2.4915 -1.7253
   60GLN      C 3071   3.277   3.811   1.030  0.4004  0.4285  0.3954
   60GLN      O 3072   3.310   3.929   1.044  0.5155  0.4813 -0.3165
   61SER      N 3073   3.154   3.762   1.020  0.5914  0.0099  0.0657
   61SER      H 3074   3.142   3.662   1.015  0.2576 -0.0169  1.1126
   61SER     CA 3075   3.038   3.849   1.017  0.5617 -0.0207  0.3540
   61SER     HA 3076   3.064   3.944   1.064 -0.2414  0.1010  0.5679
   61SER     CB 3077   2.994   3.862   0.872  0.4846 -0.0796  0.3723
   61SER    HB1 3078   2.963   3.764   0.836  2.5019  0.3007 -2.7701
   61SER    HB2 3079   2.913   3.934   0.866 -0.4909 -0.9971  1.8145
   61SER     OG 3080   3.095   3.912   0.787 -0.0657 -0.2233 -0.3828
   61SER     HG 3081   3.050   3.959   0.716  1.3947  0.5956 -0.8165
   61SER      C 3082   2.918   3.790   1.090  0.6264 -0.0148  0.4663
   61SER      O 3083   2.904   3.669   1.102 -0.4708 -0.0253 -0.6564
   62GLN      N 3084   2.825   3.880   1.124  0.1218 -0.4381  0.2335
   62GLN      H 3085   2.867   3.972   1.121  0.0703 -0.3584  1.4123
   62GLN     CA 3086   2.692   3.852   1.174 -0.0085  0.1260  0.2112
   62GLN     HA 3087   2.711   3.796   1.266  0.4916  0.4616  0.3185
   62GLN     CB 3088   2.626   3.988   1.197 -0.0233  0.1444  0.0645
   62GLN    HB1 3089   2.534   3.972   1.253  0.2346 -2.5094 -0.1189
   62GLN    HB2 3090   2.694   4.053   1.252 -0.4337  0.3485  0.3317
   62GLN     CG 3091   2.579   4.059   1.071  0.4661  0.5997  0.1366
   62GLN    HG1 3092   2.658   4.058   0.997  0.2045  0.2047 -0.1422
   62GLN    HG2 3093   2.488   4.009   1.039  2.0402 -2.5729  0.2420
   62GLN     CD 3094   2.553   4.207   1.095  0.0096  0.6255 -0.4910
   62GLN    OE1 3095   2.642   4.289   1.116  0.2064  0.4159 -0.5060
   62GLN    NE2 3096   2.435   4.260   1.059 -0.4806 -0.0763  0.0504
   62GLN   HE21 3097   2.410   4.353   1.089  0.4310 -0.2696  1.5400
   62GLN   HE22 3098   2.359   4.197   1.038 -2.4996  1.7879  1.4015
   62GLN      C 3099   2.612   3.767   1.076 -0.5217  0.3109  0.4675
   62GLN      O 3100   2.642   3.763   0.957  0.2196 -0.3700  0.6643
   63ASN      N 3101   2.509   3.703   1.132 -0.3959  0.0702  0.4252
   63ASN      H 3102   2.483   3.735   1.224 -1.8270  0.6253 -0.1458
   63ASN     CA 3103   2.414   3.613   1.069  0.3411  0.0191 -0.6505
   63ASN     HA 3104   2.366   3.570   1.157  1.2456 -0.7520 -0.5155
   63ASN     CB 3105   2.298   3.675   0.992 -0.2951 -0.0407  0.2503
   63ASN    HB1 3106   2.280   3.766   1.050 -1.2988 -1.1477  1.7780
   63ASN    HB2 3107   2.211   3.609   1.002 -1.1922  1.0189 -0.3130
   63ASN     CG 3108   2.329   3.703   0.846  0.2811  0.0755  0.3959
   63ASN    OD1 3109   2.361   3.816   0.807 -0.0102 -0.0197 -0.1117
   63ASN    ND2 3110   2.317   3.602   0.760 -0.3472  0.1942  0.3388
   63ASN   HD21 3111   2.293   3.510   0.794 -0.8480  0.1388 -0.1573
   63ASN   HD22 3112   2.323   3.632   0.664 -0.0260 -1.8837 -0.3386
   63ASN      C 3113   2.466   3.491   0.995  0.2146 -0.2622 -0.2760
   63ASN      O 3114   2.385   3.411   0.948 -0.0888 -0.1073 -0.0257
   64THR      N 3115   2.597   3.464   0.994  0.3429  0.3791 -0.6361
   64THR      H 3116   2.652   3.526   1.051  0.6401 -0.9357  0.5295
   64THR     CA 3117   2.655   3.346   0.934  0.1914 -0.0513  0.0536
   64THR     HA 3118   2.631   3.352   0.827  0.6586  0.7224 -0.0180
   64THR     CB 3119   2.807   3.356   0.944  0.1854  0.3921 -0.2518
   64THR     HB 3120   2.845   3.350   1.046  0.3999 -0.9897 -0.4043
   64THR    CG2 3121   2.869   3.244   0.862  0.3233 -0.0649  0.4659
   64THR   HG21 3122   2.839   3.255   0.758 -0.6151 -0.9574  0.6200
   64THR   HG22 3123   2.825   3.147   0.887 -1.3126  0.9563  1.7451
   64THR   HG23 3124   2.977   3.240   0.867  0.3967  1.1447 -0.0168
   64THR    OG1 3125   2.857   3.475   0.887  0.0604  0.3976 -0.3493
   64THR    HG1 3126   2.862   3.541   0.956  0.1624  1.8126 -1.6568
   64THR      C 3127   2.596   3.220   0.995  0.1068  0.0558  0.1908
   64THR      O 3128   2.613   3.201   1.115  0.3126  0.5362  0.2403
   65GLY      N 3129   2.547   3.127   0.914  0.1435 -0.1758  0.4316
   65GLY      H 3130   2.542   3.151   0.816  0.5418 -0.9937  0.2037
   65GLY     CA 3131   2.478   3.009   0.962  0.0827 -0.0214  0.7252
   65GLY    HA1 3132   2.479   2.933   0.884 -0.0675 -0.7517  1.4265
   65GLY    HA2 3133   2.543   2.970   1.040  2.2022  1.1903 -0.3303
   65GLY      C 3134   2.340   3.039   1.019  0.2872  0.0080  1.2112
   65GLY      O 3135   2.319   3.136   1.090 -0.1716  0.1234  0.9233
   66TYR      N 3136   2.245   2.948   0.991  0.1691  0.4065  0.2852
   66TYR      H 3137   2.270   2.856   0.959  1.6578 -0.4254  3.4439
   66TYR     CA 3138   2.107   2.950   1.032  0.0350 -0.0356 -0.1319
   66TYR     HA 3139   2.084   3.040   1.090 -2.2007  0.0070 -0.9853
   66TYR     CB 3140   2.016   2.964   0.911 -0.0582  0.3645 -0.0194
   66TYR    HB1 3141   1.918   3.004   0.938  0.8657  1.2780  2.1264
   66TYR    HB2 3142   2.053   3.039   0.842  0.8157  0.6725  0.7711
   66TYR     CG 3143   1.997   2.836   0.832 -0.0013  0.0828  0.4251
   66TYR    CD1 3144   2.086   2.810   0.727 -0.3072  0.0696  0.1680
   66TYR    HD1 3145   2.173   2.873   0.719  0.9434 -1.2041  2.4242
   66TYR    CE1 3146   2.067   2.699   0.644  0.2187  0.0504  0.0703
   66TYR    HE1 3147   2.143   2.676   0.571 -0.5030 -1.0463 -0.3606
   66TYR     CZ 3148   1.952   2.620   0.658  0.4116 -0.1831  0.3367
   66TYR     OH 3149   1.935   2.517   0.569 -0.3513  0.0898  0.1583
   66TYR     HH 3150   2.002   2.505   0.501 -1.4677 -0.8175 -0.8274
   66TYR    CE2 3151   1.859   2.653   0.759 -0.2023 -0.0556 -0.2585
   66TYR    HE2 3152   1.769   2.594   0.764  0.4349 -0.9661  2.8055
   66TYR    CD2 3153   1.885   2.754   0.853  0.3069 -0.4456  0.0289
   66TYR    HD2 3154   1.813   2.789   0.925  1.2558 -0.8454  1.2055
   66TYR      C 3155   2.059   2.837   1.122  0.2167 -0.1792 -0.2152
   66TYR      O 3156   2.124   2.733   1.126  0.2120 -0.1826 -0.2266
   67GLY      N 3157   1.943   2.854   1.187  0.1693  0.1367 -0.3815
   67GLY      H 3158   1.899   2.941   1.160 -0.6821 -0.6690 -1.6910
   67GLY     CA 3159   1.907   2.771   1.300  0.5976 -0.0088 -0.3499
   67GLY    HA1 3160   1.866   2.677   1.262 -0.3498  0.9420 -1.7742
   67GLY    HA2 3161   1.820   2.817   1.346  0.2645  0.8056 -1.7480
   67GLY      C 3162   2.016   2.765   1.406  0.7145  0.0881 -0.4650
   67GLY      O 3163   2.056   2.870   1.454 -0.0153  0.2099 -0.1168
   68THR      N 3164   2.068   2.645   1.434 -0.1677 -0.2387 -0.2072
   68THR      H 3165   2.031   2.561   1.392 -1.2719  0.4089 -0.5503
   68THR     CA 3166   2.178   2.624   1.527 -0.3474  0.0708  0.0792
   68THR     HA 3167   2.159   2.690   1.611  0.7583  1.6788 -0.8736
   68THR     CB 3168   2.171   2.482   1.581  0.3204  0.0240  0.0505
   68THR     HB 3169   2.263   2.453   1.632  1.2829  3.3433  0.3887
   68THR    CG2 3170   2.057   2.466   1.682 -0.1143 -0.4493 -0.5021
   68THR   HG21 3171   2.067   2.379   1.747 -1.3888  0.8780  1.5794
   68THR   HG22 3172   1.960   2.477   1.635  0.5008  0.7703 -1.5571
   68THR   HG23 3173   2.062   2.549   1.753  1.3058 -0.9468  0.0198
   68THR    OG1 3174   2.157   2.401   1.467  0.4037  0.0976 -0.0112
   68THR    HG1 3175   2.172   2.311   1.497  0.7610  0.3482  0.5867
   68THR      C 3176   2.317   2.646   1.468 -0.2266 -0.7254  0.0555
   68THR      O 3177   2.405   2.650   1.553 -0.3161 -0.0358  0.1194
   69GLN      N 3178   2.342   2.661   1.338 -0.1752  0.7607  0.2207
   69GLN      H 3179   2.267   2.675   1.272  2.0110 -0.3342 -2.7172
   69GLN     CA 3180   2.475   2.683   1.286 -0.1141 -0.1550 -0.0270
   69GLN     HA 3181   2.555   2.638   1.345 -0.6369 -0.6705  0.2987
   69GLN     CB 3182   2.490   2.636   1.141  0.0713 -0.2115  0.0104
   69GLN    HB1 3183   2.411   2.677   1.079 -0.6887 -0.7685  0.5765
   69GLN    HB2 3184   2.475   2.528   1.144  1.6133 -0.4883 -1.1346
   69GLN     CG 3185   2.625   2.656   1.074  0.0714 -0.1736  0.0218
   69GLN    HG1 3186   2.637   2.764   1.063 -0.6173 -0.1194 -0.1958
   69GLN    HG2 3187   2.609   2.608   0.978  0.9283 -1.5436  0.5186
   69GLN     CD 3188   2.751   2.600   1.141  0.4554  0.2577 -0.3328
   69GLN    OE1 3189   2.809   2.658   1.231  0.1196  0.0638  0.0130
   69GLN    NE2 3190   2.798   2.486   1.091  0.0417  0.0951 -0.3587
   69GLN   HE21 3191   2.741   2.438   1.022 -0.0408  0.2529 -0.4014
   69GLN   HE22 3192   2.893   2.454   1.106  0.4048  0.4757 -1.6559
   69GLN      C 3193   2.507   2.831   1.301  0.0291 -0.0958 -0.8701
   69GLN      O 3194   2.429   2.917   1.261  0.3237  0.0857 -1.0655
   70SER      N 3195   2.624   2.869   1.354 -0.6407  0.6680  0.0848
   70SER      H 3196   2.680   2.790   1.382 -0.1315  0.0417 -2.4464
   70SER     CA 3197   2.667   3.005   1.376 -0.0130  0.4940 -0.0622
   70SER     HA 3198   2.618   3.068   1.302 -2.9155  0.9443  2.0620
   70SER     CB 3199   2.617   3.060   1.509  0.4400  0.0944  0.2763
   70SER    HB1 3200   2.658   3.160   1.524  0.9158 -0.1084  0.3395
   70SER    HB2 3201   2.509   3.071   1.505  0.5347  0.9277 -0.2410
   70SER     OG 3202   2.645   2.978   1.621  0.1930 -0.2149  0.1116
   70SER     HG 3203   2.610   3.027   1.695 -3.2973 -0.1732 -1.3604
   70SER      C 3204   2.818   3.024   1.368  0.0562 -0.1396 -0.3210
   70SER      O 3205   2.891   2.932   1.402  0.1462  0.1603  0.3030
   71THR      N 3206   2.863   3.141   1.322 -0.5253  0.3330  0.2841
   71THR      H 3207   2.795   3.204   1.281 -1.9524  0.4098  2.6127
   71THR     CA 3208   2.988   3.199   1.368 -0.1930 -0.0293 -0.1445
   71THR     HA 3209   3.071   3.134   1.343  0.8946  0.8448  1.0954
   71THR     CB 3210   3.026   3.333   1.304 -0.3553  0.1425  0.1145
   71THR     HB 3211   3.083   3.402   1.365 -1.4237  0.1480  1.1319
   71THR    CG2 3212   3.095   3.309   1.170 -0.0859 -0.2572  0.3206
   71THR   HG21 3213   3.095   3.403   1.115 -1.6872  0.0309  0.7557
   71THR   HG22 3214   3.047   3.235   1.105  1.1033 -0.7702  0.0082
   71THR   HG23 3215   3.191   3.261   1.189 -1.9679 -3.9212  1.6789
   71THR    OG1 3216   2.908   3.407   1.287 -0.2333  0.1116 -0.9136
   71THR    HG1 3217   2.947   3.487   1.250  3.3599 -0.7664  0.5846
   71THR      C 3218   2.988   3.205   1.520  0.0461  0.2860 -0.1566
   71THR      O 3219   2.885   3.224   1.584 -0.0626  0.1807 -0.3021
   72PRO      N 3220   3.103   3.193   1.587 -0.1728 -0.2023  0.1349
   72PRO     CD 3221   3.233   3.185   1.523 -0.2131  0.1300  0.0112
   72PRO    HD1 3222   3.249   3.263   1.448 -2.3940 -1.3505 -2.1402
   72PRO    HD2 3223   3.250   3.090   1.473  2.0228 -0.0801  1.0709
   72PRO     CG 3224   3.340   3.205   1.630 -0.3058  0.3835  0.0594
   72PRO    HG1 3225   3.427   3.139   1.624 -0.7659 -0.1042 -2.1214
   72PRO    HG2 3226   3.364   3.311   1.620 -1.4548  0.5148 -1.9838
   72PRO     CB 3227   3.263   3.184   1.760 -0.2140 -0.5106 -0.0234
   72PRO    HB1 3228   3.268   3.078   1.787  0.4610 -0.4136  0.2312
   72PRO    HB2 3229   3.299   3.250   1.838  0.3121  1.7438 -2.0638
   72PRO     CA 3230   3.118   3.219   1.729 -0.0349  0.3038  0.0315
   72PRO     HA 3231   3.050   3.156   1.787  1.5631 -1.2340  0.3056
   72PRO      C 3232   3.090   3.364   1.765  0.0249  0.2836  0.1577
   72PRO      O 3233   3.093   3.455   1.683 -0.1783  0.4142  0.2952
   73GLN      N 3234   3.044   3.391   1.887 -0.4326 -0.3431  0.1308
   73GLN      H 3235   3.023   3.310   1.943  0.1006 -2.0098 -1.9720
   73GLN     CA 3236   3.043   3.520   1.955 -0.0715 -0.1659 -0.1964
   73GLN     HA 3237   3.067   3.599   1.884 -0.5260 -0.0045 -0.1743
   73GLN     CB 3238   2.901   3.556   1.996  0.0353 -0.1232  0.1380
   73GLN    HB1 3239   2.835   3.565   1.910  0.1100  1.1886  0.2014
   73GLN    HB2 3240   2.900   3.652   2.047 -2.0150 -0.6642  1.2673
   73GLN     CG 3241   2.841   3.458   2.097  0.3760  0.0117  0.4722
   73GLN    HG1 3242   2.825   3.357   2.059  2.6410 -0.5875  0.9902
   73GLN    HG2 3243   2.907   3.440   2.182  0.7124 -0.1929  0.1647
   73GLN     CD 3244   2.710   3.510   2.155  0.1005  0.1035 -0.2261
   73GLN    OE1 3245   2.618   3.553   2.085 -0.1387 -0.3283 -0.1808
   73GLN    NE2 3246   2.691   3.512   2.287  0.3008 -0.0733 -0.1956
   73GLN   HE21 3247   2.603   3.546   2.322  0.4232  0.0831 -0.0349
   73GLN   HE22 3248   2.763   3.468   2.344  1.9867  0.9491 -1.4415
   73GLN      C 3249   3.134   3.527   2.076  0.0534  0.1388 -0.3086
   73GLN      O 3250   3.144   3.436   2.159  0.0794  0.3953 -0.0269
   74GLY      N 3251   3.215   3.632   2.096 -0.2547  0.2597  0.3185
   74GLY      H 3252   3.204   3.720   2.047  2.1699  0.6983  0.4423
   74GLY     CA 3253   3.331   3.626   2.183  0.0166 -0.0672 -0.0634
   74GLY    HA1 3254   3.387   3.719   2.198  1.0630 -0.5697 -0.7245
   74GLY    HA2 3255   3.300   3.587   2.280 -1.9394 -3.5517 -1.8999
   74GLY      C 3256   3.444   3.530   2.148  0.4523  0.5008 -0.2420
   74GLY      O 3257   3.461   3.495   2.032  0.1643  0.3558 -0.2421
   75TYR      N 3258   3.523   3.481   2.244  0.4300  0.1283 -0.4128
   75TYR      H 3259   3.501   3.510   2.338 -1.4603 -0.9790 -0.4527
   75TYR     CA 3260   3.628   3.382   2.237  0.5413  0.1975  0.2463
   75TYR     HA 3261   3.677   3.375   2.140 -1.2477 -2.6552 -0.5594
   75TYR     CB 3262   3.732   3.391   2.349  0.3643  0.2305  0.4094
   75TYR    HB1 3263   3.678   3.376   2.442  0.8638 -1.0649  0.5229
   75TYR    HB2 3264   3.757   3.496   2.361 -1.9424  0.7677  0.9299
   75TYR     CG 3265   3.846   3.292   2.354  0.1288 -0.0817 -0.2172
   75TYR    CD1 3266   3.840   3.191   2.451 -0.1359 -0.3180 -0.4792
   75TYR    HD1 3267   3.761   3.175   2.523 -1.8897 -3.3781 -2.7915
   75TYR    CE1 3268   3.943   3.097   2.445 -0.0619 -0.2428 -0.3834
   75TYR    HE1 3269   3.946   3.011   2.511  1.9287 -0.6959 -0.9747
   75TYR     CZ 3270   4.055   3.114   2.361  0.0412 -0.1317 -0.2235
   75TYR     OH 3271   4.163   3.032   2.373  0.0344 -0.0531  0.3771
   75TYR     HH 3272   4.227   3.074   2.315  0.3768  0.8288  1.3574
   75TYR    CE2 3273   4.067   3.225   2.274  0.1336 -0.1214 -0.1977
   75TYR    HE2 3274   4.156   3.237   2.215  0.2564 -1.2777 -0.2770
   75TYR    CD2 3275   3.959   3.314   2.275  0.1184 -0.1400 -0.2484
   75TYR    HD2 3276   3.968   3.406   2.218  0.4433  1.6191  2.4830
   75TYR      C 3277   3.564   3.244   2.239  0.1129  0.3950  0.2652
   75TYR      O 3278   3.467   3.224   2.311 -0.2389  0.4942 -0.1758
   76GLY      N 3279   3.611   3.146   2.161 -0.0898  0.4623  0.0585
   76GLY      H 3280   3.705   3.157   2.127  0.7085  0.5064  2.1648
   76GLY     CA 3281   3.550   3.018   2.127  0.4016  0.3443 -0.3908
   76GLY    HA1 3282   3.461   3.001   2.187  0.6545  2.8415  0.8227
   76GLY    HA2 3283   3.632   2.949   2.147  1.5385  1.3243 -1.5410
   76GLY      C 3284   3.521   3.014   1.978  0.4410 -0.0064 -0.3899
   76GLY      O 3285   3.537   3.105   1.897 -0.2593  0.1636 -0.3483
   77SER      N 3286   3.470   2.896   1.943  0.4612 -0.1669  0.1216
   77SER      H 3287   3.440   2.832   2.015 -2.0778 -1.9753 -2.3397
   77SER     CA 3288   3.443   2.851   1.808  0.5031 -0.4678  0.2123
   77SER     HA 3289   3.416   2.935   1.744 -0.9532 -0.7956  0.3556
   77SER     CB 3290   3.565   2.784   1.745  0.5279  0.1524 -0.4055
   77SER    HB1 3291   3.541   2.692   1.691  0.2767  1.3327 -2.4022
   77SER    HB2 3292   3.631   2.759   1.827  1.9702  0.0126 -1.5697
   77SER     OG 3293   3.638   2.862   1.652  1.0402  0.5728  0.3390
   77SER     HG 3294   3.671   2.937   1.702  2.5309  0.3929 -0.3275
   77SER      C 3295   3.331   2.748   1.812  0.2361 -0.1793  0.1641
   77SER      O 3296   3.269   2.725   1.915 -0.3269  0.0361 -0.1207
   78THR      N 3297   3.287   2.695   1.698  0.0392 -0.1976  0.2488
   78THR      H 3298   3.356   2.699   1.625  1.4369  1.0674  1.5843
   78THR     CA 3299   3.161   2.629   1.669 -0.1616  0.0007  0.6707
   78THR     HA 3300   3.110   2.594   1.759 -0.3230 -0.7715  0.2847
   78THR     CB 3301   3.060   2.731   1.616  0.6014  0.2021 -0.4239
   78THR     HB 3302   2.965   2.683   1.592  2.0946 -3.2342 -0.1067
   78THR    CG2 3303   3.032   2.845   1.713 -0.4491 -0.0527 -0.4074
   78THR   HG21 3304   3.008   2.807   1.813  2.4139  1.0055  0.7868
   78THR   HG22 3305   2.953   2.911   1.679 -0.7952 -1.0354 -1.5760
   78THR   HG23 3306   3.117   2.913   1.720 -1.9737  1.8470  0.8247
   78THR    OG1 3307   3.090   2.789   1.491  0.8743 -0.1930 -0.5453
   78THR    HG1 3308   3.013   2.834   1.457  1.9655  2.6995  0.4579
   78THR      C 3309   3.184   2.515   1.571 -0.5734  0.4480  0.0410
   78THR      O 3310   3.274   2.508   1.487 -0.5674 -0.3678  0.1050
   79GLY      N 3311   3.099   2.413   1.575 -0.0238 -0.0281 -0.2330
   79GLY      H 3312   3.016   2.421   1.633 -0.4636 -0.3521 -0.8094
   79GLY     CA 3313   3.100   2.297   1.488 -0.0374 -0.1318 -0.0945
   79GLY    HA1 3314   3.004   2.245   1.483 -0.2835  0.2467  0.6197
   79GLY    HA2 3315   3.116   2.327   1.385  2.2771  3.6451  1.1588
   79GLY      C 3316   3.210   2.204   1.537 -0.0889  0.0018  0.2795
   79GLY      O 3317   3.224   2.177   1.656 -0.4124  0.3402  0.3967
   80GLY      N 3318   3.270   2.130   1.443 -0.3460  0.1384  0.0059
   80GLY      H 3319   3.252   2.169   1.352  1.2024  2.4295  0.5900
   80GLY     CA 3320   3.353   2.014   1.467 -0.4262  0.1728  0.4627
   80GLY    HA1 3321   3.323   1.960   1.557 -0.8621 -3.1531 -1.4903
   80GLY    HA2 3322   3.335   1.931   1.399 -1.2301 -0.7787  1.7775
   80GLY      C 3323   3.501   2.048   1.453 -0.2974 -0.2497  0.7457
   80GLY      O 3324   3.528   2.161   1.412 -0.4540 -0.4664  0.0423
   81TYR      N 3325   3.597   1.958   1.472 -0.2536 -0.2680  0.4411
   81TYR      H 3326   3.567   1.867   1.504 -0.9693 -0.4877 -0.7870
   81TYR     CA 3327   3.738   1.967   1.440 -0.4104  0.1435 -0.1521
   81TYR     HA 3328   3.777   2.059   1.485 -0.6245  0.3914 -0.4681
   81TYR     CB 3329   3.804   1.844   1.501 -0.7172  0.1720  0.2448
   81TYR    HB1 3330   3.747   1.755   1.473 -0.4197  0.1966 -0.4712
   81TYR    HB2 3331   3.905   1.835   1.459 -0.7148  0.5599  0.1650
   81TYR     CG 3332   3.825   1.855   1.650  0.3524  0.4574  0.0789
   81TYR    CD1 3333   3.926   1.932   1.709  0.4828  0.3205  0.0351
   81TYR    HD1 3334   3.991   1.981   1.638 -0.1999  1.1666 -0.0171
   81TYR    CE1 3335   3.951   1.929   1.847 -0.0165  0.0399  0.1210
   81TYR    HE1 3336   4.040   1.979   1.880  0.5410 -0.5476 -0.4593
   81TYR     CZ 3337   3.858   1.864   1.931  0.5212 -0.2143  0.5243
   81TYR     OH 3338   3.871   1.870   2.066 -0.4910 -0.2030  0.6246
   81TYR     HH 3339   3.811   1.816   2.119 -0.8584  0.4676  0.9112
   81TYR    CE2 3340   3.756   1.786   1.873  0.8243 -0.4465  0.2970
   81TYR    HE2 3341   3.688   1.729   1.935 -1.3511  0.0630 -1.5027
   81TYR    CD2 3342   3.745   1.777   1.734  0.5934  0.4035  0.2598
   81TYR    HD2 3343   3.659   1.729   1.690  1.2885 -1.4768  0.8975
   81TYR      C 3344   3.765   1.976   1.291 -0.1096 -0.2342 -0.1211
   81TYR      O 3345   3.741   1.874   1.227 -0.5604 -0.5494  0.5462
   82GLY      N 3346   3.810   2.091   1.240  0.1115 -0.3159 -0.1112
   82GLY      H 3347   3.809   2.172   1.301  0.3995 -0.1535 -0.3168
   82GLY     CA 3348   3.838   2.108   1.099 -0.1701 -0.0418 -0.1323
   82GLY    HA1 3349   3.882   2.013   1.072 -0.2099 -0.3303  0.8024
   82GLY    HA2 3350   3.907   2.193   1.093  0.3353 -0.4191  0.2756
   82GLY      C 3351   3.715   2.127   1.010 -0.1955  0.3340 -0.0185
   82GLY      O 3352   3.604   2.085   1.043 -0.0928 -0.1756 -0.3211
   83SER      N 3353   3.734   2.194   0.896  0.4510  0.5472  0.2099
   83SER      H 3354   3.827   2.233   0.885  0.6237 -0.0079 -0.3490
   83SER     CA 3355   3.631   2.215   0.796  0.4350  0.4589  0.2077
   83SER     HA 3356   3.552   2.141   0.807  0.6747 -0.4988 -3.4410
   83SER     CB 3357   3.578   2.357   0.814 -0.8623  0.0182 -0.0812
   83SER    HB1 3358   3.652   2.435   0.795 -1.0666  0.3336  0.4034
   83SER    HB2 3359   3.499   2.370   0.740  0.6148 -0.1580 -1.7652
   83SER     OG 3360   3.524   2.359   0.944 -0.1402 -0.1782  0.2283
   83SER     HG 3361   3.513   2.452   0.963 -1.9384  0.1380 -1.9298
   83SER      C 3362   3.687   2.194   0.656  0.2847  0.1485  0.1931
   83SER      O 3363   3.802   2.228   0.628  0.1138  0.4990 -0.0938
   84SER      N 3364   3.613   2.123   0.571  0.2541  0.4863 -0.0672
   84SER      H 3365   3.517   2.100   0.596 -0.6202  1.2907 -2.4067
   84SER     CA 3366   3.661   2.069   0.446  0.0505  0.0183  0.0521
   84SER     HA 3367   3.760   2.029   0.471  0.6922  2.0257  1.0025
   84SER     CB 3368   3.575   1.959   0.385  0.3688 -0.1416 -0.1159
   84SER    HB1 3369   3.630   1.918   0.301  1.1875  1.4797 -0.4129
   84SER    HB2 3370   3.483   2.003   0.345  0.6906 -0.7914 -1.6305
   84SER     OG 3371   3.560   1.853   0.477 -0.1453 -0.2112 -0.2722
   84SER     HG 3372   3.543   1.776   0.423 -1.9202  0.4742 -0.7399
   84SER      C 3373   3.682   2.180   0.344 -0.0112  0.1441  0.1764
   84SER      O 3374   3.618   2.285   0.353 -0.3190 -0.0313  0.0559
   85GLN      N 3375   3.768   2.166   0.243  0.1510 -0.0019  0.3352
   85GLN      H 3376   3.805   2.073   0.229  0.4077  0.4146 -2.1490
   85GLN     CA 3377   3.806   2.273   0.153  0.1946 -0.0244  0.3264
   85GLN     HA 3378   3.891   2.227   0.102 -0.7135 -1.9607  0.4966
   85GLN     CB 3379   3.708   2.294   0.038  0.0399  0.0511  0.4714
   85GLN    HB1 3380   3.751   2.363  11.041  0.1044  1.1217  1.4766
   85GLN    HB2 3381   3.622   2.349   0.074 -1.2084 -0.2562 -1.8454
   85GLN     CG 3382   3.646   2.175  11.042  0.3578  0.7898 -1.0698
   85GLN    HG1 3383   3.571   2.212  10.972 -0.4282 -0.1761 -0.7682
   85GLN    HG2 3384   3.601   2.114   0.045 -0.6161  2.8984  0.0974
   85GLN     CD 3385   3.738   2.082  10.965  0.1830 -0.1310 -0.2004
   85GLN    OE1 3386   3.830   2.127  10.897 -0.1118  0.5436 -0.1627
   85GLN    NE2 3387   3.725   1.952  10.988 -0.4010  0.0617  0.5906
   85GLN   HE21 3388   3.651   1.918  11.048 -0.0317 -1.7397  0.0763
   85GLN   HE22 3389   3.768   1.888  10.923  0.8758  0.7503  0.7341
   85GLN      C 3390   3.855   2.404   0.213  0.2157  0.2496 -0.2818
   85GLN      O 3391   3.859   2.505   0.143  0.0737  0.4267 -0.0372
   86SER      N 3392   3.891   2.411   0.342  0.0929 -0.2924 -0.2156
   86SER      H 3393   3.877   2.326   0.394  3.5396 -0.2416  1.0401
   86SER     CA 3394   3.907   2.530   0.423 -0.1315 -0.3798 -0.0434
   86SER     HA 3395   3.908   2.612   0.351  1.7555  0.3082  0.6903
   86SER     CB 3396   3.796   2.549   0.526 -0.1224  0.1497 -0.1301
   86SER    HB1 3397   3.835   2.510   0.620  0.5832  1.3706  0.1056
   86SER    HB2 3398   3.709   2.488   0.500 -0.6190  0.4465  0.8010
   86SER     OG 3399   3.777   2.688   0.541  0.4389  0.2615 -0.4383
   86SER     HG 3400   3.717   2.698   0.615  0.1342  0.0559 -0.6543
   86SER      C 3401   4.040   2.528   0.497 -0.3028 -0.1119  0.2719
   86SER      O 3402   4.076   2.426   0.555 -0.2086 -0.3245 -0.1643
   87SER      N 3403   4.104   2.645   0.502 -0.0848 -0.2367  0.4197
   87SER      H 3404   4.058   2.709   0.438 -0.7152 -1.4693 -0.4007
   87SER     CA 3405   4.225   2.679   0.574  0.1008  0.3261 -0.1414
   87SER     HA 3406   4.293   2.598   0.547  0.8665  0.2394  1.8164
   87SER     CB 3407   4.298   2.804   0.526  0.4221  0.3564  0.4094
   87SER    HB1 3408   4.230   2.889   0.525  1.2898  1.2326 -3.4844
   87SER    HB2 3409   4.377   2.835   0.594  0.3061  1.6682 -0.0248
   87SER     OG 3410   4.349   2.780   0.396 -0.2221  0.5121  0.1262
   87SER     HG 3411   4.404   2.857   0.383  1.3324 -0.3990  1.0307
   87SER      C 3412   4.211   2.659   0.725 -0.3436 -0.3801 -0.2729
   87SER      O 3413   4.104   2.684   0.781 -0.1099 -0.3832  0.1779
   88GLN      N 3414   4.320   2.617   0.789 -0.1638 -0.4329 -0.6111
   88GLN      H 3415   4.406   2.598   0.739 -0.6516 -0.4197 -1.4801
   88GLN     CA 3416   4.323   2.593   0.932  0.7035  0.3643 -0.4816
   88GLN     HA 3417   4.243   2.519   0.942 -1.8667  3.1654  1.3546
   88GLN     CB 3418   4.461   2.543   0.973  0.4744  0.1842  0.0727
   88GLN    HB1 3419   4.526   2.629   0.989 -0.7353  1.1837 -0.2169
   88GLN    HB2 3420   4.497   2.480   0.892 -0.5663 -0.7814  0.3337
   88GLN     CG 3421   4.452   2.450   1.094 -0.5044  0.0767 -0.0757
   88GLN    HG1 3422   4.367   2.383   1.085  0.8813 -1.9628  1.2443
   88GLN    HG2 3423   4.434   2.511   1.183 -1.4877  1.6919 -1.3193
   88GLN     CD 3424   4.585   2.378   1.111 -0.4375  0.3260  0.4898
   88GLN    OE1 3425   4.625   2.309   1.017 -0.7129  0.1945  0.4663
   88GLN    NE2 3426   4.655   2.377   1.224 -0.2373  0.1015  0.3645
   88GLN   HE21 3427   4.638   2.442   1.300  0.0835 -0.8717  1.3006
   88GLN   HE22 3428   4.742   2.326   1.220  0.9036  1.9988 -0.0611
   88GLN      C 3429   4.284   2.712   1.018  0.4362 -0.2882  0.3142
   88GLN      O 3430   4.308   2.827   0.980 -0.0034 -0.2850  0.0512
   89SER      N 3431   4.229   2.675   1.134  0.0199  0.0958  0.2432
   89SER      H 3432   4.216   2.575   1.139  2.6718 -0.5368 -2.4655
   89SER     CA 3433   4.192   2.769   1.237 -0.2794  0.3380 -0.0839
   89SER     HA 3434   4.232   2.870   1.223  1.2469  0.5196  4.1401
   89SER     CB 3435   4.040   2.783   1.230 -0.3001  0.3622  0.3435
   89SER    HB1 3436   4.000   2.861   1.295 -2.3981 -0.5248  0.2078
   89SER    HB2 3437   3.992   2.688   1.249 -0.9990  0.6393 -0.0019
   89SER     OG 3438   3.996   2.818   1.100  0.2861 -0.3626 -0.0596
   89SER     HG 3439   4.021   2.752   1.035 -0.3938 -1.1768  0.4891
   89SER      C 3440   4.238   2.737   1.378 -0.6181 -0.4189 -0.1421
   89SER      O 3441   4.302   2.633   1.398 -0.0287  0.0282  0.3454
   90SER      N 3442   4.195   2.811   1.481  0.4376  0.1601 -0.1085
   90SER      H 3443   4.142   2.894   1.456  1.5177  1.0699  0.5258
   90SER     CA 3444   4.215   2.786   1.622 -0.3830 -0.0124 -0.0196
   90SER     HA 3445   4.264   2.690   1.639 -0.7942  0.1406  2.4111
   90SER     CB 3446   4.295   2.901   1.683 -0.1870  0.1542 -0.5815
   90SER    HB1 3447   4.240   2.994   1.700  1.8620  1.0020  2.1007
   90SER    HB2 3448   4.324   2.874   1.785 -0.3005 -3.0195 -1.3038
   90SER     OG 3449   4.411   2.952   1.622 -0.0358  0.4329 -0.0624
   90SER     HG 3450   4.440   3.031   1.669  3.0725  0.1585 -1.2922
   90SER      C 3451   4.083   2.765   1.695 -0.2933  0.1097  0.1792
   90SER      O 3452   3.978   2.812   1.652 -0.4138 -0.5208 -0.2266
   91TYR      N 3453   4.086   2.694   1.807  0.3342 -0.3598 -0.1320
   91TYR      H 3454   4.168   2.636   1.818 -1.6054 -3.2990  0.0109
   91TYR     CA 3455   3.978   2.673   1.902  0.2206 -0.3624 -0.2619
   91TYR     HA 3456   3.893   2.726   1.860 -0.7238 -1.6679 -0.0662
   91TYR     CB 3457   3.945   2.524   1.909 -0.3073 -0.2275  0.1588
   91TYR    HB1 3458   3.857   2.501   1.969 -0.4644 -3.5396 -1.1192
   91TYR    HB2 3459   4.029   2.480   1.964  0.1123 -2.7350 -2.2383
   91TYR     CG 3460   3.953   2.443   1.782  0.9035  0.4315 -0.2111
   91TYR    CD1 3461   3.864   2.467   1.676 -0.0661  0.1930  0.5307
   91TYR    HD1 3462   3.782   2.535   1.688 -1.0697 -0.9657  0.4797
   91TYR    CE1 3463   3.869   2.386   1.562  0.0183 -0.3591  0.9182
   91TYR    HE1 3464   3.811   2.414   1.475 -0.0571  1.0631  1.4088
   91TYR     CZ 3465   3.970   2.289   1.547 -0.0181 -0.3165  0.3685
   91TYR     OH 3466   3.983   2.218   1.431 -0.2180  0.0280  0.1331
   91TYR     HH 3467   4.056   2.157   1.428 -0.7915 -0.6711  0.0165
   91TYR    CE2 3468   4.069   2.278   1.647  0.8689  0.5703 -0.3961
   91TYR    HE2 3469   4.152   2.211   1.631  1.8681  1.3920  1.1204
   91TYR    CD2 3470   4.058   2.352   1.766  0.7707  0.2799 -0.2245
   91TYR    HD2 3471   4.135   2.351   1.841  0.1012  0.4862  0.4844
   91TYR      C 3472   3.995   2.720   2.045  0.0638 -0.6001 -0.1654
   91TYR      O 3473   4.090   2.795   2.069 -0.3827  0.0637 -0.4304
   92GLY      N 3474   3.895   2.714   2.134  0.3526  0.1293  0.2181
   92GLY      H 3475   3.815   2.659   2.106  0.4724 -0.8670  1.7256
   92GLY     CA 3476   3.899   2.772   2.267 -0.0067  0.3200  0.1477
   92GLY    HA1 3477   3.994   2.748   2.315 -0.9310 -1.7427  1.0439
   92GLY    HA2 3478   3.892   2.880   2.258  0.6610  0.4974  1.5768
   92GLY      C 3479   3.786   2.722   2.356  0.3770 -0.3584  0.2645
   92GLY      O 3480   3.680   2.684   2.307  0.1732  0.0902  0.3486
   93GLN      N 3481   3.812   2.721   2.487  0.0070  0.5042  0.3491
   93GLN      H 3482   3.905   2.752   2.510  1.7029 -3.0521 -1.1104
   93GLN     CA 3483   3.717   2.669   2.584  0.0454 -0.1992  0.0101
   93GLN     HA 3484   3.670   2.573   2.566  0.3416 -0.2182 -0.7113
   93GLN     CB 3485   3.796   2.657   2.714 -0.2051  0.1734  0.1959
   93GLN    HB1 3486   3.893   2.612   2.694  0.0460  0.6008  0.4372
   93GLN    HB2 3487   3.741   2.593   2.783  1.1023 -2.8539 -1.3968
   93GLN     CG 3488   3.823   2.796   2.771 -0.2168 -0.0788  0.8285
   93GLN    HG1 3489   3.728   2.844   2.793 -0.2215  0.2519  0.1263
   93GLN    HG2 3490   3.873   2.860   2.698  0.3977 -2.3555 -0.8675
   93GLN     CD 3491   3.925   2.798   2.884  0.6056  0.0614  0.0977
   93GLN    OE1 3492   4.007   2.711   2.908  0.0791 -0.4500  0.0636
   93GLN    NE2 3493   3.917   2.904   2.966  0.8606  0.0636  0.1203
   93GLN   HE21 3494   3.977   2.909   3.046  1.1274  1.1075 -0.1324
   93GLN   HE22 3495   3.836   2.964   2.963  0.8158  0.0831  1.4117
   93GLN      C 3496   3.594   2.758   2.592  0.3550  0.1914  0.4662
   93GLN      O 3497   3.586   2.866   2.535 -0.1608 -0.0093  0.1484
   94GLN      N 3498   3.491   2.704   2.659  0.2315  0.1784  0.2655
   94GLN      H 3499   3.504   2.629   2.724 -0.9812  0.6410  1.0764
   94GLN     CA 3500   3.363   2.770   2.675 -0.1631 -0.5336  0.0494
   94GLN     HA 3501   3.317   2.777   2.577 -1.3919  0.0701  0.6472
   94GLN     CB 3502   3.270   2.672   2.746 -0.3819 -0.2844  0.1082
   94GLN    HB1 3503   3.300   2.652   2.848 -1.0502 -1.9350  0.0190
   94GLN    HB2 3504   3.172   2.719   2.760 -0.3984 -0.3342  0.1623
   94GLN     CG 3505   3.250   2.538   2.674 -0.0210 -0.5459  0.4928
   94GLN    HG1 3506   3.175   2.475   2.723  0.7977 -1.4322  0.6425
   94GLN    HG2 3507   3.343   2.482   2.679  0.0984 -0.5615 -1.3293
   94GLN     CD 3508   3.207   2.548   2.529 -0.0323 -0.3186  0.5118
   94GLN    OE1 3509   3.292   2.557   2.440 -0.4235 -0.0955  0.1519
   94GLN    NE2 3510   3.078   2.564   2.499  0.2552  0.7518 -0.2204
   94GLN   HE21 3511   3.050   2.598   2.408 -0.8172 -0.3382 -0.3196
   94GLN   HE22 3512   3.011   2.561   2.574 -0.0440  0.6797 -0.4895
   94GLN      C 3513   3.359   2.901   2.752  0.7607 -0.1183 -0.5936
   94GLN      O 3514   3.447   2.931   2.833  0.4553  0.5373 -0.4993
   95SER      N 3515   3.253   2.979   2.733  0.3304 -0.3755  0.6532
   95SER      H 3516   3.182   2.954   2.666 -0.9508  0.5543  1.6010
   95SER     CA 3517   3.238   3.112   2.790 -0.0327 -0.1734  0.0987
   95SER     HA 3518   3.340   3.144   2.809  0.9335 -0.7029 -3.5064
   95SER     CB 3519   3.180   3.213   2.692 -0.1639  0.0842  0.4404
   95SER    HB1 3520   3.159   3.299   2.755 -1.6116  0.4744 -0.5078
   95SER    HB2 3521   3.246   3.232   2.609  0.9344 -2.1207  0.7252
   95SER     OG 3522   3.057   3.163   2.643 -0.0408  0.6515 -0.4567
   95SER     HG 3523   3.032   3.221   2.570  0.4173 -1.6438 -2.5867
   95SER      C 3524   3.177   3.098   2.929  0.1273 -0.0047  0.1876
   95SER      O 3525   3.087   3.016   2.945  0.0935 -0.0517 -0.2186
   96SER      N 3526   3.217   3.185   3.021  0.8295 -0.1322  0.0052
   96SER      H 3527   3.294   3.245   2.996  2.7061 -1.6572  1.7388
   96SER     CA 3528   3.188   3.175   3.163 -0.0706 -0.5481 -0.2019
   96SER     HA 3529   3.185   3.071   3.198 -2.2751 -0.4715 -0.0276
   96SER     CB 3530   3.303   3.225   3.250 -0.1019 -0.8986  0.0444
   96SER    HB1 3531   3.325   3.328   3.223  1.2321 -0.9486  0.8275
   96SER    HB2 3532   3.277   3.223   3.356  1.3000  0.3242  0.4455
   96SER     OG 3533   3.423   3.152   3.238  0.2146 -0.4747  0.6001
   96SER     HG 3534   3.453   3.166   3.148  2.1312  2.5143  1.5350
   96SER      C 3535   3.058   3.246   3.196  0.0200 -0.3495 -0.2720
   96SER      O 3536   3.035   3.354   3.141 -0.1632 -0.2191  0.0617
   97TYR      N 3537   2.990   3.202   3.301  0.3347  0.1337  0.1385
   97TYR      H 3538   3.029   3.122   3.349  2.2194  0.5482 -0.6542
   97TYR     CA 3539   2.891   3.285   3.368  0.0857 -0.2304  0.2277
   97TYR     HA 3540   2.843   3.343   3.290  2.9399 -0.9767 -2.2816
   97TYR     CB 3541   2.793   3.187   3.433 -0.1047  0.2968  0.7391
   97TYR    HB1 3542   2.720   3.243   3.491 -0.6089 -0.9292  1.3151
   97TYR    HB2 3543   2.845   3.121   3.502  0.1687  2.6354  2.9202
   97TYR     CG 3544   2.715   3.107   3.332  0.4099  0.4521  0.2063
   97TYR    CD1 3545   2.746   2.970   3.324  0.2116  0.4269 -0.1602
   97TYR    HD1 3546   2.827   2.932   3.385  0.9779 -0.8647 -1.8956
   97TYR    CE1 3547   2.672   2.889   3.238  0.6009  0.1279 -0.2120
   97TYR    HE1 3548   2.687   2.782   3.240 -0.6946 -0.0512  1.8025
   97TYR     CZ 3549   2.554   2.938   3.180  0.3861 -0.5263 -0.3340
   97TYR     OH 3550   2.472   2.858   3.104 -0.0574 -0.1525 -0.2554
   97TYR     HH 3551   2.509   2.769   3.102  1.4526  0.3367  1.9302
   97TYR    CE2 3552   2.521   3.074   3.193 -0.0838 -0.6976  0.3158
   97TYR    HE2 3553   2.432   3.113   3.144  1.6813  1.7559 -1.1470
   97TYR    CD2 3554   2.607   3.161   3.260  0.2525 -0.5354 -0.3162
   97TYR    HD2 3555   2.584   3.265   3.272  1.6826 -0.4611  3.1667
   97TYR      C 3556   2.950   3.378   3.473 -0.1729  0.3911 -0.1757
   97TYR      O 3557   3.051   3.348   3.536 -0.0875 -0.2475 -0.6135
   98PRO      N 3558   2.881   3.486   3.513 -0.2912  0.2488  0.0099
   98PRO     CD 3559   2.763   3.540   3.448 -0.3471  0.1510  0.0302
   98PRO    HD1 3560   2.680   3.471   3.433 -1.8456  1.8627  0.2393
   98PRO    HD2 3561   2.803   3.588   3.359 -0.7402  0.8871  0.2454
   98PRO     CG 3562   2.702   3.640   3.545 -0.4055  0.0485  0.1005
   98PRO    HG1 3563   2.635   3.714   3.500 -1.0659  0.1103  1.1469
   98PRO    HG2 3564   2.648   3.590   3.625  1.4535  0.8959  1.9776
   98PRO     CB 3565   2.833   3.699   3.597 -0.3486 -0.0568  0.0764
   98PRO    HB1 3566   2.817   3.746   3.694  0.4123  2.3337 -0.8671
   98PRO    HB2 3567   2.883   3.751   3.515  0.1100 -1.9061 -0.8844
   98PRO     CA 3568   2.923   3.577   3.617 -0.3641 -0.0333  0.2871
   98PRO     HA 3569   3.026   3.609   3.602 -0.1637 -1.3823 -1.5184
   98PRO      C 3570   2.903   3.507   3.751  0.4664 -0.7675  0.0350
   98PRO      O 3571   2.804   3.436   3.765 -0.1940  0.1278  0.0213
   99GLY      N 3572   2.998   3.523   3.844  0.2450  0.1694  0.1174
   99GLY      H 3573   3.072   3.589   3.827 -0.2553  0.0241 -3.1112
   99GLY     CA 3574   2.979   3.465   3.976 -0.6102 -0.1936 -0.1589
   99GLY    HA1 3575   3.042   3.523   4.042  1.0209  0.3127 -2.0756
   99GLY    HA2 3576   2.876   3.476   4.010 -0.9114 -1.8078 -0.4511
   99GLY      C 3577   3.023   3.320   3.990 -0.1522 -0.0361  0.0302
   99GLY      O 3578   3.041   3.253   3.888 -0.2492  0.1349 -0.0991
  100TYR      N 3579   3.021   3.260   4.109  0.1679 -0.0555  0.0291
  100TYR      H 3580   3.008   3.320   4.189 -0.1182  3.0406 -2.1455
  100TYR     CA 3581   3.046   3.121   4.143 -0.2415 -0.1478 -0.0406
  100TYR     HA 3582   3.133   3.087   4.088  2.4258  2.4827  2.2153
  100TYR     CB 3583   3.094   3.108   4.287  0.2335 -0.1939 -0.2026
  100TYR    HB1 3584   3.184   3.170   4.295  1.0001 -1.2243 -0.6463
  100TYR    HB2 3585   3.023   3.152   4.357  0.1869 -2.8983  1.5882
  100TYR     CG 3586   3.126   2.970   4.338 -0.1020 -0.0722  0.3460
  100TYR    CD1 3587   3.255   2.924   4.309 -0.1395  0.1853 -0.2527
  100TYR    HD1 3588   3.318   2.992   4.255  0.2219  0.1251  0.0931
  100TYR    CE1 3589   3.291   2.795   4.349 -0.0833  0.1115 -0.5414
  100TYR    HE1 3590   3.388   2.750   4.332 -0.4248 -0.8037 -0.1656
  100TYR     CZ 3591   3.191   2.718   4.413  0.4079  0.2938  0.4646
  100TYR     OH 3592   3.226   2.592   4.450 -0.0321 -0.1284 -0.5126
  100TYR     HH 3593   3.150   2.543   4.481 -0.9350  0.7176 -1.3204
  100TYR    CE2 3594   3.065   2.769   4.448  0.3865  0.2434  0.4598
  100TYR    HE2 3595   2.994   2.703   4.495  0.2701 -1.3563 -1.7856
  100TYR    CD2 3596   3.025   2.895   4.401 -0.2095 -0.0229  0.2335
  100TYR    HD2 3597   2.939   2.948   4.438  0.1365  0.2309  0.6947
  100TYR      C 3598   2.926   3.033   4.112 -0.1438 -0.1913 -0.2982
  100TYR      O 3599   2.818   3.062   4.164 -0.0305  0.2951 -0.3305
  101GLY      N 3600   2.957   2.917   4.054 -0.1152 -0.1316 -0.4029
  101GLY      H 3601   3.048   2.907   4.010  0.0564  1.3165 -0.4119
  101GLY     CA 3602   2.857   2.829   3.997 -0.2699  0.2776 -0.7637
  101GLY    HA1 3603   2.787   2.880   3.930  0.2914  0.2845 -1.3476
  101GLY    HA2 3604   2.912   2.756   3.939  1.4989  0.8784  0.0977
  101GLY      C 3605   2.795   2.735   4.099  0.2831  0.0413 -0.6464
  101GLY      O 3606   2.845   2.625   4.123 -0.1111  0.0139  0.0658
  102GLN      N 3607   2.684   2.778   4.160  0.2707 -0.4937 -0.2736
  102GLN      H 3608   2.643   2.855   4.108  2.5288  0.3514 -0.9674
  102GLN     CA 3609   2.612   2.705   4.262 -0.0348 -0.2864 -0.3404
  102GLN     HA 3610   2.688   2.680   4.336  0.2231 -0.9439 -0.8197
  102GLN     CB 3611   2.502   2.787   4.330  0.5598  0.3485 -0.1345
  102GLN    HB1 3612   2.457   2.726   4.408 -5.5166  2.5961 -1.3798
  102GLN    HB2 3613   2.421   2.803   4.259  0.4102  1.6312  0.2912
  102GLN     CG 3614   2.551   2.921   4.385  0.1347  0.4923 -0.1019
  102GLN    HG1 3615   2.558   2.994   4.304 -1.4697  0.3330 -0.4120
  102GLN    HG2 3616   2.650   2.907   4.428  0.9940  3.9271 -0.6575
  102GLN     CD 3617   2.466   2.991   4.489 -0.3381 -0.3700  0.1021
  102GLN    OE1 3618   2.373   2.943   4.555 -0.1664 -0.2997  0.3980
  102GLN    NE2 3619   2.504   3.112   4.530  0.7705 -0.5174 -0.4481
  102GLN   HE21 3620   2.448   3.157   4.602 -0.4807 -1.1673 -0.9825
  102GLN   HE22 3621   2.579   3.158   4.481  1.1899 -2.4489 -1.6856
  102GLN      C 3622   2.563   2.571   4.211 -0.3809 -0.2482 -0.1082
  102GLN      O 3623   2.548   2.554   4.090  0.1091 -0.3501 -0.1545
  103GLN      N 3624   2.521   2.480   4.299  0.3876 -0.2416  0.2677
  103GLN      H 3625   2.533   2.496   4.398 -1.7627 -2.3462  0.9705
  103GLN     CA 3626   2.445   2.361   4.266  0.3594 -0.1633  0.0483
  103GLN     HA 3627   2.495   2.322   4.177 -0.8311 -2.3470  0.2691
  103GLN     CB 3628   2.448   2.259   4.380 -0.3522  0.3661  0.5490
  103GLN    HB1 3629   2.403   2.308   4.466 -1.5356  1.4487 -0.6519
  103GLN    HB2 3630   2.397   2.169   4.346  0.7635 -0.3782  0.7704
  103GLN     CG 3631   2.588   2.206   4.411 -0.4160 -0.1508 -0.0128
  103GLN    HG1 3632   2.653   2.287   4.444 -2.3576  1.2939  0.4523
  103GLN    HG2 3633   2.582   2.143   4.500 -0.7476  0.8672  0.7135
  103GLN     CD 3634   2.650   2.126   4.298 -0.5743  0.0441 -0.2406
  103GLN    OE1 3635   2.602   2.033   4.234 -0.1697 -0.2206 -0.1662
  103GLN    NE2 3636   2.776   2.155   4.264 -0.6023  0.3536 -0.0835
  103GLN   HE21 3637   2.814   2.115   4.179 -2.0234  0.3346 -0.7469
  103GLN   HE22 3638   2.834   2.227   4.305  2.3347 -2.8261  1.9361
  103GLN      C 3639   2.303   2.394   4.222  0.3404 -0.2735  0.0261
  103GLN      O 3640   2.236   2.477   4.282  0.2461 -0.5438  0.2931
  104PRO      N 3641   2.248   2.340   4.113  0.1013 -0.0220  0.0224
  104PRO     CD 3642   2.330   2.270   4.016 -0.0824 -0.2464  0.0294
  104PRO    HD1 3643   2.410   2.334   3.981 -0.0449 -0.8069 -0.9495
  104PRO    HD2 3644   2.371   2.180   4.062 -0.3461  0.3497  1.5138
  104PRO     CG 3645   2.237   2.222   3.905 -0.1399  0.2066 -0.1197
  104PRO    HG1 3646   2.265   2.275   3.814  3.1015 -0.4591  0.3666
  104PRO    HG2 3647   2.256   2.118   3.879  2.2373  0.2310  1.2271
  104PRO     CB 3648   2.094   2.237   3.957 -0.2319  0.0149 -0.3192
  104PRO    HB1 3649   2.028   2.268   3.876  0.1843 -1.1381 -1.1394
  104PRO    HB2 3650   2.056   2.137   3.982  0.7639 -0.1285  0.7108
  104PRO     CA 3651   2.108   2.327   4.079  0.1570 -0.3752 -0.0713
  104PRO     HA 3652   2.075   2.425   4.046  2.2330  0.3254 -0.2153
  104PRO      C 3653   2.023   2.280   4.196  0.0233  0.2801  0.0981
  104PRO      O 3654   2.073   2.207   4.282 -0.0750 -0.0398 -0.1170
  105ALA      N 3655   1.895   2.319   4.203  0.0988  0.4789  0.3995
  105ALA      H 3656   1.861   2.371   4.124  1.1801 -1.1038 -1.1923
  105ALA     CA 3657   1.805   2.250   4.293  0.2852 -0.2794  0.0196
  105ALA     HA 3658   1.854   2.167   4.344  1.2522 -0.3001 -0.9212
  105ALA     CB 3659   1.753   2.348   4.399 -0.4560  0.0495 -0.6414
  105ALA    HB1 3660   1.712   2.441   4.361  3.4623  1.8829 -0.7953
  105ALA    HB2 3661   1.834   2.373   4.467 -1.8602 -0.4385  1.3103
  105ALA    HB3 3662   1.681   2.295   4.462  0.5717 -2.0314 -1.1297
  105ALA      C 3663   1.683   2.201   4.216 -0.1405  0.4593  0.2086
  105ALA      O 3664   1.642   2.268   4.122  0.0352  0.6022  0.2340
  106PRO      N 3665   1.598   2.109   4.263 -0.1702  0.3333 -0.0901
  106PRO     CD 3666   1.625   2.005   4.361 -0.0773  0.0602 -0.4032
  106PRO    HD1 3667   1.698   1.935   4.322 -0.5057  1.2928 -3.7824
  106PRO    HD2 3668   1.654   2.053   4.454  0.2372 -0.0119 -0.4659
  106PRO     CG 3669   1.492   1.933   4.385 -0.0299  0.1458  0.1346
  106PRO    HG1 3670   1.427   1.975   4.461  0.9962  1.7440  0.1833
  106PRO    HG2 3671   1.510   1.831   4.419 -1.8079 -0.2587 -0.0373
  106PRO     CB 3672   1.435   1.935   4.243  0.0586 -0.2907  0.0908
  106PRO    HB1 3673   1.480   1.848   4.195  1.5253 -0.5229  1.7837
  106PRO    HB2 3674   1.327   1.919   4.237  0.4979 -3.1611 -3.7642
  106PRO     CA 3675   1.473   2.076   4.198 -0.0667 -0.2802  0.0168
  106PRO     HA 3676   1.492   2.059   4.092 -1.9859  0.3584 -0.4709
  106PRO      C 3677   1.363   2.178   4.223 -0.0100 -0.1842 -0.1243
  106PRO      O 3678   1.362   2.247   4.324 -0.1665 -0.2380 -0.0882
  107SER      N 3679   1.277   2.188   4.121 -0.2022 -0.0183  0.0524
  107SER      H 3680   1.308   2.144   4.035 -0.4806  0.5056 -0.3246
  107SER     CA 3681   1.144   2.244   4.110 -0.4297 -0.5430  0.1278
  107SER     HA 3682   1.162   2.347   4.140 -1.0270 -0.2567 -0.4760
  107SER     CB 3683   1.095   2.237   3.966 -0.4329 -0.4261  0.1224
  107SER    HB1 3684   1.055   2.138   3.945 -0.5529 -0.3840  0.1491
  107SER    HB2 3685   1.027   2.320   3.947  1.7866  1.8935  1.7250
  107SER     OG 3686   1.186   2.268   3.864 -0.1715 -0.4136  0.3585
  107SER     HG 3687   1.138   2.280   3.781  0.6743  0.5729 -0.0240
  107SER      C 3688   1.054   2.167   4.206 -0.3421 -0.6893  0.0929
  107SER      O 3689   1.086   2.061   4.259 -0.0393 -0.7136 -0.1342
  108SER      N 3690   0.944   2.236   4.238  0.0342 -0.1614  0.2668
  108SER      H 3691   0.938   2.333   4.210  0.3253 -0.2734 -0.1919
  108SER     CA 3692   0.832   2.181   4.313 -0.1537  0.1747  0.2369
  108SER     HA 3693   0.825   2.075   4.286 -0.2457  0.2455 -0.0212
  108SER     CB 3694   0.861   2.178   4.463 -0.4098 -0.5411  0.2770
  108SER    HB1 3695   0.771   2.163   4.521 -1.5672  2.8188 -0.4246
  108SER    HB2 3696   0.898   2.276   4.494  0.0017 -0.5537 -0.1614
  108SER     OG 3697   0.956   2.080   4.498 -0.0575 -0.4778 -0.4769
  108SER     HG 3698   0.976   2.027   4.420  1.5768 -0.6800  0.0312
  108SER      C 3699   0.699   2.247   4.281 -0.0407  0.5958  0.6384
  108SER      O 3700   0.699   2.352   4.218  1.0171  0.0689 -0.2615
  109THR      N 3701   0.592   2.186   4.332 -0.0225 -0.3198 -0.3936
  109THR      H 3702   0.599   2.102   4.388 -0.6813  2.1566  3.8773
  109THR     CA 3703   0.456   2.233   4.317  0.1705  0.3804 -0.0094
  109THR     HA 3704   0.459   2.341   4.313 -1.3443  0.4318 -2.9520
  109THR     CB 3705   0.394   2.174   4.190  0.4926  0.0653 -0.0201
  109THR     HB 3706   0.359   2.071   4.200 -1.5656  0.5887 -1.4338
  109THR    CG2 3707   0.275   2.261   4.153  0.4563  0.2436  0.5075
  109THR   HG21 3708   0.201   2.259   4.233 -0.1245 -1.2715 -0.0302
  109THR   HG22 3709   0.218   2.217   4.071  0.2352  1.4105  0.0122
  109THR   HG23 3710   0.300   2.359   4.114 -0.6244  0.2987 -0.1038
  109THR    OG1 3711   0.480   2.177   4.078 -0.4243  0.3331 -0.7236
  109THR    HG1 3712   0.570   2.153   4.099 -0.5766 -1.6729 -2.1038
  109THR      C 3713   0.374   2.188   4.438  0.8630  0.4868  0.5007
  109THR      O 3714   0.409   2.088   4.500 -0.1552 -0.0741  0.1867
  110SER      N 3715   0.264   2.253   4.475  0.1063 -0.3489 -0.2322
  110SER      H 3716   0.232   2.333   4.422 -0.9429 -0.2894  0.4527
  110SER     CA 3717   0.183   2.209   4.587 -0.0304 -0.0877 -0.2270
  110SER     HA 3718   0.253   2.160   4.654  0.6779 -1.5397 -1.9431
  110SER     CB 3719   0.116   2.325   4.660  0.4406 -0.0621  0.1682
  110SER    HB1 3720   0.054   2.287   4.741 -0.8592  0.2203 -0.6720
  110SER    HB2 3721   0.193   2.385   4.710  1.6632 -0.8038 -0.7722
  110SER     OG 3722   0.028   2.396   4.576  0.3283  0.1173  0.4355
  110SER     HG 3723   0.061   2.485   4.589  0.4751 -0.2420  3.0325
  110SER      C 3724   0.075   2.111   4.545 -0.1148  0.0013 -0.2178
  110SER      O 3725   0.041   2.105   4.427  0.4918 -0.1254 -0.3913
  111GLY      N 3726   0.002   2.047   4.637 -0.7240  0.9795 -0.0008
  111GLY      H 3727   0.030   2.059   4.733  2.4260 -2.1111 -0.3256
  111GLY     CA 3728  10.968   1.956   4.613 -0.4309  0.5888  0.1161
  111GLY    HA1 3729  10.876   2.007   4.586 -0.3490 -0.0867 -1.5222
  111GLY    HA2 3730  11.005   1.887   4.538 -0.9546 -1.7019  1.8325
  111GLY      C 3731  10.940   1.869   4.735  0.0963  0.3429  0.0665
  111GLY      O 3732  10.993   1.901   4.841  0.7812 -0.0190 -0.1636
  112SER      N 3733  10.852   1.769   4.722 -0.4878  0.8412  0.1603
  112SER      H 3734  10.798   1.763   4.637 -0.7068 -0.9754  0.3919
  112SER     CA 3735  10.798   1.684   4.826  0.0608  0.1957 -0.0836
  112SER     HA 3736  10.823   1.727   4.923  4.4798  0.2621 -1.0338
  112SER     CB 3737  10.649   1.673   4.793 -0.1159  0.1530  0.7201
  112SER    HB1 3738  10.636   1.637   4.691  0.6922  0.5428  0.4701
  112SER    HB2 3739  10.612   1.606   4.870 -0.3177 -0.1922  0.3211
  112SER     OG 3740  10.592   1.802   4.801  0.1377  0.3393 -0.3490
  112SER     HG 3741  10.503   1.804   4.767  0.6057  0.7972 -1.6301
  112SER      C 3742  10.866   1.547   4.821  0.0899  0.2045  0.0531
  112SER      O 3743  10.907   1.494   4.718 -0.5518 -0.3990  0.0984
  113TYR      N 3744  10.868   1.478   4.935  0.5922  0.6175  0.2981
  113TYR      H 3745  10.835   1.522   5.019 -0.7478 -1.1551  0.7659
  113TYR     CA 3746  10.917   1.342   4.946 -0.1418  0.3509  0.3050
  113TYR     HA 3747  11.002   1.342   4.878 -1.6989  2.4468 -1.8198
  113TYR     CB 3748  10.957   1.313   5.090 -0.1629 -0.3735  0.1696
  113TYR    HB1 3749  11.033   1.385   5.120  2.2208 -2.6532  0.0142
  113TYR    HB2 3750  10.871   1.316   5.157 -0.1706  1.3630  0.1231
  113TYR     CG 3751  11.042   1.189   5.105  0.0578 -0.2148  0.2390
  113TYR    CD1 3752  10.986   1.074   5.163 -0.5255  0.0896  0.2825
  113TYR    HD1 3753  10.883   1.082   5.195 -1.1534 -0.5176 -1.4720
  113TYR    CE1 3754  11.073   0.969   5.194 -0.0553  0.2057 -0.6296
  113TYR    HE1 3755  11.042   0.882   5.250  0.8857 -0.1204 -0.5884
  113TYR     CZ 3756   0.129   0.971   5.146  0.2177  0.2576  0.1191
  113TYR     OH 3757   0.211   0.868   5.182  0.1477  0.1827  0.0631
  113TYR     HH 3758   0.174   0.788   5.220  0.9359  0.0496  0.5780
  113TYR    CE2 3759   0.181   1.085   5.081  0.0480  0.2090 -0.1033
  113TYR    HE2 3760   0.281   1.087   5.040  0.0553  0.9004 -0.0659
  113TYR    CD2 3761   0.100   1.198   5.066 -0.0495  0.1469 -0.0447
  113TYR    HD2 3762   0.137   1.288   5.019  0.7369 -0.3850 -0.4720
  113TYR      C 3763  10.807   1.255   4.885  0.1402 -0.0513  0.3641
  113TYR      O 3764  10.693   1.260   4.929 -0.2555 -0.3960 -0.6083
  114GLY      N 3765  10.850   1.171   4.791  0.0355  0.3948 -0.0854
  114GLY      H 3766  10.946   1.180   4.763  0.6621  2.7993  2.4075
  114GLY     CA 3767  10.761   1.082   4.718  0.0681 -0.0133  0.3671
  114GLY    HA1 3768  10.697   1.146   4.656 -1.1715  0.5388  2.1466
  114GLY    HA2 3769  10.814   1.027   4.640 -0.0589  2.1317 -1.3550
  114GLY      C 3770  10.661   1.000   4.797 -0.1293 -0.0662  0.0646
  114GLY      O 3771  10.696   0.955   4.906  0.1345  0.0753  0.0366
  115SER      N 3772  10.540   0.967   4.750 -0.1884  0.2580 -0.0121
  115SER      H 3773  10.524   1.002   4.657  3.1536  2.0257 -0.0801
  115SER     CA 3774  10.446   0.879   4.816 -0.2809  0.2349 -0.1742
  115SER     HA 3775  10.496   0.824   4.895 -0.9012 -0.0770  0.0126
  115SER     CB 3776  10.327   0.958   4.872  0.0609  0.2101  0.5981
  115SER    HB1 3777  10.250   0.887   4.903 -1.6321  1.7277  0.0249
  115SER    HB2 3778  10.271   1.012   4.796 -0.1526 -0.3439  0.3545
  115SER     OG 3779  10.372   1.046   4.972  0.2818  0.4531  0.2857
  115SER     HG 3780  10.431   1.104   4.923 -0.0499 -0.1245 -0.8130
  115SER      C 3781  10.381   0.767   4.737 -0.1982  0.0533  0.0154
  115SER      O 3782  10.373   0.785   4.615  0.4392  0.3542  0.0161
  116SER      N 3783  10.340   0.651   4.789 -0.0926  0.2645  0.5767
  116SER      H 3784  10.344   0.637   4.889  1.2985  2.5310  0.8990
  116SER     CA 3785  10.300   0.538   4.707  0.3606  0.3933  0.1697
  116SER     HA 3786  10.366   0.519   4.622  1.8023  3.7912  0.3616
  116SER     CB 3787  10.302   0.410   4.791  0.2855  0.0631 -0.3276
  116SER    HB1 3788  10.292   0.325   4.723  1.5322  1.9032 -3.0217
  116SER    HB2 3789  10.233   0.412   4.875 -0.5443  0.5478 -0.9993
  116SER     OG 3790  10.426   0.398   4.857  0.0361  0.0340  0.1383
  116SER     HG 3791  10.439   0.304   4.872  1.6636  0.4147  1.3221
  116SER      C 3792  10.159   0.549   4.651  0.2331 -0.7554  0.2472
  116SER      O 3793  10.081   0.626   4.707  0.2179 -0.3533 -0.3267
  117SER      N 3794  10.121   0.480   4.543  0.5407  0.1899 -0.4790
  117SER      H 3795  10.183   0.403   4.520 -0.7392 -1.4535  1.2312
  117SER     CA 3796  10.007   0.497   4.456  0.2005 -0.1410 -0.1068
  117SER     HA 3797   9.931   0.537   4.522  0.7144  1.5599 -0.4894
  117SER     CB 3798  10.042   0.602   4.350 -0.0726 -0.2655 -0.3204
  117SER    HB1 3799  10.061   0.696   4.400 -1.7282 -0.1201  0.0835
  117SER    HB2 3800  10.137   0.567   4.310  1.4191  1.1163  1.7877
  117SER     OG 3801   9.947   0.620   4.248 -0.0746 -0.5280 -0.3679
  117SER     HG 3802   9.969   0.709   4.217  1.4543 -0.6414  0.3481
  117SER      C 3803   9.963   0.364   4.397  0.1906 -0.3366  0.3371
  117SER      O 3804  10.035   0.269   4.368  0.1835 -0.0463 -0.6782
  118GLN      N 3805   9.832   0.361   4.372  0.2334 -0.0022  0.0584
  118GLN      H 3806   9.775   0.435   4.411  2.2015  0.8524  1.4717
  118GLN     CA 3807   9.764   0.258   4.297 -0.2635  0.0789  0.3869
  118GLN     HA 3808   9.833   0.187   4.251  0.1431 -0.3643  1.6607
  118GLN     CB 3809   9.685   0.172   4.396 -0.1851 -0.0016  0.3808
  118GLN    HB1 3810   9.616   0.105   4.344  2.3534  0.5308 -4.2510
  118GLN    HB2 3811   9.621   0.240   4.451  1.3341  1.9808 -0.1645
  118GLN     CG 3812   9.774   0.095   4.492  0.0571  0.2503  0.3620
  118GLN    HG1 3813   9.841   0.162   4.547  0.7729  0.0797 -0.2826
  118GLN    HG2 3814   9.714   0.048   4.570  0.0307 -0.8770 -0.3103
  118GLN     CD 3815   9.854  11.061   4.424 -0.1166  0.0158  0.5339
  118GLN    OE1 3816   9.844  11.032   4.305 -0.3992 -0.5285  0.6899
  118GLN    NE2 3817   9.940  10.996   4.503  0.6529  0.0002 -0.2969
  118GLN   HE21 3818   9.938  11.015   4.602 -0.8619 -3.9122  0.6170
  118GLN   HE22 3819   9.987  10.912   4.472 -0.1753 -0.8029  0.5962
  118GLN      C 3820   9.677   0.310   4.183 -0.2004  0.1147  0.3561
  118GLN      O 3821   9.645   0.429   4.183 -0.1383  0.1361 -0.3837
  119SER      N 3822   9.643   0.224   4.087  0.0576 -0.4311  0.7469
  119SER      H 3823   9.677   0.129   4.083 -0.3633 -0.6225  1.5725
  119SER     CA 3824   9.563   0.265   3.973  0.5835 -0.4287  0.3800
  119SER     HA 3825   9.613   0.343   3.914  0.2834 -0.4968  0.0321
  119SER     CB 3826   9.548   0.143   3.882  0.4556 -0.1381  0.0117
  119SER    HB1 3827   9.523   0.058   3.945 -0.6423  1.6716  2.1834
  119SER    HB2 3828   9.466   0.163   3.812 -0.2506  1.3434  1.2025
  119SER     OG 3829   9.666   0.117   3.810  0.3938 -0.6764  0.1074
  119SER     HG 3830   9.747   0.137   3.858  0.8680  2.9378 -1.8473
  119SER      C 3831   9.424   0.309   4.016  0.4646 -0.3437 -0.0885
  119SER      O 3832   9.382   0.283   4.128 -0.6291  0.6652 -0.2493
  120SER      N 3833   9.346   0.366   3.924  0.2059 -0.0130  0.3314
  120SER      H 3834   9.365   0.379   3.825 -2.4164  3.5283  0.1166
  120SER     CA 3835   9.204   0.389   3.940  0.1628 -0.0312 -0.0056
  120SER     HA 3836   9.195   0.456   4.026  1.2411  0.5767 -0.3348
  120SER     CB 3837   9.144   0.455   3.816 -0.3601 -0.6372 -0.0771
  120SER    HB1 3838   9.035   0.453   3.813 -0.3603 -0.7784 -0.0050
  120SER    HB2 3839   9.174   0.397   3.729  0.2242 -1.2353  0.5003
  120SER     OG 3840   9.182   0.590   3.818 -0.3255 -0.6437 -0.2989
  120SER     HG 3841   9.114   0.631   3.764 -1.0717 -0.4142  0.7818
  120SER      C 3842   9.128   0.259   3.961 -0.1854  0.1330 -0.2517
  120SER      O 3843   9.174   0.155   3.914  0.4908  0.1155  0.4354
  121SER      N 3844   9.021   0.259   4.041 -0.2322  0.0934 -0.3142
  121SER      H 3845   8.991   0.342   4.089 -0.2261 -0.6813  1.0659
  121SER     CA 3846   8.940   0.142   4.066  0.3167 -0.1802  0.2017
  121SER     HA 3847   9.000   0.051   4.059 -0.1246 -0.3474 -2.9900
  121SER     CB 3848   8.870   0.146   4.202 -0.1830 -0.5288 -0.0405
  121SER    HB1 3849   8.791   0.071   4.209  0.0390 -0.8873 -1.0775
  121SER    HB2 3850   8.823   0.243   4.216  1.1881  0.1120  0.2472
  121SER     OG 3851   8.957   0.121   4.310  0.2529  0.0706 -0.2443
  121SER     HG 3852   8.940   0.190   4.373  1.1625  0.1623 -0.0889
  121SER      C 3853   8.838   0.121   3.955 -0.1527 -0.9506  0.7635
  121SER      O 3854   8.747   0.203   3.942  0.1782 -0.5727  0.7845
  122TYR      N 3855   8.860   0.018   3.873  0.0217  0.2410 -0.7504
  122TYR      H 3856   8.938  11.032   3.891  0.7757  1.3863  0.0987
  122TYR     CA 3857   8.769  11.057   3.767 -0.6257  0.1909 -0.1863
  122TYR     HA 3858   8.676   0.036   3.779 -2.2658 -1.9971 -1.9238
  122TYR     CB 3859   8.817   0.008   3.625 -0.1866 -0.5233 -0.1814
  122TYR    HB1 3860   8.752  11.019   3.566 -0.1916  0.6837 -1.5929
  122TYR    HB2 3861   8.791   0.110   3.599  0.5855 -0.3268 -0.2069
  122TYR     CG 3862   8.966  11.065   3.611 -0.0269  0.0982  0.6111
  122TYR    CD1 3863   9.046   0.101   3.588 -0.0634 -0.1062 -0.5760
  122TYR    HD1 3864   9.002   0.200   3.586  0.4410  0.2899  2.5403
  122TYR    CE1 3865   9.184   0.083   3.573  0.0621  0.5172 -0.2012
  122TYR    HE1 3866   9.259   0.159   3.557  0.0620  0.6125  0.2308
  122TYR     CZ 3867   9.240  11.030   3.571 -0.5712  0.2310  0.2447
  122TYR     OH 3868   9.375  11.010   3.567 -0.5764  0.1782  0.3649
  122TYR     HH 3869   9.421   0.017   3.554 -0.2809  0.1673  1.2936
  122TYR    CE2 3870   9.159  10.918   3.598 -0.1666 -0.1137  0.0282
  122TYR    HE2 3871   9.204  10.822   3.617  0.5598  0.1990 -0.0685
  122TYR    CD2 3872   9.022  10.937   3.620 -0.1325  0.0152  0.1287
  122TYR    HD2 3873   8.961  10.850   3.639 -0.0746  0.0186  0.3352
  122TYR      C 3874   8.723  10.914   3.790  0.1772  0.0011  0.2716
  122TYR      O 3875   8.802  10.823   3.816  0.5313  0.2243 -0.0156
  123GLY      N 3876   8.593  10.887   3.775  0.2015 -0.2539  0.5048
  123GLY      H 3877   8.530  10.963   3.754 -0.7575 -1.2196 -0.2220
  123GLY     CA 3878   8.520  10.762   3.782 -0.5047  0.1590  0.6437
  123GLY    HA1 3879   8.549  10.682   3.713 -0.5614  1.0717 -0.4882
  123GLY    HA2 3880   8.533  10.728   3.884 -0.4354 -0.5287  0.4096
  123GLY      C 3881   8.372  10.787   3.758 -0.4031 -0.0182 -0.2324
  123GLY      O 3882   8.325  10.900   3.746 -0.1644  0.1080  0.0032
  124GLN      N 3883   8.293  10.679   3.767 -0.0920 -0.2243  0.0345
  124GLN      H 3884   8.340  10.590   3.779  1.4099  0.8454  3.4274
  124GLN     CA 3885   8.149  10.681   3.769 -0.0862 -0.0215  0.2123
  124GLN     HA 3886   8.111  10.783   3.755  1.4970  0.2621 -2.8435
  124GLN     CB 3887   8.095  10.608   3.647  0.2090 -0.3761  0.2930
  124GLN    HB1 3888   8.115  10.502   3.659  1.7349 -0.1724 -0.2578
  124GLN    HB2 3889   7.986  10.609   3.646  0.1959 -0.4260 -1.2260
  124GLN     CG 3890   8.139  10.649   3.507  0.1787  0.1301  0.4277
  124GLN    HG1 3891   8.247  10.645   3.491  0.0687  0.9294 -0.6044
  124GLN    HG2 3892   8.100  10.569   3.443  0.1574  1.4171 -1.2222
  124GLN     CD 3893   8.080  10.780   3.457 -0.5779 -0.0343  0.8836
  124GLN    OE1 3894   8.105  10.888   3.509  0.2094  0.1327  0.1787
  124GLN    NE2 3895   7.990  10.774   3.358  0.1269  0.0806  0.2340
  124GLN   HE21 3896   7.948  10.684   3.341 -1.1570  0.9062 -1.1971
  124GLN   HE22 3897   7.929  10.852   3.342  1.1242  0.6358 -1.0613
  124GLN      C 3898   8.095  10.628   3.902  0.1314  0.3541  0.4524
  124GLN      O 3899   8.161  10.548   3.968 -0.0121  0.0803  0.2660
  125PRO      N 3900   7.977  10.674   3.941 -0.1468  0.2223 -0.2149
  125PRO     CD 3901   7.899  10.785   3.889 -0.2640  0.1920 -0.1047
  125PRO    HD1 3902   7.966  10.867   3.913 -1.6541  1.3487 -0.0493
  125PRO    HD2 3903   7.891  10.775   3.781  0.7386 -1.2739 -0.0671
  125PRO     CG 3904   7.766  10.785   3.965 -0.1590  0.6502  0.0774
  125PRO    HG1 3905   7.725  10.886   3.959 -2.6389 -0.3505 -1.1547
  125PRO    HG2 3906   7.700  10.718   3.910 -3.6712  5.0178 -1.7044
  125PRO     CB 3907   7.812  10.732   4.100 -0.1282  0.0698 -0.1582
  125PRO    HB1 3908   7.737  10.675   4.154 -0.7310  0.8452 -0.1656
  125PRO    HB2 3909   7.842  10.815   4.165  0.3202 -0.5933  0.4977
  125PRO     CA 3910   7.926  10.635   4.071 -0.3074 -0.0802 -0.3673
  125PRO     HA 3911   8.008  10.650   4.141  0.7933 -1.9780 -1.1679
  125PRO      C 3912   7.877  10.491   4.076  0.6586 -0.4120 -0.2002
  125PRO      O 3913   7.844  10.429   3.976 -0.2608 -0.4071  0.0912
  126GLN      N 3914   7.870  10.435   4.198 -0.4593 -0.0129 -0.0736
  126GLN      H 3915   7.888  10.488   4.281  0.7468 -1.2314  0.4670
  126GLN     CA 3916   7.825  10.298   4.213  0.2041 -0.2462 -0.1766
  126GLN     HA 3917   7.790  10.266   4.114 -0.1415  0.6939 -0.3743
  126GLN     CB 3918   7.946  10.211   4.246  0.3782  0.1257  0.1766
  126GLN    HB1 3919   7.909  10.109   4.238  1.3534 -0.1127 -2.5519
  126GLN    HB2 3920   7.980  10.236   4.346  1.4492  4.5574 -1.0727
  126GLN     CG 3921   8.056  10.225   4.141 -0.0856 -0.4513 -0.3940
  126GLN    HG1 3922   8.089  10.328   4.131  1.2855 -0.7314  0.9573
  126GLN    HG2 3923   8.016  10.192   4.045 -1.7723 -0.5154  0.2829
  126GLN     CD 3924   8.182  10.152   4.184 -0.0403 -0.2346 -0.1608
  126GLN    OE1 3925   8.188  10.029   4.174  0.3725 -0.2319  0.0032
  126GLN    NE2 3926   8.279  10.224   4.240  0.3181 -0.7016 -0.1657
  126GLN   HE21 3927   8.350  10.172   4.289  0.9691 -2.0410 -2.4147
  126GLN   HE22 3928   8.268  10.325   4.233 -3.4590 -0.9443 -0.0644
  126GLN      C 3929   7.702  10.275   4.300  0.3396 -0.1255  0.0465
  126GLN      O 3930   7.662  10.362   4.377 -0.1584 -0.0471 -0.2900
  127SER      N 3931   7.648  10.153   4.303  0.5635 -0.2502 -0.6736
  127SER      H 3932   7.678  10.086   4.234 -1.2625 -2.5802  0.6384
  127SER     CA 3933   7.574  10.092   4.412  1.0708  0.2671 -0.0297
  127SER     HA 3934   7.490  10.158   4.433  0.6374  0.1080 -1.1910
  127SER     CB 3935   7.527   9.952   4.374  0.0028  0.5073  0.3785
  127SER    HB1 3936   7.465   9.912   4.454  1.0826 -1.2735  0.3684
  127SER    HB2 3937   7.608   9.881   4.359  0.3709  0.9526  0.2139
  127SER     OG 3938   7.455   9.947   4.252  0.0621 -0.2006  0.3692
  127SER     HG 3939   7.492  10.019   4.200  1.3506 -1.0195  0.1069
  127SER      C 3940   7.662  10.077   4.535  0.7529  0.4589  0.2227
  127SER      O 3941   7.767  10.013   4.531  0.2670 -0.3741  0.5512
  128GLY      N 3942   7.622  10.143   4.644 -0.2459  0.1329  0.0562
  128GLY      H 3943   7.544  10.207   4.635  0.2695  0.5749 -1.6013
  128GLY     CA 3944   7.689  10.139   4.772  0.1156 -0.4226 -0.1472
  128GLY    HA1 3945   7.791  10.178   4.762 -0.1255  0.8932  1.9276
  128GLY    HA2 3946   7.695  10.039   4.813 -0.9360 -0.1665  0.6708
  128GLY      C 3947   7.620  10.230   4.872  0.1095 -0.2192 -0.3349
  128GLY      O 3948   7.516  10.283   4.832 -0.0750 -0.2493  0.0973
  129SER      N 3949   7.690  10.261   4.981 -0.3653  0.0603 -0.1042
  129SER      H 3950   7.777  10.212   4.996 -0.0674  0.3878 -0.7078
  129SER     CA 3951   7.647  10.340   5.095 -0.1584 -0.1786  0.1418
  129SER     HA 3952   7.538  10.339   5.083 -0.0680  1.5422 -1.4260
  129SER     CB 3953   7.689  10.280   5.228  0.1992 -0.6712 -0.1916
  129SER    HB1 3954   7.626  10.323   5.306  0.4367  1.7849 -1.2811
  129SER    HB2 3955   7.793  10.298   5.255  0.1842 -0.4747 -0.2646
  129SER     OG 3956   7.666  10.141   5.231  0.0043 -0.6323  0.1581
  129SER     HG 3957   7.697  10.110   5.316 -1.5723  0.4806  1.2000
  129SER      C 3958   7.686  10.486   5.076 -0.5236 -0.1611 -0.5169
  129SER      O 3959   7.805  10.518   5.075 -0.5568 -0.0095  0.0747
  130TYR      N 3960   7.588  10.575   5.098 -0.2600  0.0428 -0.1651
  130TYR      H 3961   7.496  10.537   5.116  0.0527 -0.8269 -0.3306
  130TYR     CA 3962   7.600  10.717   5.074 -0.2618  0.0615 -0.0600
  130TYR     HA 3963   7.706  10.742   5.075 -0.1880 -0.1734 -0.9422
  130TYR     CB 3964   7.539  10.760   4.940 -0.3873 -0.5902 -0.2158
  130TYR    HB1 3965   7.430  10.750   4.939 -0.4853 -0.1068  1.5773
  130TYR    HB2 3966   7.555  10.866   4.922 -1.8017 -0.3186  0.0470
  130TYR     CG 3967   7.616  10.695   4.827 -0.0592  0.0983 -0.3907
  130TYR    CD1 3968   7.549  10.595   4.755 -0.7064  0.5683 -0.4574
  130TYR    HD1 3969   7.446  10.567   4.773  0.0479 -2.1149  0.1799
  130TYR    CE1 3970   7.613  10.528   4.650  0.1803  0.5846  0.0579
  130TYR    HE1 3971   7.569  10.455   4.583  0.3012 -1.1642  1.7917
  130TYR     CZ 3972   7.748  10.560   4.628  0.1985  0.1983 -0.4206
  130TYR     OH 3973   7.817  10.507   4.523  0.0093  0.7140 -0.8107
  130TYR     HH 3974   7.760  10.461   4.460 -0.2795 -0.4004  0.2273
  130TYR    CE2 3975   7.814  10.657   4.706 -0.2148 -0.1805  0.4135
  130TYR    HE2 3976   7.917  10.680   4.681 -0.0230 -3.2828 -2.4311
  130TYR    CD2 3977   7.748  10.735   4.802  0.0108  0.2625  0.2179
  130TYR    HD2 3978   7.799  10.816   4.850  1.3697  0.7845 -1.9595
  130TYR      C 3979   7.530  10.799   5.181  0.3128  0.2053  0.2072
  130TYR      O 3980   7.458  10.741   5.262  0.6590 -0.6535 -0.0859
  131SER      N 3981   7.552  10.931   5.182  0.3249  0.2074 -0.0646
  131SER      H 3982   7.598  10.972   5.102  1.4505 -0.3866  0.2550
  131SER     CA 3983   7.467  11.021   5.258  0.2384  0.1481 -0.0909
  131SER     HA 3984   7.435  10.972   5.350 -2.2934  0.6181 -0.6468
  131SER     CB 3985   7.540   0.071   5.303 -0.0735  0.2131  0.2329
  131SER    HB1 3986   7.636   0.045   5.347 -0.2859 -0.7912  0.1357
  131SER    HB2 3987   7.563   0.130   5.214  0.3126  0.3516  0.4218
  131SER     OG 3988   7.455   0.147   5.386 -0.0499  0.3243  0.1550
  131SER     HG 3989   7.434   0.093   5.462  1.2728  0.0635  0.3692
  131SER      C 3990   7.340  11.047   5.179  0.1609 -0.6214 -0.2373
  131SER      O 3991   7.352  11.054   5.057 -0.0696 -0.2271 -0.2407
  132GLN      N 3992   7.224  11.073   5.240  0.2756 -0.1787 -0.2016
  132GLN      H 3993   7.218  11.066   5.341  0.5756  0.5927 -0.1202
  132GLN     CA 3994   7.099   0.013   5.170  0.1370  0.1665  0.1200
  132GLN     HA 3995   7.122   0.026   5.064  1.1562  2.0491  0.5325
  132GLN     CB 3996   7.015  10.963   5.187  0.4474 -0.0023  0.3849
  132GLN    HB1 3997   7.063  10.879   5.137  0.7033  0.7392 -0.6534
  132GLN    HB2 3998   6.928  10.985   5.126  1.4297 -0.7130 -1.3368
  132GLN     CG 3999   6.984  10.937   5.334  0.7341  0.0805  0.4612
  132GLN    HG1 4000   6.963  11.029   5.389 -0.9343 -0.6195  1.0504
  132GLN    HG2 4001   7.076  10.893   5.372  0.0932 -1.1194  0.6670
  132GLN     CD 4002   6.873  10.833   5.339  0.6905  0.1056  0.0249
  132GLN    OE1 4003   6.765  10.856   5.393  0.4435 -0.6245 -0.1462
  132GLN    NE2 4004   6.893  10.711   5.289 -0.0424  0.3304 -0.8386
  132GLN   HE21 4005   6.831  10.637   5.316  2.2171 -1.5664 -0.5238
  132GLN   HE22 4006   6.987  10.701   5.252  1.1399  0.2887  1.9453
  132GLN      C 4007   7.033   0.143   5.214 -0.2513 -0.0999  0.3376
  132GLN      O 4008   7.049   0.189   5.327 -0.4524  0.1546  0.2616
  133GLN      N 4009   6.939   0.187   5.130 -0.2581 -0.4640  0.1524
  133GLN      H 4010   6.919   0.136   5.045  0.3284 -2.4973  1.1618
  133GLN     CA 4011   6.837   0.288   5.151 -0.7518 -0.7726 -0.7461
  133GLN     HA 4012   6.884   0.381   5.182 -2.3430  0.1062 -0.8683
  133GLN     CB 4013   6.749   0.304   5.027 -0.9886 -0.6505 -0.5644
  133GLN    HB1 4014   6.691   0.213   5.015  0.1368 -1.3968 -0.5502
  133GLN    HB2 4015   6.812   0.315   4.938 -2.3226  1.5878 -1.3050
  133GLN     CG 4016   6.660   0.427   5.038 -0.2459 -0.2013  0.5166
  133GLN    HG1 4017   6.723   0.516   5.040  1.6773 -1.3144 -2.9656
  133GLN    HG2 4018   6.590   0.420   5.122  0.5358 -0.5692  1.1562
  133GLN     CD 4019   6.584   0.442   4.908  0.0279 -0.4495  0.3270
  133GLN    OE1 4020   6.593   0.375   4.805 -0.1234  0.5034 -0.3187
  133GLN    NE2 4021   6.493   0.539   4.898  0.2262 -0.3123 -0.1779
  133GLN   HE21 4022   6.473   0.601   4.975  0.1247  0.4765 -0.8166
  133GLN   HE22 4023   6.445   0.551   4.809  2.3639  0.5759 -1.2914
  133GLN      C 4024   6.755   0.254   5.275 -0.4350  0.0425 -0.3082
  133GLN      O 4025   6.722   0.136   5.285  0.2360 -0.1233  0.0349
  134PRO      N 4026   6.723   0.339   5.372  0.0144 -0.2894  0.1424
  134PRO     CD 4027   6.747   0.482   5.373 -0.1779 -0.2522 -0.2390
  134PRO    HD1 4028   6.849   0.509   5.343  0.4472 -0.1465  1.8407
  134PRO    HD2 4029   6.683   0.535   5.302  1.7128 -0.3872 -2.1747
  134PRO     CG 4030   6.706   0.538   5.509  0.0839 -0.2258 -0.1695
  134PRO    HG1 4031   6.781   0.609   5.544 -1.5925  1.3539  0.3562
  134PRO    HG2 4032   6.612   0.592   5.496  0.0199 -0.2837  0.0520
  134PRO     CB 4033   6.682   0.413   5.594 -0.6535 -0.1226 -0.2211
  134PRO    HB1 4034   6.775   0.395   5.647 -0.1891  2.7360  0.1269
  134PRO    HB2 4035   6.610   0.439   5.672  1.7954  1.3684  1.6838
  134PRO     CA 4036   6.655   0.301   5.494 -0.0127 -0.5250  0.0545
  134PRO     HA 4037   6.690   0.205   5.532  1.0999 -0.6913 -1.2828
  134PRO      C 4038   6.505   0.296   5.472 -0.0701  0.4404  0.1785
  134PRO      O 4039   6.459   0.325   5.361  0.6928 -0.2103 -0.3131
  135SER      N 4040   6.435   0.232   5.566  0.1777 -0.1824 -0.0559
  135SER      H 4041   6.490   0.192   5.640 -0.1722  1.3053  1.0505
  135SER     CA 4042   6.292   0.206   5.561  0.1532 -0.0681  0.0416
  135SER     HA 4043   6.267   0.163   5.464 -1.0255  1.3683 -0.3334
  135SER     CB 4044   6.228   0.117   5.667 -0.3709  0.2252 -0.0225
  135SER    HB1 4045   6.121   0.113   5.647 -0.6191  0.6555  1.1636
  135SER    HB2 4046   6.255   0.152   5.766  2.3222  3.0870 -1.5507
  135SER     OG 4047   6.278  11.065   5.638 -0.5104  0.2265 -0.2741
  135SER     HG 4048   6.278  11.016   5.721 -1.5853  1.2384  0.3432
  135SER      C 4049   6.210   0.334   5.565 -0.2417 -0.3240  0.1683
  135SER      O 4050   6.237   0.429   5.638 -0.7172 -0.0965  0.0554
  136TYR      N 4051   6.103   0.337   5.486 -0.0652  0.4002 -0.0573
  136TYR      H 4052   6.094   0.257   5.424 -0.6253  0.5830 -0.2212
  136TYR     CA 4053   6.010   0.447   5.466 -0.0023  0.3858 -0.4445
  136TYR     HA 4054   6.058   0.534   5.421 -1.2761  1.7002  0.6353
  136TYR     CB 4055   5.900   0.401   5.371  0.3228 -0.6604 -0.3328
  136TYR    HB1 4056   5.859   0.305   5.402 -0.0530 -0.8053 -1.2512
  136TYR    HB2 4057   5.823   0.478   5.378  0.4677 -0.5587  0.2280
  136TYR     CG 4058   5.945   0.386   5.228 -0.0772  0.1276 -0.5496
  136TYR    CD1 4059   5.967   0.258   5.175 -0.6315 -0.1818 -0.0446
  136TYR    HD1 4060   5.937   0.177   5.240 -1.1441  0.2220  0.2378
  136TYR    CE1 4061   6.013   0.243   5.044  0.1849  0.0822  0.2092
  136TYR    HE1 4062   6.028   0.143   5.005  3.2703  0.2144  0.7946
  136TYR     CZ 4063   6.044   0.355   4.965 -0.1841  0.1269  0.1249
  136TYR     OH 4064   6.081   0.347   4.834 -0.0962  0.2360  0.1421
  136TYR     HH 4065   6.085   0.254   4.813 -3.8157 -0.0549  0.0372
  136TYR    CE2 4066   6.036   0.484   5.022  0.6334  0.1816  0.1349
  136TYR    HE2 4067   6.066   0.578   4.978  1.2623  0.8527  1.9289
  136TYR    CD2 4068   5.996   0.494   5.156  0.1800  0.3696 -0.0138
  136TYR    HD2 4069   5.988   0.595   5.191  1.0740  0.2432  0.5764
  136TYR      C 4070   5.949   0.500   5.595 -0.0795 -0.0366 -0.3035
  136TYR      O 4071   5.963   0.440   5.701 -0.4604  0.3165 -0.0478
  137GLY      N 4072   5.896   0.623   5.594  0.5764  0.2504 -0.0568
  137GLY      H 4073   5.892   0.671   5.505  0.3593  2.6727  1.1627
  137GLY     CA 4074   5.849   0.695   5.711  0.4076 -0.2054  0.1579
  137GLY    HA1 4075   5.793   0.783   5.678 -1.2228 -1.1720  0.2463
  137GLY    HA2 4076   5.787   0.629   5.771  2.5010 -1.8828  0.6032
  137GLY      C 4077   5.956   0.737   5.811  0.1404  0.4617  0.1709
  137GLY      O 4078   6.067   0.684   5.802  0.1712  0.4935  0.3691
  138GLY      N 4079   5.918   0.819   5.908  0.1328  0.7173 -0.0464
  138GLY      H 4080   5.823   0.853   5.901 -0.9025 -2.2267 -3.0981
  138GLY     CA 4081   6.003   0.873   6.012  0.7472 -0.2196 -0.0549
  138GLY    HA1 4082   5.942   0.904   6.097  0.3174 -0.5926 -0.2216
  138GLY    HA2 4083   6.072   0.798   6.051  0.6521 -0.5287 -0.4687
  138GLY      C 4084   6.094   0.985   5.963 -0.1300  0.3357 -0.4325
  138GLY      O 4085   6.042   1.074   5.896 -0.1863  0.6038 -0.0372
  139GLN      N 4086   6.223   0.973   5.994 -0.3355  0.3655  0.4545
  139GLN      H 4087   6.248   0.895   6.054  1.3182 -0.2232 -0.9192
  139GLN     CA 4088   6.323   1.072   5.961  0.3488 -0.5662 -0.3534
  139GLN     HA 4089   6.259   1.161   5.961 -0.8565 -1.3871 -2.0423
  139GLN     CB 4090   6.387   1.048   5.825 -0.0243 -0.1841 -0.6007
  139GLN    HB1 4091   6.479   1.107   5.816 -0.4330  0.4035 -0.9879
  139GLN    HB2 4092   6.415   0.943   5.815  1.5921  0.2219 -0.7527
  139GLN     CG 4093   6.296   1.088   5.710 -0.4665 -0.1115 -0.2276
  139GLN    HG1 4094   6.219   1.011   5.699 -1.2946  0.7508 -0.6410
  139GLN    HG2 4095   6.249   1.185   5.728  0.2253  0.0091  0.9823
  139GLN     CD 4096   6.366   1.088   5.575  0.5471 -0.3700  0.2923
  139GLN    OE1 4097   6.374   1.192   5.509 -0.0528 -0.5875 -0.1320
  139GLN    NE2 4098   6.411   0.973   5.524  0.1834 -0.1892 -0.4561
  139GLN   HE21 4099   6.391   0.884   5.568 -0.2160  0.5540  0.9275
  139GLN   HE22 4100   6.426   0.977   5.424 -2.3151  0.0423 -0.8955
  139GLN      C 4101   6.426   1.096   6.071  0.3940  0.6910 -0.6558
  139GLN      O 4102   6.482   1.003   6.129  0.1095  0.7258 -0.3180
  140GLN      N 4103   6.452   1.224   6.102  0.6546  0.5249 -0.1777
  140GLN      H 4104   6.398   1.300   6.064 -0.4460 -0.2852 -0.3034
  140GLN     CA 4105   6.557   1.255   6.196  0.4637 -0.4318  0.3678
  140GLN     HA 4106   6.641   1.185   6.197  0.3368 -0.6186 -0.9906
  140GLN     CB 4107   6.613   1.395   6.168 -0.2422 -0.2481 -0.1520
  140GLN    HB1 4108   6.535   1.470   6.178  1.4040  1.4598  0.3786
  140GLN    HB2 4109   6.684   1.428   6.243 -2.5134  1.7655  1.2602
  140GLN     CG 4110   6.660   1.419   6.025 -0.2337 -0.1046 -0.1251
  140GLN    HG1 4111   6.588   1.393   5.947  1.5102 -0.9915 -1.5049
  140GLN    HG2 4112   6.676   1.527   6.016 -0.0358 -0.0107  1.1832
  140GLN     CD 4113   6.791   1.347   5.997 -0.1449 -0.0213  0.0729
  140GLN    OE1 4114   6.859   1.312   6.093  0.2719  0.1329 -0.1638
  140GLN    NE2 4115   6.839   1.344   5.872  0.8669  0.0421  0.4534
  140GLN   HE21 4116   6.930   1.304   5.856  1.1524 -0.3881  2.7621
  140GLN   HE22 4117   6.786   1.406   5.812 -1.0048 -0.2263  1.7399
  140GLN      C 4118   6.502   1.257   6.338 -0.4184 -0.2462  0.0263
  140GLN      O 4119   6.397   1.319   6.356 -0.0093  0.3422  0.3981
  141GLN      N 4120   6.565   1.188   6.434 -0.7540 -0.2719  0.2301
  141GLN      H 4121   6.643   1.132   6.404 -0.5708  0.3157 -0.4262
  141GLN     CA 4122   6.542   1.199   6.576  0.3141 -0.6840  0.4421
  141GLN     HA 4123   6.443   1.243   6.586  0.9117  0.5299  1.1971
  141GLN     CB 4124   6.521   1.061   6.638 -0.0788 -0.7793  0.1038
  141GLN    HB1 4125   6.609   1.001   6.612  0.4488  0.3200 -0.7262
  141GLN    HB2 4126   6.515   1.072   6.746 -0.6679 -0.3901  0.0356
  141GLN     CG 4127   6.397   0.982   6.595 -0.4113 -0.1230 -0.1465
  141GLN    HG1 4128   6.317   1.055   6.584 -0.8991 -0.5218  0.7039
  141GLN    HG2 4129   6.420   0.943   6.496 -0.5062  0.7610 -0.5289
  141GLN     CD 4130   6.348   0.871   6.686 -0.2630 -0.0677  0.0019
  141GLN    OE1 4131   6.395   0.840   6.796 -0.5610  0.1631  0.1973
  141GLN    NE2 4132   6.245   0.799   6.640 -0.2519 -0.0021 -0.1243
  141GLN   HE21 4133   6.198   0.831   6.556 -1.4652 -1.2820  0.0312
  141GLN   HE22 4134   6.200   0.742   6.710  1.2446 -0.9806  0.0763
  141GLN      C 4135   6.641   1.281   6.656  0.1964 -0.3164  0.2114
  141GLN      O 4136   6.605   1.329   6.764 -0.6121  0.0962 -0.2373
  142SER      N 4137   6.750   1.322   6.590 -0.6866  0.6049 -0.6984
  142SER      H 4138   6.770   1.281   6.500 -0.6363 -3.3413  0.9103
  142SER     CA 4139   6.856   1.409   6.636 -0.1691 -0.5198  0.2798
  142SER     HA 4140   6.838   1.439   6.739  0.8168 -0.3375  0.4118
  142SER     CB 4141   6.993   1.342   6.632  0.2528  0.3127  0.4739
  142SER    HB1 4142   7.081   1.401   6.657  0.3976 -0.2400  1.3295
  142SER    HB2 4143   7.002   1.288   6.538 -2.1351 -1.1681  1.0139
  142SER     OG 4144   6.988   1.247   6.737 -0.4957 -0.2882 -0.0918
  142SER     HG 4145   7.077   1.211   6.735 -0.5114 -0.3293 -0.0406
  142SER      C 4146   6.858   1.525   6.537  0.0012 -0.8794 -0.1405
  142SER      O 4147   6.864   1.511   6.415  0.0006  0.0593 -0.2561
  143TYR      N 4148   6.814   1.638   6.591  0.4700 -0.4586 -0.6313
  143TYR      H 4149   6.783   1.641   6.687  0.5521 -0.3372 -0.6085
  143TYR     CA 4150   6.800   1.768   6.527 -0.2046 -0.1265  0.1673
  143TYR     HA 4151   6.874   1.795   6.452 -1.3956  0.2090 -0.9273
  143TYR     CB 4152   6.675   1.787   6.441 -0.0215  0.1390 -0.0416
  143TYR    HB1 4153   6.690   1.734   6.347 -0.8150 -0.3808  0.1153
  143TYR    HB2 4154   6.664   1.891   6.411  0.8836  0.2723  0.0490
  143TYR     CG 4155   6.540   1.748   6.497  0.3422 -0.3831  0.4940
  143TYR    CD1 4156   6.502   1.613   6.490  0.0837 -0.2817 -0.2534
  143TYR    HD1 4157   6.578   1.545   6.456  1.5178  1.0437  0.1539
  143TYR    CE1 4158   6.376   1.575   6.537  0.2243  0.0656  0.4294
  143TYR    HE1 4159   6.344   1.472   6.537 -0.6645  0.1659 -3.3810
  143TYR     CZ 4160   6.286   1.669   6.591 -0.0345 -0.0752  0.2456
  143TYR     OH 4161   6.166   1.622   6.634 -0.0313  0.4282  0.8293
  143TYR     HH 4162   6.105   1.695   6.649  0.0560  0.6399  0.1635
  143TYR    CE2 4163   6.330   1.803   6.600  0.0240 -0.0806  0.0287
  143TYR    HE2 4164   6.265   1.874   6.648  0.0141 -0.8800  1.2229
  143TYR    CD2 4165   6.459   1.842   6.562  0.1333 -0.3226  0.1497
  143TYR    HD2 4166   6.479   1.948   6.568 -2.2718  0.2216 -0.3951
  143TYR      C 4167   6.817   1.884   6.624  0.1778  0.2041 -0.2882
  143TYR      O 4168   6.805   1.873   6.746 -0.4621  0.3368 -0.3348
  144GLY      N 4169   6.841   2.000   6.564  0.2077  0.5554  0.3854
  144GLY      H 4170   6.851   1.995   6.463 -0.7954  1.5964  0.2092
  144GLY     CA 4171   6.885   2.118   6.636  0.1421  0.4940  0.5265
  144GLY    HA1 4172   6.801   2.177   6.671 -0.7768  0.0939 -0.9047
  144GLY    HA2 4173   6.940   2.085   6.724  0.5138  1.3144  0.6097
  144GLY      C 4174   6.977   2.202   6.549  0.3230 -0.1983  0.0340
  144GLY      O 4175   6.936   2.266   6.452 -0.0222 -0.3124  0.1046
  145GLN      N 4176   7.108   2.190   6.573  0.2441 -0.1430  0.4880
  145GLN      H 4177   7.130   2.112   6.634 -2.6248 -2.6806 -1.4026
  145GLN     CA 4178   7.210   2.270   6.510  0.1008 -0.1321  0.2693
  145GLN     HA 4179   7.166   2.362   6.474 -0.6172 -0.1546  1.0909
  145GLN     CB 4180   7.315   2.302   6.616  0.2442 -0.0050  0.0914
  145GLN    HB1 4181   7.272   2.356   6.700 -1.5334  0.9491 -1.3613
  145GLN    HB2 4182   7.352   2.204   6.647 -0.1846  0.4059  2.0642
  145GLN     CG 4183   7.431   2.378   6.553  0.5252 -0.9890 -0.6031
  145GLN    HG1 4184   7.495   2.308   6.499 -0.4559 -0.5644 -2.4181
  145GLN    HG2 4185   7.394   2.463   6.494  1.1103  0.3300  0.8686
  145GLN     CD 4186   7.505   2.433   6.674 -0.6149 -0.0867 -0.2920
  145GLN    OE1 4187   7.587   2.369   6.739 -0.3030  0.3914 -0.2115
  145GLN    NE2 4188   7.478   2.556   6.716 -0.3118  0.1687 -0.8236
  145GLN   HE21 4189   7.528   2.601   6.791 -0.7113  1.8709 -1.5316
  145GLN   HE22 4190   7.398   2.607   6.681  0.0084  1.2363 -0.0625
  145GLN      C 4191   7.264   2.194   6.389 -0.1723  0.4364 -0.2129
  145GLN      O 4192   7.283   2.073   6.391  0.3585  0.5121 -0.3992
  146GLN      N 4193   7.270   2.258   6.272 -0.0976  0.3638 -0.2491
  146GLN      H 4194   7.260   2.358   6.284  0.5446  0.3778  0.2740
  146GLN     CA 4195   7.324   2.212   6.146 -0.2360 -0.7952  0.1104
  146GLN     HA 4196   7.295   2.108   6.126  1.8824 -1.2568 -0.8436
  146GLN     CB 4197   7.274   2.307   6.038 -0.2337 -0.6582  0.2302
  146GLN    HB1 4198   7.292   2.411   6.066 -1.4789 -0.8297  1.7681
  146GLN    HB2 4199   7.324   2.285   5.943  0.5028 -3.3040  1.1535
  146GLN     CG 4200   7.124   2.320   6.011 -0.0881  0.0390 -0.2818
  146GLN    HG1 4201   7.063   2.330   6.101  1.0118 -0.5367  0.5627
  146GLN    HG2 4202   7.108   2.396   5.934 -0.2149 -1.4265 -1.7447
  146GLN     CD 4203   7.066   2.201   5.938 -0.1822 -0.1903  0.1645
  146GLN    OE1 4204   7.119   2.090   5.937 -0.3734 -0.2824  0.1191
  146GLN    NE2 4205   6.943   2.208   5.885 -0.1310  0.7268  0.1617
  146GLN   HE21 4206   6.882   2.287   5.898 -0.0456  0.6779  0.8856
  146GLN   HE22 4207   6.913   2.123   5.840  0.9107  0.7469 -0.6279
  146GLN      C 4208   7.475   2.222   6.140 -0.3129  0.0953 -0.5357
  146GLN      O 4209   7.534   2.311   6.201  0.4198 -0.4896 -0.3657
  147GLN      N 4210   7.544   2.133   6.069  0.3229  0.4339 -0.3550
  147GLN      H 4211   7.503   2.045   6.039 -1.5144  1.9320 -2.6242
  147GLN     CA 4212   7.684   2.145   6.033  0.3909 -0.3119 -0.3612
  147GLN     HA 4213   7.749   2.181   6.113  0.4081 -0.0451 -0.4948
  147GLN     CB 4214   7.737   2.006   5.998  0.0729 -0.5718  0.1781
  147GLN    HB1 4215   7.744   1.965   6.099 -1.6539  0.2109  0.6720
  147GLN    HB2 4216   7.671   1.947   5.935  0.6541 -0.6409 -0.3742
  147GLN     CG 4217   7.874   2.010   5.931  0.0578 -0.0109  0.1715
  147GLN    HG1 4218   7.855   2.038   5.827 -0.6139 -2.5008 -0.4552
  147GLN    HG2 4219   7.933   2.082   5.986 -2.7080  1.9411  0.7952
  147GLN     CD 4220   7.948   1.878   5.922  0.1666  0.0585  0.0461
  147GLN    OE1 4221   7.971   1.810   6.023  0.3877  0.4987  0.2959
  147GLN    NE2 4222   7.996   1.836   5.804 -0.5907 -0.2952 -0.1387
  147GLN   HE21 4223   7.987   1.900   5.727  1.0879 -1.8392 -1.6856
  147GLN   HE22 4224   8.053   1.755   5.788  1.4790  1.4251 -2.1013
  147GLN      C 4225   7.698   2.235   5.911  0.5478 -0.0348 -0.1419
  147GLN      O 4226   7.628   2.215   5.812 -0.1561  0.1733  0.3109
  148SER      N 4227   7.792   2.330   5.911  0.2200  0.2908  0.0797
  148SER      H 4228   7.835   2.353   6.000 -0.6369  2.8331 -0.1047
  148SER     CA 4229   7.844   2.394   5.792 -0.1359  0.0510 -0.2032
  148SER     HA 4230   7.784   2.360   5.707 -0.1096 -0.3862 -0.0540
  148SER     CB 4231   7.827   2.545   5.804 -0.3826 -0.0409  0.6501
  148SER    HB1 4232   7.841   2.590   5.706  1.3920 -2.0702 -0.1076
  148SER    HB2 4233   7.723   2.556   5.834 -1.1816 -1.6157 -1.3460
  148SER     OG 4234   7.921   2.597   5.895  0.1020  0.2443 -0.0055
  148SER     HG 4235   7.875   2.665   5.945 -0.9096 -0.8960  0.6773
  148SER      C 4236   7.991   2.365   5.769 -0.3390 -0.8757 -0.3980
  148SER      O 4237   8.060   2.306   5.852 -0.7441 -0.4619  0.2371
  149TYR      N 4238   8.032   2.397   5.645  0.4906 -0.4231 -0.0189
  149TYR      H 4239   7.967   2.429   5.574  0.5010  1.3277  0.7160
  149TYR     CA 4240   8.170   2.404   5.603  0.2354 -0.4930 -0.8890
  149TYR     HA 4241   8.227   2.438   5.690  0.8494 -1.4965 -0.8939
  149TYR     CB 4242   8.211   2.261   5.572 -0.3579 -0.8985  0.1504
  149TYR    HB1 4243   8.170   2.236   5.474 -0.8606  1.2989 -0.2498
  149TYR    HB2 4244   8.169   2.191   5.644  1.4674 -1.3855  0.7750
  149TYR     CG 4245   8.359   2.234   5.566 -0.0792  0.5991 -0.0679
  149TYR    CD1 4246   8.415   2.195   5.443 -0.1062  0.2794  0.0208
  149TYR    HD1 4247   8.346   2.179   5.362 -0.4474  0.8372  0.1955
  149TYR    CE1 4248   8.555   2.182   5.438 -0.1354  0.1541 -0.4818
  149TYR    HE1 4249   8.612   2.181   5.346 -0.8359 -0.2702 -0.9211
  149TYR     CZ 4250   8.636   2.208   5.550 -0.0381 -0.8057 -0.3223
  149TYR     OH 4251   8.772   2.203   5.544  0.0363  0.2484  0.3215
  149TYR     HH 4252   8.807   2.182   5.457 -0.3018 -0.6938  0.4067
  149TYR    CE2 4253   8.578   2.233   5.676  0.0632 -0.0448 -0.4219
  149TYR    HE2 4254   8.651   2.245   5.755  0.6023  0.0794 -0.9349
  149TYR    CD2 4255   8.439   2.244   5.680  0.0793  0.0632 -0.1292
  149TYR    HD2 4256   8.387   2.268   5.772 -3.0169 -0.5577 -1.5873
  149TYR      C 4257   8.187   2.511   5.496 -0.2544 -0.0828 -0.5628
  149TYR      O 4258   8.094   2.537   5.420 -0.2613 -0.1393 -0.5748
  150ASN      N 4259   8.305   2.574   5.497 -0.3662  0.1190 -0.0672
  150ASN      H 4260   8.361   2.559   5.580 -0.6519  1.0332  0.3080
  150ASN     CA 4261   8.370   2.666   5.406 -0.2958 -0.0668 -0.2048
  150ASN     HA 4262   8.308   2.673   5.317  1.5480 -0.2968 -1.5449
  150ASN     CB 4263   8.363   2.803   5.474 -0.0575 -0.1826  0.0533
  150ASN    HB1 4264   8.265   2.824   5.517  0.5996 -0.9236  2.0279
  150ASN    HB2 4265   8.434   2.797   5.557  0.2417 -0.8651 -0.2488
  150ASN     CG 4266   8.403   2.917   5.381 -0.3588  0.0059  0.1534
  150ASN    OD1 4267   8.323   3.007   5.354 -0.5132 -0.0471  0.4284
  150ASN    ND2 4268   8.526   2.917   5.330 -0.2717 -0.4188  0.3573
  150ASN   HD21 4269   8.597   2.867   5.382 -1.0225 -1.3533  0.5175
  150ASN   HD22 4270   8.554   2.998   5.277 -2.3412  0.5012  0.5729
  150ASN      C 4271   8.505   2.618   5.356 -0.1980 -0.0392  0.0276
  150ASN      O 4272   8.602   2.650   5.424  0.3137 -0.0958 -0.6644
  151PRO      N 4273   8.513   2.548   5.243 -0.3989 -0.6774  0.4055
  151PRO     CD 4274   8.402   2.502   5.161 -0.1039 -0.3541 -0.1776
  151PRO    HD1 4275   8.382   2.569   5.077 -0.9709 -1.4121 -0.8410
  151PRO    HD2 4276   8.316   2.479   5.223  0.9098 -3.0922  0.3496
  151PRO     CG 4277   8.457   2.373   5.102  0.2978 -0.0965 -0.3754
  151PRO    HG1 4278   8.443   2.300   5.182  0.6150  1.1282  0.8233
  151PRO    HG2 4279   8.406   2.335   5.013  0.5357 -1.0446 -0.1181
  151PRO     CB 4280   8.605   2.400   5.077  0.2000  0.1796 -0.6721
  151PRO    HB1 4281   8.610   2.461   4.987 -1.3334  0.1915 -0.7671
  151PRO    HB2 4282   8.675   2.316   5.085  1.0809  0.7307 -2.1851
  151PRO     CA 4283   8.637   2.489   5.196 -0.4004 -0.1845 -0.2341
  151PRO     HA 4284   8.669   2.425   5.278 -0.4492  0.3212  0.1882
  151PRO      C 4285   8.751   2.587   5.172 -0.2558 -0.1263  0.6344
  151PRO      O 4286   8.861   2.549   5.210 -0.0982  0.4342  0.7370
  152PRO      N 4287   8.732   2.710   5.124  0.0005 -0.2378  0.2382
  152PRO     CD 4288   8.618   2.748   5.042  0.1727 -0.2330  0.0003
  152PRO    HD1 4289   8.546   2.795   5.109  1.5050  0.9225  0.6742
  152PRO    HD2 4290   8.574   2.662   4.992  0.6736 -1.5262  1.6546
  152PRO     CG 4291   8.664   2.854   4.942 -0.4435  0.1442  0.1131
  152PRO    HG1 4292   8.583   2.917   4.905 -1.6353 -0.2494  1.8803
  152PRO    HG2 4293   8.710   2.807   4.855  2.7323  0.3615  1.5394
  152PRO     CB 4294   8.763   2.922   5.036 -0.1238 -0.2786  0.0864
  152PRO    HB1 4295   8.704   2.978   5.108 -1.8252 -2.0165  0.0991
  152PRO    HB2 4296   8.827   2.986   4.975 -1.7533  1.2531 -0.1187
  152PRO     CA 4297   8.839   2.803   5.094 -0.0589 -0.1789  0.2072
  152PRO     HA 4298   8.911   2.764   5.022  3.1151  2.4585  1.7187
  152PRO      C 4299   8.922   2.845   5.214 -0.6182  0.8030  0.2614
  152PRO      O 4300   8.872   2.847   5.326 -0.4903 -0.0816  0.3390
  153GLN      N 4301   9.051   2.873   5.192 -0.3527 -0.4273  0.1744
  153GLN      H 4302   9.090   2.859   5.100  1.4528  1.1830  0.6299
  153GLN     CA 4303   9.140   2.910   5.300 -0.1503 -0.2804 -0.0393
  153GLN     HA 4304   9.140   2.825   5.369 -0.6270  0.9400  1.5414
  153GLN     CB 4305   9.283   2.918   5.249 -0.0991  0.2815  0.1911
  153GLN    HB1 4306   9.343   2.945   5.337  0.6826  1.7525 -0.7368
  153GLN    HB2 4307   9.312   2.818   5.217 -0.2965  0.0283  0.7892
  153GLN     CG 4308   9.323   3.016   5.139 -0.2720 -0.2682 -0.3624
  153GLN    HG1 4309   9.269   2.989   5.048  0.9751 -2.1368 -0.5992
  153GLN    HG2 4310   9.288   3.117   5.158  1.6505  0.5474 -0.8801
  153GLN     CD 4311   9.473   3.036   5.128 -0.2545 -0.3140 -0.2157
  153GLN    OE1 4312   9.538   2.985   5.036  0.0301 -0.4056  0.0340
  153GLN    NE2 4313   9.543   3.103   5.221 -0.3186  0.1641 -0.5064
  153GLN   HE21 4314   9.483   3.152   5.285 -3.3399 -2.2243 -1.2386
  153GLN   HE22 4315   9.639   3.129   5.209  1.2165 -2.6490  3.5239
  153GLN      C 4316   9.103   3.034   5.380  0.2326 -0.2682  0.1207
  153GLN      O 4317   9.058   3.137   5.331 -0.2234 -0.4580  0.1336
  154GLY      N 4318   9.129   3.018   5.510  0.4598 -0.5801  0.0379
  154GLY      H 4319   9.163   2.928   5.540  0.2398 -0.7376 -0.1866
  154GLY     CA 4320   9.110   3.118   5.613  0.1805 -0.0625 -0.5087
  154GLY    HA1 4321   9.088   3.074   5.711  0.4524  0.4737 -0.1997
  154GLY    HA2 4322   9.017   3.168   5.587 -1.0932 -0.3922  2.8647
  154GLY      C 4323   9.232   3.209   5.612  0.3290 -0.2636 -0.5744
  154GLY      O 4324   9.348   3.173   5.594  0.4888 -0.2947  0.4561
  155TYR      N 4325   9.211   3.335   5.651  0.1271 -0.4361 -0.1135
  155TYR      H 4326   9.112   3.353   5.667  0.0101 -0.4963 -0.7206
  155TYR     CA 4327   9.307   3.443   5.648 -0.4582  0.0878 -0.3893
  155TYR     HA 4328   9.405   3.394   5.650  0.5567  2.0334  0.0433
  155TYR     CB 4329   9.302   3.531   5.524  0.3890  0.1352 -0.3956
  155TYR    HB1 4330   9.200   3.568   5.521  1.0595  2.0411 -2.2911
  155TYR    HB2 4331   9.370   3.615   5.541  1.2670 -0.6492  0.0473
  155TYR     CG 4332   9.336   3.474   5.388  0.3730 -0.0244 -0.3334
  155TYR    CD1 4333   9.237   3.416   5.308 -0.1183 -0.3890  0.5272
  155TYR    HD1 4334   9.134   3.413   5.339 -1.5495  0.9738 -3.5620
  155TYR    CE1 4335   9.268   3.374   5.178  0.2315 -0.0708  0.5057
  155TYR    HE1 4336   9.200   3.319   5.115  0.3076 -0.0702  0.4226
  155TYR     CZ 4337   9.400   3.390   5.131 -0.0023 -0.0756 -0.1537
  155TYR     OH 4338   9.428   3.344   5.005  0.6970 -0.2442  0.0603
  155TYR     HH 4339   9.523   3.349   5.006  0.6599  1.5994  1.0868
  155TYR    CE2 4340   9.500   3.442   5.215 -0.0846  0.3775 -0.3294
  155TYR    HE2 4341   9.603   3.448   5.181  0.6365 -2.2678  1.1480
  155TYR    CD2 4342   9.466   3.495   5.340  0.7312 -0.6295  0.3422
  155TYR    HD2 4343   9.543   3.530   5.406  1.1899 -1.3071  0.1719
  155TYR      C 4344   9.306   3.523   5.778 -0.4674  0.0622 -0.3739
  155TYR      O 4345   9.196   3.561   5.818 -0.4380 -0.0777 -0.1565
  156GLY      N 4346   9.418   3.563   5.838 -0.3182 -0.4027 -0.3336
  156GLY      H 4347   9.503   3.538   5.790 -1.6262 -1.9325 -1.9634
  156GLY     CA 4348   9.420   3.661   5.945  0.4051 -0.1148 -0.6058
  156GLY    HA1 4349   9.345   3.619   6.012  0.6860 -1.3360 -1.0257
  156GLY    HA2 4350   9.514   3.678   5.998 -0.4696  0.4608  0.8341
  156GLY      C 4351   9.373   3.793   5.886  0.0543 -0.0314 -0.1440
  156GLY      O 4352   9.366   3.818   5.766 -0.2038  0.4067 -0.0399
  157GLN      N 4353   9.343   3.880   5.982 -0.2248 -0.2791 -0.0035
  157GLN      H 4354   9.388   3.856   6.070 -0.2809  0.1316  0.1421
  157GLN     CA 4355   9.316   4.017   5.944 -0.4373 -0.2735  0.1666
  157GLN     HA 4356   9.275   4.013   5.843  0.4254 -0.0508 -0.2025
  157GLN     CB 4357   9.215   4.094   6.029 -0.2671 -0.0113  0.1318
  157GLN    HB1 4358   9.235   4.081   6.136 -1.0113  0.4027  0.3282
  157GLN    HB2 4359   9.206   4.198   5.998 -1.2099 -0.4430 -1.0905
  157GLN     CG 4360   9.075   4.038   6.012 -0.2137 -0.1783  0.2354
  157GLN    HG1 4361   9.051   4.042   5.905 -0.5929 -1.5124  0.2563
  157GLN    HG2 4362   9.049   3.935   6.037 -1.2946 -0.3320 -1.3791
  157GLN     CD 4363   8.972   4.132   6.075 -0.1669 -0.0258  0.0874
  157GLN    OE1 4364   8.927   4.231   6.019 -0.0675 -0.2009 -0.3064
  157GLN    NE2 4365   8.920   4.112   6.196  0.4834 -0.2964  0.3259
  157GLN   HE21 4366   8.948   4.030   6.249  1.3376 -1.3736 -1.6768
  157GLN   HE22 4367   8.844   4.172   6.224 -0.4920 -1.7041  0.8314
  157GLN      C 4368   9.444   4.098   5.930 -0.1822 -0.6882  0.0666
  157GLN      O 4369   9.532   4.081   6.014  0.2383 -0.0704 -0.2464
  158GLN      N 4370   9.466   4.176   5.824  0.3663 -0.3103  0.4514
  158GLN      H 4371   9.403   4.179   5.745 -0.8371  1.1228  1.4238
  158GLN     CA 4372   9.570   4.276   5.808 -0.1162  0.1170 -0.0469
  158GLN     HA 4373   9.660   4.241   5.859 -0.8893 -0.9737  0.6172
  158GLN     CB 4374   9.593   4.290   5.658  0.0987  0.1661 -0.0101
  158GLN    HB1 4375   9.656   4.377   5.641  0.5094 -0.1667 -0.2256
  158GLN    HB2 4376   9.500   4.320   5.610  0.1565  0.3390 -0.0150
  158GLN     CG 4377   9.657   4.163   5.603 -0.2010  0.1328 -0.2872
  158GLN    HG1 4378   9.745   4.129   5.657  0.7423 -0.1671 -1.9167
  158GLN    HG2 4379   9.580   4.086   5.608 -0.4869  0.3925 -0.6639
  158GLN     CD 4380   9.703   4.180   5.458  0.2673  0.1113 -0.1425
  158GLN    OE1 4381   9.623   4.219   5.374 -0.4917 -0.2664  0.3928
  158GLN    NE2 4382   9.822   4.134   5.419 -0.0668 -0.0557 -0.9795
  158GLN   HE21 4383   9.895   4.103   5.482  0.1017  1.5690 -0.3202
  158GLN   HE22 4384   9.841   4.155   5.322 -0.3463  0.7166 -0.8801
  158GLN      C 4385   9.525   4.411   5.861 -0.6370  0.0440 -0.2957
  158GLN      O 4386   9.407   4.425   5.895 -0.4503  0.3845  0.2269
  159ASN      N 4387   9.617   4.504   5.888 -0.0369 -0.5137 -0.3896
  159ASN      H 4388   9.696   4.495   5.827 -1.0949  2.1846 -2.3661
  159ASN     CA 4389   9.583   4.639   5.931  1.2902 -0.3954  0.3288
  159ASN     HA 4390   9.488   4.648   5.879  0.2359  1.6867  2.4630
  159ASN     CB 4391   9.552   4.644   6.080 -0.3194  0.1511 -0.0101
  159ASN    HB1 4392   9.653   4.653   6.119 -0.8261  1.9270  1.0192
  159ASN    HB2 4393   9.501   4.556   6.117  1.4394 -0.8919  0.0455
  159ASN     CG 4394   9.483   4.772   6.127 -0.5146 -0.1617  0.5650
  159ASN    OD1 4395   9.424   4.849   6.052 -0.0223 -0.0801  0.2578
  159ASN    ND2 4396   9.498   4.800   6.256  0.9679  0.4479  0.2851
  159ASN   HD21 4397   9.554   4.741   6.316  1.8435  0.7655 -0.1987
  159ASN   HD22 4398   9.464   4.883   6.302  2.7623  1.4626 -0.1267
  159ASN      C 4399   9.675   4.747   5.877  0.6587 -0.0666 -0.0984
  159ASN      O 4400   9.714   4.839   5.949 -0.1354 -0.0066  0.2648
  160GLN      N 4401   9.691   4.750   5.744 -0.4732  0.2889 -0.2334
  160GLN      H 4402   9.637   4.688   5.685  0.1612 -0.3186 -0.1840
  160GLN     CA 4403   9.783   4.835   5.672 -0.1787  0.1369 -0.0403
  160GLN     HA 4404   9.879   4.829   5.722  0.7697  0.6184 -1.7187
  160GLN     CB 4405   9.795   4.775   5.532 -0.7856  0.4493 -0.2365
  160GLN    HB1 4406   9.705   4.782   5.472 -1.0974  2.4323  0.3858
  160GLN    HB2 4407   9.814   4.667   5.535  2.7201  0.9486  0.0733
  160GLN     CG 4408   9.899   4.836   5.438 -0.0830 -0.0845  0.1836
  160GLN    HG1 4409   9.893   4.777   5.347  0.2837 -0.3142  0.3048
  160GLN    HG2 4410   9.868   4.939   5.421 -1.2806 -0.4708 -0.0762
  160GLN     CD 4411  10.046   4.837   5.479  0.0365 -0.0908 -0.2447
  160GLN    OE1 4412  10.096   4.940   5.523 -0.0917 -0.1033 -0.0663
  160GLN    NE2 4413  10.124   4.729   5.469  0.3681  0.1458 -0.2052
  160GLN   HE21 4414  10.084   4.638   5.456 -0.8412  0.6333 -0.0140
  160GLN   HE22 4415  10.223   4.736   5.489  0.3198  2.1253 -0.4494
  160GLN      C 4416   9.740   4.981   5.661 -0.1035  0.1621 -0.0013
  160GLN      O 4417   9.620   5.001   5.640 -0.2100 -0.1855  0.2642
  161TYR      N 4418   9.830   5.078   5.645  0.0674  0.0194  0.0967
  161TYR      H 4419   9.926   5.051   5.657  0.1311  0.0346 -0.3559
  161TYR     CA 4420   9.805   5.219   5.618  0.0405  0.0189  0.1189
  161TYR     HA 4421   9.727   5.247   5.688  1.2154  2.9484  0.4206
  161TYR     CB 4422   9.928   5.304   5.652 -0.0628  0.3050 -0.2246
  161TYR    HB1 4423   9.917   5.407   5.620  0.6753 -0.3901 -2.9872
  161TYR    HB2 4424  10.016   5.260   5.607  0.3927  1.7269 -0.7638
  161TYR     CG 4425   9.948   5.295   5.801 -0.9073 -0.0266 -0.1246
  161TYR    CD1 4426  10.043   5.203   5.848 -0.1971  0.7415 -0.0366
  161TYR    HD1 4427  10.106   5.154   5.776 -2.2763  0.1447 -1.5448
  161TYR    CE1 4428  10.066   5.200   5.986  0.3185  0.6759 -0.1231
  161TYR    HE1 4429  10.148   5.141   6.025 -0.8420 -0.4038  0.8274
  161TYR     CZ 4430   9.991   5.278   6.076 -0.2889 -0.2651  0.2151
  161TYR     OH 4431  10.005   5.270   6.212  0.2951 -0.1564  0.1660
  161TYR     HH 4432   9.931   5.311   6.258 -0.1350  0.0183 -0.6563
  161TYR    CE2 4433   9.892   5.364   6.024  1.0669  1.0602 -0.2742
  161TYR    HE2 4434   9.846   5.428   6.097  1.4865  0.3183  0.6658
  161TYR    CD2 4435   9.874   5.378   5.886  0.0483  0.8806 -0.1667
  161TYR    HD2 4436   9.799   5.449   5.853 -2.7313 -1.1301  1.3965
  161TYR      C 4437   9.761   5.241   5.475  0.1751  0.4145  0.1370
  161TYR      O 4438   9.801   5.179   5.376 -0.1739  0.1355  0.1686
  162ASN      N 4439   9.689   5.351   5.453 -0.5581 -0.0496  0.1761
  162ASN      H 4440   9.655   5.405   5.532  0.6224  2.1050 -0.6934
  162ASN     CA 4441   9.660   5.405   5.322 -0.2673  0.1351  0.1878
  162ASN     HA 4442   9.737   5.374   5.251 -0.5663 -0.1885 -0.0004
  162ASN     CB 4443   9.530   5.339   5.277  0.0494 -0.2188 -0.2173
  162ASN    HB1 4444   9.542   5.230   5.279 -0.8955 -0.3285  2.2997
  162ASN    HB2 4445   9.444   5.376   5.332  0.2197 -1.2734  0.8141
  162ASN     CG 4446   9.488   5.376   5.136 -0.0423 -0.0015 -0.1336
  162ASN    OD1 4447   9.506   5.298   5.042 -0.4873 -0.4524  0.1486
  162ASN    ND2 4448   9.427   5.493   5.118 -0.7465 -0.3048  0.2429
  162ASN   HD21 4449   9.408   5.561   5.190 -0.3806  1.2138 -1.0143
  162ASN   HD22 4450   9.383   5.500   5.027  1.7701 -0.9781 -1.1444
  162ASN      C 4451   9.667   5.557   5.332  0.0784  0.1594 -0.3156
  162ASN      O 4452   9.563   5.622   5.342 -0.0633 -0.0605 -0.3397
  163SER      N 4453   9.786   5.615   5.317  0.0749  0.3171  0.2306
  163SER      H 4454   9.864   5.560   5.283 -0.6715  0.3145 -1.6049
  163SER     CA 4455   9.819   5.756   5.322  0.3082  0.2735 -0.0584
  163SER     HA 4456   9.745   5.811   5.264  1.6680  1.7996 -0.4031
  163SER     CB 4457   9.951   5.791   5.255  0.4760  0.1469  0.2061
  163SER    HB1 4458   9.964   5.899   5.264 -1.2021  0.3115  0.9873
  163SER    HB2 4459  10.033   5.744   5.309  0.0914 -1.8781 -0.8646
  163SER     OG 4460   9.943   5.747   5.121  0.0817 -0.1899  0.3405
  163SER     HG 4461  10.031   5.757   5.083 -0.5494  0.9154 -0.9130
  163SER      C 4462   9.808   5.825   5.457  0.0428 -0.2214  0.1787
  163SER    OC1 4463   9.700   5.883   5.478 -0.3183 -0.6382 -0.5002
  163SER    OC2 4464   9.900   5.829   5.542  0.7267 -0.1735 -0.5404
    1MET      N 4465   2.950   8.318  11.029  0.5370 -0.2729 -0.7353
    1MET     H1 4466   3.003   8.257  10.969  0.8969  1.2661 -2.0505
    1MET     H2 4467   2.859   8.277  11.046 -1.0851  2.9085 -1.0135
    1MET     H3 4468   3.011   8.323   0.033 -0.4869 -1.7438  0.1991
    1MET     CA 4469   2.926   8.446  10.960 -0.3187 -0.1401 -0.2083
    1MET     HA 4470   3.017   8.503  10.974 -0.7142  1.2285 -2.6609
    1MET     CB 4471   2.903   8.422  10.811  0.2617 -0.3454 -0.2666
    1MET    HB1 4472   2.889   8.519  10.764  2.2624 -0.0543 -0.3412
    1MET    HB2 4473   2.994   8.382  10.766 -0.2683 -2.8923  0.7065
    1MET     CG 4474   2.787   8.339  10.755  0.3039 -0.0865 -0.7423
    1MET    HG1 4475   2.794   8.239  10.797 -0.3418  0.5096  0.8970
    1MET    HG2 4476   2.804   8.343  10.648  1.8410 -0.6119 -0.5360
    1MET     SD 4477   2.620   8.399  10.791  0.4517 -0.1047 -0.0081
    1MET     CE 4478   2.514   8.284  10.700 -0.1736  0.3753  0.1065
    1MET    HE1 4479   2.413   8.310  10.731 -1.4856 -0.0158 -3.3387
    1MET    HE2 4480   2.538   8.182  10.727 -0.0422  0.1657 -0.7582
    1MET    HE3 4481   2.518   8.310  10.594  0.3005  1.2879  0.3393
    1MET      C 4482   2.817   8.525  11.030  0.3289  0.1910  0.4360
    1MET      O 4483   2.733   8.472   0.027 -0.1724  0.2083 -0.1155
    2ALA      N 4484   2.800   8.650  10.986 -0.2966 -0.0775 -0.1026
    2ALA      H 4485   2.872   8.688  10.926  1.0848 -1.2745  0.7199
    2ALA     CA 4486   2.704   8.748  11.032 -0.1170  0.0887 -0.0803
    2ALA     HA 4487   2.635   8.701   0.026  1.4930 -3.2371 -0.5161
    2ALA     CB 4488   2.787   8.852   0.031  0.4989 -0.6352  0.2556
    2ALA    HB1 4489   2.734   8.947   0.038  1.0137 -0.4637  2.1399
    2ALA    HB2 4490   2.877   8.869  11.048 -0.4197  1.8184 -0.5585
    2ALA    HB3 4491   2.818   8.816   0.129  2.5637  1.0750  0.2965
    2ALA      C 4492   2.623   8.799  10.913 -0.5753 -0.3866  0.0207
    2ALA      O 4493   2.661   8.770  10.800  0.2730  0.3514  0.1005
    3SER      N 4494   2.527   8.888  10.940  0.3668  0.6558  0.0060
    3SER      H 4495   2.517   8.916  11.036 -0.8107  1.8677 -0.4334
    3SER     CA 4496   2.441   8.973  10.860  0.1185  0.2735 -0.1382
    3SER     HA 4497   2.349   8.917  10.848  0.2855  0.5223 -3.3307
    3SER     CB 4498   2.398   9.097  10.938 -0.1901  0.2129 -0.2111
    3SER    HB1 4499   2.484   9.159  10.963  1.7602 -1.5593 -2.0638
    3SER    HB2 4500   2.335   9.159  10.874  0.7930  2.5480  0.9680
    3SER     OG 4501   2.322   9.055  11.048 -0.3391  0.2938 -0.2818
    3SER     HG 4502   2.380   9.041   0.047  0.8782 -2.0539 -1.5236
    3SER      C 4503   2.489   9.006  10.719 -0.6274  1.0183 -0.2249
    3SER      O 4504   2.605   9.037  10.693 -0.0891 -0.6936 -0.0112
    4ASN      N 4505   2.390   9.017  10.631 -0.5896 -0.0722 -0.4116
    4ASN      H 4506   2.293   8.996  10.652 -0.7424 -0.9684 -1.8029
    4ASN     CA 4507   2.395   9.057  10.492 -0.0158  0.1896 -0.3169
    4ASN     HA 4508   2.498   9.061  10.456 -0.0468 -1.1255 -0.5999
    4ASN     CB 4509   2.333   8.943  10.411  0.5124 -0.2753 -0.0708
    4ASN    HB1 4510   2.371   8.848  10.447  2.1547  0.8331  1.3335
    4ASN    HB2 4511   2.225   8.940  10.422  0.5884  0.0470  0.9227
    4ASN     CG 4512   2.362   8.959  10.262 -0.1347 -0.1343 -0.1867
    4ASN    OD1 4513   2.436   9.044  10.212 -0.3662 -0.2436 -0.7103
    4ASN    ND2 4514   2.312   8.868  10.179 -0.4471 -0.1226 -0.0127
    4ASN   HD21 4515   2.235   8.810  10.209 -2.1802  1.0493 -1.8998
    4ASN   HD22 4516   2.340   8.859  10.082  0.8614 -2.1474  0.5012
    4ASN      C 4517   2.326   9.193  10.479 -0.3436  0.0210 -0.3568
    4ASN      O 4518   2.215   9.218  10.523 -0.2430  0.3769 -0.3045
    5ASP      N 4519   2.392   9.286  10.410 -0.0319  0.3931  0.4275
    5ASP      H 4520   2.484   9.261  10.378 -1.0393 -0.6669 -1.9005
    5ASP     CA 4521   2.335   9.415  10.375 -0.0713  0.1846 -0.2886
    5ASP     HA 4522   2.285   9.448  10.466 -0.6932 -1.0116 -0.1694
    5ASP     CB 4523   2.462   9.496  10.351 -0.0039  0.1135 -0.1791
    5ASP    HB1 4524   2.499   9.468  10.252 -1.1629 -2.4989  0.0462
    5ASP    HB2 4525   2.533   9.479  10.432  2.7636 -0.0182 -2.4600
    5ASP     CG 4526   2.432   9.646  10.348 -0.3350  0.0544  0.1050
    5ASP    OD1 4527   2.443   9.713  10.243  0.3665 -0.1389  0.0462
    5ASP    OD2 4528   2.387   9.704  10.449  0.3290  0.2665  0.2852
    5ASP      C 4529   2.235   9.409  10.260 -0.3675 -0.7211  0.0094
    5ASP      O 4530   2.250   9.319  10.178 -0.0326 -0.3691 -0.3221
    6TYR      N 4531   2.135   9.497  10.266 -0.0890 -0.4444  0.7099
    6TYR      H 4532   2.141   9.573  10.332  0.2356 -0.0172  0.1989
    6TYR     CA 4533   2.015   9.494  10.185  0.2030 -0.6021  0.2806
    6TYR     HA 4534   2.034   9.446  10.089  1.4457  0.3739 -0.0042
    6TYR     CB 4535   1.896   9.435  10.260 -0.3080 -0.0321 -0.0777
    6TYR    HB1 4536   1.799   9.470  10.225 -0.4457  1.6191  1.7608
    6TYR    HB2 4537   1.894   9.475  10.361  1.1132  0.4598 -0.2228
    6TYR     CG 4538   1.887   9.285  10.255 -0.0066 -0.0448 -0.3153
    6TYR    CD1 4539   1.814   9.215  10.158 -0.3629 -0.0686 -0.0311
    6TYR    HD1 4540   1.757   9.270  10.085  0.4852 -0.1647 -0.7807
    6TYR    CE1 4541   1.812   9.075  10.163  0.1914 -0.0849 -0.1695
    6TYR    HE1 4542   1.765   9.013  10.088 -0.5256  0.1394  0.0838
    6TYR     CZ 4543   1.888   9.004  10.257  0.5961  0.0257 -0.4106
    6TYR     OH 4544   1.877   8.868  10.268 -0.0804  0.1514  0.6632
    6TYR     HH 4545   1.811   8.833  10.207 -0.7823  1.0661  0.8771
    6TYR    CE2 4546   1.959   9.070  10.360  0.5016 -0.2790 -0.1477
    6TYR    HE2 4547   2.004   9.014  10.440  0.3930 -0.9745 -0.5657
    6TYR    CD2 4548   1.960   9.210  10.348  0.0460 -0.3075 -0.5690
    6TYR    HD2 4549   2.006   9.269  10.425 -0.1220  0.6708 -1.2062
    6TYR      C 4550   1.981   9.639  10.153  0.4490 -0.5874  0.0728
    6TYR      O 4551   2.022   9.741  10.208 -0.0239 -0.3150 -0.0629
    7THR      N 4552   1.891   9.648  10.054  0.1350  0.2654  0.4280
    7THR      H 4553   1.860   9.562  10.013 -0.7810 -0.0752  1.7717
    7THR     CA 4554   1.839   9.767   9.990 -0.3040 -0.1157  0.0735
    7THR     HA 4555   1.920   9.814   9.935  1.0592 -0.9437  1.3116
    7THR     CB 4556   1.732   9.727   9.888 -0.1337 -0.1901 -0.0758
    7THR     HB 4557   1.648   9.681   9.940  0.4104  0.1351  1.1306
    7THR    CG2 4558   1.670   9.842   9.810 -0.7071 -0.3804  0.0936
    7THR   HG21 4559   1.625   9.796   9.722  1.0856  0.2640 -1.2286
    7THR   HG22 4560   1.608   9.903   9.876 -2.1353  0.4351 -1.8983
    7THR   HG23 4561   1.745   9.909   9.766 -1.4494  0.2902 -0.1825
    7THR    OG1 4562   1.792   9.642   9.793 -0.5863 -0.3913 -0.1821
    7THR    HG1 4563   1.835   9.709   9.740 -1.8596  1.0384  0.5155
    7THR      C 4564   1.780   9.867  10.089  0.3222  0.2057  0.1245
    7THR      O 4565   1.706   9.828  10.179  0.3820 -0.0369  0.0690
    8GLN      N 4566   1.808   9.994  10.059  0.8662  0.1248  0.2616
    8GLN      H 4567   1.860  10.019   9.977 -0.7385 -0.1796 -0.9019
    8GLN     CA 4568   1.738  10.107  10.117  0.4077 -0.0459  0.0520
    8GLN     HA 4569   1.697  10.063  10.208  0.7040 -2.0801 -0.7544
    8GLN     CB 4570   1.848  10.206  10.155 -0.0412  0.3978  0.2168
    8GLN    HB1 4571   1.796  10.293  10.195  0.2858  0.7607 -0.1366
    8GLN    HB2 4572   1.902  10.223  10.061 -1.9272 -0.1501 -1.0128
    8GLN     CG 4573   1.949  10.152  10.257  0.2766 -0.6041 -0.6043
    8GLN    HG1 4574   1.889  10.145  10.348  0.2317  0.8170 -0.4976
    8GLN    HG2 4575   1.984  10.051  10.236  1.3261 -0.6238  1.0668
    8GLN     CD 4576   2.071  10.242  10.271 -0.0080 -0.3651  0.3760
    8GLN    OE1 4577   2.184  10.212  10.233  0.0631  0.1215  0.2054
    8GLN    NE2 4578   2.065  10.358  10.336  0.1872 -0.0879 -0.1020
    8GLN   HE21 4579   2.150  10.414  10.329 -0.1009  0.2606 -0.9090
    8GLN   HE22 4580   1.979  10.401  10.366  1.1217  2.2107 -0.4927
    8GLN      C 4581   1.631  10.158  10.022  0.0067 -0.1577  0.4396
    8GLN      O 4582   1.662  10.187   9.907  0.2015 -0.3270  0.4487
    9GLN      N 4583   1.514  10.196  10.074  0.2836  0.4328  0.6479
    9GLN      H 4584   1.498  10.167  10.169  0.2370  1.9122  1.1172
    9GLN     CA 4585   1.400  10.248  10.000  0.1715  0.0721  0.5639
    9GLN     HA 4586   1.410  10.210   9.898  0.5862  0.7958  0.3273
    9GLN     CB 4587   1.278  10.186  10.066 -0.2273 -0.2175 -0.4299
    9GLN    HB1 4588   1.288  10.211  10.171  0.2870 -0.4261 -0.4287
    9GLN    HB2 4589   1.187  10.238  10.034 -0.3919 -0.1277  0.1772
    9GLN     CG 4590   1.259  10.037  10.037  0.2531 -0.2564 -0.5496
    9GLN    HG1 4591   1.234  10.020   9.932  0.1450  0.6947 -0.6812
    9GLN    HG2 4592   1.349   9.982  10.063 -0.0693  0.2652  1.9885
    9GLN     CD 4593   1.143   9.974  10.114 -0.1883  0.4175 -0.6589
    9GLN    OE1 4594   1.072  10.046  10.184 -0.1895  0.0313 -0.2692
    9GLN    NE2 4595   1.112   9.845  10.099 -0.5753  0.3724  0.4313
    9GLN   HE21 4596   1.041   9.800  10.154 -0.8935  0.5203  0.1513
    9GLN   HE22 4597   1.186   9.790  10.058 -0.2699  1.3439 -0.3767
    9GLN      C 4598   1.415  10.399   9.998  0.0619  0.0789  0.0518
    9GLN      O 4599   1.476  10.463  10.084 -0.0970  0.0998  0.1488
   10ALA      N 4600   1.360  10.461   9.893  0.9374  0.1372 -0.3836
   10ALA      H 4601   1.315  10.401   9.826  0.6479  0.0103 -0.0800
   10ALA     CA 4602   1.373  10.604   9.872  0.0744  0.2728 -0.0507
   10ALA     HA 4603   1.478  10.622   9.850  0.3646 -2.3001 -1.1635
   10ALA     CB 4604   1.277  10.642   9.760  0.1897 -0.3182 -0.3576
   10ALA    HB1 4605   1.320  10.603   9.667 -1.9044 -1.0698 -1.0683
   10ALA    HB2 4606   1.184  10.588   9.773  0.6489 -1.0552 -0.1023
   10ALA    HB3 4607   1.271  10.751   9.756  1.5192 -0.2370 -0.7376
   10ALA      C 4608   1.336  10.688   9.993 -0.1066  0.2660 -0.1021
   10ALA      O 4609   1.233  10.669  10.057 -1.0831  0.3050 -1.5986
   11THR      N 4610   1.420  10.788  10.017  0.8486 -0.6464  0.4137
   11THR      H 4611   1.502  10.789   9.958  1.5674 -0.4812  1.3705
   11THR     CA 4612   1.416  10.880  10.130  0.3200  0.1105 -0.2068
   11THR     HA 4613   1.325  10.869  10.189  0.8465  2.2517  1.1136
   11THR     CB 4614   1.531  10.847  10.225  0.0814  0.4559  0.2063
   11THR     HB 4615   1.549  10.928  10.295  0.3086 -0.3332  1.0793
   11THR    CG2 4616   1.490  10.729  10.311 -0.6966  0.7569  0.2500
   11THR   HG21 4617   1.422  10.666  10.254 -0.4130 -0.3168  1.0557
   11THR   HG22 4618   1.582  10.684  10.348 -0.1826  2.3725  0.9862
   11THR   HG23 4619   1.433  10.770  10.395 -1.5485 -0.0143  0.0703
   11THR    OG1 4620   1.650  10.822  10.153 -0.2242 -0.0578 -0.1276
   11THR    HG1 4621   1.718  10.853  10.213  1.3107 -0.7937 -1.4039
   11THR      C 4622   1.418  11.024  10.083 -0.0420  0.1775 -0.0149
   11THR      O 4623   1.504  11.052   9.999  0.3482  0.1075  0.3588
   12GLN      N 4624   1.342   0.045  10.133  0.1630  0.3422 -0.0209
   12GLN      H 4625   1.285   0.026  10.214  1.0477  2.1284  1.0947
   12GLN     CA 4626   1.347   0.180  10.081  0.1656  0.1812 -0.4427
   12GLN     HA 4627   1.448   0.221  10.081 -0.1834  1.1884  1.5152
   12GLN     CB 4628   1.304   0.189   9.935 -0.0690 -0.0964 -0.3899
   12GLN    HB1 4629   1.371   0.142   9.863 -0.1043 -1.9697  0.7266
   12GLN    HB2 4630   1.301   0.293   9.904 -1.9995 -0.7911 -2.9342
   12GLN     CG 4631   1.161   0.142   9.908 -0.1924  0.2209 -0.2967
   12GLN    HG1 4632   1.098   0.198   9.977  1.2478  2.4264 -0.6685
   12GLN    HG2 4633   1.135   0.169   9.806 -1.2169  1.9846  0.4006
   12GLN     CD 4634   1.141  11.067   9.904 -0.1476  0.2069 -0.0065
   12GLN    OE1 4635   1.146  11.007   9.797  0.4242 -0.2324  0.2615
   12GLN    NE2 4636   1.107  11.004  10.017  0.1994 -0.5822 -0.3421
   12GLN   HE21 4637   1.077  10.907  10.017  0.4115 -0.6661  1.1681
   12GLN   HE22 4638   1.106  11.050  10.106 -0.5313 -3.0607  1.0307
   12GLN      C 4639   1.270   0.278  10.169 -0.1839 -0.2818 -0.2268
   12GLN      O 4640   1.176   0.247  10.242  0.2610  0.0411  0.4902
   13SER      N 4641   1.320   0.402  10.165  0.0774 -0.3793  0.0059
   13SER      H 4642   1.401   0.420  10.108 -0.7152  1.8247 -0.5205
   13SER     CA 4643   1.253   0.518  10.222  0.6178  0.1157 -0.3559
   13SER     HA 4644   1.175   0.495  10.294  0.7580 -0.5040 -0.3921
   13SER     CB 4645   1.353   0.601  10.301  0.3100  0.0471  0.1151
   13SER    HB1 4646   1.306   0.689  10.346  0.2361  0.3617 -0.5595
   13SER    HB2 4647   1.422   0.644  10.228 -1.1065  0.5046 -0.9877
   13SER     OG 4648   1.431   0.526  10.391  0.2084  0.1549  0.2934
   13SER     HG 4649   1.470   0.595  10.445 -0.0616  0.8726 -0.4186
   13SER      C 4650   1.188   0.601  10.113 -0.3562 -0.2122 -0.0373
   13SER      O 4651   1.233   0.610   9.999  0.0331  0.1402  0.1424
   14TYR      N 4652   1.074   0.662  10.144 -0.2004  0.2235 -0.3017
   14TYR      H 4653   1.037   0.641  10.236  1.6825  4.3584  1.6222
   14TYR     CA 4654   0.993   0.749  10.062  0.0469  0.1801 -0.5924
   14TYR     HA 4655   1.038   0.755   9.962  0.5611  0.8928 -0.3220
   14TYR     CB 4656   0.862   0.672  10.042  0.4518 -0.6388 -0.1290
   14TYR    HB1 4657   0.796   0.723   9.972  0.2812  0.5891  0.8942
   14TYR    HB2 4658   0.819   0.655  10.141  0.0833  1.1079  0.0428
   14TYR     CG 4659   0.889   0.542   9.970  0.0843 -0.5810 -0.3729
   14TYR    CD1 4660   0.956   0.536   9.847  0.3500  0.2083 -0.2701
   14TYR    HD1 4661   1.012   0.622   9.813 -1.1078  2.0991  1.7245
   14TYR    CE1 4662   0.954   0.416   9.776 -0.6861  0.0338  0.0363
   14TYR    HE1 4663   1.003   0.412   9.680  1.5080 -1.7230  1.1334
   14TYR     CZ 4664   0.885   0.303   9.822 -0.5081 -0.0810  0.0237
   14TYR     OH 4665   0.874   0.190   9.747  0.1943 -0.4007  0.3948
   14TYR     HH 4666   0.914   0.195   9.660  0.7855 -0.9170  0.6256
   14TYR    CE2 4667   0.813   0.313   9.943 -0.4163  0.3266  0.0420
   14TYR    HE2 4668   0.754   0.231   9.981  0.8721 -0.2102  0.9480
   14TYR    CD2 4669   0.813   0.433  10.016 -0.3847  0.0790  0.4561
   14TYR    HD2 4670   0.746   0.442  10.099 -0.4640 -0.2407  0.4253
   14TYR      C 4671   0.966   0.890  10.113 -0.8616 -0.3824  0.5096
   14TYR      O 4672   1.029   0.917  10.216 -0.0514 -0.1464 -0.0388
   15GLY      N 4673   0.895   0.977  10.042 -0.3735 -0.3809  0.0181
   15GLY      H 4674   0.858   0.950   9.951 -0.4125  2.3081 -0.8455
   15GLY     CA 4675   0.922   1.118  10.058  0.3171 -0.4941 -0.1160
   15GLY    HA1 4676   0.847   1.176  10.004  0.7643  0.7492  0.5755
   15GLY    HA2 4677   0.909   1.136  10.165  0.1974 -1.4186  0.0387
   15GLY      C 4678   1.058   1.170  10.015  0.0564  0.0219 -0.3191
   15GLY      O 4679   1.130   1.091   9.954 -0.4591 -0.3109 -0.5039
   16ALA      N 4680   1.105   1.291  10.049 -0.1284  0.0370 -0.1141
   16ALA      H 4681   1.051   1.357  10.103  0.6928  0.2309  0.4993
   16ALA     CA 4682   1.224   1.355   9.997 -0.2315  0.5133  0.2327
   16ALA     HA 4683   1.254   1.303   9.906  1.9676  1.2620  0.4792
   16ALA     CB 4684   1.187   1.496   9.953 -0.2935  0.3088 -0.3785
   16ALA    HB1 4685   1.274   1.536   9.900 -0.0136 -0.9637 -0.9123
   16ALA    HB2 4686   1.153   1.558  10.035 -3.3110  0.2798 -1.4871
   16ALA    HB3 4687   1.103   1.496   9.884 -0.3577  0.2789 -0.2995
   16ALA      C 4688   1.348   1.358  10.086 -0.1400  0.1195  0.1199
   16ALA      O 4689   1.351   1.290  10.188  0.2440 -0.6040 -0.3618
   17TYR      N 4690   1.455   1.427  10.049  0.3055 -0.6283 -0.0005
   17TYR      H 4691   1.449   1.481   9.964  1.7694  0.8657  0.7848
   17TYR     CA 4692   1.582   1.440  10.118  0.2135 -0.0881  0.0675
   17TYR     HA 4693   1.590   1.352  10.182  1.1728 -2.0944 -2.6517
   17TYR     CB 4694   1.688   1.448  10.010  0.4757  0.4200  0.3550
   17TYR    HB1 4695   1.776   1.484  10.063  1.1986 -1.9440  0.8892
   17TYR    HB2 4696   1.654   1.516   9.932 -1.6402 -1.0767 -0.1159
   17TYR     CG 4697   1.735   1.318   9.948  0.0553  0.2689  0.3503
   17TYR    CD1 4698   1.739   1.301   9.809 -0.1948 -0.2005  0.3996
   17TYR    HD1 4699   1.693   1.375   9.746  1.7457  0.2791 -0.4937
   17TYR    CE1 4700   1.791   1.184   9.753  0.0934 -0.0433  0.3402
   17TYR    HE1 4701   1.805   1.175   9.646 -0.6619 -2.4044  0.3805
   17TYR     CZ 4702   1.852   1.089   9.838  0.0393 -0.2394  0.1620
   17TYR     OH 4703   1.927   0.990   9.783 -0.1860 -0.5097  0.3409
   17TYR     HH 4704   1.993   0.948   9.838  1.3655  0.5310 -0.6455
   17TYR    CE2 4705   1.851   1.108   9.978  0.0127 -0.3781  0.1799
   17TYR    HE2 4706   1.905   1.037  10.039 -0.3297 -2.3370 -1.6417
   17TYR    CD2 4707   1.794   1.223  10.033  0.3858 -0.0133 -0.1903
   17TYR    HD2 4708   1.800   1.243  10.139 -1.3245  1.5262 -0.3340
   17TYR      C 4709   1.583   1.562  10.209 -0.4799 -0.1395  0.1527
   17TYR      O 4710   1.509   1.657  10.183  0.1028  0.2903  0.0414
   18PRO      N 4711   1.674   1.579  10.306 -0.3919 -0.3696  0.1096
   18PRO     CD 4712   1.763   1.474  10.352 -0.0778 -0.2156 -0.1450
   18PRO    HD1 4713   1.832   1.441  10.275 -1.5020  0.5061 -1.7894
   18PRO    HD2 4714   1.703   1.387  10.378 -2.2792  0.8023 -1.5418
   18PRO     CG 4715   1.840   1.544  10.464 -0.2747  0.0184 -0.1536
   18PRO    HG1 4716   1.924   1.597  10.420 -1.4765  1.3769 -0.8972
   18PRO    HG2 4717   1.867   1.478  10.547 -3.5375 -1.7733 -0.3487
   18PRO     CB 4718   1.751   1.658  10.513 -0.5595 -0.2670 -0.0031
   18PRO    HB1 4719   1.677   1.607  10.575 -0.7956  0.4981  0.3542
   18PRO    HB2 4720   1.806   1.741  10.557 -1.6820 -0.6486  2.2838
   18PRO     CA 4721   1.689   1.702  10.381 -0.0458 -0.2073 -0.2247
   18PRO     HA 4722   1.590   1.745  10.395  0.4206  0.8046  0.0656
   18PRO      C 4723   1.771   1.802  10.301 -0.0951  0.1466  0.1660
   18PRO      O 4724   1.852   1.764  10.217 -0.4290 -0.0158 -0.0807
   19THR      N 4725   1.753   1.931  10.331 -0.6256  0.0724  0.1629
   19THR      H 4726   1.700   1.946  10.416 -0.6924  0.5571  0.0422
   19THR     CA 4727   1.834   2.035  10.272 -0.0020 -0.3477  0.2740
   19THR     HA 4728   1.848   2.018  10.165 -0.9479 -0.8411  0.2185
   19THR     CB 4729   1.763   2.170  10.276  0.2691 -0.1928 -0.0581
   19THR     HB 4730   1.773   2.197  10.381  0.0767  0.1785 -0.1332
   19THR    CG2 4731   1.847   2.271  10.198 -0.1751  0.6538  0.5492
   19THR   HG21 4732   1.945   2.290  10.241 -0.4665  2.2069  0.5783
   19THR   HG22 4733   1.849   2.249  10.091  1.2482  1.6389  0.3537
   19THR   HG23 4734   1.798   2.368  10.212 -2.1957 -0.1754 -0.3723
   19THR    OG1 4735   1.627   2.167  10.238  0.2334  0.1820  0.0341
   19THR    HG1 4736   1.620   2.133  10.148  1.5178 -0.1312  0.0286
   19THR      C 4737   1.973   2.041  10.334 -0.0648  0.3099  0.3555
   19THR      O 4738   2.073   2.047  10.263 -0.3761 -0.0783 -0.1161
   20GLN      N 4739   1.981   2.022  10.466  0.5236 -0.5747  0.1946
   20GLN      H 4740   1.893   2.031  10.515 -0.3200  3.8114 -1.6794
   20GLN     CA 4741   2.105   2.017  10.542  0.4155 -0.1560  0.3980
   20GLN     HA 4742   2.168   2.103  10.520 -0.6894  0.4284 -0.6547
   20GLN     CB 4743   2.082   2.027  10.692  0.5733 -0.1801  0.4238
   20GLN    HB1 4744   2.028   1.936  10.720 -1.2409  0.4447 -0.8576
   20GLN    HB2 4745   2.185   2.030  10.728  0.3939  0.7695  0.8776
   20GLN     CG 4746   2.017   2.151  10.752  0.6017 -0.1964  0.4896
   20GLN    HG1 4747   1.989   2.137  10.856  2.8089  4.7354  2.0704
   20GLN    HG2 4748   1.940   2.187  10.683  1.1220 -1.1795 -0.6415
   20GLN     CD 4749   2.118   2.265  10.751  0.1632  0.1954  0.2515
   20GLN    OE1 4750   2.146   2.322  10.646 -0.4325 -0.2234 -0.1400
   20GLN    NE2 4751   2.202   2.274  10.855  0.3846  0.1859  0.0746
   20GLN   HE21 4752   2.278   2.339  10.845  0.0526  0.4833 -0.6121
   20GLN   HE22 4753   2.186   2.226  10.942  1.4519 -0.0377  0.1567
   20GLN      C 4754   2.175   1.888  10.503 -0.3303 -0.2789 -0.5821
   20GLN      O 4755   2.108   1.785  10.494 -0.2270 -0.4071  0.0690
   21PRO      N 4756   2.307   1.882  10.484 -0.2940 -0.3216 -0.3230
   21PRO     CD 4757   2.388   2.002  10.470 -0.3793 -0.2042  0.1839
   21PRO    HD1 4758   2.397   2.058  10.563  0.2253  0.0552 -0.0220
   21PRO    HD2 4759   2.349   2.075  10.400 -2.9696  0.8157  2.5156
   21PRO     CG 4760   2.524   1.958  10.415 -0.1224  0.0280  0.6285
   21PRO    HG1 4761   2.611   2.004  10.462  0.6461 -0.3903 -0.3538
   21PRO    HG2 4762   2.520   1.986  10.310  1.1020 -1.8581  0.0486
   21PRO     CB 4763   2.522   1.806  10.427 -0.0350 -0.0736 -0.5425
   21PRO    HB1 4764   2.577   1.760  10.345 -0.6704  0.4099 -1.2569
   21PRO    HB2 4765   2.565   1.777  10.523  1.4338  2.8363 -0.2124
   21PRO     CA 4766   2.375   1.765  10.434  0.0239 -0.2158 -0.1385
   21PRO     HA 4767   2.342   1.749  10.332 -1.0278  0.4331  0.0815
   21PRO      C 4768   2.353   1.643  10.524  0.0701 -0.0239  0.1354
   21PRO      O 4769   2.345   1.642  10.646  0.5396  0.1839  0.1720
   22GLY      N 4770   2.348   1.526  10.461 -0.0233  0.0078  0.0826
   22GLY      H 4771   2.378   1.530  10.364 -1.7347  2.4235 -0.4348
   22GLY     CA 4772   2.315   1.395  10.514  0.6653 -0.1188  0.2103
   22GLY    HA1 4773   2.324   1.316  10.440  2.8170  0.0754  0.1964
   22GLY    HA2 4774   2.210   1.405  10.543  0.9456  0.4073  1.0847
   22GLY      C 4775   2.412   1.369  10.628  0.6161 -0.4164  0.1852
   22GLY      O 4776   2.528   1.331  10.609  0.4641 -0.4771 -0.6400
   23GLN      N 4777   2.365   1.390  10.751  0.0536  0.2681 -0.1459
   23GLN      H 4778   2.282   1.447  10.765  0.0455 -0.3809  3.3863
   23GLN     CA 4779   2.437   1.388  10.877 -0.5178  0.1142  0.1826
   23GLN     HA 4780   2.531   1.437  10.853 -0.3676  1.4083  3.1039
   23GLN     CB 4781   2.364   1.477  10.976 -0.4443  0.1749  0.1820
   23GLN    HB1 4782   2.350   1.572  10.924  1.2132 -0.0079 -0.6806
   23GLN    HB2 4783   2.422   1.496  11.066 -2.8891  1.7835  1.5389
   23GLN     CG 4784   2.230   1.427  11.027 -0.1118 -0.3408  0.5524
   23GLN    HG1 4785   2.176   1.396  10.938 -1.0551 -0.1943  1.0573
   23GLN    HG2 4786   2.243   1.339   0.015  2.0271 -1.1095 -0.8333
   23GLN     CD 4787   2.154   1.534   0.027  0.3476  0.3496  0.0450
   23GLN    OE1 4788   2.168   1.552   0.148  0.5682  0.5222 -0.0040
   23GLN    NE2 4789   2.094   1.624  11.026 -0.4764 -0.0746  0.1788
   23GLN   HE21 4790   2.046   1.707  11.058  0.0131  0.6098 -0.7847
   23GLN   HE22 4791   2.095   1.599  10.928  1.2337  0.5600 -0.0117
   23GLN      C 4792   2.476   1.251  10.930  0.1837  0.1195 -0.2959
   23GLN      O 4793   2.406   1.154  10.900 -0.2154  0.3318 -0.0649
   24GLY      N 4794   2.584   1.240  11.008 -0.1875  0.0301  0.2141
   24GLY      H 4795   2.637   1.321  11.035  0.8996 -1.1967  2.0195
   24GLY     CA 4796   2.624   1.115  11.070  0.6144  0.3236  0.2862
   24GLY    HA1 4797   2.581   1.030  11.017 -0.2956 -0.1557  1.7482
   24GLY    HA2 4798   2.732   1.099  11.060  0.4685  0.0461 -1.1009
   24GLY      C 4799   2.572   1.099   0.135  0.0357  0.4936  0.0929
   24GLY      O 4800   2.500   1.184   0.188  0.4633  0.9115  0.0065
   25TYR      N 4801   2.598   0.986   0.201 -0.5356 -0.1290 -0.7353
   25TYR      H 4802   2.670   0.928   0.160 -0.1774 -0.8100  0.7839
   25TYR     CA 4803   2.558   0.962   0.338 -0.4126  0.1269 -0.6548
   25TYR     HA 4804   2.461   1.006   0.361 -0.2795 -1.3256  3.6138
   25TYR     CB 4805   2.550   0.813   0.371  0.8460  0.0962 -0.4569
   25TYR    HB1 4806   2.646   0.766   0.352 -0.5246 -3.4048  0.6053
   25TYR    HB2 4807   2.529   0.809   0.478  2.4474  1.7873 -0.0166
   25TYR     CG 4808   2.443   0.735   0.299  0.2779  0.0665  0.4052
   25TYR    CD1 4809   2.470   0.600   0.277  0.0991  0.1058 -0.0701
   25TYR    HD1 4810   2.556   0.550   0.318 -0.5946  2.2692  4.6505
   25TYR    CE1 4811   2.372   0.523   0.212  0.1182 -0.1792  0.2384
   25TYR    HE1 4812   2.394   0.419   0.194 -1.8350 -0.3858 -1.1945
   25TYR     CZ 4813   2.251   0.583   0.171  0.2128 -0.0629  0.1302
   25TYR     OH 4814   2.159   0.509   0.102  0.0133  0.1466  0.1708
   25TYR     HH 4815   2.092   0.567   0.066  1.1055  0.3363 -1.7050
   25TYR    CE2 4816   2.222   0.717   0.204 -0.2379 -0.1331  0.0277
   25TYR    HE2 4817   2.130   0.758   0.166  0.2085 -0.2979 -1.2636
   25TYR    CD2 4818   2.319   0.794   0.270  0.1207 -0.4902 -0.0764
   25TYR    HD2 4819   2.302   0.894   0.307  0.3669 -1.4918  2.9837
   25TYR      C 4820   2.647   1.040   0.433 -0.2531 -0.2301 -0.5117
   25TYR      O 4821   2.770   1.042   0.429 -0.2439  0.3363 -0.1285
   26SER      N 4822   2.588   1.121   0.521  0.0186 -0.0272 -0.5149
   26SER      H 4823   2.487   1.119   0.521  0.0291 -1.0920 -0.5202
   26SER     CA 4824   2.654   1.187   0.633 -0.7901 -0.1635  0.0508
   26SER     HA 4825   2.743   1.243   0.603 -1.4675  0.0662 -1.6575
   26SER     CB 4826   2.564   1.285   0.707 -0.1639  0.1293  0.4317
   26SER    HB1 4827   2.629   1.334   0.779  1.8206 -1.8516  0.1016
   26SER    HB2 4828   2.482   1.242   0.764  1.4728 -0.3574  2.5474
   26SER     OG 4829   2.536   1.384   0.611  0.1810  0.1511  0.3532
   26SER     HG 4830   2.471   1.444   0.647 -1.1089 -1.5419  0.9585
   26SER      C 4831   2.704   1.097   0.746 -0.6227  0.1629  0.2367
   26SER      O 4832   2.659   0.985   0.766  0.0397 -0.0730  0.4314
   27GLN      N 4833   2.797   1.152   0.823 -0.0452 -0.1974 -0.1984
   27GLN      H 4834   2.814   1.249   0.799 -0.5352 -0.5116 -1.9360
   27GLN     CA 4835   2.854   1.111   0.950 -0.0572  0.0777 -0.1034
   27GLN     HA 4836   2.815   1.015   0.984  3.2536 -1.5447 -0.5061
   27GLN     CB 4837   3.001   1.074   0.934 -0.0097  0.2831 -0.1418
   27GLN    HB1 4838   3.060   1.165   0.926  1.4787 -0.6466  0.0356
   27GLN    HB2 4839   3.037   1.023   1.023 -1.4191 -0.3828  0.0711
   27GLN     CG 4840   3.023   0.994   0.806 -0.7048  0.0912 -0.1440
   27GLN    HG1 4841   3.009   1.045   0.711 -1.1069  1.3586  0.5762
   27GLN    HG2 4842   2.956   0.907   0.800  1.7606 -2.0065  0.8897
   27GLN     CD 4843   3.159   0.927   0.801 -0.7921 -0.0914 -0.0864
   27GLN    OE1 4844   3.252   0.943   0.880 -0.3534  0.1481 -0.6405
   27GLN    NE2 4845   3.186   0.848   0.697  0.6774 -0.3127  0.4384
   27GLN   HE21 4846   3.281   0.814   0.688  1.0109  1.0251 -3.2606
   27GLN   HE22 4847   3.118   0.833   0.624  1.1791  0.7307 -0.2706
   27GLN      C 4848   2.828   1.212   1.061 -0.4194 -0.2823  0.1435
   27GLN      O 4849   2.791   1.327   1.039  0.0401 -0.0277  0.6894
   28GLN      N 4850   2.851   1.173   1.187  0.0145 -0.1555  0.1033
   28GLN      H 4851   2.862   1.073   1.196 -0.4057 -0.4049 -1.7038
   28GLN     CA 4852   2.877   1.258   1.302 -0.3603  0.1562 -0.0389
   28GLN     HA 4853   2.816   1.347   1.289  2.4164  2.3649  0.9244
   28GLN     CB 4854   2.839   1.183   1.429 -0.2813 -0.1575 -0.1967
   28GLN    HB1 4855   2.733   1.161   1.413 -0.1763 -0.8755  0.0868
   28GLN    HB2 4856   2.895   1.090   1.439 -0.2297 -0.1273 -0.2063
   28GLN     CG 4857   2.857   1.266   1.556 -0.6828  0.0431 -0.2680
   28GLN    HG1 4858   2.960   1.301   1.570 -1.4054  1.3566  2.4110
   28GLN    HG2 4859   2.793   1.354   1.551 -0.8646 -0.1106 -0.6656
   28GLN     CD 4860   2.817   1.188   1.680 -0.1593 -0.0399 -0.1503
   28GLN    OE1 4861   2.786   1.069   1.683 -0.2630 -0.0168 -0.3459
   28GLN    NE2 4862   2.834   1.256   1.794 -0.0289  0.3043 -0.3714
   28GLN   HE21 4863   2.799   1.216   1.881  1.0736 -0.6246 -0.3247
   28GLN   HE22 4864   2.877   1.347   1.801  1.7880 -0.4823 -0.7273
   28GLN      C 4865   3.022   1.304   1.299 -0.2232 -0.2566  0.1908
   28GLN      O 4866   3.114   1.224   1.278 -0.2054  0.0166 -0.8272
   29SER      N 4867   3.042   1.431   1.335  0.2239 -0.2218 -0.1705
   29SER      H 4868   2.975   1.506   1.326  0.1402 -0.2637  0.1039
   29SER     CA 4869   3.172   1.479   1.376  0.1381  0.0715 -0.2380
   29SER     HA 4870   3.245   1.405   1.343  0.5221 -1.6147  3.8488
   29SER     CB 4871   3.209   1.611   1.309  0.5079  0.4552  0.7038
   29SER    HB1 4872   3.232   1.592   1.204  0.8187  1.8499  0.4996
   29SER    HB2 4873   3.301   1.656   1.346  1.1840  0.5066 -0.9372
   29SER     OG 4874   3.110   1.709   1.330  0.3010  0.3833  0.0970
   29SER     HG 4875   3.116   1.763   1.251 -0.5349  1.0855  0.4897
   29SER      C 4876   3.192   1.501   1.525 -0.0365  0.5030 -0.2748
   29SER      O 4877   3.096   1.530   1.596  0.2640 -0.0316  0.3619
   30SER      N 4878   3.312   1.488   1.584 -0.0510  0.4166 -0.2627
   30SER      H 4879   3.385   1.458   1.521  1.9608 -1.5627  2.7797
   30SER     CA 4880   3.345   1.529   1.719 -0.0769 -0.3953 -0.0104
   30SER     HA 4881   3.263   1.509   1.789 -1.8871 -2.2902 -2.4724
   30SER     CB 4882   3.464   1.452   1.775  0.2155  0.0422 -0.0271
   30SER    HB1 4883   3.543   1.442   1.701  0.8263  1.7709  0.3462
   30SER    HB2 4884   3.501   1.516   1.855 -0.0055  0.3738 -0.1875
   30SER     OG 4885   3.429   1.323   1.821 -0.0213  0.2395  0.3481
   30SER     HG 4886   3.509   1.280   1.850 -1.5822 -0.7856  3.6232
   30SER      C 4887   3.370   1.679   1.726 -0.1338 -0.3748 -0.2356
   30SER      O 4888   3.386   1.744   1.624  0.5179  0.2815  0.2817
   31GLN      N 4889   3.361   1.743   1.842  0.2956  0.2730 -0.5551
   31GLN      H 4890   3.334   1.692   1.925 -1.4474  1.7184 -0.1773
   31GLN     CA 4891   3.351   1.887   1.859  0.0938  0.2059 -0.0800
   31GLN     HA 4892   3.376   1.936   1.765  1.0092  1.4436  0.7876
   31GLN     CB 4893   3.206   1.925   1.889  0.2092  0.0913  0.6297
   31GLN    HB1 4894   3.191   1.896   1.993 -0.3335 -2.3432 -0.0701
   31GLN    HB2 4895   3.210   2.034   1.886  0.3358  0.1270  1.6500
   31GLN     CG 4896   3.103   1.869   1.792  0.6946  0.2471  0.0220
   31GLN    HG1 4897   3.138   1.912   1.698  0.2626  1.5983  0.4604
   31GLN    HG2 4898   3.108   1.760   1.789  1.3535  0.2852 -0.5234
   31GLN     CD 4899   2.970   1.934   1.829  0.3574 -0.2285 -0.3357
   31GLN    OE1 4900   2.956   2.019   1.917 -0.8262 -0.1858 -0.5559
   31GLN    NE2 4901   2.856   1.899   1.770 -0.1617  0.4295  0.2642
   31GLN   HE21 4902   2.771   1.953   1.778  0.1473  0.9541  0.0743
   31GLN   HE22 4903   2.864   1.835   1.692 -0.4970  0.5126  0.1585
   31GLN      C 4904   3.438   1.940   1.971  0.3388 -0.1671 -0.0919
   31GLN      O 4905   3.429   1.875   2.075 -0.6184  0.5809  0.3095
   32PRO      N 4906   3.526   2.039   1.956 -0.4141  0.5151 -0.0470
   32PRO     CD 4907   3.570   2.094   1.829 -0.0015  0.1596 -0.0599
   32PRO    HD1 4908   3.486   2.129   1.769 -0.4923 -0.0283  0.5034
   32PRO    HD2 4909   3.615   2.021   1.762  1.3560  0.9510 -0.0625
   32PRO     CG 4910   3.667   2.210   1.855  0.5975 -0.3576  0.0333
   32PRO    HG1 4911   3.764   2.181   1.816  1.2161  2.1246 -0.4034
   32PRO    HG2 4912   3.629   2.302   1.811 -2.0867 -1.5210 -0.3181
   32PRO     CB 4913   3.670   2.223   2.007  0.6749  0.1094 -0.0074
   32PRO    HB1 4914   3.618   2.316   2.031 -0.6598 -0.8170  0.8266
   32PRO    HB2 4915   3.771   2.235   2.045  0.8881 -1.0979 -0.1675
   32PRO     CA 4916   3.596   2.103   2.066  0.4368  0.0964 -0.3336
   32PRO     HA 4917   3.664   2.029   2.107  0.0920 -1.4387 -2.3807
   32PRO      C 4918   3.498   2.143   2.176  0.2735 -0.2741 -0.3424
   32PRO      O 4919   3.394   2.205   2.157 -0.0295 -0.5544  0.3920
   33TYR      N 4920   3.534   2.100   2.297 -0.2571  0.0875 -0.0547
   33TYR      H 4921   3.609   2.032   2.296 -0.3105 -0.0247 -2.3769
   33TYR     CA 4922   3.463   2.122   2.422 -0.2245 -0.0255 -0.0159
   33TYR     HA 4923   3.506   2.059   2.499 -1.5101  0.3178  0.9986
   33TYR     CB 4924   3.490   2.266   2.465  0.1177 -0.1293  0.1237
   33TYR    HB1 4925   3.442   2.331   2.391  0.0422 -1.0409 -0.6581
   33TYR    HB2 4926   3.438   2.280   2.559 -3.0380 -2.4406 -1.1138
   33TYR     CG 4927   3.635   2.304   2.480 -0.1774  1.0435  0.1171
   33TYR    CD1 4928   3.714   2.366   2.382  0.2552 -0.2123 -0.3448
   33TYR    HD1 4929   3.672   2.391   2.286 -1.3612  0.9630  0.6217
   33TYR    CE1 4930   3.848   2.395   2.408  0.0304 -0.0167  0.6455
   33TYR    HE1 4931   3.906   2.437   2.326  0.3708 -0.0454  0.8708
   33TYR     CZ 4932   3.908   2.371   2.533  0.4037 -0.4419  0.3895
   33TYR     OH 4933   4.043   2.387   2.543  0.4176 -0.4698  0.2572
   33TYR     HH 4934   4.077   2.333   2.616  0.4932 -0.9130 -0.1022
   33TYR    CE2 4935   3.824   2.320   2.633  0.3802 -0.3432  0.4204
   33TYR    HE2 4936   3.866   2.294   2.729 -1.2538 -2.1999  0.7104
   33TYR    CD2 4937   3.695   2.274   2.603  0.2776  0.3740 -0.2651
   33TYR    HD2 4938   3.639   2.236   2.687  2.7908 -0.5713  1.0694
   33TYR      C 4939   3.317   2.081   2.417 -0.2695  0.1947 -0.6977
   33TYR      O 4940   3.228   2.148   2.468  0.2449  0.3386  0.0228
   34GLY      N 4941   3.282   1.967   2.356 -0.0371  0.0192 -0.5046
   34GLY      H 4942   3.359   1.908   2.329 -0.2068  0.0718 -1.1041
   34GLY     CA 4943   3.144   1.929   2.335 -0.1437  0.2434 -0.2182
   34GLY    HA1 4944   3.095   2.005   2.274 -1.1891 -0.4412 -0.2594
   34GLY    HA2 4945   3.112   1.932   2.440  0.8393  0.4223  0.0887
   34GLY      C 4946   3.112   1.788   2.289  0.3805  0.1049 -0.1669
   34GLY      O 4947   3.163   1.693   2.347  0.4534 -0.0426 -0.4702
   35GLN      N 4948   3.023   1.776   2.190  0.3063 -0.3705 -0.0467
   35GLN      H 4949   2.986   1.867   2.166 -1.1238 -0.3293  2.0715
   35GLN     CA 4950   2.974   1.648   2.144 -0.0563 -0.3083  0.1666
   35GLN     HA 4951   2.945   1.598   2.236  0.5908  0.4316  0.7831
   35GLN     CB 4952   2.850   1.667   2.056  0.0176 -0.4119  0.0383
   35GLN    HB1 4953   2.817   1.568   2.026  0.1241 -0.4464  0.0335
   35GLN    HB2 4954   2.882   1.743   1.985  1.1353 -1.0512 -0.1688
   35GLN     CG 4955   2.730   1.731   2.125 -0.2232 -0.3999 -0.3921
   35GLN    HG1 4956   2.662   1.654   2.165  0.9462 -0.6902  1.1292
   35GLN    HG2 4957   2.769   1.799   2.201 -1.2749  0.0191 -0.2118
   35GLN     CD 4958   2.641   1.811   2.031  0.0386  0.2145 -0.1208
   35GLN    OE1 4959   2.580   1.750   1.943 -0.1341 -0.1259  0.2316
   35GLN    NE2 4960   2.623   1.941   2.052 -0.0847  0.2327 -0.3370
   35GLN   HE21 4961   2.591   1.998   1.974  0.9274  1.7491  0.2920
   35GLN   HE22 4962   2.665   1.984   2.133  0.5910 -1.3095  0.1510
   35GLN      C 4963   3.073   1.562   2.067  0.0339 -0.2373  0.2035
   35GLN      O 4964   3.166   1.611   2.003 -0.0760 -0.3435 -0.0381
   36GLN      N 4965   3.057   1.430   2.081 -0.0007 -0.2336  0.1981
   36GLN      H 4966   2.978   1.389   2.129  1.0953 -0.5042  1.8514
   36GLN     CA 4967   3.161   1.339   2.038  0.2844  0.2782 -0.1992
   36GLN     HA 4968   3.224   1.392   1.966 -2.2031  0.7351 -2.2084
   36GLN     CB 4969   3.242   1.300   2.160 -0.3081 -0.0848  0.0828
   36GLN    HB1 4970   3.313   1.379   2.185 -0.1957 -0.3009  0.4603
   36GLN    HB2 4971   3.307   1.218   2.128 -1.9131 -1.5852  0.4964
   36GLN     CG 4972   3.177   1.249   2.289 -0.0152 -0.3878  0.1166
   36GLN    HG1 4973   3.158   1.145   2.263 -0.5540  0.1809 -1.9717
   36GLN    HG2 4974   3.089   1.307   2.318 -0.4817  0.4455 -2.6402
   36GLN     CD 4975   3.264   1.242   2.413 -0.2423  0.1698  0.3118
   36GLN    OE1 4976   3.376   1.292   2.418 -0.1360 -0.0537  0.1683
   36GLN    NE2 4977   3.202   1.190   2.520  0.1227  0.6550  0.7655
   36GLN   HE21 4978   3.111   1.152   2.499 -0.7107  3.2622 -0.9564
   36GLN   HE22 4979   3.260   1.167   2.599  1.1026 -0.9002 -0.3508
   36GLN      C 4980   3.106   1.217   1.964 -0.0328  0.4519 -0.2549
   36GLN      O 4981   3.027   1.144   2.023  0.2531  0.2316 -0.1408
   37SER      N 4982   3.164   1.188   1.848 -0.3047  0.6182 -0.4334
   37SER      H 4983   3.237   1.250   1.816  0.5258 -0.1568 -0.0889
   37SER     CA 4984   3.148   1.062   1.777  0.1421  0.4070 -0.1628
   37SER     HA 4985   3.048   1.051   1.736  0.5635 -0.4546 -0.9960
   37SER     CB 4986   3.242   1.067   1.657 -0.0596 -0.3155 -0.3587
   37SER    HB1 4987   3.343   1.076   1.698 -0.6507  0.2825  1.0442
   37SER    HB2 4988   3.237   0.979   1.594 -0.1130 -0.1712 -0.5569
   37SER     OG 4989   3.212   1.179   1.576 -0.6234 -0.1269  0.1046
   37SER     HG 4990   3.247   1.174   1.487 -0.7637  3.2688 -0.2579
   37SER      C 4991   3.178   0.934   1.854 -0.4089  0.4706  0.1610
   37SER      O 4992   3.115   0.830   1.832 -0.1178  0.3164  0.0561
   38TYR      N 4993   3.266   0.942   1.954  0.1662  0.2139 -0.3134
   38TYR      H 4994   3.303   1.034   1.974 -0.5570  0.2611  0.9272
   38TYR     CA 4995   3.316   0.831   2.033 -0.2274  0.2165 -0.0537
   38TYR     HA 4996   3.253   0.742   2.022  1.0697 -0.5791 -1.3639
   38TYR     CB 4997   3.452   0.785   1.982 -0.2799 -0.1728  0.1524
   38TYR    HB1 4998   3.486   0.697   2.036  3.4688  2.0030  1.7308
   38TYR    HB2 4999   3.522   0.869   1.983 -0.4525 -0.0297  0.8037
   38TYR     CG 5000   3.451   0.744   1.836 -0.0297 -0.3003  0.1848
   38TYR    CD1 5001   3.416   0.611   1.811  0.6785 -0.4705  0.0877
   38TYR    HD1 5002   3.389   0.545   1.892 -0.5392 -0.5789 -0.3795
   38TYR    CE1 5003   3.427   0.560   1.681 -0.6022 -0.5459 -0.0051
   38TYR    HE1 5004   3.395   0.459   1.660  0.5456 -0.8834 -0.1889
   38TYR     CZ 5005   3.458   0.649   1.577 -0.8774 -0.3645  0.0654
   38TYR     OH 5006   3.471   0.609   1.447  0.0496 -0.1965  0.0935
   38TYR     HH 5007   3.520   0.669   1.392 -0.5708 -0.5495 -0.8818
   38TYR    CE2 5008   3.487   0.784   1.605 -0.7401 -0.4983  0.5653
   38TYR    HE2 5009   3.504   0.846   1.519 -1.3004 -1.1272 -0.0033
   38TYR    CD2 5010   3.484   0.836   1.735 -0.4153  0.0396  0.3624
   38TYR    HD2 5011   3.502   0.939   1.762 -2.6106  0.1725  1.5758
   38TYR      C 5012   3.322   0.864   2.181  0.0648 -0.0679 -0.0013
   38TYR      O 5013   3.371   0.966   2.228  0.3665 -0.0319 -0.3931
   39SER      N 5014   3.277   0.766   2.260  0.2892 -0.1576  0.0160
   39SER      H 5015   3.241   0.688   2.208  0.7763  1.3429 -2.8112
   39SER     CA 5016   3.251   0.773   2.403 -0.3114 -0.1841 -0.0893
   39SER     HA 5017   3.298   0.862   2.445 -3.0706  2.6510 -2.5193
   39SER     CB 5018   3.102   0.794   2.425 -0.3776  0.0659 -0.7596
   39SER    HB1 5019   3.048   0.708   2.384 -1.5261 -0.2030  1.2102
   39SER    HB2 5020   3.080   0.783   2.531  2.5730 -0.4475 -0.1110
   39SER     OG 5021   3.058   0.924   2.390  0.0191  0.4582  0.1804
   39SER     HG 5022   3.014   0.915   2.305  0.1010  1.0013  0.0789
   39SER      C 5023   3.291   0.641   2.468  0.3842 -0.1282 -0.3902
   39SER      O 5024   3.286   0.530   2.416 -0.7156 -0.1106 -0.3447
   40GLY      N 5025   3.320   0.653   2.598  0.4433  0.4671 -0.4536
   40GLY      H 5026   3.322   0.747   2.634  0.5309  0.7972 -1.2957
   40GLY     CA 5027   3.384   0.551   2.679 -0.3656  0.5492  0.3079
   40GLY    HA1 5028   3.328   0.458   2.681  0.7926 -0.2558 -2.0007
   40GLY    HA2 5029   3.479   0.532   2.629  0.7767  0.3816  2.4421
   40GLY      C 5030   3.427   0.592   2.819 -0.0664  0.1648  0.3282
   40GLY      O 5031   3.386   0.694   2.872  0.0031  0.3985 -0.0652
   41TYR      N 5032   3.489   0.497   2.891 -0.0292 -0.2062 -0.1868
   41TYR      H 5033   3.486   0.401   2.859  0.4994 -0.6092  0.9325
   41TYR     CA 5034   3.553   0.521   3.019  0.3604  0.2757 -0.4668
   41TYR     HA 5035   3.596   0.621   3.023  2.3519 -0.5237 -0.6530
   41TYR     CB 5036   3.452   0.503   3.132  0.6098  0.1628 -0.2606
   41TYR    HB1 5037   3.353   0.542   3.107 -0.2356  0.0854  2.5634
   41TYR    HB2 5038   3.426   0.398   3.144  0.3662 -0.0069 -1.9719
   41TYR     CG 5039   3.482   0.558   3.269 -0.2722  0.2122 -0.0794
   41TYR    CD1 5040   3.460   0.479   3.383 -0.2132  0.6491  0.2398
   41TYR    HD1 5041   3.419   0.379   3.378  1.2679  0.0571 -0.7879
   41TYR    CE1 5042   3.511   0.507   3.510  0.1076  0.1652  0.2214
   41TYR    HE1 5043   3.503   0.435   3.590  0.7317 -1.2782 -0.9541
   41TYR     CZ 5044   3.591   0.622   3.523  0.2746  0.0926 -0.1694
   41TYR     OH 5045   3.638   0.664   3.644  0.1219 -0.0010 -0.0784
   41TYR     HH 5046   3.608   0.611   3.718  1.7338 -0.8468  0.0059
   41TYR    CE2 5047   3.601   0.715   3.417 -0.0477  0.4232  0.0888
   41TYR    HE2 5048   3.645   0.811   3.439 -2.5597  1.5598  0.4713
   41TYR    CD2 5049   3.550   0.678   3.291  0.4669 -0.2271  0.0665
   41TYR    HD2 5050   3.582   0.748   3.215  0.9711  1.2319  1.5587
   41TYR      C 5051   3.673   0.430   3.041  0.0090 -0.0855 -0.0247
   41TYR      O 5052   3.699   0.351   2.950  0.3215  0.3930 -0.3573
   42SER      N 5053   3.742   0.448   3.153 -0.3058 -0.1021  0.1744
   42SER      H 5054   3.711   0.514   3.223 -0.3366  0.7182 -0.5918
   42SER     CA 5055   3.870   0.384   3.176 -0.4773 -0.5043  0.0076
   42SER     HA 5056   3.869   0.287   3.127  0.3801 -1.5672  1.9618
   42SER     CB 5057   3.983   0.464   3.113  0.0621 -0.5284  0.9243
   42SER    HB1 5058   4.076   0.408   3.104  1.2648  1.5769 -1.0625
   42SER    HB2 5059   3.949   0.482   3.011 -0.7882 -1.4287  1.0392
   42SER     OG 5060   3.999   0.578   3.195  0.2246  0.0700  0.0747
   42SER     HG 5061   3.924   0.635   3.174  0.1911 -0.1224 -0.3493
   42SER      C 5062   3.892   0.345   3.322  0.4458 -0.0560 -0.0110
   42SER      O 5063   3.836   0.400   3.416  0.3025  0.2428 -0.2679
   43GLN      N 5064   3.966   0.236   3.342 -0.0996 -0.3603  0.3582
   43GLN      H 5065   4.005   0.198   3.256  2.9882  3.5247 -0.2177
   43GLN     CA 5066   4.013   0.182   3.468 -0.1867  0.0069  0.5492
   43GLN     HA 5067   3.926   0.174   3.533 -0.0184 -2.7084  0.5768
   43GLN     CB 5068   4.067   0.041   3.443  0.2540  0.2876 -0.1028
   43GLN    HB1 5069   4.070  11.073   3.542  3.2021 -1.1736 -0.7321
   43GLN    HB2 5070   3.992  11.067   3.383 -0.2218  0.5353  0.2789
   43GLN     CG 5071   4.208   0.034   3.383  0.1780  0.1828 -0.2691
   43GLN    HG1 5072   4.276   0.075   3.458  0.3057  0.4013 -0.5048
   43GLN    HG2 5073   4.218   0.086   3.288  0.7907  0.6357  0.0393
   43GLN     CD 5074   4.254  10.969   3.351 -0.5616 -0.2040  0.3236
   43GLN    OE1 5075   4.207  10.912   3.254 -0.5500  0.2419  0.0548
   43GLN    NE2 5076   4.336  10.907   3.437 -0.0304  0.1136  0.0529
   43GLN   HE21 5077   4.367  10.954   3.521 -1.7577  1.1566  0.1618
   43GLN   HE22 5078   4.350  10.808   3.427 -2.7961 -0.3950  0.4167
   43GLN      C 5079   4.113   0.276   3.532  0.4459 -0.4658  0.2671
   43GLN      O 5080   4.185   0.350   3.466 -0.2528 -0.1986 -0.2006
   44SER      N 5081   4.110   0.274   3.666  0.2151 -0.4683  0.2621
   44SER      H 5082   4.051   0.207   3.714 -1.8535  0.7365 -0.4615
   44SER     CA 5083   4.185   0.366   3.749 -0.2977  0.4830 -0.3143
   44SER     HA 5084   4.156   0.468   3.723  1.1119  0.5738 -1.6489
   44SER     CB 5085   4.158   0.333   3.895 -0.1893 -0.1580 -0.4365
   44SER    HB1 5086   4.229   0.383   3.961 -0.2160 -0.1384 -0.4225
   44SER    HB2 5087   4.170   0.225   3.902 -2.1493 -0.6490 -3.1725
   44SER     OG 5088   4.025   0.368   3.926 -0.1379 -0.2978 -0.0533
   44SER     HG 5089   3.975   0.323   3.857  1.0639  0.0912 -1.2127
   44SER      C 5090   4.333   0.360   3.717 -0.2713  0.4025 -0.1739
   44SER      O 5091   4.385   0.254   3.683  0.1392  0.6485 -0.3261
   45THR      N 5092   4.404   0.472   3.737  0.0372  0.0614  0.7301
   45THR      H 5093   4.351   0.551   3.772 -2.6555 -0.3591 -1.8939
   45THR     CA 5094   4.547   0.482   3.715 -0.1061 -0.1220 -0.3623
   45THR     HA 5095   4.568   0.419   3.628 -2.5803  0.5643 -1.5768
   45THR     CB 5096   4.600   0.622   3.690  0.3888 -0.1901  0.2781
   45THR     HB 5097   4.708   0.625   3.706  0.5447  2.1473 -0.6765
   45THR    CG2 5098   4.572   0.675   3.549 -0.3131 -0.1882  0.4123
   45THR   HG21 5099   4.624   0.770   3.537 -0.9539 -0.0994 -2.4414
   45THR   HG22 5100   4.615   0.609   3.473 -0.6280 -0.6605  0.6394
   45THR   HG23 5101   4.466   0.684   3.529 -0.6134 -3.9568 -0.5371
   45THR    OG1 5102   4.541   0.714   3.779 -0.0360 -0.2942  0.1095
   45THR    HG1 5103   4.616   0.733   3.836 -0.1913 -0.7881  0.4883
   45THR      C 5104   4.626   0.421   3.830 -0.3689 -0.2125 -0.2281
   45THR      O 5105   4.577   0.416   3.943  0.1849 -0.8390 -0.0110
   46ASP      N 5106   4.749   0.377   3.801 -0.0845  0.2807  0.2210
   46ASP      H 5107   4.778   0.376   3.704  3.2326  1.5370  1.0640
   46ASP     CA 5108   4.837   0.321   3.901 -0.1305 -0.0469  0.0778
   46ASP     HA 5109   4.790   0.238   3.954 -1.8381 -0.6612 -2.2502
   46ASP     CB 5110   4.943   0.251   3.817 -0.1019 -0.1146  0.1696
   46ASP    HB1 5111   4.977   0.313   3.734 -2.1836 -1.4092 -1.7688
   46ASP    HB2 5112   4.899   0.174   3.753 -0.1098  0.2788 -0.3054
   46ASP     CG 5113   5.052   0.184   3.899  0.0114  0.0241  0.1339
   46ASP    OD1 5114   5.039   0.061   3.922  0.7041  0.0614  0.7603
   46ASP    OD2 5115   5.138   0.247   3.965  0.0519  0.4767 -0.3432
   46ASP      C 5116   4.882   0.422   4.005 -0.3863  0.2273 -0.0782
   46ASP      O 5117   4.930   0.528   3.965 -0.0644  0.1017 -0.0248
   47THR      N 5118   4.880   0.391   4.135  0.0264 -0.2552 -0.1852
   47THR      H 5119   4.833   0.306   4.163  0.6510 -0.7601 -0.6665
   47THR     CA 5120   4.954   0.456   4.241  0.2431  0.0648 -0.5349
   47THR     HA 5121   5.041   0.503   4.195  2.6856 -2.7698  0.8415
   47THR     CB 5122   4.874   0.562   4.316  0.1855 -0.1226 -0.3315
   47THR     HB 5123   4.926   0.602   4.403  2.1717  1.1210 -2.0042
   47THR    CG2 5124   4.836   0.676   4.221  0.5200 -0.4998 -0.9248
   47THR   HG21 5125   4.923   0.713   4.168  2.1364 -1.3869  0.9654
   47THR   HG22 5126   4.781   0.755   4.272  0.3729 -0.5294 -1.0367
   47THR   HG23 5127   4.757   0.646   4.152 -1.2211  1.8071 -0.0655
   47THR    OG1 5128   4.750   0.510   4.358  0.2617 -0.3361 -0.3697
   47THR    HG1 5129   4.688   0.584   4.354  1.5350  1.0874  2.7516
   47THR      C 5130   5.031   0.358   4.327 -0.2246  0.2112  0.0548
   47THR      O 5131   5.035   0.357   4.450  0.5742 -0.2801  0.0362
   48SER      N 5132   5.115   0.277   4.262 -0.3421 -0.0843  0.2661
   48SER      H 5133   5.093   0.278   4.163 -1.9670  0.7807  0.5946
   48SER     CA 5134   5.224   0.198   4.316 -0.1402 -0.2311 -0.3489
   48SER     HA 5135   5.178   0.139   4.395  1.4139 -1.3335 -0.2275
   48SER     CB 5136   5.258   0.092   4.211 -0.0912 -0.5314 -0.0310
   48SER    HB1 5137   5.337   0.022   4.240  1.2983  0.7700 -0.5594
   48SER    HB2 5138   5.286   0.151   4.124 -1.0078 -0.8993 -0.5889
   48SER     OG 5139   5.142   0.020   4.176 -0.0585 -0.3446 -0.5197
   48SER     HG 5140   5.116   0.053   4.089 -1.4486  0.4339  0.1524
   48SER      C 5141   5.346   0.272   4.367 -0.0871 -0.4861 -0.1030
   48SER      O 5142   5.422   0.329   4.289  0.0455 -0.0262  0.3476
   49GLY      N 5143   5.374   0.251   4.496  0.5934  0.1558 -0.1394
   49GLY      H 5144   5.316   0.190   4.551  1.7447 -0.1000  0.8425
   49GLY     CA 5145   5.491   0.297   4.569  0.1042  0.2087  0.6182
   49GLY    HA1 5146   5.501   0.404   4.550  0.4593  0.0121 -0.3461
   49GLY    HA2 5147   5.473   0.293   4.677  1.0436 -2.2166  0.7446
   49GLY      C 5148   5.621   0.230   4.529 -0.2151 -0.3229  0.4633
   49GLY      O 5149   5.624   0.150   4.435  0.0302  0.7107 -0.4251
   50TYR      N 5150   5.733   0.254   4.597 -0.1274  0.0598  0.1888
   50TYR      H 5151   5.725   0.316   4.676  0.8250 -1.2394  1.3687
   50TYR     CA 5152   5.864   0.198   4.569 -0.2027 -0.2171  0.3792
   50TYR     HA 5153   5.850   0.120   4.494 -0.2686 -0.3197  0.4987
   50TYR     CB 5154   5.961   0.299   4.508 -0.2738  0.1532  0.8684
   50TYR    HB1 5155   5.916   0.336   4.416  0.1950  1.1034  1.0007
   50TYR    HB2 5156   5.971   0.380   4.580 -2.3407  0.5266  0.7882
   50TYR     CG 5157   6.090   0.235   4.462 -0.3652  0.3980  0.2656
   50TYR    CD1 5158   6.079   0.143   4.357  0.5411  0.5183  0.0512
   50TYR    HD1 5159   5.984   0.121   4.311  0.3864  2.0808 -0.4464
   50TYR    CE1 5160   6.196   0.083   4.310  0.1653 -0.7049  0.6392
   50TYR    HE1 5161   6.193   0.014   4.227 -2.1062  1.6911 -1.4402
   50TYR     CZ 5162   6.318   0.121   4.370  0.2088 -0.3374  0.3207
   50TYR     OH 5163   6.432   0.063   4.321 -0.1039 -0.5530 -0.1698
   50TYR     HH 5164   6.417   0.010   4.243  1.0382  2.0098 -2.3171
   50TYR    CE2 5165   6.326   0.228   4.460 -0.0210  0.5275 -0.6638
   50TYR    HE2 5166   6.421   0.275   4.481 -0.1029  0.1417  0.7163
   50TYR    CD2 5167   6.210   0.280   4.519 -0.0149 -0.2106  0.0110
   50TYR    HD2 5168   6.210   0.365   4.585 -2.3876 -0.2118  0.0898
   50TYR      C 5169   5.908   0.130   4.698 -0.1176 -0.1420  0.3908
   50TYR      O 5170   6.026   0.111   4.724  0.0108  0.2927  0.1462
   51GLY      N 5171   5.811   0.071   4.768 -0.4727 -0.1440 -0.1007
   51GLY      H 5172   5.713   0.086   4.750 -1.0081 -2.3901  0.5233
   51GLY     CA 5173   5.830  11.038   4.862 -0.0865  0.1756  0.1950
   51GLY    HA1 5174   5.733  11.007   4.901 -0.4435  0.4717 -0.4407
   51GLY    HA2 5175   5.876  11.066   4.956 -0.5054 -0.0283  0.4669
   51GLY      C 5176   5.902  10.913   4.813 -0.3569  0.1183 -0.0674
   51GLY      O 5177   5.953  10.912   4.702  0.4830 -0.5445  0.3185
   52GLN      N 5178   5.904  10.806   4.892  0.7698  0.1172 -0.0800
   52GLN      H 5179   5.847  10.811   4.976  0.2217  1.7242 -0.5271
   52GLN     CA 5180   5.970  10.683   4.853  0.2398 -0.1795 -0.0549
   52GLN     HA 5181   6.070  10.718   4.827  0.7545 -0.8169  0.9713
   52GLN     CB 5182   5.989  10.588   4.971  0.5182  0.3136  0.3049
   52GLN    HB1 5183   5.887  10.569   5.008  0.7754 -0.0904  0.8269
   52GLN    HB2 5184   6.041  10.639   5.052 -0.0405  0.7195  0.4177
   52GLN     CG 5185   6.065  10.459   4.943  0.0129  0.0117  0.2999
   52GLN    HG1 5186   6.065  10.392   5.028 -1.5013 -1.8336 -1.0513
   52GLN    HG2 5187   6.015  10.417   4.855  0.3976 -0.2204  0.1882
   52GLN     CD 5188   6.210  10.492   4.910  0.1951 -0.4995  0.5808
   52GLN    OE1 5189   6.285  10.547   4.990 -0.1275  0.2997  0.3400
   52GLN    NE2 5190   6.252  10.451   4.790 -0.1413 -0.7815  0.5589
   52GLN   HE21 5191   6.187  10.395   4.736 -0.2486  0.3204 -0.5124
   52GLN   HE22 5192   6.347  10.458   4.759 -0.1115 -0.8974  0.6224
   52GLN      C 5193   5.898  10.607   4.743 -0.3472 -0.0540  0.2396
   52GLN      O 5194   5.798  10.536   4.755  0.1687 -0.7903  0.2548
   53SER      N 5195   5.969  10.614   4.631 -0.1791  0.0043  0.3503
   53SER      H 5196   6.064  10.649   4.636 -0.3887  0.5996  0.3182
   53SER     CA 5197   5.944  10.541   4.508  0.9894 -0.0249  0.1095
   53SER     HA 5198   5.838  10.548   4.484  0.8241 -2.0993  0.0638
   53SER     CB 5199   6.020  10.587   4.384 -0.0439  0.7706 -0.2425
   53SER    HB1 5200   6.000  10.693   4.371  0.7021  1.0468  0.7835
   53SER    HB2 5201   6.124  10.583   4.415  0.0174 -0.6005 -0.5614
   53SER     OG 5202   5.975  10.516   4.271  0.1312 -0.0776  0.2132
   53SER     HG 5203   5.914  10.567   4.218 -0.2617 -2.5590 -1.9036
   53SER      C 5204   5.977  10.395   4.534  0.0522 -0.3016 -0.2151
   53SER      O 5205   6.067  10.356   4.608  0.0872  0.3386  0.0759
   54SER      N 5206   5.903  10.310   4.461 -0.7131 -0.0300  0.2356
   54SER      H 5207   5.842  10.351   4.392 -1.3232  2.7611  2.2368
   54SER     CA 5208   5.894  10.166   4.460 -0.1591 -0.0668  0.2637
   54SER     HA 5209   5.808  10.127   4.406  0.8899 -2.0839 -0.0418
   54SER     CB 5210   6.016  10.099   4.396 -0.1693 -0.1095  0.2889
   54SER    HB1 5211   6.010   9.990   4.399 -0.6378 -0.1114 -0.5026
   54SER    HB2 5212   6.110  10.137   4.435  0.6469  0.1736 -1.8278
   54SER     OG 5213   6.015  10.133   4.260  0.0775 -0.1770  0.2699
   54SER     HG 5214   6.100  10.118   4.217  1.5300  2.2880  2.0498
   54SER      C 5215   5.870  10.107   4.598  0.0430 -0.3146  0.1954
   54SER      O 5216   5.942  10.025   4.655  0.2137 -0.1156  0.2644
   55TYR      N 5217   5.767  10.164   4.660  0.0660 -0.2271  0.1519
   55TYR      H 5218   5.732  10.254   4.629  2.2596  0.8714  0.6008
   55TYR     CA 5219   5.725  10.128   4.794 -0.2859 -0.0596  0.0872
   55TYR     HA 5220   5.737  10.020   4.803 -0.3967  0.0107  1.2388
   55TYR     CB 5221   5.803  10.198   4.905  0.0893  0.0325 -0.2344
   55TYR    HB1 5222   5.908  10.173   4.898  0.3452  0.7883  0.7381
   55TYR    HB2 5223   5.795  10.306   4.889  0.6674 -0.2323 -2.6746
   55TYR     CG 5224   5.764  10.163   5.046 -0.1199 -0.1058 -0.3265
   55TYR    CD1 5225   5.808  10.038   5.091 -0.0650 -0.1001 -0.3639
   55TYR    HD1 5226   5.870   9.974   5.029  1.4873 -1.2279  2.1651
   55TYR    CE1 5227   5.787   9.998   5.223 -0.1861  0.2015 -0.2929
   55TYR    HE1 5228   5.832   9.906   5.257  2.2036  1.4848  0.2894
   55TYR     CZ 5229   5.699  10.075   5.302 -0.6990 -0.3311 -0.3437
   55TYR     OH 5230   5.668  10.033   5.428 -0.0897 -0.4984 -0.2484
   55TYR     HH 5231   5.603  10.093   5.465 -0.9997 -0.9416 -1.1013
   55TYR    CE2 5232   5.657  10.202   5.257 -0.3887 -0.1168 -0.0336
   55TYR    HE2 5233   5.599  10.264   5.324 -1.9765 -2.5482  0.9690
   55TYR    CD2 5234   5.680  10.242   5.125  0.1514 -0.1802  0.0392
   55TYR    HD2 5235   5.631  10.332   5.091 -2.2182 -1.2954  0.2534
   55TYR      C 5236   5.577  10.160   4.813 -0.1511  0.3744  0.4158
   55TYR      O 5237   5.546  10.279   4.807 -0.0095  0.4042  0.2664
   56SER      N 5238   5.488  10.061   4.816  0.3921 -0.1101  0.7115
   56SER      H 5239   5.522   9.968   4.796  0.5392  0.0191  0.3658
   56SER     CA 5240   5.347  10.078   4.844  0.2693  0.2157 -0.1015
   56SER     HA 5241   5.304  10.153   4.778  1.6239 -0.0126 -1.2987
   56SER     CB 5242   5.269   9.949   4.815 -0.2423  0.5698 -0.3252
   56SER    HB1 5243   5.165   9.975   4.833  0.2673  0.7918  2.8933
   56SER    HB2 5244   5.308   9.874   4.884  2.1529  1.4487 -0.6204
   56SER     OG 5245   5.289   9.907   4.682  0.2298  0.4869 -0.2286
   56SER     HG 5246   5.208   9.926   4.635  0.4206  2.1206  0.0505
   56SER      C 5247   5.316  10.121   4.986  0.4790 -0.1046  0.0406
   56SER      O 5248   5.372  10.060   5.078  0.2521 -0.7850 -0.2645
   57SER      N 5249   5.222  10.213   5.003  0.5547  0.0675 -0.4785
   57SER      H 5250   5.191  10.266   4.922 -1.6425 -0.0273  0.2291
   57SER     CA 5251   5.158  10.231   5.132  0.4080 -0.2351 -0.5093
   57SER     HA 5252   5.171  10.142   5.193  0.2036 -1.1815 -1.7996
   57SER     CB 5253   5.233  10.345   5.200  0.2579 -0.2180 -0.3698
   57SER    HB1 5254   5.178  10.385   5.285 -0.5447  0.1411 -1.0418
   57SER    HB2 5255   5.226  10.425   5.126  0.7032  0.3030  0.1467
   57SER     OG 5256   5.366  10.314   5.235  0.0947 -0.1399  0.3314
   57SER     HG 5257   5.392  10.253   5.165 -2.9172 -0.8708 -0.2825
   57SER      C 5258   5.010  10.263   5.113  0.5062  0.2152 -0.5258
   57SER      O 5259   4.964  10.286   5.002 -0.5015 -0.1705 -0.1950
   58TYR      N 5260   4.942  10.292   5.225  0.4089  0.6454 -0.6958
   58TYR      H 5261   4.982  10.269   5.315  0.6160 -3.2254 -1.5882
   58TYR     CA 5262   4.809  10.347   5.224  0.2159  0.1892 -0.4193
   58TYR     HA 5263   4.760  10.333   5.128 -1.8966  1.3479  0.3932
   58TYR     CB 5264   4.722  10.288   5.335  0.4025  0.3082 -0.2104
   58TYR    HB1 5265   4.719  10.179   5.340  0.1675  0.3571  0.9787
   58TYR    HB2 5266   4.771  10.311   5.430 -0.4434  1.8857 -0.1181
   58TYR     CG 5267   4.584  10.348   5.339  0.3745  0.2356 -0.0544
   58TYR    CD1 5268   4.476  10.284   5.278  0.2816 -0.4433  0.7910
   58TYR    HD1 5269   4.498  10.193   5.223 -0.8128 -0.0392 -0.3798
   58TYR    CE1 5270   4.345  10.332   5.294  0.2162 -0.2060 -0.3428
   58TYR    HE1 5271   4.259  10.283   5.251 -1.4579  1.4762  0.9206
   58TYR     CZ 5272   4.321  10.454   5.361  0.1789 -0.0522 -0.6348
   58TYR     OH 5273   4.193  10.492   5.389  0.1875 -0.1815 -0.4202
   58TYR     HH 5274   4.192  10.566   5.450 -3.2183  0.6079 -1.2565
   58TYR    CE2 5275   4.432  10.524   5.412  0.1429 -0.0891 -0.5045
   58TYR    HE2 5276   4.419  10.619   5.462  2.8378  0.9677 -1.5988
   58TYR    CD2 5277   4.559  10.467   5.409  0.3116  0.2596 -0.1189
   58TYR    HD2 5278   4.639  10.519   5.459 -0.1853 -0.0828  1.0512
   58TYR      C 5279   4.820  10.496   5.254  0.3263  0.1188 -0.1029
   58TYR      O 5280   4.879  10.537   5.354  0.3952 -0.1096 -0.0499
   59GLY      N 5281   4.758  10.584   5.176  0.4643  0.1777 -0.1453
   59GLY      H 5282   4.692  10.554   5.105 -1.2600  1.9319  0.6134
   59GLY     CA 5283   4.768  10.728   5.191  0.1123  0.1525  0.3655
   59GLY    HA1 5284   4.845  10.763   5.260  0.0125 -0.1194  0.6155
   59GLY    HA2 5285   4.671  10.754   5.234 -0.0994  0.8418 -0.4814
   59GLY      C 5286   4.777  10.811   5.063  0.3130 -0.2840  0.0930
   59GLY      O 5287   4.777  10.758   4.953 -0.0935 -0.3443  0.1210
   60GLN      N 5288   4.803  10.940   5.086 -0.0684 -0.1028 -0.4723
   60GLN      H 5289   4.804  10.967   5.184  0.0462 -0.4167 -0.3861
   60GLN     CA 5290   4.802  11.043   4.985 -0.3432  0.1852 -0.1769
   60GLN     HA 5291   4.751  11.014   4.893  0.2496 -0.7142 -0.2331
   60GLN     CB 5292   4.725   0.087   5.038 -0.1457  0.1129  0.2807
   60GLN    HB1 5293   4.768   0.127   5.130 -1.2693  1.5617  0.2275
   60GLN    HB2 5294   4.718   0.165   4.962 -0.9252  0.6221  0.8609
   60GLN     CG 5295   4.578   0.053   5.065 -0.0994 -0.6609 -0.4282
   60GLN    HG1 5296   4.576  11.064   5.152  1.7964  1.0038  0.9632
   60GLN    HG2 5297   4.536   0.006   4.976  0.0040  0.9792 -1.3771
   60GLN     CD 5298   4.495   0.176   5.095  0.7350 -0.1952 -0.0152
   60GLN    OE1 5299   4.464   0.216   5.207  0.3667  0.1583 -0.2400
   60GLN    NE2 5300   4.454   0.245   4.989  0.1070 -0.7342 -0.1239
   60GLN   HE21 5301   4.428   0.342   4.995  3.2243  0.5201 -3.3157
   60GLN   HE22 5302   4.473   0.221   4.892  0.1425  3.9816 -1.5475
   60GLN      C 5303   4.942   0.003   4.937 -0.2997 -0.4255 -0.5183
   60GLN      O 5304   5.047  11.062   4.999 -0.0072 -0.0594 -0.9102
   61SER      N 5305   4.936   0.067   4.820 -0.1376  0.5333 -0.0107
   61SER      H 5306   4.847   0.067   4.773 -0.7376 -1.3207  1.0202
   61SER     CA 5307   5.042   0.145   4.759  0.1231  0.2916  0.1301
   61SER     HA 5308   5.008   0.176   4.660 -2.3083  1.0594  1.1426
   61SER     CB 5309   5.068   0.277   4.830  0.2173  0.5259 -0.3351
   61SER    HB1 5310   5.129   0.254   4.917  1.8285  3.9094 -0.4115
   61SER    HB2 5311   5.121   0.347   4.765  0.5382 -0.2800 -0.9474
   61SER     OG 5312   4.947   0.332   4.878  0.5880  0.7958  0.3013
   61SER     HG 5313   4.908   0.367   4.797  1.6076  0.8533 -0.1820
   61SER      C 5314   5.170   0.062   4.748 -0.1033 -0.0153 -0.1959
   61SER      O 5315   5.280   0.116   4.745  0.0105 -0.1963  0.7186
   62GLN      N 5316   5.153  11.008   4.725 -0.3018 -0.0255 -0.0012
   62GLN      H 5317   5.060  10.970   4.724 -0.4081  0.0640  2.1525
   62GLN     CA 5318   5.259  10.910   4.707  0.0619  0.3736 -0.0577
   62GLN     HA 5319   5.334  10.901   4.786 -0.3346 -2.2254  0.1090
   62GLN     CB 5320   5.196  10.772   4.693 -0.2249  0.4216  0.6770
   62GLN    HB1 5321   5.119  10.773   4.616  0.8826  0.8604 -0.4590
   62GLN    HB2 5322   5.273  10.699   4.669 -0.6115  0.3136 -0.2814
   62GLN     CG 5323   5.122  10.734   4.821 -0.2200 -0.0697  0.5375
   62GLN    HG1 5324   5.178  10.773   4.906 -1.5639  1.4096  0.7925
   62GLN    HG2 5325   5.027  10.787   4.831 -0.2298 -0.1768  1.0289
   62GLN     CD 5326   5.104  10.585   4.843 -0.0846 -0.0520  0.7712
   62GLN    OE1 5327   5.195  10.502   4.837 -0.4649 -0.4274  0.0530
   62GLN    NE2 5328   4.978  10.554   4.875 -0.3309  0.1402  0.0117
   62GLN   HE21 5329   4.912  10.628   4.894  0.5719  0.6871  1.1275
   62GLN   HE22 5330   4.965  10.458   4.903  0.2194 -0.2767 -1.0826
   62GLN      C 5331   5.339  10.931   4.579  0.0607  0.1706 -0.0927
   62GLN      O 5332   5.296  11.004   4.490  0.0493 -0.0706 -0.2871
   63ASN      N 5333   5.461  10.879   4.573 -0.1575 -0.3864  0.1664
   63ASN      H 5334   5.491  10.816   4.646 -1.2944 -1.6502 -0.4218
   63ASN     CA 5335   5.552  10.883   4.460  0.0322  0.0318  0.3311
   63ASN     HA 5336   5.521  10.956   4.385 -1.7083  0.8308  1.7518
   63ASN     CB 5337   5.693  10.915   4.510  0.1819  0.0096 -0.0711
   63ASN    HB1 5338   5.695  11.011   4.561 -0.8077 -1.4240  2.9534
   63ASN    HB2 5339   5.714  10.837   4.583 -1.8939  0.8782  1.5536
   63ASN     CG 5340   5.792  10.915   4.394 -0.1846 -0.0697 -0.3872
   63ASN    OD1 5341   5.753  10.896   4.279 -0.1414  0.0913 -0.4289
   63ASN    ND2 5342   5.922  10.922   4.421 -0.3191  0.4412  0.1734
   63ASN   HD21 5343   5.978  10.920   4.337 -1.2875 -0.4312 -0.4723
   63ASN   HD22 5344   5.947  10.930   4.519 -1.1739  0.6522  0.3757
   63ASN      C 5345   5.523  10.759   4.377 -0.3323  0.0292  0.4631
   63ASN      O 5346   5.591  10.660   4.401 -0.6596 -0.2702  0.1798
   64THR      N 5347   5.423  10.750   4.288  0.3838  0.0664 -0.3631
   64THR      H 5348   5.344  10.811   4.304  1.0943  0.4812  2.1013
   64THR     CA 5349   5.402  10.639   4.198  0.4060 -0.2004 -0.0380
   64THR     HA 5350   5.497  10.587   4.186  1.5503  1.4619  1.4125
   64THR     CB 5351   5.307  10.535   4.258 -0.0301  0.0929 -0.2155
   64THR     HB 5352   5.341  10.513   4.359  1.4984  1.7646 -0.3243
   64THR    CG2 5353   5.161  10.576   4.277 -0.2063 -0.5685 -0.1215
   64THR   HG21 5354   5.162  10.653   4.353  3.7963  0.1726 -0.7151
   64THR   HG22 5355   5.109  10.484   4.304  1.0764 -2.1058 -2.4653
   64THR   HG23 5356   5.124  10.616   4.182  2.0554 -0.8997 -1.2297
   64THR    OG1 5357   5.312  10.412   4.190 -0.0243  0.3662 -0.7146
   64THR    HG1 5358   5.242  10.355   4.222  0.0633  0.3863 -0.4880
   64THR      C 5359   5.347  10.681   4.063 -0.0201 -0.2309  0.1218
   64THR      O 5360   5.295  10.792   4.050 -0.0152 -0.2238  0.1579
   65GLY      N 5361   5.367  10.604   3.956 -0.1368 -0.4560  0.2620
   65GLY      H 5362   5.419  10.519   3.973 -0.6970 -0.4634  2.1338
   65GLY     CA 5363   5.315  10.626   3.823  0.4693 -0.2173  0.0594
   65GLY    HA1 5364   5.209  10.651   3.813  0.8287  0.7748 -2.0336
   65GLY    HA2 5365   5.329  10.536   3.762  4.4884 -0.3869  0.9680
   65GLY      C 5366   5.378  10.743   3.749  0.0779 -0.0284  0.0239
   65GLY      O 5367   5.492  10.773   3.784  0.2476 -0.2487 -0.3394
   66TYR      N 5368   5.316  10.809   3.651 -0.2643  0.5000  0.5867
   66TYR      H 5369   5.220  10.783   3.632 -1.3774  3.6468  1.2701
   66TYR     CA 5370   5.365  10.919   3.571  0.0749  0.2601  0.4617
   66TYR     HA 5371   5.452  10.956   3.625  0.1439 -0.7602  1.0780
   66TYR     CB 5372   5.397  10.881   3.426 -0.6399  0.1623  0.3252
   66TYR    HB1 5373   5.307  10.897   3.367  1.1115  1.8976 -2.0588
   66TYR    HB2 5374   5.406  10.773   3.415 -2.0703  0.1505 -0.9876
   66TYR     CG 5375   5.515  10.947   3.360 -0.5671 -0.6624 -0.3770
   66TYR    CD1 5376   5.645  10.913   3.399 -0.3909  0.2509 -0.1432
   66TYR    HD1 5377   5.660  10.843   3.480 -0.8161 -0.1273 -0.3852
   66TYR    CE1 5378   5.757  10.970   3.337  0.2404 -0.4122  0.3696
   66TYR    HE1 5379   5.857  10.935   3.356  0.0727 -0.4277  1.2588
   66TYR     CZ 5380   5.736  11.073   3.243  0.3783 -0.3506  0.4057
   66TYR     OH 5381   5.836   0.064   3.179 -0.3894  0.1667 -0.2765
   66TYR     HH 5382   5.923   0.033   3.208 -0.4821  0.8092  0.7285
   66TYR    CE2 5383   5.606   0.039   3.211  0.4477 -0.4052  0.0509
   66TYR    HE2 5384   5.590   0.116   3.136 -1.0434 -1.3265 -0.6210
   66TYR    CD2 5385   5.495  11.051   3.268  0.2696  0.0548  0.2335
   66TYR    HD2 5386   5.394  11.072   3.237 -0.7602 -0.8197  2.7364
   66TYR      C 5387   5.266  11.034   3.575  0.0931  0.2964 -0.0847
   66TYR      O 5388   5.148  11.020   3.608  0.1379  0.0773 -0.0206
   67GLY      N 5389   5.317   0.080   3.560 -0.1653  0.4889  0.5389
   67GLY      H 5390   5.415   0.085   3.535 -0.0888  1.6306  1.0123
   67GLY     CA 5391   5.235   0.199   3.574 -0.7766  0.1083  0.2338
   67GLY    HA1 5392   5.300   0.285   3.591 -1.1518  0.0867  1.9333
   67GLY    HA2 5393   5.178   0.191   3.666 -1.1624 -0.1334 -0.0230
   67GLY      C 5394   5.147   0.227   3.453 -0.7110 -0.5702  0.0253
   67GLY      O 5395   5.174   0.178   3.343 -0.1261 -0.3580  0.0711
   68THR      N 5396   5.054   0.320   3.472 -0.0863  0.0486  0.0881
   68THR      H 5397   5.047   0.357   3.565  1.1950 -1.5665  0.8736
   68THR     CA 5398   4.967   0.366   3.365  0.1474 -0.0309 -0.1357
   68THR     HA 5399   5.017   0.348   3.270  0.6764  0.3137  0.0751
   68THR     CB 5400   4.836   0.288   3.351  0.0384  0.1078  0.1205
   68THR     HB 5401   4.765   0.336   3.284 -0.2658 -0.7399 -0.1755
   68THR    CG2 5402   4.854   0.146   3.299  0.0923  0.2738 -0.3193
   68THR   HG21 5403   4.922   0.152   3.215  2.3678 -1.1356  1.3159
   68THR   HG22 5404   4.759   0.106   3.263  0.5556  0.1875 -1.4783
   68THR   HG23 5405   4.886   0.076   3.377 -2.2028 -2.4226 -1.6076
   68THR    OG1 5406   4.778   0.278   3.480 -0.4331 -0.4240 -0.1283
   68THR    HG1 5407   4.693   0.236   3.466 -0.1847 -1.0209  0.1661
   68THR      C 5408   4.926   0.512   3.371  0.5767  0.0922 -0.1550
   68THR      O 5409   4.947   0.581   3.471 -0.7360  0.3904 -0.0686
   69GLN      N 5410   4.881   0.562   3.256  0.3390 -0.2351 -0.2060
   69GLN      H 5411   4.854   0.492   3.189  0.0267 -1.5992  1.2796
   69GLN     CA 5412   4.853   0.702   3.231  0.2273 -0.2290 -0.0529
   69GLN     HA 5413   4.887   0.759   3.318 -0.7129 -0.1606  0.2771
   69GLN     CB 5414   4.939   0.756   3.117  0.3474 -0.0773  0.1085
   69GLN    HB1 5415   4.917   0.696   3.028  5.1932 -3.4128  0.7852
   69GLN    HB2 5416   4.905   0.857   3.093 -0.8977  0.1160  2.4631
   69GLN     CG 5417   5.091   0.762   3.131  0.2793  0.7314  0.5875
   69GLN    HG1 5418   5.129   0.771   3.029 -0.2637  0.4770  0.3599
   69GLN    HG2 5419   5.127   0.844   3.193  0.3854  1.1374 -0.0027
   69GLN     CD 5420   5.149   0.629   3.176 -0.0577  0.2500 -0.3789
   69GLN    OE1 5421   5.189   0.614   3.291 -0.2137 -0.6401 -0.4308
   69GLN    NE2 5422   5.161   0.528   3.089  0.2616  0.3567 -0.4571
   69GLN   HE21 5423   5.133   0.542   2.993  0.7111  0.5549 -0.5633
   69GLN   HE22 5424   5.215   0.447   3.116 -1.3570 -0.6711 -0.1959
   69GLN      C 5425   4.704   0.714   3.201  0.2940 -0.0414 -0.3190
   69GLN      O 5426   4.642   0.620   3.152  0.5912 -0.5533  0.2568
   70SER      N 5427   4.646   0.830   3.230  0.0794 -0.2846  0.2422
   70SER      H 5428   4.712   0.888   3.280  1.9471 -1.5693 -0.6311
   70SER     CA 5429   4.522   0.880   3.174  0.2091  0.2316  0.4104
   70SER     HA 5430   4.456   0.794   3.170  1.9343 -1.1533  0.6262
   70SER     CB 5431   4.472   0.971   3.286  0.0436  0.4255  0.1792
   70SER    HB1 5432   4.549   1.045   3.307  1.4223 -0.9893  0.3003
   70SER    HB2 5433   4.453   0.914   3.377  2.6467 -0.0559  0.5049
   70SER     OG 5434   4.353   1.038   3.250 -0.3065 -0.2353  0.0843
   70SER     HG 5435   4.282   0.981   3.279 -0.4103 -0.8608 -1.3252
   70SER      C 5436   4.530   0.941   3.035  0.0425 -0.2880  0.1732
   70SER      O 5437   4.626   1.010   3.001 -0.0704 -0.4580 -0.5096
   71THR      N 5438   4.428   0.915   2.953  0.1439 -0.4105  0.0840
   71THR      H 5439   4.375   0.830   2.970  2.4742 -2.2199 -1.1338
   71THR     CA 5440   4.398   0.991   2.833 -0.1180 -0.0577  0.3704
   71THR     HA 5441   4.462   1.079   2.830 -0.2703  0.0815  0.9114
   71THR     CB 5442   4.440   0.914   2.708 -0.2863  0.6683 -0.1361
   71THR     HB 5443   4.411   0.967   2.617  0.3367 -1.5585 -1.7127
   71THR    CG2 5444   4.591   0.899   2.693 -0.3857 -0.3187 -0.2013
   71THR   HG21 5445   4.626   0.854   2.786  0.2728 -1.5715 -1.0252
   71THR   HG22 5446   4.636   0.997   2.676  0.9970 -0.0135  3.9923
   71THR   HG23 5447   4.602   0.838   2.604 -2.2958  0.3638 -0.9455
   71THR    OG1 5448   4.400   0.779   2.715  0.4758  0.4655  0.5727
   71THR    HG1 5449   4.423   0.752   2.804  0.7194  0.1587  0.4168
   71THR      C 5450   4.249   1.023   2.825 -0.0298  0.2873  0.0967
   71THR      O 5451   4.166   0.946   2.873  0.1930  0.0197  0.0515
   72PRO      N 5452   4.213   1.134   2.760  0.0087  0.1479 -0.1625
   72PRO     CD 5453   4.302   1.243   2.724  0.0172  0.2386  0.1307
   72PRO    HD1 5454   4.341   1.290   2.814 -0.4875  2.5645 -0.8083
   72PRO    HD2 5455   4.372   1.201   2.651 -2.5731 -2.1827 -1.1601
   72PRO     CG 5456   4.212   1.345   2.656  0.2123  0.2391 -0.1246
   72PRO    HG1 5457   4.229   1.446   2.694 -1.5515  0.6828 -0.4425
   72PRO    HG2 5458   4.227   1.348   2.548 -0.9679  0.9776 -0.2829
   72PRO     CB 5459   4.067   1.311   2.688  0.4766 -0.3200  0.4872
   72PRO    HB1 5460   4.009   1.323   2.597  0.9540  0.3865  0.2681
   72PRO    HB2 5461   4.030   1.376   2.767 -3.0887 -2.0646  0.4429
   72PRO     CA 5462   4.074   1.165   2.734 -0.2453 -0.3296  0.5790
   72PRO     HA 5463   4.034   1.167   2.835  0.1829 -2.6478  0.8396
   72PRO      C 5464   4.003   1.067   2.641 -0.0985  0.5595 -0.4923
   72PRO      O 5465   4.061   0.972   2.590 -0.0979  0.1609  0.2392
   73GLN      N 5466   3.872   1.076   2.622 -0.1821  0.2615 -0.0665
   73GLN      H 5467   3.822   1.158   2.655  1.1730  2.1371 -2.3287
   73GLN     CA 5468   3.799   0.965   2.564  0.1049  0.1989 -0.3087
   73GLN     HA 5469   3.855   0.874   2.583 -2.1080 -1.1463  0.0813
   73GLN     CB 5470   3.663   0.952   2.632  0.1752  0.4078 -0.1271
   73GLN    HB1 5471   3.631   0.848   2.629 -1.0238  0.7816 -2.0504
   73GLN    HB2 5472   3.666   0.980   2.737  0.0112 -1.1927  0.3337
   73GLN     CG 5473   3.546   1.033   2.577  0.0104  0.1249 -0.1943
   73GLN    HG1 5474   3.577   1.136   2.560 -0.8134  0.9940  2.8419
   73GLN    HG2 5475   3.517   0.994   2.480  1.7915  1.1695 -1.1789
   73GLN     CD 5476   3.424   1.039   2.669  0.2698 -0.0963  0.1663
   73GLN    OE1 5477   3.355   0.938   2.683  0.4646 -0.3055 -0.3604
   73GLN    NE2 5478   3.398   1.148   2.742  0.3465 -0.0960  0.1934
   73GLN   HE21 5479   3.328   1.144   2.815  0.3062  0.6009  0.2027
   73GLN   HE22 5480   3.463   1.225   2.734  0.0395  0.2818  1.2112
   73GLN      C 5481   3.796   0.980   2.412  0.3471  0.3513 -0.2992
   73GLN      O 5482   3.779   1.086   2.352 -0.3847  0.3635 -0.0832
   74GLY      N 5483   3.809   0.865   2.346 -0.3332  0.0266  0.1129
   74GLY      H 5484   3.841   0.783   2.396  0.7533 -0.0592 -0.6829
   74GLY     CA 5485   3.834   0.861   2.203  0.1657 -0.0362  0.1980
   74GLY    HA1 5486   3.772   0.935   2.153 -0.7562 -0.2537  0.9897
   74GLY    HA2 5487   3.808   0.763   2.163 -1.9857  0.2917  0.6326
   74GLY      C 5488   3.979   0.895   2.175  0.1513 -0.1715 -0.0381
   74GLY      O 5489   4.004   1.011   2.145  0.0986 -0.0931  0.2219
   75TYR      N 5490   4.073   0.802   2.195  0.1305 -0.2070 -0.1038
   75TYR      H 5491   4.056   0.714   2.241  2.4893 -0.5164  0.3321
   75TYR     CA 5492   4.215   0.832   2.189  0.1506 -0.2925 -0.0686
   75TYR     HA 5493   4.231   0.918   2.124  1.6348 -0.0985  0.5154
   75TYR     CB 5494   4.261   0.865   2.331 -0.5024 -0.0621  0.0916
   75TYR    HB1 5495   4.282   0.771   2.381  1.1675 -0.9914 -2.1753
   75TYR    HB2 5496   4.182   0.915   2.388 -0.4890 -0.6776  0.6619
   75TYR     CG 5497   4.367   0.971   2.348 -0.1306 -0.4151 -0.0131
   75TYR    CD1 5498   4.335   1.107   2.353  0.1881 -0.3045 -0.8076
   75TYR    HD1 5499   4.231   1.137   2.355  0.4911  1.0810  3.0979
   75TYR    CE1 5500   4.437   1.203   2.361 -0.0431 -0.0897 -0.3791
   75TYR    HE1 5501   4.409   1.307   2.355 -1.9154 -0.4707  0.7480
   75TYR     CZ 5502   4.571   1.163   2.376 -0.1729 -0.2243  0.4578
   75TYR     OH 5503   4.679   1.246   2.382 -0.1657 -0.2165  0.2228
   75TYR     HH 5504   4.657   1.324   2.434  0.9632 -0.7774  1.5845
   75TYR    CE2 5505   4.600   1.026   2.362  0.7787  0.1063 -1.0212
   75TYR    HE2 5506   4.702   0.994   2.379 -0.1429 -1.5948  2.1817
   75TYR    CD2 5507   4.500   0.928   2.357  0.2079  0.6228  0.0423
   75TYR    HD2 5508   4.521   0.823   2.363 -0.6555  0.4991  1.5730
   75TYR      C 5509   4.308   0.725   2.136  0.0360 -0.4293  0.0076
   75TYR      O 5510   4.272   0.608   2.151 -0.8257 -0.2134 -0.3108
   76GLY      N 5511   4.432   0.760   2.099  0.1647 -0.3046  0.5595
   76GLY      H 5512   4.457   0.857   2.098  0.4098 -0.3771 -0.1096
   76GLY     CA 5513   4.529   0.671   2.039  0.0228  0.0748 -0.2329
   76GLY    HA1 5514   4.477   0.635   1.950  1.3175  1.1590 -1.4861
   76GLY    HA2 5515   4.619   0.725   2.008  1.3452 -2.2852 -0.7623
   76GLY      C 5516   4.575   0.558   2.129 -0.6416  0.2315  0.3078
   76GLY      O 5517   4.576   0.570   2.251  0.2516 -0.2692  0.3530
   77SER      N 5518   4.619   0.446   2.070 -0.0313  0.6419 -0.0224
   77SER      H 5519   4.592   0.429   1.974  1.3655  0.4081 -0.3903
   77SER     CA 5520   4.673   0.334   2.144 -0.2230  0.2809 -0.4214
   77SER     HA 5521   4.604   0.321   2.228 -2.0331 -0.5300 -1.9668
   77SER     CB 5522   4.671   0.208   2.058 -0.3833  0.0510 -0.0852
   77SER    HB1 5523   4.570   0.168   2.061  0.4364 -2.0957  0.0999
   77SER    HB2 5524   4.738   0.136   2.104 -0.0244  0.4818  0.0758
   77SER     OG 5525   4.707   0.219   1.922 -0.4853 -0.7545 -0.1812
   77SER     HG 5526   4.704   0.130   1.888 -0.0166 -0.2020 -1.7767
   77SER      C 5527   4.813   0.368   2.193 -0.1471 -0.4552 -0.1267
   77SER      O 5528   4.899   0.414   2.118 -0.4827  0.2123 -0.1046
   78THR      N 5529   4.835   0.363   2.325 -0.2516 -0.0225 -0.0919
   78THR      H 5530   4.756   0.345   2.386 -2.0151  1.0908 -1.9344
   78THR     CA 5531   4.966   0.369   2.386 -0.3504  0.1226  0.1065
   78THR     HA 5532   5.018   0.462   2.362  0.1712  0.1184  1.1516
   78THR     CB 5533   4.964   0.381   2.538  0.1897 -0.2158  0.1431
   78THR     HB 5534   4.897   0.464   2.559 -0.3890 -0.7594  0.4959
   78THR    CG2 5535   4.921   0.254   2.612 -0.1492 -0.3468 -0.2753
   78THR   HG21 5536   5.006   0.186   2.617  0.4684  0.5037  1.7331
   78THR   HG22 5537   4.827   0.212   2.578  1.1642 -1.7599 -2.4292
   78THR   HG23 5538   4.909   0.280   2.717  2.3450 -2.1050  0.5289
   78THR    OG1 5539   5.090   0.411   2.593  0.1234  0.2338  0.0518
   78THR    HG1 5540   5.067   0.466   2.669 -2.2049 -1.1510  0.4390
   78THR      C 5541   5.059   0.256   2.343 -0.2227  0.0715  0.5129
   78THR      O 5542   5.013   0.150   2.300  0.5668  0.0766 -0.3583
   79GLY      N 5543   5.190   0.275   2.358 -0.1354  0.2092 -0.4031
   79GLY      H 5544   5.216   0.366   2.395 -1.1965  0.3570  0.0054
   79GLY     CA 5545   5.299   0.187   2.321  0.3084  0.4499  0.3191
   79GLY    HA1 5546   5.365   0.186   2.408 -1.4300 -0.8757  1.6916
   79GLY    HA2 5547   5.259   0.087   2.305 -0.6169  0.8813 -0.1485
   79GLY      C 5548   5.378   0.226   2.197 -0.1275  0.1710 -0.0482
   79GLY      O 5549   5.353   0.327   2.131 -0.0362  0.2783  0.0820
   80GLY      N 5550   5.474   0.141   2.160 -0.0611  0.0420  0.4132
   80GLY      H 5551   5.486   0.067   2.227  1.6495  2.1210  2.5626
   80GLY     CA 5552   5.568   0.159   2.051 -0.0796  0.0949  0.4059
   80GLY    HA1 5553   5.658   0.104   2.076 -1.3399 -2.7906 -0.9405
   80GLY    HA2 5554   5.594   0.265   2.042 -1.3552  0.4524  0.6755
   80GLY      C 5555   5.501   0.107   1.924 -0.1561  0.3037  0.3601
   80GLY      O 5556   5.446  11.074   1.919 -0.2909  0.3913 -0.0979
   81TYR      N 5557   5.523   0.162   1.805 -0.2604 -0.3561  0.0354
   81TYR      H 5558   5.598   0.230   1.794 -0.5810 -0.2482 -1.9630
   81TYR     CA 5559   5.485   0.114   1.673  0.3717 -0.1941 -0.2125
   81TYR     HA 5560   5.494   0.006   1.680  2.2529 -0.1580 -1.4000
   81TYR     CB 5561   5.340   0.152   1.642  0.3240  0.1730  0.4272
   81TYR    HB1 5562   5.309   0.108   1.547 -0.2565  1.2973  0.0796
   81TYR    HB2 5563   5.349   0.258   1.619  0.6535  0.1668  0.5234
   81TYR     CG 5564   5.237   0.121   1.748 -0.2659  0.2756 -0.1073
   81TYR    CD1 5565   5.148   0.016   1.725  0.6915 -0.5851  0.0612
   81TYR    HD1 5566   5.155  11.029   1.638 -1.4828 -1.2653  0.3412
   81TYR    CE1 5567   5.049  11.074   1.822 -0.0020  0.5322 -0.4207
   81TYR    HE1 5568   4.985  10.988   1.809  1.7696 -0.6624 -1.7294
   81TYR     CZ 5569   5.041   0.072   1.941 -0.1204 -0.3083  0.1038
   81TYR     OH 5570   4.958   0.035   2.043 -0.1519  0.1329  0.2408
   81TYR     HH 5571   4.973   0.080   2.126  2.5957  2.3978 -1.2827
   81TYR    CE2 5572   5.134   0.176   1.960 -0.5385  0.1584 -0.3534
   81TYR    HE2 5573   5.136   0.233   2.052 -1.0251  1.5838 -1.1933
   81TYR    CD2 5574   5.223   0.208   1.857 -0.3205  0.2910 -0.1267
   81TYR    HD2 5575   5.290   0.292   1.868 -0.3563  0.5514 -1.6751
   81TYR      C 5576   5.580   0.154   1.561  0.9102  0.1040  0.3446
   81TYR      O 5577   5.629   0.267   1.566 -0.5037  0.7705 -0.2278
   82GLY      N 5578   5.607   0.062   1.469  0.3405  0.1463  0.1292
   82GLY      H 5579   5.565  11.046   1.472  0.9782 -0.2484 -1.6658
   82GLY     CA 5580   5.697   0.082   1.357  0.0227  0.0887 -0.1375
   82GLY    HA1 5581   5.643   0.088   1.262  0.8658  1.5703 -0.5460
   82GLY    HA2 5582   5.751   0.177   1.361 -0.0937  0.1732 -0.5324
   82GLY      C 5583   5.797  11.044   1.350 -0.2872 -0.2490  0.8307
   82GLY      O 5584   5.786  10.943   1.420  0.4409 -0.3661  0.7829
   83SER      N 5585   5.897  11.057   1.263 -0.1732  0.1226  1.0156
   83SER      H 5586   5.901   0.064   1.206 -1.5758 -0.1279  0.5137
   83SER     CA 5587   6.000  10.958   1.239 -0.0020  0.5512 -0.0831
   83SER     HA 5588   5.993  10.876   1.310 -2.6351  0.5882 -0.2092
   83SER     CB 5589   5.990  10.897   1.100  0.1947  0.4631 -0.0591
   83SER    HB1 5590   5.888  10.863   1.083  0.1788  0.5997 -0.2430
   83SER    HB2 5591   6.067  10.819   1.098  1.0450  1.2957 -0.6977
   83SER     OG 5592   6.026  10.987   0.998  0.5887  0.2078 -0.1465
   83SER     HG 5593   6.054  10.939   0.919  3.3385  0.8601  0.3150
   83SER      C 5594   6.141  11.006   1.269  0.2149 -0.4024  0.4520
   83SER      O 5595   6.172   0.048   1.282  0.0434 -0.3901  0.7493
   84SER      N 5596   6.236  10.911   1.269  0.6362  0.0103 -0.1940
   84SER      H 5597   6.204  10.815   1.269 -3.2319  1.1009 -1.1651
   84SER     CA 5598   6.376  10.945   1.275  0.6002  0.1401 -0.0868
   84SER     HA 5599   6.400  11.048   1.302  0.8600 -0.0809  0.5467
   84SER     CB 5600   6.455  10.857   1.372  0.1099 -0.5467 -0.3077
   84SER    HB1 5601   6.469  10.755   1.335  2.3306  0.0851 -1.3781
   84SER    HB2 5602   6.555  10.896   1.393  0.9700 -2.6193 -0.3393
   84SER     OG 5603   6.388  10.842   1.495  0.9012 -0.1027  0.1867
   84SER     HG 5604   6.433  10.777   1.548 -0.4433 -0.4792  0.9264
   84SER      C 5605   6.435  10.936   1.135  0.2192 -0.7142 -0.1929
   84SER      O 5606   6.557  10.929   1.122  0.2847 -0.0548  0.0379
   85GLN      N 5607   6.355  10.919   1.030 -0.3143  0.1928  0.0560
   85GLN      H 5608   6.256  10.919   1.050 -0.7761 -0.6918 -1.9602
   85GLN     CA 5609   6.403  10.883   0.898 -0.1037 -0.0438  0.1962
   85GLN     HA 5610   6.497  10.936   0.890 -0.7779  1.7385  2.8345
   85GLN     CB 5611   6.430  10.733   0.889  0.6314  0.0950  0.0373
   85GLN    HB1 5612   6.339  10.686   0.927  0.8314  0.3788  0.8769
   85GLN    HB2 5613   6.513  10.714   0.957 -0.7271  0.7502  1.9607
   85GLN     CG 5614   6.470  10.682   0.750 -0.0213 -0.1363 -0.0714
   85GLN    HG1 5615   6.541  10.758   0.716 -1.3822  2.0676  1.6935
   85GLN    HG2 5616   6.385  10.697   0.684  0.8002 -0.1097 -1.1487
   85GLN     CD 5617   6.530  10.543   0.758  0.0360 -0.1046  0.0360
   85GLN    OE1 5618   6.522  10.476   0.861  0.0390  0.0056  0.1077
   85GLN    NE2 5619   6.577  10.474   0.654 -0.2156 -0.1018 -0.0784
   85GLN   HE21 5620   6.594  10.524   0.569  0.6066  1.7067  1.1025
   85GLN   HE22 5621   6.611  10.380   0.671  0.9451  0.1722 -0.7969
   85GLN      C 5622   6.297  10.923   0.795 -0.1140 -0.4489  0.0464
   85GLN      O 5623   6.179  10.887   0.797 -0.3685  0.3623 -0.1586
   86SER      N 5624   6.337  11.007   0.700  0.4146 -0.8562 -0.0983
   86SER      H 5625   6.424  11.059   0.704 -0.1434  0.0715  0.5448
   86SER     CA 5626   6.246  11.064   0.603  0.0498  0.1194  0.7913
   86SER     HA 5627   6.170   0.045   0.656 -1.0380  0.1563 -0.7351
   86SER     CB 5628   6.318   0.081   0.507  0.5608 -0.5984  0.4651
   86SER    HB1 5629   6.247   0.126   0.437 -0.8845 -3.9520 -0.4141
   86SER    HB2 5630   6.391   0.027   0.447  0.5145 -3.3612  2.7048
   86SER     OG 5631   6.380   0.189   0.573 -0.3075  0.0635  0.2221
   86SER     HG 5632   6.417   0.242   0.503  1.8457 -1.9214 -0.2527
   86SER      C 5633   6.181  10.956   0.517  0.4539  0.4228  0.0972
   86SER      O 5634   6.064  10.970   0.481  0.4181 -0.0347  0.0261
   87SER      N 5635   6.255  10.848   0.490  0.2148  0.2724  0.0441
   87SER      H 5636   6.346  10.843   0.534  0.0183  0.6872  0.5137
   87SER     CA 5637   6.218  10.723   0.429  0.3239  0.2788 -0.0345
   87SER     HA 5638   6.148  10.753   0.350  1.6675  2.2629 -0.5389
   87SER     CB 5639   6.339  10.664   0.358  0.4600 -0.0520  0.4675
   87SER    HB1 5640   6.314  10.568   0.311 -0.7877  0.3858  0.1923
   87SER    HB2 5641   6.364  10.732   0.277  1.6913  0.4844  1.2706
   87SER     OG 5642   6.451  10.653   0.443  0.5856 -0.0055  0.3094
   87SER     HG 5643   6.527  10.679   0.390  0.0823  1.8712  0.4299
   87SER      C 5644   6.142  10.622   0.514 -0.2561  0.6006 -0.1633
   87SER      O 5645   6.135  10.503   0.483  0.0404  0.5497 -0.0367
   88GLN      N 5646   6.082  10.670   0.623 -0.8374 -0.0132 -0.2025
   88GLN      H 5647   6.107  10.760   0.662 -3.4599  0.3314  0.9093
   88GLN     CA 5648   6.002  10.600   0.721 -0.1057 -0.1270  0.3311
   88GLN     HA 5649   6.000  10.497   0.686 -1.0328 -0.7023  1.9525
   88GLN     CB 5650   6.078  10.585   0.852  0.1412  0.3182  0.2399
   88GLN    HB1 5651   6.063  10.673   0.916  0.6066  1.1091 -0.7218
   88GLN    HB2 5652   6.182  10.577   0.822 -0.2677  0.1687 -1.2323
   88GLN     CG 5653   6.039  10.455   0.923 -0.0049  0.3911  0.2946
   88GLN    HG1 5654   6.117  10.428   0.994  1.1967  0.3857 -0.9725
   88GLN    HG2 5655   6.043  10.377   0.847  0.8075  0.6461  0.0570
   88GLN     CD 5656   5.905  10.457   0.994 -0.2100  0.1731 -0.0827
   88GLN    OE1 5657   5.845  10.560   1.025 -0.2939  0.0389  0.1993
   88GLN    NE2 5658   5.860  10.339   1.039 -0.2663  0.0283 -0.5184
   88GLN   HE21 5659   5.764  10.343   1.071 -0.8745  0.0896 -2.2265
   88GLN   HE22 5660   5.909  10.251   1.038  0.5484  0.4624 -0.0230
   88GLN      C 5661   5.858  10.651   0.724  0.1017  0.5516 -0.6335
   88GLN      O 5662   5.827  10.769   0.715  0.2044  0.6268 -0.0515
   89SER      N 5663   5.758  10.565   0.747  0.3086  0.4805  0.0331
   89SER      H 5664   5.779  10.468   0.766 -0.2419  0.5607  1.0935
   89SER     CA 5665   5.618  10.597   0.731  0.2303  0.1632  0.0927
   89SER     HA 5666   5.608  10.647   0.635  0.5835  2.7323  1.2985
   89SER     CB 5667   5.532  10.470   0.726  0.2815  0.1048  0.5611
   89SER    HB1 5668   5.555  10.410   0.638  0.0990 -0.0533  0.6232
   89SER    HB2 5669   5.430  10.502   0.703 -0.0210  0.9570  2.8728
   89SER     OG 5670   5.526  10.408   0.852 -0.5712 -0.2701  0.3375
   89SER     HG 5671   5.443  10.359   0.860 -0.0243 -1.5929 -1.4281
   89SER      C 5672   5.559  10.695   0.832  0.1155 -0.0283  0.2135
   89SER      O 5673   5.467  10.767   0.794  0.0733 -0.1663  0.0548
   90SER      N 5674   5.608  10.704   0.956  0.3229  0.3250  0.1068
   90SER      H 5675   5.697  10.665   0.984  1.4994  2.7312 -0.0053
   90SER     CA 5676   5.560  10.811   1.041  0.0058  0.2269  0.0532
   90SER     HA 5677   5.452  10.809   1.028  0.1986 -0.8537 -1.7478
   90SER     CB 5678   5.589  10.783   1.188 -0.0737  0.1785  0.0588
   90SER    HB1 5679   5.556  10.870   1.244 -0.2029  1.8782 -2.4982
   90SER    HB2 5680   5.697  10.773   1.200 -0.3444 -2.3550  1.1034
   90SER     OG 5681   5.532  10.663   1.235  0.6473 -0.2183 -0.0613
   90SER     HG 5682   5.574  10.581   1.207  2.1585  0.4455  0.1963
   90SER      C 5683   5.608  10.949   0.996  0.2958  0.0311 -0.2427
   90SER      O 5684   5.588  11.048   1.065  0.0205 -0.3453  0.2281
   91TYR      N 5685   5.685  10.966   0.888 -0.1580  0.1590 -0.5469
   91TYR      H 5686   5.700  10.886   0.829  2.2360 -0.1491  0.3835
   91TYR     CA 5687   5.747   0.013   0.842 -0.4205  0.1789 -0.8487
   91TYR     HA 5688   5.811   0.041   0.926 -0.2667  0.2272 -0.9827
   91TYR     CB 5689   5.838  11.068   0.722 -0.1900 -1.2396 -0.4453
   91TYR    HB1 5690   5.900  10.979   0.726 -0.3826 -1.3722  3.5377
   91TYR    HB2 5691   5.765  11.060   0.642  0.3293 -0.2844 -1.0263
   91TYR     CG 5692   5.918   0.112   0.678 -0.9554 -0.4362  0.3092
   91TYR    CD1 5693   5.919   0.152   0.544 -0.1262 -0.2426  0.3673
   91TYR    HD1 5694   5.860   0.100   0.469 -1.5495  3.7196 -1.5394
   91TYR    CE1 5695   5.997   0.263   0.510 -0.2014 -0.2101  0.3007
   91TYR    HE1 5696   6.005   0.292   0.406 -0.4153 -2.2933 -0.3517
   91TYR     CZ 5697   6.076   0.332   0.603 -0.3457  0.5776 -0.1497
   91TYR     OH 5698   6.167   0.424   0.561 -0.0864  0.1820 -0.4582
   91TYR     HH 5699   6.211   0.445   0.644  1.5647  3.3142 -1.9344
   91TYR    CE2 5700   6.078   0.285   0.736 -0.0154 -0.3705 -0.4870
   91TYR    HE2 5701   6.137   0.336   0.810  0.3493  0.1476 -1.1267
   91TYR    CD2 5702   5.996   0.177   0.774  0.1516 -0.5106 -0.5245
   91TYR    HD2 5703   6.001   0.142   0.876  1.2756  3.7574  1.1055
   91TYR      C 5704   5.645   0.123   0.820 -0.3732  0.3015 -0.4584
   91TYR      O 5705   5.552   0.106   0.742 -0.5530 -0.2353 -0.1321
   92GLY      N 5706   5.654   0.237   0.890 -0.1583 -0.1746  0.3091
   92GLY      H 5707   5.728   0.252   0.956  0.8088  0.0398 -0.7834
   92GLY     CA 5708   5.562   0.350   0.888  0.0962  0.0270 -0.1690
   92GLY    HA1 5709   5.614   0.443   0.910  0.1793  0.1856 -0.9892
   92GLY    HA2 5710   5.533   0.365   0.784 -1.1832 -0.7655  0.0468
   92GLY      C 5711   5.443   0.323   0.978  0.1765  0.1459 -0.0283
   92GLY      O 5712   5.363   0.416   0.994 -0.2112 -0.2426  0.3039
   93GLN      N 5713   5.431   0.213   1.053  0.0586  0.0856 -0.1360
   93GLN      H 5714   5.497   0.138   1.046  2.4663  2.0108  0.4784
   93GLN     CA 5715   5.313   0.190   1.134 -0.0700  0.2748 -0.2667
   93GLN     HA 5716   5.228   0.215   1.071 -1.5421  1.8647  2.1982
   93GLN     CB 5717   5.310   0.040   1.166 -0.1352  0.2857 -0.2227
   93GLN    HB1 5718   5.379   0.017   1.246 -1.4046 -1.7180  0.3705
   93GLN    HB2 5719   5.339  11.056   1.080 -1.1579 -0.5869  0.0181
   93GLN     CG 5720   5.170  11.073   1.210 -0.0666  0.1012 -0.1864
   93GLN    HG1 5721   5.131   0.056   1.293 -2.4552 -1.3598 -0.1851
   93GLN    HG2 5722   5.170  10.969   1.242  0.7416  0.4671  1.0767
   93GLN     CD 5723   5.071   0.007   1.094 -0.1597 -0.1495 -0.1293
   93GLN    OE1 5724   4.991   0.100   1.084 -0.0181 -0.0794 -0.5922
   93GLN    NE2 5725   5.061  10.987   1.002  0.3489  0.1129 -0.4630
   93GLN   HE21 5726   4.979  10.990   0.943  1.6622  0.7129 -2.3569
   93GLN   HE22 5727   5.113  10.902   1.018  0.0299 -0.1087 -0.6059
   93GLN      C 5728   5.316   0.274   1.260  0.1237 -0.2473  0.0836
   93GLN      O 5729   5.415   0.275   1.333 -0.2609 -0.3078  0.6157
   94GLN      N 5730   5.203   0.343   1.284  0.2766 -0.0797  0.3236
   94GLN      H 5731   5.140   0.348   1.206  3.0951  2.8479 -2.0293
   94GLN     CA 5732   5.169   0.419   1.403 -0.3034  0.3000 -0.0859
   94GLN     HA 5733   5.256   0.422   1.468 -0.0757  1.3578 -0.4164
   94GLN     CB 5734   5.140   0.565   1.366 -0.0458  0.3481 -0.1003
   94GLN    HB1 5735   5.097   0.628   1.444 -0.7460  2.2262 -1.9366
   94GLN    HB2 5736   5.062   0.563   1.290 -2.4208 -1.0700  2.1862
   94GLN     CG 5737   5.263   0.632   1.306  0.2531  0.2197  0.3552
   94GLN    HG1 5738   5.302   0.571   1.224 -2.1346 -2.0155  0.7480
   94GLN    HG2 5739   5.347   0.647   1.373 -0.6770  2.0475  1.1719
   94GLN     CD 5740   5.218   0.769   1.258  0.2241 -0.0318 -0.3513
   94GLN    OE1 5741   5.202   0.861   1.338 -0.2204 -0.0704 -0.3930
   94GLN    NE2 5742   5.185   0.782   1.129 -0.1919  0.2121 -0.2232
   94GLN   HE21 5743   5.192   0.719   1.050 -3.4351  0.3691 -0.7661
   94GLN   HE22 5744   5.180   0.877   1.095  1.5704  0.1401 -0.7854
   94GLN      C 5745   5.057   0.361   1.488 -0.1697  0.1954  0.0181
   94GLN      O 5746   4.988   0.273   1.437  0.5499 -0.8577  0.7913
   95SER      N 5747   5.035   0.421   1.605  0.1866  0.3636  0.0001
   95SER      H 5748   5.106   0.488   1.632  3.8042 -2.6611 -1.0043
   95SER     CA 5749   4.911   0.414   1.679 -0.2074  0.2020 -0.6718
   95SER     HA 5750   4.920   0.322   1.738 -0.8516  0.7914  0.3680
   95SER     CB 5751   4.926   0.524   1.783  0.4045 -0.3648 -0.1496
   95SER    HB1 5752   4.852   0.503   1.859 -1.0719 -0.9761 -1.6982
   95SER    HB2 5753   5.025   0.536   1.828 -0.0959  1.0305  0.6512
   95SER     OG 5754   4.893   0.646   1.721 -0.8343 -0.7069 -0.1803
   95SER     HG 5755   4.967   0.703   1.744 -0.8399 -0.9333  0.3920
   95SER      C 5756   4.780   0.422   1.602 -0.1798 -0.2454 -0.7695
   95SER      O 5757   4.771   0.480   1.494  0.1138  0.5653 -0.3661
   96SER      N 5758   4.677   0.357   1.658 -0.0460  0.0489 -0.1823
   96SER      H 5759   4.693   0.311   1.747  0.3505  1.1781  0.3596
   96SER     CA 5760   4.543   0.350   1.603  0.1272  0.6272 -0.6960
   96SER     HA 5761   4.539   0.388   1.501  0.2545  0.7999 -0.6392
   96SER     CB 5762   4.489   0.207   1.604 -0.0574  0.6982 -0.3228
   96SER    HB1 5763   4.558   0.143   1.550 -0.9719  0.7508 -1.5971
   96SER    HB2 5764   4.471   0.168   1.704 -1.2606  1.6982 -0.1252
   96SER     OG 5765   4.368   0.212   1.533 -0.3268  0.7844  0.1344
   96SER     HG 5766   4.339   0.121   1.532  2.1374 -0.1158 -1.9836
   96SER      C 5767   4.458   0.441   1.691  0.1353  0.2702 -0.3151
   96SER      O 5768   4.468   0.424   1.812  0.2099  0.1346 -0.3400
   97TYR      N 5769   4.376   0.523   1.626  0.4705  0.8453 -0.0165
   97TYR      H 5770   4.387   0.527   1.525  0.0121  1.4744 -0.0491
   97TYR     CA 5771   4.266   0.600   1.682 -0.5184 -0.1403 -0.5653
   97TYR     HA 5772   4.275   0.606   1.790 -2.4632 -1.3111 -0.2876
   97TYR     CB 5773   4.279   0.740   1.624  0.2406  0.0426  0.0272
   97TYR    HB1 5774   4.321   0.730   1.524 -0.0952 -2.8819  0.1027
   97TYR    HB2 5775   4.178   0.781   1.616 -0.0485  0.2107  3.3647
   97TYR     CG 5776   4.364   0.834   1.706  0.2224 -0.0808  0.1876
   97TYR    CD1 5777   4.302   0.922   1.795  0.2677  0.2020 -0.0583
   97TYR    HD1 5778   4.194   0.931   1.794  0.2305  0.2385  1.6184
   97TYR    CE1 5779   4.373   1.000   1.887  0.2927 -0.2677  0.3268
   97TYR    HE1 5780   4.320   1.066   1.955 -1.1364 -0.8208 -0.1962
   97TYR     CZ 5781   4.512   0.986   1.899  0.4262  0.5105 -0.1960
   97TYR     OH 5782   4.585   1.042   2.000  0.1727  0.3857  0.0581
   97TYR     HH 5783   4.673   1.005   1.989 -0.8937 -2.0990 -1.1163
   97TYR    CE2 5784   4.575   0.904   1.803  0.4036  0.6516 -0.3307
   97TYR    HE2 5785   4.683   0.897   1.798  0.3831 -1.2216  1.0870
   97TYR    CD2 5786   4.504   0.823   1.714  0.1838 -0.2572  0.6532
   97TYR    HD2 5787   4.550   0.754   1.645 -1.4844 -0.4853 -0.3032
   97TYR      C 5788   4.136   0.524   1.660 -0.4327 -0.4179 -0.1148
   97TYR      O 5789   4.138   0.411   1.612 -0.1237 -0.2106 -0.6009
   98PRO      N 5790   4.023   0.567   1.718 -0.4000  0.0992 -0.4331
   98PRO     CD 5791   4.014   0.665   1.824 -0.1730  0.5700 -0.8396
   98PRO    HD1 5792   4.002   0.764   1.782  0.3321 -0.0289 -2.4623
   98PRO    HD2 5793   4.096   0.659   1.896 -0.9513  0.4485  0.0557
   98PRO     CG 5794   3.879   0.639   1.891  0.2705 -0.3723 -0.2808
   98PRO    HG1 5795   3.831   0.728   1.931  0.8081  0.1649 -0.8014
   98PRO    HG2 5796   3.890   0.569   1.973 -0.1696 -1.5021 -1.1478
[truncated: 850,802 more chars]
