# Supplementary material for: Thermodynamic forces from protein and water govern condensate formation of an intrinsically disordered protein domain
Source: Nat Commun. 2023 Sep 21;14:5892. doi: 10.1038/s41467-023-41586-y (PMC10514047; doi:10.1038/s41467-023-41586-y)
Supplement: Supplementary file 4 — Supplementary Data 1 [file 41467_2023_41586_MOESM4_ESM.zip › final_coord_set-2_205mgmL.gro]

Protein in water
18084
    1MET      N    1   7.298   4.428   1.827  0.0198 -0.0642 -0.4993
    1MET     H1    2   7.270   4.437   1.923  3.9392 -1.2823  0.9600
    1MET     H2    3   7.212   4.455   1.782 -1.3789  0.0574  2.0898
    1MET     H3    4   7.321   4.332   1.804  1.2490  0.1943 -0.4322
    1MET     CA    5   7.414   4.517   1.806  0.0269  0.0128 -0.1324
    1MET     HA    6   7.498   4.478   1.863 -0.5792 -0.1318  0.6905
    1MET     CB    7   7.462   4.520   1.661 -0.6830 -0.0959 -0.3725
    1MET    HB1    8   7.374   4.553   1.606 -0.5746  1.9668  0.5863
    1MET    HB2    9   7.540   4.590   1.634 -1.3143 -0.0687 -2.2374
    1MET     CG   10   7.502   4.379   1.616  0.1251  0.0834 -0.2272
    1MET    HG1   11   7.415   4.314   1.628 -1.5888  2.0016 -1.4707
    1MET    HG2   12   7.516   4.384   1.508 -0.6438 -1.2760 -0.4050
    1MET     SD   13   7.643   4.304   1.701  0.0794  0.5572  0.2782
    1MET     CE   14   7.683   4.164   1.593  0.3488  0.2114  0.8272
    1MET    HE1   15   7.709   4.205   1.496  1.1698  0.4778  1.1494
    1MET    HE2   16   7.600   4.097   1.574  0.2858  0.3476  0.6296
    1MET    HE3   17   7.768   4.113   1.639  1.6671  0.8650 -0.7894
    1MET      C   18   7.383   4.649   1.875  0.2296  0.0560 -0.1225
    1MET      O   19   7.282   4.645   1.945  0.0260 -0.8432 -0.4505
    2ALA      N   20   7.464   4.753   1.851  0.3686 -0.0667 -0.1849
    2ALA      H   21   7.535   4.725   1.785  1.2134 -2.0306  1.4214
    2ALA     CA   22   7.485   4.857   1.950 -0.5718  0.0613 -0.1086
    2ALA     HA   23   7.479   4.810   2.048  0.3779 -1.0947 -0.5842
    2ALA     CB   24   7.626   4.912   1.935 -0.5846  0.0806 -0.1562
    2ALA    HB1   25   7.699   4.834   1.955 -1.0680 -0.2042  0.5161
    2ALA    HB2   26   7.641   4.935   1.829 -1.9203  1.2058 -0.1313
    2ALA    HB3   27   7.647   5.000   1.996  0.4047  0.0899 -0.4875
    2ALA      C   28   7.388   4.974   1.945 -0.3566  0.2207 -0.6133
    2ALA      O   29   7.322   4.996   1.843  0.0379 -0.1121 -0.9482
    3SER      N   30   7.366   5.039   2.059 -0.1420 -0.4921 -0.1621
    3SER      H   31   7.430   5.027   2.137  2.4350  1.1171 -1.8851
    3SER     CA   32   7.262   5.138   2.077 -0.0591 -0.4661  0.1816
    3SER     HA   33   7.172   5.105   2.025  0.1771 -0.4084 -0.2610
    3SER     CB   34   7.217   5.134   2.223 -0.1219 -0.0470  0.1758
    3SER    HB1   35   7.144   5.211   2.246 -1.1775 -0.9176 -0.1739
    3SER    HB2   36   7.309   5.148   2.279  1.6396 -2.4428 -1.8855
    3SER     OG   37   7.166   5.007   2.258  0.3071 -0.2540  0.0484
    3SER     HG   38   7.140   5.006   2.350  0.9765 -1.4650  0.2562
    3SER      C   39   7.299   5.279   2.034  0.1481 -0.5891 -0.0423
    3SER      O   40   7.415   5.317   2.030 -0.2246  0.5655 -0.4832
    4ASN      N   41   7.202   5.363   1.995  0.5194 -0.1795 -0.0834
    4ASN      H   42   7.111   5.327   1.973  0.7206  0.1315 -1.4988
    4ASN     CA   43   7.217   5.500   1.951  0.6096 -0.1052  0.1777
    4ASN     HA   44   7.320   5.526   1.974  0.4997  1.5612 -1.0073
    4ASN     CB   45   7.202   5.520   1.801 -0.0496  0.1664  0.2748
    4ASN    HB1   46   7.097   5.518   1.772  0.2382  1.6829 -0.9956
    4ASN    HB2   47   7.246   5.430   1.757  2.1058  0.8119  1.0275
    4ASN     CG   48   7.258   5.645   1.736 -0.1945  0.1503  0.1178
    4ASN    OD1   49   7.300   5.737   1.806  0.1577 -0.0033  0.1070
    4ASN    ND2   50   7.249   5.668   1.605 -0.3970  0.1073  0.1243
    4ASN   HD21   51   7.207   5.601   1.542  1.3597 -0.5419 -0.3973
    4ASN   HD22   52   7.283   5.758   1.575  2.1745  0.8447  4.4594
    4ASN      C   53   7.136   5.598   2.036  0.5882 -0.3634  0.4585
    4ASN      O   54   7.016   5.574   2.051  0.5637 -0.7015 -0.2046
    5ASP      N   55   7.206   5.698   2.090  0.1815  0.0815  0.1770
    5ASP      H   56   7.305   5.705   2.069 -0.0433  1.8282 -0.4094
    5ASP     CA   57   7.161   5.780   2.200 -0.3315  0.0859 -0.0331
    5ASP     HA   58   7.077   5.735   2.253  0.5324  0.3702  1.6635
    5ASP     CB   59   7.263   5.792   2.313 -0.5999 -0.4737  0.2693
    5ASP    HB1   60   7.361   5.824   2.279 -0.0013 -3.6057 -1.3337
    5ASP    HB2   61   7.275   5.699   2.370  0.1179  0.1928  1.2534
    5ASP     CG   62   7.218   5.878   2.430  0.2995 -0.1118  0.3547
    5ASP    OD1   63   7.296   5.963   2.480  0.3846  0.1914 -0.2849
    5ASP    OD2   64   7.103   5.854   2.473 -0.0807  0.1145 -0.5206
    5ASP      C   65   7.114   5.913   2.144 -0.2835  0.2457  0.3047
    5ASP      O   66   7.184   6.012   2.160 -0.1912  0.1701  0.3672
    6TYR      N   67   7.010   5.916   2.061 -0.4252  0.0327  0.4737
    6TYR      H   68   6.962   5.827   2.058  1.3149 -1.0377  2.4596
    6TYR     CA   69   6.986   6.009   1.952 -0.1278 -0.2765  0.1426
    6TYR     HA   70   7.072   6.075   1.943  0.4325 -1.1741 -1.8258
    6TYR     CB   71   6.976   5.933   1.820 -0.3334 -0.3301  0.1896
    6TYR    HB1   72   7.069   5.879   1.805  0.1606  1.0591 -2.1949
    6TYR    HB2   73   6.891   5.865   1.816  1.6408 -2.9485 -3.5438
    6TYR     CG   74   6.962   6.020   1.698 -0.0842 -0.5212  0.0236
    6TYR    CD1   75   6.850   6.003   1.614 -0.0048  0.0906 -0.2090
    6TYR    HD1   76   6.777   5.926   1.633 -0.4137  0.3870 -0.5719
    6TYR    CE1   77   6.854   6.072   1.492 -0.0656  0.1093 -0.2001
    6TYR    HE1   78   6.778   6.053   1.418 -0.7938  0.2718  0.4839
    6TYR     CZ   79   6.958   6.162   1.465 -0.0984  0.1624 -0.1492
    6TYR     OH   80   6.955   6.231   1.347  0.0872  0.0279 -0.2318
    6TYR     HH   81   7.011   6.309   1.348 -1.6255  1.2938 -0.2941
    6TYR    CE2   82   7.063   6.189   1.556  0.2087 -0.4033 -0.3325
    6TYR    HE2   83   7.143   6.253   1.525 -0.0300 -0.7716 -1.7612
    6TYR    CD2   84   7.064   6.112   1.674 -0.5738  0.0066 -0.0511
    6TYR    HD2   85   7.153   6.107   1.735 -0.5857 -1.0164 -0.1032
    6TYR      C   86   6.866   6.101   1.969 -0.2852 -0.2376 -1.0720
    6TYR      O   87   6.755   6.064   2.006 -0.1700 -0.2803 -0.7650
    7THR      N   88   6.890   6.230   1.946 -0.5866  0.0706  0.2507
    7THR      H   89   6.987   6.247   1.921  0.6599 -1.1010  3.6902
    7THR     CA   90   6.785   6.325   1.919 -0.3311  0.2427 -0.1462
    7THR     HA   91   6.700   6.282   1.866 -0.1250  1.2586 -1.3664
    7THR     CB   92   6.739   6.390   2.049 -0.1257  0.2386 -0.0708
    7THR     HB   93   6.823   6.416   2.113  0.4702 -1.3501 -0.1479
    7THR    CG2   94   6.647   6.510   2.034 -0.4217  0.0278  0.0350
    7THR   HG21   95   6.600   6.524   2.132 -0.0873 -1.3566  0.4119
    7THR   HG22   96   6.565   6.498   1.963 -1.6657 -0.0067  1.4141
    7THR   HG23   97   6.700   6.600   2.001 -3.2988  1.1400 -2.0496
    7THR    OG1   98   6.666   6.291   2.119  0.1182  0.2161  0.1523
    7THR    HG1   99   6.678   6.212   2.066  0.3361 -1.6053  2.7298
    7THR      C  100   6.836   6.441   1.834 -0.1019  0.2121 -0.0498
    7THR      O  101   6.943   6.491   1.869 -0.1593  0.2840  0.0263
    8GLN      N  102   6.764   6.482   1.730 -0.4021  0.3009  0.1902
    8GLN      H  103   6.680   6.432   1.707 -0.2245  0.2127 -0.2752
    8GLN     CA  104   6.810   6.584   1.637  0.1533 -0.0286  0.0989
    8GLN     HA  105   6.901   6.563   1.580 -1.0441 -3.1384 -0.9191
    8GLN     CB  106   6.702   6.586   1.529  0.2851 -0.2010 -0.0366
    8GLN    HB1  107   6.605   6.583   1.577  0.7099  0.0912  0.8623
    8GLN    HB2  108   6.717   6.684   1.484 -0.1683  0.1035  0.4654
    8GLN     CG  109   6.721   6.484   1.417  0.2138 -0.0279 -0.2061
    8GLN    HG1  110   6.746   6.393   1.471 -0.2803 -0.3910 -0.5778
    8GLN    HG2  111   6.807   6.504   1.353  1.6577 -0.8285  1.4054
    8GLN     CD  112   6.592   6.452   1.342  0.2974 -0.1238 -0.3077
    8GLN    OE1  113   6.529   6.348   1.359 -0.0290  0.1531  0.2169
    8GLN    NE2  114   6.554   6.535   1.245 -0.3639 -0.1584 -0.0819
    8GLN   HE21  115   6.464   6.518   1.203 -0.7572  1.6884 -0.0991
    8GLN   HE22  116   6.611   6.617   1.228  2.0548 -1.2648  2.0324
    8GLN      C  117   6.811   6.715   1.713 -0.6096  0.1915 -0.2665
    8GLN      O  118   6.709   6.758   1.767 -0.4696  0.3447 -0.1236
    9GLN      N  119   6.927   6.780   1.722 -0.5215  0.0315 -0.2471
    9GLN      H  120   7.008   6.735   1.681 -1.7212 -1.7154 -0.8041
    9GLN     CA  121   6.953   6.884   1.820  0.3860 -0.0977 -0.3449
    9GLN     HA  122   6.859   6.908   1.869  1.1279 -0.3180  1.2478
    9GLN     CB  123   7.059   6.847   1.924 -0.1181  0.0314  0.2204
    9GLN    HB1  124   7.110   6.936   1.960 -1.7102  1.0057  0.1800
    9GLN    HB2  125   7.127   6.777   1.875 -1.8979 -0.0148 -2.4016
    9GLN     CG  126   6.990   6.780   2.043 -0.2744 -0.4962 -0.1632
    9GLN    HG1  127   6.927   6.846   2.101 -0.2846  0.3318 -1.0800
    9GLN    HG2  128   6.921   6.704   2.007  2.2137 -3.2814  0.5480
    9GLN     CD  129   7.098   6.707   2.121 -0.0502 -0.1219 -0.1225
    9GLN    OE1  130   7.145   6.750   2.227 -0.1523  0.1344 -0.1821
    9GLN    NE2  131   7.136   6.586   2.080  0.7676  0.0314  0.1419
    9GLN   HE21  132   7.094   6.549   1.995  0.4970 -0.6330  0.5628
    9GLN   HE22  133   7.211   6.541   2.130  0.5574 -1.0115 -0.4461
    9GLN      C  134   7.004   7.009   1.749 -0.2899  0.0115 -0.6498
    9GLN      O  135   7.046   7.000   1.634  0.9394  0.1505 -0.2328
   10ALA      N  136   7.006   7.125   1.814  0.2211  0.0233 -0.6760
   10ALA      H  137   6.955   7.123   1.901 -1.4623  1.6842 -1.5392
   10ALA     CA  138   7.050   7.254   1.764 -0.1457  0.4076 -0.0320
   10ALA     HA  139   7.040   7.259   1.655  2.3900  1.6092 -0.2959
   10ALA     CB  140   6.960   7.363   1.821  0.1252  0.3098  0.5876
   10ALA    HB1  141   6.857   7.329   1.803  0.6352  0.4202 -3.4244
   10ALA    HB2  142   6.972   7.462   1.778 -0.6676  0.3247  0.3873
   10ALA    HB3  143   6.978   7.365   1.929 -1.2064 -1.4354  0.8954
   10ALA      C  144   7.192   7.290   1.803 -0.2911  0.2821  0.6169
   10ALA      O  145   7.261   7.206   1.861 -0.1207 -0.3109 -0.4260
   11THR      N  146   7.244   7.408   1.770 -0.2333  0.0240 -0.2298
   11THR      H  147   7.193   7.473   1.712 -1.2504 -1.1632 -0.6945
   11THR     CA  148   7.376   7.461   1.802 -0.2282  0.0043 -0.2173
   11THR     HA  149   7.443   7.376   1.814 -0.4952 -0.1011  0.6083
   11THR     CB  150   7.433   7.544   1.687  0.3576 -0.3257 -0.1685
   11THR     HB  151   7.379   7.638   1.692 -0.1842 -0.6187 -0.4313
   11THR    CG2  152   7.583   7.571   1.682  0.3441 -0.3462 -0.6869
   11THR   HG21  153   7.609   7.645   1.757 -1.3286 -2.0393  1.7297
   11THR   HG22  154   7.635   7.476   1.698  1.3975 -0.1395 -2.6148
   11THR   HG23  155   7.601   7.609   1.581 -0.8392 -1.1677 -1.2338
   11THR    OG1  156   7.387   7.488   1.566 -0.3664 -0.3753  0.1227
   11THR    HG1  157   7.311   7.538   1.534 -0.7423 -0.3505  1.0377
   11THR      C  158   7.378   7.531   1.937 -0.3484  0.3250 -0.3799
   11THR      O  159   7.298   7.620   1.963 -0.2018  0.3366  0.0339
   12GLN      N  160   7.470   7.493   2.025 -0.3155  0.3159 -0.4184
   12GLN      H  161   7.540   7.430   1.989  1.8793  1.3771  1.6667
   12GLN     CA  162   7.505   7.564   2.147 -0.3721 -0.1489 -0.1265
   12GLN     HA  163   7.413   7.602   2.193 -1.7020  0.8514 -3.3021
   12GLN     CB  164   7.586   7.482   2.246 -0.2193  0.0084 -0.1202
   12GLN    HB1  165   7.675   7.436   2.203 -0.3700 -3.0492  2.3830
   12GLN    HB2  166   7.637   7.541   2.322 -1.2549  0.5959  0.1405
   12GLN     CG  167   7.505   7.375   2.319  0.2125 -0.2887 -0.0737
   12GLN    HG1  168   7.460   7.304   2.250 -1.4545  0.7007 -0.0619
   12GLN    HG2  169   7.571   7.326   2.391  0.3519 -1.6079 -1.0652
   12GLN     CD  170   7.385   7.423   2.400  0.2611  0.0657 -0.2109
   12GLN    OE1  171   7.401   7.442   2.520  0.0205 -0.2774 -0.1252
   12GLN    NE2  172   7.267   7.437   2.340 -0.0022 -0.2014  0.2381
   12GLN   HE21  173   7.264   7.414   2.241 -1.2130 -0.0781  0.2317
   12GLN   HE22  174   7.185   7.452   2.396 -0.9472 -1.6490 -0.6793
   12GLN      C  175   7.580   7.691   2.109 -0.2965 -0.2366 -0.2737
   12GLN      O  176   7.633   7.714   2.000 -0.1655  0.3397 -0.0918
   13SER      N  177   7.588   7.785   2.203 -0.0417  0.0387 -0.5673
   13SER      H  178   7.539   7.765   2.289  0.1002 -0.0402 -0.5051
   13SER     CA  179   7.643   7.919   2.197  0.1188  0.0276  0.3949
   13SER     HA  180   7.700   7.935   2.106 -2.0131  0.0981 -1.0159
   13SER     CB  181   7.533   8.025   2.190  0.2279  0.1298  0.2418
   13SER    HB1  182   7.434   7.989   2.163  0.4494  0.2305 -0.7437
   13SER    HB2  183   7.524   8.082   2.283  2.9241 -0.8926  1.2399
   13SER     OG  184   7.563   8.114   2.085  0.0273  0.1745  0.2225
   13SER     HG  185   7.500   8.187   2.090 -1.0441 -0.8065  1.7752
   13SER      C  186   7.722   7.950   2.323  0.6367 -0.5743  0.2196
   13SER      O  187   7.674   7.927   2.434 -0.5046 -0.0900 -0.1581
   14TYR      N  188   7.838   8.013   2.303  0.0395  0.5323  0.1648
   14TYR      H  189   7.871   8.028   2.209 -0.5688 -1.9122 -0.5268
   14TYR     CA  190   7.928   8.048   2.411  0.2069 -0.1589  0.2595
   14TYR     HA  191   7.871   8.046   2.504 -0.3102  0.7751 -0.0210
   14TYR     CB  192   8.042   7.949   2.428 -0.0881 -0.5436  0.0084
   14TYR    HB1  193   8.105   7.977   2.512 -0.9640 -1.5276  1.0223
   14TYR    HB2  194   8.102   7.944   2.337  0.8311 -1.0556  0.6327
   14TYR     CG  195   7.995   7.808   2.458  0.0529 -0.5885  0.0221
   14TYR    CD1  196   7.996   7.713   2.355  0.5948 -0.1628 -0.3741
   14TYR    HD1  197   8.032   7.741   2.257  0.0515 -0.0761 -0.5561
   14TYR    CE1  198   7.944   7.586   2.380 -0.8142  0.4347 -0.1300
   14TYR    HE1  199   7.949   7.510   2.304  0.9904  0.2583  0.1151
   14TYR     CZ  200   7.879   7.554   2.501 -0.1154 -0.1068  0.1133
   14TYR     OH  201   7.828   7.430   2.524 -0.2141 -0.0288  0.3226
   14TYR     HH  202   7.795   7.421   2.613  1.9121  0.9839  1.2612
   14TYR    CE2  203   7.870   7.653   2.601  0.1739  0.0468 -0.0136
   14TYR    HE2  204   7.814   7.630   2.690 -0.9912  1.4758 -0.3369
   14TYR    CD2  205   7.930   7.778   2.578 -0.1037  0.2114  0.1484
   14TYR    HD2  206   7.925   7.852   2.656 -0.8972  0.0953  0.2156
   14TYR      C  207   7.985   8.189   2.401 -0.8743  0.2764  0.0239
   14TYR      O  208   8.009   8.229   2.288 -0.1936 -0.0074  0.0620
   15GLY      N  209   7.993   8.256   2.516 -0.1777 -0.0472  0.1733
   15GLY      H  210   7.951   8.216   2.599  0.4819 -1.4866 -0.1543
   15GLY     CA  211   8.075   8.375   2.533  0.0452 -0.1124 -0.4501
   15GLY    HA1  212   8.157   8.365   2.462 -0.6761 -1.3789 -1.1608
   15GLY    HA2  213   8.110   8.383   2.635 -1.9338 -2.5137  0.5362
   15GLY      C  214   8.010   8.506   2.491 -1.1194 -0.3184  0.6418
   15GLY      O  215   8.017   8.598   2.572 -0.2103 -0.1914  0.4246
   16ALA      N  216   7.940   8.515   2.377  0.9193 -0.0574 -0.6455
   16ALA      H  217   7.921   8.430   2.325  1.8634  0.5435 -2.0175
   16ALA     CA  218   7.861   8.628   2.333  0.4347 -0.0023  0.3383
   16ALA     HA  219   7.931   8.710   2.321  0.8655 -0.1369  1.7235
   16ALA     CB  220   7.795   8.593   2.200  0.3468  0.2631  0.3132
   16ALA    HB1  221   7.719   8.517   2.217  1.2458 -0.4105  1.4273
   16ALA    HB2  222   7.873   8.556   2.133 -1.5462  0.6868 -2.3087
   16ALA    HB3  223   7.758   8.683   2.150  1.1310  0.2168 -0.3905
   16ALA      C  224   7.753   8.670   2.432  0.6346  0.4444  0.3651
   16ALA      O  225   7.688   8.585   2.492  0.5585  0.2176 -0.0354
   17TYR      N  226   7.732   8.801   2.446  0.4140  0.4055  0.4019
   17TYR      H  227   7.776   8.855   2.373  0.7731 -0.4322 -0.0109
   17TYR     CA  228   7.638   8.863   2.537 -0.2093  0.0861 -0.0206
   17TYR     HA  229   7.659   8.822   2.636 -2.0527 -2.3057 -0.5273
   17TYR     CB  230   7.659   9.014   2.541  0.3575  0.0079 -0.0255
   17TYR    HB1  231   7.762   9.029   2.573  0.1656 -0.6719  0.9840
   17TYR    HB2  232   7.644   9.051   2.440  0.1772 -1.3333 -0.5133
   17TYR     CG  233   7.574   9.079   2.647  0.2168 -0.2311  0.0093
   17TYR    CD1  234   7.593   9.046   2.782  0.2257 -0.7411 -0.1158
   17TYR    HD1  235   7.681   8.986   2.798  2.9369  3.2658  1.4827
   17TYR    CE1  236   7.522   9.101   2.889  0.3867  0.1323 -0.4465
   17TYR    HE1  237   7.534   9.064   2.990 -1.0392 -1.2347 -0.7446
   17TYR     CZ  238   7.428   9.200   2.855  0.0034 -0.1767 -0.3017
   17TYR     OH  239   7.360   9.256   2.959  0.3993 -0.2234 -0.0143
   17TYR     HH  240   7.313   9.335   2.931  1.1167 -0.0382 -0.7346
   17TYR    CE2  241   7.410   9.245   2.722  0.4804  0.3205 -0.2027
   17TYR    HE2  242   7.347   9.332   2.708 -0.7330 -0.0567  2.3550
   17TYR    CD2  243   7.480   9.180   2.620  0.5160  0.0472 -0.0048
   17TYR    HD2  244   7.455   9.209   2.519 -1.6140  0.7735  0.6582
   17TYR      C  245   7.489   8.840   2.512 -0.4161  0.5186  0.7703
   17TYR      O  246   7.424   8.796   2.606 -0.3533 -0.3516  0.4173
   18PRO      N  247   7.435   8.854   2.391  0.0034 -0.6211  0.4421
   18PRO     CD  248   7.483   8.915   2.268  0.4070 -0.2525  0.7790
   18PRO    HD1  249   7.588   8.892   2.251  1.0518  3.8616 -2.2490
   18PRO    HD2  250   7.488   9.024   2.270  1.0075 -0.2385 -0.4736
   18PRO     CG  251   7.387   8.879   2.155  0.3560  0.4908  0.5831
   18PRO    HG1  252   7.384   8.951   2.073  0.8529 -0.0522  0.0851
   18PRO    HG2  253   7.418   8.785   2.112 -2.5291 -0.7682  1.0006
   18PRO     CB  254   7.254   8.849   2.225  0.1680 -0.0790 -0.0127
   18PRO    HB1  255   7.194   8.776   2.170  0.8927 -0.2885 -0.5504
   18PRO    HB2  256   7.205   8.944   2.245  0.7399 -0.2348  2.5090
   18PRO     CA  257   7.305   8.799   2.360 -0.1114 -0.1512  0.0655
   18PRO     HA  258   7.241   8.831   2.442 -1.1222 -1.6945 -0.0699
   18PRO      C  259   7.308   8.647   2.366 -0.0432 -0.1476  0.1309
   18PRO      O  260   7.389   8.577   2.306 -0.1851 -0.6310  0.4918
   19THR      N  261   7.212   8.591   2.440  0.3845 -0.3292  0.5514
   19THR      H  262   7.151   8.645   2.500  1.7838 -0.1312  1.8485
   19THR     CA  263   7.199   8.448   2.461 -0.5227 -0.3036  0.2132
   19THR     HA  264   7.279   8.398   2.407 -0.0014 -1.2909  1.8342
   19THR     CB  265   7.229   8.405   2.604 -0.1481 -0.9839 -0.0657
   19THR     HB  266   7.250   8.298   2.601 -1.6805 -1.3672  1.3029
   19THR    CG2  267   7.333   8.484   2.683 -0.7474 -0.0688 -0.1819
   19THR   HG21  268   7.301   8.584   2.714  1.3590  0.2216  1.2531
   19THR   HG22  269   7.427   8.491   2.629  0.4582  0.0378  1.8392
   19THR   HG23  270   7.367   8.423   2.767 -0.5264 -1.9147 -1.5722
   19THR    OG1  271   7.115   8.427   2.683  0.0349  0.5543 -0.1976
   19THR    HG1  272   7.123   8.368   2.759 -2.0633  0.6323  0.1614
   19THR      C  273   7.067   8.389   2.415 -0.6715  0.3575 -0.2177
   19THR      O  274   6.975   8.464   2.382 -0.3708  0.7803 -0.1051
   20GLN      N  275   7.057   8.256   2.407  0.8460  0.2345 -0.2492
   20GLN      H  276   7.143   8.208   2.428 -0.0654 -1.1750  0.4109
   20GLN     CA  277   6.948   8.173   2.359  0.3691  0.1668  0.9279
   20GLN     HA  278   6.907   8.206   2.263 -0.7613 -1.5304  0.7869
   20GLN     CB  279   6.993   8.029   2.342 -0.3039  0.0586 -0.0431
   20GLN    HB1  280   6.911   7.957   2.350 -0.0682 -0.0935  1.2608
   20GLN    HB2  281   7.075   8.005   2.411  1.6680  1.3979 -1.7850
   20GLN     CG  282   7.076   8.011   2.215 -0.7319 -0.2108 -0.2884
   20GLN    HG1  283   7.005   8.025   2.134 -1.8749  1.5961  0.9436
   20GLN    HG2  284   7.151   8.091   2.212 -2.7114  1.9552  2.2708
   20GLN     CD  285   7.147   7.877   2.206 -0.4979 -0.1344  0.3165
   20GLN    OE1  286   7.149   7.799   2.301  0.0893 -0.4949  0.0173
   20GLN    NE2  287   7.214   7.853   2.093  0.0003  0.5528  0.4589
   20GLN   HE21  288   7.259   7.763   2.079 -0.2049  0.3424  1.1378
   20GLN   HE22  289   7.206   7.912   2.011 -3.3820 -0.8833 -0.4238
   20GLN      C  290   6.834   8.173   2.460 -0.2548  0.5191  0.2309
   20GLN      O  291   6.863   8.200   2.576  0.6736 -0.0626  0.1465
   21PRO      N  292   6.706   8.148   2.432 -0.0387 -0.4735  0.0591
   21PRO     CD  293   6.658   8.122   2.297  0.0624 -0.3948  0.0080
   21PRO    HD1  294   6.722   8.049   2.248  2.2172 -0.3217  2.4283
   21PRO    HD2  295   6.657   8.221   2.251 -0.6366 -0.3503  0.1112
   21PRO     CG  296   6.517   8.069   2.319  0.0672 -0.3485  0.1570
   21PRO    HG1  297   6.461   8.085   2.227  0.9576 -0.3266 -0.3908
   21PRO    HG2  298   6.516   7.961   2.334  0.1787 -0.2535  0.8903
   21PRO     CB  299   6.466   8.146   2.441  0.1686  0.4354 -0.2880
   21PRO    HB1  300   6.383   8.093   2.487 -0.0422  1.3875  0.4459
   21PRO    HB2  301   6.445   8.247   2.406  1.1755 -0.3735 -3.6438
   21PRO     CA  302   6.594   8.152   2.524 -0.0231 -0.2465  0.0687
   21PRO     HA  303   6.591   8.242   2.587 -1.1547 -0.7143  0.7037
   21PRO      C  304   6.606   8.045   2.631  0.4593  0.4013  0.6777
   21PRO      O  305   6.659   7.939   2.599 -0.1237  0.3676 -0.2077
   22GLY      N  306   6.533   8.052   2.742 -0.3631 -0.4108  0.2072
   22GLY      H  307   6.476   8.134   2.756  0.7341  0.7733 -1.8537
   22GLY     CA  308   6.537   7.956   2.851  0.0851 -0.4029  0.1994
   22GLY    HA1  309   6.464   7.881   2.821  0.4495 -0.8884  0.4994
   22GLY    HA2  310   6.633   7.905   2.862  0.6241  0.1261 -1.6405
   22GLY      C  311   6.495   8.021   2.982  0.4686  0.1081  0.0695
   22GLY      O  312   6.442   8.132   2.983  0.1865 -0.0137 -0.6066
   23GLN      N  313   6.522   7.950   3.091 -0.3769 -0.4462 -0.0787
   23GLN      H  314   6.576   7.865   3.080  0.0212 -0.1914 -0.1062
   23GLN     CA  315   6.493   7.986   3.229  0.3598 -0.2046  0.0146
   23GLN     HA  316   6.418   8.065   3.222 -1.7483 -1.9698  1.3048
   23GLN     CB  317   6.425   7.866   3.293  0.0207 -0.1435 -0.2274
   23GLN    HB1  318   6.498   7.792   3.326  0.1750  0.5340  1.0530
   23GLN    HB2  319   6.372   7.902   3.382 -0.8596 -1.1654 -0.3137
   23GLN     CG  320   6.306   7.805   3.220  0.1235 -0.4528 -0.1344
   23GLN    HG1  321   6.247   7.760   3.300  0.0901 -0.9458 -0.4331
   23GLN    HG2  322   6.246   7.884   3.175 -0.6090 -0.4189  0.8617
   23GLN     CD  323   6.349   7.703   3.115  0.3789 -0.2418 -0.2360
   23GLN    OE1  324   6.408   7.598   3.142  0.0047 -0.3616  0.1263
   23GLN    NE2  325   6.324   7.729   2.987  0.0683  0.3409 -0.0577
   23GLN   HE21  326   6.273   7.809   2.952  1.0772  1.1182  0.1873
   23GLN   HE22  327   6.364   7.666   2.919  2.4977  2.1424 -0.4724
   23GLN      C  328   6.613   8.033   3.310  0.0024  0.4805  0.1585
   23GLN      O  329   6.721   8.053   3.257  0.1141 -0.2400  0.1004
   24GLY      N  330   6.586   8.056   3.439  0.4808 -0.3363  0.4166
   24GLY      H  331   6.489   8.056   3.468  0.1494  1.2448 -0.5557
   24GLY     CA  332   6.680   8.079   3.547  0.3806 -0.0446  0.4436
   24GLY    HA1  333   6.628   8.119   3.634  1.3062 -0.7954  1.3726
   24GLY    HA2  334   6.732   7.988   3.576 -0.4286 -0.6914 -0.0982
   24GLY      C  335   6.789   8.181   3.520  0.1403 -0.0246 -0.4797
   24GLY      O  336   6.762   8.279   3.451 -0.3885  0.3716  0.2747
   25TYR      N  337   6.913   8.162   3.565 -0.0737 -0.1262  0.0666
   25TYR      H  338   6.919   8.078   3.621  1.8830 -0.3677 -0.4352
   25TYR     CA  339   7.035   8.237   3.546 -0.1728  0.0014 -0.0642
   25TYR     HA  340   7.013   8.341   3.570  1.5681  0.4690 -0.3403
   25TYR     CB  341   7.156   8.194   3.629  0.2836  0.3761 -0.5309
   25TYR    HB1  342   7.249   8.218   3.577  0.2676  0.2563 -0.6144
   25TYR    HB2  343   7.160   8.086   3.643 -0.8583  0.3160 -0.5668
   25TYR     CG  344   7.182   8.260   3.762 -0.4058 -0.5801  0.0900
   25TYR    CD1  345   7.161   8.190   3.881  0.8960 -0.8687  0.1682
   25TYR    HD1  346   7.149   8.083   3.873 -1.3471 -0.6100 -0.6436
   25TYR    CE1  347   7.182   8.249   4.006 -0.3912 -0.2248  0.1006
   25TYR    HE1  348   7.169   8.193   4.098 -1.5787  0.7355  0.5423
   25TYR     CZ  349   7.213   8.387   4.011 -0.3786 -0.2164 -0.2146
   25TYR     OH  350   7.232   8.447   4.132  0.0310 -0.2599 -0.2576
   25TYR     HH  351   7.236   8.542   4.118 -1.1296 -0.3217 -1.1288
   25TYR    CE2  352   7.234   8.458   3.891 -0.3965 -0.1652 -0.1865
   25TYR    HE2  353   7.271   8.559   3.903  0.8937 -0.5791 -0.5627
   25TYR    CD2  354   7.218   8.396   3.768 -0.2717 -0.6122  0.0220
   25TYR    HD2  355   7.237   8.446   3.674 -1.2792 -1.0550 -0.4446
   25TYR      C  356   7.082   8.226   3.401  0.1488  0.1939  0.0256
   25TYR      O  357   7.088   8.120   3.339 -0.4561 -0.0626  0.3921
   26SER      N  358   7.132   8.337   3.346 -0.5559  0.2359 -0.5291
   26SER      H  359   7.135   8.420   3.403 -0.0363 -0.8147  1.0262
   26SER     CA  360   7.210   8.338   3.224 -0.1394 -0.3973 -0.2765
   26SER     HA  361   7.159   8.280   3.147  1.7270 -3.0734  0.3594
   26SER     CB  362   7.234   8.481   3.175 -0.2986 -0.1463  0.3709
   26SER    HB1  363   7.306   8.540   3.232 -0.6025  1.4413 -0.8326
   26SER    HB2  364   7.157   8.556   3.189 -1.0033 -0.7289 -0.3176
   26SER     OG  365   7.261   8.478   3.037 -0.3792  0.0744  0.3497
   26SER     HG  366   7.190   8.530   2.999 -0.9038 -0.4242  0.6429
   26SER      C  367   7.343   8.265   3.235  0.1499  0.1768  0.1004
   26SER      O  368   7.396   8.232   3.341 -0.2379 -0.5197  0.0841
   27GLN      N  369   7.402   8.251   3.116 -0.2050 -0.1621 -0.0419
   27GLN      H  370   7.354   8.296   3.040  1.3552  0.9142 -0.4623
   27GLN     CA  371   7.535   8.196   3.095 -0.0150  0.3052 -0.1030
   27GLN     HA  372   7.559   8.100   3.141  4.5182  0.1031 -2.4104
   27GLN     CB  373   7.560   8.180   2.946  0.0987  0.1237 -0.0647
   27GLN    HB1  374   7.469   8.148   2.896  0.7551 -0.6325 -0.8178
   27GLN    HB2  375   7.594   8.275   2.906  1.8874  0.3297  1.7819
   27GLN     CG  376   7.670   8.080   2.911  0.0983  0.1970 -0.2833
   27GLN    HG1  377   7.649   7.981   2.951  1.6180 -0.5642 -1.2801
   27GLN    HG2  378   7.766   8.112   2.953  0.4920 -1.3119  0.0492
   27GLN     CD  379   7.687   8.069   2.761  0.0442  0.2619 -0.2941
   27GLN    OE1  380   7.734   8.160   2.692  0.0719 -0.1302 -0.8000
   27GLN    NE2  381   7.653   7.951   2.708 -0.3990  0.4180 -0.3669
   27GLN   HE21  382   7.638   7.872   2.769  0.4653  1.9855  2.0428
   27GLN   HE22  383   7.655   7.945   2.607 -1.3621  0.0732 -0.3659
   27GLN      C  384   7.639   8.285   3.160 -0.0940 -0.1850  0.7190
   27GLN      O  385   7.621   8.406   3.175 -0.0154 -0.0563 -0.2252
   28GLN      N  386   7.753   8.231   3.203  0.2301 -0.1037 -0.0247
   28GLN      H  387   7.765   8.132   3.187  1.7896  0.0162  0.2540
   28GLN     CA  388   7.857   8.306   3.270 -0.2317  0.3744  0.1645
   28GLN     HA  389   7.838   8.409   3.239  0.6771  0.3394 -0.5376
   28GLN     CB  390   7.834   8.303   3.421  0.0236  0.0197  0.1975
   28GLN    HB1  391   7.840   8.203   3.464 -0.9844  0.1298  0.6361
   28GLN    HB2  392   7.737   8.346   3.447  0.8013  1.1212  1.3884
   28GLN     CG  393   7.939   8.384   3.496 -0.2033  0.4311  0.0752
   28GLN    HG1  394   7.966   8.472   3.438 -0.3951  1.0305  0.8839
   28GLN    HG2  395   8.025   8.318   3.508  0.1362  0.2886 -2.5604
   28GLN     CD  396   7.895   8.425   3.636 -0.1237  0.0730  0.2057
   28GLN    OE1  397   7.890   8.546   3.656  0.5123  0.0881  0.3029
   28GLN    NE2  398   7.889   8.332   3.732 -0.1816  0.0772  0.2046
   28GLN   HE21  399   7.898   8.366   3.827 -1.1171  2.7796 -0.5824
   28GLN   HE22  400   7.905   8.236   3.709 -1.0864 -0.0253 -0.0399
   28GLN      C  401   7.994   8.264   3.220 -0.2312  0.1714  0.3354
   28GLN      O  402   8.039   8.150   3.231 -0.4620  0.0806  0.3452
   29SER      N  403   8.060   8.358   3.152  0.1983 -0.1464  0.3052
   29SER      H  404   8.011   8.446   3.141 -0.8534 -0.8435 -0.7971
   29SER     CA  405   8.184   8.346   3.079 -0.2044 -0.0827 -0.3959
   29SER     HA  406   8.214   8.241   3.075  1.5325  0.2930  1.2206
   29SER     CB  407   8.151   8.403   2.941  0.0333  0.2540 -0.3147
   29SER    HB1  408   8.128   8.509   2.953 -2.6981 -0.3843  0.8652
   29SER    HB2  409   8.239   8.388   2.879  0.4734 -2.1209  0.7712
   29SER     OG  410   8.045   8.340   2.873  0.2137 -0.2768 -0.1104
   29SER     HG  411   7.965   8.392   2.866 -1.3031 -2.4168  0.1717
   29SER      C  412   8.301   8.426   3.134 -0.3000 -0.1158 -0.1402
   29SER      O  413   8.287   8.530   3.198  0.2282 -0.3365  0.3405
   30SER      N  414   8.423   8.387   3.097 -0.2127  0.1475 -0.1402
   30SER      H  415   8.424   8.300   3.045  0.0058 -0.1983  0.4207
   30SER     CA  416   8.556   8.438   3.126 -0.2022 -0.0630  0.1936
   30SER     HA  417   8.551   8.527   3.188  2.2674  0.4020 -0.1754
   30SER     CB  418   8.635   8.334   3.206  0.0746  0.2130  0.2828
   30SER    HB1  419   8.734   8.370   3.231 -0.3056  0.3184  1.7308
   30SER    HB2  420   8.636   8.241   3.149  0.7561 -0.0304  0.6902
   30SER     OG  421   8.562   8.316   3.325 -0.5825 -0.4575 -0.2112
   30SER     HG  422   8.573   8.400   3.369 -2.2169  0.4974 -1.4844
   30SER      C  423   8.646   8.472   3.008 -0.5017 -0.0506 -0.0314
   30SER      O  424   8.710   8.577   3.001 -0.0315 -0.3448 -0.1608
   31GLN      N  425   8.659   8.374   2.918  0.7666  0.1978 -0.1312
   31GLN      H  426   8.598   8.296   2.936 -1.3717  1.5993 -0.8614
   31GLN     CA  427   8.713   8.399   2.786  0.3365  0.5358 -0.2479
   31GLN     HA  428   8.757   8.499   2.784 -0.5966  0.9536 -0.3729
   31GLN     CB  429   8.826   8.299   2.762 -0.4758 -0.3486 -0.4552
   31GLN    HB1  430   8.880   8.330   2.672 -0.3229  0.4438 -0.0993
   31GLN    HB2  431   8.897   8.304   2.844 -1.4310  0.3515  0.3468
   31GLN     CG  432   8.791   8.152   2.744 -0.1719 -0.4539 -0.1957
   31GLN    HG1  433   8.879   8.093   2.717  1.0326  0.7382  0.9856
   31GLN    HG2  434   8.717   8.139   2.665 -1.2658 -2.9055  1.1352
   31GLN     CD  435   8.749   8.074   2.867  0.3459  0.3968  0.5294
   31GLN    OE1  436   8.761   8.122   2.980  0.3177 -0.4341  0.8915
   31GLN    NE2  437   8.703   7.949   2.856  0.5178  0.3420  0.4251
   31GLN   HE21  438   8.696   7.894   2.941 -0.9250 -0.2828 -0.0698
   31GLN   HE22  439   8.691   7.905   2.766 -0.4896  2.3957 -0.5051
   31GLN      C  440   8.610   8.403   2.675 -0.1755 -0.4081  0.1795
   31GLN      O  441   8.498   8.353   2.686 -0.1342 -0.4143  0.5687
   32PRO      N  442   8.639   8.463   2.559  0.1755 -0.3642  0.2908
   32PRO     CD  443   8.749   8.554   2.532 -0.0894  0.0184  0.4855
   32PRO    HD1  444   8.727   8.647   2.585 -2.5098  0.6763 -1.4663
   32PRO    HD2  445   8.847   8.519   2.561  0.6589  1.1340 -0.5809
   32PRO     CG  446   8.741   8.582   2.382  0.6647  0.0355  0.4458
   32PRO    HG1  447   8.782   8.495   2.330  1.5604 -0.9544  2.6962
   32PRO    HG2  448   8.790   8.677   2.363 -0.1153  0.1945 -0.9157
   32PRO     CB  449   8.590   8.602   2.377  0.6562  0.1577  1.0941
   32PRO    HB1  450   8.560   8.702   2.409  1.0971  0.2716  1.1602
   32PRO    HB2  451   8.551   8.589   2.276 -0.6530  1.3097  1.4162
   32PRO     CA  452   8.540   8.481   2.455  0.1129 -0.0767  0.3988
   32PRO     HA  453   8.438   8.498   2.489 -0.3334  0.8620 -1.3077
   32PRO      C  454   8.537   8.358   2.367 -0.2394  0.0896  0.1787
   32PRO      O  455   8.633   8.281   2.362 -0.4138 -0.1401  0.3927
   33TYR      N  456   8.427   8.343   2.292 -0.0519  0.0767 -0.0967
   33TYR      H  457   8.358   8.413   2.312 -0.4134 -0.5507  0.9511
   33TYR     CA  458   8.393   8.236   2.200  0.0224  0.2402 -0.3150
   33TYR     HA  459   8.289   8.259   2.176 -0.4652  0.3120  1.7060
   33TYR     CB  460   8.474   8.241   2.070  0.1638 -0.5645 -0.2616
   33TYR    HB1  461   8.439   8.164   2.002  1.2930 -0.2817 -1.1769
   33TYR    HB2  462   8.577   8.221   2.100  0.0948 -2.2418 -1.0107
   33TYR     CG  463   8.469   8.371   1.993 -0.4394  0.0309  0.7527
   33TYR    CD1  464   8.390   8.382   1.878  0.4229  0.2605  0.1754
   33TYR    HD1  465   8.309   8.312   1.863  1.7275 -1.5328  1.1040
   33TYR    CE1  466   8.403   8.483   1.783  0.0830  0.2545  0.1205
   33TYR    HE1  467   8.350   8.479   1.689 -1.1970  0.5117  0.8153
   33TYR     CZ  468   8.499   8.584   1.807  0.2168  0.1528  0.0148
   33TYR     OH  469   8.525   8.677   1.711  0.1498 -0.0153 -0.1667
   33TYR     HH  470   8.609   8.723   1.720  0.1367  0.2529 -1.2337
   33TYR    CE2  471   8.578   8.579   1.924  0.0612  0.0597  0.1167
   33TYR    HE2  472   8.659   8.648   1.944  0.1730  0.3857 -1.3076
   33TYR    CD2  473   8.565   8.471   2.012 -0.1273 -0.0970 -0.1048
   33TYR    HD2  474   8.628   8.471   2.099 -0.4156 -0.5961  0.1099
   33TYR      C  475   8.393   8.097   2.262  0.4279  0.4227  0.1044
   33TYR      O  476   8.399   8.092   2.385 -0.0438 -0.2965  0.1020
   34GLY      N  477   8.376   7.988   2.188  0.7091 -0.0306  0.6947
   34GLY      H  478   8.366   8.005   2.088 -0.5660 -2.0964  0.4172
   34GLY     CA  479   8.388   7.850   2.231 -0.1176 -0.1605  0.5316
   34GLY    HA1  480   8.329   7.837   2.322 -1.1828  2.5502  0.3480
   34GLY    HA2  481   8.350   7.793   2.147 -0.0103  2.4532 -1.4294
   34GLY      C  482   8.533   7.806   2.241 -0.0870 -0.1376  0.1842
   34GLY      O  483   8.572   7.736   2.333 -0.4550  0.1381  0.5526
   35GLN      N  484   8.616   7.839   2.141  0.2001  0.4450  0.6101
   35GLN      H  485   8.573   7.887   2.063  2.3746  2.7357  0.7032
   35GLN     CA  486   8.758   7.810   2.141  0.0723 -0.2071  0.4281
   35GLN     HA  487   8.801   7.830   2.239 -0.5482 -1.3869  0.9609
   35GLN     CB  488   8.773   7.663   2.104  0.2389 -0.0083 -0.3112
   35GLN    HB1  489   8.741   7.658   2.000 -1.0068  0.2445  0.0430
   35GLN    HB2  490   8.694   7.607   2.155  0.5497  0.0579  0.2438
   35GLN     CG  491   8.905   7.602   2.149  0.2266  0.0837 -0.1473
   35GLN    HG1  492   8.981   7.636   2.078 -0.7431 -0.1421 -1.3196
   35GLN    HG2  493   8.903   7.494   2.132  0.8350  0.2075 -1.1020
   35GLN     CD  494   8.959   7.645   2.284 -0.3247  0.7347 -0.1318
   35GLN    OE1  495   9.057   7.719   2.290  0.4333 -0.2589  0.1157
   35GLN    NE2  496   8.898   7.617   2.400 -0.1233 -0.2431 -0.2567
   35GLN   HE21  497   8.955   7.639   2.480 -1.0464 -2.1360  0.9996
   35GLN   HE22  498   8.817   7.555   2.399  1.6664 -2.7577  0.6385
   35GLN      C  499   8.838   7.892   2.041 -0.4552  0.2643  0.3863
   35GLN      O  500   8.801   7.919   1.927 -0.0134  0.0696  0.1916
   36GLN      N  501   8.956   7.939   2.082 -0.2013  0.2925 -0.3610
   36GLN      H  502   8.977   7.911   2.176 -2.5527  3.2132  1.2177
   36GLN     CA  503   9.054   8.010   2.003 -0.0421  0.5909  0.1016
   36GLN     HA  504   9.011   8.089   1.941 -0.7595  0.7491  0.7983
   36GLN     CB  505   9.143   8.073   2.110  0.1012  0.2907  0.1616
   36GLN    HB1  506   9.081   8.140   2.170 -0.4749  1.3493 -1.5397
   36GLN    HB2  507   9.184   7.994   2.172  0.8748  0.0746 -0.6014
   36GLN     CG  508   9.259   8.157   2.058  0.2189 -0.1417 -0.2829
   36GLN    HG1  509   9.336   8.104   2.002  1.9011  1.9358 -0.0804
   36GLN    HG2  510   9.209   8.231   1.996  0.5057  0.6683  0.4366
   36GLN     CD  511   9.340   8.225   2.168 -0.4595  0.4649 -0.1533
   36GLN    OE1  512   9.304   8.232   2.286  0.3926 -0.1554  0.1509
   36GLN    NE2  513   9.458   8.280   2.141 -0.0717 -0.1819  0.1875
   36GLN   HE21  514   9.491   8.278   2.046  0.1097  1.3291  0.1856
   36GLN   HE22  515   9.520   8.305   2.217  0.9377 -1.5812 -0.1494
   36GLN      C  516   9.128   7.914   1.911  0.2770  0.0830  0.8801
   36GLN      O  517   9.123   7.795   1.939  0.1668  0.2221  1.4517
   37SER      N  518   9.188   7.960   1.801 -0.4980  0.2638  0.5308
   37SER      H  519   9.176   8.059   1.781 -0.8396  0.1923  0.3708
   37SER     CA  520   9.282   7.885   1.721 -0.2998  1.0023  0.0620
   37SER     HA  521   9.288   7.786   1.765  0.2819  0.9632 -0.0886
   37SER     CB  522   9.243   7.864   1.575 -0.5485 -0.3706  0.3146
   37SER    HB1  523   9.337   7.840   1.525 -0.2617  0.9148  0.1904
   37SER    HB2  524   9.204   7.948   1.518  0.2889 -1.4909 -2.0598
   37SER     OG  525   9.154   7.756   1.560 -0.4584 -0.4462  0.3183
   37SER     HG  526   9.082   7.771   1.622 -0.4361 -0.0192  0.2417
   37SER      C  527   9.419   7.952   1.730  0.2937  0.0455 -1.4832
   37SER      O  528   9.434   8.072   1.750 -0.1933 -0.1591  0.2762
   38TYR      N  529   9.525   7.872   1.716  0.0043 -0.5782 -0.2435
   38TYR      H  530   9.505   7.774   1.700  0.3978 -0.6748 -0.1746
   38TYR     CA  531   9.653   7.908   1.774 -0.2963  0.6339 -0.3197
   38TYR     HA  532   9.661   8.011   1.809  0.6173 -0.0548  1.6529
   38TYR     CB  533   9.672   7.823   1.899 -0.7359  0.1756 -0.5596
   38TYR    HB1  534   9.772   7.834   1.943 -0.7352  1.2941 -0.7991
   38TYR    HB2  535   9.665   7.718   1.872 -0.1431 -0.9840  3.1523
   38TYR     CG  536   9.575   7.829   2.014 -0.2357  0.2699 -0.1327
   38TYR    CD1  537   9.594   7.915   2.123 -0.2082 -0.5622  0.5318
   38TYR    HD1  538   9.680   7.980   2.117 -1.3849  1.0377  0.2293
   38TYR    CE1  539   9.509   7.926   2.234 -0.1944  0.3768  0.4592
   38TYR    HE1  540   9.529   7.997   2.312  0.4987 -0.7417  1.3420
   38TYR     CZ  541   9.399   7.838   2.232  0.1618 -0.0648 -0.4653
   38TYR     OH  542   9.309   7.843   2.335  0.0169 -0.4246 -0.5739
   38TYR     HH  543   9.239   7.786   2.303 -0.7701  2.1418 -4.0404
   38TYR    CE2  544   9.370   7.753   2.124 -0.3411 -0.1449 -0.2688
   38TYR    HE2  545   9.283   7.692   2.143 -0.3143 -0.0126  0.2913
   38TYR    CD2  546   9.459   7.750   2.015 -0.2592  0.3057 -0.2134
   38TYR    HD2  547   9.440   7.674   1.942 -1.6380  0.4800 -0.0679
   38TYR      C  548   9.770   7.879   1.681 -0.1411  0.1058  0.0370
   38TYR      O  549   9.782   7.771   1.625  0.5904  0.1375  0.1278
   39SER      N  550   9.855   7.982   1.667 -0.4170  0.2995 -0.2319
   39SER      H  551   9.828   8.062   1.723 -0.9639  0.4985 -0.7648
   39SER     CA  552   9.972   7.990   1.582 -0.0233 -0.2705  0.2433
   39SER     HA  553   9.943   7.957   1.482 -1.4544 -1.5499  1.0268
   39SER     CB  554  10.014   8.136   1.567  0.0127 -0.2868  0.1833
   39SER    HB1  555  10.070   8.173   1.652  1.3007  0.2225 -0.8466
   39SER    HB2  556  10.079   8.155   1.481  0.4236  1.0407  0.7657
   39SER     OG  557   9.905   8.224   1.547  0.1311 -0.2351 -0.2582
   39SER     HG  558   9.933   8.312   1.520 -1.7371  0.9871  1.4675
   39SER      C  559  10.093   7.909   1.625  0.1028 -0.2593 -0.0884
   39SER      O  560  10.201   7.964   1.649  0.0281 -0.1821  0.0707
   40GLY      N  561  10.074   7.781   1.656 -1.1482 -0.0104  0.2359
   40GLY      H  562   9.988   7.730   1.642 -0.4890 -1.2759  0.6214
   40GLY     CA  563  10.176   7.696   1.714 -0.8998 -0.2148 -0.4962
   40GLY    HA1  564  10.189   7.604   1.656 -0.8684 -0.4363 -0.1443
   40GLY    HA2  565  10.270   7.750   1.714 -0.8110 -0.3122 -2.2692
   40GLY      C  566  10.150   7.674   1.862  0.3194  0.5325 -0.1532
   40GLY      O  567  10.058   7.730   1.922 -0.3060 -0.2763 -0.3396
   41TYR      N  568  10.221   7.589   1.936  0.0923  0.2797 -0.2241
   41TYR      H  569  10.292   7.541   1.882  0.2606  0.4737 -0.1748
   41TYR     CA  570  10.197   7.531   2.067 -0.1637  0.3725 -0.2299
   41TYR     HA  571  10.118   7.591   2.112  0.3230 -0.0949  1.3105
   41TYR     CB  572  10.140   7.392   2.040 -0.0027  0.0589  0.9963
   41TYR    HB1  573  10.216   7.327   1.995 -2.4564 -1.8931 -0.5956
   41TYR    HB2  574  10.123   7.331   2.129 -0.3592  0.0489  0.9208
   41TYR     CG  575  10.016   7.372   1.955  0.3612  0.0641  0.4549
   41TYR    CD1  576   9.893   7.422   1.998 -0.0369 -0.4506 -0.0789
   41TYR    HD1  577   9.892   7.461   2.098  0.2313 -1.8132  0.4761
   41TYR    CE1  578   9.778   7.415   1.918 -0.2973  0.2621  0.2262
   41TYR    HE1  579   9.679   7.444   1.949 -0.4790 -1.0226  0.9426
   41TYR     CZ  580   9.795   7.364   1.788  0.1932 -0.1046  0.4310
   41TYR     OH  581   9.683   7.344   1.712  0.0683  0.2333  0.5243
   41TYR     HH  582   9.700   7.291   1.633 -1.2159  1.1396 -0.4152
   41TYR    CE2  583   9.919   7.311   1.748  0.2959  0.1802  0.3755
   41TYR    HE2  584   9.917   7.257   1.654  0.3846  1.8443 -0.6255
   41TYR    CD2  585  10.032   7.312   1.830  0.3939  0.5151  0.2404
   41TYR    HD2  586  10.127   7.270   1.798  0.7889  0.0223  1.9486
   41TYR      C  587  10.317   7.526   2.160 -0.1056  0.1848 -0.3128
   41TYR      O  588   0.046   7.545   2.118  0.3873 -0.2461  0.7886
   42SER      N  589  10.292   7.493   2.287  0.4449 -0.0025 -0.2519
   42SER      H  590  10.198   7.456   2.293  0.5780 -0.7288 -1.9388
   42SER     CA  591  10.383   7.469   2.397  0.0063  0.1946  0.1585
   42SER     HA  592   0.104   7.477   2.369  0.4766 -2.7542  0.7454
   42SER     CB  593  10.370   7.581   2.500 -0.1990  0.0153  0.3258
   42SER    HB1  594  10.270   7.582   2.544 -0.5366  0.3380 -0.4343
   42SER    HB2  595   0.007   7.676   2.451  2.4217 -2.0306 -2.9074
   42SER     OG  596   0.071   7.556   2.610  0.1320  0.4438  0.1683
   42SER     HG  597   0.070   7.623   2.679  2.1896  1.3760 -0.6165
   42SER      C  598  10.374   7.329   2.456  0.2678  0.1141  0.0105
   42SER      O  599  10.267   7.273   2.476  0.0945  0.3881 -0.1408
   43GLN      N  600   0.105   7.276   2.497  0.3417  0.1870 -0.1050
   43GLN      H  601   0.193   7.321   2.478  0.0394  0.9589  0.2913
   43GLN     CA  602   0.120   7.146   2.559 -0.2670  0.0714 -0.1981
   43GLN     HA  603   0.074   7.067   2.500  2.8395 -1.4530 -0.7436
   43GLN     CB  604   0.265   7.100   2.556 -0.3338 -0.1175 -0.6634
   43GLN    HB1  605   0.278   7.011   2.616 -0.4117 -0.4979 -1.2043
   43GLN    HB2  606   0.316   7.187   2.599 -1.4412  0.0630  0.3193
   43GLN     CG  607   0.319   7.076   2.415  0.0199 -0.1250 -0.5282
   43GLN    HG1  608   0.428   7.073   2.413  0.1218  0.0658  1.6955
   43GLN    HG2  609   0.286   7.159   2.352  0.4425 -0.9384 -1.8568
   43GLN     CD  610   0.265   6.951   2.347 -0.9394  0.1777 -0.3408
   43GLN    OE1  611   0.191   6.872   2.405 -0.2071 -0.1481  0.1634
   43GLN    NE2  612   0.325   6.923   2.231  0.2725 -0.6421  0.4537
   43GLN   HE21  613   0.284   6.854   2.170  1.2004  0.5078 -1.5894
   43GLN   HE22  614   0.380   6.999   2.193  0.3005 -0.5407  0.7001
   43GLN      C  615   0.061   7.140   2.699 -0.8332 -0.1383 -0.4402
   43GLN      O  616   0.066   7.242   2.768  0.2176 -0.3761 -0.1418
   44SER      N  617   0.014   7.022   2.741  0.0845 -0.3882 -0.0930
   44SER      H  618   0.038   6.946   2.679  2.7882 -1.3029  1.8596
   44SER     CA  619  10.324   7.004   2.864  0.2540 -0.3941  0.0089
   44SER     HA  620  10.260   7.091   2.876 -1.1119 -1.1115 -1.7597
   44SER     CB  621  10.219   6.894   2.862 -0.1581 -0.0009  0.0093
   44SER    HB1  622  10.268   6.813   2.808  0.4572  2.1540 -2.9630
   44SER    HB2  623  10.165   6.862   2.951 -0.4814 -1.3754 -0.6474
   44SER     OG  624  10.121   6.943   2.773 -0.2343  0.5313  0.3825
   44SER     HG  625  10.085   6.864   2.732  0.8161 -0.9153  2.0809
   44SER      C  626   0.027   7.016   2.989  0.2791  0.1208 -0.0584
   44SER      O  627   0.150   7.020   2.986  0.3211 -1.1765 -0.4525
   45THR      N  628  10.342   7.029   3.102 -0.1087 -0.0185 -0.2793
   45THR      H  629  10.243   7.036   3.084 -0.2929  0.4251  0.8038
   45THR     CA  630   0.018   7.042   3.233  0.6358 -0.2771 -0.5933
   45THR     HA  631   0.127   7.035   3.234  0.8274  1.9824  0.9033
   45THR     CB  632  10.364   7.179   3.289  0.1939 -0.4904 -0.3786
   45THR     HB  633   0.028   7.208   3.383 -1.0862 -0.1893  0.2202
   45THR    CG2  634   0.007   7.290   3.189 -0.7614 -0.4716 -0.6316
   45THR   HG21  635  10.333   7.270   3.099 -0.1073 -0.1962 -1.1236
   45THR   HG22  636   0.113   7.288   3.163 -0.4995 -2.1675  0.4037
   45THR   HG23  637  10.366   7.384   3.239 -1.3653 -0.9531 -0.0034
   45THR    OG1  638  10.226   7.176   3.319  0.3668  0.2864  0.5464
   45THR    HG1  639  10.200   7.261   3.357 -1.2345 -0.8713  2.1816
   45THR      C  640  10.358   6.923   3.317 -0.0341  0.4751  0.1373
   45THR      O  641  10.246   6.874   3.306 -0.0336  0.2910  0.8981
   46ASP      N  642   0.060   6.892   3.414 -0.0187 -0.6261 -0.2233
   46ASP      H  643   0.155   6.922   3.401 -0.2237 -0.7465 -2.5099
   46ASP     CA  644   0.022   6.819   3.533 -0.0681 -0.1387  0.0627
   46ASP     HA  645  10.298   6.804   3.534 -0.4784  1.9554 -2.7581
   46ASP     CB  646   0.092   6.683   3.533 -0.2738 -0.2441 -0.1495
   46ASP    HB1  647   0.199   6.692   3.516 -0.0978  0.8077  1.3779
   46ASP    HB2  648   0.051   6.623   3.451 -1.3010  0.0335  0.1481
   46ASP     CG  649   0.065   6.604   3.660  0.0757  0.0186  0.0883
   46ASP    OD1  650   0.159   6.544   3.717  0.2116  0.1405 -0.0076
   46ASP    OD2  651  10.331   6.601   3.702  0.2611 -0.2243  0.5979
   46ASP      C  652   0.063   6.904   3.652 -0.1457  0.2298 -0.1713
   46ASP      O  653   0.153   6.987   3.641  0.3240 -0.2791 -0.2197
   47THR      N  654  10.369   6.895   3.759 -0.1814  0.0570 -0.2117
   47THR      H  655  10.294   6.826   3.758 -0.0245 -0.1162 -1.8359
   47THR     CA  656  10.380   6.986   3.872  0.0489 -0.0117 -0.1783
   47THR     HA  657  10.372   7.090   3.839 -2.4864 -0.0030  0.2282
   47THR     CB  658  10.263   6.961   3.966 -0.0825 -0.0992 -0.3630
   47THR     HB  659  10.266   7.023   4.056 -2.3276  0.6600 -0.7308
   47THR    CG2  660  10.125   6.991   3.906  0.1069 -0.3433 -0.9243
   47THR   HG21  661  10.054   7.001   3.988  1.1466 -2.3085  0.3064
   47THR   HG22  662  10.092   6.922   3.828 -0.1118  0.2768 -1.3845
   47THR   HG23  663  10.126   7.089   3.859 -2.6117 -0.1396 -0.7075
   47THR    OG1  664  10.264   6.824   4.000 -0.1913 -0.0212 -0.0370
   47THR    HG1  665  10.232   6.812   4.090  1.2127  2.1669  0.8400
   47THR      C  666   0.129   6.971   3.944 -0.4204 -0.5780  0.5906
   47THR      O  667   0.208   6.884   3.908  0.0929  0.0500  0.1800
   48SER      N  668   0.155   7.061   4.038  0.0751 -0.4305  0.3139
   48SER      H  669   0.108   7.151   4.038  2.6905  1.0529  0.1580
   48SER     CA  670   0.261   7.047   4.137  0.4306 -0.4304 -0.0648
   48SER     HA  671   0.336   6.989   4.082 -0.3898 -0.3435 -1.3222
   48SER     CB  672   0.326   7.184   4.147 -0.0831 -0.1853 -0.0722
   48SER    HB1  673   0.404   7.174   4.222  0.0169  0.9176 -0.0139
   48SER    HB2  674   0.243   7.239   4.191 -0.6054  0.1949 -1.4702
   48SER     OG  675   0.373   7.258   4.036  0.3752 -0.4643 -0.0640
   48SER     HG  676   0.436   7.326   4.062 -1.9001  1.7542 -0.0423
   48SER      C  677   0.217   6.992   4.272 -0.3962 -0.0522 -0.1742
   48SER      O  678   0.143   7.064   4.339 -0.4056 -0.2469  0.0243
   49GLY      N  679   0.259   6.870   4.306 -0.1735  0.0881  0.0627
   49GLY      H  680   0.321   6.817   4.247 -1.0825  1.0382 -1.8388
   49GLY     CA  681   0.243   6.816   4.440 -0.7813  0.5807  0.1968
   49GLY    HA1  682   0.246   6.900   4.510  0.2990 -0.2773  1.2109
   49GLY    HA2  683   0.330   6.759   4.472  0.2590  1.6225 -0.6546
   49GLY      C  684   0.122   6.728   4.460 -0.3115 -0.0951  0.0914
   49GLY      O  685   0.054   6.687   4.366  0.3966 -0.4039 -0.2890
   50TYR      N  686   0.096   6.690   4.586 -0.6134  0.2212  0.1260
   50TYR      H  687   0.162   6.715   4.659  0.2240  0.4759 -0.6902
   50TYR     CA  688  10.373   6.602   4.626 -0.3667 -0.0514  0.1956
   50TYR     HA  689  10.378   6.586   4.734  1.8938 -1.9789 -0.1337
   50TYR     CB  690  10.237   6.668   4.605 -0.2436  0.1040 -0.1340
   50TYR    HB1  691  10.215   6.665   4.499 -0.4875 -0.2830 -0.0735
   50TYR    HB2  692  10.242   6.773   4.637 -0.0731  0.6466 -1.8615
   50TYR     CG  693  10.120   6.603   4.676 -0.1148  0.0464  0.0242
   50TYR    CD1  694  10.133   6.608   4.816  0.2591 -0.1387 -0.0004
   50TYR    HD1  695  10.205   6.669   4.869 -0.0438 -0.0897  0.3577
   50TYR    CE1  696  10.036   6.542   4.892 -0.2201  0.0255 -0.4604
   50TYR    HE1  697  10.023   6.549   4.999 -0.8162 -0.2818 -0.5093
   50TYR     CZ  698   9.937   6.460   4.834 -0.1802 -0.2035 -0.2058
   50TYR     OH  699   9.849   6.396   4.916 -0.2456 -0.1090 -0.2008
   50TYR     HH  700   9.784   6.348   4.864 -0.8964  1.1369 -0.5719
   50TYR    CE2  701   9.933   6.450   4.693  0.8821 -0.6147 -0.2098
   50TYR    HE2  702   9.849   6.400   4.648 -0.4979 -0.4559  2.0484
   50TYR    CD2  703  10.023   6.523   4.615  0.4532 -0.3077 -0.4215
   50TYR    HD2  704  10.024   6.509   4.507  0.2310 -0.7631 -0.3677
   50TYR      C  705  10.379   6.461   4.569  0.2067  0.2421 -0.4927
   50TYR      O  706   0.091   6.418   4.507  0.6699  0.0715  0.3254
   51GLY      N  707  10.278   6.374   4.582  0.4465  0.0239 -0.0671
   51GLY      H  708  10.197   6.403   4.635 -0.5966 -1.7767 -0.6075
   51GLY     CA  709  10.266   6.254   4.502 -0.1883  0.0664 -0.0401
   51GLY    HA1  710  10.186   6.192   4.541 -0.7650  0.2075 -0.9615
   51GLY    HA2  711  10.360   6.200   4.512  0.0467  0.4284 -0.2380
   51GLY      C  712  10.248   6.279   4.352 -0.1543  0.0020 -0.0550
   51GLY      O  713  10.183   6.378   4.318 -0.3600  0.0334  0.4117
   52GLN      N  714  10.282   6.179   4.271  0.7060  0.1587  0.1117
   52GLN      H  715  10.355   6.115   4.299  0.5127  0.7337  2.0716
   52GLN     CA  716  10.267   6.200   4.129 -0.4426 -0.3628  0.1484
   52GLN     HA  717  10.270   6.308   4.109 -1.8536 -0.4337 -0.5673
   52GLN     CB  718   0.002   6.132   4.063 -0.5412 -0.5644  0.1784
   52GLN    HB1  719   0.012   6.025   4.083  1.5004 -0.2600  1.1032
   52GLN    HB2  720  10.372   6.141   3.956  1.0373 -0.6446 -0.0566
   52GLN     CG  721   0.131   6.204   4.100 -0.3613 -0.7584 -0.0667
   52GLN    HG1  722   0.139   6.216   4.208  2.4522 -1.2317 -0.1472
   52GLN    HG2  723   0.131   6.307   4.064 -0.3863  0.0307  2.0167
   52GLN     CD  724   0.263   6.140   4.059  0.0760  0.2076 -0.2188
   52GLN    OE1  725   0.263   6.038   3.989 -0.6436  0.2024 -0.2182
   52GLN    NE2  726   0.379   6.186   4.106 -0.1865  0.6472  0.0076
   52GLN   HE21  727   0.467   6.142   4.083  0.7562  1.1857  2.3192
   52GLN   HE22  728   0.392   6.264   4.169  1.0741  0.0502  0.5353
   52GLN      C  729  10.131   6.158   4.074 -0.1596 -0.7170 -0.2836
   52GLN      O  730  10.064   6.075   4.135  0.1315 -0.6990  0.0642
   53SER      N  731  10.081   6.213   3.963  0.3060  0.3448  0.0243
   53SER      H  732  10.133   6.293   3.930  2.4830  0.0804  2.4475
   53SER     CA  733   9.954   6.178   3.904  0.5879  0.0325 -0.4007
   53SER     HA  734   9.884   6.147   3.982  0.0001  0.3305 -0.8031
   53SER     CB  735   9.900   6.296   3.823  0.7494  0.7731  0.5586
   53SER    HB1  736   9.802   6.276   3.779  2.2918 -0.1222 -2.8075
   53SER    HB2  737   9.900   6.386   3.885 -0.5648  1.7646 -0.8077
   53SER     OG  738   9.986   6.322   3.715  0.5905  0.1953  0.2846
   53SER     HG  739  10.030   6.404   3.742  0.2835  0.9675 -1.4519
   53SER      C  740   9.970   6.050   3.822  0.0272 -0.3052  0.0129
   53SER      O  741   9.882   5.964   3.814 -0.1195 -0.2119  0.5471
   54SER      N  742  10.091   6.034   3.769 -0.2645  0.0295 -0.7723
   54SER      H  743  10.143   6.121   3.766 -0.5853  0.2069 -1.3350
   54SER     CA  744  10.135   5.929   3.680 -0.2004 -0.5189 -0.1053
   54SER     HA  745  10.237   5.947   3.647  0.4710 -2.2453  0.8708
   54SER     CB  746  10.157   5.802   3.762  0.6255 -0.4602 -0.2259
   54SER    HB1  747  10.180   5.720   3.695 -0.1129 -0.3995 -0.5655
   54SER    HB2  748  10.069   5.777   3.822  1.9581  1.4676  2.8197
   54SER     OG  749  10.256   5.824   3.860 -0.2520 -0.5876  0.7105
   54SER     HG  750  10.211   5.816   3.945 -1.2767  0.9326  0.3514
   54SER      C  751  10.047   5.899   3.560 -0.1423  0.3358 -0.3636
   54SER      O  752   9.929   5.935   3.555 -0.3373 -0.2277  0.1514
   55TYR      N  753  10.107   5.836   3.459  0.0779  0.0536 -0.0575
   55TYR      H  754  10.198   5.794   3.473 -0.4444 -0.6315  1.4774
   55TYR     CA  755  10.046   5.813   3.329 -0.3549  0.0121  0.1501
   55TYR     HA  756   9.939   5.801   3.343 -0.4868 -0.2982 -1.0478
   55TYR     CB  757  10.078   5.930   3.237  0.8664 -0.3331  0.1194
   55TYR    HB1  758   9.990   5.957   3.179  0.0306 -0.6302  1.2207
   55TYR    HB2  759  10.147   5.896   3.160  2.5632 -1.4945  2.0381
   55TYR     CG  760  10.136   6.054   3.301  0.0715 -0.0828  0.3686
   55TYR    CD1  761  10.273   6.076   3.283  0.0905 -0.4391  0.0610
   55TYR    HD1  762  10.328   6.003   3.225  0.3355  0.6749 -1.1693
   55TYR    CE1  763  10.337   6.194   3.325 -0.0513 -0.3690  0.0811
   55TYR    HE1  764   0.053   6.214   3.289  0.0654  2.5265  1.7571
   55TYR     CZ  765  10.260   6.294   3.387 -0.1305 -0.2396 -0.2229
   55TYR     OH  766  10.320   6.411   3.425  0.0648 -0.4308  0.0632
   55TYR     HH  767   0.031   6.404   3.416 -0.0077 -0.3369 -0.8301
   55TYR    CE2  768  10.122   6.273   3.407 -0.0386 -0.1051  0.5813
   55TYR    HE2  769  10.058   6.355   3.437  0.5222  0.5761 -0.0281
   55TYR    CD2  770  10.064   6.151   3.371  0.1782 -0.2480  0.7114
   55TYR    HD2  771   9.957   6.144   3.382  0.3062 -0.0102  2.3647
   55TYR      C  772  10.099   5.684   3.268 -0.5854  0.0753 -0.1853
   55TYR      O  773  10.179   5.614   3.330 -0.0176  1.2373  0.4411
   56SER      N  774  10.059   5.652   3.145 -0.5330 -0.0729 -0.1637
   56SER      H  775   9.982   5.705   3.106 -1.4041 -1.3089 -0.1666
   56SER     CA  776  10.073   5.517   3.095  0.1209 -0.1151  0.1217
   56SER     HA  777  10.072   5.455   3.185 -1.2336  0.9577  0.8876
   56SER     CB  778   9.955   5.483   3.005  0.1489 -0.2463  0.1328
   56SER    HB1  779   9.952   5.383   2.959 -2.4118 -0.0782 -0.2163
   56SER    HB2  780   9.969   5.533   2.909 -1.6259 -1.6295 -0.9171
   56SER     OG  781   9.832   5.504   3.071  0.2415  0.2717  0.1409
   56SER     HG  782   9.771   5.503   2.997  1.1728 -0.3094 -0.6430
   56SER      C  783  10.208   5.483   3.033  0.3714 -0.1706  0.6888
   56SER      O  784  10.276   5.574   2.987 -0.0862 -0.6078 -0.9248
   57SER      N  785  10.236   5.353   3.028  0.1004 -0.2095  0.1433
   57SER      H  786  10.159   5.296   3.061  0.6444 -0.8912  0.2739
   57SER     CA  787  10.350   5.277   2.980  0.2316  0.2873 -0.3425
   57SER     HA  788   0.025   5.328   2.904 -0.0809 -0.5874 -1.1836
   57SER     CB  789   0.050   5.247   3.104 -0.4928  0.4390  0.1962
   57SER    HB1  790  10.366   5.190   3.167 -2.2882  2.6326  0.3309
   57SER    HB2  791   0.138   5.187   3.078  0.1333  1.8026 -1.0001
   57SER     OG  792   0.083   5.367   3.169  0.4224  0.2207  0.1599
   57SER     HG  793   0.178   5.372   3.159  0.4083 -1.7326 -1.4219
   57SER      C  794  10.322   5.143   2.914  0.9847 -0.1982  0.2986
   57SER      O  795   0.003   5.103   2.818  0.4377  0.0401 -0.1779
   58TYR      N  796  10.227   5.064   2.963  0.1163  0.3721 -0.4361
   58TYR      H  797  10.180   5.109   3.041  0.2865  0.1397 -0.1976
   58TYR     CA  798  10.190   4.933   2.914  0.0508  0.0401  0.4854
   58TYR     HA  799  10.275   4.897   2.856 -1.1935 -1.8918 -0.2581
   58TYR     CB  800  10.170   4.841   3.034 -0.0080  0.3228  0.6928
   58TYR    HB1  801  10.129   4.746   3.001  0.1377 -0.0670  1.5903
   58TYR    HB2  802  10.099   4.876   3.109  1.2870  3.4084  0.6359
   58TYR     CG  803  10.302   4.812   3.103 -0.0094 -0.1265  0.5119
   58TYR    CD1  804  10.333   4.877   3.223 -0.1579  0.2583  0.3456
   58TYR    HD1  805  10.274   4.965   3.247 -1.3701  0.3375 -2.4918
   58TYR    CE1  806   0.067   4.841   3.289  0.0152  0.4221  0.1255
   58TYR    HE1  807   0.107   4.896   3.373  0.2251  0.1417  0.2072
   58TYR     CZ  808   0.139   4.726   3.253 -0.6097  0.0606  0.0109
   58TYR     OH  809   0.254   4.693   3.320 -0.2676  0.3121 -0.4488
   58TYR     HH  810   0.295   4.611   3.291 -0.1562 -0.0030  0.5472
   58TYR    CE2  811   0.096   4.649   3.143  0.0067 -0.1530 -0.0842
   58TYR    HE2  812   0.148   4.560   3.110 -0.8051  0.1833 -2.4001
   58TYR    CD2  813  10.375   4.699   3.066 -0.3898 -0.3198  0.3473
   58TYR    HD2  814  10.341   4.637   2.984  0.2479  0.8037 -0.8063
   58TYR      C  815  10.060   4.945   2.835  0.7401  0.8267 -0.5493
   58TYR      O  816   9.985   5.042   2.847  0.1311  0.3406 -0.4121
   59GLY      N  817  10.022   4.846   2.754 -0.3874 -0.0024  0.9437
   59GLY      H  818  10.085   4.767   2.741  1.8789  1.6869  0.9578
   59GLY     CA  819   9.893   4.840   2.690  0.3211 -0.4777 -0.4964
   59GLY    HA1  820   9.871   4.742   2.650  1.4795 -0.2016 -1.8654
   59GLY    HA2  821   9.823   4.867   2.770  1.3341  1.4920 -0.2032
   59GLY      C  822   9.879   4.941   2.577  0.3899  0.4624  0.3148
   59GLY      O  823   9.965   5.021   2.542  0.7604 -0.0866 -0.0339
   60GLN      N  824   9.759   4.934   2.518  0.5025 -0.3193  0.1719
   60GLN      H  825   9.703   4.857   2.553 -0.6698  0.4683  0.0655
   60GLN     CA  826   9.714   5.004   2.400 -0.0484 -0.4146  0.3227
   60GLN     HA  827   9.797   5.008   2.329  0.1029  1.2571  0.5614
   60GLN     CB  828   9.601   4.921   2.339 -0.1039 -0.2681  0.2263
   60GLN    HB1  829   9.523   4.897   2.410 -0.4305  0.3257  0.0701
   60GLN    HB2  830   9.545   4.975   2.262 -1.2080  1.0936  1.9126
   60GLN     CG  831   9.663   4.795   2.279 -0.7850 -0.3559 -0.2976
   60GLN    HG1  832   9.722   4.739   2.351 -1.5138 -1.1619 -0.3082
   60GLN    HG2  833   9.572   4.740   2.255 -0.7973 -0.3456 -0.2770
   60GLN     CD  834   9.741   4.811   2.150 -0.1581 -0.2828  0.0890
   60GLN    OE1  835   9.742   4.918   2.090 -0.1037 -0.2513  0.1453
   60GLN    NE2  836   9.816   4.706   2.113 -0.0419 -0.1939  0.0710
   60GLN   HE21  837   9.813   4.619   2.164 -1.1874  1.5774  3.3215
   60GLN   HE22  838   9.864   4.716   2.024  1.9974  1.2671  1.2471
   60GLN      C  839   9.674   5.150   2.405 -0.6194 -0.5390 -0.4566
   60GLN      O  840   9.623   5.189   2.510 -0.4236 -0.5100 -0.3719
   61SER      N  841   9.696   5.226   2.297 -0.2705  0.1667  0.1010
   61SER      H  842   9.739   5.187   2.215  0.3572  2.5410 -0.7753
   61SER     CA  843   9.662   5.366   2.289  0.0601  0.2485  0.1126
   61SER     HA  844   9.712   5.411   2.375  1.1403  1.5310 -1.1254
   61SER     CB  845   9.732   5.426   2.167 -0.6103  0.5352 -0.1375
   61SER    HB1  846   9.719   5.534   2.166 -1.8062  0.4063  0.1127
   61SER    HB2  847   9.837   5.396   2.170 -0.5291  0.8381  3.1184
   61SER     OG  848   9.688   5.371   2.045 -0.2812  0.3084 -0.1548
   61SER     HG  849   9.742   5.416   1.979  0.9251 -0.3865  0.3184
   61SER      C  850   9.512   5.393   2.292 -0.0143 -0.1188 -0.2860
   61SER      O  851   9.439   5.297   2.268 -0.2424 -0.0268  0.0342
   62GLN      N  852   9.469   5.516   2.318  0.0824 -0.0626 -0.3921
   62GLN      H  853   9.536   5.576   2.364 -1.8609  2.2747 -0.4017
   62GLN     CA  854   9.333   5.563   2.305 -0.0144 -0.2307  0.0234
   62GLN     HA  855   9.295   5.522   2.212 -0.9777  1.3573 -0.3302
   62GLN     CB  856   9.234   5.512   2.410  0.0399  0.1476  0.2632
   62GLN    HB1  857   9.221   5.406   2.386 -0.0906  0.4583 -1.1189
   62GLN    HB2  858   9.139   5.561   2.388  0.5579  1.4228  0.7592
   62GLN     CG  859   9.284   5.510   2.554  0.3368  0.0015  0.1582
   62GLN    HG1  860   9.376   5.454   2.575  0.2000 -0.0629  0.6011
   62GLN    HG2  861   9.286   5.614   2.587 -0.5964 -0.6306  2.3973
   62GLN     CD  862   9.183   5.442   2.645  0.4648  0.1489  0.4108
   62GLN    OE1  863   9.213   5.340   2.706 -0.0035 -0.3624 -0.1916
   62GLN    NE2  864   9.062   5.496   2.662  0.3575 -0.2206  0.8548
   62GLN   HE21  865   9.031   5.576   2.608  0.4155 -0.9591 -0.2885
   62GLN   HE22  866   9.009   5.468   2.743  1.5887 -0.7660  1.4983
   62GLN      C  867   9.327   5.714   2.284 -0.4062 -0.2249  0.1539
   62GLN      O  868   9.417   5.785   2.327 -0.0682 -0.1184 -0.7014
   63ASN      N  869   9.216   5.765   2.231  0.0424  0.1095 -0.4823
   63ASN      H  870   9.155   5.698   2.186 -0.8198 -0.7939  1.8637
   63ASN     CA  871   9.196   5.907   2.211  0.3216  0.2276  0.0566
   63ASN     HA  872   9.245   5.963   2.290  0.5627  0.2585 -0.1121
   63ASN     CB  873   9.250   5.944   2.073 -0.0583 -0.0991 -0.1837
   63ASN    HB1  874   9.355   5.918   2.054  0.1370  0.9741 -0.6989
   63ASN    HB2  875   9.194   5.895   1.994 -1.1188  1.8010 -0.6840
   63ASN     CG  876   9.228   6.091   2.039  0.2216 -0.0239 -0.0505
   63ASN    OD1  877   9.320   6.172   2.041  0.2179 -0.0213 -0.0248
   63ASN    ND2  878   9.104   6.134   2.012  0.1917 -0.0150  0.1006
   63ASN   HD21  879   9.029   6.068   2.002  0.9542 -0.7135 -1.1806
   63ASN   HD22  880   9.092   6.230   1.981  0.9154 -0.4420 -1.5853
   63ASN      C  881   9.049   5.933   2.241  0.1640 -0.3605 -0.1829
   63ASN      O  882   8.957   5.860   2.206 -0.1860 -0.0709  0.1161
   64THR      N  883   9.021   6.047   2.306  0.0803 -0.3110 -0.3046
   64THR      H  884   9.094   6.116   2.317  0.2765 -0.5232 -0.2707
   64THR     CA  885   8.889   6.080   2.357  0.2946  0.1431 -0.0413
   64THR     HA  886   8.843   5.988   2.395  1.0205  0.2849  1.2633
   64THR     CB  887   8.896   6.170   2.480  0.1453 -0.2024  0.2212
   64THR     HB  888   8.795   6.184   2.519  0.6371 -1.2694  2.0414
   64THR    CG2  889   8.986   6.113   2.589  0.0600  0.1913  0.4977
   64THR   HG21  890   9.061   6.047   2.544 -0.1799  0.5671 -0.4588
   64THR   HG22  891   9.032   6.194   2.646 -0.6977  0.7950  0.2678
   64THR   HG23  892   8.939   6.042   2.658  1.6197 -0.6850  0.7268
   64THR    OG1  893   8.938   6.300   2.445  0.1488 -0.0913  0.6314
   64THR    HG1  894   8.926   6.353   2.524  2.6690  1.1937  0.2495
   64THR      C  895   8.795   6.146   2.258 -0.0925  0.0734  0.2766
   64THR      O  896   8.843   6.180   2.151  0.0910 -0.6321  0.1315
   65GLY      N  897   8.664   6.158   2.284 -0.0325 -0.0364  0.6242
   65GLY      H  898   8.633   6.147   2.380  1.7378 -0.2660  1.2070
   65GLY     CA  899   8.566   6.206   2.190  0.6287 -0.2286 -0.1774
   65GLY    HA1  900   8.602   6.188   2.089  0.5938  0.3739 -0.3049
   65GLY    HA2  901   8.471   6.154   2.196  0.7326 -0.4407 -0.3697
   65GLY      C  902   8.548   6.357   2.204 -0.4996 -0.3982  0.2870
   65GLY      O  903   8.628   6.422   2.271 -0.4362 -0.0963 -0.0819
   66TYR      N  904   8.443   6.418   2.147 -0.2805 -0.4186 -0.1376
   66TYR      H  905   8.390   6.353   2.092 -0.2281 -0.5687 -0.0134
   66TYR     CA  906   8.376   6.531   2.207 -0.3669 -0.2216 -0.6018
   66TYR     HA  907   8.405   6.532   2.312 -0.4987 -1.2578 -0.5452
   66TYR     CB  908   8.426   6.661   2.145 -0.1199  0.0085  0.0665
   66TYR    HB1  909   8.390   6.661   2.042 -0.5459  1.1198  0.1929
   66TYR    HB2  910   8.534   6.664   2.135 -0.0743 -1.2522  0.0851
   66TYR     CG  911   8.367   6.787   2.204 -0.4279 -0.1790  0.1598
   66TYR    CD1  912   8.292   6.864   2.114 -0.1759 -0.2651 -0.1263
   66TYR    HD1  913   8.276   6.837   2.011  0.3674  1.4955 -0.7056
   66TYR    CE1  914   8.221   6.971   2.169  0.3576 -0.1015  0.2571
   66TYR    HE1  915   8.159   7.027   2.100 -0.8138 -1.0200  0.5253
   66TYR     CZ  916   8.235   7.006   2.305 -0.1494  0.1347  0.2519
   66TYR     OH  917   8.177   7.118   2.357 -0.1962  0.1638  0.1363
   66TYR     HH  918   8.200   7.134   2.448 -0.1725 -1.4164  0.4243
   66TYR    CE2  919   8.313   6.928   2.393  0.3680  0.2883 -0.0686
   66TYR    HE2  920   8.315   6.948   2.499 -0.1412  1.4569 -0.2687
   66TYR    CD2  921   8.382   6.818   2.340 -0.4383 -0.3548  0.2009
   66TYR    HD2  922   8.443   6.756   2.404 -0.7466 -1.0603 -0.1720
   66TYR      C  923   8.225   6.517   2.198 -0.4292  0.2072 -0.2529
   66TYR      O  924   8.172   6.444   2.115  0.0194 -0.1479 -0.2332
   67GLY      N  925   8.152   6.571   2.296  0.1451  0.1840  0.1944
   67GLY      H  926   8.197   6.648   2.344 -1.0271  1.5990 -0.8579
   67GLY     CA  927   8.010   6.549   2.311  0.1714 -0.3227 -0.2995
   67GLY    HA1  928   7.948   6.567   2.222 -1.1174 -0.7287  0.4829
   67GLY    HA2  929   7.984   6.446   2.338 -0.9382 -0.5513 -2.0339
   67GLY      C  930   7.955   6.630   2.427 -0.0776  0.0015 -0.6411
   67GLY      O  931   8.003   6.625   2.540 -0.2331 -0.0472 -0.5768
   68THR      N  932   7.846   6.704   2.403 -0.3562  0.0053  0.5734
   68THR      H  933   7.827   6.716   2.304  1.6421 -2.2726 -0.2027
   68THR     CA  934   7.767   6.765   2.508 -0.1348  0.3495  0.5389
   68THR     HA  935   7.759   6.697   2.592 -0.5923 -1.4559 -0.8896
   68THR     CB  936   7.827   6.900   2.548 -0.1240  0.4836  0.0824
   68THR     HB  937   7.930   6.871   2.568 -1.2565 -3.9215  0.5601
   68THR    CG2  938   7.832   7.015   2.448 -0.6635 -0.2651 -0.8196
   68THR   HG21  939   7.866   7.109   2.491  0.3384  0.2908 -2.6875
   68THR   HG22  940   7.882   6.990   2.354 -1.6719 -3.1144 -0.6966
   68THR   HG23  941   7.732   7.045   2.419 -0.8290 -1.5034 -1.6317
   68THR    OG1  942   7.765   6.967   2.656  0.0343 -0.1696  0.5846
   68THR    HG1  943   7.811   6.938   2.735 -1.5556  0.9723  2.0082
   68THR      C  944   7.624   6.784   2.457  0.2007  0.8702 -0.2375
   68THR      O  945   7.596   6.767   2.339 -0.3808  0.5707 -0.0610
   69GLN      N  946   7.534   6.828   2.545  0.2889  0.7244 -0.0720
   69GLN      H  947   7.562   6.856   2.638 -1.5614 -1.9831  1.4507
   69GLN     CA  948   7.392   6.842   2.520  0.1561 -0.2164  0.1235
   69GLN     HA  949   7.375   6.765   2.444  1.9454  0.2865 -0.8454
   69GLN     CB  950   7.320   6.808   2.651  0.0505  0.4788  0.2510
   69GLN    HB1  951   7.290   6.906   2.688  0.3874  1.5406 -2.0870
   69GLN    HB2  952   7.387   6.762   2.724  0.3874 -0.4287 -0.6044
   69GLN     CG  953   7.187   6.738   2.627  0.1739  0.4374 -0.3393
   69GLN    HG1  954   7.137   6.783   2.541  0.4100 -1.3637 -1.4668
   69GLN    HG2  955   7.129   6.747   2.719  1.2832 -2.5144  0.7640
   69GLN     CD  956   7.210   6.592   2.590  0.0406  0.3664 -0.1448
   69GLN    OE1  957   7.216   6.505   2.677 -0.4207  0.2359 -0.2358
   69GLN    NE2  958   7.218   6.565   2.460  0.2146 -0.4290  0.0256
   69GLN   HE21  959   7.201   6.641   2.395 -0.1413  1.5918  2.3295
   69GLN   HE22  960   7.221   6.469   2.429  0.3454  0.1391 -1.8399
   69GLN      C  961   7.346   6.977   2.466 -0.4519 -0.1446  0.8073
   69GLN      O  962   7.397   7.082   2.503  0.2361 -0.1791 -0.0126
   70SER      N  963   7.249   6.982   2.375  0.0151 -0.0868  0.3098
   70SER      H  964   7.212   6.898   2.332 -0.2165 -0.9109  2.0360
   70SER     CA  965   7.197   7.101   2.311  0.0557 -0.0514  0.3433
   70SER     HA  966   7.215   7.186   2.377 -2.4082  0.1095  0.9001
   70SER     CB  967   7.263   7.123   2.175  0.2802  0.1966  0.4916
   70SER    HB1  968   7.369   7.108   2.191  0.3953  1.4891  1.0980
   70SER    HB2  969   7.233   7.043   2.107 -1.2840 -1.2470  2.7202
   70SER     OG  970   7.244   7.251   2.118  0.2308  0.1748  0.4580
   70SER     HG  971   7.277   7.236   2.030  1.8455  0.3549  1.0014
   70SER      C  972   7.046   7.095   2.288  0.1222  0.0107 -0.1383
   70SER      O  973   6.996   6.983   2.295  0.5382 -0.1480  0.4331
   71THR      N  974   6.984   7.207   2.250  0.0783 -0.0316 -0.1917
   71THR      H  975   7.037   7.292   2.235  0.4585 -0.4627 -1.4273
   71THR     CA  976   6.840   7.216   2.250  0.1015  0.3491  0.0538
   71THR     HA  977   6.816   7.194   2.353  3.4665  0.9365  1.0907
   71THR     CB  978   6.799   7.361   2.225  0.0101  0.3179  0.0199
   71THR     HB  979   6.853   7.394   2.136 -0.1495 -1.8276 -0.9187
   71THR    CG2  980   6.651   7.382   2.195  0.1491  0.6517 -0.4476
   71THR   HG21  981   6.591   7.341   2.276  2.0863  0.4040  0.9286
   71THR   HG22  982   6.625   7.486   2.178 -1.2427  0.1115 -1.9515
   71THR   HG23  983   6.643   7.320   2.106  3.1289 -1.0778  0.3658
   71THR    OG1  984   6.817   7.445   2.337  0.2549 -0.2400  0.3982
   71THR    HG1  985   6.778   7.529   2.313 -0.0303 -0.5715 -0.3271
   71THR      C  986   6.792   7.115   2.146  0.2280  0.1024  0.2347
   71THR      O  987   6.853   7.117   2.039 -0.8787 -0.1869 -0.4145
   72PRO      N  988   6.694   7.029   2.172  0.2794  0.0933  0.3957
   72PRO     CD  989   6.628   7.021   2.302  0.2875  0.0679  0.3985
   72PRO    HD1  990   6.578   7.110   2.338 -1.2356 -0.7630  0.4005
   72PRO    HD2  991   6.703   6.987   2.373  0.7426 -0.2141 -0.2037
   72PRO     CG  992   6.524   6.910   2.300 -0.0043  0.3468 -0.4340
   72PRO    HG1  993   6.518   6.849   2.390 -0.3846  1.1368  0.0960
   72PRO    HG2  994   6.422   6.949   2.300 -0.6474 -1.1956  1.3555
   72PRO     CB  995   6.571   6.830   2.179  0.8681 -0.0647  0.1671
   72PRO    HB1  996   6.657   6.772   2.212  1.3639  0.9444  0.7145
   72PRO    HB2  997   6.496   6.773   2.125 -2.4714  2.8411  1.3109
   72PRO     CA  998   6.631   6.933   2.084  0.5130  0.1473  0.1708
   72PRO     HA  999   6.711   6.895   2.020 -0.3596 -0.4863 -0.5647
   72PRO      C 1000   6.526   6.983   1.986  0.1895  0.0446  0.4674
   72PRO      O 1001   6.470   7.090   2.011  0.8377  0.5320 -0.1638
   73GLN      N 1002   6.492   6.910   1.880  0.2933 -0.0069  0.4701
   73GLN      H 1003   6.548   6.830   1.855  0.4404  0.5159 -0.9621
   73GLN     CA 1004   6.383   6.938   1.789  0.4611  0.0611  0.2890
   73GLN     HA 1005   6.366   7.046   1.787 -2.1771 -0.2999 -1.5485
   73GLN     CB 1006   6.405   6.893   1.645  0.3225 -0.2145  0.3544
   73GLN    HB1 1007   6.312   6.900   1.589 -0.8393 -2.1915  1.8896
   73GLN    HB2 1008   6.422   6.785   1.646 -0.9874 -0.4392  1.2474
   73GLN     CG 1009   6.518   6.957   1.566  0.2912  0.2743  0.7034
   73GLN    HG1 1010   6.609   6.950   1.627  1.1830  2.5963 -0.2054
   73GLN    HG2 1011   6.535   6.921   1.465 -0.9524  0.4092  0.4410
   73GLN     CD 1012   6.507   7.108   1.543 -0.2143  0.1234 -0.0866
   73GLN    OE1 1013   6.538   7.186   1.633 -0.1441 -0.2804  0.2426
   73GLN    NE2 1014   6.473   7.156   1.424 -0.3306  0.6593  0.1593
   73GLN   HE21 1015   6.463   7.093   1.345  0.7268  0.2381  0.3438
   73GLN   HE22 1016   6.472   7.257   1.416  0.4452  0.5778 -1.7217
   73GLN      C 1017   6.255   6.876   1.842  0.4618  0.1757  0.4281
   73GLN      O 1018   6.255   6.772   1.907  0.4187 -0.1140 -0.0326
   74GLY      N 1019   6.133   6.928   1.823 -0.0336 -1.0588  0.1201
   74GLY      H 1020   6.130   7.025   1.795  0.2291 -1.3767 -1.0925
   74GLY     CA 1021   6.004   6.881   1.867 -0.2521 -0.1450  0.4618
   74GLY    HA1 1022   5.988   6.787   1.815 -1.0728  0.5223 -0.5470
   74GLY    HA2 1023   6.016   6.859   1.973 -1.1047  1.9079  1.0546
   74GLY      C 1024   5.880   6.969   1.848  0.1295  0.3611  0.2897
   74GLY      O 1025   5.873   7.041   1.749 -0.2323 -0.1115 -0.0314
   75TYR      N 1026   5.780   6.968   1.936  0.1534 -0.0111  0.3159
   75TYR      H 1027   5.796   6.908   2.015 -0.0923  1.3196  1.4286
   75TYR     CA 1028   5.651   7.035   1.935  0.0084 -0.2928 -0.2219
   75TYR     HA 1029   5.638   7.084   1.838 -2.2975 -1.3870 -0.5266
   75TYR     CB 1030   5.545   6.927   1.947 -0.6985  0.4502  0.3270
   75TYR    HB1 1031   5.572   6.865   2.033  1.2572 -0.8262 -1.1228
   75TYR    HB2 1032   5.446   6.971   1.963 -1.2776 -1.1337  1.4009
   75TYR     CG 1033   5.539   6.830   1.831 -0.2544  0.3780  0.3627
   75TYR    CD1 1034   5.578   6.697   1.846  0.0881  0.4705  0.3000
   75TYR    HD1 1035   5.614   6.669   1.944 -2.4241 -2.5367  0.5082
   75TYR    CE1 1036   5.578   6.605   1.740  0.1483  0.5135  0.2636
   75TYR    HE1 1037   5.594   6.500   1.757 -3.5193 -0.1656  0.2421
   75TYR     CZ 1038   5.554   6.656   1.611  0.3092  0.0539  0.0495
   75TYR     OH 1039   5.564   6.575   1.502  0.2848 -0.0091  0.0941
   75TYR     HH 1040   5.536   6.633   1.431  4.3979  3.3716  0.7967
   75TYR    CE2 1041   5.530   6.794   1.591  0.2563  0.0367 -0.0111
   75TYR    HE2 1042   5.521   6.830   1.490  3.1453  1.8119  0.2546
   75TYR    CD2 1043   5.525   6.880   1.701 -0.0077 -0.1544  0.1280
   75TYR    HD2 1044   5.515   6.987   1.687  0.1846  0.6498  4.6514
   75TYR      C 1045   5.655   7.150   2.034 -0.0266 -0.0645 -0.4834
   75TYR      O 1046   5.745   7.146   2.118  0.2073 -0.8285 -0.7676
   76GLY      N 1047   5.570   7.253   2.023  0.5420  0.5108  0.3069
   76GLY      H 1048   5.503   7.252   1.947 -0.5509  1.0073  1.2483
   76GLY     CA 1049   5.551   7.359   2.120 -0.0848  0.9953 -0.3322
   76GLY    HA1 1050   5.609   7.445   2.085  0.1868  0.9944  0.1061
   76GLY    HA2 1051   5.590   7.327   2.217  1.3483  0.6946 -0.9702
   76GLY      C 1052   5.412   7.420   2.120 -0.3928  0.3120  0.0068
   76GLY      O 1053   5.322   7.380   2.046 -0.1078  0.2498 -0.3118
   77SER      N 1054   5.393   7.525   2.200  0.2426  0.5473 -0.1424
   77SER      H 1055   5.463   7.548   2.270 -0.2499  1.4051  0.0798
   77SER     CA 1056   5.263   7.585   2.224  0.1585  0.3915 -0.2035
   77SER     HA 1057   5.187   7.509   2.238 -0.2137  1.1433  2.2740
   77SER     CB 1058   5.270   7.665   2.353  0.7342 -0.0679  0.0574
   77SER    HB1 1059   5.351   7.736   2.340  2.4458 -1.8959  0.3092
   77SER    HB2 1060   5.177   7.714   2.385 -0.1278  0.2472 -2.7174
   77SER     OG 1061   5.308   7.575   2.454  0.5981 -0.3583 -0.1503
   77SER     HG 1062   5.370   7.613   2.517  1.3732 -0.4462 -0.8502
   77SER      C 1063   5.209   7.687   2.125 -0.0146  0.1787 -0.3255
   77SER      O 1064   5.287   7.761   2.066 -0.1604  0.4023 -0.2344
   78THR      N 1065   5.076   7.696   2.111 -0.0451 -0.4565 -0.5296
   78THR      H 1066   5.016   7.644   2.173 -1.5984  1.1376 -0.6003
   78THR     CA 1067   5.006   7.795   2.031 -0.1033 -0.3090 -0.2973
   78THR     HA 1068   5.029   7.778   1.926  0.2405  0.6079 -0.3864
   78THR     CB 1069   4.855   7.792   2.051 -0.1110  0.3615 -0.2407
   78THR     HB 1070   4.839   7.816   2.156  0.5170 -2.1739  0.4983
   78THR    CG2 1071   4.760   7.869   1.960 -0.7780 -0.4270 -0.2140
   78THR   HG21 1072   4.657   7.846   1.988 -0.7300  0.6275  0.9119
   78THR   HG22 1073   4.780   7.829   1.860  1.1722  1.6853 -0.7361
   78THR   HG23 1074   4.773   7.977   1.964  1.0971 -0.6190 -0.4971
   78THR    OG1 1075   4.808   7.660   2.043  0.0833  0.3444 -1.1603
   78THR    HG1 1076   4.725   7.663   2.092 -0.7822  0.0930 -2.5371
   78THR      C 1077   5.055   7.936   2.060 -0.3471 -0.2770 -0.0385
   78THR      O 1078   5.068   7.978   2.175 -0.1316 -0.6303  0.0664
   79GLY      N 1079   5.081   8.010   1.952  0.0305 -0.0234  0.2190
   79GLY      H 1080   5.088   7.957   1.866 -2.0802 -1.8315  1.0486
   79GLY     CA 1081   5.127   8.147   1.956  0.2353 -0.0796 -0.1028
   79GLY    HA1 1082   5.181   8.165   1.863 -0.4090 -0.1920 -0.5098
   79GLY    HA2 1083   5.200   8.172   2.033  2.8217  0.0303 -2.4743
   79GLY      C 1084   5.015   8.250   1.961  0.3266  0.0439 -0.6441
   79GLY      O 1085   4.901   8.219   1.992  0.2361  1.0189  0.0642
   80GLY      N 1086   5.046   8.378   1.937  0.0746  0.1634 -0.3369
   80GLY      H 1087   5.139   8.393   1.900 -0.0811 -0.8644 -1.1926
   80GLY     CA 1088   4.952   8.488   1.929  0.0248  0.1264 -0.2764
   80GLY    HA1 1089   4.987   8.566   1.861  0.9211  0.3741  0.4608
   80GLY    HA2 1090   4.856   8.451   1.893 -0.2410  1.0417 -0.5405
   80GLY      C 1091   4.926   8.547   2.066  0.1585 -0.0811 -0.1620
   80GLY      O 1092   5.007   8.530   2.157  0.1756  0.4062 -0.0837
   81TYR      N 1093   4.808   8.607   2.084  0.2911  0.0792  0.1845
   81TYR      H 1094   4.750   8.619   2.003 -0.6347 -0.6736  0.7086
   81TYR     CA 1095   4.759   8.667   2.207 -0.0072  0.6128 -0.1939
   81TYR     HA 1096   4.778   8.595   2.286 -0.5982  0.1652 -0.4492
   81TYR     CB 1097   4.843   8.790   2.238  0.2352  0.5149 -0.4526
   81TYR    HB1 1098   4.943   8.781   2.195  0.1026  3.0424 -1.5112
   81TYR    HB2 1099   4.798   8.878   2.192  1.0200  1.4537  0.5279
   81TYR     CG 1100   4.869   8.815   2.385 -0.3903 -0.4680 -0.1694
   81TYR    CD1 1101   4.963   8.737   2.452 -0.4972 -0.0154  0.5107
   81TYR    HD1 1102   5.009   8.649   2.409 -0.6854 -1.2500  2.7053
   81TYR    CE1 1103   5.008   8.781   2.577  0.2759  0.4225  0.0920
   81TYR    HE1 1104   5.092   8.737   2.628  0.4985 -0.5180 -1.0496
   81TYR     CZ 1105   4.938   8.889   2.635 -0.6827 -0.0200 -0.2135
   81TYR     OH 1106   4.992   8.931   2.753 -0.5318 -0.4142 -0.1415
   81TYR     HH 1107   5.051   8.864   2.787 -1.8565 -1.8138 -0.4776
   81TYR    CE2 1108   4.828   8.958   2.579 -0.3991  0.6563  0.0428
   81TYR    HE2 1109   4.780   9.043   2.624  0.0408  1.6625 -1.3230
   81TYR    CD2 1110   4.796   8.916   2.449  0.3926 -0.0473  0.0632
   81TYR    HD2 1111   4.730   8.972   2.384 -0.3883 -1.8783 -0.7902
   81TYR      C 1112   4.611   8.691   2.180 -0.0973  0.5922  0.2688
   81TYR      O 1113   4.560   8.687   2.068  0.3884  0.0986  0.0598
   82GLY      N 1114   4.541   8.741   2.282 -0.2595  0.1359  0.3808
   82GLY      H 1115   4.590   8.761   2.368  0.8012  0.1678 -0.2143
   82GLY     CA 1116   4.401   8.780   2.281 -0.2746  0.0785  0.1335
   82GLY    HA1 1117   4.380   8.821   2.182  0.4724 -0.3726 -0.2159
   82GLY    HA2 1118   4.335   8.694   2.286  0.0417 -0.3397 -1.9626
   82GLY      C 1119   4.374   8.881   2.392 -0.2833 -0.0176  0.2170
   82GLY      O 1120   4.443   8.879   2.494  0.1462 -0.1186 -0.0701
   83SER      N 1121   4.277   8.968   2.362 -0.3109 -0.0910  0.0888
   83SER      H 1122   4.237   8.955   2.271 -1.9314  0.0946  0.7513
   83SER     CA 1123   4.219   9.062   2.456  0.0435 -0.0769  0.2989
   83SER     HA 1124   4.297   9.095   2.523 -0.8420  3.6243 -0.2777
   83SER     CB 1125   4.171   9.190   2.387  0.1160 -0.2890 -0.1523
   83SER    HB1 1126   4.142   9.262   2.463  1.9147  1.8618 -1.3813
   83SER    HB2 1127   4.089   9.171   2.318 -0.7900  2.8412 -0.0589
   83SER     OG 1128   4.287   9.240   2.324  0.2484 -0.0314  0.2876
   83SER     HG 1129   4.355   9.264   2.386  1.6535 -2.7050 -0.1141
   83SER      C 1130   4.110   9.007   2.546 -0.2453 -0.1171 -0.0697
   83SER      O 1131   4.052   8.901   2.521 -0.6543 -0.0277  0.4750
   84SER      N 1132   4.085   9.089   2.648 -0.6384 -0.6869  0.3034
   84SER      H 1133   4.145   9.170   2.656 -2.4465  0.5807  2.0906
   84SER     CA 1134   3.983   9.082   2.751 -0.3110 -0.1217  0.6759
   84SER     HA 1135   3.991   9.173   2.810  1.7897  0.3187 -0.1874
   84SER     CB 1136   3.844   9.081   2.690  0.1032 -0.0105 -0.2877
   84SER    HB1 1137   3.775   9.091   2.774  1.1591  2.7688  0.3573
   84SER    HB2 1138   3.819   9.159   2.618 -0.7697  0.1016  0.1152
   84SER     OG 1139   3.823   8.952   2.637 -0.5026 -0.2286  0.4653
   84SER     HG 1140   3.895   8.914   2.586 -1.6457 -1.4449 -0.3318
   84SER      C 1141   3.998   8.965   2.848  0.1427 -0.1262  0.6030
   84SER      O 1142   4.086   8.881   2.829  0.2714  0.1244  0.0482
   85GLN      N 1143   3.920   8.977   2.955 -0.1291  0.1305  0.3782
   85GLN      H 1144   3.855   9.055   2.957 -1.0874 -0.6124 -0.4583
   85GLN     CA 1145   3.943   8.905   3.079 -0.4069  0.0084  0.3611
   85GLN     HA 1146   4.040   8.856   3.077  0.2293  1.1976  0.6851
   85GLN     CB 1147   3.937   9.006   3.193  0.0542  0.2854  0.1454
   85GLN    HB1 1148   3.834   9.032   3.220 -0.1284 -1.5128  1.3100
   85GLN    HB2 1149   4.001   9.089   3.163  0.3917 -1.1129 -3.3942
   85GLN     CG 1150   4.004   8.954   3.320  0.1240 -0.0586 -0.0326
   85GLN    HG1 1151   4.098   8.908   3.289 -1.2152 -2.2634 -1.0881
   85GLN    HG2 1152   3.938   8.886   3.374  0.5782  0.6377  1.4348
   85GLN     CD 1153   4.030   9.071   3.413 -0.2601 -0.2726  0.3478
   85GLN    OE1 1154   3.957   9.170   3.414 -0.2562 -0.2722  0.7953
   85GLN    NE2 1155   4.137   9.060   3.492  0.4039  0.6135 -0.4058
   85GLN   HE21 1156   4.163   9.138   3.552  1.6145 -0.1532  0.0974
   85GLN   HE22 1157   4.188   8.974   3.486 -0.4996 -0.0613  1.0450
   85GLN      C 1158   3.839   8.796   3.098  0.1160 -0.4081  0.8873
   85GLN      O 1159   3.721   8.818   3.073  0.3971 -0.3322 -0.4633
   86SER      N 1160   3.887   8.683   3.150  0.6486 -0.7224 -0.2580
   86SER      H 1161   3.979   8.671   3.189  0.7720 -2.2865 -0.9778
   86SER     CA 1162   3.802   8.567   3.167 -0.3415 -0.0392 -0.4492
   86SER     HA 1163   3.736   8.567   3.080  1.1153  1.9129 -1.6490
   86SER     CB 1164   3.892   8.444   3.166 -0.4678 -0.1310 -0.6447
   86SER    HB1 1165   3.940   8.428   3.263  1.1317  0.9737 -1.2060
   86SER    HB2 1166   3.964   8.460   3.086  1.1760  0.0223  0.7958
   86SER     OG 1167   3.812   8.329   3.148 -0.4530 -0.2826  0.2078
   86SER     HG 1168   3.877   8.258   3.142 -0.3410 -0.2460  0.8958
   86SER      C 1169   3.717   8.584   3.292  0.0708 -0.2983 -0.1319
   86SER      O 1170   3.747   8.672   3.372  0.4806 -0.0341 -0.5698
   87SER      N 1171   3.621   8.494   3.310  0.1050 -0.3879 -0.4023
   87SER      H 1172   3.596   8.430   3.235 -0.0934  0.2810 -0.9153
   87SER     CA 1173   3.535   8.492   3.426  0.1111 -0.5027 -0.3993
   87SER     HA 1174   3.568   8.557   3.507  1.1141 -3.3689  1.6368
   87SER     CB 1175   3.395   8.544   3.394  0.1360 -0.1330  0.0801
   87SER    HB1 1176   3.350   8.494   3.308  0.1652 -0.9581  0.5324
   87SER    HB2 1177   3.328   8.539   3.480  0.1697  0.2126  0.1281
   87SER     OG 1178   3.411   8.681   3.369 -0.7508 -0.0859 -0.2826
   87SER     HG 1179   3.373   8.702   3.283 -2.2546  1.8348  0.7701
   87SER      C 1180   3.519   8.351   3.480  0.0353 -0.3910 -0.1300
   87SER      O 1181   3.497   8.258   3.403 -0.3132  0.1588 -0.6945
   88GLN      N 1182   3.537   8.342   3.612 -0.0202 -0.1741 -0.1077
   88GLN      H 1183   3.566   8.420   3.670  2.3561 -0.5679 -0.6510
   88GLN     CA 1184   3.517   8.218   3.685  0.1750 -0.3419 -0.3377
   88GLN     HA 1185   3.517   8.139   3.611 -2.5129 -0.3025 -0.4865
   88GLN     CB 1186   3.639   8.198   3.775  0.1099  0.1702 -0.1308
   88GLN    HB1 1187   3.734   8.209   3.721  1.2196 -3.4604  0.8109
   88GLN    HB2 1188   3.646   8.274   3.853  0.4221 -0.8742  0.8821
   88GLN     CG 1189   3.642   8.059   3.838  0.0438  0.1274 -0.2208
   88GLN    HG1 1190   3.630   7.976   3.769 -0.1911 -0.7175  0.8029
   88GLN    HG2 1191   3.558   8.056   3.908 -0.5649 -1.2985 -0.9793
   88GLN     CD 1192   3.765   8.045   3.926 -0.0463  0.6461 -0.0062
   88GLN    OE1 1193   3.870   8.104   3.904  0.1850  0.4057  0.4380
   88GLN    NE2 1194   3.768   7.969   4.036 -0.8388  0.0461 -0.3905
   88GLN   HE21 1195   3.852   7.968   4.092  0.1111 -0.3195 -1.7613
   88GLN   HE22 1196   3.686   7.924   4.075 -0.2337 -0.7071  0.0529
   88GLN      C 1197   3.378   8.210   3.746  0.4324  0.1425  0.3355
   88GLN      O 1198   3.322   8.280   3.829 -0.2988 -0.2515  0.1871
   89SER      N 1199   3.312   8.100   3.710  0.3687  0.2856  0.0041
   89SER      H 1200   3.362   8.047   3.640  2.2500  0.7690  0.9249
   89SER     CA 1201   3.178   8.059   3.749  0.4421 -0.3773 -0.4250
   89SER     HA 1202   3.115   8.147   3.754  1.6224  0.4325  1.4606
   89SER     CB 1203   3.113   7.976   3.639 -0.0522 -0.0836 -0.3554
   89SER    HB1 1204   3.022   7.929   3.677  0.0096 -0.3576 -0.5416
   89SER    HB2 1205   3.096   8.031   3.547 -4.4556  0.2706  0.4491
   89SER     OG 1206   3.193   7.863   3.613  0.0546 -0.1493  0.2398
   89SER     HG 1207   3.153   7.828   3.533 -0.9191 -0.0406  0.6632
   89SER      C 1208   3.178   7.996   3.888  0.2615 -0.7970 -0.6126
   89SER      O 1209   3.288   7.975   3.940  0.4356  0.0877 -0.6100
   90SER      N 1210   3.065   7.984   3.957  0.1842  0.1222 -0.5658
   90SER      H 1211   2.982   7.990   3.900  0.4544 -0.1886 -1.0033
   90SER     CA 1212   3.070   7.941   4.095 -0.8774 -0.2483 -0.6351
   90SER     HA 1213   3.166   7.965   4.139 -1.5069  0.2820  0.4913
   90SER     CB 1214   2.968   8.000   4.192  0.1068  0.1781  0.1577
   90SER    HB1 1215   2.973   7.971   4.297 -1.7059 -0.4723  0.1065
   90SER    HB2 1216   2.993   8.106   4.196 -0.1149  0.2676 -0.6084
   90SER     OG 1217   2.836   7.975   4.149  0.3794 -0.3526 -0.3807
   90SER     HG 1218   2.818   8.022   4.067 -0.8321  1.6169  0.9321
   90SER      C 1219   3.059   7.790   4.115 -0.1232 -0.1989  0.2418
   90SER      O 1220   3.130   7.735   4.198  0.0031 -0.0045  0.2617
   91TYR      N 1221   2.962   7.724   4.051  0.1708 -0.0587 -0.3538
   91TYR      H 1222   2.902   7.783   3.995 -0.4709  0.6272  1.0205
   91TYR     CA 1223   2.928   7.585   4.073 -0.0436  0.0716  0.1525
   91TYR     HA 1224   2.993   7.542   4.149  1.2749  2.2400  0.3302
   91TYR     CB 1225   2.782   7.574   4.117 -0.1773  0.3964 -0.2027
   91TYR    HB1 1226   2.724   7.644   4.057 -1.3343 -3.0136 -3.3707
   91TYR    HB2 1227   2.742   7.478   4.086  0.8822  0.2444 -1.1471
   91TYR     CG 1228   2.755   7.583   4.266 -0.1798  0.6408 -0.2176
   91TYR    CD1 1229   2.681   7.481   4.326  0.6845 -0.0438 -0.2948
   91TYR    HD1 1230   2.641   7.400   4.266  2.8541  1.1706 -3.6322
   91TYR    CE1 1231   2.653   7.491   4.463 -0.7433  0.4782 -0.6061
   91TYR    HE1 1232   2.592   7.420   4.517  0.0440 -0.2547 -0.6669
   91TYR     CZ 1233   2.695   7.601   4.541 -0.4398 -0.1763  0.1672
   91TYR     OH 1234   2.665   7.608   4.673 -0.1939  0.1163  0.2085
   91TYR     HH 1235   2.706   7.686   4.712 -0.1193  0.0525  0.2580
   91TYR    CE2 1236   2.763   7.705   4.475 -0.6225  0.2003  0.5733
   91TYR    HE2 1237   2.801   7.794   4.524 -2.0747  2.9743 -2.9050
   91TYR    CD2 1238   2.793   7.696   4.339 -0.3775  0.1711  0.6283
   91TYR    HD2 1239   2.862   7.768   4.298  0.3333 -0.2482  1.0581
   91TYR      C 1240   2.953   7.517   3.939  0.3555  0.0870  0.2178
   91TYR      O 1241   2.985   7.567   3.832 -0.0138 -0.1001  0.0150
   92GLY      N 1242   2.915   7.389   3.944 -0.1528  0.2261  0.0401
   92GLY      H 1243   2.875   7.351   4.028 -0.7423  0.9566  0.0964
   92GLY     CA 1244   2.920   7.293   3.835  0.3510  0.4047 -0.0991
   92GLY    HA1 1245   2.847   7.331   3.763 -0.4881 -0.3766  0.3105
   92GLY    HA2 1246   2.879   7.201   3.877  0.3299  0.7338  0.6166
   92GLY      C 1247   3.058   7.267   3.778 -0.0714 -0.4075 -0.7785
   92GLY      O 1248   3.129   7.192   3.845 -0.0065 -0.0650 -0.4548
   93GLN      N 1249   3.098   7.322   3.664  0.5546  0.2777 -0.2423
   93GLN      H 1250   3.028   7.379   3.617  1.4801  0.4589 -1.4804
   93GLN     CA 1251   3.217   7.292   3.587  0.6696 -0.2069  0.1248
   93GLN     HA 1252   3.304   7.267   3.649 -0.0011  0.5414  1.4064
   93GLN     CB 1253   3.190   7.177   3.491 -0.1685  0.0682  0.0321
   93GLN    HB1 1254   3.258   7.185   3.406  0.3196 -0.6491  0.3530
   93GLN    HB2 1255   3.094   7.191   3.441  0.0286 -1.3632 -0.7912
   93GLN     CG 1256   3.184   7.040   3.556  0.2843  0.0785  0.0961
   93GLN    HG1 1257   3.277   7.005   3.601 -0.2581 -0.0207  1.1725
   93GLN    HG2 1258   3.113   7.040   3.639 -1.7960 -0.4538 -1.5914
   93GLN     CD 1259   3.139   6.939   3.452 -0.1986  0.1389  0.2426
   93GLN    OE1 1260   3.040   6.869   3.473 -0.0469 -0.1879 -0.1219
   93GLN    NE2 1261   3.217   6.904   3.349 -0.6853  0.2203 -0.1552
   93GLN   HE21 1262   3.180   6.833   3.287  0.6347 -0.9222  0.3218
   93GLN   HE22 1263   3.309   6.942   3.332 -1.2800  1.5854 -0.4535
   93GLN      C 1264   3.257   7.413   3.503 -0.1376 -0.2013 -0.2567
   93GLN      O 1265   3.176   7.491   3.454  0.3070  0.1964 -0.3612
   94GLN      N 1266   3.387   7.413   3.474  0.0462  0.6446  0.5265
   94GLN      H 1267   3.443   7.339   3.516  1.0262  0.4031 -1.1310
   94GLN     CA 1268   3.449   7.501   3.378  0.1526 -0.0909 -0.0891
   94GLN     HA 1269   3.385   7.518   3.291  0.6276  1.3863 -0.1787
   94GLN     CB 1270   3.471   7.634   3.450 -0.4981  0.1715 -0.3698
   94GLN    HB1 1271   3.380   7.656   3.507  0.3960  1.4585  0.6094
   94GLN    HB2 1272   3.546   7.615   3.526 -1.6065 -0.6373  0.5697
   94GLN     CG 1273   3.514   7.750   3.361 -0.0340  0.2389 -0.0605
   94GLN    HG1 1274   3.610   7.734   3.312 -0.3449  1.2450 -1.0550
   94GLN    HG2 1275   3.437   7.756   3.284  0.6907  0.7997 -0.7581
   94GLN     CD 1276   3.512   7.885   3.431  1.1347  0.2985 -0.1299
   94GLN    OE1 1277   3.525   7.893   3.553 -0.0178 -0.4600  0.0600
   94GLN    NE2 1278   3.506   7.993   3.353 -1.0815  0.5443  0.3314
   94GLN   HE21 1279   3.529   8.079   3.399  2.2420 -0.1490  0.2101
   94GLN   HE22 1280   3.536   7.980   3.257  0.3899 -1.6729  1.0090
   94GLN      C 1281   3.574   7.448   3.308 -0.1016 -0.2255 -0.4440
   94GLN      O 1282   3.670   7.405   3.371 -0.1936  0.1199 -0.0563
   95SER      N 1283   3.583   7.468   3.176 -0.3797  0.1051 -0.4161
   95SER      H 1284   3.508   7.510   3.123 -0.5942  1.2850  0.7467
   95SER     CA 1285   3.706   7.451   3.102 -0.1695 -0.2474  0.0085
   95SER     HA 1286   3.784   7.423   3.172 -1.5079  1.2348  2.2097
   95SER     CB 1287   3.686   7.343   2.996 -0.1469 -0.1676 -0.0769
   95SER    HB1 1288   3.602   7.355   2.928  0.2827  0.0021 -0.5852
   95SER    HB2 1289   3.778   7.340   2.937  1.1881  4.0598  1.4439
   95SER     OG 1290   3.673   7.230   3.080 -0.2843 -0.2006 -0.1420
   95SER     HG 1291   3.640   7.157   3.027  0.8562  1.7880 -3.9551
   95SER      C 1292   3.741   7.578   3.027  0.0354 -0.1292  0.3021
   95SER      O 1293   3.668   7.677   3.026 -0.4169 -0.4629  0.1173
   96SER      N 1294   3.859   7.595   2.967 -0.0812 -0.1601  0.0609
   96SER      H 1295   3.930   7.524   2.966  0.8200  0.7046 -1.1564
   96SER     CA 1296   3.910   7.719   2.911 -0.2958  0.0061  0.2334
   96SER     HA 1297   3.883   7.808   2.969 -1.7637 -0.0227 -0.3507
   96SER     CB 1298   4.060   7.723   2.886 -0.2578  0.8812  0.5411
   96SER    HB1 1299   4.118   7.726   2.978  0.5897  0.2284  0.0508
   96SER    HB2 1300   4.075   7.815   2.830  0.3838 -0.6081 -1.9008
   96SER     OG 1301   4.098   7.611   2.809  0.2790  1.2581  0.2539
   96SER     HG 1302   4.088   7.532   2.862 -1.8229  0.7002 -0.8645
   96SER      C 1303   3.847   7.741   2.774  0.2116 -0.1183 -0.0198
   96SER      O 1304   3.813   7.648   2.703 -0.0399 -0.0290 -0.0180
   97TYR      N 1305   3.832   7.869   2.738  0.7687 -0.1644 -0.4310
   97TYR      H 1306   3.876   7.937   2.797  2.3526 -0.7846 -0.8373
   97TYR     CA 1307   3.769   7.909   2.613  0.3810  0.6171  0.0094
   97TYR     HA 1308   3.674   7.859   2.596  0.8911  0.2368 -1.9443
   97TYR     CB 1309   3.738   8.058   2.617 -0.2239  0.4894  0.2385
   97TYR    HB1 1310   3.669   8.084   2.698 -0.5074 -0.8491  0.4550
   97TYR    HB2 1311   3.833   8.110   2.631 -0.2208  0.5610 -0.0466
   97TYR     CG 1312   3.652   8.101   2.501 -0.1217 -0.1334 -0.0676
   97TYR    CD1 1313   3.516   8.069   2.507  0.0421 -0.8296  0.0320
   97TYR    HD1 1314   3.473   8.025   2.596  0.0904  1.7325  1.4231
   97TYR    CE1 1315   3.434   8.086   2.395 -0.0558 -0.2661  0.1858
   97TYR    HE1 1316   3.330   8.059   2.395 -0.7389  1.9675 -2.1308
   97TYR     CZ 1317   3.485   8.149   2.280  0.2084 -0.7776  0.0157
   97TYR     OH 1318   3.412   8.165   2.166  0.4930 -0.0511 -0.0733
   97TYR     HH 1319   3.458   8.221   2.103  0.2415  0.4398  0.1703
   97TYR    CE2 1320   3.620   8.189   2.280  0.0812 -0.3423 -0.0536
   97TYR    HE2 1321   3.660   8.246   2.197 -0.6766  2.6278  1.4601
   97TYR    CD2 1322   3.706   8.161   2.387  0.1012 -0.3234 -0.0649
   97TYR    HD2 1323   3.811   8.184   2.378  0.2439 -0.6193  0.7857
   97TYR      C 1324   3.853   7.880   2.490  0.1029  0.7888 -0.2217
   97TYR      O 1325   3.971   7.914   2.493  0.2443  0.2870  0.0343
   98PRO      N 1326   3.805   7.821   2.380 -0.2901 -0.3515  0.5445
   98PRO     CD 1327   3.678   7.751   2.366 -0.3382 -0.1950  0.1940
   98PRO    HD1 1328   3.688   7.666   2.433 -0.2673 -0.4339 -0.1182
   98PRO    HD2 1329   3.583   7.802   2.383 -1.6239 -2.1525 -0.7694
   98PRO     CG 1330   3.678   7.697   2.223  0.4611  0.1852  0.0399
   98PRO    HG1 1331   3.636   7.596   2.219 -0.7670  0.5068  2.5203
   98PRO    HG2 1332   3.621   7.764   2.158 -0.2370 -0.2292  0.2080
   98PRO     CB 1333   3.823   7.695   2.179  0.4481 -0.0973  0.0097
   98PRO    HB1 1334   3.867   7.599   2.205 -0.6811 -0.4192  0.7524
   98PRO    HB2 1335   3.841   7.716   2.073 -0.4847  0.5299 -0.0285
   98PRO     CA 1336   3.893   7.798   2.267 -0.2846 -0.0004  0.4780
   98PRO     HA 1337   3.987   7.757   2.303  0.8075  1.7514 -0.2185
   98PRO      C 1338   3.918   7.921   2.181  0.1192  0.0483  0.6648
   98PRO      O 1339   3.834   8.006   2.152 -0.1489 -0.4861 -0.1539
   99GLY      N 1340   4.035   7.918   2.117 -0.3287 -0.0429 -0.1612
   99GLY      H 1341   4.089   7.832   2.124 -1.4868 -0.6717  4.0578
   99GLY     CA 1342   4.068   8.017   2.017 -0.2973 -0.3328 -0.4432
   99GLY    HA1 1343   4.150   7.976   1.959  0.4409  0.4722  0.0122
   99GLY    HA2 1344   3.981   8.043   1.956 -2.3036 -2.2716  1.4116
   99GLY      C 1345   4.116   8.144   2.086 -0.9954 -0.2206 -0.1542
   99GLY      O 1346   4.153   8.144   2.203  0.1077  0.4173 -0.4901
  100TYR      N 1347   4.116   8.256   2.013 -0.5550 -0.0988  0.0296
  100TYR      H 1348   4.091   8.251   1.916  1.7160  0.7175 -0.6577
  100TYR     CA 1349   4.167   8.387   2.052  0.3102 -0.2774 -0.4828
  100TYR     HA 1350   4.235   8.370   2.134  0.3710 -0.1232 -0.5020
  100TYR     CB 1351   4.241   8.462   1.942  0.3287  0.4441  0.0150
  100TYR    HB1 1352   4.178   8.476   1.854  1.3385 -2.5029 -1.3176
  100TYR    HB2 1353   4.270   8.556   1.988  0.6944  0.0245  0.6497
  100TYR     CG 1354   4.366   8.387   1.901  0.4912  0.9001 -0.3289
  100TYR    CD1 1355   4.366   8.310   1.784  0.3941 -0.1146  0.3268
  100TYR    HD1 1356   4.279   8.308   1.720  0.7454  2.8329 -0.4006
  100TYR    CE1 1357   4.489   8.252   1.751  0.2936  0.1134 -0.4571
  100TYR    HE1 1358   4.495   8.193   1.661  2.0389  1.7666 -1.5233
  100TYR     CZ 1359   4.605   8.260   1.831 -0.1677 -0.6474  0.2903
  100TYR     OH 1360   4.724   8.206   1.796  0.1291  0.0851  0.1486
  100TYR     HH 1361   4.793   8.226   1.860 -1.1409  1.9758  1.0166
  100TYR    CE2 1362   4.604   8.341   1.947  0.4545  0.0663 -0.1943
  100TYR    HE2 1363   4.691   8.359   2.009  0.9469  2.5495 -1.4927
  100TYR    CD2 1364   4.480   8.395   1.983  0.1404 -1.0104  0.3861
  100TYR    HD2 1365   4.473   8.450   2.075 -0.3427 -0.0905 -0.1849
  100TYR      C 1366   4.053   8.464   2.118  0.4232 -0.0912 -0.5045
  100TYR      O 1367   3.996   8.550   2.051  0.2199 -0.3192 -0.6268
  101GLY      N 1368   4.033   8.444   2.248  0.1312  0.2862 -0.4926
  101GLY      H 1369   4.085   8.365   2.281  0.4798  0.0432 -1.5876
  101GLY     CA 1370   3.962   8.525   2.345  0.0866 -0.2670 -0.0574
  101GLY    HA1 1371   4.017   8.617   2.366 -3.0469  2.3663 -2.2293
  101GLY    HA2 1372   3.866   8.550   2.299  0.9848 -0.5089 -2.1538
  101GLY      C 1373   3.932   8.448   2.473 -0.0067 -0.5951 -0.2758
  101GLY      O 1374   3.987   8.341   2.499  0.0458 -0.5494 -0.1964
  102GLN      N 1375   3.847   8.509   2.557  0.2945 -0.7093  0.1166
  102GLN      H 1376   3.814   8.599   2.525  3.7766  0.1454 -1.6255
  102GLN     CA 1377   3.809   8.451   2.684 -0.0891  0.2006  0.4206
  102GLN     HA 1378   3.855   8.355   2.705  0.1018  0.4860  1.3432
  102GLN     CB 1379   3.876   8.532   2.794  0.3193  0.3750  0.0464
  102GLN    HB1 1380   3.850   8.491   2.892  1.3858 -2.1575 -0.6543
  102GLN    HB2 1381   3.825   8.628   2.796  1.8038  1.1857  2.0080
  102GLN     CG 1382   4.027   8.549   2.777  0.3286 -0.1762 -0.4224
  102GLN    HG1 1383   4.061   8.588   2.681 -0.2447 -1.9654 -1.4043
  102GLN    HG2 1384   4.053   8.623   2.852 -2.6496  0.9073 -0.3486
  102GLN     CD 1385   4.115   8.428   2.808  0.6498  0.1022 -0.2492
  102GLN    OE1 1386   4.077   8.317   2.845  0.0789  0.3368 -0.1101
  102GLN    NE2 1387   4.247   8.444   2.794  0.7272  0.1149  0.4509
  102GLN   HE21 1388   4.309   8.364   2.791  1.3263  0.5516 -2.7107
  102GLN   HE22 1389   4.285   8.526   2.749  3.0915 -2.7596 -3.4957
  102GLN      C 1390   3.659   8.431   2.701 -0.0333 -0.5775  0.0214
  102GLN      O 1391   3.616   8.385   2.807  0.3335 -0.2572  0.3135
  103GLN      N 1392   3.585   8.471   2.597  0.3197 -0.1057 -0.0527
  103GLN      H 1393   3.641   8.507   2.522  0.4859 -0.3357 -0.0417
  103GLN     CA 1394   3.440   8.470   2.587  0.3251  0.3402 -0.1732
  103GLN     HA 1395   3.401   8.380   2.634 -2.3174 -0.2789 -3.2332
  103GLN     CB 1396   3.377   8.590   2.656 -0.3027  0.0405 -0.2209
  103GLN    HB1 1397   3.270   8.568   2.660  0.0122 -1.6281 -0.0376
  103GLN    HB2 1398   3.420   8.597   2.756 -0.6725  0.4534 -0.0841
  103GLN     CG 1399   3.403   8.726   2.593 -0.2341  0.0341 -0.2062
  103GLN    HG1 1400   3.343   8.804   2.639  1.4004  1.2467 -0.0434
  103GLN    HG2 1401   3.361   8.727   2.492 -0.0050 -1.3261 -0.3352
  103GLN     CD 1402   3.549   8.770   2.600 -0.1661 -0.2509  0.2120
  103GLN    OE1 1403   3.632   8.749   2.511 -0.3008 -0.2728  0.0902
  103GLN    NE2 1404   3.582   8.823   2.718  0.0926  0.3815 -0.1393
  103GLN   HE21 1405   3.679   8.849   2.720  0.4335 -0.6549 -1.5101
  103GLN   HE22 1406   3.513   8.842   2.789 -0.0145 -1.2561  0.2308
  103GLN      C 1407   3.385   8.467   2.445  0.2536 -0.7946 -0.1281
  103GLN      O 1408   3.454   8.516   2.356  0.0103 -0.1113  0.0553
  104PRO      N 1409   3.262   8.423   2.417 -0.2635  0.3310  0.3469
  104PRO     CD 1410   3.178   8.342   2.503  0.0362 -0.3976 -0.0412
  104PRO    HD1 1411   3.150   8.393   2.596 -1.3047  0.1271 -0.7052
  104PRO    HD2 1412   3.219   8.244   2.526 -2.2509 -0.9368  2.2605
  104PRO     CG 1413   3.049   8.331   2.422  0.1514 -0.5554 -0.2037
  104PRO    HG1 1414   2.981   8.415   2.433  0.7955 -0.0323 -0.1365
  104PRO    HG2 1415   3.005   8.237   2.453  0.4733 -0.6841 -0.1323
  104PRO     CB 1416   3.100   8.335   2.278 -0.0613  0.3027 -0.2592
  104PRO    HB1 1417   3.134   8.233   2.261  1.4459  0.3986  1.7855
  104PRO    HB2 1418   3.029   8.377   2.207  1.2212  0.4515 -1.5094
  104PRO     CA 1419   3.227   8.421   2.277  0.2672 -0.1688  0.2201
  104PRO     HA 1420   3.303   8.367   2.221 -1.0555 -0.6501 -1.1916
  104PRO      C 1421   3.204   8.559   2.217 -0.1168 -0.3052  0.0456
  104PRO      O 1422   3.177   8.658   2.284 -0.1981 -0.2639 -0.0478
  105ALA      N 1423   3.208   8.570   2.084  0.2322  0.3483  0.1058
  105ALA      H 1424   3.242   8.488   2.038  2.8304  1.1389  0.4494
  105ALA     CA 1425   3.176   8.684   2.001 -0.2598 -0.0038 -0.1895
  105ALA     HA 1426   3.135   8.761   2.067  0.0132 -0.8961  1.0523
  105ALA     CB 1427   3.310   8.727   1.943  0.0346 -0.2019  0.3414
  105ALA    HB1 1428   3.298   8.824   1.895  3.3090 -1.1429 -2.8349
  105ALA    HB2 1429   3.346   8.661   1.865  0.4424  0.3557  0.0452
  105ALA    HB3 1430   3.381   8.741   2.025 -0.9145 -1.2034  1.3626
  105ALA      C 1431   3.071   8.635   1.902  0.0067 -0.2006 -0.3752
  105ALA      O 1432   3.069   8.522   1.854 -0.4370 -0.3486 -0.0003
  106PRO      N 1433   2.982   8.724   1.857  0.0826  0.1838  0.2269
  106PRO     CD 1434   2.876   8.692   1.764  0.2342 -0.3167  0.2230
  106PRO    HD1 1435   2.824   8.600   1.787  0.4593 -0.8018 -1.0954
  106PRO    HD2 1436   2.913   8.686   1.661  0.0347 -1.2209  0.2006
  106PRO     CG 1437   2.777   8.809   1.769  0.1898 -0.3815  0.8929
  106PRO    HG1 1438   2.692   8.796   1.836 -0.7030  0.8379  0.0217
  106PRO    HG2 1439   2.734   8.827   1.671 -3.1295  2.6738  2.6716
  106PRO     CB 1440   2.871   8.920   1.816  0.2577  0.0684 -0.2805
  106PRO    HB1 1441   2.813   8.997   1.866 -0.2819  0.8576 -2.0634
  106PRO    HB2 1442   2.920   8.972   1.733 -0.4488  1.3047  0.0575
  106PRO     CA 1443   2.964   8.854   1.918 -0.1057  0.1988  0.1383
  106PRO     HA 1444   3.056   8.913   1.917  0.1660 -0.2159 -1.2541
  106PRO      C 1445   2.912   8.853   2.061  0.6842  0.1136  0.4292
  106PRO      O 1446   2.839   8.761   2.097  0.1780  0.2179 -0.3020
  107SER      N 1447   2.936   8.963   2.134  0.6186  0.2604  0.2320
  107SER      H 1448   2.986   9.037   2.088  0.2901  0.3805  0.0647
  107SER     CA 1449   2.881   8.984   2.266  0.0682 -0.0760  0.0607
  107SER     HA 1450   2.918   8.912   2.340 -0.7793  0.2069  0.7771
  107SER     CB 1451   2.938   9.115   2.319  0.1245 -0.0078 -0.1670
  107SER    HB1 1452   2.923   9.194   2.245 -0.1092  0.9081  0.8344
  107SER    HB2 1453   2.883   9.147   2.407 -1.4256 -3.2447  0.1814
  107SER     OG 1454   3.076   9.100   2.343  0.1433  0.1011 -0.2039
  107SER     HG 1455   3.098   9.175   2.398  0.5539  1.0990 -1.6846
  107SER      C 1456   2.729   8.989   2.262  0.0386 -0.9195 -0.1864
  107SER      O 1457   2.671   9.020   2.158 -0.0548 -0.0644  0.1128
  108SER      N 1458   2.666   8.971   2.379  0.7511  0.2564  0.3981
  108SER      H 1459   2.724   8.944   2.457  1.7544  1.3454  0.0646
  108SER     CA 1460   2.522   8.966   2.399  0.7503 -0.3917  0.2397
  108SER     HA 1461   2.467   9.032   2.332 -0.7284 -0.7455  1.0694
  108SER     CB 1462   2.466   8.825   2.385  0.2374 -0.2253  0.5917
  108SER    HB1 1463   2.524   8.770   2.311  0.4456  0.5964  0.1326
  108SER    HB2 1464   2.472   8.771   2.480 -0.9195  1.5822  1.7503
  108SER     OG 1465   2.329   8.838   2.354  0.2182 -0.4023  0.5997
  108SER     HG 1466   2.304   8.745   2.356  1.1414 -0.7544 -1.8184
  108SER      C 1467   2.484   9.005   2.541 -0.2828 -0.8499  0.0975
  108SER      O 1468   2.566   9.014   2.632 -0.1462  0.1474 -0.1124
  109THR      N 1469   2.356   9.030   2.570 -0.2653 -0.5168 -0.1052
  109THR      H 1470   2.283   9.016   2.502  0.9189 -1.1401 -1.2863
  109THR     CA 1471   2.311   9.036   2.708 -0.3574 -0.4713 -0.1370
  109THR     HA 1472   2.347   9.127   2.755  0.8935 -0.7169 -0.5781
  109THR     CB 1473   2.159   9.041   2.710 -0.3538 -0.2150 -0.4997
  109THR     HB 1474   2.119   9.017   2.808 -1.0146 -1.1533 -0.9804
  109THR    CG2 1475   2.099   9.176   2.670 -0.3412 -0.1871 -0.4204
  109THR   HG21 1476   1.992   9.158   2.660 -0.2731 -1.0044  0.2007
  109THR   HG22 1477   2.141   9.218   2.579  0.0289 -0.7901 -0.5288
  109THR   HG23 1478   2.121   9.254   2.744 -0.3130 -1.2381  0.7170
  109THR    OG1 1479   2.111   8.947   2.616  0.1447 -0.7524 -0.2200
  109THR    HG1 1480   2.020   8.925   2.641  0.0249 -0.7626 -0.6559
  109THR      C 1481   2.359   8.920   2.794  0.2196 -0.0272  0.1403
  109THR      O 1482   2.355   8.806   2.750  0.1345 -0.0710  0.2616
  110SER      N 1483   2.420   8.946   2.910 -0.2237 -0.0148  0.3735
  110SER      H 1484   2.457   9.039   2.919  0.5951 -0.0966 -1.6758
  110SER     CA 1485   2.484   8.855   3.004  0.3072 -0.1786 -0.1377
  110SER     HA 1486   2.449   8.755   2.976 -0.4411  0.1406 -0.3879
  110SER     CB 1487   2.633   8.865   2.977  0.3357 -0.0410  0.0681
  110SER    HB1 1488   2.694   8.816   3.053  0.2878  1.9169  1.4313
  110SER    HB2 1489   2.654   8.972   2.975  0.2127 -0.0076  0.5433
  110SER     OG 1490   2.660   8.805   2.852 -0.0279 -0.0575 -0.0020
  110SER     HG 1491   2.603   8.857   2.794 -2.9885 -0.9052  1.9647
  110SER      C 1492   2.457   8.879   3.152 -0.1649 -0.3439 -0.1934
  110SER      O 1493   2.404   8.979   3.198  0.0105 -0.1074 -0.5035
  111GLY      N 1494   2.495   8.786   3.241 -0.3464 -0.2117  0.0225
  111GLY      H 1495   2.543   8.704   3.207  0.9640 -0.0281  1.3344
  111GLY     CA 1496   2.507   8.797   3.385 -0.2372 -0.3224  0.0218
  111GLY    HA1 1497   2.417   8.851   3.414  0.4506  2.1765 -2.1400
  111GLY    HA2 1498   2.593   8.861   3.397 -0.2401  0.2405 -2.3571
  111GLY      C 1499   2.530   8.664   3.457 -0.5265 -0.0982  0.5299
  111GLY      O 1500   2.478   8.562   3.412  0.5359 -0.1665 -0.6098
  112SER      N 1501   2.612   8.684   3.560  0.2034 -0.2516 -0.0152
  112SER      H 1502   2.645   8.777   3.585 -1.2606  0.1482  0.5313
  112SER     CA 1503   2.657   8.577   3.646  0.0307 -0.5224 -0.2619
  112SER     HA 1504   2.606   8.483   3.623 -0.7128 -0.7295  1.9210
  112SER     CB 1505   2.807   8.563   3.622  0.1880  0.0680  0.3245
  112SER    HB1 1506   2.829   8.559   3.515 -0.4992 -1.1508  0.2008
  112SER    HB2 1507   2.843   8.472   3.669  3.7011  1.4265  0.5282
  112SER     OG 1508   2.875   8.681   3.655  0.5084  0.0105 -0.1200
  112SER     HG 1509   2.851   8.755   3.598  0.8251 -0.4616 -0.8845
  112SER      C 1510   2.622   8.600   3.793 -0.2123 -0.1793 -0.3722
  112SER      O 1511   2.620   8.714   3.838  0.1559 -0.5546  0.6184
  113TYR      N 1512   2.588   8.493   3.864 -0.2971 -0.0574 -0.2292
  113TYR      H 1513   2.592   8.401   3.821  0.5848  0.0251 -0.3421
  113TYR     CA 1514   2.512   8.504   3.987 -0.0721 -0.5341 -0.0438
  113TYR     HA 1515   2.527   8.602   4.031  1.7957 -0.6394 -0.3700
  113TYR     CB 1516   2.363   8.472   3.974 -0.2989  0.3741  0.2225
  113TYR    HB1 1517   2.318   8.490   4.071 -2.6234 -2.3824 -0.2063
  113TYR    HB2 1518   2.346   8.369   3.942 -1.8490  0.9277 -0.8730
  113TYR     CG 1519   2.299   8.571   3.880 -0.0862  0.3164  0.0159
  113TYR    CD1 1520   2.301   8.551   3.742 -0.4524  0.1888  0.0285
  113TYR    HD1 1521   2.349   8.462   3.704 -1.4615  0.6400 -2.5592
  113TYR    CE1 1522   2.254   8.645   3.649 -0.2346  0.1472 -0.1271
  113TYR    HE1 1523   2.249   8.624   3.543  0.0610 -1.3390  0.1258
  113TYR     CZ 1524   2.195   8.761   3.704 -0.0084  0.0833  0.2534
  113TYR     OH 1525   2.150   8.859   3.620  0.5212  0.2176  0.1223
  113TYR     HH 1526   2.118   8.823   3.537 -1.5063  0.9702  0.5230
  113TYR    CE2 1527   2.195   8.786   3.843  1.2445  0.6467  0.1710
  113TYR    HE2 1528   2.165   8.882   3.883 -2.1663 -0.6832  1.1693
  113TYR    CD2 1529   2.249   8.692   3.931  0.2042  0.2679  0.4232
  113TYR    HD2 1530   2.256   8.707   4.037 -1.7351  0.9866  0.4781
  113TYR      C 1531   2.558   8.392   4.078  0.6528  0.0299  0.2917
  113TYR      O 1532   2.583   8.278   4.038  0.2284  0.1006 -0.1864
  114GLY      N 1533   2.581   8.433   4.203 -0.4441  0.8812  0.2249
  114GLY      H 1534   2.563   8.528   4.233 -0.3620  0.8318  0.4324
  114GLY     CA 1535   2.645   8.352   4.304 -0.7298 -0.2675 -0.5035
  114GLY    HA1 1536   2.684   8.415   4.383  1.7795 -1.9507 -0.2854
  114GLY    HA2 1537   2.727   8.294   4.260 -2.2396 -1.8235 -1.4351
  114GLY      C 1538   2.549   8.254   4.372  0.0353 -0.3381  0.5021
  114GLY      O 1539   2.435   8.256   4.326  0.3594  0.2159 -0.3134
  115SER      N 1540   2.587   8.184   4.479  0.3705 -0.1247  0.5243
  115SER      H 1541   2.685   8.184   4.503  0.8336  0.9143 -1.1296
  115SER     CA 1542   2.504   8.089   4.549 -0.1226 -0.0161  0.0942
  115SER     HA 1543   2.440   8.036   4.478 -1.2500 -0.8705  1.6855
  115SER     CB 1544   2.591   7.976   4.605 -0.0002  0.0920  0.1240
  115SER    HB1 1545   2.665   7.952   4.528  0.9231  0.5216  0.8583
  115SER    HB2 1546   2.528   7.890   4.627 -2.1617  1.4642 -0.3685
  115SER     OG 1547   2.659   8.026   4.717  0.1703  0.8259 -0.2974
  115SER     HG 1548   2.721   7.956   4.742 -0.6474 -0.1765 -0.9928
  115SER      C 1549   2.403   8.145   4.647 -0.3229 -0.1787 -0.0167
  115SER      O 1550   2.420   8.258   4.694 -0.0606  0.0753 -0.7128
  116SER      N 1551   2.287   8.079   4.654 -0.2193 -0.3737 -0.1366
  116SER      H 1552   2.296   7.983   4.624  2.0830  0.5451 -2.7973
  116SER     CA 1553   2.180   8.115   4.745 -0.1869 -0.0029 -0.2423
  116SER     HA 1554   2.229   8.173   4.823 -1.8327  0.6740  0.3421
  116SER     CB 1555   2.085   8.216   4.681 -0.0750  0.4314  0.2701
  116SER    HB1 1556   2.017   8.251   4.758 -1.5602 -0.0290 -0.7955
  116SER    HB2 1557   2.143   8.304   4.651 -1.6519  1.7584  0.9486
  116SER     OG 1558   2.018   8.170   4.565  0.3534  0.5073 -0.0101
  116SER     HG 1559   2.087   8.147   4.502  0.1296  0.4761 -0.2410
  116SER      C 1560   2.100   7.998   4.801 -0.5562  0.3200 -0.0943
  116SER      O 1561   2.096   7.890   4.743 -0.3443  0.1868  0.1341
  117SER      N 1562   2.056   8.009   4.927 -0.5227  0.3766 -0.0873
  117SER      H 1563   2.065   8.096   4.978 -0.1958  0.4988 -0.3504
  117SER     CA 1564   1.988   7.902   4.997 -0.0567  0.1520  0.0244
  117SER     HA 1565   2.045   7.809   4.991 -1.1599 -0.5045 -0.8059
  117SER     CB 1566   1.982   7.938   5.145 -0.2222 -0.1141  0.0848
  117SER    HB1 1567   2.062   8.007   5.172 -0.5404  0.5871 -0.7055
  117SER    HB2 1568   1.890   7.988   5.175  1.2774  1.3233  2.6943
  117SER     OG 1569   1.992   7.820   5.221 -0.4171  0.0259  0.3306
  117SER     HG 1570   1.906   7.808   5.262 -0.2635 -1.8034  0.1925
  117SER      C 1571   1.849   7.869   4.945  0.3910 -0.7022 -0.6445
  117SER      O 1572   1.792   7.938   4.861 -0.4192 -0.2658  0.2470
  118GLN      N 1573   1.792   7.759   4.994 -0.1207  0.1718  0.7652
  118GLN      H 1574   1.846   7.695   5.051 -0.7870 -0.4789  0.6819
  118GLN     CA 1575   1.649   7.735   5.002 -0.1791  0.0667 -0.4355
  118GLN     HA 1576   1.599   7.823   4.963  1.0464  0.3323 -1.5057
  118GLN     CB 1577   1.617   7.610   4.920 -0.1284 -0.4103  0.2571
  118GLN    HB1 1578   1.698   7.539   4.933 -1.2202 -1.7662 -0.1757
  118GLN    HB2 1579   1.524   7.561   4.947 -0.4347  0.2034  0.3451
  118GLN     CG 1580   1.610   7.651   4.773  1.0478  0.2269  0.3594
  118GLN    HG1 1581   1.701   7.691   4.729  3.3277 -3.7230  1.0509
  118GLN    HG2 1582   1.519   7.710   4.762 -0.9684 -2.8396 -0.6995
  118GLN     CD 1583   1.580   7.529   4.686 -0.1070  0.7332  0.0231
  118GLN    OE1 1584   1.661   7.482   4.606 -0.3696  0.5492 -0.1348
  118GLN    NE2 1585   1.462   7.471   4.707  0.3884 -0.0673  0.6577
  118GLN   HE21 1586   1.442   7.393   4.646  1.8106  0.3123 -0.3569
  118GLN   HE22 1587   1.381   7.511   4.752 -0.5147  0.5025 -1.3473
  118GLN      C 1588   1.612   7.712   5.148  0.3333  0.1054 -0.2950
  118GLN      O 1589   1.600   7.597   5.190  0.2225  0.1887 -0.0969
  119SER      N 1590   1.587   7.819   5.225  0.0578 -0.1448 -0.0326
  119SER      H 1591   1.604   7.907   5.179  0.9453  0.0630  0.6626
  119SER     CA 1592   1.560   7.822   5.367 -0.0262 -0.1155 -0.0490
  119SER     HA 1593   1.557   7.722   5.410  1.4836  0.6007  1.9001
  119SER     CB 1594   1.676   7.886   5.443 -0.1673  0.0725  0.0106
  119SER    HB1 1595   1.693   7.986   5.405  2.0893 -1.3260 -3.0874
  119SER    HB2 1596   1.656   7.888   5.550  3.0922  0.8950  0.7243
  119SER     OG 1597   1.794   7.812   5.419  0.0089  0.2724  0.2508
  119SER     HG 1598   1.816   7.753   5.491  0.8059 -1.3654 -1.2670
  119SER      C 1599   1.441   7.910   5.405 -0.3198 -0.4607 -0.1651
  119SER      O 1600   1.439   8.032   5.394 -0.3079 -0.4980 -0.5924
  120SER      N 1601   1.348   7.851   5.481 -0.3376 -0.5158 -0.2288
  120SER      H 1602   1.384   7.765   5.520  1.3391  0.3886  0.3500
  120SER     CA 1603   1.235   7.914   5.546  0.0056  0.1354 -0.2534
  120SER     HA 1604   1.172   7.965   5.473  0.0753  0.3652 -0.1559
  120SER     CB 1605   1.156   7.803   5.613 -0.2904  0.2752 -0.3675
  120SER    HB1 1606   1.060   7.833   5.654  0.4373 -2.5432  4.2104
  120SER    HB2 1607   1.224   7.769   5.692 -0.1676 -0.8492 -0.9273
  120SER     OG 1608   1.147   7.700   5.517  0.3735 -0.3203  0.1958
  120SER     HG 1609   1.223   7.641   5.522  0.9434  0.4797  1.7627
  120SER      C 1610   1.274   8.024   5.645 -0.2751 -0.2907  0.3346
  120SER      O 1611   1.366   8.002   5.723  0.2859  0.6591 -0.0505
  121SER      N 1612   1.200   8.134   5.650  0.4731  0.2349  0.0160
  121SER      H 1613   1.124   8.136   5.583  0.7211 -1.5628 -0.3538
  121SER     CA 1614   1.222   8.242   5.744 -0.1448  0.2678  0.1286
  121SER     HA 1615   1.330   8.256   5.755  0.2197 -2.8333  1.8372
  121SER     CB 1616   1.176   8.377   5.691 -0.6293 -0.1011 -0.3980
  121SER    HB1 1617   1.068   8.367   5.682 -0.5226 -0.7475 -1.1238
  121SER    HB2 1618   1.203   8.450   5.767 -0.9132 -0.7476  0.3355
  121SER     OG 1619   1.239   8.414   5.570 -0.0919 -0.1540 -0.1373
  121SER     HG 1620   1.248   8.336   5.515 -0.5063  0.0372 -0.4768
  121SER      C 1621   1.156   8.221   5.880 -0.1757 -0.0721  0.0628
  121SER      O 1622   1.048   8.165   5.892 -0.2492 -0.0080 -0.2873
  122TYR      N 1623   1.212   8.277   5.987 -0.4154 -0.0168  0.1580
  122TYR      H 1624   1.307   8.305   5.968 -0.3743  1.1747  1.8988
  122TYR     CA 1625   1.184   8.258   6.128  0.2600 -0.0143  0.2979
  122TYR     HA 1626   1.077   8.240   6.142 -0.0048  0.3957 -1.0985
  122TYR     CB 1627   1.255   8.128   6.166  0.0855 -0.1446  0.1847
  122TYR    HB1 1628   1.248   8.129   6.274  0.8028 -0.3083  0.2341
  122TYR    HB2 1629   1.361   8.133   6.140  0.2105  1.5566  0.8729
  122TYR     CG 1630   1.198   7.994   6.126  0.3893 -0.4386  0.7317
  122TYR    CD1 1631   1.246   7.915   6.021 -0.4470 -0.2346  0.1824
  122TYR    HD1 1632   1.321   7.950   5.951 -0.5470  0.9651  0.6509
  122TYR    CE1 1633   1.204   7.783   6.008 -0.1751 -0.3264  0.2313
  122TYR    HE1 1634   1.252   7.723   5.932  0.3962  1.4640 -0.8783
  122TYR     CZ 1635   1.104   7.730   6.092 -0.4547 -0.0891  0.0456
  122TYR     OH 1636   1.060   7.602   6.077 -0.5818 -0.0629  0.1948
  122TYR     HH 1637   1.087   7.570   5.991  1.0306  2.6915 -0.4444
  122TYR    CE2 1638   1.048   7.808   6.196 -0.4321 -0.3727  0.2699
  122TYR    HE2 1639   0.974   7.775   6.267 -1.0505  3.0969  1.4268
  122TYR    CD2 1640   1.101   7.936   6.209 -0.1045 -0.4914  0.1260
  122TYR    HD2 1641   1.069   7.994   6.295 -0.2211  2.3079 -1.6557
  122TYR      C 1642   1.230   8.373   6.216 -0.0345  0.2782  0.0684
  122TYR      O 1643   1.324   8.441   6.177  0.1363 -0.2530 -0.4613
  123GLY      N 1644   1.167   8.376   6.334 -0.2115 -0.1415 -0.0144
  123GLY      H 1645   1.085   8.318   6.344 -1.2598  1.3711  0.6550
  123GLY     CA 1646   1.184   8.482   6.431 -0.2294 -0.4196  0.2930
  123GLY    HA1 1647   1.289   8.482   6.459 -0.1859 -1.5703  0.1745
  123GLY    HA2 1648   1.123   8.464   6.520  0.8737 -2.2546  0.7298
  123GLY      C 1649   1.144   8.610   6.359  0.2068 -0.2925  0.2775
  123GLY      O 1650   1.053   8.610   6.277  0.3939 -0.7592  0.0663
  124GLN      N 1651   1.197   8.724   6.404 -0.2464 -0.0015  0.0829
  124GLN      H 1652   1.267   8.720   6.478 -1.4276  1.9284  1.4147
  124GLN     CA 1653   1.171   8.851   6.340 -0.1676 -0.0650 -0.0737
  124GLN     HA 1654   1.063   8.861   6.329 -0.2027  1.8100  1.4161
  124GLN     CB 1655   1.217   8.970   6.425  0.2724 -0.2201 -0.0897
  124GLN    HB1 1656   1.170   8.965   6.523  0.1612  2.3970  0.0627
  124GLN    HB2 1657   1.324   8.966   6.442  0.1660  1.6481  1.2457
  124GLN     CG 1658   1.180   9.105   6.364 -0.4238 -0.2458  0.2701
  124GLN    HG1 1659   1.215   9.117   6.262 -1.8508 -1.6957 -0.4360
  124GLN    HG2 1660   1.218   9.180   6.434 -2.0026  0.8655  0.0020
  124GLN     CD 1661   1.028   9.120   6.360 -0.4112 -0.2311 -0.1156
  124GLN    OE1 1662   0.957   9.095   6.263  0.0954 -0.0637 -0.5358
  124GLN    NE2 1663   0.974   9.170   6.471 -0.2492 -0.1961 -0.0532
  124GLN   HE21 1664   1.032   9.206   6.545  0.3202  0.8113 -0.9530
  124GLN   HE22 1665   0.876   9.194   6.472 -0.7864 -2.2218  0.6221
  124GLN      C 1666   1.235   8.855   6.202  0.0067  0.0627  0.0099
  124GLN      O 1667   1.166   8.896   6.109 -0.5173 -0.2408  0.2559
  125PRO      N 1668   1.361   8.819   6.179  0.1278  0.3347  0.2510
  125PRO     CD 1669   1.450   8.758   6.277  0.0830 -0.2970 -0.0984
  125PRO    HD1 1670   1.468   8.826   6.360 -1.5987 -0.7349  0.6883
  125PRO    HD2 1671   1.409   8.665   6.316 -0.9134  0.4235  0.6495
  125PRO     CG 1672   1.579   8.719   6.206  0.0768  0.1911 -0.3806
  125PRO    HG1 1673   1.559   8.625   6.156 -0.2301 -0.5625  1.1144
  125PRO    HG2 1674   1.661   8.721   6.278  0.5290 -1.6243 -0.7980
  125PRO     CB 1675   1.587   8.829   6.100  0.1389  0.5302 -0.0283
  125PRO    HB1 1676   1.623   8.922   6.144  0.0636  1.0432 -1.0264
  125PRO    HB2 1677   1.647   8.797   6.014 -0.3208 -0.3953 -0.0184
  125PRO     CA 1678   1.440   8.843   6.060  0.0554  0.3009  0.1966
  125PRO     HA 1679   1.421   8.943   6.021 -1.4813 -0.8562 -2.2813
  125PRO      C 1680   1.402   8.744   5.951  0.3017  0.0080  0.3751
  125PRO      O 1681   1.322   8.651   5.961  0.2943  0.0179  0.4102
  126GLN      N 1682   1.453   8.766   5.830  0.0079  0.3077  0.3034
  126GLN      H 1683   1.516   8.845   5.823  2.0927 -0.9176  3.0909
  126GLN     CA 1684   1.416   8.707   5.703  0.2891 -0.0368  0.3811
  126GLN     HA 1685   1.352   8.621   5.725  0.5844 -0.0882  1.0761
  126GLN     CB 1686   1.344   8.812   5.620  0.1315 -0.4437 -0.0057
  126GLN    HB1 1687   1.400   8.906   5.619  0.5419 -0.6619  0.9499
  126GLN    HB2 1688   1.340   8.775   5.518  0.3817 -0.4121 -0.0280
  126GLN     CG 1689   1.203   8.834   5.674 -0.1208 -0.3378 -0.6963
  126GLN    HG1 1690   1.210   8.852   5.782 -0.0842  1.0992 -0.9186
  126GLN    HG2 1691   1.156   8.738   5.657  1.7085 -1.2411 -0.9510
  126GLN     CD 1692   1.137   8.953   5.606  0.0492  0.1741  0.0232
  126GLN    OE1 1693   1.200   9.054   5.576 -0.0960  0.2495 -0.0295
  126GLN    NE2 1694   1.004   8.957   5.598  0.0350  0.0792  0.2030
  126GLN   HE21 1695   0.958   9.044   5.575 -0.0010 -0.2310 -0.9512
  126GLN   HE22 1696   0.953   8.875   5.628  0.8544 -0.6437 -0.3086
  126GLN      C 1697   1.530   8.643   5.625  0.1383  0.0512  0.0895
  126GLN      O 1698   1.633   8.707   5.601  0.4386 -0.2919  0.4530
  127SER      N 1699   1.511   8.519   5.581  0.2769  0.2140 -0.4497
  127SER      H 1700   1.419   8.480   5.600  0.9125 -1.4667 -0.6602
  127SER     CA 1701   1.597   8.452   5.486  0.5390 -0.0019 -0.0646
  127SER     HA 1702   1.692   8.447   5.538 -0.3550 -0.6364  1.5645
  127SER     CB 1703   1.549   8.311   5.453 -0.0937  0.1288  0.2841
  127SER    HB1 1704   1.625   8.259   5.395 -1.3566 -0.9186 -0.4979
  127SER    HB2 1705   1.533   8.253   5.544 -1.8991 -1.2630 -0.8544
  127SER     OG 1706   1.424   8.306   5.388  0.0448 -0.6035  0.0742
  127SER     HG 1707   1.396   8.216   5.366  1.0124 -0.9408  0.1438
  127SER      C 1708   1.608   8.529   5.355 -0.0854 -0.4590 -0.3884
  127SER      O 1709   1.532   8.620   5.323  0.0634 -0.3337 -0.3885
  128GLY      N 1710   1.700   8.481   5.271  0.1848 -0.0039 -0.3524
  128GLY      H 1711   1.749   8.395   5.291 -0.3912 -0.5740 -1.3212
  128GLY     CA 1712   1.720   8.518   5.132  0.0161  0.6479 -0.2071
  128GLY    HA1 1713   1.737   8.625   5.127  0.7097  0.6275  1.1822
  128GLY    HA2 1714   1.805   8.460   5.096 -0.8199 -0.9038  0.2072
  128GLY      C 1715   1.606   8.479   5.040 -0.3329  0.5971  0.2405
  128GLY      O 1716   1.547   8.373   5.061 -0.2195  0.6690  0.9490
  129SER      N 1717   1.585   8.551   4.929 -0.2968  0.2685  0.0189
  129SER      H 1718   1.634   8.638   4.921  2.3741 -0.8960  2.2225
  129SER     CA 1719   1.476   8.526   4.837 -0.3210  0.0207  0.1145
  129SER     HA 1720   1.386   8.508   4.896 -0.3001  0.6340  0.3414
  129SER     CB 1721   1.448   8.656   4.763  0.6248  0.4041  0.4269
  129SER    HB1 1722   1.418   8.724   4.843  2.4303  0.4116  1.1608
  129SER    HB2 1723   1.367   8.646   4.692  0.3164 -0.8200  0.9377
  129SER     OG 1724   1.554   8.710   4.687  0.4238 -0.0238 -0.1615
  129SER     HG 1725   1.619   8.739   4.752 -1.8940  1.4560  1.6357
  129SER      C 1726   1.502   8.407   4.746 -0.0166  0.1261  0.0619
  129SER      O 1727   1.618   8.376   4.722 -0.1226  0.3767 -0.8017
  130TYR      N 1728   1.396   8.331   4.716  0.0493 -0.2013  0.6424
  130TYR      H 1729   1.302   8.357   4.745 -0.1566 -2.0325  1.7741
  130TYR     CA 1730   1.399   8.210   4.637 -0.4354 -0.0607  0.4041
  130TYR     HA 1731   1.486   8.216   4.572 -0.9828 -1.1939 -0.4766
  130TYR     CB 1732   1.433   8.086   4.719 -0.1114  0.1168  0.5413
  130TYR    HB1 1733   1.521   8.120   4.772  0.0167  1.1357 -0.2925
  130TYR    HB2 1734   1.367   8.050   4.798  0.7925 -2.0600  0.3779
  130TYR     CG 1735   1.467   7.962   4.640 -0.2139  0.1724  0.4080
  130TYR    CD1 1736   1.372   7.872   4.591 -0.1992  0.7764 -0.7592
  130TYR    HD1 1737   1.267   7.870   4.616  0.3012 -1.0610  1.5695
  130TYR    CE1 1738   1.406   7.765   4.507  0.0373  0.4972 -0.3079
  130TYR    HE1 1739   1.328   7.710   4.457  3.2045 -0.7628 -4.4143
  130TYR     CZ 1740   1.540   7.753   4.468  0.1078  0.5523 -0.0858
  130TYR     OH 1741   1.582   7.665   4.372 -0.1871  0.0547  0.2400
  130TYR     HH 1742   1.508   7.613   4.339 -1.7829  0.8159  2.3914
  130TYR    CE2 1743   1.642   7.837   4.517 -0.1716  1.0029 -0.2715
  130TYR    HE2 1744   1.744   7.847   4.482  0.0500  1.3922  0.4613
  130TYR    CD2 1745   1.601   7.939   4.604 -0.1876  0.5346  0.2717
  130TYR    HD2 1746   1.678   8.003   4.643  0.6337 -0.0852 -0.3035
  130TYR      C 1747   1.275   8.190   4.550 -0.0705  0.0352 -0.1413
  130TYR      O 1748   1.166   8.211   4.603  0.1213  0.7099 -0.0031
  131SER      N 1749   1.291   8.152   4.423  0.0736 -0.0100 -0.1111
  131SER      H 1750   1.385   8.170   4.392  0.6629  2.5415  2.6680
  131SER     CA 1751   1.195   8.102   4.327 -0.1865 -0.1387  0.2121
  131SER     HA 1752   1.110   8.071   4.388 -1.1090 -0.7752 -1.3251
  131SER     CB 1753   1.139   8.201   4.225  0.2846 -0.2752 -0.1838
  131SER    HB1 1754   1.050   8.155   4.181  1.1426 -1.0075 -1.1992
  131SER    HB2 1755   1.209   8.232   4.148  0.2067 -0.0301 -0.1558
  131SER     OG 1756   1.094   8.312   4.298  0.6841 -0.5146  0.4303
  131SER     HG 1757   1.011   8.341   4.261  1.4627 -0.2118 -1.1693
  131SER      C 1758   1.248   7.981   4.251 -0.2183  0.1725 -0.3138
  131SER      O 1759   1.369   7.973   4.228 -0.1742 -0.6727  0.1339
  132GLN      N 1760   1.163   7.884   4.218  0.2206 -0.2772 -0.1391
  132GLN      H 1761   1.069   7.896   4.252 -0.3184  1.2620 -2.0455
  132GLN     CA 1762   1.187   7.769   4.132  0.4637 -0.2691 -0.0836
  132GLN     HA 1763   1.277   7.719   4.167  1.8086  1.0041 -1.5539
  132GLN     CB 1764   1.074   7.667   4.143  0.5377 -0.3409  0.0114
  132GLN    HB1 1765   0.982   7.718   4.114  0.3439 -1.1942 -0.9351
  132GLN    HB2 1766   1.082   7.583   4.073 -2.7658  1.1652 -2.4435
  132GLN     CG 1767   1.062   7.614   4.285  0.0601  0.3679  0.2403
  132GLN    HG1 1768   1.152   7.566   4.323 -1.1608 -2.1735  0.1457
  132GLN    HG2 1769   1.037   7.692   4.356  0.4992 -0.8588  1.7958
  132GLN     CD 1770   0.975   7.489   4.299  0.1922  0.2970  0.4334
  132GLN    OE1 1771   1.020   7.376   4.287 -0.1218  0.2498 -0.3817
  132GLN    NE2 1772   0.847   7.514   4.326  0.0428  0.2633 -0.2208
  132GLN   HE21 1773   0.825   7.612   4.340  0.9185  0.3880  0.3456
  132GLN   HE22 1774   0.787   7.433   4.335  0.0197  0.3918  1.0247
  132GLN      C 1775   1.214   7.802   3.986  0.4918  0.0013 -0.0182
  132GLN      O 1776   1.175   7.906   3.933  0.7450  0.0813 -0.0484
  133GLN      N 1777   1.279   7.708   3.918 -0.1302 -0.4243 -0.0303
  133GLN      H 1778   1.304   7.622   3.966  1.9940  0.4639  0.5576
  133GLN     CA 1779   1.318   7.710   3.778  0.2525 -0.1075  0.0809
  133GLN     HA 1780   1.335   7.813   3.747 -1.7221 -0.8484 -4.1630
  133GLN     CB 1781   1.446   7.631   3.756  0.3295  0.0260  0.0466
  133GLN    HB1 1782   1.432   7.532   3.801 -0.4597 -0.1325 -0.5291
  133GLN    HB2 1783   1.456   7.616   3.649 -0.7998  1.8079 -0.3437
  133GLN     CG 1784   1.579   7.687   3.806  0.2299  0.2582  0.0505
  133GLN    HG1 1785   1.659   7.615   3.787 -0.4719 -0.6059  0.3208
  133GLN    HG2 1786   1.571   7.693   3.914  1.0327  0.9179  0.0865
  133GLN     CD 1787   1.615   7.823   3.748  0.4849  0.1650 -0.0131
  133GLN    OE1 1788   1.565   7.861   3.642 -0.4901 -0.0461  0.3604
  133GLN    NE2 1789   1.693   7.912   3.810  0.5448 -0.0321  0.1946
  133GLN   HE21 1790   1.738   7.886   3.897 -0.5554  1.8840  1.4209
  133GLN   HE22 1791   1.735   7.985   3.755  0.7469 -1.0657 -1.0417
  133GLN      C 1792   1.202   7.674   3.687  0.4687 -0.2287 -0.1453
  133GLN      O 1793   1.118   7.603   3.742  0.4188 -0.5072 -0.5746
  134PRO      N 1794   1.198   7.716   3.560 -0.2696 -0.0186 -0.0559
  134PRO     CD 1795   1.292   7.810   3.502 -0.0330 -0.6829 -0.7637
  134PRO    HD1 1796   1.380   7.752   3.473 -0.7242 -0.9114 -2.5461
  134PRO    HD2 1797   1.321   7.894   3.564 -2.5802  1.1872 -1.9396
  134PRO     CG 1798   1.217   7.864   3.380 -0.5759  0.3808  0.0268
  134PRO    HG1 1799   1.140   7.937   3.402 -0.3556  0.5549  0.2186
  134PRO    HG2 1800   1.290   7.902   3.309  0.1613 -0.8479  0.0832
  134PRO     CB 1801   1.142   7.740   3.332 -0.1003  0.1854 -0.2163
  134PRO    HB1 1802   1.207   7.679   3.269 -0.0633 -0.0572  0.0525
  134PRO    HB2 1803   1.053   7.768   3.275  0.2642  0.0136 -0.8866
  134PRO     CA 1804   1.104   7.668   3.461 -0.3348  0.3709 -0.1829
  134PRO     HA 1805   1.001   7.698   3.484  0.1730  1.1433  1.1658
  134PRO      C 1806   1.111   7.519   3.435 -0.3201  0.3052  0.1941
  134PRO      O 1807   1.206   7.451   3.474 -0.5404 -0.1094  0.0196
  135SER      N 1808   1.029   7.472   3.341  0.2937 -0.1265 -0.1342
  135SER      H 1809   0.956   7.531   3.302 -0.9528 -1.0435  0.7402
  135SER     CA 1810   1.025   7.335   3.292  0.1920 -0.1577 -0.0397
  135SER     HA 1811   1.123   7.293   3.315  0.3761  0.5701  0.5453
  135SER     CB 1812   0.917   7.252   3.361 -0.1883  0.5619  0.2388
  135SER    HB1 1813   0.938   7.147   3.341 -1.5307  0.0157  1.5304
  135SER    HB2 1814   0.928   7.257   3.469  2.3147  1.1133  0.0104
  135SER     OG 1815   0.787   7.292   3.324 -0.1653  0.4014 -0.0150
  135SER     HG 1816   0.741   7.219   3.367  0.9104  0.5983  1.5352
  135SER      C 1817   1.012   7.325   3.141 -0.0882 -0.0457 -0.0227
  135SER      O 1818   0.962   7.414   3.073  0.0127 -0.0049 -0.0423
  136TYR      N 1819   1.055   7.211   3.087 -0.5490 -0.2901  0.1199
  136TYR      H 1820   1.079   7.136   3.150 -2.3329  0.6310  2.0204
  136TYR     CA 1821   1.060   7.184   2.945 -0.0252 -0.0351  0.0900
  136TYR     HA 1822   0.980   7.235   2.892 -0.3633 -2.2239 -1.6684
  136TYR     CB 1823   1.191   7.224   2.877 -0.2228 -0.2026 -0.3947
  136TYR    HB1 1824   1.278   7.165   2.905 -0.5112 -1.0547 -1.2191
  136TYR    HB2 1825   1.174   7.231   2.769 -3.1816  1.5338  0.0763
  136TYR     CG 1826   1.244   7.361   2.913  0.1651 -0.2796 -0.6596
  136TYR    CD1 1827   1.218   7.470   2.829 -0.1539 -0.0653 -0.2901
  136TYR    HD1 1828   1.160   7.456   2.739 -0.5340  0.7891 -0.1861
  136TYR    CE1 1829   1.269   7.596   2.861  0.1050 -0.1931 -0.1891
  136TYR    HE1 1830   1.223   7.676   2.803 -3.1015 -0.6523  1.5060
  136TYR     CZ 1831   1.352   7.615   2.973 -0.6827  0.2817  0.3272
  136TYR     OH 1832   1.390   7.743   3.002 -0.3057  0.1426  0.4546
  136TYR     HH 1833   1.465   7.742   3.062  0.4488 -2.6554 -0.3942
  136TYR    CE2 1834   1.391   7.502   3.048 -0.5427  0.1980  0.1303
  136TYR    HE2 1835   1.459   7.517   3.130 -1.2860  0.1596  0.7726
  136TYR    CD2 1836   1.334   7.378   3.019 -0.6280  0.2790 -0.0566
  136TYR    HD2 1837   1.351   7.298   3.090 -1.2885 -1.6495 -1.9406
  136TYR      C 1838   1.014   7.040   2.924 -0.3043  0.0817 -0.1165
  136TYR      O 1839   1.059   6.948   2.992  0.0517  0.3850  0.0697
  137GLY      N 1840   0.943   7.022   2.813 -0.0683 -0.5962 -0.1591
  137GLY      H 1841   0.933   7.101   2.751  1.3848 -1.2602 -1.2987
  137GLY     CA 1842   0.887   6.895   2.772  0.6627 -0.9138 -0.1829
  137GLY    HA1 1843   0.836   6.913   2.677  1.0330 -0.6316 -0.3333
  137GLY    HA2 1844   0.974   6.831   2.757  0.8868 -0.9218  1.0511
  137GLY      C 1845   0.781   6.833   2.861  0.1065  0.1179 -0.1160
  137GLY      O 1846   0.717   6.910   2.932 -0.0958 -0.3938  0.2654
  138GLY      N 1847   0.753   6.703   2.849  0.5373 -0.0493  0.6050
  138GLY      H 1848   0.813   6.645   2.791 -0.1911 -0.1472 -0.0628
  138GLY     CA 1849   0.654   6.638   2.932 -0.2648  0.0903 -0.2306
  138GLY    HA1 1850   0.561   6.696   2.927  0.6536  1.5621 -0.7424
  138GLY    HA2 1851   0.631   6.539   2.892 -1.3637  0.2737 -0.0882
  138GLY      C 1852   0.679   6.623   3.081 -0.0890  0.2636 -0.2433
  138GLY      O 1853   0.787   6.652   3.133 -0.0060  0.1326 -0.3428
  139GLN      N 1854   0.584   6.578   3.162  0.3340  0.1414  0.1894
  139GLN      H 1855   0.494   6.562   3.119  0.0095  1.9808  0.1165
  139GLN     CA 1856   0.595   6.560   3.306 -0.1330 -0.0083  0.2102
  139GLN     HA 1857   0.700   6.551   3.336 -0.5958  0.0044  1.9128
  139GLN     CB 1858   0.528   6.676   3.379  0.2068  0.0150  0.4874
  139GLN    HB1 1859   0.425   6.668   3.344  0.4314 -0.6763 -0.0247
  139GLN    HB2 1860   0.584   6.761   3.339  2.3607 -1.5579 -0.0463
  139GLN     CG 1861   0.538   6.678   3.531 -0.0749 -0.0757  0.5061
  139GLN    HG1 1862   0.513   6.576   3.559  1.5322 -1.4150 -2.4546
  139GLN    HG2 1863   0.643   6.680   3.558  0.0369 -0.8988  0.1772
  139GLN     CD 1864   0.449   6.786   3.591  0.5949  0.7493  0.0406
  139GLN    OE1 1865   0.422   6.888   3.529  0.4745  0.4247 -0.4465
  139GLN    NE2 1866   0.418   6.775   3.721 -0.0081  0.2865 -0.1344
  139GLN   HE21 1867   0.421   6.683   3.761 -1.9069  0.6571  0.9905
  139GLN   HE22 1868   0.359   6.849   3.756  0.0326  0.5908 -0.6955
  139GLN      C 1869   0.539   6.427   3.351 -0.0847  0.0294  0.3833
  139GLN      O 1870   0.430   6.379   3.318  0.1393 -0.3774  0.2239
  140GLN      N 1871   0.625   6.352   3.420 -0.0381 -0.2025  0.0783
  140GLN      H 1872   0.714   6.395   3.445  0.4601  0.1560 -2.0838
  140GLN     CA 1873   0.599   6.220   3.473  0.1631 -0.3709 -0.2400
  140GLN     HA 1874   0.493   6.209   3.498  0.0630  0.8577 -0.0762
  140GLN     CB 1875   0.637   6.114   3.370 -0.2957 -0.3469 -0.4368
  140GLN    HB1 1876   0.733   6.140   3.326 -1.7838  1.2238 -2.9666
  140GLN    HB2 1877   0.570   6.137   3.288  0.4067  2.5527 -0.2957
  140GLN     CG 1878   0.624   5.965   3.400 -0.3192 -0.2249  0.1645
  140GLN    HG1 1879   0.522   5.944   3.431 -0.5611  0.7976  0.0968
  140GLN    HG2 1880   0.693   5.947   3.483  2.9593  3.3954 -1.4305
  140GLN     CD 1881   0.672   5.875   3.287  1.0805  0.7352 -0.0303
  140GLN    OE1 1882   0.655   5.905   3.169  0.1683 -0.8133 -0.3167
  140GLN    NE2 1883   0.728   5.754   3.302  0.4766  0.3939 -0.5092
  140GLN   HE21 1884   0.752   5.731   3.397 -2.9252 -0.8103  0.2083
  140GLN   HE22 1885   0.774   5.708   3.225 -1.3176  0.7412 -1.8635
  140GLN      C 1886   0.692   6.197   3.591  0.5262 -0.2907 -0.5076
  140GLN      O 1887   0.801   6.253   3.601  0.4044 -0.1382 -0.0201
  141GLN      N 1888   0.649   6.112   3.685  0.3383  0.5300  0.1583
  141GLN      H 1889   0.554   6.079   3.676 -1.1924  3.5798  2.8383
  141GLN     CA 1890   0.739   6.033   3.766  0.5447 -0.3237 -0.8885
  141GLN     HA 1891   0.844   6.033   3.735  0.2564 -3.0563 -2.1439
  141GLN     CB 1892   0.736   6.084   3.910 -0.0383 -0.3510 -0.8870
  141GLN    HB1 1893   0.794   6.015   3.971  1.8832  0.2430 -1.9227
  141GLN    HB2 1894   0.634   6.091   3.945 -0.8936 -2.1583 -2.8155
  141GLN     CG 1895   0.793   6.225   3.921 -0.0796 -0.3869 -0.1640
  141GLN    HG1 1896   0.721   6.306   3.909 -1.1133 -1.0961  1.0476
  141GLN    HG2 1897   0.877   6.231   3.851 -0.3888 -0.1911 -0.5232
  141GLN     CD 1898   0.831   6.252   4.066  0.0677  0.3859 -0.3408
  141GLN    OE1 1899   0.937   6.214   4.116 -0.0979  0.1015 -0.2034
  141GLN    NE2 1900   0.741   6.318   4.139 -0.3389 -0.5833  0.0451
  141GLN   HE21 1901   0.657   6.358   4.099 -0.6408 -1.2359  0.0136
  141GLN   HE22 1902   0.760   6.328   4.238 -3.6292  1.4381  0.6258
  141GLN      C 1903   0.691   5.889   3.768 -0.3732 -0.0111  0.5182
  141GLN      O 1904   0.571   5.862   3.757 -0.3374 -0.0887  0.3116
  142SER      N 1905   0.785   5.798   3.793 -0.1576  0.0801  0.0292
  142SER      H 1906   0.881   5.821   3.771  0.8371 -3.1196  0.4573
  142SER     CA 1907   0.767   5.654   3.802  0.1188  0.0739  0.5045
  142SER     HA 1908   0.661   5.635   3.784  0.1044  2.3393 -2.6744
  142SER     CB 1909   0.856   5.591   3.695 -0.4007  0.4508 -0.1599
  142SER    HB1 1910   0.835   5.484   3.694 -1.9196  0.6923  1.0702
  142SER    HB2 1911   0.959   5.607   3.726 -0.1214  0.4949 -1.1004
  142SER     OG 1912   0.825   5.646   3.569 -0.0754  0.3817 -0.2710
  142SER     HG 1913   0.890   5.611   3.508 -0.9840  0.5074 -1.3467
  142SER      C 1914   0.799   5.597   3.940  0.4746 -0.6469  0.1299
  142SER      O 1915   0.892   5.638   4.008  0.6139 -0.4717 -0.1640
  143TYR      N 1916   0.718   5.497   3.974  0.0809 -0.3436  0.0938
  143TYR      H 1917   0.648   5.458   3.912  0.3266 -1.8748  0.7426
  143TYR     CA 1918   0.706   5.445   4.109 -0.1152 -0.5564 -0.0042
  143TYR     HA 1919   0.794   5.478   4.164  0.1101  0.0429 -0.6986
  143TYR     CB 1920   0.577   5.503   4.166  0.3954  0.2048  0.3808
  143TYR    HB1 1921   0.498   5.491   4.093  0.2171  0.0775  0.5930
  143TYR    HB2 1922   0.553   5.452   4.259 -1.4140 -1.2569 -0.8117
  143TYR     CG 1923   0.579   5.652   4.190  0.5705  0.3594 -0.5426
  143TYR    CD1 1924   0.512   5.740   4.104 -0.2901 -0.2609 -0.5144
  143TYR    HD1 1925   0.460   5.690   4.023  0.2145 -3.0908  0.7719
  143TYR    CE1 1926   0.508   5.876   4.137  0.0879 -0.3914  0.0907
  143TYR    HE1 1927   0.454   5.942   4.071 -0.2453 -1.6308 -0.9292
  143TYR     CZ 1928   0.590   5.922   4.242  0.5248  0.0490 -0.4366
  143TYR     OH 1929   0.591   6.055   4.270  0.1193  0.0536 -0.4347
  143TYR     HH 1930   0.651   6.076   4.342 -2.3356  0.2417  1.6865
  143TYR    CE2 1931   0.658   5.834   4.328 -0.1502 -0.2781 -0.2292
  143TYR    HE2 1932   0.707   5.868   4.418 -0.7707 -3.5358  1.4866
  143TYR    CD2 1933   0.667   5.700   4.288  0.3136 -0.3244  0.0290
  143TYR    HD2 1934   0.726   5.635   4.351 -0.1465 -0.5050  0.2714
  143TYR      C 1935   0.703   5.293   4.111 -0.6108 -0.5389  0.6143
  143TYR      O 1936   0.634   5.240   4.024 -0.0127 -0.2412 -0.0454
  144GLY      N 1937   0.762   5.229   4.212  0.9931 -0.1875 -0.0786
  144GLY      H 1938   0.807   5.292   4.276  3.2937  0.7718 -2.4765
  144GLY     CA 1939   0.757   5.088   4.247  0.5081 -0.1084  0.1717
  144GLY    HA1 1940   0.651   5.062   4.246  0.3622  0.4544 -1.1385
  144GLY    HA2 1941   0.792   5.068   4.349  0.0804  1.9470  0.7733
  144GLY      C 1942   0.843   5.007   4.151  0.4256 -0.2230  0.1942
  144GLY      O 1943   0.886   5.058   4.048  0.4915  0.7245  0.6743
  145GLN      N 1944   0.859   4.876   4.171  0.0212 -0.4235 -0.7338
  145GLN      H 1945   0.806   4.837   4.248  0.1070 -0.4665 -0.6981
  145GLN     CA 1946   0.912   4.791   4.067  0.4370 -0.3814 -0.5587
  145GLN     HA 1947   1.005   4.839   4.038 -1.4558  2.9140 -1.7472
  145GLN     CB 1948   0.926   4.654   4.131  0.0192 -0.0072  0.3473
  145GLN    HB1 1949   0.981   4.645   4.225 -0.7281 -4.0236  0.5915
  145GLN    HB2 1950   0.828   4.608   4.141 -1.0771  1.8443 -1.2478
  145GLN     CG 1951   1.008   4.560   4.043  0.6362  0.1271  0.7665
  145GLN    HG1 1952   1.108   4.602   4.028  0.4714 -0.2625 -2.0074
  145GLN    HG2 1953   0.968   4.546   3.942  2.1534 -1.5461  0.3445
  145GLN     CD 1954   1.024   4.422   4.105  0.5907 -0.0058  0.4848
  145GLN    OE1 1955   1.131   4.393   4.157  0.5810  0.0541  0.5383
  145GLN    NE2 1956   0.925   4.334   4.114  0.1120  0.4624 -0.0886
  145GLN   HE21 1957   0.835   4.353   4.071 -0.2101  0.8272  0.7369
  145GLN   HE22 1958   0.958   4.241   4.139  1.5095  0.6907 -0.9628
  145GLN      C 1959   0.816   4.777   3.949  0.0830  0.3498 -0.3640
  145GLN      O 1960   0.695   4.793   3.966  0.0913  0.0216  0.0153
  146GLN      N 1961   0.871   4.756   3.829  0.1914 -0.5625 -0.1601
  146GLN      H 1962   0.969   4.776   3.815  0.1369 -0.5939 -0.6124
  146GLN     CA 1963   0.792   4.719   3.713 -0.2377  0.3637 -0.1711
  146GLN     HA 1964   0.692   4.762   3.717 -1.0356 -1.3882 -0.5652
  146GLN     CB 1965   0.859   4.772   3.586  0.7679  0.2111  0.2852
  146GLN    HB1 1966   0.967   4.775   3.598  0.8524 -2.1584  0.5138
  146GLN    HB2 1967   0.831   4.707   3.504 -0.1481 -1.9386  2.1990
  146GLN     CG 1968   0.802   4.913   3.567 -0.5831 -0.3192  0.2995
  146GLN    HG1 1969   0.693   4.907   3.556 -0.5064 -0.3998 -0.4651
  146GLN    HG2 1970   0.829   4.977   3.651 -0.2150  2.4730 -1.8491
  146GLN     CD 1971   0.859   4.989   3.449 -0.2685 -0.6296  0.2486
  146GLN    OE1 1972   0.975   4.976   3.411 -0.2536  0.0872  0.0336
  146GLN    NE2 1973   0.791   5.088   3.390  0.2228 -0.4186  0.0284
  146GLN   HE21 1974   0.710   5.123   3.439  0.7458  1.1600 -0.1831
  146GLN   HE22 1975   0.842   5.142   3.322  0.5280 -0.6830  0.0434
  146GLN      C 1976   0.770   4.570   3.694 -0.4844  0.3611  0.1200
  146GLN      O 1977   0.840   4.490   3.756 -0.2559  0.1193 -0.4403
  147GLN      N 1978   0.669   4.537   3.613  0.1038 -0.0653 -0.4540
  147GLN      H 1979   0.611   4.615   3.584  1.4791  1.4558  0.6384
  147GLN     CA 1980   0.624   4.408   3.567  0.0660 -0.3346  0.3318
  147GLN     HA 1981   0.651   4.329   3.638 -2.0314 -0.2804  1.2563
  147GLN     CB 1982   0.471   4.413   3.568  0.0667 -0.1948 -0.1048
  147GLN    HB1 1983   0.428   4.487   3.501  1.8009  0.0301 -1.0393
  147GLN    HB2 1984   0.434   4.323   3.519 -0.3258  1.7955 -3.8244
  147GLN     CG 1985   0.396   4.421   3.700  0.1151  0.2791 -0.1038
  147GLN    HG1 1986   0.394   4.322   3.746  1.4244 -0.1252 -0.8854
  147GLN    HG2 1987   0.457   4.487   3.761  1.6352  0.5824 -1.8639
  147GLN     CD 1988   0.253   4.473   3.694  0.0372  0.0453 -0.3321
  147GLN    OE1 1989   0.182   4.474   3.594 -0.2263 -0.0535 -0.1451
  147GLN    NE2 1990   0.190   4.512   3.806  0.2674  0.3710 -0.3117
  147GLN   HE21 1991   0.100   4.555   3.790 -0.8848 -1.3113  1.2457
  147GLN   HE22 1992   0.253   4.524   3.883  2.1636 -0.6224 -1.6052
  147GLN      C 1993   0.665   4.374   3.424  0.2958  0.0001  0.3186
  147GLN      O 1994   0.748   4.442   3.365 -0.0163  0.2599  0.1737
  148SER      N 1995   0.613   4.266   3.366 -0.1160  0.1036  0.4864
  148SER      H 1996   0.548   4.209   3.419  0.8758 -1.0385  0.5436
  148SER     CA 1997   0.625   4.228   3.227 -0.0346 -0.0157  0.5246
  148SER     HA 1998   0.654   4.318   3.172  1.8905 -0.5528  0.6117
  148SER     CB 1999   0.735   4.123   3.219 -0.0199 -0.0027  0.5534
  148SER    HB1 2000   0.815   4.162   3.280  0.3963  1.5172 -0.8871
  148SER    HB2 2001   0.768   4.123   3.115 -2.7610  3.2696 -0.4766
  148SER     OG 2002   0.707   3.995   3.270 -0.1652 -0.2233 -0.0609
  148SER     HG 2003   0.764   3.932   3.226  0.6688 -1.3527  2.4209
  148SER      C 2004   0.496   4.178   3.163 -0.2093  0.3545  0.5857
  148SER      O 2005   0.411   4.118   3.228 -0.3980  0.1013  0.1108
  149TYR      N 2006   0.479   4.201   3.032  0.4372  0.5355  0.5295
  149TYR      H 2007   0.559   4.243   2.986 -0.4614  1.1965 -0.4811
  149TYR     CA 2008   0.369   4.158   2.949  0.5819  0.1634  0.5289
  149TYR     HA 2009   0.284   4.145   3.016  1.0740 -3.0006  0.6723
  149TYR     CB 2010   0.341   4.277   2.858  0.7435  0.1821  0.5034
  149TYR    HB1 2011   0.421   4.283   2.785  1.3882 -2.1277  0.9622
  149TYR    HB2 2012   0.342   4.364   2.924 -1.5146  1.5112 -1.0311
  149TYR     CG 2013   0.210   4.253   2.786  0.9274 -0.1775  0.2838
  149TYR    CD1 2014   0.213   4.192   2.661 -0.1123 -0.7425  0.5233
  149TYR    HD1 2015   0.304   4.166   2.609  0.1183 -0.6869  0.9019
  149TYR    CE1 2016   0.095   4.159   2.593  0.1774 -0.1458 -0.2902
  149TYR    HE1 2017   0.092   4.111   2.496  0.7406 -0.1014 -0.3315
  149TYR     CZ 2018  10.356   4.211   2.638  0.1994 -0.1791 -0.1901
  149TYR     OH 2019  10.241   4.179   2.571 -0.1188  0.1143  0.2110
  149TYR     HH 2020  10.261   4.162   2.479 -2.2001 -3.0527  0.2163
  149TYR    CE2 2021  10.354   4.266   2.767  0.1222 -0.5005 -0.0525
  149TYR    HE2 2022  10.260   4.298   2.811  1.0580  2.1708  0.2365
  149TYR    CD2 2023   0.086   4.285   2.843  0.4840 -0.1202 -0.6929
  149TYR    HD2 2024   0.077   4.325   2.943 -4.0354  0.3015 -1.0510
  149TYR      C 2025   0.395   4.025   2.881 -0.2295  0.1033  0.3233
  149TYR      O 2026   0.492   4.014   2.806 -0.3343 -0.2107  0.2303
  150ASN      N 2027   0.305   3.927   2.897 -0.2455  0.0769  0.0696
  150ASN      H 2028   0.233   3.935   2.967  1.4695 -1.1630  2.0559
  150ASN     CA 2029   0.331   3.790   2.860 -0.1165  0.1520 -0.1230
  150ASN     HA 2030   0.435   3.776   2.831 -1.4510 -3.7043 -4.2291
  150ASN     CB 2031   0.303   3.698   2.979  0.1947  0.0377 -0.1374
  150ASN    HB1 2032   0.329   3.600   2.939  0.8681 -0.0937  0.5892
  150ASN    HB2 2033   0.201   3.700   3.016  0.3836 -1.9038  0.5777
  150ASN     CG 2034   0.392   3.713   3.102 -0.0068  0.2344 -0.0139
  150ASN    OD1 2035   0.483   3.633   3.122 -0.1061  0.0293 -0.3754
  150ASN    ND2 2036   0.373   3.816   3.185  0.5709  0.4580 -0.1524
  150ASN   HD21 2037   0.304   3.888   3.167  1.0562  1.7952  2.7871
  150ASN   HD22 2038   0.433   3.823   3.265 -0.3596  1.5442  0.4828
  150ASN      C 2039   0.262   3.741   2.734  0.0963  0.0542 -0.2018
  150ASN      O 2040   0.320   3.656   2.666 -0.6785 -0.0742 -0.7210
  151PRO      N 2041   0.145   3.790   2.691 -0.0914  0.0010  0.2479
  151PRO     CD 2042   0.053   3.864   2.776 -0.2445 -0.0702  0.1445
  151PRO    HD1 2043   0.050   3.835   2.881 -0.3060 -1.0088 -0.1099
  151PRO    HD2 2044   0.078   3.970   2.769  0.1291 -0.1723 -0.1235
  151PRO     CG 2045  10.295   3.845   2.724  0.0045 -0.5868 -0.3555
  151PRO    HG1 2046  10.235   3.935   2.725 -0.1574 -0.6900 -0.5513
  151PRO    HG2 2047  10.257   3.759   2.778  2.4136 -1.3126  0.3449
  151PRO     CB 2048  10.318   3.809   2.577  0.5514  0.3110 -0.4978
  151PRO    HB1 2049  10.319   3.896   2.512 -0.6553 -0.1127 -1.1231
  151PRO    HB2 2050  10.240   3.735   2.557 -0.0815  0.1886  2.0552
  151PRO     CA 2051   0.069   3.738   2.579  0.0420 -0.6710  0.4607
  151PRO     HA 2052   0.052   3.633   2.599 -1.2867  0.0146  3.4473
  151PRO      C 2053   0.130   3.761   2.441 -0.5960  0.2854  0.3244
  151PRO      O 2054   0.188   3.868   2.424  0.1475 -0.2088 -0.3647
  152PRO      N 2055   0.120   3.669   2.345  0.0363 -0.3019  0.8108
  152PRO     CD 2056   0.047   3.544   2.351  0.0955 -0.3879 -0.1116
  152PRO    HD1 2057   0.102   3.472   2.411 -1.1483  0.0449  1.6193
  152PRO    HD2 2058  10.329   3.553   2.387  0.5928 -1.3674  1.6741
  152PRO     CG 2059   0.049   3.485   2.210 -0.0178  0.0788 -0.3096
  152PRO    HG1 2060   0.045   3.377   2.216 -1.6256  0.0962 -0.6244
  152PRO    HG2 2061  10.349   3.530   2.157 -0.4607  2.1654  1.9785
  152PRO     CB 2062   0.177   3.544   2.152  0.0486  0.2289 -0.0175
  152PRO    HB1 2063   0.168   3.554   2.043 -1.4623 -1.3966 -0.0810
  152PRO    HB2 2064   0.256   3.477   2.187  0.7074  0.5798 -0.7702
  152PRO     CA 2065   0.192   3.679   2.220 -0.4955  0.0185  0.5286
  152PRO     HA 2066   0.299   3.695   2.235 -0.0614  1.2963 -2.9062
  152PRO      C 2067   0.139   3.795   2.136 -0.3026 -0.2613  0.0152
  152PRO      O 2068   0.019   3.817   2.135 -0.2810 -0.0955  0.5028
  153GLN      N 2069   0.229   3.864   2.065 -0.1654 -0.2909  0.1574
  153GLN      H 2070   0.323   3.828   2.063  0.8197  2.0890  0.3935
  153GLN     CA 2071   0.184   3.949   1.956  0.1478 -0.1004  0.1764
  153GLN     HA 2072   0.123   4.031   1.994 -0.4862 -0.5263  0.0972
  153GLN     CB 2073   0.305   4.015   1.890  0.2774  0.1395  0.6469
  153GLN    HB1 2074   0.271   4.093   1.822  1.4917 -0.5027 -0.7209
  153GLN    HB2 2075   0.359   4.063   1.972  1.6631 -1.4558  0.7253
  153GLN     CG 2076   0.401   3.934   1.804 -0.3831  0.5517 -0.5058
  153GLN    HG1 2077   0.454   3.867   1.872  0.6016  2.3135  0.5398
  153GLN    HG2 2078   0.340   3.890   1.725 -1.4993  0.6506  0.2848
  153GLN     CD 2079   0.505   4.020   1.734  0.4468  0.1086  0.1620
  153GLN    OE1 2080   0.505   4.142   1.717 -0.0629  0.1492  0.4509
  153GLN    NE2 2081   0.605   3.957   1.671 -0.1184 -0.5721 -0.0651
  153GLN   HE21 2082   0.681   4.012   1.634  0.3077 -0.9109  0.2889
  153GLN   HE22 2083   0.593   3.857   1.679 -2.0796 -0.2599  2.3894
  153GLN      C 2084   0.103   3.870   1.855  0.0589  0.8937 -0.5405
  153GLN      O 2085   0.150   3.760   1.825 -0.5998  0.3543  0.3673
  154GLY      N 2086  10.375   3.921   1.804 -0.6671  0.0971  0.2310
  154GLY      H 2087  10.340   4.012   1.829 -1.1592  0.2707 -1.0124
  154GLY     CA 2088  10.302   3.854   1.698 -0.0937 -0.1812  0.0096
  154GLY    HA1 2089  10.200   3.843   1.734 -0.8465  1.2008 -1.5786
  154GLY    HA2 2090  10.341   3.755   1.674  0.1532  0.0817 -0.7136
  154GLY      C 2091  10.309   3.923   1.563  0.3540 -0.2048  0.0181
  154GLY      O 2092   0.010   4.006   1.532 -0.3833  0.3956 -0.4569
  155TYR      N 2093  10.205   3.897   1.483  0.0886  0.3267  0.1872
  155TYR      H 2094  10.137   3.831   1.517 -0.5116  1.6068  1.5982
  155TYR     CA 2095  10.173   3.979   1.368  0.3976  0.0630 -0.0880
  155TYR     HA 2096  10.269   4.019   1.335  0.5988 -0.0043  0.4073
  155TYR     CB 2097  10.108   3.898   1.256 -0.2366  0.0130  0.3136
  155TYR    HB1 2098  10.008   3.935   1.233  0.1872 -0.9316 -3.8598
  155TYR    HB2 2099  10.091   3.793   1.282 -0.6316  0.2884  1.2282
  155TYR     CG 2100  10.190   3.910   1.130 -0.4201 -0.3626  0.1561
  155TYR    CD1 2101  10.313   3.846   1.110 -0.2898 -0.0507 -0.0581
  155TYR    HD1 2102  10.346   3.774   1.183 -1.4398 -1.9228 -1.2836
  155TYR    CE1 2103  10.382   3.867   0.991 -0.4561 -0.2355 -0.1892
  155TYR    HE1 2104   0.090   3.817   0.965 -1.5718 -1.4615 -1.9910
  155TYR     CZ 2105  10.337   3.959   0.894  0.0241  0.5626  0.3317
  155TYR     OH 2106   0.022   3.966   0.777  0.2729  0.5889  0.4787
  155TYR     HH 2107  10.364   4.020   0.709 -0.3049 -0.2703  0.1244
  155TYR    CE2 2108  10.214   4.025   0.915  0.1319  0.7581  0.3415
  155TYR    HE2 2109  10.174   4.098   0.846 -0.2325 -2.5733 -3.3079
  155TYR    CD2 2110  10.145   4.002   1.035 -0.1311 -0.4025 -0.0196
  155TYR    HD2 2111  10.067   4.073   1.059  1.5107  1.9629 -1.1998
  155TYR      C 2112  10.088   4.098   1.411  0.6133 -0.0100  0.5447
  155TYR      O 2113  10.009   4.096   1.505 -0.0420  0.9179  0.0285
  156GLY      N 2114  10.099   4.206   1.334 -0.2272 -0.3549 -0.0758
  156GLY      H 2115  10.162   4.199   1.256  1.8315 -0.2995  1.4999
  156GLY     CA 2116  10.042   4.333   1.374  0.1861 -0.2981  0.3358
  156GLY    HA1 2117  10.069   4.405   1.297  0.9280  0.0158  0.8709
  156GLY    HA2 2118  10.082   4.366   1.470  0.6194 -0.8486  0.3461
  156GLY      C 2119   9.891   4.334   1.392  0.1648 -0.4264  0.1643
  156GLY      O 2120   9.820   4.272   1.313  0.4098 -0.2572 -0.1885
  157GLN      N 2121   9.839   4.427   1.472  0.2676 -0.5275  0.3497
  157GLN      H 2122   9.897   4.469   1.544 -2.8839  1.8852  1.7373
  157GLN     CA 2123   9.707   4.486   1.468  0.3144 -0.4086  0.5061
  157GLN     HA 2124   9.634   4.422   1.419  0.8796 -1.0766  0.5210
  157GLN     CB 2125   9.650   4.485   1.609 -0.0997  0.3689  0.3499
  157GLN    HB1 2126   9.563   4.551   1.603  0.0739  0.4589 -1.4435
  157GLN    HB2 2127   9.722   4.518   1.684 -1.4241 -2.9763  3.4360
  157GLN     CG 2128   9.616   4.347   1.665 -0.3755  0.3347  0.1025
  157GLN    HG1 2129   9.601   4.348   1.773  1.3058 -0.2915  0.3723
  157GLN    HG2 2130   9.692   4.271   1.653 -0.9216  0.1957 -3.1936
  157GLN     CD 2131   9.492   4.285   1.603 -0.0818  0.1367 -0.2854
  157GLN    OE1 2132   9.499   4.183   1.535 -0.3506  0.1879 -0.3890
  157GLN    NE2 2133   9.376   4.334   1.645 -0.0241 -0.3572  0.4762
  157GLN   HE21 2134   9.294   4.303   1.595 -0.7106  1.6618  0.2709
  157GLN   HE22 2135   9.366   4.407   1.715 -0.7592 -0.5769  0.6110
  157GLN      C 2136   9.709   4.626   1.408  0.2700 -0.3404  0.6646
  157GLN      O 2137   9.809   4.697   1.421  0.5372 -0.6640  0.3627
  158GLN      N 2138   9.600   4.668   1.343  0.6083  0.0951  0.3736
  158GLN      H 2139   9.516   4.613   1.338 -0.5219  1.5107  2.0922
  158GLN     CA 2140   9.595   4.806   1.299  0.1103 -0.0532 -0.0409
  158GLN     HA 2141   9.687   4.834   1.249 -0.2236 -1.7325 -1.6852
  158GLN     CB 2142   9.474   4.825   1.208  0.2959  0.0360 -0.2669
  158GLN    HB1 2143   9.502   4.762   1.124  0.6821  0.6093 -0.5767
  158GLN    HB2 2144   9.385   4.782   1.253  0.7367 -0.2404  0.3521
  158GLN     CG 2145   9.437   4.965   1.159  0.7106  0.0400 -0.5733
  158GLN    HG1 2146   9.526   5.020   1.130  0.2458  0.3967 -1.3699
  158GLN    HG2 2147   9.390   5.016   1.243 -3.2422 -1.6503 -1.5262
  158GLN     CD 2148   9.338   4.970   1.043  0.1641 -0.1051 -0.1161
  158GLN    OE1 2149   9.301   4.865   0.990 -0.3569  0.1286 -0.2129
  158GLN    NE2 2150   9.291   5.086   0.999  1.0400  0.1491 -0.3999
  158GLN   HE21 2151   9.213   5.078   0.935 -0.1413 -0.8771  1.1025
  158GLN   HE22 2152   9.330   5.170   1.040  3.7744 -0.6164 -1.2321
  158GLN      C 2153   9.593   4.898   1.421 -0.1843 -0.1927  0.0631
  158GLN      O 2154   9.544   4.863   1.527  0.5710 -0.2363  0.4003
  159ASN      N 2155   9.645   5.021   1.409  0.1451 -0.3332  0.0314
  159ASN      H 2156   9.678   5.056   1.320 -1.5032 -0.6174 -0.7370
  159ASN     CA 2157   9.645   5.117   1.517  0.3230 -0.1505 -0.1300
  159ASN     HA 2158   9.699   5.074   1.601 -1.2079 -0.4500  0.7451
  159ASN     CB 2159   9.722   5.238   1.466  0.1535  0.0793  0.1552
  159ASN    HB1 2160   9.671   5.275   1.378  0.4537 -3.1044 -1.4885
  159ASN    HB2 2161   9.823   5.207   1.440  0.2416  1.4643 -1.3297
  159ASN     CG 2162   9.736   5.342   1.577  0.4324  0.5469 -0.3149
  159ASN    OD1 2163   9.666   5.443   1.577 -0.0188  0.2349  0.2697
  159ASN    ND2 2164   9.805   5.297   1.682  0.0774  0.4887 -0.1083
  159ASN   HD21 2165   9.841   5.203   1.681 -1.9764 -0.3658 -0.8888
  159ASN   HD22 2166   9.832   5.359   1.757  1.7810 -3.8181  3.2193
  159ASN      C 2167   9.503   5.149   1.564  0.5466  0.1206  0.3786
  159ASN      O 2168   9.413   5.174   1.484  0.1645 -0.8011  0.4995
  160GLN      N 2169   9.485   5.149   1.696  0.3068  0.0063  0.3462
  160GLN      H 2170   9.559   5.112   1.753 -2.0258 -1.9859  2.3085
  160GLN     CA 2171   9.362   5.183   1.765 -0.2016 -0.5983 -0.2435
  160GLN     HA 2172   9.376   5.145   1.867 -0.9697  2.5784  1.1570
  160GLN     CB 2173   9.354   5.333   1.793 -0.7659 -0.6438 -0.1530
  160GLN    HB1 2174   9.332   5.372   1.694  1.1522  1.3277  0.1087
  160GLN    HB2 2175   9.453   5.373   1.816 -2.3429  3.0663  0.7427
  160GLN     CG 2176   9.251   5.374   1.898 -0.5600  0.1892 -0.2703
  160GLN    HG1 2177   9.294   5.349   1.995  0.9413 -1.0052 -1.1852
  160GLN    HG2 2178   9.151   5.332   1.885 -0.2164 -0.7359  0.0290
  160GLN     CD 2179   9.239   5.526   1.894 -0.2617  0.2228  0.0554
  160GLN    OE1 2180   9.300   5.597   1.973  0.0457  0.1984 -0.1570
  160GLN    NE2 2181   9.176   5.580   1.790 -0.0302 -0.0619 -0.2372
  160GLN   HE21 2182   9.190   5.680   1.784 -0.7109  0.0225 -0.4942
  160GLN   HE22 2183   9.127   5.521   1.724  0.5708 -1.0120  0.1484
  160GLN      C 2184   9.238   5.114   1.712 -0.2994 -0.3427 -0.3497
  160GLN      O 2185   9.151   5.181   1.656 -0.6412  0.0979  0.6991
  161TYR      N 2186   9.231   4.981   1.720  0.2304 -0.3247  0.4640
  161TYR      H 2187   9.298   4.924   1.770  0.3911  0.3549  1.0463
  161TYR     CA 2188   9.125   4.895   1.670  0.2368  0.1388 -0.3563
  161TYR     HA 2189   9.036   4.956   1.654  0.8694  0.9104 -0.9975
  161TYR     CB 2190   9.173   4.829   1.542  0.1298  0.3342 -0.4979
  161TYR    HB1 2191   9.213   4.912   1.483 -1.0388  0.8906 -0.5393
  161TYR    HB2 2192   9.248   4.755   1.568  1.0440  1.6648  0.7889
  161TYR     CG 2193   9.062   4.761   1.465  0.0073 -0.7274  0.5835
  161TYR    CD1 2194   8.954   4.835   1.415  0.3243 -0.8477 -0.2997
  161TYR    HD1 2195   8.943   4.936   1.451  1.8328 -0.8384  0.2192
  161TYR    CE1 2196   8.847   4.775   1.347  0.1410  0.0908 -0.8590
  161TYR    HE1 2197   8.759   4.830   1.318 -0.2927 -0.4972 -0.6811
  161TYR     CZ 2198   8.857   4.638   1.315 -0.3139 -0.1433 -0.0436
  161TYR     OH 2199   8.762   4.583   1.235 -0.6408 -0.0482  0.2803
  161TYR     HH 2200   8.779   4.491   1.215  1.0270  0.2268  0.2980
  161TYR    CE2 2201   8.971   4.566   1.357  0.0830  0.4308 -0.1060
  161TYR    HE2 2202   8.977   4.459   1.339 -0.5767  0.1257  1.3827
  161TYR    CD2 2203   9.071   4.625   1.433  0.1792 -0.7446  0.7062
  161TYR    HD2 2204   9.161   4.579   1.473  1.8677  1.0545 -0.7767
  161TYR      C 2205   9.097   4.788   1.774 -0.3437  0.1490 -0.4978
  161TYR      O 2206   9.192   4.757   1.845 -0.3151 -0.9325 -0.9741
  162ASN      N 2207   8.970   4.748   1.779 -0.1023 -0.6213 -0.3963
  162ASN      H 2208   8.909   4.795   1.713  1.4979  0.6158 -1.0629
  162ASN     CA 2209   8.908   4.648   1.863  0.2832 -0.0309  0.6002
  162ASN     HA 2210   8.911   4.679   1.968 -2.3335 -0.2639  0.8252
  162ASN     CB 2211   8.761   4.640   1.821  0.4860 -0.2458 -0.0837
  162ASN    HB1 2212   8.752   4.600   1.720 -2.2822  1.3522 -0.5753
  162ASN    HB2 2213   8.715   4.739   1.823 -2.8135 -1.6107 -1.3158
  162ASN     CG 2214   8.674   4.563   1.920 -0.0075 -0.2769 -0.5390
  162ASN    OD1 2215   8.690   4.550   2.041  0.7557 -0.1608 -0.6219
  162ASN    ND2 2216   8.553   4.537   1.872 -0.1632  0.0171 -0.3104
  162ASN   HD21 2217   8.493   4.492   1.940  0.3078 -2.2716 -1.3038
  162ASN   HD22 2218   8.531   4.541   1.774  1.4697  0.8328 -0.6698
  162ASN      C 2219   8.975   4.511   1.854 -0.4797 -0.3808  0.2034
  162ASN      O 2220   9.028   4.467   1.752 -0.4517 -0.5084  0.2725
  163SER      N 2221   8.981   4.443   1.968 -0.1783  0.0264  0.4322
  163SER      H 2222   8.954   4.501   2.046  0.7960  2.2268 -0.7726
  163SER     CA 2223   9.041   4.313   1.992  0.1713  0.0741 -0.1639
  163SER     HA 2224   9.122   4.306   1.920 -0.2519  1.9996 -0.8763
  163SER     CB 2225   9.095   4.304   2.134  0.1369 -0.0050 -0.1551
  163SER    HB1 2226   9.014   4.286   2.204  0.8402 -1.5353  0.3093
  163SER    HB2 2227   9.157   4.214   2.137 -0.4358 -0.3727  2.0352
  163SER     OG 2228   9.178   4.413   2.166 -0.0575  0.2876 -0.6371
  163SER     HG 2229   9.246   4.376   2.224  0.4960  1.6243 -0.3819
  163SER      C 2230   8.951   4.195   1.954  0.2890 -0.3004  0.6960
  163SER    OC1 2231   8.832   4.192   1.992 -0.3727  0.0350 -1.2345
  163SER    OC2 2232   9.000   4.090   1.907 -0.5848 -0.4566  0.1035
    1MET      N 2233   7.379  10.336   8.803  0.1988  0.1767  0.0685
    1MET     H1 2234   7.283  10.367   8.797  0.1371  0.0883  0.5734
    1MET     H2 2235   7.403  10.283   8.886  1.7009  1.5195  0.5504
    1MET     H3 2236   7.448   0.025   8.812  0.2751  0.0080  0.9606
    1MET     CA 2237   7.415  10.253   8.687  0.2854 -0.4163  0.5120
    1MET     HA 2238   7.422  10.319   8.600  2.7814 -2.5155 -1.0227
    1MET     CB 2239   7.556  10.195   8.697  0.4035 -0.3351 -0.5349
    1MET    HB1 2240   7.620  10.282   8.715 -1.5352  1.2621 -1.0091
    1MET    HB2 2241   7.547  10.118   8.774 -1.1571 -0.0610 -0.4204
    1MET     CG 2242   7.613  10.120   8.577 -0.0855 -1.0691 -0.3143
    1MET    HG1 2243   7.555  10.029   8.569 -0.4251 -0.7269 -2.0816
    1MET    HG2 2244   7.719  10.102   8.598  0.5880  0.6534 -1.9287
    1MET     SD 2245   7.600  10.222   8.429 -0.1750  0.1010  0.4843
    1MET     CE 2246   7.624  10.095   8.302 -0.1441  0.3322  0.2561
    1MET    HE1 2247   7.580  10.123   8.207  0.0874  0.4365  0.1796
    1MET    HE2 2248   7.576  10.003   8.335  0.1056 -0.4611 -1.4684
    1MET    HE3 2249   7.731  10.076   8.293  0.0600  0.7634  1.5553
    1MET      C 2250   7.309  10.151   8.650  0.2700 -0.1336 -0.2412
    1MET      O 2251   7.251  10.151   8.541 -0.5577  0.0260  0.1911
    2ALA      N 2252   7.278  10.066   8.749  0.2356 -0.4208 -0.4964
    2ALA      H 2253   7.308  10.085   8.843  1.3127  0.7051 -1.0384
    2ALA     CA 2254   7.158   9.984   8.752  0.0616 -0.1519 -0.0611
    2ALA     HA 2255   7.085  10.029   8.684  1.9500  0.3090 -1.9067
    2ALA     CB 2256   7.183   9.842   8.703 -0.7278 -0.1202 -0.5721
    2ALA    HB1 2257   7.085   9.793   8.711 -1.6389  1.7009 -0.0318
    2ALA    HB2 2258   7.224   9.837   8.602  0.1419  0.1586 -0.2392
    2ALA    HB3 2259   7.254   9.792   8.769  0.2876  1.4544 -0.4197
    2ALA      C 2260   7.090   9.987   8.888 -0.0515  0.3187 -0.1257
    2ALA      O 2261   7.157   9.989   8.991 -0.4850  0.2210  0.1628
    3SER      N 2262   6.958   9.964   8.884  0.0102 -0.1374  0.3421
    3SER      H 2263   6.915   9.941   8.796 -2.9030 -0.3363  1.6804
    3SER     CA 2264   6.870   9.968   8.999  0.4432 -0.0071  0.6726
    3SER     HA 2265   6.768   9.947   8.966  1.2973 -1.3257 -1.3209
    3SER     CB 2266   6.901   9.854   9.096 -0.4572 -0.5804  0.3061
    3SER    HB1 2267   6.831   9.855   9.179  0.3392  1.5237  1.0211
    3SER    HB2 2268   6.998   9.880   9.140 -0.4780  2.8179 -1.2842
    3SER     OG 2269   6.904   9.726   9.038  0.1327 -0.6326  0.4465
    3SER     HG 2270   6.825   9.724   8.984 -1.2324 -2.3750  2.3155
    3SER      C 2271   6.866  10.100   9.075  0.2786 -0.0510  0.7388
    3SER      O 2272   6.955  10.184   9.069 -0.2177  0.4192 -0.0755
    4ASN      N 2273   6.751  10.123   9.139 -0.1996  0.0855 -0.1558
    4ASN      H 2274   6.685  10.047   9.136  1.5495 -1.4914 -2.5107
    4ASN     CA 2275   6.734  10.236   9.227 -0.1466  0.0640 -0.1178
    4ASN     HA 2276   6.777  10.322   9.174  0.0069  0.2497  0.3018
    4ASN     CB 2277   6.584  10.263   9.232 -0.2568 -0.5545  0.0057
    4ASN    HB1 2278   6.550  10.280   9.130 -3.1257 -0.7946  0.8400
    4ASN    HB2 2279   6.523  10.179   9.265 -0.1235  0.0197  1.8182
    4ASN     CG 2280   6.555  10.384   9.320 -0.8580 -0.3369 -0.4856
    4ASN    OD1 2281   6.530  10.374   9.440  0.7039 -0.4846 -0.1571
    4ASN    ND2 2282   6.590   0.120   9.273  0.4502 -0.2010  0.7829
    4ASN   HD21 2283   6.582   0.200   9.333  1.3539  0.4240  0.1023
    4ASN   HD22 2284   6.639   0.131   9.185  0.8243 -0.7105  0.9174
    4ASN      C 2285   6.800  10.220   9.363 -0.2178 -0.3325 -0.1301
    4ASN      O 2286   6.787  10.113   9.423 -0.1755  0.0931  0.6532
    5ASP      N 2287   6.850  10.327   9.425 -0.5907 -0.0782 -0.2680
    5ASP      H 2288   6.857   0.026   9.368  0.1546  0.7902  1.0372
    5ASP     CA 2289   6.856  10.347   9.568 -0.5742 -0.8376 -0.1560
    5ASP     HA 2290   6.795  10.277   9.626 -1.5299  0.1104  0.0149
    5ASP     CB 2291   7.002  10.348   9.613 -0.5216  1.1268 -0.2738
    5ASP    HB1 2292   7.049  10.251   9.596 -1.0172  0.8722 -0.1964
    5ASP    HB2 2293   7.057   0.045   9.566 -0.5328 -0.1474 -2.6498
    5ASP     CG 2294   7.011  10.378   9.762  0.1712  0.0148 -0.0806
    5ASP    OD1 2295   7.041   0.107   9.806 -0.0137  0.1135 -0.2092
    5ASP    OD2 2296   6.978  10.285   9.839 -0.2268  0.1409 -0.0980
    5ASP      C 2297   6.789   0.095   9.605  0.0442 -0.5759  0.0543
    5ASP      O 2298   6.808   0.196   9.537  0.0024 -0.9176 -0.4767
    6TYR      N 2299   6.712   0.096   9.714  0.1766  0.0888  0.1427
    6TYR      H 2300   6.707   0.017   9.777  1.0677  0.4680  0.7052
    6TYR     CA 2301   6.645   0.213   9.767 -0.0478  0.1846 -0.3488
    6TYR     HA 2302   6.708   0.299   9.743 -0.8743  0.7456 -0.5565
    6TYR     CB 2303   6.511   0.244   9.701 -0.0664 -0.3867 -0.5815
    6TYR    HB1 2304   6.454   0.153   9.724  1.6348 -1.4556 -0.4103
    6TYR    HB2 2305   6.530   0.252   9.594  3.2282 -1.7886 -0.2373
    6TYR     CG 2306   6.438   0.363   9.758  0.1109 -0.3762 -0.3738
    6TYR    CD1 2307   6.478   0.493   9.727 -0.6310  0.2204  1.0689
    6TYR    HD1 2308   6.565   0.506   9.663 -1.1967  0.6744  0.3634
    6TYR    CE1 2309   6.407   0.609   9.762 -0.0821  1.0190 -0.3746
    6TYR    HE1 2310   6.449   0.705   9.735  1.5521  0.2077 -0.8778
    6TYR     CZ 2311   6.287   0.593   9.833  0.4229 -0.0108  0.2786
    6TYR     OH 2312   6.219   0.700   9.884  0.4953  0.1721 -0.0039
    6TYR     HH 2313   6.250   0.782   9.846 -1.4830  0.9370 -0.0381
    6TYR    CE2 2314   6.247   0.462   9.868 -0.5765  0.1731 -0.1315
    6TYR    HE2 2315   6.154   0.451   9.922 -1.6566  1.7464 -1.5629
    6TYR    CD2 2316   6.324   0.349   9.839 -0.0226  0.6118 -0.3830
    6TYR    HD2 2317   6.286   0.255   9.874  0.4897  0.5311 -0.0404
    6TYR      C 2318   6.627   0.196   9.917 -0.2667 -0.0640 -0.4027
    6TYR      O 2319   6.634   0.084   9.967  0.3733  0.0276 -0.2737
    7THR      N 2320   6.612   0.310   9.985  0.2921 -0.2173 -0.0101
    7THR      H 2321   6.629   0.399   9.941  2.1451 -0.2535  0.5659
    7THR     CA 2322   6.598   0.312  10.129 -0.1023  0.0077 -0.0475
    7THR     HA 2323   6.688   0.273  10.178 -1.9985 -1.3954  2.5566
    7THR     CB 2324   6.577   0.454  10.181  0.0914  0.0631 -0.1197
    7THR     HB 2325   6.533   0.448  10.280  0.7247 -1.5157  0.1079
    7THR    CG2 2326   6.701   0.542  10.198  0.1423  0.0880 -0.6127
    7THR   HG21 2327   6.765   0.483  10.264  1.2170 -1.2369 -2.7273
    7THR   HG22 2328   6.753   0.554  10.103  1.0208 -0.2280 -0.1815
    7THR   HG23 2329   6.681   0.632  10.256 -0.3540 -0.6531  0.3911
    7THR    OG1 2330   6.482   0.523  10.104 -0.0164  0.3930  0.3050
    7THR    HG1 2331   6.516   0.612  10.093  0.7300  0.2283  1.1772
    7THR      C 2332   6.482   0.227  10.180  0.0872 -0.3867 -0.2614
    7THR      O 2333   6.386   0.196  10.111 -0.2630 -0.2196  0.1466
    8GLN      N 2334   6.494   0.180  10.304 -0.9806  0.5118  0.2039
    8GLN      H 2335   6.576   0.203  10.358 -0.4384 -0.6282 -0.0965
    8GLN     CA 2336   6.392   0.096  10.364 -0.2733 -0.4568  0.0802
    8GLN     HA 2337   6.325   0.057  10.288  0.0210  0.1022 -0.4737
    8GLN     CB 2338   6.449  10.362   0.058  0.2329 -0.0010  0.4073
    8GLN    HB1 2339   6.505   0.019   0.142 -0.5497 -0.6209  1.2450
    8GLN    HB2 2340   6.359  10.320   0.103 -0.4312  1.1863  0.2292
    8GLN     CG 2341   6.534  10.265  10.360  0.8301  0.4099  0.5296
    8GLN    HG1 2342   6.471  10.228  10.278 -1.1310  1.7086  1.3684
    8GLN    HG2 2343   6.625  10.309  10.319  0.3293  1.9394  0.9667
    8GLN     CD 2344   6.559  10.145   0.065 -0.5287 -0.3677 -0.0939
    8GLN    OE1 2345   6.484  10.050   0.086 -0.5495 -0.2117  0.5799
    8GLN    NE2 2346   6.651  10.162   0.161 -0.2179  0.8539 -0.5851
    8GLN   HE21 2347   6.647  10.088   0.230 -3.9184  0.8601 -0.5766
    8GLN   HE22 2348   6.719  10.236   0.153  2.9179 -1.8256 -0.7304
    8GLN      C 2349   6.305   0.186   0.066  0.2083  0.1171 -0.0256
    8GLN      O 2350   6.348   0.290   0.115  0.1176  0.1125  0.0651
    9GLN      N 2351   6.181   0.146   0.094  0.5430 -0.5325  0.5448
    9GLN      H 2352   6.139   0.065   0.049 -0.5529  1.2983 -1.9745
    9GLN     CA 2353   6.086   0.231   0.163  0.6784  0.3120 -0.2840
    9GLN     HA 2354   6.127   0.304   0.231 -2.4919  1.0562  1.0318
    9GLN     CB 2355   5.989   0.305   0.072  0.0368 -0.1510  0.0080
    9GLN    HB1 2356   5.917   0.357   0.136 -0.0878 -1.4186  0.9140
    9GLN    HB2 2357   6.045   0.385   0.021 -2.4434  0.6066 -1.7475
    9GLN     CG 2358   5.913   0.229  10.348 -0.3857 -0.0812  0.2525
    9GLN    HG1 2359   5.986   0.188  10.278 -1.0705  1.0397 -1.1718
    9GLN    HG2 2360   5.845   0.158   0.011  0.2459 -0.3720  0.7315
    9GLN     CD 2361   5.839   0.337  10.270 -0.5259 -0.6684 -0.4409
    9GLN    OE1 2362   5.717   0.355  10.274 -0.4217 -0.0216  0.1615
    9GLN    NE2 2363   5.903   0.422  10.189 -0.1264 -0.0183  0.5397
    9GLN   HE21 2364   5.847   0.491  10.142 -0.0111  0.6368  1.3361
    9GLN   HE22 2365   6.003   0.429  10.200 -0.0416  0.8070 -0.6599
    9GLN      C 2366   6.000   0.146   0.256  0.0693  0.4423 -0.7238
    9GLN      O 2367   5.982   0.028   0.228  0.2655  0.1818  0.2156
   10ALA      N 2368   5.940   0.204   0.360  0.2801 -0.3274 -0.1670
   10ALA      H 2369   5.958   0.303   0.367 -1.5683  0.0655 -0.4017
   10ALA     CA 2370   5.838   0.137   0.438  0.2068 -0.0042  0.0179
   10ALA     HA 2371   5.900   0.053   0.470  0.9526  0.7934  0.7123
   10ALA     CB 2372   5.794   0.203   0.569 -0.4475  0.2300 -0.3159
   10ALA    HB1 2373   5.793   0.133   0.652  3.1252  0.8995  0.4636
   10ALA    HB2 2374   5.884   0.259   0.594  1.2789 -1.9908 -1.1691
   10ALA    HB3 2375   5.707   0.268   0.566 -1.1869 -0.6868  0.3973
   10ALA      C 2376   5.719   0.083   0.361 -0.2832  0.3910  0.4941
   10ALA      O 2377   5.661   0.156   0.282  0.7268  0.3658 -0.2817
   11THR      N 2378   5.678  10.342   0.381  0.0988  0.0962 -0.5165
   11THR      H 2379   5.733  10.285   0.443  0.4564 -1.0485 -1.8377
   11THR     CA 2380   5.575  10.266   0.312  0.2168 -0.0647 -0.5148
   11THR     HA 2381   5.595  10.285   0.207 -1.8668 -0.3261 -0.9983
   11THR     CB 2382   5.589  10.116   0.335 -0.1901 -0.0759 -0.3268
   11THR     HB 2383   5.692  10.085   0.317 -0.0736  0.1070  0.0153
   11THR    CG2 2384   5.549  10.055   0.469  0.5259 -0.5017 -0.2971
   11THR   HG21 2385   5.443  10.070   0.489  0.8859 -0.2090  1.5410
   11THR   HG22 2386   5.613  10.097   0.547  0.2830 -2.4434  1.0152
   11THR   HG23 2387   5.565   9.947   0.466 -0.3762 -0.6320 -0.6855
   11THR    OG1 2388   5.523  10.050   0.229 -0.5570  0.6198 -0.5311
   11THR    HG1 2389   5.527   9.955   0.242 -0.5039  0.7017  0.0851
   11THR      C 2390   5.436  10.308   0.355  0.2804 -0.3692  0.0056
   11THR      O 2391   5.417   0.014   0.436  0.7985  0.2535 -0.5509
   12GLN      N 2392   5.332  10.247   0.297 -0.2607 -0.3396  0.9301
   12GLN      H 2393   5.346  10.167   0.238 -0.4074  0.5544 -0.3509
   12GLN     CA 2394   5.194  10.286   0.320 -0.3381  0.0172 -0.1029
   12GLN     HA 2395   5.187  10.362   0.398 -0.3863  0.4301 -0.5035
   12GLN     CB 2396   5.132  10.348   0.195  0.3031  0.3666 -0.2503
   12GLN    HB1 2397   5.031  10.380   0.218 -0.2269 -0.2803 -1.5322
   12GLN    HB2 2398   5.193   0.048   0.164 -0.1919  0.3451 -1.3486
   12GLN     CG 2399   5.115  10.257   0.073 -0.4680 -0.1243  0.2207
   12GLN    HG1 2400   5.065  10.161   0.089 -0.8153 -0.3200 -1.7640
   12GLN    HG2 2401   5.218  10.241   0.044 -0.2728  1.2106  0.1186
   12GLN     CD 2402   5.037  10.329  10.349 -0.3064  0.0593  0.2290
   12GLN    OE1 2403   5.084   0.011  10.256 -0.2775  0.0249  0.2183
   12GLN    NE2 2404   4.905  10.334  10.364 -0.4004 -0.1833 -0.4836
   12GLN   HE21 2405   4.859  10.289   0.058  0.8399 -0.2217  0.2362
   12GLN   HE22 2406   4.848   0.020  10.320 -1.7178  0.7302  2.4360
   12GLN      C 2407   5.106  10.173   0.372 -0.2772 -0.0731 -0.1955
   12GLN      O 2408   5.143  10.056   0.360  0.2734  0.0624  0.1430
   13SER      N 2409   4.983  10.196   0.417 -0.1498 -0.0230  0.1319
   13SER      H 2410   4.962  10.294   0.433 -0.2012 -0.2325  1.4147
   13SER     CA 2411   4.873  10.102   0.406 -0.4248  0.3379 -0.2338
   13SER     HA 2412   4.899  10.017   0.469 -1.2332 -0.4359 -0.9051
   13SER     CB 2413   4.746  10.159   0.469 -0.1756  0.7263 -0.0813
   13SER    HB1 2414   4.693  10.233   0.409  1.2142 -0.1453 -2.5215
   13SER    HB2 2415   4.678  10.074   0.471 -0.0169  0.5839  2.3289
   13SER     OG 2416   4.772  10.192   0.604  0.0858 -0.6453  0.2231
   13SER     HG 2417   4.691  10.188   0.655 -0.5003  2.6123 -0.2280
   13SER      C 2418   4.836  10.065   0.263  0.3987 -0.1619 -0.3228
   13SER      O 2419   4.815  10.154   0.180  0.4775  0.4442  0.3008
   14TYR      N 2420   4.820   9.935   0.238 -0.0107 -0.2146  0.2072
   14TYR      H 2421   4.835   9.878   0.321  0.3938  1.5128  1.3682
   14TYR     CA 2422   4.767   9.884   0.113  0.7550 -0.9555  0.1779
   14TYR     HA 2423   4.761   9.965   0.042 -0.0841 -0.8537  0.3610
   14TYR     CB 2424   4.871   9.790   0.052  0.0930 -1.3196 -0.4053
   14TYR    HB1 2425   4.826   9.735  10.354  0.9574 -2.4560 -0.1563
   14TYR    HB2 2426   4.902   9.720   0.130  1.1153  0.2320  0.6552
   14TYR     CG 2427   4.994   9.862   0.002 -0.3136 -0.1358  0.2476
   14TYR    CD1 2428   5.108   9.855   0.082 -0.1390 -0.0009  0.0124
   14TYR    HD1 2429   5.114   9.795   0.171 -2.8241 -1.2462 -0.5572
   14TYR    CE1 2430   5.224   9.917   0.034 -0.2635 -0.1293 -0.4603
   14TYR    HE1 2431   5.318   9.901   0.085  0.0428 -1.2104 -1.3298
   14TYR     CZ 2432   5.226   9.966  10.286  0.0195 -0.4797 -0.5874
   14TYR     OH 2433   5.343  10.014  10.234  0.1923 -0.3736 -0.1026
   14TYR     HH 2434   5.338  10.060  10.150  3.5935 -1.0679 -0.8347
   14TYR    CE2 2435   5.111   9.969  10.205 -0.0762  0.1154 -0.4318
   14TYR    HE2 2436   5.117  10.022  10.111 -1.1711 -0.8961 -1.0981
   14TYR    CD2 2437   4.992   9.918  10.258  0.3666 -0.3520  0.1332
   14TYR    HD2 2438   4.902   9.924  10.199  0.3659  2.6121  0.2870
   14TYR      C 2439   4.626   9.828   0.127  0.0553  0.7375  0.1064
   14TYR      O 2440   4.599   9.763   0.228 -0.2727 -0.0496 -0.4718
   15GLY      N 2441   4.547   9.838   0.021  0.1979 -0.2728 -0.1066
   15GLY      H 2442   4.591   9.871  10.320 -1.1405 -0.6290 -0.9838
   15GLY     CA 2443   4.420   9.770   0.007  0.1206 -0.0187 -0.6997
   15GLY    HA1 2444   4.348   9.800   0.084  1.2015  0.2973  0.2023
   15GLY    HA2 2445   4.373   9.805  10.299  0.8523 -0.4052 -1.2225
   15GLY      C 2446   4.427   9.618   0.002  0.8203 -0.0049 -0.2700
   15GLY      O 2447   4.533   9.561  10.362  0.7112 -0.4099  0.1844
   16ALA      N 2448   4.310   9.556   0.019  0.7460  0.0870 -0.4429
   16ALA      H 2449   4.240   9.610   0.067 -1.7813 -2.7055 -0.6683
   16ALA     CA 2450   4.274   9.416   0.010  0.5796  0.0969  0.0411
   16ALA     HA 2451   4.345   9.365  10.329  3.6934  0.7637  2.6397
   16ALA     CB 2452   4.278   9.340   0.143 -0.0266 -0.0337 -0.0139
   16ALA    HB1 2453   4.256   9.237   0.113 -0.7142  0.1185 -0.0654
   16ALA    HB2 2454   4.203   9.369   0.217 -0.0249 -0.7901  0.2906
   16ALA    HB3 2455   4.377   9.339   0.188  0.0528  1.3247 -0.1267
   16ALA      C 2456   4.138   9.412  10.327  0.4605  0.1564  0.2737
   16ALA      O 2457   4.062   9.508  10.336 -0.0056 -0.0524 -1.0585
   17TYR      N 2458   4.102   9.303  10.257  0.1900  0.3731  0.0710
   17TYR      H 2459   4.161   9.223  10.275 -1.0042 -0.3777  0.7615
   17TYR     CA 2460   3.999   9.289  10.156  0.0097 -0.2637  0.3409
   17TYR     HA 2461   3.913   9.351  10.182  0.7112  0.5471  0.7667
   17TYR     CB 2462   4.048   9.322  10.016  0.2768  0.2226  0.5443
   17TYR    HB1 2463   3.973   9.311   9.937 -1.2044  1.7956  1.6461
   17TYR    HB2 2464   4.118   9.244   9.987 -0.4018 -0.2207  0.0623
   17TYR     CG 2465   4.099   9.463   9.997  0.3782  0.0472 -0.5735
   17TYR    CD1 2466   4.234   9.486  10.023  0.2593 -0.3747  0.4765
   17TYR    HD1 2467   4.301   9.410  10.058 -0.2209 -0.2292  1.7601
   17TYR    CE1 2468   4.290   9.609   9.985 -0.0048 -0.2185  0.5913
   17TYR    HE1 2469   4.395   9.625  10.002 -0.5003  1.4949  2.6336
   17TYR     CZ 2470   4.205   9.709   9.933  0.1510 -0.2967  0.1888
   17TYR     OH 2471   4.259   9.830   9.899 -0.4670 -0.0336  0.1384
   17TYR     HH 2472   4.190   9.884   9.860 -1.1035 -0.2094  0.9758
   17TYR    CE2 2473   4.067   9.687   9.925  0.1081  0.1569 -0.3593
   17TYR    HE2 2474   3.996   9.764   9.896 -0.2907 -0.2242 -0.4137
   17TYR    CD2 2475   4.010   9.562   9.954  0.2483  0.1697 -0.0322
   17TYR    HD2 2476   3.902   9.555   9.947  0.1948  1.0632 -0.3030
   17TYR      C 2477   3.945   9.147  10.163  0.0015 -0.2988 -0.3953
   17TYR      O 2478   4.007   9.065  10.230 -0.0724 -0.2387 -0.2525
   18PRO      N 2479   3.824   9.119  10.115 -0.0648  0.1271 -0.4834
   18PRO     CD 2480   3.733   9.204  10.040 -0.3131 -0.0467 -0.3846
   18PRO    HD1 2481   3.773   9.227   9.941 -0.3845  0.4124 -0.3117
   18PRO    HD2 2482   3.721   9.303  10.086  1.0920 -0.4831  1.0145
   18PRO     CG 2483   3.598   9.133  10.039 -0.4967  0.2726  0.5588
   18PRO    HG1 2484   3.540   9.153   9.949  1.7541 -0.9927 -1.2712
   18PRO    HG2 2485   3.544   9.163  10.129  1.8075  2.0487  1.4795
   18PRO     CB 2486   3.632   8.985  10.051 -0.0809  0.3069 -0.1416
   18PRO    HB1 2487   3.626   8.933   9.955 -0.1764 -0.3094  0.1949
   18PRO    HB2 2488   3.566   8.936  10.123 -0.4082  1.3057  0.2597
   18PRO     CA 2489   3.769   8.985  10.118 -0.1208  0.1605 -0.0578
   18PRO     HA 2490   3.768   8.955  10.223  2.1762 -0.1196 -0.0666
   18PRO      C 2491   3.868   8.897  10.044 -0.0058  0.3942 -0.1835
   18PRO      O 2492   3.909   8.915   9.930 -0.2484 -0.1165 -0.3522
   19THR      N 2493   3.904   8.782  10.103 -0.0032  0.3812 -0.2108
   19THR      H 2494   3.883   8.760  10.200  0.0918  0.7193 -0.1124
   19THR     CA 2495   4.011   8.697  10.056 -0.1352  0.1607 -0.1195
   19THR     HA 2496   4.092   8.770  10.062  0.2310 -0.2878  0.4427
   19THR     CB 2497   4.043   8.593  10.162 -0.3892 -0.2743 -0.4670
   19THR     HB 2498   3.948   8.543  10.180  0.1820 -1.4396 -0.5592
   19THR    CG2 2499   4.158   8.494  10.145 -0.6243 -0.6078 -0.1385
   19THR   HG21 2500   4.138   8.441  10.051  0.6319  0.9735 -1.3548
   19THR   HG22 2501   4.158   8.421  10.225 -0.3014 -0.1512  0.2806
   19THR   HG23 2502   4.246   8.558  10.139  0.6347 -2.2790 -0.5421
   19THR    OG1 2503   4.072   8.660  10.283  0.1283 -0.3759 -0.5314
   19THR    HG1 2504   4.058   8.596  10.354 -0.5348 -0.0938 -0.4019
   19THR      C 2505   4.001   8.648   9.912 -0.0833 -0.2866  0.0286
   19THR      O 2506   3.912   8.572   9.876  0.4878 -0.9011 -0.1110
   20GLN      N 2507   4.108   8.682   9.840 -0.1944  0.8983  0.4037
   20GLN      H 2508   4.195   8.695   9.890  1.5757 -1.2154 -1.8559
   20GLN     CA 2509   4.125   8.636   9.704  0.2680  0.0766  0.7295
   20GLN     HA 2510   4.027   8.613   9.662  0.1447  0.2656  0.9121
   20GLN     CB 2511   4.187   8.747   9.619  0.5448 -0.2734  0.4731
   20GLN    HB1 2512   4.165   8.841   9.669  1.0836 -0.8383  1.8155
   20GLN    HB2 2513   4.130   8.751   9.526 -2.0283 -2.4969  1.8315
   20GLN     CG 2514   4.335   8.747   9.579  0.4156  0.2190 -0.0202
   20GLN    HG1 2515   4.369   8.653   9.536  1.9316  0.5525  0.4204
   20GLN    HG2 2516   4.391   8.751   9.672 -2.4565 -0.7558  1.9217
   20GLN     CD 2517   4.372   8.863   9.488  0.0323 -0.0391 -0.5096
   20GLN    OE1 2518   4.307   8.967   9.484  0.2203  0.0747 -0.6285
   20GLN    NE2 2519   4.477   8.845   9.407  0.4463  0.2559 -0.0408
   20GLN   HE21 2520   4.495   8.913   9.335  0.9479 -0.3879 -0.5410
   20GLN   HE22 2521   4.531   8.760   9.415 -0.3291 -0.1217  1.5792
   20GLN      C 2522   4.205   8.507   9.696 -0.4325 -0.3548  0.5082
   20GLN      O 2523   4.289   8.475   9.780 -0.0382 -0.6319  0.0152
   21PRO      N 2524   4.186   8.419   9.598 -0.8115 -0.2255  0.4660
   21PRO     CD 2525   4.090   8.432   9.489 -0.6221 -0.4297  0.2720
   21PRO    HD1 2526   3.986   8.426   9.521 -0.0923  1.7535  2.8712
   21PRO    HD2 2527   4.105   8.531   9.447 -2.7487 -0.3454 -0.3852
   21PRO     CG 2528   4.111   8.321   9.387  0.3100 -0.0871  0.0775
   21PRO    HG1 2529   4.013   8.292   9.350  1.3668 -2.6482 -0.9666
   21PRO    HG2 2530   4.184   8.350   9.311  0.4092  0.4329  0.3692
   21PRO     CB 2531   4.177   8.214   9.474  0.2923  0.0746  0.2903
   21PRO    HB1 2532   4.104   8.151   9.524 -0.1868 -0.1744 -0.6899
   21PRO    HB2 2533   4.234   8.138   9.421 -1.4975 -1.1163 -0.0201
   21PRO     CA 2534   4.259   8.297   9.572 -0.0132  0.2614  0.3903
   21PRO     HA 2535   4.248   8.240   9.665  1.6452 -1.0875 -0.1728
   21PRO      C 2536   4.404   8.330   9.539 -0.0508 -0.1309 -0.1650
   21PRO      O 2537   4.431   8.417   9.457  0.5158  0.2421  0.4088
   22GLY      N 2538   4.500   8.250   9.586 -0.0039  0.1630  0.2367
   22GLY      H 2539   4.482   8.191   9.666  1.2238 -1.3329 -0.5288
   22GLY     CA 2540   4.632   8.257   9.526  0.0832 -0.5561  0.3391
   22GLY    HA1 2541   4.688   8.165   9.545  0.4135 -0.3576  0.3244
   22GLY    HA2 2542   4.623   8.263   9.417 -2.4079 -0.7152  0.4779
   22GLY      C 2543   4.716   8.374   9.574 -0.3650  0.0534 -0.3345
   22GLY      O 2544   4.704   8.422   9.686 -0.1560 -0.3981 -0.1163
   23GLN      N 2545   4.813   8.416   9.492 -0.1044 -0.2619 -0.1901
   23GLN      H 2546   4.813   8.383   9.397 -2.0213  1.6169 -0.9006
   23GLN     CA 2547   4.895   8.534   9.514 -0.2432 -0.1962 -0.0235
   23GLN     HA 2548   4.908   8.546   9.622 -1.3216  2.1306 -0.0996
   23GLN     CB 2549   5.034   8.513   9.455 -0.0263  0.2992  0.3042
   23GLN    HB1 2550   5.010   8.499   9.349 -0.5504 -1.5097  0.6327
   23GLN    HB2 2551   5.093   8.603   9.471 -1.5099  1.1509  1.1134
   23GLN     CG 2552   5.109   8.398   9.522  0.0366 -0.1565 -0.5310
   23GLN    HG1 2553   5.191   8.369   9.456  2.1882  0.6986  1.6141
   23GLN    HG2 2554   5.048   8.312   9.550 -1.1378  1.3312  1.8475
   23GLN     CD 2555   5.176   8.447   9.649 -0.4367 -0.4884 -0.1494
   23GLN    OE1 2556   5.186   8.566   9.676 -0.0046 -0.5710  0.0721
   23GLN    NE2 2557   5.214   8.356   9.740 -0.1836  0.3222  0.5696
   23GLN   HE21 2558   5.246   8.397   9.827  1.3893  0.7322 -0.1686
   23GLN   HE22 2559   5.208   8.256   9.725  1.5319 -0.5688  4.5809
   23GLN      C 2560   4.828   8.661   9.465  0.2093  0.0684  0.0323
   23GLN      O 2561   4.713   8.648   9.422  0.2344 -0.1931  0.0416
   24GLY      N 2562   4.883   8.779   9.490 -0.2829  0.1750  0.6368
   24GLY      H 2563   4.963   8.781   9.552 -1.0601 -0.9544  1.7033
   24GLY     CA 2564   4.829   8.912   9.468 -0.4405 -0.0461 -0.3609
   24GLY    HA1 2565   4.784   8.923   9.370 -1.6630  1.8870  0.3601
   24GLY    HA2 2566   4.908   8.985   9.458 -0.9477  0.4187 -1.0497
   24GLY      C 2567   4.736   8.957   9.580 -0.2050  0.0699 -0.2112
   24GLY      O 2568   4.709   8.882   9.673 -0.2346  0.6824  0.2882
   25TYR      N 2569   4.692   9.083   9.570  0.0319  0.1692 -0.0110
   25TYR      H 2570   4.711   9.124   9.480  1.2303 -1.3685 -0.4966
   25TYR     CA 2571   4.623   9.168   9.665  0.1087  0.5155 -0.2602
   25TYR     HA 2572   4.567   9.096   9.725  0.1231  0.5028 -0.2637
   25TYR     CB 2573   4.718   9.245   9.756 -0.1759  0.2104  0.3013
   25TYR    HB1 2574   4.652   9.301   9.822  1.1824  3.4130 -0.8769
   25TYR    HB2 2575   4.783   9.307   9.695 -0.6292 -1.1596 -1.6514
   25TYR     CG 2576   4.808   9.164   9.847 -0.0832  0.0499  0.0702
   25TYR    CD1 2577   4.756   9.075   9.941 -0.0888 -0.0996 -0.0754
   25TYR    HD1 2578   4.649   9.066   9.953  0.1773 -2.1674  1.2772
   25TYR    CE1 2579   4.841   8.995  10.019 -0.1213 -0.0707 -0.0082
   25TYR    HE1 2580   4.792   8.927  10.087  0.3699  0.4153  0.8419
   25TYR     CZ 2581   4.980   8.992   9.998 -0.1997 -0.1640 -0.5372
   25TYR     OH 2582   5.069   8.905  10.054  0.1439  0.2224 -0.4714
   25TYR     HH 2583   5.152   8.907  10.005 -0.8286  1.2999 -2.1697
   25TYR    CE2 2584   5.030   9.088   9.907  0.4641 -0.2512 -0.2785
   25TYR    HE2 2585   5.137   9.100   9.911  0.9525 -3.0173 -1.7554
   25TYR    CD2 2586   4.947   9.169   9.828 -0.0703 -0.5029  0.0191
   25TYR    HD2 2587   4.991   9.238   9.758 -1.1170  1.1464  0.9223
   25TYR      C 2588   4.518   9.253   9.596 -0.0062  0.6707  0.0990
   25TYR      O 2589   4.539   9.299   9.484  0.0460 -0.6647 -0.4553
   26SER      N 2590   4.401   9.282   9.655 -0.2272 -0.1857  0.0910
   26SER      H 2591   4.389   9.240   9.746  0.8182 -1.6788 -0.4047
   26SER     CA 2592   4.290   9.354   9.598  0.1380 -0.2129 -0.6704
   26SER     HA 2593   4.273   9.328   9.494 -0.7061 -0.2989 -0.5216
   26SER     CB 2594   4.169   9.333   9.688  0.7100  0.0323  0.1627
   26SER    HB1 2595   4.198   9.371   9.786 -0.5912 -1.0126  0.9991
   26SER    HB2 2596   4.082   9.387   9.651  0.0082 -1.1226  0.0787
   26SER     OG 2597   4.141   9.196   9.706  0.1984  0.0366 -0.5912
   26SER     HG 2598   4.217   9.164   9.754 -1.0147  0.6197  1.8459
   26SER      C 2599   4.312   9.505   9.588 -0.5304 -0.0595  0.0207
   26SER      O 2600   4.407   9.558   9.647 -0.2174 -0.1263 -0.4181
   27GLN      N 2601   4.229   9.571   9.509 -0.0728 -0.0425 -0.4526
   27GLN      H 2602   4.148   9.524   9.470 -2.2534  1.3195  2.0544
   27GLN     CA 2603   4.244   9.712   9.476  0.0547  0.0536  0.0165
   27GLN     HA 2604   4.302   9.751   9.559 -2.0944  0.7634  1.2834
   27GLN     CB 2605   4.109   9.783   9.474  0.0322  0.0384  0.5926
   27GLN    HB1 2606   4.120   9.890   9.491  0.4168 -0.0568  0.9441
   27GLN    HB2 2607   4.048   9.755   9.560 -0.2321  2.7426  1.3808
   27GLN     CG 2608   4.017   9.762   9.354  0.0721  0.0437  0.5607
   27GLN    HG1 2609   3.983   9.659   9.353 -3.7166  1.1092  1.5583
   27GLN    HG2 2610   4.068   9.783   9.260 -1.7456  1.3489 -0.1991
   27GLN     CD 2611   3.887   9.841   9.361  0.2489  0.3561  0.3717
   27GLN    OE1 2612   3.887   9.959   9.328 -0.3294  0.2650  0.0339
   27GLN    NE2 2613   3.772   9.781   9.394  0.1658 -0.2442 -0.9745
   27GLN   HE21 2614   3.685   9.832   9.383 -0.7878 -1.8595 -1.3585
   27GLN   HE22 2615   3.775   9.680   9.402 -1.0648 -0.2134  0.2711
   27GLN      C 2616   4.326   9.736   9.351  0.4615 -0.0667  0.2593
   27GLN      O 2617   4.306   9.663   9.254 -0.3130  0.2517  0.1744
   28GLN      N 2618   4.386   9.855   9.349  0.1179  0.1059  0.1064
   28GLN      H 2619   4.397   9.901   9.438 -1.1968 -2.3435  1.6455
   28GLN     CA 2620   4.444   9.921   9.234  0.1526  0.1541  0.1512
   28GLN     HA 2621   4.425   9.857   9.148  2.9209 -0.8398  0.1954
   28GLN     CB 2622   4.370  10.051   9.201 -0.0897 -0.0797 -0.2308
   28GLN    HB1 2623   4.380  10.119   9.285  0.2293  1.8523 -1.7702
   28GLN    HB2 2624   4.405  10.108   9.114  2.7478 -0.8302  0.3266
   28GLN     CG 2625   4.220  10.030   9.186 -0.1662  0.3974 -0.1279
   28GLN    HG1 2626   4.185   9.971   9.271  0.3704 -2.1344 -1.5637
   28GLN    HG2 2627   4.207   9.963   9.101  0.3013  0.1784 -0.0259
   28GLN     CD 2628   4.142  10.157   9.156 -0.8845 -0.0973 -0.3862
   28GLN    OE1 2629   4.193  10.253   9.099 -0.3205 -0.1383  0.0479
   28GLN    NE2 2630   4.017  10.165   9.203 -0.5109  0.3604  0.5773
   28GLN   HE21 2631   3.977  10.076   9.230 -0.2051 -0.3066 -1.0275
   28GLN   HE22 2632   3.968  10.247   9.169 -2.1232 -0.3103  1.1558
   28GLN      C 2633   4.594   9.936   9.251  0.1809 -0.1951  0.2080
   28GLN      O 2634   4.648   9.930   9.362 -0.4167 -0.3955  0.4887
   29SER      N 2635   4.662   9.953   9.137 -0.0143  0.3382  0.1657
   29SER      H 2636   4.596   9.967   9.063 -3.3840 -0.6685  2.7127
   29SER     CA 2637   4.804   9.976   9.119 -0.1148  0.6051 -0.2821
   29SER     HA 2638   4.865   9.887   9.127  0.2418  1.0044  2.5170
   29SER     CB 2639   4.819  10.025   8.975  0.2862  0.0339 -0.4384
   29SER    HB1 2640   4.925  10.040   8.959 -0.0453  3.3593 -0.2674
   29SER    HB2 2641   4.775  10.123   8.955  0.6200  0.5320  1.1592
   29SER     OG 2642   4.767   9.928   8.887  0.5958 -0.4062 -0.1442
   29SER     HG 2643   4.825   9.852   8.884  0.5028 -0.5611  1.2321
   29SER      C 2644   4.863  10.081   9.212 -0.2445  0.0089  0.4819
   29SER      O 2645   4.805  10.190   9.223 -0.2769  0.0169  0.2289
   30SER      N 2646   4.978  10.051   9.272 -0.0014  0.2238  0.1246
   30SER      H 2647   5.019   9.961   9.251  0.4979  1.1482 -3.4910
   30SER     CA 2648   5.058  10.141   9.353  0.0757  0.1678  0.1110
   30SER     HA 2649   5.004  10.160   9.445  1.7842  0.2040  1.1623
   30SER     CB 2650   5.179  10.056   9.390  0.0295  0.0616  0.0183
   30SER    HB1 2651   5.146   9.953   9.405 -0.8114  0.4757  1.1727
   30SER    HB2 2652   5.255  10.049   9.312  0.4215 -0.1444  0.4086
   30SER     OG 2653   5.248  10.103   9.504  0.2109 -0.5992  0.1898
   30SER     HG 2654   5.291  10.024   9.537  0.1871 -1.8329 -2.4690
   30SER      C 2655   5.101  10.268   9.280 -0.0060  0.0258 -0.1858
   30SER      O 2656   5.120  10.265   9.159 -0.3215 -0.8090 -0.2244
   31GLN      N 2657   5.113  10.379   9.353 -0.4451  0.2335 -0.4301
   31GLN      H 2658   5.097  10.375   9.452 -1.8763 -0.2819 -0.6540
   31GLN     CA 2659   5.159   0.119   9.294  0.2431 -0.0388 -0.4705
   31GLN     HA 2660   5.207   0.097   9.199 -1.2869 -2.0420 -0.8310
   31GLN     CB 2661   5.050   0.225   9.291  0.2303 -0.0384 -0.0593
   31GLN    HB1 2662   5.092   0.313   9.241  0.5350  0.5218  1.1357
   31GLN    HB2 2663   4.969   0.181   9.233  0.0723 -1.6631  1.3082
   31GLN     CG 2664   4.994   0.273   9.425  0.3423  0.0300 -0.0362
   31GLN    HG1 2665   4.941   0.365   9.404  1.2975  0.6014  0.0245
   31GLN    HG2 2666   5.068   0.289   9.504 -1.5371  0.6378  1.7045
   31GLN     CD 2667   4.897   0.169   9.481  0.0741  0.1151 -0.3370
   31GLN    OE1 2668   4.932   0.103   9.579  0.3498  0.5062 -0.1679
   31GLN    NE2 2669   4.789   0.138   9.410 -0.2004 -0.5059  0.3296
   31GLN   HE21 2670   4.729   0.063   9.442  1.2084 -2.6336 -1.6938
   31GLN   HE22 2671   4.764   0.175   9.319  1.4402 -1.6472 -0.6370
   31GLN      C 2672   5.277   0.173   9.374  0.1121 -0.2178 -0.1523
   31GLN      O 2673   5.283   0.138   9.491  0.4055 -0.0310 -0.1085
   32PRO      N 2674   5.374   0.243   9.313  0.3657 -0.6677 -0.2698
   32PRO     CD 2675   5.382   0.294   9.177 -0.3901  0.8966  0.2453
   32PRO    HD1 2676   5.412   0.224   9.099 -0.6745  0.7212  0.2911
   32PRO    HD2 2677   5.287   0.338   9.145  0.0729  1.0401 -0.9668
   32PRO     CG 2678   5.476   0.414   9.185  0.8638  0.0161 -0.8663
   32PRO    HG1 2679   5.431   0.508   9.215  0.9366 -0.3601  0.4879
   32PRO    HG2 2680   5.526   0.431   9.090  1.1807  2.7347 -0.2736
   32PRO     CB 2681   5.579   0.370   9.289 -0.0306 -0.5690 -0.2075
   32PRO    HB1 2682   5.626   0.461   9.327 -0.8393  0.1530 -0.8872
   32PRO    HB2 2683   5.651   0.301   9.244 -0.3219 -0.6877 -0.4995
   32PRO     CA 2684   5.481   0.307   9.387 -0.1181 -0.1409 -0.0168
   32PRO     HA 2685   5.535   0.224   9.433  1.5797  1.4408  0.9339
   32PRO      C 2686   5.425   0.400   9.493 -0.5970 -0.4960  0.0467
   32PRO      O 2687   5.321   0.463   9.474  0.0314  0.6114  0.2256
   33TYR      N 2688   5.500   0.416   9.602 -0.8423 -0.1034  0.1604
   33TYR      H 2689   5.585   0.363   9.613 -0.5542 -0.3893 -2.6523
   33TYR     CA 2690   5.455   0.486   9.721 -0.3545 -0.2108  0.4122
   33TYR     HA 2691   5.537   0.473   9.791 -0.2564 -1.7652  0.0521
   33TYR     CB 2692   5.450   0.634   9.684  0.0798 -0.2201  0.3094
   33TYR    HB1 2693   5.423   0.702   9.765 -0.6510  1.5289 -1.3289
   33TYR    HB2 2694   5.372   0.658   9.611  0.3259  0.8028  0.3666
   33TYR     CG 2695   5.579   0.682   9.623  0.0250 -0.4878 -0.0244
   33TYR    CD1 2696   5.688   0.701   9.710  0.1492 -0.0485 -0.2694
   33TYR    HD1 2697   5.674   0.679   9.815 -1.3560  2.4739  0.1394
   33TYR    CE1 2698   5.811   0.751   9.667  0.1775 -0.0434 -0.1807
   33TYR    HE1 2699   5.896   0.754   9.734  2.3859  0.0745 -2.8172
   33TYR     CZ 2700   5.830   0.779   9.530  0.1591 -0.5275 -0.2829
   33TYR     OH 2701   5.947   0.827   9.479  0.0028  0.2544  0.0709
   33TYR     HH 2702   6.006   0.832   9.554  1.4096  0.1077 -0.9748
   33TYR    CE2 2703   5.724   0.756   9.441  0.0990  0.0830 -0.3753
   33TYR    HE2 2704   5.735   0.772   9.335 -0.5482 -2.3088 -0.8776
   33TYR    CD2 2705   5.599   0.713   9.488  0.2513  0.2200  0.1609
   33TYR    HD2 2706   5.523   0.696   9.413  2.0958 -2.2078 -1.2865
   33TYR      C 2707   5.329   0.444   9.795 -0.7918 -0.0622 -0.2416
   33TYR      O 2708   5.315   0.489   9.908  0.0109 -0.1525 -0.1017
   34GLY      N 2709   5.236   0.367   9.737 -0.6663 -0.1653 -0.3055
   34GLY      H 2710   5.248   0.346   9.639 -1.2035  2.4588 -1.0195
   34GLY     CA 2711   5.131   0.298   9.809 -0.3050 -0.0147  0.3758
   34GLY    HA1 2712   5.162   0.284   9.912  0.1039 -0.5357  0.1796
   34GLY    HA2 2713   5.115   0.194   9.783 -0.4651  0.2288 -0.5397
   34GLY      C 2714   4.996   0.368   9.796  0.1760  0.8677 -0.0144
   34GLY      O 2715   4.982   0.445   9.701  0.9918  0.7431 -0.2456
   35GLN      N 2716   4.898   0.351   9.885  0.2266  0.2185 -0.0716
   35GLN      H 2717   4.905   0.283   9.959 -0.0439  1.4684  1.1607
   35GLN     CA 2718   4.770   0.417   9.872  0.2463  0.1902 -0.4070
   35GLN     HA 2719   4.778   0.515   9.826  0.2865  0.3607 -0.0423
   35GLN     CB 2720   4.676   0.334   9.785 -0.2502  0.0985  0.2013
   35GLN    HB1 2721   4.721   0.236   9.770 -0.5489 -0.3056  1.7723
   35GLN    HB2 2722   4.574   0.331   9.822 -0.6790 -0.9865 -0.9847
   35GLN     CG 2723   4.663   0.384   9.641  0.0546  0.3074  0.2462
   35GLN    HG1 2724   4.590   0.326   9.585 -0.3678  0.8325  0.2468
   35GLN    HG2 2725   4.761   0.379   9.595 -0.1932 -0.9053 -0.1884
   35GLN     CD 2726   4.613   0.527   9.624  0.5368  0.5059  0.4891
   35GLN    OE1 2727   4.568   0.592   9.718  0.2307  0.6992  0.2104
   35GLN    NE2 2728   4.621   0.583   9.503  0.1131 -0.4074  0.0267
   35GLN   HE21 2729   4.677   0.545   9.429 -2.8574 -1.1983 -2.0048
   35GLN   HE22 2730   4.575   0.671   9.484  1.2441  0.4460  1.0881
   35GLN      C 2731   4.700   0.430  10.007  0.5643  0.1555 -0.2386
   35GLN      O 2732   4.720   0.345  10.093 -0.1131  0.5786  0.3437
   36GLN      N 2733   4.618   0.531  10.034  0.0293 -0.2938 -0.1652
   36GLN      H 2734   4.577   0.588   9.962 -0.4690 -1.8396 -1.1503
   36GLN     CA 2735   4.566   0.545  10.169  0.1885 -0.2176 -0.1119
   36GLN     HA 2736   4.645   0.523  10.241  2.0661  2.3015 -1.2501
   36GLN     CB 2737   4.529   0.687  10.207  0.3673 -0.1381 -0.2292
   36GLN    HB1 2738   4.497   0.695  10.311  1.2847 -0.4085  0.0775
   36GLN    HB2 2739   4.616   0.753  10.205 -0.8118  1.8226  3.1408
   36GLN     CG 2740   4.432   0.760  10.114  0.2692  0.2959  0.2074
   36GLN    HG1 2741   4.465   0.750  10.011 -0.0051  0.0801  0.1409
   36GLN    HG2 2742   4.433   0.865  10.144 -1.2297 -0.1215  1.9449
   36GLN     CD 2743   4.289   0.711  10.125  0.3879 -0.1415 -0.1936
   36GLN    OE1 2744   4.234   0.644  10.038  0.1276 -0.1115 -0.0540
   36GLN    NE2 2745   4.219   0.734  10.237  0.1939 -0.6164 -0.2154
   36GLN   HE21 2746   4.260   0.782  10.316 -1.8865  0.1908  0.4257
   36GLN   HE22 2747   4.131   0.689  10.255 -0.2749 -0.2868 -1.5712
   36GLN      C 2748   4.454   0.449  10.206 -0.0230  0.0145 -0.1518
   36GLN      O 2749   4.432   0.435  10.326  0.3313  0.2416 -0.0608
   37SER      N 2750   4.378   0.390  10.113 -0.3711  0.2187 -0.0010
   37SER      H 2751   4.402   0.408  10.016  1.5931  0.4043  0.4733
   37SER     CA 2752   4.283   0.282  10.131  0.2151 -0.3305 -0.1657
   37SER     HA 2753   4.277   0.257  10.237  2.6911  0.7626  0.3055
   37SER     CB 2754   4.143   0.312  10.078  0.0513 -0.2537  0.3085
   37SER    HB1 2755   4.131   0.296   9.971 -0.2964 -2.6286  0.6443
   37SER    HB2 2756   4.069   0.241  10.116  0.4718  0.7940  3.4064
   37SER     OG 2757   4.102   0.438  10.126 -0.0532 -0.1496 -0.0575
   37SER     HG 2758   4.159   0.500  10.080  1.9713 -2.6498 -1.1930
   37SER      C 2759   4.327   0.153  10.063 -0.2350 -0.4104 -0.3081
   37SER      O 2760   4.396   0.153   9.961 -0.2117  0.2314 -0.2961
   38TYR      N 2761   4.282   0.038  10.112 -0.4212 -0.1875  0.0470
   38TYR      H 2762   4.228   0.035  10.198 -4.0534 -0.5993 -2.0747
   38TYR     CA 2763   4.287  10.296  10.042  0.7236 -0.1632  0.0555
   38TYR     HA 2764   4.387  10.262  10.016 -0.1864 -3.7795  0.7237
   38TYR     CB 2765   4.241  10.178  10.127 -0.6436  0.0122 -0.4174
   38TYR    HB1 2766   4.135  10.195  10.150 -0.5403 -0.6160  0.6074
   38TYR    HB2 2767   4.250  10.079  10.082  1.8089  0.5777 -1.2823
   38TYR     CG 2768   4.308  10.164  10.261  0.1078 -0.1316 -0.8069
   38TYR    CD1 2769   4.447  10.180  10.274  0.0472 -0.3681  0.2379
   38TYR    HD1 2770   4.508  10.206  10.189  1.5050  0.6464  1.5248
   38TYR    CE1 2771   4.511  10.177   0.014  0.2794 -0.6041  0.1135
   38TYR    HE1 2772   4.613  10.205   0.034 -0.0633 -0.4074  1.8133
   38TYR     CZ 2773   4.436  10.130   0.124 -0.3357 -0.2046 -0.1304
   38TYR     OH 2774   4.505  10.105   0.239  0.1244  0.4566 -0.2532
   38TYR     HH 2775   4.452  10.078   0.315 -0.7017  0.5291 -0.7932
   38TYR    CE2 2776   4.296  10.122   0.117 -0.3375  0.2789 -0.7166
   38TYR    HE2 2777   4.241  10.076   0.198  0.0366  0.9053 -0.1009
   38TYR    CD2 2778   4.233  10.143  10.378 -0.0715 -0.0589 -0.9086
   38TYR    HD2 2779   4.125  10.142  10.375 -0.0830  0.0254 -0.5061
   38TYR      C 2780   4.219  10.299   9.905 -0.4687 -0.2317  0.6320
   38TYR      O 2781   4.136   0.001   9.875  0.1533  0.2603  0.2924
   39SER      N 2782   4.233  10.189   9.831 -0.7138 -0.0423  0.3009
   39SER      H 2783   4.285  10.122   9.886  0.9801  1.4017  0.5619
   39SER     CA 2784   4.174  10.167   9.701 -0.3115 -0.2678  0.1562
   39SER     HA 2785   4.130  10.258   9.660 -1.6888 -0.4602  1.1429
   39SER     CB 2786   4.270  10.122   9.591  0.2244  0.0925  0.4715
   39SER    HB1 2787   4.224  10.125   9.492  1.2532 -0.3749 -0.0318
   39SER    HB2 2788   4.358  10.187   9.588 -0.3458  0.8796 -2.3223
   39SER     OG 2789   4.323   9.994   9.615  0.5223  0.2018  0.3983
   39SER     HG 2790   4.360  10.002   9.703 -0.3900  0.5600  0.7607
   39SER      C 2791   4.055  10.074   9.715 -0.3973 -0.2346 -0.3468
   39SER      O 2792   4.059   9.979   9.793  0.5345  0.1536  0.0833
   40GLY      N 2793   3.947  10.101   9.641 -0.1261 -0.1946 -0.7295
   40GLY      H 2794   3.957  10.178   9.577  1.2106  1.6874  1.5873
   40GLY     CA 2795   3.831  10.014   9.645 -0.5520  0.3967 -0.0320
   40GLY    HA1 2796   3.754  10.048   9.575 -1.2128  0.4083  0.6977
   40GLY    HA2 2797   3.875   9.917   9.623  0.9540  0.6819  1.5763
   40GLY      C 2798   3.757  10.010   9.778  0.4478 -0.5285  0.5021
   40GLY      O 2799   3.714   9.902   9.820 -0.5260 -0.4096 -0.1611
   41TYR      N 2800   3.744  10.126   9.841  0.1070 -0.0339 -0.4596
   41TYR      H 2801   3.778  10.206   9.789 -0.0220 -0.4970 -1.2651
   41TYR     CA 2802   3.688  10.145   9.974  0.2800  0.4304 -0.4492
   41TYR     HA 2803   3.658  10.048  10.013  1.6531 -0.3300 -1.1967
   41TYR     CB 2804   3.790  10.198  10.074  0.3077 -0.2153 -0.1341
   41TYR    HB1 2805   3.748  10.274  10.139  1.7318  2.1539 -1.8197
   41TYR    HB2 2806   3.874  10.248  10.025 -0.8643  0.4888 -1.4821
   41TYR     CG 2807   3.855  10.094  10.162 -0.2389 -0.3039  0.1710
   41TYR    CD1 2808   3.920   9.984  10.105 -0.3073 -0.1135 -0.2776
   41TYR    HD1 2809   3.920   9.981   9.997  0.0503  2.0837 -0.3899
   41TYR    CE1 2810   3.973   9.877  10.178 -0.6525 -0.0993 -0.0063
   41TYR    HE1 2811   4.023   9.796  10.126 -2.0082 -0.4308 -0.8574
   41TYR     CZ 2812   3.961   9.879  10.318  0.0956 -0.1712  0.0612
   41TYR     OH 2813   4.005   9.780   0.017  0.3175 -0.2143 -0.1051
   41TYR     HH 2814   4.042   9.710  10.347 -1.3943 -0.2966 -1.2474
   41TYR    CE2 2815   3.899   9.990  10.379  0.0248 -0.0925 -0.1534
   41TYR    HE2 2816   3.891   9.993   0.103  0.6799  0.8225 -0.1244
   41TYR    CD2 2817   3.852  10.097  10.302 -0.3989 -0.0467  0.1632
   41TYR    HD2 2818   3.806  10.182  10.350  0.9719  0.1897  1.1222
   41TYR      C 2819   3.563  10.231   9.979  0.0106  0.0486 -0.5127
   41TYR      O 2820   3.548  10.313   9.888 -0.2463 -0.0066 -0.5215
   42SER      N 2821   3.476  10.205  10.077  0.2721 -0.6972 -0.4744
   42SER      H 2822   3.509  10.140  10.147  1.5124  1.6140  1.2492
   42SER     CA 2823   3.351  10.275  10.098  0.8471  0.0400  0.6011
   42SER     HA 2824   3.300  10.291  10.003  0.7378 -0.4221  0.5814
   42SER     CB 2825   3.255  10.198  10.188 -0.0374  0.3717 -0.0414
   42SER    HB1 2826   3.156  10.242  10.175  0.0856  1.0995  1.3001
   42SER    HB2 2827   3.275  10.208  10.295  0.6113  0.3422 -0.1577
   42SER     OG 2828   3.251  10.063  10.147  0.2367  0.1053  0.7898
   42SER     HG 2829   3.247  10.012  10.229  0.4891  0.7091  1.1820
   42SER      C 2830   3.362   0.033  10.153 -0.2797  0.2571  0.2866
   42SER      O 2831   3.432   0.037  10.254 -0.0727 -0.2437  0.1689
   43GLN      N 2832   3.291   0.130  10.095 -0.3781 -0.3854 -0.6979
   43GLN      H 2833   3.233   0.102  10.017 -1.6127 -2.0082  0.7292
   43GLN     CA 2834   3.285   0.268  10.138 -0.6465 -0.4542 -0.5180
   43GLN     HA 2835   3.323   0.256  10.240 -2.6461 -0.7996  0.2368
   43GLN     CB 2836   3.366   0.361  10.049 -0.1907 -0.4715 -0.1252
   43GLN    HB1 2837   3.319   0.365   9.950 -1.1344 -0.0315  0.3285
   43GLN    HB2 2838   3.363   0.462  10.090 -1.6615  0.5474 -2.5077
   43GLN     CG 2839   3.512   0.319  10.038  0.0534  0.3183  0.0600
   43GLN    HG1 2840   3.527   0.236   9.969  4.0139  1.6886 -0.9974
   43GLN    HG2 2841   3.539   0.282  10.137  2.8204 -0.0447 -0.7446
   43GLN     CD 2842   3.607   0.430   9.993 -0.3249  0.4441 -0.4302
   43GLN    OE1 2843   3.662   0.425   9.883 -0.0111 -0.5966 -0.2391
   43GLN    NE2 2844   3.631   0.532  10.075  0.5469 -0.3108  0.2707
   43GLN   HE21 2845   3.567   0.561  10.147  0.8460  0.1696  0.3445
   43GLN   HE22 2846   3.700   0.594  10.036  1.3809 -3.0236 -3.0781
   43GLN      C 2847   3.146   0.327  10.161 -0.1636  0.2892  0.5713
   43GLN      O 2848   3.046   0.291  10.100 -0.3956  0.2815  0.9527
   44SER      N 2849   3.135   0.432  10.243  0.2028  0.6867  0.1206
   44SER      H 2850   3.218   0.457  10.294  0.0690  0.8327  0.2698
   44SER     CA 2851   3.013   0.507  10.265 -0.5963 -0.6316  0.3160
   44SER     HA 2852   2.931   0.434  10.267  0.0212 -1.3841 -0.7859
   44SER     CB 2853   3.018   0.569   0.020  0.5341  1.0080 -0.4249
   44SER    HB1 2854   3.105   0.635   0.018  1.3690 -0.0564 -2.3410
   44SER    HB2 2855   3.038   0.495   0.097  1.4418  2.0094  0.3385
   44SER     OG 2856   2.909   0.650   0.058 -0.2154 -0.1873  0.0505
   44SER     HG 2857   2.890   0.639   0.151 -1.9882 -1.0137 -0.3837
   44SER      C 2858   2.974   0.618  10.167  0.0564 -0.6391  0.0458
   44SER      O 2859   3.054   0.683  10.100 -0.3003 -0.3875 -0.1321
   45THR      N 2860   2.844   0.646  10.172  0.2109  0.0941 -0.0293
   45THR      H 2861   2.788   0.601  10.242 -1.3258 -1.1551 -1.9577
   45THR     CA 2862   2.763   0.713  10.072 -0.4746  0.2499  0.6271
   45THR     HA 2863   2.833   0.748   9.997  1.0750  0.4411  2.1164
   45THR     CB 2864   2.663   0.617  10.008 -0.3919  0.1568  0.6388
   45THR     HB 2865   2.592   0.671   9.946 -0.4849 -0.2720  0.3642
   45THR    CG2 2866   2.719   0.514   9.910 -0.2023  0.7041  0.1690
   45THR   HG21 2867   2.644   0.442   9.877 -0.6462  1.3826 -0.3321
   45THR   HG22 2868   2.800   0.463   9.961 -1.1915 -1.3632 -0.2208
   45THR   HG23 2869   2.758   0.559   9.819  1.8224  0.3953  0.8391
   45THR    OG1 2870   2.592   0.557  10.114 -0.5615  0.1092  0.4997
   45THR    HG1 2871   2.507   0.519  10.093 -1.3098  1.8418  0.2392
   45THR      C 2872   2.687   0.832  10.129 -0.6403  0.1688  0.5784
   45THR      O 2873   2.682   0.864  10.248  0.0393  0.2715  0.5828
   46ASP      N 2874   2.623   0.909  10.041 -0.0899 -0.0429 -0.0129
   46ASP      H 2875   2.615   0.882   9.944  0.9593  0.5399 -0.2783
   46ASP     CA 2876   2.567   1.038  10.074 -0.5199 -0.0041 -0.8599
   46ASP     HA 2877   2.588   1.061  10.179 -0.4169  2.2418 -1.3187
   46ASP     CB 2878   2.639   1.138   9.983 -0.2496 -0.2265 -0.8909
   46ASP    HB1 2879   2.629   1.101   9.881  0.7298 -1.1659 -0.6614
   46ASP    HB2 2880   2.742   1.141  10.016 -0.9612 -1.6327  1.7664
   46ASP     CG 2881   2.586   1.279  10.004 -0.6700 -0.4267 -0.5927
   46ASP    OD1 2882   2.617   1.334  10.112 -0.1707 -0.5025 -0.6972
   46ASP    OD2 2883   2.508   1.339   9.927 -0.1952 -0.0367 -0.7680
   46ASP      C 2884   2.416   1.028  10.059 -0.6051 -0.3453  0.1493
   46ASP      O 2885   2.367   0.999   9.950  0.0552 -0.3468 -0.1472
   47THR      N 2886   2.343   1.062  10.166  0.0023  0.2140  0.3917
   47THR      H 2887   2.396   1.102  10.242 -1.3435  3.2274 -0.1236
   47THR     CA 2888   2.199   1.072  10.169 -0.0025  0.1784  0.2950
   47THR     HA 2889   2.156   0.981  10.127 -0.0082  0.0714  0.5331
   47THR     CB 2890   2.155   1.089  10.314  0.0496  0.1340  0.3164
   47THR     HB 2891   2.211   1.172  10.356  0.8824 -0.3779  0.2282
   47THR    CG2 2892   2.010   1.119  10.350  0.1637  0.5534  0.4331
   47THR   HG21 2893   1.970   1.204  10.294 -2.1404  0.2139  1.4070
   47THR   HG22 2894   2.014   1.149   0.071  2.7249 -0.2702  0.6202
   47THR   HG23 2895   1.947   1.031  10.339  2.0556 -0.7468 -0.3474
   47THR    OG1 2896   2.188   0.974   0.004  0.0538  0.0856  0.2383
   47THR    HG1 2897   2.283   0.977   0.016  0.1359 -1.2519  0.1093
   47THR      C 2898   2.154   1.192  10.087  0.1970  0.0977  0.0667
   47THR      O 2899   2.219   1.295  10.095  0.3443  0.0570 -0.5148
   48SER      N 2900   2.059   1.172   9.995  0.0607 -0.1684  0.2614
   48SER      H 2901   2.011   1.084   9.988 -0.8433  0.2714  0.7957
   48SER     CA 2902   2.013   1.273   9.901 -0.2332 -0.3527  0.2068
   48SER     HA 2903   2.098   1.336   9.876 -0.0113 -1.1591 -1.1395
   48SER     CB 2904   1.959   1.204   9.777 -0.0034 -0.0361 -0.0709
   48SER    HB1 2905   1.915   1.279   9.711 -0.4040  0.6765  0.9892
   48SER    HB2 2906   1.879   1.134   9.804 -2.1233  1.7971 -1.2721
   48SER     OG 2907   2.058   1.151   9.691 -0.0687  0.5974 -0.5395
   48SER     HG 2908   2.142   1.195   9.707  0.8940 -1.7221  1.4289
   48SER      C 2909   1.907   1.368   9.954 -0.2194 -0.0871 -0.2379
   48SER      O 2910   1.816   1.335  10.030 -0.0824  0.3439  0.1181
   49GLY      N 2911   1.916   1.491   9.903  0.1827  0.0232  0.0907
   49GLY      H 2912   1.987   1.502   9.832 -2.1243 -0.0683 -2.4192
   49GLY     CA 2913   1.854   1.616   9.944  0.0376  0.0134 -0.0987
   49GLY    HA1 2914   1.873   1.626  10.051  0.8987  0.5143 -0.2853
   49GLY    HA2 2915   1.908   1.702   9.904  0.0511  0.9294  1.7735
   49GLY      C 2916   1.707   1.641   9.911  0.0404 -0.0752 -0.1791
   49GLY      O 2917   1.644   1.557   9.848 -0.2249  0.3673 -0.5056
   50TYR      N 2918   1.657   1.755   9.957  0.4500  0.1068 -0.1825
   50TYR      H 2919   1.726   1.807  10.010 -0.0449  1.0529 -0.4336
   50TYR     CA 2920   1.525   1.814   9.942  0.3121  0.0727  0.8320
   50TYR     HA 2921   1.466   1.748   9.879 -1.3400  0.5880  1.7969
   50TYR     CB 2922   1.450   1.821  10.074 -0.3478 -0.4420  0.4896
   50TYR    HB1 2923   1.415   1.724  10.111 -2.9399 -0.2308 -1.2093
   50TYR    HB2 2924   1.511   1.875  10.147  0.2286  1.1501 -1.1202
   50TYR     CG 2925   1.318   1.893  10.065 -0.1725 -0.1505  0.2316
   50TYR    CD1 2926   1.314   2.029  10.097  0.3350 -0.2309  0.6535
   50TYR    HD1 2927   1.394   2.074  10.154  0.4568 -1.4154  1.4517
   50TYR    CE1 2928   1.202   2.106  10.065  0.6343 -0.0488  0.0139
   50TYR    HE1 2929   1.193   2.210  10.093  2.3236 -0.0100  0.5222
   50TYR     CZ 2930   1.093   2.046   9.998  0.2149  0.4493  0.2394
   50TYR     OH 2931   0.987   2.121   9.955  0.0544  0.7299  1.1007
   50TYR     HH 2932   0.932   2.071   9.894 -0.0613  0.8234  1.1287
   50TYR    CE2 2933   1.105   1.911   9.961 -0.1623  0.5653 -0.3106
   50TYR    HE2 2934   1.033   1.857   9.900  1.9323 -2.7853 -0.0377
   50TYR    CD2 2935   1.218   1.833   9.988 -0.1839  0.5394 -0.2955
   50TYR    HD2 2936   1.237   1.735   9.946  0.9211  1.3205 -1.6964
   50TYR      C 2937   1.533   1.949   9.873 -0.5534 -0.1530  0.2866
   50TYR      O 2938   1.617   2.031   9.907  0.0385 -0.4618 -0.4012
   51GLY      N 2939   1.447   1.973   9.773 -0.1720 -0.4365 -0.1155
   51GLY      H 2940   1.388   1.898   9.740  1.9335 -1.5379 -1.5981
   51GLY     CA 2941   1.427   2.099   9.703  0.3879  0.2058  0.8578
   51GLY    HA1 2942   1.479   2.186   9.743  0.9291  0.3601 -0.1565
   51GLY    HA2 2943   1.459   2.086   9.600 -2.4490  2.3871 -0.4371
   51GLY      C 2944   1.280   2.136   9.694  0.3616 -0.0655  0.1536
   51GLY      O 2945   1.198   2.046   9.679  0.3805  0.0140 -0.4731
   52GLN      N 2946   1.245   2.265   9.692 -0.8691 -0.3789  0.6508
   52GLN      H 2947   1.316   2.335   9.706 -1.1679 -0.3651  2.3096
   52GLN     CA 2948   1.120   2.324   9.649 -0.5104  0.0376  0.1767
   52GLN     HA 2949   1.040   2.258   9.683 -1.6089  1.0853 -0.2964
   52GLN     CB 2950   1.094   2.460   9.713 -0.2130  0.2691 -0.1889
   52GLN    HB1 2951   1.007   2.506   9.665 -0.3873  0.3379  0.1938
   52GLN    HB2 2952   1.173   2.528   9.680 -1.0352  0.8683 -0.9765
   52GLN     CG 2953   1.083   2.465   9.865  0.2657 -0.3821 -0.1304
   52GLN    HG1 2954   1.003   2.401   9.903  0.9232 -1.8892 -1.1739
   52GLN    HG2 2955   1.170   2.420   9.912  0.8105  0.3604 -0.4087
   52GLN     CD 2956   1.057   2.610   9.900 -0.0178 -0.4352 -0.1199
   52GLN    OE1 2957   1.141   2.700   9.894  0.1806 -0.5862  0.3390
   52GLN    NE2 2958   0.935   2.648   9.939  0.1150 -0.1475  0.0213
   52GLN   HE21 2959   0.858   2.584   9.951  0.8737 -1.2890 -1.0226
   52GLN   HE22 2960   0.929   2.742   9.976  1.2693 -1.0146  2.7140
   52GLN      C 2961   1.113   2.330   9.497 -0.3165  0.5349  0.1842
   52GLN      O 2962   1.215   2.315   9.429 -0.2970  0.4184  0.2380
   53SER      N 2963   0.989   2.332   9.448 -0.1458  0.3057 -0.2739
   53SER      H 2964   0.917   2.328   9.520 -0.3752 -2.1486 -0.5673
   53SER     CA 2965   0.950   2.316   9.310 -0.8308  0.3337 -0.0935
   53SER     HA 2966   1.043   2.314   9.253 -0.2309 -0.1653  0.8787
   53SER     CB 2967   0.864   2.193   9.283 -0.3747 -0.0658  0.2568
   53SER    HB1 2968   0.778   2.198   9.350 -0.3993 -3.3808  0.6429
   53SER    HB2 2969   0.835   2.193   9.178  0.1470  1.7104  0.0803
   53SER     OG 2970   0.936   2.081   9.331 -0.2001  0.1295  0.4538
   53SER     HG 2971   1.026   2.087   9.297 -0.5212 -1.8569 -0.9301
   53SER      C 2972   0.875   2.439   9.261 -0.6163  0.6949  0.4850
   53SER      O 2973   0.818   2.512   9.342 -0.6720  0.9365  0.2263
   54SER      N 2974   0.870   2.458   9.129  0.8086  0.2808  0.3533
   54SER      H 2975   0.917   2.385   9.077 -0.0018 -0.8828  1.1805
   54SER     CA 2976   0.792   2.559   9.061 -0.1226 -0.1857  0.7091
   54SER     HA 2977   0.698   2.559   9.116  0.1102 -1.6382  1.1441
   54SER     CB 2978   0.857   2.697   9.054 -0.0349 -0.2311  0.6244
   54SER    HB1 2979   0.958   2.683   9.016  0.2453 -0.3812  1.4171
   54SER    HB2 2980   0.790   2.767   9.004 -0.1808 -2.2813 -2.3821
   54SER     OG 2981   0.890   2.740   9.184  0.0453  0.3857  0.4017
   54SER     HG 2982   0.985   2.735   9.193 -0.1394 -1.4487  2.0623
   54SER      C 2983   0.743   2.514   8.924  0.1225  0.1265  0.5165
   54SER      O 2984   0.823   2.456   8.852 -0.3846 -0.1995  0.2092
   55TYR      N 2985   0.628   2.564   8.877  0.1220 -0.5077 -0.1709
   55TYR      H 2986   0.579   2.620   8.946 -2.2455 -0.6098 -1.6466
   55TYR     CA 2987   0.544   2.538   8.761 -0.2058  0.3266 -0.1233
   55TYR     HA 2988   0.608   2.523   8.674 -1.4778  1.8087 -1.3681
   55TYR     CB 2989   0.452   2.419   8.785  0.4405 -0.1065  0.2716
   55TYR    HB1 2990   0.371   2.448   8.852 -0.4304 -5.2404  1.8709
   55TYR    HB2 2991   0.395   2.400   8.693 -3.5040  1.9422  2.0178
   55TYR     CG 2992   0.514   2.296   8.846  0.3395 -0.2692  0.0470
   55TYR    CD1 2993   0.615   2.226   8.779  0.2845 -0.2822 -0.0230
   55TYR    HD1 2994   0.639   2.260   8.679 -2.5402 -1.5566 -1.2350
   55TYR    CE1 2995   0.677   2.113   8.835  0.5011 -0.2696 -0.2354
   55TYR    HE1 2996   0.755   2.060   8.782  1.8026  1.9282 -0.6792
   55TYR     CZ 2997   0.633   2.067   8.960  0.8794  0.4991  0.1898
   55TYR     OH 2998   0.672   1.946   9.010  0.0595  0.2309  0.1958
   55TYR     HH 2999   0.614   1.916   9.081  1.3640  1.9725  2.1299
   55TYR    CE2 3000   0.528   2.135   9.025 -0.0144 -0.4300 -0.2591
   55TYR    HE2 3001   0.493   2.085   9.114  0.7888 -0.2606  0.1592
   55TYR    CD2 3002   0.468   2.249   8.969  0.7376  0.3221  0.4322
   55TYR    HD2 3003   0.377   2.284   9.016 -0.4123 -0.8508 -0.8184
   55TYR      C 3004   0.460   2.661   8.731 -0.3300  0.2665 -0.0259
   55TYR      O 3005   0.402   2.727   8.817 -0.2757 -0.0566  0.2560
   56SER      N 3006   0.458   2.704   8.604  0.1956 -0.0596 -0.1455
   56SER      H 3007   0.507   2.646   8.537 -2.4145 -3.0897  0.3578
   56SER     CA 3008   0.421   2.835   8.555  0.2811  0.0599  0.1081
   56SER     HA 3009   0.468   2.913   8.615  1.9074 -1.8005  1.4274
   56SER     CB 3010   0.476   2.850   8.413  0.1679 -0.5124  0.0015
   56SER    HB1 3011   0.443   2.771   8.345 -0.5305  0.7951 -1.2371
   56SER    HB2 3012   0.423   2.935   8.371 -0.1170  1.2645  3.5444
   56SER     OG 3013   0.615   2.870   8.419 -0.0087  0.8247 -0.0522
   56SER     HG 3014   0.653   2.788   8.386 -0.6698  1.3851 -2.4083
   56SER      C 3015   0.270   2.854   8.551  0.2411 -0.2169  0.2663
   56SER      O 3016   0.221   2.966   8.557  0.3132 -0.1762  0.1000
   57SER      N 3017   0.191   2.747   8.545 -0.3356  0.2287 -0.2229
   57SER      H 3018   0.237   2.657   8.552  1.6515  1.2434  0.6125
   57SER     CA 3019   0.046   2.748   8.538 -0.3582  0.0116  0.1973
   57SER     HA 3020   0.018   2.853   8.542  1.8173  0.7373 -1.6837
   57SER     CB 3021  10.381   2.691   8.406 -0.9371  0.7863  0.0724
   57SER    HB1 3022  10.272   2.687   8.410 -0.9148 -0.5851 -0.0415
   57SER    HB2 3023   0.032   2.589   8.388 -1.8709  0.8420 -2.5726
   57SER     OG 3024   0.039   2.776   8.301  0.1793 -0.3132 -0.4024
   57SER     HG 3025   0.123   2.748   8.264  0.7849 -0.1484  0.7928
   57SER      C 3026  10.364   2.670   8.651 -0.2962 -0.2200  0.0752
   57SER      O 3027  10.275   2.724   8.717 -0.2436 -0.6605  0.5107
   58TYR      N 3028   0.025   2.548   8.679 -0.8305 -0.4519 -0.0625
   58TYR      H 3029   0.102   2.512   8.624  0.8746  0.1220  1.8097
   58TYR     CA 3030  10.357   2.459   8.781 -0.2179 -0.5611  0.1632
   58TYR     HA 3031  10.248   2.449   8.775 -0.2155 -1.4441  1.2682
   58TYR     CB 3032   0.030   2.318   8.768  0.3555 -0.3252  0.1019
   58TYR    HB1 3033   0.050   2.302   8.663 -1.7605  0.0063 -0.4084
   58TYR    HB2 3034   0.121   2.310   8.828  0.6280  2.0703  0.1086
   58TYR     CG 3035  10.323   2.201   8.793 -0.1565  0.1045  0.2820
   58TYR    CD1 3036  10.332   2.131   8.914  0.1825  0.5379  0.5093
   58TYR    HD1 3037   0.032   2.157   8.976  1.4664 -0.4182 -0.7451
   58TYR    CE1 3038  10.238   2.032   8.946  0.6085 -0.1277 -0.2405
   58TYR    HE1 3039  10.249   1.983   9.041 -0.2489  1.2460  0.6121
   58TYR     CZ 3040  10.145   1.991   8.848  0.7190 -0.4752 -0.1992
   58TYR     OH 3041  10.064   1.885   8.872  0.2570 -0.0564  0.1007
   58TYR     HH 3042  10.101   1.822   8.934 -1.1854 -0.3505  0.7219
   58TYR    CE2 3043  10.128   2.064   8.728  0.2029 -0.2462  0.0132
   58TYR    HE2 3044  10.045   2.041   8.663  0.9540  0.1719 -1.1146
   58TYR    CD2 3045  10.222   2.164   8.702  0.2728 -0.3232 -0.0271
   58TYR    HD2 3046  10.214   2.223   8.613 -0.9750  1.7150  1.3646
   58TYR      C 3047   0.000   2.506   8.923 -0.3881  0.7010 -0.2089
   58TYR      O 3048   0.101   2.572   8.946 -0.3322  0.3743  0.5122
   59GLY      N 3049  10.288   2.482   9.012  0.2709  0.2942  0.4023
   59GLY      H 3050  10.198   2.450   8.980  0.7839 -3.7447  2.2765
   59GLY     CA 3051  10.309   2.521   9.150  0.0953  0.3603  0.4091
   59GLY    HA1 3052  10.350   2.622   9.155 -2.9079  1.8372 -1.7301
   59GLY    HA2 3053  10.211   2.522   9.197 -1.5487 -0.5732 -2.7874
   59GLY      C 3054   0.004   2.417   9.228  0.1792  0.0974 -0.0262
   59GLY      O 3055   0.039   2.305   9.191  0.1590 -0.0972  0.5345
   60GLN      N 3056   0.018   2.449   9.357 -0.5661  0.1661  0.0441
   60GLN      H 3057  10.378   2.543   9.382  0.4161  0.8298 -1.3517
   60GLN     CA 3058   0.114   2.381   9.441 -0.2366  0.3596 -0.1719
   60GLN     HA 3059   0.118   2.276   9.412 -1.9350 -0.7041  2.9707
   60GLN     CB 3060   0.253   2.443   9.426 -0.0334 -0.0766 -0.1191
   60GLN    HB1 3061   0.286   2.490   9.518  2.3309 -1.8704  0.0420
   60GLN    HB2 3062   0.257   2.497   9.331  3.6147 -0.7685 -0.5228
   60GLN     CG 3063   0.358   2.333   9.420 -0.0682 -0.1194  0.0455
   60GLN    HG1 3064   0.366   2.281   9.516 -3.2217 -2.0931 -0.6049
   60GLN    HG2 3065   0.335   2.269   9.334 -0.7489 -0.6881  0.6479
   60GLN     CD 3066   0.487   2.397   9.370 -0.2005  0.2435  0.1690
   60GLN    OE1 3067   0.499   2.446   9.259 -0.5533  0.6899  0.3258
   60GLN    NE2 3068   0.585   2.405   9.461 -0.0449  0.1605  0.0079
   60GLN   HE21 3069   0.578   2.369   9.555  0.0582 -1.7061 -0.6565
   60GLN   HE22 3070   0.669   2.455   9.434 -0.1012 -0.1301 -0.7366
   60GLN      C 3071   0.081   2.374   9.590 -0.2127  0.1738 -0.1744
   60GLN      O 3072   0.014   2.463   9.642  0.0419  0.0802  0.3204
   61SER      N 3073   0.111   2.258   9.649 -0.4064  0.2796  0.1317
   61SER      H 3074   0.138   2.180   9.591  0.6150  1.2183 -0.7161
   61SER     CA 3075   0.078   2.231   9.787 -0.0442 -0.3746  0.0925
   61SER     HA 3076  10.356   2.248   9.803  0.1438  0.6091  0.3211
   61SER     CB 3077   0.100   2.082   9.814  0.3191 -0.1996  0.7915
   61SER    HB1 3078   0.081   2.058   9.918 -1.8865 -0.2267  0.4262
   61SER    HB2 3079   0.206   2.068   9.794  0.1205 -0.4089 -0.1729
   61SER     OG 3080   0.024   1.996   9.731 -0.3012  0.4168  0.7097
   61SER     HG 3081   0.039   1.912   9.775  1.3136  1.0112  1.4088
   61SER      C 3082   0.155   2.320   9.883  0.0238 -0.3860  0.0482
   61SER      O 3083   0.270   2.354   9.856 -0.2518  0.9925  0.5399
   62GLN      N 3084   0.090   2.360   9.993  0.5497  0.3488  0.0987
   62GLN      H 3085   0.002   2.318  10.016  0.0461  1.7840  0.9406
   62GLN     CA 3086   0.151   2.438  10.099  0.2508  0.2626  0.3347
   62GLN     HA 3087   0.255   2.454  10.071  0.3530 -0.7423  0.0930
   62GLN     CB 3088   0.070   2.568  10.102  0.6507  0.5312 -0.2322
   62GLN    HB1 3089   0.120   2.641  10.165  0.6677 -0.5622  1.0665
   62GLN    HB2 3090  10.363   2.559  10.161  1.3730 -1.2445  0.6965
   62GLN     CG 3091   0.039   2.647   9.975  0.3904  0.1116 -0.4341
   62GLN    HG1 3092  10.366   2.581   9.911  1.4176 -2.3942  1.0731
   62GLN    HG2 3093  10.356   2.725  10.012  1.2113  0.4227  0.4738
   62GLN     CD 3094   0.156   2.720   9.911  0.5020  0.1851 -0.1528
   62GLN    OE1 3095   0.223   2.796   9.980  0.3764 -0.0066  0.1789
   62GLN    NE2 3096   0.193   2.685   9.787  0.0974  0.4236 -0.3481
   62GLN   HE21 3097   0.247   2.755   9.737 -1.6435  1.1331 -1.3096
   62GLN   HE22 3098   0.128   2.628   9.736  0.0881 -1.1100  1.2571
   62GLN      C 3099   0.161   2.380  10.239  0.1353 -0.7024 -0.0525
   62GLN      O 3100   0.097   2.280  10.270 -0.3724 -0.2457  0.3857
   63ASN      N 3101   0.244   2.442  10.322  0.0880 -0.5844 -0.0930
   63ASN      H 3102   0.294   2.525  10.294 -0.4621 -0.1631  0.1530
   63ASN     CA 3103   0.237   2.420   0.081 -0.0676  0.1718  0.0168
   63ASN     HA 3104   0.240   2.312   0.095 -0.2034  0.1792  0.1083
   63ASN     CB 3105   0.359   2.485   0.145 -0.1861  0.1917  0.2240
   63ASN    HB1 3106   0.353   2.593   0.136  0.5711  0.1191 -1.4911
   63ASN    HB2 3107   0.440   2.442   0.087 -1.8829 -2.4201 -0.3832
   63ASN     CG 3108   0.380   2.440   0.289  0.0884  0.2480  0.2018
   63ASN    OD1 3109   0.326   2.339   0.334  0.3384 -0.1001 -0.2718
   63ASN    ND2 3110   0.454   2.522   0.364 -0.4722  0.7691  0.1891
   63ASN   HD21 3111   0.475   2.503   0.461  2.2137  0.9778 -0.2645
   63ASN   HD22 3112   0.482   2.612   0.327 -1.7298  0.8700 -0.5812
   63ASN      C 3113   0.104   2.475   0.131 -0.2213 -0.1246 -0.0623
   63ASN      O 3114   0.041   2.560   0.068 -0.0693  0.3935  0.4644
   64THR      N 3115   0.070   2.423   0.249 -0.1664 -0.2041 -0.0821
   64THR      H 3116   0.128   2.354   0.296 -0.3599 -0.0246  0.4250
   64THR     CA 3117  10.325   2.442   0.312  0.0197 -0.1062  0.2747
   64THR     HA 3118  10.250   2.412   0.239  0.1177  1.5497 -0.5575
   64THR     CB 3119  10.321   2.367   0.445 -0.6754 -0.3778  0.1034
   64THR     HB 3120  10.217   2.374   0.474 -1.0605 -2.6492 -0.4935
   64THR    CG2 3121  10.345   2.219   0.414 -0.2713 -0.1678 -0.6372
   64THR   HG21 3122  10.311   2.170   0.506 -0.2098 -0.8628 -0.9800
   64THR   HG22 3123  10.273   2.179   0.343  0.8135  0.5463 -2.1798
   64THR   HG23 3124   0.066   2.194   0.402 -0.5196 -1.7166  0.1294
   64THR    OG1 3125   0.021   2.427   0.541 -1.1154  0.0659  0.2169
   64THR    HG1 3126  10.376   2.407   0.630 -0.5938  1.1151  0.6297
   64THR      C 3127  10.292   2.586   0.347 -0.3022 -0.0223 -0.3683
   64THR      O 3128  10.379   2.666   0.380 -0.4622  0.1721 -0.4117
   65GLY      N 3129  10.166   2.627   0.325 -0.4331 -0.2492 -0.0355
   65GLY      H 3130  10.098   2.554   0.308 -1.2625 -0.1053  2.2979
   65GLY     CA 3131  10.115   2.761   0.346  0.5450  0.2090 -0.4998
   65GLY    HA1 3132  10.140   2.801   0.444  0.7242  0.0881 -0.4952
   65GLY    HA2 3133  10.157   2.830   0.274 -1.6553  2.3479  0.1473
   65GLY      C 3134   9.965   2.774   0.325  0.5703  0.7008 -0.3743
   65GLY      O 3135   9.908   2.727   0.227  0.2080 -0.0825  0.1952
   66TYR      N 3136   9.899   2.850   0.413 -0.3470 -0.1480 -0.3096
   66TYR      H 3137   9.957   2.882   0.490 -1.6459  1.1224  0.1851
   66TYR     CA 3138   9.768   2.906   0.390 -0.2811  0.3274  0.4277
   66TYR     HA 3139   9.744   2.901   0.284  4.2145 -1.5826 -0.7414
   66TYR     CB 3140   9.668   2.822   0.469  0.0864 -0.1510  0.3833
   66TYR    HB1 3141   9.697   2.805   0.572 -1.3672  1.0698  1.0299
   66TYR    HB2 3142   9.673   2.726   0.417  2.9258 -0.0159  0.2624
   66TYR     CG 3143   9.520   2.851   0.463  0.1919  0.3204  0.0238
   66TYR    CD1 3144   9.442   2.819   0.575  0.1923  0.1823 -0.0167
   66TYR    HD1 3145   9.493   2.781   0.663  0.2175 -0.2872 -0.2277
   66TYR    CE1 3146   9.305   2.844   0.575  0.2073  0.2656  0.0940
   66TYR    HE1 3147   9.251   2.822   0.666 -0.8379  0.6653 -0.4160
   66TYR     CZ 3148   9.240   2.907   0.467 -0.0798  0.0375  0.1303
   66TYR     OH 3149   9.105   2.915   0.455 -0.1198  0.2834  0.6972
   66TYR     HH 3150   9.055   2.876   0.528  0.7748 -0.0285  1.1498
   66TYR    CE2 3151   9.325   2.953   0.364  0.2242 -0.7823  0.0075
   66TYR    HE2 3152   9.280   2.994   0.275  3.1683 -0.9202 -1.6727
   66TYR    CD2 3153   9.460   2.919   0.356  0.4539  0.1751 -0.2150
   66TYR    HD2 3154   9.520   2.950   0.271  0.4196  3.4764  0.8414
   66TYR      C 3155   9.763   3.051   0.435 -0.4821  0.4087  0.1493
   66TYR      O 3156   9.778   3.080   0.554  0.4900  0.0200  0.1314
   67GLY      N 3157   9.722   3.143   0.347  0.0112  0.1176 -0.3904
   67GLY      H 3158   9.710   3.114   0.251 -4.1270 -1.9434  0.5344
   67GLY     CA 3159   9.709   3.284   0.377 -0.2711  0.0565 -0.2252
   67GLY    HA1 3160   9.621   3.323   0.327  0.7468  2.1647 -0.4667
   67GLY    HA2 3161   9.694   3.304   0.484  0.7232  0.0161 -0.0648
   67GLY      C 3162   9.835   3.366   0.350 -0.1436 -0.1137 -0.1557
   67GLY      O 3163   9.928   3.315   0.287 -0.2889  0.0850 -0.5361
   68THR      N 3164   9.819   3.496   0.378  0.3256 -0.0533 -0.1686
   68THR      H 3165   9.735   3.517   0.429 -0.3857 -1.6380 -0.6001
   68THR     CA 3166   9.921   3.599   0.379 -0.0901  0.3527  0.4570
   68THR     HA 3167  10.009   3.546   0.345  0.3830 -0.1098  2.3048
   68THR     CB 3168   9.874   3.703   0.278 -0.7414 -0.0919  0.2929
   68THR     HB 3169   9.944   3.787   0.283  1.8718 -1.9192 -2.1031
   68THR    CG2 3170   9.873   3.641   0.138 -0.0305 -0.8332  0.6092
   68THR   HG21 3171   9.969   3.592   0.121  1.2370  0.5248  3.1811
   68THR   HG22 3172   9.870   3.726   0.070  2.4610 -0.6598  0.6160
   68THR   HG23 3173   9.784   3.578   0.137 -1.6454  1.3227  0.6891
   68THR    OG1 3174   9.743   3.747   0.307 -0.4091  0.6206  0.7268
   68THR    HG1 3175   9.743   3.830   0.259 -1.0275 -0.6269 -1.5828
   68THR      C 3176   9.942   3.655   0.519  0.0229  0.1827  0.5077
   68THR      O 3177   9.902   3.604   0.624 -0.2228  0.5337  0.5841
   69GLN      N 3178  10.009   3.769   0.532 -0.2738  0.4147 -0.0132
   69GLN      H 3179  10.059   3.801   0.450  3.1232 -1.5126  1.1060
   69GLN     CA 3180  10.045   3.837   0.655  0.2184  0.1302  0.0029
   69GLN     HA 3181  10.115   3.915   0.626 -0.4348  0.1096 -1.7901
   69GLN     CB 3182   9.918   3.902   0.710  0.1544 -0.1206  0.1554
   69GLN    HB1 3183   9.939   3.949   0.806 -0.6702 -0.4422  0.5044
   69GLN    HB2 3184   9.846   3.822   0.726 -0.2631  0.0131 -0.9816
   69GLN     CG 3185   9.856   4.004   0.616  0.3934 -0.3368 -0.2404
   69GLN    HG1 3186   9.818   3.945   0.532  1.5810 -4.4055  1.8372
   69GLN    HG2 3187   9.938   4.071   0.593 -0.0412 -0.0950 -1.1546
   69GLN     CD 3188   9.737   4.078   0.676  0.7402  0.3381 -0.3692
   69GLN    OE1 3189   9.710   4.062   0.795  0.0812  0.2287 -0.5306
   69GLN    NE2 3190   9.670   4.172   0.608 -0.0126  0.2074  0.1701
   69GLN   HE21 3191   9.705   4.208   0.520  0.5438 -1.0141 -0.1342
   69GLN   HE22 3192   9.594   4.210   0.661 -0.1495 -0.0967  0.1957
   69GLN      C 3193  10.121   3.747   0.751  0.4790  0.6566  0.2926
   69GLN      O 3194  10.084   3.725   0.866 -0.3277  0.0255 -0.0782
   70SER      N 3195  10.218   3.678   0.692  0.0429  0.2166  0.0799
   70SER      H 3196  10.244   3.703   0.597 -0.3659 -1.8708 -0.6453
   70SER     CA 3197  10.308   3.585   0.758 -0.0518 -0.1432 -0.2903
   70SER     HA 3198  10.336   3.624   0.856 -0.3583  0.9641 -0.6187
   70SER     CB 3199  10.239   3.449   0.765 -0.0439 -0.1682 -0.7011
   70SER    HB1 3200  10.144   3.465   0.816  0.3151  1.0542 -0.3851
   70SER    HB2 3201  10.293   3.381   0.830 -0.1054  0.1577 -0.3001
   70SER     OG 3202  10.210   3.385   0.643  0.5311 -0.8835 -0.4667
   70SER     HG 3203  10.147   3.315   0.657 -1.5377  1.0446  0.4242
   70SER      C 3204   0.059   3.583   0.689  0.3196  0.2844  0.4139
   70SER      O 3205   0.069   3.628   0.575 -0.3448 -0.2781  0.1289
   71THR      N 3206   0.166   3.538   0.756  0.7212  1.0035  0.2676
   71THR      H 3207   0.153   3.508   0.852  3.1205  0.9952  0.6315
   71THR     CA 3208   0.299   3.528   0.701  0.3829  0.2275 -0.4232
   71THR     HA 3209   0.296   3.553   0.595  1.3286 -1.3935 -0.8646
   71THR     CB 3210   0.389   3.638   0.757  0.2567  0.1338 -0.0380
   71THR     HB 3211   0.492   3.607   0.737 -0.1144 -1.3775  0.2632
   71THR    CG2 3212   0.364   3.776   0.697  0.4713  0.1167 -0.1682
   71THR   HG21 3213   0.342   3.774   0.591  0.8019  1.2320 -0.2643
   71THR   HG22 3214   0.277   3.820   0.745  0.2236 -0.0471 -0.4656
   71THR   HG23 3215   0.448   3.842   0.717  0.1118  0.2503  0.9891
   71THR    OG1 3216   0.382   3.641   0.898 -0.5197 -0.0089 -0.0718
   71THR    HG1 3217   0.422   3.721   0.932 -1.5188  0.6260 -0.3482
   71THR      C 3218   0.365   3.392   0.717  0.4719  0.3450  0.2363
   71THR      O 3219   0.338   3.329   0.818  0.0906 -0.0082 -0.0863
   72PRO      N 3220   0.461   3.354   0.632  0.1866  0.1421  0.0038
   72PRO     CD 3221   0.506   3.424   0.513  0.5600  0.2951  0.2346
   72PRO    HD1 3222   0.532   3.529   0.529 -1.6081  0.6078  2.3521
   72PRO    HD2 3223   0.428   3.412   0.438  0.4458  0.0498  0.3881
   72PRO     CG 3224   0.628   3.350   0.458 -0.0230 -0.2692 -0.3199
   72PRO    HG1 3225   0.643   3.356   0.350  2.5324 -1.9912 -0.1520
   72PRO    HG2 3226   0.714   3.386   0.515 -1.5137  1.1864  1.1107
   72PRO     CB 3227   0.600   3.207   0.503  0.0708 -0.0408  0.4923
   72PRO    HB1 3228   0.528   3.160   0.435 -0.2355  2.0062 -0.6989
   72PRO    HB2 3229   0.691   3.147   0.507 -0.2127 -0.5007  0.1925
   72PRO     CA 3230   0.539   3.232   0.640  0.0871  0.1093  0.4724
   72PRO     HA 3231   0.467   3.152   0.655  1.0882 -0.7964  0.6230
   72PRO      C 3232   0.639   3.216   0.754  0.6383 -0.1268 -0.0382
   72PRO      O 3233   0.653   3.307   0.835  0.6976 -0.1530 -0.0187
   73GLN      N 3234   0.705   3.100   0.763  0.7238 -0.1238 -0.6024
   73GLN      H 3235   0.705   3.027   0.694  1.2362 -0.1958 -0.5327
   73GLN     CA 3236   0.788   3.064   0.876  0.2067  0.1376 -0.1313
   73GLN     HA 3237   0.746   3.124   0.956  2.6303  2.1977 -0.2728
   73GLN     CB 3238   0.781   2.916   0.915  0.1913  0.1573 -0.0605
   73GLN    HB1 3239   0.829   2.911   1.013 -0.4689  0.2796  0.2744
   73GLN    HB2 3240   0.830   2.852   0.842 -1.0197 -0.4055 -0.3929
   73GLN     CG 3241   0.638   2.865   0.926  0.0575  0.6186  0.3933
   73GLN    HG1 3242   0.589   2.931   0.997  1.1559  0.4699  1.3299
   73GLN    HG2 3243   0.588   2.870   0.830 -0.8674 -0.7388  0.7791
   73GLN     CD 3244   0.626   2.719   0.968 -0.2955  0.4850 -0.1632
   73GLN    OE1 3245   0.638   2.632   0.883  0.0524  0.6798 -0.3128
   73GLN    NE2 3246   0.608   2.689   1.097 -0.0010 -0.2297 -0.2848
   73GLN   HE21 3247   0.604   2.594   1.131 -0.1028  0.5959  2.2082
   73GLN   HE22 3248   0.595   2.769   1.157 -0.5363  0.9216 -1.8471
   73GLN      C 3249   0.929   3.117   0.856  0.2826  0.0994  0.2822
   73GLN      O 3250   0.982   3.119   0.744  0.1926 -0.5849  0.2273
   74GLY      N 3251   0.982   3.178   0.962  0.3837  0.2545  0.1446
   74GLY      H 3252   0.916   3.205   1.034  1.7813  1.8197  0.9054
   74GLY     CA 3253   1.112   3.242   0.964  0.3488  0.3503 -0.4929
   74GLY    HA1 3254   1.123   3.295   0.869 -0.3925  3.7587  1.1692
   74GLY    HA2 3255   1.194   3.171   0.981  1.2060  1.8099  1.8744
   74GLY      C 3256   1.131   3.334   1.083 -0.2922  0.1181 -0.2066
   74GLY      O 3257   1.101   3.291   1.194  0.3173  0.5194  0.1238
   75TYR      N 3258   1.189   3.453   1.061 -0.6372  0.2791 -0.2517
   75TYR      H 3259   1.218   3.477   0.967  0.9675 -2.8951 -0.7254
   75TYR     CA 3260   1.227   3.553   1.158  0.1124 -0.0222 -0.2252
   75TYR     HA 3261   1.151   3.541   1.235  0.3904 -1.1295 -0.1068
   75TYR     CB 3262   1.359   3.523   1.229 -0.0301  0.1745  0.1271
   75TYR    HB1 3263   1.449   3.537   1.169  2.2524  0.0910  3.3062
   75TYR    HB2 3264   1.367   3.418   1.256  0.6656  0.2453  0.1979
   75TYR     CG 3265   1.373   3.598   1.359 -0.1051 -0.1853  0.3417
   75TYR    CD1 3266   1.466   3.702   1.363 -0.7712  0.4290 -0.1281
   75TYR    HD1 3267   1.531   3.717   1.277 -2.0452 -0.7468 -1.3509
   75TYR    CE1 3268   1.483   3.780   1.478  0.0956 -0.0321  0.0597
   75TYR    HE1 3269   1.544   3.868   1.468 -2.2577  1.7513  0.5598
   75TYR     CZ 3270   1.397   3.761   1.588 -0.3962  0.4113 -0.2464
   75TYR     OH 3271   1.408   3.844   1.696  0.0033  0.2048 -0.1259
   75TYR     HH 3272   1.346   3.840   1.769  1.3641  2.0462  1.2312
   75TYR    CE2 3273   1.306   3.654   1.586  0.3406 -0.2385  0.4016
   75TYR    HE2 3274   1.234   3.638   1.665  0.0329 -0.5725  0.0630
   75TYR    CD2 3275   1.298   3.570   1.474  0.1694 -0.3372  0.4871
   75TYR    HD2 3276   1.223   3.492   1.474 -2.1144  1.6943 -1.3603
   75TYR      C 3277   1.247   3.689   1.093  0.2771  0.2836  0.4595
   75TYR      O 3278   1.292   3.697   0.979 -0.1972 -0.2123  0.2333
   76GLY      N 3279   1.201   3.796   1.158 -0.7490  0.3511 -0.3586
   76GLY      H 3280   1.164   3.784   1.251 -1.3575  3.1980 -0.1387
   76GLY     CA 3281   1.189   3.928   1.099 -0.0809  0.3627 -0.4772
   76GLY    HA1 3282   1.187   4.012   1.169 -1.8727  0.0785 -0.1386
   76GLY    HA2 3283   1.278   3.955   1.042  0.1059 -0.5504 -0.6225
   76GLY      C 3284   1.069   3.938   1.006 -0.2730  0.3360 -0.2325
   76GLY      O 3285   0.984   3.850   1.012  0.2708 -0.1675  0.1749
   77SER      N 3286   1.067   4.038   0.917  0.1172  0.5872  0.0357
   77SER      H 3287   1.142   4.105   0.925  0.9979 -0.4007  0.3128
   77SER     CA 3288   0.972   4.058   0.809  0.4442  0.3051 -0.3057
   77SER     HA 3289   0.876   4.023   0.848  1.2054 -0.9112  0.5730
   77SER     CB 3290   0.960   4.203   0.765  0.6054  0.4503  0.1292
   77SER    HB1 3291   1.048   4.237   0.711  1.5273  0.8412  1.7804
   77SER    HB2 3292   0.873   4.214   0.701  0.2032 -1.2845  0.3270
   77SER     OG 3293   0.954   4.291   0.875  0.1747  0.3860  0.1582
   77SER     HG 3294   1.029   4.271   0.932  0.0301  0.3220  0.3277
   77SER      C 3295   0.996   3.980   0.680 -0.1963 -0.6335  0.1307
   77SER      O 3296   1.107   3.936   0.652  0.1459 -0.0228  0.4912
   78THR      N 3297   0.890   3.967   0.600 -0.1349  0.2472 -0.1023
   78THR      H 3298   0.802   3.998   0.639 -0.1004  0.0620  0.1282
   78THR     CA 3299   0.883   3.914   0.465 -0.1222 -0.5694  0.2134
   78THR     HA 3300   0.936   3.819   0.469 -0.0012 -0.5986 -1.6389
   78THR     CB 3301   0.740   3.891   0.417 -0.2814  0.1834  0.3054
   78THR     HB 3302   0.734   3.889   0.309 -1.7531  1.4545  0.3390
   78THR    CG2 3303   0.686   3.756   0.465  0.0653  0.1521  0.6152
   78THR   HG21 3304   0.595   3.735   0.409 -1.0076  2.0579  1.5531
   78THR   HG22 3305   0.759   3.678   0.444  0.9868  1.3332 -0.8376
   78THR   HG23 3306   0.667   3.755   0.572 -1.1838 -0.6383  0.4021
   78THR    OG1 3307   0.657   3.994   0.466 -0.3047  0.2429  0.1382
   78THR    HG1 3308   0.576   3.969   0.421 -0.2740  0.5339 -0.0831
   78THR      C 3309   0.953   4.005   0.365 -0.4624 -0.5577 -0.0148
   78THR      O 3310   0.997   4.113   0.406  0.0038 -0.6048 -0.3908
   79GLY      N 3311   0.980   3.965   0.241  0.3367  0.3470 -0.1433
   79GLY      H 3312   0.949   3.875   0.207  1.3986 -0.2344  0.3619
   79GLY     CA 3313   1.048   4.046   0.142  0.2736  0.6568  0.0671
   79GLY    HA1 3314   1.088   3.984   0.062 -0.0274  1.6057 -0.8512
   79GLY    HA2 3315   1.131   4.100   0.187  1.0663 -0.1848 -0.3617
   79GLY      C 3316   0.957   4.152   0.081 -0.2250  0.1491 -0.0833
   79GLY      O 3317   0.839   4.126   0.059 -0.1706 -0.3910  0.2585
   80GLY      N 3318   1.008   4.276   0.077 -0.2097  0.1482  0.1060
   80GLY      H 3319   1.107   4.284   0.097 -0.1605 -0.9834  0.4085
   80GLY     CA 3320   0.936   4.388   0.021  0.0291  0.0362 -0.4345
   80GLY    HA1 3321   1.011   4.453  10.360  1.9134 -1.5239  0.3224
   80GLY    HA2 3322   0.875   4.344  10.326  0.3671 -3.9796  1.2883
   80GLY      C 3323   0.853   4.464   0.124  0.1729 -0.5330  0.1092
   80GLY      O 3324   0.874   4.458   0.245 -0.2754  1.0109  0.2920
   81TYR      N 3325   0.743   4.529   0.083  0.7643  0.5453  0.1942
   81TYR      H 3326   0.719   4.539  10.370  1.1922 -0.1398  0.0087
   81TYR     CA 3327   0.642   4.565   0.180 -0.1447  0.0807 -0.5709
   81TYR     HA 3328   0.688   4.624   0.259 -0.3673 -1.0704  0.4476
   81TYR     CB 3329   0.543   4.656   0.108 -0.1580 -0.1044 -0.7888
   81TYR    HB1 3330   0.509   4.609   0.016 -0.3108 -1.1718 -0.1990
   81TYR    HB2 3331   0.453   4.663   0.168  0.7020 -1.0306  0.6562
   81TYR     CG 3332   0.597   4.795   0.082  0.6764 -0.1805  0.4406
   81TYR    CD1 3333   0.662   4.822  10.345  0.7162 -0.2604  0.4445
   81TYR    HD1 3334   0.678   4.740  10.276  2.4425  0.0576  0.4324
   81TYR    CE1 3335   0.696   4.953  10.309  0.5354 -0.0998  0.8575
   81TYR    HE1 3336   0.738   4.965  10.211  0.6862 -1.6783  0.7005
   81TYR     CZ 3337   0.656   5.061   0.006 -0.2109  0.2023  0.1066
   81TYR     OH 3338   0.688   5.189  10.357  0.4492  0.0749  0.2481
   81TYR     HH 3339   0.717   5.203  10.267  0.8333  3.0703  0.7465
   81TYR    CE2 3340   0.589   5.033   0.128  0.4639 -0.1639  0.3987
   81TYR    HE2 3341   0.565   5.111   0.198 -3.7922 -1.1977  0.3312
   81TYR    CD2 3342   0.564   4.901   0.167 -0.3410 -0.1342  0.0075
   81TYR    HD2 3343   0.511   4.877   0.258 -0.8690  0.4592 -0.1339
   81TYR      C 3344   0.572   4.444   0.242 -0.0817  0.3571  0.0449
   81TYR      O 3345   0.523   4.355   0.173 -0.2075  0.4897 -0.0379
   82GLY      N 3346   0.575   4.434   0.375  0.4584  0.1808  0.0231
   82GLY      H 3347   0.604   4.514   0.429  0.9421  0.2040 -0.2665
   82GLY     CA 3348   0.536   4.313   0.444  0.3658 -0.0580 -0.4406
   82GLY    HA1 3349   0.440   4.281   0.405 -0.0344  0.1113  0.3870
   82GLY    HA2 3350   0.603   4.229   0.425  1.2040  1.1332 -3.1409
   82GLY      C 3351   0.529   4.323   0.596 -0.0244 -0.3085 -0.4433
   82GLY      O 3352   0.512   4.430   0.653  0.0086 -0.8588  0.6272
   83SER      N 3353   0.536   4.214   0.673  0.3121 -0.0658 -0.1326
   83SER      H 3354   0.565   4.125   0.634  0.4450 -0.4946  0.9097
   83SER     CA 3355   0.519   4.208   0.817  0.2478 -0.2834 -0.1482
   83SER     HA 3356   0.561   4.298   0.863  0.9516 -1.4796  1.6628
   83SER     CB 3357   0.370   4.204   0.848  0.3024 -0.1466  0.1423
   83SER    HB1 3358   0.318   4.286   0.798 -0.3246 -0.8172 -0.3379
   83SER    HB2 3359   0.352   4.205   0.955  0.9848 -0.5300  0.2689
   83SER     OG 3360   0.309   4.086   0.799 -0.3639  0.3042 -0.1268
   83SER     HG 3361   0.221   4.077   0.837 -0.2168 -0.7254 -0.0020
   83SER      C 3362   0.598   4.093   0.878  0.1702 -0.2332  0.0464
   83SER      O 3363   0.654   4.011   0.807 -0.3052  0.2159 -0.8611
   84SER      N 3364   0.601   4.079   1.011  0.6358 -0.1077  0.0491
   84SER      H 3365   0.550   4.139   1.073 -0.6322 -0.8036 -0.2982
   84SER     CA 3366   0.681   3.982   1.083  0.7797 -0.0431 -0.0230
   84SER     HA 3367   0.776   3.997   1.030 -0.5641  1.3307 -2.1829
   84SER     CB 3368   0.709   4.022   1.228 -0.0919  0.2010  0.0832
   84SER    HB1 3369   0.750   4.123   1.230  1.1673 -0.2986  0.6836
   84SER    HB2 3370   0.784   3.954   1.268  0.3380  0.7925  0.2947
   84SER     OG 3371   0.586   4.020   1.297 -0.3477  0.5899 -0.3606
   84SER     HG 3372   0.585   3.938   1.347  2.4924  0.8324  0.2533
   84SER      C 3373   0.629   3.841   1.059 -0.0245  0.1756  0.4040
   84SER      O 3374   0.509   3.819   1.045  0.0582 -0.1899  0.2539
   85GLN      N 3375   0.719   3.743   1.060  0.2480  0.4114 -0.2586
   85GLN      H 3376   0.815   3.774   1.055  1.0928 -1.3345  2.4743
   85GLN     CA 3377   0.693   3.605   1.022  0.0379  0.2046  0.6039
   85GLN     HA 3378   0.618   3.594   0.944  1.6300 -0.4948 -0.9124
   85GLN     CB 3379   0.822   3.546   0.965 -0.5548 -0.1577 -0.3837
   85GLN    HB1 3380   0.829   3.437   0.963 -1.6198 -0.2315 -1.0713
   85GLN    HB2 3381   0.912   3.576   1.019 -0.2364 -1.2210 -0.2972
   85GLN     CG 3382   0.833   3.593   0.820 -0.3624  0.5130 -0.1545
   85GLN    HG1 3383   0.822   3.701   0.811  1.4465  1.1826  3.7186
   85GLN    HG2 3384   0.758   3.549   0.754  1.4203 -0.0549 -1.9060
   85GLN     CD 3385   0.964   3.540   0.762 -0.2130 -0.0444  0.6738
   85GLN    OE1 3386   0.967   3.441   0.688 -0.2037 -0.0808  0.7224
   85GLN    NE2 3387   1.075   3.603   0.797  0.1630 -0.5246  0.3583
   85GLN   HE21 3388   1.164   3.570   0.760  1.5306  3.1811 -0.0886
   85GLN   HE22 3389   1.066   3.684   0.856  1.0970 -1.2433  1.5462
   85GLN      C 3390   0.649   3.506   1.128  0.2032 -0.2589  0.2451
   85GLN      O 3391   0.673   3.537   1.245  0.0289  0.0662  0.1967
   86SER      N 3392   0.582   3.395   1.095  0.2258 -0.0831 -0.4006
   86SER      H 3393   0.565   3.376   0.997 -0.0737  2.1114 -0.8415
   86SER     CA 3394   0.552   3.291   1.192 -0.1046  0.3492 -0.0360
   86SER     HA 3395   0.499   3.332   1.278  1.2175  1.0433  0.4789
   86SER     CB 3396   0.468   3.190   1.116 -0.0037 -0.3254  0.7426
   86SER    HB1 3397   0.458   3.095   1.168  2.4504 -2.8637 -2.9108
   86SER    HB2 3398   0.505   3.172   1.015 -1.9051 -1.0387  0.1213
   86SER     OG 3399   0.338   3.239   1.091  0.2975  0.1614  0.1014
   86SER     HG 3400   0.349   3.332   1.068  0.8560 -0.0382 -0.4546
   86SER      C 3401   0.680   3.230   1.246 -0.0256  0.2869 -0.2899
   86SER      O 3402   0.776   3.218   1.170  0.0033  0.2278 -0.2443
   87SER      N 3403   0.667   3.165   1.362  0.0767 -0.1713 -0.5334
   87SER      H 3404   0.595   3.193   1.427 -0.3500 -0.0517 -1.0436
   87SER     CA 3405   0.769   3.077   1.413 -0.4899 -0.4865  0.0720
   87SER     HA 3406   0.863   3.132   1.404 -0.1980 -1.0476 -0.3857
   87SER     CB 3407   0.741   3.063   1.562  0.4841 -0.5768  0.2558
   87SER    HB1 3408   0.814   2.997   1.609  2.6432 -0.0948 -2.2050
   87SER    HB2 3409   0.639   3.024   1.574  0.5453 -0.4045  1.4576
   87SER     OG 3410   0.750   3.191   1.620 -0.2306 -0.4269  0.0503
   87SER     HG 3411   0.744   3.179   1.715 -1.6280  2.5502  0.4463
   87SER      C 3412   0.786   2.946   1.337 -0.3980 -0.1970 -0.4065
   87SER      O 3413   0.690   2.878   1.300 -0.1721 -0.6821 -0.0988
   88GLN      N 3414   0.913   2.905   1.330 -0.3702 -0.1540 -0.1319
   88GLN      H 3415   0.985   2.971   1.357 -1.7720  1.0427  0.8847
   88GLN     CA 3416   0.946   2.768   1.301  0.3353 -0.0273  0.0582
   88GLN     HA 3417   0.897   2.743   1.207 -0.0079 -0.5830  0.3785
   88GLN     CB 3418   1.097   2.745   1.290  0.2595 -0.4828 -0.0655
   88GLN    HB1 3419   1.155   2.794   1.368  0.9184 -2.9971  1.1145
   88GLN    HB2 3420   1.121   2.639   1.288  0.0948 -0.5220  0.1012
   88GLN     CG 3421   1.148   2.812   1.162 -0.2643  0.0138 -0.0178
   88GLN    HG1 3422   1.256   2.828   1.165 -0.1244 -0.8866  2.2838
   88GLN    HG2 3423   1.101   2.909   1.146 -1.5242 -0.9475 -2.7347
   88GLN     CD 3424   1.114   2.748   1.029  0.1146 -0.0930 -0.0652
   88GLN    OE1 3425   1.052   2.642   1.026  0.2114 -0.1599  0.3542
   88GLN    NE2 3426   1.141   2.807   0.912  0.6420  0.2229  0.2147
   88GLN   HE21 3427   1.204   2.885   0.897  2.4323 -1.2668 -0.3811
   88GLN   HE22 3428   1.098   2.759   0.835 -0.5369  1.6947 -0.0991
   88GLN      C 3429   0.889   2.682   1.412 -0.0589 -0.0844 -0.1882
   88GLN      O 3430   0.875   2.718   1.529 -0.0891  0.0186 -0.2234
   89SER      N 3431   0.870   2.554   1.379  0.6188 -0.2388  0.0194
   89SER      H 3432   0.904   2.521   1.289 -0.6165 -3.5674  0.6268
   89SER     CA 3433   0.815   2.444   1.456  0.4473 -0.2849 -0.1696
   89SER     HA 3434   0.834   2.473   1.559  0.3511  1.0072 -0.4991
   89SER     CB 3435   0.666   2.427   1.428  0.4034  0.1692 -0.2229
   89SER    HB1 3436   0.654   2.424   1.319 -0.2960  1.1292 -0.1846
   89SER    HB2 3437   0.633   2.334   1.473 -0.8045 -0.9520 -3.1253
   89SER     OG 3438   0.586   2.538   1.463 -0.1537 -0.0805 -0.6850
   89SER     HG 3439   0.502   2.529   1.417 -1.0744  1.5112  0.5980
   89SER      C 3440   0.889   2.312   1.441  0.2824 -0.4286  0.2911
   89SER      O 3441   0.959   2.297   1.342 -0.0574 -0.2905  0.0279
   90SER      N 3442   0.877   2.218   1.536  0.0901 -0.3748  0.3212
   90SER      H 3443   0.844   2.252   1.625 -1.8241  2.3015 -1.2442
   90SER     CA 3444   0.928   2.083   1.522  0.2289 -0.2611 -0.3209
   90SER     HA 3445   0.971   2.068   1.423 -1.6758  0.1845 -1.2602
   90SER     CB 3446   1.041   2.069   1.624  0.5534 -0.1441 -0.6633
   90SER    HB1 3447   1.003   2.085   1.725  0.8514  0.7725 -0.6870
   90SER    HB2 3448   1.083   1.969   1.626  0.3166 -0.2735 -1.4982
   90SER     OG 3449   1.153   2.151   1.598  0.9581 -0.5795 -0.2933
   90SER     HG 3450   1.126   2.242   1.606  0.4834 -0.7976  0.8849
   90SER      C 3451   0.815   1.982   1.541 -0.0095 -0.0281 -0.4890
   90SER      O 3452   0.719   2.013   1.611  0.1448 -0.0972 -0.2441
   91TYR      N 3453   0.815   1.870   1.469 -0.0908 -0.1090 -0.3617
   91TYR      H 3454   0.879   1.852   1.393  0.7807 -0.6330  0.4731
   91TYR     CA 3455   0.708   1.772   1.482 -0.3815  0.1708 -0.6537
   91TYR     HA 3456   0.645   1.794   1.568 -0.4089 -2.7092  0.1689
   91TYR     CB 3457   0.624   1.771   1.355 -0.0429 -0.2850 -0.8791
   91TYR    HB1 3458   0.534   1.711   1.365  0.4794 -1.3373 -2.2492
   91TYR    HB2 3459   0.679   1.729   1.271  3.1234 -0.8316  1.2959
   91TYR     CG 3460   0.584   1.908   1.305  0.6162  0.3393  0.2701
   91TYR    CD1 3461   0.484   1.982   1.370  0.4390  0.3178  0.0253
   91TYR    HD1 3462   0.432   1.935   1.452 -0.1543 -0.9922 -1.0675
   91TYR    CE1 3463   0.446   2.110   1.330 -0.6090  0.0022 -0.0237
   91TYR    HE1 3464   0.373   2.170   1.384  0.5713  1.5737 -0.0869
   91TYR     CZ 3465   0.509   2.168   1.218  0.1327  0.3564  0.5718
   91TYR     OH 3466   0.469   2.295   1.188  0.0178  0.2480  0.2664
   91TYR     HH 3467   0.513   2.332   1.112 -0.8533  0.3157 -0.2194
   91TYR    CE2 3468   0.611   2.096   1.153 -0.1799  0.6730 -0.2763
   91TYR    HE2 3469   0.669   2.129   1.068  1.4631 -0.5279  0.3285
   91TYR    CD2 3470   0.649   1.969   1.197  0.0191  0.8989  0.2166
   91TYR    HD2 3471   0.732   1.917   1.150  0.1957  1.4629 -0.0983
   91TYR      C 3472   0.753   1.628   1.498 -0.1458  0.2972 -0.1501
   91TYR      O 3473   0.863   1.596   1.452 -0.0777 -0.0438  0.2472
   92GLY      N 3474   0.670   1.551   1.568 -0.2291 -0.2370 -0.8202
   92GLY      H 3475   0.603   1.602   1.623  0.1782 -1.7498  1.2209
   92GLY     CA 3476   0.721   1.427   1.624  0.2131  0.1690 -0.3115
   92GLY    HA1 3477   0.640   1.354   1.631  1.9589 -1.6794  2.7403
   92GLY    HA2 3478   0.795   1.382   1.559 -1.3142 -2.1536 -0.5696
   92GLY      C 3479   0.795   1.445   1.756 -0.3461 -0.1741  0.0544
   92GLY      O 3480   0.851   1.550   1.785  0.2426 -0.4070 -0.2268
   93GLN      N 3481   0.789   1.349   1.848  0.3704  0.0148  0.2990
   93GLN      H 3482   0.733   1.268   1.825 -0.3941  1.3006 -2.7674
   93GLN     CA 3483   0.839   1.357   1.984 -0.1270 -0.5615  0.5195
   93GLN     HA 3484   0.929   1.418   1.994  1.6586 -3.2984  2.7864
   93GLN     CB 3485   0.723   1.413   2.065  0.1145  0.4148  0.1961
   93GLN    HB1 3486   0.638   1.348   2.045 -0.5020  0.6431  1.9012
   93GLN    HB2 3487   0.691   1.506   2.019  0.9859 -0.4305 -2.2539
   93GLN     CG 3488   0.750   1.453   2.210  0.2269  0.5665  0.1338
   93GLN    HG1 3489   0.794   1.362   2.252  0.5363  1.3493  1.5808
   93GLN    HG2 3490   0.818   1.538   2.215  0.5648  0.2987  0.1747
   93GLN     CD 3491   0.625   1.496   2.285 -0.4441 -0.0002 -0.6357
   93GLN    OE1 3492   0.599   1.614   2.311  0.6149  0.0352  0.3757
   93GLN    NE2 3493   0.527   1.407   2.299 -0.7804  0.4575 -0.0072
   93GLN   HE21 3494   0.442   1.430   2.349 -1.7290 -0.9244 -0.9013
   93GLN   HE22 3495   0.535   1.312   2.264 -1.2519  1.1426 -2.0904
   93GLN      C 3496   0.877   1.216   2.029 -0.0575 -0.5795  0.4060
   93GLN      O 3497   0.796   1.125   2.016 -0.6522  0.0308 -0.3025
   94GLN      N 3498   1.000   1.201   2.080  0.1142  0.5026  0.3324
   94GLN      H 3499   1.064   1.279   2.070 -0.7674  1.0770 -1.2929
   94GLN     CA 3500   1.044   1.084   2.152 -0.2804  0.2569  0.1764
   94GLN     HA 3501   1.051   0.997   2.087  0.0690  1.5985 -1.6290
   94GLN     CB 3502   1.172   1.116   2.229 -0.0040  0.2837 -0.2930
   94GLN    HB1 3503   1.189   1.025   2.286  1.2365  1.7867  1.8776
   94GLN    HB2 3504   1.150   1.193   2.304  0.6338 -1.0678  1.3374
   94GLN     CG 3505   1.289   1.156   2.140 -0.1045  0.4289 -0.3614
   94GLN    HG1 3506   1.312   1.066   2.082  1.2304  0.3342  0.2859
   94GLN    HG2 3507   1.265   1.244   2.080 -0.6542  0.8319  0.4363
   94GLN     CD 3508   1.416   1.185   2.218  0.0708 -0.7904 -0.1681
   94GLN    OE1 3509   1.419   1.190   2.341 -0.0183  0.6544 -0.2081
   94GLN    NE2 3510   1.531   1.209   2.155 -0.1623  0.7857 -0.0360
   94GLN   HE21 3511   1.529   1.201   2.054 -0.5158  0.4669 -0.0042
   94GLN   HE22 3512   1.599   1.260   2.210 -1.2409  0.5703  1.5365
   94GLN      C 3513   0.943   1.042   2.259 -0.7289 -0.1958 -0.4192
   94GLN      O 3514   0.861   1.120   2.307 -0.2732 -0.0819  0.1908
   95SER      N 3515   0.941   0.913   2.293 -0.0193 -0.3139 -0.8065
   95SER      H 3516   1.012   0.850   2.258  0.4882 -1.0456  1.3686
   95SER     CA 3517   0.839   0.855   2.379  0.3940  0.1479  0.0020
   95SER     HA 3518   0.743   0.901   2.355  0.4864 -0.1341 -0.9743
   95SER     CB 3519   0.824   0.704   2.362  0.0048  0.1995 -0.1187
   95SER    HB1 3520   0.774   0.662   2.449  1.6599 -1.7763 -0.0504
   95SER    HB2 3521   0.923   0.659   2.354  0.0187  0.2898 -0.5023
   95SER     OG 3522   0.736   0.669   2.258 -0.2286  0.3700  0.0190
   95SER     HG 3523   0.789   0.647   2.181  0.5613  2.6108 -0.1456
   95SER      C 3524   0.876   0.876   2.525 -0.0503  0.0365  0.1289
   95SER      O 3525   0.987   0.916   2.559 -0.1163  0.6459 -0.3541
   96SER      N 3526   0.781   0.853   2.617 -0.1846  0.2126  0.0360
   96SER      H 3527   0.691   0.839   2.575  0.9243  0.3304 -2.5837
   96SER     CA 3528   0.792   0.858   2.761  0.6540  0.8739 -0.0383
   96SER     HA 3529   0.867   0.924   2.805  1.6701 -0.8750  0.9799
   96SER     CB 3530   0.661   0.902   2.826  0.5972 -0.0193  0.4750
   96SER    HB1 3531   0.580   0.846   2.780 -0.0860 -1.6627  3.4251
   96SER    HB2 3532   0.669   0.880   2.933  0.9136  2.7021  1.0766
   96SER     OG 3533   0.645   1.041   2.811  0.6873 -0.0754 -0.1561
   96SER     HG 3534   0.563   1.069   2.852  0.0644 -1.5719 -0.3384
   96SER      C 3535   0.824   0.720   2.818 -0.6956  0.5420 -0.0589
   96SER      O 3536   0.795   0.616   2.758  0.4104 -0.3448  0.9138
   97TYR      N 3537   0.874   0.717   2.941 -0.1210  0.2329 -0.2976
   97TYR      H 3538   0.889   0.801   2.995 -1.9141  1.0239 -0.9641
   97TYR     CA 3539   0.921   0.595   3.003 -0.4600  0.3322  0.1606
   97TYR     HA 3540   0.970   0.544   2.920  2.7694  3.7418 -0.2784
   97TYR     CB 3541   1.029   0.623   3.106  0.1483 -0.5396 -0.2259
   97TYR    HB1 3542   1.015   0.721   3.152  0.6929 -0.5889  0.0607
   97TYR    HB2 3543   1.035   0.552   3.189 -2.8841  0.8009  1.3171
   97TYR     CG 3544   1.165   0.641   3.042  0.2379 -0.2733  0.0369
   97TYR    CD1 3545   1.260   0.539   3.050  0.1819 -0.2977  0.4192
   97TYR    HD1 3546   1.231   0.448   3.099  0.2645  1.0641  3.2072
   97TYR    CE1 3547   1.390   0.555   2.999 -0.0871  0.2254 -0.1112
   97TYR    HE1 3548   1.458   0.472   2.991 -0.4452 -0.0290 -0.6230
   97TYR     CZ 3549   1.422   0.680   2.943  0.3489 -0.0235 -0.4251
   97TYR     OH 3550   1.552   0.700   2.906  0.3339 -0.2501 -0.6054
   97TYR     HH 3551   1.601   0.618   2.904 -0.5051 -0.7513 -2.8213
   97TYR    CE2 3552   1.334   0.791   2.943  0.0716 -0.2387 -0.9344
   97TYR    HE2 3553   1.370   0.890   2.918  2.2614  0.0964  2.7563
   97TYR    CD2 3554   1.207   0.766   2.996  0.4929 -0.3585  0.0384
   97TYR    HD2 3555   1.140   0.850   3.005 -0.2100 -0.7889 -1.0617
   97TYR      C 3556   0.810   0.510   3.063 -0.3646 -0.1360 -0.3096
   97TYR      O 3557   0.717   0.569   3.118  0.3698  0.7256  0.0258
   98PRO      N 3558   0.823   0.378   3.055 -0.0246 -0.0882 -0.5331
   98PRO     CD 3559   0.939   0.307   3.005  0.1805 -0.2758  0.1906
   98PRO    HD1 3560   0.990   0.337   2.913 -0.8628  2.1644  0.3427
   98PRO    HD2 3561   1.017   0.321   3.079  0.1438 -0.0883  0.1940
   98PRO     CG 3562   0.909   0.158   2.995 -0.2390 -0.1460 -0.5824
   98PRO    HG1 3563   0.876   0.127   2.896 -0.1460 -0.3130 -0.5617
   98PRO    HG2 3564   1.003   0.108   3.017  0.1549  1.2668  1.1507
   98PRO     CB 3565   0.798   0.148   3.100  0.5515  0.2118  0.2945
   98PRO    HB1 3566   0.736   0.061   3.080  1.2092 -0.0510 -0.6514
   98PRO    HB2 3567   0.844   0.148   3.199  0.6585  0.6985  0.2478
   98PRO     CA 3568   0.724   0.282   3.099  0.0537 -0.0646 -0.3040
   98PRO     HA 3569   0.645   0.275   3.024 -1.7553  0.0877  1.5028
   98PRO      C 3570   0.659   0.300   3.235  0.3099 -0.4096 -0.1324
   98PRO      O 3571   0.727   0.316   3.336 -0.1555  0.0259  0.1212
   99GLY      N 3572   0.526   0.296   3.224  0.3068 -0.1726 -0.1930
   99GLY      H 3573   0.482   0.277   3.134 -0.6655 -0.1395  0.2576
   99GLY     CA 3574   0.432   0.293   3.335  0.1933 -0.2629 -0.2903
   99GLY    HA1 3575   0.465   0.363   3.412  1.4143 -0.8045 -0.2869
   99GLY    HA2 3576   0.339   0.331   3.293 -0.3421 -1.5610 -0.3040
   99GLY      C 3577   0.411   0.153   3.391  0.4151 -0.1966 -0.0407
   99GLY      O 3578   0.452   0.058   3.325 -0.2468 -0.7232  0.3095
  100TYR      N 3579   0.378   0.136   3.519  0.4138  0.0268 -0.0106
  100TYR      H 3580   0.344   0.218   3.567 -2.0402 -0.7563 -0.2429
  100TYR     CA 3581   0.336   0.011   3.580 -0.7382  0.5499  0.3070
  100TYR     HA 3582   0.428  10.337   3.579 -1.1808 -0.2429 -2.4433
  100TYR     CB 3583   0.293   0.026   3.726  0.3261 -0.0137  0.6876
  100TYR    HB1 3584   0.290  10.318   3.785 -0.5613 -0.0040  0.6730
  100TYR    HB2 3585   0.192   0.064   3.717  0.2274 -0.7286 -2.9892
  100TYR     CG 3586   0.375   0.130   3.797  0.1253  0.3837  0.3376
  100TYR    CD1 3587   0.500   0.092   3.847  0.3304  0.0977 -0.3849
  100TYR    HD1 3588   0.534  10.374   3.836 -1.4949 -0.6375  0.4585
  100TYR    CE1 3589   0.573   0.185   3.921 -0.3702  0.1658  0.2278
  100TYR    HE1 3590   0.665   0.149   3.966 -0.1196 -1.0179 -1.1770
  100TYR     CZ 3591   0.519   0.311   3.951 -0.4210  0.2262 -0.1218
  100TYR     OH 3592   0.589   0.410   4.014 -0.1101 -0.0039 -0.1056
  100TYR     HH 3593   0.679   0.380   4.030 -0.2046 -0.1440  0.1573
  100TYR    CE2 3594   0.395   0.352   3.897 -0.4360  0.7671  0.3057
  100TYR    HE2 3595   0.362   0.449   3.929  0.7966  0.8210  1.5096
  100TYR    CD2 3596   0.325   0.259   3.818 -0.0563  0.2813  0.5336
  100TYR    HD2 3597   0.229   0.290   3.779  0.2626  2.2471  1.1702
  100TYR      C 3598   0.227  10.323   3.503 -0.5555  0.1520  0.4204
  100TYR      O 3599   0.119  10.371   3.470 -0.1682  0.4917 -0.3967
  101GLY      N 3600   0.258  10.198   3.466  0.0027  0.4494 -0.1428
  101GLY      H 3601   0.346  10.156   3.493 -1.1435  0.0103  3.5083
  101GLY     CA 3602   0.159  10.104   3.418 -0.2550  0.6516 -0.0100
  101GLY    HA1 3603   0.203  10.009   3.387 -0.9934  0.9853 -2.2578
  101GLY    HA2 3604   0.105  10.154   3.338  1.1508 -1.3633 -2.3538
  101GLY      C 3605   0.066  10.078   3.536  0.2668 -0.8048  0.1011
  101GLY      O 3606   0.111  10.067   3.649  0.4423  0.0064  0.1159
  102GLN      N 3607  10.323  10.054   3.504  0.2139 -0.5080  0.0875
  102GLN      H 3608  10.303  10.048   3.406 -1.2541  1.1323  0.2335
  102GLN     CA 3609  10.213  10.039   3.598  0.3988  0.1470  0.4205
  102GLN     HA 3610  10.225  10.112   3.678  2.0767 -0.9485  1.2306
  102GLN     CB 3611  10.071  10.065   3.547  0.3289 -0.0009  0.5393
  102GLN    HB1 3612  10.002  10.033   3.625 -0.6486  0.0060 -0.3022
  102GLN    HB2 3613  10.057  10.002   3.459  1.4120  0.6566 -0.1271
  102GLN     CG 3614  10.038  10.210   3.514  0.4017 -0.0761  0.1247
  102GLN    HG1 3615  10.055  10.273   3.601  1.6803 -0.9808  0.5546
  102GLN    HG2 3616  10.100  10.235   3.427 -0.1739 -1.5505 -0.7429
  102GLN     CD 3617   9.897  10.230   3.460  0.3495  0.0514  0.3069
  102GLN    OE1 3618   9.870  10.240   3.341  0.5698 -0.0059  0.2511
  102GLN    NE2 3619   9.788  10.223   3.537  0.4197  0.3026  0.4302
  102GLN   HE21 3620   9.698  10.234   3.492  0.5637  2.0964  0.5050
  102GLN   HE22 3621   9.791  10.208   3.636  0.1420  1.1285  0.5723
  102GLN      C 3622  10.221   9.907   3.673 -0.1456 -0.1107  0.0342
  102GLN      O 3623  10.262   9.808   3.613  0.0518  0.1428 -0.2522
  103GLN      N 3624  10.170   9.904   3.796 -0.1409  0.4125  0.0494
  103GLN      H 3625  10.150   9.992   3.842 -0.9334  0.0895  0.3506
  103GLN     CA 3626  10.152   9.788   3.882 -0.0551 -0.0951 -0.6097
  103GLN     HA 3627  10.208   9.702   3.846  2.4166  1.5264 -0.9315
  103GLN     CB 3628  10.222   9.829   4.011 -0.1044  0.4197 -0.7427
  103GLN    HB1 3629  10.214   9.745   4.080 -1.0262  0.8861 -0.2545
  103GLN    HB2 3630  10.174   9.919   4.050 -0.6918 -0.6866  1.2413
  103GLN     CG 3631  10.370   9.866   4.004  0.1584 -0.4554  0.0511
  103GLN    HG1 3632   0.040   9.807   3.930  3.6059  0.3528  1.7409
  103GLN    HG2 3633  10.374   9.973   3.983  0.2876  0.1375  2.7371
  103GLN     CD 3634   0.063   9.847   4.134  0.2078 -0.5797  0.0053
  103GLN    OE1 3635   0.003   9.820   4.238 -0.4845  0.1601 -0.1902
  103GLN    NE2 3636   0.195   9.862   4.146  0.0869  0.6649 -0.1120
  103GLN   HE21 3637   0.230   9.865   4.240 -2.6920  1.2478  0.9919
  103GLN   HE22 3638   0.261   9.875   4.070  0.8693 -0.7180  0.3040
  103GLN      C 3639  10.009   9.751   3.920  0.0739  0.0548  0.0280
  103GLN      O 3640   9.939   9.848   3.943  0.2166  0.1570  0.0322
  104PRO      N 3641   9.967   9.626   3.942 -0.2125  0.1951  0.2811
  104PRO     CD 3642  10.043   9.506   3.912 -0.2035  0.2433  0.1072
  104PRO    HD1 3643  10.077   9.457   4.003 -0.6706  0.1444  0.2329
  104PRO    HD2 3644  10.119   9.516   3.835 -1.4391  0.0773 -1.1715
  104PRO     CG 3645   9.943   9.414   3.842  0.4410 -0.5172  0.1745
  104PRO    HG1 3646   9.956   9.441   3.737  3.0888  1.8673  0.9777
  104PRO    HG2 3647   9.962   9.308   3.860 -2.5720 -1.1845 -0.0553
  104PRO     CB 3648   9.808   9.456   3.901  0.1099 -0.3716 -0.6699
  104PRO    HB1 3649   9.729   9.445   3.827 -0.3556 -0.4272 -0.1627
  104PRO    HB2 3650   9.784   9.380   3.976  2.1392  0.2546  0.6933
  104PRO     CA 3651   9.826   9.595   3.959 -0.0686 -0.6338  0.0290
  104PRO     HA 3652   9.782   9.667   3.890 -1.8940 -0.5646  1.2018
  104PRO      C 3653   9.768   9.626   4.096  0.0663 -0.4011  0.0340
  104PRO      O 3654   9.841   9.628   4.196  0.4115 -0.2853 -0.2189
  105ALA      N 3655   9.635   9.633   4.106  0.1107 -0.0972  0.4612
  105ALA      H 3656   9.584   9.631   4.019  2.7649  0.3259 -1.2274
  105ALA     CA 3657   9.562   9.623   4.230 -0.1213  0.0576  0.3370
  105ALA     HA 3658   9.609   9.703   4.288  0.2179 -0.4405  0.7591
  105ALA     CB 3659   9.417   9.664   4.207 -0.0571 -0.0558 -0.2851
  105ALA    HB1 3660   9.414   9.730   4.120  1.1567  2.0957  1.2061
  105ALA    HB2 3661   9.360   9.574   4.184  1.4229 -0.7630 -1.3259
  105ALA    HB3 3662   9.380   9.711   4.298  0.4446  2.4151 -1.2648
  105ALA      C 3663   9.576   9.489   4.302 -0.1058 -0.1576 -0.0617
  105ALA      O 3664   9.586   9.390   4.230  0.2351  0.2023 -0.5221
  106PRO      N 3665   9.575   9.487   4.435 -0.0402  0.0857 -0.0579
  106PRO     CD 3666   9.565   9.606   4.518  0.3501  0.0200  0.0859
  106PRO    HD1 3667   9.625   9.691   4.486 -0.1656 -0.6380 -2.9053
  106PRO    HD2 3668   9.461   9.638   4.515  0.3282 -0.0037  0.4918
  106PRO     CG 3669   9.591   9.561   4.662 -0.0309  0.3134  0.2490
  106PRO    HG1 3670   9.697   9.562   4.686 -0.2444  1.1899  1.2160
  106PRO    HG2 3671   9.543   9.626   4.735 -0.2708  0.4448 -0.0208
  106PRO     CB 3672   9.537   9.418   4.665  0.3845  0.1476 -0.1031
  106PRO    HB1 3673   9.586   9.354   4.739  0.6301  0.2577 -0.1669
  106PRO    HB2 3674   9.429   9.419   4.663  0.3697  1.9548 -2.3724
  106PRO     CA 3675   9.586   9.375   4.527 -0.1248 -0.0572 -0.2218
  106PRO     HA 3676   9.689   9.340   4.535 -0.3482 -0.3010  1.9743
  106PRO      C 3677   9.505   9.253   4.487 -0.2471  0.0944 -0.4432
  106PRO      O 3678   9.388   9.262   4.454 -0.3870  0.3474  0.1083
  107SER      N 3679   9.570   9.137   4.470  0.4966  0.3816  0.3523
  107SER      H 3680   9.668   9.133   4.496  1.5376 -1.7529 -3.1458
  107SER     CA 3681   9.507   9.024   4.406 -0.0500  0.8632  0.0308
  107SER     HA 3682   9.398   9.025   4.408 -0.2538 -1.1362 -3.1250
  107SER     CB 3683   9.541   9.021   4.257 -0.3467 -0.3422 -0.0258
  107SER    HB1 3684   9.649   9.014   4.246 -0.3786 -1.1855  0.1276
  107SER    HB2 3685   9.513   9.115   4.208 -0.8713 -0.0892  0.7374
  107SER     OG 3686   9.470   8.916   4.195 -0.4054 -0.1953 -0.2105
  107SER     HG 3687   9.431   8.947   4.113 -2.6901 -0.7603  0.5762
  107SER      C 3688   9.548   8.899   4.483 -0.0209  0.5395 -0.4992
  107SER      O 3689   9.669   8.878   4.492 -0.1672  0.0154  0.3368
  108SER      N 3690   9.458   8.806   4.516  0.1181  0.5509 -0.0761
  108SER      H 3691   9.368   8.805   4.470  0.0263 -1.0643  0.0853
  108SER     CA 3692   9.472   8.695   4.608 -0.1412  0.4053 -0.2090
  108SER     HA 3693   9.577   8.666   4.618 -0.4590 -0.5960  0.2962
  108SER     CB 3694   9.422   8.738   4.746  0.0780 -0.0340  0.0099
  108SER    HB1 3695   9.313   8.731   4.742  0.0729  0.3636 -1.3158
  108SER    HB2 3696   9.440   8.670   4.829 -2.4744 -0.9202 -0.0891
  108SER     OG 3697   9.456   8.871   4.776  0.0649  0.0584 -0.3750
  108SER     HG 3698   9.383   8.917   4.734 -1.0326 -1.1681  0.1410
  108SER      C 3699   9.397   8.572   4.560  0.3805 -0.0336  0.0780
  108SER      O 3700   9.286   8.584   4.507  0.1939  0.5523  0.5847
  109THR      N 3701   9.451   8.451   4.572  0.1099 -0.1361  0.2845
  109THR      H 3702   9.535   8.456   4.627  1.4161 -0.2177 -1.6135
  109THR     CA 3703   9.423   8.326   4.504  0.3048  0.0625 -0.1604
  109THR     HA 3704   9.317   8.309   4.484  0.1767  1.3848 -0.7638
  109THR     CB 3705   9.480   8.332   4.362  0.0059 -0.2922 -0.2968
  109THR     HB 3706   9.450   8.236   4.320 -1.7693  0.4670 -0.8533
  109THR    CG2 3707   9.419   8.442   4.276 -0.0385 -0.1955 -0.1421
  109THR   HG21 3708   9.315   8.448   4.308  0.4005  0.2111  1.2909
  109THR   HG22 3709   9.476   8.535   4.275  0.3610 -0.3473  2.1911
  109THR   HG23 3710   9.412   8.409   4.173  0.4967  0.1415 -0.2895
  109THR    OG1 3711   9.620   8.349   4.367  0.0287 -0.4064 -0.5307
  109THR    HG1 3712   9.640   8.442   4.354  1.8379 -0.9238 -1.9280
  109THR      C 3713   9.472   8.207   4.584  0.0556  0.0348 -0.0466
  109THR      O 3714   9.506   8.238   4.698  0.2776  0.3921 -0.2103
  110SER      N 3715   9.480   8.082   4.536 -0.0978  0.1132 -0.2761
  110SER      H 3716   9.455   8.065   4.439  1.8000 -1.2680 -0.5733
  110SER     CA 3717   9.489   7.968   4.624 -0.2131 -0.3087 -0.8054
  110SER     HA 3718   9.559   8.000   4.702  0.4456 -0.5754 -1.2807
  110SER     CB 3719   9.357   7.932   4.692  0.1602 -0.0492  0.0709
  110SER    HB1 3720   9.363   7.836   4.744 -1.4707 -0.1972  0.0158
  110SER    HB2 3721   9.324   8.019   4.749  3.5623  0.8018  0.9715
  110SER     OG 3722   9.265   7.908   4.589  0.0741 -0.1103  0.1614
  110SER     HG 3723   9.175   7.902   4.623 -0.6353  0.1500 -1.5275
  110SER      C 3724   9.550   7.849   4.552 -0.2732 -0.7814 -0.0889
  110SER      O 3725   9.559   7.851   4.429  0.2364  0.1039 -0.0413
  111GLY      N 3726   9.614   7.753   4.619  0.0049 -0.2745  0.3777
  111GLY      H 3727   9.620   7.765   4.719  1.3815  0.6694  0.2029
  111GLY     CA 3728   9.693   7.649   4.558  0.3591  0.4989 -0.5011
  111GLY    HA1 3729   9.633   7.586   4.492  0.6996 -1.1410  0.6908
  111GLY    HA2 3730   9.767   7.691   4.489 -0.2384  2.4686  0.0207
  111GLY      C 3731   9.764   7.549   4.648 -0.1751  0.0508 -0.5735
  111GLY      O 3732   9.759   7.571   4.769 -0.3942  0.4244 -0.6499
  112SER      N 3733   9.830   7.454   4.581 -0.2696 -0.4126 -0.0162
  112SER      H 3734   9.815   7.452   4.482 -2.2570  1.1721  0.2041
  112SER     CA 3735   9.909   7.348   4.641 -0.0935 -0.1223  0.2728
  112SER     HA 3736   9.831   7.308   4.705 -0.2720 -1.5166 -0.7765
  112SER     CB 3737   9.956   7.245   4.538 -0.4124  0.4783 -0.4833
  112SER    HB1 3738  10.012   7.165   4.587  1.3312  1.1916 -1.1952
  112SER    HB2 3739  10.030   7.282   4.467 -0.1704 -1.1003 -1.0750
  112SER     OG 3740   9.842   7.200   4.470 -0.3366 -0.5513  0.0581
  112SER     HG 3741   9.872   7.200   4.379 -1.1479  1.1625 -0.2438
  112SER      C 3742  10.024   7.404   4.723 -0.1733 -0.0390  0.3254
  112SER      O 3743  10.085   7.503   4.684  0.0172 -0.1034  0.4587
  113TYR      N 3744  10.063   7.337   4.832 -0.0392  0.1576  0.4008
  113TYR      H 3745   9.996   7.268   4.865  0.8418 -0.9464 -0.0549
  113TYR     CA 3746  10.176   7.363   4.919  0.4356 -0.2227 -0.1008
  113TYR     HA 3747  10.255   7.425   4.877  2.3588 -1.2276  1.8105
  113TYR     CB 3748  10.124   7.443   5.037 -0.5445 -0.5601 -0.2890
  113TYR    HB1 3749  10.188   7.423   5.124 -0.5279 -0.9772 -0.3963
  113TYR    HB2 3750  10.023   7.414   5.063 -1.4696  2.1927 -0.4708
  113TYR     CG 3751  10.121   7.593   5.014 -0.3527 -0.4728  0.2278
  113TYR    CD1 3752  10.236   7.668   5.041 -0.3472 -0.2995 -0.2697
  113TYR    HD1 3753  10.329   7.614   5.048  0.2982  0.7371 -0.5264
  113TYR    CE1 3754  10.232   7.807   5.027 -0.5285 -0.2499  0.2393
  113TYR    HE1 3755  10.327   7.858   5.022 -0.7455  0.2814  1.2140
  113TYR     CZ 3756  10.110   7.872   4.998 -0.2363  0.0063 -0.4434
  113TYR     OH 3757  10.109   8.007   4.978 -1.0166  0.1666  0.5881
  113TYR     HH 3758  10.025   8.044   4.951 -0.9597 -0.8250 -1.1091
  113TYR    CE2 3759   9.992   7.796   4.981 -0.4357  0.1144  0.4105
  113TYR    HE2 3760   9.898   7.846   4.964  0.1768  1.2874  0.3511
  113TYR    CD2 3761   9.998   7.658   5.001 -0.0464  0.0759  0.0507
  113TYR    HD2 3762   9.911   7.595   4.986  0.9083 -0.5207 -4.4145
  113TYR      C 3763  10.230   7.225   4.955 -0.2886 -0.5204 -0.1364
  113TYR      O 3764  10.157   7.149   5.019 -0.0476 -0.6515 -0.0168
  114GLY      N 3765  10.355   7.185   4.929  0.0472  0.1628  0.3889
  114GLY      H 3766   0.027   7.255   4.884 -0.1134  0.0595  0.0198
  114GLY     CA 3767   0.026   7.052   4.946 -0.3392 -0.0065  0.3343
  114GLY    HA1 3768   0.005   6.982   4.865  1.6449 -2.1189  1.5423
  114GLY    HA2 3769  10.374   7.017   5.043  0.1256 -3.1325 -0.5057
  114GLY      C 3770   0.177   7.041   4.946 -0.3319  0.0827  0.5466
  114GLY      O 3771   0.246   7.142   4.935 -0.0580 -0.1372  0.2072
  115SER      N 3772   0.229   6.920   4.969 -0.2705  0.1091  0.5495
  115SER      H 3773   0.162   6.848   4.991 -0.4948  0.6374  1.6976
  115SER     CA 3774   0.371   6.892   4.958 -0.3368  0.1533 -0.5182
  115SER     HA 3775   0.431   6.982   4.967 -2.9114  2.2254 -2.3158
  115SER     CB 3776   0.402   6.807   5.082 -0.1111  0.1465 -0.5790
  115SER    HB1 3777   0.356   6.713   5.052  0.4999 -0.7453  1.1688
  115SER    HB2 3778   0.364   6.856   5.172  4.0368 -2.5092  3.0018
  115SER     OG 3779   0.539   6.789   5.106 -0.0905  0.2166 -0.6439
  115SER     HG 3780   0.562   6.774   5.198  2.3548 -1.0120 -1.3548
  115SER      C 3781   0.411   6.827   4.826  0.2175  0.4683 -0.5067
  115SER      O 3782   0.328   6.817   4.736  0.4514 -0.1784 -0.6545
  116SER      N 3783   0.537   6.787   4.809  0.0816  0.1511 -0.7782
  116SER      H 3784   0.606   6.798   4.882 -1.6158 -2.7928  1.5228
  116SER     CA 3785   0.581   6.714   4.692 -0.0419  0.1172 -0.8044
  116SER     HA 3786   0.593   6.788   4.612 -3.4984  0.1074 -1.4691
  116SER     CB 3787   0.722   6.657   4.712 -0.1006  0.3977  0.5175
  116SER    HB1 3788   0.714   6.589   4.796  2.0199  2.1746  2.2737
  116SER    HB2 3789   0.760   6.602   4.626 -0.3310  0.7279  0.2000
  116SER     OG 3790   0.818   6.754   4.745 -0.3136  0.8498 -0.1534
  116SER     HG 3791   0.905   6.712   4.741 -0.4884  0.3105  1.1311
  116SER      C 3792   0.493   6.599   4.648 -0.9993  0.4559  0.1732
  116SER      O 3793   0.433   6.524   4.724  0.0964 -0.3173  0.3016
  117SER      N 3794   0.495   6.584   4.515  0.1308 -0.3698  0.2675
  117SER      H 3795   0.552   6.646   4.460 -1.3170 -0.6727 -1.6691
  117SER     CA 3796   0.404   6.497   4.443  0.0596 -0.0966  0.0234
  117SER     HA 3797   0.304   6.516   4.483 -0.4096  0.2902 -1.2834
  117SER     CB 3798   0.399   6.532   4.295  0.0854  0.4273  0.1475
  117SER    HB1 3799   0.500   6.531   4.252 -0.5639  0.2537 -1.4269
  117SER    HB2 3800   0.372   6.636   4.275  0.6942  0.5454 -0.1033
  117SER     OG 3801   0.320   6.455   4.208  0.0003  0.2509  0.3810
  117SER     HG 3802   0.307   6.500   4.124  0.5911 -0.3820 -0.0507
  117SER      C 3803   0.432   6.347   4.454 -0.1391 -0.1130  0.3241
  117SER      O 3804   0.549   6.314   4.468  0.1161  0.6060 -0.0392
  118GLN      N 3805   0.334   6.256   4.457  0.3647 -0.6634  0.0533
  118GLN      H 3806   0.239   6.284   4.436  0.0623 -0.1111  2.0005
  118GLN     CA 3807   0.352   6.119   4.499 -0.0749 -0.7612 -0.0777
  118GLN     HA 3808   0.451   6.090   4.466  0.8285  0.0033  1.7959
  118GLN     CB 3809   0.361   6.113   4.652  0.1778 -0.0415 -0.0602
  118GLN    HB1 3810   0.442   6.174   4.690 -0.5382 -0.9154  3.1471
  118GLN    HB2 3811   0.391   6.012   4.681  1.1112  0.4708  0.7843
  118GLN     CG 3812   0.236   6.147   4.732 -0.0063 -0.2797 -0.2420
  118GLN    HG1 3813   0.230   6.256   4.735  3.1722  0.0060 -0.7218
  118GLN    HG2 3814   0.143   6.111   4.688 -0.6461  2.1032 -0.9974
  118GLN     CD 3815   0.258   6.095   4.873 -0.1491 -0.1970 -0.1883
  118GLN    OE1 3816   0.347   6.142   4.945 -0.4456  0.1048 -0.0182
  118GLN    NE2 3817   0.166   6.017   4.929  0.3703 -0.3421  0.4881
  118GLN   HE21 3818   0.088   5.997   4.868  0.4832  0.8359 -0.0695
  118GLN   HE22 3819   0.155   6.021   5.030 -2.0591 -1.4842  0.3532
  118GLN      C 3820   0.246   6.026   4.441 -0.2464 -0.5867 -0.0454
  118GLN      O 3821   0.138   6.072   4.407  0.0269  0.3120  0.2841
  119SER      N 3822   0.274   5.896   4.429 -0.0494 -0.5107 -0.4333
  119SER      H 3823   0.353   5.859   4.480 -0.2394  0.7435  0.8479
  119SER     CA 3824   0.202   5.802   4.345 -0.4399 -0.1097 -0.5559
  119SER     HA 3825   0.217   5.843   4.246 -0.2780  0.9916 -0.0935
  119SER     CB 3826   0.270   5.665   4.357  0.2173  0.2543 -0.0119
  119SER    HB1 3827   0.259   5.626   4.256 -1.2438  1.2216 -0.2551
  119SER    HB2 3828   0.375   5.671   4.383 -0.2074  1.2157  1.6635
  119SER     OG 3829   0.200   5.576   4.442  0.2694 -0.0605 -0.2949
  119SER     HG 3830   0.205   5.486   4.409 -0.5251 -0.4929  0.7100
  119SER      C 3831   0.053   5.796   4.374 -0.3566  0.5105  0.0302
  119SER      O 3832  10.349   5.794   4.288 -0.5137 -0.9580  0.2048
  120SER      N 3833   0.017   5.800   4.502  0.2382 -0.1060  0.2223
  120SER      H 3834   0.088   5.812   4.574 -2.3208  1.2629  2.7053
  120SER     CA 3835  10.265   5.818   4.549  0.2381  0.0784  0.1563
  120SER     HA 3836  10.199   5.853   4.470 -0.2854  2.2925  1.5203
  120SER     CB 3837  10.223   5.677   4.589  0.0377  0.0272 -0.2281
  120SER    HB1 3838  10.119   5.660   4.620  0.2695  0.3968  0.8104
  120SER    HB2 3839  10.244   5.618   4.500 -0.6271 -0.5652 -0.0050
  120SER     OG 3840  10.301   5.634   4.699 -0.0638 -0.1275 -0.2171
  120SER     HG 3841   0.007   5.664   4.686 -0.7575  2.4013  0.2180
  120SER      C 3842  10.254   5.904   4.673  0.0340  0.1971  0.0554
  120SER      O 3843  10.353   5.940   4.737  0.1130  0.1043 -0.0155
  121SER      N 3844  10.130   5.938   4.709 -0.1524 -0.2573 -0.1637
  121SER      H 3845  10.052   5.897   4.659  1.6550 -2.3961 -1.4028
  121SER     CA 3846  10.097   5.997   4.837 -0.4136  0.3976 -0.5314
  121SER     HA 3847  10.150   5.948   4.918 -0.6783  3.0091  1.3582
  121SER     CB 3848  10.131   6.146   4.842 -0.2510  0.3542 -0.3534
  121SER    HB1 3849  10.111   6.179   4.944  2.2880 -2.2067  1.1079
  121SER    HB2 3850  10.069   6.209   4.778  0.0187  1.1366  0.1452
  121SER     OG 3851  10.266   6.179   4.818 -0.0132 -0.1005  0.3215
  121SER     HG 3852  10.309   6.111   4.766  3.5775  1.1839  1.3113
  121SER      C 3853   9.950   5.971   4.869 -0.0690 -0.2830  0.4957
  121SER      O 3854   9.878   5.927   4.781  0.5399  0.0240 -0.1646
  122TYR      N 3855   9.897   6.003   4.987  0.4636 -0.1311  0.6979
  122TYR      H 3856   9.957   6.034   5.062  0.6912  1.2498 -0.0254
  122TYR     CA 3857   9.757   5.978   5.018  0.1721  0.0735 -0.4391
  122TYR     HA 3858   9.716   5.905   4.949  1.1285 -1.1327  0.2443
  122TYR     CB 3859   9.743   5.925   5.160 -0.2894 -0.5001 -0.6949
  122TYR    HB1 3860   9.807   5.988   5.222  1.6208 -1.8563 -1.1950
  122TYR    HB2 3861   9.642   5.948   5.194  0.2889 -0.4918  1.1255
  122TYR     CG 3862   9.767   5.779   5.188 -0.2852 -0.3008  0.3959
  122TYR    CD1 3863   9.682   5.677   5.143 -0.0503 -0.2807 -0.1035
  122TYR    HD1 3864   9.594   5.709   5.089 -2.2323 -3.4933  1.2715
  122TYR    CE1 3865   9.707   5.544   5.176  0.6165 -0.1888 -0.2134
  122TYR    HE1 3866   9.640   5.468   5.138 -0.8087  1.8691 -2.0703
  122TYR     CZ 3867   9.808   5.521   5.272  0.7281 -0.0340 -0.2943
  122TYR     OH 3868   9.844   5.393   5.298  0.1598 -0.2299 -0.4452
  122TYR     HH 3869   9.918   5.393   5.360 -0.1190 -0.3479 -0.1051
  122TYR    CE2 3870   9.897   5.622   5.313  0.4977  0.1484 -0.2337
  122TYR    HE2 3871   9.977   5.605   5.384 -0.0330 -0.9021  0.1320
  122TYR    CD2 3872   9.879   5.753   5.268  0.0225  0.2128  0.1364
  122TYR    HD2 3873   9.944   5.834   5.300 -0.1627  0.8216 -0.9812
  122TYR      C 3874   9.668   6.101   5.002  0.0057 -0.0086 -0.1441
  122TYR      O 3875   9.697   6.209   5.054 -0.5685  0.1059 -0.0581
  123GLY      N 3876   9.568   6.087   4.915 -0.5283 -0.3291  0.5131
  123GLY      H 3877   9.556   5.997   4.869  1.6551 -0.1881 -0.4593
  123GLY     CA 3878   9.477   6.196   4.887 -0.2098 -0.0662  0.4967
  123GLY    HA1 3879   9.444   6.235   4.983  2.9761  1.3345  1.1549
  123GLY    HA2 3880   9.399   6.141   4.834  0.7908  0.6835 -1.8564
  123GLY      C 3881   9.542   6.299   4.795 -0.0212 -0.1539  0.5305
  123GLY      O 3882   9.651   6.275   4.745 -0.1720 -0.4486  0.3408
  124GLN      N 3883   9.476   6.413   4.777  0.5971  0.1069 -0.0840
  124GLN      H 3884   9.402   6.438   4.840  1.0035 -0.8193  0.7763
  124GLN     CA 3885   9.515   6.504   4.671  0.6045  0.1074 -0.0813
  124GLN     HA 3886   9.554   6.435   4.596  3.4362  0.2947  1.0887
  124GLN     CB 3887   9.392   6.559   4.600  0.3817 -0.1624  0.0976
  124GLN    HB1 3888   9.432   6.600   4.507 -1.4612 -0.7635 -1.0220
  124GLN    HB2 3889   9.324   6.476   4.582  0.4126 -0.2948  0.5986
  124GLN     CG 3890   9.315   6.668   4.673 -0.1973 -0.5739  0.1131
  124GLN    HG1 3891   9.383   6.749   4.698 -0.6344 -0.1867  0.0702
  124GLN    HG2 3892   9.281   6.621   4.765 -1.4570  1.1119  0.5617
  124GLN     CD 3893   9.196   6.720   4.593  0.3538 -0.1432 -0.4465
  124GLN    OE1 3894   9.117   6.639   4.545 -0.5283 -0.1568  0.9874
  124GLN    NE2 3895   9.165   6.849   4.597  0.0501 -0.2331  0.3666
  124GLN   HE21 3896   9.078   6.871   4.551 -0.8279 -1.9209  1.1553
  124GLN   HE22 3897   9.224   6.911   4.651  2.3483 -1.7601 -0.2510
  124GLN      C 3898   9.608   6.613   4.724  0.4944  0.3251 -0.3334
  124GLN      O 3899   9.621   6.626   4.845 -0.1193  0.4538 -0.2783
  125PRO      N 3900   9.668   6.701   4.644  0.1675  0.2848 -0.6287
  125PRO     CD 3901   9.686   6.690   4.501 -0.0630  0.6345 -0.6847
  125PRO    HD1 3902   9.602   6.746   4.458  0.0164  0.1176 -1.5390
  125PRO    HD2 3903   9.698   6.585   4.477  2.5225  0.9860 -1.2240
  125PRO     CG 3904   9.814   6.765   4.468  0.2473  0.4141  0.0161
  125PRO    HG1 3905   9.900   6.701   4.485  0.9411  0.8404 -1.6531
  125PRO    HG2 3906   9.801   6.813   4.371  3.0662 -0.1186 -0.7270
  125PRO     CB 3907   9.825   6.871   4.578  0.3259  0.0786  0.3339
  125PRO    HB1 3908   9.929   6.899   4.591  0.7082 -1.0096 -0.2708
  125PRO    HB2 3909   9.772   6.963   4.551  1.2274  0.3740 -0.4813
  125PRO     CA 3910   9.767   6.794   4.696  0.0104  0.0247  0.1462
  125PRO     HA 3911   9.842   6.742   4.755  0.0930  1.6275  1.5465
  125PRO      C 3912   9.699   6.889   4.794 -0.5434 -0.2275  0.0112
  125PRO      O 3913   9.593   6.945   4.768 -0.2775  0.0420 -0.5081
  126GLN      N 3914   9.773   6.928   4.898 -0.5635 -0.3754  0.0827
  126GLN      H 3915   9.874   6.919   4.891 -0.4033  0.9532  0.4312
  126GLN     CA 3916   9.731   7.008   5.011  0.1799 -0.0227  0.1190
  126GLN     HA 3917   9.628   6.977   5.029  0.1320  0.9391  1.7079
  126GLN     CB 3918   9.812   6.987   5.139  0.2461 -0.1703  0.0540
  126GLN    HB1 3919   9.916   6.987   5.107  0.1483  0.0641 -0.2658
  126GLN    HB2 3920   9.787   7.062   5.214 -0.9772 -1.7830  1.3272
  126GLN     CG 3921   9.781   6.845   5.185  0.8188 -0.4864 -0.5205
  126GLN    HG1 3922   9.824   6.771   5.118 -0.7110 -1.8801 -0.0276
  126GLN    HG2 3923   9.673   6.834   5.190  0.9210 -1.1418  0.9023
  126GLN     CD 3924   9.829   6.823   5.328 -1.1995 -0.0084  0.2564
  126GLN    OE1 3925   9.840   6.917   5.407 -0.0379 -0.0263  0.1317
  126GLN    NE2 3926   9.848   6.700   5.376 -0.8843 -0.1452 -0.2136
  126GLN   HE21 3927   9.833   6.621   5.315  2.0956 -2.6022  1.9330
  126GLN   HE22 3928   9.862   6.682   5.474 -0.1196 -2.0630 -0.6371
  126GLN      C 3929   9.738   7.158   4.989  0.3201 -0.0003  0.3101
  126GLN      O 3930   9.832   7.212   4.932  0.5313 -0.1107  0.5546
  127SER      N 3931   9.630   7.227   5.029 -0.0222 -0.2400 -0.1881
  127SER      H 3932   9.561   7.184   5.087 -1.1154  1.6459 -0.0056
  127SER     CA 3933   9.590   7.355   4.973 -0.5118 -0.2692  0.0909
  127SER     HA 3934   9.665   7.385   4.899 -1.0585 -1.0045 -0.7913
  127SER     CB 3935   9.461   7.355   4.891 -0.3419 -0.4005 -0.1786
  127SER    HB1 3936   9.465   7.270   4.823  1.5255 -2.0700  1.8563
  127SER    HB2 3937   9.454   7.449   4.837  0.6191 -0.8985 -1.2115
  127SER     OG 3938   9.349   7.323   4.970 -0.5436 -0.2781 -0.4154
  127SER     HG 3939   9.356   7.229   4.989  4.3576 -0.2643 -0.9112
  127SER      C 3940   9.590   7.473   5.068 -0.4857 -0.3465  0.1878
  127SER      O 3941   9.564   7.456   5.187 -0.4693 -1.1088  0.0880
  128GLY      N 3942   9.639   7.589   5.022 -0.3346 -0.2806  0.5141
  128GLY      H 3943   9.659   7.590   4.923  0.3727  1.6246  0.6331
  128GLY     CA 3944   9.655   7.714   5.093 -0.5319 -0.2568  0.5172
  128GLY    HA1 3945   9.587   7.715   5.179 -0.4366  0.3886  0.5938
  128GLY    HA2 3946   9.757   7.730   5.126 -0.1461  0.2305 -0.8628
  128GLY      C 3947   9.617   7.839   5.015 -0.0293 -0.3679  0.0908
  128GLY      O 3948   9.558   7.834   4.907 -0.1088  0.5295  0.0869
  129SER      N 3949   9.658   7.957   5.063 -0.4586 -0.2474  0.1707
  129SER      H 3950   9.720   7.956   5.143  0.1381  0.3515 -0.2777
  129SER     CA 3951   9.638   8.086   5.001 -0.0782 -0.2184  0.1031
  129SER     HA 3952   9.581   8.067   4.910 -0.0324 -0.0916  0.0480
  129SER     CB 3953   9.540   8.169   5.084  0.4624 -0.3809  0.9170
  129SER    HB1 3954   9.514   8.265   5.039  1.9400  0.2900  1.4446
  129SER    HB2 3955   9.589   8.204   5.174  2.0872  2.2900 -0.8628
  129SER     OG 3956   9.423   8.093   5.105  0.1616 -0.0889  0.3166
  129SER     HG 3957   9.373   8.106   5.024  1.2337  3.1102  0.0191
  129SER      C 3958   9.762   8.162   4.957 -0.2528  0.0629  0.0872
  129SER      O 3959   9.870   8.144   5.012 -0.2093  0.3314  0.0892
  130TYR      N 3960   9.752   8.246   4.854  0.5581  0.1143  0.0456
  130TYR      H 3961   9.657   8.266   4.825  0.3261 -0.2507  0.5466
  130TYR     CA 3962   9.852   8.325   4.785  0.4436 -0.0349 -0.2947
  130TYR     HA 3963   9.950   8.328   4.832 -0.8412 -0.5003  2.5916
  130TYR     CB 3964   9.868   8.253   4.651 -0.3157 -0.5868 -0.0904
  130TYR    HB1 3965   9.771   8.229   4.607  0.8295 -1.1015 -2.5183
  130TYR    HB2 3966   9.928   8.318   4.587 -0.6254 -0.3958 -0.1900
  130TYR     CG 3967   9.945   8.124   4.666  0.2305 -0.2033  0.4322
  130TYR    CD1 3968   9.882   8.000   4.658  0.0279 -0.0583 -0.3234
  130TYR    HD1 3969   9.775   8.001   4.648 -0.0143  1.1633  0.1825
  130TYR    CE1 3970   9.956   7.881   4.655 -0.1559 -0.2078  0.6965
  130TYR    HE1 3971   9.906   7.785   4.645  0.5440 -0.3462 -2.6607
  130TYR     CZ 3972  10.095   7.888   4.677 -0.0743  0.1042  0.0874
  130TYR     OH 3973  10.169   7.774   4.674 -0.7308 -0.3171 -0.4510
  130TYR     HH 3974  10.112   7.699   4.657 -0.0228 -1.3669  1.4840
  130TYR    CE2 3975  10.155   8.016   4.683  0.3115 -0.0814  0.1793
  130TYR    HE2 3976  10.260   8.017   4.707 -0.0198 -0.4201  1.7536
  130TYR    CD2 3977  10.084   8.136   4.679  0.2975 -0.1046 -0.3350
  130TYR    HD2 3978  10.149   8.223   4.689  2.2099 -1.4960 -0.0971
  130TYR      C 3979   9.797   8.465   4.760 -0.2839 -0.2833 -0.0993
  130TYR      O 3980   9.678   8.484   4.738 -0.1647 -0.2140 -0.7003
  131SER      N 3981   9.880   8.569   4.761 -0.2211 -0.3349  0.3921
  131SER      H 3982   9.976   8.538   4.769 -0.0867 -0.5303 -1.6406
  131SER     CA 3983   9.855   8.709   4.733 -0.4203 -0.4391  0.0426
  131SER     HA 3984   9.773   8.711   4.662 -1.3296 -3.5310  0.8749
  131SER     CB 3985   9.812   8.785   4.858  0.0936  0.0678 -0.0810
  131SER    HB1 3986   9.887   8.808   4.933  0.0589  1.0526 -0.3384
  131SER    HB2 3987   9.756   8.876   4.836  1.2965  1.3557  1.8251
  131SER     OG 3988   9.713   8.704   4.919 -0.3792  0.5690 -0.1684
  131SER     HG 3989   9.644   8.699   4.853 -1.4990  1.3224  0.9038
  131SER      C 3990   9.969   8.790   4.673 -0.4090 -0.5035 -0.0199
  131SER      O 3991  10.086   8.763   4.700 -0.1804 -0.1454 -0.6303
  132GLN      N 3992   9.940   8.883   4.582 -0.0281 -0.3526  0.0109
  132GLN      H 3993   9.845   8.884   4.548  0.7948  0.0264 -2.5165
  132GLN     CA 3994  10.027   8.980   4.518 -0.6508  0.0950 -0.1667
  132GLN     HA 3995  10.129   8.972   4.553  0.3991  1.4350 -2.6809
  132GLN     CB 3996  10.040   8.956   4.368 -0.3812  0.4905 -0.2072
  132GLN    HB1 3997  10.084   8.859   4.343 -0.1272  0.4987  0.2056
  132GLN    HB2 3998   9.940   8.964   4.324 -0.1260  0.0691 -0.8878
  132GLN     CG 3999  10.115   9.069   4.298  0.0511  0.5303  0.3205
  132GLN    HG1 4000  10.064   9.164   4.313  0.5920  0.6707  1.3280
  132GLN    HG2 4001  10.215   9.076   4.342 -0.5892  2.6766  1.5450
  132GLN     CD 4002  10.130   9.051   4.148  0.0441  0.3137  0.3444
  132GLN    OE1 4003  10.231   9.005   4.094 -0.0572  0.3330  0.1387
  132GLN    NE2 4004  10.023   9.070   4.071  0.2142 -0.1615 -0.0161
  132GLN   HE21 4005   9.930   9.081   4.108  0.7367  1.8429  0.8373
  132GLN   HE22 4006  10.039   9.062   3.971  2.3623 -1.0750  0.3533
  132GLN      C 4007   9.970   9.118   4.549 -0.0257  0.3047  0.0607
  132GLN      O 4008   9.855   9.141   4.514 -0.0099  0.1052 -0.1248
  133GLN      N 4009  10.048   9.217   4.591  0.3183  0.0733 -0.0263
  133GLN      H 4010  10.133   9.186   4.636  0.9450  1.7779  0.0397
  133GLN     CA 4011  10.003   9.355   4.602  0.0932 -0.0379  0.4487
  133GLN     HA 4012   9.918   9.362   4.535 -1.1721  2.9894  2.1629
  133GLN     CB 4013   9.954   9.385   4.744 -0.0396  0.0115  0.3926
  133GLN    HB1 4014   9.885   9.469   4.740 -2.6919 -2.0655 -1.2295
  133GLN    HB2 4015  10.043   9.395   4.806  0.9368  0.0447 -0.9474
  133GLN     CG 4016   9.873   9.279   4.817 -0.0652 -0.3268 -0.1266
  133GLN    HG1 4017   9.793   9.240   4.753 -0.7606 -1.2001  1.2222
  133GLN    HG2 4018   9.942   9.198   4.840  0.0490  0.2322  1.6359
  133GLN     CD 4019   9.815   9.326   4.949  0.3166  0.5780 -0.2729
  133GLN    OE1 4020   9.704   9.379   4.957  0.0227 -0.0273 -0.2147
  133GLN    NE2 4021   9.889   9.315   5.060  0.4420  0.4934 -0.3643
  133GLN   HE21 4022   9.847   9.362   5.139  2.1998  2.9676 -0.7791
  133GLN   HE22 4023   9.980   9.273   5.060 -1.1838 -3.4084  0.7075
  133GLN      C 4024  10.109   9.457   4.565 -0.0184  0.1561  0.6554
  133GLN      O 4025  10.228   9.428   4.577  0.3020  0.9168 -0.4706
  134PRO      N 4026  10.073   9.575   4.513 -0.3547 -0.1823  0.1062
  134PRO     CD 4027   9.938   9.626   4.502 -0.1807  0.2198 -0.1920
  134PRO    HD1 4028   9.899   9.627   4.604 -0.0885  3.3806 -0.1014
  134PRO    HD2 4029   9.870   9.565   4.442 -0.1169  2.9285 -3.2483
  134PRO     CG 4030   9.951   9.767   4.447 -0.3838  0.1876 -0.3240
  134PRO    HG1 4031   9.951   9.837   4.531  2.3820  0.4046 -0.4230
  134PRO    HG2 4032   9.869   9.790   4.379  0.1194 -0.4988 -1.1750
  134PRO     CB 4033  10.089   9.773   4.384 -0.0105 -0.1491  0.4461
  134PRO    HB1 4034  10.082   9.735   4.282  1.7257 -0.5119  0.4313
  134PRO    HB2 4035  10.132   9.874   4.381 -0.8363  0.2195  0.6520
  134PRO     CA 4036  10.170   9.663   4.451 -0.0981 -0.1583  0.5351
  134PRO     HA 4037  10.230   9.606   4.381 -1.3200  1.1250 -1.6493
  134PRO      C 4038  10.270   9.724   4.549  0.4329 -0.2367  0.0440
  134PRO      O 4039  10.234   9.774   4.655  0.2398  0.7262 -0.4650
  135SER      N 4040   0.013   9.734   4.511  0.3041  0.0028 -0.3384
  135SER      H 4041   0.038   9.700   4.419 -0.2744  1.3670 -1.0351
  135SER     CA 4042   0.120   9.787   4.593  0.0135  0.0482  0.0161
  135SER     HA 4043   0.098   9.759   4.696  1.6131 -2.4113 -0.2205
  135SER     CB 4044   0.248   9.711   4.558  0.0505 -0.0648  0.3943
  135SER    HB1 4045   0.223   9.605   4.570 -1.6916  0.2184 -0.4036
  135SER    HB2 4046   0.325   9.736   4.630 -0.9688 -0.9690  1.8703
  135SER     OG 4047   0.293   9.734   4.427 -0.1013 -0.0600  0.3425
  135SER     HG 4048   0.227   9.693   4.372  1.6246 -1.5691 -0.7105
  135SER      C 4049   0.140   9.937   4.581  0.4288  0.0411  0.5699
  135SER      O 4050   0.225   9.994   4.649 -0.0260  0.7771  0.5310
  136TYR      N 4051   0.079  10.008   4.485  0.2937 -0.3446  0.3704
  136TYR      H 4052   0.019   9.966   4.415 -0.7764  1.3926  0.1802
  136TYR     CA 4053   0.113  10.146   4.462 -0.3391 -0.2264  0.1172
  136TYR     HA 4054   0.217  10.152   4.429 -0.5628  0.0325 -0.5729
  136TYR     CB 4055   0.044  10.193   4.334  0.1724 -0.4308 -0.2372
  136TYR    HB1 4056   0.072  10.121   4.257  2.1946 -1.0592  1.0006
  136TYR    HB2 4057  10.321  10.193   4.355  0.9500  0.3787  5.2620
  136TYR     CG 4058   0.085  10.331   4.287 -0.0976 -0.2772 -0.0218
  136TYR    CD1 4059   0.045   0.064   4.353  0.2941 -0.1486 -0.0093
  136TYR    HD1 4060  10.352   0.061   4.428  1.2899  0.1693  1.0438
  136TYR    CE1 4061   0.096   0.189   4.318 -0.2618  0.0700 -0.0445
  136TYR    HE1 4062   0.065   0.280   4.369 -2.5475  0.2443 -1.5730
  136TYR     CZ 4063   0.195   0.193   4.218 -0.9126  0.1709 -0.6956
  136TYR     OH 4064   0.251   0.315   4.193  0.7335 -0.3439  0.3524
  136TYR     HH 4065   0.225   0.380   4.258 -0.8638 -0.4451 -0.1522
  136TYR    CE2 4066   0.230   0.078   4.145 -0.3719  0.1112 -0.3403
  136TYR    HE2 4067   0.294   0.089   4.058  0.3311 -1.4448 -0.0532
  136TYR    CD2 4068   0.174  10.339   4.180  0.0027  0.0571  0.0853
  136TYR    HD2 4069   0.210  10.249   4.132 -1.1400  0.3540 -1.4162
  136TYR      C 4070   0.096  10.239   4.581 -0.3602  0.4019 -0.3681
  136TYR      O 4071  10.374  10.234   4.643 -0.1153  0.3847  0.0540
  137GLY      N 4072   0.204  10.307   4.619 -0.1136 -0.3147  0.2310
  137GLY      H 4073   0.289  10.301   4.565 -3.1976 -0.7388 -5.2676
  137GLY     CA 4074   0.210   0.019   4.727 -0.3518 -0.1194  0.0710
  137GLY    HA1 4075   0.281  10.373   4.805  0.8818 -2.3707 -1.7807
  137GLY    HA2 4076   0.115   0.036   4.776 -0.0826  1.1611  0.1755
  137GLY      C 4077   0.257   0.152   4.670 -0.2742 -0.2109 -0.0802
  137GLY      O 4078   0.317   0.158   4.563 -0.2942  0.1933 -0.0668
  138GLY      N 4079   0.239   0.259   4.748 -0.4002 -0.3264  0.0510
  138GLY      H 4080   0.202   0.241   4.840  0.5139 -0.4274  0.4100
  138GLY     CA 4081   0.252   0.398   4.709 -0.3928 -0.1009  0.8359
  138GLY    HA1 4082   0.271   0.464   4.794  0.4392  0.4002  0.2791
  138GLY    HA2 4083   0.339   0.396   4.642 -1.3617 -2.6050 -0.4857
  138GLY      C 4084   0.124   0.441   4.638  0.1114 -0.0724 -0.0758
  138GLY      O 4085   0.031   0.366   4.609  0.1945  0.1624 -0.9598
  139GLN      N 4086   0.107   0.567   4.598  0.1657  0.1000  0.4378
  139GLN      H 4087   0.185   0.630   4.610  1.1426 -0.4769 -2.2557
  139GLN     CA 4088  10.368   0.622   4.547  0.1203 -0.1697  0.2592
  139GLN     HA 4089  10.283   0.559   4.575 -0.1641  0.3096  0.4731
  139GLN     CB 4090  10.349   0.752   4.624  0.2544 -0.2616  0.4479
  139GLN    HB1 4091   0.053   0.815   4.612  0.5336 -0.5121  1.1417
  139GLN    HB2 4092  10.343   0.733   4.731  3.0276  0.7389  0.8684
  139GLN     CG 4093  10.224   0.830   4.583  0.2149 -0.4986  0.1096
  139GLN    HG1 4094  10.136   0.767   4.599  0.3191 -0.3157  1.5097
  139GLN    HG2 4095  10.233   0.855   4.478 -1.0194  1.5336  0.4456
  139GLN     CD 4096  10.206   0.959   4.661 -0.1308 -0.5369  0.0928
  139GLN    OE1 4097  10.285   0.997   4.746 -0.1274  0.3510 -0.2957
  139GLN    NE2 4098  10.094   1.031   4.646  0.0569 -0.1505  0.5253
  139GLN   HE21 4099  10.033   1.011   4.568  0.5022 -0.7231  0.3171
  139GLN   HE22 4100  10.088   1.118   4.696  1.0256 -0.0633  0.5105
  139GLN      C 4101  10.372   0.643   4.396  0.2213 -0.1958  0.2582
  139GLN      O 4102   0.094   0.670   4.341  0.0931 -0.3055 -0.0473
  140GLN      N 4103  10.256   0.630   4.331  0.4779 -0.3676 -0.1626
  140GLN      H 4104  10.174   0.613   4.386 -0.8564 -0.5795 -2.1182
  140GLN     CA 4105  10.240   0.674   4.194 -0.3529  0.2697  0.1319
  140GLN     HA 4106  10.331   0.730   4.174  0.5718 -0.4122  2.1515
  140GLN     CB 4107  10.234   0.560   4.092  0.8320  0.9013 -0.6626
  140GLN    HB1 4108  10.135   0.516   4.098  0.4764  1.7641  0.0626
  140GLN    HB2 4109  10.236   0.602   3.991 -0.3220  0.9793 -0.6577
  140GLN     CG 4110  10.352   0.463   4.100 -0.4055 -0.5590  0.3112
  140GLN    HG1 4111   0.052   0.530   4.082 -0.6923 -0.0017  1.0101
  140GLN    HG2 4112  10.368   0.422   4.199  0.9766 -0.0859  0.2977
  140GLN     CD 4113  10.348   0.360   3.988 -0.1865  0.1626 -0.3711
  140GLN    OE1 4114  10.287   0.255   4.008  0.6987 -0.2482  0.2372
  140GLN    NE2 4115   0.012   0.392   3.868  0.6989 -0.2081 -0.1196
  140GLN   HE21 4116   0.017   0.322   3.795  1.4672  0.7794 -1.0544
  140GLN   HE22 4117   0.055   0.482   3.855  1.4357 -0.6699 -1.0395
  140GLN      C 4118  10.124   0.770   4.172 -0.3218  0.3194  0.1875
  140GLN      O 4119  10.139   0.875   4.112 -0.1004  0.2007  0.0371
  141GLN      N 4120  10.010   0.749   4.239 -0.3461  0.0102  0.0493
  141GLN      H 4121  10.007   0.667   4.298  1.4063  0.0480  0.2467
  141GLN     CA 4122   9.889   0.825   4.214 -0.0918  0.3121 -0.2779
  141GLN     HA 4123   9.889   0.849   4.107 -0.6366  0.4543 -0.2507
  141GLN     CB 4124   9.765   0.739   4.237  0.0687  0.2125  0.2291
  141GLN    HB1 4125   9.755   0.715   4.342  2.2123 -2.4522 -0.0519
  141GLN    HB2 4126   9.785   0.637   4.203 -1.1297 -0.1827  0.6476
  141GLN     CG 4127   9.639   0.789   4.167  0.2140  0.5287  0.1948
  141GLN    HG1 4128   9.617   0.889   4.207 -0.4211  0.0719  1.0384
  141GLN    HG2 4129   9.662   0.785   4.061 -0.0038 -0.6300  0.1837
  141GLN     CD 4130   9.512   0.708   4.187  0.4947 -0.1948 -0.8645
  141GLN    OE1 4131   9.512   0.587   4.206 -0.1866 -0.0381  0.2488
  141GLN    NE2 4132   9.394   0.770   4.200  0.5633 -0.2791  0.2863
  141GLN   HE21 4133   9.381   0.870   4.193 -0.4470 -0.3704  0.6726
  141GLN   HE22 4134   9.320   0.706   4.224  0.7945 -1.2954 -1.5653
  141GLN      C 4135   9.896   0.945   4.307 -0.0675 -0.0981  0.2560
  141GLN      O 4136   9.931   0.946   4.425  0.4968  0.0175  0.0898
  142SER      N 4137   9.841   1.051   4.247 -0.4737 -0.3814  0.1203
  142SER      H 4138   9.808   1.042   4.152 -0.3420  2.8925 -0.3580
  142SER     CA 4139   9.840   1.185   4.301 -0.1017 -0.3520  0.0587
  142SER     HA 4140   9.925   1.206   4.366  0.7988 -0.4865 -1.0574
  142SER     CB 4141   9.856   1.285   4.187  0.0930  0.1680  0.5330
  142SER    HB1 4142   9.957   1.276   4.146 -0.0517 -1.1239  0.4245
  142SER    HB2 4143   9.771   1.282   4.118  1.1497  2.1643 -0.9613
  142SER     OG 4144   9.866   1.413   4.244  0.0940  0.3662  0.0984
  142SER     HG 4145   9.775   1.443   4.246  0.6639  2.2125 -0.1166
  142SER      C 4146   9.706   1.207   4.370  0.0395 -0.0996  0.2529
  142SER      O 4147   9.602   1.176   4.314 -0.0700  0.3086  0.2233
  143TYR      N 4148   9.716   1.253   4.496  0.1990  0.6994 -0.0454
  143TYR      H 4149   9.807   1.274   4.534  0.2988 -1.5887  1.1353
  143TYR     CA 4150   9.606   1.287   4.583  0.0348  0.0211  0.0170
  143TYR     HA 4151   9.510   1.271   4.533 -0.7349 -1.5469  1.8682
  143TYR     CB 4152   9.598   1.186   4.697  0.3880 -0.2352 -0.1835
  143TYR    HB1 4153   9.502   1.211   4.742  0.5973  0.6257 -0.1811
  143TYR    HB2 4154   9.678   1.209   4.768  0.7468 -2.9002  0.3618
  143TYR     CG 4155   9.609   1.040   4.661 -0.0832 -0.4539  0.5382
  143TYR    CD1 4156   9.510   0.977   4.586 -0.3061  0.5540 -0.0331
  143TYR    HD1 4157   9.420   1.031   4.559  0.8461  1.9860 -1.1831
  143TYR    CE1 4158   9.528   0.848   4.534  0.3044  0.5127  0.2758
  143TYR    HE1 4159   9.452   0.801   4.474  1.7872  0.3866 -1.6137
  143TYR     CZ 4160   9.639   0.776   4.582  0.3562  0.1363 -0.3881
  143TYR     OH 4161   9.659   0.643   4.560 -0.7016 -0.1244  0.1544
  143TYR     HH 4162   9.726   0.611   4.621 -2.3114 -0.0433  2.0644
  143TYR    CE2 4163   9.740   0.842   4.655  0.1440 -0.2644  0.2742
  143TYR    HE2 4164   9.833   0.798   4.688 -0.0012  0.0534  1.1352
  143TYR    CD2 4165   9.726   0.974   4.700  0.7171  0.1606 -0.7761
  143TYR    HD2 4166   9.801   1.025   4.759  0.4993 -0.8369  0.4101
  143TYR      C 4167   9.622   1.427   4.641  0.3001  0.0417 -0.1038
  143TYR      O 4168   9.727   1.490   4.650  0.0447  0.3589  0.7729
  144GLY      N 4169   9.513   1.474   4.702  0.5435 -0.0492  0.4010
  144GLY      H 4170   9.433   1.412   4.696  0.5943 -0.5411  3.2009
  144GLY     CA 4171   9.501   1.605   4.763  0.4189  0.0946  0.0728
  144GLY    HA1 4172   9.566   1.676   4.712  0.6334 -0.6752 -0.7545
  144GLY    HA2 4173   9.400   1.645   4.758  0.3134  0.3986  2.8249
  144GLY      C 4174   9.532   1.599   4.912  0.3896 -0.2225  0.0670
  144GLY      O 4175   9.484   1.512   4.985 -0.0170 -0.3737 -0.3798
  145GLN      N 4176   9.606   1.698   4.962 -0.0393  0.0783  0.1087
  145GLN      H 4177   9.641   1.769   4.900 -0.5609 -0.7053 -1.1184
  145GLN     CA 4178   9.640   1.698   5.103  0.5626 -0.1746 -0.0326
  145GLN     HA 4179   9.669   1.598   5.135 -1.3710 -0.6610  0.3594
  145GLN     CB 4180   9.751   1.800   5.128  0.0954  0.3340 -0.0139
  145GLN    HB1 4181   9.706   1.897   5.107  0.2107  0.2439 -0.6986
  145GLN    HB2 4182   9.793   1.776   5.226 -0.6411 -1.6558 -0.1466
  145GLN     CG 4183   9.867   1.776   5.031  0.0772  0.2215 -0.0078
  145GLN    HG1 4184   9.832   1.770   4.928 -3.9887  2.1839  1.0357
  145GLN    HG2 4185   9.919   1.685   5.059  0.0606  0.2046 -0.0329
  145GLN     CD 4186   9.969   1.889   5.031  0.5028 -0.1610 -0.2328
  145GLN    OE1 4187  10.072   1.887   5.099  0.4191 -0.7053 -0.1170
  145GLN    NE2 4188   9.930   2.006   4.980  0.2140 -0.1199  0.0762
  145GLN   HE21 4189   9.839   1.996   4.939 -0.4237 -0.4935  1.5259
  145GLN   HE22 4190   9.973   2.096   4.997 -2.3141  1.1287  0.1987
  145GLN      C 4191   9.524   1.735   5.195  0.3986  0.4965 -0.5002
  145GLN      O 4192   9.422   1.794   5.160  0.1407  0.2092 -0.2418
  146GLN      N 4193   9.539   1.689   5.320 -0.3065 -0.4452 -0.7492
  146GLN      H 4194   9.619   1.630   5.335 -0.3793 -0.2324  0.5956
  146GLN     CA 4195   9.438   1.685   5.424  0.5213 -0.5067  0.0621
  146GLN     HA 4196   9.352   1.749   5.405  0.5224 -0.8914 -1.3659
  146GLN     CB 4197   9.368   1.550   5.437 -0.2882 -0.0783  0.2203
  146GLN    HB1 4198   9.429   1.475   5.488  0.5495 -0.9476 -1.9311
  146GLN    HB2 4199   9.287   1.565   5.508  0.7337 -0.9632  1.6276
  146GLN     CG 4200   9.313   1.493   5.307 -0.4869  0.2686  0.1514
  146GLN    HG1 4201   9.390   1.480   5.231 -0.9420 -1.9524 -0.0193
  146GLN    HG2 4202   9.248   1.570   5.265  2.7337  2.9741 -0.2388
  146GLN     CD 4203   9.247   1.358   5.332  0.2717 -0.1118  0.1251
  146GLN    OE1 4204   9.229   1.313   5.445 -0.3002 -0.1975  0.0043
  146GLN    NE2 4205   9.209   1.282   5.229 -0.5450  0.3315  0.0928
  146GLN   HE21 4206   9.213   1.319   5.135  0.3079 -0.0689 -0.0378
  146GLN   HE22 4207   9.177   1.188   5.248  0.9411  0.0528  1.3943
  146GLN      C 4208   9.493   1.742   5.553  0.2696  0.5026 -0.2693
  146GLN      O 4209   9.613   1.739   5.582  0.1961  0.0859  0.0003
  147GLN      N 4210   9.401   1.792   5.637  0.4522  0.2931  0.0589
  147GLN      H 4211   9.304   1.779   5.614  0.1259  1.2987  0.8566
  147GLN     CA 4212   9.439   1.845   5.766 -0.2377  0.2952  0.2607
  147GLN     HA 4213   9.512   1.925   5.757 -1.6136  1.5719  0.0251
  147GLN     CB 4214   9.318   1.907   5.835 -0.2133  0.5158  0.1056
  147GLN    HB1 4215   9.238   1.833   5.836  1.1886 -1.0637 -0.5811
  147GLN    HB2 4216   9.347   1.917   5.940  0.2459  2.8199 -0.1856
  147GLN     CG 4217   9.266   2.041   5.784 -0.3377  0.3916 -0.0929
  147GLN    HG1 4218   9.171   2.053   5.834  0.7930  0.0686  2.2456
  147GLN    HG2 4219   9.242   2.038   5.677 -0.9661 -0.2798  0.0621
  147GLN     CD 4220   9.343   2.169   5.816  0.7114 -0.1529 -0.3800
  147GLN    OE1 4221   9.442   2.163   5.889  0.1394 -0.5350  0.3778
  147GLN    NE2 4222   9.303   2.288   5.771  0.0956  0.1775  0.9667
  147GLN   HE21 4223   9.353   2.372   5.796 -1.1863  1.7868 -1.4485
  147GLN   HE22 4224   9.232   2.292   5.700 -0.2167 -2.1808  1.0587
  147GLN      C 4225   9.503   1.739   5.854  0.0295  0.3806  0.1705
  147GLN      O 4226   9.597   1.776   5.924  0.1042  0.0025  0.2724
  148SER      N 4227   9.462   1.612   5.851  0.4861  0.2404 -0.2464
  148SER      H 4228   9.391   1.586   5.783  1.2299 -0.0396 -0.9300
  148SER     CA 4229   9.482   1.522   5.963 -0.1239  0.0421 -0.2929
  148SER     HA 4230   9.558   1.578   6.017  0.0666  1.0367 -1.5378
  148SER     CB 4231   9.359   1.517   6.053  0.1571  0.0830  0.0947
  148SER    HB1 4232   9.396   1.482   6.149  1.1312  0.9470  0.0607
  148SER    HB2 4233   9.294   1.446   6.003 -0.9198  0.3432  1.0644
  148SER     OG 4234   9.294   1.642   6.065 -0.1014 -0.0886  0.4820
  148SER     HG 4235   9.211   1.643   6.113  0.1087  3.4662  0.9940
  148SER      C 4236   9.535   1.387   5.916  0.4537  0.0354  0.3716
  148SER      O 4237   9.520   1.283   5.979 -0.2458  0.0337  0.2139
  149TYR      N 4238   9.587   1.376   5.794  0.3170 -0.1140  0.3259
  149TYR      H 4239   9.582   1.455   5.731 -1.6863  0.4257  1.0898
  149TYR     CA 4240   9.639   1.252   5.738 -0.2990 -0.3890  0.3548
  149TYR     HA 4241   9.676   1.185   5.815  0.3948 -1.3711 -0.8143
  149TYR     CB 4242   9.526   1.176   5.670 -0.9844  0.4176  0.5625
  149TYR    HB1 4243   9.445   1.168   5.743  0.5778  0.8399  2.4373
  149TYR    HB2 4244   9.490   1.221   5.578  0.8929 -0.9893 -0.9686
  149TYR     CG 4245   9.559   1.036   5.624  0.1202  0.7384  0.3422
  149TYR    CD1 4246   9.633   0.952   5.708 -0.0825  0.2186  0.0086
  149TYR    HD1 4247   9.672   0.991   5.801  0.7189  0.8284 -0.5735
  149TYR    CE1 4248   9.672   0.823   5.672  0.0482  0.1976  0.2231
  149TYR    HE1 4249   9.726   0.767   5.746 -0.4628  0.6353  0.9374
  149TYR     CZ 4250   9.626   0.769   5.550 -0.1626 -0.3544  0.5407
  149TYR     OH 4251   9.641   0.637   5.519  0.4177 -0.0516 -0.5159
  149TYR     HH 4252   9.701   0.606   5.587  0.0563  1.0652  0.3385
  149TYR    CE2 4253   9.535   0.844   5.472  0.6201 -0.0089 -0.0484
  149TYR    HE2 4254   9.488   0.807   5.382 -2.3228 -0.1734  1.4346
  149TYR    CD2 4255   9.510   0.977   5.506  0.1581 -0.3185  0.8380
  149TYR    HD2 4256   9.437   1.033   5.449  2.1594  1.5233 -0.0839
  149TYR      C 4257   9.746   1.288   5.636 -0.5409 -0.4546  0.0803
  149TYR      O 4258   9.725   1.353   5.533 -0.4095 -0.2102  0.2061
  150ASN      N 4259   9.869   1.240   5.653 -0.3944 -0.0127  0.2844
  150ASN      H 4260   9.888   1.179   5.732 -2.7544  0.4091  1.2763
  150ASN     CA 4261   9.983   1.284   5.575 -0.3377 -0.0796  0.3267
  150ASN     HA 4262   9.949   1.384   5.548 -2.8302 -0.8138  0.4400
  150ASN     CB 4263  10.110   1.286   5.659  0.0629  0.0257 -0.2818
  150ASN    HB1 4264  10.093   1.362   5.736 -0.9518  1.3931 -1.7825
  150ASN    HB2 4265  10.127   1.189   5.705 -0.7968  0.0441  0.0756
  150ASN     CG 4266  10.237   1.314   5.579  0.3543 -0.0307  0.1588
  150ASN    OD1 4267  10.318   1.223   5.563 -0.0989 -0.4080  0.0011
  150ASN    ND2 4268  10.252   1.440   5.537  0.6673 -0.1452 -0.0722
  150ASN   HD21 4269  10.330   1.458   5.474 -0.8376  1.4435 -1.5859
  150ASN   HD22 4270  10.176   1.504   5.551 -1.4184 -2.3493 -0.5960
  150ASN      C 4271  10.013   1.208   5.447  0.1792  0.1945  0.2816
  150ASN      O 4272  10.053   1.281   5.357  0.6340 -0.0024  0.3245
  151PRO      N 4273   9.984   1.078   5.434 -0.2014  0.3270 -0.2269
  151PRO     CD 4274   9.950   0.984   5.539 -0.3982  0.8651  0.1939
  151PRO    HD1 4275   9.844   0.997   5.564 -0.5584  1.6643 -0.8493
  151PRO    HD2 4276  10.007   0.996   5.631 -1.0611 -0.3330  0.7812
  151PRO     CG 4277   9.985   0.848   5.479 -0.4971  0.8182  0.2426
  151PRO    HG1 4278   9.919   0.770   5.517 -0.1735  0.6769  0.5182
  151PRO    HG2 4279  10.089   0.823   5.497 -0.6711  0.6910  1.1189
  151PRO     CB 4280   9.962   0.868   5.330 -0.2107  0.4175  0.1455
  151PRO    HB1 4281  10.027   0.796   5.279 -1.4514 -0.4068 -0.3405
  151PRO    HB2 4282   9.858   0.858   5.298 -0.8446  2.9981  1.1749
  151PRO     CA 4283  10.003   1.013   5.306 -0.0787  0.3244 -0.2077
  151PRO     HA 4284  10.109   1.022   5.283  0.5444  1.1271  2.5529
  151PRO      C 4285   9.933   1.073   5.185 -0.6492 -0.3155 -0.2045
  151PRO      O 4286   9.996   1.069   5.079  0.5026 -0.8285  0.4722
  152PRO      N 4287   9.811   1.126   5.184 -0.6553 -0.3230  0.0355
  152PRO     CD 4288   9.718   1.115   5.294 -0.5718  0.7726  0.2327
  152PRO    HD1 4289   9.738   1.199   5.360  1.1161 -0.0240  0.7818
  152PRO    HD2 4290   9.710   1.020   5.347  0.6005 -0.7601 -2.1601
  152PRO     CG 4291   9.583   1.142   5.228 -0.4745  0.6901  0.0006
  152PRO    HG1 4292   9.511   1.173   5.303 -0.0059 -1.8374  1.6056
  152PRO    HG2 4293   9.539   1.055   5.180 -0.8541  0.3261  1.0020
  152PRO     CB 4294   9.619   1.248   5.124  0.6656  0.7554  0.4464
  152PRO    HB1 4295   9.619   1.349   5.164  0.4381  1.8577 -2.1049
  152PRO    HB2 4296   9.550   1.240   5.039  0.9153  1.5914  0.1557
  152PRO     CA 4297   9.758   1.207   5.075  0.1045 -0.2846 -0.3156
  152PRO     HA 4298   9.742   1.127   5.003  0.0191 -1.3248  0.8167
  152PRO      C 4299   9.842   1.318   5.015 -0.0133  0.0227  0.0825
  152PRO      O 4300   9.848   1.418   5.087 -0.2052  0.1309 -0.0510
  153GLN      N 4301   9.920   1.298   4.909  0.4393 -0.0453  0.4233
  153GLN      H 4302   9.920   1.204   4.872 -0.3907 -1.2155  3.1911
  153GLN     CA 4303  10.009   1.396   4.850 -0.2349  0.3585  0.0628
  153GLN     HA 4304   9.984   1.499   4.876  2.9679  2.2886 -3.5004
  153GLN     CB 4305  10.153   1.373   4.894  0.0164  0.2721 -0.7815
  153GLN    HB1 4306  10.183   1.279   4.848 -1.0634  0.9931 -3.0750
  153GLN    HB2 4307  10.224   1.447   4.856  1.1391 -0.1245  0.4453
  153GLN     CG 4308  10.185   1.377   5.044 -0.0055 -0.2600 -0.7604
  153GLN    HG1 4309  10.141   1.297   5.104 -1.0139  0.8648  0.0254
  153GLN    HG2 4310  10.292   1.356   5.038  0.2462  1.1986 -1.9457
  153GLN     CD 4311  10.169   1.512   5.111  0.3729 -0.6860  0.1988
  153GLN    OE1 4312  10.201   1.615   5.052 -0.1582 -0.6378 -0.0084
  153GLN    NE2 4313  10.136   1.527   5.240  0.3186 -0.3197  0.1418
  153GLN   HE21 4314  10.099   1.447   5.287  1.2230  0.4722  2.3325
  153GLN   HE22 4315  10.132   1.623   5.273 -1.7210  0.2638 -1.5515
  153GLN      C 4316   9.996   1.396   4.698  0.5851  0.0640 -0.0119
  153GLN      O 4317   9.976   1.290   4.640 -0.1929  0.3918 -0.3525
  154GLY      N 4318  10.021   1.513   4.640  0.1213  0.0761 -0.1889
  154GLY      H 4319  10.054   1.591   4.695 -0.7566 -0.7612  1.5765
  154GLY     CA 4320  10.031   1.513   4.495  0.3384  0.5004 -0.1748
  154GLY    HA1 4321  10.029   1.613   4.451  3.1217 -0.3493 -2.5211
  154GLY    HA2 4322   9.934   1.474   4.465 -0.2662  1.6139  0.2453
  154GLY      C 4323  10.146   1.425   4.449 -0.3152 -0.2823 -0.3219
  154GLY      O 4324  10.240   1.411   4.527 -0.2841  0.1412 -0.2784
  155TYR      N 4325  10.140   1.385   4.322  0.2676  0.0276 -0.4489
  155TYR      H 4326  10.056   1.411   4.273 -1.7366 -0.7234  2.3552
  155TYR     CA 4327  10.252   1.316   4.261  0.6420  0.3887 -0.1786
  155TYR     HA 4328  10.344   1.353   4.306  1.8747 -1.0154 -1.4094
  155TYR     CB 4329  10.244   1.170   4.305  0.0313  0.6338  0.5339
  155TYR    HB1 4330  10.202   1.173   4.406 -2.4544  2.7799 -0.4755
  155TYR    HB2 4331  10.174   1.118   4.240  1.0044 -2.3232  1.6615
  155TYR     CG 4332  10.373   1.092   4.310 -0.4713 -0.2195  0.3987
  155TYR    CD1 4333   0.068   1.098   4.425 -0.0106  0.1502  0.0704
  155TYR    HD1 4334   0.032   1.156   4.509 -0.7646  0.5243 -0.4959
  155TYR    CE1 4335   0.180   1.014   4.432  0.2406  0.4710 -0.0906
  155TYR    HE1 4336   0.246   1.020   4.517 -0.1338 -0.0150  0.2401
  155TYR     CZ 4337   0.227   0.941   4.321  0.0808 -0.2939  0.3385
  155TYR     OH 4338   0.342   0.868   4.324  0.1821 -0.1577 -0.1551
  155TYR     HH 4339   0.353   0.826   4.238 -1.6227  1.7943 -1.4288
  155TYR    CE2 4340   0.145   0.932   4.207  0.3247  0.9713  0.0487
  155TYR    HE2 4341   0.173   0.865   4.127 -0.1691 -1.7252  1.9931
  155TYR    CD2 4342   0.026   1.007   4.205 -0.1215  0.2687  0.1178
  155TYR    HD2 4343  10.347   0.995   4.119  1.1059 -1.8842 -0.5657
  155TYR      C 4344  10.256   1.351   4.112  0.0265  1.0111 -0.0549
  155TYR      O 4345  10.155   1.353   4.043 -0.2621  0.0528  0.3087
  156GLY      N 4346  10.377   1.371   4.060  0.2642 -0.3708 -0.0758
  156GLY      H 4347   0.074   1.350   4.116  0.1649  2.1846  1.1750
  156GLY     CA 4348   0.008   1.400   3.919  0.2543  0.1535  0.0286
  156GLY    HA1 4349  10.331   1.486   3.890 -0.0973 -0.1116 -0.0227
  156GLY    HA2 4350   0.111   1.434   3.917  0.0324  0.8334 -0.3261
  156GLY      C 4351  10.358   1.278   3.833 -0.4483  0.2635  0.1420
  156GLY      O 4352  10.346   1.164   3.876 -0.6100  0.3707  0.3845
  157GLN      N 4353  10.345   1.307   3.704  0.4073 -0.2047 -0.0608
  157GLN      H 4354  10.371   1.400   3.676  0.9126 -0.7760 -1.5694
  157GLN     CA 4355  10.324   1.214   3.595 -0.2743 -0.0683 -0.0557
  157GLN     HA 4356  10.239   1.152   3.622  0.1665 -0.2320  1.0191
  157GLN     CB 4357  10.272   1.278   3.467  0.0059 -0.1067 -0.1904
  157GLN    HB1 4358  10.342   1.356   3.436 -1.1948  0.9689 -0.3176
  157GLN    HB2 4359  10.270   1.217   3.377 -2.7305 -1.7107  0.8283
  157GLN     CG 4360  10.139   1.351   3.486 -0.0845 -0.3532  0.1366
  157GLN    HG1 4361  10.143   1.407   3.580  3.1037 -1.1431  0.5971
  157GLN    HG2 4362  10.058   1.280   3.502  0.2803 -0.8827 -0.3664
  157GLN     CD 4363  10.102   1.440   3.369  0.9214  0.4696  0.4248
  157GLN    OE1 4364  10.125   1.416   3.250  0.0740  0.0792  0.3332
  157GLN    NE2 4365  10.046   1.558   3.397  0.8002  0.4551  0.2503
  157GLN   HE21 4366  10.050   1.623   3.320 -1.5481 -2.5806 -2.7201
  157GLN   HE22 4367  10.015   1.582   3.490  0.3598  0.7222  0.0379
  157GLN      C 4368   0.061   1.126   3.565 -0.4524 -0.2439 -0.2664
  157GLN      O 4369   0.176   1.159   3.592 -0.5972 -0.0794  0.1568
  158GLN      N 4370   0.044   1.017   3.489 -0.0010 -0.2433 -0.3742
  158GLN      H 4371  10.339   0.991   3.451  0.7239 -1.6090 -1.1822
  158GLN     CA 4372   0.145   0.918   3.463  0.1289 -0.3115  0.3540
  158GLN     HA 4373   0.245   0.962   3.470  0.7535 -0.9098 -2.9577
  158GLN     CB 4374   0.137   0.810   3.571  0.0035 -0.5348  0.1226
  158GLN    HB1 4375   0.202   0.732   3.530 -0.8241  0.8843 -4.5868
  158GLN    HB2 4376   0.035   0.773   3.562 -0.6143  0.1584  3.1600
  158GLN     CG 4377   0.173   0.858   3.711  0.3916  0.2687 -0.2471
  158GLN    HG1 4378   0.095   0.922   3.752  0.6686  0.0640  0.6287
  158GLN    HG2 4379   0.262   0.922   3.705 -0.0921  1.0782  0.8363
  158GLN     CD 4380   0.192   0.739   3.804 -1.0030  0.1383 -0.1119
  158GLN    OE1 4381   0.154   0.623   3.789  0.2054 -0.2625 -0.1479
  158GLN    NE2 4382   0.258   0.762   3.918 -0.3831  0.3557 -0.5080
  158GLN   HE21 4383   0.289   0.684   3.973 -1.0244  0.7530  0.4541
  158GLN   HE22 4384   0.291   0.856   3.935 -0.3436  0.0022  1.6733
  158GLN      C 4385   0.137   0.850   3.326  0.1696 -0.2073  0.2996
  158GLN      O 4386   0.032   0.822   3.268  0.2060  0.0071  0.1276
  159ASN      N 4387   0.246   0.792   3.276 -0.0110  0.2821 -0.6704
  159ASN      H 4388   0.328   0.799   3.334 -0.8660 -2.4324  1.0458
  159ASN     CA 4389   0.238   0.706   3.159  0.3456 -0.2948 -0.2765
  159ASN     HA 4390   0.183   0.762   3.083 -1.0490  0.8550  1.5046
  159ASN     CB 4391   0.381   0.690   3.108  0.3541  0.0042 -0.3518
  159ASN    HB1 4392   0.438   0.783   3.105  2.6160 -1.2449  0.6876
  159ASN    HB2 4393   0.434   0.626   3.179 -1.2984 -1.6387 -0.5318
  159ASN     CG 4394   0.383   0.630   2.968 -0.0137 -0.7123 -0.0517
  159ASN    OD1 4395   0.291   0.641   2.887 -0.1826  0.4877  0.2893
  159ASN    ND2 4396   0.495   0.566   2.934  0.1762 -0.1841 -0.4233
  159ASN   HD21 4397   0.574   0.560   2.997  0.8420 -0.2067 -1.2552
  159ASN   HD22 4398   0.505   0.544   2.837  0.1888 -0.6478 -0.3178
  159ASN      C 4399   0.169   0.576   3.195 -0.2692  0.0897 -0.0411
  159ASN      O 4400   0.160   0.530   3.309 -0.0603 -0.3192 -0.1868
  160GLN      N 4401   0.104   0.524   3.091 -0.3461  0.1697 -0.0323
  160GLN      H 4402   0.107   0.579   3.006  1.0369  1.1620  0.6206
  160GLN     CA 4403   0.026   0.402   3.087 -0.0445 -0.0235  0.0107
  160GLN     HA 4404  10.330   0.422   3.017 -1.1895  0.6820  1.4730
  160GLN     CB 4405   0.117   0.285   3.051 -0.1973 -0.1422  0.0096
  160GLN    HB1 4406   0.177   0.251   3.135 -1.1419 -1.1700  0.2803
  160GLN    HB2 4407   0.047   0.206   3.023 -2.9237  2.5631 -1.3519
  160GLN     CG 4408   0.207   0.292   2.927  0.5664 -0.2130  0.5528
  160GLN    HG1 4409   0.277   0.373   2.945  1.3293 -0.6378 -0.3991
  160GLN    HG2 4410   0.148   0.329   2.843  1.2260  0.9364  0.5810
  160GLN     CD 4411   0.284   0.162   2.908 -0.3361 -0.7709  0.6460
  160GLN    OE1 4412   0.388   0.145   2.970  0.0331  0.6283  0.4462
  160GLN    NE2 4413   0.247   0.072   2.815  0.3428  0.2568 -0.6555
  160GLN   HE21 4414   0.312  10.380   2.810  0.1246 -0.2495  2.3502
  160GLN   HE22 4415   0.167   0.088   2.756 -0.9499 -0.2611  0.8815
  160GLN      C 4416  10.323   0.375   3.209 -0.0520  0.3384  0.0864
  160GLN      O 4417  10.310   0.268   3.268 -0.0323  0.1025 -0.3314
  161TYR      N 4418  10.257   0.482   3.254 -0.7804 -0.3160  0.6176
  161TYR      H 4419  10.277   0.567   3.202  4.7034  0.6310  3.4578
  161TYR     CA 4420  10.162   0.496   3.362 -0.6170  0.1534  0.7041
  161TYR     HA 4421  10.110   0.402   3.378 -0.1011 -0.4296 -0.8438
  161TYR     CB 4422  10.244   0.536   3.484  0.1730  0.3868  0.1037
  161TYR    HB1 4423  10.314   0.456   3.507 -1.4134 -0.6613  1.5177
  161TYR    HB2 4424  10.296   0.630   3.468  0.4995  0.0635 -0.7770
  161TYR     CG 4425  10.151   0.547   3.603  0.1858  0.1114  0.1397
  161TYR    CD1 4426  10.128   0.673   3.658  0.9651  0.2126  0.2444
  161TYR    HD1 4427  10.164   0.763   3.611 -2.3931  1.0386 -1.0196
  161TYR    CE1 4428  10.057   0.690   3.778 -0.1705 -0.5015 -0.3174
  161TYR    HE1 4429  10.044   0.785   3.826  0.7128 -0.1354 -0.7801
  161TYR     CZ 4430  10.007   0.573   3.839 -0.3001 -0.3078 -0.0553
  161TYR     OH 4431   9.938   0.594   3.955 -0.1074 -0.5261  0.1011
  161TYR     HH 4432   9.903   0.517   3.999 -0.4061 -1.0301 -1.0001
  161TYR    CE2 4433  10.028   0.445   3.785 -0.0213 -0.1174 -0.4004
  161TYR    HE2 4434  10.003   0.355   3.840 -0.8435 -0.4353 -1.2557
  161TYR    CD2 4435  10.102   0.432   3.667  0.7522 -0.1655  0.0855
  161TYR    HD2 4436  10.134   0.335   3.633  2.7576  0.4489  0.0624
  161TYR      C 4437  10.061   0.606   3.330 -0.4601  0.1307  0.1143
  161TYR      O 4438  10.097   0.712   3.281  0.2229 -0.0630  0.1831
  162ASN      N 4439   9.932   0.582   3.358 -0.4740 -0.4422 -0.4138
  162ASN      H 4440   9.904   0.509   3.422 -0.6008  0.6525  0.8182
  162ASN     CA 4441   9.828   0.675   3.319 -0.0171  0.1916 -0.1465
  162ASN     HA 4442   9.842   0.678   3.211  2.6840 -0.7333  0.1142
  162ASN     CB 4443   9.691   0.609   3.332  0.3017 -0.3507  0.5410
  162ASN    HB1 4444   9.689   0.509   3.287 -0.8946  0.6105 -1.7478
  162ASN    HB2 4445   9.616   0.663   3.274  1.1686  1.1416  0.7825
  162ASN     CG 4446   9.628   0.605   3.471 -0.5492 -0.2448  0.1676
  162ASN    OD1 4447   9.532   0.675   3.500  0.0409  0.5824  0.1626
  162ASN    ND2 4448   9.676   0.528   3.569  0.0317  0.1156  0.1705
  162ASN   HD21 4449   9.626   0.521   3.657 -1.9254 -1.1102 -0.9724
  162ASN   HD22 4450   9.759   0.470   3.562 -0.2395 -0.5234  1.7325
  162ASN      C 4451   9.832   0.811   3.387  0.1392  0.0628  0.1028
  162ASN      O 4452   9.846   0.818   3.509  0.7547 -0.0238  0.0396
  163SER      N 4453   9.797   0.914   3.309  0.1138  0.1246  0.1948
  163SER      H 4454   9.778   0.894   3.212  0.2003 -0.8573  0.3693
  163SER     CA 4455   9.801   1.055   3.338 -0.5052  0.2227 -0.1919
  163SER     HA 4456   9.882   1.075   3.408  0.2532  0.6930 -1.1802
  163SER     CB 4457   9.837   1.138   3.215 -0.4117  0.4985  0.0204
  163SER    HB1 4458   9.814   1.242   3.238 -0.3160  0.0278  2.5771
  163SER    HB2 4459   9.778   1.097   3.133  1.2070  0.6483 -1.2583
  163SER     OG 4460   9.975   1.142   3.190 -0.3769  0.2723  0.1669
  163SER     HG 4461  10.021   1.192   3.259 -0.2293  0.3474  0.0158
  163SER      C 4462   9.682   1.113   3.414 -0.3751  0.3566 -0.0879
  163SER    OC1 4463   9.705   1.205   3.496 -0.4410  0.5296 -0.2630
  163SER    OC2 4464   9.569   1.073   3.378 -0.1529 -0.3364 -0.0391
    1MET      N 4465   0.320   2.867   6.653 -0.0340 -0.1420  0.2891
    1MET     H1 4466   0.240   2.884   6.712  0.1935  2.1905  0.0217
    1MET     H2 4467   0.307   2.795   6.583  0.2623 -0.5719  0.6666
    1MET     H3 4468   0.351   2.955   6.614  1.3867 -0.7711 -0.0880
    1MET     CA 4469   0.437   2.835   6.737  0.3799  0.1332 -0.1755
    1MET     HA 4470   0.521   2.805   6.675  0.7186  0.2802  0.2124
    1MET     CB 4471   0.476   2.951   6.828 -0.2304  0.0561  0.1947
    1MET    HB1 4472   0.390   3.000   6.874 -0.7160  0.4814 -1.1282
    1MET    HB2 4473   0.529   3.026   6.769  1.6808 -2.6316 -1.7422
    1MET     CG 4474   0.577   2.920   6.939  0.3507  0.5596 -0.1889
    1MET    HG1 4475   0.585   3.011   6.998  1.8394  1.2323 -1.3510
    1MET    HG2 4476   0.535   2.835   6.991  0.6979  1.1501  1.0998
    1MET     SD 4477   0.736   2.867   6.870 -0.1174 -0.1262 -0.7590
    1MET     CE 4478   0.802   3.022   6.802  0.2809  0.0923  0.1133
    1MET    HE1 4479   0.795   3.106   6.871  0.7050 -0.3077  0.6600
    1MET    HE2 4480   0.752   3.045   6.709  2.0952  1.5298 -0.5692
    1MET    HE3 4481   0.909   3.001   6.790  0.1004 -1.7109  1.2338
    1MET      C 4482   0.404   2.706   6.810 -0.8264  0.1245 -0.6979
    1MET      O 4483   0.311   2.705   6.890  0.1932  0.1570  0.5255
    2ALA      N 4484   0.488   2.602   6.800 -0.4186  0.3201  0.5021
    2ALA      H 4485   0.574   2.619   6.751  1.1725 -1.3716  2.5114
    2ALA     CA 4486   0.470   2.475   6.867  0.4046  0.0579  0.2435
    2ALA     HA 4487   0.376   2.435   6.829  1.6981 -1.9093 -1.0602
    2ALA     CB 4488   0.585   2.379   6.840  0.3343  0.1283 -0.3167
    2ALA    HB1 4489   0.594   2.358   6.733  2.7500 -0.8152  0.0237
    2ALA    HB2 4490   0.579   2.290   6.903  3.9123  1.5869  2.4427
    2ALA    HB3 4491   0.680   2.430   6.855 -0.1609  0.6156  1.3860
    2ALA      C 4492   0.452   2.496   7.017 -0.1497  0.2380  0.1537
    2ALA      O 4493   0.523   2.580   7.071  0.0528  0.3182 -0.2354
    3SER      N 4494   0.365   2.417   7.081 -0.3102  0.2805 -0.0079
    3SER      H 4495   0.319   2.342   7.031 -3.2732  1.3526  0.9040
    3SER     CA 4496   0.356   2.406   7.225 -0.6578 -0.3840 -0.0765
    3SER     HA 4497   0.451   2.434   7.271 -0.1466 -1.4956 -0.4312
    3SER     CB 4498   0.257   2.507   7.283  0.1580  0.4612 -0.1187
    3SER    HB1 4499   0.253   2.473   7.386  2.5023  1.9303  0.5190
    3SER    HB2 4500   0.287   2.610   7.270 -1.2822  0.9884  0.4882
    3SER     OG 4501   0.131   2.482   7.224  0.3207 -0.2363 -0.1888
    3SER     HG 4502   0.085   2.567   7.217  1.2073  0.1478 -2.0972
    3SER      C 4503   0.320   2.263   7.263 -0.1292 -0.5424 -0.1693
    3SER      O 4504   0.274   2.188   7.177 -0.6282 -0.0010 -0.3841
    4ASN      N 4505   0.328   2.228   7.391  0.5138 -0.0980 -0.0815
    4ASN      H 4506   0.370   2.292   7.458 -0.3381 -1.2955  1.6853
    4ASN     CA 4507   0.283   2.102   7.447  0.2109 -0.0590 -0.2367
    4ASN     HA 4508   0.243   2.043   7.365 -0.9839  2.6308 -1.7397
    4ASN     CB 4509   0.398   2.047   7.530 -0.2705 -0.1369  0.3888
    4ASN    HB1 4510   0.487   2.054   7.467  0.2457 -0.5577  1.0567
    4ASN    HB2 4511   0.422   2.101   7.621  1.0505  2.1129 -1.1967
    4ASN     CG 4512   0.369   1.902   7.568 -0.1470 -0.1750  0.3381
    4ASN    OD1 4513   0.288   1.838   7.501  0.2105 -0.9375  0.6298
    4ASN    ND2 4514   0.435   1.847   7.670 -0.1591  0.4304  0.6736
    4ASN   HD21 4515   0.484   1.910   7.732 -0.9642  1.6362  0.1261
    4ASN   HD22 4516   0.433   1.746   7.671 -1.7893  0.4329  1.8587
    4ASN      C 4517   0.160   2.132   7.532  0.6672  0.2947  0.3007
    4ASN      O 4518   0.154   2.240   7.592 -0.0845  0.7464 -0.5673
    5ASP      N 4519   0.060   2.046   7.548  0.3767  0.6501  0.4297
    5ASP      H 4520   0.075   1.947   7.530 -0.6438  0.6967 -0.8677
    5ASP     CA 4521  10.314   2.076   7.603  0.1547  0.3324  0.0876
    5ASP     HA 4522  10.292   2.181   7.580  0.1780  0.0731 -1.1942
    5ASP     CB 4523  10.209   1.992   7.530 -0.0652  0.3178  0.4153
    5ASP    HB1 4524  10.237   1.993   7.425  3.8766 -0.5780  1.2602
    5ASP    HB2 4525  10.234   1.894   7.570  2.4932 -0.0848 -1.8146
    5ASP     CG 4526  10.066   2.031   7.562 -0.2479 -0.1084  0.1142
    5ASP    OD1 4527   9.989   1.932   7.556 -0.3486  0.0098 -0.5817
    5ASP    OD2 4528  10.031   2.147   7.593  0.5103  0.0112  0.5491
    5ASP      C 4529  10.317   2.051   7.753  0.1014 -0.0194  0.0283
    5ASP      O 4530   0.033   2.003   7.806  0.4443 -0.2539 -0.8173
    6TYR      N 4531  10.215   2.100   7.823  0.2775 -0.3298  0.5094
    6TYR      H 4532  10.135   2.126   7.767  0.2817 -2.2950 -0.5122
    6TYR     CA 4533  10.201   2.118   7.966  0.4659  0.0624  0.4791
    6TYR     HA 4534  10.291   2.177   7.980  0.8610  1.2028 -4.7711
    6TYR     CB 4535  10.078   2.203   7.998  0.6172  0.5564 -0.2203
    6TYR    HB1 4536   9.990   2.140   7.980 -1.8331  3.7479 -0.3752
    6TYR    HB2 4537  10.084   2.279   7.920  1.5394 -2.6176 -3.5193
    6TYR     CG 4538  10.069   2.258   8.139  0.1581 -0.1652  0.0395
    6TYR    CD1 4539  10.126   2.384   8.159 -0.5126  0.1035  0.2889
    6TYR    HD1 4540  10.156   2.446   8.077 -2.7504 -2.1121 -2.3944
    6TYR    CE1 4541  10.127   2.444   8.286  0.1782  0.2062  0.2406
    6TYR    HE1 4542  10.169   2.543   8.299  2.3825 -0.7630  1.0273
    6TYR     CZ 4543  10.081   2.370   8.397 -0.3054 -0.1059 -0.1645
    6TYR     OH 4544  10.088   2.421   8.523 -0.0694  0.0271 -0.2291
    6TYR     HH 4545  10.069   2.347   8.582 -0.7849 -0.7065 -1.3410
    6TYR    CE2 4546  10.021   2.245   8.372  0.2257 -0.4208  0.1279
    6TYR    HE2 4547   9.988   2.196   8.463 -1.3365  2.8602  1.4905
    6TYR    CD2 4548  10.011   2.187   8.245 -0.6779  0.2656 -0.1244
    6TYR    HD2 4549   9.969   2.089   8.232 -0.7836  0.1085  1.2527
    6TYR      C 4550  10.209   1.982   8.033  0.6309 -0.3056 -0.2781
    6TYR      O 4551  10.138   1.890   7.994 -0.3191  0.2190  0.1987
    7THR      N 4552  10.299   1.977   8.132  0.5557  0.3686 -0.1707
    7THR      H 4553  10.352   2.060   8.154 -0.2056  0.9545 -0.5040
    7THR     CA 4554  10.321   1.854   8.205 -0.0460  0.2636 -0.1670
    7THR     HA 4555  10.235   1.786   8.196 -0.3367  0.4318  1.0812
    7THR     CB 4556   0.064   1.783   8.161 -0.0661  0.0887  0.0522
    7THR     HB 4557   0.045   1.771   8.055 -3.0925  1.2102  0.3651
    7THR    CG2 4558   0.194   1.862   8.173  0.4182 -0.6883  0.0157
    7THR   HG21 4559   0.218   1.868   8.279 -1.1912 -0.9906  0.4230
    7THR   HG22 4560   0.278   1.815   8.123  1.5652  1.6612 -0.4379
    7THR   HG23 4561   0.178   1.959   8.126 -0.6759 -1.1267 -0.5497
    7THR    OG1 4562   0.096   1.663   8.228 -0.7165 -0.2272 -0.2014
    7THR    HG1 4563   0.048   1.592   8.185 -0.7926 -2.2214  2.8399
    7THR      C 4564  10.343   1.881   8.353  0.7678  0.2317 -0.2792
    7THR      O 4565  10.366   1.992   8.399  0.3313  0.1962  0.0335
    8GLN      N 4566  10.326   1.778   8.436 -0.2469  0.5269 -0.1099
    8GLN      H 4567  10.305   1.688   8.394  2.7268 -2.1661  3.4298
    8GLN     CA 4568  10.321   1.787   8.581  0.2341 -0.2385 -0.0359
    8GLN     HA 4569  10.274   1.882   8.607 -0.6596 -0.5779 -0.3865
    8GLN     CB 4570  10.243   1.675   8.648  0.4758 -0.0463  0.5784
    8GLN    HB1 4571  10.294   1.578   8.653  1.6525  0.4989 -0.2435
    8GLN    HB2 4572  10.213   1.715   8.744 -0.7429  2.5996 -0.7990
    8GLN     CG 4573  10.106   1.656   8.583  0.5721  0.0954  0.3311
    8GLN    HG1 4574  10.040   1.626   8.664  1.6542 -1.6536  0.6216
    8GLN    HG2 4575  10.082   1.753   8.540 -1.8666 -0.9083 -0.7218
    8GLN     CD 4576  10.107   1.545   8.479  0.4867 -0.1346  0.5773
    8GLN    OE1 4577  10.140   1.563   8.362  0.3838 -0.2615  0.5280
    8GLN    NE2 4578  10.066   1.424   8.518 -0.3775 -0.0845 -0.1496
    8GLN   HE21 4579  10.090   1.340   8.467 -0.4628  0.1466 -0.5730
    8GLN   HE22 4580  10.041   1.417   8.615 -1.8304 -1.5271 -0.5879
    8GLN      C 4581   0.078   1.805   8.636  0.1679  0.2910 -0.0258
    8GLN      O 4582   0.172   1.781   8.560 -0.1624 -0.3381 -0.2454
    9GLN      N 4583   0.090   1.858   8.758  0.1887 -0.3466  0.2577
    9GLN      H 4584   0.007   1.877   8.813 -0.5868 -2.1589 -0.2071
    9GLN     CA 4585   0.220   1.858   8.822  0.1486  0.0199  0.3460
    9GLN     HA 4586   0.286   1.788   8.770 -0.2303 -0.1461  0.0735
    9GLN     CB 4587   0.286   1.995   8.822  0.2720 -0.0358 -0.0837
    9GLN    HB1 4588   0.384   1.974   8.867  0.7578 -0.7366 -1.4116
    9GLN    HB2 4589   0.225   2.057   8.888 -2.4963 -1.8689 -0.7708
    9GLN     CG 4590   0.298   2.052   8.682 -0.5748 -0.0892 -0.1824
    9GLN    HG1 4591   0.335   2.154   8.696 -1.4879 -0.0056  1.8643
    9GLN    HG2 4592   0.199   2.059   8.638 -0.0491 -1.7188 -1.7509
    9GLN     CD 4593   0.393   1.991   8.579  0.3807  0.1679  0.5275
    9GLN    OE1 4594   0.468   1.897   8.604 -0.5643 -0.6138  0.4879
    9GLN    NE2 4595   0.406   2.041   8.456  0.1183 -0.8023  0.0950
    9GLN   HE21 4596   0.472   1.993   8.397  0.5291  0.3277 -0.3986
    9GLN   HE22 4597   0.340   2.114   8.433  0.0524 -1.2030 -1.0744
    9GLN      C 4598   0.202   1.804   8.963  0.0318 -0.0560  0.3020
    9GLN      O 4599   0.097   1.828   9.022 -0.2216 -0.7808  0.1482
   10ALA      N 4600   0.298   1.745   9.035 -0.0129 -0.0830  0.3393
   10ALA      H 4601   0.386   1.729   8.987 -1.7987 -1.0498 -2.9837
   10ALA     CA 4602   0.300   1.704   9.173  0.3086 -0.4034  0.2430
   10ALA     HA 4603   0.211   1.733   9.230  1.1217  3.1836 -0.1147
   10ALA     CB 4604   0.290   1.552   9.180 -0.4404 -0.3272  1.1956
   10ALA    HB1 4605   0.188   1.513   9.181  0.0332 -1.6270  2.3183
   10ALA    HB2 4606   0.336   1.515   9.272 -0.5906  1.5314  2.0624
   10ALA    HB3 4607   0.331   1.495   9.096  1.1573  0.2474  1.5507
   10ALA      C 4608   0.425   1.754   9.244  0.3665 -0.0483 -0.1083
   10ALA      O 4609   0.520   1.798   9.179  0.2751  0.1664 -0.0991
   11THR      N 4610   0.421   1.754   9.377 -0.4359 -0.1499 -0.1255
   11THR      H 4611   0.335   1.722   9.418  0.2541 -0.0421  1.5153
   11THR     CA 4612   0.544   1.771   9.452 -0.1174 -0.3421 -0.6019
   11THR     HA 4613   0.629   1.770   9.383  1.1704  1.2828  0.8546
   11THR     CB 4614   0.542   1.892   9.545 -0.3586 -0.4536 -0.4625
   11THR     HB 4615   0.627   1.887   9.613 -1.8221 -2.5047  1.3676
   11THR    CG2 4616   0.564   2.025   9.474  0.2666 -0.0869  0.3946
   11THR   HG21 4617   0.655   2.017   9.416 -1.1639 -2.4415 -1.7662
   11THR   HG22 4618   0.479   2.051   9.410 -1.2337 -1.6257  1.6484
   11THR   HG23 4619   0.581   2.105   9.546 -0.4535  1.8242 -1.4537
   11THR    OG1 4620   0.417   1.893   9.612 -0.1137 -0.7813  0.0069
   11THR    HG1 4621   0.347   1.932   9.559  0.1788  0.1594  0.2899
   11THR      C 4622   0.575   1.653   9.543  0.3377  0.6077  0.5068
   11THR      O 4623   0.485   1.573   9.567  0.3755  0.4346  0.0968
   12GLN      N 4624   0.694   1.658   9.604  0.6029 -0.5497  0.1163
   12GLN      H 4625   0.769   1.716   9.569  0.9406 -0.0757  1.5643
   12GLN     CA 4626   0.724   1.574   9.718 -0.7001 -0.5092  0.5098
   12GLN     HA 4627   0.661   1.485   9.720  0.8378 -1.6579 -0.3336
   12GLN     CB 4628   0.874   1.546   9.717 -0.5099  0.4952 -0.3328
   12GLN    HB1 4629   0.913   1.648   9.720 -0.3404  0.4156  0.4557
   12GLN    HB2 4630   0.902   1.494   9.808  1.6225 -2.4317 -2.4625
   12GLN     CG 4631   0.930   1.479   9.592 -0.0505  0.1469  0.0553
   12GLN    HG1 4632   0.899   1.535   9.504 -1.1624  1.6053  1.3268
   12GLN    HG2 4633   1.039   1.476   9.603  0.2072 -5.0164 -1.2180
   12GLN     CD 4634   0.889   1.333   9.580  0.4687 -0.0117  0.1648
   12GLN    OE1 4635   0.842   1.262   9.669  0.3738  0.0527  0.1655
   12GLN    NE2 4636   0.913   1.287   9.457  0.6917 -0.2693  0.3046
   12GLN   HE21 4637   0.963   1.346   9.391  1.1571  1.1309  1.8236
   12GLN   HE22 4638   0.900   1.188   9.447 -1.2432  0.1694 -2.8128
   12GLN      C 4639   0.692   1.651   9.845  0.2556  0.1388  0.3701
   12GLN      O 4640   0.676   1.773   9.836  0.5237  0.1949  0.6320
   13SER      N 4641   0.683   1.580   9.958  0.0954 -0.0882  0.2151
   13SER      H 4642   0.690   1.480   9.951 -0.3565 -0.0200 -2.1802
   13SER     CA 4643   0.670   1.645  10.086  0.2411  0.1414  0.1169
   13SER     HA 4644   0.586   1.714  10.088  0.0460 -0.0947  0.0176
   13SER     CB 4645   0.637   1.540  10.192 -0.1982 -0.0796 -0.2412
   13SER    HB1 4646   0.723   1.486  10.230  0.4259  1.5311  0.7597
   13SER    HB2 4647   0.603   1.599  10.277 -2.0905 -0.2154 -0.8409
   13SER     OG 4648   0.528   1.455  10.163 -0.4428  0.0857  0.1848
   13SER     HG 4649   0.441   1.495  10.168 -0.6439 -0.0626 -1.6594
   13SER      C 4650   0.795   1.722  10.127  0.1700  0.2019  0.2200
   13SER      O 4651   0.901   1.707  10.066 -0.0342 -0.4682  0.0173
   14TYR      N 4652   0.789   1.806  10.230 -0.2460  0.4835 -0.0326
   14TYR      H 4653   0.704   1.804  10.285  1.1265  0.9134  2.2669
   14TYR     CA 4654   0.901   1.875  10.291  0.1253 -0.1839  0.0411
   14TYR     HA 4655   0.953   1.934  10.216 -0.6848  0.4224 -0.0488
   14TYR     CB 4656   0.849   1.972   0.012  0.0369  0.4369 -0.5755
   14TYR    HB1 4657   0.792   1.917   0.087 -0.3746 -0.3084 -1.4153
   14TYR    HB2 4658   0.787   2.041  10.337 -0.1623 -0.1311 -1.0393
   14TYR     CG 4659   0.954   2.055   0.082 -0.1052 -0.0451  0.2241
   14TYR    CD1 4660   1.039   2.132   0.002 -0.7126  0.6151  0.1994
   14TYR    HD1 4661   1.041   2.120  10.279  0.4923  0.1536  0.2571
   14TYR    CE1 4662   1.142   2.208   0.061  0.0004  0.1411 -0.4115
   14TYR    HE1 4663   1.215   2.255  10.381  0.0754  1.4440  0.5876
   14TYR     CZ 4664   1.149   2.211   0.202 -0.0060  0.1247 -0.4107
   14TYR     OH 4665   1.246   2.289   0.259 -0.0046 -0.2004  0.0283
   14TYR     HH 4666   1.262   2.277   0.353  0.0396 -0.2795  0.0111
   14TYR    CE2 4667   1.062   2.136   0.283  0.2393 -0.1462 -0.3954
   14TYR    HE2 4668   1.069   2.128   0.391 -2.9572  0.0444 -0.0884
   14TYR    CD2 4669   0.964   2.058   0.221 -0.1940 -0.1057  0.2319
   14TYR    HD2 4670   0.913   1.985   0.282 -1.6318  2.5973  2.5444
   14TYR      C 4671   1.008   1.788  10.357  0.3658 -0.1623 -0.3162
   14TYR      O 4672   0.985   1.693   0.047  0.3722 -0.1528 -0.3022
   15GLY      N 4673   1.137   1.810  10.333  0.1104  1.0542 -0.6168
   15GLY      H 4674   1.157   1.896  10.283 -0.0813  3.4118  2.9762
   15GLY     CA 4675   1.247   1.743   0.015 -0.5316  0.2882 -0.3155
   15GLY    HA1 4676   1.208   1.683   0.098 -0.5268  0.9711  0.1954
   15GLY    HA2 4677   1.302   1.686  10.325 -1.7389 -2.4472  0.7691
   15GLY      C 4678   1.339   1.850   0.073 -0.1019 -0.2413 -0.0168
   15GLY      O 4679   1.411   1.931   0.016 -0.3817 -0.0547 -0.1101
   16ALA      N 4680   1.345   1.856   0.206  0.0002 -0.9525  0.0167
   16ALA      H 4681   1.298   1.786   0.262 -0.1491 -0.5494  0.4021
   16ALA     CA 4682   1.434   1.945   0.280 -0.2131 -0.1997 -0.6211
   16ALA     HA 4683   1.428   2.045   0.237  1.6995 -0.8669 -2.6343
   16ALA     CB 4684   1.373   1.964   0.418  0.9760  0.3658 -0.1638
   16ALA    HB1 4685   1.440   2.023   0.480  0.7494 -0.0666  0.5092
   16ALA    HB2 4686   1.362   1.863   0.459  0.5780  0.0433 -1.0567
   16ALA    HB3 4687   1.276   2.014   0.407  0.6110 -0.1848  0.4276
   16ALA      C 4688   1.578   1.897   0.291 -0.2759 -0.0626  1.1041
   16ALA      O 4689   1.605   1.778   0.279  0.0424  0.1171 -0.1203
   17TYR      N 4690   1.672   1.989   0.312  0.4717 -0.5892  0.1553
   17TYR      H 4691   1.642   2.085   0.321 -0.3943 -0.8668  0.3495
   17TYR     CA 4692   1.810   1.964   0.348  0.6587 -0.1934 -0.2677
   17TYR     HA 4693   1.846   1.897   0.270 -0.1722  0.3188 -1.1185
   17TYR     CB 4694   1.891   2.093   0.353 -0.8741  0.7745  0.2234
   17TYR    HB1 4695   1.993   2.092   0.390 -0.7765  1.2051 -0.0325
   17TYR    HB2 4696   1.838   2.153   0.427  0.9422  2.3459  0.3239
   17TYR     CG 4697   1.901   2.170   0.224  0.3046  0.1240 -0.0854
   17TYR    CD1 4698   1.927   2.102   0.104  0.8444  0.4537 -0.1604
   17TYR    HD1 4699   1.940   1.995   0.099  1.4770  0.3234  2.8780
   17TYR    CE1 4700   1.923   2.171  10.366 -0.3636 -0.0121 -0.3999
   17TYR    HE1 4701   1.946   2.111  10.279  1.2762 -0.2269  0.1560
   17TYR     CZ 4702   1.912   2.311  10.362  0.2565  0.0500 -0.0149
   17TYR     OH 4703   1.912   2.364  10.236  0.1863 -0.0660 -0.0638
   17TYR     HH 4704   1.888   2.456  10.248  1.7848  0.6558 -1.9091
   17TYR    CE2 4705   1.884   2.379   0.098  0.1765  0.1091 -0.0666
   17TYR    HE2 4706   1.872   2.487   0.095  0.1177  0.0770 -1.3895
   17TYR    CD2 4707   1.885   2.309   0.219  0.2862  0.1226 -0.0594
   17TYR    HD2 4708   1.860   2.357   0.313 -3.1505  0.3231 -0.9335
   17TYR      C 4709   1.828   1.898   0.484  0.4133  0.3295  0.0198
   17TYR      O 4710   1.742   1.921   0.568  0.0894  0.1150 -0.2520
   18PRO      N 4711   1.930   1.815   0.507 -0.1613 -0.4083 -0.0691
   18PRO     CD 4712   2.016   1.758   0.405  0.0280 -0.4311  0.1029
   18PRO    HD1 4713   2.059   1.831   0.337 -0.1900  1.3903  1.8424
   18PRO    HD2 4714   1.945   1.693   0.353  0.2677 -4.3017  3.9729
   18PRO     CG 4715   2.116   1.673   0.484 -0.0713 -0.1184  0.5652
   18PRO    HG1 4716   2.143   1.591   0.418 -0.1720  0.7152 -0.5428
   18PRO    HG2 4717   2.195   1.739   0.521 -0.5925  1.2537 -0.6523
   18PRO     CB 4718   2.032   1.626   0.603 -0.2588 -0.3345  0.3483
   18PRO    HB1 4719   1.967   1.543   0.577 -2.5814  2.1248 -2.4870
   18PRO    HB2 4720   2.097   1.595   0.685 -1.4597  1.1067  1.9385
   18PRO     CA 4721   1.947   1.749   0.635 -0.0074 -0.0884  0.0752
   18PRO     HA 4722   1.854   1.712   0.677 -0.1411  1.2746  1.0594
   18PRO      C 4723   2.013   1.837   0.741  0.2672 -0.0119 -0.1577
   18PRO      O 4724   2.115   1.904   0.730  0.5161 -0.3992 -0.2173
   19THR      N 4725   1.955   1.822   0.860  0.0646  0.2948 -0.2164
   19THR      H 4726   1.869   1.769   0.858  0.8205 -0.9689 -0.7680
   19THR     CA 4727   1.997   1.877   0.987  0.1791  0.4707 -0.3297
   19THR     HA 4728   2.075   1.952   0.975 -0.6403  1.4090  0.1657
   19THR     CB 4729   1.881   1.941   1.062  0.3404  0.0213  0.3206
   19THR     HB 4730   1.909   1.985   1.157  0.2161 -1.7680  1.2187
   19THR    CG2 4731   1.788   2.037   0.987  0.7524  0.0081 -0.2120
   19THR   HG21 4732   1.733   1.992   0.904 -2.0334  1.3638  0.7927
   19THR   HG22 4733   1.706   2.064   1.053  0.4046 -1.8140  0.1707
   19THR   HG23 4734   1.845   2.129   0.974  0.6041  0.5910  2.6358
   19THR    OG1 4735   1.793   1.835   1.089 -0.0433  0.0386 -0.7824
   19THR    HG1 4736   1.817   1.819   1.181 -3.0492  1.5337  0.4025
   19THR      C 4737   2.070   1.775   1.074 -0.1268  0.2582 -0.3213
   19THR      O 4738   2.050   1.654   1.060  0.0365  0.2307 -0.3204
   20GLN      N 4739   2.144   1.831   1.170 -0.4128  0.1007 -0.0066
   20GLN      H 4740   2.160   1.930   1.180  1.5323 -0.3288  1.8899
   20GLN     CA 4741   2.212   1.761   1.277 -0.4615 -0.2600 -0.2087
   20GLN     HA 4742   2.170   1.663   1.301  1.8734 -1.4205 -0.6098
   20GLN     CB 4743   2.354   1.726   1.234 -0.0847  0.8618  0.0856
   20GLN    HB1 4744   2.402   1.819   1.204  0.6150  1.2176  2.1533
   20GLN    HB2 4745   2.410   1.698   1.323  0.2926  2.0873  0.2596
   20GLN     CG 4746   2.363   1.613   1.133 -0.2168  0.8157  0.1255
   20GLN    HG1 4747   2.306   1.521   1.150  1.4486 -0.3445 -0.2468
   20GLN    HG2 4748   2.331   1.648   1.034 -0.6881 -0.6866 -0.2857
   20GLN     CD 4749   2.503   1.555   1.117 -0.6360 -0.2577  0.2666
   20GLN    OE1 4750   2.592   1.568   1.201 -0.1570  0.0008 -0.2783
   20GLN    NE2 4751   2.521   1.461   1.024  0.2508 -0.2512  0.4257
   20GLN   HE21 4752   2.602   1.401   1.034  1.0637 -0.6966 -5.2031
   20GLN   HE22 4753   2.443   1.436   0.965  0.3514  0.5609 -0.0664
   20GLN      C 4754   2.196   1.854   1.397  0.2268  0.0998 -0.3940
   20GLN      O 4755   2.278   1.946   1.399  0.2895  0.0503 -0.6454
   21PRO      N 4756   2.115   1.836   1.502  0.6114 -0.2199 -0.1478
   21PRO     CD 4757   2.078   1.946   1.589 -0.2823 -0.1793 -0.5759
   21PRO    HD1 4758   2.149   1.951   1.671 -1.8463  0.1258  0.8247
   21PRO    HD2 4759   2.069   2.038   1.532  1.7344 -0.0884 -0.8222
   21PRO     CG 4760   1.944   1.904   1.649 -0.1664 -0.3086 -0.4085
   21PRO    HG1 4761   1.858   1.936   1.590  0.2792  0.0208 -0.8927
   21PRO    HG2 4762   1.919   1.933   1.750 -3.5780 -3.2632 -0.1797
   21PRO     CB 4763   1.958   1.752   1.655  0.3971 -0.2422  0.0682
   21PRO    HB1 4764   2.008   1.722   1.747  0.4870 -0.1326  0.0538
   21PRO    HB2 4765   1.857   1.710   1.663  0.1807  0.4965  1.3957
   21PRO     CA 4766   2.036   1.718   1.528  0.5507 -0.1170  0.1297
   21PRO     HA 4767   2.106   1.636   1.547  0.4822 -0.5185 -1.2764
   21PRO      C 4768   1.940   1.673   1.419  0.7262 -0.1629 -0.0072
   21PRO      O 4769   1.897   1.741   1.326 -0.1203 -0.6242  0.0391
   22GLY      N 4770   1.910   1.543   1.424 -0.1294  0.0403  0.3426
   22GLY      H 4771   1.933   1.494   1.508 -0.9510  0.4646  0.8317
   22GLY     CA 4772   1.826   1.480   1.324  0.2625  0.2411 -0.1219
   22GLY    HA1 4773   1.838   1.372   1.338 -0.0521  0.3422  1.0566
   22GLY    HA2 4774   1.858   1.509   1.224 -1.4873  1.0465 -0.4900
   22GLY      C 4775   1.677   1.509   1.335  0.0994 -0.6731  0.1987
   22GLY      O 4776   1.634   1.582   1.424  0.1070 -0.1357 -0.2319
   23GLN      N 4777   1.603   1.457   1.236  0.0286 -0.7551  0.2946
   23GLN      H 4778   1.642   1.402   1.161 -1.8988 -0.8230 -0.7218
   23GLN     CA 4779   1.460   1.481   1.233  0.2084  0.3449  0.0831
   23GLN     HA 4780   1.432   1.505   1.336  0.6819 -1.3045  0.6289
   23GLN     CB 4781   1.423   1.586   1.129  0.7750  0.2876 -0.1797
   23GLN    HB1 4782   1.317   1.579   1.105  0.3523  2.6874  0.7172
   23GLN    HB2 4783   1.485   1.570   1.041  0.3770 -0.1334 -0.3875
   23GLN     CG 4784   1.451   1.728   1.177  0.0708  0.1730  0.5760
   23GLN    HG1 4785   1.396   1.757   1.267  1.9297  0.3077  1.7227
   23GLN    HG2 4786   1.555   1.741   1.206  0.0384 -0.3142  0.9201
   23GLN     CD 4787   1.410   1.831   1.073 -0.2523 -1.2380 -0.7359
   23GLN    OE1 4788   1.292   1.855   1.048 -0.1186  0.6105  0.2039
   23GLN    NE2 4789   1.505   1.881   0.992  0.0294  0.2612  0.4571
   23GLN   HE21 4790   1.602   1.858   1.006  0.2341  1.5747  1.3423
   23GLN   HE22 4791   1.473   1.953   0.929 -1.6988  0.2648  1.2639
   23GLN      C 4792   1.385   1.354   1.194  0.4758  0.1994  0.0364
   23GLN      O 4793   1.454   1.261   1.154 -0.1587 -0.1258 -0.3176
   24GLY      N 4794   1.253   1.344   1.206  0.4616  0.1432 -0.1668
   24GLY      H 4795   1.203   1.428   1.231  1.3841  0.6357  0.0418
   24GLY     CA 4796   1.166   1.230   1.180 -0.1568  0.5442  0.1074
   24GLY    HA1 4797   1.227   1.144   1.152 -3.8930 -2.2613 -0.1245
   24GLY    HA2 4798   1.100   1.263   1.100  2.4261  0.1221 -2.3423
   24GLY      C 4799   1.084   1.185   1.300 -0.1988  0.0759 -0.0980
   24GLY      O 4800   1.108   1.215   1.417  0.0165 -0.1272 -0.0878
   25TYR      N 4801   0.983   1.102   1.274  0.2014 -0.6966  0.7494
   25TYR      H 4802   0.957   1.087   1.177  1.7857  4.4485 -0.7974
   25TYR     CA 4803   0.893   1.039   1.368 -0.5115 -0.4763  0.2171
   25TYR     HA 4804   0.953   1.015   1.455  0.9451  0.4046 -0.5168
   25TYR     CB 4805   0.775   1.128   1.407  0.0831  0.3151  0.2117
   25TYR    HB1 4806   0.820   1.215   1.456  2.3023 -2.3196  3.3610
   25TYR    HB2 4807   0.714   1.083   1.485 -0.4441 -0.1052 -0.4504
   25TYR     CG 4808   0.685   1.169   1.294 -0.1887  0.1460  0.3680
   25TYR    CD1 4809   0.703   1.293   1.232  0.0332 -0.0262  0.0816
   25TYR    HD1 4810   0.783   1.360   1.260 -0.0681 -0.2452  0.9323
   25TYR    CE1 4811   0.620   1.330   1.125  0.1971 -0.1065 -0.0723
   25TYR    HE1 4812   0.637   1.423   1.073  2.0200 -0.7111 -0.6430
   25TYR     CZ 4813   0.514   1.247   1.085  0.5897 -0.3482 -0.6153
   25TYR     OH 4814   0.424   1.283   0.989 -0.7926 -0.2829  0.6640
   25TYR     HH 4815   0.370   1.204   0.974 -1.5214  0.2915  0.1932
   25TYR    CE2 4816   0.491   1.123   1.149  0.0973  0.0588  0.0017
   25TYR    HE2 4817   0.422   1.050   1.109  2.0242 -0.2974 -2.9439
   25TYR    CD2 4818   0.576   1.090   1.255 -0.0864  0.1049  0.1636
   25TYR    HD2 4819   0.554   0.994   1.299 -2.2741  0.3075 -0.3389
   25TYR      C 4820   0.835   0.907   1.318 -0.4086 -0.5099  0.1859
   25TYR      O 4821   0.805   0.889   1.200  0.1025 -1.0645  0.1384
   26SER      N 4822   0.824   0.812   1.411  0.8289 -0.2424  0.6204
   26SER      H 4823   0.851   0.834   1.506  0.1622 -2.5287  1.4088
   26SER     CA 4824   0.784   0.677   1.377 -0.3377  0.3252 -0.3014
   26SER     HA 4825   0.841   0.651   1.288 -0.2827  2.1354 -0.8441
   26SER     CB 4826   0.833   0.584   1.487  0.5040  0.2336 -0.7486
   26SER    HB1 4827   0.773   0.602   1.576  2.8539  0.1938  0.9204
   26SER    HB2 4828   0.829   0.479   1.456  1.9784  0.1463 -0.7263
   26SER     OG 4829   0.970   0.610   1.509  0.4981  0.0983 -0.5528
   26SER     HG 4830   1.003   0.544   1.570  0.3089 -1.0710 -1.6687
   26SER      C 4831   0.639   0.660   1.332 -0.4167  0.2440 -0.0194
   26SER      O 4832   0.549   0.738   1.358 -0.4021  0.1905  0.1881
   27GLN      N 4833   0.607   0.553   1.259  0.2331 -0.2955  0.4739
   27GLN      H 4834   0.669   0.475   1.244 -1.1175 -1.4937  0.8787
   27GLN     CA 4835   0.471   0.515   1.227  0.3689 -0.4514  0.0701
   27GLN     HA 4836   0.404   0.601   1.219 -1.8571 -2.0770  0.2080
   27GLN     CB 4837   0.463   0.461   1.085 -0.0409 -0.0949 -0.0464
   27GLN    HB1 4838   0.533   0.378   1.090  0.8857  0.5844 -1.1115
   27GLN    HB2 4839   0.499   0.545   1.026 -1.7712  0.3544 -0.5021
   27GLN     CG 4840   0.334   0.411   1.020 -0.3332  0.2032  0.2958
   27GLN    HG1 4841   0.286   0.341   1.088  1.5808 -1.1074  0.3807
   27GLN    HG2 4842   0.256   0.483   0.996 -0.2848  0.5338  1.0974
   27GLN     CD 4843   0.360   0.342   0.886  0.6617  0.2812  0.4361
   27GLN    OE1 4844   0.377   0.220   0.888 -0.0131  0.1704 -0.3402
   27GLN    NE2 4845   0.358   0.406   0.769  0.4790 -0.5549 -0.0299
   27GLN   HE21 4846   0.345   0.506   0.772  1.1068 -0.4615 -0.4851
   27GLN   HE22 4847   0.370   0.351   0.686 -0.4494 -2.2530  0.9111
   27GLN      C 4848   0.409   0.425   1.333  0.2875 -0.2929  0.1588
   27GLN      O 4849   0.291   0.454   1.355  0.5413  1.0831 -0.2218
   28GLN      N 4850   0.483   0.332   1.393  0.1538 -0.2819  0.3398
   28GLN      H 4851   0.577   0.315   1.361 -0.1608 -0.9653 -0.2495
   28GLN     CA 4852   0.442   0.268   1.517 -0.3138 -0.6025  0.0202
   28GLN     HA 4853   0.335   0.277   1.537  0.3166  1.8965  2.9554
   28GLN     CB 4854   0.488   0.123   1.513 -0.2408 -0.5707 -0.3050
   28GLN    HB1 4855   0.587   0.118   1.467 -1.4747  0.6694 -3.3949
   28GLN    HB2 4856   0.491   0.086   1.615 -2.8709 -1.7003 -0.5483
   28GLN     CG 4857   0.389   0.038   1.433 -0.5456 -0.2939 -0.2215
   28GLN    HG1 4858   0.356   0.086   1.341 -0.4602  0.7973  0.2989
   28GLN    HG2 4859   0.299   0.011   1.489  0.2427  0.6475  1.5745
   28GLN     CD 4860   0.452  10.289   1.395  0.2753 -0.0963  0.4171
   28GLN    OE1 4861   0.435  10.186   1.459  0.3007 -0.1647  0.3140
   28GLN    NE2 4862   0.527  10.282   1.285 -0.2737  0.2722  0.0130
   28GLN   HE21 4863   0.572  10.194   1.264  0.8155  1.3349 -2.5962
   28GLN   HE22 4864   0.545  10.365   1.230  1.6939  0.2047  0.4794
   28GLN      C 4865   0.511   0.333   1.636 -0.0401  0.1646 -0.5497
   28GLN      O 4866   0.632   0.351   1.642 -0.0278 -0.1936  0.2792
   29SER      N 4867   0.427   0.372   1.732  0.0039  0.6108 -0.6863
   29SER      H 4868   0.328   0.353   1.732  0.0556  0.2081  0.4236
   29SER     CA 4869   0.468   0.455   1.844  0.1075  0.1449 -0.3739
   29SER     HA 4870   0.508   0.546   1.800 -0.5660 -0.3416 -2.0978
   29SER     CB 4871   0.348   0.499   1.928  0.1741 -0.6807  0.1741
   29SER    HB1 4872   0.371   0.590   1.984  0.2429  0.3570 -1.4376
   29SER    HB2 4873   0.262   0.527   1.867  0.2841 -0.9090 -0.0876
   29SER     OG 4874   0.306   0.400   2.019  0.0272 -1.1391 -0.3862
   29SER     HG 4875   0.211   0.405   2.008  0.0561 -1.9398 -1.1297
   29SER      C 4876   0.566   0.392   1.942  0.5343  0.0451 -0.8595
   29SER      O 4877   0.641   0.469   2.002  0.1556  0.1612 -0.5308
   30SER      N 4878   0.576   0.259   1.945 -0.5149 -0.0428 -0.7782
   30SER      H 4879   0.507   0.203   1.897 -0.2847 -0.9709 -0.0442
   30SER     CA 4880   0.680   0.184   2.014 -0.8693  0.0830 -0.1023
   30SER     HA 4881   0.698   0.226   2.113  1.6891  0.2937 -0.6007
   30SER     CB 4882   0.648   0.036   2.033  0.2133 -0.1543 -0.0895
   30SER    HB1 4883   0.730  10.367   2.080  0.6198  0.2517 -0.3242
   30SER    HB2 4884   0.556   0.021   2.090  0.9920  0.2093  1.3212
   30SER     OG 4885   0.613  10.373   1.905  0.1289 -0.2470 -0.0321
   30SER     HG 4886   0.532  10.322   1.909  1.0642 -1.8414 -0.4609
   30SER      C 4887   0.816   0.196   1.947 -0.7240  0.1751  0.2109
   30SER      O 4888   0.915   0.178   2.018 -0.1515 -0.3392 -0.6962
   31GLN      N 4889   0.827   0.241   1.822  0.5565  0.1010  0.2834
   31GLN      H 4890   0.742   0.257   1.770 -0.2359 -0.1305  1.4647
   31GLN     CA 4891   0.953   0.246   1.750  0.3979 -0.3948 -0.0325
   31GLN     HA 4892   1.009   0.159   1.785  0.1098 -0.0507  1.3652
   31GLN     CB 4893   0.915   0.223   1.604  0.3943  0.0723 -0.1076
   31GLN    HB1 4894   0.843   0.141   1.592  1.0252 -0.4789 -0.2081
   31GLN    HB2 4895   0.866   0.313   1.567  0.8228 -0.0281 -0.9494
   31GLN     CG 4896   1.028   0.194   1.505  0.0977 -0.8279 -0.1901
   31GLN    HG1 4897   1.095   0.279   1.504  0.4516 -1.1072 -1.0215
   31GLN    HG2 4898   1.085   0.107   1.538  1.1225 -1.3096 -3.0225
   31GLN     CD 4899   0.976   0.161   1.366 -0.2295  0.3595 -0.3558
   31GLN    OE1 4900   0.869   0.207   1.326 -0.3891  0.2617 -0.0520
   31GLN    NE2 4901   1.057   0.091   1.286 -0.2521 -0.3062  0.1953
   31GLN   HE21 4902   1.139   0.038   1.310 -0.2665 -0.7669 -0.7430
   31GLN   HE22 4903   1.029   0.075   1.190  0.3606 -0.9159  0.1098
   31GLN      C 4904   1.036   0.370   1.775 -0.2720  0.0198  0.1784
   31GLN      O 4905   0.984   0.475   1.736 -0.0643  0.0356 -0.0662
   32PRO      N 4906   1.162   0.372   1.820 -0.1926 -0.2283 -0.0292
   32PRO     CD 4907   1.230   0.268   1.895  0.1296  0.2571  0.3609
   32PRO    HD1 4908   1.216   0.170   1.850 -2.4314  0.8272 -0.2336
   32PRO    HD2 4909   1.178   0.276   1.990 -2.4399  1.4336 -1.0326
   32PRO     CG 4910   1.374   0.316   1.908  0.2285  0.0064  0.2131
   32PRO    HG1 4911   1.415   0.275   1.816 -0.5766  1.1082 -0.6724
   32PRO    HG2 4912   1.420   0.283   2.001  0.9497  0.4191  0.0116
   32PRO     CB 4913   1.367   0.469   1.901  0.0778 -0.0093  0.0175
   32PRO    HB1 4914   1.346   0.515   1.998 -3.6244  1.1053 -1.1526
   32PRO    HB2 4915   1.455   0.514   1.855 -0.3736  0.5786 -0.2831
   32PRO     CA 4916   1.245   0.490   1.812  0.2077 -0.5271 -0.2888
   32PRO     HA 4917   1.199   0.581   1.851  1.0013 -0.1645 -0.1753
   32PRO      C 4918   1.289   0.521   1.669  0.0353 -0.0492 -0.2400
   32PRO      O 4919   1.304   0.432   1.586  0.2945 -0.0223 -0.2246
   33TYR      N 4920   1.300   0.650   1.635 -0.6847 -0.0538 -0.4952
   33TYR      H 4921   1.298   0.714   1.712 -2.0447  0.3906 -0.8753
   33TYR     CA 4922   1.330   0.691   1.499  0.3251  0.4161 -0.1352
   33TYR     HA 4923   1.268   0.625   1.438 -0.2188  0.8629 -0.0685
   33TYR     CB 4924   1.286   0.836   1.483 -0.4417  0.2656  0.5295
   33TYR    HB1 4925   1.361   0.902   1.526 -0.5459  0.0179  1.0923
   33TYR    HB2 4926   1.191   0.858   1.531 -0.7961 -1.0919  0.4880
   33TYR     CG 4927   1.274   0.854   1.333  0.2078  0.2950  0.4782
   33TYR    CD1 4928   1.374   0.928   1.269  0.0741  0.2913  0.2640
   33TYR    HD1 4929   1.453   0.971   1.329  0.0421  0.4103  0.2216
   33TYR    CE1 4930   1.369   0.936   1.129 -0.0036  0.4385  0.2752
   33TYR    HE1 4931   1.439   1.000   1.077  0.5184  0.1816  0.6584
   33TYR     CZ 4932   1.255   0.892   1.059  0.3377 -0.4170  0.2508
   33TYR     OH 4933   1.241   0.923   0.927 -0.1293  0.4093  0.4840
   33TYR     HH 4934   1.161   0.885   0.891  1.1774  0.0123 -2.3164
   33TYR    CE2 4935   1.148   0.828   1.123  0.0967  0.1233  0.3953
   33TYR    HE2 4936   1.065   0.784   1.069  0.7132 -0.4324 -0.1046
   33TYR    CD2 4937   1.163   0.809   1.261  0.2756  0.2622  0.3944
   33TYR    HD2 4938   1.081   0.765   1.315  0.3197 -1.4417 -0.8390
   33TYR      C 4939   1.475   0.666   1.457  0.1965 -0.5595 -0.0218
   33TYR      O 4940   1.562   0.653   1.543 -0.0062 -0.6987  0.1632
   34GLY      N 4941   1.500   0.658   1.327  0.8245 -0.2902  0.0809
   34GLY      H 4942   1.429   0.675   1.258  0.6735  1.2687  0.5664
   34GLY     CA 4943   1.632   0.639   1.270  0.6758 -0.0761 -0.3390
   34GLY    HA1 4944   1.704   0.710   1.311 -0.2768 -0.1516  1.5871
   34GLY    HA2 4945   1.609   0.653   1.164 -0.7575  1.6899  0.1544
   34GLY      C 4946   1.688   0.501   1.303 -0.1725 -0.3782 -0.1443
   34GLY      O 4947   1.622   0.398   1.299 -0.1345 -0.4126  0.0595
   35GLN      N 4948   1.816   0.502   1.341 -0.0659 -0.1090 -0.5122
   35GLN      H 4949   1.876   0.583   1.351 -0.3021 -0.1722  1.9088
   35GLN     CA 4950   1.882   0.378   1.376  0.2260  0.1827 -0.0245
   35GLN     HA 4951   1.835   0.292   1.329  0.6470 -0.8563  1.3813
   35GLN     CB 4952   2.024   0.378   1.320  0.4881 -0.1792  0.6316
   35GLN    HB1 4953   2.083   0.455   1.369  1.5287 -0.3551 -0.2959
   35GLN    HB2 4954   2.069   0.285   1.354  3.1862  0.9238  0.3063
   35GLN     CG 4955   2.036   0.388   1.168  0.0243 -0.4621  0.5741
   35GLN    HG1 4956   2.000   0.486   1.135  0.9616 -1.1119 -2.7015
   35GLN    HG2 4957   2.142   0.379   1.145 -0.0709 -0.2472  0.0274
   35GLN     CD 4958   1.971   0.277   1.088  0.2456 -0.1010 -0.1127
   35GLN    OE1 4959   1.864   0.302   1.033  0.0544  0.5030  0.5217
   35GLN    NE2 4960   2.019   0.152   1.095  0.3078 -0.1533 -1.2204
   35GLN   HE21 4961   2.103   0.127   1.145 -1.1212 -1.0608  0.8642
   35GLN   HE22 4962   1.987   0.086   1.025  1.2528 -0.2721 -1.5469
   35GLN      C 4963   1.886   0.349   1.525 -0.0026 -0.2882 -0.1098
   35GLN      O 4964   1.919   0.435   1.607 -0.1517 -0.4306  0.1027
   36GLN      N 4965   1.857   0.227   1.572  0.2357 -0.3191 -0.0439
   36GLN      H 4966   1.853   0.154   1.502 -0.0377  0.7411 -1.1660
   36GLN     CA 4967   1.845   0.195   1.713 -0.6156  0.0642 -0.0264
   36GLN     HA 4968   1.846   0.288   1.770  0.7377 -0.3360  0.6290
   36GLN     CB 4969   1.706   0.136   1.735 -0.7134  0.0550 -0.6495
   36GLN    HB1 4970   1.628   0.196   1.688 -1.9072  0.2819  1.4974
   36GLN    HB2 4971   1.713   0.031   1.706  0.8821 -0.2086  0.5474
   36GLN     CG 4972   1.671   0.134   1.883 -0.8225  0.5799 -0.6650
   36GLN    HG1 4973   1.657   0.235   1.921 -0.0216  0.2858  0.4698
   36GLN    HG2 4974   1.755   0.099   1.944 -1.8093  1.6800  1.4609
   36GLN     CD 4975   1.549   0.048   1.916  0.0485 -0.2811  0.4272
   36GLN    OE1 4976   1.454   0.027   1.842 -0.4467  0.6595  0.7770
   36GLN    NE2 4977   1.551  10.381   2.039  0.0994  0.0984  0.5854
   36GLN   HE21 4978   1.480  10.314   2.066  0.3506  0.3078  1.8348
   36GLN   HE22 4979   1.625   0.022   2.103  0.4875 -0.4948  0.3835
   36GLN      C 4980   1.961   0.104   1.751 -0.1032  0.6931 -0.0592
   36GLN      O 4981   1.967  10.377   1.700 -0.7451  0.5229  0.2147
   37SER      N 4982   2.040   0.142   1.852 -0.2538  0.3659  0.1848
   37SER      H 4983   2.028   0.232   1.897  0.4463  0.9774 -0.7920
   37SER     CA 4984   2.143   0.060   1.911 -0.2139  0.0130 -0.3656
   37SER     HA 4985   2.173  10.358   1.851 -1.1321 -1.9928  1.8518
   37SER     CB 4986   2.267   0.144   1.941 -0.4625  0.1383  0.3491
   37SER    HB1 4987   2.339   0.074   1.984  0.0600  0.1052 -0.5477
   37SER    HB2 4988   2.228   0.218   2.010 -2.1468 -0.2972 -0.0877
   37SER     OG 4989   2.329   0.200   1.827 -0.4032 -0.3578  0.1312
   37SER     HG 4990   2.399   0.256   1.861 -1.1753  0.6973  0.0479
   37SER      C 4991   2.096  10.373   2.038 -0.2730 -0.0371 -0.4156
   37SER      O 4992   1.997   0.034   2.095 -0.4689 -0.8192 -0.1350
   38TYR      N 4993   2.170  10.269   2.076 -0.4528 -0.0690 -0.1501
   38TYR      H 4994   2.256  10.236   2.035 -0.2216 -0.2197  0.4564
   38TYR     CA 4995   2.129  10.181   2.184 -0.3269  0.0669  0.0061
   38TYR     HA 4996   2.039  10.220   2.231 -1.0793  0.9672 -2.0495
   38TYR     CB 4997   2.090  10.040   2.143  0.3033  0.0181 -0.4388
   38TYR    HB1 4998   2.162   9.996   2.074 -0.0955  0.1290 -0.9297
   38TYR    HB2 4999   2.087   9.975   2.230 -0.2080  0.2438 -0.2866
   38TYR     CG 5000   1.955  10.033   2.076 -0.0513 -0.5668  0.3196
   38TYR    CD1 5001   1.964   9.998   1.940 -0.1973 -0.5804  0.3135
   38TYR    HD1 5002   2.057   9.962   1.899  0.2404  0.4063  0.3957
   38TYR    CE1 5003   1.855  10.019   1.855 -0.0889  0.0209  0.3181
   38TYR    HE1 5004   1.857   9.984   1.752  1.1030 -0.8927  0.6269
   38TYR     CZ 5005   1.733  10.070   1.903 -0.2487  0.2489 -0.3182
   38TYR     OH 5006   1.626  10.082   1.818 -0.2927 -0.3676 -0.3577
   38TYR     HH 5007   1.545  10.107   1.863 -1.0024  0.0739 -1.8217
   38TYR    CE2 5008   1.724  10.102   2.040  0.4907 -0.2120 -0.1566
   38TYR    HE2 5009   1.623  10.125   2.071 -0.8922 -1.1983 -3.4229
   38TYR    CD2 5010   1.834  10.082   2.125  0.0198 -0.4666  0.3969
   38TYR    HD2 5011   1.817  10.095   2.230  0.8357 -2.1946  0.7741
   38TYR      C 5012   2.241  10.160   2.285 -0.3672 -1.0224 -0.1717
   38TYR      O 5013   2.356  10.172   2.243 -0.3323 -0.0950  0.1707
   39SER      N 5014   2.212  10.137   2.413  0.1087 -0.0249  0.1292
   39SER      H 5015   2.114  10.127   2.435  0.1288 -0.3040  0.0970
   39SER     CA 5016   2.312  10.116   2.516  0.2132 -0.3115 -0.0302
   39SER     HA 5017   2.383  10.199   2.512 -0.7232  0.5307  0.4841
   39SER     CB 5018   2.247  10.113   2.654 -0.1761 -0.1202 -0.2075
   39SER    HB1 5019   2.182  10.026   2.663 -0.1868 -0.1123 -0.2002
   39SER    HB2 5020   2.317  10.113   2.737 -0.3067  0.0403 -0.0971
   39SER     OG 5021   2.167  10.229   2.661 -0.1207 -0.1180  0.4641
   39SER     HG 5022   2.228  10.302   2.647  1.5807 -1.9863 -4.1225
   39SER      C 5023   2.396   9.990   2.497  0.7192  0.0060  0.0871
   39SER      O 5024   2.360   9.910   2.410  0.0038  0.8771 -0.4460
   40GLY      N 5025   2.495   9.958   2.579  0.6109 -0.0135  0.2107
   40GLY      H 5026   2.542  10.033   2.627 -0.9158  1.3733 -0.4113
   40GLY     CA 5027   2.566   9.831   2.588  0.3028 -0.1862  0.2087
   40GLY    HA1 5028   2.596   9.808   2.486 -1.1969 -0.6750 -0.1531
   40GLY    HA2 5029   2.642   9.839   2.665 -0.5874 -0.0424  1.0923
   40GLY      C 5030   2.473   9.717   2.627  0.4149 -0.1399  0.6088
   40GLY      O 5031   2.369   9.732   2.691  0.2547  0.2504  0.2568
   41TYR      N 5032   2.520   9.592   2.612  0.7042  0.0330  0.0249
   41TYR      H 5033   2.600   9.578   2.553 -0.9141 -2.6059 -1.7768
   41TYR     CA 5034   2.458   9.472   2.664 -0.1320  0.4028 -0.0932
   41TYR     HA 5035   2.352   9.474   2.639 -0.5461 -0.7299  1.4325
   41TYR     CB 5036   2.529   9.348   2.611 -0.6382  0.0211  0.1062
   41TYR    HB1 5037   2.633   9.356   2.642 -0.8163 -1.7954  1.2714
   41TYR    HB2 5038   2.484   9.256   2.648  1.7692 -1.1104  0.4203
   41TYR     CG 5039   2.528   9.343   2.460  0.0831 -0.0953  0.0999
   41TYR    CD1 5040   2.406   9.333   2.392  0.2045 -0.4922 -0.0619
   41TYR    HD1 5041   2.312   9.344   2.443  0.9734  0.6384  1.1678
   41TYR    CE1 5042   2.413   9.319   2.253 -0.1659  0.1204 -0.1466
   41TYR    HE1 5043   2.317   9.315   2.203  0.0545  2.8142 -0.9330
   41TYR     CZ 5044   2.532   9.324   2.177  0.0399 -0.2769  0.1489
   41TYR     OH 5045   2.538   9.307   2.042  0.5036 -0.0119  0.1350
   41TYR     HH 5046   2.627   9.313   2.008  0.3503 -0.7735 -0.4355
   41TYR    CE2 5047   2.653   9.334   2.249 -0.0096 -0.0503  0.2002
   41TYR    HE2 5048   2.749   9.337   2.199  1.3683  0.7422  2.7293
   41TYR    CD2 5049   2.648   9.347   2.388  0.1294  0.1064  0.1896
   41TYR    HD2 5050   2.738   9.359   2.448  0.3771  3.8255 -0.6640
   41TYR      C 5051   2.470   9.476   2.816 -0.6922  0.5680 -0.0531
   41TYR      O 5052   2.564   9.535   2.868 -0.5040  0.3086 -0.0985
   42SER      N 5053   2.380   9.407   2.887  0.3058 -0.2282  0.4536
   42SER      H 5054   2.304   9.355   2.844  1.0760  0.1906 -1.5469
   42SER     CA 5055   2.423   9.370   3.020  0.4249 -0.2102  0.4202
   42SER     HA 5056   2.449   9.462   3.073 -1.4652 -0.0096  1.0890
   42SER     CB 5057   2.305   9.305   3.092 -0.1938  0.1555 -0.2523
   42SER    HB1 5058   2.241   9.382   3.132  0.8143  0.8629  0.0419
   42SER    HB2 5059   2.346   9.258   3.181 -1.9020 -0.9444 -0.0002
   42SER     OG 5060   2.231   9.227   3.001 -0.1303 -0.1673 -0.0308
   42SER     HG 5061   2.162   9.191   3.057 -2.4830  0.9857 -1.9748
   42SER      C 5062   2.552   9.289   3.020  0.4586 -0.1586  0.0375
   42SER      O 5063   2.573   9.213   2.926  0.1688  0.0963 -0.2327
   43GLN      N 5064   2.640   9.313   3.118 -0.0181  0.2453  0.3705
   43GLN      H 5065   2.611   9.368   3.198 -0.9184 -1.2377  1.1164
   43GLN     CA 5066   2.772   9.255   3.120 -0.1873 -0.1473  0.3350
   43GLN     HA 5067   2.790   9.221   3.018 -1.5716 -0.9190  0.3247
   43GLN     CB 5068   2.868   9.367   3.159 -0.6928  0.2143  0.5469
   43GLN    HB1 5069   2.971   9.338   3.140 -0.2846  1.6360  0.4622
   43GLN    HB2 5070   2.855   9.444   3.083 -0.9986 -0.0130  0.3678
   43GLN     CG 5071   2.845   9.415   3.302 -0.3259  0.3236  0.5709
   43GLN    HG1 5072   2.755   9.472   3.322  0.5804  1.3968  1.7058
   43GLN    HG2 5073   2.845   9.344   3.385  0.9134  2.7235  2.7759
   43GLN     CD 5074   2.950   9.516   3.345  0.1501 -0.0662  0.3474
   43GLN    OE1 5075   3.007   9.595   3.269 -0.8484  0.5037  0.1686
   43GLN    NE2 5076   2.973   9.524   3.476  0.3963 -0.4607  0.3282
   43GLN   HE21 5077   3.037   9.599   3.500 -0.1622  0.6969 -1.5343
   43GLN   HE22 5078   2.938   9.458   3.544  0.1410 -0.2882  0.3633
   43GLN      C 5079   2.776   9.133   3.211  0.1381 -0.0918  0.3987
   43GLN      O 5080   2.699   9.130   3.307  0.1740  0.1557  0.4358
   44SER      N 5081   2.853   9.029   3.179  0.1100  0.2500 -0.8129
   44SER      H 5082   2.923   9.045   3.108  0.2462  1.1074 -0.4988
   44SER     CA 5083   2.852   8.903   3.250 -0.2057  0.3786 -0.5864
   44SER     HA 5084   2.756   8.852   3.247 -0.1826  0.3781 -1.3351
   44SER     CB 5085   2.957   8.819   3.178  0.0077 -0.1100  0.2802
   44SER    HB1 5086   2.991   8.736   3.240  0.7513  1.3376  1.8843
   44SER    HB2 5087   2.922   8.800   3.077 -0.0205  1.6727 -0.0770
   44SER     OG 5088   3.076   8.889   3.148 -0.4358  0.4900 -0.1003
   44SER     HG 5089   3.136   8.841   3.090 -1.1532  0.5899 -0.9490
   44SER      C 5090   2.886   8.917   3.398 -0.3689 -0.1882 -0.4908
   44SER      O 5091   2.812   8.884   3.490  0.0317 -0.3120 -0.2100
   45THR      N 5092   2.997   8.990   3.417 -0.7870  0.3291 -0.0073
   45THR      H 5093   3.052   9.014   3.336  0.7431 -1.3020  0.4715
   45THR     CA 5094   3.058   9.026   3.543 -0.0240  0.1503 -0.3217
   45THR     HA 5095   2.992   9.000   3.625 -0.2415 -2.3211 -1.2042
   45THR     CB 5096   3.187   8.946   3.554  0.0727  0.3694  0.1587
   45THR     HB 5097   3.243   8.991   3.636 -0.2333  2.9213 -0.9539
   45THR    CG2 5098   3.157   8.800   3.587 -0.5691  0.2727 -0.8300
   45THR   HG21 5099   3.093   8.763   3.507 -0.4400 -0.2881 -0.6850
   45THR   HG22 5100   3.124   8.793   3.691  1.0911  2.0584 -0.1260
   45THR   HG23 5101   3.253   8.749   3.596 -0.6568  0.4392  1.5870
   45THR    OG1 5102   3.260   8.937   3.434  0.1140  0.1177  0.2018
   45THR    HG1 5103   3.348   8.917   3.466 -0.2083 -0.5323  0.7081
   45THR      C 5104   3.099   9.173   3.545 -0.5795  0.3063 -0.1915
   45THR      O 5105   3.118   9.230   3.438  0.1150  0.4025 -0.0264
   46ASP      N 5106   3.116   9.220   3.669  0.0795  0.3012 -0.2786
   46ASP      H 5107   3.075   9.180   3.752 -0.1753  1.4940  0.2000
   46ASP     CA 5108   3.196   9.337   3.700 -0.0610  0.4327 -0.4113
   46ASP     HA 5109   3.149   9.423   3.651  1.3636 -0.0354 -2.8163
   46ASP     CB 5110   3.197   9.366   3.849  0.6904 -0.1174 -0.3048
   46ASP    HB1 5111   3.101   9.334   3.889 -0.0602 -0.4162 -2.2539
   46ASP    HB2 5112   3.278   9.315   3.902 -0.6935 -0.9379  1.1030
   46ASP     CG 5113   3.220   9.513   3.882 -0.2428  0.0471 -0.3658
   46ASP    OD1 5114   3.318   9.569   3.828  0.1279 -0.0213  0.2327
   46ASP    OD2 5115   3.146   9.571   3.965 -0.3298 -0.8176  0.1710
   46ASP      C 5116   3.337   9.325   3.643  0.0006 -0.5749 -0.0631
   46ASP      O 5117   3.403   9.222   3.657  0.2941 -0.3367  0.3093
   47THR      N 5118   3.370   9.413   3.548  0.0506 -0.2620  0.2435
   47THR      H 5119   3.305   9.490   3.542  1.4173  0.8599 -0.8861
   47THR     CA 5120   3.495   9.431   3.476 -0.1514  0.8750  0.1571
   47THR     HA 5121   3.575   9.409   3.547  1.5542  1.0769 -1.6265
   47THR     CB 5122   3.497   9.335   3.357  0.8914 -0.1950  1.0112
   47THR     HB 5123   3.421   9.368   3.287  1.5187 -0.9692 -0.0464
   47THR    CG2 5124   3.623   9.326   3.272  0.3054 -0.6905  0.1844
   47THR   HG21 5125   3.631   9.235   3.213 -0.5975 -0.8017  0.2253
   47THR   HG22 5126   3.713   9.330   3.333  1.8339  0.3204 -2.0156
   47THR   HG23 5127   3.616   9.410   3.202 -0.6635  0.8934  2.0605
   47THR    OG1 5128   3.472   9.202   3.397 -0.6673 -0.1491  0.2333
   47THR    HG1 5129   3.449   9.214   3.489  0.7166  1.5622  0.4087
   47THR      C 5130   3.513   9.572   3.422 -0.0292  0.8264  0.0699
   47THR      O 5131   3.415   9.641   3.395 -0.6490  0.1579  0.5804
   48SER      N 5132   3.639   9.617   3.413  0.3028 -0.0326  0.3174
   48SER      H 5133   3.714   9.557   3.444 -0.7964 -1.3852  0.4952
   48SER     CA 5134   3.668   9.743   3.347  0.2740 -0.0865  0.2002
   48SER     HA 5135   3.614   9.822   3.398  0.6994  0.1279  0.3235
   48SER     CB 5136   3.813   9.786   3.371  0.1899  0.5908 -0.4781
   48SER    HB1 5137   3.871   9.699   3.341 -2.0138 -0.5831 -1.6237
   48SER    HB2 5138   3.853   9.872   3.318  3.2848 -0.9943 -0.9521
   48SER     OG 5139   3.819   9.808   3.510 -0.8270 -0.6908 -0.2063
   48SER     HG 5140   3.898   9.766   3.544 -0.0940 -0.3775 -1.4634
   48SER      C 5141   3.624   9.739   3.202  0.2340  0.0887  0.2078
   48SER      O 5142   3.658   9.651   3.124 -0.3939 -0.4822  0.5715
   49GLY      N 5143   3.558   9.846   3.157  0.6108  0.2433  0.0166
   49GLY      H 5144   3.553   9.923   3.222 -2.3917 -1.4575  2.0193
   49GLY     CA 5145   3.484   9.852   3.032  0.2199 -0.0209  0.2332
   49GLY    HA1 5146   3.430   9.946   3.025 -1.5492 -1.0819 -1.5749
   49GLY    HA2 5147   3.412   9.771   3.021  1.2134 -0.8755 -0.1575
   49GLY      C 5148   3.579   9.841   2.914  0.2696  0.0505  0.2669
   49GLY      O 5149   3.701   9.825   2.920  0.2776  0.1144  0.2768
   50TYR      N 5150   3.515   9.846   2.797  0.1660  0.1645  0.3291
   50TYR      H 5151   3.415   9.864   2.801  0.3035  1.7057 -1.5653
   50TYR     CA 5152   3.584   9.887   2.676 -0.0211  0.1017  0.2001
   50TYR     HA 5153   3.675   9.827   2.672 -1.1731 -1.6690 -3.2831
   50TYR     CB 5154   3.495   9.843   2.560  0.0622  0.2046  0.0973
   50TYR    HB1 5155   3.410   9.911   2.555 -0.4758 -0.4927 -0.4198
   50TYR    HB2 5156   3.467   9.741   2.586  0.2539  0.0779 -0.1816
   50TYR     CG 5157   3.569   9.852   2.429 -0.9948 -0.3172 -0.5485
   50TYR    CD1 5158   3.662   9.752   2.395 -0.1752  0.2819 -0.0993
   50TYR    HD1 5159   3.666   9.657   2.446  2.2071 -0.0312 -0.7450
   50TYR    CE1 5160   3.740   9.773   2.281 -0.1955 -0.5993 -0.2816
   50TYR    HE1 5161   3.797   9.687   2.250 -1.0217 -0.3334 -2.6915
   50TYR     CZ 5162   3.741   9.895   2.211  0.7812 -0.3166  0.2116
   50TYR     OH 5163   3.800   9.903   2.089 -0.0898 -0.4482 -0.2239
   50TYR     HH 5164   3.796   9.994   2.057 -1.2190 -0.1753  0.6391
   50TYR    CE2 5165   3.646   9.994   2.246  0.4100 -0.8159  0.6229
   50TYR    HE2 5166   3.636  10.079   2.181  1.5572 -0.3713  1.0040
   50TYR    CD2 5167   3.561   9.970   2.354 -0.9070 -0.1178 -0.2433
   50TYR    HD2 5168   3.498  10.049   2.394 -1.2225 -0.2181 -0.5317
   50TYR      C 5169   3.617  10.035   2.682  0.1186  0.0939 -0.3384
   50TYR      O 5170   3.542  10.110   2.744 -0.3247 -0.5350 -0.1076
   51GLY      N 5171   3.730  10.076   2.624  0.2222  0.0388 -0.1763
   51GLY      H 5172   3.792  10.010   2.581  0.3417 -0.4861  0.7898
   51GLY     CA 5173   3.792  10.206   2.638 -0.6821  0.4533  0.0600
   51GLY    HA1 5174   3.889  10.201   2.589 -1.5394 -0.8793 -1.6096
   51GLY    HA2 5175   3.724  10.273   2.584 -0.8515  1.5487  1.5599
   51GLY      C 5176   3.820  10.265   2.776  0.8789  0.2227 -0.1438
   51GLY      O 5177   3.883  10.370   2.779  0.6085  0.3835 -0.0317
   52GLN      N 5178   3.784  10.204   2.889 -0.3359  0.8023 -0.2088
   52GLN      H 5179   3.724  10.122   2.887  1.4648 -0.7007  2.2381
   52GLN     CA 5180   3.820  10.251   3.021  0.5011 -0.1401 -0.0955
   52GLN     HA 5181   3.796  10.357   3.033  0.3871 -0.2733  0.9978
   52GLN     CB 5182   3.728  10.186   3.124  0.9496 -0.3190  0.1982
   52GLN    HB1 5183   3.745  10.078   3.119  1.0098 -0.3071  0.1294
   52GLN    HB2 5184   3.624  10.214   3.107  1.5086  2.4666  0.8894
   52GLN     CG 5185   3.752  10.219   3.271 -0.1474  0.2692  0.2569
   52GLN    HG1 5186   3.856  10.197   3.297 -0.4808 -0.6048  0.8915
   52GLN    HG2 5187   3.740  10.326   3.284  1.1518  0.3358  1.0229
   52GLN     CD 5188   3.665  10.147   3.373 -0.1451 -0.3144 -0.1427
   52GLN    OE1 5189   3.572  10.075   3.339 -0.3559 -0.0684 -0.0925
   52GLN    NE2 5190   3.692  10.168   3.502 -0.0310  0.1946 -0.2472
   52GLN   HE21 5191   3.775  10.223   3.520  1.2410 -1.6744 -0.0626
   52GLN   HE22 5192   3.626  10.135   3.571  1.5172 -1.2607  0.6038
   52GLN      C 5193   3.968  10.227   3.052  0.4343 -0.0620  0.2930
   52GLN      O 5194   4.015  10.122   3.009 -0.1426 -0.0053 -0.5030
   53SER      N 5195   4.033  10.304   3.139  0.5837  0.0135  0.1143
   53SER      H 5196   3.981   0.001   3.170  0.5819 -0.0016  0.1527
   53SER     CA 5197   4.163  10.294   3.202  0.4166 -0.7625  0.3468
   53SER     HA 5198   4.195   0.012   3.223 -0.8808  0.5341 -3.2401
   53SER     CB 5199   4.150  10.224   3.337  0.3200 -0.4631  0.4923
   53SER    HB1 5200   4.099  10.289   3.408 -1.9359 -0.4775 -1.0102
   53SER    HB2 5201   4.250  10.203   3.375  1.2515  1.7209 -0.5785
   53SER     OG 5202   4.074  10.106   3.321  0.2829 -0.3214 -0.4304
   53SER     HG 5203   4.126  10.037   3.278  1.2896  0.7182 -0.9457
   53SER      C 5204   4.274  10.231   3.119 -0.1875 -0.7298 -0.5050
   53SER      O 5205   4.366  10.164   3.167 -0.0002 -0.0542  0.1028
   54SER      N 5206   4.285  10.269   2.992 -0.0037  0.4389 -0.1459
   54SER      H 5207   4.222  10.341   2.959  2.1329  2.7881  0.5042
   54SER     CA 5208   4.370  10.203   2.896  0.0089  0.0944  0.0996
   54SER     HA 5209   4.442  10.144   2.953  0.4881  0.0094 -0.5788
   54SER     CB 5210   4.280  10.117   2.808  0.3260 -0.1079 -0.0307
   54SER    HB1 5211   4.192  10.171   2.774  1.4298  1.8066  0.0443
   54SER    HB2 5212   4.330  10.072   2.722 -1.3536 -1.4799 -0.3462
   54SER     OG 5213   4.237  10.001   2.875 -0.2039  0.0809 -0.0494
   54SER     HG 5214   4.162  10.044   2.919 -1.0615  1.1201 -2.3482
   54SER      C 5215   4.448  10.295   2.802 -0.1741 -0.0994 -0.2434
   54SER      O 5216   4.410   0.024   2.773  0.4890  0.2095  0.0693
   55TYR      N 5217   4.548  10.234   2.738 -0.2730 -0.2976 -0.2102
   55TYR      H 5218   4.577  10.141   2.764 -0.3258 -0.6417 -1.3206
   55TYR     CA 5219   4.601  10.295   2.617  0.2404  0.2311  0.2755
   55TYR     HA 5220   4.611   0.018   2.634 -0.3125  0.0583  1.9049
   55TYR     CB 5221   4.739  10.239   2.585  0.1361 -0.0413  0.2949
   55TYR    HB1 5222   4.796  10.246   2.678  1.2392 -0.8746 -0.2886
   55TYR    HB2 5223   4.732  10.135   2.553  2.8908  0.7807 -3.8066
   55TYR     CG 5224   4.803  10.314   2.471 -0.2924  0.1146  0.1553
   55TYR    CD1 5225   4.883   0.044   2.491  0.2220 -0.1743 -0.2123
   55TYR    HD1 5226   4.909   0.079   2.590 -0.6098 -0.6618  0.1961
   55TYR    CE1 5227   4.922   0.120   2.381 -0.5793  0.4620 -0.0654
   55TYR    HE1 5228   4.968   0.216   2.400 -2.6575  1.5551 -0.3387
   55TYR     CZ 5229   4.900   0.067   2.253 -0.6215  0.1702  0.0619
   55TYR     OH 5230   4.934   0.143   2.145 -0.1598  0.1947  0.2218
   55TYR     HH 5231   5.003   0.203   2.175 -1.3355  0.6508  2.1886
   55TYR    CE2 5232   4.825  10.334   2.232 -0.0754 -0.0518 -0.7049
   55TYR    HE2 5233   4.804  10.312   2.128  0.5118  0.3724 -0.9189
   55TYR    CD2 5234   4.774  10.266   2.343  0.6222  0.3189 -0.1436
   55TYR    HD2 5235   4.716  10.175   2.333 -1.6047  1.5358  0.8903
   55TYR      C 5236   4.500  10.291   2.504  0.2026  0.0044  0.3159
   55TYR      O 5237   4.416  10.202   2.490  0.4534 -0.2808  0.6190
   56SER      N 5238   4.508   0.007   2.416  0.3550 -0.2059  0.0875
   56SER      H 5239   4.570   0.079   2.452  0.7644 -1.7001  2.6468
   56SER     CA 5240   4.416   0.033   2.308  0.1181 -0.2832  0.2701
   56SER     HA 5241   4.315   0.019   2.346 -1.0575  2.5880 -1.4352
   56SER     CB 5242   4.438   0.177   2.262  0.4763 -0.3714  0.1662
   56SER    HB1 5243   4.538   0.198   2.222  0.5563  2.3060  1.5721
   56SER    HB2 5244   4.362   0.193   2.186 -1.1369 -2.1209  1.3274
   56SER     OG 5245   4.403   0.270   2.361 -0.2738 -0.2153 -0.2362
   56SER     HG 5246   4.484   0.284   2.411  0.1439 -0.1128 -0.9282
   56SER      C 5247   4.430  10.329   2.184 -0.3197 -0.1314  0.1101
   56SER      O 5248   4.542  10.287   2.155  0.0106  0.6004  0.3046
   57SER      N 5249   4.320  10.299   2.115 -0.0742 -0.5498 -0.1009
   57SER      H 5250   4.234  10.345   2.139  1.1109  1.3083  0.8007
   57SER     CA 5251   4.333  10.226   1.990 -0.4289  0.4749 -0.7473
   57SER     HA 5252   4.375  10.129   2.015 -2.1235  0.2506  1.4915
   57SER     CB 5253   4.196  10.190   1.933 -0.4662 -0.5216 -0.0543
   57SER    HB1 5254   4.217  10.110   1.862  2.0649 -0.3625  0.4253
   57SER    HB2 5255   4.156  10.274   1.876 -1.4616 -0.1340  1.1693
   57SER     OG 5256   4.106  10.144   2.031  0.0121 -0.1313  0.5762
   57SER     HG 5257   4.012  10.152   2.011  0.0538  0.4049  0.5793
   57SER      C 5258   4.417  10.302   1.888  0.3977  0.0127 -0.4170
   57SER      O 5259   4.427   0.040   1.896 -0.2639  0.0449  0.0426
   58TYR      N 5260   4.489  10.221   1.809  0.8040 -0.2271  0.1932
   58TYR      H 5261   4.480  10.122   1.828 -2.0944 -0.2365 -0.6274
   58TYR     CA 5262   4.574  10.271   1.703  0.0949 -0.1461 -0.3454
   58TYR     HA 5263   4.623  10.363   1.732 -0.2779 -0.0507  0.0018
   58TYR     CB 5264   4.690  10.177   1.671  0.2992  0.1779 -0.5546
   58TYR    HB1 5265   4.742  10.222   1.587  1.5977  0.0329  0.1418
   58TYR    HB2 5266   4.646  10.083   1.638 -1.4787  1.0052 -0.6505
   58TYR     CG 5267   4.793  10.156   1.780 -0.3484  0.6216  0.1504
   58TYR    CD1 5268   4.781  10.056   1.877  0.4885 -0.2282 -0.6046
   58TYR    HD1 5269   4.695   9.990   1.882 -0.0031  0.4092  4.0688
   58TYR    CE1 5270   4.882  10.045   1.973 -0.2137  0.0551  0.1825
   58TYR    HE1 5271   4.882   9.972   2.052  3.7921  0.5821  0.8893
   58TYR     CZ 5272   4.998  10.126   1.974 -0.2936  0.1680  0.5545
   58TYR     OH 5273   5.102  10.098   2.056  0.3026 -1.0502 -0.5786
   58TYR     HH 5274   5.170  10.162   2.035  0.0438 -0.5312  0.1339
   58TYR    CE2 5275   5.007  10.222   1.870 -0.1189  0.0442  0.4548
   58TYR    HE2 5276   5.095  10.284   1.868 -0.1126  0.0003 -1.0654
   58TYR    CD2 5277   4.898  10.248   1.787  0.1815  0.0322  0.0591
   58TYR    HD2 5278   4.908  10.328   1.715  0.4472 -1.1601 -1.2740
   58TYR      C 5279   4.498  10.308   1.577 -0.1810 -0.1033 -0.1669
   58TYR      O 5280   4.411  10.226   1.548 -0.4084 -0.1132  0.5255
   59GLY      N 5281   4.520   0.038   1.512  0.5138 -0.5449 -0.7176
   59GLY      H 5282   4.588   0.103   1.550  1.2777 -0.5421 -2.0213
   59GLY     CA 5283   4.436   0.086   1.404 -0.4946 -0.2752  0.1740
   59GLY    HA1 5284   4.330   0.076   1.425 -1.0370  0.3189 -2.0266
   59GLY    HA2 5285   4.451   0.023   1.317  1.5012 -1.5232  1.3349
   59GLY      C 5286   4.451   0.233   1.369 -0.5767 -0.3511 -0.1885
   59GLY      O 5287   4.538   0.308   1.414 -0.9045 -0.0272 -0.0913
   60GLN      N 5288   4.362   0.269   1.277 -0.3488 -0.4934 -0.4657
   60GLN      H 5289   4.307   0.197   1.232  0.3065 -0.0967 -1.9470
   60GLN     CA 5290   4.358   0.401   1.218  0.8009  0.0209  0.5796
   60GLN     HA 5291   4.401   0.474   1.288  0.4073 -1.2676  2.2245
   60GLN     CB 5292   4.212   0.439   1.199  0.9454  0.1809 -0.2738
   60GLN    HB1 5293   4.148   0.357   1.166  1.2147 -0.4730  0.7635
   60GLN    HB2 5294   4.210   0.508   1.115  2.4573  0.2683 -0.2649
   60GLN     CG 5295   4.155   0.503   1.325  0.5290 -0.2880 -0.2190
   60GLN    HG1 5296   4.072   0.563   1.286 -1.2239 -2.3898  0.0876
   60GLN    HG2 5297   4.236   0.563   1.367 -0.7303  1.0323  0.4017
   60GLN     CD 5298   4.099   0.394   1.416 -0.0090  0.3299  0.1991
   60GLN    OE1 5299   3.994   0.337   1.387  0.2449 -0.1156  0.1541
   60GLN    NE2 5300   4.175   0.351   1.517  0.5245 -0.0390 -0.3592
   60GLN   HE21 5301   4.259   0.397   1.549  1.2485 -0.8608 -0.9954
   60GLN   HE22 5302   4.150   0.265   1.564 -2.5739 -0.5509 -2.6210
   60GLN      C 5303   4.446   0.397   1.094  0.5269 -0.6152  0.4013
   60GLN      O 5304   4.440   0.303   1.015  0.7270 -0.4621  0.1998
   61SER      N 5305   4.532   0.499   1.080  0.0316 -0.2280  0.1549
   61SER      H 5306   4.524   0.574   1.146 -0.3436  1.5421 -1.7899
   61SER     CA 5307   4.646   0.505   0.990  0.2910 -0.0565  0.4948
   61SER     HA 5308   4.606   0.525   0.890  0.7444  0.6397  0.4469
   61SER     CB 5309   4.748   0.613   1.027 -0.1286  0.3169  0.5776
   61SER    HB1 5310   4.782   0.575   1.123  1.1339 -3.1669 -1.0713
   61SER    HB2 5311   4.827   0.607   0.952 -0.3363  0.9928  0.3004
   61SER     OG 5312   4.694   0.740   1.054  0.0479  0.3546  0.7494
   61SER     HG 5313   4.756   0.810   1.076 -0.7598  0.5715  2.5371
   61SER      C 5314   4.729   0.378   0.983  0.1405 -0.1466  0.3342
   61SER      O 5315   4.733   0.307   1.084 -0.6558 -0.1932  0.3399
   62GLN      N 5316   4.802   0.351   0.875  0.5099  0.0773  0.5258
   62GLN      H 5317   4.798   0.408   0.792 -0.8832 -0.8977 -0.1342
   62GLN     CA 5318   4.901   0.246   0.866  0.2003 -0.1708 -0.1108
   62GLN     HA 5319   4.861   0.153   0.906 -0.0666  0.9239  2.3734
   62GLN     CB 5320   4.943   0.218   0.722  0.2791  0.0142 -0.1232
   62GLN    HB1 5321   5.035   0.161   0.721 -0.3488 -1.0515 -2.3338
   62GLN    HB2 5322   4.957   0.323   0.693 -3.9480  0.7830 -0.0954
   62GLN     CG 5323   4.837   0.160   0.628 -0.0149 -0.1317  0.2947
   62GLN    HG1 5324   4.750   0.226   0.623 -0.6344 -0.8623  1.1563
   62GLN    HG2 5325   4.804   0.069   0.678 -0.1207  0.7114  1.8476
   62GLN     CD 5326   4.892   0.152   0.487 -0.3307  1.0289  0.0899
   62GLN    OE1 5327   5.003   0.187   0.447 -0.1682  0.2725 -0.1370
   62GLN    NE2 5328   4.797   0.106   0.405  0.3346  0.4110 -0.3582
   62GLN   HE21 5329   4.708   0.085   0.449  0.1424  0.4904 -0.7068
   62GLN   HE22 5330   4.822   0.102   0.307  3.4235  3.3553  0.1178
   62GLN      C 5331   5.016   0.268   0.964  0.3359 -0.2711 -0.2461
   62GLN      O 5332   5.062   0.382   0.976  1.0076 -0.6032  0.4253
   63ASN      N 5333   5.076   0.163   1.019  0.7465 -0.3646 -0.8717
   63ASN      H 5334   5.047   0.072   0.986 -0.3780 -0.2933 -0.1298
   63ASN     CA 5335   5.188   0.171   1.111  0.2436 -0.1646 -0.2700
   63ASN     HA 5336   5.228   0.272   1.110  1.8286 -0.7351  1.0642
   63ASN     CB 5337   5.128   0.138   1.248 -0.2083  0.5739 -0.2847
   63ASN    HB1 5338   5.047   0.209   1.263  0.8740  1.9133 -0.5599
   63ASN    HB2 5339   5.078   0.042   1.239 -0.0201  0.4326  0.1679
   63ASN     CG 5340   5.227   0.130   1.363  0.1483  0.3105 -0.6046
   63ASN    OD1 5341   5.346   0.155   1.349  0.2627 -0.2833 -0.7352
   63ASN    ND2 5342   5.173   0.093   1.480  0.0785 -0.1828 -0.7888
   63ASN   HD21 5343   5.237   0.098   1.558  0.1367  1.4641 -0.8961
   63ASN   HD22 5344   5.074   0.101   1.500  0.4572  1.3972  0.7371
   63ASN      C 5345   5.305   0.092   1.055  0.5090 -0.4575  0.6823
   63ASN      O 5346   5.286  10.373   0.991  0.5602 -0.1705  0.2020
   64THR      N 5347   5.428   0.143   1.059  0.3180  0.0854 -0.1709
   64THR      H 5348   5.427   0.241   1.083  1.8339  0.0169  0.2931
   64THR     CA 5349   5.555   0.087   1.017  0.2129 -0.0422 -0.3197
   64THR     HA 5350   5.544  10.362   1.017 -2.4302  0.1612  0.3119
   64THR     CB 5351   5.591   0.125   0.874  0.1002  0.5614 -0.1900
   64THR     HB 5352   5.698   0.109   0.860 -0.0443 -2.1411  1.2325
   64THR    CG2 5353   5.520   0.038   0.770  0.1314  0.4166 -0.0914
   64THR   HG21 5354   5.540  10.316   0.775 -2.3118 -0.1246 -0.3873
   64THR   HG22 5355   5.411   0.043   0.778  0.1372 -0.2534  0.4963
   64THR   HG23 5356   5.559   0.082   0.678 -0.2211  0.5101 -0.1987
   64THR    OG1 5357   5.556   0.258   0.845  0.0829  0.5262 -0.3348
   64THR    HG1 5358   5.631   0.312   0.874  0.9268 -0.3578 -0.8265
   64THR      C 5359   5.663   0.141   1.110 -0.3582 -0.2225  0.4614
   64THR      O 5360   5.658   0.256   1.153 -0.1402 -0.0884  0.1362
   65GLY      N 5361   5.766   0.060   1.135 -0.1781 -0.2397 -0.3161
   65GLY      H 5362   5.762  10.355   1.087 -0.3200 -1.0468  1.1482
   65GLY     CA 5363   5.893   0.099   1.193 -0.0682 -0.0570 -0.6745
   65GLY    HA1 5364   5.862   0.156   1.280 -1.2588 -1.0796 -0.3889
   65GLY    HA2 5365   5.939   0.010   1.234  0.1622  0.1103 -0.5684
   65GLY      C 5366   5.989   0.187   1.114 -0.0411  0.7787  0.2762
   65GLY      O 5367   5.948   0.259   1.023 -0.5842  0.4134  0.2282
   66TYR      N 5368   6.115   0.196   1.157 -0.0314  0.4201  0.3217
   66TYR      H 5369   6.149   0.156   1.243 -0.1078  1.7771  1.0151
   66TYR     CA 5370   6.217   0.272   1.087 -0.2995  0.1814 -0.3419
   66TYR     HA 5371   6.188   0.300   0.986 -2.7774 -2.2618 -0.4439
   66TYR     CB 5372   6.244   0.398   1.169 -0.0446 -0.3876  0.4627
   66TYR    HB1 5373   6.156   0.462   1.165 -0.5828 -1.1489 -0.4008
   66TYR    HB2 5374   6.257   0.372   1.274  0.9759 -0.0990  0.4188
   66TYR     CG 5375   6.360   0.488   1.131 -0.2804 -0.1635  0.2720
   66TYR    CD1 5376   6.469   0.506   1.216  0.0895  0.2275 -0.2785
   66TYR    HD1 5377   6.471   0.458   1.313 -0.2802  0.3294 -0.2184
   66TYR    CE1 5378   6.574   0.595   1.189  0.3703  0.0084  0.0697
   66TYR    HE1 5379   6.660   0.606   1.252 -0.2314 -1.6178  1.2546
   66TYR     CZ 5380   6.571   0.659   1.063 -0.4069  0.1626  0.1624
   66TYR     OH 5381   6.677   0.732   1.018 -0.3691  0.2054  0.3177
   66TYR     HH 5382   6.747   0.741   1.082  1.7357 -3.5117 -1.1462
   66TYR    CE2 5383   6.467   0.634   0.971 -0.1026 -0.2259 -0.0765
   66TYR    HE2 5384   6.475   0.681   0.874 -2.3536  0.4912  0.0487
   66TYR    CD2 5385   6.358   0.555   1.008 -0.4240  0.5399  0.6507
   66TYR    HD2 5386   6.273   0.539   0.944 -1.1591 -1.3873  1.9882
   66TYR      C 5387   6.344   0.191   1.067  0.1528  0.7356  0.2303
   66TYR      O 5388   6.361   0.091   1.136  0.5703  0.4816 -0.2330
   67GLY      N 5389   6.439   0.240   0.987  0.5177  0.2855  0.3813
   67GLY      H 5390   6.438   0.341   0.980  1.0610  0.2866  0.2791
   67GLY     CA 5391   6.547   0.166   0.925  0.0276  0.1822 -0.3697
   67GLY    HA1 5392   6.595   0.248   0.872 -0.9521 -0.3259 -2.1346
   67GLY    HA2 5393   6.605   0.124   1.007  1.4339 -1.1446 -1.9633
   67GLY      C 5394   6.516   0.051   0.830 -0.1447  0.1736 -0.3039
   67GLY      O 5395   6.454  10.338   0.873  0.3724 -0.0764 -0.1162
   68THR      N 5396   6.555   0.054   0.702 -0.1629  0.2597 -0.3075
   68THR      H 5397   6.612   0.129   0.667  3.5413 -1.1429  2.0740
   68THR     CA 5398   6.519  10.335   0.607 -0.2043 -0.1780  0.1734
   68THR     HA 5399   6.418  10.302   0.629 -0.5634  1.3188  0.9432
   68THR     CB 5400   6.522   0.003   0.464  0.2659 -0.2821  0.1423
   68THR     HB 5401   6.527  10.298   0.401 -0.0193  0.5342 -1.0831
   68THR    CG2 5402   6.401   0.092   0.436  0.5483 -0.1424 -0.6632
   68THR   HG21 5403   6.316   0.028   0.457  1.6013 -1.0905  0.8700
   68THR   HG22 5404   6.398   0.186   0.492 -2.2088 -0.6173  0.1211
   68THR   HG23 5405   6.400   0.134   0.335 -1.9842  1.1409 -0.1719
   68THR    OG1 5406   6.634   0.084   0.434 -0.1199  0.3327  0.3549
   68THR    HG1 5407   6.602   0.173   0.415 -1.6632  0.2880  2.3860
   68THR      C 5408   6.602  10.209   0.626 -0.0344 -0.2221 -0.7921
   68THR      O 5409   6.713  10.218   0.680 -0.1975 -0.1486 -0.4661
   69GLN      N 5410   6.547  10.093   0.589 -0.4642 -0.0556 -0.6748
   69GLN      H 5411   6.456  10.097   0.545 -1.0945 -1.2481  0.4283
   69GLN     CA 5412   6.625   9.972   0.597 -0.2716  0.0854 -0.3854
   69GLN     HA 5413   6.664   9.955   0.697  0.8533  1.9964 -0.4623
   69GLN     CB 5414   6.527   9.863   0.554 -0.1115 -0.0367 -0.4429
   69GLN    HB1 5415   6.485   9.886   0.456 -1.9839  1.0747  0.5764
   69GLN    HB2 5416   6.586   9.775   0.526  0.1694  0.3497 -1.0953
   69GLN     CG 5417   6.434   9.812   0.663 -0.5528  0.1956 -0.7089
   69GLN    HG1 5418   6.429   9.703   0.661  0.8367 -0.0217  2.4754
   69GLN    HG2 5419   6.464   9.816   0.768 -3.6477 -2.8505  0.5104
   69GLN     CD 5420   6.288   9.857   0.663 -0.6668 -0.1622  0.1649
   69GLN    OE1 5421   6.207   9.837   0.573 -0.2883  0.7992 -0.4069
   69GLN    NE2 5422   6.250   9.925   0.772 -0.4162  0.6078 -0.2212
   69GLN   HE21 5423   6.153   9.928   0.799 -0.7937  1.0233 -1.5391
   69GLN   HE22 5424   6.317   9.957   0.841  0.0713 -0.5130 -0.1473
   69GLN      C 5425   6.750   9.978   0.510 -0.1234 -0.1779 -0.1941
   69GLN      O 5426   6.763  10.039   0.404 -0.3139  0.2128  0.0051
   70SER      N 5427   6.852   9.903   0.552  0.2892  0.6271  0.2849
   70SER      H 5428   6.832   9.846   0.633  0.2821  0.5857  0.2542
   70SER     CA 5429   6.975   9.863   0.487  0.0022  0.1927 -0.0070
   70SER     HA 5430   7.033   9.955   0.472  1.4967 -0.9759 -1.8212
   70SER     CB 5431   7.054   9.781   0.589 -0.3353 -0.1810 -0.0470
   70SER    HB1 5432   6.997   9.690   0.607  2.3474 -2.0624 -0.4231
   70SER    HB2 5433   7.062   9.837   0.682  0.9782  1.0938 -0.8921
   70SER     OG 5434   7.179   9.739   0.539 -0.1598 -0.1566  0.3721
   70SER     HG 5435   7.231   9.818   0.524  0.3568 -0.7829 -1.3247
   70SER      C 5436   6.957   9.789   0.356 -0.0239 -0.0081  0.1092
   70SER      O 5437   6.872   9.702   0.337  0.3257 -0.4593  0.5915
   71THR      N 5438   7.045   9.819   0.260 -0.2928  0.3729 -0.0215
   71THR      H 5439   7.104   9.900   0.277  0.2235 -0.1171  0.5686
   71THR     CA 5440   7.047   9.778   0.121  0.3617 -0.1676  0.1436
   71THR     HA 5441   6.974   9.697   0.118 -0.4523  0.5913 -1.3371
   71THR     CB 5442   7.004   9.890   0.027 -0.0245 -0.4511 -0.0198
   71THR     HB 5443   7.014   9.859  10.307  3.9153  0.5319 -0.0920
   71THR    CG2 5444   6.861   9.935   0.056 -0.0512 -0.0545 -0.7399
   71THR   HG21 5445   6.845  10.020  10.375 -0.3748 -0.7657 -1.6167
   71THR   HG22 5446   6.807   9.849   0.015 -0.6145  0.5786 -1.3449
   71THR   HG23 5447   6.839   9.963   0.159 -0.6856 -0.6160 -0.7129
   71THR    OG1 5448   7.090  10.002   0.033 -0.2128 -0.2996 -0.1463
   71THR    HG1 5449   7.050  10.085   0.005  2.1487  2.4216  3.6042
   71THR      C 5450   7.183   9.725   0.079  0.2138  0.4121 -1.1254
   71THR      O 5451   7.280   9.764   0.144 -0.7081 -0.1234  0.6486
   72PRO      N 5452   7.188   9.637  10.363  0.1786 -0.7824 -0.1069
   72PRO     CD 5453   7.069   9.587  10.297 -0.2187  0.0153 -0.0078
   72PRO    HD1 5454   7.015   9.668  10.250  1.1491  0.5911 -0.6326
   72PRO    HD2 5455   7.002   9.545  10.372 -1.2934  0.4589 -0.7130
   72PRO     CG 5456   7.120   9.490  10.190  0.1215  0.1904 -0.0058
   72PRO    HG1 5457   7.042   9.415  10.181 -1.4065  1.8130 -1.0647
   72PRO    HG2 5458   7.124   9.544  10.095  0.8821  0.6577  0.2813
   72PRO     CB 5459   7.253   9.441  10.247 -0.3589 -0.3761  0.6461
   72PRO    HB1 5460   7.230   9.360  10.316  0.8768 -1.3063  0.0220
   72PRO    HB2 5461   7.305   9.398  10.162 -0.4664  0.3276  0.2166
   72PRO     CA 5462   7.306   9.569  10.312  0.4335 -0.2151 -0.2842
   72PRO     HA 5463   7.371   9.540   0.011  0.9356  3.7662  0.8896
   72PRO      C 5464   7.381   9.653  10.210  0.1197  0.1973 -0.1794
   72PRO      O 5465   7.349   9.768  10.184 -0.1312  0.1162 -0.2328
   73GLN      N 5466   7.490   9.604  10.150  0.4659  0.0342  0.5662
   73GLN      H 5467   7.533   9.519  10.182  0.6098 -0.3927 -0.7128
   73GLN     CA 5468   7.523   9.647  10.015  0.1785 -0.6597  0.2725
   73GLN     HA 5469   7.523   9.755  10.027  1.2521 -0.6357  0.1498
   73GLN     CB 5470   7.662   9.597   9.977  0.3144 -0.0174 -0.0781
   73GLN    HB1 5471   7.658   9.488   9.969 -0.8176  0.1102 -1.5130
   73GLN    HB2 5472   7.730   9.619  10.059 -0.1970 -1.0635  0.6508
   73GLN     CG 5473   7.716   9.646   9.843 -0.1665  0.1052 -0.2290
   73GLN    HG1 5474   7.710   9.755   9.834  3.4140  0.2816 -3.4673
   73GLN    HG2 5475   7.659   9.599   9.763 -1.5536 -0.2201  0.9101
   73GLN     CD 5476   7.866   9.617   9.839 -0.1427  0.3372 -1.1863
   73GLN    OE1 5477   7.943   9.710   9.861  0.0591 -0.2255  0.6684
   73GLN    NE2 5478   7.901   9.489   9.836  0.0811  0.3473  0.3132
   73GLN   HE21 5479   7.831   9.416   9.831  0.3795 -0.0439  1.3821
   73GLN   HE22 5480   8.000   9.470   9.830  0.0036  0.1723 -0.5172
   73GLN      C 5481   7.419   9.627   9.906  0.2113  0.1393  0.0911
   73GLN      O 5482   7.356   9.522   9.911  0.4493 -0.0111 -0.0837
   74GLY      N 5483   7.393   9.720   9.814  0.4862  0.0056 -0.1219
   74GLY      H 5484   7.437   9.811   9.817 -0.8557  0.6625  1.6634
   74GLY     CA 5485   7.277   9.709   9.728  0.4642 -0.6458 -0.0169
   74GLY    HA1 5486   7.286   9.613   9.678 -1.0381 -0.9240  0.2036
   74GLY    HA2 5487   7.284   9.773   9.640 -1.3950 -1.0409 -0.4878
   74GLY      C 5488   7.139   9.723   9.791  0.5058  0.2137 -0.0933
   74GLY      O 5489   7.127   9.782   9.898  0.3402 -0.0518  0.0363
   75TYR      N 5490   7.036   9.669   9.725  0.4271  0.7050 -0.3683
   75TYR      H 5491   7.044   9.649   9.626  2.0374 -1.7132  0.1721
   75TYR     CA 5492   6.901   9.664   9.778  0.4217 -0.4129 -0.4808
   75TYR     HA 5493   6.880   9.767   9.803  0.6829  0.1043 -2.2227
   75TYR     CB 5494   6.824   9.630   9.651 -0.0238  0.0699 -0.3410
   75TYR    HB1 5495   6.856   9.527   9.631  2.2030  0.3600  1.3753
   75TYR    HB2 5496   6.842   9.689   9.561 -1.5683 -1.0679 -1.4838
   75TYR     CG 5497   6.675   9.635   9.678  0.1176  0.1290  0.4330
   75TYR    CD1 5498   6.607   9.756   9.694 -0.1836  0.0595 -0.2779
   75TYR    HD1 5499   6.666   9.846   9.689  2.2076 -1.3848  0.2771
   75TYR    CE1 5500   6.470   9.755   9.721 -0.1077 -0.0301  0.1203
   75TYR    HE1 5501   6.414   9.848   9.719 -0.5273 -0.2822 -0.1809
   75TYR     CZ 5502   6.397   9.635   9.732 -0.2689  0.0659  0.1129
   75TYR     OH 5503   6.263   9.634   9.755 -0.2695  0.4936  0.1321
   75TYR     HH 5504   6.230   9.548   9.784 -2.2727  0.2624 -2.4971
   75TYR    CE2 5505   6.470   9.514   9.728 -0.3243  0.0458 -0.4072
   75TYR    HE2 5506   6.421   9.421   9.753 -0.1425  0.2071  0.6089
   75TYR    CD2 5507   6.607   9.514   9.699 -0.2083  0.2574  0.1127
   75TYR    HD2 5508   6.655   9.418   9.692 -0.5569  0.1152 -0.4643
   75TYR      C 5509   6.858   9.562   9.882 -0.0131 -0.4015 -0.6479
   75TYR      O 5510   6.907   9.449   9.879  0.2431 -0.3285  0.2864
   76GLY      N 5511   6.766   9.605   9.969  0.5217 -0.1742 -0.1863
   76GLY      H 5512   6.729   9.698   9.959  1.8544  0.4454  0.3914
   76GLY     CA 5513   6.735   9.528  10.088 -0.4594  0.1182 -0.2456
   76GLY    HA1 5514   6.630   9.500  10.084  0.2721 -3.0550 -0.2551
   76GLY    HA2 5515   6.797   9.439  10.099 -0.7304  0.0632  1.0108
   76GLY      C 5516   6.746   9.601  10.221 -0.4827  0.2475 -0.3156
   76GLY      O 5517   6.779   9.719  10.222 -0.8405  0.3475  0.3883
   77SER      N 5518   6.711   9.533  10.331  0.5082  0.0974 -0.0825
   77SER      H 5519   6.684   9.436  10.322  0.0132  0.1486  0.7183
   77SER     CA 5520   6.707   9.575   0.085 -0.1728  0.0174 -0.0758
   77SER     HA 5521   6.798   9.625   0.118 -1.2587  0.4261  2.6094
   77SER     CB 5522   6.589   9.671   0.103  0.3129  0.6721 -0.3591
   77SER    HB1 5523   6.584   9.704   0.207  1.6838  1.2187 -0.4374
   77SER    HB2 5524   6.601   9.764   0.048 -2.4070  0.9256 -0.6514
   77SER     OG 5525   6.468   9.611   0.063  0.7687 -0.3606 -0.2265
   77SER     HG 5526   6.471   9.611  10.351 -1.2732  0.8169 -0.3542
   77SER      C 5527   6.685   9.461   0.184  0.2843  0.0367  0.0484
   77SER      O 5528   6.656   9.348   0.146  0.0622  0.1675 -0.1777
   78THR      N 5529   6.698   9.483   0.315  1.0339  0.4385 -0.0859
   78THR      H 5530   6.720   9.578   0.341  2.2397  0.2235 -0.2641
   78THR     CA 5531   6.713   9.386   0.421  0.1008 -0.0705 -0.4066
   78THR     HA 5532   6.676   9.287   0.394 -0.6142 -0.2202  1.0065
   78THR     CB 5533   6.861   9.354   0.440  0.0613 -0.1120 -0.1579
   78THR     HB 5534   6.876   9.275   0.513  1.3636 -0.5882 -0.9211
   78THR    CG2 5535   6.937   9.312   0.314 -0.0972  0.4081 -0.4289
   78THR   HG21 5536   7.024   9.257   0.348 -0.6280 -0.8514 -1.0640
   78THR   HG22 5537   6.983   9.394   0.259 -0.7781  2.2848  1.6518
   78THR   HG23 5538   6.878   9.244   0.253 -0.0792 -0.8493  0.9133
   78THR    OG1 5539   6.928   9.469   0.486 -0.2735 -0.0315  0.1371
   78THR    HG1 5540   6.926   9.540   0.421  1.1853 -0.5880 -0.5564
   78THR      C 5541   6.643   9.422   0.552  0.0694 -0.2927 -0.3621
   78THR      O 5542   6.630   9.534   0.600  0.1586 -0.5650  0.3000
   79GLY      N 5543   6.593   9.320   0.621 -0.4140 -0.0200 -0.3028
   79GLY      H 5544   6.615   9.227   0.588  0.1076 -0.4724  1.2338
   79GLY     CA 5545   6.522   9.338   0.746  0.0438  0.1998 -0.0691
   79GLY    HA1 5546   6.505   9.237   0.786 -2.1253  0.9749  1.1646
   79GLY    HA2 5547   6.583   9.391   0.819  0.7106 -0.2081 -0.3250
   79GLY      C 5548   6.383   9.397   0.723 -0.1131 -0.2355 -0.2630
   79GLY      O 5549   6.306   9.359   0.635 -0.5699 -0.8504  0.3882
   80GLY      N 5550   6.349   9.492   0.811  0.1377 -0.8276  0.4912
   80GLY      H 5551   6.407   9.523   0.888 -3.2361  1.1751  2.4751
   80GLY     CA 5552   6.216   9.549   0.817  0.4886  0.1829 -0.7609
   80GLY    HA1 5553   6.214   9.642   0.874  1.1825 -0.7232  0.8056
   80GLY    HA2 5554   6.183   9.565   0.715  0.3087 -0.2764 -0.7778
   80GLY      C 5555   6.113   9.460   0.885  0.2179  0.7654 -0.4024
   80GLY      O 5556   6.133   9.342   0.911 -0.7331  0.6679 -0.1056
   81TYR      N 5557   5.993   9.512   0.909 -0.2124 -0.3225 -0.1517
   81TYR      H 5558   5.992   9.612   0.896  3.3240  0.1236  1.7903
   81TYR     CA 5559   5.869   9.446   0.946 -0.1178 -0.4448 -0.0510
   81TYR     HA 5560   5.890   9.386   1.035  2.1898  0.2414 -0.0573
   81TYR     CB 5561   5.770   9.556   0.985 -0.0570 -0.3270 -0.2217
   81TYR    HB1 5562   5.767   9.637   0.913 -0.9166  1.3862  1.6487
   81TYR    HB2 5563   5.803   9.593   1.082 -2.0163 -1.3959  0.9215
   81TYR     CG 5564   5.623   9.531   1.006 -0.0640  0.3629  0.6318
   81TYR    CD1 5565   5.579   9.458   1.117 -0.2719 -0.5983 -0.0660
   81TYR    HD1 5566   5.650   9.437   1.196  1.1449  3.6599  0.0504
   81TYR    CE1 5567   5.443   9.432   1.134 -0.3100 -0.1368  0.3352
   81TYR    HE1 5568   5.415   9.385   1.227  0.8411  0.9567  1.2793
   81TYR     CZ 5569   5.352   9.476   1.036  0.0714  0.3313  0.1874
   81TYR     OH 5570   5.218   9.459   1.052  0.0752 -0.4195 -0.4908
   81TYR     HH 5571   5.178   9.510   0.981  2.1079 -0.3701 -1.6606
   81TYR    CE2 5572   5.397   9.541   0.919 -0.4544  0.1246 -0.1331
   81TYR    HE2 5573   5.327   9.562   0.839 -0.9250  0.1759  0.2888
   81TYR    CD2 5574   5.533   9.572   0.906 -0.3104 -0.1677  0.6300
   81TYR    HD2 5575   5.569   9.614   0.813  0.8054 -0.4757  0.9066
   81TYR      C 5576   5.812   9.353   0.840  0.0641 -0.2353 -0.3350
   81TYR      O 5577   5.779   9.238   0.866  0.3253 -0.1853  0.2159
   82GLY      N 5578   5.813   9.389   0.711  0.2237  0.0826 -0.2467
   82GLY      H 5579   5.834   9.483   0.684 -1.7124  0.1275 -1.7759
   82GLY     CA 5580   5.768   9.301   0.605 -0.7311  0.3921 -0.1018
   82GLY    HA1 5581   5.840   9.223   0.581 -0.7348  0.3306  0.0838
   82GLY    HA2 5582   5.682   9.241   0.634 -0.3609 -0.2549 -0.3156
   82GLY      C 5583   5.738   9.368   0.472  0.0055  0.1607 -0.3875
   82GLY      O 5584   5.696   9.483   0.466  0.0703  0.1760 -0.5543
   83SER      N 5585   5.759   9.292   0.364  0.4854 -0.4243  0.1114
   83SER      H 5586   5.807   9.204   0.380  1.2682  0.2606  1.8514
   83SER     CA 5587   5.724   9.334   0.230 -0.1925 -0.0786  0.3898
   83SER     HA 5588   5.763   9.434   0.212  1.4508 -0.3830  1.9377
   83SER     CB 5589   5.778   9.234   0.128 -0.7576 -0.0097  0.0179
   83SER    HB1 5590   5.735   9.134   0.141 -0.7779 -0.3398 -2.3116
   83SER    HB2 5591   5.755   9.267   0.027 -1.6036 -0.4774  0.0466
   83SER     OG 5592   5.916   9.213   0.150 -0.7570 -0.1282 -0.1026
   83SER     HG 5593   5.937   9.128   0.110 -1.4825  0.1841 -1.1983
   83SER      C 5594   5.574   9.346   0.209 -0.1461  0.3708  0.3085
   83SER      O 5595   5.495   9.286   0.281 -0.2657 -0.1107 -0.2225
   84SER      N 5596   5.539   9.427   0.109  0.3764  0.2202  0.0025
   84SER      H 5597   5.613   9.477   0.061  1.9681 -2.0864 -0.1398
   84SER     CA 5598   5.403   9.465   0.076  0.3396  0.1909  0.1194
   84SER     HA 5599   5.370   9.526   0.159  1.4579 -0.0819  0.7805
   84SER     CB 5600   5.401   9.555  10.336 -0.0356 -0.1131 -0.0949
   84SER    HB1 5601   5.296   9.584  10.331 -0.7314 -1.0025  4.3619
   84SER    HB2 5602   5.431   9.502  10.246 -0.1824 -1.0528  0.3926
   84SER     OG 5603   5.476   9.674  10.346 -0.7392  0.3183  0.1458
   84SER     HG 5604   5.495   9.682  10.252  0.1620  1.3876  0.4067
   84SER      C 5605   5.305   9.352   0.049 -0.3016  0.7310  0.1551
   84SER      O 5606   5.350   9.247   0.003 -0.8691  0.5339  0.0443
   85GLN      N 5607   5.174   9.368   0.070 -0.2911  0.4761  0.4233
   85GLN      H 5608   5.133   9.452   0.107  0.1594 -0.2905  2.8563
   85GLN     CA 5609   5.079   9.263   0.038  0.0934  0.2961 -0.1482
   85GLN     HA 5610   5.121   9.201  10.344  1.0191 -1.6778  1.7905
   85GLN     CB 5611   5.072   9.164   0.154  0.4930  0.1967 -0.2069
   85GLN    HB1 5612   5.175   9.135   0.172  0.3834  0.3846  0.7941
   85GLN    HB2 5613   5.028   9.070   0.119  0.9903 -0.3070  0.4951
   85GLN     CG 5614   5.019   9.192   0.294  0.1623  0.0035 -0.2902
   85GLN    HG1 5615   5.072   9.281   0.328  2.0089 -0.7151 -1.1575
   85GLN    HG2 5616   4.912   9.212   0.297 -0.7585 -4.1631 -0.4164
   85GLN     CD 5617   5.035   9.068   0.381  0.1426 -0.0346 -0.3414
   85GLN    OE1 5618   5.076   8.961   0.339 -0.4957 -0.4347  0.0432
   85GLN    NE2 5619   5.009   9.083   0.511 -0.3756  0.7621 -0.5264
   85GLN   HE21 5620   5.019   9.002   0.572  1.1272  0.4623 -1.1428
   85GLN   HE22 5621   5.007   9.174   0.554  0.9850 -0.7773  3.2725
   85GLN      C 5622   4.940   9.312   0.001  0.1074  0.3810 -0.0913
   85GLN      O 5623   4.895   9.420   0.040  0.3071  0.4590 -0.0750
   86SER      N 5624   4.881   9.223  10.305  0.1511  0.2540  0.0169
   86SER      H 5625   4.931   9.137  10.292 -1.1799 -0.5167 -0.1762
   86SER     CA 5626   4.742   9.233  10.264  0.1481  0.7750  0.1357
   86SER     HA 5627   4.725   9.139  10.212  1.6103  0.2325  0.5959
   86SER     CB 5628   4.648   9.213  10.383  0.2500  0.2981  0.1415
   86SER    HB1 5629   4.672   9.286   0.077  2.0227 -0.4697  0.3542
   86SER    HB2 5630   4.542   9.211  10.359  0.3554  0.9305 -0.4077
   86SER     OG 5631   4.669   9.084   0.051 -0.1814 -0.0294 -0.4885
   86SER     HG 5632   4.599   9.067   0.114 -1.2202 -0.4441 -1.7208
   86SER      C 5633   4.697   9.345  10.172 -0.3108  0.2419 -0.3071
   86SER      O 5634   4.582   9.362  10.135 -0.3476 -0.0519 -0.3231
   87SER      N 5635   4.790   9.430  10.125 -0.1368  0.3828  0.2742
   87SER      H 5636   4.882   9.397  10.149 -0.3216 -0.6240 -0.3039
   87SER     CA 5637   4.766   9.518  10.013  0.0929  0.2466  0.1159
   87SER     HA 5638   4.675   9.489   9.960  0.2691  1.4332 -0.8893
   87SER     CB 5639   4.744   9.660  10.066  0.0327  0.5340 -0.6640
   87SER    HB1 5640   4.822   9.697  10.133  1.6916 -0.8222 -1.7453
   87SER    HB2 5641   4.750   9.731   9.984 -2.2710  0.9716 -0.5164
   87SER     OG 5642   4.620   9.685  10.128  0.4258  0.6209  0.0964
   87SER     HG 5643   4.612   9.613  10.191  0.8047 -1.0163 -1.6263
   87SER      C 5644   4.872   9.524   9.904  0.2840  0.4489  0.3122
   87SER      O 5645   4.983   9.476   9.927  0.2517  0.5098  0.5936
   88GLN      N 5646   4.840   9.573   9.784  0.1584 -0.1559  0.0957
   88GLN      H 5647   4.752   9.621   9.778 -0.0893 -0.2397  2.3386
   88GLN     CA 5648   4.948   9.580   9.686  0.2556  0.0682  0.2183
   88GLN     HA 5649   4.997   9.484   9.675  1.6769  0.6031  1.4570
   88GLN     CB 5650   4.879   9.617   9.555 -0.0943 -0.1631  0.3335
   88GLN    HB1 5651   4.952   9.574   9.486  0.7696  0.5182  0.8064
   88GLN    HB2 5652   4.878   9.724   9.539  2.2723 -0.1712 -0.1986
   88GLN     CG 5653   4.749   9.545   9.519 -0.1194  0.0131  0.0735
   88GLN    HG1 5654   4.770   9.438   9.512 -2.7323 -0.5632  0.0151
   88GLN    HG2 5655   4.676   9.557   9.599 -1.2323 -0.0236 -0.9156
   88GLN     CD 5656   4.687   9.584   9.386  0.2365 -0.0725 -0.1178
   88GLN    OE1 5657   4.752   9.645   9.300  0.0820  0.2079 -0.0358
   88GLN    NE2 5658   4.568   9.536   9.350  0.4661 -0.7079 -0.0346
   88GLN   HE21 5659   4.524   9.571   9.266  1.4032 -0.0321 -0.2557
   88GLN   HE22 5660   4.523   9.475   9.417 -2.1908  2.8010  1.7100
   88GLN      C 5661   5.055   9.679   9.729  0.2970  0.2273 -0.2506
   88GLN      O 5662   5.024   9.790   9.771 -0.3309  0.0467 -0.2346
   89SER      N 5663   5.182   9.638   9.719  0.2742  0.0724  0.0889
   89SER      H 5664   5.206   9.545   9.687  0.6439 -0.3267  1.4647
   89SER     CA 5665   5.288   9.701   9.795  0.0477  0.2485  0.2592
   89SER     HA 5666   5.249   9.744   9.887  1.5213  1.2996  0.4206
   89SER     CB 5667   5.411   9.613   9.817  0.2155  0.3517 -0.2461
   89SER    HB1 5668   5.392   9.529   9.883 -0.2580  0.0361 -0.7781
   89SER    HB2 5669   5.490   9.674   9.862 -0.2633  1.1376 -0.4415
   89SER     OG 5670   5.453   9.567   9.691  0.1520  0.0784 -0.1684
   89SER     HG 5671   5.537   9.520   9.703  0.2818  0.5752  1.0419
   89SER      C 5672   5.333   9.832   9.732  0.4931 -0.1657 -0.2937
   89SER      O 5673   5.309   9.867   9.617 -0.2652  0.7294  0.1246
   90SER      N 5674   5.386   9.917   9.821  0.0871 -0.2108 -0.0052
   90SER      H 5675   5.388   9.892   9.919  1.1918 -1.0196 -0.2123
   90SER     CA 5676   5.423  10.055   9.795 -0.1211 -0.2374 -0.4478
   90SER     HA 5677   5.350  10.107   9.733  2.2196  1.9098 -1.5639
   90SER     CB 5678   5.438  10.136   9.924  0.4243 -0.7440 -0.1900
   90SER    HB1 5679   5.452  10.242   9.903 -1.6020 -0.4863 -0.3926
   90SER    HB2 5680   5.521  10.096   9.982 -0.8592 -1.1784  1.4172
   90SER     OG 5681   5.317  10.119   9.994 -0.0160  0.4972 -0.6370
   90SER     HG 5682   5.247  10.167   9.947 -1.2674  0.4741  1.1199
   90SER      C 5683   5.553  10.071   9.719 -0.0493 -0.3008 -0.3378
   90SER      O 5684   5.627   9.973   9.721  0.1623 -0.1358  0.1177
   91TYR      N 5685   5.583  10.189   9.664 -0.2934 -0.0901 -0.0198
   91TYR      H 5686   5.509  10.257   9.674 -0.4491 -0.1713 -0.5856
   91TYR     CA 5687   5.714  10.234   9.621 -0.3023  0.5313  0.5850
   91TYR     HA 5688   5.752  10.157   9.554 -0.4748  1.8785 -1.1195
   91TYR     CB 5689   5.688  10.366   9.550 -0.1824  0.2405 -0.0018
   91TYR    HB1 5690   5.620   0.051   9.599 -3.3057 -0.2627 -3.2158
   91TYR    HB2 5691   5.784   0.034   9.558 -0.1665 -0.0108  1.8802
   91TYR     CG 5692   5.654  10.341   9.405 -0.2051 -0.4302  0.1134
   91TYR    CD1 5693   5.748  10.367   9.304 -0.6684  0.6335 -0.0554
   91TYR    HD1 5694   5.847   0.019   9.327 -0.1636 -0.1059 -0.9737
   91TYR    CE1 5695   5.709  10.361   9.169  0.0248  0.1505 -0.2338
   91TYR    HE1 5696   5.761   0.023   9.086 -0.2859  1.5608  0.3240
   91TYR     CZ 5697   5.575  10.328   9.141  0.0213  0.3053 -0.4034
   91TYR     OH 5698   5.534  10.312   9.012  0.2784  0.2412 -0.4791
   91TYR     HH 5699   5.601  10.325   8.945  0.8863  0.9466  0.2435
   91TYR    CE2 5700   5.482  10.294   9.241 -0.1630 -0.2377 -0.7569
   91TYR    HE2 5701   5.380  10.264   9.221  0.3437 -2.8077  0.0537
   91TYR    CD2 5702   5.522  10.307   9.374 -0.1031 -0.0513 -0.7925
   91TYR    HD2 5703   5.449  10.296   9.453  1.4545  1.4048  0.9508
   91TYR      C 5704   5.807  10.253   9.740  0.3167 -0.2211  0.2297
   91TYR      O 5705   5.754  10.304   9.839  0.1481  0.3341 -0.1446
   92GLY      N 5706   5.938  10.230   9.728  0.3290 -0.1481  0.2282
   92GLY      H 5707   5.970  10.192   9.640 -0.4185 -0.7571  0.2068
   92GLY     CA 5708   6.040  10.238   9.830  0.2523  0.7156  0.2474
   92GLY    HA1 5709   6.137  10.232   9.780 -0.0089 -2.1385 -0.0473
   92GLY    HA2 5710   6.039  10.332   9.886  0.1061  0.7584  0.1717
   92GLY      C 5711   6.032  10.136   9.942  0.3250 -0.0785 -0.4630
   92GLY      O 5712   5.923  10.088   9.972  0.1758  0.3001 -0.3941
   93GLN      N 5713   6.142  10.111  10.015  0.0025  0.0162  0.0633
   93GLN      H 5714   6.226  10.159   9.989  1.3163 -1.3942  1.4847
   93GLN     CA 5715   6.150  10.040  10.141  0.2337  0.0022  0.0388
   93GLN     HA 5716   6.083   9.955  10.141  1.4689 -1.0154  1.2327
   93GLN     CB 5717   6.290   9.989  10.175  0.1158  0.0091  0.5548
   93GLN    HB1 5718   6.371  10.059  10.161 -1.5016  2.1222  1.2314
   93GLN    HB2 5719   6.297   9.962  10.280  0.1086  0.5232  0.6872
   93GLN     CG 5720   6.317   9.860  10.097 -0.5679 -0.2537  0.7444
   93GLN    HG1 5721   6.324   9.878   9.990 -1.2545 -0.5571  0.6465
   93GLN    HG2 5722   6.232   9.793  10.108 -0.7933 -0.3958 -1.3987
   93GLN     CD 5723   6.442   9.784  10.139 -0.1032  0.4168  0.5897
   93GLN    OE1 5724   6.440   9.668  10.181 -0.2660  0.0993 -0.2709
   93GLN    NE2 5725   6.555   9.855  10.130  0.4293 -0.4132  0.5481
   93GLN   HE21 5726   6.638   9.823  10.177 -0.2482 -0.0259  2.0842
   93GLN   HE22 5727   6.557   9.936  10.070 -0.7461 -0.1562  0.8154
   93GLN      C 5728   6.104  10.134  10.253 -0.4322  0.2899 -0.4663
   93GLN      O 5729   6.157  10.244  10.264 -0.1386  0.1577 -0.5181
   94GLN      N 5730   6.007  10.090  10.334  0.0480  0.3268  0.1382
   94GLN      H 5731   5.966  10.002  10.307  2.0344 -0.7506  0.4523
   94GLN     CA 5732   5.950  10.159   0.063 -0.1840 -0.0399  0.2442
   94GLN     HA 5733   6.017  10.243   0.082  2.0553 -1.7411  0.2608
   94GLN     CB 5734   5.808  10.209   0.039 -0.1058  0.0559 -0.0190
   94GLN    HB1 5735   5.786  10.285   0.113 -2.0386 -0.8841  0.4592
   94GLN    HB2 5736   5.734  10.133   0.065  0.6123  0.3757  3.2695
   94GLN     CG 5737   5.787  10.260  10.281 -0.0012  0.1524  0.0005
   94GLN    HG1 5738   5.853  10.346  10.271 -0.0651  0.0936 -1.0962
   94GLN    HG2 5739   5.815  10.195  10.197 -0.0386  0.1865 -0.0394
   94GLN     CD 5740   5.646  10.312  10.257  0.0586  0.3026 -0.0251
   94GLN    OE1 5741   5.571  10.338  10.351 -0.1215 -0.0393 -0.0702
   94GLN    NE2 5742   5.601  10.352  10.137 -0.2808 -0.1484 -0.0502
   94GLN   HE21 5743   5.505  10.381  10.142 -1.3509 -3.1810 -0.6113
   94GLN   HE22 5744   5.664  10.369  10.060  0.4772  0.3435  0.6549
   94GLN      C 5745   5.964  10.077   0.191 -0.0343  0.1057  0.3210
   94GLN      O 5746   5.929   9.960   0.192  0.1053  0.0586 -0.0215
   95SER      N 5747   6.022  10.140   0.294  0.4177  0.5769 -0.2147
   95SER      H 5748   6.042  10.236   0.269  0.1987  0.2373 -1.8316
   95SER     CA 5749   6.064  10.081   0.419 -0.1835 -0.1652 -0.3526
   95SER     HA 5750   6.103   9.982   0.399  0.4362  0.3099 -1.5508
   95SER     CB 5751   6.177  10.157   0.489 -0.3163  0.2104 -0.5432
   95SER    HB1 5752   6.160  10.264   0.501 -0.8881  0.0919 -0.2748
   95SER    HB2 5753   6.186  10.131   0.594  0.3607  0.9438 -0.4106
   95SER     OG 5754   6.298  10.123   0.425 -0.1877 -0.0519 -0.1633
   95SER     HG 5755   6.278  10.057   0.358  1.1965 -0.2348 -0.4349
   95SER      C 5756   5.948  10.069   0.517  0.1270  0.3319  0.0835
   95SER      O 5757   5.875  10.166   0.534  0.1677  0.3751  0.0062
   96SER      N 5758   5.953   9.964   0.599 -0.0079  0.4285  0.2163
   96SER      H 5759   6.036   9.906   0.600 -1.5737 -1.9912  0.4474
   96SER     CA 5760   5.852   9.928   0.698 -0.0817 -0.5119 -0.1854
   96SER     HA 5761   5.798  10.022   0.711 -1.9587 -1.5728 -0.1153
   96SER     CB 5762   5.748   9.825   0.656 -0.1449 -0.6669  0.3558
   96SER    HB1 5763   5.664   9.829   0.726  1.1627 -0.4848  1.9795
   96SER    HB2 5764   5.713   9.855   0.557 -1.7487  0.6012  1.2507
   96SER     OG 5765   5.810   9.699   0.651  0.3733 -0.3691 -0.9727
   96SER     HG 5766   5.878   9.705   0.582  2.2652 -0.1344  0.8204
   96SER      C 5767   5.896   9.892   0.839 -0.2827  0.1066  0.0370
   96SER      O 5768   6.006   9.846   0.867 -0.3092  0.1878  0.2794
   97TYR      N 5769   5.797   9.905   0.928 -0.0728  0.0080  0.2864
   97TYR      H 5770   5.707   9.927   0.887  0.8298  2.3671 -0.6095
   97TYR     CA 5771   5.814   9.919   1.071  0.0405 -0.3349  0.3077
   97TYR     HA 5772   5.916   9.888   1.095  1.5235  1.4770 -2.9455
   97TYR     CB 5773   5.808  10.069   1.100  0.0764 -0.2458 -0.1404
   97TYR    HB1 5774   5.824  10.074   1.207  0.2220 -1.1879 -0.1108
   97TYR    HB2 5775   5.707  10.108   1.084  0.6098  1.4491  0.3871
   97TYR     CG 5776   5.904  10.155   1.022  0.0319  0.2167  0.3118
   97TYR    CD1 5777   6.041  10.142   1.048  0.1553  0.6819 -0.0670
   97TYR    HD1 5778   6.085  10.085   1.128 -1.7970 -1.4098 -0.3722
   97TYR    CE1 5779   6.132  10.218   0.975  0.2426  0.7035  0.0637
   97TYR    HE1 5780   6.237  10.202   0.996  0.5427  0.8157 -1.2285
   97TYR     CZ 5781   6.089  10.302   0.870  0.0479  0.0748 -0.3666
   97TYR     OH 5782   6.186  10.382   0.817 -0.0421  0.4349 -0.0014
   97TYR     HH 5783   6.273  10.364   0.854 -0.8462 -0.7941  1.4112
   97TYR    CE2 5784   5.953  10.300   0.834 -0.1411  0.0620  0.3254
   97TYR    HE2 5785   5.920  10.349   0.743 -2.4365 -0.6780  0.6836
   97TYR    CD2 5786   5.863  10.220   0.905  0.1067 -0.7551 -0.2649
   97TYR    HD2 5787   5.759  10.206   0.878  0.0092 -1.1500  0.2930
   97TYR      C 5788   5.709   9.843   1.150 -0.0719 -0.2907  0.2018
   97TYR      O 5789   5.595   9.842   1.104  0.0839 -0.2659 -0.1835
   98PRO      N 5790   5.740   9.787   1.267  0.0867 -0.3505  0.1310
   98PRO     CD 5791   5.871   9.801   1.327 -0.0588  0.2611  0.3180
   98PRO    HD1 5792   5.887   9.908   1.335  1.1753  0.1546 -0.3845
   98PRO    HD2 5793   5.947   9.750   1.268 -2.0599 -1.3877 -0.9666
   98PRO     CG 5794   5.865   9.740   1.467 -0.2681  0.4562  0.3939
   98PRO    HG1 5795   5.843   9.819   1.538  1.0176  1.3696 -0.1855
   98PRO    HG2 5796   5.958   9.689   1.495 -1.7999 -1.6491  1.9718
[truncated: 847,904 more chars]
