# Supplementary material for: Thermodynamic forces from protein and water govern condensate formation of an intrinsically disordered protein domain
Source: Nat Commun. 2023 Sep 21;14:5892. doi: 10.1038/s41467-023-41586-y (PMC10514047; doi:10.1038/s41467-023-41586-y)
Supplement: Supplementary file 4 — Supplementary Data 1 [file 41467_2023_41586_MOESM4_ESM.zip › final_coord_set-2_25mgmL.gro]

Protein in water
19580
    1MET      N    1  11.025  10.745  11.390  0.3268 -0.0496  0.4802
    1MET     H1    2  10.987  10.834  11.421  1.9300  1.3687 -1.3374
    1MET     H2    3  10.984  10.724  11.300  0.9712 -0.4898  0.2796
    1MET     H3    4  11.004  10.675  11.459  3.7161 -0.2890  1.4384
    1MET     CA    5  11.169  10.764  11.367  0.1576  0.1555 -0.4747
    1MET     HA    6  11.202  10.786  11.468 -1.3528 -0.5151  0.1943
    1MET     CB    7  11.246  10.642  11.318  0.7778  0.4844 -0.3281
    1MET    HB1    8  11.231  10.557  11.385  1.6497  0.8531  0.3562
    1MET    HB2    9  11.354  10.648  11.333  0.8380  0.4037 -0.7138
    1MET     CG   10  11.224  10.609  11.171  0.0213  0.1848 -0.1480
    1MET    HG1   11  11.248  10.503  11.165  0.8302  0.4443 -2.2538
    1MET    HG2   12  11.120  10.616  11.137 -0.2159 -1.3501  0.1556
    1MET     SD   13  11.336  10.683  11.050  0.4204 -0.3617 -0.1163
    1MET     CE   14  11.267  10.618  10.895  0.3508 -0.1574 -0.1697
    1MET    HE1   15  11.183  10.685  10.873  1.6085  0.8013 -2.5305
    1MET    HE2   16  11.338  10.642  10.815  1.7246  3.1167  1.8381
    1MET    HE3   17  11.242  10.513  10.900 -0.2552  0.0115  0.4697
    1MET      C   18  11.202  10.884  11.280  0.2551  0.3597 -0.1616
    1MET      O   19  11.124  10.902  11.186 -0.3792  0.1415  0.3206
    2ALA      N   20  11.307  10.963  11.307 -0.0077  0.4834  0.4932
    2ALA      H   21  11.373  10.936  11.378 -0.2192  0.0428  0.5296
    2ALA     CA   22  11.324  11.094  11.248 -0.0919  0.1626 -0.2488
    2ALA     HA   23  11.223  11.134  11.238  0.7305  2.1403 -1.0081
    2ALA     CB   24  11.381  11.173  11.365  0.4159 -0.4466 -0.0807
    2ALA    HB1   25  11.315  11.189  11.450  1.6591  3.8542  0.3063
    2ALA    HB2   26  11.426  11.264  11.325 -0.9414 -0.4872 -1.7886
    2ALA    HB3   27  11.477  11.132  11.398  0.6302 -0.5397 -0.7963
    2ALA      C   28  11.398  11.105  11.116 -0.0384 -0.3495 -0.2629
    2ALA      O   29  11.449  11.004  11.067  0.2546 -0.2150 -0.2394
    3SER      N   30  11.402  11.218  11.045 -0.2549 -0.1098  0.1070
    3SER      H   31  11.377  11.308  11.084  0.1118 -0.2415  0.6470
    3SER     CA   32  11.436  11.222  10.904  0.1289  0.3694  0.2129
    3SER     HA   33  11.520  11.157  10.880 -1.0377 -0.0047 -3.2868
    3SER     CB   34  11.322  11.160  10.824  0.2655 -0.0046  0.3061
    3SER    HB1   35  11.236  11.227  10.831  0.3685  0.2059 -0.4250
    3SER    HB2   36  11.351  11.152  10.720 -0.8475 -2.8732  0.1275
    3SER     OG   37  11.279  11.032  10.863  0.5819 -0.2197 -0.0501
    3SER     HG   38  11.348  10.979  10.906 -1.2199 -2.0131  0.7891
    3SER      C   39  11.471  11.359  10.848 -0.2882  0.2019 -0.4567
    3SER      O   40  11.435  11.452  10.920 -0.6974 -0.1952 -0.1452
    4ASN      N   41  11.548  11.375  10.740  0.0340  0.3242 -0.2086
    4ASN      H   42  11.592  11.290  10.708  1.1290 -0.4130  2.8933
    4ASN     CA   43  11.579  11.500  10.673  0.4886  0.2449 -0.1489
    4ASN     HA   44  11.577  11.576  10.751 -1.1960 -0.5347  0.6001
    4ASN     CB   45  11.708  11.486  10.592  0.3252  0.0324 -0.3750
    4ASN    HB1   46  11.704  11.413  10.512  0.3593  0.0951 -0.4339
    4ASN    HB2   47  11.783  11.462  10.667 -1.7642 -0.5605  1.6644
    4ASN     CG   48  11.755  11.615  10.526 -0.0175  0.0814 -0.5249
    4ASN    OD1   49  11.760  11.613  10.403 -0.0530 -0.3734 -0.5209
    4ASN    ND2   50  11.799  11.713  10.605 -0.0835  0.1135 -0.5290
    4ASN   HD21   51  11.811  11.699  10.704  0.8266 -0.4668 -0.7091
    4ASN   HD22   52  11.847  11.793  10.567  0.3769  1.2873  2.2984
    4ASN      C   53  11.470  11.542  10.575 -0.0509  0.2863  0.4654
    4ASN      O   54  11.404  11.458  10.515 -0.3385  0.9729 -0.1895
    5ASP      N   55  11.451  11.672  10.553  0.0443  0.1507 -0.4511
    5ASP      H   56  11.505  11.738  10.608  0.2923 -0.5725  0.1894
    5ASP     CA   57  11.348  11.726  10.467 -0.3593  0.0589 -0.0272
    5ASP     HA   58  11.254  11.680  10.498  0.1065 -1.2374 -0.4857
    5ASP     CB   59  11.342  11.875  10.500 -0.0273  0.0699 -0.0153
    5ASP    HB1   60  11.443  11.915  10.493  0.2158 -0.2808  1.1801
    5ASP    HB2   61  11.311  11.899  10.602  2.7528  2.9527  0.2859
    5ASP     CG   62  11.253  11.954  10.406  0.0351  0.2981  0.1188
    5ASP    OD1   63  11.130  11.965  10.424  0.0835  0.1160  0.5793
    5ASP    OD2   64  11.304  12.017  10.310 -0.6028  0.2291 -0.2704
    5ASP      C   65  11.359  11.687  10.320  0.1883  0.0076  0.0271
    5ASP      O   66  11.458  11.728  10.260 -0.1690  0.6451 -0.1331
    6TYR      N   67  11.264  11.613  10.262  0.1397 -0.0671  0.2016
    6TYR      H   68  11.189  11.587  10.324 -0.3770  0.0295 -0.3741
    6TYR     CA   69  11.266  11.562  10.127 -0.1714 -0.2150  0.2520
    6TYR     HA   70  11.333  11.624  10.067 -0.2083  0.2796  0.7201
    6TYR     CB   71  11.331  11.424  10.129  0.2312 -0.0362 -0.3005
    6TYR    HB1   72  11.432  11.428  10.169  0.5111 -0.5365 -0.9328
    6TYR    HB2   73  11.274  11.353  10.188 -0.6961 -0.1800 -1.3446
    6TYR     CG   74  11.339  11.366   9.990 -0.6855  0.4408 -0.5600
    6TYR    CD1   75  11.449  11.402   9.911 -0.1218  0.5384  0.2646
    6TYR    HD1   76  11.525  11.471   9.945 -0.4262 -0.0111  2.1702
    6TYR    CE1   77  11.460  11.350   9.782 -0.7958  0.8044  0.0981
    6TYR    HE1   78  11.542  11.387   9.723 -0.6259 -1.2002 -1.0066
    6TYR     CZ   79  11.353  11.273   9.731 -0.2480  0.2348 -0.2081
    6TYR     OH   80  11.352  11.239   9.599 -0.7683 -0.1108 -0.1192
    6TYR     HH   81  11.302  11.158   9.599  1.3197 -1.5506 -2.4035
    6TYR    CE2   82  11.250  11.229   9.816  0.2541 -0.2953  0.1304
    6TYR    HE2   83  11.179  11.161   9.771  2.3180 -2.5855  0.1291
    6TYR    CD2   84  11.243  11.273   9.949 -0.2086 -0.3766  0.1331
    6TYR    HD2   85  11.170  11.238  10.020 -2.1735  3.9093  0.5739
    6TYR      C   86  11.131  11.555  10.057  0.0230  0.5349 -0.2154
    6TYR      O   87  11.032  11.525  10.124 -0.0203  0.0129 -0.5107
    7THR      N   88  11.131  11.580   9.926  0.4157  0.3253 -0.2571
    7THR      H   89  11.211  11.624   9.883 -0.0567  0.8385 -0.6218
    7THR     CA   90  11.014  11.580   9.841 -0.3002 -0.5200  0.6893
    7THR     HA   91  10.939  11.515   9.885 -1.4726  0.7315  0.6125
    7THR     CB   92  10.946  11.717   9.830  0.1267 -0.3239  0.4313
    7THR     HB   93  11.011  11.777   9.767  1.6179  0.6275  2.7850
    7THR    CG2   94  10.810  11.705   9.761  0.2233  0.7346  0.0417
    7THR   HG21   95  10.762  11.802   9.761  0.3740  0.8138 -0.4936
    7THR   HG22   96  10.816  11.681   9.655  0.3250  3.5820 -0.6808
    7THR   HG23   97  10.755  11.633   9.822  1.7635 -0.0501  0.5678
    7THR    OG1   98  10.918  11.771   9.957  0.3608  0.7165  0.0498
    7THR    HG1   99  11.003  11.802   9.988  0.6277 -0.4753  0.5887
    7THR      C  100  11.064  11.539   9.703 -0.3745  0.1237  0.4659
    7THR      O  101  11.152  11.611   9.656 -0.2425 -0.4499 -0.1887
    8GLN      N  102  11.008  11.436   9.639  0.3595  0.0218 -0.0238
    8GLN      H  103  10.927  11.390   9.678  1.3330 -0.3113  1.7178
    8GLN     CA  104  11.037  11.418   9.498  0.2105 -0.0360 -0.0473
    8GLN     HA  105  11.141  11.386   9.490 -0.1887 -1.4827  0.1662
    8GLN     CB  106  10.960  11.295   9.450  0.6081 -0.2223 -0.2228
    8GLN    HB1  107  10.852  11.312   9.460  0.6371  0.9308 -1.5260
    8GLN    HB2  108  10.970  11.281   9.343 -0.1278 -0.3515 -0.2832
    8GLN     CG  109  11.003  11.168   9.522 -0.3334 -0.2750  0.2658
    8GLN    HG1  110  11.111  11.164   9.535 -0.5311  0.9513  3.1933
    8GLN    HG2  111  10.959  11.165   9.622  1.1565 -2.0711  0.9247
    8GLN     CD  112  10.961  11.040   9.452 -0.1777 -0.2414  0.1119
    8GLN    OE1  113  10.885  11.038   9.356 -0.7688 -0.1598  0.5738
    8GLN    NE2  114  11.008  10.928   9.507  0.0829  0.0310  0.4437
    8GLN   HE21  115  10.984  10.841   9.463 -0.8029 -0.0422  1.0512
    8GLN   HE22  116  11.079  10.929   9.579  0.9621  1.7524 -0.3868
    8GLN      C  117  11.009  11.539   9.411  0.3558  0.4903  0.6260
    8GLN      O  118  10.894  11.583   9.412 -0.1258 -0.6764 -0.3572
    9GLN      N  119  11.105  11.592   9.335  0.1722  0.3189  0.2699
    9GLN      H  120  11.196  11.549   9.341  0.4523  1.0239  1.7239
    9GLN     CA  121  11.092  11.712   9.255  0.1078  0.1830  0.0760
    9GLN     HA  122  10.985  11.725   9.234  0.3077 -0.4566 -1.4319
    9GLN     CB  123  11.147  11.828   9.338 -0.0301  0.1619  0.1997
    9GLN    HB1  124  11.183  11.910   9.276 -1.4030  1.1819  0.6947
    9GLN    HB2  125  11.241  11.794   9.381 -0.2989  0.1326  0.7696
    9GLN     CG  126  11.048  11.880   9.442  0.0735  0.3486  0.2058
    9GLN    HG1  127  10.958  11.912   9.389 -0.3174  0.1121  0.7131
    9GLN    HG2  128  11.021  11.800   9.511  2.5429 -0.6118  0.1505
    9GLN     CD  129  11.097  11.999   9.522  0.0681  0.0044  0.7236
    9GLN    OE1  130  11.216  12.027   9.538  0.0761  0.2702  0.2205
    9GLN    NE2  131  11.005  12.065   9.593 -0.4700 -0.1983  0.2194
    9GLN   HE21  132  11.051  12.120   9.664 -1.7220  0.2002  0.7432
    9GLN   HE22  133  10.906  12.047   9.593 -0.3670 -0.8328  0.9286
    9GLN      C  134  11.165  11.719   9.122  0.5005 -0.1689  0.2711
    9GLN      O  135  11.267  11.654   9.100  0.6494  0.1606 -0.0231
   10ALA      N  136  11.128  11.816   9.038  0.1584 -0.5106  0.0206
   10ALA      H  137  11.035  11.851   9.053  0.9403  0.8606  2.3504
   10ALA     CA  138  11.182  11.849   8.908 -0.1733  0.0482  0.0189
   10ALA     HA  139  11.279  11.799   8.909 -0.1956  0.0052  0.0433
   10ALA     CB  140  11.093  11.789   8.800 -0.0623 -0.0340 -0.0288
   10ALA    HB1  141  11.052  11.694   8.835  1.1630 -0.4843  0.2337
   10ALA    HB2  142  11.026  11.864   8.759 -0.1357 -0.2731 -0.3510
   10ALA    HB3  143  11.155  11.752   8.718 -0.9338  0.9938 -1.1875
   10ALA      C  144  11.227  11.993   8.891  0.5777 -0.1352  0.3936
   10ALA      O  145  11.184  12.081   8.966  0.5084 -0.0994  0.3141
   11THR      N  146  11.311  12.017   8.791  1.1288  0.0512  0.8947
   11THR      H  147  11.343  11.938   8.737  0.7131 -0.0559  0.7974
   11THR     CA  148  11.356  12.147   8.746 -0.2445  0.2080 -0.1041
   11THR     HA  149  11.343  12.208   8.836 -0.3340  0.2378 -0.1377
   11THR     CB  150  11.505  12.143   8.714 -0.0844  0.2941  0.6253
   11THR     HB  151  11.544  12.229   8.661  0.4216 -0.1313  0.2902
   11THR    CG2  152  11.599  12.118   8.832  0.2925  0.0444  0.2752
   11THR   HG21  153  11.593  12.204   8.898 -0.4463  0.6341 -0.5349
   11THR   HG22  154  11.572  12.028   8.887  0.1380  0.4544  0.8724
   11THR   HG23  155  11.700  12.111   8.791  0.3255  1.6458  0.0478
   11THR    OG1  156  11.519  12.042   8.616 -0.3080  0.2871  0.6009
   11THR    HG1  157  11.570  11.972   8.657  0.3749 -0.8827 -2.0747
   11THR      C  158  11.275  12.199   8.629 -0.5762  0.0973  0.0775
   11THR      O  159  11.214  12.118   8.559 -0.0534 -0.1562 -0.0891
   12GLN      N  160  11.272  12.331   8.605 -0.1282  0.0927  0.0008
   12GLN      H  161  11.333  12.386   8.664 -0.7694 -0.6079  1.3558
   12GLN     CA  162  11.194  12.395   8.502  0.0830  0.3113 -0.0255
   12GLN     HA  163  11.104  12.333   8.504  0.7566 -0.6662  0.5749
   12GLN     CB  164  11.180  12.545   8.527 -0.3167  0.2717 -0.0008
   12GLN    HB1  165  11.274  12.599   8.523 -0.0160 -0.1041  1.3440
   12GLN    HB2  166  11.113  12.588   8.453  0.4735 -0.9988 -1.4998
   12GLN     CG  167  11.120  12.578   8.663  0.0525 -0.0475  0.2427
   12GLN    HG1  168  11.195  12.552   8.737 -0.0188 -1.6059 -0.1939
   12GLN    HG2  169  11.101  12.686   8.670 -2.4416 -0.4082 -0.0060
   12GLN     CD  170  10.983  12.524   8.703  0.0960 -0.1864  0.1987
   12GLN    OE1  171  10.935  12.441   8.626 -0.1999  0.5511 -0.4258
   12GLN    NE2  172  10.924  12.565   8.816 -0.3729 -0.3215  0.0050
   12GLN   HE21  173  10.824  12.553   8.826 -0.3441 -0.0126  0.6907
   12GLN   HE22  174  10.955  12.653   8.854 -1.1467  0.3095 -0.7778
   12GLN      C  175  11.265  12.371   8.370  0.2591 -0.3758  0.1889
   12GLN      O  176  11.382  12.405   8.351  0.2748  0.0571  1.0225
   13SER      N  177  11.187  12.322   8.273 -0.0504  0.2422  0.1166
   13SER      H  178  11.093  12.291   8.293  0.9741 -3.3847  0.1367
   13SER     CA  179  11.231  12.302   8.137  0.2763  0.0691  0.2462
   13SER     HA  180  11.323  12.361   8.125 -1.5160  3.0923  0.2066
   13SER     CB  181  11.259  12.153   8.120  0.4717  0.1088  0.1947
   13SER    HB1  182  11.311  12.121   8.210  1.5068  1.0673 -0.0309
   13SER    HB2  183  11.165  12.098   8.112  0.9192 -0.3953 -2.3538
   13SER     OG  184  11.341  12.118   8.011  0.0662 -0.0563 -0.0600
   13SER     HG  185  11.361  12.024   8.018  2.4893  0.2377 -1.6380
   13SER      C  186  11.134  12.366   8.038 -0.0536 -0.2697  0.3535
   13SER      O  187  11.014  12.365   8.065 -0.1501  0.1781 -0.0522
   14TYR      N  188  11.194  12.427   7.936 -0.3773  0.2710  0.4852
   14TYR      H  189  11.294  12.413   7.927 -0.2814  1.8915 -2.1532
   14TYR     CA  190  11.125  12.508   7.838 -0.1790  0.5192  0.5488
   14TYR     HA  191  11.017  12.504   7.852 -0.1271 -0.4571  0.6790
   14TYR     CB  192  11.160  12.652   7.877  0.1103  0.4914  0.3888
   14TYR    HB1  193  11.094  12.715   7.820  0.1263 -1.6143 -2.1453
   14TYR    HB2  194  11.264  12.663   7.844  0.1986 -3.4060 -1.1824
   14TYR     CG  195  11.141  12.691   8.022 -0.5500  0.4709  0.3097
   14TYR    CD1  196  11.243  12.753   8.096  0.3005 -0.5865  0.0459
   14TYR    HD1  197  11.330  12.788   8.044 -1.5416  1.1801 -2.0718
   14TYR    CE1  198  11.224  12.791   8.229  0.3960  0.1591 -0.1474
   14TYR    HE1  199  11.300  12.845   8.284 -2.3158  2.1697  1.8972
   14TYR     CZ  200  11.094  12.780   8.281  0.5777 -0.5561  0.1765
   14TYR     OH  201  11.060  12.848   8.394  0.0302 -0.7012  0.1046
   14TYR     HH  202  11.124  12.894   8.449  0.1809 -0.9826  0.1644
   14TYR    CE2  203  10.996  12.702   8.216 -0.1231 -0.3330  0.9501
   14TYR    HE2  204  10.898  12.704   8.263 -0.0760  0.8328  1.0233
   14TYR    CD2  205  11.020  12.661   8.084 -0.2532  0.1958  0.7559
   14TYR    HD2  206  10.941  12.615   8.027  1.1745 -1.2123 -0.1659
   14TYR      C  207  11.158  12.482   7.692 -0.1299  0.2357  0.6100
   14TYR      O  208  11.265  12.430   7.663 -0.4201 -0.2066  0.3171
   15GLY      N  209  11.061  12.509   7.604  0.2396 -0.2588  0.0498
   15GLY      H  210  10.971  12.539   7.638  1.1353  0.2801  2.0710
   15GLY     CA  211  11.076  12.483   7.462  0.4303  0.4841 -0.0726
   15GLY    HA1  212  11.091  12.376   7.444 -3.2467 -0.6293  2.2265
   15GLY    HA2  213  11.161  12.546   7.437  0.2394  1.0497  0.7044
   15GLY      C  214  10.952  12.536   7.391 -0.4356 -0.3058  0.8046
   15GLY      O  215  10.874  12.611   7.448 -0.5204  0.3190 -0.0989
   16ALA      N  216  10.909  12.479   7.278 -0.2201 -0.2133  0.6750
   16ALA      H  217  10.976  12.418   7.233  2.3055  1.9549  1.2513
   16ALA     CA  218  10.788  12.505   7.203  0.0196 -0.1406  0.3132
   16ALA     HA  219  10.772  12.612   7.212 -1.7146 -0.2792 -0.7165
   16ALA     CB  220  10.824  12.468   7.059  0.4460 -0.1853  0.4301
   16ALA    HB1  221  10.840  12.361   7.049 -0.1070 -0.1625 -0.9169
   16ALA    HB2  222  10.748  12.499   6.987  1.7525  1.3275 -0.3796
   16ALA    HB3  223  10.916  12.522   7.036  1.2022 -1.5489  0.1543
   16ALA      C  224  10.666  12.430   7.254 -0.1544  0.1030  0.2595
   16ALA      O  225  10.579  12.391   7.177  0.0227  0.5753 -0.1815
   17TYR      N  226  10.655  12.414   7.386  0.2326 -0.3235  0.2436
   17TYR      H  227  10.735  12.455   7.432  0.8026 -0.8122 -0.3124
   17TYR     CA  228  10.538  12.358   7.452 -0.0952 -0.1508 -0.1853
   17TYR     HA  229  10.454  12.363   7.382  0.4713  0.5009 -0.8430
   17TYR     CB  230  10.570  12.212   7.481 -0.0258 -0.1837 -0.4283
   17TYR    HB1  231  10.484  12.169   7.533 -0.7558  0.9776 -0.6439
   17TYR    HB2  232  10.575  12.159   7.386 -0.0540 -1.1767  0.1109
   17TYR     CG  233  10.702  12.190   7.551 -0.2348 -0.4094 -0.1021
   17TYR    CD1  234  10.818  12.158   7.479  0.1257 -0.4654  0.4993
   17TYR    HD1  235  10.820  12.156   7.371  0.2662  1.1403  0.4487
   17TYR    CE1  236  10.940  12.137   7.546  0.3316 -0.8918 -0.0105
   17TYR    HE1  237  11.027  12.100   7.494 -0.4739 -1.3758 -1.0799
   17TYR     CZ  238  10.943  12.162   7.684 -0.1664  0.5357 -0.2457
   17TYR     OH  239  11.064  12.154   7.748 -0.4494  0.6821  0.3123
   17TYR     HH  240  11.138  12.132   7.692  1.2937 -0.0843  2.7902
   17TYR    CE2  241  10.832  12.203   7.760 -0.4690 -0.0746 -0.3621
   17TYR    HE2  242  10.845  12.218   7.866  1.6418 -0.5602 -0.5256
   17TYR    CD2  243  10.713  12.220   7.687 -0.5617  0.0798 -0.1794
   17TYR    HD2  244  10.630  12.264   7.739  0.1565 -0.0763  1.1475
   17TYR      C  245  10.497  12.436   7.577  0.2787 -0.0965 -0.0956
   17TYR      O  246  10.576  12.506   7.640  0.0635  0.2569 -0.2208
   18PRO      N  247  10.373  12.428   7.625  0.2191 -0.1374 -0.2554
   18PRO     CD  248  10.267  12.339   7.583 -0.0662 -0.1203  0.4056
   18PRO    HD1  249  10.301  12.245   7.539 -0.8194  0.6623 -2.0312
   18PRO    HD2  250  10.224  12.400   7.503  1.5596  0.0841 -0.3565
   18PRO     CG  251  10.174  12.330   7.703 -0.3926  0.2047  0.1818
   18PRO    HG1  252  10.214  12.262   7.779 -4.1732 -1.8971  0.5391
   18PRO    HG2  253  10.085  12.277   7.669  1.3163 -1.9192 -1.2309
   18PRO     CB  254  10.172  12.476   7.749  0.1230  0.1509  0.3853
   18PRO    HB1  255  10.139  12.491   7.851  1.4028  1.0509  0.6888
   18PRO    HB2  256  10.116  12.534   7.675  1.5390  0.1538 -0.7357
   18PRO     CA  257  10.320  12.509   7.733  0.0578  0.0483 -0.4749
   18PRO     HA  258  10.320  12.612   7.697  0.1838 -0.8271 -3.2060
   18PRO      C  259  10.396  12.502   7.864  0.2850  0.0499 -0.6054
   18PRO      O  260  10.462  12.404   7.899 -0.1952 -0.0607  0.0136
   19THR      N  261  10.391  12.601   7.954 -0.6264 -0.3916 -0.1507
   19THR      H  262  10.314  12.665   7.945 -0.1171  0.2999  0.3757
   19THR     CA  263  10.457  12.606   8.083 -0.4080 -0.5694 -0.2532
   19THR     HA  264  10.557  12.564   8.071 -0.1976  0.2540 -1.6596
   19THR     CB  265  10.461  12.752   8.129 -0.4220 -0.4930 -0.4869
   19THR     HB  266  10.499  12.743   8.231  1.1800 -1.2206 -1.1157
   19THR    CG2  267  10.566  12.831   8.052  0.0589 -0.1593  0.4919
   19THR   HG21  268  10.559  12.938   8.073  2.7098  0.3143 -0.6654
   19THR   HG22  269  10.665  12.802   8.084 -0.8732  0.0469  3.9496
   19THR   HG23  270  10.556  12.812   7.945 -2.0951  0.9059  0.4429
   19THR    OG1  271  10.341  12.826   8.123 -0.4429 -0.5063 -0.2434
   19THR    HG1  272  10.271  12.761   8.128  0.7626 -1.8215  0.3975
   19THR      C  273  10.389  12.518   8.187 -0.4952  0.2005  0.3488
   19THR      O  274  10.440  12.502   8.298 -0.4331  0.1443  0.3115
   20GLN      N  275  10.279  12.451   8.156 -0.4129  0.4358 -0.4920
   20GLN      H  276  10.238  12.477   8.067  2.6920  1.6477 -1.6751
   20GLN     CA  277  10.190  12.381   8.248 -0.2737  0.1222 -0.5939
   20GLN     HA  278  10.254  12.348   8.330  0.3176 -0.2985 -1.2065
   20GLN     CB  279  10.085  12.477   8.304 -0.3459 -0.1039 -0.3425
   20GLN    HB1  280  10.141  12.563   8.340 -1.5688 -0.4769  2.7630
   20GLN    HB2  281  10.042  12.434   8.394  1.8796 -1.1269  0.3199
   20GLN     CG  282   9.970  12.526   8.217 -0.4106 -0.1876 -0.3056
   20GLN    HG1  283   9.928  12.442   8.162 -0.9545  0.3292 -0.6919
   20GLN    HG2  284   9.884  12.573   8.264  0.6682  1.1256  0.4170
   20GLN     CD  285  10.017  12.626   8.112 -0.0683  0.5285  0.5150
   20GLN    OE1  286  10.118  12.694   8.131  0.0047  0.4653  0.3611
   20GLN    NE2  287   9.943  12.645   8.003 -0.3942 -0.4041  0.5638
   20GLN   HE21  288   9.968  12.722   7.942 -0.1415  0.8693  2.2054
   20GLN   HE22  289   9.861  12.591   7.979  0.0508 -1.8851  2.2171
   20GLN      C  290  10.123  12.260   8.186 -0.5757  0.0586 -0.1424
   20GLN      O  291  10.103  12.253   8.064  0.4846 -0.0532 -0.3167
   21PRO      N  292  10.094  12.151   8.257  0.7937 -0.0277  0.2981
   21PRO     CD  293  10.047  12.026   8.200  0.2869  0.3035 -0.0135
   21PRO    HD1  294   9.945  12.035   8.162  1.5637  1.7649 -3.4854
   21PRO    HD2  295  10.109  11.992   8.117  0.0172 -0.1650 -0.0281
   21PRO     CG  296  10.045  11.921   8.311 -0.4003  0.0211 -0.2916
   21PRO    HG1  297  10.137  11.864   8.321 -0.6738 -0.1761  1.3939
   21PRO    HG2  298   9.961  11.851   8.309  0.2749 -0.7827 -1.5603
   21PRO     CB  299  10.047  12.010   8.436 -0.0541 -0.1165 -0.2005
   21PRO    HB1  300   9.943  12.029   8.458 -0.1428  1.1218 -1.5240
   21PRO    HB2  301  10.098  11.960   8.518  0.1848  0.4145 -0.0215
   21PRO     CA  302  10.127  12.134   8.397 -0.0751  0.1258  0.5278
   21PRO     HA  303  10.092  12.220   8.454 -1.1633  0.7630 -1.0395
   21PRO      C  304  10.276  12.116   8.427 -0.1403 -0.1555  0.6898
   21PRO      O  305  10.349  12.102   8.330 -0.1407  0.9491  0.5205
   22GLY      N  306  10.332  12.121   8.548  0.5064 -0.2003  0.3948
   22GLY      H  307  10.268  12.121   8.626 -0.7226  1.0549 -0.5650
   22GLY     CA  308  10.475  12.111   8.572  0.6008  0.4302  0.0953
   22GLY    HA1  309  10.530  12.174   8.502  0.6137 -0.4722 -0.7322
   22GLY    HA2  310  10.498  12.148   8.672 -0.5600 -1.6861  1.2096
   22GLY      C  311  10.523  11.967   8.566 -0.1886  0.1474  0.4692
   22GLY      O  312  10.442  11.875   8.557  0.0770 -0.0682  0.2623
   23GLN      N  313  10.653  11.936   8.566 -0.1903  0.1461  0.0919
   23GLN      H  314  10.670  11.836   8.573  1.5287  0.4535  0.7821
   23GLN     CA  315  10.768  12.023   8.577  0.0206 -0.1201  0.0228
   23GLN     HA  316  10.748  12.117   8.524  0.8863 -0.8095 -1.5901
   23GLN     CB  317  10.887  11.958   8.507  0.1176  0.7095 -0.6060
   23GLN    HB1  318  10.905  11.854   8.535  4.0086  1.2019 -0.7922
   23GLN    HB2  319  10.974  12.017   8.535  1.6813 -1.7961  0.0757
   23GLN     CG  320  10.881  11.977   8.356  0.8522  0.2064 -0.6996
   23GLN    HG1  321  10.780  11.945   8.330  0.2628 -0.2644  1.9358
   23GLN    HG2  322  10.945  11.909   8.299 -1.2026 -0.9887 -1.7137
   23GLN     CD  323  10.902  12.117   8.300 -0.1053  0.5946 -0.1097
   23GLN    OE1  324  10.929  12.216   8.367 -0.1485  0.5779 -0.0690
   23GLN    NE2  325  10.875  12.128   8.170 -0.4647  0.1895 -0.0730
   23GLN   HE21  326  10.902  12.218   8.132  0.0314  0.1412  0.1604
   23GLN   HE22  327  10.879  12.049   8.107  0.4240 -0.6448  1.0018
   23GLN      C  328  10.794  12.054   8.723  0.1991 -0.1849  0.0053
   23GLN      O  329  10.766  11.970   8.809  0.4805  0.0959  0.3757
   24GLY      N  330  10.861  12.165   8.755 -0.0022 -0.0547 -0.0149
   24GLY      H  331  10.896  12.219   8.676  0.2750  1.1635  0.9055
   24GLY     CA  332  10.898  12.201   8.890 -0.1100  0.5001 -0.1290
   24GLY    HA1  333  10.929  12.123   8.960 -2.7606  0.3049  0.9089
   24GLY    HA2  334  10.977  12.276   8.881 -0.2044  0.4673 -1.3341
   24GLY      C  335  10.785  12.266   8.969  0.2322 -0.2518  1.0090
   24GLY      O  336  10.671  12.221   8.968 -0.0513  0.4149 -0.6054
   25TYR      N  337  10.810  12.378   9.036 -0.4081  0.5481 -0.0665
   25TYR      H  338  10.899  12.423   9.018 -0.0356  0.0715  0.5606
   25TYR     CA  339  10.712  12.452   9.114 -0.5726 -0.3359  0.5753
   25TYR     HA  340  10.675  12.380   9.186 -3.7689 -0.3214 -0.8907
   25TYR     CB  341  10.782  12.558   9.198  0.2604 -0.4278  0.0149
   25TYR    HB1  342  10.702  12.620   9.240  2.2833  0.6493  2.5506
   25TYR    HB2  343  10.842  12.518   9.280  0.3840  3.2805  1.9840
   25TYR     CG  344  10.872  12.657   9.129 -0.1349 -0.2027 -0.1846
   25TYR    CD1  345  10.822  12.773   9.069 -0.2923 -0.3391 -0.3192
   25TYR    HD1  346  10.718  12.785   9.044  0.0929  1.8305 -1.1449
   25TYR    CE1  347  10.910  12.866   9.011 -0.0771 -0.1401  0.3216
   25TYR    HE1  348  10.867  12.947   8.954 -0.5452 -0.6399 -0.0505
   25TYR     CZ  349  11.049  12.856   9.030  0.0108  0.0571 -0.2089
   25TYR     OH  350  11.126  12.961   8.990 -0.1123  0.1701 -0.1508
   25TYR     HH  351  11.218  12.947   9.013 -0.1564 -1.9569 -1.0934
   25TYR    CE2  352  11.102  12.741   9.091 -0.0598  0.2981  0.3179
   25TYR    HE2  353  11.208  12.724   9.107 -0.3004  0.4521  2.3343
   25TYR    CD2  354  11.012  12.643   9.134 -0.1024  0.1971  0.0102
   25TYR    HD2  355  11.052  12.557   9.186  2.0690  1.7337  1.0381
   25TYR      C  356  10.602  12.501   9.022  0.2944  0.5380 -0.0129
   25TYR      O  357  10.635  12.547   8.912  0.0611  0.7988  0.0253
   26SER      N  358  10.478  12.486   9.068  0.3857 -0.8822 -0.2000
   26SER      H  359  10.458  12.457   9.163  0.8330  0.5325  0.3484
   26SER     CA  360  10.362  12.505   8.983  0.1910  0.1791  0.2927
   26SER     HA  361  10.375  12.438   8.898 -2.7736 -0.6846  0.3875
   26SER     CB  362  10.239  12.459   9.062 -0.3177  0.8359 -0.1041
   26SER    HB1  363  10.206  12.535   9.132 -0.5938  0.6717 -0.0545
   26SER    HB2  364  10.267  12.381   9.132  0.8705  1.3588  0.0372
   26SER     OG  365  10.140  12.420   8.969 -0.4941  0.0433  0.4174
   26SER     HG  366  10.060  12.411   9.021 -0.9172 -0.6723 -0.3306
   26SER      C  367  10.344  12.648   8.932 -0.6148  0.1593  0.5124
   26SER      O  368  10.414  12.736   8.981 -0.1449  0.2283 -0.2834
   27GLN      N  369  10.253  12.677   8.838  0.1196 -0.7360 -0.4939
   27GLN      H  370  10.191  12.601   8.814  1.3586 -1.5102 -1.3995
   27GLN     CA  371  10.228  12.811   8.791  0.2361 -0.5167  0.0601
   27GLN     HA  372  10.321  12.865   8.775 -0.0753  0.7013  2.0403
   27GLN     CB  373  10.150  12.801   8.660  0.3830  0.2305 -0.0893
   27GLN    HB1  374  10.103  12.894   8.627  0.6910  0.7934  0.9807
   27GLN    HB2  375  10.085  12.715   8.675  3.8526 -2.6910 -0.6066
   27GLN     CG  376  10.232  12.759   8.539 -0.5069 -0.3061 -0.5185
   27GLN    HG1  377  10.270  12.657   8.548 -1.6639 -0.6147  1.7511
   27GLN    HG2  378  10.166  12.752   8.453 -1.0019 -2.7412 -0.0099
   27GLN     CD  379  10.352  12.848   8.510 -0.2787 -0.4828 -0.1378
   27GLN    OE1  380  10.467  12.814   8.535 -0.2413 -0.2399  0.0155
   27GLN    NE2  381  10.344  12.969   8.453 -0.4445 -0.3548  0.1541
   27GLN   HE21  382  10.263  13.025   8.433  1.4435  3.0647  1.1678
   27GLN   HE22  383  10.436  13.009   8.444 -0.1550 -0.2460  2.7510
   27GLN      C  384  10.147  12.896   8.889  0.5887 -0.2831  0.1506
   27GLN      O  385  10.069  12.839   8.964 -0.2765  0.1213 -0.4152
   28GLN      N  386  10.153  13.028   8.869  0.1181 -0.2839 -0.0292
   28GLN      H  387  10.220  13.059   8.800 -0.8622  0.9133 -0.4730
   28GLN     CA  388  10.072  13.127   8.937  0.0233 -0.0643 -0.4647
   28GLN     HA  389   9.987  13.070   8.972 -2.3706  2.2035 -2.1897
   28GLN     CB  390  10.152  13.195   9.048  0.1375 -0.2964 -0.4030
   28GLN    HB1  391  10.255  13.209   9.016  0.3194 -1.4376 -0.3639
   28GLN    HB2  392  10.113  13.296   9.058  1.6541  0.3703 -0.9827
   28GLN     CG  393  10.149  13.111   9.176 -0.1693  0.5939  0.1830
   28GLN    HG1  394  10.183  13.010   9.156 -1.3426 -0.1111  1.5981
   28GLN    HG2  395  10.048  13.090   9.212 -0.0527 -4.3714 -1.6005
   28GLN     CD  396  10.249  13.157   9.281  0.0704  0.5388 -0.0199
   28GLN    OE1  397  10.363  13.112   9.286 -0.1637 -0.0933 -0.3387
   28GLN    NE2  398  10.199  13.231   9.380  0.4389  0.5850  0.1331
   28GLN   HE21  399  10.103  13.260   9.381 -0.4839 -1.9853  3.2705
   28GLN   HE22  400  10.256  13.262   9.457 -0.6196  0.1596  1.1183
   28GLN      C  401  10.006  13.225   8.841 -0.6580  0.0131  0.0789
   28GLN      O  402  10.046  13.233   8.725  0.4785  0.7282  0.5065
   29SER      N  403   9.906  13.299   8.890 -0.5648  0.0273  0.2473
   29SER      H  404   9.875  13.269   8.981 -0.2309  1.4915  0.8683
   29SER     CA  405   9.814  13.384   8.816 -0.1490  0.2883  0.0307
   29SER     HA  406   9.851  13.401   8.715 -1.4723  1.4055 -0.2824
   29SER     CB  407   9.687  13.301   8.809  0.1515 -0.1934  0.2154
   29SER    HB1  408   9.606  13.361   8.767  0.3025 -0.1666 -0.0313
   29SER    HB2  409   9.649  13.256   8.902 -0.7042 -1.3353 -0.6453
   29SER     OG  410   9.702  13.194   8.719 -0.2254 -0.1229  0.0650
   29SER     HG  411   9.613  13.158   8.710 -0.1597 -0.3593  0.3182
   29SER      C  412   9.789  13.516   8.886  0.1133  0.2019  0.2890
   29SER      O  413   9.786  13.523   9.009  0.8310 -0.2610  0.3379
   30SER      N  414   9.754  13.624   8.815  0.0067  0.0116  0.0538
   30SER      H  415   9.732  13.603   8.718  0.8911  0.3123 -0.2242
   30SER     CA  416   9.712  13.752   8.866  0.1346 -0.0742  0.3769
   30SER     HA  417   9.718  13.822   8.783  1.7641 -1.1435 -0.4537
   30SER     CB  418   9.567  13.754   8.914 -0.1394  0.4412 -0.4547
   30SER    HB1  419   9.532  13.856   8.929 -2.5696 -0.4931  0.8226
   30SER    HB2  420   9.563  13.723   9.018 -1.6845 -0.5887 -0.7904
   30SER     OG  421   9.479  13.677   8.835  0.2493 -0.5665  0.0723
   30SER     HG  422   9.473  13.710   8.745 -0.4495  0.3735  0.4396
   30SER      C  423   9.805  13.808   8.973 -0.0674 -0.0403  0.5352
   30SER      O  424   9.760  13.853   9.078 -0.6371  0.3083  0.1459
   31GLN      N  425   9.936  13.804   8.946 -0.2974 -0.0788 -0.6148
   31GLN      H  426   9.964  13.791   8.850  0.9174  2.5481 -0.6795
   31GLN     CA  427  10.033  13.857   9.039 -0.2093 -0.1943 -0.6398
   31GLN     HA  428  10.031  13.804   9.134 -0.3258  0.0168 -0.5256
   31GLN     CB  429  10.172  13.828   8.982  0.0773 -0.2312  0.0613
   31GLN    HB1  430  10.246  13.888   9.034  0.1522 -2.4592  2.6854
   31GLN    HB2  431  10.178  13.857   8.877  1.3651 -2.4437 -0.5377
   31GLN     CG  432  10.205  13.680   8.977  0.3444 -0.1800  0.2733
   31GLN    HG1  433  10.301  13.667   8.926  0.1623  1.0846 -0.4200
   31GLN    HG2  434  10.127  13.635   8.916 -0.2271  1.2557 -0.0855
   31GLN     CD  435  10.229  13.611   9.111  0.2194  0.1574  0.4699
   31GLN    OE1  436  10.189  13.652   9.219  0.1611 -0.1059  0.5487
   31GLN    NE2  437  10.297  13.496   9.107  0.3220  0.2377 -0.2952
   31GLN   HE21  438  10.321  13.457   9.017  2.0214  0.9539 -0.1814
   31GLN   HE22  439  10.320  13.458   9.197  1.8136  1.5872 -0.0610
   31GLN      C  440  10.012  14.004   9.072 -0.3117 -0.3166 -0.1571
   31GLN      O  441   9.996  14.024   9.192  0.0854 -0.9910  0.0157
   32PRO      N  442   9.987  14.092   8.975 -0.1149 -0.3096 -0.2022
   32PRO     CD  443   9.986  14.077   8.831 -0.1139 -0.2005 -0.2137
   32PRO    HD1  444   9.912  14.001   8.806 -0.4270  0.6609 -2.0768
   32PRO    HD2  445  10.088  14.058   8.799 -0.3887 -0.9211 -0.6846
   32PRO     CG  446   9.935  14.209   8.775  0.2053 -0.0271 -0.0962
   32PRO    HG1  447   9.985  14.221   8.679 -1.3622 -0.4400 -1.0088
   32PRO    HG2  448   9.826  14.217   8.776  0.0772 -1.3552  1.7487
   32PRO     CB  449   9.988  14.308   8.878 -0.5379 -0.0975  0.3656
   32PRO    HB1  450  10.094  14.329   8.864 -0.7154  0.4738 -0.1804
   32PRO    HB2  451   9.936  14.403   8.880 -0.7334 -0.1766 -0.6924
   32PRO     CA  452   9.959  14.231   9.006  0.1774 -0.3746  0.3684
   32PRO     HA  453  10.028  14.258   9.086  0.5308 -0.2906  0.0387
   32PRO      C  454   9.826  14.265   9.071  0.0897  0.5877 -0.2919
   32PRO      O  455   9.799  14.382   9.095  0.1549  0.5206  0.1165
   33TYR      N  456   9.741  14.168   9.106  0.3819  0.2801 -0.4331
   33TYR      H  457   9.763  14.069   9.102  0.9291  0.3761  0.0603
   33TYR     CA  458   9.612  14.195   9.168  0.4510  0.2933 -0.2910
   33TYR     HA  459   9.594  14.301   9.187  1.6006  0.4744 -0.1311
   33TYR     CB  460   9.501  14.155   9.071  0.5925  0.5322 -0.5511
   33TYR    HB1  461   9.513  14.049   9.048  1.2450  0.3150  0.6835
   33TYR    HB2  462   9.410  14.161   9.129  0.6760 -0.6371 -0.2836
   33TYR     CG  463   9.486  14.237   8.945 -0.4012  0.5775 -0.4047
   33TYR    CD1  464   9.464  14.375   8.945  0.2388  0.6864  0.4481
   33TYR    HD1  465   9.455  14.419   9.043  1.6267 -3.2417  2.5449
   33TYR    CE1  466   9.456  14.452   8.828 -0.6127 -0.0836 -0.0129
   33TYR    HE1  467   9.442  14.559   8.828 -2.4520 -0.2952 -0.4322
   33TYR     CZ  468   9.452  14.380   8.707 -0.3374 -0.3675  0.1445
   33TYR     OH  469   9.443  14.453   8.592  0.5849  0.2075  0.4202
   33TYR     HH  470   9.464  14.410   8.509  0.7186  2.3488 -0.7332
   33TYR    CE2  471   9.461  14.240   8.706 -0.3510 -0.3669 -0.3069
   33TYR    HE2  472   9.462  14.187   8.612 -1.3881 -1.1825  0.1134
   33TYR    CD2  473   9.484  14.167   8.823  0.4839  0.1225 -0.1624
   33TYR    HD2  474   9.494  14.060   8.816  0.8273  0.0057  1.6097
   33TYR      C  475   9.589  14.120   9.298 -0.0079  0.0285 -0.5250
   33TYR      O  476   9.645  14.013   9.323 -0.1988  0.0196 -0.1292
   34GLY      N  477   9.510  14.180   9.387  0.4305  0.0199 -0.1273
   34GLY      H  478   9.477  14.274   9.369 -0.4181 -0.0614  0.9208
   34GLY     CA  479   9.496  14.128   9.521 -0.3518 -0.1633 -0.2756
   34GLY    HA1  480   9.510  14.021   9.528  2.6174  0.2569  1.8433
   34GLY    HA2  481   9.577  14.168   9.582 -0.0584 -1.1877  0.0108
   34GLY      C  482   9.374  14.163   9.606  0.0707  0.2790  0.1518
   34GLY      O  483   9.283  14.235   9.566 -0.4493 -0.1040  0.6250
   35GLN      N  484   9.372  14.120   9.732 -0.2893 -0.2690 -0.0380
   35GLN      H  485   9.449  14.067   9.770 -1.2901 -0.6707  1.5294
   35GLN     CA  486   9.290  14.181   9.835 -0.1217 -0.2506  0.0857
   35GLN     HA  487   9.183  14.167   9.819 -0.2461 -0.2983  0.9406
   35GLN     CB  488   9.320  14.107   9.965 -0.3171  0.1976  0.3894
   35GLN    HB1  489   9.289  14.006   9.939  1.3787 -0.5808  1.2350
   35GLN    HB2  490   9.254  14.129  10.048 -0.4417 -1.2035  0.6942
   35GLN     CG  491   9.463  14.131  10.014 -0.0153 -0.1962 -0.2787
   35GLN    HG1  492   9.474  14.221  10.075  2.0845  0.8711 -2.1043
   35GLN    HG2  493   9.524  14.159   9.928  1.5842  0.4695  1.0279
   35GLN     CD  494   9.525  14.013  10.088  0.0194 -0.2151 -0.3388
   35GLN    OE1  495   9.474  13.903  10.105 -0.1933  0.0050  0.5419
   35GLN    NE2  496   9.644  14.036  10.143 -0.0240 -0.2660 -0.2214
   35GLN   HE21  497   9.687  14.127  10.150 -1.3353  0.2610  1.7100
   35GLN   HE22  498   9.681  13.956  10.194  1.8519  0.8037  0.2148
   35GLN      C  499   9.322  14.329   9.853  0.2901 -0.3969  0.5783
   35GLN      O  500   9.414  14.379   9.789 -0.2211  0.0212  0.1618
   36GLN      N  501   9.243  14.406   9.927 -0.1109 -0.1361 -0.1125
   36GLN      H  502   9.187  14.351   9.991 -1.3276  0.6202 -0.4888
   36GLN     CA  503   9.258  14.548   9.954  0.3985 -0.2080 -0.0183
   36GLN     HA  504   9.268  14.606   9.863  0.3141 -0.5850 -0.2706
   36GLN     CB  505   9.132  14.596  10.025  0.4051  0.2127 -0.2963
   36GLN    HB1  506   9.103  14.518  10.095 -0.7927  0.6057 -0.3229
   36GLN    HB2  507   9.154  14.682  10.088  1.2930 -0.6879  0.6426
   36GLN     CG  508   9.013  14.628   9.935 -0.0893  0.5528  0.4698
   36GLN    HG1  509   8.975  14.543   9.879  1.9525  0.4536 -0.8777
   36GLN    HG2  510   9.037  14.704   9.860 -0.0024 -0.9668 -1.1045
   36GLN     CD  511   8.901  14.667  10.031 -0.2326 -0.0776  0.5632
   36GLN    OE1  512   8.797  14.603  10.035 -0.2322 -0.0745  0.6042
   36GLN    NE2  513   8.911  14.786  10.091 -0.1189 -0.0895  0.5700
   36GLN   HE21  514   8.995  14.840  10.075 -1.2895  0.9205 -3.2144
   36GLN   HE22  515   8.834  14.817  10.148 -0.3607  2.3666 -0.9317
   36GLN      C  516   9.386  14.558  10.037  0.4492 -0.5331 -0.0534
   36GLN      O  517   9.419  14.468  10.113 -0.1511 -0.2633  0.5392
   37SER      N  518   9.443  14.679  10.033  0.2673 -0.4256  0.5223
   37SER      H  519   9.405  14.745   9.967 -0.6684 -1.0158  0.4468
   37SER     CA  520   9.552  14.721  10.118  0.3467  0.0468  0.1893
   37SER     HA  521   9.560  14.651  10.201  1.6829  0.0868  0.1232
   37SER     CB  522   9.689  14.723  10.051  0.2950 -0.0951  0.0813
   37SER    HB1  523   9.761  14.749  10.129 -1.2008 -1.2708  1.9410
   37SER    HB2  524   9.716  14.622  10.021 -1.0813 -0.7421  0.9248
   37SER     OG  525   9.701  14.817   9.946  0.0354  0.0892  0.2149
   37SER     HG  526   9.771  14.794   9.884  1.2621  2.6956  0.5227
   37SER      C  527   9.524  14.856  10.183 -0.3796 -0.3417  0.6978
   37SER      O  528   9.449  14.938  10.131  0.2431 -0.1312  0.1191
   38TYR      N  529   9.576  14.875  10.304  0.2894  0.2829  0.3188
   38TYR      H  530   9.623  14.797  10.347  2.4634  2.6419  2.6514
   38TYR     CA  531   9.528  14.974  10.399 -0.1000  0.1663  0.2477
   38TYR     HA  532   9.450  15.036  10.356 -1.9853 -1.2127  1.5056
   38TYR     CB  533   9.465  14.898  10.516  0.4798  0.0833  0.5161
   38TYR    HB1  534   9.428  14.972  10.588  1.3419  0.1749  0.8669
   38TYR    HB2  535   9.536  14.835  10.568  1.0724  2.1960  2.4495
   38TYR     CG  536   9.348  14.816  10.468  0.3531  0.7745 -0.4009
   38TYR    CD1  537   9.369  14.679  10.446 -0.4091  0.5958 -0.0790
   38TYR    HD1  538   9.466  14.639  10.473 -0.7800 -0.6110 -0.4657
   38TYR    CE1  539   9.264  14.595  10.409  0.5216 -0.6218 -0.0473
   38TYR    HE1  540   9.279  14.489  10.402 -0.8281 -0.8051 -0.5074
   38TYR     CZ  541   9.134  14.649  10.399  0.5428 -0.4540  0.5886
   38TYR     OH  542   9.029  14.567  10.367 -0.2280  0.6006  0.3522
   38TYR     HH  543   8.949  14.619  10.362 -0.8585 -0.0591  2.5186
   38TYR    CE2  544   9.114  14.788  10.413  0.2514 -0.4039 -0.2775
   38TYR    HE2  545   9.018  14.837  10.401  1.8728  3.8491  1.9697
   38TYR    CD2  546   9.221  14.871  10.447 -0.0995 -0.0709  0.0180
   38TYR    HD2  547   9.209  14.979  10.448 -1.1485 -0.1704 -0.5785
   38TYR      C  548   9.645  15.061  10.444  0.0720 -0.1092  0.3422
   38TYR      O  549   9.758  15.013  10.438  0.1758  0.2003 -0.3626
   39SER      N  550   9.628  15.181  10.500  0.4989  0.0274  0.1808
   39SER      H  551   9.534  15.219  10.504 -0.5211 -2.2883 -0.4125
   39SER     CA  552   9.727  15.264  10.565  0.4441  0.2208  0.0169
   39SER     HA  553   9.818  15.265  10.506  0.8157 -3.8657  0.2649
   39SER     CB  554   9.671  15.404  10.589 -0.4246 -0.1289  0.0455
   39SER    HB1  555   9.749  15.472  10.621 -0.1677  0.1357 -1.0792
   39SER    HB2  556   9.589  15.411  10.661 -0.4177  1.6526 -0.0676
   39SER     OG  557   9.641  15.464  10.465  0.0677 -0.0789 -0.0497
   39SER     HG  558   9.714  15.460  10.402 -1.5571  1.5746 -2.2246
   39SER      C  559   9.744  15.203  10.704  0.1791  0.4802  0.1662
   39SER      O  560   9.654  15.136  10.754  0.4000  0.0559 -0.0002
   40GLY      N  561   9.864  15.219  10.761  0.4372  0.1795 -0.2749
   40GLY      H  562   9.934  15.265  10.705  2.0288 -1.6719  0.0808
   40GLY     CA  563   9.909  15.155  10.883 -0.2874  0.1205 -0.0316
   40GLY    HA1  564   9.978  15.219  10.939 -1.9020  1.8809  0.0773
   40GLY    HA2  565   9.827  15.130  10.950  1.0896 -1.2829  1.2088
   40GLY      C  566   9.980  15.023  10.860 -0.5139  0.0733 -0.4676
   40GLY      O  567  10.087  15.022  10.801 -0.1265 -0.6339  0.2245
   41TYR      N  568   9.923  14.907  10.896 -0.1642  0.0179 -0.0896
   41TYR      H  569   9.825  14.915  10.916 -0.2809 -2.1897  0.4911
   41TYR     CA  570   9.991  14.779  10.900  0.0113  0.1111 -0.0807
   41TYR     HA  571  10.093  14.806  10.929 -0.5223 -0.1078  2.1198
   41TYR     CB  572   9.941  14.702  11.021 -0.3758  0.5819  0.0613
   41TYR    HB1  573   9.964  14.596  11.005  1.7045  1.0985 -0.7496
   41TYR    HB2  574   9.833  14.706  11.029 -0.3790 -0.2741  0.6927
   41TYR     CG  575   9.996  14.742  11.156 -0.3472 -0.5730  0.4033
   41TYR    CD1  576  10.114  14.691  11.213  0.1960 -0.0945 -0.2870
   41TYR    HD1  577  10.186  14.627  11.165  2.3282  1.1956  1.0088
   41TYR    CE1  578  10.144  14.735  11.342 -0.3832  0.2277 -0.2563
   41TYR    HE1  579  10.232  14.698  11.392 -0.7849 -0.4831 -0.0663
   41TYR     CZ  580  10.063  14.826  11.412 -0.1114 -0.0807  0.4737
   41TYR     OH  581  10.099  14.859  11.540 -0.1970  0.2286  0.4202
   41TYR     HH  582  10.184  14.831  11.573  1.4054  1.3037 -2.3780
   41TYR    CE2  583   9.952  14.886  11.349  0.2035  0.4156  0.3854
   41TYR    HE2  584   9.886  14.955  11.400  0.1195 -0.5557  1.6373
   41TYR    CD2  585   9.916  14.835  11.224  0.4947  0.1590  0.4041
   41TYR    HD2  586   9.830  14.874  11.171  1.4515  3.7715  1.2421
   41TYR      C  587   9.996  14.709  10.765 -0.1717  0.2091 -0.1379
   41TYR      O  588   9.915  14.731  10.675 -0.4050 -0.2060 -0.0367
   42SER      N  589  10.092  14.616  10.756 -0.0524  0.3351 -0.1722
   42SER      H  590  10.140  14.598  10.843  0.2939  0.4679 -0.3343
   42SER     CA  591  10.095  14.514  10.653  0.2005  0.0543  0.1089
   42SER     HA  592  10.057  14.556  10.560  1.7326 -0.2119 -0.6529
   42SER     CB  593  10.241  14.477  10.629  0.3301  0.3067  0.5087
   42SER    HB1  594  10.304  14.566  10.630  1.3072 -0.3387  2.5636
   42SER    HB2  595  10.245  14.431  10.531  1.5350  1.5394 -0.0550
   42SER     OG  596  10.269  14.376  10.723  0.4288 -0.0591  0.0865
   42SER     HG  597  10.344  14.330  10.685  2.1088  1.9402  0.7488
   42SER      C  598   9.999  14.398  10.674  0.1315  0.0766 -0.0781
   42SER      O  599   9.944  14.379  10.783 -0.1499  1.0673 -0.0371
   43GLN      N  600   9.979  14.323  10.565 -0.2700 -0.1054  0.1147
   43GLN      H  601  10.031  14.365  10.489  0.6668 -0.0108  0.7833
   43GLN     CA  602   9.911  14.196  10.560  0.0127 -0.2622  0.1943
   43GLN     HA  603   9.871  14.168  10.657 -0.7422  1.2934  0.3529
   43GLN     CB  604   9.797  14.206  10.458 -0.2334 -0.4007  0.4543
   43GLN    HB1  605   9.765  14.107  10.426 -1.8696 -0.0755  0.9657
   43GLN    HB2  606   9.838  14.257  10.371  1.4418 -1.2490  0.7182
   43GLN     CG  607   9.676  14.281  10.515  0.1878  0.5348  0.1381
   43GLN    HG1  608   9.645  14.219  10.599 -2.3788  0.3246 -0.8807
   43GLN    HG2  609   9.701  14.383  10.545 -0.3925  0.5634  0.5269
   43GLN     CD  610   9.568  14.299  10.409 -0.1378  0.0240  0.3815
   43GLN    OE1  611   9.487  14.208  10.390  0.0795 -0.1931  0.4974
   43GLN    NE2  612   9.569  14.411  10.337  0.4238 -0.1343  0.1361
   43GLN   HE21  613   9.514  14.414  10.253  2.1832  0.4726 -1.0448
   43GLN   HE22  614   9.635  14.483  10.364 -0.9692  0.2703  2.7808
   43GLN      C  615  10.017  14.092  10.526  0.1378  0.0290 -0.3107
   43GLN      O  616  10.133  14.127  10.507  0.0048  0.5464 -0.1832
   44SER      N  617   9.971  13.967  10.527 -0.2681  0.1786  0.2809
   44SER      H  618   9.871  13.951  10.525 -0.3361  0.6619 -0.6664
   44SER     CA  619  10.061  13.854  10.513 -0.3447  0.1687 -0.1422
   44SER     HA  620  10.144  13.868  10.582 -0.1942  2.2384 -0.6898
   44SER     CB  621   9.998  13.727  10.569  0.4771 -0.4654 -0.6261
   44SER    HB1  622   9.974  13.748  10.673  2.5707 -1.8414  0.2083
   44SER    HB2  623  10.076  13.651  10.566  1.0171  0.0296  0.2795
   44SER     OG  624   9.896  13.689  10.480 -0.0903  0.8726 -0.5634
   44SER     HG  625   9.814  13.737  10.496  1.2678  2.6739  1.4803
   44SER      C  626  10.128  13.842  10.377  0.3570  0.4827  0.1695
   44SER      O  627  10.081  13.891  10.274  0.3689  0.5431  0.1931
   45THR      N  628  10.245  13.778  10.371  0.0424 -0.0705 -0.1568
   45THR      H  629  10.266  13.722  10.453 -1.7351  0.7070  0.8858
   45THR     CA  630  10.338  13.764  10.261 -0.2777  0.1361 -0.4567
   45THR     HA  631  10.439  13.756  10.303 -0.4850 -1.1254 -0.1853
   45THR     CB  632  10.322  13.635  10.182  0.1886 -0.2957  0.1461
   45THR     HB  633  10.241  13.643  10.110 -0.5810 -0.4146  0.9836
   45THR    CG2  634  10.450  13.614  10.101  0.3347 -0.0030  0.3001
   45THR   HG21  635  10.479  13.695  10.034  0.4047  2.0834  2.6977
   45THR   HG22  636  10.533  13.606  10.172  1.4934  2.1390 -0.7285
   45THR   HG23  637  10.431  13.525  10.041 -2.3429  0.7572 -0.0884
   45THR    OG1  638  10.308  13.524  10.268 -0.4662  0.0611  0.5033
   45THR    HG1  639  10.396  13.493  10.289 -0.3323  0.8448  1.1145
   45THR      C  640  10.351  13.884  10.167  0.3734  0.1066 -0.4148
   45THR      O  641  10.282  13.902  10.067 -0.1666  0.4665  0.0140
   46ASP      N  642  10.430  13.979  10.216 -0.3056  0.3914  0.1538
   46ASP      H  643  10.475  13.969  10.306  0.9858 -2.7648 -0.7287
   46ASP     CA  644  10.452  14.108  10.154  0.1306  0.3794  0.2807
   46ASP     HA  645  10.365  14.132  10.092 -0.6610 -0.0977  1.1901
   46ASP     CB  646  10.485  14.206  10.266  0.8107  0.1907  0.2513
   46ASP    HB1  647  10.408  14.213  10.343 -1.0800  1.5236 -1.6527
   46ASP    HB2  648  10.579  14.171  10.308  1.1669 -1.0074 -1.4592
   46ASP     CG  649  10.488  14.350  10.217 -0.5364  0.1558  0.0294
   46ASP    OD1  650  10.601  14.395  10.187 -0.5612  0.4196  0.3241
   46ASP    OD2  651  10.389  14.427  10.211 -0.5151  0.1722 -0.1164
   46ASP      C  652  10.574  14.101  10.063 -0.0223 -0.2890  0.1266
   46ASP      O  653  10.673  14.040  10.103 -0.0280 -0.3634  0.0270
   47THR      N  654  10.580  14.173   9.950  0.5040  0.8150  0.8424
   47THR      H  655  10.494  14.219   9.923 -0.9429 -2.7678 -1.3887
   47THR     CA  656  10.683  14.174   9.848 -0.8084  0.1700 -0.5260
   47THR     HA  657  10.773  14.178   9.909 -0.6360 -0.4547 -0.7339
   47THR     CB  658  10.677  14.056   9.752 -0.4785  0.0640 -0.4195
   47THR     HB  659  10.744  14.074   9.668 -0.1967 -0.8433 -0.4036
   47THR    CG2  660  10.717  13.929   9.827 -0.8693  0.4389  0.4356
   47THR   HG21  661  10.736  13.851   9.754  0.3349 -0.5098  1.7162
   47THR   HG22  662  10.641  13.893   9.896  1.2281  2.2693  4.0282
   47THR   HG23  663  10.811  13.951   9.877 -0.0829  0.3582 -0.9511
   47THR    OG1  664  10.549  14.032   9.696 -0.3663 -0.5509 -0.4195
   47THR    HG1  665  10.543  14.075   9.611 -1.2032 -2.3689 -1.3385
   47THR      C  666  10.671  14.303   9.769 -0.3063  0.8096  0.4294
   47THR      O  667  10.559  14.348   9.745 -0.1730  0.7713 -0.2905
   48SER      N  668  10.787  14.348   9.720 -0.2516  0.1048 -0.0994
   48SER      H  669  10.873  14.297   9.734 -0.2141  0.2389  0.1637
   48SER     CA  670  10.800  14.473   9.648 -0.0950  0.0660 -0.1389
   48SER     HA  671  10.769  14.555   9.712  0.6556 -0.0589  0.3868
   48SER     CB  672  10.943  14.511   9.614 -0.0576 -0.3706 -0.4786
   48SER    HB1  673  10.943  14.620   9.603 -0.1760 -0.1670  1.2817
   48SER    HB2  674  11.009  14.491   9.699  1.2538 -0.4316 -1.4674
   48SER     OG  675  11.001  14.440   9.506  0.3353 -0.2712 -0.3342
   48SER     HG  676  11.095  14.454   9.520  0.4408 -1.1061 -0.1422
   48SER      C  677  10.718  14.472   9.519 -0.4109  0.2999  0.0569
   48SER      O  678  10.700  14.369   9.454  0.1767  0.0613  0.2645
   49GLY      N  679  10.666  14.589   9.482 -0.1015  0.4399  0.0584
   49GLY      H  680  10.680  14.664   9.549 -0.5467  0.7369 -0.1727
   49GLY     CA  681  10.585  14.615   9.365 -0.0912 -0.3244 -0.1195
   49GLY    HA1  682  10.573  14.723   9.355 -1.3922 -0.4350  0.0983
   49GLY    HA2  683  10.637  14.576   9.278  0.0796 -3.1747  1.1556
   49GLY      C  684  10.443  14.561   9.375  0.0030 -0.4343  0.7203
   49GLY      O  685  10.343  14.632   9.373  0.4138  0.1468  0.4249
   50TYR      N  686  10.430  14.428   9.384  0.1727 -0.5269 -0.2944
   50TYR      H  687  10.517  14.377   9.382  0.2548 -0.4904  1.3070
   50TYR     CA  688  10.311  14.347   9.393 -0.3731  0.3049  0.1007
   50TYR     HA  689  10.242  14.401   9.458 -0.1964  0.1100  0.4516
   50TYR     CB  690  10.248  14.323   9.256  0.4691 -0.3113 -0.1902
   50TYR    HB1  691  10.154  14.270   9.272 -0.0855  0.4130 -0.9479
   50TYR    HB2  692  10.320  14.264   9.199  2.2216  3.9143 -2.8570
   50TYR     CG  693  10.219  14.442   9.168 -0.3048 -0.1219  0.3039
   50TYR    CD1  694  10.110  14.523   9.201 -0.3298  0.1678 -0.4637
   50TYR    HD1  695  10.045  14.505   9.285 -0.0987 -1.5544 -0.6253
   50TYR    CE1  696  10.080  14.630   9.115 -0.0239  0.2001 -0.5321
   50TYR    HE1  697   9.991  14.690   9.128 -0.3993 -0.6710  1.2154
   50TYR     CZ  698  10.161  14.647   9.001  0.2444 -0.1839 -0.4007
   50TYR     OH  699  10.141  14.753   8.919  0.4956  0.2756  0.1202
   50TYR     HH  700  10.067  14.799   8.959 -0.4573 -1.3209  0.2657
   50TYR    CE2  701  10.279  14.573   8.980  0.2950 -0.1762 -0.1625
   50TYR    HE2  702  10.337  14.604   8.894  1.0348  1.1028  0.7666
   50TYR    CD2  703  10.307  14.462   9.060 -0.3213  0.0093  0.3139
   50TYR    HD2  704  10.397  14.404   9.045  1.4592  1.8348  2.9322
   50TYR      C  705  10.336  14.214   9.464 -0.3488 -0.0505 -0.5677
   50TYR      O  706  10.452  14.187   9.492 -0.4344 -0.1966 -0.3594
   51GLY      N  707  10.236  14.128   9.486 -0.1584 -0.1909 -0.2502
   51GLY      H  708  10.139  14.155   9.490 -0.0617  0.1106  0.1889
   51GLY     CA  709  10.260  13.986   9.498 -0.7195 -0.3171 -0.5905
   51GLY    HA1  710  10.163  13.943   9.474 -0.9859 -2.4044  3.3223
   51GLY    HA2  711  10.281  13.962   9.603  1.7957  0.0365 -0.9581
   51GLY      C  712  10.354  13.921   9.398 -0.1734  0.0210 -0.3009
   51GLY      O  713  10.378  13.971   9.288 -0.1522 -0.1774 -0.3873
   52GLN      N  714  10.421  13.812   9.438  0.3683  0.2862 -0.4644
   52GLN      H  715  10.405  13.786   9.534  0.9447  3.6086  0.6403
   52GLN     CA  716  10.511  13.737   9.353  0.2020 -0.2292 -0.1916
   52GLN     HA  717  10.493  13.776   9.253 -0.8821  2.3494  0.9144
   52GLN     CB  718  10.656  13.766   9.391  0.2738 -0.1470 -0.5176
   52GLN    HB1  719  10.672  13.741   9.497  0.7671 -2.8725 -1.1391
   52GLN    HB2  720  10.733  13.701   9.351  2.4871  2.1558 -0.2543
   52GLN     CG  721  10.697  13.911   9.371  0.4248 -0.0801  0.2474
   52GLN    HG1  722  10.710  13.934   9.266  1.8674 -0.9531  0.2050
   52GLN    HG2  723  10.619  13.979   9.405 -0.5440 -1.4371  0.8388
   52GLN     CD  724  10.829  13.948   9.438  0.4334 -0.0278  0.2010
   52GLN    OE1  725  10.894  13.862   9.499  0.0374 -0.2526  0.3090
   52GLN    NE2  726  10.879  14.071   9.431 -0.0726  0.1519 -0.3313
   52GLN   HE21  727  10.828  14.150   9.393 -2.0231 -0.5490  0.7109
   52GLN   HE22  728  10.971  14.090   9.469 -1.6232 -0.0273  4.1253
   52GLN      C  729  10.490  13.586   9.352  0.1667 -0.2317  0.4907
   52GLN      O  730  10.400  13.535   9.418 -0.4390 -0.0792 -0.2052
   53SER      N  731  10.579  13.512   9.285  0.2131  0.3223 -0.0676
   53SER      H  732  10.653  13.552   9.229 -0.3978 -0.3835 -1.4243
   53SER     CA  733  10.580  13.368   9.287  0.2757  0.3290  0.4506
   53SER     HA  734  10.479  13.328   9.273 -1.0362  3.2472  0.9642
   53SER     CB  735  10.668  13.324   9.171  0.1760  0.8975  0.1604
   53SER    HB1  736  10.704  13.223   9.191  0.2817  0.4513 -2.0027
   53SER    HB2  737  10.759  13.383   9.164  2.3149 -2.1479  0.5624
   53SER     OG  738  10.598  13.327   9.048  0.4488  0.0329 -0.0261
   53SER     HG  739  10.665  13.305   8.983  2.1724 -2.0682  2.2813
   53SER      C  740  10.630  13.309   9.419 -0.2088  0.0118  0.4992
   53SER      O  741  10.722  13.362   9.481 -0.0047  0.1583  0.0770
   54SER      N  742  10.573  13.196   9.460 -0.4078  0.2653  0.9259
   54SER      H  743  10.492  13.162   9.410 -0.7661  2.3606 -0.0167
   54SER     CA  744  10.618  13.111   9.568  0.4113 -0.4756  0.0218
   54SER     HA  745  10.727  13.111   9.567  0.5191 -1.6703 -3.7354
   54SER     CB  746  10.557  13.166   9.697  0.1862  0.1190 -0.3349
   54SER    HB1  747  10.602  13.113   9.781 -1.5172 -1.3527 -0.3051
   54SER    HB2  748  10.451  13.142   9.700  0.5511 -1.5844  2.6371
   54SER     OG  749  10.574  13.306   9.709 -0.1259  0.1608 -0.3913
   54SER     HG  750  10.652  13.319   9.654  0.8154 -1.9262  0.3454
   54SER      C  751  10.565  12.968   9.564 -0.4313 -0.1932  0.6577
   54SER      O  752  10.454  12.939   9.519  0.1387 -0.4520 -0.6361
   55TYR      N  753  10.643  12.873   9.618  0.2941  0.1019  0.1453
   55TYR      H  754  10.728  12.906   9.661 -0.6109 -0.2749  2.3510
   55TYR     CA  755  10.620  12.731   9.629  0.1698  0.1022 -0.1100
   55TYR     HA  756  10.572  12.698   9.536  0.7946 -2.5194  0.3950
   55TYR     CB  757  10.751  12.655   9.648 -0.0729 -0.3458 -0.1923
   55TYR    HB1  758  10.807  12.675   9.556 -1.3831 -0.5043 -1.0592
   55TYR    HB2  759  10.801  12.694   9.737 -0.8689 -3.3640  1.7290
   55TYR     CG  760  10.741  12.505   9.663  0.6752 -0.3975 -0.1768
   55TYR    CD1  761  10.734  12.455   9.794 -0.5274  0.1266 -0.0329
   55TYR    HD1  762  10.734  12.530   9.872 -3.6761  0.9071 -0.6413
   55TYR    CE1  763  10.707  12.320   9.820  0.3113  0.0900  0.6864
   55TYR    HE1  764  10.682  12.277   9.916 -1.1280 -1.1659 -0.1998
   55TYR     CZ  765  10.730  12.230   9.715  0.6204  0.5995  0.3143
   55TYR     OH  766  10.744  12.097   9.740  0.5249  0.5531  0.1317
   55TYR     HH  767  10.749  12.083   9.835  1.6932  2.2079  0.3643
   55TYR    CE2  768  10.739  12.278   9.582  0.5430 -0.0856  0.0576
   55TYR    HE2  769  10.767  12.212   9.501  0.6433 -2.0437  1.6099
   55TYR    CD2  770  10.736  12.415   9.556  0.2577 -0.1670 -0.3542
   55TYR    HD2  771  10.750  12.450   9.455  0.4106  0.0044 -0.2744
   55TYR      C  772  10.517  12.686   9.732  0.4666  0.0868  0.1830
   55TYR      O  773  10.518  12.738   9.843  0.3523 -0.0014  0.2245
   56SER      N  774  10.440  12.581   9.704  0.1035  0.4351 -0.1539
   56SER      H  775  10.468  12.537   9.618  0.1519  4.0170 -2.1341
   56SER     CA  776  10.348  12.520   9.799  0.1995  0.0074 -0.3333
   56SER     HA  777  10.365  12.546   9.904 -2.5033  0.6485  0.0178
   56SER     CB  778  10.204  12.563   9.774  0.1330 -0.1561 -0.2321
   56SER    HB1  779  10.132  12.499   9.825  1.0969  0.0934  1.5334
   56SER    HB2  780  10.189  12.554   9.667  0.9192  1.7743 -0.5501
   56SER     OG  781  10.184  12.697   9.813 -0.0977 -0.0673 -0.6550
   56SER     HG  782  10.199  12.713   9.906 -3.1556 -0.6471  0.0453
   56SER      C  783  10.350  12.368   9.787  0.6025 -0.0221  0.0465
   56SER      O  784  10.416  12.312   9.700  0.5737 -0.2304  0.1596
   57SER      N  785  10.269  12.296   9.865  0.6356  0.2647  0.3487
   57SER      H  786  10.224  12.351   9.936 -1.4693 -0.6636 -0.1772
   57SER     CA  787  10.238  12.155   9.851  0.0840  0.3911  0.2443
   57SER     HA  788  10.326  12.094   9.831 -0.9831 -2.3643  3.2024
   57SER     CB  789  10.205  12.099   9.989  0.3690  0.5750  0.3919
   57SER    HB1  790  10.262  12.152  10.064 -1.4383  2.5052  0.4990
   57SER    HB2  791  10.206  11.990   9.990 -1.8926  0.4237 -2.0784
   57SER     OG  792  10.074  12.146  10.014  0.2740  0.0585  0.8751
   57SER     HG  793  10.039  12.086  10.081  1.3757 -1.1385  0.4354
   57SER      C  794  10.142  12.116   9.740 -0.0097 -0.2934  0.5579
   57SER      O  795  10.141  12.008   9.682 -0.1750 -0.1726  0.3326
   58TYR      N  796  10.041  12.198   9.710  0.2462 -0.2715 -0.2760
   58TYR      H  797  10.018  12.270   9.777  0.1906  1.1172 -1.7216
   58TYR     CA  798   9.934  12.189   9.613  0.1411 -0.1322 -0.1755
   58TYR     HA  799   9.878  12.278   9.640 -1.6352 -1.7634  1.8357
   58TYR     CB  800   9.985  12.209   9.470 -0.0299 -0.0159 -0.2200
   58TYR    HB1  801  10.020  12.111   9.438  0.1188 -0.1459  0.3228
   58TYR    HB2  802   9.903  12.227   9.401  0.4588 -0.3970 -0.9183
   58TYR     CG  803  10.104  12.299   9.448 -0.1284  0.2632  0.3643
   58TYR    CD1  804  10.076  12.435   9.430  0.0634  0.2065 -0.4144
   58TYR    HD1  805   9.973  12.466   9.438 -0.3129 -1.0050 -0.4062
   58TYR    CE1  806  10.179  12.525   9.400  0.1760  0.0718 -0.4305
   58TYR    HE1  807  10.161  12.632   9.398  1.9064  0.3865 -0.6241
   58TYR     CZ  808  10.313  12.483   9.393  0.1901 -0.1175  0.6860
   58TYR     OH  809  10.415  12.570   9.366  0.3566 -0.4240  0.3105
   58TYR     HH  810  10.377  12.655   9.343 -0.3757 -1.0178 -0.7761
   58TYR    CE2  811  10.338  12.345   9.407  0.1076 -0.2018  0.0630
   58TYR    HE2  812  10.440  12.309   9.399  0.1298 -0.8087  2.3740
   58TYR    CD2  813  10.235  12.253   9.431 -0.1481  0.1800  0.4376
   58TYR    HD2  814  10.249  12.147   9.446 -2.2140  0.1141  2.3644
   58TYR      C  815   9.838  12.071   9.625  0.2764 -0.2203  0.0418
   58TYR      O  816   9.758  12.048   9.535  0.6554 -0.4962 -0.2239
   59GLY      N  817   9.832  12.008   9.743  0.0043 -0.5992 -0.1746
   59GLY      H  818   9.910  12.041   9.797 -0.8213  2.5823 -0.6866
   59GLY     CA  819   9.737  11.905   9.779 -0.6692 -0.1272 -0.5718
   59GLY    HA1  820   9.638  11.924   9.737 -2.2946 -0.8729  2.6139
   59GLY    HA2  821   9.744  11.896   9.887  0.1185  0.5114 -0.5649
   59GLY      C  822   9.763  11.763   9.730  0.2485 -0.1176 -0.1377
   59GLY      O  823   9.873  11.708   9.730  0.3885  0.1596  0.1284
   60GLN      N  824   9.656  11.691   9.696  0.1722 -0.2875  0.4476
   60GLN      H  825   9.564  11.726   9.720 -0.4032 -2.2157  1.2602
   60GLN     CA  826   9.654  11.576   9.608  0.1260  0.2577 -0.2728
   60GLN     HA  827   9.754  11.548   9.574  0.3198  0.7911 -0.1483
   60GLN     CB  828   9.593  11.456   9.680  0.5754  0.1020 -0.1512
   60GLN    HB1  829   9.487  11.478   9.688  0.3840 -0.4196 -1.0383
   60GLN    HB2  830   9.593  11.370   9.613 -0.8227  0.0549 -0.1051
   60GLN     CG  831   9.640  11.420   9.820  0.0700  0.5441  0.1309
   60GLN    HG1  832   9.565  11.349   9.856  0.6193  0.1960  0.6136
   60GLN    HG2  833   9.643  11.505   9.888 -0.6612  1.9938 -1.5728
   60GLN     CD  834   9.767  11.338   9.818 -0.3279 -0.0766  0.0279
   60GLN    OE1  835   9.820  11.295   9.715  0.0942 -0.2860  0.3268
   60GLN    NE2  836   9.829  11.322   9.935  0.1765  0.0068 -0.2205
   60GLN   HE21  837   9.794  11.365  10.020  3.3915 -0.2408  1.3932
   60GLN   HE22  838   9.904  11.254   9.935 -0.4286 -0.8205 -3.3035
   60GLN      C  839   9.586  11.598   9.473 -0.1114 -0.0613 -0.2063
   60GLN      O  840   9.526  11.704   9.452  0.0499  0.0656 -0.0374
   61SER      N  841   9.594  11.502   9.381 -0.2738 -0.7925  0.5312
   61SER      H  842   9.659  11.425   9.384  1.3375  0.2219 -3.0958
   61SER     CA  843   9.521  11.513   9.256 -0.1867 -0.5781  0.4990
   61SER     HA  844   9.433  11.573   9.278  0.9444  1.0193  0.8543
   61SER     CB  845   9.608  11.588   9.156 -0.6393 -0.8819 -0.1258
   61SER    HB1  846   9.609  11.692   9.188  0.3825 -0.8825 -0.1287
   61SER    HB2  847   9.559  11.576   9.059  0.5222 -1.9313 -0.6133
   61SER     OG  848   9.740  11.538   9.153 -0.3045 -0.0230 -0.0082
   61SER     HG  849   9.789  11.609   9.195 -0.7792  0.7272 -0.6863
   61SER      C  850   9.485  11.374   9.206  0.3972 -0.4520 -0.2870
   61SER      O  851   9.543  11.279   9.259 -0.1383 -0.6926 -0.1241
   62GLN      N  852   9.395  11.356   9.110 -0.0730 -0.4960  0.1579
   62GLN      H  853   9.344  11.438   9.078 -0.9335 -0.5330  1.3664
   62GLN     CA  854   9.361  11.227   9.052 -0.2628 -0.2547 -0.2754
   62GLN     HA  855   9.349  11.156   9.133  2.8612  0.2936  0.8054
   62GLN     CB  856   9.228  11.243   8.980 -0.1141 -0.5738 -0.6252
   62GLN    HB1  857   9.212  11.153   8.921  0.4930 -2.0436  1.3412
   62GLN    HB2  858   9.234  11.329   8.914  1.5760 -0.5782 -0.5176
   62GLN     CG  859   9.110  11.273   9.073  0.2753  0.3168 -0.4046
   62GLN    HG1  860   9.141  11.363   9.126  2.7544 -0.2474 -0.7496
   62GLN    HG2  861   9.117  11.192   9.146  1.3257  0.0421 -0.7844
   62GLN     CD  862   8.979  11.296   9.000  0.2019 -0.6160 -0.5860
   62GLN    OE1  863   8.951  11.400   8.940  0.1138 -0.2891  0.0204
   62GLN    NE2  864   8.904  11.189   8.975 -1.1301 -0.0431  0.8261
   62GLN   HE21  865   8.839  11.200   8.899  0.0513 -2.0178 -0.5817
   62GLN   HE22  866   8.949  11.099   8.985  0.8799  0.8043 -0.0725
   62GLN      C  867   9.473  11.172   8.964  0.1616 -0.0994  0.1638
   62GLN      O  868   9.537  11.247   8.891 -0.1060 -0.2309 -0.2057
   63ASN      N  869   9.493  11.041   8.952 -0.3336 -0.1993  0.3963
   63ASN      H  870   9.443  10.972   9.006 -0.4646 -0.6795 -0.3204
   63ASN     CA  871   9.575  10.973   8.854 -0.2426  0.2186  0.1805
   63ASN     HA  872   9.679  11.004   8.869 -0.8701  1.7921  1.5110
   63ASN     CB  873   9.582  10.825   8.891  0.1544  0.1948  0.0183
   63ASN    HB1  874   9.620  10.815   8.992  0.4382 -0.1603 -0.1206
   63ASN    HB2  875   9.485  10.776   8.883  0.3005 -0.1356  0.2613
   63ASN     CG  876   9.685  10.742   8.816  0.0500 -0.0685  0.1681
   63ASN    OD1  877   9.750  10.785   8.721 -0.0220 -0.5192 -0.0915
   63ASN    ND2  878   9.700  10.612   8.846  0.0723 -0.0997  0.0176
   63ASN   HD21  879   9.770  10.564   8.792  1.0639 -0.9845  1.9988
   63ASN   HD22  880   9.635  10.570   8.910  2.0277  0.4709  2.5090
   63ASN      C  881   9.537  10.988   8.707 -0.3541 -0.1715  0.1685
   63ASN      O  882   9.436  10.935   8.662 -0.2728 -0.2512  0.0805
   64THR      N  883   9.607  11.077   8.637  0.1214 -0.4568  0.2716
   64THR      H  884   9.680  11.123   8.690 -1.6477  2.6784  0.2075
   64THR     CA  885   9.588  11.120   8.500  0.0273  0.1267  0.4643
   64THR     HA  886   9.515  11.050   8.460  0.6772 -1.0898  1.3274
   64THR     CB  887   9.540  11.262   8.473  0.0390 -0.0627 -0.5968
   64THR     HB  888   9.511  11.267   8.368  1.2030  1.7304 -0.8760
   64THR    CG2  889   9.423  11.311   8.559  0.2433  0.2216 -0.4783
   64THR   HG21  890   9.405  11.417   8.546 -0.3175  0.3718  1.2529
   64THR   HG22  891   9.447  11.303   8.665  2.0337  0.0340 -0.8512
   64THR   HG23  892   9.324  11.268   8.545  0.0585  1.0923 -1.9693
   64THR    OG1  893   9.643  11.355   8.496 -0.2021  0.0686 -0.0214
   64THR    HG1  894   9.649  11.366   8.591  1.9924  1.5154 -0.2478
   64THR      C  895   9.714  11.086   8.422 -0.4506 -0.3309 -0.1121
   64THR      O  896   9.822  11.079   8.480 -0.5907 -0.3519  0.1447
   65GLY      N  897   9.709  11.062   8.290  0.2392  0.4488 -0.2884
   65GLY      H  898   9.627  11.097   8.243 -0.6006 -0.1022  0.7110
   65GLY     CA  899   9.828  11.040   8.211  0.1427 -0.3482 -0.2143
   65GLY    HA1  900   9.885  11.133   8.222 -2.0503  0.8766  1.8320
   65GLY    HA2  901   9.890  10.955   8.239 -1.5348 -1.9805 -1.2393
   65GLY      C  902   9.799  11.040   8.062 -0.5366 -0.0607 -0.0874
   65GLY      O  903   9.694  11.088   8.021 -0.4209  0.0570 -0.2472
   66TYR      N  904   9.881  10.974   7.979 -0.6117  0.0744 -0.2675
   66TYR      H  905   9.949  10.917   8.027 -0.7041 -0.2351 -0.5036
   66TYR     CA  906   9.875  10.988   7.835 -0.3468  0.4129 -0.2461
   66TYR     HA  907   9.782  11.037   7.807 -1.1782 -0.5810  0.7129
   66TYR     CB  908   9.981  11.088   7.786  0.1440  0.0497  0.0632
   66TYR    HB1  909  10.078  11.041   7.803  0.3588  0.6558  0.5239
   66TYR    HB2  910   9.971  11.109   7.680  1.7010  2.0299  0.2489
   66TYR     CG  911   9.974  11.221   7.857 -0.4077  0.2093 -0.2876
   66TYR    CD1  912   9.881  11.316   7.811 -0.4679  0.3047  0.0251
   66TYR    HD1  913   9.812  11.288   7.733  0.8534 -1.3528 -0.6140
   66TYR    CE1  914   9.885  11.443   7.870 -0.1236  0.3176 -0.0205
   66TYR    HE1  915   9.817  11.519   7.836 -1.7312 -1.3339 -0.7197
   66TYR     CZ  916   9.985  11.480   7.962 -0.1887 -0.1145  0.2298
   66TYR     OH  917   9.980  11.607   8.013 -0.1636 -0.1913  0.4243
   66TYR     HH  918  10.045  11.627   8.080  0.5138  0.3682 -0.3758
   66TYR    CE2  919  10.081  11.383   7.997 -0.1138 -0.3209 -0.5279
   66TYR    HE2  920  10.150  11.412   8.074  0.4149 -1.5043 -0.5459
   66TYR    CD2  921  10.072  11.251   7.952  0.4220 -0.2047 -0.9967
   66TYR    HD2  922  10.151  11.181   7.974  2.3580  1.6429 -1.7998
   66TYR      C  923   9.898  10.856   7.763  0.3174  0.3625  0.0431
   66TYR      O  924   9.972  10.771   7.811 -0.3093 -0.3661 -0.2583
   67GLY      N  925   9.831  10.822   7.652  0.6027 -0.2446  0.0555
   67GLY      H  926   9.768  10.891   7.614  0.1225 -0.9468 -0.4553
   67GLY     CA  927   9.833  10.692   7.589 -0.1403 -0.2223 -0.0239
   67GLY    HA1  928   9.923  10.638   7.618  0.5853 -0.4031 -2.4214
   67GLY    HA2  929   9.846  10.704   7.481  0.5956  1.1578  0.2106
   67GLY      C  930   9.705  10.614   7.616 -0.3612 -0.0675 -0.6059
   67GLY      O  931   9.600  10.675   7.636 -0.3453 -0.1262 -0.3491
   68THR      N  932   9.712  10.480   7.610  0.0493 -0.0941  0.3788
   68THR      H  933   9.805  10.442   7.619 -0.0868 -0.0414  2.7766
   68THR     CA  934   9.594  10.396   7.612 -0.0879  0.0982  0.2990
   68THR     HA  935   9.513  10.435   7.549 -0.0494  1.9765  1.3217
   68THR     CB  936   9.632  10.260   7.556 -0.0308  0.3643 -0.3257
   68THR     HB  937   9.544  10.195   7.558 -0.4104  0.8657  1.7971
   68THR    CG2  938   9.671  10.266   7.409 -0.1778  0.2525 -0.3699
   68THR   HG21  939   9.591  10.306   7.347 -1.3456 -0.0699  0.8785
   68THR   HG22  940   9.763  10.321   7.388  0.9476 -2.2887 -2.7829
   68THR   HG23  941   9.685  10.161   7.381 -2.7681 -0.7173  1.6322
   68THR    OG1  942   9.740  10.199   7.623 -0.7446 -0.1265  0.3961
   68THR    HG1  943   9.737  10.105   7.604 -1.0995 -0.9275  3.6518
   68THR      C  944   9.517  10.364   7.739 -0.0952 -0.4767  0.1489
   68THR      O  945   9.399  10.329   7.734 -0.3342  0.2253  0.6738
   69GLN      N  946   9.578  10.377   7.857  0.1185 -0.2111  0.0092
   69GLN      H  947   9.667  10.422   7.839 -1.0136  2.2986  0.3673
   69GLN     CA  948   9.526  10.376   7.992 -0.3376  0.1377 -0.1618
   69GLN     HA  949   9.508  10.272   8.019 -0.7770  0.1685 -0.3318
   69GLN     CB  950   9.629  10.431   8.090 -0.4852  0.0717  0.0320
   69GLN    HB1  951   9.607  10.411   8.195 -0.7390  1.5099  0.2755
   69GLN    HB2  952   9.720  10.373   8.074  1.3527  2.8319 -0.3568
   69GLN     CG  953   9.660  10.579   8.064 -0.2056  0.1018  0.5144
   69GLN    HG1  954   9.570  10.637   8.082  0.2213  1.1599 -0.6073
   69GLN    HG2  955   9.679  10.589   7.957  0.6301 -2.0735  0.3958
   69GLN     CD  956   9.773  10.642   8.143 -0.0012  0.4867 -0.0793
   69GLN    OE1  957   9.890  10.638   8.105 -0.0032 -0.7394 -0.0128
   69GLN    NE2  958   9.746  10.711   8.254  0.2917  0.0221  0.2896
   69GLN   HE21  959   9.650  10.714   8.284  0.2004  0.2683 -0.0198
   69GLN   HE22  960   9.820  10.742   8.316  2.1988 -2.5680 -0.5298
   69GLN      C  961   9.395  10.452   8.008 -0.1279  0.4432  0.1235
   69GLN      O  962   9.369  10.557   7.950  0.3011  0.5615  0.1459
   70SER      N  963   9.321  10.403   8.107 -0.1195  0.0039 -0.0837
   70SER      H  964   9.347  10.315   8.150  0.0969  0.2257  0.2343
   70SER     CA  965   9.189  10.441   8.154 -0.1338 -0.1025 -0.0365
   70SER     HA  966   9.131  10.465   8.064 -1.4419 -1.1979  0.4857
   70SER     CB  967   9.110  10.328   8.218 -0.0236 -0.1275  0.0558
   70SER    HB1  968   9.012  10.361   8.253 -0.5962 -0.3821 -1.2542
   70SER    HB2  969   9.167  10.289   8.302  0.2006  0.9478  0.4207
   70SER     OG  970   9.102  10.229   8.118 -0.1262  0.1987 -0.2621
   70SER     HG  971   9.120  10.146   8.163 -1.3143 -0.3660 -0.7750
   70SER      C  972   9.196  10.572   8.231 -0.1391  0.1174 -0.4030
   70SER      O  973   9.291  10.597   8.306 -0.2504  0.3782 -0.3498
   71THR      N  974   9.105  10.665   8.205  0.0239  0.4269  0.1020
   71THR      H  975   9.041  10.651   8.128 -0.1051 -1.1949  0.4658
   71THR     CA  976   9.083  10.790   8.275 -0.5500  0.2732  0.2004
   71THR     HA  977   9.184  10.829   8.280  0.5547 -2.3011 -0.3266
   71THR     CB  978   8.993  10.893   8.206 -0.1098  0.2617 -0.3970
   71THR     HB  979   8.958  10.968   8.277  2.0255  0.3995  0.5918
   71THR    CG2  980   9.063  10.958   8.087  0.3633  0.6139  0.0698
   71THR   HG21  981   8.995  11.027   8.037 -0.9841 -0.2272  0.6732
   71THR   HG22  982   9.151  11.013   8.121  0.4467 -0.6974  2.1072
   71THR   HG23  983   9.093  10.882   8.016 -0.2543 -0.7313  1.2018
   71THR    OG1  984   8.882  10.825   8.152  0.1826 -0.4682 -0.0965
   71THR    HG1  985   8.813  10.892   8.148  0.8733  0.2732  0.2256
   71THR      C  986   9.030  10.753   8.413 -0.2979  0.2333  0.2856
   71THR      O  987   8.967  10.650   8.438  0.1975 -0.1064  0.1432
   72PRO      N  988   9.050  10.843   8.510  0.7060  0.0928  0.2204
   72PRO     CD  989   9.137  10.958   8.499  0.6844  0.0615 -0.3352
   72PRO    HD1  990   9.096  11.019   8.419 -0.9957 -0.4278  0.1081
   72PRO    HD2  991   9.240  10.923   8.486  0.8251  0.5437 -0.5216
   72PRO     CG  992   9.122  11.034   8.631  0.9055 -0.1352 -0.1950
   72PRO    HG1  993   9.209  11.094   8.654  0.4815  0.3018  0.3085
   72PRO    HG2  994   9.035  11.100   8.638  1.5682  0.6989  0.2737
   72PRO     CB  995   9.088  10.919   8.726 -0.0490  0.1069 -0.2279
   72PRO    HB1  996   9.177  10.868   8.765 -1.2394 -0.3495  2.0532
   72PRO    HB2  997   9.026  10.953   8.809 -0.8781 -4.7330  1.4277
   72PRO     CA  998   9.006  10.819   8.646 -0.3468  0.2359 -0.0852
   72PRO     HA  999   9.019  10.716   8.678 -0.7524  0.0147 -0.6085
   72PRO      C 1000   8.857  10.850   8.656 -0.4308 -0.1913  0.0184
   72PRO      O 1001   8.805  10.885   8.550  0.9039  0.4560 -0.4409
   73GLN      N 1002   8.801  10.839   8.777 -0.1078 -0.6159  0.1290
   73GLN      H 1003   8.862  10.823   8.856 -0.9571  1.3774  1.2593
   73GLN     CA 1004   8.662  10.860   8.810 -0.0807 -0.2095 -0.0048
   73GLN     HA 1005   8.621  10.934   8.741  0.6444  1.0238  0.8671
   73GLN     CB 1006   8.587  10.727   8.811  0.7185 -0.6717 -0.5510
   73GLN    HB1 1007   8.636  10.654   8.876 -0.2629 -0.6191  0.2674
   73GLN    HB2 1008   8.489  10.734   8.858  1.2742 -1.6935  0.8457
   73GLN     CG 1009   8.575  10.659   8.675 -0.0106 -0.1181 -0.7665
   73GLN    HG1 1010   8.678  10.641   8.644  0.1711  1.0714 -0.9085
   73GLN    HG2 1011   8.520  10.725   8.608 -1.8130 -2.4930 -1.7658
   73GLN     CD 1012   8.493  10.530   8.671 -0.1637 -0.0540  0.1901
   73GLN    OE1 1013   8.434  10.484   8.768 -0.0477 -0.0279  0.2731
   73GLN    NE2 1014   8.493  10.459   8.559  0.5622  0.1535  0.0538
   73GLN   HE21 1015   8.537  10.487   8.472 -0.4867 -0.9297 -0.8488
   73GLN   HE22 1016   8.450  10.367   8.559  0.8034  0.0183 -1.2201
   73GLN      C 1017   8.656  10.928   8.945 -0.5632  0.0660 -0.1633
   73GLN      O 1018   8.747  10.907   9.025 -0.2190 -0.2772 -0.6436
   74GLY      N 1019   8.556  11.013   8.973 -0.5539  0.0824 -0.1705
   74GLY      H 1020   8.488  11.029   8.900 -0.5535  1.1482  0.0520
   74GLY     CA 1021   8.546  11.090   9.095 -0.2126 -0.3201  0.1145
   74GLY    HA1 1022   8.599  11.037   9.175 -1.3515 -2.2602 -0.3601
   74GLY    HA2 1023   8.587  11.191   9.085 -0.1522 -0.3532  0.0304
   74GLY      C 1024   8.407  11.095   9.156 -0.2203 -0.4211  0.1060
   74GLY      O 1025   8.309  11.095   9.082 -0.4288  0.1448  0.3698
   75TYR      N 1026   8.400  11.115   9.288  0.3370 -0.0098  0.0781
   75TYR      H 1027   8.486  11.113   9.341 -0.4729  1.5773  1.5734
   75TYR     CA 1028   8.289  11.089   9.378  0.3493 -0.0990  0.0665
   75TYR     HA 1029   8.196  11.102   9.322  0.3122 -0.4412  0.0507
   75TYR     CB 1030   8.296  10.948   9.434  0.6648 -0.0610  0.1236
   75TYR    HB1 1031   8.377  10.941   9.507  1.4927  0.8751 -0.6656
   75TYR    HB2 1032   8.206  10.921   9.489  1.0973 -0.9417  0.4306
   75TYR     CG 1033   8.340  10.835   9.343 -0.1689 -0.2705 -0.0226
   75TYR    CD1 1034   8.475  10.810   9.316 -0.1165  0.2686 -0.2854
   75TYR    HD1 1035   8.552  10.875   9.353 -2.1303  1.9295  1.2494
   75TYR    CE1 1036   8.505  10.698   9.238 -0.0196  0.9562 -1.2435
   75TYR    HE1 1037   8.608  10.672   9.222 -0.5270 -0.2501 -2.8160
   75TYR     CZ 1038   8.406  10.611   9.187 -0.0524  0.3333 -0.1396
   75TYR     OH 1039   8.436  10.500   9.115  0.0008  0.2365  0.0317
   75TYR     HH 1040   8.358  10.457   9.078 -0.4648  0.8814  0.2563
   75TYR    CE2 1041   8.271  10.641   9.215  0.0008 -0.0240  0.5308
   75TYR    HE2 1042   8.185  10.580   9.188 -1.2169  1.9449 -0.2590
   75TYR    CD2 1043   8.238  10.756   9.287 -0.5184  0.1915 -0.0417
   75TYR    HD2 1044   8.134  10.761   9.315 -0.5871  0.6524 -0.3606
   75TYR      C 1045   8.290  11.192   9.490 -0.0525  0.1864 -0.1874
   75TYR      O 1046   8.392  11.230   9.546  0.2505 -0.2107 -0.4630
   76GLY      N 1047   8.170  11.217   9.543 -0.1891  0.4289 -0.6089
   76GLY      H 1048   8.090  11.171   9.501 -0.0263 -0.9666  0.5261
   76GLY     CA 1049   8.151  11.295   9.664  0.1904 -0.5570  0.1087
   76GLY    HA1 1050   8.049  11.287   9.701 -0.2853 -1.2062 -1.2471
   76GLY    HA2 1051   8.234  11.260   9.725  3.3902  1.3439 -2.7630
   76GLY      C 1052   8.189  11.441   9.645 -0.4961 -0.3894 -0.0177
   76GLY      O 1053   8.215  11.493   9.536  0.1168  0.5846  0.5702
   77SER      N 1054   8.206  11.507   9.760  0.2526 -0.3199 -0.1647
   77SER      H 1055   8.196  11.458   9.847 -0.1347  1.3974  0.7973
   77SER     CA 1056   8.249  11.645   9.760  0.1193 -0.2785 -0.3129
   77SER     HA 1057   8.181  11.686   9.685 -0.8568 -2.1622 -0.5133
   77SER     CB 1058   8.228  11.696   9.903  0.1338 -0.4314 -0.2572
   77SER    HB1 1059   8.282  11.643   9.982 -2.2562  0.3529  2.0354
   77SER    HB2 1060   8.266  11.796   9.921 -0.0042 -0.5174  0.5611
   77SER     OG 1061   8.095  11.675   9.943  0.3400 -0.5481  0.3789
   77SER     HG 1062   8.052  11.751   9.904  0.0373 -1.0197 -0.2061
   77SER      C 1063   8.391  11.669   9.712  0.2621 -0.0456  0.2151
   77SER      O 1064   8.481  11.592   9.745  0.1715 -0.0499  0.4507
   78THR      N 1065   8.411  11.773   9.631  0.4672 -0.1778  0.0934
   78THR      H 1066   8.329  11.827   9.604  2.4408  2.0063 -2.1324
   78THR     CA 1067   8.540  11.821   9.587  0.2177  0.5270  0.1095
   78THR     HA 1068   8.613  11.793   9.663 -0.1961  1.4495  0.8604
   78THR     CB 1069   8.584  11.765   9.452 -0.7380  0.1578 -0.0593
   78THR     HB 1070   8.657  11.825   9.397  0.5894 -0.1977  1.2555
   78THR    CG2 1071   8.641  11.624   9.460 -0.2143  0.3715  0.0652
   78THR   HG21 1072   8.564  11.549   9.477  0.5443 -0.3467  0.3790
   78THR   HG22 1073   8.680  11.606   9.360  0.8606 -1.1629  0.7209
   78THR   HG23 1074   8.721  11.625   9.534  0.2214  2.2824 -0.3928
   78THR    OG1 1075   8.478  11.742   9.362 -0.3608  0.3407 -0.5571
   78THR    HG1 1076   8.490  11.650   9.335 -0.1334 -0.2140  1.3208
   78THR      C 1077   8.535  11.973   9.575 -0.0983  0.5240  0.2034
   78THR      O 1078   8.431  12.031   9.545 -0.1484  0.2625 -0.1429
   79GLY      N 1079   8.646  12.038   9.611  0.2759  0.1100 -0.1819
   79GLY      H 1080   8.730  11.986   9.632 -0.2280 -1.0722 -0.9574
   79GLY     CA 1081   8.652  12.183   9.618 -0.9748  0.1627  0.0427
   79GLY    HA1 1082   8.710  12.218   9.703 -0.1894  0.2881 -0.5367
   79GLY    HA2 1083   8.550  12.220   9.621 -1.4143 -0.7751 -1.6366
   79GLY      C 1084   8.703  12.250   9.491 -0.8786  0.3122  0.1617
   79GLY      O 1085   8.732  12.186   9.390 -0.3077  0.2503  0.3608
   80GLY      N 1086   8.720  12.382   9.493 -0.0823  0.2188 -0.1626
   80GLY      H 1087   8.687  12.439   9.569 -0.3971  1.3252 -1.1039
   80GLY     CA 1088   8.752  12.457   9.372 -0.4121 -0.0702 -0.4296
   80GLY    HA1 1089   8.694  12.417   9.289  0.6112 -0.0223 -1.1784
   80GLY    HA2 1090   8.859  12.443   9.362  0.0355  2.5083  0.0379
   80GLY      C 1091   8.734  12.608   9.382  0.6744  0.0370 -0.0477
   80GLY      O 1092   8.736  12.657   9.495 -0.6447  0.0770 -0.0336
   81TYR      N 1093   8.724  12.676   9.268  0.1464  0.1109  0.0424
   81TYR      H 1094   8.724  12.615   9.188  1.7847 -1.1001  0.8991
   81TYR     CA 1095   8.729  12.821   9.259  0.3972  0.1071  0.1132
   81TYR     HA 1096   8.778  12.852   9.351  2.8377 -0.5759 -0.8730
   81TYR     CB 1097   8.806  12.865   9.135  0.1745 -0.3219 -0.1804
   81TYR    HB1 1098   8.873  12.787   9.101 -0.1996 -0.8706  0.3288
   81TYR    HB2 1099   8.744  12.898   9.052 -3.3985  1.2479  2.8500
   81TYR     CG 1100   8.906  12.975   9.162 -0.0941 -0.0685 -0.2047
   81TYR    CD1 1101   9.015  12.944   9.245 -0.3535  0.0863  0.1975
   81TYR    HD1 1102   9.030  12.845   9.285 -1.3845  0.0056  0.4059
   81TYR    CE1 1103   9.114  13.040   9.266 -0.0052 -0.2458  0.0870
   81TYR    HE1 1104   9.201  13.023   9.329  0.3219  3.7705  1.0129
   81TYR     CZ 1105   9.103  13.172   9.218 -0.0543 -0.1356  0.3999
   81TYR     OH 1106   9.202  13.262   9.245 -0.1473 -0.0364  0.4170
   81TYR     HH 1107   9.271  13.232   9.305 -0.1856  0.9193  0.9647
   81TYR    CE2 1108   8.998  13.197   9.127 -0.1390  0.0496  0.5475
   81TYR    HE2 1109   8.986  13.293   9.080  2.7526  0.8328  1.2528
   81TYR    CD2 1110   8.898  13.102   9.104 -0.5350  0.3920  0.8294
   81TYR    HD2 1111   8.819  13.132   9.037  2.1941  3.6500 -1.2488
   81TYR      C 1112   8.590  12.883   9.252  0.2640 -0.1492  0.4740
   81TYR      O 1113   8.508  12.828   9.180 -0.3156  0.3112  0.7716
   82GLY      N 1114   8.564  13.003   9.304 -0.2694 -0.1884  0.3027
   82GLY      H 1115   8.630  13.027   9.377  0.4664 -0.2871 -0.3167
   82GLY     CA 1116   8.470  13.107   9.265  0.3923  0.4297  0.3350
   82GLY    HA1 1117   8.368  13.073   9.282  0.5673 -0.3415 -0.1041
   82GLY    HA2 1118   8.487  13.190   9.334 -1.7613  0.0491  1.3942
   82GLY      C 1119   8.482  13.145   9.118  0.3023  0.0950  0.2415
   82GLY      O 1120   8.544  13.076   9.037 -0.1253 -0.3339  0.2712
   83SER      N 1121   8.412  13.252   9.080  0.8187  0.2823 -0.1961
   83SER      H 1122   8.347  13.293   9.146  1.5044 -0.9852  1.3363
   83SER     CA 1123   8.410  13.305   8.945 -0.2878  0.1889 -0.2263
   83SER     HA 1124   8.394  13.220   8.879 -0.4784  0.4527 -0.5192
   83SER     CB 1125   8.304  13.413   8.928 -0.5447 -0.0262  0.0067
   83SER    HB1 1126   8.330  13.500   8.989 -2.3789 -1.4219  3.0403
   83SER    HB2 1127   8.311  13.445   8.824 -1.6561 -0.5125 -0.2393
   83SER     OG 1128   8.171  13.370   8.948 -0.6351  0.2452  0.0032
   83SER     HG 1129   8.165  13.364   9.043 -0.1099  0.2110  0.0359
   83SER      C 1130   8.550  13.361   8.922 -0.2476  0.2569  0.1675
   83SER      O 1131   8.605  13.435   9.002  0.2763 -0.0331  0.0778
   84SER      N 1132   8.605  13.334   8.804  0.4152  0.1411  0.4976
   84SER      H 1133   8.555  13.272   8.742  0.0924 -0.2008  1.1053
   84SER     CA 1134   8.731  13.387   8.755  0.0964  0.0275 -0.4833
   84SER     HA 1135   8.785  13.411   8.847 -0.9903  0.7187 -0.0017
   84SER     CB 1136   8.807  13.294   8.660 -0.1449 -0.1741 -0.4789
   84SER    HB1 1137   8.742  13.284   8.573 -0.7135 -3.5596  0.2020
   84SER    HB2 1138   8.842  13.198   8.698  0.4105 -0.4667 -1.7010
   84SER     OG 1139   8.925  13.351   8.607  0.1645 -0.2925  0.0729
   84SER     HG 1140   8.960  13.291   8.541 -0.4347  0.6337 -1.1321
   84SER      C 1141   8.708  13.527   8.700  0.1961  0.0744 -0.4057
   84SER      O 1142   8.604  13.556   8.643 -0.2295 -0.3616  0.1340
   85GLN      N 1143   8.800  13.620   8.727  0.0777  0.0617  0.0547
   85GLN      H 1144   8.888  13.592   8.768  1.5335  2.7406 -0.9724
   85GLN     CA 1145   8.793  13.759   8.687  0.2081  0.0636  0.0365
   85GLN     HA 1146   8.710  13.777   8.619 -0.2605  0.3908  0.6851
   85GLN     CB 1147   8.758  13.840   8.812 -0.3158 -0.0726 -0.0213
   85GLN    HB1 1148   8.660  13.818   8.855  0.0789 -0.0389  0.9373
   85GLN    HB2 1149   8.835  13.808   8.883 -0.9664 -3.2150 -0.5853
   85GLN     CG 1150   8.751  13.989   8.780  0.2324  0.0608  0.4576
   85GLN    HG1 1151   8.727  14.042   8.872  0.3083  0.1448  0.4275
   85GLN    HG2 1152   8.843  14.026   8.736  0.9466  0.0721  1.8759
   85GLN     CD 1153   8.639  14.031   8.686  0.5988 -0.0157 -0.0148
   85GLN    OE1 1154   8.635  13.989   8.571 -0.1125 -0.0899  0.0316
   85GLN    NE2 1155   8.547  14.119   8.727  0.6247 -0.2602  0.5750
   85GLN   HE21 1156   8.561  14.182   8.805  1.4880  1.1498 -0.6665
   85GLN   HE22 1157   8.468  14.129   8.665  0.3173  0.3563  1.0567
   85GLN      C 1158   8.923  13.809   8.625  0.2040  0.4470  0.3249
   85GLN      O 1159   9.027  13.782   8.685  0.1432  0.1075  0.2836
   86SER      N 1160   8.905  13.885   8.517  0.2079  0.8472  0.6025
   86SER      H 1161   8.816  13.917   8.481  0.4185 -0.1789 -0.9662
   86SER     CA 1162   9.005  13.917   8.417 -0.5129  0.3043 -0.3204
   86SER     HA 1163   9.094  13.858   8.437  0.7960  2.1023 -0.5943
   86SER     CB 1164   8.956  13.878   8.278 -0.2596 -0.5626 -0.1663
   86SER    HB1 1165   8.959  13.769   8.274 -1.2984 -0.5743 -0.8298
   86SER    HB2 1166   9.022  13.915   8.199  1.2337 -0.1717  1.2049
   86SER     OG 1167   8.825  13.924   8.257 -0.0068  0.2388 -0.0243
   86SER     HG 1168   8.794  13.900   8.169  0.5436  0.0759 -0.1799
   86SER      C 1169   9.057  14.060   8.426 -0.2404  0.1922 -0.0904
   86SER      O 1170   8.984  14.144   8.478 -0.2300  0.1112  0.0555
   87SER      N 1171   9.178  14.086   8.375 -0.3097  0.4257 -0.1353
   87SER      H 1172   9.230  14.008   8.338  2.2478  1.3218  1.3027
   87SER     CA 1173   9.247  14.211   8.401  0.5712 -0.0400 -0.1828
   87SER     HA 1174   9.262  14.221   8.509  0.2119  1.1255 -0.2230
   87SER     CB 1175   9.382  14.214   8.332  0.4628 -0.0334 -0.3938
   87SER    HB1 1176   9.375  14.207   8.223  0.4454  0.0951 -0.4009
   87SER    HB2 1177   9.444  14.133   8.369 -0.6075 -0.4884  0.4438
   87SER     OG 1178   9.456  14.330   8.362 -0.1886  0.2681  0.0611
   87SER     HG 1179   9.526  14.340   8.296 -1.9594 -0.2198 -1.9938
   87SER      C 1180   9.170  14.335   8.357  0.2870 -0.1683 -0.0544
   87SER      O 1181   9.108  14.335   8.251  0.0011 -0.6245  0.1120
   88GLN      N 1182   9.180  14.445   8.432 -0.8193 -0.4663  0.5575
   88GLN      H 1183   9.224  14.431   8.522  2.1025 -0.5290 -0.7583
   88GLN     CA 1184   9.138  14.581   8.404  0.5453 -0.1461 -0.0344
   88GLN     HA 1185   9.029  14.579   8.406  0.5014 -1.4861 -1.5782
   88GLN     CB 1186   9.176  14.674   8.519  0.1116  0.3617 -0.2986
   88GLN    HB1 1187   9.119  14.766   8.502  1.7458  0.9452 -3.2943
   88GLN    HB2 1188   9.282  14.697   8.513  0.5625 -1.7251 -0.9681
   88GLN     CG 1189   9.138  14.620   8.656  0.6540 -0.0393 -0.3039
   88GLN    HG1 1190   9.030  14.632   8.666  0.5370  0.2625 -1.7633
   88GLN    HG2 1191   9.157  14.517   8.685 -0.8429  0.2842  2.1361
   88GLN     CD 1192   9.203  14.699   8.769 -0.4628  0.3305  0.0977
   88GLN    OE1 1193   9.270  14.800   8.747  0.2934 -0.1931 -0.0633
   88GLN    NE2 1194   9.180  14.655   8.893  0.1812  0.3347  0.2240
   88GLN   HE21 1195   9.216  14.700   8.976  1.9878 -0.4131 -0.1072
   88GLN   HE22 1196   9.132  14.567   8.902  1.8526 -0.5915  0.5675
   88GLN      C 1197   9.190  14.637   8.272  0.1842  0.9842  0.2916
   88GLN      O 1198   9.305  14.617   8.232 -0.0897 -0.0045 -0.0213
   89SER      N 1199   9.105  14.713   8.203  0.3564  0.6144 -0.3302
   89SER      H 1200   9.013  14.714   8.244  0.5155  1.1664  0.0246
   89SER     CA 1201   9.127  14.795   8.086  1.2878 -0.0937 -0.6618
   89SER     HA 1202   9.187  14.731   8.021  0.6333  0.5256 -1.9104
   89SER     CB 1203   9.003  14.824   8.002  0.7971  0.3062  0.1847
   89SER    HB1 1204   8.947  14.732   7.983  0.1662  0.9737 -1.4042
   89SER    HB2 1205   8.940  14.888   8.063  1.6975 -0.8044  2.3854
   89SER     OG 1206   9.016  14.892   7.879  0.0653  0.8813  0.4238
   89SER     HG 1207   8.940  14.872   7.824  0.4304  0.8436 -0.0718
   89SER      C 1208   9.196  14.929   8.104  0.3159  0.3249  0.0130
   89SER      O 1209   9.174  14.997   8.204 -0.1024  0.1541  0.0375
   90SER      N 1210   9.277  14.967   8.005 -0.0089 -0.0045 -0.3806
   90SER      H 1211   9.287  14.906   7.925 -1.0704  1.7211 -1.9017
   90SER     CA 1212   9.352  15.091   8.000  0.4777 -0.2859 -0.1865
   90SER     HA 1213   9.391  15.112   8.100  2.4654 -0.9975 -0.7806
   90SER     CB 1214   9.468  15.069   7.905  0.6406 -0.2060 -0.0086
   90SER    HB1 1215   9.518  15.166   7.903 -1.4594  0.9644  1.4246
   90SER    HB2 1216   9.535  14.991   7.940  0.2966 -1.5681 -2.1945
   90SER     OG 1217   9.426  15.043   7.773  0.2894 -0.7513  0.2077
   90SER     HG 1218   9.403  15.130   7.737  2.0843 -0.6565 -0.8665
   90SER      C 1219   9.277  15.213   7.947  0.0984 -0.5618 -0.2867
   90SER      O 1220   9.305  15.330   7.973  0.3207 -0.7137  0.1629
   91TYR      N 1221   9.173  15.190   7.867 -0.0592 -0.0594 -0.2277
   91TYR      H 1222   9.158  15.093   7.843  1.4962  0.0545 -1.9274
   91TYR     CA 1223   9.069  15.286   7.835  0.0645  0.0872 -0.1958
   91TYR     HA 1224   9.114  15.376   7.793  0.0801 -0.1364 -0.6569
   91TYR     CB 1225   8.983  15.235   7.720 -0.4541 -0.1078  0.2710
   91TYR    HB1 1226   9.049  15.211   7.636  0.1315 -0.7446  0.8982
   91TYR    HB2 1227   8.931  15.145   7.750 -0.8098 -0.5846 -1.6311
   91TYR     CG 1228   8.884  15.336   7.669 -0.2203  0.0018  0.0274
   91TYR    CD1 1229   8.747  15.307   7.668 -0.1226 -0.4652  0.1211
   91TYR    HD1 1230   8.708  15.212   7.700 -1.0879 -0.2589 -0.3874
   91TYR    CE1 1231   8.653  15.396   7.613 -0.0958 -0.3047  0.3331
   91TYR    HE1 1232   8.553  15.356   7.606  0.9703 -2.9480 -1.4568
   91TYR     CZ 1233   8.689  15.526   7.573 -0.1328 -0.1379  0.8340
   91TYR     OH 1234   8.596  15.618   7.534  0.8687  0.6583  0.2563
   91TYR     HH 1235   8.512  15.573   7.521  1.1849  0.5930 -1.7491
   91TYR    CE2 1236   8.826  15.557   7.575 -0.1331 -0.0308 -0.3473
   91TYR    HE2 1237   8.860  15.653   7.539 -2.0956  0.1695 -1.7768
   91TYR    CD2 1238   8.920  15.463   7.620 -0.2796  0.1026  0.2430
   91TYR    HD2 1239   9.024  15.490   7.614 -0.7772  2.0019 -0.6214
   91TYR      C 1240   8.980  15.321   7.954 -0.8093 -0.3681 -0.7048
   91TYR      O 1241   8.975  15.252   8.056 -0.0833  0.4550 -0.0914
   92GLY      N 1242   8.930  15.445   7.950  0.3178  0.1563  0.3976
   92GLY      H 1243   8.936  15.491   7.860 -0.4966  0.0174  0.2592
   92GLY     CA 1244   8.853  15.506   8.057  0.2755  0.0529  0.4270
   92GLY    HA1 1245   8.793  15.589   8.018  1.4708  0.3545 -0.8938
   92GLY    HA2 1246   8.772  15.442   8.090 -0.0813  0.0580 -0.4202
   92GLY      C 1247   8.929  15.551   8.181  0.2769  0.1028  0.4084
   92GLY      O 1248   9.044  15.593   8.175  0.1044  0.5685  0.3048
   93GLN      N 1249   8.865  15.546   8.298 -0.2290 -0.4076  0.1152
   93GLN      H 1250   8.769  15.515   8.302 -0.0436 -0.9258  0.6928
   93GLN     CA 1251   8.912  15.567   8.434  0.1828 -0.3022 -0.0396
   93GLN     HA 1252   8.991  15.642   8.428  1.4812 -1.6437 -0.1873
   93GLN     CB 1253   8.797  15.633   8.510  0.4207 -0.4356  0.4349
   93GLN    HB1 1254   8.727  15.553   8.533 -0.6618  0.5308  0.5722
   93GLN    HB2 1255   8.753  15.713   8.451  1.1346 -1.0371 -0.9466
   93GLN     CG 1256   8.849  15.680   8.646 -0.0606 -0.5809  0.6714
   93GLN    HG1 1257   8.887  15.594   8.701  2.1407 -1.3259 -1.8161
   93GLN    HG2 1258   8.932  15.749   8.626  1.4895 -2.2267  1.1120
   93GLN     CD 1259   8.745  15.746   8.734 -0.6404 -0.0802 -0.3729
   93GLN    OE1 1260   8.705  15.861   8.716 -0.8915 -0.0670  0.2183
   93GLN    NE2 1261   8.686  15.668   8.825 -0.2892  0.5640  0.4172
   93GLN   HE21 1262   8.702  15.569   8.835 -2.1944  0.0021 -1.4813
   93GLN   HE22 1263   8.613  15.717   8.875 -2.4904  0.3952 -2.3790
   93GLN      C 1264   8.966  15.434   8.482 -0.2886 -0.1591  0.9133
   93GLN      O 1265   8.896  15.334   8.462  0.0047 -0.1269 -0.4038
   94GLN      N 1266   9.084  15.434   8.545  0.0652  0.1910  0.2643
   94GLN      H 1267   9.123  15.523   8.573  0.6172 -0.3642  1.2925
   94GLN     CA 1268   9.154  15.315   8.587  0.6515  0.5537  0.3256
   94GLN     HA 1269   9.128  15.235   8.518 -0.3706  3.0885 -2.4382
   94GLN     CB 1270   9.306  15.331   8.578  0.6058  0.6725 -0.2368
   94GLN    HB1 1271   9.336  15.425   8.622  2.0332  0.0852  0.0970
   94GLN    HB2 1272   9.360  15.253   8.632 -0.4580 -0.1155 -0.2706
   94GLN     CG 1273   9.356  15.313   8.435 -0.2921 -0.1106 -0.4675
   94GLN    HG1 1274   9.464  15.327   8.438 -0.2696 -0.3653 -0.1359
   94GLN    HG2 1275   9.329  15.216   8.391 -0.2006 -0.6670  0.6766
   94GLN     CD 1276   9.305  15.422   8.343  0.5851  0.6121 -0.1104
   94GLN    OE1 1277   9.331  15.541   8.358 -0.6744  0.8719  0.1775
   94GLN    NE2 1278   9.216  15.395   8.247  0.4215  0.2007  0.1561
   94GLN   HE21 1279   9.180  15.303   8.227  0.5565  0.5684 -2.0698
   94GLN   HE22 1280   9.184  15.475   8.194 -0.9443 -1.5009 -1.7499
   94GLN      C 1281   9.094  15.274   8.721  0.3568  0.2408  0.0979
   94GLN      O 1282   9.015  15.346   8.782  0.0377 -0.0190 -0.0046
   95SER      N 1283   9.132  15.154   8.764 -0.5995 -0.1185 -0.0206
   95SER      H 1284   9.211  15.111   8.718 -0.9551  0.2806 -1.0144
   95SER     CA 1285   9.105  15.099   8.896  0.0556  0.5924  0.4203
   95SER     HA 1286   9.064  15.170   8.968  0.7129 -0.7602  2.1679
   95SER     CB 1287   8.993  14.997   8.875  0.1314  0.6320 -0.2072
   95SER    HB1 1288   9.027  14.895   8.853 -0.2584  0.0545  1.6951
   95SER    HB2 1289   8.921  15.025   8.798  0.0488 -2.1949 -1.2979
   95SER     OG 1290   8.913  14.983   8.990 -0.4225  0.4374 -0.6128
   95SER     HG 1291   8.863  15.059   9.020 -0.4563 -0.0259  0.5424
   95SER      C 1292   9.220  15.037   8.973 -0.1040 -0.8050 -0.4240
   95SER      O 1293   9.334  15.040   8.928  0.0445  0.0365 -0.0271
   96SER      N 1294   9.191  15.009   9.101  0.1396  0.3108 -0.1115
   96SER      H 1295   9.097  15.002   9.136  0.3464  2.0573  0.9025
   96SER     CA 1296   9.302  14.986   9.191  0.2190 -0.0980 -0.3100
   96SER     HA 1297   9.373  15.066   9.171 -0.7506  1.0186  0.6045
   96SER     CB 1298   9.253  15.004   9.335 -0.6455 -0.4900 -0.5519
   96SER    HB1 1299   9.331  14.984   9.409  0.0921  2.0866 -0.5591
   96SER    HB2 1300   9.184  14.924   9.363  1.8708 -1.8865  2.2114
   96SER     OG 1301   9.208  15.136   9.350  0.5126 -0.0555 -0.7985
   96SER     HG 1302   9.271  15.182   9.406  0.0961  1.1000 -1.2418
   96SER      C 1303   9.362  14.848   9.168  0.0664 -0.1871 -0.1826
   96SER      O 1304   9.287  14.754   9.140  0.0052 -0.0601 -0.4535
   97TYR      N 1305   9.494  14.837   9.186  0.0679 -0.1678 -0.1819
   97TYR      H 1306   9.551  14.916   9.214  2.5212 -1.5134 -1.1275
   97TYR     CA 1307   9.566  14.712   9.193  0.6526  0.2011  0.5748
   97TYR     HA 1308   9.539  14.648   9.109  0.4976 -0.0901  0.8439
   97TYR     CB 1309   9.717  14.729   9.178  0.5816  0.6158  0.3030
   97TYR    HB1 1310   9.760  14.802   9.247  0.5129  0.1020  0.9019
   97TYR    HB2 1311   9.762  14.633   9.203 -1.4878 -0.4046  0.3701
   97TYR     CG 1312   9.763  14.769   9.040 -0.4781 -0.0533 -0.2592
   97TYR    CD1 1313   9.806  14.900   9.017  0.4066 -0.3253 -0.2154
   97TYR    HD1 1314   9.813  14.967   9.102 -1.3841 -0.5507  0.1538
   97TYR    CE1 1315   9.850  14.939   8.890 -0.3179  0.0988 -0.3421
   97TYR    HE1 1316   9.886  15.039   8.875 -1.8082  0.5023 -1.5851
   97TYR     CZ 1317   9.855  14.847   8.783  0.2879 -0.2550 -0.0122
   97TYR     OH 1318   9.915  14.885   8.667  0.0001 -0.1673 -0.1333
   97TYR     HH 1319   9.900  14.817   8.601  0.4054 -0.0826 -0.3165
   97TYR    CE2 1320   9.816  14.714   8.809  0.1765 -0.3703 -0.7552
   97TYR    HE2 1321   9.821  14.645   8.726  0.3352 -2.3744  0.8368
   97TYR    CD2 1322   9.772  14.675   8.936  1.0452  0.1133 -0.3005
   97TYR    HD2 1323   9.728  14.578   8.952 -0.5700  0.8980  0.2671
   97TYR      C 1324   9.533  14.629   9.316 -0.7636 -0.0064  0.0798
   97TYR      O 1325   9.474  14.523   9.297 -0.3627 -0.3037  0.4607
   98PRO      N 1326   9.553  14.671   9.441 -0.2378  0.4747 -0.1624
   98PRO     CD 1327   9.619  14.793   9.484 -0.3501  0.5788 -0.2834
   98PRO    HD1 1328   9.587  14.882   9.430 -2.5119 -1.2316 -2.2169
   98PRO    HD2 1329   9.726  14.777   9.480 -0.5172 -0.4373 -1.2835
   98PRO     CG 1330   9.576  14.812   9.629  0.4360 -0.4365  0.0965
   98PRO    HG1 1331   9.504  14.894   9.634  0.9587 -0.0372  1.4930
   98PRO    HG2 1332   9.664  14.843   9.686  0.0273 -0.8448  0.9725
   98PRO     CB 1333   9.529  14.675   9.677 -0.0847 -0.5836 -0.8154
   98PRO    HB1 1334   9.620  14.624   9.709 -0.4867 -0.5474  0.4640
   98PRO    HB2 1335   9.469  14.679   9.768  0.4157  0.0590 -0.5080
   98PRO     CA 1336   9.476  14.612   9.548 -0.3925 -0.4340 -0.7614
   98PRO     HA 1337   9.499  14.506   9.548  1.1398 -0.1353 -0.0568
   98PRO      C 1338   9.325  14.614   9.536 -0.5053  0.2530  0.5667
   98PRO      O 1339   9.264  14.710   9.491  0.2415  0.2849 -0.3990
   99GLY      N 1340   9.252  14.513   9.586  0.0220 -0.5752 -0.2968
   99GLY      H 1341   9.305  14.431   9.612  0.6555  0.6825  2.9059
   99GLY     CA 1342   9.108  14.503   9.583 -0.0014 -0.2904 -0.1752
   99GLY    HA1 1343   9.070  14.415   9.636 -1.0077 -0.6832 -1.5054
   99GLY    HA2 1344   9.066  14.598   9.615 -1.9473 -0.5669 -1.7226
   99GLY      C 1345   9.059  14.484   9.440 -0.1135 -0.1061 -0.1609
   99GLY      O 1346   8.981  14.568   9.395 -0.2393 -0.2410 -0.1941
  100TYR      N 1347   9.097  14.372   9.378 -0.0162  0.1267 -0.5242
  100TYR      H 1348   9.143  14.296   9.425 -0.0425 -0.6058 -1.6539
  100TYR     CA 1349   9.055  14.337   9.244 -0.4971  0.1419 -0.3812
  100TYR     HA 1350   8.950  14.363   9.232 -1.2221 -2.0791  0.5976
  100TYR     CB 1351   9.139  14.411   9.140 -0.0890  0.0671 -0.1039
  100TYR    HB1 1352   9.155  14.516   9.165  0.2850 -0.3848  1.7310
  100TYR    HB2 1353   9.241  14.372   9.138  0.8410  2.1285  2.0756
  100TYR     CG 1354   9.077  14.396   9.003  0.1133 -0.2715 -0.1600
  100TYR    CD1 1355   9.127  14.302   8.913  0.4066  0.0556 -0.3369
  100TYR    HD1 1356   9.217  14.248   8.938  1.1955  1.7655  0.7369
  100TYR    CE1 1357   9.055  14.269   8.797  0.0031  0.0741 -0.0933
  100TYR    HE1 1358   9.098  14.200   8.726 -1.2014  1.0439 -1.8301
  100TYR     CZ 1359   8.932  14.330   8.767  0.0343  0.3892  0.4039
  100TYR     OH 1360   8.854  14.297   8.660  0.0402  0.1104  0.4863
  100TYR     HH 1361   8.899  14.246   8.592 -0.0631  0.6508  0.0069
  100TYR    CE2 1362   8.883  14.427   8.857 -0.0201  0.4924  0.2633
  100TYR    HE2 1363   8.791  14.477   8.829 -0.7120 -1.7781 -1.8799
  100TYR    CD2 1364   8.954  14.457   8.974  0.3971  0.4053  0.0332
  100TYR    HD2 1365   8.909  14.528   9.041  0.2864 -0.6942  1.1496
  100TYR      C 1366   9.061  14.185   9.244 -0.0911  0.1538  0.4673
  100TYR      O 1367   9.151  14.127   9.303  0.3564  0.2825 -0.0840
  101GLY      N 1368   8.966  14.127   9.170  0.1660 -0.4340  0.5875
  101GLY      H 1369   8.900  14.190   9.125  1.3255 -0.0358 -0.6011
  101GLY     CA 1370   8.942  13.986   9.147 -0.3184 -0.2741  0.0837
  101GLY    HA1 1371   8.849  13.973   9.092 -0.3123  0.6755 -0.1842
  101GLY    HA2 1372   8.933  13.939   9.244 -1.9046  2.6152  1.4576
  101GLY      C 1373   9.051  13.927   9.058 -0.2312 -0.2200  0.1526
  101GLY      O 1374   9.111  13.994   8.975 -0.0449 -0.4808  0.0770
  102GLN      N 1375   9.069  13.797   9.079  0.3388 -0.1496  0.1020
  102GLN      H 1376   9.009  13.747   9.144  0.9394 -1.2271 -0.1480
  102GLN     CA 1377   9.176  13.721   9.018  0.1342 -0.0873 -0.3411
  102GLN     HA 1378   9.229  13.784   8.947  1.8574 -1.0872 -0.0192
  102GLN     CB 1379   9.272  13.680   9.130 -0.2290  0.0826  0.0334
  102GLN    HB1 1380   9.363  13.643   9.083  0.5791  0.9012  0.9105
  102GLN    HB2 1381   9.226  13.607   9.198 -1.1042 -0.8810 -1.5298
  102GLN     CG 1382   9.318  13.798   9.215  0.0172 -0.1209  0.1844
  102GLN    HG1 1383   9.363  13.877   9.155  0.4894  0.6267  1.4770
  102GLN    HG2 1384   9.226  13.834   9.261  0.6249  3.0078 -0.8523
  102GLN     CD 1385   9.422  13.761   9.320  0.5168  0.4789 -0.0920
  102GLN    OE1 1386   9.527  13.701   9.295  0.5680  0.4678  0.1458
  102GLN    NE2 1387   9.392  13.795   9.446 -0.3491  0.5790 -0.3213
  102GLN   HE21 1388   9.297  13.822   9.469 -0.9823 -1.4196 -0.3211
  102GLN   HE22 1389   9.455  13.781   9.523  0.5991  1.3800 -0.9168
  102GLN      C 1390   9.127  13.594   8.949  0.0389 -0.3756  0.2479
  102GLN      O 1391   9.019  13.547   8.984 -0.3235  0.0703 -0.2550
  103GLN      N 1392   9.212  13.548   8.857  0.5824  0.0296  0.5364
  103GLN      H 1393   9.298  13.599   8.844  0.7952 -0.5975 -0.6181
  103GLN     CA 1394   9.194  13.418   8.795 -0.0853  0.3915 -0.0433
  103GLN     HA 1395   9.087  13.397   8.793 -0.0544  0.1067  0.7718
  103GLN     CB 1396   9.241  13.413   8.650 -0.2807 -0.2900 -0.0872
  103GLN    HB1 1397   9.350  13.411   8.647 -0.2997 -1.7307 -2.2498
  103GLN    HB2 1398   9.208  13.324   8.598 -0.0201  0.9397 -2.5338
  103GLN     CG 1399   9.199  13.532   8.565  0.2770 -0.1339 -0.1519
  103GLN    HG1 1400   9.229  13.628   8.607 -0.9124  1.1660 -2.0835
  103GLN    HG2 1401   9.090  13.534   8.564  0.2600  0.9169  0.9319
  103GLN     CD 1402   9.253  13.533   8.423 -0.1619 -0.0461 -0.3213
  103GLN    OE1 1403   9.375  13.547   8.408 -0.1325 -0.2519 -0.2724
  103GLN    NE2 1404   9.177  13.507   8.316 -0.1900 -0.0627 -0.2969
  103GLN   HE21 1405   9.076  13.500   8.321 -0.1893 -0.6239 -0.9627
  103GLN   HE22 1406   9.219  13.495   8.225  0.0234 -0.0654 -0.1976
  103GLN      C 1407   9.258  13.304   8.874  0.2783  0.3954 -0.3287
  103GLN      O 1408   9.358  13.330   8.941  0.3766  0.4548 -0.4965
  104PRO      N 1409   9.216  13.178   8.864 -0.1389  0.4629  0.4594
  104PRO     CD 1410   9.096  13.136   8.795 -0.1164 -0.0248  0.7175
  104PRO    HD1 1411   9.013  13.150   8.864  0.2081 -0.1774  1.1371
  104PRO    HD2 1412   9.079  13.195   8.705  1.3040  0.6442  0.8651
  104PRO     CG 1413   9.124  12.991   8.755  0.7369  0.3310 -0.0273
  104PRO    HG1 1414   9.176  12.982   8.660  0.5636  2.1425 -0.3211
  104PRO    HG2 1415   9.024  12.950   8.738  0.9520  0.3880 -1.5211
  104PRO     CB 1416   9.199  12.944   8.880  0.6137  0.5060  0.1139
  104PRO    HB1 1417   9.252  12.853   8.852 -3.0678 -1.2232 -1.9805
  104PRO    HB2 1418   9.124  12.926   8.956  0.5257 -0.1013 -0.1135
  104PRO     CA 1419   9.286  13.064   8.918  0.6599  0.5962 -0.2645
  104PRO     HA 1420   9.292  13.084   9.025 -0.8729  0.2142 -0.0945
  104PRO      C 1421   9.430  13.052   8.869  0.7039  0.2122 -0.0477
  104PRO      O 1422   9.457  13.065   8.750 -0.5211  0.5254 -0.3085
  105ALA      N 1423   9.518  12.993   8.950  0.0926 -0.5158  0.1094
  105ALA      H 1424   9.474  12.958   9.033 -2.8407  0.6392 -0.8154
  105ALA     CA 1425   9.640  12.930   8.903  0.0316  0.0472 -0.8553
  105ALA     HA 1426   9.695  12.989   8.830  0.5936 -0.3034 -0.7279
  105ALA     CB 1427   9.733  12.921   9.024 -0.7330  0.4793 -0.2237
  105ALA    HB1 1428   9.763  13.022   9.050  2.2233 -0.6535  1.2260
  105ALA    HB2 1429   9.821  12.859   9.007 -1.7406 -0.9662 -0.3880
  105ALA    HB3 1430   9.685  12.866   9.105 -0.5795 -3.0469 -2.2825
  105ALA      C 1431   9.613  12.795   8.837 -0.1876 -0.4345  0.1878
  105ALA      O 1432   9.513  12.730   8.868 -0.4609 -0.3173 -0.4372
  106PRO      N 1433   9.701  12.748   8.748  0.1838  0.2476  0.1815
  106PRO     CD 1434   9.790  12.829   8.668 -0.1058  0.4157  0.0292
  106PRO    HD1 1435   9.764  12.931   8.640  2.0395  1.0253  0.1032
  106PRO    HD2 1436   9.881  12.844   8.725  1.3770  0.1255 -2.1154
  106PRO     CG 1437   9.816  12.747   8.541  0.3846 -0.1839  0.5110
  106PRO    HG1 1438   9.732  12.769   8.475  1.4435 -1.7658 -1.4665
  106PRO    HG2 1439   9.907  12.768   8.486 -0.7228  0.4391 -1.1555
  106PRO     CB 1440   9.798  12.603   8.588 -0.5117 -0.1682  0.2432
  106PRO    HB1 1441   9.889  12.568   8.638 -1.4827 -1.9456  0.8445
  106PRO    HB2 1442   9.767  12.549   8.499 -0.6758  2.5268 -1.4469
  106PRO     CA 1443   9.684  12.617   8.688 -0.5840  0.3853  0.0892
  106PRO     HA 1444   9.587  12.618   8.638 -0.8632  0.9669  0.6215
  106PRO      C 1445   9.693  12.518   8.803  0.0015  0.1018 -0.1979
  106PRO      O 1446   9.785  12.535   8.883  0.5520 -0.1978 -0.7596
  107SER      N 1447   9.614  12.410   8.803  0.0736  0.0483 -0.1969
  107SER      H 1448   9.542  12.403   8.733 -1.1530  2.2910  0.7501
  107SER     CA 1449   9.612  12.302   8.899  0.0746  0.0858 -0.1543
  107SER     HA 1450   9.636  12.348   8.995  0.8476 -0.2078 -0.2070
  107SER     CB 1451   9.466  12.256   8.913  0.2927 -0.5583  0.0741
  107SER    HB1 1452   9.447  12.166   8.970 -2.5377 -0.9453 -1.3295
  107SER    HB2 1453   9.410  12.336   8.961 -0.0581 -0.5851 -0.2910
  107SER     OG 1454   9.406  12.236   8.787  0.3567 -0.0626 -0.0391
  107SER     HG 1455   9.315  12.205   8.792 -0.2054  1.3910 -0.8797
  107SER      C 1456   9.706  12.184   8.879 -0.1716 -0.2394  0.5373
  107SER      O 1457   9.714  12.134   8.767  0.0312 -0.0714  0.4749
  108SER      N 1458   9.784  12.153   8.983  0.5682 -0.4944 -0.0845
  108SER      H 1459   9.787  12.221   9.058 -2.2961 -1.0882  0.6799
  108SER     CA 1460   9.888  12.052   8.974  0.5597 -0.4690 -0.5275
  108SER     HA 1461   9.956  12.084   8.896  1.8232 -0.6453  0.4622
  108SER     CB 1462   9.959  12.042   9.109 -0.2290  0.2340 -0.0434
  108SER    HB1 1463   9.883  12.026   9.185 -0.5115 -0.0275 -0.3756
  108SER    HB2 1464  10.030  11.959   9.113  1.2154  1.4748  0.7515
  108SER     OG 1465  10.030  12.161   9.130  0.2640  0.1387 -1.0802
  108SER     HG 1466   9.961  12.225   9.149 -0.3959 -0.2870 -1.9618
  108SER      C 1467   9.833  11.914   8.942  0.0532 -0.3275 -0.2859
  108SER      O 1468   9.723  11.878   8.984 -0.1190  0.5312  0.0100
  109THR      N 1469   9.909  11.834   8.866  0.1725 -0.0041 -0.5077
  109THR      H 1470  10.000  11.872   8.845 -0.8012  2.4710 -0.6159
  109THR     CA 1471   9.882  11.699   8.822  0.5558 -0.0635 -0.5629
  109THR     HA 1472   9.782  11.678   8.861  0.9015  1.1127  1.0633
  109THR     CB 1473   9.859  11.694   8.672 -0.1878  0.0731 -0.4562
  109THR     HB 1474   9.851  11.592   8.633 -0.8228  0.2208 -0.7241
  109THR    CG2 1475   9.731  11.768   8.635 -0.3669 -0.0160 -0.0224
  109THR   HG21 1476   9.716  11.766   8.527  2.4792  0.4000 -0.4784
  109THR   HG22 1477   9.735  11.872   8.667 -1.7243  0.5347 -1.4756
  109THR   HG23 1478   9.647  11.714   8.679 -0.2966 -0.0981  0.0103
  109THR    OG1 1479   9.968  11.751   8.602  0.6789 -0.3371  0.5328
  109THR    HG1 1480   9.961  11.714   8.513 -0.1659 -2.5726  1.4422
  109THR      C 1481   9.963  11.587   8.886  0.3558  0.1690  0.1129
  109THR      O 1482  10.067  11.617   8.944  0.0561  0.8956  0.2821
  110SER      N 1483   9.914  11.463   8.893  0.2231  0.2189  0.0669
  110SER      H 1484   9.822  11.464   8.850  0.3737  1.6334 -0.2657
  110SER     CA 1485   9.975  11.340   8.938 -0.0048 -0.0054 -0.2263
  110SER     HA 1486  10.082  11.342   8.917 -0.0874 -1.2577 -0.8522
  110SER     CB 1487   9.963  11.323   9.090 -0.3276 -0.2265 -0.2756
  110SER    HB1 1488  10.035  11.249   9.124  1.0765  1.4253  0.5104
  110SER    HB2 1489   9.986  11.418   9.138  0.9273 -1.5987  1.9558
  110SER     OG 1490   9.831  11.285   9.122 -0.4082 -0.1193 -0.4675
  110SER     HG 1491   9.788  11.364   9.155  2.3408  1.0089  0.7759
  110SER      C 1492   9.923  11.218   8.864 -0.0832 -0.4528  0.5510
  110SER      O 1493   9.824  11.221   8.791 -0.0709  0.3739  0.5630
  111GLY      N 1494  10.005  11.112   8.868 -0.1542 -0.5076  0.5546
  111GLY      H 1495  10.094  11.130   8.913 -1.0233  2.9607  1.2013
  111GLY     CA 1496   9.974  10.980   8.817  0.1310 -0.1401 -0.6036
  111GLY    HA1 1497   9.882  10.947   8.864  0.2428  0.2792 -0.0831
  111GLY    HA2 1498   9.959  10.994   8.710  0.4252  0.2043 -0.6037
  111GLY      C 1499  10.066  10.861   8.841 -0.1608 -0.1605  0.4470
  111GLY      O 1500  10.186  10.877   8.861 -0.0612 -0.5208  0.1417
  112SER      N 1501  10.015  10.739   8.827  0.4110 -0.2918 -0.5569
  112SER      H 1502   9.920  10.736   8.792 -0.4831 -0.9838  1.7552
  112SER     CA 1503  10.091  10.615   8.831  0.4362 -0.2555  0.2691
  112SER     HA 1504  10.186  10.646   8.789  0.9321  0.3630  1.7919
  112SER     CB 1505  10.115  10.582   8.978  0.4597  0.1124  0.3499
  112SER    HB1 1506  10.018  10.552   9.018  0.5099  1.2911  1.3851
  112SER    HB2 1507  10.137  10.673   9.033 -1.5336  0.8053  0.0788
  112SER     OG 1508  10.209  10.478   8.993  0.3920 -0.0574 -0.3418
  112SER     HG 1509  10.226  10.478   9.088 -0.5573 -0.7837 -0.1507
  112SER      C 1510  10.034  10.500   8.749 -0.8534  0.2184  0.4757
  112SER      O 1511   9.915  10.498   8.718 -0.7404  0.0322  0.0412
  113TYR      N 1512  10.111  10.392   8.734 -0.8860  0.2766 -0.1473
  113TYR      H 1513  10.202  10.397   8.779  0.1522 -0.3854 -2.0674
  113TYR     CA 1514  10.079  10.270   8.663 -0.1624  0.0567 -0.1058
  113TYR     HA 1515   9.971  10.260   8.669 -0.2970  1.4562  0.1869
  113TYR     CB 1516  10.147  10.264   8.527 -0.0630  0.4828 -0.0791
  113TYR    HB1 1517  10.121  10.359   8.482 -0.8588  0.0691 -0.5198
  113TYR    HB2 1518  10.103  10.178   8.475  0.2306 -0.6654  1.4860
  113TYR     CG 1519  10.298  10.252   8.519 -0.0636  0.2681  0.1947
  113TYR    CD1 1520  10.372  10.366   8.487  0.4767 -0.0839  0.1724
  113TYR    HD1 1521  10.317  10.459   8.482  0.4283 -0.1435 -0.6517
  113TYR    CE1 1522  10.509  10.361   8.462  0.4412 -0.3405  0.0266
  113TYR    HE1 1523  10.575  10.444   8.440 -1.4392  1.2732  0.2743
  113TYR     CZ 1524  10.574  10.236   8.458  0.7335 -0.1698 -0.8479
  113TYR     OH 1525  10.706  10.228   8.427  0.8414  0.2657 -0.5144
  113TYR     HH 1526  10.729  10.137   8.404 -0.9761 -0.8004  1.5746
  113TYR    CE2 1527  10.499  10.119   8.484 -0.0098  0.5124  0.1785
  113TYR    HE2 1528  10.548  10.023   8.482  0.2166  0.4783  3.3756
  113TYR    CD2 1529  10.363  10.128   8.517  0.0887  0.3391  0.6400
  113TYR    HD2 1530  10.304  10.041   8.538  0.4691 -0.0438  0.1666
  113TYR      C 1531  10.134  10.148   8.735  0.3853 -0.0409 -0.6777
  113TYR      O 1532  10.232  10.151   8.809 -0.0553 -0.3026 -0.0613
  114GLY      N 1533  10.061  10.037   8.718  0.1715 -0.0005 -0.0874
  114GLY      H 1534   9.973  10.052   8.672  1.0605 -0.0422 -1.8889
  114GLY     CA 1535  10.087   9.906   8.774  0.1132 -0.1942 -0.5115
  114GLY    HA1 1536  10.193   9.885   8.756 -0.0506 -0.7878 -0.8152
  114GLY    HA2 1537  10.071   9.921   8.880  0.4141 -0.1050 -0.4794
  114GLY      C 1538   9.993   9.796   8.725  0.1101 -0.3080 -0.2491
  114GLY      O 1539   9.888   9.808   8.662 -0.2602  0.0126  0.4199
  115SER      N 1540  10.055   9.679   8.743  0.0953 -0.2957 -0.1115
  115SER      H 1541  10.148   9.687   8.782 -0.3847 -1.1712  1.2825
  115SER     CA 1542  10.002   9.547   8.716  0.1191 -0.2796 -0.2391
  115SER     HA 1543  10.094   9.489   8.709  0.7121  0.7845 -1.4504
  115SER     CB 1544   9.919   9.487   8.830 -0.0733 -0.5508 -0.5225
  115SER    HB1 1545   9.872   9.394   8.796 -0.7913  0.2168 -1.7256
  115SER    HB2 1546   9.835   9.551   8.855  0.7911 -0.1699  1.5704
  115SER     OG 1547   9.994   9.467   8.947 -0.3001  0.4465 -0.1987
  115SER     HG 1548   9.942   9.501   9.021  0.3567 -0.9908  0.9824
  115SER      C 1549   9.938   9.531   8.579 -0.2519  0.2618 -0.1307
  115SER      O 1550  10.015   9.530   8.483  0.8978  0.0691  0.7766
  116SER      N 1551   9.806   9.534   8.557 -0.2500 -0.2333 -0.2233
  116SER      H 1552   9.751   9.522   8.641 -2.0260 -0.6078 -1.3891
  116SER     CA 1553   9.735   9.503   8.435  0.0882 -0.3381 -0.3956
  116SER     HA 1554   9.799   9.497   8.347 -1.0713  1.7201 -1.4622
  116SER     CB 1555   9.664   9.368   8.450 -0.5698  0.0443  0.0068
  116SER    HB1 1556   9.578   9.375   8.516  0.8614 -1.7768  2.2042
  116SER    HB2 1557   9.636   9.337   8.349 -0.9675 -1.3147  0.5168
  116SER     OG 1558   9.751   9.270   8.502 -0.0148  0.2040 -0.6091
  116SER     HG 1559   9.824   9.276   8.439 -0.2686 -1.5292 -1.1020
  116SER      C 1560   9.630   9.610   8.410 -0.1132 -0.5518 -0.4677
  116SER      O 1561   9.572   9.665   8.503  0.6604 -0.5776  0.0370
  117SER      N 1562   9.597   9.632   8.282  0.6794  0.4796 -0.5058
  117SER      H 1563   9.639   9.578   8.208  1.4452 -0.4062  0.5421
  117SER     CA 1564   9.508   9.740   8.245  0.0443  0.1313 -0.0070
  117SER     HA 1565   9.552   9.836   8.270  1.2330 -0.6693  1.0790
  117SER     CB 1566   9.500   9.750   8.093 -0.1463  0.1000  0.0004
  117SER    HB1 1567   9.444   9.666   8.052 -2.8770  1.0390  1.5277
  117SER    HB2 1568   9.436   9.833   8.062 -1.0057 -0.0703  1.2355
  117SER     OG 1569   9.629   9.751   8.037 -0.1569  0.2334 -0.0259
  117SER     HG 1570   9.627   9.821   7.972  0.7656 -0.1677 -0.5081
  117SER      C 1571   9.367   9.727   8.302 -0.1382 -0.0983 -0.5048
  117SER      O 1572   9.313   9.616   8.296 -0.4205  0.0390 -0.5045
  118GLN      N 1573   9.301   9.836   8.340  0.0111 -0.0467 -0.3914
  118GLN      H 1574   9.336   9.930   8.327 -4.5813  2.1626  1.2727
  118GLN     CA 1575   9.180   9.834   8.419  0.1189 -0.0270 -0.2250
  118GLN     HA 1576   9.131   9.737   8.428 -0.0919  0.2072  1.4485
  118GLN     CB 1577   9.210   9.876   8.563  0.1334  0.2662 -0.3134
  118GLN    HB1 1578   9.276   9.963   8.567  1.5528 -0.8081  0.5297
  118GLN    HB2 1579   9.113   9.895   8.609  0.2869  0.0530  0.1020
  118GLN     CG 1580   9.279   9.760   8.635 -0.5858  0.0810  0.0812
  118GLN    HG1 1581   9.370   9.744   8.577 -0.5179 -0.2467  0.2774
  118GLN    HG2 1582   9.210   9.676   8.638 -1.0121  0.4311  2.5008
  118GLN     CD 1583   9.328   9.793   8.776  0.6497  0.0825 -0.3413
  118GLN    OE1 1584   9.292   9.892   8.839  0.2589 -0.3692  0.1452
  118GLN    NE2 1585   9.423   9.716   8.829  0.4651  0.1242  0.0459
  118GLN   HE21 1586   9.455   9.632   8.782 -1.7963 -0.0918 -1.2677
  118GLN   HE22 1587   9.440   9.731   8.928  2.4092  2.1453 -0.5393
  118GLN      C 1588   9.081   9.924   8.347  0.0737  0.2735  0.2047
  118GLN      O 1589   9.118  10.011   8.268 -0.0836  0.3533  0.2187
  119SER      N 1590   8.952   9.913   8.382  0.0935  0.3346  0.2933
  119SER      H 1591   8.927   9.827   8.429 -0.4241 -1.2017 -2.5830
  119SER     CA 1592   8.852   9.999   8.323 -0.2869 -0.0264  0.4120
  119SER     HA 1593   8.892  10.034   8.228 -1.8275  1.3600  0.2290
  119SER     CB 1594   8.722   9.933   8.278 -0.0284 -0.3886  0.1925
  119SER    HB1 1595   8.682   9.992   8.196  2.2041 -0.1573 -0.8081
  119SER    HB2 1596   8.649   9.947   8.358  0.8629 -0.5245  1.0469
  119SER     OG 1597   8.729   9.799   8.234  0.6184 -0.4061  0.3337
  119SER     HG 1598   8.818   9.787   8.201  0.1633 -0.2186 -1.0151
  119SER      C 1599   8.828  10.129   8.398 -0.3872  0.0195  0.3011
  119SER      O 1600   8.755  10.218   8.356 -0.2900 -0.0817 -0.0903
  120SER      N 1601   8.903  10.158   8.505  0.3580  0.0415 -0.2200
  120SER      H 1602   8.952  10.074   8.533 -0.1166 -0.4787 -0.9133
  120SER     CA 1603   8.923  10.290   8.561 -0.0941  0.0001  0.0369
  120SER     HA 1604   8.888  10.370   8.496 -1.0633 -0.9729 -0.6784
  120SER     CB 1605   8.843  10.313   8.689  0.4642 -0.4539  0.4746
  120SER    HB1 1606   8.736  10.304   8.669  0.9336 -2.6277 -1.5731
  120SER    HB2 1607   8.867  10.241   8.768 -0.1265  1.6412  2.6651
  120SER     OG 1608   8.857  10.443   8.742 -0.3672 -0.5218  0.8754
  120SER     HG 1609   8.788  10.453   8.808 -0.6347  1.5344  0.3292
  120SER      C 1610   9.071  10.309   8.588 -0.0719  0.0322 -0.1062
  120SER      O 1611   9.152  10.220   8.564  0.1454  0.1167  0.3083
  121SER      N 1612   9.119  10.426   8.633 -0.3997 -0.1113  0.6239
  121SER      H 1613   9.054  10.503   8.632  0.9508  1.1896 -3.0210
  121SER     CA 1614   9.261  10.452   8.649 -0.3409 -0.3311  0.4659
  121SER     HA 1615   9.316  10.413   8.563 -0.1061  0.7079  0.1263
  121SER     CB 1616   9.288  10.602   8.635 -0.3090 -0.3890 -0.1109
  121SER    HB1 1617   9.249  10.652   8.723 -0.3766  0.2483 -0.5031
  121SER    HB2 1618   9.242  10.636   8.542  0.6096  1.7149  0.1439
  121SER     OG 1619   9.426  10.631   8.637 -0.4060  0.0557  0.1028
  121SER     HG 1620   9.434  10.725   8.618 -0.5337  0.3751  1.5171
  121SER      C 1621   9.328  10.383   8.767  0.2923  0.2467  0.4508
  121SER      O 1622   9.257  10.351   8.862  0.1696 -0.0526  0.2612
  122TYR      N 1623   9.459  10.357   8.767  0.2906  0.2377  0.1543
  122TYR      H 1624   9.520  10.399   8.698 -1.8013  1.2163 -1.2209
  122TYR     CA 1625   9.511  10.271   8.871  0.2508 -0.0608 -0.0707
  122TYR     HA 1626   9.445  10.184   8.869 -0.7970  0.6656  0.9981
  122TYR     CB 1627   9.652  10.233   8.827  0.2575  0.2067 -0.2809
  122TYR    HB1 1628   9.720  10.318   8.817  1.2797 -0.7270 -1.7211
  122TYR    HB2 1629   9.648  10.212   8.720  3.2708  0.1736 -0.4755
  122TYR     CG 1630   9.722  10.111   8.882  0.1971  0.0632 -0.5215
  122TYR    CD1 1631   9.824  10.117   8.977 -0.1480 -0.4702 -0.1133
  122TYR    HD1 1632   9.869  10.213   8.999 -1.1864 -0.2761  1.3760
  122TYR    CE1 1633   9.874  10.007   9.048 -0.0763 -0.3835 -0.0302
  122TYR    HE1 1634   9.952  10.023   9.121 -0.9551  0.0852  0.8276
  122TYR     CZ 1635   9.830   9.880   9.007  0.0656 -0.4722  0.0955
  122TYR     OH 1636   9.906   9.775   9.052  0.4124 -0.3563 -0.2156
  122TYR     HH 1637   9.969   9.800   9.120 -0.5754 -2.0959  1.4438
  122TYR    CE2 1638   9.721   9.869   8.919 -0.2805 -0.1153  0.4764
  122TYR    HE2 1639   9.679   9.774   8.891  0.1672 -0.2995  0.4258
  122TYR    CD2 1640   9.673   9.983   8.852  0.0775 -0.0789  0.2762
  122TYR    HD2 1641   9.583   9.983   8.794 -0.5007  0.6310  1.1419
  122TYR      C 1642   9.525  10.339   9.006 -0.0567  0.0793 -0.1074
  122TYR      O 1643   9.518  10.461   9.024  0.7490  0.1485 -0.2204
  123GLY      N 1644   9.532  10.258   9.112 -0.3086  0.0595 -0.1079
  123GLY      H 1645   9.525  10.158   9.099 -1.3532 -0.1386  1.6888
  123GLY     CA 1646   9.544  10.308   9.247 -0.2591  0.5931 -0.3070
  123GLY    HA1 1647   9.466  10.381   9.269 -0.2853  0.1172  1.3775
  123GLY    HA2 1648   9.523  10.231   9.321 -0.9648  1.3345  0.2791
  123GLY      C 1649   9.681  10.370   9.272 -0.1937  0.2957  0.0841
  123GLY      O 1650   9.777  10.320   9.212 -0.4335  0.6805 -0.6387
  124GLN      N 1651   9.693  10.475   9.353 -0.0674  0.3992 -0.0667
  124GLN      H 1652   9.612  10.525   9.386 -0.5842 -0.8438  0.6302
  124GLN     CA 1653   9.818  10.540   9.386  0.0855 -0.0095  0.1720
  124GLN     HA 1654   9.892  10.461   9.397  0.3594  0.3515  1.0323
  124GLN     CB 1655   9.854  10.650   9.287 -0.1507 -0.3198 -0.2583
  124GLN    HB1 1656   9.944  10.700   9.322 -0.0143 -0.4048 -0.4824
  124GLN    HB2 1657   9.877  10.597   9.194  2.6410  0.8822 -0.3698
  124GLN     CG 1658   9.752  10.762   9.269 -0.2021 -0.3980 -0.4749
  124GLN    HG1 1659   9.660  10.733   9.219 -0.5028  0.1806 -0.2694
  124GLN    HG2 1660   9.738  10.804   9.369  2.8698 -2.1542  0.8492
  124GLN     CD 1661   9.805  10.883   9.194 -0.6181 -0.1293 -0.3403
  124GLN    OE1 1662   9.918  10.889   9.145 -0.5436 -0.0870 -0.1623
  124GLN    NE2 1663   9.739  10.999   9.191  0.0331  0.2709  0.3890
  124GLN   HE21 1664   9.651  11.016   9.238 -0.0578  3.1415 -0.5951
  124GLN   HE22 1665   9.783  11.077   9.146  1.6412 -0.6462  0.3008
  124GLN      C 1666   9.798  10.596   9.527 -0.2549 -0.4876  0.3168
  124GLN      O 1667   9.684  10.625   9.563 -0.2722 -1.0500  0.7184
  125PRO      N 1668   9.905  10.628   9.600 -0.2056  0.0631  0.0054
  125PRO     CD 1669   9.889  10.680   9.734  0.3478 -0.1999  0.1777
  125PRO    HD1 1670   9.865  10.787   9.739 -1.6148 -0.5638 -0.3305
  125PRO    HD2 1671   9.812  10.624   9.787 -0.3896 -0.5503 -1.2050
  125PRO     CG 1672  10.020  10.666   9.810  0.6358  0.2421 -0.2296
  125PRO    HG1 1673  10.081  10.755   9.793 -0.0182  0.4325 -1.7482
  125PRO    HG2 1674   9.999  10.657   9.916 -0.1015  0.6440 -0.3373
  125PRO     CB 1675  10.073  10.542   9.738  0.3072  0.3113 -0.5943
  125PRO    HB1 1676  10.027  10.451   9.776  0.6110 -0.3175 -1.6748
  125PRO    HB2 1677  10.181  10.526   9.746  0.3607 -1.8356 -3.7546
  125PRO     CA 1678  10.038  10.570   9.592 -0.3069 -0.1051 -0.5280
  125PRO     HA 1679  10.033  10.477   9.537 -0.1712  0.8703 -2.2495
  125PRO      C 1680  10.133  10.661   9.516 -0.2754 -0.1932 -0.5949
  125PRO      O 1681  10.107  10.780   9.499  0.4869  0.0722  0.0155
  126GLN      N 1682  10.250  10.608   9.478 -0.0853 -0.4253  0.2823
  126GLN      H 1683  10.268  10.509   9.491 -2.4096 -1.3319 -2.3266
  126GLN     CA 1684  10.360  10.678   9.415 -0.2070 -0.1942  0.3277
  126GLN     HA 1685  10.338  10.784   9.423 -0.6394 -0.2129 -0.5060
  126GLN     CB 1686  10.487  10.645   9.493 -0.0048 -0.1861  0.0041
  126GLN    HB1 1687  10.571  10.693   9.443 -1.1461  1.1714 -0.6876
  126GLN    HB2 1688  10.494  10.537   9.499 -1.1315 -0.2202  1.4802
  126GLN     CG 1689  10.482  10.710   9.631  0.2803 -0.0573 -0.0443
  126GLN    HG1 1690  10.456  10.816   9.630  1.0978  0.1431 -0.6961
  126GLN    HG2 1691  10.400  10.677   9.696  0.4994  0.1033  0.3188
  126GLN     CD 1692  10.616  10.678   9.696  0.2380 -0.3036 -0.0774
  126GLN    OE1 1693  10.646  10.562   9.722  0.1805 -0.2388  0.2864
  126GLN    NE2 1694  10.702  10.776   9.724 -0.1602 -0.0237  0.1817
  126GLN   HE21 1695  10.789  10.753   9.771  0.5221 -0.3544 -1.1885
  126GLN   HE22 1696  10.683  10.875   9.722  1.8368  0.4339 -2.7438
  126GLN      C 1697  10.369  10.642   9.267 -0.1571  0.4554  0.1690
  126GLN      O 1698  10.297  10.556   9.218  0.3097  0.2593 -0.1753
  127SER      N 1699  10.453  10.715   9.193  0.1729 -0.4373 -0.3501
  127SER      H 1700  10.514  10.774   9.248 -1.9032  1.2061  0.3645
  127SER     CA 1701  10.456  10.712   9.048  0.8111 -0.0779 -0.3475
  127SER     HA 1702  10.352  10.706   9.016  0.2568  1.5105  1.0019
  127SER     CB 1703  10.490  10.853   9.000 -0.1112  0.3294  0.1516
  127SER    HB1 1704  10.409  10.913   9.041 -0.4867  0.6372 -1.0048
  127SER    HB2 1705  10.588  10.880   9.040  0.2860 -0.9156  0.0875
  127SER     OG 1706  10.496  10.871   8.860  0.3319 -0.7241  0.0276
  127SER     HG 1707  10.407  10.858   8.826 -0.4376 -0.6310  1.8736
  127SER      C 1708  10.522  10.588   8.989 -0.4036 -0.7068 -0.4212
  127SER      O 1709  10.608  10.528   9.053  0.1093  0.4851  0.0356
  128GLY      N 1710  10.478  10.545   8.871 -0.0460  0.0821 -0.8487
  128GLY      H 1711  10.398  10.594   8.833 -0.8056  0.3234  0.9944
  128GLY     CA 1712  10.517  10.417   8.815 -0.4238 -0.3831 -0.0627
  128GLY    HA1 1713  10.491  10.338   8.885  1.5280 -0.2118  0.9194
  128GLY    HA2 1714  10.458  10.397   8.725 -1.3110  1.7363 -0.0165
  128GLY      C 1715  10.666  10.404   8.787 -0.3610  0.2234 -0.0139
  128GLY      O 1716  10.733  10.496   8.742 -0.2729  0.2927  0.2567
  129SER      N 1717  10.716  10.282   8.808  0.4857  0.6167  0.3100
  129SER      H 1718  10.650  10.214   8.844  0.5818  0.4341  0.1401
  129SER     CA 1719  10.854  10.243   8.794  0.3377  0.1577  0.1018
  129SER     HA 1720  10.910  10.310   8.728  0.0606  0.8668  0.5715
  129SER     CB 1721  10.920  10.232   8.931 -0.3148 -0.1428  0.3930
  129SER    HB1 1722  11.016  10.180   8.930 -0.4817 -0.8924  4.4796
  129SER    HB2 1723  10.927  10.332   8.972 -5.5676  0.0288  1.5812
  129SER     OG 1724  10.842  10.149   9.014 -0.3039 -0.2356  0.3085
  129SER     HG 1725  10.872  10.152   9.105  0.9930 -0.4760 -0.0967
  129SER      C 1726  10.871  10.104   8.734 -0.2748  0.0935  0.0779
  129SER      O 1727  10.778  10.024   8.722  0.3236 -0.5807 -0.1378
  130TYR      N 1728  10.986  10.075   8.674 -0.3005 -0.1910  0.1607
  130TYR      H 1729  11.061  10.143   8.686  0.6041 -0.9935 -0.7233
  130TYR     CA 1730  11.020   9.942   8.629  0.2169 -0.1437  0.3991
  130TYR     HA 1731  10.934   9.900   8.576  0.3494  0.4757 -0.3126
  130TYR     CB 1732  11.143   9.942   8.538 -0.2908 -0.0617 -0.2994
  130TYR    HB1 1733  11.193   9.846   8.528  1.9610  1.0389 -0.1454
  130TYR    HB2 1734  11.210  10.014   8.584 -1.5489  0.8524  0.1672
  130TYR     CG 1735  11.120   9.997   8.400  0.0983  0.0820 -0.3073
  130TYR    CD1 1736  11.087   9.912   8.294 -0.4643 -0.4018  0.2491
  130TYR    HD1 1737  11.081   9.806   8.310  1.1049 -0.4418  0.7120
  130TYR    CE1 1738  11.059   9.962   8.166  0.3576 -0.3482  0.0863
  130TYR    HE1 1739  11.016   9.900   8.089 -0.8999 -1.9612  1.9932
  130TYR     CZ 1740  11.055  10.102   8.148  0.3432 -0.4133 -0.4376
  130TYR     OH 1741  11.019  10.152   8.027 -0.2667 -0.3877 -0.2472
  130TYR     HH 1742  11.028  10.247   8.015  0.3734 -0.4920 -0.6367
  130TYR    CE2 1743  11.094  10.189   8.252  0.0717 -0.3702 -0.3733
  130TYR    HE2 1744  11.087  10.296   8.239  0.7342 -0.2416  0.2652
  130TYR    CD2 1745  11.120  10.136   8.379  0.5318  0.0881 -0.2732
  130TYR    HD2 1746  11.143  10.196   8.466 -1.0335 -0.9266  0.8865
  130TYR      C 1747  11.037   9.851   8.750 -0.2508 -0.0382  0.5443
  130TYR      O 1748  11.063   9.905   8.857 -0.0305  0.3410  0.2992
  131SER      N 1749  11.037   9.718   8.738  0.6048 -0.0298  0.4050
  131SER      H 1750  11.012   9.680   8.648 -0.5341  0.4531  0.5057
  131SER     CA 1751  11.034   9.620   8.845 -0.0859  0.3162  0.7043
  131SER     HA 1752  11.038   9.672   8.941  0.2787  0.7502  0.4595
  131SER     CB 1753  10.897   9.552   8.834  0.3454 -0.3516 -0.9048
  131SER    HB1 1754  10.873   9.531   8.730 -1.8133  1.7207 -0.9101
  131SER    HB2 1755  10.816   9.618   8.866 -1.8232 -2.2147 -2.2837
  131SER     OG 1756  10.894   9.432   8.908 -0.0675 -0.0554 -0.4317
  131SER     HG 1757  10.806   9.415   8.943  0.8250 -1.2143  1.3991
  131SER      C 1758  11.150   9.523   8.836 -0.1756  0.3014 -0.4038
  131SER      O 1759  11.172   9.447   8.741  0.1227 -0.3188  0.1536
  132GLN      N 1760  11.227   9.520   8.944 -0.6286  0.1522 -0.0818
  132GLN      H 1761  11.210   9.593   9.011  0.0086 -0.5654  0.8933
  132GLN     CA 1762  11.324   9.417   8.978 -0.2782  0.6881  0.5537
  132GLN     HA 1763  11.377   9.388   8.887  0.9048  1.7546  0.8586
  132GLN     CB 1764  11.436   9.472   9.067  0.5291 -0.4370  0.2494
  132GLN    HB1 1765  11.386   9.521   9.150 -1.2049 -0.6779 -0.6081
  132GLN    HB2 1766  11.505   9.395   9.102  2.0634  0.7217 -0.1121
  132GLN     CG 1767  11.522   9.574   8.993 -0.0668  0.1797  0.3946
  132GLN    HG1 1768  11.466   9.661   8.960  0.2332  0.3588  0.3587
  132GLN    HG2 1769  11.566   9.524   8.906  1.3425  0.0084  1.1705
  132GLN     CD 1770  11.636   9.624   9.081 -0.0492  0.3853  0.2546
  132GLN    OE1 1771  11.639   9.606   9.202 -0.2056  0.0008  0.2028
  132GLN    NE2 1772  11.739   9.676   9.014  0.0883 -0.6590 -0.3717
  132GLN   HE21 1773  11.737   9.696   8.915 -1.9546 -0.0521 -0.2689
  132GLN   HE22 1774  11.804   9.716   9.080 -2.1201 -1.2496  2.3463
  132GLN      C 1775  11.263   9.288   9.030 -0.5220  0.6751  0.2371
  132GLN      O 1776  11.273   9.247   9.146  0.0464  0.1451  0.0029
  133GLN      N 1777  11.188   9.221   8.943 -0.4756  0.3269  0.4594
  133GLN      H 1778  11.177   9.255   8.848 -1.6156 -1.0357  0.0700
  133GLN     CA 1779  11.114   9.101   8.975  0.0001 -0.0122  0.2892
  133GLN     HA 1780  11.163   9.047   9.056 -2.4882  0.2589  2.0947
  133GLN     CB 1781  10.974   9.146   9.017  0.0627  0.0328  0.4452
  133GLN    HB1 1782  10.918   9.187   8.934 -0.0259  0.0691  0.5223
  133GLN    HB2 1783  10.977   9.224   9.093  1.0216 -1.0651  1.5918
  133GLN     CG 1784  10.885   9.039   9.079  0.1747 -0.4541 -0.2335
  133GLN    HG1 1785  10.942   9.007   9.166  0.3447 -1.0736 -0.5578
  133GLN    HG2 1786  10.887   8.958   9.006  2.2409 -0.3543 -0.3503
  133GLN     CD 1787  10.739   9.073   9.105  0.3562  0.1330  0.0274
  133GLN    OE1 1788  10.665   9.135   9.029  0.0596 -0.5658 -0.2701
  133GLN    NE2 1789  10.682   9.044   9.222  0.1782 -0.3240 -0.1708
  133GLN   HE21 1790  10.743   9.019   9.298 -0.4692  0.0347  0.4859
  133GLN   HE22 1791  10.586   9.071   9.241  0.5895 -0.7213  3.0488
  133GLN      C 1792  11.100   9.024   8.844  0.1123  0.9170 -0.2777
  133GLN      O 1793  11.105   9.079   8.734  0.7770  0.0297 -0.7064
  134PRO      N 1794  11.077   8.893   8.846  0.3549  0.8768 -0.0298
  134PRO     CD 1795  11.105   8.811   8.963  0.3386  0.4271 -0.3398
  134PRO    HD1 1796  11.057   8.832   9.058  1.3054 -1.8296  0.7109
  134PRO    HD2 1797  11.212   8.815   8.985  0.5250 -0.3383 -1.0234
  134PRO     CG 1798  11.082   8.666   8.922  0.6377  0.3066 -0.0941
  134PRO    HG1 1799  11.037   8.612   9.005  0.1407  2.3036  0.9807
  134PRO    HG2 1800  11.169   8.612   8.886  0.7896  0.2588  0.3479
  134PRO     CB 1801  10.978   8.680   8.810  0.5630  0.1863 -0.0397
  134PRO    HB1 1802  10.989   8.597   8.741 -0.6338  0.3709 -0.4756
  134PRO    HB2 1803  10.878   8.672   8.852  0.7908 -0.3512  0.4145
  134PRO     CA 1804  11.010   8.814   8.744  0.2342  0.4644  0.3636
  134PRO     HA 1805  11.083   8.802   8.665 -0.6303 -0.8195 -0.2574
  134PRO      C 1806  10.878   8.873   8.696  0.0473 -0.3175 -0.0931
  134PRO      O 1807  10.816   8.957   8.761 -0.0310 -0.0211 -0.5509
  135SER      N 1808  10.837   8.825   8.579 -0.1438 -0.0772 -0.1248
  135SER      H 1809  10.892   8.747   8.546  1.6220  0.7037  0.8459
  135SER     CA 1810  10.711   8.857   8.514 -0.1432  0.1105 -0.0359
  135SER     HA 1811  10.700   8.965   8.505  0.4876  0.1761 -0.1113
  135SER     CB 1812  10.718   8.810   8.369 -0.2982 -0.1660  0.0458
  135SER    HB1 1813  10.751   8.706   8.365  1.7608  0.4461 -0.1474
  135SER    HB2 1814  10.619   8.831   8.329 -1.7622 -2.5843  2.1497
  135SER     OG 1815  10.798   8.895   8.290 -0.4613  0.1112  0.1768
  135SER     HG 1816  10.767   8.882   8.200  2.5134 -2.0623 -0.6710
  135SER      C 1817  10.596   8.787   8.586  0.0210 -0.2293 -0.0985
  135SER      O 1818  10.604   8.674   8.632 -0.0966 -0.1989 -0.0042
  136TYR      N 1819  10.478   8.850   8.582 -0.0582 -0.3780 -0.1129
  136TYR      H 1820  10.494   8.948   8.564 -2.9536  0.0997 -0.6204
  136TYR     CA 1821  10.352   8.787   8.614 -0.1904  0.0961  0.3086
  136TYR     HA 1822  10.363   8.679   8.601  1.4211  0.3931 -1.0868
  136TYR     CB 1823  10.317   8.809   8.761  0.1422  0.4310  0.3368
  136TYR    HB1 1824  10.396   8.762   8.819 -0.1782 -1.2295 -0.5014
  136TYR    HB2 1825  10.223   8.757   8.781 -0.1935  1.4084  1.4130
  136TYR     CG 1826  10.295   8.954   8.798 -0.1681  0.4791 -0.0249
  136TYR    CD1 1827  10.406   9.039   8.802  0.0881  0.1748 -0.5815
  136TYR    HD1 1828  10.503   8.996   8.782 -0.0526 -0.4607  0.0810
  136TYR    CE1 1829  10.382   9.176   8.821  0.0115  0.1568 -0.5445
  136TYR    HE1 1830  10.471   9.237   8.818  1.4372 -1.8869 -2.1765
  136TYR     CZ 1831  10.256   9.233   8.850 -0.0567 -0.0604 -0.4064
  136TYR     OH 1832  10.243   9.366   8.880  0.1508 -0.1858  0.2628
  136TYR     HH 1833  10.154   9.397   8.901 -0.0572 -0.1469 -0.6245
  136TYR    CE2 1834  10.147   9.144   8.857 -0.0197 -0.0941 -0.2337
  136TYR    HE2 1835  10.052   9.171   8.898  1.1705  1.6220  1.5565
  136TYR    CD2 1836  10.170   9.009   8.829 -0.4465 -0.2502  0.1703
  136TYR    HD2 1837  10.087   8.939   8.825  0.4524 -1.3214 -2.5031
  136TYR      C 1838  10.246   8.823   8.511 -0.4379 -0.0633  0.5039
  136TYR      O 1839  10.252   8.933   8.456 -0.3430 -0.3256 -0.0120
  137GLY      N 1840  10.152   8.731   8.494 -0.5446  0.0596  0.4372
  137GLY      H 1841  10.141   8.659   8.563 -0.5710 -0.6367 -0.2709
  137GLY     CA 1842  10.041   8.736   8.400 -0.2563 -0.2456  0.0757
  137GLY    HA1 1843   9.976   8.651   8.416  0.0172 -0.9791 -2.3156
  137GLY    HA2 1844  10.075   8.734   8.297 -2.1917  1.6443 -0.6812
  137GLY      C 1845   9.949   8.857   8.411 -0.0846 -0.0836 -0.2461
  137GLY      O 1846   9.956   8.929   8.511 -0.8952 -0.3746  0.0210
  138GLY      N 1847   9.861   8.874   8.312 -0.4556 -0.2376  0.0572
  138GLY      H 1848   9.876   8.812   8.234 -0.2999 -1.0593  0.7267
  138GLY     CA 1849   9.747   8.963   8.316 -0.2182  0.0577  0.4778
  138GLY    HA1 1850   9.658   8.901   8.301  0.5170 -1.0883  0.6764
  138GLY    HA2 1851   9.743   9.024   8.406  0.9534  0.6231  0.1611
  138GLY      C 1852   9.739   9.046   8.189  0.6684  0.1243  0.4601
  138GLY      O 1853   9.799   9.021   8.085 -0.4984  0.4339 -0.3168
  139GLN      N 1854   9.650   9.146   8.194 -0.1858 -0.6090  0.1469
  139GLN      H 1855   9.612   9.170   8.284 -0.9887  1.3315 -0.6608
  139GLN     CA 1856   9.605   9.216   8.075  0.3653  0.3951  0.5176
  139GLN     HA 1857   9.603   9.139   7.998  0.5341  0.2226  0.6841
  139GLN     CB 1858   9.459   9.257   8.094  0.2543 -0.0329  0.5910
  139GLN    HB1 1859   9.456   9.338   8.167  0.9019  1.1155 -0.6267
  139GLN    HB2 1860   9.406   9.169   8.131 -0.7336  0.8634  1.3736
  139GLN     CG 1861   9.383   9.306   7.972  0.2991 -0.6332  0.3160
  139GLN    HG1 1862   9.429   9.398   7.936 -1.5545  0.5829  0.9264
  139GLN    HG2 1863   9.387   9.225   7.898 -4.3609 -0.8037 -0.0434
  139GLN     CD 1864   9.237   9.345   7.991  0.5141  0.0771  0.5431
  139GLN    OE1 1865   9.156   9.266   8.038  0.0160  0.1533 -0.1807
  139GLN    NE2 1866   9.202   9.471   7.968  0.0161 -0.2465 -0.5082
  139GLN   HE21 1867   9.106   9.502   7.979  0.4151  0.2994  1.9699
  139GLN   HE22 1868   9.274   9.537   7.941  0.4452 -0.2642  0.5478
  139GLN      C 1869   9.691   9.334   8.033  0.3064  0.2990  0.1227
  139GLN      O 1870   9.706   9.427   8.111  0.8001  0.1753  0.1814
  140GLN      N 1871   9.737   9.335   7.907 -0.6481  0.3552 -0.2298
  140GLN      H 1872   9.720   9.262   7.839 -3.4209 -1.1678  1.8606
  140GLN     CA 1873   9.812   9.443   7.848 -0.1371 -0.1198 -0.4588
  140GLN     HA 1874   9.836   9.519   7.923  0.8760 -1.5787  0.7604
  140GLN     CB 1875   9.950   9.393   7.807  0.1445  0.3588 -0.1146
  140GLN    HB1 1876   9.944   9.352   7.706  1.3137  0.4279 -0.2283
  140GLN    HB2 1877   9.975   9.312   7.876  0.4296 -0.5919 -1.2927
  140GLN     CG 1878  10.062   9.497   7.810  0.2904  0.1915  0.3947
  140GLN    HG1 1879  10.074   9.538   7.910  0.3184  2.6699 -0.5611
  140GLN    HG2 1880  10.023   9.566   7.735 -2.4326 -1.9502 -0.3584
  140GLN     CD 1881  10.200   9.443   7.772 -0.1006 -0.8035  0.3582
  140GLN    OE1 1882  10.300   9.444   7.843  0.2175  0.0664 -0.0935
  140GLN    NE2 1883  10.211   9.390   7.651  0.2330  0.4738 -0.1893
  140GLN   HE21 1884  10.297   9.342   7.629  2.0158  2.5263  1.9116
  140GLN   HE22 1885  10.127   9.363   7.601 -0.9469  0.3872  1.7595
  140GLN      C 1886   9.735   9.506   7.733 -0.6547 -1.0585 -0.6306
  140GLN      O 1887   9.790   9.546   7.631  0.7515  0.1249  0.5404
  141GLN      N 1888   9.603   9.518   7.750 -0.4463  0.1085  0.2246
  141GLN      H 1889   9.569   9.482   7.838  1.5515  1.4767  1.6705
  141GLN     CA 1890   9.513   9.574   7.652 -0.1482  0.0215 -0.0995
  141GLN     HA 1891   9.574   9.639   7.590  1.2563  0.4364  1.6475
  141GLN     CB 1892   9.440   9.466   7.572 -0.4171  0.2244 -0.1316
  141GLN    HB1 1893   9.367   9.512   7.506 -0.8113  1.1594  0.9349
  141GLN    HB2 1894   9.378   9.407   7.639  1.5462 -0.4118  1.2016
  141GLN     CG 1895   9.519   9.372   7.480  0.2675  0.4511  0.2163
  141GLN    HG1 1896   9.586   9.435   7.421  0.0023  1.1027  0.5955
  141GLN    HG2 1897   9.459   9.318   7.408  1.3615  0.6637 -0.8861
  141GLN     CD 1898   9.595   9.262   7.552 -0.0080 -0.2785 -0.6019
  141GLN    OE1 1899   9.569   9.230   7.668 -0.5362  0.5509 -0.4890
  141GLN    NE2 1900   9.706   9.215   7.494  0.1333 -0.3156 -0.3070
  141GLN   HE21 1901   9.738   9.254   7.406  0.7748  0.1052  0.1017
  141GLN   HE22 1902   9.772   9.150   7.534  1.7542  1.0053 -0.6953
  141GLN      C 1903   9.402   9.658   7.714  0.4485  0.3843  0.4808
  141GLN      O 1904   9.364   9.636   7.829  0.0404  0.1489  0.3002
  142SER      N 1905   9.343   9.751   7.639 -0.1278 -0.1937  0.2136
  142SER      H 1906   9.377   9.746   7.545  0.2159 -0.8311  0.3661
  142SER     CA 1907   9.226   9.832   7.666  0.1576  0.1615  0.3903
  142SER     HA 1908   9.229   9.858   7.772  0.1410 -1.6724  0.8734
  142SER     CB 1909   9.225   9.961   7.586  0.1098 -0.3686 -0.4735
  142SER    HB1 1910   9.135  10.017   7.613  0.1316  0.5356 -2.1211
  142SER    HB2 1911   9.220   9.940   7.479 -1.9195 -3.2633  0.0634
  142SER     OG 1912   9.328  10.053   7.618  0.3200 -0.8184  0.1592
  142SER     HG 1913   9.296  10.140   7.593  2.1822 -0.3871 -0.9112
  142SER      C 1914   9.099   9.749   7.650  0.0818  0.3583 -0.0306
  142SER      O 1915   9.089   9.669   7.558  0.1333  0.1120  0.1751
  143TYR      N 1916   8.997   9.773   7.733 -0.2061  0.0078 -0.2786
  143TYR      H 1917   9.009   9.854   7.793  3.9755 -0.1344 -0.6567
  143TYR     CA 1918   8.864   9.720   7.713 -0.2768 -0.1014  0.4378
  143TYR     HA 1919   8.872   9.614   7.689  1.2680  0.1777 -0.4380
  143TYR     CB 1920   8.796   9.724   7.850 -0.3713 -0.3947  0.4009
  143TYR    HB1 1921   8.791   9.825   7.889  1.0660 -0.4432  0.7932
  143TYR    HB2 1922   8.690   9.703   7.841 -0.2420 -0.4082 -1.5016
  143TYR     CG 1923   8.854   9.643   7.964 -0.4124  0.0044  0.7057
  143TYR    CD1 1924   8.940   9.703   8.056  0.5976  0.3164 -0.4141
  143TYR    HD1 1925   8.977   9.802   8.035  2.4173 -0.4497 -0.9993
  143TYR    CE1 1926   8.984   9.627   8.165 -0.6616 -0.4334 -0.4082
  143TYR    HE1 1927   9.054   9.668   8.236  0.7117  1.4454 -2.7137
  143TYR     CZ 1928   8.942   9.495   8.189  0.1860 -0.5916  0.2707
  143TYR     OH 1929   8.977   9.424   8.300  0.4867 -0.5671  0.1920
  143TYR     HH 1930   8.938   9.337   8.295 -1.7641  0.4214 -1.6180
  143TYR    CE2 1931   8.865   9.431   8.089 -0.0532 -0.0857  0.1269
  143TYR    HE2 1932   8.827   9.331   8.103 -0.3560  0.0605  0.3734
  143TYR    CD2 1933   8.823   9.508   7.979 -0.0390 -0.1554  0.0721
  143TYR    HD2 1934   8.756   9.473   7.902  0.9691  2.2446 -2.0216
  143TYR      C 1935   8.788   9.790   7.601  0.3090  0.0848  0.1554
  143TYR      O 1936   8.821   9.901   7.560  0.2708  0.2094  0.4637
  144GLY      N 1937   8.685   9.724   7.549 -0.0482  0.2815  0.6082
  144GLY      H 1938   8.653   9.637   7.590 -0.9301 -0.1111 -0.8280
  144GLY     CA 1939   8.607   9.764   7.433 -0.0046 -0.2980  0.3749
  144GLY    HA1 1940   8.663   9.740   7.343 -0.7255 -1.4707  0.2092
  144GLY    HA2 1941   8.518   9.701   7.431  1.3256 -2.2450 -0.3997
  144GLY      C 1942   8.560   9.908   7.427 -0.1777 -0.3814 -0.3128
  144GLY      O 1943   8.503   9.963   7.521  0.0702 -0.1867 -0.2752
  145GLN      N 1944   8.570   9.974   7.311  0.1551 -0.3818 -0.2846
  145GLN      H 1945   8.581   9.930   7.221 -0.5848 -0.1538 -0.4918
  145GLN     CA 1946   8.542  10.116   7.298 -0.1483 -0.3935  0.2195
  145GLN     HA 1947   8.570  10.165   7.391  2.5560 -2.1321  0.4298
  145GLN     CB 1948   8.637  10.187   7.203 -0.5642  0.2723  0.2893
  145GLN    HB1 1949   8.639  10.151   7.099  0.9679  0.6846  0.1395
  145GLN    HB2 1950   8.626  10.295   7.202 -1.7576  0.1699  1.3682
  145GLN     CG 1951   8.775  10.158   7.262 -0.6859 -0.5299  0.1905
  145GLN    HG1 1952   8.839  10.237   7.223  1.1107 -1.2852  1.4562
  145GLN    HG2 1953   8.791  10.171   7.369  1.2071 -3.0887  0.3219
  145GLN     CD 1954   8.852  10.037   7.209 -0.5408 -0.4895  0.3065
  145GLN    OE1 1955   8.886  10.026   7.092 -0.1320  0.1864  0.3574
  145GLN    NE2 1956   8.885   9.932   7.284  0.2254  0.0673  0.7568
  145GLN   HE21 1957   8.956   9.870   7.247 -2.0758 -1.6660 -0.9763
  145GLN   HE22 1958   8.868   9.933   7.384 -0.7511  2.9830  0.6511
  145GLN      C 1959   8.396  10.146   7.264 -0.0719  0.2697  0.4727
  145GLN      O 1960   8.339  10.076   7.181  0.2375  0.0721  0.4228
  146GLN      N 1961   8.331  10.243   7.329 -0.0002  0.4127  0.3337
  146GLN      H 1962   8.388  10.312   7.375  1.7404  0.2333 -1.4415
  146GLN     CA 1963   8.189  10.273   7.322 -0.0633  0.1427  0.4094
  146GLN     HA 1964   8.131  10.181   7.328  0.4864 -0.2427 -0.0492
  146GLN     CB 1965   8.147  10.361   7.439 -0.1744  0.7533 -0.0823
  146GLN    HB1 1966   8.044  10.388   7.418 -1.1469 -1.4906  1.3461
  146GLN    HB2 1967   8.204  10.454   7.439  0.2276  0.5281  1.0445
  146GLN     CG 1968   8.153  10.300   7.579  0.3838  0.4089 -0.2492
  146GLN    HG1 1969   8.108  10.201   7.586  3.3976 -0.9774  1.0704
  146GLN    HG2 1970   8.254  10.280   7.615 -0.3765  1.1393  2.5791
  146GLN     CD 1971   8.097  10.400   7.680 -0.0894  0.0398 -0.1430
  146GLN    OE1 1972   8.046  10.507   7.651  0.6361  0.4802  0.1733
  146GLN    NE2 1973   8.106  10.366   7.809  0.0165  0.5733 -0.0080
  146GLN   HE21 1974   8.082  10.425   7.887 -0.4073  2.6067 -1.5942
  146GLN   HE22 1975   8.136  10.270   7.819  1.5941  1.0943  0.6484
  146GLN      C 1976   8.154  10.342   7.191 -0.0978 -0.0080  0.3384
  146GLN      O 1977   8.236  10.416   7.136 -0.0839 -0.3671 -0.1303
  147GLN      N 1978   8.030  10.327   7.145 -0.0951  0.4030  0.1923
  147GLN      H 1979   7.970  10.261   7.191 -0.5172  0.0321 -0.8720
  147GLN     CA 1980   7.979  10.398   7.029  0.0337 -0.2129 -0.2474
  147GLN     HA 1981   8.046  10.368   6.948 -2.0487  0.3461 -2.2832
  147GLN     CB 1982   7.847  10.333   6.988 -0.2043 -0.1446  0.3954
  147GLN    HB1 1983   7.813  10.412   6.921 -1.4690 -0.3417  0.7818
  147GLN    HB2 1984   7.784  10.332   7.077  0.0253  0.4545  0.5658
  147GLN     CG 1985   7.851  10.196   6.920 -0.0932  0.0862 -0.0677
  147GLN    HG1 1986   7.767  10.175   6.854  1.1566 -1.3215 -1.2971
  147GLN    HG2 1987   7.856  10.124   7.001 -0.3310 -0.3262 -0.4135
  147GLN     CD 1988   7.974  10.180   6.833  0.2870  0.3498  0.4169
  147GLN    OE1 1989   8.061  10.097   6.859  0.5079  0.4301 -0.0467
  147GLN    NE2 1990   7.989  10.260   6.727 -0.4474  0.6646  0.5503
  147GLN   HE21 1991   7.918  10.329   6.707  0.1864  1.0420 -0.5162
  147GLN   HE22 1992   8.073  10.255   6.671 -0.0406 -0.5255  1.2375
  147GLN      C 1993   7.962  10.548   7.047 -0.1136 -0.2928  0.2955
  147GLN      O 1994   7.934  10.598   7.156 -0.4545 -0.2644  0.1968
  148SER      N 1995   7.959  10.618   6.934  0.1917 -0.0040  0.4652
  148SER      H 1996   7.988  10.567   6.852  1.1348  0.5428  0.4408
  148SER     CA 1997   7.910  10.753   6.914 -0.1691 -0.2056 -0.0392
  148SER     HA 1998   7.848  10.782   7.000 -0.0267  2.1883 -0.6667
  148SER     CB 1999   8.019  10.859   6.912  0.0792 -0.4518  0.3148
  148SER    HB1 2000   7.974  10.958   6.907  2.3650  0.6520  0.0029
  148SER    HB2 2001   8.065  10.863   7.011 -1.8541 -0.5237  1.2631
  148SER     OG 2002   8.108  10.839   6.805  0.3962  0.1091  0.4668
  148SER     HG 2003   8.183  10.790   6.841 -0.3041 -1.4320 -0.0947
  148SER      C 2004   7.824  10.762   6.789  0.4438  0.2802 -0.4297
  148SER      O 2005   7.831  10.679   6.698  0.1294 -0.7337  0.4456
  149TYR      N 2006   7.730  10.856   6.783 -0.0886 -0.1699  0.5832
  149TYR      H 2007   7.740  10.937   6.843  0.8667  0.5868 -0.5362
  149TYR     CA 2008   7.639  10.874   6.672  0.0107 -0.0068  0.5269
  149TYR     HA 2009   7.682  10.827   6.583 -0.6065  2.0371 -0.9209
  149TYR     CB 2010   7.504  10.818   6.716 -0.1080  0.4565  0.7568
  149TYR    HB1 2011   7.483  10.865   6.812  0.1099  1.5091  0.3085
  149TYR    HB2 2012   7.426  10.837   6.642 -2.5064  0.9816  3.2454
  149TYR     CG 2013   7.506  10.669   6.738 -0.2964  0.3164 -0.1430
  149TYR    CD1 2014   7.528  10.585   6.627 -0.1793  0.1666 -0.0070
  149TYR    HD1 2015   7.548  10.614   6.525  1.2949 -0.7419 -0.0007
  149TYR    CE1 2016   7.524  10.446   6.645  0.0914  0.1855  0.2152
  149TYR    HE1 2017   7.540  10.377   6.564  0.0938  1.1317 -0.6127
  149TYR     CZ 2018   7.514  10.395   6.776  0.0471  0.2802  0.2494
  149TYR     OH 2019   7.527  10.261   6.800  0.2536  0.2870  0.1815
  149TYR     HH 2020   7.538  10.217   6.715 -0.6612  0.1481  0.1273
  149TYR    CE2 2021   7.511  10.481   6.887 -0.2388  0.6911 -0.0717
  149TYR    HE2 2022   7.519  10.435   6.985  1.2975  0.0586 -0.4748
  149TYR    CD2 2023   7.498  10.619   6.868 -0.3463  0.6903 -0.0014
  149TYR    HD2 2024   7.491  10.679   6.958  1.4817 -1.1170  1.4374
  149TYR      C 2025   7.621  11.015   6.619 -0.2413 -0.1255  0.2950
  149TYR      O 2026   7.661  11.109   6.688  0.1668  0.2951 -0.4943
  150ASN      N 2027   7.561  11.030   6.501 -0.2644 -0.0447  0.3161
  150ASN      H 2028   7.528  10.945   6.457 -1.1389  0.9444 -1.0244
  150ASN     CA 2029   7.516  11.160   6.454 -0.2457 -0.1986 -0.1354
  150ASN     HA 2030   7.501  11.221   6.543 -1.8847 -0.2479 -0.3511
  150ASN     CB 2031   7.634  11.218   6.377  0.3100 -0.4315  0.5287
  150ASN    HB1 2032   7.719  11.224   6.445 -0.5607  1.6019  1.5430
  150ASN    HB2 2033   7.605  11.316   6.338  1.3722 -0.1168  0.4951
  150ASN     CG 2034   7.681  11.137   6.258 -0.5598 -0.5296  0.2410
  150ASN    OD1 2035   7.638  11.032   6.212  0.2831 -0.6528 -0.3087
  150ASN    ND2 2036   7.786  11.192   6.195 -0.6378 -0.0671  0.5129
  150ASN   HD21 2037   7.821  11.281   6.228 -0.5496  0.8379 -1.8245
  150ASN   HD22 2038   7.823  11.163   6.106 -0.7913  1.2820 -0.0128
  150ASN      C 2039   7.384  11.154   6.378 -0.0942 -0.3064 -0.3906
  150ASN      O 2040   7.353  11.053   6.315  0.2077 -0.6310 -0.0282
  151PRO      N 2041   7.302  11.259   6.372 -0.0025 -0.2165 -0.0921
  151PRO     CD 2042   7.334  11.386   6.432  0.3544 -0.0746 -0.5687
  151PRO    HD1 2043   7.355  11.374   6.539 -1.0468 -0.8086 -0.3463
  151PRO    HD2 2044   7.421  11.432   6.385  1.0725 -0.6283  0.1843
  151PRO     CG 2045   7.207  11.471   6.431  0.6331  0.3466 -0.4792
  151PRO    HG1 2046   7.148  11.459   6.522  2.1150 -1.2453  0.3114
  151PRO    HG2 2047   7.211  11.580   6.420 -0.6051  0.2524 -2.2532
  151PRO     CB 2048   7.129  11.414   6.314 -0.1487  0.7177 -0.1478
  151PRO    HB1 2049   7.160  11.461   6.221 -0.9142  2.2936  0.3492
  151PRO    HB2 2050   7.024  11.421   6.342  0.0071 -0.4827  0.8143
  151PRO     CA 2051   7.170  11.267   6.312  0.1063  0.7903 -0.2138
  151PRO     HA 2052   7.109  11.205   6.378  0.0237  0.1519 -0.8781
  151PRO      C 2053   7.159  11.199   6.177 -0.5741  0.4481  0.0073
  151PRO      O 2054   7.060  11.130   6.153 -0.3417 -0.0015  0.3315
  152PRO      N 2055   7.260  11.201   6.089 -0.3539 -0.2731  0.2396
  152PRO     CD 2056   7.368  11.297   6.082 -0.3255 -0.3313 -0.1515
  152PRO    HD1 2057   7.348  11.395   6.127  0.9176  0.2191 -0.7406
  152PRO    HD2 2058   7.465  11.262   6.116  0.0624 -0.6763 -1.5477
  152PRO     CG 2059   7.396  11.323   5.934 -0.0801 -0.1154 -0.0689
  152PRO    HG1 2060   7.495  11.365   5.917  0.4097 -1.7703 -1.5592
  152PRO    HG2 2061   7.323  11.390   5.889 -0.5433 -0.4205  0.2059
  152PRO     CB 2062   7.375  11.182   5.880  0.5253 -0.3727  0.3642
  152PRO    HB1 2063   7.462  11.123   5.911 -0.2142 -1.1094  1.0851
  152PRO    HB2 2064   7.355  11.185   5.773  0.9109  0.2836  0.3052
  152PRO     CA 2065   7.248  11.146   5.956  0.1106  0.2569 -0.0271
  152PRO     HA 2066   7.165  11.195   5.905  1.1784  2.7794  0.5327
  152PRO      C 2067   7.213  10.998   5.950  0.1546  0.2503 -0.1040
  152PRO      O 2068   7.165  10.956   5.845  0.1190 -0.2455  0.1072
  153GLN      N 2069   7.245  10.912   6.048 -0.1744  0.0868 -0.1402
  153GLN      H 2070   7.305  10.960   6.114 -0.4311  0.8075 -0.4139
  153GLN     CA 2071   7.200  10.777   6.075 -0.1761  0.2623  0.7760
  153GLN     HA 2072   7.129  10.759   5.994  0.8876  0.1540 -0.1655
  153GLN     CB 2073   7.321  10.690   6.044 -0.4371  0.1688  0.0007
  153GLN    HB1 2074   7.412  10.727   6.092 -1.3597  1.6698  0.6689
  153GLN    HB2 2075   7.296  10.588   6.072  1.0526  0.0342  0.9584
  153GLN     CG 2076   7.350  10.689   5.894  0.4056 -0.1915  0.1584
  153GLN    HG1 2077   7.261  10.672   5.834  1.4528 -1.5222 -1.0968
  153GLN    HG2 2078   7.388  10.787   5.862  0.5686 -0.1945  0.3433
  153GLN     CD 2079   7.446  10.577   5.854  0.2856 -0.1821 -0.1594
  153GLN    OE1 2080   7.412  10.477   5.792  0.3919 -0.3228  0.0113
  153GLN    NE2 2081   7.571  10.584   5.900  0.3378  0.1216 -0.3444
  153GLN   HE21 2082   7.640  10.514   5.876 -0.0861 -1.1734  1.9320
  153GLN   HE22 2083   7.619  10.665   5.938  0.7256  0.1087 -0.7974
  153GLN      C 2084   7.138  10.745   6.210  0.0550  0.0735  0.8381
  153GLN      O 2085   7.127  10.837   6.292  0.2696  0.5707  0.3174
  154GLY      N 2086   7.090  10.623   6.232  0.4265 -0.1307  0.5190
  154GLY      H 2087   7.086  10.559   6.154 -2.2359  0.9259 -0.3067
  154GLY     CA 2088   7.029  10.580   6.356  0.1657  0.2110  0.5084
  154GLY    HA1 2089   6.995  10.479   6.336 -0.1346  0.6625 -1.4256
  154GLY    HA2 2090   6.937  10.636   6.373 -0.9960 -1.1774 -0.9301
  154GLY      C 2091   7.127  10.589   6.473  0.0877 -0.2260  0.6080
  154GLY      O 2092   7.247  10.575   6.454  0.0404 -0.4363  0.4619
  155TYR      N 2093   7.070  10.589   6.594 -0.6138 -0.4747  0.2883
  155TYR      H 2094   6.970  10.599   6.597 -0.6047  0.2536 -0.9853
  155TYR     CA 2095   7.134  10.561   6.721 -0.1637 -0.3604  0.0901
  155TYR     HA 2096   7.240  10.569   6.696 -0.9399  1.4058 -3.0848
  155TYR     CB 2097   7.108  10.677   6.818 -0.0023 -0.3645  0.1383
  155TYR    HB1 2098   7.137  10.642   6.917 -1.7147  0.2304  0.8872
  155TYR    HB2 2099   7.000  10.686   6.814 -0.0332 -0.9519 -0.5588
  155TYR     CG 2100   7.164  10.814   6.791 -0.6305 -0.1462 -0.0768
  155TYR    CD1 2101   7.219  10.888   6.896  0.4622 -0.1604 -0.6242
  155TYR    HD1 2102   7.224  10.843   6.994 -0.2350 -1.3906 -1.1327
  155TYR    CE1 2103   7.267  11.018   6.875  0.3279 -0.0454 -0.2390
  155TYR    HE1 2104   7.311  11.068   6.961  0.6955 -2.1131  0.8344
  155TYR     CZ 2105   7.248  11.083   6.751 -0.3109  0.2497  0.0124
  155TYR     OH 2106   7.285  11.212   6.731 -0.4062  0.2868  0.0716
  155TYR     HH 2107   7.315  11.256   6.811 -2.8145  2.9425 -0.3187
  155TYR    CE2 2108   7.184  11.009   6.649 -0.9238 -0.0805  0.6210
  155TYR    HE2 2109   7.171  11.053   6.551 -4.2197 -0.3072  0.8631
  155TYR    CD2 2110   7.145  10.876   6.667 -0.6572 -0.2671 -0.1335
  155TYR    HD2 2111   7.098  10.820   6.588  1.5086  1.0478 -2.4982
  155TYR      C 2112   7.115  10.419   6.772  0.0420 -0.3558  0.1842
  155TYR      O 2113   7.023  10.357   6.720 -0.0895  0.0757 -0.1070
  156GLY      N 2114   7.207  10.373   6.857  0.3691  0.0662  0.0630
  156GLY      H 2115   7.274  10.440   6.892 -1.9008  2.0983  0.8117
  156GLY     CA 2116   7.194  10.238   6.909  0.1774  0.0827  0.0602
  156GLY    HA1 2117   7.267  10.235   6.989 -0.6272  1.2876  0.8797
  156GLY    HA2 2118   7.095  10.237   6.955 -0.1505  3.4848 -0.2973
  156GLY      C 2119   7.208  10.122   6.812 -0.1362  0.2221 -0.1547
  156GLY      O 2120   7.209  10.140   6.690 -1.2842  0.8073 -0.0937
  157GLN      N 2121   7.202   9.998   6.861 -0.0963  0.3313  0.1248
  157GLN      H 2122   7.186   9.988   6.960 -2.5507  0.4199 -0.2193
  157GLN     CA 2123   7.196   9.871   6.790 -0.1306  0.5181 -0.2081
  157GLN     HA 2124   7.240   9.801   6.862 -1.0164  0.6356  0.4672
  157GLN     CB 2125   7.054   9.831   6.754 -0.1802 -0.0096  0.5395
  157GLN    HB1 2126   7.054   9.745   6.688  2.4459  1.3452 -1.3952
  157GLN    HB2 2127   7.013   9.913   6.694  1.2560  0.8523  0.6875
  157GLN     CG 2128   6.961   9.802   6.872  0.0494  0.3899  0.8228
  157GLN    HG1 2129   7.015   9.749   6.950 -0.9444 -0.5798  0.8846
  157GLN    HG2 2130   6.929   9.901   6.904 -1.8410 -0.3995  1.4907
  157GLN     CD 2131   6.841   9.720   6.826 -0.0162  0.4127  0.9516
  157GLN    OE1 2132   6.786   9.756   6.722  0.1310 -0.4970  0.5423
  157GLN    NE2 2133   6.792   9.620   6.900 -0.3407 -0.2285 -0.0994
  157GLN   HE21 2134   6.704   9.587   6.865 -0.4372  0.8482 -0.9196
  157GLN   HE22 2135   6.819   9.619   6.998 -1.8917 -1.8984  0.3577
  157GLN      C 2136   7.295   9.877   6.675 -0.0026  0.1664 -0.1148
  157GLN      O 2137   7.256   9.862   6.560 -0.1682  0.7528 -0.1329
  158GLN      N 2138   7.424   9.877   6.712  0.0327  0.4768 -0.2396
  158GLN      H 2139   7.447   9.856   6.808  1.3337  4.7445  0.6172
  158GLN     CA 2140   7.532   9.880   6.616  0.4711 -0.0517  0.2296
  158GLN     HA 2141   7.515   9.963   6.547 -0.6014  2.0625  2.8452
  158GLN     CB 2142   7.672   9.915   6.664  0.1155  0.7638  0.6945
  158GLN    HB1 2143   7.656   9.990   6.742  0.8838 -0.3265  1.9511
  158GLN    HB2 2144   7.719   9.837   6.723 -3.1505 -0.5294  1.8038
  158GLN     CG 2145   7.770   9.964   6.558 -0.5635 -0.5572 -0.5676
  158GLN    HG1 2146   7.869   9.967   6.604  0.6049 -0.4657 -2.8896
  158GLN    HG2 2147   7.763   9.893   6.475 -1.4379 -3.0181  1.4992
  158GLN     CD 2148   7.741  10.103   6.504 -0.3025 -0.2872 -0.0171
  158GLN    OE1 2149   7.644  10.171   6.535 -0.3600 -0.3566 -0.0437
  158GLN    NE2 2150   7.826  10.149   6.412 -0.2239  0.5551  0.4662
  158GLN   HE21 2151   7.907  10.101   6.375  0.2777  0.7211  1.3185
  158GLN   HE22 2152   7.802  10.240   6.376  0.1556  0.2175 -0.6750
  158GLN      C 2153   7.531   9.748   6.541  0.1800 -0.0510  0.2313
  158GLN      O 2154   7.560   9.642   6.596  0.3544 -0.6686 -1.0317
  159ASN      N 2155   7.505   9.749   6.410 -0.1197 -0.3636  0.2862
  159ASN      H 2156   7.476   9.838   6.373 -0.9239 -1.3464 -1.6108
  159ASN     CA 2157   7.524   9.649   6.307 -0.6561  0.0071 -0.1767
  159ASN     HA 2158   7.458   9.678   6.225 -1.8156  3.2744  1.7172
  159ASN     CB 2159   7.671   9.659   6.266 -0.5318 -0.6258  0.1125
  159ASN    HB1 2160   7.701   9.763   6.258 -0.7571 -0.5741 -0.0746
  159ASN    HB2 2161   7.744   9.622   6.338 -0.7773 -0.0155  0.6846
  159ASN     CG 2162   7.702   9.585   6.137 -0.5004  0.1372 -0.3215
  159ASN    OD1 2163   7.778   9.488   6.132 -0.9024 -0.1649 -0.6726
  159ASN    ND2 2164   7.642   9.628   6.026 -0.4471  0.1273 -0.3550
  159ASN   HD21 2165   7.594   9.717   6.025  2.7031  2.0968 -3.1506
  159ASN   HD22 2166   7.664   9.577   5.941 -1.0472 -1.1507  0.2481
  159ASN      C 2167   7.489   9.509   6.354 -0.0382  0.1752  0.8264
  159ASN      O 2168   7.576   9.422   6.356 -0.1795  0.0058  0.1094
  160GLN      N 2169   7.363   9.494   6.396 -0.2562  0.2155  0.2083
  160GLN      H 2170   7.299   9.569   6.377 -0.0529 -0.5091 -4.4620
  160GLN     CA 2171   7.317   9.371   6.458 -0.2495  0.2246  0.2301
  160GLN     HA 2172   7.399   9.313   6.500  0.2822  0.3060 -0.6761
  160GLN     CB 2173   7.218   9.403   6.570 -0.1372  0.3022  0.3086
  160GLN    HB1 2174   7.156   9.488   6.542  0.7660  0.3994 -1.5362
  160GLN    HB2 2175   7.154   9.316   6.586  0.0403  0.4741  2.1478
  160GLN     CG 2176   7.284   9.435   6.704  0.7088  0.3455 -0.1139
  160GLN    HG1 2177   7.358   9.359   6.729  3.7052  2.0322 -2.9385
  160GLN    HG2 2178   7.342   9.525   6.682  0.6266  0.0300 -1.8031
  160GLN     CD 2179   7.181   9.474   6.809  0.5285  0.5079 -0.3495
  160GLN    OE1 2180   7.059   9.483   6.798  0.4365 -0.3435 -0.1470
  160GLN    NE2 2181   7.217   9.511   6.932 -0.3035 -0.3419  0.1646
  160GLN   HE21 2182   7.146   9.528   7.002  0.8600 -0.2125  1.3384
  160GLN   HE22 2183   7.311   9.491   6.964  0.2247  1.6993  0.0284
  160GLN      C 2184   7.247   9.287   6.352  0.1948  0.2476 -0.0827
  160GLN      O 2185   7.212   9.341   6.247 -0.3640 -0.0619 -0.0546
  161TYR      N 2186   7.224   9.159   6.382  0.1774  0.3293  0.2659
  161TYR      H 2187   7.249   9.129   6.475  0.2853 -1.1455 -0.2234
  161TYR     CA 2188   7.161   9.062   6.294 -0.3852  0.1904  0.8153
  161TYR     HA 2189   7.124   9.112   6.205 -0.8997 -1.6512 -0.0515
  161TYR     CB 2190   7.262   8.962   6.239 -0.7387 -0.1137  0.7178
  161TYR    HB1 2191   7.208   8.904   6.165 -0.4827  1.3709 -0.6759
  161TYR    HB2 2192   7.343   9.012   6.187 -2.6151  0.6968 -1.5970
  161TYR     CG 2193   7.332   8.866   6.333 -0.0983 -0.2349  0.1279
  161TYR    CD1 2194   7.281   8.737   6.357 -0.1894 -0.3607 -0.6932
  161TYR    HD1 2195   7.198   8.704   6.297 -1.6449  0.3386  0.8321
  161TYR    CE1 2196   7.353   8.652   6.442 -0.1950  0.6714  0.3743
  161TYR    HE1 2197   7.314   8.554   6.466  2.7933 -0.4463  1.1601
  161TYR     CZ 2198   7.475   8.698   6.496 -0.1775  0.0871  0.8488
  161TYR     OH 2199   7.544   8.609   6.572 -0.4546 -0.4249  0.5078
  161TYR     HH 2200   7.501   8.523   6.581 -0.2765 -0.5973 -0.2079
  161TYR    CE2 2201   7.527   8.826   6.467  0.3882 -0.4504 -0.6208
  161TYR    HE2 2202   7.624   8.848   6.510 -0.5549  0.3721  1.1650
  161TYR    CD2 2203   7.451   8.913   6.388 -0.1510 -0.1711  0.1905
  161TYR    HD2 2204   7.501   9.003   6.355  0.9970 -0.2370  1.6455
  161TYR      C 2205   7.038   9.001   6.359 -0.7807  0.2590  0.1390
  161TYR      O 2206   7.027   8.979   6.480 -0.3522  0.2444  0.1767
  162ASN      N 2207   6.934   8.974   6.280 -0.2740 -0.5293 -0.2727
  162ASN      H 2208   6.948   9.003   6.184 -1.1556  1.4541  0.1375
  162ASN     CA 2209   6.817   8.898   6.319 -0.4221  0.0940  0.5241
  162ASN     HA 2210   6.790   8.938   6.417  1.6665 -1.0013  1.6251
  162ASN     CB 2211   6.713   8.927   6.211  0.3458  0.0564 -0.2441
  162ASN    HB1 2212   6.692   9.033   6.196 -0.1570 -0.0696 -0.4571
  162ASN    HB2 2213   6.742   8.874   6.121 -1.3865  0.7716 -1.2926
  162ASN     CG 2214   6.573   8.879   6.246  0.1873  0.2010 -0.6699
  162ASN    OD1 2215   6.550   8.810   6.346  0.4567  0.5500 -0.3629
  162ASN    ND2 2216   6.476   8.893   6.155 -0.8117 -0.0677  0.3213
  162ASN   HD21 2217   6.499   8.933   6.065 -3.1898  2.3826  0.6728
  162ASN   HD22 2218   6.388   8.847   6.172 -0.2321 -0.7421  1.6613
  162ASN      C 2219   6.834   8.748   6.332  0.1494  0.1333  0.2648
  162ASN      O 2220   6.920   8.690   6.266  0.3028  0.2265  0.3833
  163SER      N 2221   6.770   8.693   6.436 -0.4830  0.3554 -0.0049
  163SER      H 2222   6.690   8.740   6.474  0.3774 -0.0487  2.4692
  163SER     CA 2223   6.776   8.555   6.481  0.2491  0.5745  0.5874
  163SER     HA 2224   6.807   8.490   6.399  0.0179  0.2381  0.7687
  163SER     CB 2225   6.883   8.533   6.588  0.5047  0.1656  0.2529
  163SER    HB1 2226   6.858   8.589   6.678  1.2595 -1.9525  1.8432
  163SER    HB2 2227   6.882   8.428   6.615 -0.8494 -0.6457 -2.5023
  163SER     OG 2228   7.007   8.564   6.528  0.2329  0.4059 -0.1905
  163SER     HG 2229   6.987   8.622   6.453 -1.4395 -0.8076 -0.7497
  163SER      C 2230   6.641   8.506   6.530  0.0392  0.2935 -0.2433
  163SER    OC1 2231   6.573   8.418   6.474 -0.8928  0.1343  1.0734
  163SER    OC2 2232   6.605   8.557   6.639  0.0081  0.1984 -0.2094
    1MET      N 2233  18.291   2.853   1.286 -0.0310  0.0722 -0.1361
    1MET     H1 2234  18.328   2.774   1.336  1.7642  0.5121 -0.6822
    1MET     H2 2235  18.218   2.820   1.224 -0.9563  0.4822  0.6969
    1MET     H3 2236  18.242   2.900   1.361 -0.2948 -0.9862  0.3682
    1MET     CA 2237  18.396   2.939   1.228  0.3044 -0.5117 -0.3907
    1MET     HA 2238  18.467   2.871   1.180 -0.5185 -0.3221 -1.9776
    1MET     CB 2239  18.351   3.041   1.123 -0.5629  0.0037  0.4642
    1MET    HB1 2240  18.433   3.113   1.119 -0.3315 -0.2926 -2.5233
    1MET    HB2 2241  18.351   2.988   1.028  3.6508  0.3179  0.0826
    1MET     CG 2242  18.212   3.102   1.137 -0.6171 -0.0629  0.2470
    1MET    HG1 2243  18.131   3.030   1.120 -0.3493 -0.6078  1.2311
    1MET    HG2 2244  18.196   3.139   1.237  1.7291 -1.6951  1.3335
    1MET     SD 2245  18.190   3.240   1.022  0.3151 -0.2897 -0.2186
    1MET     CE 2246  18.012   3.274   1.032  0.4496  0.4218 -0.2180
    1MET    HE1 2247  17.946   3.196   0.994  1.3962 -0.3139 -0.3918
    1MET    HE2 2248  17.985   3.365   0.979 -1.7880 -0.4478 -0.6475
    1MET    HE3 2249  17.989   3.286   1.137  0.9373 -3.0160  0.3759
    1MET      C 2250  18.468   3.003   1.345 -0.0643  0.1946 -0.5460
    1MET      O 2251  18.407   3.021   1.450 -0.1779 -0.5573 -0.4793
    2ALA      N 2252  18.599   3.029   1.334 -0.0276  0.0121 -0.5341
    2ALA      H 2253  18.652   3.001   1.252  0.4830 -0.8731  0.0841
    2ALA     CA 2254  18.686   3.096   1.427  0.1956 -0.6517 -0.2568
    2ALA     HA 2255  18.654   3.078   1.530  0.3944 -0.0328 -0.0818
    2ALA     CB 2256  18.827   3.042   1.406  0.3682 -0.1997 -0.2566
    2ALA    HB1 2257  18.882   3.086   1.322  2.0902 -0.1047  0.8647
    2ALA    HB2 2258  18.829   2.934   1.392  1.2205 -0.7452  3.1858
    2ALA    HB3 2259  18.881   3.065   1.499  0.0128  0.5599 -0.2321
    2ALA      C 2260  18.676   3.247   1.407  0.1393 -0.5567  0.4565
    2ALA      O 2261  18.628   3.294   1.304  1.0213 -0.3861  0.1145
    3SER      N 2262  18.722   3.319   1.510  0.6319 -0.2763  0.0452
    3SER      H 2263  18.760   3.262   1.583 -1.7683 -1.5995  0.3691
    3SER     CA 2264  18.711   3.463   1.518 -0.4493 -0.3314 -0.2163
    3SER     HA 2265  18.609   3.488   1.488 -0.6178 -1.3295 -0.4907
    3SER     CB 2266  18.707   3.521   1.659  0.0749 -0.2050 -0.2480
    3SER    HB1 2267  18.806   3.513   1.704  1.3202  1.7634 -2.4363
    3SER    HB2 2268  18.683   3.627   1.646  0.0112 -0.4150 -2.0490
    3SER     OG 2269  18.600   3.457   1.726 -0.0496  0.2253 -0.0345
    3SER     HG 2270  18.596   3.366   1.699 -0.3913  0.1582  0.2304
    3SER      C 2271  18.818   3.532   1.434 -0.1176 -0.0634  0.4163
    3SER      O 2272  18.930   3.485   1.421 -0.0767  0.0747  0.2605
    4ASN      N 2273  18.774   3.645   1.377 -0.0532 -0.3065 -0.1284
    4ASN      H 2274  18.677   3.673   1.378  0.7479  2.8674 -0.8290
    4ASN     CA 2275  18.861   3.733   1.302  0.0651 -0.1181  0.2217
    4ASN     HA 2276  18.900   3.674   1.219 -1.1950  0.4427 -0.8195
    4ASN     CB 2277  18.766   3.825   1.225  0.5712  0.3342  0.1303
    4ASN    HB1 2278  18.715   3.895   1.291 -0.6335 -0.4206  0.0330
    4ASN    HB2 2279  18.682   3.772   1.180  0.7680  0.1334 -0.0035
    4ASN     CG 2280  18.825   3.911   1.115  0.4506  0.6000  0.2724
    4ASN    OD1 2281  18.941   3.907   1.077  0.2698 -0.1864 -0.2318
    4ASN    ND2 2282  18.746   3.991   1.042  0.0027 -0.3725 -0.3419
    4ASN   HD21 2283  18.793   4.035   0.964 -1.1760  2.0428  0.2076
    4ASN   HD22 2284  18.645   3.988   1.050 -0.1557  2.8280  0.5422
    4ASN      C 2285  18.977   3.798   1.376 -0.1743  0.3567  0.1847
    4ASN      O 2286  18.958   3.820   1.495  0.1833  0.4813  0.2190
    5ASP      N 2287  19.086   3.843   1.314 -0.0912 -0.3495 -0.2055
    5ASP      H 2288  19.101   3.823   1.217  3.0993  1.0302 -0.1061
    5ASP     CA 2289  19.181   3.931   1.380 -0.0881 -0.2001 -0.4124
    5ASP     HA 2290  19.176   3.916   1.487 -0.3930  0.6859 -0.2960
    5ASP     CB 2291  19.323   3.900   1.336  0.1743  0.6705 -0.1994
    5ASP    HB1 2292  19.335   3.793   1.314  1.5208  0.8215 -0.3163
    5ASP    HB2 2293  19.343   3.932   1.234 -1.0360  1.2093 -0.2722
    5ASP     CG 2294  19.435   3.934   1.433 -0.0243  0.0553  0.2535
    5ASP    OD1 2295  19.408   3.999   1.536 -0.0379  0.1621  0.1820
    5ASP    OD2 2296  19.551   3.887   1.422 -0.0988 -0.0742  0.0115
    5ASP      C 2297  19.153   4.079   1.360 -0.3664 -0.1446  0.3772
    5ASP      O 2298  19.097   4.120   1.258 -0.2108 -0.3142  0.2247
    6TYR      N 2299  19.197   4.167   1.451  0.3064  0.2935 -0.3615
    6TYR      H 2300  19.239   4.137   1.538 -0.4699  1.3106  0.3874
    6TYR     CA 2301  19.159   4.306   1.440 -0.4881  0.1204  0.1327
    6TYR     HA 2302  19.057   4.320   1.405 -0.1008  3.0648 -0.0615
    6TYR     CB 2303  19.162   4.384   1.572  0.2226 -0.1510  0.2826
    6TYR    HB1 2304  19.250   4.344   1.622  1.4378  1.4639 -0.4993
    6TYR    HB2 2305  19.184   4.487   1.545  0.4735 -0.2868 -0.0373
    6TYR     CG 2306  19.044   4.377   1.666 -0.0107 -0.1234 -0.0071
    6TYR    CD1 2307  18.936   4.460   1.634 -0.0514 -0.1949 -0.0601
    6TYR    HD1 2308  18.948   4.526   1.549  0.4959 -1.0795 -0.6919
    6TYR    CE1 2309  18.829   4.474   1.723  0.2899  0.1547  0.2958
    6TYR    HE1 2310  18.756   4.549   1.696  0.9485  0.4649 -0.6699
    6TYR     CZ 2311  18.835   4.404   1.845  0.0778 -0.0945  0.1643
    6TYR     OH 2312  18.735   4.408   1.938 -0.3276  0.1421 -0.2822
    6TYR     HH 2313  18.754   4.373   2.025  0.1222 -1.3382 -0.9427
    6TYR    CE2 2314  18.946   4.322   1.875  0.1327  0.0723  0.4195
    6TYR    HE2 2315  18.943   4.261   1.964 -2.9672  0.7915  0.9424
    6TYR    CD2 2316  19.052   4.304   1.785 -0.6850 -0.8497 -0.3933
    6TYR    HD2 2317  19.134   4.239   1.812 -0.0010  1.2642  3.4371
    6TYR      C 2318  19.251   4.376   1.341  0.2961  0.2420  0.9261
    6TYR      O 2319  19.358   4.325   1.308 -0.1894 -0.0605 -0.2280
    7THR      N 2320  19.208   4.489   1.285  0.0689 -0.1978  0.1889
    7THR      H 2321  19.125   4.523   1.331 -0.6228 -1.9971  0.3567
    7THR     CA 2322  19.282   4.549   1.176 -0.0297  0.0185  0.2383
    7THR     HA 2323  19.312   4.464   1.114 -0.4095 -0.1699  0.3138
    7THR     CB 2324  19.196   4.641   1.091 -0.1493  0.1500  0.4990
    7THR     HB 2325  19.268   4.666   1.013 -0.2767 -2.1946 -0.4383
    7THR    CG2 2326  19.067   4.582   1.034 -0.0340  0.2079  0.1757
    7THR   HG21 2327  19.086   4.490   0.978  2.8368 -1.1013  2.9689
    7THR   HG22 2328  18.989   4.583   1.110  0.4186  1.0331  0.6332
    7THR   HG23 2329  19.034   4.651   0.957 -0.3910  1.9310  1.7871
    7THR    OG1 2330  19.179   4.764   1.159  0.0507  0.1007  0.6360
    7THR    HG1 2331  19.188   4.740   1.252 -1.5436  0.5236  0.9268
    7THR      C 2332  19.411   4.617   1.218 -0.0146  0.1860 -0.0855
    7THR      O 2333  19.422   4.660   1.333  0.7675  0.2192 -0.1641
    8GLN      N 2334  19.511   4.630   1.131  0.1175 -0.3536 -0.0184
    8GLN      H 2335  19.484   4.601   1.038 -2.1653  0.2350  0.4198
    8GLN     CA 2336  19.643   4.688   1.153 -0.0750  0.1671 -0.1970
    8GLN     HA 2337  19.684   4.653   1.248 -1.3470 -1.7015 -0.2769
    8GLN     CB 2338  19.736   4.654   1.038 -0.3932  0.2488 -0.4764
    8GLN    HB1 2339  19.704   4.710   0.950  0.4779  0.4190 -0.6940
    8GLN    HB2 2340  19.839   4.678   1.065 -0.3322 -2.2991  1.9000
    8GLN     CG 2341  19.747   4.504   1.013 -0.0243  0.2054 -0.0633
    8GLN    HG1 2342  19.796   4.459   1.099 -0.5303 -2.0739 -0.8982
    8GLN    HG2 2343  19.650   4.455   1.005  0.6669 -1.8887  2.8498
    8GLN     CD 2344  19.834   4.481   0.891 -0.5609  0.0872 -0.4289
    8GLN    OE1 2345  19.881   4.571   0.822 -0.6397 -0.1654 -0.8189
    8GLN    NE2 2346  19.872   4.353   0.878 -0.3641  0.1241 -0.2256
    8GLN   HE21 2347  19.946   4.334   0.812  0.2831  0.0345  0.5118
    8GLN   HE22 2348  19.847   4.279   0.942 -0.7197  0.6565  0.2651
    8GLN      C 2349  19.637   4.840   1.157 -0.1025  0.1672 -0.2386
    8GLN      O 2350  19.540   4.905   1.119 -0.2924  0.0951  0.1263
    9GLN      N 2351  19.755   4.887   1.198 -0.1330  0.5523 -0.5798
    9GLN      H 2352  19.826   4.827   1.240  0.2964 -0.4507 -2.5751
    9GLN     CA 2353  19.799   5.025   1.200 -0.0309  0.5119  0.1091
    9GLN     HA 2354  19.737   5.077   1.127  0.0536  1.4793  0.7143
    9GLN     CB 2355  19.781   5.091   1.336  0.0227  0.3603  0.1896
    9GLN    HB1 2356  19.848   5.037   1.403 -0.8715 -2.3845 -0.9621
    9GLN    HB2 2357  19.802   5.197   1.330 -3.2472  1.0560 -1.5180
    9GLN     CG 2358  19.639   5.081   1.392  0.1615 -0.2016  0.4603
    9GLN    HG1 2359  19.595   4.982   1.392  1.3663 -0.7540  0.6008
    9GLN    HG2 2360  19.575   5.136   1.323  1.0885 -1.0753 -1.1618
    9GLN     CD 2361  19.623   5.143   1.530  0.0626  0.0298  0.3470
    9GLN    OE1 2362  19.724   5.178   1.591  0.2942  0.0610 -0.0557
    9GLN    NE2 2363  19.503   5.171   1.581 -0.4303 -0.6656 -0.3980
    9GLN   HE21 2364  19.492   5.221   1.668 -0.6024  1.3278 -1.5257
    9GLN   HE22 2365  19.422   5.129   1.538  0.8442 -1.7521 -1.8280
    9GLN      C 2366  19.945   5.032   1.157 -0.1292  0.1064 -0.2987
    9GLN      O 2367  20.023   4.941   1.184  0.0086  0.3527  0.1243
   10ALA      N 2368  19.970   5.149   1.097  0.2272  0.2859  0.2002
   10ALA      H 2369  19.903   5.223   1.101 -1.3007 -0.9213 -1.5894
   10ALA     CA 2370  20.103   5.193   1.060  0.2241  0.0339 -0.1175
   10ALA     HA 2371  20.170   5.111   1.032  2.1878  1.6551 -0.4344
   10ALA     CB 2372  20.089   5.289   0.942 -0.3218  0.2533  0.1233
   10ALA    HB1 2373  20.182   5.279   0.887  1.7236  0.8340  3.2364
   10ALA    HB2 2374  20.017   5.252   0.868  2.7593 -1.5953 -2.2029
   10ALA    HB3 2375  20.079   5.395   0.962 -0.6928  0.2202  0.1279
   10ALA      C 2376  20.169   5.263   1.178  0.0344 -0.3261  0.2038
   10ALA      O 2377  20.097   5.300   1.270  0.0603  0.0489  0.0737
   11THR      N 2378  20.301   5.282   1.178  0.0411 -0.3457  0.7179
   11THR      H 2379  20.349   5.243   1.098 -0.1126  0.4868  0.2043
   11THR     CA 2380  20.374   5.321   1.297  0.3583  0.1753  0.3599
   11THR     HA 2381  20.340   5.253   1.376  1.0762 -0.3634  0.2096
   11THR     CB 2382  20.524   5.298   1.288  0.3338 -0.0084  0.3996
   11THR     HB 2383  20.578   5.314   1.382  1.5068  0.8195 -0.3913
   11THR    CG2 2384  20.577   5.157   1.260 -0.1610 -0.1752  0.2969
   11THR   HG21 2385  20.551   5.121   1.161  0.7296 -0.8588  0.3035
   11THR   HG22 2386  20.552   5.093   1.345 -0.0532  1.6199  1.7499
   11THR   HG23 2387  20.685   5.158   1.268 -0.1068  0.4481 -0.3675
   11THR    OG1 2388  20.588   5.366   1.183 -0.0849  0.3817  0.3966
   11THR    HG1 2389  20.612   5.452   1.216 -1.0780  1.2858 -1.0997
   11THR      C 2390  20.351   5.465   1.341  0.0384  0.1971  0.1257
   11THR      O 2391  20.342   5.557   1.260  0.7239  0.1944  0.0385
   12GLN      N 2392  20.338   5.490   1.471 -0.4369 -0.7219  0.2596
   12GLN      H 2393  20.347   5.414   1.536 -1.2045 -0.9453  0.1177
   12GLN     CA 2394  20.320   5.620   1.532  0.5385 -0.4556 -0.0039
   12GLN     HA 2395  20.240   5.682   1.490  1.0199  1.2135  1.3945
   12GLN     CB 2396  20.291   5.629   1.682 -0.1791  0.4122 -0.1853
   12GLN    HB1 2397  20.301   5.732   1.717  2.8184 -0.0766  0.6598
   12GLN    HB2 2398  20.367   5.571   1.733 -0.4643  1.3366  1.3625
   12GLN     CG 2399  20.160   5.565   1.728  0.0678  0.0405  0.0108
   12GLN    HG1 2400  20.086   5.644   1.714  0.2532  0.0126 -1.2840
   12GLN    HG2 2401  20.133   5.484   1.661 -1.0281 -0.0360  0.5281
   12GLN     CD 2402  20.163   5.516   1.872  0.1814 -0.0301 -0.0151
   12GLN    OE1 2403  20.192   5.400   1.902 -0.0501 -0.1339 -0.1907
   12GLN    NE2 2404  20.135   5.599   1.973  0.8980  0.0525  0.1230
   12GLN   HE21 2405  20.111   5.695   1.954  0.8161 -0.2031 -1.1980
   12GLN   HE22 2406  20.105   5.553   2.057  1.2566  0.3226  0.4005
   12GLN      C 2407  20.446   5.705   1.525  0.1392  0.1708  0.2535
   12GLN      O 2408  20.557   5.656   1.547  0.5446  0.6001 -0.7600
   13SER      N 2409  20.421   5.832   1.495  0.7266  0.2435  0.0654
   13SER      H 2410  20.324   5.856   1.479  0.5553 -0.4932 -0.0059
   13SER     CA 2411  20.524   5.932   1.474  0.6070  0.2735 -0.3853
   13SER     HA 2412  20.616   5.882   1.505  0.4776 -0.0446 -0.5039
   13SER     CB 2413  20.533   5.958   1.324  0.0862  0.7626 -0.3345
   13SER    HB1 2414  20.433   5.963   1.281  0.4833  0.9861 -1.2610
   13SER    HB2 2415  20.589   6.050   1.306  1.7616 -0.1808 -0.1557
   13SER     OG 2416  20.604   5.860   1.252 -0.1106 -0.1475  0.6859
   13SER     HG 2417  20.606   5.877   1.157  0.3534 -2.2577  0.2544
   13SER      C 2418  20.501   6.061   1.551 -0.1960  0.2379 -0.5558
   13SER      O 2419  20.392   6.105   1.584  0.0591  0.1602  0.4316
   14TYR      N 2420  20.611   6.135   1.572  0.1029 -0.2748 -0.2786
   14TYR      H 2421  20.687   6.114   1.509  0.2542  1.4274 -0.7066
   14TYR     CA 2422  20.617   6.254   1.654  0.2156 -0.6385  0.2389
   14TYR     HA 2423  20.514   6.286   1.669  0.1953 -0.2746 -0.6241
   14TYR     CB 2424  20.687   6.210   1.783  0.5425  0.3249  0.3983
   14TYR    HB1 2425  20.693   6.285   1.862 -1.5576  0.3723  0.5495
   14TYR    HB2 2426  20.793   6.192   1.764  0.3819 -0.0458 -0.1498
   14TYR     CG 2427  20.639   6.080   1.843  0.2653  0.3542  0.2429
   14TYR    CD1 2428  20.524   6.076   1.922  0.0457  0.0936 -0.0871
   14TYR    HD1 2429  20.468   6.167   1.941  1.1127  0.5773  0.9053
   14TYR    CE1 2430  20.470   5.956   1.968 -0.6565  0.2616 -0.4456
   14TYR    HE1 2431  20.390   5.948   2.040  0.0295 -1.3712  0.1836
   14TYR     CZ 2432  20.541   5.835   1.950 -0.2692  0.3684  0.3165
   14TYR     OH 2433  20.493   5.732   2.025 -0.2860  0.2949  0.2028
   14TYR     HH 2434  20.546   5.653   2.011 -0.1427  0.2660  0.9021
   14TYR    CE2 2435  20.654   5.836   1.867 -0.2971  0.2832  0.2730
   14TYR    HE2 2436  20.712   5.745   1.857  0.4994  0.4514  2.7523
   14TYR    CD2 2437  20.698   5.957   1.812  0.2337  0.2457  0.6107
   14TYR    HD2 2438  20.785   5.962   1.748 -0.4213 -1.5659 -0.4856
   14TYR      C 2439  20.699   6.358   1.579 -0.0091 -0.3848  0.3414
   14TYR      O 2440  20.770   6.327   1.484  0.2742  0.0208  0.4180
   15GLY      N 2441  20.695   6.483   1.624 -0.4561 -0.1630 -0.2921
   15GLY      H 2442  20.629   6.517   1.693  0.9010  2.2544 -0.0421
   15GLY     CA 2443  20.789   6.588   1.587 -0.0324 -0.2748  0.4417
   15GLY    HA1 2444  20.744   6.684   1.611 -0.1823 -0.2771  0.1726
   15GLY    HA2 2445  20.790   6.597   1.479  1.8717  2.4217  0.5975
   15GLY      C 2446  20.934   6.575   1.633  0.0748  0.3155  0.2768
   15GLY      O 2447  20.963   6.488   1.715  0.0737  0.0497 -0.0003
   16ALA      N 2448  21.025   6.661   1.588 -0.1812  0.6423  0.3801
   16ALA      H 2449  20.990   6.738   1.533 -3.9964 -0.1539  1.4025
   16ALA     CA 2450   0.098   6.632   1.600 -0.2114  0.2759 -0.1378
   16ALA     HA 2451   0.107   6.523   1.592 -0.2486  0.3814 -2.1682
   16ALA     CB 2452   0.181   6.697   1.490 -0.9527  0.4555 -0.5980
   16ALA    HB1 2453   0.132   6.657   1.401 -1.2122 -1.7423  0.4512
   16ALA    HB2 2454   0.288   6.678   1.499 -0.9374  0.5077 -0.6740
   16ALA    HB3 2455   0.169   6.804   1.502  0.8628  0.6014  0.2245
   16ALA      C 2456   0.149   6.662   1.740  0.0843 -0.2335 -0.1348
   16ALA      O 2457   0.093   6.745   1.810  0.0395 -0.6290  0.2999
   17TYR      N 2458   0.261   6.602   1.782  0.0216 -0.1880  0.0954
   17TYR      H 2459   0.297   6.524   1.729  1.4643  0.1661  0.5003
   17TYR     CA 2460   0.326   6.625   1.909  0.2549  0.0397 -0.0642
   17TYR     HA 2461   0.311   6.728   1.942  0.2083  0.1555 -0.4519
   17TYR     CB 2462   0.265   6.531   2.013 -0.4492  0.7091  0.1379
   17TYR    HB1 2463   0.158   6.543   2.001 -0.9633  0.2488  3.3105
   17TYR    HB2 2464   0.290   6.429   1.983 -1.2356  0.9426 -1.4016
   17TYR     CG 2465   0.300   6.563   2.157 -0.0165  0.1707  0.1549
   17TYR    CD1 2466   0.228   6.665   2.219  0.0249  0.1212  0.2854
   17TYR    HD1 2467   0.163   6.727   2.157 -0.6376  1.4207  2.1852
   17TYR    CE1 2468   0.236   6.685   2.357 -0.4427  0.1849  0.3057
   17TYR    HE1 2469   0.182   6.763   2.409  0.4020  0.8720  0.1769
   17TYR     CZ 2470   0.323   6.600   2.429  0.2843  0.6990  0.0455
   17TYR     OH 2471   0.339   6.618   2.564 -0.4164  0.3183  0.1856
   17TYR     HH 2472   0.287   6.689   2.601  1.9035  3.4966 -2.1774
   17TYR    CE2 2473   0.404   6.504   2.366 -0.2807  0.6605 -0.6395
   17TYR    HE2 2474   0.464   6.444   2.433  0.3943  0.1496 -1.6739
   17TYR    CD2 2475   0.392   6.485   2.228 -0.3274 -0.7780 -0.4580
   17TYR    HD2 2476   0.453   6.407   2.185  0.9177  0.2671 -0.6424
   17TYR      C 2477   0.476   6.601   1.895  0.2214 -0.1881 -0.0397
   17TYR      O 2478   0.515   6.495   1.848  1.2457  0.1101  0.1130
   18PRO      N 2479   0.564   6.687   1.948 -0.4031  0.3638  0.1249
   18PRO     CD 2480   0.536   6.821   1.993  0.0946  0.3571  0.4636
   18PRO    HD1 2481   0.472   6.864   1.916 -0.4458  0.7836  1.1359
   18PRO    HD2 2482   0.480   6.824   2.086 -1.7687 -0.4084 -0.5762
   18PRO     CG 2483   0.668   6.897   2.007  0.2462  0.1331  0.2532
   18PRO    HG1 2484   0.665   6.954   2.099  1.1404 -1.4388  1.3045
   18PRO    HG2 2485   0.680   6.956   1.917  1.0592 -0.4905 -0.0587
   18PRO     CB 2486   0.776   6.789   2.007  0.1567  0.0432  0.3489
   18PRO    HB1 2487   0.865   6.807   1.948  0.1936 -0.7834  0.1419
   18PRO    HB2 2488   0.802   6.768   2.111  0.0058  0.2590  0.4316
   18PRO     CA 2489   0.708   6.668   1.945 -0.4129  0.1845  0.6874
   18PRO     HA 2490   0.740   6.669   1.840 -0.9994 -0.5774  0.4864
   18PRO      C 2491   0.747   6.532   2.001 -0.4898  0.0426  0.4036
   18PRO      O 2492   0.687   6.485   2.098  0.0528 -0.1491  0.6492
   19THR      N 2493   0.854   6.470   1.950 -0.6515 -0.0514  0.1774
   19THR      H 2494   0.906   6.511   1.874 -0.0183 -2.4561 -0.7723
   19THR     CA 2495   0.895   6.339   1.996  0.1992  0.1677  0.0461
   19THR     HA 2496   0.804   6.289   2.026  1.0568  0.2564  3.0985
   19THR     CB 2497   0.961   6.254   1.887  0.4099  0.7101 -0.2570
   19THR     HB 2498   1.068   6.269   1.875  0.3078  1.1625 -0.6377
   19THR    CG2 2499   0.937   6.105   1.911  0.5261  0.7415  0.0552
   19THR   HG21 2500   0.979   6.076   2.008  1.2807 -1.8845 -0.9722
   19THR   HG22 2501   0.831   6.082   1.912  0.6568  0.1321  0.0875
   19THR   HG23 2502   0.987   6.051   1.831 -1.1193  0.0378 -0.5223
   19THR    OG1 2503   0.913   6.295   1.761 -0.7214  0.4652  0.0806
   19THR    HG1 2504   0.819   6.278   1.756 -0.3094 -2.1165 -0.3867
   19THR      C 2505   0.976   6.349   2.125  0.3509  0.1246 -0.0450
   19THR      O 2506   1.062   6.435   2.142  0.2409  0.1514  0.3711
   20GLN      N 2507   0.943   6.265   2.223  0.3518 -0.3023 -0.4060
   20GLN      H 2508   0.858   6.215   2.204  0.1991  0.8776 -3.4432
   20GLN     CA 2509   1.018   6.247   2.346 -0.6524 -0.4970  0.1887
   20GLN     HA 2510   1.081   6.333   2.371 -1.3264  0.4862 -1.3189
   20GLN     CB 2511   0.929   6.222   2.467 -0.4063 -0.8023  0.3063
   20GLN    HB1 2512   0.975   6.146   2.531 -1.2087 -1.5630  0.0147
   20GLN    HB2 2513   0.844   6.162   2.433  1.3507 -2.3973 -1.6385
   20GLN     CG 2514   0.881   6.353   2.527  0.2148 -0.5454  0.2432
   20GLN    HG1 2515   0.959   6.417   2.569 -0.5780 -0.5278  1.7381
   20GLN    HG2 2516   0.843   6.417   2.447 -0.0686 -0.7263  0.2335
   20GLN     CD 2517   0.765   6.334   2.623  0.0016 -0.2240  0.0518
   20GLN    OE1 2518   0.759   6.237   2.698  0.2277  0.0407  0.4121
   20GLN    NE2 2519   0.675   6.432   2.629 -0.3894 -0.5571 -0.2727
   20GLN   HE21 2520   0.601   6.427   2.698 -0.1865 -0.3531 -0.0408
   20GLN   HE22 2521   0.668   6.517   2.574  0.3974 -0.0976  0.3030
   20GLN      C 2522   1.130   6.147   2.322 -0.0940  0.1145  0.1955
   20GLN      O 2523   1.244   6.189   2.338 -0.4173  0.9041  0.4742
   21PRO      N 2524   1.106   6.019   2.293  0.2705  0.2202 -0.5845
   21PRO     CD 2525   0.982   5.948   2.267  0.3022 -0.0504 -0.0125
   21PRO    HD1 2526   0.931   5.974   2.174 -2.0229 -1.7750  0.6909
   21PRO    HD2 2527   0.916   5.975   2.349  0.1666  2.4901 -0.8446
   21PRO     CG 2528   1.011   5.799   2.258  0.6795  0.0431 -0.3681
   21PRO    HG1 2529   0.948   5.741   2.326  2.6591  0.3363  1.8446
   21PRO    HG2 2530   0.998   5.777   2.152  1.0364 -1.6640 -0.0801
   21PRO     CB 2531   1.158   5.788   2.296  0.4001 -0.0530  0.7054
   21PRO    HB1 2532   1.205   5.710   2.237 -0.5620 -0.5420  0.5675
   21PRO    HB2 2533   1.168   5.777   2.404  0.4747 -2.4991  0.5126
   21PRO     CA 2534   1.214   5.927   2.264 -0.0616 -0.1617 -0.6161
   21PRO     HA 2535   1.288   5.966   2.333  0.6807  0.5308 -1.7751
   21PRO      C 2536   1.287   5.926   2.131  0.4560  0.5150 -0.3390
   21PRO      O 2537   1.232   5.976   2.033 -0.2450 -0.3710 -0.4031
   22GLY      N 2538   1.409   5.872   2.127  0.4617  0.4792  0.2322
   22GLY      H 2539   1.455   5.840   2.211 -0.9447 -0.7433  0.5838
   22GLY     CA 2540   1.479   5.843   2.003 -0.1116  0.3848 -0.0718
   22GLY    HA1 2541   1.584   5.866   2.022 -0.4288 -0.2040  2.8288
   22GLY    HA2 2542   1.436   5.903   1.922  0.4221 -1.8505 -2.1216
   22GLY      C 2543   1.460   5.700   1.955  0.1267  0.4345 -0.3155
   22GLY      O 2544   1.383   5.622   2.009 -0.0191  0.5322 -0.3818
   23GLN      N 2545   1.525   5.668   1.843  0.2421 -0.2788 -0.0484
   23GLN      H 2546   1.590   5.735   1.804  0.0394 -0.5428 -0.8723
   23GLN     CA 2547   1.527   5.540   1.774 -0.0436 -0.0907 -0.4136
   23GLN     HA 2548   1.497   5.470   1.852  1.2315  0.9134  1.0379
   23GLN     CB 2549   1.433   5.544   1.654  0.2214  0.0454 -0.6157
   23GLN    HB1 2550   1.441   5.457   1.589  1.3750 -2.1276  2.2364
   23GLN    HB2 2551   1.469   5.627   1.593  1.7624  0.0986  0.2939
   23GLN     CG 2552   1.286   5.556   1.693  0.2843 -0.0214 -0.3572
   23GLN    HG1 2553   1.274   5.649   1.749  0.5305 -0.5934  0.6692
   23GLN    HG2 2554   1.265   5.470   1.756  0.9764  0.2521  0.2693
   23GLN     CD 2555   1.192   5.558   1.573 -0.4662 -0.0751  0.2245
   23GLN    OE1 2556   1.126   5.459   1.542 -0.4269 -0.1501  0.3741
   23GLN    NE2 2557   1.180   5.670   1.502 -0.7022 -0.5437 -0.4809
   23GLN   HE21 2558   1.220   5.758   1.532 -1.3572 -0.5335  0.4049
   23GLN   HE22 2559   1.120   5.663   1.421 -0.7361 -2.5992 -0.3294
   23GLN      C 2560   1.668   5.505   1.728  0.1159  0.1147 -0.0877
   23GLN      O 2561   1.758   5.588   1.725  0.0031  0.2469  0.1509
   24GLY      N 2562   1.689   5.378   1.693 -0.0810 -0.0802  0.4846
   24GLY      H 2563   1.615   5.310   1.703 -0.8961  0.8054  0.6638
   24GLY     CA 2564   1.815   5.336   1.635 -0.3589  0.0866 -0.2489
   24GLY    HA1 2565   1.846   5.401   1.553 -0.8158  0.5451 -0.0674
   24GLY    HA2 2566   1.814   5.240   1.584 -0.6078 -0.7868  1.3457
   24GLY      C 2567   1.925   5.342   1.740 -0.5256  0.4236 -0.0914
   24GLY      O 2568   1.900   5.348   1.860 -0.1864 -0.6611  0.0450
   25TYR      N 2569   2.051   5.352   1.696 -0.1935 -0.4707  0.6328
   25TYR      H 2570   2.068   5.355   1.597 -3.4369 -0.5229 -0.0582
   25TYR     CA 2571   2.164   5.372   1.784  0.0076  0.5617  0.1467
   25TYR     HA 2572   2.167   5.283   1.847 -1.1080 -1.7959 -2.8718
   25TYR     CB 2573   2.291   5.371   1.699 -0.0076 -0.3205  0.1313
   25TYR    HB1 2574   2.382   5.407   1.748  0.7982 -1.5878 -0.3665
   25TYR    HB2 2575   2.282   5.440   1.615  2.0933 -1.0617 -0.7818
   25TYR     CG 2576   2.336   5.236   1.646 -0.0715 -0.3357  0.1172
   25TYR    CD1 2577   2.417   5.157   1.729  0.2306  0.0588  0.2013
   25TYR    HD1 2578   2.451   5.191   1.826 -0.2848 -0.5347  0.6002
   25TYR    CE1 2579   2.453   5.028   1.691 -0.3206 -0.2285  0.6364
   25TYR    HE1 2580   2.531   4.975   1.743  0.7240  1.8515  1.2882
   25TYR     CZ 2581   2.417   4.989   1.560  0.4993  0.2833  0.2492
   25TYR     OH 2582   2.454   4.869   1.508 -0.0274  0.1199  0.2430
   25TYR     HH 2583   2.403   4.838   1.433 -0.1500 -0.7160  0.6497
   25TYR    CE2 2584   2.327   5.062   1.480  0.1685  0.0838  0.4322
   25TYR    HE2 2585   2.290   5.017   1.389  3.7436 -0.4618 -0.9198
   25TYR    CD2 2586   2.288   5.189   1.523 -0.3713  0.0397  0.0876
   25TYR    HD2 2587   2.229   5.256   1.462  0.4362  0.6397 -0.0609
   25TYR      C 2588   2.178   5.493   1.876  0.1007  0.5551  0.1418
   25TYR      O 2589   2.158   5.611   1.849  0.0198  0.5284  0.0822
   26SER      N 2590   2.214   5.457   1.999  0.5293 -0.1037 -0.1703
   26SER      H 2591   2.225   5.357   2.011 -2.2377 -1.0485 -3.7321
   26SER     CA 2592   2.260   5.554   2.096 -0.0962  0.2882 -0.2587
   26SER     HA 2593   2.182   5.629   2.111 -1.1771 -0.4658 -1.8433
   26SER     CB 2594   2.286   5.480   2.226 -0.4845  0.1130 -0.2790
   26SER    HB1 2595   2.357   5.397   2.219 -1.5189 -0.7780 -0.4460
   26SER    HB2 2596   2.327   5.550   2.300  0.5122 -0.1022 -0.6084
   26SER     OG 2597   2.165   5.425   2.274 -0.4612  0.3465  0.0489
   26SER     HG 2598   2.180   5.399   2.365  0.9076  1.9372  0.3491
   26SER      C 2599   2.384   5.634   2.056 -0.0268  0.2493 -0.1223
   26SER      O 2600   2.471   5.583   1.985 -0.1211 -0.2178  0.0906
   27GLN      N 2601   2.406   5.750   2.117  0.3639  0.0048  0.2005
   27GLN      H 2602   2.348   5.763   2.199 -2.6900 -2.2891 -1.4257
   27GLN     CA 2603   2.528   5.825   2.092  0.3123  0.0031 -0.0642
   27GLN     HA 2604   2.539   5.846   1.986  0.5776  1.2124  0.1896
   27GLN     CB 2605   2.519   5.963   2.156  0.2717 -0.0658  0.0783
   27GLN    HB1 2606   2.420   6.003   2.135  0.0418 -1.6109 -2.0453
   27GLN    HB2 2607   2.524   5.961   2.265 -3.6911 -3.0765  0.4197
   27GLN     CG 2608   2.630   6.055   2.105  0.0977  0.0087 -0.1686
   27GLN    HG1 2609   2.728   6.009   2.113  0.2611  0.3697 -0.1034
   27GLN    HG2 2610   2.634   6.142   2.171  2.4472 -0.9059  0.9832
   27GLN     CD 2611   2.607   6.117   1.968 -0.5251  0.8002  0.2849
   27GLN    OE1 2612   2.503   6.102   1.904  0.1946  0.0041 -0.7081
   27GLN    NE2 2613   2.703   6.196   1.921 -0.1772 -0.0239 -0.4033
   27GLN   HE21 2614   2.680   6.236   1.831 -0.3379  1.3718  0.2314
   27GLN   HE22 2615   2.774   6.237   1.980  0.6558 -2.5537  0.5012
   27GLN      C 2616   2.648   5.746   2.143 -0.4188 -1.1586 -0.1114
   27GLN      O 2617   2.645   5.713   2.261 -0.0768  0.2262  0.2976
   28GLN      N 2618   2.756   5.719   2.070 -0.1324  0.0065 -0.1388
   28GLN      H 2619   2.765   5.761   1.978  0.5315  0.7662  0.2559
   28GLN     CA 2620   2.861   5.633   2.121  0.1803  0.2390 -0.3821
   28GLN     HA 2621   2.799   5.550   2.154 -1.2952  1.8824  1.2934
   28GLN     CB 2622   2.965   5.606   2.014 -0.1749  0.0011 -0.6680
   28GLN    HB1 2623   3.054   5.558   2.054  0.6731  1.5529 -0.6227
   28GLN    HB2 2624   3.002   5.697   1.966  0.9898  0.4181  0.9530
   28GLN     CG 2625   2.915   5.507   1.909 -0.1940 -0.6659 -0.0332
   28GLN    HG1 2626   2.816   5.537   1.876  0.2994  4.7469  2.4007
   28GLN    HG2 2627   2.904   5.407   1.953 -0.3401 -0.7984 -0.3707
   28GLN     CD 2628   3.003   5.493   1.786  0.8550 -0.2183  0.6570
   28GLN    OE1 2629   3.100   5.565   1.761  0.6623 -0.3232 -0.4311
   28GLN    NE2 2630   2.966   5.393   1.706 -0.0950  0.3963  0.3114
   28GLN   HE21 2631   3.010   5.381   1.616 -0.5181 -2.0440  0.3726
   28GLN   HE22 2632   2.880   5.349   1.734 -0.1692  0.7881  0.7186
   28GLN      C 2633   2.940   5.702   2.232  0.2602  0.1563 -0.3876
   28GLN      O 2634   2.958   5.824   2.231  0.6980  0.0891 -0.7203
   29SER      N 2635   2.986   5.622   2.328 -0.4634  0.4765  0.2317
   29SER      H 2636   2.970   5.523   2.321 -0.1439  0.3233  1.4658
   29SER     CA 2637   3.066   5.664   2.441  0.0107  0.3383 -0.0526
   29SER     HA 2638   3.073   5.772   2.449 -0.0757  0.5891 -2.5706
   29SER     CB 2639   3.005   5.602   2.566  0.1428 -0.0991 -0.2022
   29SER    HB1 2640   3.053   5.638   2.657 -0.1384  0.7181 -0.3679
   29SER    HB2 2641   3.009   5.493   2.566  0.4482 -0.1625  2.4816
   29SER     OG 2642   2.866   5.628   2.576  0.2131  0.2296 -0.0973
   29SER     HG 2643   2.857   5.724   2.571 -1.3728  0.0312 -2.7517
   29SER      C 2644   3.211   5.618   2.435 -0.2672 -0.7102  0.8285
   29SER      O 2645   3.239   5.511   2.381  0.4811 -0.2149  0.2056
   30SER      N 2646   3.298   5.699   2.496 -0.0078 -0.0639 -0.3674
   30SER      H 2647   3.259   5.786   2.528 -1.1877 -1.1381  1.2674
   30SER     CA 2648   3.435   5.671   2.536 -0.1251 -0.2300 -0.0782
   30SER     HA 2649   3.446   5.570   2.576  1.1727 -0.0358  0.0969
   30SER     CB 2650   3.523   5.691   2.413 -0.8903 -0.3052 -0.6468
   30SER    HB1 2651   3.487   5.617   2.342  0.3090 -1.1284 -0.4327
   30SER    HB2 2652   3.629   5.673   2.435 -0.4266  3.5732  1.1979
   30SER     OG 2653   3.514   5.825   2.371 -0.2198 -0.1211 -0.2226
   30SER     HG 2654   3.592   5.873   2.399 -1.0213 -0.0539  2.1087
   30SER      C 2655   3.480   5.769   2.644  0.4571 -0.0549 -0.4747
   30SER      O 2656   3.452   5.888   2.640  0.3469 -0.0657 -0.0287
   31GLN      N 2657   3.556   5.721   2.743 -0.0108  0.0908 -0.0396
   31GLN      H 2658   3.571   5.621   2.739 -0.7673 -0.0541  0.5022
   31GLN     CA 2659   3.626   5.797   2.844  0.0277 -0.1735  0.1353
   31GLN     HA 2660   3.554   5.866   2.887  0.0496  0.1600 -0.3569
   31GLN     CB 2661   3.673   5.715   2.964 -0.3683 -0.0462  0.3774
   31GLN    HB1 2662   3.740   5.775   3.025 -0.6299 -0.6365  1.2604
   31GLN    HB2 2663   3.726   5.625   2.935  2.0807  1.0564  1.2039
   31GLN     CG 2664   3.551   5.676   3.047 -0.3295  0.2197  0.5621
   31GLN    HG1 2665   3.481   5.612   2.993  0.3107 -1.6259  1.8275
   31GLN    HG2 2666   3.590   5.611   3.125  1.5215  0.2396 -0.2880
   31GLN     CD 2667   3.477   5.786   3.121 -0.3721  0.5679  0.0064
   31GLN    OE1 2668   3.507   5.905   3.125 -0.0481  0.5114 -0.5541
   31GLN    NE2 2669   3.385   5.742   3.207  0.3275 -0.7979  0.0688
   31GLN   HE21 2670   3.347   5.648   3.212 -0.8969 -0.3086  0.2286
   31GLN   HE22 2671   3.347   5.807   3.274  1.1497 -0.0580 -0.1734
   31GLN      C 2672   3.728   5.897   2.789 -0.4238 -0.1432 -0.6611
   31GLN      O 2673   3.706   6.017   2.802 -0.4943 -0.2345  0.1354
   32PRO      N 2674   3.827   5.844   2.718 -0.2582 -0.2790 -0.3311
   32PRO     CD 2675   3.870   5.705   2.712  0.4122 -0.0940  0.1096
   32PRO    HD1 2676   3.787   5.641   2.683  0.6240 -0.8519  1.1370
   32PRO    HD2 2677   3.912   5.683   2.810  1.7342  4.4733  0.8064
   32PRO     CG 2678   3.974   5.695   2.601 -0.0547 -0.1430 -0.3301
   32PRO    HG1 2679   4.053   5.623   2.622 -0.2029 -0.2625 -0.1863
   32PRO    HG2 2680   3.925   5.680   2.505 -2.1660 -0.5500  0.7626
   32PRO     CB 2681   4.035   5.835   2.596 -0.4866  0.0492 -0.1959
   32PRO    HB1 2682   4.119   5.833   2.665 -0.3647 -0.2680 -0.3540
   32PRO    HB2 2683   4.067   5.846   2.492 -0.5419 -2.3174 -0.5126
   32PRO     CA 2684   3.918   5.924   2.639 -0.2500  0.1889  0.1544
   32PRO     HA 2685   3.945   5.998   2.715  1.9825  0.6632 -0.9994
   32PRO      C 2686   3.860   5.975   2.508 -0.4879 -0.3961  0.0306
   32PRO      O 2687   3.771   5.915   2.449 -0.7626  0.0703 -0.0329
   33TYR      N 2688   3.923   6.081   2.457 -0.6965 -0.4832 -0.4159
   33TYR      H 2689   4.000   6.120   2.510 -0.6737 -0.1057 -0.7271
   33TYR     CA 2690   3.887   6.143   2.331 -0.1163  0.4919 -0.1193
   33TYR     HA 2691   3.778   6.138   2.333 -0.0517 -2.0647  0.5673
   33TYR     CB 2692   3.926   6.290   2.339  0.5660  0.2870  0.3959
   33TYR    HB1 2693   4.035   6.297   2.329  0.5516  0.0659  0.0817
   33TYR    HB2 2694   3.905   6.329   2.438  1.6247  0.6197  0.5037
   33TYR     CG 2695   3.841   6.364   2.239  0.3300 -0.4773  0.0223
   33TYR    CD1 2696   3.903   6.382   2.115  0.2195 -0.0242  0.0327
   33TYR    HD1 2697   3.992   6.328   2.087  1.2725  0.4381  2.2218
   33TYR    CE1 2698   3.846   6.467   2.019  0.3350  0.1702  0.1333
   33TYR    HE1 2699   3.895   6.478   1.924 -1.7711 -1.0669 -1.1997
   33TYR     CZ 2700   3.723   6.528   2.052  0.0536  0.0358 -0.6337
   33TYR     OH 2701   3.661   6.615   1.968 -0.2598  0.3709 -0.0657
   33TYR     HH 2702   3.720   6.625   1.893 -0.5058  1.4134 -0.1414
   33TYR    CE2 2703   3.657   6.504   2.175  0.7154 -0.3914 -0.3537
   33TYR    HE2 2704   3.557   6.541   2.188  0.2269 -1.0980 -1.8556
   33TYR    CD2 2705   3.718   6.422   2.271  0.8442  0.4717  0.3115
   33TYR    HD2 2706   3.664   6.408   2.363 -0.7967  0.1577 -0.6536
   33TYR      C 2707   3.938   6.069   2.209 -0.3087  0.0326  0.0741
   33TYR      O 2708   4.039   5.999   2.220 -0.1309  0.1713 -0.5937
   34GLY      N 2709   3.874   6.087   2.093 -0.1848 -0.5820 -0.0953
   34GLY      H 2710   3.794   6.149   2.091 -0.9571 -1.5078  0.9507
   34GLY     CA 2711   3.899   6.010   1.973  0.2689 -0.6296  0.0278
   34GLY    HA1 2712   4.000   5.968   1.974  0.9517  0.8903 -0.3507
   34GLY    HA2 2713   3.906   6.080   1.889  4.3363 -1.3899 -0.4962
   34GLY      C 2714   3.793   5.902   1.956 -0.1997 -0.1863  0.1151
   34GLY      O 2715   3.677   5.934   1.981 -0.0935  0.2371  0.0835
   35GLN      N 2716   3.831   5.786   1.904  0.0621  0.1831 -0.5296
   35GLN      H 2717   3.929   5.767   1.891  0.2815  0.0556  1.1319
   35GLN     CA 2718   3.740   5.680   1.864 -0.3242  0.3546 -0.1042
   35GLN     HA 2719   3.683   5.732   1.787 -0.0241  1.4274  0.3714
   35GLN     CB 2720   3.810   5.566   1.791 -0.5273 -0.1113  0.4173
   35GLN    HB1 2721   3.854   5.505   1.869 -1.2531  1.0153  1.7490
   35GLN    HB2 2722   3.891   5.609   1.732  0.0838 -1.4629  0.2443
   35GLN     CG 2723   3.717   5.482   1.704 -0.1972  0.0602 -0.1084
   35GLN    HG1 2724   3.620   5.450   1.741 -0.2666  0.5536  0.1402
   35GLN    HG2 2725   3.697   5.539   1.613 -1.5367 -0.9884 -0.5035
   35GLN     CD 2726   3.793   5.357   1.660 -0.1133  0.0838 -0.0329
   35GLN    OE1 2727   3.852   5.352   1.552 -0.1464  0.2804 -0.0616
   35GLN    NE2 2728   3.784   5.244   1.731 -0.4684  0.1594  0.0474
   35GLN   HE21 2729   3.740   5.247   1.821 -2.9973  1.0266 -1.1310
   35GLN   HE22 2730   3.826   5.163   1.688 -0.4546 -0.1752  0.6949
   35GLN      C 2731   3.643   5.628   1.970  0.1792 -0.8233 -0.2115
   35GLN      O 2732   3.683   5.598   2.082  0.1538 -0.0134  0.0197
   36GLN      N 2733   3.513   5.629   1.942  0.0862  0.7058  0.1815
   36GLN      H 2734   3.484   5.635   1.846 -0.9168  2.2411  0.5386
   36GLN     CA 2735   3.409   5.594   2.037 -0.0796 -0.1150 -0.2947
   36GLN     HA 2736   3.449   5.595   2.139 -2.9002  0.1674  0.8912
   36GLN     CB 2737   3.303   5.703   2.041  0.1985  0.1539 -0.2872
   36GLN    HB1 2738   3.230   5.685   1.963 -0.6561 -0.6719  0.6783
   36GLN    HB2 2739   3.250   5.699   2.136  2.4348 -1.0888  1.0049
   36GLN     CG 2740   3.349   5.849   2.029 -0.4454  0.3474 -0.4316
   36GLN    HG1 2741   3.352   5.875   1.924 -0.8613  2.8300  0.1138
   36GLN    HG2 2742   3.442   5.850   2.086 -0.1078 -2.0742 -0.8169
   36GLN     CD 2743   3.257   5.946   2.102  0.0270  0.5208 -0.0657
   36GLN    OE1 2744   3.179   6.015   2.038 -0.0964  0.5336  0.0975
   36GLN    NE2 2745   3.265   5.946   2.236 -0.3894  0.4893 -0.0396
   36GLN   HE21 2746   3.217   6.023   2.280  0.2067  0.4416  0.7190
   36GLN   HE22 2747   3.325   5.879   2.282 -1.4541 -2.2820 -2.3592
   36GLN      C 2748   3.343   5.459   2.011 -0.1697 -0.1599  0.1532
   36GLN      O 2749   3.331   5.421   1.895 -0.0886  0.3669 -0.0323
   37SER      N 2750   3.282   5.393   2.110  0.1597 -0.7485 -0.0330
   37SER      H 2751   3.292   5.433   2.202 -1.0016  1.9412 -0.9531
   37SER     CA 2752   3.223   5.263   2.086 -0.0721 -0.4689 -1.0195
   37SER     HA 2753   3.213   5.238   1.980 -1.3625 -2.4558 -0.4811
   37SER     CB 2754   3.320   5.159   2.141  0.3563  0.7188  0.5429
   37SER    HB1 2755   3.352   5.168   2.245 -0.6939  0.2770  0.9140
   37SER    HB2 2756   3.279   5.059   2.130  3.2578 -0.6233  1.0015
   37SER     OG 2757   3.435   5.156   2.060 -0.1207  0.1461 -0.1203
   37SER     HG 2758   3.467   5.065   2.052  1.8437  0.8492 -1.0812
   37SER      C 2759   3.080   5.249   2.135  0.0840  0.0092 -0.4120
   37SER      O 2760   3.035   5.336   2.210 -0.0800 -0.0149 -0.4795
   38TYR      N 2761   3.006   5.147   2.090 -0.0625 -0.3409  0.6014
   38TYR      H 2762   3.049   5.092   2.017 -0.1159 -0.0813  0.3704
   38TYR     CA 2763   2.866   5.119   2.116 -0.1703 -0.1922  0.1890
   38TYR     HA 2764   2.817   5.192   2.052  0.9497  0.9638  0.6033
   38TYR     CB 2765   2.834   4.975   2.078  0.3750 -0.1492 -0.4408
   38TYR    HB1 2766   2.858   4.960   1.972 -0.5861 -0.9713 -0.5562
   38TYR    HB2 2767   2.896   4.908   2.137  0.4066  0.4672  0.2358
   38TYR     CG 2768   2.691   4.941   2.108  0.3551  0.1937 -0.1450
   38TYR    CD1 2769   2.664   4.837   2.198  0.4049  0.2953 -0.0113
   38TYR    HD1 2770   2.739   4.779   2.250 -0.3147 -1.4592 -0.8245
   38TYR    CE1 2771   2.531   4.793   2.210  0.3663  0.5213  0.3968
   38TYR    HE1 2772   2.505   4.702   2.262 -0.4547 -0.0374 -0.9182
   38TYR     CZ 2773   2.428   4.848   2.131  0.2345  0.2666  0.3910
   38TYR     OH 2774   2.302   4.798   2.145 -0.0761  1.1026  0.6173
   38TYR     HH 2775   2.291   4.741   2.221 -0.5741  0.9578  0.4400
   38TYR    CE2 2776   2.458   4.953   2.042  0.4941 -0.5776 -0.5391
   38TYR    HE2 2777   2.377   4.990   1.981 -1.6248 -1.6246  1.4713
   38TYR    CD2 2778   2.588   5.006   2.039  0.1044  0.4997  0.5033
   38TYR    HD2 2779   2.618   5.083   1.970 -1.2472  0.1753 -0.5062
   38TYR      C 2780   2.828   5.131   2.263  0.2296  0.1354  0.2680
   38TYR      O 2781   2.897   5.088   2.355  0.2554  0.7761  0.5566
   39SER      N 2782   2.703   5.174   2.279 -0.0025 -0.4542  0.0625
   39SER      H 2783   2.655   5.209   2.197  0.9237  0.9602  0.0767
   39SER     CA 2784   2.630   5.172   2.404 -0.0865  0.3905  0.0369
   39SER     HA 2785   2.695   5.120   2.475 -0.5160 -1.0137 -0.5544
   39SER     CB 2786   2.634   5.317   2.449  0.0824  0.2556  0.4582
   39SER    HB1 2787   2.589   5.313   2.549  0.3271 -0.9843  0.5357
   39SER    HB2 2788   2.739   5.346   2.458 -0.0508  0.6654  0.7534
   39SER     OG 2789   2.559   5.400   2.363  0.0503 -0.0653  0.1745
   39SER     HG 2790   2.557   5.486   2.406  1.1623  0.5652 -0.9665
   39SER      C 2791   2.483   5.132   2.408  0.0318 -0.0553  0.0220
   39SER      O 2792   2.433   5.083   2.509 -0.0466 -0.5919 -0.2728
   40GLY      N 2793   2.404   5.144   2.301  0.0804  0.2235  0.0158
   40GLY      H 2794   2.435   5.196   2.221  0.9939  0.1448  0.3024
   40GLY     CA 2795   2.270   5.091   2.290  0.3622 -0.4667 -0.1846
   40GLY    HA1 2796   2.251   4.986   2.313 -0.2414 -0.1864  0.6469
   40GLY    HA2 2797   2.208   5.143   2.363 -0.7659 -0.6787 -0.9630
   40GLY      C 2798   2.199   5.110   2.156  0.0859 -0.5126 -0.0467
   40GLY      O 2799   2.250   5.167   2.060 -0.7136 -0.2319 -0.3049
   41TYR      N 2800   2.073   5.068   2.158 -0.0575 -0.0983 -0.2269
   41TYR      H 2801   2.035   5.034   2.245 -1.3181  1.0117 -0.3227
   41TYR     CA 2802   1.976   5.071   2.050 -0.2174 -0.6209 -0.1024
   41TYR     HA 2803   1.998   5.151   1.980 -0.8328 -0.9608 -0.6995
   41TYR     CB 2804   1.995   4.938   1.977 -0.1783 -0.6768  0.0087
   41TYR    HB1 2805   1.931   4.866   2.028 -0.9702  1.1896  1.7662
   41TYR    HB2 2806   2.098   4.905   1.988  0.6020  0.5971 -2.6742
   41TYR     CG 2807   1.963   4.934   1.829  0.3801 -0.8060 -0.1134
   41TYR    CD1 2808   2.057   4.945   1.726  0.2095  0.0306 -0.1877
   41TYR    HD1 2809   2.158   4.958   1.760  0.2884 -0.4759 -0.2154
   41TYR    CE1 2810   2.015   4.954   1.593 -0.3670 -0.4642 -0.0472
   41TYR    HE1 2811   2.086   4.973   1.513  0.3483  0.8457  0.8505
   41TYR     CZ 2812   1.879   4.941   1.560 -0.5282  0.5741  0.1722
   41TYR     OH 2813   1.840   4.937   1.429  0.0497 -0.0248  0.0134
   41TYR     HH 2814   1.910   4.944   1.365 -0.4410  1.4002 -0.4066
   41TYR    CE2 2815   1.784   4.924   1.663 -0.0593 -0.1532  0.4833
   41TYR    HE2 2816   1.678   4.923   1.644  0.3398  0.5348 -2.1623
   41TYR    CD2 2817   1.827   4.921   1.797  0.1945 -0.2301  0.4004
   41TYR    HD2 2818   1.753   4.915   1.875  0.7406  0.5074  0.9842
   41TYR      C 2819   1.836   5.087   2.105 -0.0905 -0.2777  0.1192
   41TYR      O 2820   1.801   5.014   2.198 -0.7430 -0.4714 -0.2758
   42SER      N 2821   1.750   5.167   2.041 -0.1408 -0.0816  0.4288
   42SER      H 2822   1.782   5.226   1.966 -2.5946  0.5704 -0.2108
   42SER     CA 2823   1.612   5.192   2.080 -0.2082 -0.1305  0.2206
   42SER     HA 2824   1.587   5.137   2.170  1.7217  1.2615  1.7079
   42SER     CB 2825   1.594   5.342   2.103 -0.1030 -0.0587 -0.1592
   42SER    HB1 2826   1.630   5.391   2.012  0.0067  1.0141  0.4517
   42SER    HB2 2827   1.488   5.360   2.123 -0.0512 -1.0625  1.1696
   42SER     OG 2828   1.673   5.376   2.214 -0.1817 -0.2156 -0.0557
   42SER     HG 2829   1.762   5.396   2.187  0.4459  0.5234  2.3132
   42SER      C 2830   1.517   5.139   1.974  0.5211 -0.6594 -0.1832
   42SER      O 2831   1.524   5.183   1.859  0.3273 -0.2748 -0.0516
   43GLN      N 2832   1.422   5.056   2.017 -0.1400  0.1638 -0.0298
   43GLN      H 2833   1.417   5.046   2.118  2.5563 -1.3033  0.0447
   43GLN     CA 2834   1.303   5.020   1.943 -0.0621  0.2722 -0.2094
   43GLN     HA 2835   1.341   4.952   1.867 -1.2280 -0.9705  0.2754
   43GLN     CB 2836   1.204   4.949   2.036  0.1863 -0.4241 -0.4710
   43GLN    HB1 2837   1.171   5.017   2.115 -2.4288 -0.8789 -1.0886
   43GLN    HB2 2838   1.261   4.869   2.082  0.0603 -0.2847 -0.0710
   43GLN     CG 2839   1.080   4.881   1.979 -0.3254  0.4327 -0.3965
   43GLN    HG1 2840   1.019   4.957   1.930 -1.2167  0.2644  0.4208
   43GLN    HG2 2841   1.104   4.809   1.901 -1.5436  1.6219 -1.9635
   43GLN     CD 2842   0.992   4.806   2.077  0.2919  0.1567 -0.0495
   43GLN    OE1 2843   1.007   4.687   2.106  0.4128  0.1494 -0.1435
   43GLN    NE2 2844   0.909   4.887   2.142  0.2057  0.2220 -0.2407
   43GLN   HE21 2845   0.915   4.987   2.127  1.9463  0.1969  0.1072
   43GLN   HE22 2846   0.849   4.843   2.211  0.6051  0.3688  0.2048
   43GLN      C 2847   1.244   5.133   1.860  0.3188  0.2206 -0.5489
   43GLN      O 2848   1.241   5.251   1.894 -0.3923  0.0380  0.0480
   44SER      N 2849   1.165   5.093   1.760 -0.1732 -0.4397  0.0983
   44SER      H 2850   1.151   4.994   1.745  0.0216 -0.4948  0.2735
   44SER     CA 2851   1.076   5.182   1.690  0.3081 -0.1521 -0.1532
   44SER     HA 2852   1.144   5.254   1.644 -0.4381 -0.0556 -1.1382
   44SER     CB 2853   0.997   5.107   1.583 -0.2592 -0.4470  0.4656
   44SER    HB1 2854   0.935   5.182   1.533  1.0191  1.5542  1.7142
   44SER    HB2 2855   0.940   5.024   1.625 -1.0720  0.3010  0.8941
   44SER     OG 2856   1.087   5.062   1.484  0.0484 -0.2820  0.6690
   44SER     HG 2857   1.040   5.004   1.425  1.9557 -1.1655 -0.0365
   44SER      C 2858   0.973   5.244   1.784  0.4700 -0.2573  0.0950
   44SER      O 2859   0.904   5.174   1.858  0.2727 -0.9090 -0.6840
   45THR      N 2860   0.941   5.372   1.763 -0.3828 -0.5122 -0.1913
   45THR      H 2861   0.988   5.418   1.687 -0.7512  1.1111  0.5278
   45THR     CA 2862   0.859   5.461   1.842  0.1811 -0.0159 -0.1652
   45THR     HA 2863   0.870   5.426   1.945 -1.8541  1.1926  0.5317
   45THR     CB 2864   0.910   5.604   1.824  0.6473 -0.2035 -0.3498
   45THR     HB 2865   0.828   5.664   1.863  1.1403 -0.2978  0.8806
   45THR    CG2 2866   1.035   5.631   1.908  0.2088  0.0333  0.2366
   45THR   HG21 2867   1.105   5.553   1.879  1.3990  0.9541  0.5580
   45THR   HG22 2868   1.079   5.729   1.893 -1.9397  1.0819  0.3581
   45THR   HG23 2869   1.005   5.625   2.013 -1.7205  1.7168 -0.1509
   45THR    OG1 2870   0.921   5.617   1.684 -0.7230 -0.2213 -0.4696
   45THR    HG1 2871   0.928   5.709   1.660  0.8839 -0.5520 -1.3872
   45THR      C 2872   0.708   5.447   1.828  0.2190 -0.1767 -0.4015
   45THR      O 2873   0.653   5.400   1.728  0.4185 -0.6163 -0.3059
   46ASP      N 2874   0.642   5.503   1.929  0.2236  0.1440 -0.5749
   46ASP      H 2875   0.689   5.548   2.006 -2.0767  1.0237  0.4187
   46ASP     CA 2876   0.499   5.482   1.939  0.2620  0.1917  0.1019
   46ASP     HA 2877   0.457   5.426   1.856 -1.0130  2.3854 -0.8249
   46ASP     CB 2878   0.459   5.410   2.067 -0.3982 -0.4859 -0.4750
   46ASP    HB1 2879   0.499   5.466   2.152 -0.3838  0.2810 -0.9858
   46ASP    HB2 2880   0.351   5.401   2.084  0.0404 -0.3618  3.5434
   46ASP     CG 2881   0.523   5.273   2.079  0.6554  0.0376 -0.0173
   46ASP    OD1 2882   0.572   5.241   2.190  0.5826 -0.7414 -0.2044
   46ASP    OD2 2883   0.518   5.188   1.988  0.3106  0.4649 -0.3983
   46ASP      C 2884   0.420   5.611   1.918  0.4655  0.2482 -0.3185
   46ASP      O 2885   0.427   5.692   2.009 -0.1166 -0.3814  0.2949
   47THR      N 2886   0.346   5.633   1.809  0.3681  0.3156 -0.2381
   47THR      H 2887   0.370   5.584   1.724 -1.7890  1.0318 -1.3404
   47THR     CA 2888   0.253   5.742   1.787 -0.2857 -0.1647  0.1244
   47THR     HA 2889   0.290   5.836   1.829  2.3506 -1.2000  0.3348
   47THR     CB 2890   0.223   5.763   1.639 -0.2207 -0.2371  0.1009
   47THR     HB 2891   0.210   5.663   1.597 -1.3251 -0.5172  1.0342
   47THR    CG2 2892   0.109   5.856   1.598 -0.2561 -0.6037 -0.6545
   47THR   HG21 2893   0.015   5.824   1.643 -0.6129  1.1803 -0.0268
   47THR   HG22 2894   0.107   5.872   1.491  3.6098  2.3994 -0.5128
   47THR   HG23 2895   0.133   5.959   1.627  0.0351 -0.7812 -0.2532
   47THR    OG1 2896   0.334   5.819   1.574 -0.3723  0.0914  0.1254
   47THR    HG1 2897   0.413   5.768   1.589 -0.8857 -1.1452 -1.1831
   47THR      C 2898   0.129   5.707   1.868 -0.0353 -0.0277  0.5735
   47THR      O 2899   0.074   5.599   1.847  0.0611  0.0021  0.1595
   48SER      N 2900   0.090   5.795   1.961  0.4133 -0.0210  0.7553
   48SER      H 2901   0.144   5.879   1.978 -1.1545  1.4992 -1.2616
   48SER     CA 2902  21.042   5.791   2.046 -0.1152 -0.2608  0.0310
   48SER     HA 2903  20.967   5.732   1.994 -0.3315  0.4469 -0.4784
   48SER     CB 2904   0.008   5.714   2.173  0.0333 -0.0597  0.1147
   48SER    HB1 2905   0.085   5.764   2.231  0.0608 -0.3578  0.3376
   48SER    HB2 2906  20.992   5.713   2.242  0.6465 -0.4660  0.8768
   48SER     OG 2907   0.029   5.577   2.149  1.0883  0.0820  0.1970
   48SER     HG 2908   0.085   5.531   2.213  1.2257 -0.5314 -0.3551
   48SER      C 2909  20.978   5.927   2.076  0.7356  0.0298  0.5638
   48SER      O 2910  21.024   6.023   2.016 -0.1355  0.4065  0.4921
   49GLY      N 2911  20.878   5.931   2.163  0.1912  0.3952 -0.0677
   49GLY      H 2912  20.850   5.846   2.211 -1.5562  1.4798  0.9664
   49GLY     CA 2913  20.816   6.053   2.211 -0.3496 -0.0993  0.5107
   49GLY    HA1 2914  20.814   6.132   2.136 -1.9274  1.8181  2.4237
   49GLY    HA2 2915  20.710   6.048   2.239 -0.7886 -0.8373 -1.1340
   49GLY      C 2916  20.898   6.116   2.322  0.1543 -0.1172  0.1506
   49GLY      O 2917  20.897   6.070   2.436 -0.2945 -0.1897  0.1176
   50TYR      N 2918  20.975   6.220   2.291 -0.0458  0.0326  0.1484
   50TYR      H 2919  20.981   6.244   2.193  1.2172 -0.5534  0.0595
   50TYR     CA 2920  21.066   6.282   2.385  0.0097 -0.2628  0.2865
   50TYR     HA 2921  21.060   6.221   2.476 -1.5980 -3.4722 -1.7790
   50TYR     CB 2922   0.140   6.274   2.331 -0.1456  0.4546 -0.2400
   50TYR    HB1 2923   0.146   6.338   2.243 -1.9908  0.1753 -0.6049
   50TYR    HB2 2924   0.202   6.312   2.412 -3.0637  0.0040  2.4054
   50TYR     CG 2925   0.196   6.135   2.311  0.0847  0.4731  0.2585
   50TYR    CD1 2926   0.193   6.038   2.411 -0.6575 -0.6474 -0.8233
   50TYR    HD1 2927   0.142   6.057   2.505 -1.6666 -0.3038 -1.4328
   50TYR    CE1 2928   0.265   5.919   2.392 -0.2112 -0.4930 -0.1414
   50TYR    HE1 2929   0.268   5.843   2.469 -0.1164  0.3762  0.7262
   50TYR     CZ 2930   0.324   5.892   2.267 -0.1273 -0.4556 -0.1094
   50TYR     OH 2931   0.404   5.782   2.260 -0.0814 -0.4181 -0.1642
   50TYR     HH 2932   0.426   5.753   2.171  0.0451  2.7971 -1.3148
   50TYR    CE2 2933   0.317   5.983   2.160 -0.9812  0.1146  0.4177
   50TYR    HE2 2934   0.366   5.959   2.067 -0.6320  2.0200  0.0507
   50TYR    CD2 2935   0.252   6.104   2.186 -0.2650  0.5842  0.0739
   50TYR    HD2 2936   0.246   6.173   2.103 -0.8132  1.5068  0.8505
   50TYR      C 2937  21.017   6.422   2.417  0.0409 -0.1349 -0.2264
   50TYR      O 2938  21.002   6.466   2.531  0.4495  0.0214 -0.2280
   51GLY      N 2939  21.005   6.504   2.312  1.1727  0.2534 -0.0704
   51GLY      H 2940  21.019   6.458   2.224 -0.3840  0.9899 -0.7447
   51GLY     CA 2941  20.930   6.628   2.305  0.0385 -0.3706  0.6530
   51GLY    HA1 2942  20.974   6.683   2.221  1.5744 -2.3799  0.0776
   51GLY    HA2 2943  20.942   6.694   2.391 -0.7084  2.4901 -1.2768
   51GLY      C 2944  20.780   6.631   2.283  0.2166  0.2706 -0.5678
   51GLY      O 2945  20.714   6.539   2.234  0.5648 -0.3092  0.0449
   52GLN      N 2946  20.723   6.747   2.317 -0.1631 -0.2245  0.5321
   52GLN      H 2947  20.775   6.810   2.376 -1.4820 -0.3885  1.9192
   52GLN     CA 2948  20.588   6.783   2.279  0.0373  0.0804  0.1011
   52GLN     HA 2949  20.532   6.690   2.297  1.1888 -0.5867  0.3195
   52GLN     CB 2950  20.539   6.904   2.358 -0.7375 -0.1026 -0.0830
   52GLN    HB1 2951  20.460   6.959   2.308 -1.5872  0.5194  1.8331
   52GLN    HB2 2952  20.625   6.970   2.371  1.2478 -2.6582  0.8480
   52GLN     CG 2953  20.496   6.867   2.500 -0.4545  0.0414  0.0434
   52GLN    HG1 2954  20.418   6.790   2.505  1.5580 -2.0543  0.5861
   52GLN    HG2 2955  20.573   6.804   2.543 -1.9341 -1.8368  0.1106
   52GLN     CD 2956  20.446   6.979   2.590 -0.5088  0.1048 -0.0660
   52GLN    OE1 2957  20.437   7.092   2.543  0.3947 -0.1104 -0.7774
   52GLN    NE2 2958  20.424   6.947   2.718  0.2784  0.2861  0.1170
   52GLN   HE21 2959  20.430   6.853   2.753 -0.1444  0.2337  0.0540
   52GLN   HE22 2960  20.385   7.018   2.779 -0.5489 -0.7824  0.8720
   52GLN      C 2961  20.580   6.811   2.130  0.5614 -0.4066 -0.0214
   52GLN      O 2962  20.667   6.879   2.075  0.0229 -0.0098 -0.3938
   53SER      N 2963  20.474   6.765   2.065  0.1232  0.2848  0.1907
   53SER      H 2964  20.386   6.741   2.109 -1.1475  1.5807 -1.4859
   53SER     CA 2965  20.450   6.808   1.928  0.0882  0.1960  0.1685
   53SER     HA 2966  20.461   6.915   1.913  1.1547 -0.0976 -1.2951
   53SER     CB 2967  20.528   6.721   1.830  0.2334  0.4324  0.0745
   53SER    HB1 2968  20.633   6.738   1.855  0.2934 -0.9093  0.8011
   53SER    HB2 2969  20.501   6.745   1.728  1.5739  0.8123 -0.2161
   53SER     OG 2970  20.496   6.586   1.853  0.0361  0.4789  0.0716
   53SER     HG 2971  20.537   6.568   1.938 -0.8499  1.3985  0.7175
   53SER      C 2972  20.306   6.770   1.899  0.2147 -0.0917 -0.1042
   53SER      O 2973  20.243   6.708   1.985 -0.4388  0.1365 -0.4108
   54SER      N 2974  20.254   6.805   1.781 -0.0350  0.4518  0.1647
   54SER      H 2975  20.298   6.878   1.728 -0.0856 -0.4529 -1.1705
   54SER     CA 2976  20.131   6.747   1.732  0.1363  0.5763 -0.4141
   54SER     HA 2977  20.068   6.734   1.820  0.4805  2.6510  0.1845
   54SER     CB 2978  20.047   6.843   1.647 -0.4471 -0.0172 -0.5180
   54SER    HB1 2979  19.946   6.804   1.637 -0.7084  0.5741 -0.2467
   54SER    HB2 2980  20.021   6.936   1.699 -1.2836  0.1828 -1.2675
   54SER     OG 2981  20.117   6.869   1.528 -0.1848 -0.3022 -0.4284
   54SER     HG 2982  20.182   6.934   1.553 -1.7440  1.1756  0.0172
   54SER      C 2983  20.149   6.611   1.666  0.5670  0.4303  0.0047
   54SER      O 2984  20.243   6.593   1.590  0.0753 -0.2257 -0.4615
   55TYR      N 2985  20.061   6.515   1.698  0.6368  0.1327 -0.6975
   55TYR      H 2986  19.993   6.533   1.770  0.5143 -0.6383 -0.6058
   55TYR     CA 2987  20.068   6.380   1.645 -0.0718 -0.1073 -0.1923
   55TYR     HA 2988  20.109   6.383   1.544  1.6303  0.9696  0.4800
   55TYR     CB 2989  20.174   6.298   1.719  0.5215  0.5967 -0.2480
   55TYR    HB1 2990  20.275   6.330   1.694  0.8562 -0.5036 -0.3529
   55TYR    HB2 2991  20.168   6.196   1.681  0.5871  0.0417  1.1656
   55TYR     CG 2992  20.161   6.293   1.869 -0.1214  0.1535 -0.3149
   55TYR    CD1 2993  20.239   6.368   1.958 -0.0020  0.0479 -0.3306
   55TYR    HD1 2994  20.324   6.427   1.928  0.2091 -0.1210 -0.0763
   55TYR    CE1 2995  20.222   6.347   2.096  0.2803  0.3170 -0.2553
   55TYR    HE1 2996  20.282   6.408   2.162  0.1290  1.5621 -1.2190
   55TYR     CZ 2997  20.127   6.256   2.145  0.0988  0.4518 -0.3463
   55TYR     OH 2998  20.111   6.245   2.280  0.4695  0.2634 -0.3175
   55TYR     HH 2999  20.054   6.172   2.305  0.9882 -1.2103 -3.0826
   55TYR    CE2 3000  20.049   6.179   2.056  0.2380  0.3905 -0.4136
   55TYR    HE2 3001  19.977   6.108   2.094  0.8281  1.3955  2.8860
   55TYR    CD2 3002  20.065   6.204   1.919  0.4551 -0.6306 -0.5854
   55TYR    HD2 3003  19.998   6.151   1.854 -1.6537 -1.4356  2.0457
   55TYR      C 3004  19.934   6.308   1.644 -0.0244 -0.2058  0.3660
   55TYR      O 3005  19.839   6.331   1.717 -0.0246  0.0274  0.2937
   56SER      N 3006  19.925   6.209   1.554 -0.3104  0.6354 -0.5444
   56SER      H 3007  19.999   6.201   1.485 -0.8078  0.1930 -1.0312
   56SER     CA 3008  19.809   6.124   1.542 -0.0432  0.1447  0.2323
   56SER     HA 3009  19.769   6.101   1.641  0.0137 -2.7998 -0.3276
   56SER     CB 3010  19.693   6.188   1.466  0.1238  0.1248 -0.0451
   56SER    HB1 3011  19.720   6.202   1.361  2.6232  2.6448  0.7953
   56SER    HB2 3012  19.663   6.281   1.514 -2.0141 -0.5342 -0.0098
   56SER     OG 3013  19.578   6.108   1.479  0.3582 -0.2803 -0.4384
   56SER     HG 3014  19.522   6.124   1.403 -0.5952 -2.2235 -0.2128
   56SER      C 3015  19.847   5.988   1.486 -0.3478  0.0770  0.1888
   56SER      O 3016  19.967   5.972   1.466 -0.4121  0.6585 -0.7198
   57SER      N 3017  19.752   5.894   1.487  0.2656 -0.5488  0.0072
   57SER      H 3018  19.658   5.927   1.503  0.6144  2.0522 -2.4584
   57SER     CA 3019  19.774   5.753   1.462  0.2024 -0.5325 -0.1396
   57SER     HA 3020  19.872   5.750   1.416  1.1239 -2.4818  1.7593
   57SER     CB 3021  19.769   5.675   1.593  0.1300 -0.2241  0.0409
   57SER    HB1 3022  19.867   5.689   1.640  0.6077  0.2322 -1.0594
   57SER    HB2 3023  19.688   5.720   1.651  0.8853  0.1494  0.8293
   57SER     OG 3024  19.743   5.539   1.566 -0.2310 -0.0492 -0.4885
   57SER     HG 3025  19.823   5.497   1.535 -0.1630  0.5097 -1.0955
   57SER      C 3026  19.684   5.701   1.350  0.2789 -0.6020 -0.1686
   57SER      O 3027  19.572   5.749   1.334  0.0146 -1.1621 -0.0041
   58TYR      N 3028  19.729   5.607   1.266  0.2408 -0.4937 -0.3111
   58TYR      H 3029  19.820   5.570   1.289 -0.0541 -1.0000  0.0552
   58TYR     CA 3030  19.676   5.575   1.135  0.3334 -0.1403 -0.4392
   58TYR     HA 3031  19.579   5.621   1.116  0.3793  0.7597  1.2853
   58TYR     CB 3032  19.771   5.644   1.038  0.4713  0.2246 -0.0510
   58TYR    HB1 3033  19.874   5.630   1.069  0.6833  1.8763  0.0571
   58TYR    HB2 3034  19.762   5.604   0.937  4.2933  0.6655 -0.7081
   58TYR     CG 3035  19.750   5.793   1.027 -0.2127  0.1002 -0.5024
   58TYR    CD1 3036  19.650   5.832   0.937 -0.1260  0.1594 -0.5721
   58TYR    HD1 3037  19.590   5.757   0.887 -1.1164  0.7568 -0.3156
   58TYR    CE1 3038  19.617   5.966   0.917 -0.2003  0.3247  0.5810
   58TYR    HE1 3039  19.528   5.984   0.858  0.8531 -0.8491 -1.5030
   58TYR     CZ 3040  19.690   6.065   0.986  0.5494  0.0896  0.1325
   58TYR     OH 3041  19.644   6.193   0.982 -0.0190 -0.1105  0.2131
   58TYR     HH 3042  19.695   6.257   1.033 -0.2462  0.7184 -0.5720
   58TYR    CE2 3043  19.781   6.024   1.085  0.3770  0.0742  0.2856
   58TYR    HE2 3044  19.828   6.096   1.150  0.5277 -0.0620  0.3285
   58TYR    CD2 3045  19.815   5.889   1.105 -0.6925 -0.2053  0.2856
   58TYR    HD2 3046  19.885   5.858   1.181 -1.0693  2.8870  2.1103
   58TYR      C 3047  19.662   5.425   1.110 -0.5381 -0.0769 -0.3949
   58TYR      O 3048  19.765   5.357   1.106 -0.3123  0.2407  0.0016
   59GLY      N 3049  19.543   5.375   1.077 -0.5977 -0.0643 -0.1964
   59GLY      H 3050  19.466   5.439   1.061 -1.5358 -1.5910 -2.1459
   59GLY     CA 3051  19.519   5.244   1.021  0.0095 -0.1806 -0.1953
   59GLY    HA1 3052  19.410   5.231   1.025 -0.1516  0.9418  4.3367
   59GLY    HA2 3053  19.551   5.171   1.095  1.4051 -1.7148 -2.2133
   59GLY      C 3054  19.585   5.211   0.888  0.0952  0.1802 -0.2414
   59GLY      O 3055  19.631   5.295   0.811 -0.1287  0.1869 -0.3671
   60GLN      N 3056  19.589   5.080   0.864 -0.0350  0.1174  0.0728
   60GLN      H 3057  19.546   5.021   0.934  0.0454 -2.7731 -2.1122
   60GLN     CA 3058  19.663   5.023   0.753 -0.2502  0.4333 -0.2358
   60GLN     HA 3059  19.672   5.102   0.678  0.3779  0.7087  0.1167
   60GLN     CB 3060  19.802   4.974   0.793 -0.2608 -0.1471 -0.9075
   60GLN    HB1 3061  19.851   5.060   0.838  1.6357 -1.7862  0.3405
   60GLN    HB2 3062  19.797   4.900   0.873  1.6352  0.7529  0.1008
   60GLN     CG 3063  19.883   4.929   0.672 -0.0515 -0.0442 -0.8056
   60GLN    HG1 3064  19.835   4.838   0.634 -1.7126  0.5442 -0.1843
   60GLN    HG2 3065  19.885   5.005   0.595 -1.8009  1.8284  0.8929
   60GLN     CD 3066  20.028   4.918   0.716 -0.3857  0.0993  0.3487
   60GLN    OE1 3067  20.109   5.001   0.675 -0.1806 -0.1268  0.2922
   60GLN    NE2 3068  20.074   4.809   0.780 -0.5297  0.0501  0.3689
   60GLN   HE21 3069  20.173   4.805   0.796 -0.6764 -3.5017  1.1014
   60GLN   HE22 3070  20.016   4.731   0.805  0.7302 -0.8633  0.5011
   60GLN      C 3071  19.582   4.904   0.705  0.5476 -0.2014 -0.0156
   60GLN      O 3072  19.543   4.810   0.775 -0.2753  0.2162  0.1043
   61SER      N 3073  19.562   4.911   0.574  0.4697  0.0301  0.0086
   61SER      H 3074  19.590   4.995   0.526  1.4091 -0.0343  0.4447
   61SER     CA 3075  19.486   4.816   0.494 -0.2311  0.3141  0.3354
   61SER     HA 3076  19.388   4.798   0.538 -0.7232 -1.0335 -1.2045
   61SER     CB 3077  19.455   4.877   0.358  0.1950 -0.2861 -0.0347
   61SER    HB1 3078  19.383   4.817   0.303 -1.2027  1.7398 -0.5662
   61SER    HB2 3079  19.545   4.880   0.297  1.2993  0.6368  1.5650
   61SER     OG 3080  19.397   5.006   0.364  0.2325 -0.2441 -0.5188
   61SER     HG 3081  19.468   5.069   0.354  0.5768 -0.1654  1.9154
   61SER      C 3082  19.553   4.681   0.473  0.1618  0.4879  0.4796
   61SER      O 3083  19.674   4.672   0.452 -0.0448 -0.1293 -0.4910
   62GLN      N 3084  19.475   4.575   0.494  0.4278  0.1968  0.0178
   62GLN      H 3085  19.386   4.601   0.535  0.6839  1.7493 -0.3368
   62GLN     CA 3086  19.504   4.442   0.445  0.0582  0.0993  0.0583
   62GLN     HA 3087  19.608   4.444   0.413  0.1069  0.3145  0.2350
   62GLN     CB 3088  19.515   4.341   0.558  0.2296  0.1859  0.1205
   62GLN    HB1 3089  19.570   4.379   0.644  2.0305 -4.3781  1.3087
   62GLN    HB2 3090  19.570   4.253   0.526 -0.2718 -0.1239  0.0963
   62GLN     CG 3091  19.380   4.307   0.622  0.1457  0.2043 -0.0468
   62GLN    HG1 3092  19.316   4.265   0.544  1.1694  1.9464 -1.9321
   62GLN    HG2 3093  19.333   4.403   0.644 -0.6758  0.3069 -1.9980
   62GLN     CD 3094  19.397   4.227   0.749  0.1772  0.1638 -0.0767
   62GLN    OE1 3095  19.381   4.105   0.760  0.5293  0.1011 -0.2275
   62GLN    NE2 3096  19.436   4.295   0.857  0.0110  1.0041 -0.5387
   62GLN   HE21 3097  19.466   4.245   0.940  2.9510  0.9047 -1.5525
   62GLN   HE22 3098  19.461   4.392   0.851  1.9155  0.5479 -0.6951
   62GLN      C 3099  19.419   4.389   0.331 -0.0987  0.0807  0.1822
   62GLN      O 3100  19.309   4.440   0.312 -0.1216 -0.0792 -0.1070
   63ASN      N 3101  19.470   4.280   0.273 -0.6656 -0.1377  0.0862
   63ASN      H 3102  19.557   4.239   0.304 -0.8326 -1.8453 -1.4864
   63ASN     CA 3103  19.386   4.195   0.191 -0.9851  0.5166 -0.2723
   63ASN     HA 3104  19.322   4.248   0.120 -1.6374 -0.6251 -0.5767
   63ASN     CB 3105  19.477   4.108   0.104 -0.1242  0.2026  0.9201
   63ASN    HB1 3106  19.526   4.035   0.168  0.4957 -0.1569  0.0509
   63ASN    HB2 3107  19.557   4.166   0.059  0.3195 -0.7454  0.4803
   63ASN     CG 3108  19.411   4.035  21.056  0.2131  0.3760  0.6180
   63ASN    OD1 3109  19.425   4.077  20.942  0.3295 -0.0970  0.4594
   63ASN    ND2 3110  19.336   3.928   0.015  0.0195  0.3048 -0.1809
   63ASN   HD21 3111  19.341   3.893   0.110 -0.4982  0.5698 -0.0576
   63ASN   HD22 3112  19.306   3.867  21.009  2.2580 -0.8024 -0.2908
   63ASN      C 3113  19.304   4.109   0.287  0.0359  0.1169  0.2647
   63ASN      O 3114  19.361   4.042   0.372  0.4453  0.3973  0.2148
   64THR      N 3115  19.171   4.123   0.288 -0.0459 -0.6343  0.0447
   64THR      H 3116  19.136   4.183   0.215  2.7234  2.2879  0.8946
   64THR     CA 3117  19.074   4.076   0.385 -0.4962 -0.2876 -0.2324
   64THR     HA 3118  19.126   4.066   0.480  0.9498  0.1724 -0.9439
   64THR     CB 3119  18.967   4.180   0.418 -0.2399 -0.0355 -0.1815
   64THR     HB 3120  18.902   4.130   0.490 -0.8666 -0.4555 -1.0205
   64THR    CG2 3121  19.021   4.298   0.498 -0.0061 -0.3678  0.1605
   64THR   HG21 3122  19.065   4.256   0.588  2.9841 -0.2165 -1.1234
   64THR   HG22 3123  18.935   4.364   0.513 -1.0959 -1.3509 -1.4371
   64THR   HG23 3124  19.094   4.343   0.430 -0.5065 -0.5563 -0.5161
   64THR    OG1 3125  18.896   4.220   0.303 -0.2893  0.0872 -0.1070
   64THR    HG1 3126  18.839   4.148   0.277 -0.3233  0.1354 -0.1662
   64THR      C 3127  19.017   3.939   0.354  0.3277 -0.6542 -0.1359
   64THR      O 3128  18.931   3.893   0.429  0.2106  0.4373  0.4091
   65GLY      N 3129  19.058   3.870   0.247 -0.1037 -0.0326 -0.7100
   65GLY      H 3130  19.127   3.915   0.189  1.9489  0.1072  1.6536
   65GLY     CA 3131  19.022   3.730   0.234 -0.0347 -0.1063 -0.1258
   65GLY    HA1 3132  19.021   3.682   0.332  0.1844  0.4243  0.1414
   65GLY    HA2 3133  19.101   3.682   0.177  0.1911  1.7251 -1.4560
   65GLY      C 3134  18.886   3.699   0.174 -0.1058 -0.1804  0.0673
   65GLY      O 3135  18.790   3.776   0.178  0.3539  0.4103 -0.2318
   66TYR      N 3136  18.874   3.587   0.102  0.2858 -0.0940 -0.1332
   66TYR      H 3137  18.941   3.512   0.110 -0.2645 -0.5388  0.3904
   66TYR     CA 3138  18.751   3.550   0.035  0.2929  0.0270 -0.2124
   66TYR     HA 3139  18.714   3.646  21.066 -1.6326 -0.7988 -0.5414
   66TYR     CB 3140  18.763   3.465  20.978 -0.6379 -0.3055 -0.0878
   66TYR    HB1 3141  18.861   3.483  20.933  0.2703 -0.4290  1.7477
   66TYR    HB2 3142  18.762   3.359  21.005  1.6671 -0.0853  1.1879
   66TYR     CG 3143  18.652   3.490  20.879 -0.3854  0.8336 -0.0981
   66TYR    CD1 3144  18.665   3.599  20.792  0.1543  0.7278 -0.1565
   66TYR    HD1 3145  18.757   3.655  20.790 -0.0674  1.0799 -0.4012
   66TYR    CE1 3146  18.555   3.635  20.713 -0.1652  0.4232  0.1425
   66TYR    HE1 3147  18.561   3.727  20.656  2.8338 -0.4742 -1.1507
   66TYR     CZ 3148  18.442   3.551  20.706 -0.1470  0.4169 -0.0221
   66TYR     OH 3149  18.344   3.574  20.613 -0.4445 -0.1967  0.1353
   66TYR     HH 3150  18.276   3.506  20.613  1.0612 -1.8555  2.0168
   66TYR    CE2 3151  18.437   3.433  20.783  0.1299  0.4783  0.0931
   66TYR    HE2 3152  18.349   3.370  20.782  0.6538 -0.3124  1.3216
   66TYR    CD2 3153  18.536   3.411  20.879  0.1002  0.1092  0.0374
   66TYR    HD2 3154  18.527   3.326  20.944  0.3984 -0.8532 -1.1348
   66TYR      C 3155  18.662   3.475   0.133  0.5092  0.1097  0.0496
   66TYR      O 3156  18.540   3.481   0.120  0.4639  0.3359  0.5297
   67GLY      N 3157  18.715   3.406   0.234  0.0680  0.6109  0.6325
   67GLY      H 3158  18.816   3.411   0.245  0.3809  0.6868 -1.7693
   67GLY     CA 3159  18.652   3.337   0.345 -0.3126 -0.2914 -0.1366
   67GLY    HA1 3160  18.732   3.288   0.400  0.7470  1.4073 -0.0860
   67GLY    HA2 3161  18.587   3.266   0.294  2.1868 -1.4115 -2.0389
   67GLY      C 3162  18.578   3.419   0.449  0.4656  0.2027  0.0317
   67GLY      O 3163  18.595   3.541   0.443  0.5232  0.1972  0.0748
   68THR      N 3164  18.497   3.358   0.535 -0.0662  0.3372 -0.3703
   68THR      H 3165  18.492   3.258   0.530 -1.0772  0.2898  0.8977
   68THR     CA 3166  18.421   3.418   0.643  0.0339  0.1801 -0.2128
   68THR     HA 3167  18.451   3.522   0.639 -0.4245  0.4569  2.0774
   68THR     CB 3168  18.271   3.418   0.611  0.0037  0.1329 -0.0751
   68THR     HB 3169  18.236   3.316   0.627  1.2924 -0.1919  0.9054
   68THR    CG2 3170  18.197   3.517   0.701  0.4206  0.2495  0.1425
   68THR   HG21 3171  18.095   3.539   0.671  0.4372 -1.3251 -1.2157
   68THR   HG22 3172  18.189   3.473   0.801  2.4337 -1.0192 -0.1825
   68THR   HG23 3173  18.254   3.609   0.711 -0.8572  1.0374  0.3702
   68THR    OG1 3174  18.246   3.467   0.482 -0.8531  0.3481  0.1662
   68THR    HG1 3175  18.207   3.399   0.426 -0.5909  1.2047 -1.1040
   68THR      C 3176  18.448   3.381   0.789 -0.3162  0.0577 -0.1765
   68THR      O 3177  18.489   3.268   0.815 -0.4250  0.1040  0.1939
   69GLN      N 3178  18.448   3.479   0.879 -0.2444  0.0493 -0.1672
   69GLN      H 3179  18.430   3.576   0.859  1.8322  0.9265  1.8064
   69GLN     CA 3180  18.483   3.465   1.019  0.0241  0.0591 -0.2327
   69GLN     HA 3181  18.472   3.361   1.049 -0.4119  0.5320  1.3561
   69GLN     CB 3182  18.628   3.509   1.036 -0.0417  0.0575  0.3769
   69GLN    HB1 3183  18.634   3.603   0.980 -0.4206  0.8629  1.6302
   69GLN    HB2 3184  18.649   3.528   1.142  0.8715  1.0513  0.0401
   69GLN     CG 3185  18.726   3.399   1.000 -0.3635 -0.3524  0.7463
   69GLN    HG1 3186  18.709   3.299   1.042  1.0764 -1.2825 -0.7430
   69GLN    HG2 3187  18.725   3.395   0.891  0.7838  2.7743  0.5205
   69GLN     CD 3188  18.871   3.429   1.037 -0.0597 -0.5436 -0.2503
   69GLN    OE1 3189  18.942   3.349   1.097 -0.2314 -0.2511  0.3553
   69GLN    NE2 3190  18.927   3.546   1.005  0.0297 -0.6867 -0.6199
   69GLN   HE21 3191  19.025   3.561   1.024 -0.2067  0.9902 -0.5879
   69GLN   HE22 3192  18.871   3.610   0.951 -0.3563  0.7792  1.3948
   69GLN      C 3193  18.388   3.531   1.119 -0.2428 -0.5634 -0.0692
   69GLN      O 3194  18.309   3.618   1.083  0.6331  0.4568  0.4034
   70SER      N 3195  18.391   3.488   1.245 -0.2611  0.0735  0.1489
   70SER      H 3196  18.461   3.418   1.262  0.1289  0.6887  1.2484
   70SER     CA 3197  18.328   3.549   1.361 -0.1398  0.5405 -0.0296
   70SER     HA 3198  18.228   3.583   1.331 -0.3446 -0.2120 -0.2126
   70SER     CB 3199  18.307   3.448   1.473 -0.8200  0.0296 -0.6117
   70SER    HB1 3200  18.232   3.499   1.534  0.1288  0.9907 -0.2303
   70SER    HB2 3201  18.397   3.436   1.533 -1.1581  1.9260  0.3461
   70SER     OG 3202  18.263   3.320   1.434  0.1122 -0.5086  0.0769
   70SER     HG 3203  18.316   3.253   1.478  3.2385  0.6439 -1.5905
   70SER      C 3204  18.399   3.670   1.420  0.0853  0.5916 -0.4050
   70SER      O 3205  18.511   3.700   1.379  0.5099 -0.7327 -0.2493
   71THR      N 3206  18.330   3.749   1.503  0.1231 -0.1164  0.3082
   71THR      H 3207  18.249   3.707   1.545  0.9432 -1.2629  0.7863
   71THR     CA 3208  18.366   3.882   1.548  0.1758 -0.1996  0.5102
   71THR     HA 3209  18.376   3.951   1.464 -0.7059 -0.5523  0.1068
   71THR     CB 3210  18.255   3.917   1.646  0.0253 -0.1076  0.3060
   71THR     HB 3211  18.261   3.856   1.736  1.8189  2.2641  1.9243
   71THR    CG2 3212  18.260   4.060   1.698 -0.5472  0.2463 -0.5886
   71THR   HG21 3213  18.168   4.076   1.755  0.1636 -2.2046  1.4250
   71THR   HG22 3214  18.345   4.078   1.763 -0.0535  0.8693 -1.3923
   71THR   HG23 3215  18.269   4.123   1.609 -2.5515 -0.0253 -1.0339
   71THR    OG1 3216  18.130   3.887   1.589  0.3103 -0.1416 -0.3066
   71THR    HG1 3217  18.074   3.892   1.667  1.2334 -0.0811  0.3608
   71THR      C 3218  18.502   3.886   1.617  0.2242  0.1838  0.3892
   71THR      O 3219  18.524   3.798   1.700  0.2326 -0.4521 -0.2787
   72PRO      N 3220  18.595   3.980   1.595  0.4334 -0.3418 -1.0924
   72PRO     CD 3221  18.588   4.081   1.491 -0.0673  0.4268 -0.3249
   72PRO    HD1 3222  18.589   4.032   1.394  0.5247  0.5730 -0.4012
   72PRO    HD2 3223  18.508   4.151   1.511 -0.2129  0.0132  0.6101
   72PRO     CG 3224  18.726   4.144   1.506  0.1886 -0.2775  0.3651
   72PRO    HG1 3225  18.804   4.081   1.463  0.1745 -0.4111  0.5315
   72PRO    HG2 3226  18.727   4.241   1.455  0.6065 -0.9277 -0.9013
   72PRO     CB 3227  18.750   4.148   1.657 -0.7385  0.1999  0.5006
   72PRO    HB1 3228  18.856   4.160   1.677 -0.1225 -0.2770 -2.1669
   72PRO    HB2 3229  18.684   4.215   1.712 -1.9428 -1.0938  0.6924
   72PRO     CA 3230  18.704   4.006   1.687 -0.3439 -0.0796 -0.2225
   72PRO     HA 3231  18.784   3.938   1.655  1.4725  2.1159 -0.5946
   72PRO      C 3232  18.674   3.990   1.835  0.5462  0.4049  0.0165
   72PRO      O 3233  18.569   4.029   1.887  0.3867  0.0594 -0.0472
   73GLN      N 3234  18.768   3.925   1.904  0.0670 -0.1085  0.1870
   73GLN      H 3235  18.828   3.868   1.846  0.6397 -1.0661  1.6641
   73GLN     CA 3236  18.761   3.899   2.047 -0.0503  0.4156  0.2777
   73GLN     HA 3237  18.657   3.908   2.078  0.0254  1.7797  0.2164
   73GLN     CB 3238  18.819   3.760   2.070 -0.7393  0.0591 -0.1307
   73GLN    HB1 3239  18.820   3.750   2.179 -1.3740  1.1984 -0.0035
   73GLN    HB2 3240  18.920   3.749   2.032 -0.0978 -2.5988  1.9815
   73GLN     CG 3241  18.736   3.645   2.012 -0.3764 -0.3133  0.0857
   73GLN    HG1 3242  18.638   3.660   2.056  0.9717  2.2860  2.6057
   73GLN    HG2 3243  18.721   3.651   1.905  0.0606  0.6753  0.0680
   73GLN     CD 3244  18.779   3.502   2.042  0.3696 -0.1452 -0.1477
   73GLN    OE1 3245  18.863   3.475   2.126  0.4603  0.1569 -0.1404
   73GLN    NE2 3246  18.732   3.401   1.968 -0.2974  0.6193 -0.8030
   73GLN   HE21 3247  18.778   3.311   1.967 -0.5943  0.4685 -1.2921
   73GLN   HE22 3248  18.656   3.420   1.905 -2.4978  0.7870  1.7305
   73GLN      C 3249  18.847   3.996   2.127  0.4435 -0.4603  0.8210
   73GLN      O 3250  18.964   4.021   2.099  0.2811  0.2268  0.7400
   74GLY      N 3251  18.792   4.039   2.241  0.2363 -0.0546  0.5728
   74GLY      H 3252  18.697   4.006   2.251  0.2508 -1.0543 -2.0553
   74GLY     CA 3253  18.843   4.138   2.334  0.1448  0.0131  0.5509
   74GLY    HA1 3254  18.776   4.159   2.418 -1.5173  1.6165 -1.0933
   74GLY    HA2 3255  18.943   4.117   2.372  0.7278  0.8496 -0.4977
   74GLY      C 3256  18.848   4.274   2.267  0.7458 -0.3937 -0.2440
   74GLY      O 3257  18.763   4.300   2.181 -0.0043 -0.6110  0.4155
   75TYR      N 3258  18.935   4.361   2.318  0.6004  0.0005 -0.6552
   75TYR      H 3259  18.987   4.332   2.399 -2.0081 -2.1403  0.3956
   75TYR     CA 3260  18.953   4.496   2.268  0.1531  0.3528  0.1059
   75TYR     HA 3261  18.873   4.534   2.204  0.5505 -0.1188 -0.6914
   75TYR     CB 3262  18.969   4.595   2.383 -0.2186  0.0688  0.4054
   75TYR    HB1 3263  18.997   4.694   2.346  2.2080  0.0718  2.0070
   75TYR    HB2 3264  18.877   4.599   2.441 -0.0900  0.3077  0.5958
   75TYR     CG 3265  19.068   4.566   2.492  0.1992 -0.1520 -0.0290
   75TYR    CD1 3266  19.039   4.489   2.606  0.1151 -0.2885 -0.1415
   75TYR    HD1 3267  18.939   4.459   2.632 -0.0142  0.6360  0.4809
   75TYR    CE1 3268  19.145   4.452   2.689 -0.2291 -0.0559  0.4094
   75TYR    HE1 3269  19.137   4.366   2.754  0.2094 -0.7983 -0.5023
   75TYR     CZ 3270  19.270   4.515   2.673 -0.3085 -0.0558 -0.2525
   75TYR     OH 3271  19.371   4.469   2.753  0.1887  0.3557 -0.6369
   75TYR     HH 3272  19.449   4.525   2.749 -0.3368  1.0641 -1.2703
   75TYR    CE2 3273  19.294   4.602   2.565 -0.1162  0.4620  0.2035
   75TYR    HE2 3274  19.395   4.637   2.549  1.3573 -3.4812 -0.1182
   75TYR    CD2 3275  19.192   4.628   2.472 -0.0626  0.4219  0.1339
   75TYR    HD2 3276  19.208   4.692   2.387  0.6338 -0.0999 -0.1331
   75TYR      C 3277  19.078   4.500   2.181  0.0688 -0.1299 -0.0433
   75TYR      O 3278  19.175   4.429   2.207 -0.0033 -0.1813  0.0867
   76GLY      N 3279  19.072   4.591   2.084 -0.2268 -0.0965  0.0052
   76GLY      H 3280  18.991   4.647   2.065 -0.6948 -0.0236  1.9538
   76GLY     CA 3281  19.181   4.612   1.991 -0.0179 -0.1661  0.2294
   76GLY    HA1 3282  19.223   4.513   1.973  0.0996 -0.1492  0.4126
   76GLY    HA2 3283  19.141   4.656   1.900  1.4049 -0.4656 -0.5747
   76GLY      C 3284  19.284   4.715   2.035 -0.0875 -0.0974  0.2279
   76GLY      O 3285  19.269   4.767   2.146  0.6417 -0.5260  0.5299
   77SER      N 3286  19.380   4.747   1.948 -0.3895 -0.1609 -0.1298
   77SER      H 3287  19.379   4.696   1.861 -2.4211 -0.1856 -0.1459
   77SER     CA 3288  19.472   4.857   1.967 -0.2279 -0.3166 -0.0158
   77SER     HA 3289  19.530   4.845   2.059  0.6305  0.2191 -0.4708
   77SER     CB 3290  19.575   4.858   1.854 -0.1281 -0.6482  0.0682
   77SER    HB1 3291  19.641   4.771   1.856  0.1869 -0.4755 -1.6920
   77SER    HB2 3292  19.643   4.943   1.863 -1.0878 -0.0900  2.8929
   77SER     OG 3293  19.519   4.873   1.725  0.3082 -1.2232 -0.1934
   77SER     HG 3294  19.498   4.786   1.691  1.2406 -1.6218  0.2093
   77SER      C 3295  19.402   4.990   1.983  0.1465 -0.1899  0.5925
   77SER      O 3296  19.290   5.005   1.933  0.0156  0.2428  1.0008
   78THR      N 3297  19.460   5.087   2.054  0.5201 -0.1141  0.1841
   78THR      H 3298  19.550   5.061   2.092  0.3516 -2.5230 -0.8974
   78THR     CA 3299  19.410   5.219   2.086  0.4189 -0.0731 -0.1345
   78THR     HA 3300  19.315   5.191   2.131  0.4588 -1.4932 -0.8922
   78THR     CB 3301  19.495   5.280   2.198  0.3356 -0.2435  0.0221
   78THR     HB 3302  19.598   5.270   2.163  0.3365 -1.7091  0.3560
   78THR    CG2 3303  19.476   5.426   2.237 -1.0771 -0.4407  0.1139
   78THR   HG21 3304  19.503   5.493   2.156 -0.8050 -0.6776  0.0090
   78THR   HG22 3305  19.554   5.449   2.310 -0.2035  2.3203 -1.5317
   78THR   HG23 3306  19.373   5.458   2.257 -0.1190  1.8035  1.9629
   78THR    OG1 3307  19.497   5.197   2.312  0.2579 -0.1098  0.1202
   78THR    HG1 3308  19.469   5.108   2.289 -3.7028  0.9231  0.0828
   78THR      C 3309  19.373   5.302   1.964  0.2453  0.1299  0.0544
   78THR      O 3310  19.442   5.304   1.862  0.0448 -0.1509 -0.0860
   79GLY      N 3311  19.256   5.364   1.974  0.6515  0.8414  0.5307
   79GLY      H 3312  19.189   5.339   2.046 -0.1956 -0.1255 -0.5541
   79GLY     CA 3313  19.218   5.464   1.877 -0.5625  0.0139  0.1202
   79GLY    HA1 3314  19.110   5.460   1.868 -0.4463  0.6446 -2.7700
   79GLY    HA2 3315  19.254   5.445   1.775  0.8097  1.6290  0.2526
   79GLY      C 3316  19.276   5.598   1.919  0.6610 -0.2587 -0.6306
   79GLY      O 3317  19.397   5.608   1.940  0.5900  0.1893 -0.4210
   80GLY      N 3318  19.191   5.701   1.912  0.0656 -0.7060 -0.1219
   80GLY      H 3319  19.092   5.692   1.893  0.2826 -1.6847 -0.8879
   80GLY     CA 3320  19.240   5.835   1.938  0.1510 -0.9037  0.7794
   80GLY    HA1 3321  19.159   5.905   1.918 -0.8712 -2.2173  0.1431
   80GLY    HA2 3322  19.264   5.853   2.042  0.5804 -2.0224  0.8847
   80GLY      C 3323  19.363   5.881   1.861 -0.3897 -0.5104  0.1307
   80GLY      O 3324  19.370   5.855   1.741  0.2372 -0.0375  0.0562
   81TYR      N 3325  19.453   5.958   1.922 -0.2355 -0.0932 -0.6136
   81TYR      H 3326  19.427   6.009   2.006 -1.7497 -0.9206 -0.5644
   81TYR     CA 3327  19.585   5.999   1.878  0.1198 -0.3161  0.2278
   81TYR     HA 3328  19.588   6.017   1.770  2.3066 -0.1825  0.2578
   81TYR     CB 3329  19.635   6.124   1.949 -0.4211 -0.3971  0.7586
   81TYR    HB1 3330  19.733   6.143   1.905  0.3690 -2.4976  1.4766
   81TYR    HB2 3331  19.670   6.099   2.049  0.9940  2.3009  1.0505
   81TYR     CG 3332  19.548   6.248   1.941 -0.1519 -0.2579 -0.0523
   81TYR    CD1 3333  19.497   6.303   2.059 -0.6340 -0.6875 -0.0593
   81TYR    HD1 3334  19.509   6.265   2.159 -0.9205 -3.8956 -1.1177
   81TYR    CE1 3335  19.413   6.414   2.045  0.3127  0.1076  0.4478
   81TYR    HE1 3336  19.355   6.452   2.127 -2.4153 -1.6248 -0.5343
   81TYR     CZ 3337  19.391   6.481   1.923 -0.0506 -0.2608  0.3061
   81TYR     OH 3338  19.309   6.590   1.916 -0.1312 -0.3798 -0.6524
   81TYR     HH 3339  19.271   6.605   1.829  1.3005 -0.2196 -1.2763
   81TYR    CE2 3340  19.453   6.427   1.809  0.0155  0.2471  0.0973
   81TYR    HE2 3341  19.437   6.477   1.714 -1.8308  0.0842  0.2791
   81TYR    CD2 3342  19.525   6.307   1.816 -0.5183 -0.0738  0.1019
   81TYR    HD2 3343  19.571   6.262   1.729 -0.3404 -0.9066  0.6177
   81TYR      C 3344  19.690   5.890   1.894  0.2894 -0.1694  0.1367
   81TYR      O 3345  19.807   5.903   1.860  0.1214  0.3576 -0.2395
   82GLY      N 3346  19.651   5.773   1.946  0.3172 -0.2394 -0.0002
   82GLY      H 3347  19.552   5.766   1.967  0.0043 -1.1858 -1.5994
   82GLY     CA 3348  19.726   5.649   1.942  0.5997 -0.0766  0.2183
   82GLY    HA1 3349  19.820   5.660   1.887  1.0616  0.7317  1.1474
   82GLY    HA2 3350  19.671   5.574   1.884 -0.0446  1.0248 -0.6577
   82GLY      C 3351  19.761   5.586   2.075 -0.3645 -0.3787  0.3363
   82GLY      O 3352  19.723   5.633   2.182 -0.3090 -0.1464  0.2527
   83SER      N 3353  19.834   5.475   2.065  0.3973  0.1640 -0.1748
   83SER      H 3354  19.864   5.447   1.972  0.9015 -0.6438  0.2173
   83SER     CA 3355  19.873   5.391   2.176 -0.3070  0.0171 -0.0369
   83SER     HA 3356  19.780   5.373   2.230 -0.3281 -1.1162 -0.4108
   83SER     CB 3357  19.918   5.255   2.122  0.2061  0.0826  0.2181
   83SER    HB1 3358  19.958   5.189   2.199 -0.4916 -0.3640  0.2044
   83SER    HB2 3359  20.002   5.270   2.054  0.3663  0.9875  0.5936
   83SER     OG 3360  19.818   5.196   2.042 -0.0323  0.9140 -0.1077
   83SER     HG 3361  19.794   5.117   2.091  1.2449  0.6900  0.1756
   83SER      C 3362  19.975   5.451   2.272 -0.7316  0.5467  0.0883
   83SER      O 3363  20.066   5.526   2.237 -0.2638 -0.2974 -0.5383
   84SER      N 3364  19.963   5.411   2.399 -0.2278 -0.2227 -0.0989
   84SER      H 3365  19.886   5.350   2.422 -0.7900  0.3385 -0.4497
   84SER     CA 3366  20.066   5.449   2.494 -0.3498 -0.4486  0.1252
   84SER     HA 3367  20.103   5.551   2.480  2.7521 -1.4225  0.3917
   84SER     CB 3368  20.008   5.436   2.634  0.0690  0.3793  0.3816
   84SER    HB1 3369  19.997   5.332   2.666 -0.2833  0.7934  1.6597
   84SER    HB2 3370  19.914   5.490   2.641  0.6536  1.6516 -0.9586
   84SER     OG 3371  20.102   5.497   2.719  0.4002 -0.1658  0.4098
   84SER     HG 3372  20.059   5.482   2.804  0.0789 -3.1208 -0.1701
   84SER      C 3373  20.190   5.361   2.476 -0.3160 -0.4972  0.5858
   84SER      O 3374  20.180   5.245   2.436 -0.1324 -0.4020  0.2613
   85GLN      N 3375  20.307   5.420   2.502 -0.1836 -0.2519 -0.5195
   85GLN      H 3376  20.302   5.517   2.531 -0.4623 -0.5582  0.4813
   85GLN     CA 3377  20.435   5.352   2.499 -0.0551 -0.0461  0.1934
   85GLN     HA 3378  20.441   5.299   2.405  2.0068  1.5858 -0.6741
   85GLN     CB 3379  20.541   5.462   2.504 -0.2827  0.1889 -0.1823
   85GLN    HB1 3380  20.535   5.513   2.600 -0.7722  1.6079 -0.9272
   85GLN    HB2 3381  20.508   5.537   2.431 -0.5582  1.1524  0.9007
   85GLN     CG 3382  20.688   5.430   2.483 -0.3218  0.0953 -0.3185
   85GLN    HG1 3383  20.716   5.335   2.529 -0.6129  0.1676  0.0058
   85GLN    HG2 3384  20.753   5.510   2.519 -1.9343  1.7611 -0.9406
   85GLN     CD 3385  20.707   5.414   2.333 -0.4199  0.0960 -0.3310
   85GLN    OE1 3386  20.703   5.302   2.281 -0.0768  0.1360 -0.4466
   85GLN    NE2 3387  20.730   5.518   2.253  0.1624  0.2408  0.0207
   85GLN   HE21 3388  20.780   5.493   2.168 -1.2273 -1.1686 -0.4171
   85GLN   HE22 3389  20.755   5.604   2.299  2.1490 -0.9646  1.3996
   85GLN      C 3390  20.449   5.259   2.619  0.1941  0.2270  0.3798
   85GLN      O 3391  20.430   5.305   2.731  0.3028  0.7266  0.1976
   86SER      N 3392  20.468   5.128   2.599  0.3430  0.3741 -0.5064
   86SER      H 3393  20.486   5.104   2.503 -1.0860  0.0541 -0.7150
   86SER     CA 3394  20.460   5.018   2.693  0.4339  0.3912 -0.4787
   86SER     HA 3395  20.379   5.044   2.761  1.1927 -0.0191  0.6107
   86SER     CB 3396  20.412   4.897   2.613  0.0748  0.1735  0.0639
   86SER    HB1 3397  20.499   4.861   2.558  1.0925 -0.3147  1.8853
   86SER    HB2 3398  20.333   4.926   2.545 -0.7322 -1.2102  0.3698
   86SER     OG 3399  20.377   4.783   2.689  0.4045  0.0707  0.0678
   86SER     HG 3400  20.420   4.707   2.651  0.4051  0.1807 -0.1570
   86SER      C 3401  20.587   4.997   2.774  0.1289 -0.4374 -0.2086
   86SER      O 3402  20.691   5.018   2.713  0.1023 -0.2019 -0.1720
   87SER      N 3403  20.578   4.961   2.903 -0.6251 -0.1600 -0.1801
   87SER      H 3404  20.487   4.935   2.939 -0.3123  0.8871  1.4920
   87SER     CA 3405  20.689   4.926   2.988 -0.3014 -0.0635 -0.5620
   87SER     HA 3406  20.764   4.887   2.919 -1.6567  0.5028 -2.4080
   87SER     CB 3407  20.748   5.049   3.057 -0.5678 -0.3405  0.1726
   87SER    HB1 3408  20.838   5.012   3.106 -0.1831  1.3464  0.8175
   87SER    HB2 3409  20.773   5.127   2.985 -0.0781 -0.9437 -0.3167
   87SER     OG 3410  20.654   5.100   3.149  0.1011  0.2912  0.5080
   87SER     HG 3411  20.694   5.167   3.206  0.3966  0.3546  0.2317
   87SER      C 3412  20.647   4.819   3.088  0.2774 -0.1730 -0.4297
   87SER      O 3413  20.531   4.802   3.123  0.4260 -0.1650  0.0641
   88GLN      N 3414  20.737   4.731   3.131  0.4450  0.3577  0.3117
   88GLN      H 3415  20.829   4.730   3.088  1.2245 -2.1025  1.8025
   88GLN     CA 3416  20.705   4.618   3.216  0.6703  0.0745  0.0240
   88GLN     HA 3417  20.614   4.574   3.175 -0.8959  1.5768  1.7342
   88GLN     CB 3418  20.814   4.512   3.201  0.1240 -0.3696 -0.8864
   88GLN    HB1 3419  20.824   4.483   3.096 -0.8528 -2.9820 -0.3485
   88GLN    HB2 3420  20.781   4.420   3.250  2.4921 -0.7992 -0.0038
   88GLN     CG 3421  20.956   4.539   3.248 -0.1985 -0.3537  0.0872
   88GLN    HG1 3422  20.960   4.533   3.357  0.7307 -0.0011  0.0805
   88GLN    HG2 3423  20.974   4.646   3.233  0.7868 -0.5071  0.0932
   88GLN     CD 3424  21.066   4.451   3.191 -0.1004 -0.4285  0.3850
   88GLN    OE1 3425  21.052   4.374   3.096 -0.0241  0.3820 -0.3052
   88GLN    NE2 3426   0.113   4.450   3.257 -0.1776  0.1826  0.5323
   88GLN   HE21 3427   0.144   4.512   3.331  0.9333 -1.6502  1.6826
   88GLN   HE22 3428   0.180   4.377   3.237 -2.1139 -2.1679  2.0636
   88GLN      C 3429  20.678   4.663   3.359 -0.2259 -0.1526 -0.0702
   88GLN      O 3430  20.720   4.768   3.407 -1.0185  0.2663 -0.2657
   89SER      N 3431  20.602   4.578   3.428 -0.0081 -0.3777 -0.1068
   89SER      H 3432  20.576   4.495   3.376 -0.0717  0.4373 -1.4059
   89SER     CA 3433  20.559   4.595   3.565 -0.1341 -0.2794 -0.1585
   89SER     HA 3434  20.605   4.684   3.608 -0.7262 -0.5008  0.9990
   89SER     CB 3435  20.408   4.616   3.576 -0.0683 -0.0475  0.3433
   89SER    HB1 3436  20.346   4.542   3.524 -0.6725  0.9632 -0.4200
   89SER    HB2 3437  20.375   4.602   3.679  0.3279  1.2186  0.6636
   89SER     OG 3438  20.366   4.743   3.531 -0.1500 -0.2419 -0.1429
   89SER     HG 3439  20.292   4.762   3.589  0.3367  2.4797 -0.2639
   89SER      C 3440  20.593   4.469   3.644 -0.1436 -0.2118 -0.0475
   89SER      O 3441  20.591   4.361   3.587  0.2492 -0.1954 -0.0985
   90SER      N 3442  20.613   4.485   3.775 -0.1799 -0.3799 -0.0214
   90SER      H 3443  20.615   4.576   3.819 -0.6105 -1.6137  2.7963
   90SER     CA 3444  20.643   4.376   3.866  0.2505 -0.1408  0.1269
   90SER     HA 3445  20.609   4.284   3.818  0.0052  0.2955 -0.5600
   90SER     CB 3446  20.793   4.356   3.881  0.2492  0.2223  0.6634
   90SER    HB1 3447  20.805   4.258   3.928 -1.0336 -0.2500  0.0449
   90SER    HB2 3448  20.828   4.442   3.938 -2.1221  1.3248  0.5732
   90SER     OG 3449  20.860   4.355   3.756  0.1453 -0.3017  0.6102
   90SER     HG 3450  20.814   4.300   3.693 -3.1067  1.7235  0.9812
   90SER      C 3451  20.575   4.399   4.000  0.2741 -0.5671  0.2115
   90SER      O 3452  20.646   4.417   4.098  0.3625  0.1888  0.0142
   91TYR      N 3453  20.441   4.403   4.007  0.2952  0.1776  0.2250
   91TYR      H 3454  20.384   4.372   3.930  1.6392 -0.9514 -0.3528
   91TYR     CA 3455  20.358   4.416   4.125  0.0610 -0.1943  0.1030
   91TYR     HA 3456  20.421   4.426   4.213  1.0554 -3.5369 -0.1109
   91TYR     CB 3457  20.274   4.544   4.120  0.2325 -0.0717  0.3885
   91TYR    HB1 3458  20.230   4.563   4.218  1.7808 -0.4399  1.2015
   91TYR    HB2 3459  20.196   4.529   4.046  0.9058  2.3698 -0.9203
   91TYR     CG 3460  20.343   4.672   4.079 -0.4060  0.3525  0.6355
   91TYR    CD1 3461  20.429   4.739   4.167 -0.0805  0.2499  0.3948
   91TYR    HD1 3462  20.443   4.700   4.266  1.1286 -3.2900 -1.0004
   91TYR    CE1 3463  20.512   4.837   4.111  0.6701 -0.9835 -0.7196
   91TYR    HE1 3464  20.585   4.885   4.174  0.6757 -0.8083 -0.8594
   91TYR     CZ 3465  20.487   4.888   3.982 -0.0933 -0.6217 -0.4384
   91TYR     OH 3466  20.552   5.000   3.939 -0.1664 -0.1926  0.5641
   91TYR     HH 3467  20.502   5.034   3.865  0.6955  1.3236  0.6310
   91TYR    CE2 3468  20.399   4.820   3.895 -0.5309 -0.6326  0.0115
   91TYR    HE2 3469  20.383   4.862   3.797 -2.3142  1.5099  1.1454
   91TYR    CD2 3470  20.324   4.714   3.946 -0.0656 -0.8801  0.1905
   91TYR    HD2 3471  20.244   4.675   3.884 -0.0714 -1.0508  0.3041
   91TYR      C 3472  20.274   4.294   4.159 -0.3139  0.0759  0.1565
   91TYR      O 3473  20.238   4.213   4.074  0.0069  0.2323 -0.1290
   92GLY      N 3474  20.240   4.276   4.287 -0.3608  0.0782  0.1449
   92GLY      H 3475  20.280   4.337   4.357 -1.8416  1.6317 -0.2986
   92GLY     CA 3476  20.169   4.165   4.346  0.0493 -0.0849  0.3344
   92GLY    HA1 3477  20.176   4.071   4.291  0.3370  1.8058 -3.1582
   92GLY    HA2 3478  20.066   4.194   4.324  0.3788 -0.8212 -2.5589
   92GLY      C 3479  20.201   4.123   4.489  0.0804  0.4480  0.4836
   92GLY      O 3480  20.321   4.122   4.514  0.2389  0.1673 -0.2875
   93GLN      N 3481  20.100   4.078   4.564 -0.1120  0.4023  0.1989
   93GLN      H 3482  20.009   4.064   4.522  0.3294  2.8284 -1.8052
   93GLN     CA 3483  20.113   4.027   4.699  0.4541 -0.2436 -0.0964
   93GLN     HA 3484  20.215   4.003   4.728  0.2983 -0.0746  0.6239
   93GLN     CB 3485  20.068   4.141   4.790 -0.1605 -0.7547  0.2471
   93GLN    HB1 3486  20.122   4.229   4.754  1.0754 -2.0991 -1.3353
   93GLN    HB2 3487  19.962   4.162   4.773 -0.2854  0.5226  2.2824
   93GLN     CG 3488  20.098   4.119   4.938  0.1326  0.2223  0.3432
   93GLN    HG1 3489  20.206   4.110   4.950  0.4764  0.5735 -2.0005
   93GLN    HG2 3490  20.047   4.026   4.964 -0.4316  0.2405 -0.6358
   93GLN     CD 3491  20.035   4.228   5.023  0.1048  0.2784  0.2499
   93GLN    OE1 3492  20.038   4.347   4.991  0.7391  0.0121 -0.7506
   93GLN    NE2 3493  19.955   4.182   5.119 -0.1743 -0.3297 -0.2634
   93GLN   HE21 3494  19.895   4.253   5.157 -1.4189 -1.2530 -0.4498
   93GLN   HE22 3495  19.951   4.090   5.162  1.6957  0.1821  1.1672
   93GLN      C 3496  20.030   3.901   4.717 -0.0385  0.0248 -0.4644
   93GLN      O 3497  19.912   3.903   4.682 -0.0627 -0.1032 -0.3962
   94GLN      N 3498  20.084   3.790   4.769 -0.3216 -0.4616 -1.1800
   94GLN      H 3499  20.171   3.806   4.817  0.2047  1.9167 -2.7343
   94GLN     CA 3500  20.017   3.668   4.809 -0.0332 -0.1327  0.4022
   94GLN     HA 3501  19.971   3.623   4.720 -1.5305  0.7211  0.7170
   94GLN     CB 3502  20.125   3.571   4.856  0.7263  0.5912  0.1882
   94GLN    HB1 3503  20.181   3.602   4.944  1.6065 -0.3589 -0.0271
   94GLN    HB2 3504  20.070   3.480   4.882  1.9218  0.1885  1.3883
   94GLN     CG 3505  20.212   3.541   4.735  0.1965  0.2412 -0.1105
   94GLN    HG1 3506  20.153   3.507   4.650 -0.5775  1.2030  0.0238
   94GLN    HG2 3507  20.264   3.629   4.698  0.2426  0.3255  0.1507
   94GLN     CD 3508  20.318   3.433   4.758  0.0643  0.1001 -0.1577
   94GLN    OE1 3509  20.346   3.395   4.871 -0.1019 -0.5014 -0.3171
   94GLN    NE2 3510  20.379   3.380   4.652  0.4036  0.3466 -0.0884
   94GLN   HE21 3511  20.373   3.413   4.557  0.0586 -2.4716 -1.1606
   94GLN   HE22 3512  20.441   3.305   4.677 -2.0136 -0.8476  3.0511
   94GLN      C 3513  19.909   3.700   4.912 -0.0314 -0.3471  0.4684
   94GLN      O 3514  19.931   3.784   4.998 -0.1923  0.1662  0.0131
   95SER      N 3515  19.795   3.632   4.898  0.0713 -0.3645 -0.3300
   95SER      H 3516  19.790   3.556   4.831 -2.8146  1.0214 -1.8439
   95SER     CA 3517  19.684   3.642   4.990  0.2793 -0.4275 -0.0695
   95SER     HA 3518  19.632   3.737   4.989 -0.3291 -0.7523 -0.8229
   95SER     CB 3519  19.572   3.545   4.950  0.2541 -0.4612  0.0853
   95SER    HB1 3520  19.605   3.447   4.916  3.6232 -0.1118  1.8431
   95SER    HB2 3521  19.503   3.526   5.032  0.6372  1.9605  1.0397
   95SER     OG 3522  19.481   3.598   4.857  0.2071 -0.2413  0.2538
   95SER     HG 3523  19.416   3.528   4.852 -0.9908  0.6737  2.1290
   95SER      C 3524  19.737   3.617   5.130 -0.8308  0.1347  0.4628
   95SER      O 3525  19.819   3.526   5.144 -0.1621  0.6176 -0.2492
   96SER      N 3526  19.694   3.691   5.232 -0.7809  0.2914  0.3692
   96SER      H 3527  19.643   3.771   5.197  1.2237  0.4424 -2.6051
   96SER     CA 3528  19.735   3.682   5.371  0.4082 -0.4949 -0.0219
   96SER     HA 3529  19.843   3.702   5.365  0.3774 -0.2364  0.3236
   96SER     CB 3530  19.667   3.790   5.455  0.3636 -0.1777 -0.4598
   96SER    HB1 3531  19.560   3.774   5.456  0.4181 -0.5347  0.2799
   96SER    HB2 3532  19.711   3.796   5.554 -0.5036  0.4460 -0.1069
   96SER     OG 3533  19.683   3.915   5.391  0.3148 -0.0240 -0.1697
   96SER     HG 3534  19.654   3.984   5.452 -0.6990  0.6543 -1.3770
   96SER      C 3535  19.714   3.544   5.431 -0.3859 -0.2942  0.1647
   96SER      O 3536  19.614   3.481   5.397 -0.4310 -0.0297 -0.1961
   97TYR      N 3537  19.791   3.499   5.530  0.2703 -0.1317 -0.2688
   97TYR      H 3538  19.865   3.566   5.550  0.4981 -0.1343 -1.0822
   97TYR     CA 3539  19.784   3.375   5.604  0.1757  0.0193 -0.0232
   97TYR     HA 3540  19.733   3.302   5.541 -1.5978 -0.2243  1.5931
   97TYR     CB 3541  19.922   3.327   5.648  0.3009  0.3301 -0.0707
   97TYR    HB1 3542  19.909   3.234   5.704 -0.6255  0.0626 -0.7117
   97TYR    HB2 3543  19.959   3.412   5.706  3.0613  0.2823 -1.5517
   97TYR     CG 3544  20.021   3.296   5.538 -0.1519 -0.7320 -0.1907
   97TYR    CD1 3545  20.111   3.400   5.513 -0.5874 -0.3130 -0.0362
   97TYR    HD1 3546  20.126   3.485   5.578  0.2326 -0.4163 -0.0847
   97TYR    CE1 3547  20.203   3.390   5.407  0.2935 -0.1664  0.7043
   97TYR    HE1 3548  20.274   3.470   5.395  0.1278 -0.2990 -1.4784
   97TYR     CZ 3549  20.199   3.280   5.319 -0.4198  0.2790  0.1648
   97TYR     OH 3550  20.292   3.266   5.221 -0.3131  0.1554  0.2816
   97TYR     HH 3551  20.272   3.191   5.164 -0.9602  1.4792 -1.3402
   97TYR    CE2 3552  20.102   3.180   5.343 -0.4325  0.1768 -0.3068
   97TYR    HE2 3553  20.104   3.088   5.287 -0.8107 -0.2819  0.4285
   97TYR    CD2 3554  20.015   3.186   5.452 -0.5191 -0.6069 -0.3274
   97TYR    HD2 3555  19.954   3.099   5.471 -2.3133  0.6389 -0.1621
   97TYR      C 3556  19.685   3.386   5.720 -0.0531  0.1806 -0.2367
   97TYR      O 3557  19.687   3.492   5.782  0.0779  0.0020  0.0681
   98PRO      N 3558  19.602   3.287   5.755 -0.1331  0.4696  0.4012
   98PRO     CD 3559  19.568   3.165   5.684  0.1382  0.6146  0.0149
   98PRO    HD1 3560  19.517   3.186   5.590  0.8922 -0.4573 -0.6573
   98PRO    HD2 3561  19.657   3.120   5.640 -1.0059  0.0408 -1.8131
   98PRO     CG 3562  19.507   3.064   5.781  0.5955  0.2608 -0.0665
   98PRO    HG1 3563  19.583   2.997   5.820  0.9885  1.3774  1.1615
   98PRO    HG2 3564  19.440   3.005   5.718  2.3258 -0.7844 -1.0162
   98PRO     CB 3565  19.443   3.162   5.879  0.3840 -0.0259  0.0839
   98PRO    HB1 3566  19.443   3.114   5.977  1.6761 -0.0881  0.0739
   98PRO    HB2 3567  19.344   3.193   5.847  0.4500  2.4065  1.9385
   98PRO     CA 3568  19.536   3.283   5.884 -0.1678  0.3894  0.3824
   98PRO     HA 3569  19.476   3.373   5.893  0.2235  0.5102  2.1755
   98PRO      C 3570  19.638   3.275   5.997  0.4871  0.5414 -0.1882
   98PRO      O 3571  19.740   3.207   5.989  0.2067  0.0524  0.3757
   99GLY      N 3572  19.606   3.349   6.103  0.4152 -0.0874  0.2308
   99GLY      H 3573  19.528   3.411   6.089  1.4547  0.7283 -2.4847
   99GLY     CA 3574  19.684   3.330   6.224  0.5237 -0.1259  0.1545
   99GLY    HA1 3575  19.723   3.229   6.230  1.2363  0.1944  1.2349
   99GLY    HA2 3576  19.613   3.344   6.306 -0.8693 -0.1153 -1.0112
   99GLY      C 3577  19.797   3.428   6.253  0.3403 -0.0039  0.4696
   99GLY      O 3578  19.796   3.539   6.200 -0.1014 -0.0421  0.3951
  100TYR      N 3579  19.889   3.396   6.344  0.1351 -0.0027  0.6788
  100TYR      H 3580  19.902   3.299   6.369 -0.4739 -1.0325 -2.5061
  100TYR     CA 3581  19.994   3.485   6.391  0.1525  0.3083  0.0573
  100TYR     HA 3582  19.956   3.575   6.437 -0.8941  1.1269 -2.2239
  100TYR     CB 3583  20.064   3.409   6.503  0.0627  0.4347  0.2004
  100TYR    HB1 3584  20.101   3.310   6.475 -0.8511  0.2090 -0.2446
  100TYR    HB2 3585  20.151   3.464   6.539 -1.8858  1.9069  3.0204
  100TYR     CG 3586  19.996   3.388   6.636  0.8692  0.1068  0.5660
  100TYR    CD1 3587  19.975   3.256   6.678 -0.1609  0.2351  0.4699
  100TYR    HD1 3588  20.012   3.176   6.617  4.1021 -0.4062  3.4392
  100TYR    CE1 3589  19.925   3.227   6.806  0.1409  0.3230  0.6101
  100TYR    HE1 3590  19.913   3.128   6.848  1.9029  0.3050  1.1291
  100TYR     CZ 3591  19.877   3.338   6.879  0.3551  0.3863  0.6527
  100TYR     OH 3592  19.821   3.320   7.002 -0.6220 -0.1411  0.1385
  100TYR     HH 3593  19.817   3.226   7.021 -0.6220  0.2083  2.1006
  100TYR    CE2 3594  19.880   3.470   6.832 -0.2680  0.0417 -0.3837
  100TYR    HE2 3595  19.853   3.557   6.890  1.0764  0.4907 -0.3719
  100TYR    CD2 3596  19.944   3.495   6.709  0.2450  0.2487 -0.0786
  100TYR    HD2 3597  19.969   3.595   6.675  2.2387 -0.0416  0.3945
  100TYR      C 3598  20.102   3.517   6.288 -0.1193 -0.0707 -0.3536
  100TYR      O 3599  20.115   3.442   6.192 -0.1235 -0.4020 -0.0964
  101GLY      N 3600  20.174   3.626   6.316 -0.2094 -0.0368 -0.2439
  101GLY      H 3601  20.149   3.676   6.399  0.6857 -1.6549  1.0527
  101GLY     CA 3602  20.306   3.648   6.260 -0.2023  0.8231  0.0968
  101GLY    HA1 3603  20.361   3.559   6.229  0.2419  1.1417 -0.0422
  101GLY    HA2 3604  20.365   3.693   6.339 -0.1948  1.4835 -0.2725
  101GLY      C 3605  20.310   3.743   6.141  0.0398 -0.0226 -0.5774
  101GLY      O 3606  20.213   3.808   6.103 -0.1872 -0.0578 -0.0554
  102GLN      N 3607  20.426   3.751   6.074  0.5046  0.9157  0.3211
  102GLN      H 3608  20.504   3.691   6.095 -0.0259  0.1225  0.0590
  102GLN     CA 3609  20.445   3.834   5.957  0.2752 -0.1701 -0.4998
  102GLN     HA 3610  20.412   3.934   5.985 -2.1539 -1.6403  2.4972
  102GLN     CB 3611  20.594   3.830   5.922  0.3525  0.2398 -0.2178
  102GLN    HB1 3612  20.649   3.860   6.011 -0.2552 -2.0111  0.9824
  102GLN    HB2 3613  20.621   3.726   5.907  2.4779  0.3618  2.1244
  102GLN     CG 3614  20.629   3.922   5.805 -0.2499  0.4591 -0.2336
  102GLN    HG1 3615  20.593   4.024   5.818 -0.0618  0.3728  1.1185
  102GLN    HG2 3616  20.592   3.883   5.710 -1.2713 -0.1090  0.3781
  102GLN     CD 3617  20.780   3.942   5.792 -0.2060  0.7710  0.7255
  102GLN    OE1 3618  20.867   3.899   5.868 -0.1132 -0.3845 -0.0049
  102GLN    NE2 3619  20.825   4.024   5.698  0.2717  0.4816  0.6998
  102GLN   HE21 3620  20.925   4.022   5.683  0.1917 -2.5499 -0.1743
  102GLN   HE22 3621  20.769   4.067   5.626 -2.0168 -1.5474  1.1377
  102GLN      C 3622  20.359   3.800   5.837 -0.2326  0.0729 -0.2068
  102GLN      O 3623  20.328   3.683   5.814 -0.7705  0.1697  0.0041
  103GLN      N 3624  20.311   3.895   5.756 -0.2419  0.3595  0.1365
  103GLN      H 3625  20.360   3.984   5.761  1.1429 -0.3148 -0.7402
  103GLN     CA 3626  20.239   3.876   5.632  0.3570  0.1295 -0.1795
  103GLN     HA 3627  20.208   3.772   5.622  1.8689 -0.4900  1.0948
  103GLN     CB 3628  20.112   3.960   5.642  0.0660 -0.3454  0.1908
  103GLN    HB1 3629  20.061   3.944   5.546 -0.0975 -0.6236  0.3225
  103GLN    HB2 3630  20.145   4.063   5.647 -0.9215 -0.0334  0.3748
  103GLN     CG 3631  20.016   3.916   5.752 -0.6676  0.0815 -0.2741
  103GLN    HG1 3632  20.062   3.903   5.850  0.8922  0.3976 -0.9332
  103GLN    HG2 3633  19.934   3.988   5.760 -0.7017  0.1112 -0.8041
  103GLN     CD 3634  19.937   3.789   5.722  0.1254 -0.6378  0.6292
  103GLN    OE1 3635  19.949   3.731   5.615  0.3808  0.2948  0.1424
  103GLN    NE2 3636  19.853   3.750   5.818 -0.7677  0.2103  0.2129
  103GLN   HE21 3637  19.870   3.791   5.909  0.6255 -0.5983  0.3472
  103GLN   HE22 3638  19.817   3.655   5.817  1.4803 -0.6977  0.3981
  103GLN      C 3639  20.317   3.905   5.505 -0.0596  0.4309 -0.3684
  103GLN      O 3640  20.413   3.980   5.521  0.5800 -0.3545 -0.4423
  104PRO      N 3641  20.287   3.856   5.384 -0.0352  0.6279 -0.4536
  104PRO     CD 3642  20.184   3.757   5.360  0.6373 -0.1514 -0.1731
  104PRO    HD1 3643  20.192   3.673   5.429 -0.7168  0.2589  0.5086
  104PRO    HD2 3644  20.084   3.799   5.367 -0.0125 -1.9081  2.1023
  104PRO     CG 3645  20.205   3.707   5.217  0.5861 -0.2274 -0.1541
  104PRO    HG1 3646  20.110   3.697   5.164 -1.0196 -2.9920  2.8327
  104PRO    HG2 3647  20.254   3.609   5.210 -0.4128 -0.7968  0.5536
  104PRO     CB 3648  20.291   3.811   5.147  0.0114  0.1845 -0.2531
  104PRO    HB1 3649  20.361   3.761   5.080  2.3912  1.0513  1.4312
  104PRO    HB2 3650  20.224   3.877   5.092  0.6611  0.1086 -1.1562
  104PRO     CA 3651  20.369   3.869   5.265  0.4963 -0.5113 -0.2260
  104PRO     HA 3652  20.462   3.815   5.284  0.4101 -0.6430 -0.1728
  104PRO      C 3653  20.403   4.014   5.235 -0.1938 -0.1957  0.4860
  104PRO      O 3654  20.326   4.110   5.240  0.4405  0.3393  0.1819
  105ALA      N 3655  20.525   4.032   5.182 -0.1784  0.1996  0.6505
  105ALA      H 3656  20.580   3.951   5.159  1.1398  1.1170  0.4584
  105ALA     CA 3657  20.568   4.157   5.123 -0.1809 -0.0564  0.1090
  105ALA     HA 3658  20.520   4.240   5.175  1.0578  1.8359 -1.5864
  105ALA     CB 3659  20.721   4.164   5.124 -0.1952  0.2549  0.4355
  105ALA    HB1 3660  20.756   4.266   5.109  0.7649 -0.1866 -0.5232
  105ALA    HB2 3661  20.766   4.094   5.053  1.8251  0.0815  1.8409
  105ALA    HB3 3662  20.758   4.135   5.222  1.0151 -0.7149 -0.2748
  105ALA      C 3663  20.510   4.168   4.982  0.0426 -0.3135 -0.0041
  105ALA      O 3664  20.525   4.075   4.903 -0.6648 -0.0314 -0.4752
  106PRO      N 3665  20.469   4.287   4.939 -0.0646 -0.3098  0.1082
  106PRO     CD 3666  20.446   4.405   5.020 -0.3214 -0.1429 -0.2042
  106PRO    HD1 3667  20.367   4.379   5.090  0.1479 -2.5737 -0.4696
  106PRO    HD2 3668  20.537   4.432   5.074 -0.9656 -0.6818  1.2084
  106PRO     CG 3669  20.410   4.519   4.925  0.4454  0.3530  0.0868
  106PRO    HG1 3670  20.492   4.588   4.906  1.9651 -1.3430  0.2688
  106PRO    HG2 3671  20.326   4.572   4.971  0.8847 -0.5366  2.0398
  106PRO     CB 3672  20.353   4.441   4.807  0.0344  0.0251  0.4985
  106PRO    HB1 3673  20.253   4.401   4.824 -0.0782 -0.3660 -0.9903
  106PRO    HB2 3674  20.341   4.501   4.717 -1.5450  3.6361  2.8658
  106PRO     CA 3675  20.442   4.317   4.800 -0.1966 -0.1233  0.1740
  106PRO     HA 3676  20.396   4.233   4.749 -0.6465  1.7784 -2.8429
  106PRO      C 3677  20.559   4.342   4.706  0.2829 -1.2046  0.4786
  106PRO      O 3678  20.656   4.404   4.749 -0.3758  0.4651 -0.4041
  107SER      N 3679  20.560   4.297   4.580 -0.5006  0.2986 -0.0849
  107SER      H 3680  20.482   4.243   4.548 -0.4799  0.2751 -0.0974
  107SER     CA 3681  20.663   4.316   4.480 -0.3030 -0.1109  0.0382
  107SER     HA 3682  20.760   4.318   4.531 -0.4194 -1.6354  0.3646
  107SER     CB 3683  20.668   4.201   4.380 -0.0377  0.4035 -0.5456
  107SER    HB1 3684  20.746   4.225   4.307 -0.6569  0.3803 -1.2250
  107SER    HB2 3685  20.580   4.192   4.316  0.2986 -0.3735 -0.9063
  107SER     OG 3686  20.711   4.080   4.437  0.1365  0.3914 -0.6996
  107SER     HG 3687  20.800   4.083   4.471 -0.2239  2.6984  0.2355
  107SER      C 3688  20.660   4.450   4.408 -0.3235  0.1115  0.4513
  107SER      O 3689  20.552   4.508   4.404 -0.4139 -0.0863 -0.0675
  108SER      N 3690  20.775   4.502   4.363 -0.5223 -0.0396 -0.2307
  108SER      H 3691  20.861   4.452   4.380 -0.8405 -0.3338  0.5484
  108SER     CA 3692  20.786   4.616   4.275 -0.2691  0.0223 -0.1192
  108SER     HA 3693  20.687   4.641   4.237  0.9177  2.4073 -1.9728
  108SER     CB 3694  20.820   4.737   4.363 -0.1858  0.4987 -0.7939
  108SER    HB1 3695  20.843   4.817   4.293 -2.3643  1.3071 -0.6630
  108SER    HB2 3696  20.895   4.720   4.440 -0.0074  1.2185 -0.8051
  108SER     OG 3697  20.714   4.793   4.436 -0.0003 -0.2024  0.0287
  108SER     HG 3698  20.724   4.751   4.522 -0.3064  2.2761  1.3676
  108SER      C 3699  20.887   4.610   4.161  0.7258  0.3679  0.7195
  108SER      O 3700  20.982   4.532   4.163  0.5441  0.1345  0.3781
  109THR      N 3701  20.872   4.692   4.057 -0.4178 -0.1470  0.4552
  109THR      H 3702  20.791   4.752   4.069  0.6727  0.9263  3.5092
  109THR     CA 3703  20.957   4.696   3.939 -0.4396  0.3759  0.4536
  109THR     HA 3704  20.962   4.594   3.901 -0.8456 -0.2219  1.9174
  109THR     CB 3705  20.890   4.785   3.835  0.0906  0.2223 -0.0240
  109THR     HB 3706  20.914   4.890   3.857  4.2603 -0.8314  1.2508
  109THR    CG2 3707  20.935   4.759   3.692 -0.0773 -0.1143 -0.0147
  109THR   HG21 3708  20.889   4.837   3.632  1.5474  0.6320 -0.3513
  109THR   HG22 3709  20.914   4.657   3.661 -1.6089  0.2478 -0.2252
  109THR   HG23 3710  21.044   4.770   3.691  0.0126 -0.8549  0.6216
  109THR    OG1 3711  20.752   4.760   3.817  0.0803  0.2914 -0.0517
  109THR    HG1 3712  20.701   4.835   3.786 -0.5842 -0.0321  0.2414
  109THR      C 3713   0.027   4.753   3.964 -0.0679 -0.2494 -0.1514
  109THR      O 3714   0.038   4.873   3.987  0.1601 -0.2919 -0.0336
  110SER      N 3715   0.130   4.669   3.957  0.2441  0.0925  0.2673
  110SER      H 3716   0.109   4.575   3.925 -0.5533  0.2922  0.1891
  110SER     CA 3717   0.268   4.713   3.941  0.2072  0.3542  0.6724
  110SER     HA 3718   0.297   4.786   4.017  0.8752 -0.3807  1.1377
  110SER     CB 3719   0.353   4.588   3.956  0.1472  0.2230 -0.0511
  110SER    HB1 3720   0.299   4.506   3.909  1.5357 -2.3956  2.5440
  110SER    HB2 3721   0.451   4.591   3.908 -0.2767 -0.1102 -0.9519
  110SER     OG 3722   0.369   4.551   4.092  0.1466  0.2695 -0.0382
  110SER     HG 3723   0.407   4.462   4.091 -2.4432 -0.9578  1.4246
  110SER      C 3724   0.301   4.776   3.807  0.0239 -0.1526  0.3887
  110SER      O 3725   0.251   4.740   3.700  0.4187 -0.3305  0.2641
  111GLY      N 3726   0.399   4.866   3.808 -0.1115  0.0098 -0.1928
  111GLY      H 3727   0.430   4.897   3.899 -1.1551  1.3248 -0.2528
  111GLY     CA 3728   0.464   4.922   3.691 -0.2719  0.3149 -0.1384
  111GLY    HA1 3729   0.510   5.020   3.702  1.8952 -0.4871 -1.4738
  111GLY    HA2 3730   0.395   4.941   3.609  0.0069  0.3026 -0.3754
  111GLY      C 3731   0.580   4.835   3.645 -0.5013  0.1873 -0.4811
  111GLY      O 3732   0.608   4.725   3.693 -0.5215  0.2109 -0.4146
  112SER      N 3733   0.647   4.888   3.542  0.4592  0.4541  0.2597
  112SER      H 3734   0.608   4.966   3.491 -0.3218 -1.3061 -2.0224
  112SER     CA 3735   0.757   4.820   3.478  0.5453  0.3449  0.5239
  112SER     HA 3736   0.730   4.722   3.440  2.6910 -0.2114  0.2972
  112SER     CB 3737   0.810   4.906   3.363  0.4022 -0.4064 -0.1063
  112SER    HB1 3738   0.812   5.009   3.399 -0.3041 -0.4919  0.1951
  112SER    HB2 3739   0.909   4.879   3.326  0.3227  1.8057 -2.1584
  112SER     OG 3740   0.708   4.908   3.265 -0.1010 -0.6983  0.4042
  112SER     HG 3741   0.753   4.907   3.181 -1.7924  1.0911 -0.5968
  112SER      C 3742   0.884   4.800   3.561  0.9313  0.0404 -0.1306
  112SER      O 3743   0.966   4.715   3.529  0.7314 -0.1540 -0.1310
  113TYR      N 3744   0.893   4.881   3.667 -0.2899 -0.0542  0.0679
  113TYR      H 3745   0.831   4.960   3.674 -0.2469  0.0323 -0.4604
  113TYR     CA 3746   1.003   4.884   3.761 -0.4189  0.1307  0.2130
  113TYR     HA 3747   1.045   4.783   3.761 -0.6125  0.0488  0.3415
  113TYR     CB 3748   1.103   4.992   3.723 -0.0524 -0.2659  0.0372
  113TYR    HB1 3749   1.070   5.095   3.735 -0.3844 -0.5055  1.2897
  113TYR    HB2 3750   1.188   4.977   3.790  0.0249 -0.8927 -0.1904
  113TYR     CG 3751   1.153   4.971   3.582 -0.6795  0.1274 -0.2475
  113TYR    CD1 3752   1.249   4.872   3.558  0.1105  0.6809  0.5769
  113TYR    HD1 3753   1.284   4.796   3.627  3.4346  0.5103 -1.0592
  113TYR    CE1 3754   1.313   4.866   3.433 -0.1597  0.1549  0.4597
  113TYR    HE1 3755   1.393   4.798   3.409  1.7673  2.3145  0.4128
  113TYR     CZ 3756   1.283   4.962   3.334  0.5131  0.0346  0.1359
  113TYR     OH 3757   1.349   4.968   3.215  0.3776  0.0504  0.0617
  113TYR     HH 3758   1.321   5.040   3.159 -2.1841 -1.6670 -1.0545
  113TYR    CE2 3759   1.178   5.053   3.355  0.7408  0.2347  0.4166
  113TYR    HE2 3760   1.160   5.136   3.289  0.0859  0.8725  1.3598
  113TYR    CD2 3761   1.113   5.057   3.480 -0.5955  0.1567 -0.2552
  113TYR    HD2 3762   1.047   5.138   3.508  0.8873  0.7674  1.7036
  113TYR      C 3763   0.941   4.911   3.897 -0.4574  0.0267  0.2171
  113TYR      O 3764   0.820   4.897   3.913 -0.3291 -0.2291  1.0492
  114GLY      N 3765   1.023   4.941   3.998  0.1270 -0.1669 -0.1962
  114GLY      H 3766   1.122   4.944   3.978 -0.0165  0.7231 -0.8448
  114GLY     CA 3767   0.975   4.969   4.132  0.5916  0.2932 -0.1233
  114GLY    HA1 3768   0.898   5.045   4.130  0.0653 -0.2488 -0.8371
  114GLY    HA2 3769   0.943   4.882   4.190  2.1036 -0.8552 -0.9214
  114GLY      C 3770   1.086   5.032   4.215  0.4255  0.2421  0.1387
  114GLY      O 3771   1.187   5.081   4.166  0.1853  0.6412  0.0432
  115SER      N 3772   1.062   5.042   4.346  0.0463  0.1851  0.0745
  115SER      H 3773   0.974   4.999   4.372 -0.4702  1.6575  0.8990
  115SER     CA 3774   1.146   5.095   4.452  0.2106  0.2593 -0.0918
  115SER     HA 3775   1.188   5.190   4.419 -1.7204  0.6933 -1.5187
  115SER     CB 3776   1.066   5.112   4.581  0.1635 -0.0625 -0.0796
  115SER    HB1 3777   1.003   5.200   4.568  0.1628 -0.1218 -0.5083
  115SER    HB2 3778   1.143   5.137   4.653 -0.4985 -2.8195  1.7536
  115SER     OG 3779   1.004   4.996   4.632  0.2119  0.1102  0.3761
  115SER     HG 3780   0.922   5.020   4.677  0.4276  1.2622  0.1825
  115SER      C 3781   1.264   5.001   4.471  0.0429  0.0418 -0.1182
  115SER      O 3782   1.249   4.880   4.458 -0.0778  0.0437  0.0011
  116SER      N 3783   1.377   5.053   4.518 -0.2002  0.1981  0.3050
  116SER      H 3784   1.391   5.153   4.530  2.3395 -0.0381  0.0176
  116SER     CA 3785   1.488   4.966   4.551 -0.2512  0.0358  0.0476
  116SER     HA 3786   1.507   4.890   4.475  1.2869  0.1539  0.2770
  116SER     CB 3787   1.616   5.048   4.561 -0.0716 -0.1526 -0.6811
  116SER    HB1 3788   1.645   5.091   4.464  1.0219 -2.0902 -1.2637
  116SER    HB2 3789   1.597   5.131   4.629 -0.8071 -1.3808  0.6666
  116SER     OG 3790   1.725   4.981   4.620 -0.1193  0.0926 -0.3132
  116SER     HG 3791   1.792   4.960   4.555  1.4635  0.2357  1.1956
  116SER      C 3792   1.460   4.882   4.675 -0.2556 -0.0276  0.0032
  116SER      O 3793   1.384   4.912   4.767  0.2448 -0.4380  0.5615
  117SER      N 3794   1.503   4.756   4.662 -0.3652 -0.0916  0.2663
  117SER      H 3795   1.553   4.729   4.579  0.0542  1.0607  0.1391
  117SER     CA 3796   1.494   4.656   4.767 -0.6203 -0.0767  0.2598
  117SER     HA 3797   1.395   4.657   4.814 -0.4273 -3.0324  0.9233
  117SER     CB 3798   1.516   4.511   4.726  0.5026  0.2621 -0.3505
  117SER    HB1 3799   1.486   4.448   4.809  2.4188  0.1230  0.2976
  117SER    HB2 3800   1.620   4.486   4.704 -0.0363 -0.9955 -1.5797
  117SER     OG 3801   1.439   4.476   4.613 -0.3415  0.1103  0.2670
  117SER     HG 3802   1.464   4.386   4.592  2.1507  0.9637 -0.7563
  117SER      C 3803   1.593   4.688   4.879 -0.4235  0.1721  0.0166
  117SER      O 3804   1.707   4.726   4.857 -0.3763 -0.0953 -0.1997
  118GLN      N 3805   1.543   4.678   5.002  0.2553 -0.4480  0.2473
  118GLN      H 3806   1.454   4.633   5.020  0.6968 -1.6628 -0.4790
  118GLN     CA 3807   1.603   4.746   5.115 -0.0867 -0.0763  0.2067
  118GLN     HA 3808   1.660   4.830   5.076 -1.5141  0.2392 -1.3249
  118GLN     CB 3809   1.495   4.811   5.201  0.1292 -0.0466  0.4574
  118GLN    HB1 3810   1.539   4.842   5.295  0.0516 -1.6017  1.0355
  118GLN    HB2 3811   1.415   4.739   5.215 -1.3761  1.3584 -0.5288
  118GLN     CG 3812   1.429   4.935   5.140 -0.0101 -0.4909 -0.2972
  118GLN    HG1 3813   1.377   4.902   5.049 -1.2842  0.8120 -0.0626
  118GLN    HG2 3814   1.504   5.009   5.112 -2.0983  2.3245  1.1309
  118GLN     CD 3815   1.325   5.005   5.225  0.1413 -0.0922 -0.4365
  118GLN    OE1 3816   1.251   4.945   5.304 -0.0914  0.2674 -0.3789
  118GLN    NE2 3817   1.327   5.138   5.237  0.2084 -0.1145 -0.1985
  118GLN   HE21 3818   1.260   5.180   5.299 -0.7670  0.8197 -1.8174
  118GLN   HE22 3819   1.380   5.201   5.179  0.6456  0.4169  0.7577
  118GLN      C 3820   1.702   4.656   5.186  0.3585 -0.2366 -0.6004
  118GLN      O 3821   1.700   4.534   5.168 -0.0783 -0.4246  0.6074
  119SER      N 3822   1.795   4.719   5.258  0.3576 -0.3980 -0.4566
  119SER      H 3823   1.798   4.820   5.265  1.9004 -0.4086 -0.6222
  119SER     CA 3824   1.888   4.660   5.352 -0.1118 -0.5713 -0.0955
  119SER     HA 3825   1.951   4.600   5.286 -1.5315 -1.0667 -1.0337
  119SER     CB 3826   1.963   4.765   5.433 -0.0756 -0.2900 -0.4919
  119SER    HB1 3827   1.906   4.831   5.499  0.2324 -1.8933  1.4928
  119SER    HB2 3828   2.014   4.711   5.512 -2.7819 -1.1583  0.7879
  119SER     OG 3829   2.057   4.839   5.358  0.1074  0.1413  0.1491
  119SER     HG 3830   2.092   4.905   5.418 -0.9534  0.8736  0.0007
  119SER      C 3831   1.811   4.571   5.449  0.0310  0.1555  0.6955
  119SER      O 3832   1.706   4.612   5.496 -0.1440 -0.5773  0.9523
  120SER      N 3833   1.855   4.447   5.469  0.2923  0.1103 -0.1003
  120SER      H 3834   1.943   4.419   5.427 -0.3434 -0.5036 -1.0374
  120SER     CA 3835   1.791   4.353   5.560  0.1512  0.2359 -0.0700
  120SER     HA 3836   1.687   4.349   5.529  0.5204 -0.5112 -1.2815
  120SER     CB 3837   1.849   4.212   5.561  0.1964  0.2473 -0.6215
  120SER    HB1 3838   1.786   4.153   5.627  3.6679 -0.0397  2.7750
  120SER    HB2 3839   1.950   4.207   5.603 -0.0102  0.0252 -0.1518
  120SER     OG 3840   1.858   4.156   5.432  0.0934 -0.8440 -0.1636
  120SER     HG 3841   1.895   4.068   5.444  0.3371 -0.6193  0.8438
  120SER      C 3842   1.781   4.402   5.703  0.3807 -0.1243  0.0699
  120SER      O 3843   1.856   4.491   5.742  0.0551  0.2611 -0.1727
  121SER      N 3844   1.694   4.340   5.783 -0.2399  0.5119 -0.0993
  121SER      H 3845   1.629   4.278   5.736 -1.4619  1.8331 -0.2427
  121SER     CA 3846   1.678   4.357   5.926  0.5838  0.0711  0.0500
  121SER     HA 3847   1.763   4.415   5.964 -0.8099  2.2615 -0.0290
  121SER     CB 3848   1.555   4.442   5.959  0.3463  0.0324 -0.7173
  121SER    HB1 3849   1.468   4.405   5.906  1.0185  0.9662 -2.5452
  121SER    HB2 3850   1.538   4.444   6.067  1.5353 -0.3091 -0.5007
  121SER     OG 3851   1.585   4.573   5.917 -0.3672  0.1928 -0.7398
  121SER     HG 3852   1.653   4.607   5.977  0.6801 -0.2200 -1.6487
  121SER      C 3853   1.670   4.228   6.007 -0.2396  0.0832 -0.0039
  121SER      O 3854   1.607   4.137   5.956 -0.1376  0.0038  0.0114
  122TYR      N 3855   1.733   4.210   6.123  0.5466  0.1164 -0.4139
  122TYR      H 3856   1.797   4.281   6.156  2.5108 -0.8720 -1.9362
  122TYR     CA 3857   1.756   4.086   6.194 -0.5182  0.1048 -0.0769
  122TYR     HA 3858   1.681   4.011   6.168 -0.5682  0.2909 -0.4748
  122TYR     CB 3859   1.900   4.045   6.169 -0.5128  0.1353 -0.0941
  122TYR    HB1 3860   1.966   4.115   6.220 -0.5263  0.8780 -1.0644
  122TYR    HB2 3861   1.915   3.950   6.219 -0.6179 -0.3796 -1.0150
  122TYR     CG 3862   1.942   4.040   6.023  0.5113 -0.0683  0.1996
  122TYR    CD1 3863   1.883   3.948   5.935  0.4885 -0.2365  0.3884
  122TYR    HD1 3864   1.804   3.882   5.965 -0.4464  1.4436  1.7763
  122TYR    CE1 3865   1.934   3.937   5.805 -0.0267 -0.3102  0.1913
  122TYR    HE1 3866   1.896   3.859   5.741  1.0422 -2.1730  1.7197
  122TYR     CZ 3867   2.048   4.011   5.766 -0.5416  0.3277 -0.1142
  122TYR     OH 3868   2.103   3.993   5.642  1.1011  0.0424  0.6418
  122TYR     HH 3869   2.174   4.058   5.637  0.8992  0.1479 -1.2896
  122TYR    CE2 3870   2.092   4.114   5.851  0.2472 -0.2890  0.2307
  122TYR    HE2 3871   2.178   4.169   5.816  0.4951 -0.4845  0.5231
  122TYR    CD2 3872   2.042   4.128   5.980  0.0788  0.3715  0.0941
  122TYR    HD2 3873   2.076   4.196   6.057 -0.4720 -1.0518  1.6619
  122TYR      C 3874   1.745   4.105   6.345 -0.0541 -0.2437  0.0044
  122TYR      O 3875   1.739   4.220   6.388  0.3516 -0.2874  0.1807
  123GLY      N 3876   1.732   3.999   6.425 -0.1034 -0.2845 -0.0566
  123GLY      H 3877   1.737   3.909   6.378  0.0369  0.2964 -1.1928
  123GLY     CA 3878   1.690   4.008   6.563 -0.0139 -0.3160 -0.0276
  123GLY    HA1 3879   1.705   3.919   6.624 -0.8172  0.4732  1.3780
  123GLY    HA2 3880   1.743   4.090   6.613  0.1573 -1.0687  1.0643
  123GLY      C 3881   1.547   4.056   6.580  0.0516 -0.2225  0.2660
  123GLY      O 3882   1.473   4.073   6.484 -0.3074 -0.1328  0.5553
  124GLN      N 3883   1.510   4.077   6.707 -0.0541  0.1446  0.1751
  124GLN      H 3884   1.569   4.049   6.784 -1.4314 -0.3501  1.0748
  124GLN     CA 3885   1.371   4.106   6.733 -0.1214  0.0181 -0.0418
  124GLN     HA 3886   1.317   4.029   6.678 -0.6566  0.8143 -0.6502
  124GLN     CB 3887   1.340   4.080   6.880 -0.0885 -0.0123 -0.0404
  124GLN    HB1 3888   1.232   4.089   6.896  0.2417  1.8733  1.4844
  124GLN    HB2 3889   1.382   3.979   6.886  1.5692  0.5051 -1.9941
  124GLN     CG 3890   1.410   4.175   6.977 -0.6737  0.3291  0.0508
  124GLN    HG1 3891   1.515   4.147   6.976 -0.9890 -0.9683 -1.8125
  124GLN    HG2 3892   1.392   4.278   6.948  0.6033  1.0427  1.6316
  124GLN     CD 3893   1.379   4.155   7.125 -0.5916 -0.1173  0.0110
  124GLN    OE1 3894   1.373   4.040   7.167 -0.1855 -0.3392 -0.5255
  124GLN    NE2 3895   1.355   4.254   7.212  0.4242  0.1314  0.0167
  124GLN   HE21 3896   1.361   4.228   7.309 -2.0905  0.6341  0.3536
  124GLN   HE22 3897   1.334   4.347   7.178  1.5619  0.2784 -0.3488
  124GLN      C 3898   1.320   4.239   6.681  0.3501 -0.0155 -0.5987
  124GLN      O 3899   1.393   4.337   6.694 -0.0717  0.2886 -0.4884
  125PRO      N 3900   1.199   4.248   6.625  0.0086  0.3184  0.1805
  125PRO     CD 3901   1.114   4.136   6.594  0.3472  0.0974  0.0413
  125PRO    HD1 3902   1.089   4.075   6.681 -0.6553 -2.2549 -1.7833
  125PRO    HD2 3903   1.160   4.070   6.521 -0.5749 -0.5939  0.0694
  125PRO     CG 3904   0.989   4.196   6.531  0.0498 -0.3566  0.1932
  125PRO    HG1 3905   0.950   4.134   6.449  1.7364  0.6819 -1.4704
  125PRO    HG2 3906   0.925   4.216   6.617 -0.2254  0.2600 -0.1512
  125PRO     CB 3907   1.026   4.332   6.472  0.1243 -0.3863  0.1730
  125PRO    HB1 3908   0.948   4.406   6.489 -0.0489 -1.1703  3.4743
  125PRO    HB2 3909   1.057   4.335   6.368 -0.8559 -1.0285 -0.1538
  125PRO     CA 3910   1.144   4.367   6.562 -0.2735  0.3189  0.4258
  125PRO     HA 3911   1.220   4.412   6.499  0.7862 -1.2971  0.4796
  125PRO      C 3912   1.110   4.472   6.667  0.6388  0.2706  0.7786
  125PRO      O 3913   1.091   4.450   6.786 -0.0583  0.0608  0.6351
  126GLN      N 3914   1.104   4.598   6.624 -0.4525 -0.0446 -0.0310
  126GLN      H 3915   1.109   4.620   6.525 -0.4304 -2.7570 -0.6880
  126GLN     CA 3916   1.096   4.709   6.716 -0.0593 -0.1918  0.1823
  126GLN     HA 3917   1.175   4.690   6.789 -0.4776 -1.2362  0.3800
  126GLN     CB 3918   1.118   4.836   6.634 -0.1967  0.1421  0.6585
  126GLN    HB1 3919   1.103   4.918   6.705 -0.0202  0.0979  0.7460
  126GLN    HB2 3920   1.042   4.838   6.557  0.9340 -1.5559 -0.5559
  126GLN     CG 3921   1.249   4.861   6.560 -0.3778 -0.0432  0.2753
  126GLN    HG1 3922   1.247   4.953   6.502 -2.0572 -1.1247 -1.5183
  126GLN    HG2 3923   1.257   4.780   6.488 -0.6532  0.1457  0.0301
  126GLN     CD 3924   1.364   4.849   6.659 -0.6772  0.1008  0.6452
  126GLN    OE1 3925   1.434   4.748   6.672  0.4085  0.7665  0.1121
  126GLN    NE2 3926   1.387   4.956   6.734 -0.1984 -0.0900  0.7749
  126GLN   HE21 3927   1.342   5.047   6.731 -0.1075 -0.0389  0.9417
  126GLN   HE22 3928   1.464   4.949   6.799  1.5665 -2.0411 -1.3425
  126GLN      C 3929   0.963   4.716   6.791 -0.0919  0.1224  0.0976
  126GLN      O 3930   0.868   4.657   6.740  0.1657 -0.1553 -0.0699
  127SER      N 3931   0.951   4.784   6.905  0.1215  0.6926 -0.2153
  127SER      H 3932   1.033   4.808   6.959 -0.1950  1.4327 -0.0515
  127SER     CA 3933   0.823   4.800   6.970  0.0842 -0.3695 -0.0125
  127SER     HA 3934   0.778   4.706   7.002 -0.3325 -0.7207 -1.5710
  127SER     CB 3935   0.849   4.887   7.093 -0.0669 -0.3547  0.0097
  127SER    HB1 3936   0.913   4.967   7.058  0.3641 -0.2449  1.0193
  127SER    HB2 3937   0.758   4.919   7.145  1.9932  0.2139  3.5964
  127SER     OG 3938   0.919   4.810   7.189 -0.3371 -0.1454  0.3768
  127SER     HG 3939   0.980   4.878   7.220  1.0770 -0.9891 -0.4354
  127SER      C 3940   0.729   4.878   6.880  0.3265  0.3044  0.3143
  127SER      O 3941   0.773   4.953   6.792  0.4143  0.2086  0.2774
  128GLY      N 3942   0.598   4.864   6.897  0.3430  0.1896  0.3469
  128GLY      H 3943   0.556   4.812   6.972 -1.2063 -0.7697 -1.1000
  128GLY     CA 3944   0.498   4.923   6.810  0.7113 -0.0059 -0.2123
  128GLY    HA1 3945   0.535   5.020   6.777  0.9876  0.1449  0.5299
  128GLY    HA2 3946   0.414   4.943   6.876 -0.3392 -0.6383 -1.3098
  128GLY      C 3947   0.469   4.845   6.682 -0.2157  0.1696 -0.1184
  128GLY      O 3948   0.537   4.750   6.644 -0.0900  0.4763 -0.6673
  129SER      N 3949   0.356   4.881   6.621  0.1922  0.9321 -0.4355
  129SER      H 3950   0.304   4.953   6.669  0.1826 -0.3732  1.6531
  129SER     CA 3951   0.315   4.825   6.494  0.9342  0.0580 -0.3035
  129SER     HA 3952   0.390   4.765   6.442 -1.1788 -1.5684 -1.6615
  129SER     CB 3953   0.198   4.728   6.500  0.5155  0.5428 -0.5660
  129SER    HB1 3954   0.232   4.640   6.555  1.2739  0.3334 -1.3304
  129SER    HB2 3955   0.159   4.693   6.403 -0.4330  2.6327 -0.9880
  129SER     OG 3956   0.089   4.776   6.575  0.0821 -0.1418 -0.7366
  129SER     HG 3957   0.009   4.730   6.549 -0.0255 -0.1056 -0.4746
  129SER      C 3958   0.289   4.939   6.396 -0.0454 -0.1472 -0.2896
  129SER      O 3959   0.195   5.016   6.416  0.2232  0.2952 -0.7172
  130TYR      N 3960   0.381   4.963   6.303  0.2117 -0.0193 -0.0045
  130TYR      H 3961   0.473   4.927   6.325  0.9061  1.7563  0.1478
  130TYR     CA 3962   0.365   5.056   6.194  0.0915 -0.3756 -0.2943
  130TYR     HA 3963   0.260   5.068   6.169 -0.5733 -1.7741  1.6625
  130TYR     CB 3964   0.431   5.190   6.226 -0.1818 -0.2941 -0.0777
  130TYR    HB1 3965   0.375   5.237   6.308  1.6720  1.4568  0.2568
  130TYR    HB2 3966   0.419   5.252   6.137 -1.1352 -0.0813  0.1831
  130TYR     CG 3967   0.573   5.176   6.276 -0.2609 -0.2919  0.1494
  130TYR    CD1 3968   0.589   5.170   6.415  0.0235  0.2630  0.1424
  130TYR    HD1 3969   0.498   5.157   6.472 -1.2913 -2.0420 -2.2973
  130TYR    CE1 3970   0.713   5.144   6.474  0.1346  0.5994  0.0605
  130TYR    HE1 3971   0.727   5.122   6.579  0.4511  2.5849  0.4682
  130TYR     CZ 3972   0.826   5.125   6.392  0.0392 -0.2502  0.1150
  130TYR     OH 3973   0.945   5.098   6.454 -0.0365 -0.3979  0.1945
  130TYR     HH 3974   1.020   5.088   6.396  0.0486  0.6558  0.1056
  130TYR    CE2 3975   0.811   5.146   6.254 -0.2323  0.0787  0.1915
  130TYR    HE2 3976   0.901   5.149   6.195 -0.4304 -3.2236 -0.5034
  130TYR    CD2 3977   0.688   5.178   6.196 -0.2483 -0.0151  0.1731
  130TYR    HD2 3978   0.684   5.203   6.091  2.8544 -2.2849 -0.6279
  130TYR      C 3979   0.439   5.011   6.068 -0.0550  0.1834 -0.5850
  130TYR      O 3980   0.537   4.937   6.072 -0.1399  0.1000  0.0301
  131SER      N 3981   0.391   5.052   5.950  0.1818  0.2114 -0.6717
  131SER      H 3982   0.315   5.118   5.952  0.3580  0.4261  1.3043
  131SER     CA 3983   0.431   5.009   5.818  0.4722  0.1951 -0.5791
  131SER     HA 3984   0.364   5.044   5.739 -1.6093 -2.9985 -0.4517
  131SER     CB 3985   0.569   5.071   5.796  0.5885 -0.0131 -0.4410
  131SER    HB1 3986   0.642   4.997   5.830 -0.0977 -0.2779  0.5133
  131SER    HB2 3987   0.563   5.168   5.844  0.5354  0.0396 -0.5534
  131SER     OG 3988   0.587   5.102   5.660  0.0598 -0.1577 -0.5465
  131SER     HG 3989   0.679   5.123   5.646  0.7580 -1.7986  1.2177
  131SER      C 3990   0.426   4.857   5.802 -0.4421  0.1793 -0.2201
  131SER      O 3991   0.375   4.785   5.887 -0.5768 -0.2440 -0.6579
  132GLN      N 3992   0.490   4.802   5.699  0.2486 -0.1367  0.3625
  132GLN      H 3993   0.531   4.874   5.641 -1.2704  0.9029  0.5236
  132GLN     CA 3994   0.518   4.661   5.681 -0.7397 -0.2834 -0.0977
  132GLN     HA 3995   0.427   4.614   5.644 -0.8005  0.6372 -1.1735
  132GLN     CB 3996   0.629   4.654   5.576 -0.4780  0.3294  0.1366
  132GLN    HB1 3997   0.671   4.554   5.572  0.4779  0.7216  0.0140
  132GLN    HB2 3998   0.714   4.717   5.601  0.5791 -0.0023 -2.3321
  132GLN     CG 3999   0.593   4.688   5.432 -0.7973  0.3261  0.2136
  132GLN    HG1 4000   0.517   4.618   5.398  1.9924 -2.9672  0.1591
  132GLN    HG2 4001   0.555   4.790   5.432 -1.0607  0.2584  2.2351
  132GLN     CD 4002   0.713   4.658   5.343 -0.6021  0.3974  0.4510
  132GLN    OE1 4003   0.789   4.748   5.307  0.6289 -0.7718  0.0482
  132GLN    NE2 4004   0.743   4.530   5.320 -0.3288  0.5171  0.1315
  132GLN   HE21 4005   0.821   4.514   5.258 -1.9633  1.6197 -2.3510
  132GLN   HE22 4006   0.677   4.456   5.338  1.9284 -2.1254 -1.5308
  132GLN      C 4007   0.566   4.586   5.805  0.1183 -0.2923 -0.4297
  132GLN      O 4008   0.655   4.633   5.875  0.1428  0.1045 -0.7165
  133GLN      N 4009   0.500   4.474   5.834 -0.6212  0.2499  0.0107
  133GLN      H 4010   0.434   4.427   5.773  0.6221 -1.1915 -0.2770
  133GLN     CA 4011   0.518   4.402   5.958 -0.1451  0.1351 -0.1270
  133GLN     HA 4012   0.570   4.472   6.024 -0.9165  0.8114 -0.2244
  133GLN     CB 4013   0.384   4.365   6.020  0.2151 -0.2252  0.4471
  133GLN    HB1 4014   0.404   4.298   6.104  0.2963 -0.6502  0.0891
  133GLN    HB2 4015   0.322   4.323   5.941 -1.5333  1.7452  0.6757
  133GLN     CG 4016   0.312   4.493   6.064 -0.1614 -0.1876 -0.2693
  133GLN    HG1 4017   0.212   4.470   6.100 -1.3036 -0.0616 -3.0776
  133GLN    HG2 4018   0.305   4.564   5.982 -1.4160 -0.8784 -0.7905
  133GLN     CD 4019   0.381   4.562   6.180 -0.8925  0.1645 -0.0376
  133GLN    OE1 4020   0.391   4.507   6.290  0.4233 -0.4535 -0.4419
  133GLN    NE2 4021   0.455   4.672   6.164 -0.6834 -0.0253 -0.3907
  133GLN   HE21 4022   0.517   4.703   6.237 -2.6057 -2.3128  2.4687
  133GLN   HE22 4023   0.452   4.713   6.072  1.7482  1.3262  0.0532
  133GLN      C 4024   0.608   4.281   5.937 -0.0377  0.2204 -0.1555
  133GLN      O 4025   0.594   4.224   5.829  0.0281  0.1418 -0.1234
  134PRO      N 4026   0.688   4.227   6.029 -0.2810  0.1915  0.0395
  134PRO     CD 4027   0.767   4.107   6.008 -0.4750  0.0609  0.0534
  134PRO    HD1 4028   0.694   4.027   6.003 -1.4079  0.9111 -0.3494
  134PRO    HD2 4029   0.811   4.117   5.909 -1.0447  0.7572 -0.1418
  134PRO     CG 4030   0.873   4.112   6.117 -0.1873 -0.0464 -0.2198
  134PRO    HG1 4031   0.962   4.154   6.070 -0.0817 -1.2737 -1.1774
  134PRO    HG2 4032   0.901   4.016   6.162  0.5515  1.2159  2.1587
  134PRO     CB 4033   0.817   4.201   6.228 -0.3300 -0.6160  0.1709
  134PRO    HB1 4034   0.894   4.261   6.275 -1.1577 -1.0159  2.1520
  134PRO    HB2 4035   0.770   4.145   6.309 -2.2257  0.8550  0.1611
  134PRO     CA 4036   0.718   4.292   6.155  0.0954 -0.1757  0.1413
  134PRO     HA 4037   0.629   4.298   6.217 -0.1889  0.0943 -0.2925
  134PRO      C 4038   0.775   4.432   6.145  0.1390 -0.1975  0.0826
  134PRO      O 4039   0.842   4.458   6.045  0.0733  0.3386  0.1732
  135SER      N 4040   0.748   4.521   6.241 -0.3682 -0.0449 -0.1930
  135SER      H 4041   0.687   4.494   6.317  1.0883  0.4768  1.2221
  135SER     CA 4042   0.801   4.655   6.249 -0.2034 -0.1226  0.0430
  135SER     HA 4043   0.769   4.714   6.163  2.2602 -0.3187 -1.1143
  135SER     CB 4044   0.758   4.717   6.382  0.3069  0.6025 -0.1201
  135SER    HB1 4045   0.780   4.659   6.472 -1.7252 -1.5690 -0.9234
  135SER    HB2 4046   0.802   4.816   6.385 -0.9465  1.1494  1.2073
  135SER     OG 4047   0.619   4.737   6.375  0.1641 -0.3027 -0.0844
  135SER     HG 4048   0.583   4.731   6.464 -1.7498 -0.8110 -0.8551
  135SER      C 4049   0.953   4.658   6.266 -0.2306  1.2425  0.1423
  135SER      O 4050   1.015   4.612   6.361 -0.2657  0.7072 -0.0954
  136TYR      N 4051   1.019   4.700   6.158  0.1525  0.1584 -0.0554
  136TYR      H 4052   0.966   4.744   6.084 -0.0013 -2.1788 -1.4448
  136TYR     CA 4053   1.157   4.744   6.160  0.2443 -0.1358  0.1107
  136TYR     HA 4054   1.200   4.734   6.259  0.6908  0.0757 -0.0612
  136TYR     CB 4055   1.244   4.660   6.067 -0.0288  0.1747 -0.4317
  136TYR    HB1 4056   1.210   4.666   5.963 -1.7400  0.9620  0.1296
  136TYR    HB2 4057   1.341   4.708   6.072 -0.1297  0.2416  2.0817
  136TYR     CG 4058   1.269   4.517   6.109  0.0435  0.1586 -0.5281
  136TYR    CD1 4059   1.214   4.415   6.031 -0.2293 -0.3947  0.3763
  136TYR    HD1 4060   1.163   4.436   5.939 -2.0285  0.4338  1.5135
  136TYR    CE1 4061   1.244   4.282   6.065 -0.5224 -0.5856 -0.1054
  136TYR    HE1 4062   1.210   4.204   5.998 -0.6097 -0.8369  0.2255
  136TYR     CZ 4063   1.319   4.249   6.180 -0.2900  0.0409 -0.0721
  136TYR     OH 4064   1.344   4.118   6.210  0.3005  0.0887 -0.3399
  136TYR     HH 4065   1.387   4.115   6.296 -1.8723  0.2866  0.8319
  136TYR    CE2 4066   1.363   4.353   6.264  0.2993 -0.0942 -0.2050
  136TYR    HE2 4067   1.414   4.329   6.355 -1.2509 -0.2027  0.6790
  136TYR    CD2 4068   1.334   4.486   6.229  0.2427 -0.2414 -0.7382
  136TYR    HD2 4069   1.380   4.570   6.279  0.9710  0.2208 -2.1314
  136TYR      C 4070   1.169   4.894   6.136  0.1562 -0.1566 -0.0703
  136TYR      O 4071   1.079   4.969   6.098  0.1699 -0.0080  0.1865
  137GLY      N 4072   1.284   4.958   6.162  0.1069 -0.0655 -0.0777
  137GLY      H 4073   1.359   4.913   6.213 -1.7073 -0.9682  1.9794
  137GLY     CA 4074   1.308   5.099   6.142  0.2353 -0.1115 -0.2429
  137GLY    HA1 4075   1.416   5.108   6.152  0.0258  0.8121  1.4811
  137GLY    HA2 4076   1.275   5.125   6.042  1.3519 -2.7671 -1.4022
  137GLY      C 4077   1.250   5.187   6.252  0.6847 -0.0159 -0.0790
  137GLY      O 4078   1.181   5.143   6.343  0.2532  0.3197 -0.2361
  138GLY      N 4079   1.287   5.315   6.243 -0.8512  0.4264 -0.4865
  138GLY      H 4080   1.345   5.339   6.164  0.6401 -1.6664 -0.1013
  138GLY     CA 4081   1.250   5.420   6.336  0.1522  0.3313  0.0429
  138GLY    HA1 4082   1.293   5.407   6.435  1.0702  0.1290 -0.3785
  138GLY    HA2 4083   1.293   5.512   6.296  1.4232 -0.4606 -0.4529
  138GLY      C 4084   1.100   5.445   6.348  0.1814  0.5126  0.0271
  138GLY      O 4085   1.019   5.411   6.262  0.5731 -0.1787 -0.0743
  139GLN      N 4086   1.064   5.494   6.467  0.4749  0.3231  0.1963
  139GLN      H 4087   1.136   5.533   6.526  1.6800 -0.2858 -0.8247
  139GLN     CA 4088   0.925   5.488   6.510  0.4049 -0.0253 -0.0771
  139GLN     HA 4089   0.908   5.380   6.513  0.4493 -0.0717 -1.1160
  139GLN     CB 4090   0.919   5.528   6.657  0.1041  0.0578 -0.1107
  139GLN    HB1 4091   0.990   5.471   6.717 -1.0409  0.0465  1.2924
  139GLN    HB2 4092   0.823   5.492   6.693  0.4423 -1.2484 -0.4495
  139GLN     CG 4093   0.929   5.671   6.709  0.1925 -0.0191  0.0863
  139GLN    HG1 4094   0.953   5.668   6.815  3.0160 -1.3398 -0.4837
  139GLN    HG2 4095   1.008   5.724   6.655 -0.7950  0.5842 -0.7905
  139GLN     CD 4096   0.805   5.756   6.689  0.0034 -0.3469 -0.1546
  139GLN    OE1 4097   0.705   5.740   6.759  0.1046  0.1252  0.1062
  139GLN    NE2 4098   0.810   5.839   6.585  0.1623 -0.3324 -0.1358
  139GLN   HE21 4099   0.734   5.906   6.583  0.7562  0.4641  1.6638
  139GLN   HE22 4100   0.891   5.845   6.525 -0.5415  0.5228 -1.0471
  139GLN      C 4101   0.831   5.570   6.423  0.1107 -0.6481 -0.3606
  139GLN      O 4102   0.872   5.664   6.355 -0.4297 -0.2076 -0.0852
  140GLN      N 4103   0.700   5.550   6.437  0.0148  0.2145  0.0514
  140GLN      H 4104   0.664   5.476   6.495 -3.2693  0.0390 -2.0015
  140GLN     CA 4105   0.603   5.633   6.369  0.1563  0.2988 -0.0490
  140GLN     HA 4106   0.648   5.731   6.351 -1.3393  1.6341  2.9232
  140GLN     CB 4107   0.564   5.572   6.235  0.3387 -0.4217  0.2238
  140GLN    HB1 4108   0.507   5.482   6.259 -2.2836  0.6037 -1.6812
  140GLN    HB2 4109   0.489   5.634   6.185 -0.7379 -0.8254  1.2698
  140GLN     CG 4110   0.676   5.541   6.136  0.0286 -0.1756 -0.2125
  140GLN    HG1 4111   0.723   5.452   6.179  0.3578 -0.0656 -0.3366
  140GLN    HG2 4112   0.748   5.623   6.128  0.9961 -0.8964  0.7466
  140GLN     CD 4113   0.629   5.507   5.996 -0.2650  0.3219 -0.2369
  140GLN    OE1 4114   0.513   5.509   5.957 -0.4223 -0.1856  0.1990
  140GLN    NE2 4115   0.720   5.460   5.909 -0.4744 -0.0298 -0.2681
  140GLN   HE21 4116   0.819   5.452   5.926 -0.9458 -1.1218  2.5832
  140GLN   HE22 4117   0.677   5.414   5.830 -3.0067  0.7660  0.5310
  140GLN      C 4118   0.481   5.651   6.458  0.2423  0.4502  0.0367
  140GLN      O 4119   0.468   5.575   6.554 -0.0456  0.6298  0.1431
  141GLN      N 4120   0.390   5.744   6.428 -0.2379 -0.0967 -0.2044
  141GLN      H 4121   0.405   5.808   6.351 -2.8239  0.0290 -0.6849
  141GLN     CA 4122   0.261   5.762   6.491 -0.2841 -0.8076 -0.0862
  141GLN     HA 4123   0.225   5.674   6.544  2.8577 -2.6118 -0.6579
  141GLN     CB 4124   0.269   5.876   6.592  0.4805 -0.3894 -0.6089
  141GLN    HB1 4125   0.169   5.906   6.622 -0.4732 -0.6983 -3.2185
  141GLN    HB2 4126   0.317   5.959   6.540  0.1061  0.2430  0.0406
  141GLN     CG 4127   0.348   5.841   6.718  0.0729  0.3104 -0.1522
  141GLN    HG1 4128   0.382   5.935   6.760  1.1247  0.2222 -0.7903
  141GLN    HG2 4129   0.432   5.777   6.691 -1.2265 -1.5863  0.0987
  141GLN     CD 4130   0.268   5.766   6.824  0.2329  0.0509 -0.2125
  141GLN    OE1 4131   0.272   5.644   6.820 -0.3895  0.0226 -0.1118
  141GLN    NE2 4132   0.195   5.830   6.916  0.3101  0.5246 -0.4769
  141GLN   HE21 4133   0.214   5.929   6.923  0.9371  0.3037  3.0161
  141GLN   HE22 4134   0.165   5.771   6.992  0.5350  2.2649  1.0358
  141GLN      C 4135   0.162   5.803   6.383  0.1264  0.4644 -0.0037
  141GLN      O 4136   0.201   5.854   6.278  0.0932 -0.1578 -0.3228
  142SER      N 4137   0.032   5.788   6.411  0.1073 -0.6114 -0.5739
  142SER      H 4138   0.019   5.739   6.498  0.8123 -4.3523 -2.3894
  142SER     CA 4139  20.989   5.845   6.338 -0.2162 -0.0921  0.2929
  142SER     HA 4140  21.025   5.877   6.240  0.6356 -0.7377  0.3777
  142SER     CB 4141  20.901   5.725   6.304  0.0456 -0.2926  0.3120
  142SER    HB1 4142  20.813   5.767   6.255 -0.5109  2.0192  2.9943
  142SER    HB2 4143  20.861   5.679   6.395 -1.4036 -1.9218 -1.0795
  142SER     OG 4144  20.964   5.632   6.220 -0.0504 -0.3618  0.3163
  142SER     HG 4145  20.896   5.569   6.194  0.8682 -0.9864 -0.6947
  142SER      C 4146  20.908   5.961   6.392 -0.3204  0.0154 -0.0937
  142SER      O 4147  20.891   5.986   6.511  0.1288 -0.0575 -0.0128
  143TYR      N 4148  20.851   6.039   6.300  0.5317  0.4037 -0.3063
  143TYR      H 4149  20.855   6.010   6.203  1.0953  3.7452 -1.4095
  143TYR     CA 4150  20.807   6.175   6.323  0.0095  0.1905 -0.0251
  143TYR     HA 4151  20.786   6.200   6.427  0.7891  0.8785 -0.0247
  143TYR     CB 4152  20.917   6.272   6.280 -0.5902  0.8927 -0.0075
  143TYR    HB1 4153  20.876   6.372   6.277 -2.0186  0.5885  3.8090
  143TYR    HB2 4154  20.950   6.256   6.178 -0.7153 -0.7220  0.1744
  143TYR     CG 4155  21.043   6.275   6.364 -0.6953  0.1426  0.1893
  143TYR    CD1 4156   0.091   6.212   6.320 -0.3749  0.7697  0.1219
  143TYR    HD1 4157   0.092   6.149   6.232  2.4228 -1.9460  1.8820
  143TYR    CE1 4158   0.198   6.190   6.407 -0.3962 -0.4278 -0.1271
  143TYR    HE1 4159   0.282   6.129   6.377 -0.0722  0.1824 -0.4860
  143TYR     CZ 4160   0.196   6.260   6.530  0.2289  0.3468 -0.5485
  143TYR     OH 4161   0.303   6.243   6.613 -0.4269 -0.4497  0.1446
  143TYR     HH 4162   0.384   6.229   6.564  0.0683  1.1213  0.4670
  143TYR    CE2 4163   0.082   6.333   6.568  0.2718  0.0764  0.1159
  143TYR    HE2 4164   0.081   6.378   6.666  0.9075  0.3426  0.0077
  143TYR    CD2 4165  21.040   6.348   6.483  0.0746 -0.0753  0.3454
  143TYR    HD2 4166  20.953   6.399   6.521  0.1752  0.1604  0.2620
  143TYR      C 4167  20.673   6.206   6.256  0.0638  0.6129  0.0638
  143TYR      O 4168  20.675   6.210   6.134 -0.0240  0.2305  0.0474
  144GLY      N 4169  20.566   6.224   6.334 -0.1129  0.3434 -0.1175
  144GLY      H 4170  20.578   6.234   6.434  1.3091 -0.6644 -0.1654
  144GLY     CA 4171  20.434   6.251   6.281 -0.2081 -0.6024 -0.3830
  144GLY    HA1 4172  20.384   6.155   6.267 -1.4197  0.3452 -3.2621
  144GLY    HA2 4173  20.443   6.286   6.179 -1.1743 -0.3113 -0.3798
  144GLY      C 4174  20.353   6.358   6.354 -0.1800 -0.3641 -0.6973
  144GLY      O 4175  20.408   6.438   6.430 -0.6733  0.2768 -1.0138
  145GLN      N 4176  20.220   6.349   6.349 -0.2314  0.1689 -0.3211
  145GLN      H 4177  20.178   6.297   6.274  1.1833 -1.1805 -0.2094
  145GLN     CA 4178  20.126   6.420   6.434 -0.7270 -0.2798 -0.4885
  145GLN     HA 4179  20.192   6.469   6.506  1.9305 -0.6416 -2.4948
  145GLN     CB 4180  20.051   6.525   6.354  0.0458 -0.0595 -0.9401
  145GLN    HB1 4181  20.018   6.489   6.257 -0.8677  0.4323 -0.8343
  145GLN    HB2 4182  19.958   6.548   6.407 -0.6188 -1.1185 -1.6241
  145GLN     CG 4183  20.144   6.645   6.341  0.2366 -0.1022 -0.0328
  145GLN    HG1 4184  20.151   6.687   6.442 -1.7915 -2.7022  1.3085
  145GLN    HG2 4185  20.242   6.612   6.307  0.1762 -0.5539  0.2221
  145GLN     CD 4186  20.081   6.747   6.247  0.1684 -0.2027 -0.0965
  145GLN    OE1 4187  20.091   6.738   6.125  0.5997 -0.2841 -0.0547
  145GLN    NE2 4188  19.999   6.839   6.300 -0.0791 -0.2051 -0.4737
  145GLN   HE21 4189  19.983   6.826   6.399  0.3363 -2.5498 -0.6401
  145GLN   HE22 4190  19.936   6.894   6.244  0.0801  0.6434  0.1720
  145GLN      C 4191  20.026   6.329   6.504 -0.1128 -0.4052  0.2533
  145GLN      O 4192  19.996   6.220   6.456  0.1337 -0.2565 -0.2446
  146GLN      N 4193  19.981   6.370   6.623  0.2997 -0.5449  0.4551
  146GLN      H 4194  20.005   6.464   6.652 -1.5817 -0.3084  1.3408
  146GLN     CA 4195  19.888   6.296   6.706 -0.2938 -0.5215 -0.1846
  146GLN     HA 4196  19.832   6.233   6.637  0.7411  0.7748 -2.3110
  146GLN     CB 4197  19.966   6.207   6.802 -0.1123  0.1479  0.2888
  146GLN    HB1 4198  20.004   6.264   6.887  4.5333 -1.4389 -0.4031
  146GLN    HB2 4199  20.050   6.153   6.759  0.0032  0.9032 -0.4525
  146GLN     CG 4200  19.883   6.094   6.864 -0.4189  0.2497  0.0653
  146GLN    HG1 4201  19.854   6.023   6.787 -0.5189 -1.3282  1.5207
  146GLN    HG2 4202  19.792   6.133   6.908  0.1528  1.8229 -0.0810
  146GLN     CD 4203  19.953   6.012   6.971  0.6783  0.2232 -0.6543
  146GLN    OE1 4204  20.018   5.912   6.940  0.2552 -0.4855  0.6868
  146GLN    NE2 4205  19.936   6.057   7.095 -0.2115 -0.4222 -0.5311
  146GLN   HE21 4206  19.989   6.004   7.163  1.6077 -0.5424 -1.9671
  146GLN   HE22 4207  19.889   6.143   7.121  0.3026 -0.5189  0.8270
  146GLN      C 4208  19.794   6.389   6.780  0.3358  0.1540 -0.2183
  146GLN      O 4209  19.835   6.483   6.847  0.1448 -0.0212  0.1436
  147GLN      N 4210  19.662   6.375   6.761  0.3073  0.2786 -0.1134
  147GLN      H 4211  19.637   6.289   6.715 -0.5838  0.1792  0.5332
  147GLN     CA 4212  19.566   6.466   6.819  0.4440  0.3197  0.0519
  147GLN     HA 4213  19.587   6.568   6.787  3.6350  0.0844  1.0919
  147GLN     CB 4214  19.432   6.420   6.762  0.5420 -0.4295  0.4168
  147GLN    HB1 4215  19.419   6.314   6.785  2.4522 -1.1104 -1.3952
  147GLN    HB2 4216  19.354   6.473   6.817  0.5940 -0.2561  0.3196
  147GLN     CG 4217  19.404   6.454   6.616  0.1127 -0.3904  0.5041
  147GLN    HG1 4218  19.440   6.555   6.598 -0.7962 -0.1427  0.0615
  147GLN    HG2 4219  19.302   6.455   6.580 -0.0453  2.4066  0.7946
  147GLN     CD 4220  19.476   6.351   6.530 -0.1663  0.2520 -0.5092
  147GLN    OE1 4221  19.586   6.373   6.479  0.4029 -0.3698  0.4069
  147GLN    NE2 4222  19.418   6.233   6.505 -0.5756  0.3092  0.1420
  147GLN   HE21 4223  19.481   6.163   6.468  0.5932 -0.5882  3.5213
  147GLN   HE22 4224  19.332   6.209   6.551 -1.5347  0.2662 -1.5763
  147GLN      C 4225  19.556   6.456   6.971 -0.5167 -0.2862 -0.0374
  147GLN      O 4226  19.611   6.363   7.030  0.5202  0.1457 -0.2952
  148SER      N 4227  19.500   6.562   7.029 -0.2763 -0.0432 -0.2420
  148SER      H 4228  19.461   6.634   6.970 -0.3102  0.6751  0.6437
  148SER     CA 4229  19.502   6.588   7.172  0.3883 -0.2352 -0.2127
  148SER     HA 4230  19.596   6.563   7.221 -0.0186 -0.0622  0.6758
  148SER     CB 4231  19.465   6.731   7.211 -0.4321 -0.4132 -0.3076
  148SER    HB1 4232  19.543   6.806   7.195 -0.1066 -0.1835  2.0343
  148SER    HB2 4233  19.442   6.729   7.317  0.4712 -0.6336 -0.1076
  148SER     OG 4234  19.357   6.759   7.125 -0.5420 -0.2201 -0.1071
  148SER     HG 4235  19.343   6.854   7.124  2.8117  0.4187  0.1902
  148SER      C 4236  19.408   6.488   7.238  0.4203 -0.3172 -0.2888
  148SER      O 4237  19.301   6.461   7.184  0.2375  0.1355 -0.1601
  149TYR      N 4238  19.454   6.440   7.353  0.6190 -0.0054 -0.2352
  149TYR      H 4239  19.545   6.477   7.379  0.9213 -0.1815 -1.0368
  149TYR     CA 4240  19.390   6.339   7.435 -0.0511  0.2686 -0.4119
  149TYR     HA 4241  19.390   6.250   7.372  0.1414 -0.9546  1.2368
  149TYR     CB 4242  19.477   6.301   7.555 -0.2622  0.3126 -0.2446
  149TYR    HB1 4243  19.506   6.386   7.617  0.0651 -0.0219  0.0666
  149TYR    HB2 4244  19.572   6.260   7.522  0.0206 -0.2360  1.1516
  149TYR     CG 4245  19.422   6.193   7.646  0.0199  0.3190 -0.0700
  149TYR    CD1 4246  19.410   6.224   7.782 -0.2176 -0.3743  0.0692
  149TYR    HD1 4247  19.445   6.322   7.812 -0.0121  0.1784 -1.8544
  149TYR    CE1 4248  19.367   6.123   7.870 -0.0251 -0.3568  0.1827
  149TYR    HE1 4249  19.361   6.145   7.976  0.3781 -0.7888  0.2996
  149TYR     CZ 4250  19.336   5.995   7.821 -0.2906 -0.2424  0.0497
  149TYR     OH 4251  19.282   5.896   7.897  0.0495 -0.4194  0.0640
  149TYR     HH 4252  19.245   5.827   7.842  0.9153 -0.4135 -0.5396
  149TYR    CE2 4253  19.346   5.967   7.683  0.1659 -0.1704  0.0658
  149TYR    HE2 4254  19.323   5.870   7.641 -0.0069  0.6196 -1.7404
  149TYR    CD2 4255  19.404   6.063   7.599 -0.3721  0.2751  0.2032
  149TYR    HD2 4256  19.413   6.040   7.494 -3.4111 -0.3443 -0.0338
  149TYR      C 4257  19.249   6.380   7.475  0.0566 -0.2499  0.5271
  149TYR      O 4258  19.158   6.297   7.473  0.3573 -0.5774  0.1989
  150ASN      N 4259  19.222   6.505   7.514 -0.5098 -0.0621 -0.4362
  150ASN      H 4260  19.301   6.568   7.520  0.0303 -0.7904  0.3853
  150ASN     CA 4261  19.095   6.554   7.561 -0.2911  0.2513 -0.1703
  150ASN     HA 4262  19.024   6.471   7.562 -0.3513  0.1422  3.9011
  150ASN     CB 4263  19.117   6.589   7.708 -0.2267 -0.4024 -0.0215
  150ASN    HB1 4264  19.189   6.671   7.714  0.3280 -0.8249 -0.7059
  150ASN    HB2 4265  19.162   6.501   7.754 -0.7204 -1.1482 -0.9257
  150ASN     CG 4266  18.988   6.620   7.782  0.1125  0.4329  0.2282
  150ASN    OD1 4267  18.963   6.733   7.823  0.1470  0.0931  1.1992
  150ASN    ND2 4268  18.885   6.535   7.780  0.0411  0.5279 -0.7744
  150ASN   HD21 4269  18.912   6.443   7.747  1.7075  0.9699 -0.7229
  150ASN   HD22 4270  18.797   6.563   7.819  1.0339  2.2272  0.3716
  150ASN      C 4271  19.051   6.676   7.480 -0.2250  0.5590  0.2519
  150ASN      O 4272  19.125   6.773   7.474  0.4638  0.0113 -0.3144
  151PRO      N 4273  18.940   6.676   7.407 -0.2955 -0.0924  0.3532
  151PRO     CD 4274  18.856   6.560   7.383  0.3673 -0.5106  0.0299
  151PRO    HD1 4275  18.914   6.468   7.379  0.1340 -0.6527 -0.1509
  151PRO    HD2 4276  18.773   6.538   7.451 -1.0431 -1.5760 -1.9486
  151PRO     CG 4277  18.808   6.579   7.240 -0.0748  0.2421  0.2764
  151PRO    HG1 4278  18.719   6.529   7.203  0.5619  0.6500 -1.9487
  151PRO    HG2 4279  18.888   6.540   7.178  0.3067  2.0780 -0.4640
  151PRO     CB 4280  18.798   6.730   7.220  0.0349  0.2094 -0.0317
  151PRO    HB1 4281  18.708   6.770   7.267 -0.2778 -2.1712  1.5342
  151PRO    HB2 4282  18.802   6.769   7.118 -1.5091 -1.6609 -0.8742
  151PRO     CA 4283  18.915   6.776   7.306  0.0797 -0.2197  0.1342
  151PRO     HA 4284  18.992   6.786   7.229 -0.7714 -0.0009 -0.7038
  151PRO      C 4285  18.900   6.919   7.355  0.2773 -0.1174 -0.0982
  151PRO      O 4286  18.970   7.007   7.305 -0.1339  0.5661  0.5160
  152PRO      N 4287  18.821   6.946   7.459 -0.5505 -0.4364 -0.6378
  152PRO     CD 4288  18.740   6.850   7.532 -0.1283 -0.3332 -0.0258
  152PRO    HD1 4289  18.672   6.805   7.460  1.4074 -1.1398 -1.0225
  152PRO    HD2 4290  18.789   6.765   7.578  2.1298  0.9357  0.0721
  152PRO     CG 4291  18.654   6.926   7.632  0.4814  0.2787  0.0429
  152PRO    HG1 4292  18.692   6.938   7.734 -1.3030 -0.0855  0.8050
  152PRO    HG2 4293  18.558   6.874   7.641  0.8547 -0.4699 -0.2348
  152PRO     CB 4294  18.646   7.063   7.566  0.1646  0.1490 -0.1889
  152PRO    HB1 4295  18.627   7.146   7.635  2.5345  0.2174  0.4432
  152PRO    HB2 4296  18.568   7.057   7.489 -1.1187  0.4406  1.0413
  152PRO     CA 4297  18.778   7.081   7.492  0.5314 -0.3205  0.3487
  152PRO     HA 4298  18.769   7.147   7.406  1.1511  1.9096  1.8960
  152PRO      C 4299  18.876   7.155   7.582  0.0167  0.4599  0.2718
  152PRO      O 4300  18.938   7.098   7.671 -0.1657  0.1889  0.2250
  153GLN      N 4301  18.884   7.285   7.552  0.0000  0.4136  0.0641
  153GLN      H 4302  18.829   7.324   7.477  1.4509  0.5365 -0.9732
  153GLN     CA 4303  18.953   7.381   7.636  0.0406  0.4217  0.0219
  153GLN     HA 4304  19.003   7.338   7.723  1.6061  0.8160 -0.6318
  153GLN     CB 4305  19.063   7.455   7.559  0.0979  0.3350  0.0195
  153GLN    HB1 4306  19.023   7.500   7.468 -1.2702 -0.1027  0.3706
  153GLN    HB2 4307  19.104   7.526   7.631  2.4672 -3.0875  2.3497
  153GLN     CG 4308  19.171   7.351   7.532 -0.2996 -0.1327  0.2127
  153GLN    HG1 4309  19.211   7.320   7.628 -1.8082  3.6706  2.2624
  153GLN    HG2 4310  19.125   7.263   7.485  1.0026  0.3090 -2.0370
  153GLN     CD 4311  19.285   7.399   7.444 -0.0983 -0.6866  0.1669
  153GLN    OE1 4312  19.364   7.487   7.478 -0.5794 -0.3163  0.3223
  153GLN    NE2 4313  19.293   7.349   7.320  0.2306 -0.2364  0.0014
  153GLN   HE21 4314  19.213   7.297   7.286 -0.0129  0.6250 -0.7873
  153GLN   HE22 4315  19.375   7.362   7.263 -1.4595 -2.5507 -3.3000
  153GLN      C 4316  18.852   7.487   7.678 -0.1833  0.1186  0.2506
  153GLN      O 4317  18.762   7.523   7.602  0.1929  0.0484 -0.2384
  154GLY      N 4318  18.857   7.516   7.808 -0.5956 -0.5020  0.4103
  154GLY      H 4319  18.917   7.469   7.874 -0.4819 -1.3109 -0.2570
  154GLY     CA 4320  18.779   7.620   7.872 -0.3378  0.0184 -0.1128
  154GLY    HA1 4321  18.815   7.718   7.840 -1.7468  0.9625  1.0515
  154GLY    HA2 4322  18.674   7.598   7.849 -0.4470 -0.9243  1.2072
  154GLY      C 4323  18.793   7.628   8.023  0.5009  0.5672 -0.2159
  154GLY      O 4324  18.876   7.563   8.086 -0.2936  0.7417  1.0445
  155TYR      N 4325  18.714   7.718   8.082 -0.1179 -0.4344  0.5076
  155TYR      H 4326  18.645   7.762   8.024  0.2501 -0.7793 -0.1985
  155TYR     CA 4327  18.732   7.753   8.222 -0.4699  0.1182  0.4166
  155TYR     HA 4328  18.838   7.749   8.247 -0.4120  0.8484  0.2975
  155TYR     CB 4329  18.676   7.894   8.239 -0.4990  0.1418  0.1336
  155TYR    HB1 4330  18.697   7.963   8.158  2.9662  0.0750  0.8319
  155TYR    HB2 4331  18.568   7.885   8.255 -0.5754  1.0056  0.1242
  155TYR     CG 4332  18.743   7.958   8.359 -0.3784 -0.1728  0.2362
  155TYR    CD1 4333  18.671   7.966   8.479 -0.1827 -0.1290  0.3508
  155TYR    HD1 4334  18.571   7.928   8.495 -1.8116  3.7284  0.5437
  155TYR    CE1 4335  18.730   8.029   8.588  0.0338 -0.0107  0.1657
  155TYR    HE1 4336  18.686   8.034   8.687  1.4713 -0.4756  0.8609
  155TYR     CZ 4337  18.854   8.095   8.575 -0.0014  0.0308  0.0454
  155TYR     OH 4338  18.920   8.141   8.686 -0.2762  0.2476  0.1210
  155TYR     HH 4339  19.008   8.167   8.658 -0.2366 -1.3220 -1.4145
  155TYR    CE2 4340  18.927   8.087   8.455  0.0882  0.3585  0.0750
  155TYR    HE2 4341  19.026   8.130   8.447 -0.4166  1.8332  1.3499
  155TYR    CD2 4342  18.871   8.014   8.350 -0.4981  0.1518  0.5268
  155TYR    HD2 4343  18.920   8.010   8.254  1.5211  0.9650  1.4777
  155TYR      C 4344  18.668   7.646   8.310  0.0142 -0.0707  0.5452
  155TYR      O 4345  18.550   7.616   8.292  0.0478  0.0137  0.1686
  156GLY      N 4346  18.743   7.591   8.405  0.7013  0.1385  0.1288
  156GLY      H 4347  18.837   7.629   8.410  0.3042  1.1104  0.4529
  156GLY     CA 4348  18.711   7.463   8.465 -0.3837  0.2215 -0.2516
  156GLY    HA1 4349  18.802   7.438   8.519 -0.4232  0.4010 -0.1010
  156GLY    HA2 4350  18.688   7.395   8.383  2.8673 -1.8943  0.3815
  156GLY      C 4351  18.606   7.482   8.574 -0.4876  0.1721 -0.3426
  156GLY      O 4352  18.581   7.590   8.626 -0.1094  0.0171  0.1695
  157GLN      N 4353  18.538   7.370   8.600 -0.0010 -0.1429 -0.4128
  157GLN      H 4354  18.544   7.290   8.539 -1.0024 -0.9349  0.4894
  157GLN     CA 4355  18.436   7.356   8.702  0.2989 -0.7899 -0.1981
  157GLN     HA 4356  18.418   7.459   8.735  0.7650 -1.3253  1.8881
  157GLN     CB 4357  18.307   7.316   8.632  0.1394 -0.0856 -0.3146
  157GLN    HB1 4358  18.285   7.391   8.555 -0.5481 -0.2897 -0.3223
  157GLN    HB2 4359  18.226   7.325   8.705  0.8100 -1.7231  0.6635
  157GLN     CG 4360  18.314   7.176   8.572  0.1520  0.0263 -0.5810
  157GLN    HG1 4361  18.403   7.171   8.509  0.5460  0.6623 -0.0927
  157GLN    HG2 4362  18.328   7.104   8.653 -0.9702 -0.6977 -1.0125
  157GLN     CD 4363  18.180   7.151   8.506 -0.3363 -0.5856  0.6043
  157GLN    OE1 4364  18.083   7.224   8.526 -0.3353 -0.3149 -0.3259
  157GLN    NE2 4365  18.156   7.027   8.461 -0.1242 -0.2522 -0.4640
  157GLN   HE21 4366  18.228   6.957   8.467 -2.1210 -2.3485  0.8759
  157GLN   HE22 4367  18.068   7.017   8.413 -3.0648  4.8615  2.9096
  157GLN      C 4368  18.480   7.265   8.816 -0.2575 -0.2785  0.4370
  157GLN      O 4369  18.593   7.218   8.811 -0.2962 -0.3118 -0.2069
  158GLN      N 4370  18.396   7.240   8.916 -0.5819 -0.0268  0.2322
  158GLN      H 4371  18.302   7.278   8.911 -1.5036 -2.0485  0.7719
  158GLN     CA 4372  18.415   7.143   9.022 -0.3174  0.0433  0.2497
  158GLN     HA 4373  18.521   7.116   9.021  0.5109  2.8962 -2.3664
  158GLN     CB 4374  18.389   7.211   9.156  0.4389  0.4550  0.1924
  158GLN    HB1 4375  18.451   7.300   9.157  0.3590  0.5391 -1.0730
  158GLN    HB2 4376  18.282   7.232   9.162 -0.1082 -1.7779 -0.6067
  158GLN     CG 4377  18.421   7.122   9.276 -0.2372 -0.2115 -0.1117
  158GLN    HG1 4378  18.520   7.078   9.267  0.0216  0.2305  0.5410
  158GLN    HG2 4379  18.354   7.036   9.271  1.3520 -1.4322 -3.1836
  158GLN     CD 4380  18.405   7.204   9.403  0.8605  0.0661 -0.1475
  158GLN    OE1 4381  18.421   7.326   9.415  0.3473  0.1902 -0.6266
  158GLN    NE2 4382  18.376   7.134   9.512  0.0361 -0.7492 -0.8732
  158GLN   HE21 4383  18.365   7.190   9.595  0.9478  0.6535 -1.6544
  158GLN   HE22 4384  18.372   7.033   9.516 -1.5429 -0.7049 -0.9384
  158GLN      C 4385  18.338   7.013   9.004  0.0703 -0.2433  0.6286
  158GLN      O 4386  18.219   7.027   8.976  0.4204 -0.1142 -0.8837
  159ASN      N 4387  18.408   6.901   9.022  0.3789 -0.0000  0.9547
  159ASN      H 4388  18.508   6.912   9.018  0.4852 -1.1860 -1.4218
  159ASN     CA 4389  18.362   6.763   9.019  0.6517 -0.0842  0.3280
  159ASN     HA 4390  18.258   6.755   8.987  1.1636  2.2036 -2.3127
  159ASN     CB 4391  18.455   6.691   8.922 -0.0644 -0.2649 -0.2305
  159ASN    HB1 4392  18.480   6.756   8.838 -1.3411  0.7581  0.1354
  159ASN    HB2 4393  18.547   6.661   8.972 -1.6529  0.1372  3.3010
  159ASN     CG 4394  18.400   6.560   8.869 -0.4816  0.0337 -0.5446
  159ASN    OD1 4395  18.468   6.457   8.866  0.7274  0.8220 -0.9486
  159ASN    ND2 4396  18.278   6.577   8.819 -0.4778  0.5694 -0.3708
  159ASN   HD21 4397  18.240   6.669   8.797 -1.2845  0.6678  1.2841
  159ASN   HD22 4398  18.230   6.499   8.776 -0.1589  0.3429 -0.3166
  159ASN      C 4399  18.372   6.699   9.157 -0.1157 -0.1720  0.3466
  159ASN      O 4400  18.431   6.752   9.251  0.2238 -0.2785  0.1967
  160GLN      N 4401  18.320   6.577   9.169  0.2586 -0.3584  0.1100
  160GLN      H 4402  18.285   6.533   9.085 -1.3373 -1.7939  1.4431
  160GLN     CA 4403  18.301   6.501   9.291 -0.1574 -0.4098  0.0147
  160GLN     HA 4404  18.371   6.539   9.365  1.5245 -2.6964 -0.3070
  160GLN     CB 4405  18.159   6.512   9.347 -0.1517 -0.2149 -0.0131
  160GLN    HB1 4406  18.128   6.615   9.330  3.1079  0.5576 -2.3735
  160GLN    HB2 4407  18.095   6.447   9.286  1.0860 -2.0279  0.5262
  160GLN     CG 4408  18.139   6.471   9.492  0.1190 -0.3223 -0.0042
  160GLN    HG1 4409  18.165   6.366   9.508 -0.2683 -0.1763  1.7829
  160GLN    HG2 4410  18.216   6.526   9.546 -0.6071  1.2081 -0.4622
  160GLN     CD 4411  18.002   6.503   9.550  0.3363  0.4415  0.0969
  160GLN    OE1 4412  17.897   6.487   9.487  0.1279 -0.1336  0.5802
  160GLN    NE2 4413  17.990   6.533   9.680 -0.6948 -0.1351  0.1523
  160GLN   HE21 4414  17.901   6.571   9.709 -0.7478  0.5337 -0.8162
  160GLN   HE22 4415  18.074   6.544   9.735 -0.4927 -0.2804 -0.1238
  160GLN      C 4416  18.322   6.353   9.262  0.7049 -0.2559 -0.1695
  160GLN      O 4417  18.288   6.303   9.155  0.8321 -0.4670 -0.1125
  161TYR      N 4418  18.379   6.273   9.352  0.6268 -0.1069  0.0163
  161TYR      H 4419  18.414   6.325   9.431  1.0590  0.8606 -0.7982
  161TYR     CA 4420  18.428   6.142   9.313  0.2720 -0.1503 -0.2866
  161TYR     HA 4421  18.400   6.114   9.211 -0.0570 -0.9493  0.0192
  161TYR     CB 4422  18.580   6.131   9.316  0.2688 -0.0546  0.5571
  161TYR    HB1 4423  18.599   6.036   9.265  1.1292  0.5384 -0.2688
  161TYR    HB2 4424  18.614   6.121   9.419  2.2566 -2.6908 -0.2491
  161TYR     CG 4425  18.647   6.242   9.240  0.2285 -0.3223  0.1253
  161TYR    CD1 4426  18.667   6.228   9.102  0.5123  0.5356  0.0725
  161TYR    HD1 4427  18.646   6.134   9.054  1.2571  1.6808 -2.7584
  161TYR    CE1 4428  18.726   6.330   9.026  0.3073  0.2093 -0.5353
  161TYR    HE1 4429  18.750   6.323   8.921  1.1343  2.3529 -0.5386
  161TYR     CZ 4430  18.768   6.449   9.089  0.4548 -0.2313  0.2153
  161TYR     OH 4431  18.828   6.548   9.016 -0.1560 -0.0902 -0.1000
  161TYR     HH 4432  18.858   6.620   9.072 -0.8402  1.4862 -1.6574
  161TYR    CE2 4433  18.744   6.468   9.226  0.2466 -0.1083  0.1647
  161TYR    HE2 4434  18.764   6.565   9.268 -0.1324  0.1095 -0.1642
  161TYR    CD2 4435  18.690   6.361   9.300 -0.5078  0.0726 -0.1244
  161TYR    HD2 4436  18.673   6.382   9.404 -0.0583 -0.2001  0.0079
  161TYR      C 4437  18.372   6.034   9.405 -0.3971  0.3662 -0.0744
  161TYR      O 4438  18.369   6.057   9.525  0.0863 -0.4605  0.1090
  162ASN      N 4439  18.334   5.916   9.356 -0.2132  0.1862  0.2150
  162ASN      H 4440  18.334   5.898   9.256 -1.2064 -0.4700  0.3205
  162ASN     CA 4441  18.294   5.803   9.438  0.8513 -0.0347  0.4444
  162ASN     HA 4442  18.343   5.816   9.535  0.0224  1.7405  0.6559
  162ASN     CB 4443  18.146   5.794   9.471  0.7409 -0.5959 -0.1755
  162ASN    HB1 4444  18.082   5.778   9.385 -0.5498 -0.5636  0.7410
  162ASN    HB2 4445  18.117   5.894   9.504  0.4751 -0.3853 -1.0315
  162ASN     CG 4446  18.116   5.704   9.590 -0.5453 -0.3989 -0.3349
  162ASN    OD1 4447  18.198   5.626   9.638  0.2007  0.3431 -0.3981
  162ASN    ND2 4448  17.989   5.696   9.630 -0.4800 -0.0955 -0.0658
  162ASN   HD21 4449  17.971   5.634   9.708  1.8164 -1.3774 -0.4965
  162ASN   HD22 4450  17.921   5.757   9.585 -1.9546 -1.6395 -0.0446
  162ASN      C 4451  18.343   5.680   9.364 -0.0257 -0.1578  0.0711
  162ASN      O 4452  18.303   5.655   9.250 -0.5587  0.2564  0.1617
  163SER      N 4453  18.414   5.591   9.434 -0.0162 -0.2050  0.0049
  163SER      H 4454  18.438   5.626   9.526 -0.7264 -0.2567  0.2199
  163SER     CA 4455  18.464   5.462   9.392 -0.0870 -0.3507  0.3661
  163SER     HA 4456  18.391   5.425   9.320  0.3381 -0.9960  0.2647
  163SER     CB 4457  18.601   5.471   9.326 -0.1443 -0.4786  0.2256
  163SER    HB1 4458  18.659   5.546   9.381  0.4880 -1.6830  1.2505
  163SER    HB2 4459  18.655   5.377   9.322 -0.4723 -0.6294 -1.6286
  163SER     OG 4460  18.580   5.513   9.193 -0.4513  0.3302  0.5233
  163SER     HG 4461  18.509   5.453   9.170 -0.5065  0.0131  1.4566
  163SER      C 4462  18.465   5.360   9.504  0.0175 -0.3346  0.3805
  163SER    OC1 4463  18.405   5.251   9.491 -0.7829  0.1941 -0.4435
  163SER    OC2 4464  18.527   5.394   9.607  0.1191 -0.3397  0.3204
    1MET      N 4465   0.989  13.662   9.320  0.7852  0.1686 -0.3137
    1MET     H1 4466   0.958  13.604   9.396  0.4384  0.1015 -0.5052
    1MET     H2 4467   1.076  13.708   9.344 -0.4791  2.6152 -0.1365
    1MET     H3 4468   1.002  13.605   9.238 -0.5538  1.3118 -1.3653
    1MET     CA 4469   0.884  13.758   9.282  0.3062 -0.1819  0.1287
    1MET     HA 4470   0.895  13.801   9.183 -0.2788 -1.1244 -0.3672
    1MET     CB 4471   0.744  13.696   9.273  0.1805  0.0809  0.2642
    1MET    HB1 4472   0.746  13.637   9.182  0.2278  1.1022 -0.4098
    1MET    HB2 4473   0.723  13.628   9.355 -1.9599 -1.0319 -1.1185
    1MET     CG 4474   0.624  13.788   9.255  0.5703  0.5096 -0.1627
    1MET    HG1 4475   0.601  13.848   9.343  2.4187 -0.2300  0.8709
    1MET    HG2 4476   0.537  13.726   9.237 -0.2779  1.2755  1.1667
    1MET     SD 4477   0.642  13.894   9.109 -0.0217  0.4665 -0.2698
    1MET     CE 4478   0.475  13.962   9.098  0.1670  0.8375 -0.8820
    1MET    HE1 4479   0.411  13.892   9.043  0.3660  1.0281 -1.3659
    1MET    HE2 4480   0.419  13.977   9.190 -0.1441  0.5072 -1.0145
    1MET    HE3 4481   0.471  14.049   9.033  0.0437  1.5426  0.0515
    1MET      C 4482   0.905  13.873   9.379  0.0509 -0.1346  0.1289
    1MET      O 4483   0.952  13.973   9.325  0.0120  0.0086  0.3576
    2ALA      N 4484   0.873  13.864   9.508 -0.4393  0.5153  0.0630
    2ALA      H 4485   0.836  13.778   9.545  1.9020  0.0086  1.4763
    2ALA     CA 4486   0.887  13.964   9.612 -0.1451  0.7116 -0.1646
    2ALA     HA 4487   0.850  14.061   9.578 -1.5305  0.4704  0.5773
    2ALA     CB 4488   0.792  13.936   9.728 -0.6386  0.2433 -0.6762
    2ALA    HB1 4489   0.692  13.922   9.688 -0.4643  2.6267 -2.1383
    2ALA    HB2 4490   0.793  14.015   9.803  2.1032  0.2458 -0.5979
    2ALA    HB3 4491   0.810  13.838   9.771 -1.3528 -0.2503 -1.4633
    2ALA      C 4492   1.034  13.971   9.652 -0.2153 -0.6344  0.3616
    2ALA      O 4493   1.128  13.917   9.594  0.2204  0.5436 -0.0622
    3SER      N 4494   1.067  14.054   9.751  0.2063  0.1279 -0.4033
    3SER      H 4495   0.990  14.106   9.789  0.1323 -1.5468  1.9442
    3SER     CA 4496   1.201  14.076   9.801  0.0766 -0.0408  0.0167
    3SER     HA 4497   1.263  13.987   9.788 -0.9546 -0.6315 -0.9462
    3SER     CB 4498   1.267  14.186   9.720  0.3717 -0.1098  0.1605
    3SER    HB1 4499   1.361  14.221   9.763  0.9799  1.0912 -1.9563
    3SER    HB2 4500   1.278  14.168   9.613 -3.4650 -0.4808 -0.2933
    3SER     OG 4501   1.194  14.305   9.741 -0.2617 -0.4663  0.0072
    3SER     HG 4502   1.138  14.317   9.664  0.2775  2.0354 -0.0995
    3SER      C 4503   1.212  14.117   9.948  0.1477  0.3947 -0.1098
    3SER      O 4504   1.107  14.141  10.006 -0.4896 -0.2625 -0.9629
    4ASN      N 4505   1.330  14.119  10.011  0.0103 -0.4027  0.1793
    4ASN      H 4506   1.413  14.086   9.965  2.4872  3.4319  1.4240
    4ASN     CA 4507   1.365  14.167  10.143  0.3408 -0.0598 -0.0320
    4ASN     HA 4508   1.469  14.136  10.154  0.7188 -1.1168 -4.4205
    4ASN     CB 4509   1.365  14.319  10.141  0.0731 -0.0604 -0.1262
    4ASN    HB1 4510   1.261  14.351  10.149  0.3949  0.9474  0.3236
    4ASN    HB2 4511   1.410  14.362  10.052 -1.6926 -0.0916 -1.0723
    4ASN     CG 4512   1.439  14.375  10.262 -0.1450  0.2153 -0.1187
    4ASN    OD1 4513   1.514  14.300  10.325  0.1503  0.5064 -0.1273
    4ASN    ND2 4514   1.427  14.500  10.306  0.1510  0.4427 -0.6842
    4ASN   HD21 4515   1.441  14.520  10.404 -0.7567 -0.1723 -0.4175
    4ASN   HD22 4516   1.369  14.566  10.255 -0.6879  1.0687  1.0278
    4ASN      C 4517   1.282  14.093  10.246  0.2706  0.3926  0.2370
    4ASN      O 4518   1.260  14.144  10.356  0.3803  0.1565  0.3693
    5ASP      N 4519   1.247  13.967  10.222  0.1379  0.5138 -0.2115
    5ASP      H 4520   1.270  13.924  10.133 -0.0583 -0.5331  0.2210
    5ASP     CA 4521   1.186  13.884  10.324  0.2525  0.1869 -0.4041
    5ASP     HA 4522   1.100  13.940  10.363  0.6195  0.0084  0.6926
    5ASP     CB 4523   1.138  13.756  10.257  0.4520 -0.0356 -0.1225
    5ASP    HB1 4524   1.218  13.689  10.226  0.3001 -0.1101 -0.3598
    5ASP    HB2 4525   1.085  13.789  10.168 -1.6968 -1.3089  0.6104
    5ASP     CG 4526   1.035  13.680  10.341  0.1926  0.2004 -0.2249
    5ASP    OD1 4527   0.916  13.677  10.303  0.1247  0.1711 -0.0095
    5ASP    OD2 4528   1.070  13.624  10.447 -0.4005  0.1051 -0.0771
    5ASP      C 4529   1.292  13.860  10.430 -0.0490  0.5269 -0.0223
    5ASP      O 4530   1.410  13.837  10.401  0.0333 -0.0220  0.7211
    6TYR      N 4531   1.246  13.861  10.555  0.3597  0.4635  0.1293
    6TYR      H 4532   1.146  13.867  10.562  0.1670 -2.0051  0.3553
    6TYR     CA 4533   1.325  13.853  10.677 -0.0985  0.1953  0.4105
    6TYR     HA 4534   1.383  13.945  10.688 -0.5258  0.9569 -2.7227
    6TYR     CB 4535   1.236  13.850  10.800 -0.3108  0.7620  0.2717
    6TYR    HB1 4536   1.188  13.753  10.791  0.5185  0.4574 -1.0592
    6TYR    HB2 4537   1.149  13.915  10.786 -1.0229  0.0699  1.3140
    6TYR     CG 4538   1.287  13.868  10.941 -0.1910 -0.2818  0.3702
    6TYR    CD1 4539   1.273  13.991  11.006 -0.8245 -0.3494  0.3658
    6TYR    HD1 4540   1.219  14.070  10.957 -0.5205  0.6112  1.5088
    6TYR    CE1 4541   1.318  14.006  11.138  1.1903  0.4223 -0.3701
    6TYR    HE1 4542   1.301  14.096  11.194  0.6692 -0.1686  0.4547
    6TYR     CZ 4543   1.388  13.902  11.203  0.3766 -0.1707 -0.4194
    6TYR     OH 4544   1.432  13.914  11.332 -0.4741  0.8602 -0.2082
    6TYR     HH 4545   1.479  13.837  11.366 -1.2808  0.4650  0.0324
    6TYR    CE2 4546   1.414  13.782  11.135 -0.5030 -0.5640 -0.0738
    6TYR    HE2 4547   1.475  13.701  11.174 -0.1644 -0.9707 -1.3770
    6TYR    CD2 4548   1.371  13.774  11.002 -0.0544 -0.5527 -0.2236
    6TYR    HD2 4549   1.392  13.672  10.972 -1.6515 -1.1876  0.6720
    6TYR      C 4550   1.423  13.736  10.674 -0.3803 -0.0322 -0.6904
    6TYR      O 4551   1.379  13.625  10.701 -0.6635  0.1819 -0.2487
    7THR      N 4552   1.551  13.771  10.673 -0.2671 -0.4201 -0.2178
    7THR      H 4553   1.572  13.868  10.653 -0.0465  0.3801  3.2249
    7THR     CA 4554   1.660  13.677  10.690 -0.0240 -0.1351 -0.1839
    7THR     HA 4555   1.625  13.606  10.765  1.2193  0.4514  1.0099
    7THR     CB 4556   1.700  13.603  10.563  0.2112 -0.2219 -0.0613
    7THR     HB 4557   1.606  13.562  10.525 -0.5438  0.2328  1.2631
    7THR    CG2 4558   1.768  13.683  10.452 -0.0428 -0.5996 -0.4923
    7THR   HG21 4559   1.685  13.733  10.402  0.0923  0.7913  0.6300
    7THR   HG22 4560   1.843  13.749  10.495 -2.2210 -0.3839  3.3906
    7THR   HG23 4561   1.817  13.618  10.379  0.2052 -0.1060 -0.7718
    7THR    OG1 4562   1.785  13.494  10.590 -0.2280 -0.6032 -0.2086
    7THR    HG1 4563   1.770  13.420  10.531  1.8391 -2.3978  1.3779
    7THR      C 4564   1.781  13.749  10.748 -0.0540 -0.1389 -0.1157
    7THR      O 4565   1.792  13.870  10.730 -0.1782 -0.1294 -0.1227
    8GLN      N 4566   1.863  13.672  10.820  0.0273  0.3072  0.2755
    8GLN      H 4567   1.850  13.571  10.823  1.2368  0.1463  2.1527
    8GLN     CA 4568   1.991  13.714  10.873  0.1124  0.5607 -0.1300
    8GLN     HA 4569   2.028  13.799  10.815  2.1011  0.1299  0.4432
    8GLN     CB 4570   1.978  13.749  11.021 -0.3249  0.4746 -0.1465
    8GLN    HB1 4571   2.075  13.790  11.051 -1.1649  1.6488  1.0739
    8GLN    HB2 4572   1.960  13.649  11.062  0.8554 -0.3989 -1.6532
    8GLN     CG 4573   1.881  13.861  11.056 -0.2681  0.5310 -0.1656
    8GLN    HG1 4574   1.786  13.842  11.005 -0.8292 -0.9680  1.3556
    8GLN    HG2 4575   1.924  13.961  11.042  1.1501 -0.0243  0.0580
    8GLN     CD 4576   1.839  13.866  11.202 -0.2146  0.2429 -0.1411
    8GLN    OE1 4577   1.893  13.804  11.293 -0.1171  0.0368 -0.3392
    8GLN    NE2 4578   1.732  13.940  11.232 -0.1653  0.2132  0.1111
    8GLN   HE21 4579   1.688  13.935  11.323  0.3793  1.9513  0.5127
    8GLN   HE22 4580   1.693  13.996  11.158  1.4249 -0.2217 -1.1023
    8GLN      C 4581   2.090  13.601  10.849 -0.2266  0.2393 -0.0131
    8GLN      O 4582   2.046  13.488  10.827 -0.0661  0.2003 -0.1334
    9GLN      N 4583   2.221  13.621  10.863 -0.2179 -0.2038  0.5518
    9GLN      H 4584   2.247  13.716  10.883 -1.4522 -0.0126  1.3807
    9GLN     CA 4585   2.323  13.528  10.820  0.0099  0.4797 -0.4110
    9GLN     HA 4586   2.276  13.435  10.788 -0.1367  0.3925  0.0460
    9GLN     CB 4587   2.411  13.583  10.708  0.8623 -0.0517 -0.0196
    9GLN    HB1 4588   2.465  13.670  10.746 -0.6553  0.6833  0.5489
    9GLN    HB2 4589   2.474  13.499  10.678 -1.6268 -1.9563 -0.2570
    9GLN     CG 4590   2.335  13.643  10.590 -0.1443  0.2272  0.7478
    9GLN    HG1 4591   2.398  13.658  10.502 -2.6886 -1.7034 -1.5427
    9GLN    HG2 4592   2.288  13.739  10.613 -0.3459  0.9959 -2.4041
    9GLN     CD 4593   2.226  13.547  10.547  0.2673  0.1479 -0.1565
    9GLN    OE1 4594   2.247  13.426  10.533  0.3292  0.0580  0.6628
    9GLN    NE2 4595   2.102  13.590  10.524  0.0277 -0.2459  0.3773
    9GLN   HE21 4596   2.024  13.525  10.520 -1.3814  1.4538 -1.8346
    9GLN   HE22 4597   2.083  13.687  10.505 -3.0047 -0.8266 -0.0844
    9GLN      C 4598   2.409  13.484  10.938  0.5032  0.3693 -0.8075
    9GLN      O 4599   2.437  13.562  11.030 -0.5028 -0.1928 -0.0123
   10ALA      N 4600   2.442  13.355  10.947  0.5421  0.4070 -0.3800
   10ALA      H 4601   2.393  13.300  10.878 -0.1789  1.5737 -0.8397
   10ALA     CA 4602   2.551  13.299  11.024  0.2511  0.3131 -0.0350
   10ALA     HA 4603   2.532  13.303  11.131  0.4519 -0.2683  0.0260
   10ALA     CB 4604   2.539  13.150  10.995 -0.1236  0.4335 -0.5211
   10ALA    HB1 4605   2.567  13.127  10.892  0.2516  1.4779 -0.6646
   10ALA    HB2 4606   2.436  13.116  10.999  0.2081 -0.6305 -0.6491
   10ALA    HB3 4607   2.603  13.095  11.064 -1.3431  0.9329  1.0791
   10ALA      C 4608   2.682  13.369  10.993  0.5177 -0.3170 -0.3573
   10ALA      O 4609   2.696  13.444  10.897  0.1241 -0.1501 -0.2832
   11THR      N 4610   2.787  13.338  11.070  0.0367  0.4126  0.6206
   11THR      H 4611   2.766  13.298  11.160  0.5922  0.0519  0.5941
   11THR     CA 4612   2.927  13.360  11.039 -0.0771 -0.3035 -0.4578
   11THR     HA 4613   2.952  13.465  11.023  2.5323 -0.7819  0.0234
   11THR     CB 4614   3.017  13.314  11.153 -0.2347  0.7443  0.1069
   11THR     HB 4615   3.020  13.205  11.163  0.4750  0.8927  1.8734
   11THR    CG2 4616   3.157  13.376  11.156 -0.0341  0.3246 -0.4893
   11THR   HG21 4617   3.163  13.483  11.140  3.2689 -0.1811 -4.2549
   11THR   HG22 4618   3.215  13.332  11.237 -0.4183 -0.8071 -0.7935
   11THR   HG23 4619   3.199  13.325  11.069 -0.3581  1.4731 -1.3406
   11THR    OG1 4620   2.952  13.341  11.275  0.1051  0.2459  0.4019
   11THR    HG1 4621   2.995  13.290  11.345 -0.7312  0.7720  1.3283
   11THR      C 4622   2.964  13.289  10.910 -0.5195  0.1113 -0.8159
   11THR      O 4623   2.918  13.177  10.893 -0.7911  0.1100 -0.0999
   12GLN      N 4624   3.053  13.339  10.824  0.0444  0.0957 -0.2484
   12GLN      H 4625   3.109  13.421  10.842  2.4122 -1.1382 -1.4636
   12GLN     CA 4626   3.112  13.248  10.727 -0.1666  0.1747 -0.4508
   12GLN     HA 4627   3.092  13.147  10.761  2.1772  0.2302  1.3567
   12GLN     CB 4628   3.044  13.265  10.591 -0.2805 -0.0219 -0.4179
   12GLN    HB1 4629   2.946  13.218  10.602 -0.0963 -0.5047 -0.8080
   12GLN    HB2 4630   3.095  13.201  10.519  0.3331 -0.3909  0.3333
   12GLN     CG 4631   3.034  13.402  10.525  0.2051  0.3387  0.2485
   12GLN    HG1 4632   2.964  13.455  10.590 -0.0236  0.4471 -0.0886
   12GLN    HG2 4633   3.125  13.462  10.520 -1.6196  3.1745 -2.5173
   12GLN     CD 4634   2.970  13.393  10.387  0.4426 -0.2014  0.1719
   12GLN    OE1 4635   3.030  13.420  10.284 -0.0127  0.0446 -0.0291
   12GLN    NE2 4636   2.842  13.357  10.380  0.3516  0.2052 -0.2837
   12GLN   HE21 4637   2.792  13.332  10.464  1.9917 -2.4034  0.0222
   12GLN   HE22 4638   2.807  13.327  10.290 -0.5015 -1.6971  0.6129
   12GLN      C 4639   3.263  13.262  10.717 -0.0942 -0.2619  0.0133
   12GLN      O 4640   3.323  13.359  10.762  0.1547 -0.3653 -0.0926
   13SER      N 4641   3.323  13.163  10.650  0.2985  0.1940 -0.3165
   13SER      H 4642   3.266  13.086  10.619  1.2702  0.2677 -2.4708
   13SER     CA 4643   3.465  13.150  10.626  0.3591 -0.0346  0.1589
   13SER     HA 4644   3.517  13.226  10.684  1.4903  0.7667 -1.8085
   13SER     CB 4645   3.513  13.011  10.666  0.0795 -0.0736  0.3698
   13SER    HB1 4646   3.618  12.993  10.642 -0.0410 -1.6938  0.9613
   13SER    HB2 4647   3.460  12.945  10.597 -0.1532  1.5246 -1.0643
   13SER     OG 4648   3.482  12.980  10.800  0.2916 -0.0453  0.4244
   13SER     HG 4649   3.521  12.894  10.816  0.5150 -0.3250 -1.4075
   13SER      C 4650   3.495  13.186  10.481 -0.0847 -0.0847  0.0525
   13SER      O 4651   3.407  13.185  10.396 -0.4737 -0.1437  0.4535
   14TYR      N 4652   3.622  13.220  10.456 -0.1698  0.2415  0.0592
   14TYR      H 4653   3.685  13.229  10.534  0.6064  2.4963 -0.7513
   14TYR     CA 4654   3.669  13.269  10.328 -0.2579  0.3852  0.0814
   14TYR     HA 4655   3.588  13.277  10.256  0.8318  2.9891 -0.9884
   14TYR     CB 4656   3.733  13.404  10.357 -0.5682  0.5461  0.0207
   14TYR    HB1 4657   3.815  13.391  10.427 -1.0004  1.8747  0.8198
   14TYR    HB2 4658   3.780  13.447  10.268  0.6794  0.6715  0.7132
   14TYR     CG 4659   3.643  13.511  10.414 -0.3809  0.7128  0.0069
   14TYR    CD1 4660   3.561  13.598  10.340 -0.5945  0.3053 -0.2439
   14TYR    HD1 4661   3.572  13.600  10.233 -0.8146 -0.9204 -0.3060
   14TYR    CE1 4662   3.481  13.690  10.408 -0.1129  0.0896  0.6377
   14TYR    HE1 4663   3.422  13.761  10.352  1.0115 -1.3948 -2.6242
   14TYR     CZ 4664   3.466  13.683  10.548  0.6277  0.5216  0.7431
   14TYR     OH 4665   3.372  13.765  10.605 -0.0106  0.4322 -0.1550
   14TYR     HH 4666   3.375  13.754  10.701  3.6933  0.9898 -0.0295
   14TYR    CE2 4667   3.532  13.583  10.622  0.0289 -0.0287  0.5441
   14TYR    HE2 4668   3.510  13.567  10.726  0.8773  0.2305  0.7697
   14TYR    CD2 4669   3.627  13.506  10.553 -0.2623  0.0902  0.0024
   14TYR    HD2 4670   3.696  13.450  10.615 -1.3303 -0.4303  0.7446
   14TYR      C 4671   3.763  13.168  10.262 -0.6636 -0.1477  0.3147
   14TYR      O 4672   3.848  13.122  10.338  0.0930  0.2974 -0.2506
   15GLY      N 4673   3.759  13.140  10.132  0.0129  0.1298  0.2310
   15GLY      H 4674   3.681  13.170  10.074 -0.1594 -0.1270  0.3302
   15GLY     CA 4675   3.845  13.039  10.075 -0.0835  0.1334  0.0768
   15GLY    HA1 4676   3.951  13.055  10.098  0.1158 -2.5955  1.4367
   15GLY    HA2 4677   3.827  13.046   9.968  0.1645  4.4486  0.1457
   15GLY      C 4678   3.816  12.900  10.130 -0.0592  0.0560 -0.1034
   15GLY      O 4679   3.741  12.888  10.227 -0.7310  0.0527 -0.6194
   16ALA      N 4680   3.882  12.796  10.079 -0.0459 -0.1878  0.3980
   16ALA      H 4681   3.928  12.809   9.990 -0.3142 -1.2112  0.0971
   16ALA     CA 4682   3.840  12.661  10.109  0.3112 -0.4077 -0.0768
   16ALA     HA 4683   3.781  12.661  10.201  2.8155  1.0556  1.6846
   16ALA     CB 4684   3.770  12.602   9.988 -0.0958  0.3426 -0.2116
   16ALA    HB1 4685   3.671  12.646   9.983  0.5166  1.7675 -0.1915
   16ALA    HB2 4686   3.827  12.616   9.896 -1.0171 -1.7974 -1.1830
   16ALA    HB3 4687   3.761  12.493   9.993 -1.5646  0.1282 -4.0101
   16ALA      C 4688   3.965  12.576  10.134  0.4115 -0.3449 -0.3599
   16ALA      O 4689   4.064  12.588  10.063  0.4569 -0.1077 -0.2582
   17TYR      N 4690   3.949  12.483  10.229  0.0084  0.1065  0.0223
   17TYR      H 4691   3.865  12.498  10.284 -1.3796 -0.2301 -1.9045
   17TYR     CA 4692   4.045  12.382  10.268 -0.1968 -0.0116  0.2212
   17TYR     HA 4693   4.114  12.377  10.185  0.3526  2.7428  0.3999
   17TYR     CB 4694   4.123  12.421  10.393  0.4516  0.1184 -0.2230
   17TYR    HB1 4695   4.204  12.348  10.401 -0.3773 -0.7011  0.9554
   17TYR    HB2 4696   4.166  12.517  10.364 -1.5724  1.0993 -0.1634
   17TYR     CG 4697   4.049  12.435  10.524 -0.5783 -0.5386 -0.7281
   17TYR    CD1 4698   4.034  12.332  10.616 -0.5999 -0.1782 -0.3252
   17TYR    HD1 4699   4.077  12.237  10.586 -3.5553 -1.1329 -1.9285
   17TYR    CE1 4700   3.956  12.346  10.732  0.0977  0.1978  0.1032
   17TYR    HE1 4701   3.957  12.267  10.805 -0.0465  0.0490 -0.0552
   17TYR     CZ 4702   3.888  12.467  10.756  0.2612  0.2770  0.1670
   17TYR     OH 4703   3.815  12.491  10.869 -0.2547  0.5184 -0.2112
   17TYR     HH 4704   3.802  12.585  10.883 -2.1015  0.2355  0.1527
   17TYR    CE2 4705   3.901  12.569  10.660  0.6683  0.0055 -0.0681
   17TYR    HE2 4706   3.858  12.666  10.679 -0.0687 -0.3834  0.2777
   17TYR    CD2 4707   3.979  12.555  10.544  0.2074 -0.1380 -0.3670
   17TYR    HD2 4708   3.996  12.640  10.480  1.1954 -0.0954 -0.0624
   17TYR      C 4709   3.979  12.247  10.288 -0.1836 -0.0473  0.0244
   17TYR      O 4710   3.862  12.235  10.326 -0.3122  0.0218 -0.3422
   18PRO      N 4711   4.050  12.138  10.258 -0.0817  0.0344 -0.0282
   18PRO     CD 4712   4.189  12.133  10.218  0.1930 -0.1662  0.9296
   18PRO    HD1 4713   4.200  12.198  10.131 -3.6483 -0.5994 -0.0356
   18PRO    HD2 4714   4.251  12.172  10.299  1.2624 -0.4776  0.2800
   18PRO     CG 4715   4.230  11.989  10.189 -0.4388 -0.1646 -0.0144
   18PRO    HG1 4716   4.260  11.944  10.284  2.1199  0.4406 -0.4597
   18PRO    HG2 4717   4.308  11.988  10.113 -1.3398  2.8839 -1.1318
   18PRO     CB 4718   4.093  11.932  10.153 -0.2300 -0.3808 -0.4718
   18PRO    HB1 4719   4.077  11.960  10.049  0.0674 -0.2537 -0.4853
   18PRO    HB2 4720   4.101  11.826  10.174 -0.9907 -0.1546  1.1288
   18PRO     CA 4721   3.993  12.007  10.240  0.2565 -0.0983 -0.1432
   18PRO     HA 4722   3.898  12.022  10.189  0.6317  0.6399 -0.6318
   18PRO      C 4723   3.976  11.925  10.368  0.1009 -0.3911 -0.3472
   18PRO      O 4724   4.034  11.965  10.469 -0.2327 -0.2479 -0.2132
   19THR      N 4725   3.912  11.808  10.372 -0.9224  0.1575 -0.4055
   19THR      H 4726   3.875  11.776  10.283  2.7358 -1.9716 -1.3734
   19THR     CA 4727   3.863  11.741  10.490 -0.2255  0.2663 -0.0470
   19THR     HA 4728   3.833  11.824  10.554 -0.7418 -1.2110  1.6997
   19THR     CB 4729   3.743  11.654  10.452 -0.2358  0.0807  0.4049
   19THR     HB 4730   3.768  11.548  10.456 -2.0454 -0.3471  3.3221
   19THR    CG2 4731   3.632  11.672  10.556 -0.5901  0.3155 -0.0094
   19THR   HG21 4732   3.606  11.777  10.562 -0.0040  0.3848  1.6772
   19THR   HG22 4733   3.540  11.620  10.529 -0.3154  0.5491 -1.4758
   19THR   HG23 4734   3.674  11.634  10.649  2.4816  0.8069 -1.0887
   19THR    OG1 4735   3.685  11.695  10.330  0.0624  0.5163  0.4038
   19THR    HG1 4736   3.660  11.787  10.338  1.6499  0.8554  1.8837
   19THR      C 4737   3.962  11.662  10.574 -0.5031 -0.1370 -0.0951
   19THR      O 4738   4.048  11.592  10.520 -0.3789  0.0522 -0.1419
   20GLN      N 4739   3.945  11.657  10.706  0.2381 -0.2663  0.0015
   20GLN      H 4740   3.865  11.708  10.741 -0.2479 -0.7300 -0.4150
   20GLN     CA 4741   4.026  11.578  10.796  0.5192  0.1796  0.1403
   20GLN     HA 4742   4.130  11.581  10.763  0.7361 -2.6290  0.3030
   20GLN     CB 4743   4.005  11.638  10.935  0.9458 -0.1133  0.3352
   20GLN    HB1 4744   4.067  11.575  10.999 -1.2355 -2.3806  0.3535
   20GLN    HB2 4745   3.900  11.631  10.965  0.6200 -0.3162 -0.8165
   20GLN     CG 4746   4.046  11.785  10.944  0.6560  0.0467 -0.7949
   20GLN    HG1 4747   3.964  11.843  10.901 -1.0063 -0.2838  1.7483
   20GLN    HG2 4748   4.137  11.801  10.886  0.3547  2.4876 -0.7071
   20GLN     CD 4749   4.068  11.826  11.089  0.0578 -0.1440 -0.6476
   20GLN    OE1 4750   4.089  11.748  11.181  0.0735  0.6469  0.0398
   20GLN    NE2 4751   4.077  11.957  11.115 -0.6894 -0.1090 -0.5418
   20GLN   HE21 4752   4.091  12.026  11.042 -0.0373  0.8883  0.4900
   20GLN   HE22 4753   4.094  11.989  11.209  0.1555  0.8954 -1.0188
   20GLN      C 4754   3.982  11.433  10.798  0.0579  0.3163  0.0874
   20GLN      O 4755   3.865  11.402  10.775  0.1736  0.1137 -0.2410
   21PRO      N 4756   4.070  11.336  10.828 -0.2319 -0.1826 -0.6305
   21PRO     CD 4757   4.038  11.197  10.854 -0.0811 -0.1363 -0.1881
   21PRO    HD1 4758   3.992  11.147  10.769 -1.9836  0.9963  0.1205
   21PRO    HD2 4759   3.967  11.183  10.936 -1.1563  3.0726 -0.4296
   21PRO     CG 4760   4.171  11.130  10.885  0.0185  0.2657  0.2706
   21PRO    HG1 4761   4.214  11.074  10.802  0.8265  3.1700 -1.4143
   21PRO    HG2 4762   4.163  11.043  10.950  0.9734 -1.2925 -1.5903
   21PRO     CB 4763   4.268  11.240  10.929  0.0859  0.2312  0.2073
   21PRO    HB1 4764   4.257  11.263  11.035 -0.6296  2.2731 -0.2610
   21PRO    HB2 4765   4.371  11.217  10.903 -0.4200 -1.8834 -0.1603
   21PRO     CA 4766   4.212  11.356  10.847 -0.3681  0.0375  0.2365
   21PRO     HA 4767   4.240  11.448  10.898 -0.0366  0.0616  0.0183
   21PRO      C 4768   4.294  11.368  10.719 -0.7215  0.3925  0.0436
   21PRO      O 4769   4.259  11.306  10.619 -0.5294 -0.0700  0.2621
   22GLY      N 4770   4.400  11.450  10.713  0.0418 -0.5547  0.4114
   22GLY      H 4771   4.434  11.493  10.797  2.4518 -0.6785 -0.4395
   22GLY     CA 4772   4.471  11.481  10.591  0.2018 -0.8317  0.4335
   22GLY    HA1 4773   4.499  11.586  10.588  0.0977 -0.8057 -2.2886
   22GLY    HA2 4774   4.402  11.478  10.507  0.3934  0.0591  0.2363
   22GLY      C 4775   4.598  11.399  10.568  0.8146  0.1629  0.2162
   22GLY      O 4776   4.629  11.328  10.663  0.5437 -0.0823  0.1243
   23GLN      N 4777   4.663  11.405  10.452  0.0115 -0.0471 -0.2492
   23GLN      H 4778   4.629  11.475  10.387  2.3260  0.9095 -0.5111
   23GLN     CA 4779   4.747  11.304  10.391 -0.3316 -0.5623  0.1197
   23GLN     HA 4780   4.774  11.229  10.464 -0.8552 -0.8973 -0.0301
   23GLN     CB 4781   4.678  11.223  10.282  0.2331 -0.6959 -0.1449
   23GLN    HB1 4782   4.597  11.164  10.325  1.4482 -1.8120  0.6749
   23GLN    HB2 4783   4.745  11.145  10.246 -0.9918 -2.2230  0.7239
   23GLN     CG 4784   4.628  11.290  10.155  0.3663 -0.1844  0.0714
   23GLN    HG1 4785   4.569  11.377  10.185  0.4005 -0.1524  0.0467
   23GLN    HG2 4786   4.714  11.324  10.096  1.1702 -0.4981  1.0402
   23GLN     CD 4787   4.550  11.194  10.066  0.1701 -0.1347  0.1902
   23GLN    OE1 4788   4.573  11.183   9.946 -0.0678 -0.5231  0.1768
   23GLN    NE2 4789   4.455  11.112  10.111 -0.3165  0.3327  0.0274
   23GLN   HE21 4790   4.426  11.040  10.047  2.3144 -0.9544  0.1775
   23GLN   HE22 4791   4.453  11.098  10.211 -0.0558 -2.5590 -0.2983
   23GLN      C 4792   4.875  11.363  10.332 -0.4135 -0.4248  0.0777
   23GLN      O 4793   4.893  11.484  10.333  0.0051 -0.4921  0.5872
   24GLY      N 4794   4.972  11.286  10.283 -0.0483  0.0669  0.0308
   24GLY      H 4795   4.950  11.188  10.280 -1.5849  0.3760  0.3303
   24GLY     CA 4796   5.102  11.324  10.229 -0.1730  0.2173 -0.1669
   24GLY    HA1 4797   5.084  11.381  10.138 -2.6824 -1.7775 -1.0368
   24GLY    HA2 4798   5.163  11.237  10.207 -0.2723 -0.1532  0.9421
   24GLY      C 4799   5.184  11.402  10.332 -0.1551  0.4986 -0.3940
   24GLY      O 4800   5.190  11.375  10.451  0.6584  0.5824 -0.4171
   25TYR      N 4801   5.250  11.507  10.282  0.7339 -0.2062 -0.7213
   25TYR      H 4802   5.251  11.524  10.183 -0.7048 -1.2923 -0.9656
   25TYR     CA 4803   5.333  11.595  10.362  0.3043 -0.4511  0.0052
   25TYR     HA 4804   5.337  11.559  10.465  0.9249  0.3501  0.2719
   25TYR     CB 4805   5.469  11.593  10.292  0.2163 -0.3295 -0.1706
   25TYR    HB1 4806   5.542  11.653  10.346 -0.6970  1.1181 -0.4861
   25TYR    HB2 4807   5.450  11.643  10.197  0.9690 -0.7616 -0.5527
   25TYR     CG 4808   5.525  11.454  10.274  0.5065 -0.1280 -0.8179
   25TYR    CD1 4809   5.574  11.388  10.387 -0.0641 -0.1991 -0.6086
   25TYR    HD1 4810   5.582  11.442  10.480 -0.2310  0.3930 -0.9312
   25TYR    CE1 4811   5.621  11.256  10.386 -0.1143 -0.2295  0.1089
   25TYR    HE1 4812   5.660  11.207  10.473  0.5309 -0.1609 -0.1374
   25TYR     CZ 4813   5.600  11.190  10.263  0.1610  0.3825 -0.2742
   25TYR     OH 4814   5.623  11.056  10.254 -0.1409  0.3127  0.0023
   25TYR     HH 4815   5.651  11.020  10.339 -0.5339 -0.2022 -0.0773
   25TYR    CE2 4816   5.547  11.249  10.147 -0.4635  0.0850 -0.1401
   25TYR    HE2 4817   5.527  11.186  10.061  1.8107 -1.0135  0.0668
   25TYR    CD2 4818   5.513  11.384  10.153 -0.7958  0.0361 -0.7944
   25TYR    HD2 4819   5.475  11.425  10.060  1.8757  1.6689 -1.2871
   25TYR      C 4820   5.273  11.734  10.366 -0.5457 -0.8118  0.0165
   25TYR      O 4821   5.167  11.763  10.310 -0.4361 -0.5304 -0.0460
   26SER      N 4822   5.344  11.826  10.432 -0.5178 -0.3250 -0.6745
   26SER      H 4823   5.437  11.803  10.465  0.1177 -2.3788 -3.5168
   26SER     CA 4824   5.296  11.960  10.454  0.2765 -0.0926 -0.3068
   26SER     HA 4825   5.231  11.990  10.372  0.0083 -0.7219 -0.3297
   26SER     CB 4826   5.217  11.964  10.585  0.1665 -0.4226 -0.3637
   26SER    HB1 4827   5.193  12.067  10.610  2.9235  0.1954  0.0722
   26SER    HB2 4828   5.123  11.909  10.575 -0.3178  0.3261  0.0220
   26SER     OG 4829   5.282  11.906  10.696  0.1225  0.0125 -0.1118
   26SER     HG 4830   5.290  11.811  10.686 -2.3814 -0.5972  2.3720
   26SER      C 4831   5.411  12.058  10.436  0.5251 -0.3161  0.0533
   26SER      O 4832   5.512  12.038  10.503  0.1880 -0.9959  0.3620
   27GLN      N 4833   5.395  12.163  10.355  0.0337 -0.0414  0.4971
   27GLN      H 4834   5.303  12.169  10.314  0.3960  0.5525 -0.2534
   27GLN     CA 4835   5.492  12.270  10.337 -0.2785  0.0830 -0.5041
   27GLN     HA 4836   5.577  12.250  10.402 -1.7387 -0.1312  1.4187
   27GLN     CB 4837   5.538  12.264  10.192  0.0587  0.2926 -0.4067
   27GLN    HB1 4838   5.448  12.263  10.129 -0.2071  0.3271 -0.0285
   27GLN    HB2 4839   5.609  12.343  10.166  1.5423 -1.0388 -0.5183
   27GLN     CG 4840   5.617  12.137  10.162 -0.3233 -0.0256 -0.0667
   27GLN    HG1 4841   5.714  12.132  10.211 -0.2464 -0.1181 -0.2296
   27GLN    HG2 4842   5.562  12.057  10.212 -1.9189  1.5100  0.7581
   27GLN     CD 4843   5.635  12.106  10.014  0.0542 -0.1408  0.0007
   27GLN    OE1 4844   5.563  12.141   9.920 -0.3214  0.0963  0.3725
   27GLN    NE2 4845   5.723  12.010   9.985  0.0632 -0.2373  0.3496
   27GLN   HE21 4846   5.774  11.965  10.060  1.3031  2.2665  1.1278
   27GLN   HE22 4847   5.727  11.974   9.891 -1.8371  1.4849 -0.4522
   27GLN      C 4848   5.429  12.402  10.378  0.1979  0.2833 -0.4092
   27GLN      O 4849   5.309  12.426  10.359  0.0579 -0.1164 -0.0417
   28GLN      N 4850   5.502  12.496  10.438  0.0479  0.0063  0.2103
   28GLN      H 4851   5.600  12.475  10.445  0.2885  1.4326  2.2856
   28GLN     CA 4852   5.436  12.603  10.511 -0.4161  0.0296 -0.2375
   28GLN     HA 4853   5.363  12.550  10.572  0.2325 -0.1884  0.3629
   28GLN     CB 4854   5.525  12.686  10.604  0.1484 -0.7483 -0.0767
   28GLN    HB1 4855   5.616  12.711  10.549  1.2860 -0.5187  1.8211
   28GLN    HB2 4856   5.480  12.780  10.633 -1.2257 -1.6205  0.7153
   28GLN     CG 4857   5.565  12.601  10.725  0.3197  0.0814  0.4527
   28GLN    HG1 4858   5.580  12.495  10.709  0.3081 -0.3899  3.1136
   28GLN    HG2 4859   5.651  12.640  10.779  0.3537  1.3213 -0.4478
   28GLN     CD 4860   5.459  12.607  10.834 -0.2542 -0.1117 -0.0833
   28GLN    OE1 4861   5.387  12.706  10.836  0.1507  0.1872 -0.0205
   28GLN    NE2 4862   5.445  12.503  10.917  0.0245 -0.1896 -0.1335
   28GLN   HE21 4863   5.383  12.524  10.993 -0.0325 -0.1974 -0.1779
   28GLN   HE22 4864   5.524  12.440  10.920  2.2618  2.3933 -0.6977
   28GLN      C 4865   5.361  12.692  10.412 -0.1077 -0.0583 -0.5541
   28GLN      O 4866   5.406  12.729  10.304 -0.5970  0.2900 -0.6405
   29SER      N 4867   5.237  12.724  10.449  0.0980 -0.1399  0.2323
   29SER      H 4868   5.200  12.688  10.536  0.1508  1.8832  1.1539
   29SER     CA 4869   5.146  12.807  10.371 -0.1667 -0.0917  0.5884
   29SER     HA 4870   5.124  12.759  10.276  0.1684  1.0684 -0.0917
   29SER     CB 4871   5.013  12.825  10.443 -0.2052  0.2717  0.4252
   29SER    HB1 4872   4.949  12.896  10.390  0.2392  0.7606  0.5368
   29SER    HB2 4873   5.014  12.860  10.547 -0.7275  2.2695 -0.1913
   29SER     OG 4874   4.940  12.704  10.443 -0.4857  0.4374 -0.2289
   29SER     HG 4875   4.847  12.726  10.441 -0.4529  0.5619 -0.4100
   29SER      C 4876   5.204  12.944  10.340 -0.4677 -0.1079 -0.0493
   29SER      O 4877   5.296  12.990  10.407 -0.2132 -0.3810 -0.2086
   30SER      N 4878   5.161  13.007  10.230  0.1296  0.0041 -0.2217
   30SER      H 4879   5.075  12.972  10.193 -0.2677 -0.7026  1.2656
   30SER     CA 4880   5.206  13.136  10.182  0.1474  0.0081 -0.1913
   30SER     HA 4881   5.253  13.200  10.257  1.1547 -1.1035  0.1641
   30SER     CB 4882   5.318  13.121  10.080  0.3964 -0.6901  0.1780
   30SER    HB1 4883   5.275  13.083   9.987  1.0287 -2.0359  0.4171
   30SER    HB2 4884   5.365  13.216  10.051 -2.0338 -0.0158 -1.9262
   30SER     OG 4885   5.417  13.026  10.112  0.7055 -0.4475 -0.0444
   30SER     HG 4886   5.459  13.050  10.196  0.9446  3.5551 -1.0968
   30SER      C 4887   5.088  13.212  10.123  0.1340  0.2876  0.1887
   30SER      O 4888   5.086  13.250  10.006  0.1696 -0.2893 -0.0022
   31GLN      N 4889   4.984  13.229  10.205 -0.0371 -0.4432  0.1293
   31GLN      H 4890   5.000  13.202  10.302  4.1071  0.4810 -0.1020
   31GLN     CA 4891   4.858  13.286  10.163  0.1348 -0.6018 -0.6030
   31GLN     HA 4892   4.833  13.234  10.070 -0.1820 -0.2533 -0.7169
   31GLN     CB 4893   4.750  13.266  10.269  0.3164  0.2147 -0.2542
   31GLN    HB1 4894   4.776  13.315  10.362  0.0661 -2.4041  1.2874
   31GLN    HB2 4895   4.654  13.309  10.242 -1.5052 -1.8231  2.4132
   31GLN     CG 4896   4.714  13.119  10.289  0.0131  0.3213 -0.0200
   31GLN    HG1 4897   4.790  13.069  10.349 -0.9089 -1.2239 -0.0874
   31GLN    HG2 4898   4.699  13.068  10.194 -0.1614  1.5275 -0.6550
   31GLN     CD 4899   4.582  13.094  10.361 -0.0319  0.0558 -0.1897
   31GLN    OE1 4900   4.484  13.050  10.302 -0.2302 -0.2298  0.3415
   31GLN    NE2 4901   4.579  13.119  10.493 -0.3972  0.6609 -0.3081
   31GLN   HE21 4902   4.487  13.111  10.533 -1.2386  0.3977 -2.1942
   31GLN   HE22 4903   4.658  13.135  10.554 -1.1679 -0.4210  1.0207
   31GLN      C 4904   4.869  13.435  10.134 -0.1266 -0.3865  0.3676
   31GLN      O 4905   4.935  13.509  10.207 -0.1486  0.2432 -0.2367
   32PRO      N 4906   4.789  13.485  10.040  0.5882  0.0674 -0.0122
   32PRO     CD 4907   4.712  13.413   9.941 -0.2948  0.4973  0.3451
   32PRO    HD1 4908   4.628  13.356   9.980 -0.9397  0.4118 -1.0824
   32PRO    HD2 4909   4.776  13.347   9.881  1.6374 -0.5673  3.3312
   32PRO     CG 4910   4.661  13.515   9.840  0.3325  0.3317 -0.1463
   32PRO    HG1 4911   4.671  13.478   9.738  1.2411 -3.1827  1.0844
   32PRO    HG2 4912   4.559  13.541   9.869 -0.4713 -1.3354 -1.2950
   32PRO     CB 4913   4.747  13.640   9.859 -0.1945  0.7241 -0.3097
   32PRO    HB1 4914   4.832  13.625   9.792  1.3694  0.6536  1.5974
   32PRO    HB2 4915   4.697  13.736   9.845 -2.0530 -0.1687 -0.0912
   32PRO     CA 4916   4.807  13.623   9.998 -0.6287  0.1866 -0.1856
   32PRO     HA 4917   4.914  13.642   9.992 -0.2506 -1.6243  0.1744
   32PRO      C 4918   4.755  13.729  10.094  0.1261  0.2216  0.1954
   32PRO      O 4919   4.666  13.703  10.174  0.0135 -0.4068 -0.1279
   33TYR      N 4920   4.827  13.841  10.092  0.3062  0.1105  0.4272
   33TYR      H 4921   4.902  13.850  10.025  0.7212  2.8764  1.1073
   33TYR     CA 4922   4.807  13.964  10.167  0.0457  0.1154  0.3472
   33TYR     HA 4923   4.820  13.948  10.274  2.5411 -0.2532  0.0537
   33TYR     CB 4924   4.917  14.062  10.128 -0.0311  0.2876  0.5583
   33TYR    HB1 4925   5.011  14.018  10.160 -0.2010 -0.7606 -0.3086
   33TYR    HB2 4926   4.913  14.085  10.021 -3.4444  0.8266  0.6850
   33TYR     CG 4927   4.907  14.194  10.200 -0.2947  0.6110 -0.0606
   33TYR    CD1 4928   4.972  14.198  10.324 -0.7326 -0.7824  0.2340
   33TYR    HD1 4929   5.038  14.118  10.356 -0.3892  0.1300  1.8767
   33TYR    CE1 4930   4.961  14.319  10.393  0.0036 -0.3222 -0.4327
   33TYR    HE1 4931   5.021  14.333  10.482 -0.7100 -0.9370  0.1637
   33TYR     CZ 4932   4.886  14.427  10.345  0.0776 -0.0587  0.0400
   33TYR     OH 4933   4.876  14.539  10.423  0.2993 -0.1691  0.2292
   33TYR     HH 4934   4.927  14.534  10.504 -0.9810  1.8021  1.2394
   33TYR    CE2 4935   4.816  14.413  10.223  0.0307 -0.1947  0.0824
   33TYR    HE2 4936   4.769  14.497  10.174  1.0958 -0.9358 -2.3201
   33TYR    CD2 4937   4.824  14.294  10.150 -0.1390  0.3539 -0.8376
   33TYR    HD2 4938   4.766  14.286  10.059 -0.6153  0.0718 -0.5103
   33TYR      C 4939   4.670  14.029  10.149 -0.1465 -0.3279  0.1905
   33TYR      O 4940   4.603  14.009  10.048  0.0482 -0.4528  0.0837
   34GLY      N 4941   4.622  14.102  10.249  0.2246  0.1922 -0.0032
   34GLY      H 4942   4.671  14.114  10.336 -0.2725 -0.0741  0.3203
   34GLY     CA 4943   4.501  14.178  10.223 -0.1545 -0.4620 -0.1978
   34GLY    HA1 4944   4.503  14.260  10.295 -2.6077 -2.2158  2.0219
   34GLY    HA2 4945   4.491  14.226  10.125 -1.2938  0.1407  0.2047
   34GLY      C 4946   4.377  14.094  10.245 -0.3019 -0.4241 -0.8742
   34GLY      O 4947   4.372  13.971  10.237  0.2222 -0.4902 -0.2227
   35GLN      N 4948   4.272  14.166  10.286 -0.0012 -0.0687 -0.7246
   35GLN      H 4949   4.279  14.266  10.293  0.5077  0.0340 -2.3813
   35GLN     CA 4950   4.138  14.122  10.319  0.0867  0.3475  0.2251
   35GLN     HA 4951   4.121  14.031  10.262 -1.7475  0.2461  0.8708
   35GLN     CB 4952   4.115  14.101  10.468 -0.3081 -0.5841  0.0417
   35GLN    HB1 4953   4.156  14.183  10.528  0.0884  1.3529 -2.7042
   35GLN    HB2 4954   4.007  14.106  10.478 -0.4959 -1.0298 -1.6234
   35GLN     CG 4955   4.171  13.967  10.514  0.3841 -0.2787  0.1140
   35GLN    HG1 4956   4.277  13.976  10.490  0.1455  4.3373 -0.0475
   35GLN    HG2 4957   4.126  13.884  10.459  0.0419 -1.0451  1.5022
   35GLN     CD 4958   4.166  13.941  10.664 -0.4486 -0.2991  0.0914
   35GLN    OE1 4959   4.117  14.015  10.749 -0.3462 -0.2062  0.0709
   35GLN    NE2 4960   4.217  13.827  10.710 -0.3263 -0.2233  0.1447
   35GLN   HE21 4961   4.212  13.835  10.811 -0.5248  2.2224 -0.0014
   35GLN   HE22 4962   4.262  13.764  10.645  1.1594  2.7234 -1.9276
   35GLN      C 4963   4.037  14.223  10.265 -0.1129  0.2659  0.4393
   35GLN      O 4964   3.938  14.174  10.212  0.1495  0.1148  0.0787
   36GLN      N 4965   4.057  14.355  10.269  0.1606  0.2581 -0.4747
   36GLN      H 4966   4.143  14.389  10.310 -0.0330 -0.0990  0.2434
   36GLN     CA 4967   3.959  14.452  10.225  0.0679  0.4931  0.2453
   36GLN     HA 4968   3.889  14.395  10.163  0.6710 -1.6851  1.4712
   36GLN     CB 4969   3.890  14.505  10.351 -0.2023  0.7148  0.0058
   36GLN    HB1 4970   3.849  14.422  10.408  0.8552 -0.3392 -0.7129
   36GLN    HB2 4971   3.809  14.568  10.314 -1.2620  0.5222  1.8826
   36GLN     CG 4972   3.989  14.579  10.441 -0.1808  0.4159  0.2286
   36GLN    HG1 4973   4.063  14.646  10.398 -1.2697  2.2675  1.1095
   36GLN    HG2 4974   4.040  14.515  10.513  0.8388  0.3795 -0.5167
   36GLN     CD 4975   3.903  14.670  10.528 -0.5078  0.1343  0.2021
   36GLN    OE1 4976   3.819  14.629  10.608 -0.3096  0.0316  0.3577
   36GLN    NE2 4977   3.921  14.801  10.510 -0.8680  0.0991 -0.4338
   36GLN   HE21 4978   3.855  14.864  10.553  0.5719 -0.9901  3.8375
   36GLN   HE22 4979   3.995  14.835  10.450  0.2103 -1.1426  0.1624
   36GLN      C 4980   4.022  14.566  10.146 -0.2866  0.1696 -0.5216
   36GLN      O 4981   4.142  14.564  10.121 -0.1031  0.2408  0.3186
   37SER      N 4982   3.948  14.673  10.113 -0.5775 -0.0222 -0.4938
   37SER      H 4983   3.848  14.663  10.125 -0.6975 -0.0408 -1.4776
   37SER     CA 4984   4.000  14.800  10.067  0.0889  0.0425  0.3840
   37SER     HA 4985   4.031  14.793   9.962 -0.9916 -3.4797  0.1781
   37SER     CB 4986   3.892  14.908  10.065 -0.0277 -0.0798 -0.0556
   37SER    HB1 4987   3.873  14.958  10.159 -3.2917 -0.7494 -0.2121
   37SER    HB2 4988   3.933  14.994  10.012  3.7401 -0.3285  2.1182
   37SER     OG 4989   3.767  14.869  10.010 -0.3069  0.6099  0.0821
   37SER     HG 4990   3.721  14.808  10.068 -0.3702 -1.2276 -1.7898
   37SER      C 4991   4.112  14.851  10.155  0.2912 -0.3121  0.3341
   37SER      O 4992   4.105  14.850  10.278  0.0934  0.0522  0.3274
   38TYR      N 4993   4.225  14.900  10.104  0.2378 -0.2015  0.3214
   38TYR      H 4994   4.226  14.906  10.004 -1.3914  0.8496  0.3445
   38TYR     CA 4995   4.330  14.973  10.174  0.3568 -0.0481 -0.0169
   38TYR     HA 4996   4.349  14.916  10.265 -2.4981 -1.8126 -0.3819
   38TYR     CB 4997   4.453  14.998  10.088  0.2087 -0.0361 -0.2289
   38TYR    HB1 4998   4.422  15.048   9.996  2.0686 -1.4795 -1.7328
   38TYR    HB2 4999   4.483  14.903  10.044  0.5180 -0.2751  0.4872
   38TYR     CG 5000   4.576  15.065  10.145  0.1823 -0.2333  0.0630
   38TYR    CD1 5001   4.619  15.018  10.270 -0.0006 -0.2162  0.1328
   38TYR    HD1 5002   4.587  14.928  10.320  3.0985 -2.1647 -1.1177
   38TYR    CE1 5003   4.728  15.080  10.332 -0.0915 -0.0812  0.1592
   38TYR    HE1 5004   4.760  15.041  10.428 -0.4055 -0.3373  0.1651
   38TYR     CZ 5005   4.807  15.169  10.258  0.2268 -0.6186 -0.1523
   38TYR     OH 5006   4.924  15.217  10.309  0.0309 -0.4467  0.1344
   38TYR     HH 5007   4.942  15.184  10.398  1.3881  0.1193  0.0942
   38TYR    CE2 5008   4.759  15.216  10.133 -0.1824  0.5642  0.4353
   38TYR    HE2 5009   4.816  15.288  10.076 -0.8942  0.2474 -0.7034
   38TYR    CD2 5010   4.647  15.160  10.071  0.3104 -0.2032  0.2224
   38TYR    HD2 5011   4.624  15.191   9.970 -0.1393  0.1578  0.4317
   38TYR      C 5012   4.279  15.107  10.225  1.4119  0.3927 -0.0926
   38TYR      O 5013   4.211  15.180  10.155  0.6726 -0.1808  0.0095
   39SER      N 5014   4.319  15.148  10.346 -0.1234 -0.5280  0.7682
   39SER      H 5015   4.366  15.079  10.403  1.7810 -1.0830 -1.3240
   39SER     CA 5016   4.303  15.282  10.399  0.2393 -0.3203  0.3626
   39SER     HA 5017   4.225  15.333  10.344  0.7474 -0.6429 -0.6759
   39SER     CB 5018   4.285  15.271  10.550  0.4046 -0.6736  0.3598
   39SER    HB1 5019   4.368  15.210  10.587  1.1477  0.4529  0.6135
   39SER    HB2 5020   4.276  15.370  10.595  0.7111 -0.5499  0.1517
   39SER     OG 5021   4.157  15.214  10.563 -0.1836  0.4744 -0.2913
   39SER     HG 5022   4.129  15.227  10.654 -1.7176 -3.2540 -0.0334
   39SER      C 5023   4.431  15.362  10.382  0.1276 -0.3044 -0.4238
   39SER      O 5024   4.532  15.351  10.452  0.0052  0.2431 -0.1515
   40GLY      N 5025   4.425  15.462  10.294  0.1822  0.0201 -0.0631
   40GLY      H 5026   4.333  15.484  10.259  0.1082  0.7847  0.5779
   40GLY     CA 5027   4.529  15.563  10.280  0.1715  0.0935  0.3768
   40GLY    HA1 5028   4.489  15.656  10.320 -2.0371  2.0701 -5.4269
   40GLY    HA2 5029   4.626  15.527  10.316  0.3047 -2.7592 -2.3432
   40GLY      C 5030   4.553  15.599  10.134 -0.0927  0.2461  0.3712
   40GLY      O 5031   4.477  15.582  10.039 -0.7010 -0.2900  0.9467
   41TYR      N 5032   4.670  15.658  10.111 -0.3506  0.5234 -0.2502
   41TYR      H 5033   4.718  15.682  10.197 -0.1535 -0.0426 -0.1987
   41TYR     CA 5034   4.718  15.708   9.984 -0.4103  0.6773 -0.2138
   41TYR     HA 5035   4.649  15.785   9.948  1.1428  2.3314  0.1741
   41TYR     CB 5036   4.854  15.772  10.010  0.1792 -0.8415  0.5320
   41TYR    HB1 5037   4.906  15.792   9.916 -1.3825  0.4561 -0.1153
   41TYR    HB2 5038   4.914  15.700  10.066 -0.5055 -1.1721  0.8567
   41TYR     CG 5039   4.847  15.904  10.083  0.6144 -0.3258 -0.3400
   41TYR    CD1 5040   4.911  15.924  10.206 -0.1552  0.1571 -0.0054
   41TYR    HD1 5041   4.976  15.847  10.247 -0.6728 -0.7939 -0.9152
   41TYR    CE1 5042   4.903  16.048  10.269  0.1457  0.1348  0.0783
   41TYR    HE1 5043   4.960  16.063  10.360 -0.8899  1.9232  0.4829
   41TYR     CZ 5044   4.833  16.156  10.212 -0.1122  0.0920  0.3146
   41TYR     OH 5045   4.849  16.280  10.267 -0.1756  0.2398  0.0039
   41TYR     HH 5046   4.837  16.351  10.203  0.2721  1.4324  1.1848
   41TYR    CE2 5047   4.771  16.140  10.087  0.1319 -0.3443  0.2499
   41TYR    HE2 5048   4.725  16.223  10.037  1.0962  0.9222  1.3982
   41TYR    CD2 5049   4.782  16.014  10.026 -0.0957 -0.3956  0.3159
   41TYR    HD2 5050   4.738  16.006   9.928 -1.3910 -1.4062  0.9401
   41TYR      C 5051   4.724  15.601   9.876  0.7206  0.1435  0.3709
   41TYR      O 5052   4.743  15.482   9.901 -0.1178 -0.1345 -0.2600
   42SER      N 5053   4.714  15.635   9.748 -0.0602 -0.7450  0.1852
   42SER      H 5054   4.692  15.733   9.732  1.3786 -0.4417 -0.0969
   42SER     CA 5055   4.731  15.555   9.628 -0.1660 -0.6512  0.1061
   42SER     HA 5056   4.808  15.481   9.649  1.9229  1.5489  0.5611
   42SER     CB 5057   4.602  15.483   9.590 -0.6728  0.4841 -0.3596
   42SER    HB1 5058   4.542  15.559   9.539 -0.0339  1.1288 -0.1761
   42SER    HB2 5059   4.556  15.441   9.680  0.0612 -0.2099 -0.3048
   42SER     OG 5060   4.621  15.368   9.512 -0.3622  0.3259 -0.0532
   42SER     HG 5061   4.544  15.341   9.462 -0.6615 -0.0222  0.5933
   42SER      C 5062   4.781  15.646   9.516  0.0048 -0.4119  0.3736
   42SER      O 5063   4.771  15.766   9.537 -0.0650 -0.2920 -0.3429
   43GLN      N 5064   4.812  15.595   9.397 -0.1480 -0.4078  0.3311
   43GLN      H 5065   4.809  15.494   9.388  0.4928 -0.2987 -1.4452
   43GLN     CA 5066   4.844  15.670   9.277  0.1287  0.1114  0.7281
   43GLN     HA 5067   4.808  15.771   9.292  0.5974  0.6795 -1.5806
   43GLN     CB 5068   4.994  15.696   9.263  0.1551 -0.3671  0.1220
   43GLN    HB1 5069   5.013  15.737   9.163 -0.8353 -1.0557 -0.3684
   43GLN    HB2 5070   5.045  15.600   9.261 -0.6732 -0.8463  1.2143
   43GLN     CG 5071   5.059  15.777   9.374  0.2374 -0.3240  0.0434
   43GLN    HG1 5072   5.043  15.726   9.470  2.8915 -3.9534 -1.1963
   43GLN    HG2 5073   5.030  15.882   9.373  1.7089  0.1345 -2.5192
   43GLN     CD 5074   5.209  15.784   9.346  0.1785  0.1399 -0.1547
   43GLN    OE1 5075   5.253  15.849   9.252 -0.2943 -0.0951 -0.5468
   43GLN    NE2 5076   5.292  15.727   9.434  0.0731  0.0845 -0.0903
   43GLN   HE21 5077   5.265  15.690   9.523 -0.9650 -0.4362 -0.6056
   43GLN   HE22 5078   5.385  15.707   9.399  0.6400 -1.6285  2.2431
   43GLN      C 5079   4.784  15.592   9.162 -0.1005  1.0921  0.1755
   43GLN      O 5080   4.838  15.490   9.119 -0.1508  1.0053  0.3186
   44SER      N 5081   4.673  15.649   9.114 -0.1754  0.2756 -0.6534
   44SER      H 5082   4.622  15.714   9.171  0.6259 -1.0638  1.7310
   44SER     CA 5083   4.593  15.595   9.006 -0.5007 -0.2381 -0.1611
   44SER     HA 5084   4.491  15.632   9.021 -0.4793 -1.1694  3.0976
   44SER     CB 5085   4.639  15.643   8.869 -0.7103  0.0335 -0.1380
   44SER    HB1 5086   4.743  15.613   8.850 -0.8563 -0.1185 -0.7260
   44SER    HB2 5087   4.571  15.608   8.791  0.9718 -0.4275 -1.4726
   44SER     OG 5088   4.633  15.784   8.859 -0.5387  0.0874  0.4813
   44SER     HG 5089   4.676  15.817   8.780  1.0824 -0.3772  1.1292
   44SER      C 5090   4.577  15.444   9.003 -0.4062 -0.2566  0.2157
   44SER      O 5091   4.612  15.380   8.904 -0.2018 -0.3898  0.3729
   45THR      N 5092   4.554  15.382   9.119 -0.2075 -0.0517  0.3654
   45THR      H 5093   4.492  15.440   9.174 -0.1367  0.3699  0.0064
   45THR     CA 5094   4.543  15.240   9.144 -0.1957 -0.0581  0.3367
   45THR     HA 5095   4.514  15.188   9.053  1.3515  0.1179 -0.2873
   45THR     CB 5096   4.680  15.181   9.175 -0.0584 -0.0996 -0.3250
   45THR     HB 5097   4.720  15.230   9.265 -0.3260 -1.0888  0.3449
   45THR    CG2 5098   4.686  15.029   9.186 -0.2374 -0.0919 -0.0973
   45THR   HG21 5099   4.629  14.984   9.104 -0.3141 -1.1696  0.5385
   45THR   HG22 5100   4.645  14.996   9.281  1.3724  1.0095  1.0351
   45THR   HG23 5101   4.788  14.991   9.187 -0.7722 -1.6295  2.1269
   45THR    OG1 5102   4.775  15.208   9.074  0.1970  0.0424 -0.0510
   45THR    HG1 5103   4.787  15.304   9.072  0.0912  0.0445 -1.6454
   45THR      C 5104   4.454  15.193   9.258 -0.1444 -0.0101  0.3956
   45THR      O 5105   4.446  15.254   9.364  0.1508  0.3863  0.1905
   46ASP      N 5106   4.386  15.081   9.232 -0.2524  0.2234 -0.3639
   46ASP      H 5107   4.400  15.032   9.145  2.4270  0.4995 -0.1687
   46ASP     CA 5108   4.305  15.007   9.327  0.0029  0.2732 -0.1042
   46ASP     HA 5109   4.266  15.079   9.399 -0.2524  1.8518 -1.7448
   46ASP     CB 5110   4.186  14.937   9.262  0.5997 -0.8126 -0.0520
   46ASP    HB1 5111   4.122  15.010   9.211  0.5275 -1.7395 -1.3496
   46ASP    HB2 5112   4.212  14.865   9.185  0.2937 -0.3258 -0.6222
   46ASP     CG 5113   4.090  14.880   9.366  0.4822  0.0370  0.3154
   46ASP    OD1 5114   4.048  14.954   9.457 -0.0828 -0.0022  0.0889
   46ASP    OD2 5115   4.058  14.761   9.348  0.4374  0.1723 -0.5655
   46ASP      C 5116   4.386  14.906   9.406  0.1514  0.5032  0.0400
   46ASP      O 5117   4.434  14.805   9.355 -0.8731 -0.1298  0.3035
   47THR      N 5118   4.385  14.919   9.539  0.0291  0.3814  0.0515
   47THR      H 5119   4.335  14.999   9.575  2.2195  1.6862  0.3485
   47THR     CA 5120   4.468  14.841   9.628  0.3471  0.2482 -0.3592
   47THR     HA 5121   4.502  14.748   9.582  0.0263  0.2175 -0.5340
   47THR     CB 5122   4.587  14.930   9.663  0.2791  0.1742  0.0572
   47THR     HB 5123   4.549  15.030   9.685 -0.0217  0.0150  0.2753
   47THR    CG2 5124   4.667  14.881   9.784 -0.0465 -0.0019  0.2043
   47THR   HG21 5125   4.683  14.774   9.772 -0.3678 -0.0026 -0.2779
   47THR   HG22 5126   4.618  14.900   9.879  1.1178 -0.1822  0.8684
   47THR   HG23 5127   4.763  14.933   9.785  0.6630 -1.2615  1.6087
   47THR    OG1 5128   4.669  14.933   9.548 -0.1298 -0.0489 -0.2423
   47THR    HG1 5129   4.681  14.842   9.521 -0.6522 -0.0760 -0.3923
   47THR      C 5130   4.395  14.798   9.754  0.6322  0.2239 -0.2022
   47THR      O 5131   4.312  14.870   9.809  0.2605 -0.4401  0.1285
   48SER      N 5132   4.431  14.678   9.801  0.4503  0.2404 -0.0203
   48SER      H 5133   4.511  14.638   9.754 -0.3554 -0.2262 -1.0176
   48SER     CA 5134   4.389  14.610   9.922 -0.1870  0.2820 -0.2128
   48SER     HA 5135   4.309  14.670   9.966  1.1064  0.9320  1.3473
   48SER     CB 5136   4.328  14.474   9.889 -0.1390  0.2589 -0.2030
   48SER    HB1 5137   4.270  14.450   9.978  0.7485  0.4695  0.4426
   48SER    HB2 5138   4.264  14.473   9.800 -1.8211  2.2857  0.8710
   48SER     OG 5139   4.436  14.385   9.873 -0.1816  0.2115 -0.2336
   48SER     HG 5140   4.411  14.293   9.883 -0.9427 -0.0549 -3.5148
   48SER      C 5141   4.485  14.600  10.040 -0.0344 -0.4051 -0.3948
   48SER      O 5142   4.605  14.627  10.031 -0.1806  0.2249 -0.5182
   49GLY      N 5143   4.421  14.561  10.150  0.1071 -0.0217 -0.1770
   49GLY      H 5144   4.321  14.545  10.157 -0.3781  2.0860 -1.3334
   49GLY     CA 5145   4.484  14.575  10.279 -0.5186  0.4670  0.0853
   49GLY    HA1 5146   4.580  14.523  10.273 -1.0577 -0.4434 -1.1102
   49GLY    HA2 5147   4.495  14.681  10.304  0.2660 -0.0502  2.2085
   49GLY      C 5148   4.399  14.513  10.389 -0.3329 -0.1539 -0.1146
   49GLY      O 5149   4.315  14.425  10.372 -0.4189 -0.1398  0.2271
   50TYR      N 5150   4.415  14.563  10.512 -0.2783  0.1058 -0.2276
   50TYR      H 5151   4.489  14.632  10.515  0.5216 -0.7548  1.5047
   50TYR     CA 5152   4.345  14.527  10.634  0.2943 -0.4532 -0.0583
   50TYR     HA 5153   4.275  14.447  10.610  0.1634 -0.1763 -0.6245
   50TYR     CB 5154   4.442  14.468  10.736 -0.1726 -0.1023  0.5950
   50TYR    HB1 5155   4.523  14.540  10.735  1.2850 -1.6755 -0.4014
   50TYR    HB2 5156   4.401  14.462  10.837 -1.3591 -1.0092  0.0900
   50TYR     CG 5157   4.502  14.338  10.687 -0.0856  0.1649 -0.0148
   50TYR    CD1 5158   4.434  14.216  10.688  0.2423 -0.0180 -0.0098
   50TYR    HD1 5159   4.335  14.196  10.727  0.1421 -2.7151 -1.3795
   50TYR    CE1 5160   4.501  14.099  10.650 -0.3166 -0.1952 -0.4574
   50TYR    HE1 5161   4.450  14.004  10.655 -1.9835  0.7302  1.3930
   50TYR     CZ 5162   4.631  14.107  10.596 -0.0266  0.0557  0.2671
   50TYR     OH 5163   4.704  13.999  10.557  0.0107 -0.0604  0.6524
   50TYR     HH 5164   4.653  13.920  10.539  0.9279 -0.4925 -0.1331
   50TYR    CE2 5165   4.703  14.228  10.599  0.0230  0.0471 -0.4768
   50TYR    HE2 5166   4.808  14.226  10.574  0.6549  0.7307  1.9172
   50TYR    CD2 5167   4.634  14.342  10.642 -0.2640 -0.0907 -0.5659
   50TYR    HD2 5168   4.688  14.435  10.657  0.2584 -0.7765  2.3796
   50TYR      C 5169   4.278  14.646  10.700  0.2417 -0.1682 -0.6178
   50TYR      O 5170   4.344  14.748  10.718 -0.6074  0.3085 -0.1049
   51GLY      N 5171   4.151  14.635  10.740  0.4972 -0.1516  0.2251
   51GLY      H 5172   4.106  14.544  10.736 -0.9332  0.5460 -0.0114
   51GLY     CA 5173   4.078  14.753  10.780  0.3014 -0.0787 -0.3304
   51GLY    HA1 5174   3.972  14.752  10.753  0.4057 -0.4611 -0.7384
   51GLY    HA2 5175   4.125  14.839  10.733 -0.1760  0.6820  0.5379
   51GLY      C 5176   4.083  14.804  10.924 -0.7437 -0.6949 -0.0619
   51GLY      O 5177   4.167  14.755  10.999 -0.1395  0.1251 -0.1888
   52GLN      N 5178   3.989  14.885  10.972  0.3913  0.5299  0.1555
   52GLN      H 5179   3.920  14.916  10.904  0.1472 -2.0106 -0.8626
   52GLN     CA 5180   3.966  14.912  11.112  0.2431  0.0469  0.2277
   52GLN     HA 5181   4.063  14.923  11.160  1.4692 -0.6415 -1.9453
   52GLN     CB 5182   3.883  15.040  11.121  0.0744 -0.0343 -0.1858
   52GLN    HB1 5183   3.779  15.025  11.090  0.0711  0.8637 -0.6483
   52GLN    HB2 5184   3.937  15.112  11.060 -0.6819 -0.6204 -1.6053
   52GLN     CG 5185   3.879  15.091  11.265  0.2169  0.5262 -0.3778
   52GLN    HG1 5186   3.804  15.045  11.329 -0.0482 -1.4160 -1.9615
   52GLN    HG2 5187   3.967  15.060  11.322 -0.9936  1.0740  1.8881
   52GLN     CD 5188   3.844  15.238  11.276  0.5211  0.6017 -0.3876
   52GLN    OE1 5189   3.753  15.289  11.211  0.2380  0.6397  0.0339
   52GLN    NE2 5190   3.926  15.312  11.351  0.0887 -0.1782  0.8767
   52GLN   HE21 5191   3.914  15.412  11.358 -1.3214 -0.1452 -1.3066
   52GLN   HE22 5192   4.003  15.270  11.402  1.4120  1.6363  0.4567
   52GLN      C 5193   3.900  14.794  11.182 -0.5300  0.4632  0.2075
   52GLN      O 5194   3.782  14.764  11.166 -0.3068 -0.0704 -0.4901
   53SER      N 5195   3.982  14.733  11.267 -0.3646  0.0110 -0.2749
   53SER      H 5196   4.072  14.778  11.276  0.2195 -1.3169  0.8402
   53SER     CA 5197   3.957  14.610  11.339  0.3731 -0.0569 -0.1241
   53SER     HA 5198   3.933  14.546  11.254 -1.5022 -0.1187  0.3976
   53SER     CB 5199   4.085  14.552  11.399  0.3695  0.1591  0.0920
   53SER    HB1 5200   4.060  14.454  11.440  1.2962  0.0820  0.5063
   53SER    HB2 5201   4.118  14.615  11.482 -0.2380 -0.7521  1.0551
   53SER     OG 5202   4.204  14.535  11.326  0.2110  0.2034 -0.1774
   53SER     HG 5203   4.180  14.523  11.233  0.7161 -0.5338 -0.2245
   53SER      C 5204   3.839  14.616  11.435  0.2370 -0.5590 -0.2590
   53SER      O 5205   3.853  14.679  11.539  0.2906 -0.3814 -0.3732
   54SER      N 5206   3.728  14.547  11.406 -0.0159 -0.0831 -0.4367
   54SER      H 5207   3.721  14.498  11.318 -1.6386  0.7707 -0.8231
   54SER     CA 5208   3.604  14.573  11.477  0.0447 -0.0242 -0.3514
   54SER     HA 5209   3.601  14.681  11.493  1.3564 -0.2001  1.3235
   54SER     CB 5210   3.484  14.518  11.401 -0.2461 -0.0223  0.1022
   54SER    HB1 5211   3.482  14.410  11.417  2.2287  0.0704  1.4552
   54SER    HB2 5212   3.395  14.563  11.446 -0.2245 -0.7352  0.8910
   54SER     OG 5213   3.482  14.554  11.264 -0.4775 -0.0671  0.0931
   54SER     HG 5214   3.395  14.528  11.233 -0.1121 -2.2377  0.7082
   54SER      C 5215   3.609  14.513  11.616 -0.2373  0.0988 -0.2879
   54SER      O 5216   3.532  14.564  11.698 -0.1226  0.1368 -0.2026
   55TYR      N 5217   3.695  14.414  11.641 -0.8451 -0.2589  0.4099
   55TYR      H 5218   3.762  14.399  11.568 -0.7884  2.4774 -0.1988
   55TYR     CA 5219   3.717  14.345  11.767 -0.0894  0.0756  0.4648
   55TYR     HA 5220   3.682  14.410  11.847  0.0804  2.9927 -1.6812
   55TYR     CB 5221   3.626  14.222  11.768 -0.2464  0.1764 -0.3983
   55TYR    HB1 5222   3.634  14.175  11.670 -3.1236  1.1996 -1.2518
   55TYR    HB2 5223   3.672  14.150  11.835  2.9082  1.7374 -0.7088
   55TYR     CG 5224   3.480  14.243  11.804 -0.1805  0.5676 -0.3560
   55TYR    CD1 5225   3.435  14.246  11.936  0.1086 -0.0711 -0.2432
   55TYR    HD1 5226   3.501  14.244  12.021  1.4754  1.3838 -1.2149
   55TYR    CE1 5227   3.300  14.269  11.966  0.1081 -0.3676 -0.0033
   55TYR    HE1 5228   3.261  14.284  12.065 -0.5748 -2.6747  0.1168
   55TYR     CZ 5229   3.200  14.259  11.867 -0.0179  0.6834 -0.0014
   55TYR     OH 5230   3.070  14.267  11.907  0.0232 -0.3668  0.3794
   55TYR     HH 5231   3.071  14.257  12.003  3.8688 -0.2935  0.5262
   55TYR    CE2 5232   3.244  14.249  11.733 -0.2760 -0.2513 -0.0256
   55TYR    HE2 5233   3.170  14.251  11.655 -0.2395  3.3408 -0.1246
   55TYR    CD2 5234   3.381  14.239  11.705 -0.3046 -0.1497 -0.2040
   55TYR    HD2 5235   3.418  14.238  11.604  0.2451  2.9265 -0.1292
   55TYR      C 5236   3.863  14.301  11.776 -0.2216 -0.4543  0.0964
   55TYR      O 5237   3.926  14.276  11.674  0.2146  0.3361  0.1629
   56SER      N 5238   3.914  14.288  11.898  0.1283  0.4714  0.0566
   56SER      H 5239   3.856  14.319  11.975  0.5014  1.8906 -0.2132
   56SER     CA 5240   4.029  14.222  11.956 -0.4066  0.0363  0.6483
   56SER     HA 5241   4.031  14.256  12.059  0.3354 -2.8168  1.6852
   56SER     CB 5242   4.012  14.071  11.963  0.2783 -0.1178 -0.5766
   56SER    HB1 5243   4.102  14.016  11.991  0.8713  0.5599 -1.1242
   56SER    HB2 5244   3.981  14.027  11.868  2.3968 -0.4903 -1.1512
   56SER     OG 5245   3.924  14.045  12.070  0.6805  0.3916 -0.1177
   56SER     HG 5246   3.884  13.960  12.051  0.4826  0.6088 -0.6758
   56SER      C 5247   4.165  14.264  11.902 -0.5694 -0.5487 -0.2557
   56SER      O 5248   4.267  14.226  11.961 -0.2157  0.5147 -0.1610
   57SER      N 5249   4.180  14.330  11.787  0.1928 -0.0423  0.1212
   57SER      H 5250   4.090  14.343  11.742 -0.1469  0.3096  0.8799
   57SER     CA 5251   4.306  14.374  11.731 -0.0488 -0.0796 -0.4564
   57SER     HA 5252   4.386  14.316  11.778 -1.5064 -1.5183  0.3492
   57SER     CB 5253   4.316  14.332  11.584 -0.0933  0.5039 -0.6277
   57SER    HB1 5254   4.407  14.379  11.545  0.2516 -0.4697 -1.0144
   57SER    HB2 5255   4.222  14.361  11.538 -1.4859  0.9263  2.2442
   57SER     OG 5256   4.331  14.192  11.586 -0.0886  0.5078  0.2539
   57SER     HG 5257   4.324  14.162  11.495  1.8343  1.6640 -0.3358
   57SER      C 5258   4.330  14.523  11.750 -0.0631 -0.1380  0.0385
   57SER      O 5259   4.316  14.606  11.660 -0.3180  0.0343  0.2358
   58TYR      N 5260   4.365  14.554  11.875  0.1537 -0.0853 -0.0343
   58TYR      H 5261   4.358  14.479  11.942 -0.2661 -1.5902 -1.7114
   58TYR     CA 5262   4.429  14.679  11.911 -0.4964  0.3224 -0.2513
   58TYR     HA 5263   4.452  14.742  11.826  1.8164 -0.6153 -0.4201
   58TYR     CB 5264   4.325  14.765  11.982 -0.0114  0.2030  0.6358
   58TYR    HB1 5265   4.260  14.715  12.054  0.6623  0.0383  1.1253
   58TYR    HB2 5266   4.249  14.795  11.909  1.8615 -0.4325 -1.7235
   58TYR     CG 5267   4.390  14.885  12.045  0.1927  0.5234 -0.1749
   58TYR    CD1 5268   4.432  14.868  12.177  0.1643 -0.2204 -0.2581
   58TYR    HD1 5269   4.410  14.780  12.235 -1.3315  0.0784 -0.3272
   58TYR    CE1 5270   4.474  14.983  12.245  0.1636 -0.4600  0.1463
   58TYR    HE1 5271   4.496  14.976  12.351 -0.1926 -3.1938  0.1159
   58TYR     CZ 5272   4.496  15.107  12.182 -0.5408 -0.0557  0.6782
   58TYR     OH 5273   4.538  15.208  12.264  0.1330  0.2081  0.0157
   58TYR     HH 5274   4.557  15.288  12.214  0.4634 -0.2479 -0.6050
   58TYR    CE2 5275   4.453  15.122  12.049  0.5425 -0.1493  0.3031
   58TYR    HE2 5276   4.462  15.220  12.005 -3.4172  1.8827  3.2993
   58TYR    CD2 5277   4.403  15.009  11.982  1.1218  0.1754 -0.6754
   58TYR    HD2 5278   4.367  15.023  11.881  0.1524 -0.3855 -0.4192
   58TYR      C 5279   4.558  14.663  11.992 -0.6768 -0.3805 -0.0972
   58TYR      O 5280   4.566  14.578  12.080  0.2471 -0.3108 -0.1081
   59GLY      N 5281   4.656  14.751  11.970 -0.1245 -0.9017  0.2483
   59GLY      H 5282   4.651  14.806  11.885  1.8170 -0.5397  0.3298
   59GLY     CA 5283   4.762  14.791  12.059 -0.2270 -0.5368  0.2082
   59GLY    HA1 5284   4.852  14.732  12.041  1.2280  1.8067 -0.6635
   59GLY    HA2 5285   4.726  14.761  12.157 -1.3584 -0.6620 -0.2354
   59GLY      C 5286   4.801  14.937  12.042 -0.2309 -0.5653 -0.0419
   59GLY      O 5287   4.764  14.992  11.938  0.4333 -0.5843 -0.2920
   60GLN      N 5288   4.885  14.991  12.131 -0.1536 -0.4249 -0.1982
   60GLN      H 5289   4.910  14.945  12.218 -0.6923 -0.9444 -0.3065
   60GLN     CA 5290   4.939  15.123  12.107 -0.1180 -0.3633  0.2160
   60GLN     HA 5291   4.960  15.124  12.000  3.2287  1.0391  0.7880
   60GLN     CB 5292   4.838  15.235  12.134  0.4106  0.1643  0.0204
   60GLN    HB1 5293   4.750  15.213  12.074 -0.4215  0.6652  1.0252
   60GLN    HB2 5294   4.798  15.217  12.234  1.2884  2.1624  0.7943
   60GLN     CG 5295   4.880  15.379  12.109  0.0859  0.2941  0.2185
   60GLN    HG1 5296   4.924  15.381  12.009 -0.0928 -1.1782  0.0960
   60GLN    HG2 5297   4.956  15.417  12.177 -0.3609 -0.1395  0.9658
   60GLN     CD 5298   4.760  15.472  12.117 -0.0275  0.1662 -0.0121
   60GLN    OE1 5299   4.649  15.433  12.153  0.0333  0.2093  0.2218
   60GLN    NE2 5300   4.777  15.601  12.088  0.4414 -0.0344 -0.6476
   60GLN   HE21 5301   4.870  15.631  12.064 -0.1043  0.2634 -2.5809
   60GLN   HE22 5302   4.692  15.655  12.083 -0.2205 -0.8012  1.3689
   60GLN      C 5303   5.069  15.143  12.183 -0.0513  0.1240 -0.0237
   60GLN      O 5304   5.091  15.104  12.297 -0.4802 -0.1544 -0.0379
   61SER      N 5305   5.174  15.188  12.113 -0.2300  0.1839 -0.2557
   61SER      H 5306   5.154  15.209  12.016 -2.3586  2.2180  0.5347
   61SER     CA 5307   5.308  15.207  12.163 -0.1320 -0.1185 -0.3976
   61SER     HA 5308   5.310  15.204  12.272 -0.4139 -0.9064 -0.4092
   61SER     CB 5309   5.395  15.090  12.119 -0.2327 -0.2357 -0.2862
   61SER    HB1 5310   5.382  15.095  12.011  1.5568  1.6495 -0.4807
   61SER    HB2 5311   5.499  15.111  12.145 -0.1588 -0.3860 -0.4551
   61SER     OG 5312   5.362  14.968  12.182  0.2701 -0.0689  0.3107
   61SER     HG 5313   5.408  14.892  12.145 -1.3931 -0.2993 -1.4697
   61SER      C 5314   5.357  15.344  12.119 -0.5515  0.3320  0.5007
   61SER      O 5315   5.310  15.398  12.019  0.5460  0.0372 -0.1951
   62GLN      N 5316   5.459  15.399  12.185 -0.0790  0.2009 -0.1138
   62GLN      H 5317   5.499  15.340  12.257  0.4241  0.7987  0.1060
   62GLN     CA 5318   5.527  15.520  12.143  0.1294  0.0008 -0.3609
   62GLN     HA 5319   5.448  15.586  12.109  0.5395  1.1717  0.9091
   62GLN     CB 5320   5.590  15.595  12.260 -0.4399  0.2989 -0.2410
   62GLN    HB1 5321   5.521  15.589  12.344  0.0828 -0.7642  0.1310
   62GLN    HB2 5322   5.684  15.545  12.284 -0.0828  0.7821 -0.6078
   62GLN     CG 5323   5.612  15.741  12.220  0.7186  0.0529 -0.5461
   62GLN    HG1 5324   5.703  15.742  12.160  1.2980 -0.4385  0.2968
   62GLN    HG2 5325   5.530  15.781  12.161 -0.9525 -0.1978  1.4725
   62GLN     CD 5326   5.633  15.835  12.338  0.1997 -0.3891 -0.0946
   62GLN    OE1 5327   5.555  15.843  12.433  0.0124 -0.0289 -0.2740
   62GLN    NE2 5328   5.731  15.926  12.337 -0.1786  0.0304  0.2034
   62GLN   HE21 5329   5.749  15.987  12.415  1.2379  0.4940 -0.4546
   62GLN   HE22 5330   5.779  15.939  12.249 -0.0338 -1.0828  0.0988
   62GLN      C 5331   5.615  15.513  12.019  0.3691  0.3451 -0.2107
   62GLN      O 5332   5.601  15.594  11.928 -0.0748  0.4291 -0.0690
   63ASN      N 5333   5.690  15.403  12.004  0.3039  0.2148  0.3998
   63ASN      H 5334   5.692  15.336  12.080  4.0517  0.2428  0.4995
   63ASN     CA 5335   5.757  15.360  11.883 -0.6364 -0.2782  0.0396
   63ASN     HA 5336   5.813  15.451  11.859 -0.1984 -0.7901 -0.9234
   63ASN     CB 5337   5.851  15.242  11.905 -0.0589  0.1476 -0.1241
   63ASN    HB1 5338   5.906  15.265  11.997 -0.7770  0.7863  0.1646
   63ASN    HB2 5339   5.786  15.156  11.916  0.1905  0.0845  1.0751
   63ASN     CG 5340   5.954  15.226  11.794  0.1031  0.0020  0.0470
   63ASN    OD1 5341   5.982  15.324  11.726 -0.5727  0.2591  0.1296
   63ASN    ND2 5342   5.998  15.104  11.765  0.1331  0.1041 -0.3346
   63ASN   HD21 5343   6.035  15.092  11.671  0.7428 -1.3175  0.0570
   63ASN   HD22 5344   5.960  15.024  11.813 -0.5890 -0.7327 -2.2038
   63ASN      C 5345   5.655  15.341  11.772 -0.4044  0.3509 -0.2863
   63ASN      O 5346   5.539  15.312  11.802 -0.1563 -0.0280  0.3205
   64THR      N 5347   5.701  15.337  11.647 -0.0509  0.1284 -0.1506
   64THR      H 5348   5.797  15.357  11.623 -0.8932  0.9251 -3.4473
   64THR     CA 5349   5.612  15.294  11.540  0.4842 -0.1347 -0.4937
   64THR     HA 5350   5.509  15.309  11.571  0.3667  0.6009 -1.1918
   64THR     CB 5351   5.625  15.379  11.413 -0.2645  0.5148 -0.1463
   64THR     HB 5352   5.576  15.328  11.331  0.6870 -0.3163 -0.2182
   64THR    CG2 5353   5.546  15.508  11.426  0.0691  0.6642  0.4446
   64THR   HG21 5354   5.446  15.483  11.461 -0.5045 -1.2922 -2.2743
   64THR   HG22 5355   5.537  15.561  11.331 -1.6762  2.7196  1.6384
   64THR   HG23 5356   5.601  15.569  11.498 -0.3802  1.3134  0.2516
   64THR    OG1 5357   5.757  15.403  11.369 -0.0255 -0.3461  0.0641
   64THR    HG1 5358   5.802  15.447  11.442 -0.1726  0.9332 -0.5734
   64THR      C 5359   5.628  15.145  11.514  0.3139 -0.1943 -0.2620
   64THR      O 5360   5.730  15.086  11.546  0.3218 -0.0648 -0.0444
   65GLY      N 5361   5.538  15.083  11.437  0.2621  0.1484 -0.4819
   65GLY      H 5362   5.464  15.137  11.394 -0.7955 -0.2812  0.7479
   65GLY     CA 5363   5.550  14.952  11.376  0.4310 -0.1186  0.1135
   65GLY    HA1 5364   5.652  14.946  11.336 -0.3745  0.4694 -2.1977
   65GLY    HA2 5365   5.538  14.877  11.454 -0.7013 -0.5096 -0.4244
   65GLY      C 5366   5.465  14.930  11.252  0.4908 -0.1695  0.0811
   65GLY      O 5367   5.492  14.996  11.152 -0.7607  0.2264 -0.0190
   66TYR      N 5368   5.363  14.844  11.260  0.3719 -0.0359  0.0057
   66TYR      H 5369   5.350  14.796  11.348  0.4248 -0.8546 -0.4231
   66TYR     CA 5370   5.262  14.822  11.158 -0.1196  0.1937  0.4405
   66TYR     HA 5371   5.276  14.905  11.089 -1.2094 -2.2039 -2.9286
   66TYR     CB 5372   5.291  14.691  11.086  0.5785  0.6614 -0.1513
   66TYR    HB1 5373   5.280  14.617  11.166 -0.8511 -1.0154 -1.7768
   66TYR    HB2 5374   5.211  14.649  11.024  0.4047  1.3394 -0.3952
   66TYR     CG 5375   5.430  14.669  11.032  0.6668  0.3697  0.1897
   66TYR    CD1 5376   5.508  14.555  11.056 -0.0142 -0.2153 -0.3044
   66TYR    HD1 5377   5.467  14.484  11.125  0.1396  2.3245  2.6052
   66TYR    CE1 5378   5.639  14.556  11.007 -0.1120 -0.5051 -0.5787
   66TYR    HE1 5379   5.696  14.467  11.031  2.2480  0.2001 -3.0769
   66TYR     CZ 5380   5.696  14.667  10.941  0.0837  0.1860  0.7058
   66TYR     OH 5381   5.830  14.681  10.920  0.0317 -0.5805 -0.2535
   66TYR     HH 5382   5.884  14.603  10.929  1.5981  0.2191 -2.0215
   66TYR    CE2 5383   5.614  14.777  10.911  0.1015 -0.1237 -0.5404
   66TYR    HE2 5384   5.651  14.867  10.863 -2.1268  1.4637  0.5259
   66TYR    CD2 5385   5.479  14.769  10.948  0.1624  0.2734 -0.2307
   66TYR    HD2 5386   5.414  14.853  10.927 -0.5549  0.5068  2.5724
   66TYR      C 5387   5.118  14.814  11.206 -0.2748 -0.1499 -0.0763
   66TYR      O 5388   5.085  14.769  11.316 -0.2334 -0.0851 -0.0359
   67GLY      N 5389   5.027  14.847  11.114 -0.4209  0.7472  0.3777
   67GLY      H 5390   5.061  14.885  11.027  0.0894  0.2930  0.3730
   67GLY     CA 5391   4.884  14.829  11.130 -0.4485  0.2584 -0.3485
   67GLY    HA1 5392   4.841  14.895  11.206 -1.2959  0.4233 -0.9591
   67GLY    HA2 5393   4.830  14.859  11.041  0.0697  1.7856 -0.1830
   67GLY      C 5394   4.835  14.689  11.162 -0.5476  0.2164 -0.6860
   67GLY      O 5395   4.898  14.593  11.118  0.5142  0.9225 -0.7378
   68THR      N 5396   4.741  14.683  11.256  0.3858 -0.3370  0.2373
   68THR      H 5397   4.709  14.768  11.300 -0.7637  0.1125 -1.3495
   68THR     CA 5398   4.674  14.559  11.292  0.2477 -0.3855 -0.1781
   68THR     HA 5399   4.749  14.479  11.294  0.5280 -0.1168  0.2332
   68THR     CB 5400   4.602  14.561  11.426  0.2657  0.0273 -0.1744
   68THR     HB 5401   4.556  14.464  11.447 -1.5233  1.2371  1.9592
   68THR    CG2 5402   4.685  14.574  11.553 -0.0306  0.7115 -0.0447
   68THR   HG21 5403   4.747  14.484  11.553 -1.2638 -0.1678  1.1277
   68THR   HG22 5404   4.630  14.576  11.647  0.5822 -1.8418  0.4385
   68THR   HG23 5405   4.752  14.660  11.546  1.7561 -0.6795 -0.9446
   68THR    OG1 5406   4.500  14.659  11.426  0.2745  0.0402  0.5294
   68THR    HG1 5407   4.453  14.638  11.507  0.6159 -0.2170  0.6607
   68THR      C 5408   4.581  14.505  11.184 -0.0912  0.1901 -0.1756
   68THR      O 5409   4.578  14.566  11.078  0.2149  0.5212  0.0009
   69GLN      N 5410   4.514  14.392  11.207  0.4724 -0.1162 -0.0065
   69GLN      H 5411   4.528  14.341  11.293  1.4469 -1.0052 -0.6680
   69GLN     CA 5412   4.426  14.323  11.115 -0.0119  0.4267  0.0387
   69GLN     HA 5413   4.379  14.384  11.037 -1.3746 -1.2768 -0.5502
   69GLN     CB 5414   4.504  14.232  11.020 -0.3457 -0.0518  0.2198
   69GLN    HB1 5415   4.442  14.160  10.966 -0.1469 -0.2593  0.2657
   69GLN    HB2 5416   4.558  14.295  10.950  0.9693  3.2918  3.8724
   69GLN     CG 5417   4.602  14.140  11.091 -0.1139  0.3214  0.3848
   69GLN    HG1 5418   4.566  14.115  11.191 -0.0112 -0.0994  0.3199
   69GLN    HG2 5419   4.612  14.044  11.039 -0.7119  0.4590  0.0183
   69GLN     CD 5420   4.747  14.186  11.090 -0.1052  0.2933 -0.1260
   69GLN    OE1 5421   4.805  14.213  10.985 -0.2443 -0.3576 -0.3757
   69GLN    NE2 5422   4.811  14.209  11.205 -0.1395  0.5956 -0.1664
   69GLN   HE21 5423   4.761  14.182  11.288 -0.2890  1.5684  0.0771
   69GLN   HE22 5424   4.895  14.265  11.204  1.1148 -1.2101 -0.5239
   69GLN      C 5425   4.319  14.245  11.191 -0.5341  1.0921 -0.0058
   69GLN      O 5426   4.340  14.220  11.310  0.2276  0.1176 -0.3330
   70SER      N 5427   4.212  14.198  11.127 -0.0387  0.0470 -0.0889
   70SER      H 5428   4.212  14.220  11.028 -2.2493  3.0055  0.4401
   70SER     CA 5429   4.103  14.117  11.177 -0.2204  0.2226 -0.1948
   70SER     HA 5430   4.081  14.155  11.277  2.0597 -1.4630  1.0603
   70SER     CB 5431   3.981  14.143  11.089 -0.1585  0.2240 -0.2815
   70SER    HB1 5432   3.973  14.249  11.064 -1.1239 -0.0315 -1.1184
   70SER    HB2 5433   3.983  14.085  10.997 -0.8167  0.0356 -0.1822
   70SER     OG 5434   3.865  14.095  11.153  0.1423  0.0051  0.1037
   70SER     HG 5435   3.797  14.107  11.087  0.1124  1.0680  0.3082
   70SER      C 5436   4.147  13.974  11.205  0.1340  0.4133  0.2403
   70SER      O 5437   4.266  13.949  11.220 -0.1017 -0.7660  0.2573
   71THR      N 5438   4.052  13.883  11.229  0.5672 -0.1227 -0.0731
   71THR      H 5439   3.957  13.916  11.223 -0.0236 -1.9386 -2.4623
   71THR     CA 5440   4.081  13.741  11.234 -0.2270 -0.2777  0.1718
   71THR     HA 5441   4.152  13.727  11.315 -1.2233 -1.0146  0.9478
   71THR     CB 5442   3.959  13.661  11.280 -0.7238  0.5868  0.3809
   71THR     HB 5443   3.986  13.555  11.284  2.8286  1.3682  0.3503
   71THR    CG2 5444   3.914  13.689  11.423  0.2633  0.0876  0.8025
   71THR   HG21 5445   4.002  13.682  11.487  0.0520 -1.3235  0.9555
   71THR   HG22 5446   3.837  13.615  11.443  0.4437 -0.6620 -1.0834
   71THR   HG23 5447   3.876  13.792  11.425  0.9895  0.3522  2.1093
   71THR    OG1 5448   3.862  13.674  11.179  0.0741  0.2504 -0.4379
   71THR    HG1 5449   3.877  13.603  11.116 -0.6777  1.6980 -2.3740
   71THR      C 5450   4.137  13.688  11.103  0.1121  0.2967  0.0849
   71THR      O 5451   4.117  13.744  10.995  0.5545 -0.3016 -0.3177
   72PRO      N 5452   4.210  13.577  11.118 -0.9725 -0.4619 -0.1300
   72PRO     CD 5453   4.239  13.507  11.241  0.7030  0.5403  0.0727
   72PRO    HD1 5454   4.152  13.452  11.278  0.3598  1.1993  0.2605
   72PRO    HD2 5455   4.282  13.568  11.321  1.4971  0.0777  0.0137
   72PRO     CG 5456   4.351  13.406  11.217  0.1186 -0.1169  0.0723
   72PRO    HG1 5457   4.444  13.454  11.248 -0.2727  0.0299  1.0428
   72PRO    HG2 5458   4.339  13.309  11.264  1.0763 -0.8108 -1.0566
   72PRO     CB 5459   4.356  13.393  11.065  0.2676  0.1591  0.0523
   72PRO    HB1 5460   4.305  13.298  11.049  0.5933 -0.0678  0.3551
   72PRO    HB2 5461   4.459  13.395  11.031  0.0984  1.0765 -0.4522
   72PRO     CA 5462   4.275  13.509  11.008  0.1946  0.1640  0.1641
   72PRO     HA 5463   4.347  13.579  10.964  1.1735  0.5773  2.2651
   72PRO      C 5464   4.173  13.453  10.910 -0.0913  1.0340 -0.0429
   72PRO      O 5465   4.052  13.447  10.934  0.0533 -0.5078  0.3877
   73GLN      N 5466   4.231  13.415  10.797  0.4284 -0.1684  0.6185
   73GLN      H 5467   4.332  13.418  10.800  0.5493 -1.3838 -0.7852
   73GLN     CA 5468   4.165  13.339  10.692  0.5386 -0.0933  0.4943
   73GLN     HA 5469   4.069  13.301  10.725  0.6913 -0.3360  0.6668
   73GLN     CB 5470   4.114  13.429  10.581  0.4618 -0.9708 -0.1910
   73GLN    HB1 5471   4.195  13.487  10.537 -2.1742  2.9396 -0.4887
   73GLN    HB2 5472   4.065  13.368  10.505  1.9818 -0.4291 -1.6669
   73GLN     CG 5473   4.010  13.529  10.631  1.2765  0.0322 -0.4637
   73GLN    HG1 5474   3.914  13.480  10.650  0.6808  1.5467  0.6077
   73GLN    HG2 5475   4.038  13.583  10.721  0.6438 -0.5010  0.0624
   73GLN     CD 5476   3.982  13.641  10.531 -0.0468  0.3001  0.1762
   73GLN    OE1 5477   4.032  13.639  10.419 -0.4321 -0.2101  0.0120
   73GLN    NE2 5478   3.892  13.734  10.563 -0.7111 -0.3421  0.1845
   73GLN   HE21 5479   3.871  13.744  10.661  0.4857  2.4125  0.2422
   73GLN   HE22 5480   3.868  13.804  10.494 -1.0876 -1.4532 -0.8605
   73GLN      C 5481   4.228  13.209  10.643  0.0274 -0.2493  0.2433
   73GLN      O 5482   4.348  13.190  10.661  0.0019 -0.6529 -0.0201
   74GLY      N 5483   4.152  13.120  10.580  0.1881 -0.5970  0.5398
   74GLY      H 5484   4.053  13.137  10.569 -0.1609 -2.6398 -0.0435
   74GLY     CA 5485   4.194  12.995  10.519 -0.1122 -0.2384 -0.4228
   74GLY    HA1 5486   4.256  13.018  10.432 -0.0208  4.0983  0.5498
   74GLY    HA2 5487   4.103  12.945  10.486 -1.0515  1.7982 -1.0531
   74GLY      C 5488   4.277  12.904  10.608 -0.3685  0.0597  0.1268
   74GLY      O 5489   4.255  12.897  10.729  0.1017 -0.0231  0.2092
   75TYR      N 5490   4.369  12.834  10.540 -0.1082 -0.0060  0.5402
   75TYR      H 5491   4.375  12.836  10.439  1.7522 -0.4137  0.6134
   75TYR     CA 5492   4.458  12.742  10.607 -0.4051 -0.1425  0.7524
   75TYR     HA 5493   4.428  12.732  10.711  1.5885  0.8355  1.4674
   75TYR     CB 5494   4.454  12.613  10.525 -0.4927  0.3163  0.0225
   75TYR    HB1 5495   4.348  12.593  10.506  0.1764 -2.4425 -1.3208
   75TYR    HB2 5496   4.511  12.629  10.434  2.7796 -2.5276  1.3328
   75TYR     CG 5497   4.524  12.503  10.602 -0.3761  0.0384 -0.4814
   75TYR    CD1 5498   4.440  12.424  10.680 -0.1024  0.3005  0.0822
   75TYR    HD1 5499   4.334  12.443  10.686 -0.0283  0.9070 -0.4094
   75TYR    CE1 5500   4.490  12.310  10.744  0.3836  0.6955  0.4112
   75TYR    HE1 5501   4.420  12.250  10.800 -0.4966  2.0014  0.7636
   75TYR     CZ 5502   4.624  12.272  10.720  0.0610 -0.0532 -0.2321
   75TYR     OH 5503   4.675  12.160  10.779 -0.2291 -0.0056  0.1202
   75TYR     HH 5504   4.759  12.139  10.736  0.2404  2.6037 -0.3747
   75TYR    CE2 5505   4.711  12.348  10.640  0.0825 -0.0621 -0.2173
   75TYR    HE2 5506   4.813  12.317  10.624  0.2602 -1.1551  2.4538
   75TYR    CD2 5507   4.657  12.464  10.582 -0.2734  0.0084  0.2414
   75TYR    HD2 5508   4.724  12.512  10.512  0.0664 -1.7807 -0.7191
   75TYR      C 5509   4.598  12.800  10.622  0.0198 -0.9719  0.0645
   75TYR      O 5510   4.670  12.835  10.529 -0.5531 -0.0259 -0.0353
   76GLY      N 5511   4.653  12.805  10.743  0.6221 -0.2485 -0.2323
   76GLY      H 5512   4.609  12.767  10.825  1.6439 -1.7535 -0.3324
   76GLY     CA 5513   4.788  12.845  10.778  0.4824 -0.1130  0.1520
   76GLY    HA1 5514   4.796  12.832  10.886  0.8689 -3.2971 -0.1805
   76GLY    HA2 5515   4.860  12.778  10.732 -0.6771 -1.6615  0.5177
   76GLY      C 5516   4.825  12.987  10.738  0.1160 -0.1190 -0.2118
   76GLY      O 5517   4.750  13.082  10.716  0.5640  0.2822 -0.0478
   77SER      N 5518   4.957  13.003  10.753 -0.0091  0.0427  0.8219
   77SER      H 5519   5.018  12.924  10.764 -0.3338 -0.1484  1.2813
   77SER     CA 5520   5.022  13.132  10.741  0.3251 -0.2168 -0.2559
   77SER     HA 5521   4.991  13.186  10.830  1.9803  0.2271  0.0846
   77SER     CB 5522   5.173  13.107  10.735  0.2557 -0.5764 -0.5972
   77SER    HB1 5523   5.196  13.039  10.654 -0.9273 -2.2021  0.3672
   77SER    HB2 5524   5.223  13.203  10.728  0.6759 -0.7822 -0.4465
   77SER     OG 5525   5.209  13.054  10.861 -0.4512  0.0097 -0.1354
   77SER     HG 5526   5.304  13.067  10.858 -0.4384  0.7321  1.8826
   77SER      C 5527   5.005  13.214  10.614 -0.3507 -0.0802 -0.0775
   77SER      O 5528   5.015  13.171  10.499  0.4958  0.1919 -0.1105
   78THR      N 5529   4.998  13.346  10.630  0.3181 -0.1161  0.5671
   78THR      H 5530   5.000  13.381  10.725 -0.2211  2.3732 -0.2567
   78THR     CA 5531   5.029  13.440  10.523  0.0288 -0.0595  0.5317
   78THR     HA 5532   4.971  13.409  10.436 -0.1938 -1.7408  1.2385
   78THR     CB 5533   4.984  13.580  10.563  0.0135  0.1172 -0.0938
   78THR     HB 5534   5.037  13.648  10.497  0.5484  0.5132  0.7330
   78THR    CG2 5535   4.836  13.609  10.538 -0.0785 -0.3110 -0.0661
   78THR   HG21 5536   4.813  13.583  10.435 -2.6801 -0.1922  0.4147
   78THR   HG22 5537   4.766  13.547  10.593  1.4216 -0.5839  1.6280
   78THR   HG23 5538   4.822  13.715  10.559 -0.1134 -0.7110  2.1230
   78THR    OG1 5539   5.022  13.604  10.697 -0.1179 -0.0583 -0.0236
   78THR    HG1 5540   5.112  13.637  10.705  0.6283 -2.1196  0.7577
   78THR      C 5541   5.172  13.444  10.472 -0.1662  0.3704  0.0194
   78THR      O 5542   5.264  13.411  10.547  0.0007  0.6550 -0.0575
   79GLY      N 5543   5.190  13.480  10.344  0.0167 -0.0561 -0.0755
   79GLY      H 5544   5.110  13.499  10.285  1.0022 -1.5123 -1.9887
   79GLY     CA 5545   5.321  13.490  10.283 -0.1942 -0.2981 -0.5749
   79GLY    HA1 5546   5.374  13.398  10.306 -1.0897 -0.3258  1.7315
   79GLY    HA2 5547   5.305  13.500  10.176  2.8981 -2.5376 -1.3818
   79GLY      C 5548   5.415  13.604  10.317 -0.1148 -0.4970 -0.1190
   79GLY      O 5549   5.412  13.656  10.429 -0.7900 -0.2286 -0.2601
   80GLY      N 5550   5.483  13.657  10.215  0.1376  0.2013  0.4047
   80GLY      H 5551   5.488  13.602  10.131  1.2582 -0.4143  0.8469
   80GLY     CA 5552   5.566  13.777  10.217  0.3046  0.0896  0.1888
   80GLY    HA1 5553   5.552  13.823  10.314  2.0362 -2.8738  1.9963
   80GLY    HA2 5554   5.546  13.851  10.140 -0.0028  1.0530  1.1717
   80GLY      C 5555   5.717  13.759  10.215  0.2641 -0.2247 -0.2183
   80GLY      O 5556   5.769  13.661  10.161  0.9848  0.3634 -0.6062
   81TYR      N 5557   5.792  13.855  10.269  0.0179 -0.6292  0.8709
   81TYR      H 5558   5.756  13.943  10.305  1.0143  0.8817 -1.5804
   81TYR     CA 5559   5.936  13.857  10.257 -0.0248 -0.2865  0.3760
   81TYR     HA 5560   5.969  13.775  10.193 -0.5933 -0.4478  0.2853
   81TYR     CB 5561   5.976  13.982  10.178 -0.3020 -0.2467  0.2946
   81TYR    HB1 5562   5.908  13.991  10.093 -0.5929 -3.4495  0.0655
   81TYR    HB2 5563   5.958  14.071  10.238  1.9271  1.4645 -1.4399
   81TYR     CG 5564   6.115  13.998  10.121 -0.5472  0.3953 -0.1275
   81TYR    CD1 5565   6.195  14.111  10.141  0.0042 -0.1055  0.5065
   81TYR    HD1 5566   6.161  14.192  10.204  0.1290 -0.3481  0.8958
   81TYR    CE1 5567   6.328  14.112  10.097 -0.0782 -0.3332  0.2499
   81TYR    HE1 5568   6.384  14.203  10.116 -1.3772  0.1594  1.9371
   81TYR     CZ 5569   6.363  14.009  10.008 -0.0142 -0.3087  0.2462
   81TYR     OH 5570   6.488  14.012   9.953 -0.2857  0.0068 -0.3660
   81TYR     HH 5571   6.506  13.933   9.901 -0.3802 -0.0229 -0.3534
   81TYR    CE2 5572   6.284  13.894   9.988 -0.4303  0.0836 -0.4053
   81TYR    HE2 5573   6.325  13.807   9.941 -0.2929  0.9882 -2.0167
   81TYR    CD2 5574   6.159  13.885  10.052 -0.2220  0.4086  0.0579
   81TYR    HD2 5575   6.097  13.798  10.038 -0.0369  0.4095 -0.8918
   81TYR      C 5576   6.013  13.857  10.388  0.4474  0.9569  0.1191
   81TYR      O 5577   5.961  13.890  10.494 -0.4426 -0.5193  0.1761
   82GLY      N 5578   6.140  13.818  10.388  0.1738  0.0403 -0.1347
   82GLY      H 5579   6.179  13.774  10.305 -1.3809 -0.1819 -0.7792
   82GLY     CA 5580   6.228  13.819  10.503 -0.3343  0.5666  0.2452
   82GLY    HA1 5581   6.231  13.918  10.550  0.7339  0.1260  1.1386
   82GLY    HA2 5582   6.329  13.793  10.473  0.2237  2.5525  0.2226
   82GLY      C 5583   6.179  13.738  10.622  0.3787 -0.7482 -0.3480
   82GLY      O 5584   6.110  13.636  10.613 -0.3088 -0.2833 -0.4125
   83SER      N 5585   6.209  13.780  10.745  0.1482  0.2547 -0.6300
   83SER      H 5586   6.245  13.873  10.761 -0.0062  0.1514  0.4065
   83SER     CA 5587   6.169  13.705  10.862  0.4733  0.5487 -0.3288
   83SER     HA 5588   6.123  13.612  10.828 -1.8441  1.0641  1.1860
   83SER     CB 5589   6.289  13.680  10.953  0.0923 -0.0659  0.0126
   83SER    HB1 5590   6.327  13.779  10.976  1.1725 -0.2983 -0.6940
   83SER    HB2 5591   6.265  13.622  11.042  2.2964 -1.0697  0.0178
   83SER     OG 5592   6.386  13.610  10.878 -0.0778  0.1310 -0.3947
   83SER     HG 5593   6.415  13.535  10.931  2.0802  0.7593 -0.5874
   83SER      C 5594   6.059  13.767  10.947  0.0558 -0.2280 -0.2939
   83SER      O 5595   6.012  13.878  10.923 -0.1205 -0.1006  0.6149
   84SER      N 5596   6.011  13.689  11.045 -0.0185  0.3444  0.1282
   84SER      H 5597   6.050  13.598  11.063 -2.3084 -0.7208  0.1310
   84SER     CA 5598   5.923  13.729  11.153 -0.1305  0.1601  0.1053
   84SER     HA 5599   5.830  13.769  11.112 -0.9032 -0.5515  1.1189
   84SER     CB 5600   5.893  13.626  11.261 -0.4180  0.3623  0.2170
   84SER    HB1 5601   5.852  13.679  11.348 -0.9559 -0.8433  0.7275
   84SER    HB2 5602   5.981  13.572  11.296  0.2707  1.5758  0.4386
   84SER     OG 5603   5.804  13.538  11.196  0.1267 -0.3332  0.3969
   84SER     HG 5604   5.773  13.472  11.258 -0.0075 -1.9063 -1.2656
   84SER      C 5605   5.989  13.844  11.227 -0.1598  0.0471  0.3110
   84SER      O 5606   6.111  13.857  11.232 -0.1311 -0.1809  0.1822
   85GLN      N 5607   5.914  13.943  11.277 -0.1482  0.1918  0.0408
   85GLN      H 5608   5.817  13.943  11.249  0.3588 -0.6110 -1.9061
   85GLN     CA 5609   5.972  14.062  11.334  0.2275 -0.1113  0.2987
   85GLN     HA 5610   6.069  14.037  11.377 -0.5860 -0.8848  1.7536
   85GLN     CB 5611   5.970  14.179  11.235  0.6494 -0.0689  0.3360
   85GLN    HB1 5612   6.009  14.271  11.278  0.8261  0.1508 -0.2782
   85GLN    HB2 5613   5.866  14.201  11.210  1.1570  1.7424 -0.3066
   85GLN     CG 5614   6.060  14.159  11.114 -0.2016 -0.0550 -0.3108
   85GLN    HG1 5615   6.033  14.230  11.036  1.4382 -0.3242 -1.1838
   85GLN    HG2 5616   6.018  14.065  11.077 -1.9767  1.0100 -1.1389
   85GLN     CD 5617   6.211  14.166  11.130 -0.2391 -0.1973  0.1090
   85GLN    OE1 5618   6.264  14.276  11.145  0.1097 -0.3289 -0.1360
   85GLN    NE2 5619   6.288  14.059  11.110  0.0237 -0.0327  0.2337
   85GLN   HE21 5620   6.387  14.068  11.128 -0.2594 -0.0303  2.0118
   85GLN   HE22 5621   6.230  13.976  11.113  0.5876 -0.4480 -0.1732
   85GLN      C 5622   5.882  14.110  11.447  0.2163 -0.7904  0.5791
   85GLN      O 5623   5.762  14.087  11.462 -0.1713  0.3291 -0.6668
   86SER      N 5624   5.951  14.181  11.537 -0.3404  0.2171  0.2194
   86SER      H 5625   6.044  14.209  11.512  0.3260 -0.0605  2.2137
   86SER     CA 5626   5.896  14.252  11.651 -0.7123  0.2806  0.0046
   86SER     HA 5627   5.860  14.179  11.724  0.0130  0.0444  0.1374
   86SER     CB 5628   6.007  14.330  11.720 -0.4983 -0.1429  0.1460
   86SER    HB1 5629   6.086  14.264  11.756  0.3063  0.5871 -0.2363
   86SER    HB2 5630   5.983  14.386  11.810  3.0639 -1.3990  2.1025
   86SER     OG 5631   6.064  14.413  11.621  0.2531 -1.0834 -0.2293
   86SER     HG 5632   6.116  14.479  11.668 -1.3498 -0.3795  0.6464
   86SER      C 5633   5.788  14.352  11.616 -0.9646 -0.1389 -0.4313
   86SER      O 5634   5.697  14.368  11.698 -0.6506  0.4041 -0.1784
   87SER      N 5635   5.790  14.412  11.497  0.3401 -0.4109 -0.5591
   87SER      H 5636   5.865  14.388  11.433  0.3972 -1.6311 -0.0627
   87SER     CA 5637   5.669  14.476  11.448  0.2213 -0.2180 -0.0207
   87SER     HA 5638   5.608  14.512  11.530 -0.9721  0.4256 -1.1516
   87SER     CB 5639   5.704  14.598  11.364 -0.1501 -0.0867  0.0145
   87SER    HB1 5640   5.621  14.668  11.358 -1.2978 -1.3994  0.1339
   87SER    HB2 5641   5.730  14.576  11.261  1.2941  3.6050 -0.5724
   87SER     OG 5642   5.813  14.671  11.417 -0.3464  0.0123  0.2853
   87SER     HG 5643   5.891  14.616  11.406 -0.4740  0.0045 -0.6820
   87SER      C 5644   5.581  14.374  11.377 -0.0330 -0.0619  0.0695
   87SER      O 5645   5.617  14.326  11.269  0.4874 -0.3810  0.3772
   88GLN      N 5646   5.477  14.332  11.450  0.2230  0.2621  0.6262
   88GLN      H 5647   5.442  14.389  11.525 -0.3744  1.0644 -0.2401
   88GLN     CA 5648   5.390  14.223  11.411  0.0769  0.4735  0.3550
   88GLN     HA 5649   5.436  14.126  11.389 -1.4949 -0.2167  0.0037
   88GLN     CB 5650   5.292  14.199  11.525 -0.1316  0.3812  0.1567
   88GLN    HB1 5651   5.213  14.275  11.524 -2.2573 -1.6374 -2.5716
   88GLN    HB2 5652   5.244  14.103  11.506  0.5593  0.2344 -0.9137
   88GLN     CG 5653   5.355  14.182  11.663  0.5713 -0.6720 -0.2849
   88GLN    HG1 5654   5.279  14.138  11.727  1.1238 -0.4305  0.5532
   88GLN    HG2 5655   5.440  14.113  11.657  0.6899 -0.7337  1.6657
   88GLN     CD 5656   5.393  14.308  11.739 -0.6203 -0.3663 -0.1688
   88GLN    OE1 5657   5.369  14.424  11.705  0.0890 -0.2396 -0.2720
   88GLN    NE2 5658   5.452  14.289  11.857 -0.0161  0.4291 -0.3298
   88GLN   HE21 5659   5.483  14.365  11.916 -1.0250 -0.1011  0.9423
   88GLN   HE22 5660   5.468  14.194  11.889 -1.5527 -0.2340 -1.4111
   88GLN      C 5661   5.315  14.260  11.284  0.3773  0.0780  0.0574
   88GLN      O 5662   5.286  14.376  11.258  0.2361 -0.0246 -0.2389
   89SER      N 5663   5.277  14.162  11.202  0.8395  0.1463 -0.2456
   89SER      H 5664   5.308  14.069  11.228 -1.7914 -1.5144 -2.3856
   89SER     CA 5665   5.170  14.159  11.105  0.4511 -0.2020  0.1862
   89SER     HA 5666   5.079  14.200  11.150  0.6611  0.8862 -0.3586
   89SER     CB 5667   5.219  14.237  10.983  0.2296  0.1615  0.3256
   89SER    HB1 5668   5.137  14.255  10.913 -0.6651  2.9558  1.9386
   89SER    HB2 5669   5.243  14.335  11.023 -0.0602 -0.1822  1.3862
   89SER     OG 5670   5.325  14.165  10.923 -0.1324  0.0381 -0.1732
   89SER     HG 5671   5.399  14.161  10.984  0.4861 -2.2133 -0.9444
   89SER      C 5672   5.141  14.015  11.065 -0.0065 -0.1695  0.3881
   89SER      O 5673   5.194  13.923  11.126 -0.2701 -0.3343  0.3691
   90SER      N 5674   5.056  14.003  10.963  0.6391  0.0298 -0.1868
   90SER      H 5675   5.037  14.088  10.912  3.1230 -1.0263 -3.1786
   90SER     CA 5676   5.007  13.877  10.911  0.0777  0.1787 -0.0279
   90SER     HA 5677   5.079  13.822  10.851 -0.2659 -0.3720  0.0465
   90SER     CB 5678   4.901  13.909  10.806 -0.5456 -0.4527  0.3964
   90SER    HB1 5679   4.809  13.958  10.839 -1.5963  0.8588 -3.8472
   90SER    HB2 5680   4.859  13.820  10.759 -0.8568 -0.2240  0.2320
   90SER     OG 5681   4.962  13.976  10.698 -0.0907 -0.7402  0.4736
   90SER     HG 5682   4.900  13.991  10.626 -0.0763  1.3684  0.8390
   90SER      C 5683   4.947  13.777  11.010 -0.0719  0.1065 -0.1893
   90SER      O 5684   4.906  13.809  11.121  0.2340  0.4500 -0.1740
   91TYR      N 5685   4.956  13.649  10.974  0.2296  0.0293  0.1466
   91TYR      H 5686   5.001  13.642  10.884 -0.7865 -1.2284 -0.2968
   91TYR     CA 5687   4.897  13.531  11.033 -0.5474  0.3969  0.1241
   91TYR     HA 5688   4.869  13.549  11.137  1.9443 -0.5264  1.0481
   91TYR     CB 5689   4.771  13.497  10.953 -0.4604 -0.0540  0.1719
   91TYR    HB1 5690   4.807  13.473  10.853  1.5688 -0.0100  0.8282
   91TYR    HB2 5691   4.721  13.407  10.987 -2.2713  0.1229 -1.8084
   91TYR     CG 5692   4.664  13.603  10.956  0.1320  0.5599  0.0555
   91TYR    CD1 5693   4.618  13.649  11.080 -0.4265 -0.8758  0.3956
   91TYR    HD1 5694   4.661  13.616  11.174 -0.2841  0.4820  0.8361
   91TYR    CE1 5695   4.528  13.756  11.087 -0.2982 -0.6998 -0.5763
   91TYR    HE1 5696   4.488  13.809  11.172  1.2363  1.4597 -1.1349
   91TYR     CZ 5697   4.482  13.814  10.967 -0.5274 -0.2442 -0.2745
   91TYR     OH 5698   4.385  13.909  10.967 -0.3450 -0.0484  0.5324
   91TYR     HH 5699   4.326  13.900  11.042 -1.0091  0.5845  0.1017
   91TYR    CE2 5700   4.532  13.766  10.844  0.5917  0.1367  0.0116
   91TYR    HE2 5701   4.497  13.805  10.749 -1.2838 -0.4652  0.4066
   91TYR    CD2 5702   4.613  13.652  10.836  0.1456 -0.1685 -0.2510
   91TYR    HD2 5703   4.637  13.611  10.739 -1.5526 -1.2380 -0.2683
   91TYR      C 5704   4.999  13.417  11.029 -0.4873  0.4460  0.2310
   91TYR      O 5705   5.066  13.398  10.928 -0.0770  0.0506  0.5762
   92GLY      N 5706   5.004  13.335  11.134 -0.2761  0.2887  0.0982
   92GLY      H 5707   4.938  13.364  11.206  0.7481  0.9180  0.8170
   92GLY     CA 5708   5.102  13.231  11.155 -0.0685  0.3543 -0.5300
   92GLY    HA1 5709   5.081  13.181  11.250 -0.3526 -0.8644 -1.2219
   92GLY    HA2 5710   5.102  13.156  11.076  3.4957 -2.1651  1.5885
   92GLY      C 5711   5.246  13.276  11.175  0.0651 -0.2592 -0.0900
   92GLY      O 5712   5.274  13.393  11.198 -0.4734 -0.1862  0.1951
   93GLN      N 5713   5.346  13.190  11.154  0.0454 -0.2761 -0.1244
   93GLN      H 5714   5.323  13.093  11.139  0.9100 -0.5030 -0.0723
   93GLN     CA 5715   5.484  13.223  11.124  0.0909 -0.5249 -0.1938
   93GLN     HA 5716   5.494  13.330  11.141  1.8953 -0.4039 -1.7210
   93GLN     CB 5717   5.569  13.158  11.233  0.5202  0.4500  0.0665
   93GLN    HB1 5718   5.569  13.050  11.221  0.3523  0.5661 -1.1813
   93GLN    HB2 5719   5.672  13.186  11.213 -0.0259  1.2327 -1.8760
   93GLN     CG 5720   5.535  13.198  11.376  0.4086  0.1902  0.1136
   93GLN    HG1 5721   5.431  13.168  11.392  1.3501 -3.1475  0.7369
   93GLN    HG2 5722   5.538  13.307  11.371  0.2959  0.1637 -4.3744
   93GLN     CD 5723   5.623  13.148  11.490 -0.2621  0.1307  0.6098
   93GLN    OE1 5724   5.703  13.057  11.473  0.2960  0.7008  0.1429
   93GLN    NE2 5725   5.621  13.207  11.610 -0.5153  0.3145  0.5181
   93GLN   HE21 5726   5.543  13.266  11.637 -1.2391 -0.9981  1.3731
   93GLN   HE22 5727   5.677  13.158  11.678  0.0428  0.5525  0.2405
   93GLN      C 5728   5.538  13.187  10.986 -0.1917  0.1768 -0.4882
   93GLN      O 5729   5.483  13.101  10.918 -0.6021  0.0166  0.0340
   94GLN      N 5730   5.648  13.255  10.955  0.1504 -0.2638 -0.2342
   94GLN      H 5731   5.690  13.318  11.022 -0.5408  2.6827 -2.3857
   94GLN     CA 5732   5.716  13.251  10.827  0.1194 -0.1065 -0.2550
   94GLN     HA 5733   5.646  13.231  10.745  0.8428  1.0288 -1.1873
   94GLN     CB 5734   5.816  13.137  10.828 -0.0585 -0.2573  0.5804
   94GLN    HB1 5735   5.872  13.150  10.921 -1.1108 -0.4158  1.2593
   94GLN    HB2 5736   5.893  13.158  10.755 -1.0537  0.9121 -0.1560
   94GLN     CG 5737   5.757  12.997  10.807 -0.3843 -0.0959  0.4169
   94GLN    HG1 5738   5.656  13.014  10.770  0.2234  2.0349 -0.4467
   94GLN    HG2 5739   5.798  12.947  10.719  0.3027 -0.3881  0.8912
   94GLN     CD 5740   5.764  12.905  10.928  0.2393  0.4097  0.7729
   94GLN    OE1 5741   5.868  12.844  10.953 -0.2737 -0.7113  0.2492
   94GLN    NE2 5742   5.660  12.887  11.010  0.0639  0.0716  0.4777
   94GLN   HE21 5743   5.662  12.812  11.077 -0.7425 -0.8871 -0.5232
   94GLN   HE22 5744   5.574  12.931  10.982 -0.6781 -1.1191  0.8291
   94GLN      C 5745   5.770  13.388  10.789 -0.7044  0.2894 -0.0291
   94GLN      O 5746   5.823  13.461  10.872  0.4571 -0.0865 -0.4233
   95SER      N 5747   5.755  13.422  10.660 -0.2840  0.3918 -0.0525
   95SER      H 5748   5.695  13.357  10.611  1.2704 -1.3595  0.2312
   95SER     CA 5749   5.783  13.558  10.619  0.4969  0.3881  0.4482
   95SER     HA 5750   5.877  13.588  10.665  0.7698  0.5267 -0.2015
   95SER     CB 5751   5.813  13.547  10.470 -0.1049  0.5463  0.3111
   95SER    HB1 5752   5.727  13.504  10.419  0.9934 -3.9496  1.8049
   95SER    HB2 5753   5.829  13.648  10.432 -0.7548  0.3804 -0.4282
   95SER     OG 5754   5.932  13.480  10.433 -0.2883  0.4831 -0.1699
   95SER     HG 5755   6.008  13.530  10.463  1.5892 -0.6415 -2.7400
   95SER      C 5756   5.675  13.659  10.656  0.0146 -0.0681  0.2924
   95SER      O 5757   5.571  13.619  10.709 -0.0214 -0.3715 -0.0058
   96SER      N 5758   5.692  13.788  10.626  0.2144 -0.1402  0.0878
   96SER      H 5759   5.785  13.820  10.606 -0.3231  1.7766  0.4184
   96SER     CA 5760   5.592  13.892  10.641 -0.1173 -0.4773  0.2601
   96SER     HA 5761   5.492  13.849  10.634 -0.1162 -0.3903 -0.4225
   96SER     CB 5762   5.601  13.949  10.782  0.4116  0.1030  0.0024
   96SER    HB1 5763   5.553  14.046  10.785 -0.1464 -0.0984 -1.5474
   96SER    HB2 5764   5.703  13.979  10.805  0.2738  0.6375 -0.0828
   96SER     OG 5765   5.550  13.864  10.882 -0.3142  0.4795 -0.0409
   96SER     HG 5766   5.580  13.893  10.969 -0.0642  0.3807 -0.0926
   96SER      C 5767   5.602  13.999  10.533 -0.0108 -0.5610  0.1871
   96SER      O 5768   5.712  14.031  10.488 -0.1351  0.0677  0.3105
   97TYR      N 5769   5.485  14.046  10.489  0.3611  0.2192  0.0067
   97TYR      H 5770   5.398  14.000  10.515  0.1302 -0.5062 -1.8981
   97TYR     CA 5771   5.479  14.157  10.396  0.4192 -0.0083 -0.2726
   97TYR     HA 5772   5.541  14.125  10.313 -0.7823 -2.3822 -0.3295
   97TYR     CB 5773   5.341  14.170  10.333  0.1084  0.0901  0.4136
   97TYR    HB1 5774   5.260  14.209  10.394 -1.1055 -2.0333  0.2733
   97TYR    HB2 5775   5.339  14.244  10.252  0.6400 -2.7904 -2.4519
   97TYR     CG 5776   5.302  14.041  10.265  0.0601  0.2736  0.0921
   97TYR    CD1 5777   5.227  13.944  10.332  0.2951 -0.0597 -0.1210
   97TYR    HD1 5778   5.197  13.958  10.435 -1.8484 -1.0342 -0.5611
   97TYR    CE1 5779   5.183  13.834  10.257  0.2940 -0.2564  0.1679
   97TYR    HE1 5780   5.130  13.753  10.306 -0.0186  0.6063  1.2940
   97TYR     CZ 5781   5.212  13.817  10.120  0.1632 -0.3483  0.1518
   97TYR     OH 5782   5.167  13.706  10.055  0.1433  0.0635 -0.5456
   97TYR     HH 5783   5.194  13.703   9.963  0.7889  3.8785 -0.6553
   97TYR    CE2 5784   5.303  13.905  10.059 -0.3343  0.0317 -0.0403
   97TYR    HE2 5785   5.347  13.889   9.962  0.5086 -1.4465  0.5518
   97TYR    CD2 5786   5.343  14.017  10.133 -0.5278  0.1190 -0.0643
   97TYR    HD2 5787   5.419  14.081  10.091 -0.0412 -1.4612 -1.7122
   97TYR      C 5788   5.540  14.286  10.450  0.5753 -0.3022  0.2621
   97TYR      O 5789   5.629  14.336  10.381 -0.3563  0.6846 -0.2405
   98PRO      N 5790   5.491  14.349  10.557  0.0606 -0.2600  0.0024
   98PRO     CD 5791   5.386  14.305  10.646 -0.5279 -0.1331 -0.6200
   98PRO    HD1 5792   5.438  14.262  10.732  0.2963 -1.7889 -1.8813
   98PRO    HD2 5793   5.317  14.236  10.598  0.5867 -1.0269 -0.9934
   98PRO     CG 5794   5.308  14.429  10.691 -0.2968 -0.0487 -0.4469
   98PRO    HG1 5795   5.271  14.426  10.793 -0.2448 -1.6206 -0.4425
   98PRO    HG2 5796   5.240  14.458  10.611 -2.6614 -1.3787  0.9796
[truncated: 951,128 more chars]
