# Supplementary material for: Thermodynamic forces from protein and water govern condensate formation of an intrinsically disordered protein domain
Source: Nat Commun. 2023 Sep 21;14:5892. doi: 10.1038/s41467-023-41586-y (PMC10514047; doi:10.1038/s41467-023-41586-y)
Supplement: Supplementary file 4 — Supplementary Data 1 [file 41467_2023_41586_MOESM4_ESM.zip › final_coord_set-2_260mgmL.gro]

Protein in water
18042
    1MET      N    1   4.293   5.368   1.513  0.2090 -0.7173  0.2101
    1MET     H1    2   4.300   5.445   1.449  2.8439  0.4027  1.6938
    1MET     H2    3   4.199   5.348   1.542 -0.4142 -2.2442 -2.4572
    1MET     H3    4   4.312   5.287   1.454  1.0892 -0.3064 -0.0951
    1MET     CA    5   4.391   5.371   1.622  0.0161  0.1052  0.3621
    1MET     HA    6   4.382   5.462   1.682  1.2140  0.0089  0.7297
    1MET     CB    7   4.387   5.243   1.705 -0.2212  0.1820  0.4686
    1MET    HB1    8   4.446   5.162   1.661  0.2150 -0.6663  2.5234
    1MET    HB2    9   4.285   5.210   1.726 -1.1134  1.4206 -1.6033
    1MET     CG   10   4.456   5.250   1.841 -0.1412  0.0147  0.4370
    1MET    HG1   11   4.456   5.351   1.882  2.3902 -0.0270  0.6562
    1MET    HG2   12   4.391   5.195   1.909 -0.2891 -1.3185 -0.7355
    1MET     SD   13   4.622   5.181   1.855 -0.1624 -0.1135  0.0811
    1MET     CE   14   4.682   5.259   2.007 -0.4709  0.6539 -0.1910
    1MET    HE1   15   4.699   5.366   1.991 -3.9897  1.1840 -1.2485
    1MET    HE2   16   4.609   5.243   2.086 -0.7753 -0.5464 -0.7042
    1MET    HE3   17   4.776   5.218   2.042 -1.7781 -0.8804  1.7374
    1MET      C   18   4.529   5.387   1.560  0.3010 -0.8915  0.7252
    1MET      O   19   4.569   5.302   1.480  0.5506 -0.3364  0.2492
    2ALA      N   20   4.596   5.496   1.597 -0.5910  0.1229 -0.5407
    2ALA      H   21   4.541   5.563   1.649 -1.5392  0.3352 -1.7914
    2ALA     CA   22   4.719   5.538   1.533  0.0080 -0.2602  0.3387
    2ALA     HA   23   4.699   5.536   1.426 -0.5824  0.0775  0.4374
    2ALA     CB   24   4.746   5.681   1.579 -0.7100  0.0695 -0.2634
    2ALA    HB1   25   4.744   5.693   1.687 -2.0045  2.1964 -0.4510
    2ALA    HB2   26   4.843   5.708   1.539 -0.4043 -0.2131  0.2820
    2ALA    HB3   27   4.677   5.751   1.532 -1.5282 -0.0952  0.6599
    2ALA      C   28   4.838   5.446   1.556 -0.0297 -0.4463 -0.2208
    2ALA      O   29   4.853   5.378   1.657 -0.1480 -0.4140 -0.1813
    3SER      N   30   4.938   5.462   1.468  0.2597  0.0881  0.1979
    3SER      H   31   4.942   5.543   1.409 -1.5835 -0.4570 -0.7669
    3SER     CA   32   5.069   5.400   1.473  0.0582 -0.3460  0.1136
    3SER     HA   33   5.080   5.349   1.568 -0.1808  0.8864  0.8205
    3SER     CB   34   5.084   5.307   1.352  0.0280  0.0170 -0.1698
    3SER    HB1   35   5.075   5.366   1.261 -0.9338  1.0742  0.5730
    3SER    HB2   36   5.185   5.271   1.336  0.9570  2.3155  0.0391
    3SER     OG   37   4.984   5.208   1.362  0.1210 -0.1028 -0.4306
    3SER     HG   38   5.009   5.143   1.296  0.2009  1.7726 -2.3709
    3SER      C   39   5.182   5.501   1.479 -0.2468 -0.0069  0.1567
    3SER      O   40   5.181   5.606   1.415 -0.0684  0.0374  0.2267
    4ASN      N   41   5.287   5.470   1.555 -0.2385 -0.3516  0.0064
    4ASN      H   42   5.279   5.377   1.594 -0.8545  0.1715  1.1961
    4ASN     CA   43   5.408   5.547   1.576 -0.1662 -0.3303 -0.4726
    4ASN     HA   44   5.404   5.640   1.520 -0.3664  0.1160  0.2691
    4ASN     CB   45   5.406   5.589   1.723  0.8386 -1.0161 -0.2479
    4ASN    HB1   46   5.320   5.653   1.745  1.1343  0.3060 -2.5826
    4ASN    HB2   47   5.415   5.501   1.786  1.1751 -0.6986  0.1489
    4ASN     CG   48   5.514   5.689   1.761 -0.3184  0.1901 -0.0299
    4ASN    OD1   49   5.609   5.708   1.686 -0.5578 -0.1710 -0.4266
    4ASN    ND2   50   5.520   5.726   1.889  0.7914  0.2378 -0.0868
    4ASN   HD21   51   5.598   5.778   1.926  1.5190 -0.2832 -0.8550
    4ASN   HD22   52   5.437   5.714   1.946  0.4357  0.4517 -0.5566
    4ASN      C   53   5.532   5.468   1.535 -0.1458 -0.1557 -0.7437
    4ASN      O   54   5.558   5.356   1.576  0.5456  0.0258 -0.6867
    5ASP      N   55   5.608   5.533   1.446  0.4192  0.4447  0.1581
    5ASP      H   56   5.567   5.617   1.408  0.3634  0.4947  0.3277
    5ASP     CA   57   5.732   5.486   1.388  0.1586  0.0101 -0.0565
    5ASP     HA   58   5.719   5.385   1.350  0.5275 -0.3505  0.7554
    5ASP     CB   59   5.760   5.566   1.261  0.0608 -0.7297 -0.5522
    5ASP    HB1   60   5.671   5.582   1.201  0.0271 -2.0710 -0.8967
    5ASP    HB2   61   5.779   5.665   1.303 -0.9159  0.5226 -2.8884
    5ASP     CG   62   5.885   5.527   1.183  0.4206 -0.4722 -0.1111
    5ASP    OD1   63   5.896   5.420   1.121  0.1908 -0.2483 -0.5409
    5ASP    OD2   64   5.972   5.616   1.168 -0.3238  0.2757 -0.0625
    5ASP      C   65   5.844   5.476   1.490  0.1117  0.1210  0.0059
    5ASP      O   66   5.926   5.386   1.475  0.1958  0.1790  0.1117
    6TYR      N   67   5.844   5.554   1.599 -0.3186 -0.3436  0.3437
    6TYR      H   68   5.758   5.604   1.616 -2.5137 -3.5262 -0.4345
    6TYR     CA   69   5.954   5.554   1.693 -0.3125 -0.1706  0.3359
    6TYR     HA   70   6.051   5.572   1.646 -1.2976  0.3139 -1.6541
    6TYR     CB   71   5.931   5.673   1.785 -0.1269  0.2678 -0.1748
    6TYR    HB1   72   5.842   5.656   1.846  1.4509 -1.0451  1.9135
    6TYR    HB2   73   5.921   5.761   1.721  0.1133  1.7940  1.7868
    6TYR     CG   74   6.053   5.701   1.870 -0.0862  0.1071 -0.1807
    6TYR    CD1   75   6.057   5.684   2.009 -0.1990  0.5004 -0.1293
    6TYR    HD1   76   5.982   5.637   2.071 -1.7423  1.0013 -1.5513
    6TYR    CE1   77   6.174   5.716   2.079 -0.3478  0.1861  0.2682
    6TYR    HE1   78   6.180   5.691   2.184 -0.2630 -3.9488 -0.5790
    6TYR     CZ   79   6.281   5.783   2.016 -0.1666 -0.2359  0.1227
    6TYR     OH   80   6.394   5.809   2.088 -0.1686 -0.5918  0.2527
    6TYR     HH   81   6.448   5.869   2.037 -0.6833 -0.9060 -0.6958
    6TYR    CE2   82   6.278   5.802   1.876  0.6740 -0.5919  0.0518
    6TYR    HE2   83   6.365   5.831   1.820  0.1884 -1.2872 -1.0867
    6TYR    CD2   84   6.164   5.758   1.808  0.1613  0.2264  0.3629
    6TYR    HD2   85   6.163   5.758   1.700 -1.1003 -2.7806  0.3003
    6TYR      C   86   5.961   5.431   1.782  0.0411 -0.0958  0.4141
    6TYR      O   87   5.866   5.359   1.812 -0.0764  0.0892  0.4894
    7THR      N   88   6.085   5.408   1.825  0.3127  0.1501 -0.2332
    7THR      H   89   6.156   5.471   1.790  0.1229  0.2829 -0.3819
    7THR     CA   90   6.119   5.301   1.916 -0.1227  0.1821 -0.0315
    7THR     HA   91   6.026   5.262   1.957  0.1665 -1.1453 -0.6003
    7THR     CB   92   6.190   5.186   1.846 -0.0546 -0.0739  0.4545
    7THR     HB   93   6.289   5.222   1.819 -0.9923  0.3945 -2.8024
    7THR    CG2   94   6.183   5.055   1.925 -0.5827  0.2486  0.9496
    7THR   HG21   95   6.082   5.014   1.916 -0.3584 -0.3197  0.9505
    7THR   HG22   96   6.245   4.982   1.873  0.9703 -0.0176  3.0336
    7THR   HG23   97   6.222   5.056   2.027  1.5610 -1.3740  0.2254
    7THR    OG1   98   6.118   5.152   1.730  0.3827  0.4157  0.0380
    7THR    HG1   99   6.142   5.211   1.658  1.0401  2.7695  2.0509
    7THR      C  100   6.203   5.356   2.031  0.0703  0.1314 -0.1478
    7THR      O  101   6.296   5.432   2.006  0.0686  0.0849 -0.2949
    8GLN      N  102   6.180   5.302   2.151  0.0783 -0.1868 -0.2872
    8GLN      H  103   6.106   5.235   2.165 -0.4577  0.6496  1.2069
    8GLN     CA  104   6.253   5.346   2.268 -0.0956 -0.4288 -0.0859
    8GLN     HA  105   6.247   5.455   2.272  1.2460 -0.3500  0.3423
    8GLN     CB  106   6.182   5.298   2.394  0.1849 -0.2018  0.1612
    8GLN    HB1  107   6.228   5.329   2.488 -0.2126  1.0132 -0.0281
    8GLN    HB2  108   6.200   5.191   2.387 -0.4496 -0.2123 -2.2142
    8GLN     CG  109   6.031   5.323   2.404  0.1367 -0.3534 -0.1733
    8GLN    HG1  110   5.981   5.323   2.308 -2.1466 -1.3437  0.9569
    8GLN    HG2  111   6.014   5.418   2.455 -3.1438 -0.7176 -0.3909
    8GLN     CD  112   5.961   5.217   2.487 -0.0349  0.2911  0.5246
    8GLN    OE1  113   6.019   5.153   2.575  0.1636 -0.0993  0.1157
    8GLN    NE2  114   5.830   5.196   2.479 -0.0184  0.4229 -0.1264
    8GLN   HE21  115   5.789   5.137   2.549  0.7144  1.2496  1.0317
    8GLN   HE22  116   5.771   5.255   2.421  0.6795  0.8333 -0.4374
    8GLN      C  117   6.402   5.318   2.251  0.0758  0.1924  0.3485
    8GLN      O  118   6.438   5.224   2.181  0.1264  0.0233  0.5982
    9GLN      N  119   6.491   5.391   2.319  0.2399  0.2304  0.0909
    9GLN      H  120   6.466   5.471   2.376 -0.6690  1.1022 -1.4532
    9GLN     CA  121   6.632   5.358   2.317  0.2320  0.2088 -0.1637
    9GLN     HA  122   6.665   5.346   2.214 -0.3926 -1.9650 -0.1536
    9GLN     CB  123   6.716   5.473   2.373 -0.3530  0.4517  0.2312
    9GLN    HB1  124   6.819   5.469   2.336 -0.6948 -1.3470 -0.6295
    9GLN    HB2  125   6.669   5.557   2.323 -0.2077  0.0224 -0.6457
    9GLN     CG  126   6.714   5.480   2.525 -0.1103 -0.0740  0.2636
    9GLN    HG1  127   6.768   5.396   2.570  0.7263 -0.0784 -0.7165
    9GLN    HG2  128   6.613   5.478   2.566  0.0926 -0.0744  0.7800
    9GLN     CD  129   6.782   5.609   2.568 -0.1105  0.1851 -0.4963
    9GLN    OE1  130   6.719   5.711   2.596 -0.0069  0.0778  0.1613
    9GLN    NE2  131   6.915   5.613   2.577 -0.1147 -0.2885 -0.1931
    9GLN   HE21  132   6.968   5.688   2.620  1.2386 -1.4883  0.3386
    9GLN   HE22  133   6.969   5.533   2.546  1.3922  0.4193  0.4558
    9GLN      C  134   6.654   5.224   2.385  0.0485  0.1590 -0.2009
    9GLN      O  135   6.589   5.195   2.485 -0.6767 -0.2108 -0.7750
   10ALA      N  136   6.750   5.145   2.336 -0.3174 -0.0352 -0.6060
   10ALA      H  137   6.803   5.167   2.252  1.6982 -2.8470 -0.2107
   10ALA     CA  138   6.791   5.018   2.392  0.1006  0.2918 -0.1585
   10ALA     HA  139   6.705   4.975   2.442 -0.3133  1.6734  0.3730
   10ALA     CB  140   6.850   4.933   2.280  0.4190  0.2121  0.0688
   10ALA    HB1  141   6.862   4.830   2.316 -1.4298  0.2677  0.9365
   10ALA    HB2  142   6.788   4.931   2.191  0.4463 -1.0632  0.0610
   10ALA    HB3  143   6.946   4.974   2.251  1.4746 -1.1347  1.4498
   10ALA      C  144   6.897   5.032   2.501  0.0648 -0.2503 -0.0523
   10ALA      O  145   7.004   5.087   2.478 -0.3837  0.6699  0.0191
   11THR      N  146   6.880   4.949   2.604  0.2253 -0.0434  0.1417
   11THR      H  147   6.787   4.910   2.611 -0.7237  2.1139  0.4255
   11THR     CA  148   6.975   4.936   2.713 -0.0343  0.4239  0.4257
   11THR     HA  149   7.046   5.018   2.714  0.2807  0.1503  1.6254
   11THR     CB  150   6.911   4.971   2.847  0.1189 -0.2737  0.6844
   11THR     HB  151   6.979   4.979   2.931 -0.3772  0.7869  1.0041
   11THR    CG2  152   6.830   5.100   2.842 -0.1272 -0.4436 -0.0647
   11THR   HG21  153   6.785   5.121   2.940 -1.3129 -1.0480 -0.4678
   11THR   HG22  154   6.886   5.186   2.805  0.9004  0.7157  3.6456
   11THR   HG23  155   6.748   5.078   2.774  0.8830  0.4472 -1.6418
   11THR    OG1  156   6.814   4.871   2.871 -0.0861 -0.2735 -0.0870
   11THR    HG1  157   6.779   4.877   2.960  1.8992 -0.2074  0.7416
   11THR      C  158   7.049   4.803   2.721 -0.7994  0.0265  0.9634
   11THR      O  159   7.139   4.791   2.803  0.0840  0.3171  0.0541
   12GLN      N  160   7.017   4.710   2.631  0.1854  0.0086  0.6237
   12GLN      H  161   6.941   4.724   2.566  1.2737 -2.9738 -1.5076
   12GLN     CA  162   7.057   4.571   2.644  0.0882 -0.0691  0.1072
   12GLN     HA  163   7.099   4.558   2.743  0.1351  0.6642  0.1914
   12GLN     CB  164   6.934   4.481   2.638  0.0053  0.0253  0.3602
   12GLN    HB1  165   6.965   4.376   2.629  0.0483 -0.0323  1.1202
   12GLN    HB2  166   6.870   4.511   2.556 -1.2115 -0.0984  1.2358
   12GLN     CG  167   6.850   4.490   2.765 -0.0969 -0.5061  0.3335
   12GLN    HG1  168   6.904   4.451   2.851  1.6406 -0.0816 -0.5109
   12GLN    HG2  169   6.835   4.595   2.788 -1.2390 -0.8208  1.0993
   12GLN     CD  170   6.712   4.427   2.754 -0.3845  0.0564  0.6499
   12GLN    OE1  171   6.684   4.320   2.808 -0.2495 -0.3535 -0.0760
   12GLN    NE2  172   6.617   4.484   2.681 -0.0462 -0.5058 -0.2540
   12GLN   HE21  173   6.628   4.578   2.643  0.1898 -0.0174  0.9903
   12GLN   HE22  174   6.529   4.434   2.675  0.6207 -1.5941 -1.6153
   12GLN      C  175   7.147   4.538   2.525 -0.1345  0.4539 -0.2126
   12GLN      O  176   7.103   4.562   2.413 -0.1495 -0.0326 -0.3156
   13SER      N  177   7.262   4.473   2.540 -0.5570 -0.2900 -0.0968
   13SER      H  178   7.291   4.468   2.637 -1.0974 -0.8206  0.0426
   13SER     CA  179   7.338   4.413   2.432 -0.1850  0.6491 -0.3655
   13SER     HA  180   7.336   4.476   2.343  0.8714  0.8508 -0.2610
   13SER     CB  181   7.482   4.379   2.469 -0.1764  0.7406 -0.3139
   13SER    HB1  182   7.477   4.309   2.551 -1.2055 -0.6565 -1.5177
   13SER    HB2  183   7.536   4.324   2.391 -0.5555 -0.7450  0.4415
   13SER     OG  184   7.553   4.495   2.509  0.4127  0.1869  0.2714
   13SER     HG  185   7.537   4.504   2.603  2.6152 -3.3441  1.1741
   13SER      C  186   7.266   4.287   2.388 -0.2132  0.5439 -0.0234
   13SER      O  187   7.176   4.235   2.453 -0.3055  0.5807 -0.1229
   14TYR      N  188   7.317   4.225   2.281 -0.0747  0.1984  0.2405
   14TYR      H  189   7.395   4.266   2.232 -0.9065  2.0792  0.4036
   14TYR     CA  190   7.269   4.098   2.230  0.2425  0.1792 -0.0128
   14TYR     HA  191   7.238   4.035   2.314 -1.3361 -0.1222 -0.7830
   14TYR     CB  192   7.145   4.116   2.144  0.3197 -0.3103 -0.2328
   14TYR    HB1  193   7.072   4.165   2.208  1.7803  0.4199  0.9312
   14TYR    HB2  194   7.101   4.017   2.137 -0.7290  0.0582  0.7456
   14TYR     CG  195   7.150   4.175   2.005 -0.1891 -0.0236 -0.1348
   14TYR    CD1  196   7.191   4.097   1.897  0.4133 -0.0653  0.1185
   14TYR    HD1  197   7.216   3.993   1.914 -0.2594 -0.3153 -0.3622
   14TYR    CE1  198   7.184   4.145   1.765  0.9679  0.1176  0.1505
   14TYR    HE1  199   7.217   4.078   1.688  1.2027 -0.1095  0.4442
   14TYR     CZ  200   7.154   4.281   1.748 -0.2680 -0.1801 -0.1630
   14TYR     OH  201   7.148   4.344   1.627 -0.5923  1.0497  0.4692
   14TYR     HH  202   7.120   4.436   1.631  1.0793  1.5936  0.2232
   14TYR    CE2  203   7.129   4.363   1.861  0.3327 -0.4836  0.1947
   14TYR    HE2  204   7.093   4.463   1.846 -1.0061 -0.9073  0.3907
   14TYR    CD2  205   7.118   4.311   1.990 -0.3523 -0.0102  0.3317
   14TYR    HD2  206   7.085   4.376   2.069 -1.5561  1.3072 -1.1907
   14TYR      C  207   7.378   4.020   2.158 -0.2821  0.2011 -0.8345
   14TYR      O  208   7.489   4.068   2.134  0.1716 -0.4912 -0.1492
   15GLY      N  209   7.360   3.890   2.134  0.3179  0.0367 -0.4066
   15GLY      H  210   7.269   3.853   2.157 -0.3180  1.0481 -1.2166
   15GLY     CA  211   7.450   3.799   2.067  0.6279  0.0304  0.0139
   15GLY    HA1  212   7.476   3.854   1.976 -1.0438 -0.7076 -0.9606
   15GLY    HA2  213   7.403   3.708   2.031 -2.3174  2.2599 -2.3405
   15GLY      C  214   7.585   3.774   2.133  0.2954 -1.0045  0.3136
   15GLY      O  215   7.592   3.770   2.255  0.1108 -0.2752  0.3524
   16ALA      N  216   7.688   3.747   2.052  0.4928  0.6007 -0.0056
   16ALA      H  217   7.667   3.732   1.954  0.2262  0.5660  0.0565
   16ALA     CA  218   7.825   3.729   2.095  0.1101 -0.4736  0.8110
   16ALA     HA  219   7.834   3.659   2.179  2.1384 -0.8603  0.3349
   16ALA     CB  220   7.916   3.676   1.985 -0.9698 -0.2318 -0.2169
   16ALA    HB1  221   8.010   3.653   2.035 -0.5188  1.7938 -0.0340
   16ALA    HB2  222   7.928   3.741   1.898  0.9115  0.3163  0.4013
   16ALA    HB3  223   7.870   3.587   1.943 -2.1181 -0.5609  1.6251
   16ALA      C  224   7.883   3.862   2.142 -0.1954 -0.0324 -0.0457
   16ALA      O  225   7.833   3.966   2.100 -0.5067 -0.1520  0.0278
   17TYR      N  226   7.987   3.854   2.226 -0.1225 -0.1974 -0.1514
   17TYR      H  227   8.013   3.759   2.251 -0.5306 -1.2017 -3.1144
   17TYR     CA  228   8.065   3.967   2.271 -0.0459 -0.1450 -0.4131
   17TYR     HA  229   7.997   4.037   2.321  1.0989  1.8797 -1.5443
   17TYR     CB  230   8.168   3.917   2.371 -0.1934  0.3037 -0.0336
   17TYR    HB1  231   8.130   3.834   2.431 -0.6451  0.7474  0.2994
   17TYR    HB2  232   8.255   3.875   2.321 -0.9603  1.7280 -2.7435
   17TYR     CG  233   8.218   4.019   2.471  0.2535 -0.1070  0.1654
   17TYR    CD1  234   8.124   4.082   2.553  0.0832  0.3340 -0.3642
   17TYR    HD1  235   8.019   4.055   2.557  0.0746  0.4998  1.3313
   17TYR    CE1  236   8.158   4.188   2.637  0.2493 -0.2841  0.3604
   17TYR    HE1  237   8.075   4.227   2.695 -1.5966 -2.7668 -0.4276
   17TYR     CZ  238   8.293   4.229   2.642  0.2654 -0.2648 -0.1745
   17TYR     OH  239   8.325   4.343   2.710  0.5098 -0.4078 -0.0470
   17TYR     HH  240   8.420   4.347   2.704  0.5977 -0.4393  1.1631
   17TYR    CE2  241   8.387   4.165   2.559  0.2808 -0.3994 -0.0518
   17TYR    HE2  242   8.488   4.203   2.561 -0.3582  1.3893  1.8118
   17TYR    CD2  243   8.351   4.063   2.471  0.1575  0.2071 -0.7185
   17TYR    HD2  244   8.425   4.014   2.410 -0.8857  1.4372 -3.0755
   17TYR      C  245   8.138   4.033   2.155  1.3016 -0.3243  0.3175
   17TYR      O  246   8.167   3.963   2.058  0.7409 -0.4512  0.2384
   18PRO      N  247   8.161   4.164   2.159  0.1886 -0.1115 -0.0698
   18PRO     CD  248   8.106   4.253   2.259  0.3235 -0.4722  0.3254
   18PRO    HD1  249   8.096   4.207   2.357 -2.1641  0.5357  0.6234
   18PRO    HD2  250   8.006   4.279   2.222  0.3591 -0.9830 -0.1368
   18PRO     CG  251   8.196   4.376   2.252  0.3348 -0.4877  0.1965
   18PRO    HG1  252   8.153   4.466   2.297 -0.2287 -0.8133  0.3252
   18PRO    HG2  253   8.277   4.337   2.313  1.0456 -0.0592 -0.4461
   18PRO     CB  254   8.241   4.387   2.106 -0.2056  0.1217  0.0677
   18PRO    HB1  255   8.178   4.456   2.051 -0.1402  1.3487  1.4428
   18PRO    HB2  256   8.343   4.426   2.102  0.5500 -1.8691 -1.4915
   18PRO     CA  257   8.242   4.240   2.065 -0.0848  0.1642 -0.0843
   18PRO     HA  258   8.191   4.229   1.969  1.3231  0.1787 -0.8461
   18PRO      C  259   8.384   4.189   2.047 -0.1062  0.0047  0.1883
   18PRO      O  260   8.443   4.116   2.127 -0.1514  0.2136  0.4108
   19THR      N  261   8.431   4.207   1.924  0.1511  0.0445  0.2932
   19THR      H  262   8.376   4.256   1.856  0.5139 -0.0677 -0.0870
   19THR     CA  263   8.561   4.158   1.883  0.0243 -0.0700  0.0238
   19THR     HA  264   8.592   4.082   1.954 -0.8422 -0.2793  0.1798
   19THR     CB  265   8.544   4.093   1.745 -0.6069  0.4935 -0.1681
   19THR     HB  266   8.499   4.168   1.680 -0.2847  0.8548  0.0234
   19THR    CG2  267   8.672   4.043   1.679 -0.6142  0.0674  0.1305
   19THR   HG21  268   8.742   3.990   1.743 -0.2951  1.5109  1.0174
   19THR   HG22  269   8.638   3.981   1.596 -0.4473 -0.3275  0.3598
   19THR   HG23  270   8.725   4.130   1.638 -0.3215 -0.4203 -0.5385
   19THR    OG1  271   8.482   3.968   1.765  0.5165 -0.1145 -0.4073
   19THR    HG1  272   8.387   3.976   1.773  0.4753  0.1066 -1.0756
   19THR      C  273   8.659   4.273   1.865  0.3009 -0.2326  0.4851
   19THR      O  274   8.653   4.348   1.768 -0.5876 -0.3182  0.4713
   20GLN      N  275   8.754   4.285   1.958  0.4765 -0.0431  0.2829
   20GLN      H  276   8.748   4.212   2.028 -2.6849  1.0600  1.3252
   20GLN     CA  277   8.862   4.382   1.957  0.2253  0.2346 -0.2896
   20GLN     HA  278   8.812   4.477   1.938  0.8205  0.7572  0.6655
   20GLN     CB  279   8.964   4.344   1.851  0.1393 -0.2141 -0.2135
   20GLN    HB1  280   8.926   4.338   1.749  0.2098 -3.7881 -0.1780
   20GLN    HB2  281   9.033   4.428   1.856  0.5449 -0.4787 -1.0943
   20GLN     CG  282   9.031   4.209   1.876 -0.1431 -0.4066 -0.4850
   20GLN    HG1  283   8.967   4.128   1.910 -2.8654  1.1525 -1.5882
   20GLN    HG2  284   9.096   4.224   1.962 -0.1607 -0.0353 -0.5343
   20GLN     CD  285   9.110   4.159   1.756  0.0006  0.0682 -0.5913
   20GLN    OE1  286   9.061   4.081   1.675 -0.4577 -0.2056 -0.0562
   20GLN    NE2  287   9.236   4.197   1.732 -0.0513 -0.1872 -1.2991
   20GLN   HE21  288   9.297   4.154   1.664  0.0156 -0.2032 -1.2300
   20GLN   HE22  289   9.284   4.251   1.803 -1.7008 -0.9396  0.4891
   20GLN      C  290   8.928   4.407   2.092 -0.0438 -0.0358 -0.1065
   20GLN      O  291   8.925   4.323   2.182  0.5840 -0.0504 -0.0939
   21PRO      N  292   8.984   4.525   2.121 -0.0869  0.0127 -0.2159
   21PRO     CD  293   8.976   4.646   2.042  0.5247 -0.2293 -0.6534
   21PRO    HD1  294   9.038   4.655   1.953  1.3228 -0.9546 -0.1950
   21PRO    HD2  295   8.875   4.673   2.014  0.4215  1.3592  1.1033
   21PRO     CG  296   9.011   4.754   2.144 -0.0737 -0.7831  0.1558
   21PRO    HG1  297   9.034   4.844   2.086 -2.3698 -0.4128 -0.2559
   21PRO    HG2  298   8.929   4.784   2.208  0.7287  0.3230  0.7076
   21PRO     CB  299   9.123   4.688   2.224  0.2933 -0.4841 -0.1077
   21PRO    HB1  300   9.207   4.673   2.157 -0.2256 -1.0685 -0.6346
   21PRO    HB2  301   9.152   4.747   2.311  0.7278 -0.2976 -0.3730
   21PRO     CA  302   9.051   4.555   2.246 -0.3078 -0.1558 -0.0542
   21PRO     HA  303   9.129   4.480   2.257  0.9425  1.2137  0.8044
   21PRO      C  304   8.954   4.546   2.362 -0.1430  0.2264  0.1154
   21PRO      O  305   8.831   4.550   2.364 -0.1666 -0.4450  0.2180
   22GLY      N  306   9.013   4.522   2.480 -0.1658  0.8336  0.2548
   22GLY      H  307   9.114   4.529   2.479 -0.0783 -0.1742  1.2187
   22GLY     CA  308   8.946   4.501   2.607  0.1103  0.5348  0.3521
   22GLY    HA1  309   8.864   4.432   2.588  2.2973 -1.3439 -3.5278
   22GLY    HA2  310   9.012   4.446   2.674  1.0858 -0.5205 -1.3727
   22GLY      C  311   8.898   4.627   2.677 -0.3402  0.5305  0.0582
   22GLY      O  312   8.909   4.739   2.627  0.0095  0.3895 -0.1801
   23GLN      N  313   8.843   4.610   2.798  0.1960  0.1547  0.2575
   23GLN      H  314   8.833   4.515   2.830 -2.0870 -0.0831 -0.9176
   23GLN     CA  315   8.783   4.714   2.879  0.0048 -0.1356  0.4917
   23GLN     HA  316   8.711   4.766   2.814  1.9961 -0.9568 -2.5791
   23GLN     CB  317   8.709   4.659   3.000  0.2678 -0.4410  0.5114
   23GLN    HB1  318   8.776   4.599   3.062 -0.6089  0.7198  2.6738
   23GLN    HB2  319   8.692   4.738   3.073  3.0279 -0.6725  1.5457
   23GLN     CG  320   8.578   4.592   2.961  0.1370  0.0895  0.0388
   23GLN    HG1  321   8.536   4.560   3.056  0.4012  2.0882  0.8843
   23GLN    HG2  322   8.606   4.515   2.888 -0.7827  1.9574 -2.4517
   23GLN     CD  323   8.477   4.692   2.905  0.8052  0.7200 -0.0470
   23GLN    OE1  324   8.436   4.787   2.972 -0.2246 -0.0366  0.4178
   23GLN    NE2  325   8.423   4.671   2.785 -0.0066  0.2452  0.3987
   23GLN   HE21  326   8.366   4.745   2.747  0.3531  0.2182 -0.2120
   23GLN   HE22  327   8.447   4.590   2.729 -1.7392  0.2611 -0.4542
   23GLN      C  328   8.878   4.821   2.929  0.1397 -0.2207  0.4190
   23GLN      O  329   9.000   4.809   2.923  0.0661 -0.8877  0.2378
   24GLY      N  330   8.825   4.939   2.962  0.1097 -0.1265  0.0399
   24GLY      H  331   8.727   4.955   2.945  0.3446  2.7009  0.8197
   24GLY     CA  332   8.895   5.054   3.015 -0.0639 -0.1883  0.4090
   24GLY    HA1  333   8.979   5.018   3.075  0.5833  2.6685  1.3999
   24GLY    HA2  334   8.822   5.109   3.075 -0.6257 -0.6275  0.1363
   24GLY      C  335   8.952   5.157   2.919 -0.7039 -0.1414  0.0760
   24GLY      O  336   8.940   5.159   2.797  0.0307 -0.1809 -0.0022
   25TYR      N  337   9.037   5.249   2.966 -0.3777 -0.2249 -0.3364
   25TYR      H  338   9.051   5.246   3.066 -0.7038  1.3202 -0.2136
   25TYR     CA  339   9.103   5.356   2.895 -0.3638 -0.0509 -0.0634
   25TYR     HA  340   9.104   5.335   2.788 -0.6171 -0.8927  0.0976
   25TYR     CB  341   9.020   5.484   2.908 -0.3426 -0.0304 -0.1348
   25TYR    HB1  342   9.065   5.542   2.988 -0.6446 -0.6726  0.5116
   25TYR    HB2  343   9.033   5.539   2.814  0.1324  0.3031  0.1194
   25TYR     CG  344   8.871   5.477   2.930 -0.3080  0.1952  0.1688
   25TYR    CD1  345   8.773   5.500   2.834 -0.0667  0.2399 -0.0695
   25TYR    HD1  346   8.805   5.530   2.736  0.9695 -1.1322 -0.1843
   25TYR    CE1  347   8.634   5.497   2.850 -0.0728 -0.1403 -0.1895
   25TYR    HE1  348   8.571   5.528   2.768 -0.3498  0.1225  0.1206
   25TYR     CZ  349   8.590   5.473   2.982 -0.1070  0.4442 -0.0911
   25TYR     OH  350   8.457   5.461   3.011 -0.0195  0.2899  0.2454
   25TYR     HH  351   8.408   5.467   2.929  0.5059 -0.3350 -0.1236
   25TYR    CE2  352   8.683   5.441   3.083 -0.5023 -0.0133  0.1337
   25TYR    HE2  353   8.649   5.416   3.182 -0.1498 -1.7286 -0.1390
   25TYR    CD2  354   8.820   5.446   3.057 -0.5217 -0.9382 -0.1843
   25TYR    HD2  355   8.887   5.431   3.140  0.2398 -0.0819 -0.6257
   25TYR      C  356   9.248   5.380   2.935 -0.2348  0.0194 -0.5623
   25TYR      O  357   9.273   5.444   3.037 -0.2872 -0.0035 -0.5348
   26SER      N  358   9.346   5.333   2.858 -0.0825 -0.3749 -0.1258
   26SER      H  359   9.321   5.279   2.777 -1.4710  1.0952 -0.7163
   26SER     CA  360   9.483   5.381   2.857 -0.2222  0.0186 -0.1663
   26SER     HA  361   9.488   5.483   2.896 -1.7984  0.1294 -0.1867
   26SER     CB  362   9.576   5.290   2.936 -0.3862 -0.1213 -0.1330
   26SER    HB1  363   0.094   5.312   2.908  0.3979 -3.0701  0.0504
   26SER    HB2  364   9.562   5.313   3.041 -2.5751 -2.1274  0.1044
   26SER     OG  365   9.538   5.155   2.916 -0.3228 -0.2355  0.4863
   26SER     HG  366   9.454   5.134   2.956 -0.3369  1.0434  1.1889
   26SER      C  367   9.533   5.378   2.713  0.1378 -0.4053 -0.0347
   26SER      O  368   9.504   5.291   2.632  0.6176 -0.4221 -0.1895
   27GLN      N  369   0.026   5.482   2.684  0.4472 -0.5930  0.1237
   27GLN      H  370   0.056   5.533   2.766 -0.3595  1.5044 -0.8036
   27GLN     CA  371   0.085   5.517   2.556 -0.0788 -0.1262  0.0056
   27GLN     HA  372   0.006   5.544   2.487 -1.9424  1.2969  2.5046
   27GLN     CB  373   0.159   5.647   2.588 -0.3498  0.1055 -0.3129
   27GLN    HB1  374   0.108   5.713   2.658 -0.5555 -1.2460  0.8343
   27GLN    HB2  375   0.259   5.619   2.622 -0.9763 -0.4880  1.1277
   27GLN     CG  376   0.171   5.736   2.464 -0.6202  0.1667 -0.2965
   27GLN    HG1  377   0.076   5.777   2.429 -0.3136  2.9268  1.7770
   27GLN    HG2  378   0.216   5.673   2.387  0.0264  1.1487 -0.7307
   27GLN     CD  379   0.261   5.855   2.490  0.0439 -0.3292 -0.3034
   27GLN    OE1  380   0.327   5.866   2.593 -0.3968 -0.1005 -0.0450
   27GLN    NE2  381   0.255   5.960   2.408 -0.5683  0.3781  0.6297
   27GLN   HE21  382   0.319   6.036   2.426  0.2181  0.1098 -0.8405
   27GLN   HE22  383   0.188   5.962   2.332 -0.4026  1.5809  0.4844
   27GLN      C  384   0.169   5.410   2.488 -0.2545 -0.4597  0.3085
   27GLN      O  385   0.246   5.338   2.550 -0.0416 -0.3961  0.1191
   28GLN      N  386   0.167   5.410   2.354  0.0685  0.0796  0.3012
   28GLN      H  387   0.109   5.474   2.302  0.3719 -1.0329 -1.4569
   28GLN     CA  388   0.242   5.312   2.278 -0.0387  0.0615  0.2191
   28GLN     HA  389   0.323   5.270   2.338 -0.4198 -0.3843  0.4360
   28GLN     CB  390   0.141   5.200   2.255 -0.2463  0.1284  0.7803
   28GLN    HB1  391   0.048   5.240   2.214 -0.1840  1.5936  1.9773
   28GLN    HB2  392   0.121   5.153   2.351  2.1651  0.0422  1.3045
   28GLN     CG  393   0.187   5.086   2.165 -0.2802  0.3940  0.4258
   28GLN    HG1  394   0.234   5.111   2.069 -0.4601 -1.0078 -0.0578
   28GLN    HG2  395   0.269   5.031   2.210 -1.0827 -1.9571 -0.7784
   28GLN     CD  396   0.080   4.981   2.138  0.5501 -0.2547 -0.3945
   28GLN    OE1  397   0.081   4.878   2.205  0.6050  0.1260  0.1874
   28GLN    NE2  398   9.576   4.993   2.039 -0.1754  0.6259  0.3561
   28GLN   HE21  399   9.564   5.081   1.992  1.9324  1.6475  1.5874
   28GLN   HE22  400   9.510   4.918   2.026  0.8692 -0.2670  0.0600
   28GLN      C  401   0.292   5.381   2.152  0.3552 -0.0739  0.2997
   28GLN      O  402   0.239   5.478   2.098  0.1024 -0.1957  0.3259
   29SER      N  403   0.402   5.323   2.106  0.0711 -0.4274  0.0563
   29SER      H  404   0.434   5.242   2.157  0.5018 -0.2511  0.0748
   29SER     CA  405   0.483   5.380   2.000 -0.0320 -0.2480  0.0748
   29SER     HA  406   0.575   5.322   1.997 -1.2962 -2.3416 -0.6834
   29SER     CB  407   0.422   5.378   1.860  0.0286  0.1016  0.0403
   29SER    HB1  408   0.495   5.413   1.788  0.2127  0.5318  0.4325
   29SER    HB2  409   0.334   5.443   1.857 -0.4900 -0.6033 -1.8673
   29SER     OG  410   0.383   5.245   1.832 -0.4137  0.2389 -0.0032
   29SER     HG  411   0.297   5.234   1.875  0.0905  0.2651  1.0455
   29SER      C  412   0.532   5.520   2.034 -0.3236 -0.0579 -0.2768
   29SER      O  413   0.516   5.612   1.954  0.3120  0.4055  0.1186
   30SER      N  414   0.588   5.542   2.153  0.2444 -0.6045 -0.4386
   30SER      H  415   0.578   5.471   2.224 -1.4354  0.3813  0.3536
   30SER     CA  416   0.631   5.675   2.192 -0.0660 -0.6805  0.1675
   30SER     HA  417   0.648   5.735   2.103  1.0373  1.6597  1.8475
   30SER     CB  418   0.532   5.742   2.287  0.0261  0.0423 -0.2436
   30SER    HB1  419   0.575   5.834   2.327 -0.1254 -0.7652  1.8725
   30SER    HB2  420   0.444   5.769   2.228  0.0575 -2.5611 -1.6294
   30SER     OG  421   0.493   5.669   2.401 -0.4334  0.1176 -0.3485
   30SER     HG  422   0.526   5.705   2.484  0.4527 -1.5119  0.0558
   30SER      C  423   0.767   5.677   2.262  0.1995 -0.2267 -0.3633
   30SER      O  424   0.801   5.579   2.327  0.0883  0.1322  0.2459
   31GLN      N  425   0.832   5.794   2.266 -0.2407  0.0032  0.2538
   31GLN      H  426   0.807   5.868   2.203 -0.0999  1.4167  1.7950
   31GLN     CA  427   0.945   5.827   2.350 -0.2245  0.3566  0.0967
   31GLN     HA  428   1.007   5.737   2.353 -1.7151 -0.7212  0.0730
   31GLN     CB  429   1.040   5.929   2.289  0.2683 -0.2384 -0.1407
   31GLN    HB1  430   1.133   5.933   2.345 -0.7781 -0.7965  1.7104
   31GLN    HB2  431   0.987   6.024   2.284  2.7023  1.4694  3.0264
   31GLN     CG  432   1.076   5.905   2.143  0.0257  0.4681 -0.3182
   31GLN    HG1  433   0.983   5.902   2.087  0.8499  0.5847 -1.7508
   31GLN    HG2  434   1.138   5.817   2.125 -0.2523  0.6613 -2.5507
   31GLN     CD  435   1.157   6.024   2.092  0.0281  0.2289 -0.8825
   31GLN    OE1  436   1.102   6.106   2.019 -0.5854  0.2830 -0.3703
   31GLN    NE2  437   1.277   6.045   2.146 -0.2996 -0.0127 -0.0385
   31GLN   HE21  438   1.334   6.119   2.107 -1.3614  0.3767 -0.8988
   31GLN   HE22  439   1.320   5.986   2.216  0.3651  0.3288 -0.1515
   31GLN      C  440   0.918   5.869   2.494 -0.1640  0.4773  0.0723
   31GLN      O  441   0.987   5.823   2.584 -0.2662 -0.1338 -0.1597
   32PRO      N  442   0.817   5.951   2.524 -0.2118  0.2074  0.6672
   32PRO     CD  443   0.754   6.052   2.441 -0.0248 -0.1294  0.1083
   32PRO    HD1  444   0.711   6.016   2.348 -1.8834  1.5933  0.2150
   32PRO    HD2  445   0.833   6.125   2.425  0.1228 -0.5488 -1.2031
   32PRO     CG  446   0.644   6.111   2.529 -0.3271  0.0674 -0.3976
   32PRO    HG1  447   0.643   6.219   2.513  0.0705 -0.0185 -1.0316
   32PRO    HG2  448   0.546   6.078   2.496 -0.8806 -1.0424  2.0831
   32PRO     CB  449   0.666   6.075   2.676 -0.1240  0.8537 -0.2294
   32PRO    HB1  450   0.729   6.153   2.719  1.4371 -0.0051 -0.8591
   32PRO    HB2  451   0.576   6.063   2.735  1.3933  1.2035  2.3311
   32PRO     CA  452   0.761   5.956   2.657 -0.1392  0.6948  0.6805
   32PRO     HA  453   0.844   5.953   2.728 -1.0528  0.4576  1.7802
   32PRO      C  454   0.673   5.836   2.691  0.1404  0.3219  0.0911
   32PRO      O  455   0.634   5.762   2.602  0.1893  0.5734 -0.1413
   33TYR      N  456   0.640   5.827   2.820  0.2486  0.0296  0.0984
   33TYR      H  457   0.668   5.900   2.883  1.6633 -0.4405  0.0656
   33TYR     CA  458   0.545   5.729   2.869 -0.0106  0.2718  0.0823
   33TYR     HA  459   0.499   5.676   2.785  2.0195 -2.6177  0.6549
   33TYR     CB  460   0.610   5.612   2.943  0.5195  0.3744 -0.2196
   33TYR    HB1  461   0.671   5.658   3.021  0.5426 -0.9359  0.5518
   33TYR    HB2  462   0.664   5.554   2.868 -0.3395  0.6758 -1.0912
   33TYR     CG  463   0.511   5.521   3.011  0.1877  0.5919 -0.4068
   33TYR    CD1  464   0.481   5.531   3.147  0.2239  0.3247 -0.3781
   33TYR    HD1  465   0.512   5.615   3.208  1.5319 -0.7484  0.4955
   33TYR    CE1  466   0.408   5.433   3.215  0.3005  0.5593  0.0448
   33TYR    HE1  467   0.395   5.434   3.323 -1.2213  0.3449 -0.1082
   33TYR     CZ  468   0.366   5.320   3.143 -0.0399  0.3889  0.4999
   33TYR     OH  469   0.295   5.220   3.203  0.2096 -0.1746 -0.1275
   33TYR     HH  470   0.269   5.245   3.292  1.5507  1.2841 -0.0901
   33TYR    CE2  471   0.380   5.317   3.002  0.1282  0.1091  0.5204
   33TYR    HE2  472   0.344   5.227   2.956  1.8936 -0.6450  0.5399
   33TYR    CD2  473   0.453   5.418   2.937  0.0997  0.0526  0.4027
   33TYR    HD2  474   0.469   5.403   2.831  0.5601 -0.0422  0.4877
   33TYR      C  475   0.438   5.799   2.952 -0.4488  0.2254 -0.4379
   33TYR      O  476   0.467   5.890   3.029 -0.9183 -0.1318  0.1723
   34GLY      N  477   0.315   5.749   2.938 -0.3528 -0.0920 -0.1613
   34GLY      H  478   0.306   5.664   2.884  0.4652  0.6106 -1.4586
   34GLY     CA  479   0.194   5.783   3.010  0.1322  0.3725  0.4471
   34GLY    HA1  480   0.218   5.842   3.098 -2.4477  2.5604 -0.1895
   34GLY    HA2  481   0.122   5.849   2.961 -1.3868 -0.5832  1.3103
   34GLY      C  482   0.116   5.657   3.047  0.5451  0.0684  0.2948
   34GLY      O  483   0.120   5.556   2.978  0.2018 -0.0601  0.4620
   35GLN      N  484   0.041   5.667   3.157  0.3737  0.0565  0.1787
   35GLN      H  485   0.066   5.747   3.214 -0.1344  0.3960 -0.0656
   35GLN     CA  486   9.531   5.571   3.207  0.1736  0.1308 -0.0582
   35GLN     HA  487   9.475   5.524   3.127  0.7269 -1.7647  0.6080
   35GLN     CB  488   0.031   5.467   3.279  0.1237  0.2554  0.1839
   35GLN    HB1  489   0.082   5.507   3.366 -0.3762 -0.6306  0.9017
   35GLN    HB2  490   0.102   5.418   3.211 -0.5204 -0.6165  0.1204
   35GLN     CG  491   9.524   5.360   3.337 -0.0369  0.3480  0.0978
   35GLN    HG1  492   9.454   5.403   3.409  1.3204  0.5198  1.3687
   35GLN    HG2  493   9.476   5.310   3.253  2.0170 -1.1046 -0.2684
   35GLN     CD  494   0.013   5.250   3.411 -0.0054  0.4179  0.1706
   35GLN    OE1  495   0.135   5.254   3.425  0.0490 -0.2177 -0.0987
   35GLN    NE2  496   9.532   5.137   3.439 -0.1113  0.4674  0.1172
   35GLN   HE21  497   9.577   5.073   3.502 -0.0525  0.8424  0.4607
   35GLN   HE22  498   9.431   5.141   3.430 -0.0920  0.2385 -0.2378
   35GLN      C  499   9.428   5.634   3.300 -0.1918 -0.5438  0.0014
   35GLN      O  500   9.467   5.730   3.366 -0.6460 -0.4652  0.1579
   36GLN      N  501   9.302   5.590   3.295 -0.3910 -0.0271  0.4998
   36GLN      H  502   9.293   5.510   3.234  3.5023  0.3395 -0.8135
   36GLN     CA  503   9.197   5.658   3.370 -0.3671  0.1758  0.3483
   36GLN     HA  504   9.235   5.759   3.387 -0.2947  0.2674 -0.3189
   36GLN     CB  505   9.076   5.667   3.277 -0.3888  0.0707  0.3657
   36GLN    HB1  506   9.052   5.566   3.246 -1.8231  0.4706  0.0840
   36GLN    HB2  507   8.992   5.692   3.342 -1.5702 -2.5760 -0.0486
   36GLN     CG  508   9.092   5.770   3.165 -0.1099 -0.3173  0.0457
   36GLN    HG1  509   9.162   5.734   3.090 -2.2933 -0.5028 -2.0108
   36GLN    HG2  510   9.130   5.864   3.203 -2.3687  0.1095  1.4225
   36GLN     CD  511   8.963   5.807   3.093  0.0562 -1.0453 -0.6424
   36GLN    OE1  512   8.852   5.793   3.144  0.3187 -0.1341  0.2129
   36GLN    NE2  513   8.975   5.883   2.983 -0.0808 -0.0088  0.0426
   36GLN   HE21  514   8.892   5.930   2.951 -0.0379  0.4819  0.6360
   36GLN   HE22  515   9.065   5.926   2.964  0.3730 -0.4677  1.0518
   36GLN      C  516   9.163   5.596   3.505  0.1765  0.2488  0.5217
   36GLN      O  517   9.143   5.475   3.511  0.8777  0.0668 -0.4526
   37SER      N  518   9.158   5.678   3.610  0.6515  0.7382  0.1696
   37SER      H  519   9.166   5.777   3.594  0.3242  0.9468  1.2302
   37SER     CA  520   9.135   5.645   3.749  0.0999 -0.1606 -0.1271
   37SER     HA  521   9.081   5.550   3.751  0.2798 -0.2550  0.3428
   37SER     CB  522   9.268   5.612   3.817 -0.0332 -0.0428  0.1938
   37SER    HB1  523   9.319   5.532   3.764 -0.4244 -0.8941  1.0940
   37SER    HB2  524   9.246   5.578   3.918 -1.4641 -2.7887 -0.9503
   37SER     OG  525   9.345   5.731   3.820  0.2376 -0.2309  0.6674
   37SER     HG  526   9.404   5.724   3.745 -1.8571  0.3865 -1.1233
   37SER      C  527   9.053   5.744   3.830  0.7339 -0.1444  0.5107
   37SER      O  528   9.036   5.857   3.785 -0.4287 -0.4685  0.0686
   38TYR      N  529   8.992   5.702   3.941  0.2012  0.0754  0.3076
   38TYR      H  530   9.005   5.604   3.963  0.8148 -0.0034 -0.3887
   38TYR     CA  531   8.934   5.784   4.045 -0.0745  0.0111  0.2052
   38TYR     HA  532   8.976   5.884   4.036  1.5723 -0.6778 -0.0380
   38TYR     CB  533   8.784   5.793   4.015 -0.0122 -0.0431 -0.1145
   38TYR    HB1  534   8.745   5.861   4.091  2.8934  1.0742  0.5343
   38TYR    HB2  535   8.764   5.835   3.916  0.7698  1.6301  0.3982
   38TYR     CG  536   8.712   5.663   4.039  0.5285 -0.2108  0.6317
   38TYR    CD1  537   8.618   5.648   4.142 -0.1510 -0.1512  0.0259
   38TYR    HD1  538   8.620   5.723   4.220  1.2727 -0.4620  0.3012
   38TYR    CE1  539   8.532   5.538   4.139 -0.3767  0.0248 -0.0398
   38TYR    HE1  540   8.462   5.528   4.222  1.6518 -0.0856  1.7498
   38TYR     CZ  541   8.546   5.433   4.046  0.4574 -0.2664  0.4038
   38TYR     OH  542   8.455   5.332   4.048  0.1242 -0.0098 -0.9283
   38TYR     HH  543   8.403   5.329   4.128 -0.4816  0.1846 -1.3070
   38TYR    CE2  544   8.645   5.447   3.947 -0.7732  0.3008 -0.7776
   38TYR    HE2  545   8.654   5.376   3.866  2.0656  1.4901 -1.6320
   38TYR    CD2  546   8.723   5.563   3.942 -0.4659  0.1390  0.1424
   38TYR    HD2  547   8.789   5.574   3.858 -0.6218 -1.2166 -0.1793
   38TYR      C  548   8.957   5.730   4.185  0.0021  0.2431  0.2827
   38TYR      O  549   9.024   5.629   4.204 -0.4158 -0.0394  0.2626
   39SER      N  550   8.891   5.786   4.287 -0.2140 -0.0899  0.3259
   39SER      H  551   8.821   5.857   4.268 -0.0419  0.3826  1.3946
   39SER     CA  552   8.917   5.756   4.426 -0.4566 -0.4199  0.3021
   39SER     HA  553   9.022   5.726   4.430 -0.9697 -2.2386  1.1566
   39SER     CB  554   8.897   5.881   4.512 -0.3460 -0.1711 -0.0304
   39SER    HB1  555   8.791   5.902   4.517 -0.5930 -1.2357 -0.4022
   39SER    HB2  556   8.944   5.964   4.460 -3.0663  1.5703  0.1462
   39SER     OG  557   8.951   5.861   4.641  0.1390  0.2138 -0.1692
   39SER     HG  558   9.045   5.880   4.645  0.3182 -0.7907  2.1714
   39SER      C  559   8.852   5.629   4.479 -0.4933 -0.4581  0.1664
   39SER      O  560   8.760   5.576   4.417 -0.6356  0.6679 -0.6317
   40GLY      N  561   8.888   5.584   4.599  0.4328 -0.3067 -0.0443
   40GLY      H  562   8.937   5.641   4.667  2.6453 -0.0439 -1.7552
   40GLY     CA  563   8.832   5.463   4.656  0.0931 -0.1755 -0.0982
   40GLY    HA1  564   8.727   5.451   4.630 -0.4524  0.9479  1.4659
   40GLY    HA2  565   8.825   5.470   4.764  0.4945  3.9237 -0.2003
   40GLY      C  566   8.896   5.333   4.609  0.7113 -0.1174  0.5670
   40GLY      O  567   8.961   5.334   4.505  0.2949  0.1339  0.3049
   41TYR      N  568   8.878   5.223   4.683  0.8729 -0.1259  0.5938
   41TYR      H  569   8.826   5.225   4.769  1.7714 -0.4189  1.1571
   41TYR     CA  570   8.943   5.100   4.644  0.3010 -0.2263 -0.0668
   41TYR     HA  571   9.038   5.120   4.593 -0.6947 -1.3482 -2.5437
   41TYR     CB  572   8.982   5.028   4.773 -0.1899 -0.0433  0.1871
   41TYR    HB1  573   9.030   4.936   4.739  2.5849  1.5216 -0.4146
   41TYR    HB2  574   8.887   5.007   4.823 -0.0762 -2.1663 -0.3869
   41TYR     CG  575   9.083   5.099   4.860 -0.3532  0.2016  0.1772
   41TYR    CD1  576   9.218   5.069   4.843 -0.3748 -0.0941  0.5552
   41TYR    HD1  577   9.255   4.995   4.774 -2.0564  0.4190 -0.9461
   41TYR    CE1  578   9.320   5.128   4.920 -0.3491 -0.2178  0.6170
   41TYR    HE1  579   9.423   5.099   4.904 -0.6781 -0.3965 -1.5032
   41TYR     CZ  580   9.280   5.196   5.036 -0.1579 -0.3176  0.7418
   41TYR     OH  581   9.365   5.260   5.121  0.3691 -0.2933  0.1990
   41TYR     HH  582   9.312   5.303   5.188 -1.3686 -1.5808 -0.2901
   41TYR    CE2  583   9.143   5.214   5.065 -0.2249  0.3538  0.0449
   41TYR    HE2  584   9.110   5.265   5.154 -2.0590  2.1321 -1.5546
   41TYR    CD2  585   9.046   5.172   4.973 -0.2453  0.6412 -0.0664
   41TYR    HD2  586   8.940   5.180   4.993 -0.4865 -1.3652 -0.3744
   41TYR      C  587   8.852   5.009   4.561 -0.0457 -0.1897  0.2695
   41TYR      O  588   8.732   4.999   4.583 -0.0358 -0.2017  0.3204
   42SER      N  589   8.911   4.938   4.465  0.0533  0.5701 -0.2374
   42SER      H  590   9.012   4.945   4.459 -0.0288  1.3377 -1.0152
   42SER     CA  591   8.837   4.844   4.383  0.7123 -0.2543  0.1010
   42SER     HA  592   8.742   4.884   4.348  1.4614  0.9209 -0.6980
   42SER     CB  593   8.931   4.814   4.266  0.2504  0.8055 -0.5555
   42SER    HB1  594   9.008   4.743   4.295 -0.3091 -0.0793 -1.2024
   42SER    HB2  595   8.978   4.910   4.242  1.0998  0.6394  0.3690
   42SER     OG  596   8.850   4.766   4.161 -0.3102 -0.4336  0.4213
   42SER     HG  597   8.820   4.675   4.171  1.2072 -0.8324  1.8961
   42SER      C  598   8.816   4.714   4.460  0.4005 -0.3226 -0.0990
   42SER      O  599   8.913   4.663   4.516  0.2769 -0.4728 -0.0220
   43GLN      N  600   8.697   4.656   4.463  0.3120 -0.1428 -0.0718
   43GLN      H  601   8.629   4.696   4.400  1.2174 -0.0810 -1.0419
   43GLN     CA  602   8.660   4.539   4.542 -0.0490  0.0792  0.0914
   43GLN     HA  603   8.749   4.491   4.581 -1.3876 -0.9624  2.0143
   43GLN     CB  604   8.586   4.591   4.664 -0.1262 -0.1180  0.1282
   43GLN    HB1  605   8.489   4.627   4.630  0.3421  1.3459  0.2553
   43GLN    HB2  606   8.571   4.511   4.737 -2.5300 -1.7015 -1.9480
   43GLN     CG  607   8.656   4.704   4.741 -0.3235 -0.0019  0.1377
   43GLN    HG1  608   8.672   4.792   4.679  0.2614 -0.6898 -0.7260
   43GLN    HG2  609   8.758   4.677   4.765  0.0167  2.1296  1.2575
   43GLN     CD  610   8.589   4.747   4.870 -0.5829  0.4223 -0.1349
   43GLN    OE1  611   8.548   4.862   4.883 -0.6678  0.3587  0.1821
   43GLN    NE2  612   8.581   4.655   4.967  1.1089  0.1997 -0.1803
   43GLN   HE21  613   8.632   4.568   4.959  1.7864  0.4595  1.1276
   43GLN   HE22  614   8.546   4.687   5.056  0.9300  1.1420 -0.5796
   43GLN      C  615   8.585   4.434   4.461  0.2929 -0.2438  0.1941
   43GLN      O  616   8.516   4.470   4.366  0.4368 -0.3052  0.0652
   44SER      N  617   8.586   4.311   4.514  0.1770 -0.1039  0.5276
   44SER      H  618   8.631   4.294   4.603  0.5289 -2.5971 -0.0507
   44SER     CA  619   8.486   4.215   4.470 -0.0702  0.2344  0.3419
   44SER     HA  620   8.496   4.199   4.363  0.8405  1.5314  0.2105
   44SER     CB  621   8.514   4.079   4.532  0.1643 -0.0405 -0.3639
   44SER    HB1  622   8.550   4.096   4.634  0.1656 -0.0391 -0.3642
   44SER    HB2  623   8.422   4.021   4.532 -1.2793  2.1471  0.2737
   44SER     OG  624   8.615   4.012   4.459  0.2685  0.2452 -0.4801
   44SER     HG  625   8.691   4.070   4.450  0.7859 -0.4457 -0.6036
   44SER      C  626   8.342   4.253   4.502 -0.3830 -0.4531 -0.2285
   44SER      O  627   8.322   4.314   4.607  0.2095  0.4221 -0.6116
   45THR      N  628   8.251   4.199   4.421 -0.2289  0.1591 -0.8204
   45THR      H  629   8.285   4.135   4.351 -0.9167 -0.4804 -0.5864
   45THR     CA  630   8.111   4.174   4.451 -0.0752  0.1023 -0.1225
   45THR     HA  631   8.080   4.256   4.516 -1.3232 -1.8320  1.8216
   45THR     CB  632   8.032   4.168   4.320 -0.0389  0.1989 -0.1495
   45THR     HB  633   8.074   4.095   4.252  0.0517  1.0590 -1.0333
   45THR    CG2  634   7.883   4.138   4.334  0.0152  0.1606  0.3796
   45THR   HG21  635   7.869   4.031   4.351 -1.7953  0.1757 -0.6799
   45THR   HG22  636   7.841   4.193   4.418  1.4350  0.8378  0.6604
   45THR   HG23  637   7.828   4.155   4.242 -0.3359 -1.0833  0.3292
   45THR    OG1  638   8.041   4.294   4.259  0.2283  0.4253  0.3551
   45THR    HG1  639   8.128   4.327   4.285 -0.2592  0.3616  2.2280
   45THR      C  640   8.091   4.050   4.536  0.1833 -0.2208 -0.5290
   45THR      O  641   8.170   3.956   4.535  0.2320 -0.1923 -0.0056
   46ASP      N  642   7.986   4.050   4.618  0.9125 -0.2713  0.4232
   46ASP      H  643   7.922   4.127   4.626  0.8105 -0.3411  0.2742
   46ASP     CA  644   7.933   3.939   4.695 -0.0476  0.0399  0.2268
   46ASP     HA  645   8.022   3.894   4.741  0.5879  1.7715  0.7531
   46ASP     CB  646   7.854   3.996   4.812  0.3243  0.5849  0.2181
   46ASP    HB1  647   7.930   4.054   4.864  2.8581 -1.1253 -1.3603
   46ASP    HB2  648   7.777   4.062   4.774  0.5253  0.3813 -0.5502
   46ASP     CG  649   7.801   3.894   4.912 -0.2849  0.5239 -0.1626
   46ASP    OD1  650   7.876   3.798   4.942  0.2131  1.0592  0.3186
   46ASP    OD2  651   7.692   3.909   4.972 -0.4122  0.4755 -0.3835
   46ASP      C  652   7.853   3.839   4.613 -0.0764  0.0233  0.2741
   46ASP      O  653   7.799   3.876   4.509  0.0097  0.0826  0.2511
   47THR      N  654   7.850   3.708   4.642  0.4583 -0.0035  0.2215
   47THR      H  655   7.894   3.683   4.729 -0.7438  1.8102  1.4472
   47THR     CA  656   7.785   3.607   4.561 -0.1568 -0.1455  0.8769
   47THR     HA  657   7.818   3.640   4.462  0.6419  2.7538  1.9898
   47THR     CB  658   7.816   3.459   4.583  0.0322 -0.2493 -0.0595
   47THR     HB  659   7.748   3.390   4.534 -0.6197  0.4362 -0.1398
   47THR    CG2  660   7.966   3.431   4.569  0.2016  0.4347  0.3470
   47THR   HG21  661   8.017   3.509   4.626  2.2709 -2.1204  2.2368
   47THR   HG22  662   8.000   3.335   4.608 -1.6989 -0.8698 -1.0024
   47THR   HG23  663   8.002   3.447   4.468  1.4540 -1.1200  0.5034
   47THR    OG1  664   7.801   3.436   4.721 -0.1702  0.2692  0.0061
   47THR    HG1  665   7.712   3.459   4.747 -0.4858 -0.1686 -0.6604
   47THR      C  666   7.634   3.623   4.560 -0.2267 -0.8217  0.2793
   47THR      O  667   7.575   3.641   4.666  0.2484 -0.3256  0.4656
   48SER      N  668   7.577   3.611   4.440 -0.1160 -0.3633  0.1787
   48SER      H  669   7.647   3.603   4.368  0.4902 -1.3343  0.8508
   48SER     CA  670   7.436   3.588   4.415 -0.2071  0.3110  0.0801
   48SER     HA  671   7.371   3.651   4.477 -0.4591  2.6540 -2.3372
   48SER     CB  672   7.411   3.639   4.273 -0.2086 -0.0126 -0.0357
   48SER    HB1  673   7.304   3.624   4.256 -0.6272 -0.7370  2.7807
   48SER    HB2  674   7.478   3.596   4.199  1.2492  2.2646 -0.1344
   48SER     OG  675   7.425   3.778   4.255  0.1024  0.0021  0.3120
   48SER     HG  676   7.517   3.795   4.235 -0.3925  0.3219 -1.9604
   48SER      C  677   7.390   3.445   4.437  0.1689  0.1038 -0.4794
   48SER      O  678   7.474   3.356   4.425 -0.3024 -0.3564 -0.3870
   49GLY      N  679   7.261   3.418   4.453  0.1807  0.2009 -0.2295
   49GLY      H  680   7.189   3.490   4.458 -0.7544 -0.7610  0.6964
   49GLY     CA  681   7.199   3.287   4.453  0.0298  0.2715 -0.2331
   49GLY    HA1  682   7.232   3.234   4.364  2.0651  0.6150  0.2767
   49GLY    HA2  683   7.236   3.243   4.545  1.3866  0.8682 -0.4670
   49GLY      C  684   7.048   3.303   4.464  0.0129 -0.1693  0.1712
   49GLY      O  685   7.009   3.410   4.510  0.2012  0.1912 -0.4863
   50TYR      N  686   6.962   3.207   4.427  0.0551 -0.1029 -0.1052
   50TYR      H  687   6.989   3.123   4.380 -0.1209  1.1431 -2.5987
   50TYR     CA  688   6.817   3.212   4.418  0.0553 -0.0846 -0.1030
   50TYR     HA  689   6.778   3.295   4.476 -0.3081  0.1790 -0.7241
   50TYR     CB  690   6.781   3.242   4.273 -0.2023 -0.0329 -0.0278
   50TYR    HB1  691   6.673   3.259   4.265 -0.5838 -1.9394  0.6635
   50TYR    HB2  692   6.805   3.149   4.223  0.2712  0.0565  0.0292
   50TYR     CG  693   6.858   3.359   4.216 -0.0099 -0.1230  0.0464
   50TYR    CD1  694   6.974   3.337   4.142  0.1292  0.4384  0.0926
   50TYR    HD1  695   6.989   3.235   4.109  1.3650  0.1472  1.4109
   50TYR    CE1  696   7.046   3.441   4.083 -0.2346  0.0939 -0.9731
   50TYR    HE1  697   7.127   3.426   4.013  2.3338 -1.3575  2.0431
   50TYR     CZ  698   7.015   3.572   4.125  0.2671 -0.2173  0.4129
   50TYR     OH  699   7.076   3.679   4.066 -0.2685 -0.2903 -0.2893
   50TYR     HH  700   7.049   3.764   4.103  2.9660  0.3708  0.8334
   50TYR    CE2  701   6.911   3.591   4.218 -0.2012 -0.0056 -0.1471
   50TYR    HE2  702   6.899   3.695   4.246  0.6413  0.2832 -0.8103
   50TYR    CD2  703   6.825   3.488   4.259 -0.1986 -0.0610 -0.2836
   50TYR    HD2  704   6.742   3.506   4.325  0.8647  2.9792  0.3877
   50TYR      C  705   6.741   3.088   4.464 -0.0460 -0.0295 -0.1241
   50TYR      O  706   6.785   2.975   4.449 -0.3007 -0.0093 -1.1136
   51GLY      N  707   6.621   3.119   4.516 -0.2222 -0.4295 -0.2880
   51GLY      H  708   6.585   3.212   4.501  2.8984  0.6334 -2.4136
   51GLY     CA  709   6.555   3.029   4.608 -0.2212 -0.1369  0.0002
   51GLY    HA1  710   6.565   2.926   4.575 -0.9097 -0.2550  0.1526
   51GLY    HA2  711   6.448   3.051   4.610  0.1436  1.8256 -0.1321
   51GLY      C  712   6.613   3.017   4.748 -0.0505 -0.4729 -0.0966
   51GLY      O  713   6.714   3.082   4.774  0.0260 -0.5077 -0.3123
   52GLN      N  714   6.543   2.945   4.836 -0.4721  0.1146  0.0547
   52GLN      H  715   6.460   2.899   4.803 -1.2014  1.8604 -0.7173
   52GLN     CA  716   6.585   2.931   4.974 -0.0647  0.1235 -0.0663
   52GLN     HA  717   6.670   2.992   5.002 -0.2996  0.3593  0.1404
   52GLN     CB  718   6.466   2.977   5.059 -0.0600  0.3867 -0.2023
   52GLN    HB1  719   6.380   2.916   5.032  0.2045 -0.0996  0.0447
   52GLN    HB2  720   6.484   2.952   5.164 -1.4156  0.0359 -0.0359
   52GLN     CG  721   6.426   3.123   5.042  0.1272  0.4792  0.1407
   52GLN    HG1  722   6.512   3.190   5.046 -1.0764  2.0696  0.4260
   52GLN    HG2  723   6.364   3.144   5.129 -1.0948 -1.0598 -0.3153
   52GLN     CD  724   6.342   3.154   4.919  0.2817 -0.4986 -0.2192
   52GLN    OE1  725   6.244   3.086   4.888  0.0361 -0.1578 -0.2054
   52GLN    NE2  726   6.387   3.250   4.838 -0.0621  0.3049  0.5174
   52GLN   HE21  727   6.330   3.274   4.757  0.1686  2.5145  0.9551
   52GLN   HE22  728   6.469   3.301   4.865  0.2364 -0.2376  0.6600
   52GLN      C  729   6.632   2.791   5.011  0.0329  0.1207 -0.2034
   52GLN      O  730   6.600   2.688   4.953  0.1083  0.1474 -0.2935
   53SER      N  731   6.719   2.784   5.112 -0.2114 -0.2302 -0.0155
   53SER      H  732   6.741   2.872   5.158 -0.0766 -0.2963  0.0456
   53SER     CA  733   6.788   2.663   5.152  0.1339 -0.0706 -0.1284
   53SER     HA  734   6.730   2.574   5.129 -1.0833  1.2958 -2.7844
   53SER     CB  735   6.913   2.648   5.066  0.1772  0.2062 -0.1151
   53SER    HB1  736   6.976   2.738   5.068  0.4097  0.0497 -0.2999
   53SER    HB2  737   6.970   2.557   5.085 -0.6988 -0.6802 -1.5594
   53SER     OG  738   6.860   2.626   4.937 -0.2081  0.0915  0.0641
   53SER     HG  739   6.764   2.633   4.939 -0.5603 -2.4412 -1.8493
   53SER      C  740   6.825   2.668   5.299 -0.2178  0.2679 -0.0477
   53SER      O  741   6.868   2.768   5.356  0.4094 -0.1336  0.1967
   54SER      N  742   6.799   2.551   5.359 -0.0860  0.1724 -0.1778
   54SER      H  743   6.788   2.470   5.300 -1.8240 -0.2870  0.7263
   54SER     CA  744   6.789   2.530   5.502  0.0022  0.3274 -0.1488
   54SER     HA  745   6.832   2.618   5.550  1.5329 -0.0833 -0.7194
   54SER     CB  746   6.645   2.535   5.552  0.2173  0.0111  0.5146
   54SER    HB1  747   6.591   2.451   5.508 -0.5773  0.6055  0.3222
   54SER    HB2  748   6.604   2.624   5.504  0.5176  0.5575  1.2602
   54SER     OG  749   6.639   2.557   5.691  0.1843 -0.2061  0.5481
   54SER     HG  750   6.550   2.582   5.717  0.2642  1.7388 -0.7756
   54SER      C  751   6.867   2.405   5.541 -0.4103  0.1621  0.1453
   54SER      O  752   6.873   2.301   5.476 -0.4234  0.1287  0.1975
   55TYR      N  753   6.919   2.413   5.664 -0.3427 -0.3587  0.1519
   55TYR      H  754   6.934   2.502   5.709  1.4692 -0.4230 -0.2677
   55TYR     CA  755   6.955   2.300   5.746  0.2075 -0.3590 -0.0898
   55TYR     HA  756   6.904   2.216   5.697 -0.1829 -0.0028 -0.2963
   55TYR     CB  757   7.103   2.261   5.748  0.3271  0.1244  0.7911
   55TYR    HB1  758   7.144   2.310   5.660  1.9323 -1.7128  0.4470
   55TYR    HB2  759   7.149   2.297   5.841 -0.5716  0.6325  1.0574
   55TYR     CG  760   7.129   2.114   5.725 -0.1443  0.1471  0.1021
   55TYR    CD1  761   7.165   2.034   5.834  0.0544  0.0140 -0.0592
   55TYR    HD1  762   7.172   2.084   5.930 -0.7843 -0.6957  0.3912
   55TYR    CE1  763   7.206   1.901   5.825  0.4758  0.1510 -0.1952
   55TYR    HE1  764   7.209   1.839   5.913  1.1795  1.7914  0.9850
   55TYR     CZ  765   7.216   1.847   5.695 -0.3554 -0.5643  0.0312
   55TYR     OH  766   7.244   1.714   5.683  0.3468 -0.3958 -0.2369
   55TYR     HH  767   7.250   1.682   5.593 -0.3538 -1.4483  0.0617
   55TYR    CE2  768   7.200   1.931   5.583 -0.0664  0.0254  0.4295
   55TYR    HE2  769   7.221   1.892   5.485  0.8146  1.7870 -0.1197
   55TYR    CD2  770   7.152   2.061   5.597 -0.5491 -0.1201  0.1375
   55TYR    HD2  771   7.138   2.122   5.509  0.7657  0.0431  0.0256
   55TYR      C  772   6.890   2.305   5.884  0.3812  0.4815 -0.0349
   55TYR      O  773   6.920   2.218   5.966 -0.4870  0.4632  0.2658
   56SER      N  774   6.816   2.411   5.915  0.3908  0.5164 -0.1297
   56SER      H  775   6.799   2.476   5.840  1.3738 -0.6391 -1.3888
   56SER     CA  776   6.760   2.443   6.045 -0.1333  0.0593 -0.2365
   56SER     HA  777   6.840   2.431   6.119  0.7687  0.2667 -1.1601
   56SER     CB  778   6.744   2.594   6.052  0.1537  0.0679  0.3168
   56SER    HB1  779   6.698   2.615   6.148  0.0506 -0.7323  0.4498
   56SER    HB2  780   6.679   2.631   5.973 -0.3653 -0.3278  0.5571
   56SER     OG  781   6.871   2.655   6.044 -0.0537  0.3894 -0.5763
   56SER     HG  782   6.905   2.647   5.954 -1.7580 -0.6423 -1.1718
   56SER      C  783   6.641   2.365   6.098  0.3437 -0.2755  0.3667
   56SER      O  784   6.549   2.334   6.022  0.4691  0.0103  0.0956
   57SER      N  785   6.636   2.343   6.229 -0.0325 -1.0522  0.2321
   57SER      H  786   6.717   2.373   6.281  1.0481 -1.9017 -0.9079
   57SER     CA  787   6.528   2.282   6.304 -0.1471 -0.5510  0.4863
   57SER     HA  788   6.497   2.196   6.243  1.0412  0.5135 -1.7185
   57SER     CB  789   6.580   2.209   6.427 -0.0384 -0.5647  0.4325
   57SER    HB1  790   6.643   2.278   6.484  0.4236  0.2866 -1.0587
   57SER    HB2  791   6.491   2.170   6.477 -0.0792  0.7719  1.4492
   57SER     OG  792   6.657   2.096   6.395  0.0891 -0.1335 -0.8260
   57SER     HG  793   6.726   2.116   6.331  0.7362  0.1640 -0.0604
   57SER      C  794   6.407   2.368   6.335 -0.1488 -0.2439 -0.3448
   57SER      O  795   6.318   2.323   6.407  0.1953 -0.2810  0.0606
   58TYR      N  796   6.396   2.489   6.280 -0.3899  0.2567  0.7765
   58TYR      H  797   6.474   2.521   6.224 -0.5242 -0.9112 -0.1085
   58TYR     CA  798   6.275   2.570   6.281 -0.6584 -0.1209 -0.0741
   58TYR     HA  799   6.183   2.513   6.269 -1.5734  1.5696 -1.5472
   58TYR     CB  800   6.256   2.643   6.414 -0.3319 -0.6214  0.2528
   58TYR    HB1  801   6.279   2.572   6.494 -0.0310  0.4430  1.1321
   58TYR    HB2  802   6.329   2.721   6.436  1.8373 -2.7917  1.2206
   58TYR     CG  803   6.119   2.700   6.440 -0.3377 -0.2638 -0.5154
   58TYR    CD1  804   6.010   2.613   6.448 -0.5100  0.0057  0.1316
   58TYR    HD1  805   6.028   2.508   6.463  0.7145  0.0182 -1.1344
   58TYR    CE1  806   5.877   2.658   6.444 -0.7656 -0.7268  0.1700
   58TYR    HE1  807   5.791   2.593   6.453 -1.4780  0.1755  0.0103
   58TYR     CZ  808   5.854   2.796   6.425  0.1547 -0.5487  0.2947
   58TYR     OH  809   5.727   2.846   6.423  0.2636 -0.2795 -0.0701
   58TYR     HH  810   5.723   2.941   6.423 -1.3852 -0.2445 -2.5690
   58TYR    CE2  811   5.965   2.883   6.430  0.0908 -0.4462 -0.0454
   58TYR    HE2  812   5.942   2.988   6.421  0.0742 -0.3161  1.2330
   58TYR    CD2  813   6.097   2.838   6.433  0.1925 -0.1671 -0.3365
   58TYR    HD2  814   6.177   2.911   6.430  0.3253 -0.3478 -1.4450
   58TYR      C  815   6.271   2.670   6.167  0.1705  0.3851  0.3276
   58TYR      O  816   6.370   2.698   6.101  0.0178  0.5144  0.1516
   59GLY      N  817   6.154   2.724   6.132  0.2534  0.2594 -0.1620
   59GLY      H  818   6.083   2.718   6.204 -0.3063  1.4787 -0.5743
   59GLY     CA  819   6.126   2.817   6.025 -0.5738  0.2652  0.0499
   59GLY    HA1  820   6.176   2.768   5.941  0.7701 -0.6547  1.3412
   59GLY    HA2  821   6.017   2.825   6.020 -0.4369  2.4725 -0.3583
   59GLY      C  822   6.195   2.952   6.040  0.0284 -0.1182  0.7739
   59GLY      O  823   6.239   2.988   6.149  0.0908 -0.0132  0.7140
   60GLN      N  824   6.215   3.027   5.932  0.0422 -0.0383  0.8317
   60GLN      H  825   6.189   2.999   5.838  1.6792 -0.9195  0.6081
   60GLN     CA  826   6.281   3.156   5.936  0.0008  0.0203 -0.0333
   60GLN     HA  827   6.358   3.152   6.014  0.2239 -0.4757 -0.2770
   60GLN     CB  828   6.333   3.186   5.796 -0.5677 -0.1356 -0.2789
   60GLN    HB1  829   6.265   3.213   5.716  0.3384 -2.0159 -1.7578
   60GLN    HB2  830   6.376   3.092   5.762  3.1084  0.4549  2.1473
   60GLN     CG  831   6.453   3.281   5.797 -0.3771 -0.3751 -0.3452
   60GLN    HG1  832   6.433   3.368   5.860 -0.6180  1.1048 -2.3856
   60GLN    HG2  833   6.530   3.219   5.844 -2.0554 -0.9836  1.7880
   60GLN     CD  834   6.499   3.330   5.661  0.2685  0.0057  0.0052
   60GLN    OE1  835   6.447   3.434   5.621 -0.4362 -0.2191  0.3237
   60GLN    NE2  836   6.572   3.257   5.577  0.2705  0.0170 -0.0031
   60GLN   HE21  837   6.581   3.296   5.484 -2.5418 -0.9140 -0.7709
   60GLN   HE22  838   6.624   3.177   5.610 -2.5972 -0.9714  2.5855
   60GLN      C  839   6.189   3.271   5.974  0.0537  0.2234 -0.5119
   60GLN      O  840   6.076   3.279   5.928  0.2018 -0.3660 -0.9914
   61SER      N  841   6.244   3.361   6.057 -0.0521 -0.1879  0.0105
   61SER      H  842   6.335   3.343   6.098 -0.5742 -1.3780  0.7195
   61SER     CA  843   6.181   3.488   6.086  0.0323 -0.1282 -0.0699
   61SER     HA  844   6.075   3.464   6.093  0.4819 -1.6250  3.2910
   61SER     CB  845   6.207   3.539   6.227 -1.1980  0.6842 -0.1150
   61SER    HB1  846   6.168   3.640   6.236 -0.5512  1.3257 -3.2963
   61SER    HB2  847   6.311   3.544   6.258 -0.4816  1.7901 -2.4743
   61SER     OG  848   6.136   3.448   6.308 -0.4104  0.0500 -0.1171
   61SER     HG  849   6.171   3.455   6.397  3.3928 -1.0415 -1.3321
   61SER      C  850   6.189   3.593   5.975 -0.2321 -0.1844 -0.1435
   61SER      O  851   6.279   3.590   5.892 -0.0131 -0.2240  0.0929
   62GLN      N  852   6.098   3.690   5.981 -0.3257 -0.2889  0.1851
   62GLN      H  853   6.030   3.669   6.053  0.2540 -2.5586  0.1589
   62GLN     CA  854   6.075   3.796   5.885 -0.0303 -0.2032  0.2104
   62GLN     HA  855   6.162   3.816   5.822  0.8520  1.5572  1.8633
   62GLN     CB  856   5.956   3.755   5.799  0.2324 -0.2473 -0.1355
   62GLN    HB1  857   5.866   3.745   5.860  1.0234 -0.3333  1.0458
   62GLN    HB2  858   5.989   3.660   5.758  0.2544 -0.9270  1.3687
   62GLN     CG  859   5.926   3.850   5.684  0.3118 -0.3888 -0.2724
   62GLN    HG1  860   6.021   3.857   5.632  0.1866 -0.1021 -0.4624
   62GLN    HG2  861   5.897   3.943   5.732  1.4874 -0.6548  1.0130
   62GLN     CD  862   5.828   3.797   5.579 -0.1790  0.6498 -0.3470
   62GLN    OE1  863   5.734   3.726   5.614  0.5500 -0.3111 -0.2971
   62GLN    NE2  864   5.849   3.830   5.452 -0.5589 -0.1641 -0.6296
   62GLN   HE21  865   5.777   3.814   5.383 -0.9031 -0.1889 -0.2681
   62GLN   HE22  866   5.910   3.911   5.446  1.1707 -1.4072 -0.8148
   62GLN      C  867   6.045   3.922   5.965 -0.3403 -0.4167  0.4300
   62GLN      O  868   5.963   3.931   6.057 -0.6994 -0.6745  0.1359
   63ASN      N  869   6.113   4.028   5.920 -0.0614 -0.6944  0.1998
   63ASN      H  870   6.166   4.019   5.834  0.0482  0.1136  0.1751
   63ASN     CA  871   6.088   4.162   5.968  0.2564 -0.4530 -0.2973
   63ASN     HA  872   6.094   4.162   6.077 -0.8210 -1.0133 -0.2164
   63ASN     CB  873   6.207   4.245   5.922 -0.0588  0.2839  0.2027
   63ASN    HB1  874   6.300   4.194   5.945 -0.9036 -1.0306  0.8049
   63ASN    HB2  875   6.194   4.252   5.814 -2.0618  0.4053  0.4171
   63ASN     CG  876   6.190   4.384   5.981 -0.0746  0.3616  0.0167
   63ASN    OD1  877   6.165   4.484   5.913 -0.5546  0.4929  0.3839
   63ASN    ND2  878   6.206   4.402   6.112  0.2146 -0.2370  0.0668
   63ASN   HD21  879   6.209   4.322   6.174 -0.0857 -0.6971 -0.5136
   63ASN   HD22  880   6.189   4.495   6.149 -0.1104 -1.0401  2.1021
   63ASN      C  881   5.951   4.210   5.921  0.2866  0.1396  0.2067
   63ASN      O  882   5.915   4.197   5.804  0.4495 -0.1465  0.1873
   64THR      N  883   5.873   4.277   6.006 -0.0246  0.5368 -0.3805
   64THR      H  884   5.908   4.285   6.101  2.2284  0.5370 -1.1477
   64THR     CA  885   5.759   4.364   5.993 -0.0510  0.5120 -0.3143
   64THR     HA  886   5.718   4.376   5.893 -1.1482 -0.6018 -0.0249
   64THR     CB  887   5.635   4.313   6.066  0.0536  0.7031 -0.0019
   64THR     HB  888   5.551   4.382   6.055 -2.2422 -1.7287  1.2051
   64THR    CG2  889   5.588   4.173   6.027  0.4602  0.2228  1.1779
   64THR   HG21  890   5.481   4.159   6.046  0.6270 -0.2467  1.7955
   64THR   HG22  891   5.634   4.092   6.084 -1.9955 -1.2948  1.1333
   64THR   HG23  892   5.602   4.154   5.921 -2.4035  0.8528  0.5884
   64THR    OG1  893   5.667   4.296   6.202 -0.2675  0.0619 -0.0039
   64THR    HG1  894   5.592   4.255   6.246  1.5132 -1.8245  1.5269
   64THR      C  895   5.793   4.504   6.042 -0.1176  0.3205  0.2927
   64THR      O  896   5.897   4.522   6.105  0.4780  0.2102 -0.6398
   65GLY      N  897   5.710   4.606   6.020 -0.0155  0.3568  0.0713
   65GLY      H  898   5.619   4.585   5.981  0.6873  1.0136 -2.1007
   65GLY     CA  899   5.735   4.741   6.067 -0.0208  0.2050  0.5146
   65GLY    HA1  900   5.839   4.770   6.055  0.0729 -0.7808 -1.5656
   65GLY    HA2  901   5.696   4.743   6.168  0.6858 -1.9036  0.8876
   65GLY      C  902   5.661   4.846   5.986 -0.2497 -0.4199 -0.1103
   65GLY      O  903   5.656   4.830   5.865 -0.1478 -0.7040 -0.0774
   66TYR      N  904   5.616   4.952   6.055 -0.2979 -0.6184  0.1631
   66TYR      H  905   5.654   4.974   6.146  0.0426  0.0938 -0.1420
   66TYR     CA  906   5.528   5.054   6.004  0.3397 -0.3968 -0.4982
   66TYR     HA  907   5.523   5.051   5.895 -0.4322 -4.5814 -0.4747
   66TYR     CB  908   5.388   5.025   6.056  0.1979 -0.1404 -0.7293
   66TYR    HB1  909   5.364   4.924   6.024  0.0168 -0.0431 -0.9000
   66TYR    HB2  910   5.394   5.029   6.165 -0.6549  0.3622 -0.6864
   66TYR     CG  911   5.275   5.115   6.012 -0.2226 -0.1561  0.2821
   66TYR    CD1  912   5.203   5.085   5.895 -0.0613  0.3226  0.0573
   66TYR    HD1  913   5.246   5.015   5.825 -1.5360  0.1955 -0.7441
   66TYR    CE1  914   5.087   5.154   5.859 -0.3387 -0.5859 -0.8089
   66TYR    HE1  915   5.034   5.120   5.770  1.6431 -2.2271 -1.4473
   66TYR     CZ  916   5.054   5.266   5.937  0.1727 -0.5157 -0.6899
   66TYR     OH  917   4.948   5.347   5.908 -0.1842 -0.5434  0.4886
   66TYR     HH  918   4.912   5.322   5.822  1.2048  3.1954 -1.3795
   66TYR    CE2  919   5.119   5.292   6.059 -0.4315 -0.0982 -0.4513
   66TYR    HE2  920   5.084   5.375   6.119 -0.0735 -1.0177  1.0707
   66TYR    CD2  921   5.231   5.217   6.097 -0.3375  0.1800 -0.1773
   66TYR    HD2  922   5.285   5.237   6.189  1.0339  0.7351 -1.0648
   66TYR      C  923   5.573   5.196   6.038 -0.5956 -0.2264  0.0646
   66TYR      O  924   5.607   5.231   6.151  0.1664  0.4094 -0.3540
   67GLY      N  925   5.581   5.282   5.937 -0.4346 -0.2735  0.0369
   67GLY      H  926   5.555   5.247   5.845  1.2812 -1.1369 -0.1525
   67GLY     CA  927   5.631   5.418   5.940 -0.1428 -0.3559 -0.7497
   67GLY    HA1  928   5.574   5.467   6.019  0.6629  0.7878 -0.8554
   67GLY    HA2  929   5.734   5.410   5.975 -0.5801 -0.3822  0.6117
   67GLY      C  930   5.627   5.509   5.818 -0.2629  0.2822 -0.2808
   67GLY      O  931   5.636   5.452   5.709  0.3749 -0.3115  0.0680
   68THR      N  932   5.590   5.637   5.824 -0.2225  0.2738  0.1552
   68THR      H  933   5.555   5.663   5.915  2.3013 -0.6506  1.4951
   68THR     CA  934   5.592   5.738   5.720 -0.1216  0.1127 -0.0008
   68THR     HA  935   5.670   5.715   5.648  0.8527 -1.4384  1.4777
   68THR     CB  936   5.467   5.746   5.633 -0.4604  0.0157  0.4714
   68THR     HB  937   5.374   5.739   5.691 -0.3893 -0.0023  0.5849
   68THR    CG2  938   5.450   5.876   5.554 -0.0163 -0.0044  0.3446
   68THR   HG21  939   5.540   5.886   5.493 -0.4644 -1.5084 -0.6092
   68THR   HG22  940   5.441   5.959   5.624 -2.7126  1.2057 -1.3198
   68THR   HG23  941   5.369   5.866   5.482  0.4943 -0.2627 -0.1995
   68THR    OG1  942   5.472   5.641   5.540  0.4235  0.4193  0.0480
   68THR    HG1  943   5.453   5.560   5.590  0.9486 -0.0411 -0.4807
   68THR      C  944   5.626   5.875   5.777  0.2118  0.1028 -0.1761
   68THR      O  945   5.573   5.909   5.883 -0.1874  0.0169 -0.3475
   69GLN      N  946   5.712   5.950   5.708  0.0273  0.3216 -0.1669
   69GLN      H  947   5.751   5.913   5.622  1.6427 -0.2288  0.7798
   69GLN     CA  948   5.758   6.083   5.741 -0.2466  0.3517  0.1026
   69GLN     HA  949   5.706   6.110   5.832 -0.5288  3.0260 -0.7697
   69GLN     CB  950   5.910   6.075   5.755 -0.2147  0.1598 -0.3161
   69GLN    HB1  951   5.955   6.174   5.742  0.8496 -0.6659 -4.1401
   69GLN    HB2  952   5.945   6.015   5.671  0.0554 -3.3423  2.0885
   69GLN     CG  953   5.949   6.018   5.891 -0.3827  0.6634 -0.0524
   69GLN    HG1  954   5.893   5.924   5.898  0.0415  0.3563 -0.6098
   69GLN    HG2  955   5.924   6.077   5.979  0.3732  1.8132 -0.5885
   69GLN     CD  956   6.099   5.993   5.900 -0.5071 -0.1196 -0.0485
   69GLN    OE1  957   6.148   5.880   5.894  0.1559  0.1355  0.3485
   69GLN    NE2  958   6.184   6.092   5.931 -0.4403  0.0126 -0.6503
   69GLN   HE21  959   6.151   6.187   5.930 -0.6161 -0.0480 -0.6273
   69GLN   HE22  960   6.279   6.063   5.950 -0.1859  0.9999 -0.3838
   69GLN      C  961   5.708   6.174   5.629 -0.2270  0.1851 -0.0425
   69GLN      O  962   5.693   6.133   5.514  0.5736 -0.2860  0.0145
   70SER      N  963   5.681   6.298   5.672  0.0334  0.2376 -0.0306
   70SER      H  964   5.695   6.310   5.771  1.3297 -0.0206 -0.1568
   70SER     CA  965   5.617   6.402   5.595 -0.2402 -0.0531 -0.2007
   70SER     HA  966   5.530   6.362   5.543 -0.5720 -0.1689  0.4395
   70SER     CB  967   5.573   6.514   5.689 -0.0199 -0.0290 -0.1252
   70SER    HB1  968   5.572   6.603   5.628 -1.8575 -0.2685 -0.5000
   70SER    HB2  969   5.646   6.522   5.770  0.8538 -1.8404 -0.6665
   70SER     OG  970   5.448   6.472   5.741  0.2434 -0.4851  0.1534
   70SER     HG  971   5.390   6.466   5.665  0.7650 -1.4203 -0.1891
   70SER      C  972   5.714   6.454   5.489 -0.1409 -0.1767 -0.1705
   70SER      O  973   5.837   6.448   5.492 -0.1329  0.0762  0.1740
   71THR      N  974   5.650   6.522   5.394 -0.4020 -0.2459 -0.0465
   71THR      H  975   5.551   6.503   5.389 -0.4270 -0.3265  0.7223
   71THR     CA  976   5.702   6.602   5.285 -0.2750  0.4854  0.5432
   71THR     HA  977   5.793   6.646   5.326 -0.8360  2.2937 -0.0681
   71THR     CB  978   5.738   6.528   5.156 -0.4192 -0.1409  0.8601
   71THR     HB  979   5.771   6.603   5.084  0.1378 -1.9405 -0.8666
   71THR    CG2  980   5.842   6.417   5.168 -0.0532  0.1861  0.7146
   71THR   HG21  981   5.825   6.352   5.254  0.7567  0.6586  1.2432
   71THR   HG22  982   5.939   6.464   5.183 -0.4321  1.3666 -0.3712
   71THR   HG23  983   5.837   6.377   5.067 -0.6706  0.4153  0.6496
   71THR    OG1  984   5.622   6.474   5.095 -0.3467  0.2502  0.3650
   71THR    HG1  985   5.596   6.397   5.147 -0.0892 -0.6889 -0.8593
   71THR      C  986   5.603   6.710   5.242 -0.3301 -0.1234 -0.9262
   71THR      O  987   5.483   6.686   5.247 -0.3645  0.2439  0.1082
   72PRO      N  988   5.649   6.824   5.190 -0.0665  0.3916  0.3835
   72PRO     CD  989   5.784   6.862   5.153 -0.0846  0.2772  0.1980
   72PRO    HD1  990   5.840   6.846   5.245  0.0722  1.5043  0.3252
   72PRO    HD2  991   5.827   6.796   5.077  0.2031  1.5098 -0.7389
   72PRO     CG  992   5.794   7.009   5.114 -0.0199  0.0863 -0.5297
   72PRO    HG1  993   5.803   7.000   5.006 -1.3157 -0.4659 -0.6036
   72PRO    HG2  994   5.876   7.049   5.174  0.4854 -3.3175  1.2682
   72PRO     CB  995   5.654   7.055   5.153  0.0025 -0.0676 -0.2690
   72PRO    HB1  996   5.647   7.102   5.251 -2.7222  0.5359 -0.6585
   72PRO    HB2  997   5.605   7.130   5.092 -2.4095  0.2615  1.8679
   72PRO     CA  998   5.562   6.933   5.150 -0.2210  0.0940 -0.1046
   72PRO     HA  999   5.492   6.938   5.233  1.1266 -1.4143  1.2124
   72PRO      C 1000   5.490   6.921   5.016 -0.1422 -0.0423 -0.1356
   72PRO      O 1001   5.528   6.848   4.925  0.1497 -0.6063  0.4316
   73GLN      N 1002   5.377   6.991   5.003 -0.0198  0.1883  0.0344
   73GLN      H 1003   5.337   7.045   5.079  1.6160  2.0080 -0.3221
   73GLN     CA 1004   5.304   6.996   4.878 -0.2217  0.4039  0.1583
   73GLN     HA 1005   5.291   6.891   4.853  0.6167  0.2965  0.1225
   73GLN     CB 1006   5.164   7.054   4.888 -0.3854  0.0492 -0.0633
   73GLN    HB1 1007   5.101   6.993   4.953  0.4753  0.6972  1.4276
   73GLN    HB2 1008   5.124   7.053   4.786 -0.3742 -1.6586 -0.0714
   73GLN     CG 1009   5.164   7.197   4.940  0.3414  0.3172 -0.7762
   73GLN    HG1 1010   5.231   7.262   4.883  0.8058  0.5432  0.0036
   73GLN    HG2 1011   5.194   7.201   5.045  0.8749  1.0354 -0.9474
   73GLN     CD 1012   5.025   7.258   4.923  0.2455  0.3453  0.0273
   73GLN    OE1 1013   4.933   7.203   4.864  0.4748 -0.2765  0.2475
   73GLN    NE2 1014   5.004   7.379   4.976  0.3638  0.2398  0.3168
   73GLN   HE21 1015   4.910   7.415   4.968 -0.3408 -1.6669 -0.8072
   73GLN   HE22 1016   5.065   7.427   5.040 -0.2207 -0.3587  1.3405
   73GLN      C 1017   5.379   7.043   4.754 -0.3667 -0.1870 -0.1572
   73GLN      O 1018   5.479   7.113   4.766 -0.2309 -0.4102  0.0323
   74GLY      N 1019   5.326   7.013   4.635  0.1404 -0.4966 -0.3040
   74GLY      H 1020   5.251   6.945   4.637  1.0012 -1.5009 -0.6384
   74GLY     CA 1021   5.394   7.026   4.508  0.3834 -1.0608 -0.2363
   74GLY    HA1 1022   5.489   6.973   4.503  0.2898 -1.4874  1.8415
   74GLY    HA2 1023   5.413   7.133   4.497  0.4187 -0.7514  2.3113
   74GLY      C 1024   5.298   6.980   4.398 -0.1342 -0.8106  0.1079
   74GLY      O 1025   5.213   6.896   4.424 -0.6341 -0.5063 -0.5238
   75TYR      N 1026   5.301   7.047   4.282  0.1497 -0.3681  0.3646
   75TYR      H 1027   5.372   7.112   4.253  1.2071 -1.7618 -0.2445
   75TYR     CA 1028   5.192   7.029   4.188  0.2409 -0.5006  0.2828
   75TYR     HA 1029   5.116   6.968   4.237 -0.4394  0.9351  1.0949
   75TYR     CB 1030   5.120   7.163   4.169 -0.3665 -0.8391  0.1722
   75TYR    HB1 1031   5.179   7.247   4.133  0.4381 -1.7978 -0.8648
   75TYR    HB2 1032   5.053   7.137   4.087  1.4727 -1.2187 -1.2744
   75TYR     CG 1033   5.038   7.206   4.288 -0.3996  0.1427 -0.1992
   75TYR    CD1 1034   4.905   7.164   4.293 -0.8035  1.3368 -0.4799
   75TYR    HD1 1035   4.877   7.101   4.210  0.3596  0.1940 -0.0526
   75TYR    CE1 1036   4.823   7.178   4.405 -0.1816 -0.3375  0.2217
   75TYR    HE1 1037   4.729   7.124   4.403 -1.0955  0.9604 -4.3269
   75TYR     CZ 1038   4.873   7.257   4.510  0.5290 -0.1210 -0.2732
   75TYR     OH 1039   4.784   7.288   4.609  0.5224 -0.1326 -0.2752
   75TYR     HH 1040   4.809   7.347   4.681 -0.4472 -0.5261  0.4037
   75TYR    CE2 1041   5.000   7.317   4.499  0.1076  0.8813  0.1931
   75TYR    HE2 1042   5.032   7.387   4.575 -0.8162 -0.5878  2.0288
   75TYR    CD2 1043   5.086   7.283   4.395 -0.4210 -0.2781  0.1156
   75TYR    HD2 1044   5.186   7.324   4.390 -0.9102  0.9417 -0.0472
   75TYR      C 1045   5.242   6.973   4.056  0.1358 -0.0395  0.0446
   75TYR      O 1046   5.357   6.992   4.017  0.0650  0.0409 -0.1275
   76GLY      N 1047   5.150   6.905   3.987  0.2071 -0.4437  0.3436
   76GLY      H 1048   5.073   6.869   4.041  0.3986 -0.2302  0.7692
   76GLY     CA 1049   5.178   6.853   3.855  0.3438  0.0717  0.1662
   76GLY    HA1 1050   5.086   6.830   3.801  0.1504  0.7391  0.2049
   76GLY    HA2 1051   5.238   6.923   3.796  0.7336 -1.2721 -1.0876
   76GLY      C 1052   5.260   6.725   3.848  0.2098 -0.0063  0.0289
   76GLY      O 1053   5.282   6.658   3.949 -0.1776 -0.4431 -0.1711
   77SER      N 1054   5.304   6.701   3.724 -0.0532 -0.1955 -0.0298
   77SER      H 1055   5.286   6.771   3.654  1.6796 -0.1047 -0.4492
   77SER     CA 1056   5.397   6.594   3.692  0.0863 -0.0346 -0.1625
   77SER     HA 1057   5.472   6.582   3.770  0.9899  1.1453 -0.8142
   77SER     CB 1058   5.318   6.467   3.663  0.2111 -0.0774 -0.3167
   77SER    HB1 1059   5.366   6.378   3.621 -1.1604 -1.6177  1.2207
   77SER    HB2 1060   5.279   6.442   3.761  0.3382  1.1441  0.0586
   77SER     OG 1061   5.205   6.491   3.582  0.1911 -0.3049 -0.3562
   77SER     HG 1062   5.235   6.470   3.492  0.1256  0.7648 -0.6381
   77SER      C 1063   5.473   6.626   3.564 -0.5120  0.4102 -0.4136
   77SER      O 1064   5.446   6.720   3.490 -0.4019  0.4412 -0.4151
   78THR      N 1065   5.579   6.556   3.524 -0.1528  0.7912 -0.1361
   78THR      H 1066   5.615   6.483   3.584  1.5292  2.9338  1.6313
   78THR     CA 1067   5.653   6.562   3.399 -0.0846 -0.7232 -0.1977
   78THR     HA 1068   5.602   6.641   3.343 -1.4673 -1.8958 -0.6733
   78THR     CB 1069   5.796   6.608   3.425 -0.4625  0.2822  0.1971
   78THR     HB 1070   5.834   6.633   3.326 -1.8187  1.0512 -0.1535
   78THR    CG2 1071   5.801   6.735   3.508  0.1710 -0.1588  0.8517
   78THR   HG21 1072   5.769   6.713   3.610 -2.2432  0.4675  0.3024
   78THR   HG22 1073   5.734   6.808   3.461  1.6343  1.2458  0.8542
   78THR   HG23 1074   5.898   6.786   3.504 -0.7023  1.5432  0.1542
   78THR    OG1 1075   5.872   6.507   3.488 -0.3680  0.0762 -0.2374
   78THR    HG1 1076   5.917   6.460   3.417 -0.0457 -0.1530  0.1122
   78THR      C 1077   5.646   6.440   3.308  0.3645 -0.5343 -0.4868
   78THR      O 1078   5.605   6.339   3.364 -0.3627 -0.0137 -0.0587
   79GLY      N 1079   5.685   6.440   3.180  0.4585  0.1060 -0.4620
   79GLY      H 1080   5.704   6.534   3.149  1.6001  0.4586  1.1309
   79GLY     CA 1081   5.657   6.328   3.093 -0.2884 -0.1723  0.1252
   79GLY    HA1 1082   5.723   6.323   3.006 -1.3771 -1.7728 -0.6592
   79GLY    HA2 1083   5.673   6.233   3.143 -1.4427 -0.5803 -0.2498
   79GLY      C 1084   5.519   6.333   3.029 -0.3542 -0.5905  0.2299
   79GLY      O 1085   5.430   6.407   3.073 -0.0535  0.0536 -0.2269
   80GLY      N 1086   5.505   6.271   2.912  0.0394  0.1770 -0.2296
   80GLY      H 1087   5.589   6.223   2.882 -1.1685  0.1760 -4.2131
   80GLY     CA 1088   5.407   6.287   2.806  0.0495  0.3913 -0.2068
   80GLY    HA1 1089   5.345   6.370   2.839  0.4747  0.4862  0.3811
   80GLY    HA2 1090   5.353   6.194   2.798 -1.8175  1.4635 -0.6496
   80GLY      C 1091   5.466   6.338   2.675  0.6121  0.1769 -0.0402
   80GLY      O 1092   5.581   6.314   2.640  0.4148 -0.0912 -0.5124
   81TYR      N 1093   5.386   6.417   2.604  0.1155 -0.0406  0.2740
   81TYR      H 1094   5.297   6.450   2.640 -0.1840  1.7008 -1.8162
   81TYR     CA 1095   5.419   6.463   2.470 -0.0563  0.6787  0.4721
   81TYR     HA 1096   5.525   6.483   2.462  0.5357 -2.5929 -1.7109
   81TYR     CB 1097   5.383   6.353   2.371  0.0755  0.7484  0.3470
   81TYR    HB1 1098   5.402   6.391   2.270  0.0634  0.5527  0.2704
   81TYR    HB2 1099   5.442   6.263   2.386  0.0260  0.7406  0.4954
   81TYR     CG 1100   5.241   6.302   2.378  0.4033 -0.2052  0.2661
   81TYR    CD1 1101   5.137   6.377   2.321  0.5312 -0.6024 -0.4982
   81TYR    HD1 1102   5.166   6.468   2.269  0.8985  0.2784  1.1631
   81TYR    CE1 1103   5.007   6.328   2.316  0.1546  0.2942  0.2625
   81TYR    HE1 1104   4.926   6.365   2.254  1.3752 -2.4850 -3.3347
   81TYR     CZ 1105   4.981   6.215   2.396  0.1927  0.1923  0.1322
   81TYR     OH 1106   4.858   6.156   2.403  0.3052 -0.1067 -0.3822
   81TYR     HH 1107   4.799   6.215   2.355  0.7527  0.4378 -0.2733
   81TYR    CE2 1108   5.079   6.143   2.468 -0.0258  0.5233  0.7758
   81TYR    HE2 1109   5.043   6.055   2.519 -1.4361  0.0505 -0.9179
   81TYR    CD2 1110   5.210   6.189   2.454  0.2069 -0.3332 -0.0000
   81TYR    HD2 1111   5.283   6.140   2.518  0.8916  1.1961  0.4387
   81TYR      C 1112   5.355   6.599   2.446 -0.3881  0.5541  0.6267
   81TYR      O 1113   5.244   6.625   2.490 -0.6502  0.1117  0.2291
   82GLY      N 1114   5.419   6.693   2.375 -0.5774  0.2972  0.1107
   82GLY      H 1115   5.508   6.662   2.339 -0.2015  1.6303 -0.1640
   82GLY     CA 1116   5.370   6.829   2.365 -0.2404  0.3974 -0.1754
   82GLY    HA1 1117   5.423   6.884   2.287  0.3956  1.3623  0.9128
   82GLY    HA2 1118   5.268   6.827   2.328 -0.0864 -1.2516 -0.5737
   82GLY      C 1119   5.384   6.915   2.490 -0.0354  0.1113 -0.0014
   82GLY      O 1120   5.460   6.873   2.578  0.4481  0.5873 -0.1870
   83SER      N 1121   5.315   7.028   2.486 -0.1344  0.0238 -0.9033
   83SER      H 1122   5.253   7.046   2.408 -0.5397 -1.7005 -1.0031
   83SER     CA 1123   5.298   7.105   2.608 -0.7204 -0.4708 -0.6665
   83SER     HA 1124   5.392   7.101   2.664 -0.6674  0.1531 -0.7020
   83SER     CB 1125   5.268   7.251   2.579  0.3296 -0.1476 -0.2027
   83SER    HB1 1126   5.172   7.253   2.526  1.2225  0.2597 -1.8636
   83SER    HB2 1127   5.261   7.318   2.665 -2.5097  0.4139 -0.7585
   83SER     OG 1128   5.367   7.301   2.492 -0.0373  0.1176 -0.4723
   83SER     HG 1129   5.444   7.319   2.546  2.0032 -4.4221 -1.3825
   83SER      C 1130   5.195   7.043   2.701 -0.6280  0.7525  0.2726
   83SER      O 1131   5.085   7.016   2.653 -0.4221  0.3976 -0.0082
   84SER      N 1132   5.221   7.014   2.829 -0.4043  0.4550  0.1607
   84SER      H 1133   5.313   7.014   2.871 -0.9249 -0.6547  1.3631
   84SER     CA 1134   5.128   6.977   2.934 -0.2777  0.2974  0.2171
   84SER     HA 1135   5.080   6.888   2.893 -0.5928  0.5957 -0.0697
   84SER     CB 1136   5.209   6.937   3.057 -0.0405 -0.3080 -0.1280
   84SER    HB1 1137   5.276   7.018   3.088  1.6249 -1.6335 -0.1234
   84SER    HB2 1138   5.140   6.909   3.136 -1.8477  1.3249 -1.0467
   84SER     OG 1139   5.282   6.820   3.027 -0.0712 -0.2310 -0.5088
   84SER     HG 1140   5.311   6.790   3.114  1.6677 -2.5528 -1.7899
   84SER      C 1141   5.025   7.085   2.960 -0.8059 -0.0065 -0.5620
   84SER      O 1142   5.033   7.196   2.907 -0.1233  0.0003 -0.4560
   85GLN      N 1143   4.942   7.063   3.062 -0.2781 -0.3867 -0.2098
   85GLN      H 1144   4.950   6.972   3.105 -1.4425  0.8769  3.0057
   85GLN     CA 1145   4.847   7.159   3.114 -0.1571 -0.2487 -0.2452
   85GLN     HA 1146   4.852   7.239   3.040 -0.9981  0.2018  0.1728
   85GLN     CB 1147   4.703   7.108   3.110 -0.3615  0.3229 -0.2471
   85GLN    HB1 1148   4.642   7.149   3.191  0.9108 -0.2964  1.0742
   85GLN    HB2 1149   4.706   7.000   3.122 -1.1301  0.3127 -0.0646
   85GLN     CG 1150   4.644   7.148   2.975 -0.1332  0.7681 -0.2192
   85GLN    HG1 1151   4.654   7.256   2.979  2.5318  0.8459 -4.1444
   85GLN    HG2 1152   4.707   7.106   2.897 -1.6368  0.9015 -1.5459
   85GLN     CD 1153   4.500   7.097   2.970 -0.0466  0.5144 -0.1232
   85GLN    OE1 1154   4.461   7.002   2.902  0.1096  0.1958  0.2254
   85GLN    NE2 1155   4.407   7.162   3.040  0.0015  0.2560  0.1869
   85GLN   HE21 1156   4.313   7.125   3.039  1.0370 -2.7980  2.3748
   85GLN   HE22 1157   4.432   7.246   3.091 -0.9003  0.2759  0.6025
   85GLN      C 1158   4.900   7.209   3.248 -0.0713  0.0062 -0.3723
   85GLN      O 1159   4.900   7.134   3.345 -0.3371  0.1479 -0.2626
   86SER      N 1160   4.947   7.334   3.251  0.6813 -0.2694 -0.4660
   86SER      H 1161   4.917   7.388   3.171 -1.0249 -2.5071 -1.4775
   86SER     CA 1162   5.023   7.401   3.354 -0.1396  0.1026 -0.0892
   86SER     HA 1163   5.127   7.367   3.356  0.1725  0.7076  5.0325
   86SER     CB 1164   5.037   7.548   3.315 -0.0654  0.0642 -0.2096
   86SER    HB1 1165   4.936   7.589   3.315 -1.1337 -2.3108 -1.9846
   86SER    HB2 1166   5.094   7.595   3.395 -0.2149 -1.2000  0.6630
   86SER     OG 1167   5.108   7.556   3.193  0.3068 -0.0269 -0.0009
   86SER     HG 1168   5.049   7.535   3.120  0.9367 -0.2859 -0.4425
   86SER      C 1169   4.953   7.387   3.488  0.1824 -0.8752 -0.0135
   86SER      O 1170   4.831   7.397   3.484  0.2619  0.3764  0.1266
   87SER      N 1171   5.021   7.386   3.603  0.2974  0.3778 -0.0535
   87SER      H 1172   5.122   7.389   3.593  0.3736  0.3836  0.6724
   87SER     CA 1173   4.965   7.372   3.736 -0.2192  0.0805 -0.2988
   87SER     HA 1174   4.882   7.301   3.734  0.1143 -0.3149 -2.4749
   87SER     CB 1175   5.064   7.336   3.846 -0.2678  0.1505 -0.2317
   87SER    HB1 1176   5.136   7.417   3.855 -0.8306  0.9915 -2.6805
   87SER    HB2 1177   5.011   7.323   3.940  2.0015  0.9389  1.2261
   87SER     OG 1178   5.133   7.215   3.819  0.2249  0.3648  0.0483
   87SER     HG 1179   5.072   7.147   3.790 -0.1071  0.7098 -0.0826
   87SER      C 1180   4.899   7.503   3.778  0.2456  0.1717  0.1603
   87SER      O 1181   4.956   7.610   3.760  0.0159  0.2980  0.1790
   88GLN      N 1182   4.786   7.482   3.847 -0.0209 -0.2010 -0.3798
   88GLN      H 1183   4.743   7.391   3.835  0.4525 -0.3075 -1.3141
   88GLN     CA 1184   4.725   7.570   3.944 -0.3579 -0.8731  0.0257
   88GLN     HA 1185   4.787   7.658   3.961  1.5917 -2.6505  2.8738
   88GLN     CB 1186   4.591   7.628   3.898  0.0309 -0.0307 -0.0601
   88GLN    HB1 1187   4.518   7.548   3.894  1.8583 -1.7724  0.1614
   88GLN    HB2 1188   4.555   7.702   3.970  1.4109  1.3116 -0.6684
   88GLN     CG 1189   4.607   7.691   3.760  0.0017  0.6290  0.2340
   88GLN    HG1 1190   4.632   7.618   3.683 -2.6488 -0.1124  0.0074
   88GLN    HG2 1191   4.681   7.771   3.765  1.4851 -0.7267  0.8723
   88GLN     CD 1192   4.488   7.774   3.714 -0.3756 -0.1310 -0.1842
   88GLN    OE1 1193   4.491   7.892   3.680 -0.2897 -0.0015  0.2645
   88GLN    NE2 1194   4.371   7.712   3.700 -0.1072 -0.6519 -0.1425
   88GLN   HE21 1195   4.286   7.762   3.676 -0.8955 -1.7004  0.3948
   88GLN   HE22 1196   4.376   7.613   3.681  2.2020 -1.0032  1.8057
   88GLN      C 1197   4.720   7.501   4.080  0.0595 -0.4972  0.2354
   88GLN      O 1198   4.714   7.379   4.077  0.0443 -0.4850 -0.5700
   89SER      N 1199   4.729   7.577   4.189  0.3180 -0.2987  0.0780
   89SER      H 1200   4.720   7.677   4.181 -1.7245 -0.1871  2.3979
   89SER     CA 1201   4.733   7.533   4.327  0.3055 -0.2535  0.0923
   89SER     HA 1202   4.809   7.456   4.334  0.5196 -0.3453 -2.4168
   89SER     CB 1203   4.784   7.644   4.419  0.2212 -0.2708  0.1622
   89SER    HB1 1204   4.833   7.593   4.503 -0.9795  0.0801  1.1066
   89SER    HB2 1205   4.703   7.708   4.455  0.4807 -0.7433  1.6559
   89SER     OG 1206   4.884   7.719   4.354  0.0633 -0.4854 -0.3353
   89SER     HG 1207   4.928   7.770   4.422 -1.5573 -0.5716  0.8455
   89SER      C 1208   4.601   7.472   4.372 -0.0388 -0.0372 -0.6073
   89SER      O 1209   4.537   7.508   4.471 -0.1994 -0.2898 -0.6161
   90SER      N 1210   4.557   7.369   4.300  0.2441 -0.2778 -0.4384
   90SER      H 1211   4.616   7.338   4.224  0.6021 -1.3155  0.2323
   90SER     CA 1212   4.423   7.313   4.304  0.1773 -0.0947 -0.1469
   90SER     HA 1213   4.362   7.377   4.368 -0.2327 -0.4760 -0.1515
   90SER     CB 1214   4.374   7.294   4.161 -0.5755  0.1875  0.0677
   90SER    HB1 1215   4.281   7.240   4.177  0.1486 -1.2903 -0.5266
   90SER    HB2 1216   4.449   7.235   4.108 -0.7950  0.3951 -0.4809
   90SER     OG 1217   4.352   7.422   4.105  0.1692  0.1896 -0.2269
   90SER     HG 1218   4.313   7.404   4.019  0.1783 -0.2186 -0.1498
   90SER      C 1219   4.418   7.176   4.370  0.1666 -0.3079 -0.5896
   90SER      O 1220   4.500   7.091   4.336  0.1143 -0.4449 -0.3775
   91TYR      N 1221   4.312   7.147   4.445  0.4501  0.0968 -0.0229
   91TYR      H 1222   4.261   7.224   4.485  0.8819 -0.7254  2.2989
   91TYR     CA 1223   4.278   7.016   4.497  0.6776  0.2404  0.4946
   91TYR     HA 1224   4.347   6.985   4.576  1.9380  1.3020 -0.1626
   91TYR     CB 1225   4.142   7.033   4.565  0.2924 -0.3513 -0.1178
   91TYR    HB1 1226   4.164   7.101   4.647  0.7874  0.1536 -0.6639
   91TYR    HB2 1227   4.068   7.083   4.502  0.0738 -0.2725  0.2013
   91TYR     CG 1228   4.085   6.905   4.622  0.1956 -0.3108 -0.1242
   91TYR    CD1 1229   4.132   6.849   4.742  0.3068 -0.0776 -0.0583
   91TYR    HD1 1230   4.206   6.896   4.805 -2.3264 -0.2418  3.5027
   91TYR    CE1 1231   4.062   6.741   4.797 -0.2828  0.2591 -0.1341
   91TYR    HE1 1232   4.094   6.701   4.891  2.1153  0.3644 -0.8333
   91TYR     CZ 1233   3.964   6.669   4.725 -0.2654  0.1118 -0.0104
   91TYR     OH 1234   3.903   6.566   4.791  0.0569 -0.1297 -0.0888
   91TYR     HH 1235   3.826   6.533   4.744 -0.1831 -1.2115  1.0229
   91TYR    CE2 1236   3.913   6.727   4.607 -0.7915  0.1078  0.2092
   91TYR    HE2 1237   3.825   6.687   4.558  0.6533 -2.0159 -0.8351
   91TYR    CD2 1238   3.979   6.840   4.558 -0.5349  0.1313  0.6046
   91TYR    HD2 1239   3.941   6.891   4.471 -0.1358 -2.0056 -0.9207
   91TYR      C 1240   4.267   6.901   4.398 -0.6485  0.3005  0.5526
   91TYR      O 1241   4.220   6.908   4.285 -0.6267 -0.5514  0.4776
   92GLY      N 1242   4.303   6.781   4.446 -0.2959  0.0484 -0.3308
   92GLY      H 1243   4.354   6.777   4.533 -2.5255  1.5747  1.1412
   92GLY     CA 1244   4.284   6.654   4.379  0.3426 -0.0379 -0.3572
   92GLY    HA1 1245   4.268   6.573   4.450 -1.7077 -1.1837 -2.0019
   92GLY    HA2 1246   4.191   6.643   4.322  0.0169 -0.2090  0.1989
   92GLY      C 1247   4.400   6.599   4.297  0.0299 -0.1313 -0.7391
   92GLY      O 1248   4.510   6.654   4.303  0.1719 -0.4548 -0.3347
   93GLN      N 1249   4.376   6.484   4.233 -0.3600  0.1074 -1.0239
   93GLN      H 1250   4.281   6.449   4.229  0.0793 -1.3749  0.3468
   93GLN     CA 1251   4.460   6.440   4.124  0.4238 -0.2615 -0.2773
   93GLN     HA 1252   4.563   6.463   4.150  0.3881 -0.2825 -0.1151
   93GLN     CB 1253   4.451   6.287   4.116  0.7345 -0.3324  0.6123
   93GLN    HB1 1254   4.474   6.244   4.213 -1.0688 -0.8332  0.8486
   93GLN    HB2 1255   4.347   6.269   4.087  1.4915  0.2350 -2.9935
   93GLN     CG 1256   4.539   6.220   4.011  0.4110  0.1590  0.0164
   93GLN    HG1 1257   4.483   6.230   3.918 -1.8156  1.1173  1.3814
   93GLN    HG2 1258   4.642   6.256   4.012  0.6467 -0.4972 -0.1876
   93GLN     CD 1259   4.561   6.071   4.033  0.3770  0.0944 -0.3736
   93GLN    OE1 1260   4.535   5.985   3.950 -0.6896  0.4570 -0.4325
   93GLN    NE2 1261   4.615   6.038   4.151 -0.0202 -0.0438 -0.2279
   93GLN   HE21 1262   4.610   5.941   4.178 -2.2041 -0.3835 -1.6042
   93GLN   HE22 1263   4.633   6.111   4.219 -2.4390 -1.5221  2.1817
   93GLN      C 1264   4.445   6.514   3.992 -0.1818 -0.1999 -0.1749
   93GLN      O 1265   4.344   6.491   3.925 -0.7254  0.1570  0.5100
   94GLN      N 1266   4.545   6.587   3.943 -0.1651 -0.2613 -0.2322
   94GLN      H 1267   4.631   6.580   3.996 -0.6128  0.8114  0.6932
   94GLN     CA 1268   4.536   6.684   3.835  0.0544  0.1130  0.0821
   94GLN     HA 1269   4.433   6.718   3.830  0.4985  1.5002 -0.0379
   94GLN     CB 1270   4.618   6.805   3.878  0.0485  0.4462 -0.8290
   94GLN    HB1 1271   4.648   6.861   3.789 -0.0835 -0.2699 -1.3318
   94GLN    HB2 1272   4.711   6.770   3.923 -0.2066  0.3992 -0.3341
   94GLN     CG 1273   4.556   6.902   3.978  0.1723 -0.0451 -0.2728
   94GLN    HG1 1274   4.547   6.859   4.078  0.0694 -0.9509 -0.6629
   94GLN    HG2 1275   4.455   6.932   3.948  0.4530  0.5616 -0.6163
   94GLN     CD 1276   4.636   7.031   3.982  0.7516 -0.4044 -0.1124
   94GLN    OE1 1277   4.669   7.097   3.883  0.2551 -0.1433 -0.1094
   94GLN    NE2 1278   4.654   7.089   4.101  0.0306 -0.5030  0.0515
   94GLN   HE21 1279   4.607   7.049   4.181  1.5750 -0.2978  1.1117
   94GLN   HE22 1280   4.693   7.183   4.100  1.4141 -1.0459  0.0913
   94GLN      C 1281   4.576   6.623   3.701 -0.5484  0.4531 -0.2558
   94GLN      O 1282   4.583   6.501   3.688 -0.0417  0.4795 -0.2334
   95SER      N 1283   4.589   6.703   3.595  0.5944  0.7156  0.0748
   95SER      H 1284   4.558   6.797   3.614  0.4307  0.4870  0.9932
   95SER     CA 1285   4.634   6.661   3.464 -0.1847 -0.5260  0.1877
   95SER     HA 1286   4.555   6.591   3.439  1.0023 -1.9815  0.4109
   95SER     CB 1287   4.621   6.779   3.367  0.1646 -0.2620  0.4608
   95SER    HB1 1288   4.690   6.859   3.394 -1.3777  0.9818  0.8190
   95SER    HB2 1289   4.634   6.734   3.269 -3.2308 -0.8534  0.1783
   95SER     OG 1290   4.500   6.850   3.357 -0.0599 -0.6452  0.4446
   95SER     HG 1291   4.428   6.808   3.405 -1.6489  0.2155 -1.0620
   95SER      C 1292   4.766   6.587   3.468  0.1269  0.0125 -0.0156
   95SER      O 1293   4.869   6.640   3.511 -0.2105  0.7401 -0.0992
   96SER      N 1294   4.757   6.470   3.406  0.1851  0.0152 -0.0314
   96SER      H 1295   4.670   6.441   3.363 -0.4864  0.4781  0.9768
   96SER     CA 1296   4.871   6.387   3.373  0.0362 -0.0860 -0.3026
   96SER     HA 1297   4.958   6.451   3.353  0.4953 -1.0116 -1.3523
   96SER     CB 1298   4.913   6.291   3.484 -0.2480  0.1921  0.0493
   96SER    HB1 1299   5.010   6.250   3.454 -0.9089 -1.2111 -0.2326
   96SER    HB2 1300   4.940   6.349   3.573  2.8280 -0.0368 -0.6037
   96SER     OG 1301   4.830   6.182   3.516  0.1033 -0.0680  0.0778
   96SER     HG 1302   4.892   6.114   3.544 -1.8947 -1.6406  0.9281
   96SER      C 1303   4.849   6.308   3.245  0.2105  0.0293 -0.4053
   96SER      O 1304   4.741   6.300   3.188  0.0721 -0.7345 -0.0442
   97TYR      N 1305   4.961   6.254   3.198  0.4000  0.4026 -0.3920
   97TYR      H 1306   5.047   6.257   3.250  0.3805 -0.1665 -0.3185
   97TYR     CA 1307   4.978   6.169   3.081  0.0610  0.2787 -0.3508
   97TYR     HA 1308   4.907   6.192   3.002  1.0556 -2.5467 -2.2165
   97TYR     CB 1309   5.113   6.193   3.015  0.2858 -0.2503 -0.0944
   97TYR    HB1 1310   5.180   6.214   3.098  0.7563 -1.0027 -0.2760
   97TYR    HB2 1311   5.140   6.107   2.953  2.0920 -0.5993  1.1192
   97TYR     CG 1312   5.100   6.312   2.923  0.3096 -0.2248 -0.0649
   97TYR    CD1 1313   5.106   6.439   2.982  0.0587 -0.4205  0.3837
   97TYR    HD1 1314   5.140   6.448   3.084  2.2625  2.2954 -0.4901
   97TYR    CE1 1315   5.086   6.559   2.913 -0.3268 -0.4760  0.3967
   97TYR    HE1 1316   5.090   6.656   2.960  0.6682 -0.2899 -0.0492
   97TYR     CZ 1317   5.066   6.548   2.774  0.4072  0.2188  0.2271
   97TYR     OH 1318   5.069   6.659   2.695 -0.0164  0.1527  0.1137
   97TYR     HH 1319   5.095   6.650   2.602 -1.7783  2.7878 -0.7312
   97TYR    CE2 1320   5.067   6.419   2.717 -0.3520  0.2655  0.0946
   97TYR    HE2 1321   5.074   6.414   2.609  2.4975 -0.7576  0.2366
   97TYR    CD2 1322   5.069   6.298   2.787  0.2168  0.1673 -0.0860
   97TYR    HD2 1323   5.060   6.204   2.735 -1.2369  0.0201  0.4012
   97TYR      C 1324   4.972   6.020   3.113  0.3041  0.3040 -0.1815
   97TYR      O 1325   5.074   5.970   3.160  0.0970 -0.2020 -0.2670
   98PRO      N 1326   4.868   5.941   3.084  0.4031  0.1553 -0.1347
   98PRO     CD 1327   4.867   5.797   3.096  0.0971  0.1675  0.0052
   98PRO    HD1 1328   4.947   5.743   3.045 -1.5235 -0.0110 -2.4973
   98PRO    HD2 1329   4.863   5.774   3.203 -1.2880  2.3143  0.4886
   98PRO     CG 1330   4.733   5.750   3.040  0.0330 -0.3268  0.5576
   98PRO    HG1 1331   4.680   5.667   3.086 -0.1126 -0.1913  0.6359
   98PRO    HG2 1332   4.750   5.727   2.935  0.5415 -0.2074  0.6098
   98PRO     CB 1333   4.641   5.871   3.056  0.7033  0.3499 -0.5549
   98PRO    HB1 1334   4.559   5.864   2.984  1.5110 -0.7418 -1.3969
   98PRO    HB2 1335   4.600   5.858   3.156  1.7561 -1.2517 -0.2904
   98PRO     CA 1336   4.738   5.987   3.037  0.4464  0.7083  0.2672
   98PRO     HA 1337   4.698   6.074   3.087 -1.8704  0.5961 -1.2618
   98PRO      C 1338   4.742   6.031   2.891  0.0552  0.6075  0.2271
   98PRO      O 1339   4.841   6.022   2.819  0.0699 -0.6688  0.3817
   99GLY      N 1340   4.634   6.087   2.836  0.1145  0.2923 -0.2099
   99GLY      H 1341   4.550   6.078   2.892  1.5644 -0.0970  2.0234
   99GLY     CA 1342   4.621   6.167   2.716  0.3414  0.2185 -0.2834
   99GLY    HA1 1343   4.669   6.118   2.631 -0.4128  1.0086 -1.1923
   99GLY    HA2 1344   4.518   6.167   2.680 -0.5158 -3.1370  1.7637
   99GLY      C 1345   4.670   6.310   2.731  0.8824  0.0138 -0.0646
   99GLY      O 1346   4.730   6.349   2.830  1.4254 -0.7944 -0.0736
  100TYR      N 1347   4.656   6.385   2.621  0.2814  0.2909  0.1936
  100TYR      H 1348   4.600   6.348   2.545 -1.6024 -0.3782  1.8200
  100TYR     CA 1349   4.722   6.510   2.590 -0.3135  0.4647 -0.4162
  100TYR     HA 1350   4.824   6.514   2.629 -0.6383  1.1064  0.3732
  100TYR     CB 1351   4.713   6.541   2.441  0.0762 -0.3565 -0.6188
  100TYR    HB1 1352   4.612   6.543   2.401 -0.6695 -1.3207  1.1060
  100TYR    HB2 1353   4.755   6.452   2.394 -0.9498 -0.7331 -0.8588
  100TYR     CG 1354   4.789   6.663   2.395  0.1292 -0.3295 -0.4611
  100TYR    CD1 1355   4.732   6.783   2.351  0.3217 -0.2108 -0.3886
  100TYR    HD1 1356   4.627   6.782   2.325 -0.2489  0.3186  1.6867
  100TYR    CE1 1357   4.806   6.897   2.316  0.3176 -0.1146 -0.0858
  100TYR    HE1 1358   4.745   6.970   2.266 -0.9597 -3.2478 -3.5742
  100TYR     CZ 1359   4.944   6.899   2.342  0.3278  0.1041 -0.1623
  100TYR     OH 1360   5.014   7.014   2.319 -0.0893  0.3871 -0.0208
  100TYR     HH 1361   4.954   7.078   2.279 -0.5807 -0.5483 -0.8062
  100TYR    CE2 1362   5.001   6.790   2.409 -0.2709 -0.0610  0.0803
  100TYR    HE2 1363   5.102   6.806   2.443 -0.0679 -0.2589 -0.4148
  100TYR    CD2 1364   4.926   6.672   2.420  0.1817 -0.4295 -0.7103
  100TYR    HD2 1365   4.983   6.586   2.453 -0.4614 -0.3470  0.6514
  100TYR      C 1366   4.660   6.622   2.671 -0.1778  0.8052 -0.7833
  100TYR      O 1367   4.552   6.619   2.730  0.2207  0.5548 -0.0635
  101GLY      N 1368   4.727   6.738   2.674  0.4726  0.4244 -0.4463
  101GLY      H 1369   4.819   6.734   2.632 -0.3346 -0.6377 -2.2438
  101GLY     CA 1370   4.676   6.866   2.717  0.0778  0.0793  0.1341
  101GLY    HA1 1371   4.761   6.934   2.704  0.9396 -0.5074  2.2170
  101GLY    HA2 1372   4.648   6.867   2.822 -3.4813 -0.7339 -0.6740
  101GLY      C 1373   4.559   6.916   2.634 -0.1554 -0.5391  0.0910
  101GLY      O 1374   4.477   6.846   2.575 -0.6998  0.6077 -0.5466
  102GLN      N 1375   4.558   7.047   2.609 -0.5209 -0.4904  0.3466
  102GLN      H 1376   4.619   7.108   2.662  0.3633  0.5833 -1.7781
  102GLN     CA 1377   4.471   7.111   2.512 -0.6950 -0.8849  0.2396
  102GLN     HA 1378   4.391   7.048   2.472 -0.6915 -0.0226 -1.1936
  102GLN     CB 1379   4.403   7.226   2.587  0.2218 -0.3501  0.2711
  102GLN    HB1 1380   4.371   7.304   2.518  0.0283  0.7023  1.5194
  102GLN    HB2 1381   4.472   7.272   2.657  0.0896  0.7923 -0.3183
  102GLN     CG 1382   4.280   7.185   2.667 -0.4223  0.8680 -0.0727
  102GLN    HG1 1383   4.297   7.107   2.742 -2.1542  0.5153 -0.0057
  102GLN    HG2 1384   4.200   7.145   2.604 -0.4266  0.0950  0.4071
  102GLN     CD 1385   4.214   7.294   2.749 -0.1679  0.7683  0.2642
  102GLN    OE1 1386   4.226   7.413   2.717  0.2110  0.7364  0.2866
  102GLN    NE2 1387   4.142   7.260   2.857  0.3819 -0.2773  0.3147
  102GLN   HE21 1388   4.097   7.336   2.907  2.5386  0.2599  1.5536
  102GLN   HE22 1389   4.130   7.165   2.888  1.0711 -0.1762  0.9009
  102GLN      C 1390   4.556   7.167   2.399 -0.4003 -0.4249  0.6832
  102GLN      O 1391   4.677   7.186   2.409 -0.3249 -0.0678 -0.7186
  103GLN      N 1392   4.489   7.195   2.287  0.6497  0.4656  0.2584
  103GLN      H 1393   4.388   7.189   2.291  0.7200 -0.8930  2.9431
  103GLN     CA 1394   4.556   7.239   2.167  0.5010 -0.3906 -0.1444
  103GLN     HA 1395   4.649   7.184   2.155  1.1019  0.5836 -0.0365
  103GLN     CB 1396   4.464   7.211   2.048  0.4314  0.4579 -0.2945
  103GLN    HB1 1397   4.441   7.105   2.055  2.0725  0.0456 -0.7857
  103GLN    HB2 1398   4.371   7.267   2.063  0.3334 -0.3004  2.3148
  103GLN     CG 1399   4.533   7.240   1.915 -0.0596  0.0385 -0.6440
  103GLN    HG1 1400   4.617   7.172   1.900 -0.8417 -0.6730 -1.9859
  103GLN    HG2 1401   4.574   7.341   1.911 -1.6782  0.6847 -2.4102
  103GLN     CD 1402   4.436   7.210   1.801 -0.2683  0.1018 -0.4844
  103GLN    OE1 1403   4.344   7.130   1.811 -0.1797  0.1408  0.8443
  103GLN    NE2 1404   4.455   7.283   1.691 -0.5954 -0.0599 -0.6467
  103GLN   HE21 1405   4.540   7.336   1.686  0.9578 -1.5876  4.2096
  103GLN   HE22 1406   4.391   7.258   1.617  0.2133 -2.2126 -0.7087
  103GLN      C 1407   4.613   7.379   2.179  0.0799 -0.2568  0.3266
  103GLN      O 1408   4.732   7.396   2.150  0.2110 -0.2031  0.8882
  104PRO      N 1409   4.550   7.482   2.237  0.0745  0.3028 -0.6452
  104PRO     CD 1410   4.410   7.501   2.267  0.2039  0.5479 -0.1985
  104PRO    HD1 1411   4.357   7.446   2.190  0.1947 -0.3403  0.4279
  104PRO    HD2 1412   4.393   7.465   2.369 -2.0974 -0.0952 -0.7535
  104PRO     CG 1413   4.378   7.650   2.264 -0.1167  0.4869  0.0367
  104PRO    HG1 1414   4.300   7.680   2.334 -0.7983 -1.4791  0.1605
  104PRO    HG2 1415   4.340   7.684   2.168  1.2866  0.7232 -0.4661
  104PRO     CB 1416   4.511   7.715   2.302  0.0358  0.0894  0.1864
  104PRO    HB1 1417   4.517   7.718   2.411  0.5596 -0.3021  0.1715
  104PRO    HB2 1418   4.532   7.814   2.262 -1.1101  1.5063  2.7973
  104PRO     CA 1419   4.612   7.611   2.255  0.0645  0.2315 -0.0648
  104PRO     HA 1420   4.643   7.649   2.157 -0.5612  1.0811  0.0531
  104PRO      C 1421   4.734   7.614   2.345  0.2979  0.2433 -0.3785
  104PRO      O 1422   4.743   7.534   2.439 -0.3966  0.9274  0.2865
  105ALA      N 1423   4.829   7.705   2.325  0.0608  0.5548 -0.0990
  105ALA      H 1424   4.821   7.774   2.252 -1.9654 -0.7560 -1.1929
  105ALA     CA 1425   4.941   7.735   2.413 -0.0287 -0.0979  0.2417
  105ALA     HA 1426   4.938   7.663   2.494 -1.8599  0.7660  1.0040
  105ALA     CB 1427   5.068   7.706   2.333 -0.2093  0.0361 -0.0980
  105ALA    HB1 1428   5.155   7.732   2.393  0.7733 -3.3171  0.1408
  105ALA    HB2 1429   5.071   7.762   2.240  0.3652 -0.6637 -0.5136
  105ALA    HB3 1430   5.073   7.598   2.317  0.3069  0.2678 -1.6380
  105ALA      C 1431   4.938   7.875   2.473 -0.1623  0.0875 -0.1927
  105ALA      O 1432   4.916   7.973   2.402 -0.0818  0.2422 -0.0045
  106PRO      N 1433   4.978   7.895   2.598 -1.0606  0.2236  0.0813
  106PRO     CD 1434   4.993   8.029   2.651  0.1004  0.3303 -0.4964
  106PRO    HD1 1435   4.911   8.097   2.630  0.4572  0.8360 -0.2906
  106PRO    HD2 1436   5.089   8.066   2.613 -0.5840 -0.0037 -2.6696
  106PRO     CG 1437   5.008   8.012   2.802  0.2529 -0.0549 -0.5533
  106PRO    HG1 1438   5.077   8.078   2.854 -0.2001 -0.3572  0.4616
  106PRO    HG2 1439   4.908   8.014   2.845  0.0464 -0.6244 -1.0045
  106PRO     CB 1440   5.049   7.867   2.822 -0.2005 -0.0518  0.4371
  106PRO    HB1 1441   5.033   7.826   2.922 -1.8816  0.6835  0.5000
  106PRO    HB2 1442   5.155   7.850   2.803 -0.2723  1.4745 -1.5932
  106PRO     CA 1443   4.981   7.797   2.705  0.1224  0.2349  0.0759
  106PRO     HA 1444   5.043   7.712   2.678  2.9117  1.8212  0.9897
  106PRO      C 1445   4.840   7.750   2.741 -0.0035  0.6825  0.1712
  106PRO      O 1446   4.738   7.807   2.703 -0.3762 -0.0808  0.0247
  107SER      N 1447   4.831   7.635   2.807  0.0712  0.2992 -0.4816
  107SER      H 1448   4.918   7.588   2.829  0.3847  0.7044 -0.8308
  107SER     CA 1449   4.714   7.584   2.876  0.1602  0.6124 -0.1001
  107SER     HA 1450   4.640   7.663   2.868 -1.5772 -1.0323 -0.9426
  107SER     CB 1451   4.650   7.466   2.804  0.0992  0.3800  0.3373
  107SER    HB1 1452   4.725   7.387   2.797  0.0975  0.5402 -2.0733
  107SER    HB2 1453   4.564   7.437   2.865  1.8357 -2.0919  1.7923
  107SER     OG 1454   4.591   7.500   2.681  0.4139 -0.3697 -0.0255
  107SER     HG 1455   4.655   7.502   2.609  0.9014  0.1939  0.4182
  107SER      C 1456   4.738   7.551   3.022 -0.3008  0.1855 -0.1221
  107SER      O 1457   4.844   7.506   3.066 -0.1334  0.3911 -0.3158
  108SER      N 1458   4.631   7.556   3.103 -0.6086 -0.6101 -0.4649
  108SER      H 1459   4.550   7.608   3.072 -2.8783 -1.5139  3.3106
  108SER     CA 1460   4.638   7.533   3.246 -0.4837  0.2480 -0.3274
  108SER     HA 1461   4.739   7.501   3.267 -0.5019  1.0686  1.1400
  108SER     CB 1462   4.617   7.664   3.321 -0.1645  0.0872  0.0449
  108SER    HB1 1463   4.534   7.719   3.275  0.6933  0.8157 -0.6531
  108SER    HB2 1464   4.609   7.652   3.429 -0.6572  0.4545  0.0590
  108SER     OG 1465   4.732   7.741   3.297  0.0498 -0.2638 -0.0567
  108SER     HG 1466   4.725   7.778   3.208 -2.1561 -1.3325 -0.3832
  108SER      C 1467   4.531   7.438   3.296  0.3466 -0.6554 -0.2530
  108SER      O 1468   4.431   7.412   3.228  0.0619  0.0129 -0.0939
  109THR      N 1469   4.550   7.379   3.414  1.1556  0.0356 -0.0309
  109THR      H 1470   4.635   7.405   3.461  0.6961 -0.3763  1.0686
  109THR     CA 1471   4.453   7.294   3.481  0.6742  0.4698 -0.1703
  109THR     HA 1472   4.408   7.225   3.410  2.8556  0.1956 -1.3637
  109THR     CB 1473   4.519   7.208   3.589  0.2290  0.2172 -0.0949
  109THR     HB 1474   4.440   7.150   3.636 -0.5385  1.8755  0.7668
  109THR    CG2 1475   4.634   7.125   3.534  0.1067  0.3671 -0.5864
  109THR   HG21 1476   4.617   7.096   3.430 -0.1005 -0.6331 -0.2803
  109THR   HG22 1477   4.730   7.177   3.544 -0.4156  0.9281  2.3043
  109THR   HG23 1478   4.631   7.030   3.587 -0.5337 -0.2404 -1.6887
  109THR    OG1 1479   4.565   7.273   3.705 -0.1645 -0.0770  0.2236
  109THR    HG1 1480   4.585   7.205   3.770  1.3153  0.7068  0.6288
  109THR      C 1481   4.334   7.375   3.530  0.0544 -0.4014 -0.2127
  109THR      O 1482   4.331   7.497   3.540  0.0894 -0.3866 -0.3887
  110SER      N 1483   4.226   7.305   3.567 -0.1229  0.0904  0.2163
  110SER      H 1484   4.234   7.207   3.545  3.8258  0.2897 -0.0471
  110SER     CA 1485   4.116   7.352   3.649 -0.7136  0.0719 -0.5576
  110SER     HA 1486   4.055   7.421   3.590 -1.4840 -2.7083 -3.2670
  110SER     CB 1487   4.028   7.234   3.689 -0.4223  0.1240  0.2384
  110SER    HB1 1488   3.989   7.264   3.787  0.3230  4.7534 -0.6658
  110SER    HB2 1489   4.074   7.135   3.691 -0.4199  0.0747 -1.2016
  110SER     OG 1490   3.918   7.230   3.601  0.1309  0.4349 -0.4751
  110SER     HG 1491   3.872   7.147   3.615  1.0197 -0.5992 -3.0220
  110SER      C 1492   4.159   7.427   3.774 -0.2561 -0.4098 -0.4230
  110SER      O 1493   4.233   7.379   3.860 -0.2856 -0.0948 -0.2186
  111GLY      N 1494   4.105   7.548   3.791  0.3551 -0.1971  0.0320
  111GLY      H 1495   4.055   7.577   3.709  0.7734 -1.5649 -0.7430
  111GLY     CA 1496   4.107   7.628   3.912 -0.2279 -0.4380  0.2062
  111GLY    HA1 1497   4.207   7.625   3.955  0.2130  0.8056 -0.6366
  111GLY    HA2 1498   4.069   7.727   3.883 -2.7821 -0.9946  1.3904
  111GLY      C 1499   4.008   7.585   4.019 -0.3769  0.2323  0.3439
  111GLY      O 1500   3.948   7.478   4.009 -0.5809  0.3774  0.0163
  112SER      N 1501   3.970   7.675   4.110 -0.2264  0.5440  0.1016
  112SER      H 1502   4.023   7.760   4.121 -0.5467  0.7396  0.1642
  112SER     CA 1503   3.855   7.664   4.198 -0.1607  0.3934  0.1686
  112SER     HA 1504   3.837   7.559   4.220 -1.9035  0.2667 -1.5613
  112SER     CB 1505   3.893   7.731   4.330 -0.3840  0.0100  0.4275
  112SER    HB1 1506   3.801   7.747   4.386 -0.1886 -1.2746  1.1695
  112SER    HB2 1507   3.934   7.830   4.312  0.8381 -0.3981  0.8770
  112SER     OG 1508   3.990   7.673   4.414  0.2995 -0.1710 -0.4695
  112SER     HG 1509   3.982   7.729   4.492 -0.2374 -0.0206 -0.6262
  112SER      C 1510   3.742   7.732   4.123 -0.1567  0.1417 -0.0662
  112SER      O 1511   3.762   7.815   4.034 -0.7565 -0.2376 -0.5726
  113TYR      N 1512   3.619   7.694   4.160 -0.1212 -0.2414 -0.3309
  113TYR      H 1513   3.619   7.615   4.223 -0.4757  0.8293  1.0778
  113TYR     CA 1514   3.490   7.721   4.101  0.1184  0.5236 -0.5114
  113TYR     HA 1515   3.501   7.801   4.027  2.4319  1.1114  0.3773
  113TYR     CB 1516   3.434   7.592   4.042  0.3772  0.0264  0.3181
  113TYR    HB1 1517   3.328   7.594   4.018  0.4974  1.3812 -0.2147
  113TYR    HB2 1518   3.441   7.519   4.122  1.6922 -1.9230 -1.4415
  113TYR     CG 1519   3.524   7.549   3.928 -1.0587 -0.4566 -0.6659
  113TYR    CD1 1520   3.552   7.638   3.824 -0.1471  0.3985  0.2736
  113TYR    HD1 1521   3.491   7.726   3.809  0.3993  0.2165 -4.6282
  113TYR    CE1 1522   3.651   7.614   3.728 -0.1126 -0.1084  0.4329
  113TYR    HE1 1523   3.684   7.687   3.656  2.1928 -0.8049  0.7057
  113TYR     CZ 1524   3.730   7.498   3.738 -0.2642 -0.2529 -0.0248
  113TYR     OH 1525   3.824   7.470   3.643 -0.1042 -0.9987  0.3439
  113TYR     HH 1526   3.864   7.383   3.649  1.2420 -0.5104 -1.0373
  113TYR    CE2 1527   3.697   7.403   3.837 -0.4850  0.4171  0.5515
  113TYR    HE2 1528   3.754   7.313   3.850  0.7960  1.1629  0.2274
  113TYR    CD2 1529   3.598   7.430   3.932 -0.5862 -0.1426  0.6070
  113TYR    HD2 1530   3.582   7.360   4.013  0.0934 -0.2720  0.6337
  113TYR      C 1531   3.399   7.776   4.210  0.3157  0.2223 -0.1931
  113TYR      O 1532   3.417   7.744   4.327 -0.1060  0.1501 -0.1470
  114GLY      N 1533   3.311   7.863   4.160  0.3997  0.3176 -0.1780
  114GLY      H 1534   3.305   7.871   4.059  0.3752 -0.2463 -0.2233
  114GLY     CA 1535   3.214   7.937   4.238  0.3816  0.1694 -0.0593
  114GLY    HA1 1536   3.241   7.938   4.344  1.7640 -3.7803 -0.2074
  114GLY    HA2 1537   3.207   8.040   4.204 -0.0278  0.0908 -0.2179
  114GLY      C 1538   3.073   7.884   4.219  0.4273  0.1460 -0.3317
  114GLY      O 1539   3.041   7.793   4.143 -0.2906 -0.3725  0.5603
  115SER      N 1540   2.978   7.936   4.297  0.0349 -0.8776 -0.1031
  115SER      H 1541   3.005   8.015   4.354  2.8390  0.3103 -2.7764
  115SER     CA 1542   2.838   7.900   4.301 -0.1820 -0.0551 -0.1876
  115SER     HA 1543   2.808   7.844   4.212 -0.6399  2.0138 -1.4162
  115SER     CB 1544   2.812   7.806   4.418 -0.3264  0.0092 -0.1672
  115SER    HB1 1545   2.705   7.789   4.427 -0.4672 -0.0331 -1.6288
  115SER    HB2 1546   2.853   7.847   4.510  1.2903 -1.6008 -0.1127
  115SER     OG 1547   2.873   7.680   4.403  0.0379  0.1103  0.4390
  115SER     HG 1548   2.806   7.624   4.362  0.8140 -0.2721 -0.3479
  115SER      C 1549   2.739   8.016   4.309 -0.2169 -0.1241  0.4722
  115SER      O 1550   2.788   8.119   4.355  0.0546  0.0806 -0.2560
  116SER      N 1551   2.613   7.996   4.269  0.1047 -0.0902 -0.6108
  116SER      H 1552   2.582   7.906   4.235 -3.5820  0.1526  1.5387
  116SER     CA 1553   2.508   8.095   4.261 -0.0880 -0.2748 -0.3892
  116SER     HA 1554   2.547   8.184   4.212 -1.1947  1.6330  1.9479
  116SER     CB 1555   2.392   8.047   4.174 -0.1478  0.2711 -0.6164
  116SER    HB1 1556   2.417   8.038   4.068 -2.3128 -0.6981 -1.0862
  116SER    HB2 1557   2.313   8.121   4.186  0.0981  0.5745 -0.8478
  116SER     OG 1558   2.346   7.918   4.209  0.8574 -0.0389 -0.3909
  116SER     HG 1559   2.274   7.900   4.148  0.0427 -0.1399  0.5834
  116SER      C 1560   2.458   8.142   4.397  0.5628 -0.0498 -0.2242
  116SER      O 1561   2.442   8.064   4.491 -0.2526 -0.0152 -0.3254
  117SER      N 1562   2.425   8.271   4.402  0.6042 -0.0506  0.1129
  117SER      H 1563   2.429   8.329   4.320 -0.2847  0.4420  0.4036
  117SER     CA 1564   2.364   8.338   4.515 -0.3237  0.0883 -0.4587
  117SER     HA 1565   2.334   8.257   4.581 -2.2179 -1.2035 -2.7693
  117SER     CB 1566   2.482   8.408   4.582  0.1567 -0.6930 -0.4630
  117SER    HB1 1567   2.429   8.458   4.664 -1.4474 -2.4375 -0.3656
  117SER    HB2 1568   2.550   8.331   4.617  0.3154 -0.2758  0.1835
  117SER     OG 1569   2.549   8.500   4.498  0.0891 -0.6340 -0.4526
  117SER     HG 1570   2.625   8.460   4.455  0.3574 -2.4202  1.4729
  117SER      C 1571   2.246   8.429   4.487 -0.0853  0.5443 -0.0009
  117SER      O 1572   2.236   8.471   4.372 -0.6306 -0.1478 -0.2113
  118GLN      N 1573   2.175   8.464   4.595 -0.0366  0.5881  0.0171
  118GLN      H 1574   2.199   8.422   4.683 -1.8119  1.1934  0.8265
  118GLN     CA 1575   2.068   8.561   4.588 -0.5858 -0.0072  0.0493
  118GLN     HA 1576   1.987   8.536   4.520  0.1693  1.9387 -1.6940
  118GLN     CB 1577   2.011   8.558   4.729 -0.0950 -0.4924  0.2384
  118GLN    HB1 1578   2.081   8.591   4.806 -2.3655 -1.9348  3.1104
  118GLN    HB2 1579   1.993   8.454   4.757 -1.7994  0.0814  1.3723
  118GLN     CG 1580   1.876   8.624   4.754 -0.4687 -1.0014 -0.4046
  118GLN    HG1 1581   1.890   8.732   4.746  1.4433 -1.1541  0.4315
  118GLN    HG2 1582   1.832   8.598   4.851  0.5161  1.9111  0.9453
  118GLN     CD 1583   1.778   8.580   4.646 -0.3445 -0.2603 -0.8240
  118GLN    OE1 1584   1.765   8.650   4.546  0.6985  0.4776 -0.4592
  118GLN    NE2 1585   1.709   8.467   4.662 -0.2231 -0.1768  0.3929
  118GLN   HE21 1586   1.737   8.408   4.739  2.0716 -1.2392 -1.1471
  118GLN   HE22 1587   1.639   8.448   4.592 -0.9591  2.4539  0.3066
  118GLN      C 1588   2.117   8.700   4.545 -0.2030 -0.3164 -0.5427
  118GLN      O 1589   2.233   8.740   4.548 -0.2425 -0.1797 -0.8316
  119SER      N 1590   2.021   8.783   4.503 -0.1959 -0.0066  0.0481
  119SER      H 1591   1.932   8.737   4.504  0.3169 -1.0807 -1.1902
  119SER     CA 1592   2.043   8.911   4.439 -0.5163  0.0684  0.0859
  119SER     HA 1593   2.109   8.891   4.354  0.0772  1.4032  0.1939
  119SER     CB 1594   1.908   8.961   4.391 -0.3899  0.5555  0.2331
  119SER    HB1 1595   1.873   8.876   4.334  0.7794  0.0946  0.1870
  119SER    HB2 1596   1.852   8.993   4.479  1.7346  1.3265  1.3745
  119SER     OG 1597   1.908   9.070   4.302  0.3723  0.4735  0.1311
  119SER     HG 1598   1.920   9.024   4.219  0.2058 -2.4172  1.5976
  119SER      C 1599   2.105   9.013   4.534 -0.1176  0.2554 -0.3720
  119SER      O 1600   2.048   9.036   4.640  0.3969 -0.3411  0.0372
  120SER      N 1601   2.213   9.084   4.499  0.0688  0.2147  0.1123
  120SER      H 1602   2.256   9.049   4.415 -1.5638  0.0748 -0.7126
  120SER     CA 1603   2.293   9.162   4.591  0.2731 -0.2367  0.3176
  120SER     HA 1604   2.394   9.165   4.551  0.1988  1.7645  0.1751
  120SER     CB 1605   2.233   9.302   4.600  0.1273 -0.2741 -0.0500
  120SER    HB1 1606   2.275   9.351   4.689  0.8657 -0.0861 -0.4885
  120SER    HB2 1607   2.126   9.300   4.617  0.2848  1.4422  1.4728
  120SER     OG 1608   2.269   9.379   4.488 -0.0048 -0.2149 -0.0517
  120SER     HG 1609   2.196   9.377   4.425 -0.9071  0.2766  0.9574
  120SER      C 1610   2.299   9.104   4.732 -0.3697 -0.4294  0.2700
  120SER      O 1611   2.251   9.160   4.830 -0.2602  0.4543 -0.1720
  121SER      N 1612   2.369   8.992   4.748  0.5100  0.1098  0.2493
  121SER      H 1613   2.423   8.954   4.672 -1.0557  0.4039 -1.0617
  121SER     CA 1614   2.372   8.915   4.871  0.2010 -0.3951 -0.0584
  121SER     HA 1615   2.387   8.992   4.946  1.0878  0.0682 -0.6878
  121SER     CB 1616   2.238   8.845   4.894  0.0271 -0.0919 -0.1343
  121SER    HB1 1617   2.245   8.769   4.972 -0.0399 -0.2602 -0.2940
  121SER    HB2 1618   2.228   8.781   4.806  3.4201 -2.1814  0.7912
  121SER     OG 1619   2.126   8.927   4.918 -0.2849 -0.6562  0.3570
  121SER     HG 1620   2.141   9.021   4.908  0.0335 -0.7746 -0.3344
  121SER      C 1621   2.490   8.819   4.872  0.6255  0.1238  0.2410
  121SER      O 1622   2.545   8.781   4.768 -0.4722 -0.1401 -0.2593
  122TYR      N 1623   2.526   8.776   4.993  0.2901  0.1367  0.3460
  122TYR      H 1624   2.468   8.817   5.064 -1.7833  0.1009 -1.2110
  122TYR     CA 1625   2.616   8.668   5.030  0.0788 -0.1302  0.0851
  122TYR     HA 1626   2.716   8.690   4.994 -0.5352  0.9965 -1.0525
  122TYR     CB 1627   2.625   8.650   5.181  0.7816  0.1429  0.0751
  122TYR    HB1 1628   2.522   8.643   5.214  0.7641  0.8716  0.1882
  122TYR    HB2 1629   2.669   8.553   5.203 -2.3124 -1.5884 -0.8378
  122TYR     CG 1630   2.689   8.755   5.270 -0.1944  0.0937  0.8412
  122TYR    CD1 1631   2.824   8.750   5.306  0.3702  0.1499 -1.1771
  122TYR    HD1 1632   2.897   8.675   5.281  2.5233  1.8034 -0.1328
  122TYR    CE1 1633   2.880   8.855   5.378 -0.0920 -0.4121  0.0218
  122TYR    HE1 1634   2.981   8.859   5.417 -1.1282 -1.9943  3.2621
  122TYR     CZ 1635   2.800   8.958   5.433 -0.1731 -0.4009 -0.1177
  122TYR     OH 1636   2.863   9.046   5.516 -0.0696 -0.0731 -0.5379
  122TYR     HH 1637   2.806   9.122   5.526 -0.7294 -0.4946 -1.0623
  122TYR    CE2 1638   2.666   8.969   5.393 -0.3233  0.5946  0.6352
  122TYR    HE2 1639   2.602   9.052   5.419 -0.0670  0.5443  1.4515
  122TYR    CD2 1640   2.618   8.869   5.308  0.2834  0.5609  0.3295
  122TYR    HD2 1641   2.516   8.886   5.275  0.1521  2.7735  1.6533
  122TYR      C 1642   2.570   8.542   4.958 -0.1123  0.0135 -0.0492
  122TYR      O 1643   2.448   8.535   4.942 -0.0576 -0.4496 -0.2741
  123GLY      N 1644   2.657   8.444   4.931 -0.2881 -0.2141  0.1970
  123GLY      H 1645   2.752   8.459   4.960 -0.4769 -1.4857  1.5650
  123GLY     CA 1646   2.616   8.307   4.911  0.6676 -0.4588 -0.1504
  123GLY    HA1 1647   2.701   8.243   4.887  1.0007  0.1241 -0.5502
  123GLY    HA2 1648   2.540   8.299   4.833 -0.8404 -2.2059  1.3813
  123GLY      C 1649   2.557   8.238   5.033  0.2531 -0.1142 -0.1508
  123GLY      O 1650   2.539   8.298   5.139  0.0899  0.2347 -0.3754
  124GLN      N 1651   2.523   8.109   5.019  0.4208 -0.1837  0.0653
  124GLN      H 1652   2.533   8.071   4.927 -2.1661  0.0021 -0.3712
  124GLN     CA 1653   2.460   8.026   5.120  0.2619  0.1049  0.2063
  124GLN     HA 1654   2.457   8.091   5.207  1.1586 -1.0170  1.1104
  124GLN     CB 1655   2.312   8.020   5.082  0.1168  0.2158  0.7512
  124GLN    HB1 1656   2.258   8.002   5.175 -1.5400  0.2074 -0.1961
  124GLN    HB2 1657   2.270   8.113   5.043 -1.3509  1.0639  4.0274
  124GLN     CG 1658   2.264   7.908   4.990  0.1106  0.9515 -0.1589
  124GLN    HG1 1659   2.283   7.929   4.885 -2.2180 -0.8322 -1.0280
  124GLN    HG2 1660   2.322   7.819   5.013  1.9154  1.6601 -1.6737
  124GLN     CD 1661   2.117   7.876   5.012  0.4438  0.0128  0.7808
  124GLN    OE1 1662   2.031   7.959   5.042  0.1388  0.0181 -0.0749
  124GLN    NE2 1663   2.084   7.748   4.994  0.6228  0.0564  0.1348
  124GLN   HE21 1664   1.986   7.724   4.982  0.4202  1.6792 -2.1699
  124GLN   HE22 1665   2.159   7.681   4.986 -0.8467 -1.5586 -0.9168
  124GLN      C 1666   2.518   7.888   5.150 -0.4692 -0.1695  0.3770
  124GLN      O 1667   2.579   7.830   5.060 -0.3825  0.2981  0.1305
  125PRO      N 1668   2.506   7.829   5.269 -0.2233 -0.3410  0.3159
  125PRO     CD 1669   2.480   7.894   5.395  0.1811  0.1126  0.1717
  125PRO    HD1 1670   2.566   7.957   5.416 -1.2930  1.6517  2.0165
  125PRO    HD2 1671   2.388   7.952   5.393  0.1773  0.2178  1.7191
  125PRO     CG 1672   2.482   7.785   5.503  0.2651  0.4706  0.5333
  125PRO    HG1 1673   2.510   7.815   5.604  0.6695 -2.4768  1.3804
  125PRO    HG2 1674   2.381   7.748   5.518  0.2755  0.9415  1.9278
  125PRO     CB 1675   2.572   7.680   5.439  0.1030  0.6725 -0.0389
  125PRO    HB1 1676   2.541   7.588   5.490 -0.0475  0.8419  0.1806
  125PRO    HB2 1677   2.673   7.712   5.464 -0.2052  1.7364 -0.1340
  125PRO     CA 1678   2.546   7.691   5.290  0.0619 -0.3273 -0.1129
  125PRO     HA 1679   2.647   7.680   5.250 -0.6762 -1.4868 -1.7580
  125PRO      C 1680   2.452   7.588   5.229  0.0495 -0.4053  0.0373
  125PRO      O 1681   2.334   7.620   5.217  0.2138 -0.0874 -0.8403
  126GLN      N 1682   2.502   7.468   5.201  0.9356 -0.0110 -0.0819
  126GLN      H 1683   2.602   7.454   5.212  0.9167  0.0482  0.1661
  126GLN     CA 1684   2.422   7.353   5.164  0.3928  0.2262  0.3489
  126GLN     HA 1685   2.336   7.379   5.103 -0.5763  0.1317  1.6421
  126GLN     CB 1686   2.501   7.247   5.088 -0.0317 -0.3331  0.6790
  126GLN    HB1 1687   2.441   7.157   5.079  0.3559 -0.5271 -0.1386
  126GLN    HB2 1688   2.595   7.219   5.135 -0.6190 -0.9831  1.4834
  126GLN     CG 1689   2.521   7.286   4.941 -0.2910 -0.7377  0.5338
  126GLN    HG1 1690   2.426   7.310   4.894  1.2557 -1.1722 -3.0864
  126GLN    HG2 1691   2.584   7.375   4.951  0.1779 -0.8600 -1.0488
  126GLN     CD 1692   2.584   7.181   4.850 -0.6947 -0.1288 -0.4603
  126GLN    OE1 1693   2.611   7.066   4.884  0.1694  0.2826  0.3230
  126GLN    NE2 1694   2.631   7.215   4.730 -0.1519  0.0983 -0.1873
  126GLN   HE21 1695   2.673   7.146   4.671  0.0267  1.7329 -2.0770
  126GLN   HE22 1696   2.649   7.312   4.708  2.1714 -0.1393  0.3956
  126GLN      C 1697   2.342   7.294   5.278 -0.1027  0.0292 -0.0964
  126GLN      O 1698   2.251   7.214   5.255  0.0062 -0.0753 -0.1611
  127SER      N 1699   2.359   7.335   5.404  0.9854 -0.3313 -0.1176
  127SER      H 1700   2.442   7.389   5.424 -0.2968  1.3203  0.9935
  127SER     CA 1701   2.297   7.270   5.518 -0.0557  0.3523 -0.2819
  127SER     HA 1702   2.296   7.161   5.508 -1.7341  0.2070  0.9847
  127SER     CB 1703   2.381   7.299   5.642  0.3243 -0.5094 -0.3253
  127SER    HB1 1704   2.357   7.398   5.681 -0.1360 -0.7011 -0.1154
  127SER    HB2 1705   2.488   7.296   5.622  0.3230 -2.0532 -0.1849
  127SER     OG 1706   2.355   7.208   5.746  0.0628 -0.2819 -0.1910
  127SER     HG 1707   2.443   7.201   5.784  0.3791 -0.9712 -1.0396
  127SER      C 1708   2.151   7.311   5.534  0.0005  0.1825  0.6947
  127SER      O 1709   2.123   7.426   5.565 -0.8394  0.0937  0.2887
  128GLY      N 1710   2.057   7.216   5.533 -0.1101  0.2835 -0.7860
  128GLY      H 1711   2.087   7.120   5.538  1.7567  0.8521 -0.4762
  128GLY     CA 1712   1.915   7.229   5.563  0.0842  0.1072  0.2600
  128GLY    HA1 1713   1.861   7.171   5.489 -0.4154 -1.9790  2.1589
  128GLY    HA2 1714   1.881   7.331   5.547 -2.4663 -0.9465 -1.7340
  128GLY      C 1715   1.866   7.191   5.701  0.3443 -0.1753  0.2769
  128GLY      O 1716   1.920   7.222   5.807  0.3493  0.5265  0.0746
  129SER      N 1717   1.746   7.132   5.700  0.0960  0.3216  0.4302
  129SER      H 1718   1.698   7.141   5.611  3.1709  2.9320 -1.1716
  129SER     CA 1719   1.675   7.072   5.811  0.0832  0.0058  0.2529
  129SER     HA 1720   1.752   7.051   5.885  0.6296 -0.3371 -0.4063
  129SER     CB 1721   1.561   7.162   5.859  0.0055  0.1457 -0.1846
  129SER    HB1 1722   1.473   7.099   5.874 -0.6263  0.7519 -1.2275
  129SER    HB2 1723   1.596   7.202   5.954 -0.8129  0.7368 -0.1198
  129SER     OG 1724   1.520   7.261   5.768 -0.1468  0.2365 -0.0188
  129SER     HG 1725   1.447   7.304   5.813 -0.5315 -0.1542 -0.2632
  129SER      C 1726   1.605   6.940   5.780  0.5677 -0.2198  0.1167
  129SER      O 1727   1.527   6.934   5.685 -0.6773  0.2238  1.0802
  130TYR      N 1728   1.621   6.837   5.862 -0.1955 -0.1446  0.3700
  130TYR      H 1729   1.681   6.845   5.943 -0.3783  1.2709  0.3972
  130TYR     CA 1730   1.544   6.715   5.857 -0.2712 -0.0797 -0.0604
  130TYR     HA 1731   1.524   6.704   5.750  1.1592  2.5749 -0.6688
  130TYR     CB 1732   1.634   6.603   5.909 -0.1085 -0.2579 -0.7226
  130TYR    HB1 1733   1.572   6.514   5.921 -0.3100 -0.2409 -1.5714
  130TYR    HB2 1734   1.657   6.636   6.010 -1.9810  1.6248 -0.8463
  130TYR     CG 1735   1.760   6.571   5.832  0.2104 -0.1770 -0.2353
  130TYR    CD1 1736   1.886   6.591   5.891  0.0498 -0.1311  0.0907
  130TYR    HD1 1737   1.897   6.623   5.994 -0.0254  0.4262 -0.0719
  130TYR    CE1 1738   2.003   6.564   5.819  0.1156  0.2424  0.0530
  130TYR    HE1 1739   2.102   6.583   5.856  0.6703  0.5995 -1.5848
  130TYR     CZ 1740   1.992   6.503   5.693  0.1707  0.0170  0.1557
  130TYR     OH 1741   2.096   6.482   5.607  0.4786  0.7535  0.3406
  130TYR     HH 1742   2.069   6.512   5.520 -0.9831 -0.6108  0.2813
  130TYR    CE2 1743   1.866   6.482   5.634  0.2004  0.7824 -0.2021
  130TYR    HE2 1744   1.852   6.436   5.537  0.0297  2.2006 -0.8719
  130TYR    CD2 1745   1.750   6.517   5.703 -0.0973 -0.0897 -0.2469
  130TYR    HD2 1746   1.651   6.498   5.664 -0.5869  0.3063  0.7465
  130TYR      C 1747   1.410   6.721   5.929 -0.5724  1.4089 -0.7109
  130TYR      O 1748   1.392   6.790   6.029 -0.2414  0.6175 -0.0944
  131SER      N 1749   1.311   6.652   5.871  0.3694  0.3417 -1.0817
  131SER      H 1750   1.334   6.596   5.790  0.5341 -0.7939 -0.2761
  131SER     CA 1751   1.174   6.649   5.917  0.6946  0.0904 -0.1121
  131SER     HA 1752   1.175   6.684   6.021  1.3025 -0.2362 -0.0011
  131SER     CB 1753   1.093   6.751   5.837 -0.2812 -0.0428  0.6854
  131SER    HB1 1754   0.990   6.733   5.867 -0.3008 -3.2535 -0.9500
  131SER    HB2 1755   1.096   6.724   5.732 -2.3363 -0.1301  0.6241
  131SER     OG 1756   1.139   6.883   5.859  0.7083 -0.1909 -0.4169
  131SER     HG 1757   1.116   6.908   5.949  0.9819 -1.5882  0.0795
  131SER      C 1758   1.102   6.516   5.905  0.0603  0.4129  0.0890
  131SER      O 1759   1.126   6.449   5.805  0.1312  0.1312  0.2939
  132GLN      N 1760   1.016   6.482   6.001 -0.2278  0.2477 -0.2249
  132GLN      H 1761   1.006   6.557   6.068  0.4126  1.2491 -1.2271
  132GLN     CA 1762   0.926   6.368   6.007  0.1547 -0.0387  0.1133
  132GLN     HA 1763   0.988   6.286   5.969 -0.9115 -1.3201  1.0378
  132GLN     CB 1764   0.873   6.336   6.146 -0.1616  0.0469  0.0129
  132GLN    HB1 1765   0.814   6.424   6.173 -0.9609  0.0526 -1.6248
  132GLN    HB2 1766   0.792   6.263   6.140 -1.0150  1.0836 -1.7823
  132GLN     CG 1767   0.975   6.301   6.254  0.0077  0.2181 -0.0903
  132GLN    HG1 1768   1.004   6.196   6.245 -1.4398 -0.3752  1.5143
  132GLN    HG2 1769   1.058   6.370   6.240 -0.6156  0.8009 -0.9932
  132GLN     CD 1770   0.920   6.319   6.395  0.0406 -0.2590 -0.0156
  132GLN    OE1 1771   0.818   6.382   6.421  0.1342 -0.0280 -0.2117
  132GLN    NE2 1772   0.991   6.254   6.488  0.1872 -0.2486 -0.1195
  132GLN   HE21 1773   1.086   6.225   6.473  0.0264 -0.7595 -0.1728
  132GLN   HE22 1774   0.957   6.258   6.583  2.1139 -0.0997  0.6044
  132GLN      C 1775   0.810   6.376   5.909  0.0597 -0.5083  0.1876
  132GLN      O 1776   0.752   6.480   5.880 -0.4921 -0.6988  0.6216
  133GLN      N 1777   0.757   6.263   5.861 -0.1706 -0.4851  0.3893
  133GLN      H 1778   0.813   6.180   5.873 -0.4272 -0.4234  2.3747
  133GLN     CA 1779   0.638   6.248   5.780 -0.1638  0.0361  0.2786
  133GLN     HA 1780   0.564   6.323   5.809 -0.0881  1.6756 -3.2479
  133GLN     CB 1781   0.674   6.281   5.636  0.3688 -0.0850  0.3819
  133GLN    HB1 1782   0.583   6.295   5.576  0.7194  0.4782 -0.0256
  133GLN    HB2 1783   0.733   6.373   5.638 -1.3775  1.0820  0.5306
  133GLN     CG 1784   0.751   6.179   5.553  0.0394 -0.0105 -0.0239
  133GLN    HG1 1785   0.837   6.145   5.611 -0.7820 -1.1540  0.5506
  133GLN    HG2 1786   0.689   6.091   5.542  0.6049 -0.4080 -0.1092
  133GLN     CD 1787   0.803   6.228   5.418 -0.3424 -0.3135 -0.2813
  133GLN    OE1 1788   0.856   6.339   5.414 -0.4989 -0.2477 -0.5183
  133GLN    NE2 1789   0.774   6.155   5.310  0.1449 -0.2466 -0.4614
  133GLN   HE21 1790   0.721   6.071   5.331  0.3291  0.6122  4.5969
  133GLN   HE22 1791   0.791   6.177   5.213  0.4016  0.9134 -0.1628
  133GLN      C 1792   0.573   6.110   5.785 -0.2783  0.0273 -1.0982
  133GLN      O 1793   0.637   6.011   5.819 -0.5545 -0.0464 -0.7855
  134PRO      N 1794   0.440   6.107   5.769 -0.4117 -0.0207 -0.0317
  134PRO     CD 1795   0.350   6.220   5.758 -0.3112  0.1301  0.6270
  134PRO    HD1 1796   0.392   6.288   5.684 -0.1301 -2.0381 -1.3743
  134PRO    HD2 1797   0.338   6.275   5.851 -1.8261 -0.7731  0.9970
  134PRO     CG 1798   0.219   6.167   5.700 -0.4218  0.5715  0.4720
  134PRO    HG1 1799   0.219   6.145   5.593  2.3298 -0.7379  0.6551
  134PRO    HG2 1800   0.140   6.235   5.731  1.3622  1.8223  2.5571
  134PRO     CB 1801   0.213   6.038   5.782  0.5067 -0.0150 -0.3574
  134PRO    HB1 1802   0.179   6.066   5.882  0.3857 -1.6064  0.0703
  134PRO    HB2 1803   0.141   5.967   5.741  1.5982 -1.7641  0.6436
  134PRO     CA 1804   0.357   5.989   5.772  0.3714 -0.5720  0.4070
  134PRO     HA 1805   0.385   5.928   5.858 -2.1755  0.4786  2.1097
  134PRO      C 1806   0.379   5.908   5.645  0.6691  0.1812 -0.0234
  134PRO      O 1807   0.460   5.944   5.559 -0.1758  0.7296 -0.6119
  135SER      N 1808   0.299   5.806   5.614  0.4078  0.3527  0.0843
  135SER      H 1809   0.229   5.772   5.679  1.4538 -1.9051  0.1185
  135SER     CA 1810   0.308   5.720   5.498  0.0746 -0.0500  0.3531
  135SER     HA 1811   0.407   5.716   5.452 -0.6820  1.5641 -1.5781
  135SER     CB 1812   0.272   5.575   5.530  0.0302 -0.1979 -0.3364
  135SER    HB1 1813   0.164   5.579   5.542 -0.2556  0.3231 -2.5882
  135SER    HB2 1814   0.303   5.513   5.446 -1.5589  0.6668 -1.6170
  135SER     OG 1815   0.338   5.518   5.641 -0.0087  0.0638 -0.1754
  135SER     HG 1816   0.306   5.427   5.648  0.5023 -0.0278  1.3048
  135SER      C 1817   0.212   5.757   5.386  0.1103 -0.7912  0.0711
  135SER      O 1818   0.111   5.825   5.402  0.4635 -0.2504  0.0410
  136TYR      N 1819   0.243   5.700   5.269  0.2674 -0.3786 -0.0897
  136TYR      H 1820   0.323   5.639   5.262  1.6702  1.3718  0.0104
  136TYR     CA 1821   0.173   5.724   5.145 -0.2360  0.2526  0.3097
  136TYR     HA 1822   0.164   5.832   5.136  1.0181  0.5319  2.0063
  136TYR     CB 1823   0.252   5.675   5.024 -0.0787  0.0077  0.5120
  136TYR    HB1 1824   0.270   5.567   5.026  2.7995  0.2514 -2.5378
  136TYR    HB2 1825   0.189   5.687   4.936  0.0707 -2.1090  0.0749
  136TYR     CG 1826   0.390   5.731   4.998 -0.0373 -0.4052 -0.1865
  136TYR    CD1 1827   0.402   5.871   4.993  0.5632 -0.4709 -0.6928
  136TYR    HD1 1828   0.311   5.929   4.993  1.3441  0.8336  0.9446
  136TYR    CE1 1829   0.526   5.932   4.972  0.3375  0.3036  0.1904
  136TYR    HE1 1830   0.550   6.037   4.964  3.5428 -0.2284  1.3767
  136TYR     CZ 1831   0.643   5.854   4.970  0.1073 -0.0394  0.0150
  136TYR     OH 1832   0.770   5.904   4.978  0.0450  0.1019  0.1234
  136TYR     HH 1833   0.781   5.998   4.965 -1.0501  0.0691 -1.3466
  136TYR    CE2 1834   0.629   5.714   4.974 -0.1871  0.0012  0.7525
  136TYR    HE2 1835   0.713   5.646   4.971 -1.3818 -1.5157 -0.5216
  136TYR    CD2 1836   0.504   5.652   4.986 -0.0241 -0.4466  0.2103
  136TYR    HD2 1837   0.495   5.544   4.990 -3.7066 -0.2288  1.3903
  136TYR      C 1838   0.036   5.656   5.141  0.1233 -0.4478 -0.3612
  136TYR      O 1839   0.019   5.543   5.187  0.3511 -0.1031  0.5998
  137GLY      N 1840   9.520   5.724   5.088  0.0433  0.2924  0.7115
  137GLY      H 1841   9.533   5.819   5.054 -1.9377  1.2602  2.4485
  137GLY     CA 1842   9.392   5.663   5.060  0.2305  0.2000  0.0447
  137GLY    HA1 1843   9.330   5.753   5.049  1.0325  0.8577  0.7947
  137GLY    HA2 1844   9.354   5.608   5.145 -3.6393  2.3617 -0.0568
  137GLY      C 1845   9.384   5.589   4.927  0.4599  0.8991 -0.3681
  137GLY      O 1846   9.478   5.575   4.849  0.2814 -0.7215 -0.3365
  138GLY      N 1847   9.269   5.523   4.905  0.6899  0.3262  0.1077
  138GLY      H 1848   9.192   5.539   4.969  0.9446 -1.9564  1.0663
  138GLY     CA 1849   9.245   5.436   4.792  0.4537  0.6573 -0.0974
  138GLY    HA1 1850   9.320   5.359   4.781 -1.0907 -0.6713 -2.0508
  138GLY    HA2 1851   9.149   5.386   4.800  0.2528  0.3486 -3.1584
  138GLY      C 1852   9.228   5.512   4.661  0.2496  0.0736 -0.4108
  138GLY      O 1853   9.176   5.623   4.659 -0.6229 -0.2981  0.3689
  139GLN      N 1854   9.263   5.442   4.553  0.1365 -0.3620 -0.1668
  139GLN      H 1855   9.303   5.350   4.564  0.0333 -0.6386 -1.8039
  139GLN     CA 1856   9.243   5.475   4.413  0.1198  0.1029 -0.0560
  139GLN     HA 1857   9.166   5.551   4.403  2.4856  2.4957 -1.1040
  139GLN     CB 1858   9.366   5.550   4.364  0.2555 -0.1751 -0.1405
  139GLN    HB1 1859   9.445   5.475   4.368 -0.3411 -0.7986  0.3247
  139GLN    HB2 1860   9.398   5.622   4.439  2.9226 -0.9655 -0.4068
  139GLN     CG 1861   9.360   5.612   4.225  0.1439 -0.3577 -0.2182
  139GLN    HG1 1862   9.277   5.683   4.212 -0.4716 -1.0001  0.1682
  139GLN    HG2 1863   9.352   5.527   4.158  0.0544 -1.0368  0.6388
  139GLN     CD 1864   9.494   5.668   4.180 -0.0924 -0.0769 -0.5890
  139GLN    OE1 1865   0.014   5.626   4.229 -0.3932 -0.4839 -0.2817
  139GLN    NE2 1866   9.492   5.761   4.085  0.3466 -0.0781 -0.6008
  139GLN   HE21 1867   9.581   5.803   4.060  0.6345 -1.2272 -1.5899
  139GLN   HE22 1868   9.407   5.793   4.041  1.1313  3.0138 -0.1284
  139GLN      C 1869   9.216   5.350   4.331  0.8129  0.0249 -0.1666
  139GLN      O 1870   9.293   5.255   4.344  0.0370 -0.6053 -0.0817
  140GLN      N 1871   9.125   5.363   4.234  0.3316  0.0342  0.2852
  140GLN      H 1872   9.087   5.456   4.219  0.4347  0.0027 -0.1952
  140GLN     CA 1873   9.084   5.260   4.141 -0.4619  0.5749  0.0235
  140GLN     HA 1874   9.164   5.186   4.136  0.7418  1.8456 -0.1693
  140GLN     CB 1875   8.958   5.197   4.199 -0.4675  0.2216 -0.3658
  140GLN    HB1 1876   8.945   5.111   4.134  0.2582  0.5411 -0.9513
  140GLN    HB2 1877   8.980   5.165   4.301  1.2139  0.4847 -0.6312
  140GLN     CG 1878   8.839   5.293   4.208 -0.4920  0.1624 -0.0046
  140GLN    HG1 1879   8.816   5.320   4.105  0.7719 -0.7030 -0.5499
  140GLN    HG2 1880   8.854   5.385   4.264  1.1509 -0.6018  0.8909
  140GLN     CD 1881   8.718   5.229   4.274  0.1529 -0.3462  0.6986
  140GLN    OE1 1882   8.682   5.119   4.234  0.0761 -0.2340  0.4602
  140GLN    NE2 1883   8.652   5.293   4.371 -0.9414 -0.4112  0.0120
  140GLN   HE21 1884   8.567   5.252   4.405 -1.8800  1.9427  0.7114
  140GLN   HE22 1885   8.679   5.390   4.385  1.7056 -1.1825  0.8818
  140GLN      C 1886   9.078   5.306   3.996 -0.2102  0.2518 -0.0919
  140GLN      O 1887   9.067   5.424   3.964  0.0543  0.2598 -0.1536
  141GLN      N 1888   9.070   5.214   3.900 -0.0530  0.2682 -0.1192
  141GLN      H 1889   9.079   5.117   3.926 -0.2652  0.0860 -0.7164
  141GLN     CA 1890   9.060   5.239   3.758 -0.0374 -0.2296 -0.2103
  141GLN     HA 1891   9.113   5.333   3.740 -1.1143  0.5104  0.3605
  141GLN     CB 1892   9.113   5.118   3.682  0.0514 -0.4183  0.1541
  141GLN    HB1 1893   9.070   5.028   3.725  0.5444 -0.8139 -0.1698
  141GLN    HB2 1894   9.087   5.135   3.578  0.4808 -0.9689 -0.0505
  141GLN     CG 1895   9.265   5.108   3.686  0.1033  0.0863 -0.3789
  141GLN    HG1 1896   9.293   5.078   3.585 -0.3439 -0.0326 -0.4675
  141GLN    HG2 1897   9.305   5.206   3.710  1.0474 -0.4944  0.5628
  141GLN     CD 1898   9.324   5.003   3.780 -0.5794 -0.1325 -0.1918
  141GLN    OE1 1899   9.330   5.031   3.899  0.3613  0.0094 -0.2691
  141GLN    NE2 1900   9.351   4.877   3.745  0.0508 -0.1412  0.3150
  141GLN   HE21 1901   9.350   4.851   3.647 -0.0571  0.3404  0.1864
  141GLN   HE22 1902   9.371   4.812   3.819  0.2373  1.6944  1.9680
  141GLN      C 1903   8.915   5.258   3.714  0.0311  0.1590 -0.2759
  141GLN      O 1904   8.827   5.201   3.777  0.0573  0.0991 -0.2948
  142SER      N 1905   8.891   5.333   3.606 -0.4178  0.5871  0.1213
  142SER      H 1906   8.969   5.372   3.555 -1.7145 -0.0725 -2.5657
  142SER     CA 1907   8.760   5.369   3.554 -0.4186 -0.0428 -0.3283
  142SER     HA 1908   8.684   5.360   3.632  1.6470 -0.8644  1.7323
  142SER     CB 1909   8.753   5.516   3.512 -0.5559  0.1207  0.2492
  142SER    HB1 1910   8.650   5.528   3.477  0.4955  0.4748 -3.1091
  142SER    HB2 1911   8.826   5.539   3.434 -0.9231 -1.6504 -0.6749
  142SER     OG 1912   8.785   5.598   3.622  0.2713 -0.2161  0.2696
  142SER     HG 1913   8.757   5.686   3.594 -3.2232 -1.5330 -0.9541
  142SER      C 1914   8.719   5.282   3.437 -0.1740  0.4041 -0.7518
  142SER      O 1915   8.802   5.246   3.354  0.2839 -0.2064 -0.0465
  143TYR      N 1916   8.587   5.260   3.431 -0.1392 -0.0933  0.0332
  143TYR      H 1917   8.533   5.320   3.492  0.8803  0.0352  0.8311
  143TYR     CA 1918   8.528   5.170   3.334  0.5544 -0.3320 -0.1749
  143TYR     HA 1919   8.590   5.182   3.244 -0.9873  1.8791 -1.0428
  143TYR     CB 1920   8.520   5.032   3.396 -0.2307  0.0258  0.5401
  143TYR    HB1 1921   8.459   4.965   3.336  0.2646  0.8975 -0.9647
  143TYR    HB2 1922   8.470   5.045   3.492 -0.1598  1.2790  0.4142
  143TYR     CG 1923   8.657   4.971   3.420 -0.2173 -0.0617  0.2430
  143TYR    CD1 1924   8.699   4.953   3.552 -0.0238 -0.4794  0.1252
  143TYR    HD1 1925   8.632   4.973   3.634  0.4848 -1.0903  0.7051
  143TYR    CE1 1926   8.820   4.888   3.579  0.0639 -0.3185  0.1303
  143TYR    HE1 1927   8.846   4.874   3.682  0.2008 -1.2301 -0.0239
  143TYR     CZ 1928   8.899   4.843   3.471  0.2174 -0.0597  0.1335
  143TYR     OH 1929   9.022   4.794   3.505  0.3403  0.2458  0.1289
  143TYR     HH 1930   9.027   4.762   3.595  0.7998 -3.8347 -1.1462
  143TYR    CE2 1931   8.858   4.864   3.338  0.1026  0.2383  0.2147
  143TYR    HE2 1932   8.922   4.823   3.262  0.0728 -0.8916  0.7737
  143TYR    CD2 1933   8.736   4.929   3.313  0.1254  0.3292  0.3397
  143TYR    HD2 1934   8.696   4.942   3.213 -1.5150  0.3754  0.9754
  143TYR      C 1935   8.384   5.208   3.304  0.4201 -0.5225  0.2303
  143TYR      O 1936   8.319   5.273   3.385  0.9629 -0.1016  0.3327
  144GLY      N 1937   8.335   5.179   3.183 -0.1538  0.0142  0.3284
  144GLY      H 1938   8.395   5.136   3.114  2.0761  1.6843  1.1111
  144GLY     CA 1939   8.211   5.221   3.121  0.0906 -0.2161 -0.3317
  144GLY    HA1 1940   8.248   5.314   3.078  0.0688 -0.0089  0.0895
  144GLY    HA2 1941   8.135   5.251   3.193  1.0999  1.2112  0.1804
  144GLY      C 1942   8.149   5.144   3.005 -0.2208 -0.3051 -0.1090
  144GLY      O 1943   8.215   5.087   2.919  0.1014 -0.2745  0.1183
  145GLN      N 1944   8.016   5.144   2.998 -0.2757  0.8319  0.6061
  145GLN      H 1945   7.962   5.185   3.073  1.3794 -1.2742  3.1394
  145GLN     CA 1946   7.948   5.076   2.889  0.2583  0.4746  0.4919
  145GLN     HA 1947   8.015   5.085   2.804 -0.8478 -0.0388 -0.4605
  145GLN     CB 1948   7.922   4.929   2.921 -0.1720  0.4169 -0.1040
  145GLN    HB1 1949   8.016   4.887   2.887  0.6506  1.7708  0.4092
  145GLN    HB2 1950   7.842   4.886   2.860 -2.0179  2.4728  0.7134
  145GLN     CG 1951   7.897   4.885   3.065  0.2460  0.0798 -0.1338
  145GLN    HG1 1952   7.893   4.776   3.073  4.0669 -0.2929 -1.2429
  145GLN    HG2 1953   7.988   4.908   3.120  0.6096  4.3120 -2.1480
  145GLN     CD 1954   7.773   4.951   3.125  0.1948 -0.1553  0.0230
  145GLN    OE1 1955   7.779   5.053   3.192 -0.5171  0.3588 -0.6743
  145GLN    NE2 1956   7.651   4.906   3.093  0.1058  0.1276 -0.0378
  145GLN   HE21 1957   7.566   4.942   3.133 -0.1172  0.7878 -1.0781
  145GLN   HE22 1958   7.639   4.840   3.018 -0.3316 -0.5352  0.6143
  145GLN      C 1959   7.822   5.148   2.842  0.0519 -0.2729 -0.1167
  145GLN      O 1960   7.739   5.201   2.916  0.4204 -0.0071  0.1139
  146GLN      N 1961   7.797   5.156   2.711 -0.2809 -0.2050 -0.0482
  146GLN      H 1962   7.867   5.116   2.651 -0.2659  0.4499 -0.4810
  146GLN     CA 1963   7.674   5.209   2.656  0.0385  0.4428 -0.1540
  146GLN     HA 1964   7.657   5.309   2.697  1.4228  1.2202 -1.3923
  146GLN     CB 1965   7.682   5.227   2.504 -0.2337 -0.1897 -0.2459
  146GLN    HB1 1966   7.678   5.130   2.454 -1.5812 -0.8624  1.0558
  146GLN    HB2 1967   7.784   5.254   2.477 -1.0390  1.8313 -1.4219
  146GLN     CG 1968   7.585   5.325   2.440 -0.3754 -0.0223  0.2184
  146GLN    HG1 1969   7.570   5.300   2.335 -1.2285  1.0290  0.0672
  146GLN    HG2 1970   7.483   5.321   2.477  0.1926  0.0589  1.9006
  146GLN     CD 1971   7.623   5.473   2.437 -0.2536 -0.0564  0.0847
  146GLN    OE1 1972   7.672   5.528   2.535 -0.1182  0.1237 -0.0843
  146GLN    NE2 1973   7.581   5.553   2.338 -0.2018 -0.1770 -0.0360
  146GLN   HE21 1974   7.591   5.650   2.364  0.6574  0.0446 -1.1395
  146GLN   HE22 1975   7.526   5.524   2.258  0.0384 -1.8819  0.3629
  146GLN      C 1976   7.552   5.129   2.700  0.6793 -0.5603 -0.1689
  146GLN      O 1977   7.450   5.185   2.740  1.0058  0.3738 -0.6145
  147GLN      N 1978   7.554   4.999   2.670  0.6840 -0.4971 -0.4394
  147GLN      H 1979   7.639   4.957   2.633  0.6712 -2.4446  1.5670
  147GLN     CA 1980   7.459   4.896   2.703  0.0453  0.0881 -0.4382
  147GLN     HA 1981   7.370   4.944   2.743 -0.9808 -0.8741 -1.4855
  147GLN     CB 1982   7.417   4.825   2.575 -0.3953 -0.3926 -0.0328
  147GLN    HB1 1983   7.342   4.752   2.608  0.5758 -2.0925 -1.3950
  147GLN    HB2 1984   7.502   4.770   2.534 -0.9376 -1.4031  0.1627
  147GLN     CG 1985   7.368   4.916   2.463 -0.0637  0.1941  0.2961
  147GLN    HG1 1986   7.450   4.965   2.411 -0.7847  0.8611 -0.2335
  147GLN    HG2 1987   7.299   4.992   2.500  0.5931  1.1308 -0.3644
  147GLN     CD 1988   7.293   4.833   2.360 -0.2879  0.0922  0.5384
  147GLN    OE1 1989   7.330   4.717   2.341  0.3126  0.2650  0.6388
  147GLN    NE2 1990   7.194   4.881   2.285  0.0127  0.1004  0.1403
  147GLN   HE21 1991   7.159   4.975   2.299  3.5029  1.3389  1.5301
  147GLN   HE22 1992   7.149   4.818   2.220  1.6887 -1.8802  0.7747
  147GLN      C 1993   7.502   4.800   2.814 -0.0637 -0.3903 -0.8039
  147GLN      O 1994   7.621   4.792   2.846 -0.3339 -0.4076  0.2345
  148SER      N 1995   7.406   4.732   2.877 -0.2996  0.0463 -0.6824
  148SER      H 1996   7.315   4.726   2.835 -0.1494  1.1676 -1.2068
  148SER     CA 1997   7.434   4.628   2.974 -0.2452  0.3465 -0.3766
  148SER     HA 1998   7.527   4.645   3.029  0.1506 -3.4824  0.4120
  148SER     CB 1999   7.319   4.613   3.073 -0.0698  0.3509 -0.1702
  148SER    HB1 2000   7.339   4.534   3.146  0.3227 -0.9530 -1.6373
  148SER    HB2 2001   7.300   4.702   3.132  1.7961  0.1784  0.7728
  148SER     OG 2002   7.203   4.572   3.003  0.2778 -0.2258 -0.4206
  148SER     HG 2003   7.125   4.606   3.047  2.2398  0.9185  2.5669
  148SER      C 2004   7.465   4.497   2.904  0.9009  0.2991  0.1861
  148SER      O 2005   7.447   4.491   2.782  0.1552  0.3263  0.2889
  149TYR      N 2006   7.510   4.387   2.964  0.1041 -0.1951 -0.1073
  149TYR      H 2007   7.517   4.392   3.065  0.6360  0.8344 -0.1834
  149TYR     CA 2008   7.539   4.262   2.897  0.2526 -0.0619 -0.2911
  149TYR     HA 2009   7.502   4.265   2.794 -0.2246 -0.5037 -0.1412
  149TYR     CB 2010   7.691   4.250   2.893  0.2879  0.1164  0.4158
  149TYR    HB1 2011   7.725   4.299   2.984 -0.2544  0.0791  0.6441
  149TYR    HB2 2012   7.717   4.146   2.915 -1.5322 -0.1543  1.4558
  149TYR     CG 2013   7.765   4.301   2.771 -0.2541 -0.1103 -0.0124
  149TYR    CD1 2014   7.797   4.437   2.770  0.0400 -0.1831 -0.2866
  149TYR    HD1 2015   7.772   4.505   2.849  1.2101  1.0489 -0.9398
  149TYR    CE1 2016   7.838   4.498   2.651  0.0376  0.2995 -0.0442
  149TYR    HE1 2017   7.858   4.604   2.653  1.7943 -0.0024  1.7005
  149TYR     CZ 2018   7.877   4.418   2.541  0.0574  0.5229 -0.2015
  149TYR     OH 2019   7.935   4.479   2.434  0.1524  0.1059 -0.3923
  149TYR     HH 2020   7.949   4.573   2.449  4.6758 -0.8500  3.7588
  149TYR    CE2 2021   7.843   4.281   2.548  0.0910  0.5198 -0.0911
  149TYR    HE2 2022   7.844   4.217   2.461  1.1226  1.1694 -0.5831
  149TYR    CD2 2023   7.798   4.217   2.664 -0.2792  0.3112 -0.3495
  149TYR    HD2 2024   7.762   4.115   2.663  1.9323 -0.5257  0.4607
  149TYR      C 2025   7.481   4.150   2.982  0.1072  0.2347  0.0012
  149TYR      O 2026   7.482   4.155   3.105  0.3452 -0.0096  0.0086
  150ASN      N 2027   7.447   4.038   2.916 -0.6662  0.3137  0.2603
  150ASN      H 2028   7.444   4.038   2.816  1.0004  0.9141  0.1916
  150ASN     CA 2029   7.415   3.912   2.980  0.0654 -0.0064  0.0023
  150ASN     HA 2030   7.325   3.934   3.038 -0.2923  0.6715 -0.7867
  150ASN     CB 2031   7.381   3.813   2.869  0.2188  0.0975 -0.1385
  150ASN    HB1 2032   7.466   3.768   2.818  1.0832 -0.5619  1.7734
  150ASN    HB2 2033   7.326   3.875   2.798 -1.5200 -1.1517  0.0397
  150ASN     CG 2034   7.299   3.696   2.921  0.1676  0.1851 -0.0190
  150ASN    OD1 2035   7.350   3.584   2.932  0.2735  0.2716  0.3942
  150ASN    ND2 2036   7.172   3.719   2.953  0.1548 -0.3035  0.2998
  150ASN   HD21 2037   7.131   3.640   3.001  0.2071  0.7590  2.1889
  150ASN   HD22 2038   7.137   3.814   2.954 -0.4700 -0.5080 -0.8610
  150ASN      C 2039   7.521   3.867   3.080  0.0963  0.0978  0.0164
  150ASN      O 2040   7.636   3.850   3.040 -0.1119  0.2834 -0.6674
  151PRO      N 2041   7.483   3.827   3.201  0.0080 -0.5040 -0.2096
  151PRO     CD 2042   7.350   3.845   3.256  0.0854 -0.6154  0.0181
  151PRO    HD1 2043   7.338   3.952   3.271 -0.5721 -0.3949 -1.8048
  151PRO    HD2 2044   7.274   3.803   3.189 -1.1386 -1.4732  1.8562
  151PRO     CG 2045   7.347   3.768   3.388  0.1602  0.0890  0.4334
  151PRO    HG1 2046   7.321   3.665   3.364 -0.0388  0.2897 -0.2488
  151PRO    HG2 2047   7.282   3.820   3.458 -0.1777 -1.5499  1.3927
  151PRO     CB 2048   7.493   3.778   3.433  0.4527 -0.2954 -0.4161
  151PRO    HB1 2049   7.516   3.705   3.510 -0.6720  0.4358  0.6483
  151PRO    HB2 2050   7.507   3.875   3.480  2.2189 -1.4140  1.5055
  151PRO     CA 2051   7.574   3.780   3.304  0.4390 -0.1354 -0.4232
  151PRO     HA 2052   7.655   3.853   3.308  0.3529 -0.0992  1.3768
  151PRO      C 2053   7.624   3.638   3.277 -0.1103 -0.4726  0.3321
  151PRO      O 2054   7.587   3.566   3.185 -0.8556  0.1845  0.1066
  152PRO      N 2055   7.726   3.601   3.354 -0.3701 -0.7678  0.5404
  152PRO     CD 2056   7.780   3.674   3.467 -0.0076 -0.3494  0.1016
  152PRO    HD1 2057   7.849   3.751   3.431 -0.0758  0.5875  1.8639
  152PRO    HD2 2058   7.709   3.731   3.526  1.5617  1.5209  0.2841
  152PRO     CG 2059   7.850   3.573   3.558 -0.2503 -0.3625  0.2746
  152PRO    HG1 2060   7.775   3.538   3.629 -0.5171 -1.8456 -0.6983
  152PRO    HG2 2061   7.939   3.620   3.601  0.4042 -2.1683  0.9896
  152PRO     CB 2062   7.887   3.461   3.462 -0.2057 -0.5449  0.5035
  152PRO    HB1 2063   7.986   3.465   3.416  0.2593  1.5354  1.5868
  152PRO    HB2 2064   7.891   3.369   3.520 -2.5859 -0.6317  0.6209
  152PRO     CA 2065   7.781   3.467   3.353  0.2485 -0.5183  0.0571
  152PRO     HA 2066   7.828   3.453   3.255  1.0202 -2.3251  0.6513
  152PRO      C 2067   7.679   3.356   3.379 -0.4610  0.0377 -0.3027
  152PRO      O 2068   7.572   3.386   3.433 -0.3337 -0.4032  0.2024
  153GLN      N 2069   7.708   3.229   3.350  0.2555  0.1292  0.0009
  153GLN      H 2070   7.795   3.216   3.300  0.7530  0.0366  0.8717
  153GLN     CA 2071   7.609   3.125   3.367 -0.1086  0.4763  0.0226
  153GLN     HA 2072   7.519   3.160   3.317  1.1247  0.6605 -2.2070
  153GLN     CB 2073   7.650   2.997   3.295  0.0594  0.3784  0.2875
  153GLN    HB1 2074   7.559   2.936   3.293 -0.9858  1.8590 -2.1828
  153GLN    HB2 2075   7.739   2.954   3.339 -0.1642  0.9163  1.3031
  153GLN     CG 2076   7.672   3.018   3.145 -0.2725  0.0991  0.1984
  153GLN    HG1 2077   7.753   3.086   3.121 -1.3615  2.0957  1.8914
  153GLN    HG2 2078   7.583   3.066   3.105 -1.4431 -1.6651  0.5169
  153GLN     CD 2079   7.689   2.886   3.071  0.0656  0.3362 -0.1490
  153GLN    OE1 2080   7.778   2.806   3.099  0.0736  0.2535 -0.4105
  153GLN    NE2 2081   7.595   2.840   2.989  0.2776  0.3381 -0.3954
  153GLN   HE21 2082   7.515   2.900   2.974  1.6736  2.9526  1.7998
  153GLN   HE22 2083   7.610   2.752   2.941  0.0468 -0.0625  0.2390
  153GLN      C 2084   7.573   3.095   3.512  0.3627 -0.0616  0.0327
  153GLN      O 2085   7.657   3.094   3.602  0.4377  0.4810 -0.0247
  154GLY      N 2086   7.445   3.064   3.532  0.2323  0.6250  0.2957
  154GLY      H 2087   7.378   3.070   3.457  1.1038 -2.0004 -0.8050
  154GLY     CA 2088   7.387   3.021   3.658  0.1314 -0.1405 -0.0032
  154GLY    HA1 2089   7.279   3.039   3.651  0.2796  0.2580 -1.8679
  154GLY    HA2 2090   7.433   3.088   3.731  1.1219 -1.8876  1.0238
  154GLY      C 2091   7.416   2.879   3.703 -0.5743 -0.2430  0.1413
  154GLY      O 2092   7.492   2.817   3.628 -0.3113  0.6963 -0.3831
  155TYR      N 2093   7.346   2.833   3.807 -0.0413 -0.4550  0.4078
  155TYR      H 2094   7.310   2.913   3.858  2.3154  0.2983  1.0597
  155TYR     CA 2095   7.324   2.693   3.833 -0.3494 -0.3848  0.5267
  155TYR     HA 2096   7.415   2.644   3.797  0.4852  0.6377  1.1960
  155TYR     CB 2097   7.318   2.664   3.983 -0.5044 -0.1427  0.5674
  155TYR    HB1 2098   7.249   2.732   4.032  0.1315  1.2052 -0.3376
  155TYR    HB2 2099   7.292   2.561   4.005 -2.5567  0.7481  2.7237
  155TYR     CG 2100   7.451   2.689   4.050 -0.1966 -0.0875 -0.0604
  155TYR    CD1 2101   7.462   2.778   4.157  0.3017 -0.3223  0.0858
  155TYR    HD1 2102   7.371   2.826   4.190 -1.7061 -2.5926 -1.8158
  155TYR    CE1 2103   7.581   2.791   4.231  0.1889 -0.5657  0.3120
  155TYR    HE1 2104   7.582   2.860   4.314 -0.4608 -0.8905  0.5964
  155TYR     CZ 2105   7.697   2.731   4.179  0.2808  0.3904 -0.6278
  155TYR     OH 2106   7.821   2.754   4.232  0.0272  0.1832  0.0657
  155TYR     HH 2107   7.891   2.713   4.181 -0.8186 -0.4322 -0.6354
  155TYR    CE2 2108   7.685   2.639   4.073 -0.8296 -0.3675  0.1372
  155TYR    HE2 2109   7.779   2.591   4.049 -1.5932 -2.6860  1.4355
  155TYR    CD2 2110   7.564   2.620   4.005 -0.5041 -0.3413 -0.4498
  155TYR    HD2 2111   7.557   2.555   3.919 -3.5243 -0.9552  0.1653
  155TYR      C 2112   7.214   2.633   3.746 -0.1208 -0.0706  0.0164
  155TYR      O 2113   7.156   2.700   3.662  0.0339 -0.1712 -0.1721
  156GLY      N 2114   7.181   2.505   3.768  0.1476 -0.1861 -0.2513
  156GLY      H 2115   7.239   2.453   3.832  2.8840 -1.7707 -3.6194
  156GLY     CA 2116   7.087   2.431   3.686 -0.3496  0.4620 -0.2691
  156GLY    HA1 2117   7.063   2.339   3.740  0.9533  0.1380 -0.2249
  156GLY    HA2 2118   6.994   2.490   3.689 -0.7855 -0.0707  4.2512
  156GLY      C 2119   7.121   2.403   3.541 -0.0287  0.6619 -0.2337
  156GLY      O 2120   7.239   2.378   3.519  0.1283  0.9279  0.3027
  157GLN      N 2121   7.024   2.399   3.449 -0.2848 -0.1566  0.0610
  157GLN      H 2122   6.934   2.424   3.487 -0.1347  0.0206  0.3036
  157GLN     CA 2123   7.039   2.376   3.307  0.3234  0.3372  0.0396
  157GLN     HA 2124   7.097   2.285   3.299  0.7716  0.6436 -0.2558
  157GLN     CB 2125   6.902   2.359   3.240  0.2509  0.1614  0.2343
  157GLN    HB1 2126   6.925   2.356   3.133 -0.0623 -0.6582  0.1837
  157GLN    HB2 2127   6.829   2.436   3.261 -1.0821  0.0338 -3.2683
  157GLN     CG 2128   6.831   2.226   3.263 -0.1405  0.3276 -0.0121
  157GLN    HG1 2129   6.814   2.232   3.370  0.1459 -0.7090  0.1086
  157GLN    HG2 2130   6.898   2.141   3.247 -0.1916  0.3069 -0.1147
  157GLN     CD 2131   6.690   2.223   3.204 -0.3230 -0.0190  0.4375
  157GLN    OE1 2132   6.646   2.307   3.126 -0.3777 -0.5545 -0.1165
  157GLN    NE2 2133   6.614   2.121   3.242 -0.1740 -0.3057 -0.0261
  157GLN   HE21 2134   6.517   2.133   3.216 -0.1199  0.8318  0.2596
  157GLN   HE22 2135   6.655   2.046   3.296 -0.7248  0.5385  1.6294
  157GLN      C 2136   7.105   2.503   3.255  0.3368  0.2367 -0.1911
  157GLN      O 2137   7.064   2.614   3.289  0.3786  0.1355  0.1894
  158GLN      N 2138   7.205   2.480   3.170  0.3132 -0.1087 -0.1270
  158GLN      H 2139   7.244   2.389   3.148 -0.5058  0.1708 -3.3428
  158GLN     CA 2140   7.281   2.590   3.114 -0.2134  0.3228 -0.0108
  158GLN     HA 2141   7.217   2.677   3.108 -0.1328  0.5733  1.9994
  158GLN     CB 2142   7.399   2.615   3.208 -0.0980 -0.4856  0.0685
  158GLN    HB1 2143   7.456   2.523   3.221  0.6059  0.2412  2.9364
  158GLN    HB2 2144   7.469   2.687   3.165  0.6263 -0.6233  0.9849
  158GLN     CG 2145   7.362   2.681   3.341  0.3890  0.7637 -0.4053
  158GLN    HG1 2146   7.451   2.708   3.398  0.6583  0.0804 -0.4912
  158GLN    HG2 2147   7.315   2.616   3.414  1.0586  1.5404  0.7488
  158GLN     CD 2148   7.292   2.815   3.326 -0.9449  0.0988 -0.1946
  158GLN    OE1 2149   7.328   2.896   3.241  0.3022 -0.3202 -0.0774
  158GLN    NE2 2150   7.203   2.848   3.420 -0.4361  0.0721  0.2959
  158GLN   HE21 2151   7.190   2.787   3.499  0.2398 -2.1892 -1.2487
  158GLN   HE22 2152   7.160   2.939   3.410  2.6228  1.6085 -0.2914
  158GLN      C 2153   7.330   2.544   2.977  0.2448 -0.0097  0.2575
  158GLN      O 2154   7.355   2.426   2.954 -0.0783  0.0638 -0.4881
  159ASN      N 2155   7.369   2.643   2.896 -0.3522 -0.3165 -0.4247
  159ASN      H 2156   7.360   2.740   2.922 -1.3432 -0.1125 -1.4902
  159ASN     CA 2157   7.416   2.625   2.761 -0.4221  0.0033 -0.4916
  159ASN     HA 2158   7.362   2.550   2.703  0.8616 -0.3284 -1.3076
  159ASN     CB 2159   7.415   2.762   2.694  0.0198  0.0333 -0.4408
  159ASN    HB1 2160   7.475   2.831   2.754 -1.9456  0.4669  1.1450
  159ASN    HB2 2161   7.313   2.799   2.689 -0.0066  0.6525  2.7243
  159ASN     CG 2162   7.471   2.772   2.552  0.4982 -0.3928 -0.2855
  159ASN    OD1 2163   7.588   2.804   2.531  0.3198  0.1881 -0.4194
  159ASN    ND2 2164   7.398   2.737   2.446  0.1999 -0.3777 -0.0894
  159ASN   HD21 2165   7.447   2.749   2.358  2.0446 -1.9373  0.6396
  159ASN   HD22 2166   7.300   2.715   2.449  0.2610 -0.5935  0.5156
  159ASN      C 2167   7.559   2.573   2.755 -0.3553  0.1311 -0.0377
  159ASN      O 2168   7.642   2.616   2.835  0.1569  0.1153 -0.5485
  160GLN      N 2169   7.592   2.487   2.658  0.0343  0.3629 -0.1154
  160GLN      H 2170   7.518   2.460   2.594  1.3170 -1.7776 -0.7818
  160GLN     CA 2171   7.725   2.434   2.639  0.0223  0.1976  0.2513
  160GLN     HA 2172   7.777   2.442   2.734  0.5963  0.0532 -0.0467
  160GLN     CB 2173   7.705   2.283   2.627  0.0970  0.1930  0.1826
  160GLN    HB1 2174   7.647   2.245   2.711  0.0944  2.2942  1.1945
  160GLN    HB2 2175   7.643   2.255   2.542  0.9537  2.1687 -1.1737
  160GLN     CG 2176   7.838   2.208   2.618  0.2715  0.5129  0.0632
  160GLN    HG1 2177   7.899   2.246   2.537 -1.1558  0.3015 -1.1600
  160GLN    HG2 2178   7.811   2.111   2.577  0.8288 -0.0641  1.0105
  160GLN     CD 2179   7.921   2.184   2.744 -0.9114 -0.1245  0.7442
  160GLN    OE1 2180   7.913   2.257   2.842 -0.1875  0.0315  0.6889
  160GLN    NE2 2181   8.010   2.085   2.736 -0.3736  0.4282 -0.4006
  160GLN   HE21 2182   8.062   2.057   2.818 -1.2106 -0.4480 -0.1439
  160GLN   HE22 2183   7.996   2.023   2.657  0.5614 -0.4037  0.0602
  160GLN      C 2184   7.798   2.504   2.525 -0.1603 -0.2697 -0.1598
  160GLN      O 2185   7.736   2.560   2.435  0.3017  0.2992 -0.1278
  161TYR      N 2186   7.930   2.516   2.541 -0.1904  0.3961 -0.3548
  161TYR      H 2187   7.978   2.488   2.625 -0.3181  0.6236 -0.2057
  161TYR     CA 2188   8.021   2.568   2.441 -0.0301  0.4492 -0.1830
  161TYR     HA 2189   7.974   2.663   2.413  0.5447  0.7498 -0.1413
  161TYR     CB 2190   8.159   2.594   2.499 -0.2800  0.1120  0.5722
  161TYR    HB1 2191   8.151   2.674   2.574  1.8231  1.3236 -0.4005
  161TYR    HB2 2192   8.233   2.622   2.424  0.0636  1.5141  1.3788
  161TYR     CG 2193   8.205   2.469   2.570 -0.5384 -0.3723 -0.1078
  161TYR    CD1 2194   8.289   2.386   2.495 -0.0996  0.2480 -0.3108
  161TYR    HD1 2195   8.329   2.413   2.399  1.0723 -1.1959 -0.2642
  161TYR    CE1 2196   8.338   2.269   2.553 -0.2568  0.1254 -0.4257
  161TYR    HE1 2197   8.417   2.218   2.500 -0.6095  0.8320 -1.6410
  161TYR     CZ 2198   8.317   2.245   2.691  0.3892 -0.1851 -0.3758
  161TYR     OH 2199   8.369   2.134   2.751 -0.0597 -0.1785  0.0256
  161TYR     HH 2200   8.420   2.086   2.686 -0.4368  0.0130 -0.4174
  161TYR    CE2 2201   8.239   2.329   2.772  0.1457 -0.5672 -0.2112
  161TYR    HE2 2202   8.206   2.302   2.871  1.8309 -1.0114  0.2674
  161TYR    CD2 2203   8.176   2.432   2.702  0.4466 -0.1028  0.1923
  161TYR    HD2 2204   8.099   2.494   2.747  0.9012 -0.0275  0.8776
  161TYR      C 2205   8.030   2.481   2.317 -0.6790  0.1145 -0.0006
  161TYR      O 2206   8.019   2.358   2.323  0.2119  0.0057 -0.3415
  162ASN      N 2207   8.053   2.553   2.207 -0.2013 -0.1142 -0.0524
  162ASN      H 2208   8.053   2.653   2.221  0.4378 -0.5019  3.7811
  162ASN     CA 2209   8.065   2.496   2.074 -0.2537 -0.0052 -0.1032
  162ASN     HA 2210   7.973   2.439   2.058 -0.1556 -0.0371 -0.5647
  162ASN     CB 2211   8.069   2.609   1.972 -0.1481 -0.1105 -0.2152
  162ASN    HB1 2212   7.987   2.677   1.997 -1.5550 -2.1119  0.8888
  162ASN    HB2 2213   8.164   2.663   1.976  0.4314 -1.0252 -1.2164
  162ASN     CG 2214   8.044   2.562   1.829 -0.4016 -1.3517  0.2222
  162ASN    OD1 2215   8.143   2.539   1.759 -0.2231 -1.0732  0.3765
  162ASN    ND2 2216   7.919   2.540   1.788 -0.4470  0.4055 -0.7118
  162ASN   HD21 2217   7.839   2.544   1.849 -0.6367  1.1585 -0.9975
  162ASN   HD22 2218   7.910   2.506   1.693  0.5306 -3.4863  0.3801
  162ASN      C 2219   8.183   2.402   2.062 -0.0511  0.2537 -0.1309
  162ASN      O 2220   8.284   2.428   2.127  0.2175 -0.1273 -0.3845
  163SER      N 2221   8.170   2.302   1.974 -0.8096  0.1520  0.0908
  163SER      H 2222   8.098   2.308   1.904  0.9691  0.7139 -1.7984
  163SER     CA 2223   8.272   2.199   1.971 -0.5755  0.3911 -0.4545
  163SER     HA 2224   8.317   2.209   2.070  1.3150  1.0172 -1.3435
  163SER     CB 2225   8.216   2.059   1.944  0.2014  0.0235 -0.1962
  163SER    HB1 2226   8.295   1.985   1.938 -1.3454 -1.7223  0.1697
  163SER    HB2 2227   8.161   2.057   1.850 -0.4589 -0.2647  0.1906
  163SER     OG 2228   8.120   2.011   2.035  0.1417 -0.1539 -0.3535
  163SER     HG 2229   8.127   1.917   2.053 -0.3470  0.0330  0.9386
  163SER      C 2230   8.394   2.225   1.884  0.0487  0.2737  0.3704
  163SER    OC1 2231   8.377   2.246   1.762  0.1485  0.2592  0.3540
  163SER    OC2 2232   8.508   2.231   1.934  0.3615 -0.2819 -0.2498
    1MET      N 2233   4.310   2.735   0.726  0.3753 -0.0210  0.1330
    1MET     H1 2234   4.282   2.824   0.687  1.6322  0.7742  0.9420
    1MET     H2 2235   4.403   2.715   0.691  0.1913 -0.4201 -0.1240
    1MET     H3 2236   4.246   2.661   0.702  3.1607 -2.0005 -1.8401
    1MET     CA 2237   4.314   2.756   0.872 -0.1604  0.1011  0.1311
    1MET     HA 2238   4.223   2.811   0.892 -0.0909  0.2019  0.1692
    1MET     CB 2239   4.304   2.617   0.936 -0.0245 -0.2265 -0.5508
    1MET    HB1 2240   4.282   2.630   1.042  4.8492  0.4375  0.5951
    1MET    HB2 2241   4.212   2.572   0.899 -1.0958  1.6737 -0.3267
    1MET     CG 2242   4.426   2.526   0.937  0.0243 -0.1578 -0.3113
    1MET    HG1 2243   4.507   2.575   0.991  1.6368  1.4013 -3.8053
    1MET    HG2 2244   4.395   2.432   0.983  2.1158 -0.4394  0.6316
    1MET     SD 2245   4.493   2.488   0.773  0.2910  0.0362 -0.2481
    1MET     CE 2246   4.630   2.376   0.807 -0.0983 -0.3496  0.0614
    1MET    HE1 2247   4.592   2.283   0.851 -1.1628 -0.3704 -0.8745
    1MET    HE2 2248   4.675   2.345   0.713 -1.3287 -3.7600  0.4551
    1MET    HE3 2249   4.700   2.415   0.881  0.5805 -0.9796 -0.2291
    1MET      C 2250   4.444   2.825   0.912 -0.1549  0.2544 -0.1513
    1MET      O 2251   4.545   2.811   0.845 -0.0466  0.6245 -0.0689
    2ALA      N 2252   4.451   2.898   1.023  0.5851 -0.2437  0.1339
    2ALA      H 2253   4.368   2.918   1.078 -0.0025  0.8549 -1.0976
    2ALA     CA 2254   4.571   2.962   1.075  0.5799 -0.2112  0.1068
    2ALA     HA 2255   4.621   3.006   0.989 -1.3041  0.8896 -0.4994
    2ALA     CB 2256   4.536   3.082   1.161 -0.1965  0.0294 -0.5367
    2ALA    HB1 2257   4.455   3.065   1.233 -0.4440 -0.1142 -0.8500
    2ALA    HB2 2258   4.496   3.162   1.098 -1.2128  0.7863  0.9829
    2ALA    HB3 2259   4.623   3.116   1.217 -0.5670 -3.1549  2.3126
    2ALA      C 2260   4.661   2.863   1.148  0.1989 -0.4705  0.2295
    2ALA      O 2261   4.619   2.765   1.210 -0.0850 -0.0669  0.6858
    3SER      N 2262   4.790   2.881   1.118  0.1519  0.1121  0.3547
    3SER      H 2263   4.814   2.966   1.070 -0.4326 -1.0713 -2.2268
    3SER     CA 2264   4.891   2.794   1.174 -0.1224 -0.4461  0.0030
    3SER     HA 2265   4.876   2.694   1.134  0.1369  0.0328 -1.3271
    3SER     CB 2266   5.027   2.845   1.125 -0.0583 -0.3754  0.2536
    3SER    HB1 2267   5.028   2.847   1.016  0.9074 -0.6515  0.2577
    3SER    HB2 2268   5.104   2.779   1.165  0.4196  1.1831  2.0813
    3SER     OG 2269   5.048   2.976   1.174  0.1183 -0.1375 -0.4589
    3SER     HG 2270   5.134   2.997   1.136  0.2059 -0.9516 -0.7292
    3SER      C 2271   4.894   2.797   1.326 -0.2038 -0.1107 -0.0008
    3SER      O 2272   4.857   2.901   1.380 -0.2305 -0.3373  0.4282
    4ASN      N 2273   4.942   2.692   1.394  0.1355 -0.1812 -0.3427
    4ASN      H 2274   4.973   2.612   1.342  0.7525 -0.2833  0.1724
    4ASN     CA 2275   4.963   2.704   1.537  0.0069 -0.3450 -0.3100
    4ASN     HA 2276   4.954   2.805   1.577 -0.0385 -0.3538 -0.2977
    4ASN     CB 2277   4.863   2.622   1.617 -0.3930  0.0381 -0.4106
    4ASN    HB1 2278   4.763   2.647   1.580 -1.2839 -0.3847  1.5226
    4ASN    HB2 2279   4.877   2.516   1.594 -1.7439  0.2625 -2.5655
    4ASN     CG 2280   4.860   2.652   1.767  0.0812 -0.0620 -0.3789
    4ASN    OD1 2281   4.915   2.752   1.812  0.0803  0.0663 -0.6616
    4ASN    ND2 2282   4.779   2.575   1.840 -0.2589  0.4384 -0.2209
    4ASN   HD21 2283   4.721   2.511   1.786  1.1652  0.6713 -2.1172
    4ASN   HD22 2284   4.753   2.599   1.934  1.3518  0.2282  0.2957
    4ASN      C 2285   5.103   2.655   1.569  0.2422  0.4830 -0.0259
    4ASN      O 2286   5.167   2.593   1.484 -0.0168 -0.0050  0.1322
    5ASP      N 2287   5.155   2.665   1.691  0.3350 -0.1845 -0.0089
    5ASP      H 2288   5.087   2.700   1.757 -1.1326  0.2751 -1.6729
    5ASP     CA 2289   5.282   2.620   1.744  0.1381  0.1145  0.7296
    5ASP     HA 2290   5.354   2.621   1.662  1.3111  1.0741  1.7242
    5ASP     CB 2291   5.329   2.728   1.842  0.0821  0.6423  0.1851
    5ASP    HB1 2292   5.255   2.723   1.923  1.0503 -0.0736  1.0471
    5ASP    HB2 2293   5.335   2.829   1.804 -1.2583  0.0654 -1.7141
    5ASP     CG 2294   5.463   2.697   1.907 -0.0508 -0.1916  0.0731
    5ASP    OD1 2295   5.486   2.729   2.026 -0.8291  0.2276  0.1160
    5ASP    OD2 2296   5.549   2.636   1.840 -0.2836  0.1014 -0.5031
    5ASP      C 2297   5.268   2.476   1.791 -0.3038 -0.0394  0.1436
    5ASP      O 2298   5.245   2.451   1.909 -0.7904 -0.3087 -0.0104
    6TYR      N 2299   5.278   2.384   1.695 -0.4449  0.1474 -0.0511
    6TYR      H 2300   5.290   2.422   1.602 -0.8566  0.8095  0.1533
    6TYR     CA 2301   5.237   2.247   1.713  0.2174 -0.0908 -0.3271
    6TYR     HA 2302   5.151   2.250   1.780  1.0364  0.2607  0.7422
    6TYR     CB 2303   5.206   2.170   1.585 -0.5528 -0.5256  0.1138
    6TYR    HB1 2304   5.161   2.075   1.616  0.2169 -0.8105  0.3721
    6TYR    HB2 2305   5.303   2.161   1.537 -0.6644  1.8985 -0.7254
    6TYR     CG 2306   5.118   2.233   1.480  0.0934  0.2475  0.0263
    6TYR    CD1 2307   4.979   2.221   1.496  0.1052 -0.4439 -0.3327
    6TYR    HD1 2308   4.937   2.160   1.575  1.4203 -1.8530 -0.6655
    6TYR    CE1 2309   4.894   2.284   1.405 -0.0134 -0.4325 -0.2149
    6TYR    HE1 2310   4.788   2.263   1.412 -0.0392 -0.5260 -0.8277
    6TYR     CZ 2311   4.954   2.367   1.307  0.0391 -0.2693 -0.0439
    6TYR     OH 2312   4.873   2.431   1.219  0.2723 -0.1199 -0.1489
    6TYR     HH 2313   4.781   2.409   1.238  0.9249 -1.1595  2.1194
    6TYR    CE2 2314   5.091   2.361   1.276 -0.0828  0.1289 -0.6665
    6TYR    HE2 2315   5.130   2.416   1.192  2.3354  2.0878  1.5949
    6TYR    CD2 2316   5.173   2.292   1.366 -0.4458  0.2461 -0.2396
    6TYR    HD2 2317   5.280   2.291   1.348 -0.2303  3.1430  0.3593
    6TYR      C 2318   5.337   2.172   1.801  0.2213  0.1219 -0.1492
    6TYR      O 2319   5.458   2.186   1.784  0.2445  0.4182  0.2522
    7THR      N 2320   5.293   2.083   1.890  0.1723  0.1238 -0.1717
    7THR      H 2321   5.194   2.095   1.905  0.2744  0.5105  0.1970
    7THR     CA 2322   5.368   1.993   1.975  0.2632  0.6835  0.3408
    7THR     HA 2323   5.429   2.046   2.048  3.1919 -1.1523 -0.5885
    7THR     CB 2324   5.275   1.900   2.052 -0.1537  0.5114 -0.3694
    7THR     HB 2325   5.246   1.813   1.991  0.1279 -0.1270  0.3928
    7THR    CG2 2326   5.338   1.845   2.179 -0.5927  0.5289 -0.1431
    7THR   HG21 2327   5.367   1.929   2.241 -2.5411  0.9442  0.2831
    7THR   HG22 2328   5.272   1.785   2.243  2.9665 -2.5576  0.9724
    7THR   HG23 2329   5.422   1.777   2.166  0.4083  1.7745 -0.2850
    7THR    OG1 2330   5.156   1.967   2.089  0.0410  0.7511 -0.1796
    7THR    HG1 2331   5.092   1.901   2.116 -0.3820  1.4059  0.4428
    7THR      C 2332   5.465   1.918   1.886 -0.4054  0.1113  0.0845
    7THR      O 2333   5.438   1.901   1.767 -0.7952 -0.5665  0.2657
    8GLN      N 2334   5.584   1.878   1.932 -0.2753 -0.1028 -0.4311
    8GLN      H 2335   5.600   1.887   2.031 -0.2913  1.0770 -0.5276
    8GLN     CA 2336   5.689   1.795   1.877  0.1221  0.2213 -0.1668
    8GLN     HA 2337   5.675   1.770   1.771 -0.8329 -0.5681  0.1317
    8GLN     CB 2338   5.824   1.865   1.891  0.1541  0.2175 -0.4386
    8GLN    HB1 2339   5.900   1.811   1.835  0.5111  1.9874 -1.7518
    8GLN    HB2 2340   5.846   1.872   1.997 -2.2306  0.2409  0.1171
    8GLN     CG 2341   5.827   1.999   1.817  0.1770  0.3256 -0.2425
    8GLN    HG1 2342   5.759   2.067   1.870  0.7367  0.4958  0.2647
    8GLN    HG2 2343   5.927   2.041   1.826  0.0626  0.2377  2.3429
    8GLN     CD 2344   5.794   1.988   1.669 -0.0443  0.1709 -0.1825
    8GLN    OE1 2345   5.865   1.915   1.599  0.3491  0.6461 -0.2788
    8GLN    NE2 2346   5.683   2.048   1.625 -0.2329 -0.1409 -0.1359
    8GLN   HE21 2347   5.653   2.043   1.529 -0.2908  1.4026 -0.2118
    8GLN   HE22 2348   5.624   2.101   1.687 -0.5775  0.7271 -1.1869
    8GLN      C 2349   5.702   1.664   1.955  0.1371  0.4237  0.1712
    8GLN      O 2350   5.671   1.656   2.073  0.0344 -0.0758  0.1112
    9GLN      N 2351   5.740   1.560   1.880  0.2976  0.2645  0.4741
    9GLN      H 2352   5.751   1.588   1.784 -1.1188  1.8914  0.7239
    9GLN     CA 2353   5.763   1.426   1.930  0.0055 -0.0266 -0.1538
    9GLN     HA 2354   5.768   1.428   2.039  0.4971  0.1795 -0.1781
    9GLN     CB 2355   5.645   1.338   1.891 -0.0034 -0.3990  0.6945
    9GLN    HB1 2356   5.623   1.351   1.785 -1.5641 -0.6991  0.9491
    9GLN    HB2 2357   5.669   1.232   1.897 -0.9002 -0.8094 -2.0192
    9GLN     CG 2358   5.520   1.373   1.973 -0.0692  0.1223  0.3781
    9GLN    HG1 2359   5.530   1.350   2.079 -1.3979 -0.5092  0.3803
    9GLN    HG2 2360   5.503   1.480   1.959  1.2388 -0.0091 -3.3630
    9GLN     CD 2361   5.399   1.296   1.924  0.1394  0.0898 -0.0923
    9GLN    OE1 2362   5.390   1.258   1.807 -0.5206  0.0715 -0.0431
    9GLN    NE2 2363   5.298   1.276   2.009  0.2846 -0.0263  0.0504
    9GLN   HE21 2364   5.235   1.204   1.977  0.7542 -0.9751  1.1729
    9GLN   HE22 2365   5.294   1.311   2.104 -2.3863 -2.2776  0.8980
    9GLN      C 2366   5.897   1.368   1.889  0.2379  0.1640  0.3307
    9GLN      O 2367   5.938   1.388   1.775  0.0742 -0.1096  0.2223
   10ALA      N 2368   5.972   1.295   1.974  0.2236 -0.4991 -0.2155
   10ALA      H 2369   5.935   1.277   2.066  0.3058  2.7736  0.5969
   10ALA     CA 2370   6.103   1.241   1.944  0.3407 -0.2684 -0.1241
   10ALA     HA 2371   6.169   1.322   1.911 -0.0113  0.5659  1.1407
   10ALA     CB 2372   6.163   1.188   2.073  0.1365 -0.2543 -0.0218
   10ALA    HB1 2373   6.267   1.159   2.055  0.4095  1.1968 -0.8941
   10ALA    HB2 2374   6.100   1.107   2.110 -0.4492 -0.3807 -1.2332
   10ALA    HB3 2375   6.151   1.270   2.143 -2.7114 -0.0511 -0.6357
   10ALA      C 2376   6.089   1.135   1.835  0.1378 -0.1959 -0.1689
   10ALA      O 2377   6.025   1.035   1.866 -0.3394 -0.0095 -0.5246
   11THR      N 2378   6.150   1.149   1.718  0.1771 -0.0956 -0.1370
   11THR      H 2379   6.214   1.227   1.712 -0.8471  0.7023 -1.2610
   11THR     CA 2380   6.135   1.074   1.594 -0.1431 -0.1012 -0.0935
   11THR     HA 2381   6.029   1.064   1.571 -0.1355  0.1870 -0.2627
   11THR     CB 2382   6.200   1.145   1.476  0.3442 -0.4354 -0.0226
   11THR     HB 2383   6.184   1.080   1.389  1.1441  0.1923 -0.6552
   11THR    CG2 2384   6.133   1.280   1.458 -0.1001 -0.6470  0.0274
   11THR   HG21 2385   6.140   1.345   1.546  2.9114 -0.3425 -0.3316
   11THR   HG22 2386   6.027   1.273   1.434 -0.0871 -1.5143  0.2078
   11THR   HG23 2387   6.188   1.340   1.385 -2.1291  0.5084 -0.6302
   11THR    OG1 2388   6.337   1.171   1.497  0.2792 -0.1056 -0.0103
   11THR    HG1 2389   6.369   1.226   1.424 -0.5362  1.3613  0.6842
   11THR      C 2390   6.183   0.933   1.621 -0.1278  0.0105  0.4729
   11THR      O 2391   6.283   0.912   1.690  0.1415 -0.4405 -0.0495
   12GLN      N 2392   6.107   0.834   1.572  0.1927 -0.0482  0.0905
   12GLN      H 2393   6.022   0.857   1.522 -0.9640 -0.3016  1.8596
   12GLN     CA 2394   6.155   0.698   1.563  0.2000 -0.0514  0.1719
   12GLN     HA 2395   6.204   0.674   1.657  1.4058  1.0340 -0.1424
   12GLN     CB 2396   6.042   0.605   1.519 -0.1792  0.4174  0.1398
   12GLN    HB1 2397   6.081   0.503   1.516 -0.4723 -0.0119  4.1730
   12GLN    HB2 2398   5.992   0.640   1.429  0.5060  0.6103 -0.1716
   12GLN     CG 2399   5.937   0.592   1.629 -0.3790 -0.0314 -0.1019
   12GLN    HG1 2400   5.895   0.693   1.630 -0.2950  0.0072 -0.4075
   12GLN    HG2 2401   5.988   0.574   1.724 -1.3504 -0.8537  0.2904
   12GLN     CD 2402   5.829   0.487   1.604 -0.1775 -0.1704 -0.3945
   12GLN    OE1 2403   5.827   0.415   1.505 -0.2969 -0.3880 -0.2359
   12GLN    NE2 2404   5.720   0.481   1.681  0.1206  0.5657  0.0966
   12GLN   HE21 2405   5.712   0.533   1.767 -1.4854  2.2047 -0.9691
   12GLN   HE22 2406   5.649   0.417   1.649  2.0354 -1.0408 -1.1776
   12GLN      C 2407   6.265   0.683   1.458  0.2268  0.3858  0.1355
   12GLN      O 2408   6.278   0.764   1.367 -0.6450 -0.1531 -0.4901
   13SER      N 2409   6.341   0.573   1.459 -0.1169  0.1449  0.0877
   13SER      H 2410   6.316   0.507   1.531  0.3159  2.5266  2.6060
   13SER     CA 2411   6.438   0.547   1.355 -0.2082 -0.1524  0.0753
   13SER     HA 2412   6.457   0.639   1.299  1.3575 -0.2460  0.3948
   13SER     CB 2413   6.571   0.508   1.418  0.0630 -0.3830 -0.6250
   13SER    HB1 2414   6.646   0.495   1.340  2.6098  2.4207  1.1013
   13SER    HB2 2415   6.566   0.413   1.472  1.2166 -0.1917 -0.1269
   13SER     OG 2416   6.633   0.599   1.506 -0.1061 -0.5318 -0.3474
   13SER     HG 2417   6.606   0.582   1.596  0.7679  0.2504  0.0813
   13SER      C 2418   6.403   0.431   1.264  0.2531 -0.2082 -0.0359
   13SER      O 2419   6.316   0.353   1.304 -0.3011  0.6125  0.3809
   14TYR      N 2420   6.470   0.432   1.148  0.3044  0.3206 -0.0004
   14TYR      H 2421   6.544   0.498   1.128  0.1602  0.1240 -1.2110
   14TYR     CA 2422   6.416   0.357   1.037  0.0702  0.0009  0.3261
   14TYR     HA 2423   6.361   0.273   1.079 -1.2709  1.3239  1.3347
   14TYR     CB 2424   6.322   0.450   0.961  0.0614 -0.3562 -0.1074
   14TYR    HB1 2425   6.285   0.411   0.867 -0.9777  1.4499 -0.5005
   14TYR    HB2 2426   6.377   0.543   0.942 -0.7508 -0.0254 -0.9260
   14TYR     CG 2427   6.198   0.491   1.038  0.0115  0.0633 -0.4035
   14TYR    CD1 2428   6.117   0.397   1.102  0.2565  0.0082 -0.1698
   14TYR    HD1 2429   6.132   0.291   1.089 -0.5484 -0.2039  0.5130
   14TYR    CE1 2430   6.001   0.440   1.167  0.5317  0.5992 -0.0703
   14TYR    HE1 2431   5.942   0.362   1.212  1.5510 -2.4596 -3.5877
   14TYR     CZ 2432   5.971   0.578   1.170  0.0645  0.4960  0.0249
   14TYR     OH 2433   5.850   0.610   1.225 -0.0984 -0.3374  0.1657
   14TYR     HH 2434   5.804   0.532   1.256 -1.3766  0.4678  0.3761
   14TYR    CE2 2435   6.057   0.672   1.110 -0.0077  0.7273  0.2811
   14TYR    HE2 2436   6.034   0.777   1.122  0.3352  1.1145 -1.9745
   14TYR    CD2 2437   6.174   0.628   1.046 -0.0030  0.0006  0.7748
   14TYR    HD2 2438   6.232   0.700   0.991 -1.2106 -0.1377 -0.7291
   14TYR      C 2439   6.518   0.287   0.948 -0.1804  0.0064  0.0323
   14TYR      O 2440   6.627   0.344   0.943 -0.0175 -0.3035  0.0322
   15GLY      N 2441   6.490   0.166   0.900 -0.1325  0.0360 -0.0699
   15GLY      H 2442   6.405   0.116   0.921 -1.6346  1.4172 -2.3672
   15GLY     CA 2443   6.593   0.095   0.826 -0.1154  0.2647 -0.2682
   15GLY    HA1 2444   6.675   0.071   0.893 -0.3162 -1.1222 -0.4813
   15GLY    HA2 2445   6.546   0.007   0.782 -1.9902  0.7493  0.6288
   15GLY      C 2446   6.649   0.172   0.708 -0.0773  0.2155 -0.2820
   15GLY      O 2447   6.766   0.162   0.673 -0.1270  0.4490 -0.5218
   16ALA      N 2448   6.567   0.252   0.639 -0.5994 -0.3271 -0.3031
   16ALA      H 2449   6.470   0.263   0.666 -0.7957  0.9955 -1.4130
   16ALA     CA 2450   6.601   0.322   0.517 -0.7752  0.2138 -0.0458
   16ALA     HA 2451   6.710   0.327   0.511 -0.8554  1.2494 -0.9867
   16ALA     CB 2452   6.539   0.247   0.399 -0.1748 -0.1682 -0.1282
   16ALA    HB1 2453   6.567   0.143   0.391 -0.4770 -0.2514 -0.1229
   16ALA    HB2 2454   6.568   0.278   0.299  1.2868 -0.4589  0.1864
   16ALA    HB3 2455   6.431   0.249   0.415 -0.3250  3.2589 -0.7407
   16ALA      C 2456   6.551   0.465   0.506 -0.2447  0.3880 -0.2579
   16ALA      O 2457   6.444   0.498   0.558 -0.1198  0.2108  0.1078
   17TYR      N 2458   6.629   0.552   0.442  0.2408  0.1808  0.0534
   17TYR      H 2459   6.720   0.521   0.410  1.0493  1.2945  1.1941
   17TYR     CA 2460   6.605   0.694   0.427 -0.2164  0.0939 -0.0404
   17TYR     HA 2461   6.504   0.723   0.457  0.2676  1.1319  0.6400
   17TYR     CB 2462   6.703   0.771   0.515 -0.2652  0.0621  0.0424
   17TYR    HB1 2463   6.802   0.727   0.501 -0.6717 -0.3018 -1.9747
   17TYR    HB2 2464   6.702   0.874   0.479 -2.5518 -0.2059 -0.8737
   17TYR     CG 2465   6.673   0.770   0.663 -0.1480 -0.5234  0.0646
   17TYR    CD1 2466   6.719   0.657   0.731  0.1961 -0.2221  0.3335
   17TYR    HD1 2467   6.768   0.575   0.682 -1.8210 -1.8822  0.9432
   17TYR    CE1 2468   6.692   0.652   0.869  0.3185 -0.0002  0.3658
   17TYR    HE1 2469   6.728   0.571   0.930  0.3820  0.5969  1.1392
   17TYR     CZ 2470   6.610   0.750   0.929  0.6434  0.6047 -0.1567
   17TYR     OH 2471   6.584   0.746   1.063  0.2632 -0.4020 -0.2512
   17TYR     HH 2472   6.536   0.828   1.076 -0.5478 -0.7329 -1.0703
   17TYR    CE2 2473   6.551   0.850   0.850 -0.0206 -0.1006 -0.5630
   17TYR    HE2 2474   6.479   0.919   0.891  1.8651  1.3320  0.4988
   17TYR    CD2 2475   6.582   0.863   0.714  0.4123  0.3068 -0.4288
   17TYR    HD2 2476   6.546   0.941   0.648  1.9618  1.3814 -0.0459
   17TYR      C 2477   6.624   0.725   0.279  0.2665  0.0537  0.0125
   17TYR      O 2478   6.711   0.798   0.233  0.3074 -0.1276 -0.1991
   18PRO      N 2479   6.528   0.683   0.196  0.2210 -0.1138  0.1491
   18PRO     CD 2480   6.404   0.613   0.219 -0.0307  0.3504  0.2117
   18PRO    HD1 2481   6.421   0.511   0.253 -0.6203  0.4991  0.9858
   18PRO    HD2 2482   6.344   0.663   0.296  1.4462 -1.2857  2.5636
   18PRO     CG 2483   6.324   0.607   0.089  0.0690 -0.1661  0.1713
   18PRO    HG1 2484   6.264   0.517   0.077 -0.5274  0.4066 -1.3378
   18PRO    HG2 2485   6.266   0.698   0.073 -0.0348 -0.1559  0.5875
   18PRO     CB 2486   6.441   0.607   9.577 -0.3608  0.1189 -0.3518
   18PRO    HB1 2487   6.487   0.508   9.567 -0.4735  0.0773 -0.4525
   18PRO    HB2 2488   6.408   0.634   9.477 -0.4154 -0.7451 -0.5730
   18PRO     CA 2489   6.535   0.710   0.054 -0.5334 -0.0110  0.1282
   18PRO     HA 2490   6.632   0.680   0.014 -0.2837 -0.9664  1.3716
   18PRO      C 2491   6.505   0.853   0.010 -0.0182  0.0537 -0.0219
   18PRO      O 2492   6.527   0.891   9.481  0.3435 -0.1883 -0.0349
   19THR      N 2493   6.455   0.936   0.102  0.9328  0.3348  0.2508
   19THR      H 2494   6.417   0.898   0.188 -2.9696  0.5682 -1.2167
   19THR     CA 2495   6.438   1.078   0.082  0.6600  0.2844  0.1257
   19THR     HA 2496   6.480   1.110   9.572 -1.2312  1.1700 -0.4618
   19THR     CB 2497   6.291   1.116   0.085  0.5310 -0.2041  0.1163
   19THR     HB 2498   6.289   1.224   0.072 -2.6166 -0.1350  0.2218
   19THR    CG2 2499   6.199   1.049   9.569  0.4948  0.0080  0.0082
   19THR   HG21 2500   6.092   1.058   0.003  0.7452 -0.9613  2.0811
   19THR   HG22 2501   6.221   1.087   9.469  1.9011 -2.7825 -0.8412
   19THR   HG23 2502   6.227   0.944   9.565 -0.2110 -0.1533 -1.8645
   19THR    OG1 2503   6.252   1.095   0.219 -0.5898 -0.3623 -0.2210
   19THR    HG1 2504   6.171   1.145   0.234 -1.1577 -1.4670  0.5863
   19THR      C 2505   6.509   1.157   0.190  0.3564  0.1820  0.3998
   19THR      O 2506   6.514   1.119   0.307 -0.7580 -0.0459  0.3840
   20GLN      N 2507   6.556   1.280   0.165  0.9944 -0.2264 -0.4490
   20GLN      H 2508   6.550   1.314   0.070  1.7296 -2.8286 -1.5344
   20GLN     CA 2509   6.641   1.356   0.253  0.1631  0.1098  0.0788
   20GLN     HA 2510   6.611   1.334   0.355  2.1659  1.5042  1.0443
   20GLN     CB 2511   6.789   1.328   0.225  0.0104 -0.2446 -0.3773
   20GLN    HB1 2512   6.812   1.343   0.119 -0.5529 -2.1697 -0.8107
   20GLN    HB2 2513   6.844   1.404   0.281  1.6777 -2.7805  1.6258
   20GLN     CG 2514   6.846   1.194   0.269  0.2383 -0.1349 -0.3358
   20GLN    HG1 2515   6.789   1.105   0.244 -0.2275 -0.2040  0.8747
   20GLN    HG2 2516   6.941   1.182   0.217  0.2112  1.1521 -0.7186
   20GLN     CD 2517   6.862   1.188   0.421  0.3041 -0.4087 -0.3522
   20GLN    OE1 2518   6.956   1.235   0.484  0.3025 -0.2819 -0.4415
   20GLN    NE2 2519   6.754   1.149   0.488  0.5465 -0.0046  0.2779
   20GLN   HE21 2520   6.671   1.128   0.434  0.7781  0.4478 -0.2553
   20GLN   HE22 2521   6.750   1.160   0.589 -0.8109  0.4786  0.1876
   20GLN      C 2522   6.624   1.505   0.228  0.4446  0.1102 -0.1187
   20GLN      O 2523   6.575   1.547   0.124  0.2405  0.1956  0.0108
   21PRO      N 2524   6.667   1.588   0.324  0.3976  0.0135 -0.0144
   21PRO     CD 2525   6.672   1.562   0.467  0.2820  0.4951  0.0810
   21PRO    HD1 2526   6.760   1.499   0.482  2.2530  2.1347 -3.3443
   21PRO    HD2 2527   6.576   1.514   0.487  0.0012  0.2379 -1.6729
   21PRO     CG 2528   6.688   1.697   0.536  0.0903  0.5192  0.0783
   21PRO    HG1 2529   6.587   1.735   0.555 -0.3722  1.2274 -3.2078
   21PRO    HG2 2530   6.747   1.685   0.627 -1.6013  2.1745  1.4731
   21PRO     CB 2531   6.754   1.777   0.425  0.2799  0.0882 -0.1250
   21PRO    HB1 2532   6.745   1.886   0.431 -0.4568  0.2722 -2.9382
   21PRO    HB2 2533   6.861   1.757   0.429  0.5216  0.6388 -2.2529
   21PRO     CA 2534   6.692   1.728   0.294  0.4394 -0.0245 -0.1580
   21PRO     HA 2535   6.596   1.776   0.277  0.5190 -0.2024 -1.1281
   21PRO      C 2536   6.776   1.754   0.170 -0.0164 -0.0479 -0.4740
   21PRO      O 2537   6.838   1.663   0.116 -0.3122 -0.1841 -0.5873
   22GLY      N 2538   6.783   1.879   0.124 -0.0855  0.2208  0.2218
   22GLY      H 2539   6.739   1.956   0.172  1.5039  0.7238  0.9186
   22GLY     CA 2540   6.874   1.914   0.017 -0.3423 -1.1143 -0.4557
   22GLY    HA1 2541   6.959   1.974   0.051 -0.2152 -0.9614 -1.0225
   22GLY    HA2 2542   6.909   1.821   9.556 -1.7772 -1.8350 -0.1422
   22GLY      C 2543   6.815   1.992   9.486  0.0485  0.0248  0.0956
   22GLY      O 2544   6.694   2.001   9.467 -0.0270  0.1618  0.6405
   23GLN      N 2545   6.897   2.056   9.401 -0.2318  0.6231  0.2693
   23GLN      H 2546   6.996   2.046   9.418 -0.2005 -1.3678 -0.7800
   23GLN     CA 2547   6.854   2.122   9.280 -0.4033 -0.2257 -0.1430
   23GLN     HA 2548   6.760   2.085   9.240 -0.5589  0.7231 -0.7053
   23GLN     CB 2549   6.823   2.264   9.328  0.0918 -0.1605 -0.0123
   23GLN    HB1 2550   6.797   2.253   9.433 -1.0724  0.0819 -0.2557
   23GLN    HB2 2551   6.914   2.322   9.309 -0.3534  0.5723  0.0558
   23GLN     CG 2552   6.717   2.338   9.246  0.3256 -0.2098 -0.3620
   23GLN    HG1 2553   6.738   2.315   9.142  0.7449 -2.0846  0.0952
   23GLN    HG2 2554   6.732   2.444   9.267 -1.1225 -0.4860  2.6318
   23GLN     CD 2555   6.572   2.311   9.284  0.3307  0.2705  0.0015
   23GLN    OE1 2556   6.519   2.359   9.384  0.0832 -0.5032  0.2516
   23GLN    NE2 2557   6.500   2.237   9.200 -0.4033  0.5939  0.3361
   23GLN   HE21 2558   6.406   2.211   9.225 -0.2358 -0.5715 -0.2108
   23GLN   HE22 2559   6.543   2.207   9.113 -0.2349  0.3114  0.5182
   23GLN      C 2560   6.957   2.125   9.168 -0.2250 -0.2739  0.0181
   23GLN      O 2561   7.073   2.152   9.197 -0.2646  0.1683 -0.2280
   24GLY      N 2562   6.911   2.111   9.043 -0.6762  0.7004  0.0616
   24GLY      H 2563   6.811   2.113   9.030 -0.7769  0.6324  0.7688
   24GLY     CA 2564   7.005   2.106   8.933 -0.7890  0.0276 -0.0112
   24GLY    HA1 2565   7.047   2.207   8.931 -1.6215  0.3724 -0.8417
   24GLY    HA2 2566   7.093   2.045   8.953  1.0342  1.9587 -1.5982
   24GLY      C 2567   6.937   2.066   8.803  0.0717 -0.5027 -0.3069
   24GLY      O 2568   6.852   1.978   8.816  0.0022 -0.3348  0.4098
   25TYR      N 2569   6.968   2.130   8.690 -0.1326  0.1528  0.0037
   25TYR      H 2570   7.037   2.203   8.696 -1.6325  1.6516 -0.2352
   25TYR     CA 2571   6.916   2.099   8.558 -0.3437  0.2349  0.0675
   25TYR     HA 2572   6.877   1.997   8.558 -1.1347  0.4805  1.9286
   25TYR     CB 2573   6.807   2.199   8.520 -0.5578  0.1218  0.3832
   25TYR    HB1 2574   6.724   2.199   8.592  0.8732  1.0028  2.1218
   25TYR    HB2 2575   6.845   2.301   8.522 -0.6254  0.1447  0.6684
   25TYR     CG 2576   6.735   2.172   8.390 -0.2853  0.7606  0.0966
   25TYR    CD1 2577   6.776   2.244   8.278 -0.3274  0.9701  0.2142
   25TYR    HD1 2578   6.859   2.314   8.280 -1.2577  2.2226 -1.7655
   25TYR    CE1 2579   6.715   2.212   8.156  0.5264  0.0485  0.0158
   25TYR    HE1 2580   6.748   2.268   8.069  2.0085 -0.9588 -0.1184
   25TYR     CZ 2581   6.605   2.124   8.150  0.5721 -0.0101  0.0398
   25TYR     OH 2582   6.557   2.093   8.026  0.1559  0.0905  0.1771
   25TYR     HH 2583   6.474   2.044   8.030  0.1930  0.0686  0.7887
   25TYR    CE2 2584   6.554   2.066   8.268  0.7111 -0.3261 -0.0518
   25TYR    HE2 2585   6.468   2.001   8.269 -1.1992  2.0477  2.3004
   25TYR    CD2 2586   6.620   2.091   8.388  0.0692  0.2509  0.1825
   25TYR    HD2 2587   6.592   2.042   8.480 -4.1700  1.6678 -0.1283
   25TYR      C 2588   7.025   2.090   8.453 -0.2981  0.3885  0.1014
   25TYR      O 2589   7.122   2.166   8.461  0.2235 -0.2620 -0.0256
   26SER      N 2590   7.015   1.992   8.363  0.5318 -0.1821  0.6163
   26SER      H 2591   6.939   1.926   8.374  0.7126 -0.3921  0.6080
   26SER     CA 2592   7.119   1.967   8.265  0.1602  0.3757  0.0734
   26SER     HA 2593   7.209   1.924   8.308  0.5424  1.4585  0.3871
   26SER     CB 2594   7.067   1.855   8.175  0.1961  0.1754  0.3018
   26SER    HB1 2595   6.961   1.872   8.157 -0.1035  0.1753  1.9385
   26SER    HB2 2596   7.075   1.766   8.237  0.3914 -0.2516 -0.3267
   26SER     OG 2597   7.141   1.853   8.055  0.2252  0.3468  0.3164
   26SER     HG 2598   7.146   1.762   8.024 -0.4914  0.6290 -0.7070
   26SER      C 2599   7.161   2.092   8.189  0.7273  0.0058 -0.2258
   26SER      O 2600   7.076   2.177   8.165  0.1491 -0.4719  0.1222
   27GLN      N 2601   7.281   2.090   8.129  0.6013 -0.8164 -0.4636
   27GLN      H 2602   7.335   2.005   8.129  2.3794  0.2037 -2.7840
   27GLN     CA 2603   7.334   2.202   8.054  0.1514 -0.0649  0.3239
   27GLN     HA 2604   7.327   2.295   8.111  2.3771 -0.2402  0.9776
   27GLN     CB 2605   7.478   2.175   8.010  0.0691  0.4397 -0.2651
   27GLN    HB1 2606   7.484   2.070   7.983  0.0494 -0.2308  2.1179
   27GLN    HB2 2607   7.521   2.225   7.923  0.5011  0.7232  0.1032
   27GLN     CG 2608   7.567   2.197   8.132  0.0722 -0.5632 -0.0793
   27GLN    HG1 2609   7.547   2.294   8.177  1.1503 -0.3332 -0.0592
   27GLN    HG2 2610   7.544   2.129   8.213  0.5758  2.8907  3.2489
   27GLN     CD 2611   7.716   2.187   8.103  0.0927  0.3682 -0.3231
   27GLN    OE1 2612   7.782   2.083   8.109 -0.2738  0.1628  0.1260
   27GLN    NE2 2613   7.774   2.297   8.053  0.1474  0.4490 -0.0851
   27GLN   HE21 2614   7.873   2.285   8.036 -0.2676 -0.4778 -2.2985
   27GLN   HE22 2615   7.718   2.379   8.036 -1.8259 -1.0216 -1.0731
   27GLN      C 2616   7.252   2.232   7.930  0.2708 -0.1059  0.2353
   27GLN      O 2617   7.268   2.338   7.871 -0.2195 -0.0132  0.2617
   28GLN      N 2618   7.158   2.146   7.889  0.0748  0.4872 -0.5908
   28GLN      H 2619   7.151   2.063   7.946 -0.3847  1.8225  1.4042
   28GLN     CA 2620   7.077   2.152   7.769 -0.4382  0.3039 -0.2573
   28GLN     HA 2621   7.153   2.140   7.692  1.1732  0.2821  1.2807
   28GLN     CB 2622   6.989   2.028   7.758  0.4218 -0.3299 -0.1100
   28GLN    HB1 2623   6.963   2.020   7.653  2.1080 -0.5329 -0.5409
   28GLN    HB2 2624   7.055   1.942   7.768  1.1645  0.0711 -1.3504
   28GLN     CG 2625   6.873   2.021   7.857  0.5547 -0.4596  0.0381
   28GLN    HG1 2626   6.918   2.007   7.955  1.2431  1.9747  0.1406
   28GLN    HG2 2627   6.821   2.118   7.858  1.0934 -0.1181 -1.6290
   28GLN     CD 2628   6.775   1.907   7.835  0.0671  0.1448 -1.0185
   28GLN    OE1 2629   6.793   1.794   7.880  0.4343  0.6289  0.0948
   28GLN    NE2 2630   6.664   1.937   7.767 -0.1710  0.6214 -0.4259
   28GLN   HE21 2631   6.596   1.863   7.762  0.5045  0.0363 -1.2730
   28GLN   HE22 2632   6.645   2.034   7.748  0.9818  1.1032  0.7064
   28GLN      C 2633   7.003   2.285   7.759 -0.3907  0.3461 -0.0650
   28GLN      O 2634   6.983   2.326   7.645 -0.7984 -0.0244 -0.1298
   29SER      N 2635   6.977   2.358   7.867  0.3394  0.1838  0.2272
   29SER      H 2636   7.005   2.310   7.952  1.5169 -0.7428 -0.6510
   29SER     CA 2637   6.947   2.499   7.873 -0.0480  0.1138 -0.0156
   29SER     HA 2638   6.985   2.547   7.783  1.3183 -1.0912 -0.1162
   29SER     CB 2639   6.797   2.510   7.901 -0.0685  0.0267 -0.0913
   29SER    HB1 2640   6.765   2.464   7.995  0.1850 -0.2859 -0.1556
   29SER    HB2 2641   6.781   2.617   7.908  0.7496  0.1521  0.0131
   29SER     OG 2642   6.712   2.464   7.798  0.2416  0.5199 -0.5687
   29SER     HG 2643   6.717   2.520   7.720  1.4234 -0.0991 -0.9626
   29SER      C 2644   7.022   2.556   7.993 -0.3140 -0.2611  0.3280
   29SER      O 2645   7.047   2.500   8.100  0.3480 -0.4573  0.0706
   30SER      N 2646   7.035   2.688   7.988 -0.0706 -0.3013 -0.0833
   30SER      H 2647   7.003   2.747   7.912  1.1347  2.7990  1.6116
   30SER     CA 2648   7.089   2.763   8.099 -0.2954 -0.0579 -0.1380
   30SER     HA 2649   7.180   2.713   8.132  0.8900  0.8068 -1.9384
   30SER     CB 2650   7.123   2.906   8.057 -0.4350  0.1504  0.4345
   30SER    HB1 2651   7.211   2.901   7.992 -1.1032  2.9274 -0.8473
   30SER    HB2 2652   7.135   2.972   8.142 -1.6981  0.4104  0.4245
   30SER     OG 2653   7.020   2.948   7.970 -0.0367  0.4119  0.0839
   30SER     HG 2654   7.047   3.017   7.909 -0.3267 -0.2253 -0.7876
   30SER      C 2655   6.999   2.760   8.222  0.0012  0.0723  0.0864
   30SER      O 2656   7.035   2.782   8.337 -0.6094  0.6129  0.1795
   31GLN      N 2657   6.869   2.738   8.202 -0.0076  0.4545 -0.3000
   31GLN      H 2658   6.836   2.722   8.108  1.6757 -1.3999 -0.6451
   31GLN     CA 2659   6.760   2.728   8.298  0.0796  0.1743 -0.2298
   31GLN     HA 2660   6.792   2.716   8.401  2.3587  0.2725 -0.8576
   31GLN     CB 2661   6.694   2.864   8.311 -0.3014 -0.0108 -0.2147
   31GLN    HB1 2662   6.664   2.909   8.216 -1.4815 -0.2897  0.0096
   31GLN    HB2 2663   6.601   2.849   8.367 -1.8060 -1.7158 -2.9719
   31GLN     CG 2664   6.786   2.951   8.396  0.0532 -0.3110 -0.2894
   31GLN    HG1 2665   6.879   2.977   8.347  0.2457 -2.2261 -1.0243
   31GLN    HG2 2666   6.809   2.903   8.492  1.1279  0.7105 -0.0227
   31GLN     CD 2667   6.715   3.082   8.429 -0.0513 -0.3933 -0.1828
   31GLN    OE1 2668   6.597   3.087   8.461 -0.0281 -0.0912 -0.1474
   31GLN    NE2 2669   6.783   3.192   8.463  0.1040 -0.3342 -0.6764
   31GLN   HE21 2670   6.724   3.261   8.506  0.0643  0.0358 -1.3147
   31GLN   HE22 2671   6.884   3.181   8.466  0.3960  2.0675 -0.1956
   31GLN      C 2672   6.662   2.616   8.266 -0.2389  0.3293  0.1922
   31GLN      O 2673   6.640   2.587   8.148  0.0909 -0.6101  0.3466
   32PRO      N 2674   6.607   2.552   8.369 -0.0769  0.4655  0.3633
   32PRO     CD 2675   6.630   2.577   8.510  0.0962  0.3721  0.3533
   32PRO    HD1 2676   6.712   2.515   8.545 -0.9937 -0.8977  0.7445
   32PRO    HD2 2677   6.660   2.680   8.526  1.2935 -0.0676  0.9998
   32PRO     CG 2678   6.506   2.531   8.587  0.1665  0.0277  0.2642
   32PRO    HG1 2679   6.438   2.617   8.590  0.7315  0.4999 -0.2253
   32PRO    HG2 2680   6.526   2.489   8.685  0.7327  1.5659  0.8318
   32PRO     CB 2681   6.458   2.423   8.491  0.0136  0.6495 -0.3736
   32PRO    HB1 2682   6.353   2.397   8.507  0.4956 -1.1023  0.1954
   32PRO    HB2 2683   6.526   2.339   8.502 -1.9934 -0.7364  5.0828
   32PRO     CA 2684   6.492   2.466   8.349  0.3029  0.1398 -0.4635
   32PRO     HA 2685   6.525   2.372   8.306  0.3502 -0.5453  1.0189
   32PRO      C 2686   6.371   2.516   8.270 -0.4246 -0.0947  0.4863
   32PRO      O 2687   6.363   2.637   8.249 -0.0264 -0.1827 -0.1785
   33TYR      N 2688   6.280   2.431   8.224 -0.0647 -0.0974 -0.2325
   33TYR      H 2689   6.284   2.337   8.261 -0.2404 -0.2880 -0.6812
   33TYR     CA 2690   6.153   2.464   8.161 -0.3044 -0.3997  0.0824
   33TYR     HA 2691   6.117   2.566   8.174 -0.1442  0.0830 -2.5778
   33TYR     CB 2692   6.163   2.460   8.009 -0.0409  0.3244  0.0745
   33TYR    HB1 2693   6.208   2.362   7.990 -0.2896 -0.0012  1.1517
   33TYR    HB2 2694   6.066   2.470   7.961  0.7615 -1.1234 -2.0441
   33TYR     CG 2695   6.246   2.564   7.936  0.0627  0.2750  0.1195
   33TYR    CD1 2696   6.203   2.697   7.929 -0.3522  0.1651  0.5192
   33TYR    HD1 2697   6.119   2.717   7.994 -0.6680 -0.7116  0.3926
   33TYR    CE1 2698   6.254   2.784   7.833  0.2287 -0.0254  0.6513
   33TYR    HE1 2699   6.209   2.881   7.814 -2.9115 -1.1304  1.7957
   33TYR     CZ 2700   6.367   2.744   7.758 -0.1876  0.2770 -0.1558
   33TYR     OH 2701   6.422   2.820   7.660 -0.3364  0.0909 -0.3846
   33TYR     HH 2702   6.387   2.909   7.654  0.3538  0.4550  0.7097
   33TYR    CE2 2703   6.411   2.611   7.769 -0.2541  0.2680  0.0108
   33TYR    HE2 2704   6.496   2.577   7.712 -0.5636  2.0093 -1.5865
   33TYR    CD2 2705   6.353   2.519   7.858  0.2968  0.3075  0.4194
   33TYR    HD2 2706   6.383   2.416   7.867 -0.0885  0.0522 -0.9026
   33TYR      C 2707   6.039   2.374   8.205 -0.5974  0.0733  0.2923
   33TYR      O 2708   6.066   2.258   8.234  0.2516  0.3861  0.7859
   34GLY      N 2709   5.913   2.416   8.188 -0.5155  0.2967  0.2282
   34GLY      H 2710   5.894   2.505   8.144  0.2744  0.1892 -0.3422
   34GLY     CA 2711   5.797   2.331   8.208 -0.3916  0.1848  0.4774
   34GLY    HA1 2712   5.783   2.337   8.316 -0.0581 -3.1238  0.8128
   34GLY    HA2 2713   5.819   2.225   8.196 -0.8652  0.0743  0.5754
   34GLY      C 2714   5.668   2.373   8.139 -0.0799 -0.1961 -0.3502
   34GLY      O 2715   5.666   2.465   8.058 -0.4433  0.5417  0.4763
   35GLN      N 2716   5.561   2.297   8.166 -0.3255  0.2233 -0.1313
   35GLN      H 2717   5.576   2.231   8.241  1.7041  0.7150 -0.0357
   35GLN     CA 2718   5.439   2.293   8.089 -0.1115 -0.4776 -0.4458
   35GLN     HA 2719   5.454   2.247   7.991 -1.0244 -0.8815 -0.4033
   35GLN     CB 2720   5.343   2.197   8.159  0.1803 -0.1612  0.4075
   35GLN    HB1 2721   5.393   2.103   8.181 -1.5216 -0.8683  1.5108
   35GLN    HB2 2722   5.256   2.175   8.097  0.7523 -1.3093 -0.0152
   35GLN     CG 2723   5.291   2.256   8.290 -0.0728  0.1431  0.1715
   35GLN    HG1 2724   5.223   2.338   8.268  0.6374  1.0527  1.2238
   35GLN    HG2 2725   5.372   2.283   8.358 -0.2150  0.6238  0.1536
   35GLN     CD 2726   5.200   2.156   8.359 -0.1331 -0.2031 -0.4063
   35GLN    OE1 2727   5.118   2.086   8.300 -0.1696 -0.1208 -0.4530
   35GLN    NE2 2728   5.206   2.154   8.492 -0.8603  0.0490 -0.3649
   35GLN   HE21 2729   5.276   2.216   8.531 -2.5917  1.7992  0.1037
   35GLN   HE22 2730   5.132   2.120   8.552  0.6495  0.2233  1.6998
   35GLN      C 2731   5.374   2.427   8.057  0.0695 -0.2276  0.2227
   35GLN      O 2732   5.355   2.509   8.147  0.1140  0.1909 -0.1440
   36GLN      N 2733   5.326   2.444   7.934  0.8074  0.2339 -0.0012
   36GLN      H 2734   5.348   2.376   7.863  0.1702 -0.7441  0.7286
   36GLN     CA 2735   5.252   2.562   7.894 -0.2237 -0.3211  0.2404
   36GLN     HA 2736   5.309   2.640   7.944  3.6623 -1.5801 -1.7999
   36GLN     CB 2737   5.255   2.573   7.741 -0.0320 -0.5183  0.2292
   36GLN    HB1 2738   5.200   2.666   7.725 -0.3255 -0.8640 -0.8621
   36GLN    HB2 2739   5.197   2.495   7.693  0.6688 -1.8895  1.5176
   36GLN     CG 2740   5.400   2.585   7.694 -0.0510 -0.3459  0.2165
   36GLN    HG1 2741   5.463   2.501   7.723  0.1206  0.3761  2.0819
   36GLN    HG2 2742   5.402   2.576   7.586 -0.8706 -3.1265  0.3635
   36GLN     CD 2743   5.464   2.715   7.740  0.1409 -0.3551 -0.0210
   36GLN    OE1 2744   5.553   2.712   7.824  0.5190 -0.3377 -0.4202
   36GLN    NE2 2745   5.442   2.831   7.678  0.0512 -0.2491  0.2068
   36GLN   HE21 2746   5.360   2.835   7.619 -0.2293  2.7477  0.6400
   36GLN   HE22 2747   5.470   2.920   7.717  0.8358 -0.4413  0.0915
   36GLN      C 2748   5.109   2.564   7.944 -0.4058  0.2609 -0.2792
   36GLN      O 2749   5.036   2.471   7.908 -0.0493 -0.0613 -0.1830
   37SER      N 2750   5.076   2.670   8.018  0.2209 -0.3406  0.8833
   37SER      H 2751   5.152   2.733   8.038  1.1286 -1.1461  0.0961
   37SER     CA 2752   4.936   2.707   8.025  0.3612  0.3754 -0.0012
   37SER     HA 2753   4.879   2.617   8.048 -1.7208  1.4241 -0.7871
   37SER     CB 2754   4.915   2.798   8.146  0.5493 -0.2618  0.5127
   37SER    HB1 2755   5.016   2.832   8.169  1.2096 -2.4284  1.0528
   37SER    HB2 2756   4.852   2.883   8.120  0.2082  0.0625  2.2675
   37SER     OG 2757   4.858   2.731   8.257  0.2044 -0.5947  0.1372
   37SER     HG 2758   4.811   2.801   8.304 -1.4782 -1.2318 -0.5101
   37SER      C 2759   4.882   2.758   7.892  0.3503  0.1491 -0.0816
   37SER      O 2760   4.962   2.799   7.808  0.1191  0.1677 -0.2930
   38TYR      N 2761   4.751   2.754   7.870  0.3461 -0.7269  0.0667
   38TYR      H 2762   4.697   2.704   7.939  1.8336 -0.3868  1.5348
   38TYR     CA 2763   4.683   2.797   7.749  0.3278  0.3474  0.4552
   38TYR     HA 2764   4.737   2.879   7.702  0.6193 -0.0912  0.0206
   38TYR     CB 2765   4.668   2.674   7.661  0.7188  0.3856  0.3341
   38TYR    HB1 2766   4.769   2.656   7.624  1.3096 -1.9033  2.7580
   38TYR    HB2 2767   4.615   2.691   7.567 -0.2252 -2.1961  0.3208
   38TYR     CG 2768   4.631   2.541   7.722  0.1760  0.4000  0.0402
   38TYR    CD1 2769   4.734   2.452   7.756  0.4009  0.6242 -0.0520
   38TYR    HD1 2770   4.833   2.469   7.716  0.0166  2.8267 -0.1875
   38TYR    CE1 2771   4.704   2.343   7.837 -0.1009  0.2482 -0.7304
   38TYR    HE1 2772   4.779   2.268   7.860 -0.0224  0.6783  0.5015
   38TYR     CZ 2773   4.571   2.318   7.878  0.2636 -0.2825  0.1719
   38TYR     OH 2774   4.547   2.206   7.952  0.3596 -0.0545  0.5505
   38TYR     HH 2775   4.629   2.169   7.986 -0.6547 -1.1964  1.8598
   38TYR    CE2 2776   4.467   2.403   7.835  0.8000  0.4146  0.2165
   38TYR    HE2 2777   4.370   2.394   7.881 -0.0431  0.7028 -1.4217
   38TYR    CD2 2778   4.498   2.516   7.760  0.1465  0.4242 -0.0458
   38TYR    HD2 2779   4.416   2.582   7.736 -1.5335 -1.3938  0.4974
   38TYR      C 2780   4.547   2.863   7.772  0.2515  0.3180  0.0912
   38TYR      O 2781   4.501   2.951   7.700 -0.1753  0.0129 -0.0147
   39SER      N 2782   4.477   2.826   7.879  0.1519  0.0994 -0.0500
   39SER      H 2783   4.525   2.762   7.942 -0.0418  0.2518  0.2544
   39SER     CA 2784   4.360   2.881   7.944  0.2860  0.4933 -0.1378
   39SER     HA 2785   4.328   2.807   8.018 -0.1224  0.2475 -0.5540
   39SER     CB 2786   4.392   3.004   8.027 -0.0358  0.4271  0.0859
   39SER    HB1 2787   4.410   3.090   7.962  1.2633 -1.4209 -2.1448
   39SER    HB2 2788   4.303   3.019   8.089 -0.9442 -1.0844 -0.7957
   39SER     OG 2789   4.506   2.988   8.108 -0.1035  0.1185  0.1183
   39SER     HG 2790   4.578   3.009   8.049  0.1312  1.0788  0.7277
   39SER      C 2791   4.245   2.907   7.848 -0.1594  0.0651  0.2732
   39SER      O 2792   4.181   3.012   7.851  0.2601  0.3373 -0.2073
   40GLY      N 2793   4.219   2.812   7.759 -0.3695  0.2996  0.0825
   40GLY      H 2794   4.243   2.717   7.785 -1.8875  0.2930  1.5763
   40GLY     CA 2795   4.120   2.816   7.653 -0.5022  0.3229  0.2077
   40GLY    HA1 2796   4.143   2.892   7.579 -0.9599 -1.7444 -2.1925
   40GLY    HA2 2797   4.026   2.857   7.690 -0.6767 -1.9716  2.5752
   40GLY      C 2798   4.110   2.684   7.577 -0.0115  0.2263  0.3073
   40GLY      O 2799   4.208   2.613   7.559  0.0757  0.3068  0.4575
   41TYR      N 2800   3.998   2.656   7.510  0.2210 -0.3454  0.1557
   41TYR      H 2801   3.926   2.727   7.507  1.6974  1.2959  1.1876
   41TYR     CA 2802   3.987   2.545   7.417  0.0537 -0.4014  0.2422
   41TYR     HA 2803   3.987   2.450   7.469 -1.3383 -0.3276  0.4274
   41TYR     CB 2804   3.853   2.564   7.346  0.2946 -0.5142 -0.2461
   41TYR    HB1 2805   3.853   2.665   7.305 -0.2077 -0.5754 -0.4092
   41TYR    HB2 2806   3.851   2.482   7.274  2.9471 -0.2774 -0.7024
   41TYR     CG 2807   3.732   2.549   7.435  0.1416  0.0548 -0.3545
   41TYR    CD1 2808   3.713   2.445   7.527  0.5378  0.4578  0.1917
   41TYR    HD1 2809   3.795   2.377   7.543  1.9420  0.6462 -4.6961
   41TYR    CE1 2810   3.594   2.439   7.601  0.0235 -0.2988 -0.6717
   41TYR    HE1 2811   3.584   2.357   7.670  0.6301  1.3454  1.4817
   41TYR     CZ 2812   3.492   2.536   7.588  0.1299 -0.1133 -0.1559
   41TYR     OH 2813   3.367   2.515   7.638 -0.1079  0.4055 -0.5250
   41TYR     HH 2814   3.350   2.445   7.702 -1.5589  3.3546  2.6262
   41TYR    CE2 2815   3.513   2.641   7.497 -0.1743 -0.2972 -0.4391
   41TYR    HE2 2816   3.439   2.716   7.474 -0.6139 -1.0683 -1.6928
   41TYR    CD2 2817   3.632   2.646   7.423  0.1299  0.0989  0.0775
   41TYR    HD2 2818   3.644   2.725   7.351 -0.0642  0.4252  0.3996
   41TYR      C 2819   4.093   2.539   7.308 -0.7604 -0.3684 -0.5610
   41TYR      O 2820   4.120   2.641   7.244 -0.2484 -0.2082 -0.0866
   42SER      N 2821   4.135   2.416   7.276  0.2508 -0.2431  0.2655
   42SER      H 2822   4.077   2.350   7.325 -1.5336  0.3649 -0.9388
   42SER     CA 2823   4.225   2.385   7.167  0.0198  0.2494 -0.0683
   42SER     HA 2824   4.264   2.480   7.130  1.2808 -1.0964 -2.5065
   42SER     CB 2825   4.331   2.289   7.221 -0.6603 -0.2618  0.3706
   42SER    HB1 2826   4.293   2.187   7.226  0.8034 -0.9358 -1.4696
   42SER    HB2 2827   4.423   2.296   7.164 -1.5920  1.8284 -1.0026
   42SER     OG 2828   4.368   2.323   7.353 -0.3288  0.1725  0.1697
   42SER     HG 2829   4.421   2.401   7.339  2.6637 -1.3604  1.9643
   42SER      C 2830   4.170   2.320   7.041  0.1308 -0.4314  0.2309
   42SER      O 2831   4.243   2.297   6.944 -0.5933 -0.1257 -0.3934
   43GLN      N 2832   4.038   2.314   7.029  0.0784  0.1597  0.4851
   43GLN      H 2833   3.984   2.350   7.106 -2.7662  0.2024 -1.3393
   43GLN     CA 2834   3.964   2.234   6.933 -0.0923  0.2699  0.5236
   43GLN     HA 2835   4.031   2.201   6.854 -0.1067 -0.0632  0.6516
   43GLN     CB 2836   3.905   2.103   6.985  0.1216 -0.1407 -0.2455
   43GLN    HB1 2837   3.827   2.069   6.918  1.3166 -0.0959 -1.7116
   43GLN    HB2 2838   3.873   2.118   7.088  2.3895  1.1071  0.3638
   43GLN     CG 2839   4.014   1.997   6.974 -0.1078 -0.4385  0.3282
   43GLN    HG1 2840   3.956   1.904   6.980 -0.5813 -0.0838  1.4689
   43GLN    HG2 2841   4.065   1.994   6.878  1.0086  0.3514  0.8756
   43GLN     CD 2842   4.118   1.990   7.085  0.2749 -0.0817 -0.0036
   43GLN    OE1 2843   4.093   2.043   7.193  0.6053  0.2338 -0.0818
   43GLN    NE2 2844   4.242   1.947   7.063  0.3836  0.2572 -0.0563
   43GLN   HE21 2845   4.259   1.894   6.979  0.2343  0.9546 -0.5261
   43GLN   HE22 2846   4.299   1.954   7.146 -0.4444  0.1690  0.5312
   43GLN      C 2847   3.854   2.319   6.870  0.0095 -0.0352 -0.0787
   43GLN      O 2848   3.796   2.397   6.946  0.4948  0.1333  0.1226
   44SER      N 2849   3.837   2.294   6.740  0.2879 -0.7170  0.0097
   44SER      H 2850   3.886   2.220   6.692 -0.4631 -1.8504  0.9236
   44SER     CA 2851   3.745   2.371   6.658  0.5652 -0.0868  0.2861
   44SER     HA 2852   3.733   2.320   6.563 -0.0319 -0.7770  0.7256
   44SER     CB 2853   3.606   2.363   6.720  0.0197  0.0849 -0.8890
   44SER    HB1 2854   3.533   2.391   6.645 -0.1481 -0.4597 -0.9372
   44SER    HB2 2855   3.594   2.436   6.800 -0.1718 -0.3016 -0.5599
   44SER     OG 2856   3.577   2.232   6.765  0.6454  0.1638 -0.2307
   44SER     HG 2857   3.508   2.242   6.831  0.2126  1.2393 -0.8152
   44SER      C 2858   3.779   2.517   6.629  0.0545  0.0450  0.3480
   44SER      O 2859   3.862   2.568   6.703  0.5171  0.1705 -0.2491
   45THR      N 2860   3.713   2.578   6.530 -0.3449 -0.1396  0.4971
   45THR      H 2861   3.646   2.525   6.477 -1.1645  0.2336  1.1183
   45THR     CA 2862   3.708   2.723   6.523  0.1412 -0.1462 -0.0371
   45THR     HA 2863   3.811   2.760   6.522  0.3173 -0.5844  0.8129
   45THR     CB 2864   3.638   2.758   6.393 -0.1907  0.2620  0.2488
   45THR     HB 2865   3.537   2.715   6.391 -0.4728  0.9122 -1.4777
   45THR    CG2 2866   3.625   2.908   6.369  0.2967  0.1549 -0.7256
   45THR   HG21 2867   3.565   2.960   6.443  1.8378 -1.2478  1.6308
   45THR   HG22 2868   3.720   2.961   6.359 -0.1990  0.8885 -1.7397
   45THR   HG23 2869   3.566   2.912   6.277 -1.2706  0.1342  0.2499
   45THR    OG1 2870   3.705   2.703   6.281 -0.2710  0.0713  0.2937
   45THR    HG1 2871   3.703   2.607   6.287  2.9597 -0.0744  0.3315
   45THR      C 2872   3.640   2.784   6.645 -0.1445 -0.0747 -0.2308
   45THR      O 2873   3.539   2.738   6.697 -0.3075 -0.1932 -0.6489
   46ASP      N 2874   3.688   2.904   6.682  0.3295 -0.5497  0.7444
   46ASP      H 2875   3.756   2.955   6.627 -0.1890  0.5016  1.0500
   46ASP     CA 2876   3.626   2.977   6.790  0.0390  0.0554  0.1804
   46ASP     HA 2877   3.629   2.908   6.875  2.5437 -1.3100 -0.9128
   46ASP     CB 2878   3.722   3.088   6.830 -0.5086  0.5891  0.0201
   46ASP    HB1 2879   3.714   3.153   6.742 -1.2257  1.0349  0.4088
   46ASP    HB2 2880   3.822   3.044   6.835  0.6168  2.9294 -0.2929
   46ASP     CG 2881   3.690   3.161   6.960 -0.4940 -0.6380  0.7221
   46ASP    OD1 2882   3.618   3.262   6.952  0.2933 -0.1143 -0.0410
   46ASP    OD2 2883   3.740   3.128   7.070 -0.1232 -0.0606  0.7299
   46ASP      C 2884   3.484   3.025   6.762  0.1761  0.1444 -0.3582
   46ASP      O 2885   3.456   3.095   6.664 -0.3380  0.7617  0.2179
   47THR      N 2886   3.387   2.998   6.849  0.4024 -0.3227 -0.2474
   47THR      H 2887   3.412   2.939   6.928  0.4407  0.1297  0.0857
   47THR     CA 2888   3.246   3.030   6.844  0.3732 -0.3065  0.4561
   47THR     HA 2889   3.223   3.123   6.791  0.0528  0.2593  1.5664
   47THR     CB 2890   3.158   2.919   6.787  0.1944  0.0581  0.0153
   47THR     HB 2891   3.060   2.967   6.780  0.5133  0.4883 -2.6805
   47THR    CG2 2892   3.190   2.864   6.648 -0.2512 -0.3802  0.0818
   47THR   HG21 2893   3.297   2.849   6.643 -0.0419  0.4891  1.4715
   47THR   HG22 2894   3.124   2.781   6.621 -1.5831  1.6036 -3.5106
   47THR   HG23 2895   3.185   2.942   6.572 -1.0765 -1.4333 -0.9786
   47THR    OG1 2896   3.153   2.804   6.869 -0.0429  0.0758  0.0280
   47THR    HG1 2897   3.240   2.765   6.859  0.1057  0.7647 -1.8388
   47THR      C 2898   3.190   3.076   6.978  0.6172  0.8431  0.1719
   47THR      O 2899   3.258   3.051   7.077  1.0519  0.1208 -0.2982
   48SER      N 2900   3.080   3.152   6.980 -0.0933 -0.1542 -0.3242
   48SER      H 2901   3.029   3.167   6.894 -0.7286 -3.0065 -0.5700
   48SER     CA 2902   3.012   3.209   7.095 -0.0935  0.2767 -0.5366
   48SER     HA 2903   3.087   3.277   7.137 -0.0884  0.5260 -0.9468
   48SER     CB 2904   2.890   3.292   7.058 -0.3617 -0.1375 -0.5943
   48SER    HB1 2905   2.814   3.225   7.018 -0.7193  0.3120 -0.6675
   48SER    HB2 2906   2.853   3.333   7.152  0.5288  0.1093 -0.3338
   48SER     OG 2907   2.934   3.391   6.967 -0.0503 -0.2608 -0.5781
   48SER     HG 2908   2.977   3.457   7.022 -2.2906  1.5006 -0.7986
   48SER      C 2909   2.976   3.104   7.199  0.5684 -0.0039 -0.5822
   48SER      O 2910   2.915   3.002   7.169  0.2525  0.0855 -0.2465
   49GLY      N 2911   3.002   3.143   7.324 -0.1666 -0.2804 -0.3367
   49GLY      H 2912   3.050   3.231   7.337 -2.1423  0.6350  1.5158
   49GLY     CA 2913   2.976   3.073   7.448  0.0172 -0.0440 -0.1640
   49GLY    HA1 2914   2.983   3.141   7.533  0.3357 -0.2944  0.0142
   49GLY    HA2 2915   2.870   3.050   7.448 -0.5032  2.1698  0.3579
   49GLY      C 2916   3.069   2.955   7.474  0.1543  0.1838  0.3939
   49GLY      O 2917   3.173   2.941   7.411 -0.0692 -0.6571  0.1949
   50TYR      N 2918   3.023   2.867   7.564 -0.2156 -0.0599 -0.0274
   50TYR      H 2919   2.940   2.889   7.616 -0.3245  1.4331 -0.7740
   50TYR     CA 2920   3.076   2.733   7.579  0.2325  0.0782 -0.3581
   50TYR     HA 2921   3.184   2.739   7.569  0.3517 -1.0370  0.0805
   50TYR     CB 2922   3.056   2.675   7.718  0.6151  0.2174 -0.2435
   50TYR    HB1 2923   2.948   2.665   7.733 -0.0696  1.4995 -3.4207
   50TYR    HB2 2924   3.095   2.574   7.711  2.3312  0.8679 -0.4109
   50TYR     CG 2925   3.121   2.738   7.839  0.0363  0.1464  0.1117
   50TYR    CD1 2926   3.241   2.689   7.892  0.1299  0.2090 -0.0428
   50TYR    HD1 2927   3.287   2.600   7.851 -0.4898  0.0840 -0.4700
   50TYR    CE1 2928   3.292   2.746   8.009  0.0605  0.0396  0.0700
   50TYR    HE1 2929   3.390   2.711   8.040  1.5723  2.3594 -1.8117
   50TYR     CZ 2930   3.229   2.856   8.071  0.5859  0.3367  0.0875
   50TYR     OH 2931   3.278   2.919   8.181  0.4278  0.8710 -0.1502
   50TYR     HH 2932   3.226   2.998   8.201 -0.1747  0.0296  1.8324
   50TYR    CE2 2933   3.117   2.914   8.007  0.5035 -0.0409 -0.1173
   50TYR    HE2 2934   3.088   3.009   8.048  1.4081  0.1566  0.0978
   50TYR    CD2 2935   3.065   2.854   7.892  0.3156  0.4722 -0.2996
   50TYR    HD2 2936   2.981   2.898   7.839 -0.4212  0.3767  0.7451
   50TYR      C 2937   3.044   2.640   7.463 -0.0874  0.2275 -0.3903
   50TYR      O 2938   2.937   2.641   7.402 -0.2164 -0.3553 -0.1864
   51GLY      N 2939   3.139   2.551   7.434  0.0491  0.3049 -0.1827
   51GLY      H 2940   3.229   2.566   7.477 -0.3554 -0.2856  0.9052
   51GLY     CA 2941   3.123   2.431   7.354 -0.0695  0.1819  0.0244
   51GLY    HA1 2942   3.201   2.360   7.379 -0.1747  0.0394 -0.0467
   51GLY    HA2 2943   3.127   2.465   7.250 -2.6068 -0.6955 -0.4578
   51GLY      C 2944   2.991   2.357   7.373  0.3136 -0.3465  0.6455
   51GLY      O 2945   2.951   2.323   7.484 -0.1850  0.0015  0.5754
   52GLN      N 2946   2.929   2.325   7.259  0.1677  0.2227  0.5662
   52GLN      H 2947   2.971   2.352   7.171 -1.3902 -1.0032 -0.6108
   52GLN     CA 2948   2.802   2.256   7.254  0.1711  0.2445  0.1256
   52GLN     HA 2949   2.745   2.287   7.341 -0.9968  2.4335 -1.3425
   52GLN     CB 2950   2.721   2.290   7.129  0.4111  0.3799  0.0072
   52GLN    HB1 2951   2.771   2.269   7.035 -2.9731 -0.0697 -1.8288
   52GLN    HB2 2952   2.626   2.236   7.130  1.0710 -0.8784 -1.2925
   52GLN     CG 2953   2.682   2.437   7.128  0.8123  0.4922  0.3027
   52GLN    HG1 2954   2.627   2.453   7.035 -1.6264 -0.8361  1.4015
   52GLN    HG2 2955   2.776   2.491   7.129  0.9383  0.2973 -0.6511
   52GLN     CD 2956   2.590   2.484   7.240  0.3363  0.0749  0.0926
   52GLN    OE1 2957   2.489   2.423   7.275  0.1113  0.0858 -0.5370
   52GLN    NE2 2958   2.612   2.604   7.295 -0.1350  0.4026 -0.4206
   52GLN   HE21 2959   2.528   2.637   7.342 -0.7874  1.8206 -2.4546
   52GLN   HE22 2960   2.691   2.665   7.280  0.4380 -0.5320 -1.3242
   52GLN      C 2961   2.828   2.107   7.274 -0.1955  0.0971 -0.4609
   52GLN      O 2962   2.938   2.054   7.260  0.1979  0.6655  0.3699
   53SER      N 2963   2.723   2.027   7.295 -0.0366 -0.0858 -0.3560
   53SER      H 2964   2.643   2.080   7.327  0.4950 -0.9358  2.7047
   53SER     CA 2965   2.719   1.883   7.312  1.0062 -0.0726  0.0719
   53SER     HA 2966   2.616   1.874   7.346  1.9112 -4.1817  2.4375
   53SER     CB 2967   2.738   1.811   7.179  0.7009  0.5314 -0.3009
   53SER    HB1 2968   2.717   1.705   7.187 -2.5118  1.0928  0.0757
   53SER    HB2 2969   2.842   1.831   7.153  1.5004  0.4918  2.5339
   53SER     OG 2970   2.639   1.859   7.090 -0.0257 -0.6865 -0.1719
   53SER     HG 2971   2.660   1.801   7.017  1.5132 -0.4430  0.0413
   53SER      C 2972   2.815   1.822   7.414  1.0400 -0.0503  0.0533
   53SER      O 2973   2.876   1.718   7.390  0.5136 -0.3939  0.2035
   54SER      N 2974   2.844   1.898   7.519 -0.0396 -0.2957  0.5340
   54SER      H 2975   2.793   1.985   7.529  0.8838  0.1071  2.1969
   54SER     CA 2976   2.961   1.893   7.604  0.2834  0.0646  0.1145
   54SER     HA 2977   3.000   1.791   7.603  1.0958  0.3748 -0.1886
   54SER     CB 2978   3.070   1.981   7.544  0.0865 -0.2219 -0.6672
   54SER    HB1 2979   3.143   1.978   7.624 -0.5545 -1.0866 -0.0980
   54SER    HB2 2980   3.037   2.085   7.534 -0.2741 -0.2572  0.0988
   54SER     OG 2981   3.124   1.923   7.427  0.1743 -0.1955 -0.6404
   54SER     HG 2982   3.056   1.950   7.364 -0.8025  0.9951  0.8475
   54SER      C 2983   2.928   1.937   7.746 -0.1029  0.0274  0.0357
   54SER      O 2984   2.818   1.988   7.766 -0.1500 -0.0697  0.0281
   55TYR      N 2985   3.022   1.926   7.840 -0.2211 -0.0876  0.1415
   55TYR      H 2986   3.112   1.887   7.816  0.1988  1.9036 -1.7873
   55TYR     CA 2987   3.005   1.955   7.981 -0.4794  0.4279  0.0088
   55TYR     HA 2988   2.921   2.022   7.997  0.2684  1.0567  1.6126
   55TYR     CB 2989   2.966   1.828   8.057  0.2148  0.2781  0.1255
   55TYR    HB1 2990   3.034   1.745   8.041  0.2795  0.2827  0.3764
   55TYR    HB2 2991   2.880   1.786   8.004 -0.1635  0.6959  0.4067
   55TYR     CG 2992   2.911   1.844   8.196  0.3049 -0.4399  0.2479
   55TYR    CD1 2993   2.975   1.790   8.309  0.1098 -0.9017  0.1411
   55TYR    HD1 2994   3.063   1.731   8.289  0.1542 -0.8917  0.3092
   55TYR    CE1 2995   2.929   1.823   8.437 -0.4718 -0.5086 -0.1584
   55TYR    HE1 2996   2.971   1.764   8.518 -3.2948 -1.0805  0.9827
   55TYR     CZ 2997   2.820   1.910   8.459 -0.1179 -0.1062  0.0273
   55TYR     OH 2998   2.769   1.924   8.584 -0.3213  0.1663 -0.0853
   55TYR     HH 2999   2.824   1.882   8.651  0.1599  3.6932  1.9769
   55TYR    CE2 3000   2.753   1.957   8.344 -0.2050  0.2877  0.2406
   55TYR    HE2 3001   2.656   2.002   8.357 -1.3435 -2.5891  3.5708
   55TYR    CD2 3002   2.801   1.928   8.216  0.5680 -0.1790  0.6267
   55TYR    HD2 3003   2.742   1.970   8.136 -0.8165  0.3616  1.8718
   55TYR      C 3004   3.130   2.020   8.039 -0.4658  0.5690 -0.1780
   55TYR      O 3005   3.234   2.031   7.974 -0.0600  0.0466  0.3712
   56SER      N 3006   3.123   2.067   8.164  0.3124 -0.0871  0.1198
   56SER      H 3007   3.033   2.096   8.199 -0.5219  1.8361 -3.1341
   56SER     CA 3008   3.234   2.104   8.249  0.3715  0.1006 -0.0381
   56SER     HA 3009   3.282   2.193   8.206 -0.6317  1.4788  1.5503
   56SER     CB 3010   3.173   2.147   8.382 -0.1838 -0.1598 -0.2080
   56SER    HB1 3011   3.244   2.185   8.456 -0.2228 -1.0455  0.2995
   56SER    HB2 3012   3.127   2.063   8.435  0.7845 -1.1185 -0.8513
   56SER     OG 3013   3.075   2.246   8.361  0.1906  0.3228  0.2782
   56SER     HG 3014   3.113   2.317   8.310 -2.6752 -1.8945 -5.8953
   56SER      C 3015   3.329   1.986   8.259 -0.0081 -0.2634 -0.7477
   56SER      O 3016   3.282   1.873   8.245 -0.7790 -0.0227 -0.1506
   57SER      N 3017   3.458   2.007   8.288 -0.2583  0.4455 -0.1280
   57SER      H 3018   3.497   2.099   8.301 -0.9626  0.5360  1.7316
   57SER     CA 3019   3.539   1.895   8.332 -0.2912  0.3388 -0.3387
   57SER     HA 3020   3.567   1.826   8.252 -0.5348 -0.1698  0.0081
   57SER     CB 3021   3.678   1.940   8.375 -0.3529  0.1773  0.0290
   57SER    HB1 3022   3.741   1.851   8.386 -0.3509  0.3722  1.9592
   57SER    HB2 3023   3.677   1.986   8.474 -4.0900 -1.5767  0.9854
   57SER     OG 3024   3.729   2.030   8.280 -0.1516  0.2438  0.1997
   57SER     HG 3025   3.801   2.075   8.325  0.8296 -0.6818 -0.3808
   57SER      C 3026   3.488   1.833   8.461 -0.2928 -0.0378 -0.5195
   57SER      O 3027   3.453   1.907   8.552  0.4062 -0.0527 -0.2310
   58TYR      N 3028   3.472   1.700   8.464 -0.1346 -0.0519 -0.2635
   58TYR      H 3029   3.492   1.642   8.384 -4.1516 -2.4063  0.1935
   58TYR     CA 3030   3.430   1.620   8.576  0.1060  0.0051 -0.1318
   58TYR     HA 3031   3.333   1.660   8.605 -1.0611 -1.1374 -2.2336
   58TYR     CB 3032   3.412   1.473   8.537 -0.1946 -0.0346  0.1501
   58TYR    HB1 3033   3.512   1.437   8.514 -0.1940 -0.7778  1.2142
   58TYR    HB2 3034   3.377   1.420   8.626 -0.3783  0.4116  0.3459
   58TYR     CG 3035   3.308   1.451   8.431 -0.2390 -0.1368  0.2148
   58TYR    CD1 3036   3.171   1.472   8.453 -0.2051  0.5357 -0.1864
   58TYR    HD1 3037   3.145   1.507   8.552 -1.5826 -0.4571 -0.1660
   58TYR    CE1 3038   3.077   1.442   8.354  0.0247  0.1377 -0.2871
   58TYR    HE1 3039   2.973   1.461   8.377  0.0237 -1.6145  1.3786
   58TYR     CZ 3040   3.117   1.387   8.231 -0.0804  0.2334 -0.3642
   58TYR     OH 3041   3.029   1.363   8.130  0.2634 -0.0295 -0.6072
   58TYR     HH 3042   2.942   1.371   8.171  0.7777 -0.9726  0.7373
   58TYR    CE2 3043   3.254   1.363   8.208 -0.1031 -0.2260 -0.0472
   58TYR    HE2 3044   3.275   1.319   8.111  1.3161  1.2044 -0.4300
   58TYR    CD2 3045   3.346   1.396   8.308 -0.3454  0.1173  0.0663
   58TYR    HD2 3046   3.452   1.379   8.292 -0.8174 -2.6375 -0.6288
   58TYR      C 3047   3.509   1.634   8.705 -0.0321  0.4139 -0.0921
   58TYR      O 3048   3.623   1.680   8.705  0.0260  0.2767  0.3237
   59GLY      N 3049   3.453   1.588   8.817  0.1899  0.1826 -0.0728
   59GLY      H 3050   3.360   1.549   8.815 -0.0743  0.7834 -2.9387
   59GLY     CA 3051   3.516   1.598   8.947 -0.5487  0.2086  0.2925
   59GLY    HA1 3052   3.621   1.568   8.943 -0.4595  0.3423  1.3400
   59GLY    HA2 3053   3.476   1.524   9.016  1.6727 -0.8124  0.5853
   59GLY      C 3054   3.511   1.738   9.007 -0.3375  0.4460 -0.2379
   59GLY      O 3055   3.435   1.822   8.960 -0.8070  0.0408 -0.2084
   60GLN      N 3056   3.589   1.756   9.115  0.0378  0.4576 -0.5074
   60GLN      H 3057   3.650   1.682   9.146 -1.0850 -1.1069 -1.8258
   60GLN     CA 3058   3.601   1.884   9.181 -0.6606  0.2493  0.0377
   60GLN     HA 3059   3.546   1.954   9.118 -2.6278 -0.5005  0.8357
   60GLN     CB 3060   3.534   1.885   9.318 -0.0661  0.4008  0.3296
   60GLN    HB1 3061   3.565   1.976   9.370  1.5233  0.5916 -0.8703
   60GLN    HB2 3062   3.581   1.808   9.379 -1.0367  1.0925  2.0190
   60GLN     CG 3063   3.382   1.868   9.325  0.0269 -0.5541  0.1536
   60GLN    HG1 3064   3.348   1.778   9.275  0.3173  0.2451 -1.5662
   60GLN    HG2 3065   3.352   1.955   9.267  2.8977 -0.5376 -1.5250
   60GLN     CD 3066   3.317   1.878   9.462 -0.0251  0.0692  0.0879
   60GLN    OE1 3067   3.258   1.784   9.514 -0.1112  0.2475  0.3134
   60GLN    NE2 3068   3.330   1.992   9.531 -0.1947 -0.0718  0.3541
   60GLN   HE21 3069   3.292   1.991   0.039 -0.2494  2.1911  0.3945
   60GLN   HE22 3070   3.378   2.072   9.493 -0.3470 -0.9000 -1.7613
   60GLN      C 3071   3.745   1.932   9.187 -0.5268 -0.1496  0.0036
   60GLN      O 3072   3.836   1.849   9.177 -0.1056  0.2818  0.2360
   61SER      N 3073   3.773   2.062   9.198 -0.2600 -0.2387  0.4170
   61SER      H 3074   3.695   2.126   9.197  0.7419  1.0277 -1.0484
   61SER     CA 3075   3.908   2.114   9.191 -0.3269 -0.0804  0.2806
   61SER     HA 3076   3.957   2.084   9.098  0.4967  3.5685 -0.6145
   61SER     CB 3077   3.895   2.266   9.187  0.6261  0.0044  0.2031
   61SER    HB1 3078   3.979   2.334   9.176 -0.6635  1.2813 -3.0676
   61SER    HB2 3079   3.828   2.280   9.103 -0.0514 -1.8716  0.3762
   61SER     OG 3080   3.820   2.318   9.294 -0.0379  0.9409 -0.7089
   61SER     HG 3081   3.770   2.394   9.261 -1.4359 -0.1536 -1.2062
   61SER      C 3082   3.988   2.067   9.312  0.2514  0.2976  0.0449
   61SER      O 3083   3.932   2.067   9.421 -0.2278 -0.0980 -0.1976
   62GLN      N 3084   4.117   2.039   9.291  0.0800  0.0003 -0.6735
   62GLN      H 3085   4.158   2.060   9.201  0.4020 -1.7327 -0.9585
   62GLN     CA 3086   4.211   1.999   9.395 -0.1203  0.3868 -0.3405
   62GLN     HA 3087   4.171   2.021   9.494  0.4883  1.3526 -0.2897
   62GLN     CB 3088   4.244   1.850   9.396 -0.1481  0.3844  0.2132
   62GLN    HB1 3089   4.289   1.831   9.299  3.0690 -1.7119  1.9478
   62GLN    HB2 3090   4.317   1.829   9.474 -0.8798  0.5032  0.9455
   62GLN     CG 3091   4.122   1.758   9.395  0.1537 -0.0157 -0.3538
   62GLN    HG1 3092   4.050   1.784   9.473  0.1159 -1.5932  0.1630
   62GLN    HG2 3093   4.075   1.770   9.297 -0.0683 -1.1655 -0.4021
   62GLN     CD 3094   4.175   1.616   9.402 -0.2315 -0.1537 -0.2036
   62GLN    OE1 3095   4.164   1.533   9.312 -0.5683 -0.7284  0.3574
   62GLN    NE2 3096   4.214   1.578   9.524 -0.5215  0.8208  0.2046
   62GLN   HE21 3097   4.235   1.636   0.018  2.4856 -0.5262  0.5295
   62GLN   HE22 3098   4.258   1.487   9.526 -0.8242  0.6782  2.3574
   62GLN      C 3099   4.336   2.081   9.370 -0.0995  0.4537 -0.0222
   62GLN      O 3100   4.420   2.052   9.284  0.4260  0.6539  0.4169
   63ASN      N 3101   4.351   2.186   9.452  0.5319  0.3485  0.0079
   63ASN      H 3102   4.282   2.208   9.522 -0.8624  1.4458 -1.6160
   63ASN     CA 3103   4.470   2.267   9.457  0.5411  0.3379 -0.0361
   63ASN     HA 3104   4.529   2.268   9.364 -0.1566  0.2470 -0.4851
   63ASN     CB 3105   4.419   2.409   9.476  0.2216  0.2691 -0.3776
   63ASN    HB1 3106   4.360   2.431   9.387 -2.5342  1.1599  1.5182
   63ASN    HB2 3107   4.499   2.482   9.471  0.4220  0.0310 -0.6323
   63ASN     CG 3108   4.328   2.429   0.011  0.3633 -0.1246 -0.2036
   63ASN    OD1 3109   4.280   2.338   0.078 -0.0172  0.0263 -0.2686
   63ASN    ND2 3110   4.292   2.551   0.053  0.9765 -0.0495  0.1277
   63ASN   HD21 3111   4.231   2.568   0.132 -1.4619  0.5601 -1.7531
   63ASN   HD22 3112   4.329   2.633   0.008  0.5781 -0.6103 -1.3001
   63ASN      C 3113   4.565   2.220   9.567 -0.1745  0.7402  0.7582
   63ASN      O 3114   4.557   2.110   0.035  0.4287  0.2095 -0.2192
   64THR      N 3115   4.667   2.305   9.583  0.4454  0.1220  0.1016
   64THR      H 3116   4.658   2.386   9.523 -0.4488  0.0557  0.1316
   64THR     CA 3117   4.770   2.300   0.100  0.1636 -0.2381  0.3702
   64THR     HA 3118   4.729   2.232   0.174  0.0642 -0.5341  0.0492
   64THR     CB 3119   4.893   2.226   0.048  0.8281  0.7974  0.4338
   64THR     HB 3120   4.851   2.136   0.003 -0.9488  2.4590 -1.4402
   64THR    CG2 3121   4.973   2.306   9.532  0.1680  0.5006 -0.3376
   64THR   HG21 3122   4.912   2.323   9.444  1.1325 -2.2261 -1.6566
   64THR   HG22 3123   5.065   2.253   9.506  0.5012  1.3201 -0.8875
   64THR   HG23 3124   5.009   2.397   9.581 -1.2144  2.2138 -2.3474
   64THR    OG1 3125   4.966   2.182   0.161  0.2130 -0.3128  0.4137
   64THR    HG1 3126   4.966   2.086   0.151  0.0393 -0.5854  2.6302
   64THR      C 3127   4.804   2.440   0.150  0.3763 -0.3329  0.4895
   64THR      O 3128   4.775   2.541   0.086 -0.0840 -0.8990 -0.2143
   65GLY      N 3129   4.879   2.450   0.259  0.1942 -0.1849  0.6010
   65GLY      H 3130   4.919   2.366   0.300  1.1897 -0.5033 -0.9151
   65GLY     CA 3131   4.928   2.571   0.322 -0.3658  0.1605  0.3641
   65GLY    HA1 3132   5.027   2.551   0.362  0.4102  1.1876 -0.9221
   65GLY    HA2 3133   4.961   2.643   0.247 -0.1848  0.2360  0.5179
   65GLY      C 3134   4.835   2.636   0.423 -0.2202  0.4352  0.3234
   65GLY      O 3135   4.722   2.594   0.451  0.0330 -0.0723  0.6025
   66TYR      N 3136   4.898   2.724   0.501  0.2214  0.6693 -0.2950
   66TYR      H 3137   4.994   2.745   0.480 -0.3445  1.1007 -2.7247
   66TYR     CA 3138   4.830   2.799   0.605 -0.1198  0.3796 -0.3092
   66TYR     HA 3139   4.753   2.742   0.657  2.1647  0.0326  2.9899
   66TYR     CB 3140   4.928   2.844   0.713  0.1526 -0.4903 -0.1871
   66TYR    HB1 3141   5.003   2.910   0.670 -0.1055 -0.7266 -1.0403
   66TYR    HB2 3142   4.873   2.897   0.790 -0.6352 -1.6435  0.0688
   66TYR     CG 3143   4.998   2.726   0.776 -0.1357 -0.4295  0.2507
   66TYR    CD1 3144   4.928   2.634   0.855  0.0453 -0.6498  0.1548
   66TYR    HD1 3145   4.822   2.652   0.869  0.2760  0.9300  0.0850
   66TYR    CE1 3146   4.982   2.512   0.899 -0.3293 -0.8269  0.1322
   66TYR    HE1 3147   4.927   2.435   0.951 -3.5337 -0.6029 -2.5528
   66TYR     CZ 3148   5.120   2.494   0.880 -0.2758 -0.0965 -0.2173
   66TYR     OH 3149   5.172   2.371   0.908  0.5196  0.2524 -0.1199
   66TYR     HH 3150   5.265   2.373   0.882  1.3280  1.3019  2.5382
   66TYR    CE2 3151   5.195   2.589   0.807 -0.1063 -0.0015  0.0761
   66TYR    HE2 3152   5.300   2.572   0.787 -0.0757 -0.7602  0.8066
   66TYR    CD2 3153   5.135   2.705   0.756 -0.1886 -0.2327 -0.3610
   66TYR    HD2 3154   5.188   2.779   0.699 -1.0177 -0.1498 -1.0422
   66TYR      C 3155   4.765   2.927   0.554 -0.3909  0.1217 -0.6188
   66TYR      O 3156   4.819   2.980   0.456  0.3717 -0.0922 -0.3198
   67GLY      N 3157   4.670   2.986   0.626  0.1046  0.2974 -0.1035
   67GLY      H 3158   4.641   2.938   0.710 -1.2079 -0.1405 -0.7847
   67GLY     CA 3159   4.583   3.094   0.584 -0.3841 -0.1888 -0.3500
   67GLY    HA1 3160   4.583   3.100   0.475  0.3517  0.5362 -0.3156
   67GLY    HA2 3161   4.634   3.187   0.608 -1.0910  0.0193  0.3993
   67GLY      C 3162   4.444   3.095   0.648  0.0837 -0.0268  0.6880
   67GLY      O 3163   4.394   2.986   0.675 -0.2619 -0.0432  0.0024
   68THR      N 3164   4.387   3.215   0.650  0.1316 -0.0101  0.9796
   68THR      H 3165   4.441   3.295   0.620 -1.4939 -0.1420 -2.7626
   68THR     CA 3166   4.252   3.234   0.700 -0.2017 -0.3406  0.2219
   68THR     HA 3167   4.197   3.141   0.691  0.9164 -1.0257  0.2733
   68THR     CB 3168   4.251   3.292   0.842 -0.2686  0.3531 -0.0589
   68THR     HB 3169   4.284   3.396   0.841 -0.4865  0.4230 -0.1148
   68THR    CG2 3170   4.114   3.283   0.908 -0.5852 -0.2368 -0.7750
   68THR   HG21 3171   4.036   3.332   0.850 -0.5664 -0.9827 -1.4492
   68THR   HG22 3172   4.095   3.177   0.926  1.9048 -0.5963  0.0873
   68THR   HG23 3173   4.102   3.350   0.993  1.7387  2.0274 -2.1246
   68THR    OG1 3174   4.324   3.208   0.928 -0.2222  0.4938  0.0389
   68THR    HG1 3175   4.416   3.213   0.902 -0.3267  1.1640 -0.2173
   68THR      C 3176   4.195   3.340   0.607  0.4207 -0.6091 -0.4730
   68THR      O 3177   4.252   3.444   0.575  0.3486 -0.4639 -0.1430
   69GLN      N 3178   4.065   3.327   0.580  0.2474  0.2615 -0.0987
   69GLN      H 3179   4.021   3.241   0.607 -0.4530  0.1966 -1.3862
   69GLN     CA 3180   3.996   3.404   0.478 -0.1634  0.3927  0.2775
   69GLN     HA 3181   4.052   3.374   0.390 -0.7295 -1.2169  0.4413
   69GLN     CB 3182   3.852   3.355   0.473  0.1654 -0.5701  0.0158
   69GLN    HB1 3183   3.871   3.256   0.432  1.3500 -0.4004  0.1186
   69GLN    HB2 3184   3.815   3.356   0.576  0.6671  0.6922  0.2071
   69GLN     CG 3185   3.750   3.431   0.388  0.4701 -0.2772 -0.0875
   69GLN    HG1 3186   3.656   3.378   0.400  0.0161  0.7857  1.2272
   69GLN    HG2 3187   3.731   3.527   0.435 -0.6322 -1.6136  2.3743
   69GLN     CD 3188   3.787   3.449   0.241  0.3896 -0.2563 -0.1048
   69GLN    OE1 3189   3.897   3.469   0.191  0.1953  0.6248 -0.1939
   69GLN    NE2 3190   3.687   3.451   0.152 -0.2826  0.2225  0.6505
   69GLN   HE21 3191   3.591   3.442   0.182 -0.4523 -0.9129 -0.2019
   69GLN   HE22 3192   3.693   3.478   0.055  0.3066  2.0341  1.1465
   69GLN      C 3193   3.999   3.554   0.506 -0.7272  0.5144 -0.3083
   69GLN      O 3194   3.994   3.596   0.621 -0.9179 -0.1283 -0.0739
   70SER      N 3195   3.995   3.631   0.397 -0.9672 -0.0543 -0.7125
   70SER      H 3196   3.986   3.582   0.309 -2.7144 -1.4495  0.1811
   70SER     CA 3197   3.989   3.776   0.402 -0.0318 -0.0188 -0.3582
   70SER     HA 3198   4.056   3.820   0.476  0.2791  0.1493 -0.7356
   70SER     CB 3199   4.022   3.833   0.265  0.4946  0.4517 -0.0408
   70SER    HB1 3200   4.019   3.942   0.266 -3.5612  0.5173  2.3963
   70SER    HB2 3201   3.947   3.794   0.195 -0.7389  0.5370  1.1861
   70SER     OG 3202   4.152   3.800   0.222  0.6360  0.4317  0.3972
   70SER     HG 3203   4.159   3.834   0.132 -1.1680 -0.2700 -0.0592
   70SER      C 3204   3.848   3.820   0.439  0.0826 -0.2529  0.3726
   70SER      O 3205   3.754   3.782   0.370  0.3070  0.2920 -0.2352
   71THR      N 3206   3.834   3.908   0.539  0.2591 -0.0637  0.2321
   71THR      H 3207   3.915   3.918   0.599  0.3090 -2.0737  0.5543
   71THR     CA 3208   3.709   3.966   0.585  0.0498 -0.2415 -0.1058
   71THR     HA 3209   3.726   3.978   0.693 -0.9902 -1.7462  0.2517
   71THR     CB 3210   3.682   4.094   0.507 -0.4013 -0.2222  0.0813
   71THR     HB 3211   3.586   4.136   0.538 -1.2754 -1.5606 -0.6861
   71THR    CG2 3212   3.784   4.206   0.519 -0.0160 -0.5674  0.0572
   71THR   HG21 3213   3.797   4.259   0.424  2.0293  0.2408  0.7331
   71THR   HG22 3214   3.882   4.161   0.538 -0.0437 -0.2538  1.0078
   71THR   HG23 3215   3.750   4.280   0.591 -2.8227 -0.7526 -0.9448
   71THR    OG1 3216   3.657   4.063   0.372 -0.2272 -0.4985  0.1122
   71THR    HG1 3217   3.579   4.009   0.358  0.3455 -1.0310 -1.1904
   71THR      C 3218   3.589   3.873   0.589 -0.0805 -0.0721 -0.1051
   71THR      O 3219   3.485   3.914   0.537 -0.1894 -0.7056 -0.3932
   72PRO      N 3220   3.594   3.763   0.663 -0.4121  0.4563  0.7185
   72PRO     CD 3221   3.695   3.720   0.758 -0.0716 -0.1213  0.0983
   72PRO    HD1 3222   3.784   3.710   0.694 -0.2455  0.2664 -0.2070
   72PRO    HD2 3223   3.721   3.785   0.841 -1.5087 -0.8898  1.1891
   72PRO     CG 3224   3.669   3.576   0.802 -0.4787 -0.0535  0.0794
   72PRO    HG1 3225   3.624   3.573   0.901 -0.0875  0.9582  0.2998
   72PRO    HG2 3226   3.763   3.521   0.799  0.6992  1.8888 -0.8939
   72PRO     CB 3227   3.551   3.532   0.716 -0.5612  0.0536  0.1381
   72PRO    HB1 3228   3.479   3.470   0.769  0.1161  0.0640  1.0885
   72PRO    HB2 3229   3.585   3.476   0.629 -0.4467 -0.5609  0.5726
   72PRO     CA 3230   3.489   3.663   0.667 -0.1663  0.1558 -0.0938
   72PRO     HA 3231   3.462   3.639   0.564  0.6241  2.0578 -0.7841
   72PRO      C 3232   3.372   3.711   0.753  0.3797  0.1227  0.6755
   72PRO      O 3233   3.382   3.812   0.822  0.4485  0.4308  0.2198
   73GLN      N 3234   3.255   3.650   0.735  0.4540  0.0928  0.2724
   73GLN      H 3235   3.254   3.580   0.662  2.6966  0.7036 -0.4191
   73GLN     CA 3236   3.134   3.699   0.799  0.0764 -0.4161 -0.0410
   73GLN     HA 3237   3.139   3.807   0.784  1.8753 -0.4748 -0.1146
   73GLN     CB 3238   3.020   3.663   0.705  0.1946 -0.4799 -0.1603
   73GLN    HB1 3239   3.018   3.725   0.615 -0.6590 -1.8462 -1.1218
   73GLN    HB2 3240   3.039   3.565   0.661  0.0555 -2.1092  3.1154
   73GLN     CG 3241   2.880   3.673   0.766  0.0830  0.0875 -0.4996
   73GLN    HG1 3242   2.813   3.608   0.710  0.9425  0.3825 -1.9403
   73GLN    HG2 3243   2.880   3.648   0.872 -2.0369  0.5874 -0.3432
   73GLN     CD 3244   2.821   3.812   0.754  0.0632  0.1057 -0.1910
   73GLN    OE1 3245   2.853   3.894   0.840  0.2608 -0.3789  0.2039
   73GLN    NE2 3246   2.736   3.852   0.659  0.1517  0.7871  0.0106
   73GLN   HE21 3247   2.724   3.793   0.578  0.7543 -0.1125  0.5697
   73GLN   HE22 3248   2.707   3.949   0.654 -0.8265  0.4515 -1.3963
   73GLN      C 3249   3.116   3.665   0.947 -0.1826  0.1002  0.0475
   73GLN      O 3250   3.119   3.547   0.981 -0.0955  0.1172  0.0993
   74GLY      N 3251   3.085   3.764   1.031 -0.3426 -0.1775  0.3171
   74GLY      H 3252   3.070   3.857   0.993  2.1649 -0.4039 -1.4635
   74GLY     CA 3253   3.051   3.764   1.172  0.0396 -0.2122  0.4106
   74GLY    HA1 3254   3.034   3.865   1.208 -1.2381 -0.6540  1.1203
   74GLY    HA2 3255   3.146   3.748   1.222 -0.0040 -2.1869 -0.0301
   74GLY      C 3256   2.946   3.663   1.218  0.0505 -0.5501 -0.2832
   74GLY      O 3257   2.841   3.649   1.156 -0.0770  0.2352 -0.2535
   75TYR      N 3258   2.970   3.608   1.337 -0.4196  0.5475  0.3325
   75TYR      H 3259   3.049   3.647   1.387 -1.1419  1.0594  1.1057
   75TYR     CA 3260   2.893   3.501   1.397  0.1185 -0.1105 -0.1417
   75TYR     HA 3261   2.787   3.499   1.371  0.0306  0.2129  0.1940
   75TYR     CB 3262   2.953   3.376   1.334  0.3237 -0.1920  0.2119
   75TYR    HB1 3263   2.975   3.391   1.228  0.4447 -0.9029  0.1284
   75TYR    HB2 3264   3.053   3.362   1.376 -0.0953  0.2805  1.3989
   75TYR     CG 3265   2.872   3.249   1.349  0.2680 -0.1520  0.2468
   75TYR    CD1 3266   2.741   3.241   1.299  0.3701  0.2390 -0.0942
   75TYR    HD1 3267   2.714   3.325   1.238 -0.3893  0.2718  0.2807
   75TYR    CE1 3268   2.671   3.122   1.322  0.1952  0.3258 -0.1867
   75TYR    HE1 3269   2.576   3.104   1.273  1.1805  0.5349 -2.3128
   75TYR     CZ 3270   2.721   3.019   1.403  0.3354  0.1796 -0.4603
   75TYR     OH 3271   2.646   2.910   1.436  0.5915  0.2433  0.3540
   75TYR     HH 3272   2.551   2.909   1.419  0.1797  0.5553  2.3559
   75TYR    CE2 3273   2.858   3.026   1.435  0.1370 -0.3459  0.5379
   75TYR    HE2 3274   2.895   2.948   1.499  1.2087 -0.0377  0.3224
   75TYR    CD2 3275   2.936   3.139   1.407 -0.0007 -0.3338  0.1995
   75TYR    HD2 3276   3.041   3.133   1.430 -0.0342 -0.6753  0.2714
   75TYR      C 3277   2.896   3.493   1.549  0.1669  0.3901 -0.1145
   75TYR      O 3278   2.979   3.554   1.616  0.0689  0.6908 -0.2670
   76GLY      N 3279   2.809   3.415   1.614 -0.0445  0.4733 -0.2994
   76GLY      H 3280   2.742   3.363   1.559 -0.5930 -1.6564  2.1828
   76GLY     CA 3281   2.790   3.404   1.757  0.3877  0.2207 -0.2579
   76GLY    HA1 3282   2.687   3.441   1.767 -0.8438 -2.8303 -0.7397
   76GLY    HA2 3283   2.863   3.475   1.794 -0.0621  1.2688 -1.2830
   76GLY      C 3284   2.792   3.263   1.813 -0.5087  0.1161 -0.4660
   76GLY      O 3285   2.817   3.170   1.737  0.8621 -0.0852  0.1913
   77SER      N 3286   2.764   3.243   1.942  0.3199 -0.4671 -0.3702
   77SER      H 3287   2.726   3.323   1.992 -1.3222 -1.0362 -0.6601
   77SER     CA 3288   2.742   3.117   2.010 -0.0720 -0.2105 -0.0142
   77SER     HA 3289   2.704   3.039   1.943  0.4457  0.7121 -1.4385
   77SER     CB 3290   2.873   3.077   2.079  0.1819  0.2459 -0.2286
   77SER    HB1 3291   2.861   2.981   2.129  0.2622  0.9841  1.2573
   77SER    HB2 3292   2.946   3.073   1.998  0.4803 -0.1020  0.0556
   77SER     OG 3293   2.924   3.167   2.175  0.1266 -0.0779  0.1047
   77SER     HG 3294   3.010   3.129   2.195 -1.1982 -2.3224  1.9906
   77SER      C 3295   2.622   3.127   2.102  0.3115 -0.2066  0.4873
   77SER      O 3296   2.591   3.237   2.147  0.2827 -0.1677  0.3718
   78THR      N 3297   2.557   3.012   2.126  0.1019 -0.1242  0.3168
   78THR      H 3298   2.595   2.924   2.096 -0.2029 -0.8412  1.9392
   78THR     CA 3299   2.439   3.004   2.210  0.1291  0.1077  0.3796
   78THR     HA 3300   2.435   3.081   2.287 -0.6713 -0.4461  0.9101
   78THR     CB 3301   2.315   3.017   2.122  0.3785  0.2134  0.0412
   78THR     HB 3302   2.231   2.985   2.183  0.9075  0.0252  0.6821
   78THR    CG2 3303   2.287   3.157   2.069 -0.5070  0.1119  0.2142
   78THR   HG21 3304   2.192   3.163   2.017 -0.7213  0.9874  0.6817
   78THR   HG22 3305   2.294   3.224   2.154  2.9447  1.9397 -1.2980
   78THR   HG23 3306   2.355   3.205   1.997  0.6567 -0.5622  0.8278
   78THR    OG1 3307   2.304   2.922   2.018 -0.3538 -0.1511  0.4445
   78THR    HG1 3308   2.221   2.878   2.038 -0.7947  1.2791  2.0334
   78THR      C 3309   2.438   2.867   2.277  0.2070 -0.1115 -0.0632
   78THR      O 3310   2.466   2.769   2.208  0.4079 -0.0457 -0.0737
   79GLY      N 3311   2.425   2.863   2.409  0.6298  0.3363 -0.0055
   79GLY      H 3312   2.409   2.950   2.458 -2.9668 -0.5469  0.6415
   79GLY     CA 3313   2.428   2.742   2.490  0.2325  0.5483  0.3286
   79GLY    HA1 3314   2.391   2.658   2.431 -0.7357  1.5014 -0.4650
   79GLY    HA2 3315   2.532   2.725   2.520  0.6004 -0.0647 -1.2291
   79GLY      C 3316   2.357   2.754   2.625 -0.1320  0.1847  0.1702
   79GLY      O 3317   2.293   2.853   2.659 -0.3747  0.0683  0.0514
   80GLY      N 3318   2.358   2.654   2.712 -0.2732 -0.5676 -0.6748
   80GLY      H 3319   2.403   2.570   2.679  1.8869  0.6502 -0.9584
   80GLY     CA 3320   2.313   2.658   2.850  0.1888 -0.4941 -0.5259
   80GLY    HA1 3321   2.379   2.591   2.907  0.5814  1.1755  1.0682
   80GLY    HA2 3322   2.328   2.758   2.890 -1.2941 -1.2400  2.1533
   80GLY      C 3323   2.166   2.625   2.874  0.1370  0.2876  0.2853
   80GLY      O 3324   2.106   2.560   2.789  0.9668  0.3792 -0.3858
   81TYR      N 3325   2.112   2.660   2.991 -0.1116 -0.3195  0.3561
   81TYR      H 3326   2.167   2.713   3.056 -1.0498  0.4827  0.5348
   81TYR     CA 3327   1.975   2.634   3.030 -0.3515 -0.0007 -0.2450
   81TYR     HA 3328   1.910   2.613   2.945 -0.5080 -1.6966  0.2462
   81TYR     CB 3329   1.977   2.511   3.121  0.1569  0.0618 -0.1714
   81TYR    HB1 3330   2.015   2.432   3.056  2.7505  2.5462 -1.9345
   81TYR    HB2 3331   2.053   2.520   3.199 -1.1792 -1.7155  1.4279
   81TYR     CG 3332   1.842   2.483   3.181  0.1252 -0.0598 -0.3000
   81TYR    CD1 3333   1.815   2.482   3.319 -0.1201 -0.2644 -0.3468
   81TYR    HD1 3334   1.890   2.509   3.392 -3.0809  2.4114  2.0149
   81TYR    CE1 3335   1.689   2.453   3.373  0.0021  0.0682  0.1254
   81TYR    HE1 3336   1.668   2.478   3.476  1.0740  0.7679  0.1954
   81TYR     CZ 3337   1.580   2.420   3.290  0.1812  0.6292 -0.3407
   81TYR     OH 3338   1.456   2.397   3.342  0.2175  0.9444 -0.1064
   81TYR     HH 3339   1.444   2.408   3.437  0.7844 -1.6676  0.3663
   81TYR    CE2 3340   1.611   2.400   3.154  0.1138 -0.3882 -0.2070
   81TYR    HE2 3341   1.530   2.376   3.087 -0.1197  0.9383 -0.4247
   81TYR    CD2 3342   1.734   2.440   3.102  0.0777 -0.2120 -0.1555
   81TYR    HD2 3343   1.750   2.442   2.995  1.5467 -0.2861  0.0444
   81TYR      C 3344   1.920   2.757   3.101 -0.2143  0.1235 -0.3546
   81TYR      O 3345   1.999   2.816   3.175 -0.1809 -0.0726 -0.2322
   82GLY      N 3346   1.791   2.785   3.084 -0.3048 -0.1158 -0.0833
   82GLY      H 3347   1.736   2.724   3.025  2.5676 -0.3318 -2.8017
   82GLY     CA 3348   1.730   2.898   3.151  0.2584  0.3625 -0.3667
   82GLY    HA1 3349   1.735   2.890   3.260 -2.8325  1.5400 -0.0350
   82GLY    HA2 3350   1.623   2.892   3.135 -0.0312  2.7062  0.2824
   82GLY      C 3351   1.773   3.037   3.106  0.3951  0.2982 -0.4333
   82GLY      O 3352   1.803   3.057   2.989  0.0409 -0.1083 -0.5949
   83SER      N 3353   1.793   3.132   3.198 -0.3564  0.1925 -0.1530
   83SER      H 3354   1.784   3.103   3.294  0.1398 -1.5002 -0.5736
   83SER     CA 3355   1.829   3.271   3.177 -0.6227  0.2666 -0.1228
   83SER     HA 3356   1.754   3.319   3.114 -1.6901  0.4580  1.2681
   83SER     CB 3357   1.832   3.345   3.310  0.0625 -0.1691  0.1089
   83SER    HB1 3358   1.878   3.441   3.290  0.2656 -0.4363 -0.7617
   83SER    HB2 3359   1.897   3.283   3.372  0.5113 -1.8900 -1.9518
   83SER     OG 3360   1.704   3.359   3.368 -0.0954 -0.5243 -0.1454
   83SER     HG 3361   1.715   3.388   3.459  1.3358  0.2191 -0.5218
   83SER      C 3362   1.968   3.281   3.115 -0.3318  0.2520  0.5216
   83SER      O 3363   2.048   3.190   3.139 -0.1470  0.0497 -0.7940
   84SER      N 3364   2.008   3.396   3.062 -0.5885  0.0087 -0.2129
   84SER      H 3365   1.941   3.471   3.064 -1.6058 -0.8833  2.0600
   84SER     CA 3366   2.142   3.434   3.022 -0.5052 -0.0482  0.0156
   84SER     HA 3367   2.196   3.351   2.977 -2.2027 -0.7222 -0.8583
   84SER     CB 3368   2.142   3.548   2.921 -0.3933 -0.1112 -0.0557
   84SER    HB1 3369   2.241   3.593   2.912 -0.9844  1.4312  0.8769
   84SER    HB2 3370   2.083   3.633   2.955 -1.0356 -0.3996 -0.4187
   84SER     OG 3371   2.099   3.517   2.790 -0.5383  0.0043 -0.0355
   84SER     HG 3372   2.167   3.538   2.724 -0.7727 -0.9822 -0.6107
   84SER      C 3373   2.218   3.475   3.148 -0.1246 -0.3633 -0.1098
   84SER      O 3374   2.167   3.524   3.249 -0.0180 -0.2954 -0.0890
   85GLN      N 3375   2.350   3.463   3.131 -0.0303  0.1185  0.2787
   85GLN      H 3376   2.377   3.414   3.047  2.9047  0.0519  1.1505
   85GLN     CA 3377   2.461   3.504   3.216  0.1220 -0.2312  0.2481
   85GLN     HA 3378   2.421   3.581   3.281  2.3462  1.7748 -0.6184
   85GLN     CB 3379   2.509   3.383   3.295  0.7484 -0.1660 -0.0296
   85GLN    HB1 3380   2.613   3.364   3.265  0.7798 -0.8734  0.4932
   85GLN    HB2 3381   2.446   3.296   3.277 -0.5164 -0.3087  4.1459
   85GLN     CG 3382   2.496   3.418   3.442 -0.0504  0.4643 -0.2468
   85GLN    HG1 3383   2.562   3.500   3.470 -1.1661  2.1014 -2.1871
   85GLN    HG2 3384   2.539   3.332   3.494 -0.4955  0.6479  0.4494
   85GLN     CD 3385   2.359   3.441   3.506  0.1898 -0.2143  0.5390
   85GLN    OE1 3386   2.333   3.545   3.566 -0.3794  0.1549 -0.3276
   85GLN    NE2 3387   2.269   3.347   3.477 -0.3394  0.4240  0.0914
   85GLN   HE21 3388   2.301   3.262   3.434  1.2301 -0.0658  2.1213
   85GLN   HE22 3389   2.176   3.356   3.516 -0.0282 -1.1583  1.2667
   85GLN      C 3390   2.571   3.564   3.130  0.2827 -0.2517  0.4400
   85GLN      O 3391   2.601   3.525   3.018 -0.1606  0.1112  0.1909
   86SER      N 3392   2.635   3.667   3.187 -0.2571  0.4461 -0.1919
   86SER      H 3393   2.607   3.689   3.281 -0.9000 -2.9076  0.5380
   86SER     CA 3394   2.746   3.740   3.130  0.3348 -0.2435  0.0591
   86SER     HA 3395   2.727   3.753   3.023 -0.9986 -1.2325  0.1564
   86SER     CB 3396   2.755   3.882   3.184  0.2266 -0.0402 -0.4485
   86SER    HB1 3397   2.837   3.942   3.143  1.2382 -1.2821 -0.3143
   86SER    HB2 3398   2.756   3.884   3.293  0.5542  0.6266 -0.4535
   86SER     OG 3399   2.634   3.940   3.140  0.4482  0.3309 -0.5801
   86SER     HG 3400   2.630   4.032   3.166 -2.6855 -0.0987  1.0230
   86SER      C 3401   2.876   3.665   3.152  0.4035 -0.0847  0.2015
   86SER      O 3402   2.881   3.560   3.217  0.1064 -0.2502 -0.0409
   87SER      N 3403   2.981   3.713   3.084  0.2991 -0.2709 -0.0941
   87SER      H 3404   2.955   3.783   3.016  2.0493 -0.5383 -1.0885
   87SER     CA 3405   3.103   3.642   3.053  0.4234 -0.0452 -0.1241
   87SER     HA 3406   3.141   3.602   3.147 -2.2949 -0.3318  0.9377
   87SER     CB 3407   3.080   3.526   2.956 -0.4582  0.0017  0.0244
   87SER    HB1 3408   3.008   3.452   2.992  2.1601 -2.2544  1.0074
   87SER    HB2 3409   3.170   3.466   2.949  0.0825  0.7725  0.2296
   87SER     OG 3410   3.058   3.569   2.824 -0.7474  0.0796  0.0972
   87SER     HG 3411   2.963   3.584   2.818 -1.0213 -1.8489 -1.0622
   87SER      C 3412   3.204   3.738   2.992  0.0831  0.0782 -0.5012
   87SER      O 3413   3.182   3.858   2.978 -0.2155  0.1141  0.2495
   88GLN      N 3414   3.326   3.692   2.963  0.3100  0.1792  0.2676
   88GLN      H 3415   3.348   3.594   2.973  1.2411  0.3126 -0.2615
   88GLN     CA 3416   3.422   3.779   2.896 -0.0589  0.5829  0.2584
   88GLN     HA 3417   3.416   3.883   2.926 -0.5380  0.0255  2.2293
   88GLN     CB 3418   3.562   3.722   2.917 -0.3976 -0.4550 -0.2099
   88GLN    HB1 3419   3.631   3.772   2.849  1.5016 -0.2473  1.7672
   88GLN    HB2 3420   3.569   3.615   2.898  3.0726 -0.3927  0.2012
   88GLN     CG 3421   3.621   3.735   3.057 -0.1640 -0.0935 -0.3404
   88GLN    HG1 3422   3.590   3.654   3.123  1.9585  0.4284  1.3972
   88GLN    HG2 3423   3.579   3.820   3.111 -1.6475 -0.6377 -0.5929
   88GLN     CD 3424   3.772   3.752   3.061 -0.1623 -0.1866  0.0201
   88GLN    OE1 3425   3.828   3.830   2.984 -0.1759 -0.1327  0.0645
   88GLN    NE2 3426   3.849   3.674   3.137  0.1395  0.0106 -0.0808
   88GLN   HE21 3427   3.946   3.681   3.111 -0.1390 -0.0071 -1.1567
   88GLN   HE22 3428   3.811   3.605   3.200  2.2741 -1.1535  0.0129
   88GLN      C 3429   3.392   3.775   2.747  0.4043  0.1924  0.1734
   88GLN      O 3430   3.344   3.675   2.694 -0.1748  0.0169  1.0084
   89SER      N 3431   3.418   3.885   2.675 -0.5035  0.4268  0.1939
   89SER      H 3432   3.460   3.957   2.732 -2.2636  1.4655  0.2381
   89SER     CA 3433   3.389   3.898   2.534 -0.3534 -0.9040  0.0283
   89SER     HA 3434   3.324   3.820   2.496  0.0696 -0.8725 -0.7964
   89SER     CB 3435   3.332   4.035   2.498  0.5168 -0.5438 -0.0039
   89SER    HB1 3436   3.403   4.112   2.528 -1.1473  1.0101  0.0736
   89SER    HB2 3437   3.308   4.046   2.392 -1.0656  0.2168  0.4134
   89SER     OG 3438   3.206   4.066   2.553  0.3031 -0.8681 -0.3046
   89SER     HG 3439   3.143   3.996   2.535 -1.3807  0.7439 -0.9291
   89SER      C 3440   3.518   3.859   2.462  0.1672 -0.1483  0.5368
   89SER      O 3441   3.580   3.942   2.396 -0.9787 -0.2297 -0.6961
   90SER      N 3442   3.553   3.730   2.470  0.2288 -0.1692 -0.0270
   90SER      H 3443   3.490   3.669   2.520  1.7983 -1.4836  0.3906
   90SER     CA 3444   3.675   3.671   2.421  0.2435 -0.1136 -0.0575
   90SER     HA 3445   3.757   3.738   2.449 -0.1575  0.4262 -0.1509
   90SER     CB 3446   3.699   3.535   2.486  1.0416 -0.0271 -0.1557
   90SER    HB1 3447   3.790   3.487   2.450  0.6469 -0.7582 -0.1905
   90SER    HB2 3448   3.624   3.462   2.456  1.7455 -1.2668  0.9903
   90SER     OG 3449   3.701   3.543   2.627  0.7622  0.1977 -0.1630
   90SER     HG 3450   3.753   3.621   2.649 -0.0219  0.5708  0.4469
   90SER      C 3451   3.688   3.644   2.272  0.1255 -0.3934 -0.0170
   90SER      O 3452   3.586   3.624   2.205  0.0827  0.2234 -0.1481
   91TYR      N 3453   3.811   3.638   2.222  0.2906 -0.0467  0.3377
   91TYR      H 3454   3.892   3.632   2.282  0.0102 -1.3121  0.6203
   91TYR     CA 3455   3.830   3.611   2.080  0.0862 -0.4502  0.3861
   91TYR     HA 3456   3.732   3.613   2.032  0.5928  1.0163 -0.6416
   91TYR     CB 3457   3.911   3.728   2.025  0.1765 -0.2640  0.9019
   91TYR    HB1 3458   4.016   3.717   2.049  0.5181 -0.8978 -0.7741
   91TYR    HB2 3459   3.897   3.731   1.917 -0.8670 -0.2909  1.0237
   91TYR     CG 3460   3.874   3.867   2.072 -0.0431  0.1439 -0.4369
   91TYR    CD1 3461   3.779   3.945   2.005  0.1560  0.2688 -0.5751
   91TYR    HD1 3462   3.720   3.906   1.923  0.9795  0.7475 -1.4165
   91TYR    CE1 3463   3.745   4.071   2.055 -0.0309 -0.0407  0.0871
   91TYR    HE1 3464   3.670   4.128   2.002  0.1858 -0.8726 -1.1667
   91TYR     CZ 3465   3.813   4.123   2.167  0.2737  0.4213 -0.3074
   91TYR     OH 3466   3.776   4.243   2.219 -0.0950  0.3443 -0.3906
   91TYR     HH 3467   3.830   4.268   2.294  0.7995 -0.5674 -0.7089
   91TYR    CE2 3468   3.906   4.041   2.233 -0.5134 -0.0310  0.2531
   91TYR    HE2 3469   3.957   4.070   2.324  1.3059  1.0970 -1.0702
   91TYR    CD2 3470   3.940   3.914   2.186 -0.8013 -0.0457  0.0846
   91TYR    HD2 3471   4.011   3.855   2.243  1.6418  1.5672 -1.1230
   91TYR      C 3472   3.894   3.474   2.065  0.4395 -0.2467  0.0383
   91TYR      O 3473   3.955   3.425   2.159 -0.2231 -0.3983  0.3947
   92GLY      N 3474   3.879   3.402   1.953 -0.2035 -0.3794  0.2072
   92GLY      H 3475   3.830   3.445   1.876 -1.0772 -0.8847  0.4625
   92GLY     CA 3476   3.926   3.268   1.925 -0.1116 -0.3332  0.1417
   92GLY    HA1 3477   3.918   3.253   1.817  1.1470  0.5597 -0.1085
   92GLY    HA2 3478   4.033   3.268   1.945  0.3225  1.1212 -1.8751
   92GLY      C 3479   3.850   3.162   2.002  0.0324 -0.1850  0.4905
   92GLY      O 3480   3.738   3.187   2.048 -0.2678  0.0721 -0.3529
   93GLN      N 3481   3.898   3.037   2.001 -0.1497 -0.2550 -0.0628
   93GLN      H 3482   3.990   3.026   1.960 -0.5220  1.3623 -1.4422
   93GLN     CA 3483   3.832   2.919   2.054 -0.1540 -0.1241  0.2230
   93GLN     HA 3484   3.733   2.911   2.009 -0.8155 -1.6230  1.8360
   93GLN     CB 3485   3.907   2.790   2.025  0.2557  0.2584 -0.4460
   93GLN    HB1 3486   3.918   2.776   1.918 -0.6578 -0.3113 -0.4717
   93GLN    HB2 3487   4.009   2.787   2.065 -0.1602  0.5965  0.6661
   93GLN     CG 3488   3.825   2.670   2.071 -0.1177  0.3841 -0.7891
   93GLN    HG1 3489   3.830   2.675   2.179 -0.0836  1.0043 -0.8141
   93GLN    HG2 3490   3.722   2.682   2.035 -0.3122  0.6879 -0.1382
   93GLN     CD 3491   3.878   2.532   2.037 -0.2590  0.0267  0.3983
   93GLN    OE1 3492   3.966   2.518   1.952 -0.1087  0.0742  0.5475
   93GLN    NE2 3493   3.819   2.435   2.107 -0.6430 -0.0086  0.0342
   93GLN   HE21 3494   3.734   2.446   2.161 -0.9352  1.1895 -0.6381
   93GLN   HE22 3495   3.859   2.342   2.113 -1.1872 -0.2078  0.7716
   93GLN      C 3496   3.813   2.941   2.204 -0.2540  0.5001  0.1240
   93GLN      O 3497   3.900   2.977   2.282  0.2622  0.4223 -0.4028
   94GLN      N 3498   3.685   2.926   2.240 -0.1644  0.0037  0.2450
   94GLN      H 3499   3.612   2.908   2.174  1.3721  2.8268 -2.5138
   94GLN     CA 3500   3.647   2.920   2.380  0.2857  0.0314  0.3707
   94GLN     HA 3501   3.708   2.989   2.438  0.2510 -0.5405  1.1030
   94GLN     CB 3502   3.499   2.952   2.392  0.3298  0.1940  0.4926
   94GLN    HB1 3503   3.488   3.042   2.331  1.5093  2.0872  2.9069
   94GLN    HB2 3504   3.443   2.864   2.359 -0.9071  0.9662  0.4419
   94GLN     CG 3505   3.456   2.981   2.536  0.0349 -0.1144  0.4687
   94GLN    HG1 3506   3.502   3.072   2.572 -0.0058 -0.8255  2.4183
   94GLN    HG2 3507   3.486   2.899   2.602 -0.5440  0.0598  0.9460
   94GLN     CD 3508   3.307   2.991   2.563 -0.1403 -0.1110 -0.4513
   94GLN    OE1 3509   3.235   3.071   2.504 -0.2019  0.1955  0.0344
   94GLN    NE2 3510   3.257   2.907   2.653  0.3264 -0.0046 -0.0851
   94GLN   HE21 3511   3.319   2.851   2.710  1.7489  1.5155 -0.0846
   94GLN   HE22 3512   3.157   2.914   2.665  0.1842 -1.8762  0.1450
   94GLN      C 3513   3.689   2.791   2.449 -0.1243 -0.2151  0.1599
   94GLN      O 3514   3.678   2.680   2.397 -0.6752 -0.1031  0.0346
   95SER      N 3515   3.744   2.801   2.570 -0.2743  0.0109  0.2108
   95SER      H 3516   3.755   2.894   2.608 -0.0996 -0.8164  2.3286
   95SER     CA 3517   3.799   2.693   2.650 -0.2722 -0.2438 -0.1312
   95SER     HA 3518   3.849   2.619   2.588 -1.2023 -1.4733  0.5285
   95SER     CB 3519   3.903   2.746   2.749 -0.6711 -0.7178  0.5492
   95SER    HB1 3520   3.986   2.787   2.692 -1.7757  1.0250  0.1152
   95SER    HB2 3521   3.946   2.661   2.803  2.8382  0.1893 -0.5742
   95SER     OG 3522   3.864   2.845   2.842  0.4764  0.5057 -0.2477
   95SER     HG 3523   3.937   2.906   2.853  0.9947 -0.1270 -0.0812
   95SER      C 3524   3.693   2.617   2.729 -0.0112 -0.4553  0.0173
   95SER      O 3525   3.728   2.519   2.795  0.1487 -0.1094  0.4518
   96SER      N 3526   3.563   2.642   2.715  0.0753  0.0796  0.1156
   96SER      H 3527   3.535   2.693   2.632 -0.1712  0.4310  0.4157
   96SER     CA 3528   3.446   2.579   2.774  0.1324  0.2582  0.4165
   96SER     HA 3529   3.481   2.483   2.812 -0.9318  0.6351  2.4787
   96SER     CB 3530   3.410   2.650   2.904 -0.2969  0.0298  0.4225
   96SER    HB1 3531   3.323   2.597   2.944 -0.2469 -0.5212 -0.1838
   96SER    HB2 3532   3.494   2.647   2.973 -2.2756  0.5228  3.0179
   96SER     OG 3533   3.369   2.782   2.878  0.6898  0.1929 -0.3245
   96SER     HG 3534   3.309   2.815   2.945  2.0969 -0.5163  1.3601
   96SER      C 3535   3.331   2.579   2.674  0.0958 -0.1471  0.4575
   96SER      O 3536   3.336   2.647   2.571 -0.0467 -0.2343  0.3933
   97TYR      N 3537   3.224   2.503   2.694 -0.0799 -0.0522 -0.1085
   97TYR      H 3538   3.222   2.448   2.778 -2.3335  0.2981  0.1245
   97TYR     CA 3539   3.099   2.513   2.620 -0.3722 -0.0909  0.3777
   97TYR     HA 3540   3.130   2.507   2.516 -0.8933 -3.7522  0.3105
   97TYR     CB 3541   3.006   2.392   2.635  0.5261 -0.7411  0.8138
   97TYR    HB1 3542   3.032   2.346   2.730 -1.1256  0.9116  2.1498
   97TYR    HB2 3543   2.903   2.421   2.655  0.1004 -2.3646  1.0690
   97TYR     CG 3544   3.013   2.298   2.517 -0.3843  0.6918 -0.4228
   97TYR    CD1 3545   3.141   2.264   2.472 -0.6050 -0.6638 -0.0563
   97TYR    HD1 3546   3.232   2.309   2.508 -0.0523 -0.3941 -1.7154
   97TYR    CE1 3547   3.157   2.173   2.367  0.3552 -0.3302 -0.2134
   97TYR    HE1 3548   3.255   2.136   2.338  1.0715  1.0723  0.3420
   97TYR     CZ 3549   3.048   2.109   2.305  0.1919 -0.4666  0.2131
   97TYR     OH 3550   3.055   2.033   2.192 -0.2272 -0.0335 -0.1091
   97TYR     HH 3551   3.145   2.030   2.159  0.6765 -1.2345  2.2477
   97TYR    CE2 3552   2.921   2.145   2.354  0.0774 -0.4381 -0.0999
   97TYR    HE2 3553   2.837   2.103   2.301 -1.1459 -0.7777  1.9714
   97TYR    CD2 3554   2.902   2.240   2.455  0.0160 -0.5755  0.0179
   97TYR    HD2 3555   2.803   2.273   2.483  0.1040 -1.3254  1.3158
   97TYR      C 3556   3.032   2.647   2.648 -0.4410 -0.0335 -0.0599
   97TYR      O 3557   3.009   2.677   2.765 -0.4679 -0.2412 -0.0109
   98PRO      N 3558   2.986   2.720   2.547 -0.8531 -0.3081 -0.0726
   98PRO     CD 3559   2.994   2.692   2.405  0.6799  0.2016 -0.1030
   98PRO    HD1 3560   2.955   2.592   2.383  0.2155  0.1491  0.9016
   98PRO    HD2 3561   3.098   2.705   2.376  0.8000  0.4087  0.4137
   98PRO     CG 3562   2.901   2.789   2.333 -0.2008 -0.3933  0.2168
   98PRO    HG1 3563   2.801   2.744   2.330 -0.8653  0.9910  0.7748
   98PRO    HG2 3564   2.928   2.814   2.230 -0.8649  2.0156  0.5741
   98PRO     CB 3565   2.895   2.908   2.429  0.1195 -0.1104 -0.1125
   98PRO    HB1 3566   2.798   2.957   2.432 -0.2126 -0.8127  1.7912
   98PRO    HB2 3567   2.974   2.979   2.404  0.4529  0.1592  1.5792
   98PRO     CA 3568   2.919   2.847   2.567  0.4007  0.3483  0.0431
   98PRO     HA 3569   2.982   2.913   2.627  1.2403 -0.7363  0.3780
   98PRO      C 3570   2.789   2.829   2.645  0.6427 -0.3216  0.2956
   98PRO      O 3571   2.727   2.723   2.651 -0.0839  0.1281  0.8564
   99GLY      N 3572   2.740   2.942   2.695  0.2119 -0.3041 -0.1551
   99GLY      H 3573   2.796   3.025   2.684 -0.3532  0.1416  0.2580
   99GLY     CA 3574   2.623   2.947   2.780  0.1275 -0.2770 -0.2728
   99GLY    HA1 3575   2.552   2.869   2.752  1.4068 -0.8478 -2.0602
   99GLY    HA2 3576   2.570   3.041   2.767  1.1546  0.4658  0.7279
   99GLY      C 3577   2.656   2.928   2.928 -0.0717  0.0578 -0.1837
   99GLY      O 3578   2.771   2.921   2.971 -0.1293  0.0590 -0.0319
  100TYR      N 3579   2.554   2.920   3.013  0.2795 -0.6172  0.1826
  100TYR      H 3580   2.460   2.936   2.981  0.0089  0.7256  1.5333
  100TYR     CA 3581   2.560   2.895   3.156 -0.0679 -0.4362  0.2286
  100TYR     HA 3582   2.658   2.860   3.186 -0.3255 -1.7013 -0.3314
  100TYR     CB 3583   2.551   3.037   3.212  0.7533 -0.4846  0.4917
  100TYR    HB1 3584   2.463   3.097   3.186  1.1135  1.0079  2.4429
  100TYR    HB2 3585   2.625   3.091   3.154 -1.1796  2.5436  0.6213
  100TYR     CG 3586   2.555   3.053   3.363  1.0048 -0.6400  0.5015
  100TYR    CD1 3587   2.453   2.993   3.437  0.2278 -0.1256 -0.1365
  100TYR    HD1 3588   2.366   2.943   3.396  0.2625  0.9151 -1.5391
  100TYR    CE1 3589   2.456   2.997   3.577  0.2341 -0.2047 -0.1344
  100TYR    HE1 3590   2.370   2.958   3.630 -0.1596  1.0092  0.1343
  100TYR     CZ 3591   2.567   3.052   3.644 -0.2546  0.3814  0.1966
  100TYR     OH 3592   2.579   3.030   3.779  0.4359 -0.2756  0.0338
  100TYR     HH 3593   2.667   3.044   3.815  0.9503 -1.0005 -0.9064
  100TYR    CE2 3594   2.680   3.092   3.571  0.0353 -0.5277  0.1264
  100TYR    HE2 3595   2.774   3.119   3.615  0.2342 -1.7075  0.4459
  100TYR    CD2 3596   2.667   3.102   3.432  0.7495  0.5204  0.1166
  100TYR    HD2 3597   2.751   3.133   3.371  2.0549 -0.6952  1.2396
  100TYR      C 3598   2.451   2.795   3.193 -0.2856 -0.2585  0.0769
  100TYR      O 3599   2.345   2.804   3.132 -0.0680  0.4564 -0.2068
  101GLY      N 3600   2.488   2.712   3.291  0.1849  0.2535  0.3425
  101GLY      H 3601   2.580   2.717   3.331 -0.3472 -0.8292  1.8225
  101GLY     CA 3602   2.400   2.622   3.363 -0.2069  0.0416 -0.3869
  101GLY    HA1 3603   2.309   2.681   3.369 -0.5210 -0.3861 -0.9464
  101GLY    HA2 3604   2.437   2.601   3.464 -0.6820  1.8565  0.1944
  101GLY      C 3605   2.350   2.502   3.285 -0.2997 -0.0827 -0.1391
  101GLY      O 3606   2.376   2.494   3.165 -0.2839  0.5736 -0.1821
  102GLN      N 3607   2.274   2.416   3.354 -0.3475  0.1048  0.0433
  102GLN      H 3608   2.238   2.435   3.446 -0.4125  0.1921  0.0005
  102GLN     CA 3609   2.223   2.292   3.298  0.1163 -0.0162 -0.1231
  102GLN     HA 3610   2.232   2.293   3.189 -1.6542 -0.8302 -0.3181
  102GLN     CB 3611   2.313   2.176   3.338 -0.0102  0.1164  0.5439
  102GLN    HB1 3612   2.261   2.080   3.329 -1.5910  1.0785 -1.5338
  102GLN    HB2 3613   2.340   2.195   3.442  0.3208 -0.0910  0.4968
  102GLN     CG 3614   2.448   2.164   3.269 -0.6050 -0.4545 -0.5454
  102GLN    HG1 3615   2.413   2.128   3.172 -0.4286 -2.0724 -0.0331
  102GLN    HG2 3616   2.494   2.262   3.261  1.1672 -0.8242  3.1359
  102GLN     CD 3617   2.543   2.066   3.335 -0.3159  0.2186  0.0495
  102GLN    OE1 3618   2.511   1.991   3.427 -0.1173  0.3272  0.2095
  102GLN    NE2 3619   2.671   2.066   3.295 -0.2391 -0.0475  0.2863
  102GLN   HE21 3620   2.698   2.130   3.222  0.4174 -2.5878 -1.8633
  102GLN   HE22 3621   2.741   2.000   3.325  0.5836  1.7635  2.6965
  102GLN      C 3622   2.080   2.260   3.340  0.2924 -0.6640 -0.0194
  102GLN      O 3623   2.034   2.308   3.444 -0.1564  0.4046 -0.7024
  103GLN      N 3624   2.015   2.173   3.263  0.1957 -0.1849 -0.4851
  103GLN      H 3625   2.071   2.143   3.185  3.2340 -1.2309  1.8867
  103GLN     CA 3626   1.878   2.127   3.280  0.2032 -0.1253 -0.2489
  103GLN     HA 3627   1.820   2.216   3.302 -1.5082 -0.8112 -1.7333
  103GLN     CB 3628   1.845   2.058   3.147  0.2870 -0.4975 -0.0777
  103GLN    HB1 3629   1.859   2.130   3.066 -0.3782 -1.8069 -1.3807
  103GLN    HB2 3630   1.918   1.980   3.125  0.3249 -0.8252  1.1472
  103GLN     CG 3631   1.701   2.011   3.151  0.0888  0.1167  0.2910
  103GLN    HG1 3632   1.699   1.932   3.226  0.2145  1.0613  1.3059
  103GLN    HG2 3633   1.644   2.099   3.181 -0.2547  0.2392 -0.6757
  103GLN     CD 3634   1.664   1.955   3.014  0.4340  0.3372  0.1092
  103GLN    OE1 3635   1.727   1.862   2.964 -0.5375 -0.4104  0.2428
  103GLN    NE2 3636   1.553   2.007   2.962  0.6171  0.6565  0.0316
  103GLN   HE21 3637   1.503   2.087   2.997 -1.6516 -1.1424  1.2354
  103GLN   HE22 3638   1.515   1.965   2.878  1.3931  1.2165 -0.6167
  103GLN      C 3639   1.876   2.038   3.403  0.1898  0.3262  0.0796
  103GLN      O 3640   1.956   1.945   3.407 -0.1432  0.0447  0.3192
  104PRO      N 3641   1.787   2.049   3.502 -0.0003  0.0090 -0.0557
  104PRO     CD 3642   1.689   2.152   3.528 -0.0688  0.0286 -0.3918
  104PRO    HD1 3643   1.630   2.163   3.437 -0.4366 -0.6829 -0.2479
  104PRO    HD2 3644   1.739   2.248   3.542 -1.4005  0.6882 -0.0167
  104PRO     CG 3645   1.612   2.106   3.652  0.4559 -0.1315 -0.1232
  104PRO    HG1 3646   1.530   2.038   3.631 -0.4572  1.0398 -0.4861
  104PRO    HG2 3647   1.568   2.185   3.713  2.8782  0.5336  0.8794
  104PRO     CB 3648   1.717   2.032   3.733  0.1382 -0.5552 -0.0974
  104PRO    HB1 3649   1.766   2.112   3.789 -1.3300  1.7889 -2.0020
  104PRO    HB2 3650   1.675   1.958   3.801  0.6072 -0.9892 -0.2754
  104PRO     CA 3651   1.804   1.971   3.623 -0.0372 -0.4087 -0.3169
  104PRO     HA 3652   1.906   1.994   3.653 -0.7611  2.4560  0.2783
  104PRO      C 3653   1.781   1.822   3.603  0.3406 -0.4515 -0.4380
  104PRO      O 3654   1.685   1.787   3.534  0.4597  0.7195 -1.2311
  105ALA      N 3655   1.856   1.723   3.651 -0.2344 -0.4812  0.4240
  105ALA      H 3656   1.841   1.628   3.621  0.3478 -0.5781  0.4277
  105ALA     CA 3657   1.960   1.732   3.752 -0.0155  0.1041  0.1517
  105ALA     HA 3658   2.001   1.833   3.751  1.6255 -0.4865  1.8604
  105ALA     CB 3659   1.884   1.695   3.880 -0.8661  0.9300 -0.1032
  105ALA    HB1 3660   1.870   1.588   3.875  1.5112  0.5751 -0.2615
  105ALA    HB2 3661   1.791   1.752   3.890 -0.9813  0.8467 -0.6402
  105ALA    HB3 3662   1.947   1.716   3.966 -2.5337 -1.6182  1.8637
  105ALA      C 3663   2.078   1.641   3.722 -0.3185 -0.1442 -0.2954
  105ALA      O 3664   2.057   1.537   3.660 -0.5340 -0.0097 -0.4496
  106PRO      N 3665   2.196   1.659   3.782  0.0665  0.3296 -1.1810
  106PRO     CD 3666   2.231   1.770   3.867  0.3535 -0.3636 -0.3842
  106PRO    HD1 3667   2.237   1.864   3.811  0.7889  0.1584  0.5001
  106PRO    HD2 3668   2.159   1.789   3.947 -0.3278  1.8999 -1.4654
  106PRO     CG 3669   2.370   1.739   3.924  0.2391 -0.3411 -0.0902
  106PRO    HG1 3670   2.436   1.826   3.926 -0.4166  0.1569  0.6039
  106PRO    HG2 3671   2.345   1.693   4.019  2.5264 -2.2548 -0.3148
  106PRO     CB 3672   2.435   1.640   3.828 -0.3037 -0.2978 -0.5132
  106PRO    HB1 3673   2.476   1.696   3.744  0.5783 -0.4045 -0.1709
  106PRO    HB2 3674   2.516   1.599   3.890 -0.7351  1.7617  1.5608
  106PRO     CA 3675   2.309   1.568   3.782 -0.3126 -0.1502 -0.7172
  106PRO     HA 3676   2.315   1.540   3.677 -2.1403  0.3017 -0.9726
  106PRO      C 3677   2.276   1.448   3.868 -0.2224  0.1847 -0.2101
  106PRO      O 3678   2.173   1.451   3.936 -0.0748  0.2838  0.0095
  107SER      N 3679   2.357   1.343   3.854 -0.4283 -0.0131  0.0418
  107SER      H 3680   2.426   1.357   3.780  0.5522 -1.5238  0.6268
  107SER     CA 3681   2.378   1.228   3.939 -0.2529 -0.2380 -0.3017
  107SER     HA 3682   2.369   1.268   4.040  0.5281 -0.6091 -0.0752
  107SER     CB 3683   2.267   1.125   3.923 -0.1616 -0.5241  0.8520
  107SER    HB1 3684   2.310   1.039   3.975  1.6555  0.3124  0.8217
  107SER    HB2 3685   2.257   1.104   3.817  1.6183  3.0629 -0.1573
  107SER     OG 3686   2.152   1.163   3.996 -0.8791 -0.5128 -0.2767
  107SER     HG 3687   2.111   1.226   3.936 -3.4162  0.4573  2.2526
  107SER      C 3688   2.513   1.163   3.910  0.2476  0.6029  0.1158
  107SER      O 3689   2.560   1.174   3.797 -0.0557  0.2891 -0.0411
  108SER      N 3690   2.558   1.076   4.001  0.1601  0.1383 -0.2858
  108SER      H 3691   2.517   1.069   4.093  0.7808  1.1325  0.0791
  108SER     CA 3692   2.686   1.008   3.992  0.0761 -0.0939  0.2617
  108SER     HA 3693   2.766   1.081   3.982  0.1936 -0.3876 -1.0448
  108SER     CB 3694   2.700   0.941   4.129  0.0283 -0.2164  0.2066
  108SER    HB1 3695   2.607   0.886   4.145 -0.6039  0.8899  0.4587
  108SER    HB2 3696   2.786   0.874   4.124  0.5412  0.5016 -1.5163
  108SER     OG 3697   2.719   1.030   4.236  0.3295  0.6193 -0.5212
  108SER     HG 3698   2.748   0.969   4.304 -0.7676  1.4185  0.7354
  108SER      C 3699   2.708   0.911   3.877 -0.4596 -0.0362  0.1054
  108SER      O 3700   2.653   0.802   3.863 -0.1819 -0.1000 -0.5175
  109THR      N 3701   2.792   0.959   3.785  0.0209 -0.3908  0.3508
  109THR      H 3702   2.832   1.051   3.793  2.9501 -1.1880 -2.6057
  109THR     CA 3703   2.808   0.903   3.652  0.0737  0.5128 -0.0267
  109THR     HA 3704   2.789   0.796   3.656 -1.9638  0.8356 -0.1472
  109THR     CB 3705   2.715   0.963   3.546  0.5531  0.4586 -0.4815
  109THR     HB 3706   2.755   1.056   3.505 -2.0345  2.5874  1.4615
  109THR    CG2 3707   2.679   0.862   3.438 -0.7555 -0.0764  0.4230
  109THR   HG21 3708   2.636   0.908   3.349 -1.9076  1.2987  1.6378
  109THR   HG22 3709   2.610   0.790   3.482 -2.2150  0.8861 -0.2083
  109THR   HG23 3710   2.771   0.810   3.408 -0.3303  1.0874 -0.3716
  109THR    OG1 3711   2.589   0.998   3.599  0.7277 -0.1734  0.3810
  109THR    HG1 3712   2.602   1.074   3.657  0.1555 -0.2140  0.5650
  109THR      C 3713   2.954   0.906   3.608  0.0291 -0.5063 -0.2640
  109THR      O 3714   2.989   0.952   3.499  0.3010  0.3689  0.1857
  110SER      N 3715   3.047   0.862   3.693  0.0503 -0.0107 -0.0301
  110SER      H 3716   3.009   0.829   3.780  0.4683  1.1295  0.6182
  110SER     CA 3717   3.188   0.836   3.673  0.0970  0.3690 -0.2112
  110SER     HA 3718   3.213   0.851   3.568 -0.9242 -0.7610 -0.6439
  110SER     CB 3719   3.259   0.937   3.762  0.8985 -0.0224 -0.3995
  110SER    HB1 3720   3.365   0.927   3.736  0.6114 -0.8432 -1.2750
  110SER    HB2 3721   3.246   0.913   3.868  1.1461 -1.6970 -0.7112
  110SER     OG 3722   3.220   1.071   3.741 -0.6210 -0.4036 -0.1355
  110SER     HG 3723   3.127   1.079   3.759 -0.9517 -1.0446 -1.4301
  110SER      C 3724   3.226   0.698   3.724  0.0571  0.5203  0.2253
  110SER      O 3725   3.156   0.643   3.809 -0.3476 -0.0808 -0.4836
  111GLY      N 3726   3.328   0.630   3.673 -0.4675 -0.2541  0.1931
  111GLY      H 3727   3.378   0.681   3.602 -1.7990 -0.4650 -0.9335
  111GLY     CA 3728   3.368   0.491   3.691 -0.4234 -0.1796  0.6941
  111GLY    HA1 3729   3.310   0.444   3.770  0.6535  2.1197  3.0243
  111GLY    HA2 3730   3.474   0.478   3.710  0.2430  1.2777 -1.5908
  111GLY      C 3731   3.355   0.413   3.560  0.2969  0.3683  0.2869
  111GLY      O 3732   3.366   0.468   3.451 -0.5012  0.0318  0.0254
  112SER      N 3733   3.337   0.282   3.577 -0.7060  0.4761  0.1112
  112SER      H 3734   3.346   0.246   3.671 -2.3609 -0.2092  0.0543
  112SER     CA 3735   3.310   0.187   3.471  0.0764 -0.0616  0.3905
  112SER     HA 3736   3.382   0.196   3.390  0.0040 -5.0161 -0.5440
  112SER     CB 3737   3.328   0.042   3.516  0.1006 -0.1413  0.1236
  112SER    HB1 3738   3.233   9.573   3.514 -0.3134  0.5695 -1.7199
  112SER    HB2 3739   3.403   9.581   3.452  1.5128  0.1790  1.4858
  112SER     OG 3740   3.384   0.036   3.645 -0.1679 -0.1185  0.2426
  112SER     HG 3741   3.470   9.581   3.629 -0.2446 -0.7935  1.4063
  112SER      C 3742   3.168   0.209   3.422  0.0547  0.4632  0.6816
  112SER      O 3743   3.076   0.251   3.492 -0.5930  0.5792 -0.2218
  113TYR      N 3744   3.154   0.202   3.289 -0.3086  0.0248  0.7400
  113TYR      H 3745   3.223   0.144   3.242 -2.8538 -1.7587 -1.0597
  113TYR     CA 3746   3.042   0.245   3.208  0.1173 -0.1043  0.0772
  113TYR     HA 3747   3.029   0.350   3.235  0.9392 -0.3118  1.3752
  113TYR     CB 3748   3.072   0.221   3.060  0.3288 -0.6773  0.2105
  113TYR    HB1 3749   2.979   0.224   3.002 -0.4052  1.1779  1.4059
  113TYR    HB2 3750   3.106   0.118   3.046  0.1304 -0.9691  1.6493
  113TYR     CG 3751   3.165   0.320   2.996 -0.2504 -0.2483  0.0209
  113TYR    CD1 3752   3.124   0.437   2.931 -0.1731 -0.4708 -0.4284
  113TYR    HD1 3753   3.020   0.466   2.926  0.2842  1.0673 -2.3212
  113TYR    CE1 3754   3.217   0.533   2.888  0.0081 -0.3638  0.2001
  113TYR    HE1 3755   3.181   0.621   2.837  2.6574  0.1470 -0.9421
  113TYR     CZ 3756   3.353   0.497   2.888  0.1789  0.2746  0.7426
  113TYR     OH 3757   3.444   0.585   2.836  0.0887 -0.3033 -0.4069
  113TYR     HH 3758   3.535   0.556   2.844  0.3125  0.6609  0.9479
  113TYR    CE2 3759   3.397   0.371   2.933 -0.2459 -0.2168 -0.1966
  113TYR    HE2 3760   3.501   0.345   2.919  0.6356  2.4969  0.5650
  113TYR    CD2 3761   3.301   0.287   2.991 -0.2155 -0.1075  0.0156
  113TYR    HD2 3762   3.331   0.192   3.033  1.5193 -0.3049 -1.4997
  113TYR      C 3763   2.917   0.164   3.237 -0.1932  0.3776  0.0983
  113TYR      O 3764   2.920   0.049   3.280 -0.3106  0.1929 -0.3708
  114GLY      N 3765   2.805   0.231   3.210 -0.4153  0.1245  0.3894
  114GLY      H 3766   2.808   0.327   3.180 -1.4390 -0.0374 -0.2844
  114GLY     CA 3767   2.676   0.165   3.225 -0.3295 -0.0925  0.1786
  114GLY    HA1 3768   2.690   0.098   3.310  2.9270  0.2981  0.0839
  114GLY    HA2 3769   2.610   0.249   3.247  0.1004 -0.2661  2.4072
  114GLY      C 3770   2.632   0.081   3.106  0.3716 -0.4522  0.1670
  114GLY      O 3771   2.634   0.126   2.992  0.2228  0.0737  0.3684
  115SER      N 3772   2.590   9.544   3.137 -0.8417  0.0251  0.4689
  115SER      H 3773   2.596   9.528   3.237  1.1364  1.8096  0.7164
  115SER     CA 3774   2.533   9.449   3.044  0.4227 -0.2007 -0.1027
  115SER     HA 3775   2.594   9.451   2.953  2.2599 -0.3667  1.0763
  115SER     CB 3776   2.534   9.311   3.109 -0.2862 -0.2276 -0.1329
  115SER    HB1 3777   2.475   9.331   3.198  0.9911  2.3531  0.2407
  115SER    HB2 3778   2.489   9.239   3.040  4.3944  0.2893 -4.2866
  115SER     OG 3779   2.666   9.269   3.137 -0.0968  0.2541 -0.2916
  115SER     HG 3780   2.669   9.182   3.177  0.3102  0.3041 -0.2117
  115SER      C 3781   2.386   9.473   3.012  0.5386  0.2279 -0.3181
  115SER      O 3782   2.339   9.424   2.910  0.2557 -0.3421  0.0810
  116SER      N 3783   2.315   9.558   3.088 -0.3567 -0.3699 -0.4706
  116SER      H 3784   2.359   0.010   3.171 -1.4703 -0.3511  0.1239
  116SER     CA 3785   2.179   0.010   3.056 -0.4368 -0.0671  0.2086
  116SER     HA 3786   2.173   0.051   2.955  0.1797 -0.7129 -0.1017
  116SER     CB 3787   2.083   9.477   3.063 -0.6880  0.0881 -0.4713
  116SER    HB1 3788   1.979   9.509   3.078 -1.0812 -1.1426 -0.4866
  116SER    HB2 3789   2.085   9.427   2.967 -0.9740 -0.9660  0.0561
  116SER     OG 3790   2.111   9.384   3.165 -0.4368 -0.1383 -0.7471
  116SER     HG 3791   2.083   9.295   3.142 -1.2808  0.6483 -3.0428
  116SER      C 3792   2.131   0.116   3.153  0.1031  0.2145  0.1707
  116SER      O 3793   2.173   0.119   3.269  0.0258  0.0634  0.2024
  117SER      N 3794   2.046   0.208   3.108 -0.4459 -0.3776 -0.0085
  117SER      H 3795   2.016   0.196   3.012 -0.4583 -2.2615  0.1904
  117SER     CA 3796   2.014   0.334   3.171  0.0183 -0.1055 -0.3137
  117SER     HA 3797   2.101   0.371   3.226 -0.2084  0.3852 -0.2704
  117SER     CB 3798   1.969   0.445   3.076  0.1653  0.3338  0.1212
  117SER    HB1 3799   1.884   0.411   3.018  0.0696  0.8089 -0.0162
  117SER    HB2 3800   1.957   0.537   3.133 -0.0198 -0.2515  1.0539
  117SER     OG 3801   2.067   0.461   2.975  0.1464  0.0620  0.0593
  117SER     HG 3802   2.040   0.531   2.916 -1.3446 -1.3574 -1.0526
  117SER      C 3803   1.901   0.321   3.272  0.2929 -0.2497 -0.0231
  117SER      O 3804   1.806   0.251   3.239  0.0773 -0.1261  0.3271
  118GLN      N 3805   1.909   0.385   3.389 -0.0462  0.2456 -0.2694
  118GLN      H 3806   1.985   0.446   3.416 -1.1499  1.0020  1.3428
  118GLN     CA 3807   1.813   0.373   3.497  0.2624  0.2747  0.0091
  118GLN     HA 3808   1.726   0.319   3.460  1.0206 -1.2382  0.3321
  118GLN     CB 3809   1.882   0.301   3.613 -0.1662 -0.2593 -0.0633
  118GLN    HB1 3810   1.945   0.372   3.666  1.9019  1.1778 -4.0547
  118GLN    HB2 3811   1.811   0.273   3.692 -0.1398  0.9319  0.4047
  118GLN     CG 3812   1.973   0.182   3.582  0.2868  0.1918 -0.4838
  118GLN    HG1 3813   1.997   0.129   3.674  2.6558  1.8954 -0.0349
  118GLN    HG2 3814   2.060   0.220   3.530 -0.1739  0.6822 -0.9113
  118GLN     CD 3815   1.894   0.076   3.507 -0.0846 -0.3916  0.6950
  118GLN    OE1 3816   1.773   0.062   3.525 -0.2524 -0.0560 -0.1186
  118GLN    NE2 3817   1.956   9.584   3.418 -0.1128 -0.1095  0.4259
  118GLN   HE21 3818   1.897   9.514   3.375 -0.4282 -1.2988  2.6284
  118GLN   HE22 3819   2.052   0.012   3.390 -0.4536 -0.6608 -1.1270
  118GLN      C 3820   1.768   0.509   3.548  0.0851  0.1509  0.1843
  118GLN      O 3821   1.828   0.612   3.520  0.5302 -0.1789 -0.0993
  119SER      N 3822   1.657   0.510   3.623  0.0369  0.6678  0.1077
  119SER      H 3823   1.596   0.429   3.620  1.3041 -0.3042 -0.0786
  119SER     CA 3824   1.623   0.609   3.723  0.2691  0.3257  0.5302
  119SER     HA 3825   1.651   0.707   3.683 -0.3371  0.8898  1.4400
  119SER     CB 3826   1.472   0.611   3.747  0.1063  0.0311 -0.4295
  119SER    HB1 3827   1.445   0.697   3.808 -1.6487 -0.7441 -0.0472
  119SER    HB2 3828   1.440   0.521   3.798  1.5097 -0.7875 -0.9384
  119SER     OG 3829   1.401   0.618   3.625 -0.2309 -0.4459 -0.2647
  119SER     HG 3830   1.312   0.588   3.641 -0.9599  1.7842  0.1722
  119SER      C 3831   1.704   0.600   3.851  0.0194 -0.0261  0.6654
  119SER      O 3832   1.753   0.491   3.881  0.2553 -0.3335 -0.7331
  120SER      N 3833   1.708   0.708   3.929  0.4409  0.4760 -0.0378
  120SER      H 3834   1.671   0.794   3.892  0.2012 -0.3636 -1.8589
  120SER     CA 3835   1.766   0.708   4.062 -0.1196  0.1685  0.2102
  120SER     HA 3836   1.871   0.680   4.048 -0.8398 -1.7048 -2.3215
  120SER     CB 3837   1.761   0.853   4.109 -0.4198  0.2151  0.0349
  120SER    HB1 3838   1.654   0.872   4.118 -1.1561 -3.5343  1.1638
  120SER    HB2 3839   1.817   0.869   4.201  0.3131  1.9807 -0.6656
  120SER     OG 3840   1.819   0.941   4.015 -0.0525 -0.1931 -0.1218
  120SER     HG 3841   1.838   1.021   4.064 -0.7369  0.3346 -0.7024
  120SER      C 3842   1.703   0.616   4.165 -0.2383  0.4458  0.3851
  120SER      O 3843   1.767   0.590   4.267  0.2713  0.2767  0.0271
  121SER      N 3844   1.577   0.576   4.147  0.0501 -0.4028  0.2259
  121SER      H 3845   1.530   0.594   4.059 -2.2744 -0.4884  1.4007
  121SER     CA 3846   1.505   0.491   4.239  0.2981 -0.4896  0.3427
  121SER     HA 3847   1.568   0.413   4.280  1.4010  0.4239  0.4107
  121SER     CB 3848   1.452   0.584   4.347 -0.1525  0.0677 -0.3479
  121SER    HB1 3849   1.403   0.527   4.427 -0.0041 -0.5579 -0.6995
  121SER    HB2 3850   1.530   0.646   4.391 -1.3251  0.5819  1.0897
  121SER     OG 3851   1.364   0.679   4.291  0.2066  0.4397 -0.2901
  121SER     HG 3852   1.400   0.723   4.213 -1.3568  2.0093 -0.2027
  121SER      C 3853   1.388   0.425   4.168  0.6623 -0.4613 -0.2900
  121SER      O 3854   1.341   0.466   4.061  0.2146 -0.0323  0.0643
  122TYR      N 3855   1.340   0.314   4.224  0.5027 -0.3314 -0.1681
  122TYR      H 3856   1.381   0.280   4.310 -0.7886 -1.8275 -0.0907
  122TYR     CA 3857   1.219   0.245   4.184  0.2581 -0.1336  0.2230
  122TYR     HA 3858   1.157   0.308   4.120 -0.0924 -0.3977  0.2989
  122TYR     CB 3859   1.252   0.123   4.099 -0.3690 -0.0035 -0.2185
  122TYR    HB1 3860   1.167   0.056   4.088 -1.3057  0.7905  1.7564
  122TYR    HB2 3861   1.324   0.059   4.150  1.1233  1.7179 -0.0638
  122TYR     CG 3862   1.305   0.159   3.962  0.0728 -0.5037 -0.1843
  122TYR    CD1 3863   1.442   0.173   3.933  0.0343 -0.4343 -0.3310
  122TYR    HD1 3864   1.510   0.169   4.016 -1.0269  3.4816  0.9761
  122TYR    CE1 3865   1.494   0.205   3.807 -0.5711 -0.1175 -0.5039
  122TYR    HE1 3866   1.599   0.224   3.794 -0.5143 -0.6289 -0.8189
  122TYR     CZ 3867   1.401   0.233   3.704 -0.6432  0.3628 -0.3111
  122TYR     OH 3868   1.446   0.278   3.584 -0.3279 -0.2582 -0.4294
  122TYR     HH 3869   1.370   0.292   3.527 -2.4478 -2.6046  1.5772
  122TYR    CE2 3870   1.263   0.215   3.727 -0.4982  0.0093  0.3142
  122TYR    HE2 3871   1.190   0.231   3.649 -0.0597  1.3805  0.1554
  122TYR    CD2 3872   1.218   0.178   3.854 -0.4272 -0.2890  0.2518
  122TYR    HD2 3873   1.112   0.174   3.873 -0.3806  1.3960  0.9965
  122TYR      C 3874   1.135   0.197   4.302 -0.0212 -0.5989 -0.1597
  122TYR      O 3875   1.189   0.188   4.412  0.0904 -0.7209 -0.2230
  123GLY      N 3876   1.012   0.163   4.265 -0.1581 -0.2107 -0.0670
  123GLY      H 3877   0.978   0.186   4.172 -0.4398  0.3076  0.1602
  123GLY     CA 3878   0.912   0.123   4.362  0.0569 -0.0482  0.2212
  123GLY    HA1 3879   0.917   0.014   4.361  0.8313 -0.0327 -1.4167
  123GLY    HA2 3880   0.933   0.167   4.460  0.4667  1.2611 -0.4368
  123GLY      C 3881   0.769   0.160   4.327  0.1724  0.4348  0.2439
  123GLY      O 3882   0.741   0.188   4.210  0.6274 -0.2585 -0.0377
  124GLN      N 3883   0.676   0.157   4.423 -0.5363  1.0109 -0.4104
  124GLN      H 3884   0.695   0.126   4.517 -1.6087  0.4088 -0.3689
  124GLN     CA 3885   0.534   0.179   4.402 -0.7938 -0.5372 -0.4465
  124GLN     HA 3886   0.518   0.122   4.311  0.8172  0.4639 -1.4058
  124GLN     CB 3887   0.448   0.119   4.513 -0.3074  0.1840  0.3368
  124GLN    HB1 3888   0.488   0.130   4.614 -0.9433  0.4787  0.5604
  124GLN    HB2 3889   0.355   0.176   4.517  0.3562  1.5219 -1.4386
  124GLN     CG 3890   0.408   9.559   4.492 -0.5123  0.2923 -0.0503
  124GLN    HG1 3891   0.357   9.544   4.397 -1.8626 -1.5009  0.8890
  124GLN    HG2 3892   0.500   9.502   4.510 -1.4431 -1.5175 -0.7294
  124GLN     CD 3893   0.312   9.506   4.598 -0.4476  0.3845  0.0547
  124GLN    OE1 3894   0.281   9.573   4.696 -0.3414  0.0749  0.3045
  124GLN    NE2 3895   0.263   9.383   4.581  0.3975  0.0678 -0.1375
  124GLN   HE21 3896   0.214   9.338   4.657  0.5023 -0.4302 -0.3636
  124GLN   HE22 3897   0.296   9.332   4.500 -1.6964  1.0320 -1.6756
  124GLN      C 3898   0.503   0.323   4.363  0.3534 -0.2173 -0.2181
  124GLN      O 3899   0.438   0.332   4.259 -0.3867 -0.2169  0.2387
  125PRO      N 3900   0.552   0.428   4.430 -0.2414 -0.2180  0.2298
  125PRO     CD 3901   0.595   0.418   4.568  0.0561 -0.2157  0.1379
  125PRO    HD1 3902   0.697   0.383   4.581 -0.6917 -2.6675 -0.0213
  125PRO    HD2 3903   0.537   0.344   4.623 -0.0663 -1.9038 -2.1261
  125PRO     CG 3904   0.565   0.557   4.624 -0.2028 -0.1733 -0.1033
  125PRO    HG1 3905   0.465   0.573   4.664  0.9213  1.7630  2.2375
  125PRO    HG2 3906   0.641   0.582   4.698  2.4942 -0.5584 -2.5526
  125PRO     CB 3907   0.597   0.648   4.506 -0.1285  0.0799  0.1112
  125PRO    HB1 3908   0.705   0.653   4.492  0.0426  2.9356  1.7242
  125PRO    HB2 3909   0.551   0.745   4.527 -1.6723 -0.2938 -1.3522
  125PRO     CA 3910   0.541   0.567   4.389  0.0889 -0.1985  0.1999
  125PRO     HA 3911   0.433   0.580   4.379 -0.1234 -1.9055 -0.1113
  125PRO      C 3912   0.616   0.593   4.260 -0.5329 -0.7115 -0.2730
  125PRO      O 3913   0.566   0.673   4.181 -0.7067 -0.4461  0.1046
  126GLN      N 3914   0.726   0.525   4.228 -0.2965 -0.6358  0.3678
  126GLN      H 3915   0.771   0.467   4.297 -0.4073 -2.1968 -0.8215
  126GLN     CA 3916   0.809   0.559   4.114 -0.1615  0.1219  0.6866
  126GLN     HA 3917   0.813   0.668   4.116  0.5874  0.1659 -1.0734
  126GLN     CB 3918   0.949   0.500   4.123 -0.1917 -0.0106  0.2986
  126GLN    HB1 3919   1.001   0.526   4.030 -0.5096  0.5941  0.2864
  126GLN    HB2 3920   0.971   0.394   4.133  2.2229  0.3771 -0.3430
  126GLN     CG 3921   1.029   0.580   4.225  0.6368 -0.2866 -0.1255
  126GLN    HG1 3922   1.133   0.553   4.209 -0.2378 -3.6983 -0.9337
  126GLN    HG2 3923   1.019   0.686   4.206 -0.9771 -0.2830  0.6004
  126GLN     CD 3924   1.000   0.542   4.370 -0.0214 -0.0189 -0.1841
  126GLN    OE1 3925   0.956   0.431   4.398 -0.1447  0.1674  0.3537
  126GLN    NE2 3926   1.024   0.620   4.476 -0.0288 -0.2719  0.0041
  126GLN   HE21 3927   1.074   0.707   4.466  0.8769 -0.9776 -2.3920
  126GLN   HE22 3928   1.018   0.572   4.565 -1.9697  0.7805  0.4996
  126GLN      C 3929   0.740   0.523   3.983 -0.4874  0.6852  0.6978
  126GLN      O 3930   0.656   0.433   3.983  0.0679  0.1573 -0.0126
  127SER      N 3931   0.774   0.583   3.869  0.3160 -0.5153  0.2855
  127SER      H 3932   0.857   0.640   3.868 -0.7686  1.2156 -2.3044
  127SER     CA 3933   0.730   0.536   3.739  0.0389  0.0222  0.1836
  127SER     HA 3934   0.627   0.505   3.755 -0.2811  0.3542 -1.1061
  127SER     CB 3935   0.719   0.651   3.639  0.6211 -0.2420 -0.1939
  127SER    HB1 3936   0.822   0.673   3.612  1.2497  0.4611  2.4480
  127SER    HB2 3937   0.677   0.741   3.684 -0.4665 -0.2559 -1.1372
  127SER     OG 3938   0.642   0.601   3.532 -0.3826  0.1939  0.3147
  127SER     HG 3939   0.611   0.682   3.489  0.6612 -0.0047 -0.8417
  127SER      C 3940   0.812   0.420   3.684  0.0775 -0.0350  0.3614
  127SER      O 3941   0.933   0.435   3.672  0.0824 -0.4558 -0.1329
  128GLY      N 3942   0.741   0.315   3.643 -0.3347  0.5172 -0.3624
  128GLY      H 3943   0.640   0.314   3.655 -0.3210  2.3084  0.1883
  128GLY     CA 3944   0.798   0.202   3.572  0.0596  0.4717  0.0234
  128GLY    HA1 3945   0.778   0.206   3.465 -0.1710  1.0100  0.0801
  128GLY    HA2 3946   0.906   0.205   3.584  0.0526  2.2565 -0.0297
  128GLY      C 3947   0.748   0.069   3.626  0.0811  0.4492 -0.0122
  128GLY      O 3948   0.714   0.065   3.744  0.7976 -0.5277  0.1777
  129SER      N 3949   0.737   9.544   3.552  0.4282  0.5092 -0.1573
  129SER      H 3950   0.758   9.554   3.454 -1.3206  2.6884 -0.3832
  129SER     CA 3951   0.702   9.413   3.605  0.0375  0.7138  0.0864
  129SER     HA 3952   0.607   9.426   3.658 -0.7541 -0.0889 -1.1056
  129SER     CB 3953   0.676   9.325   3.483  0.2096  0.4998  0.2032
  129SER    HB1 3954   0.641   9.232   3.528  0.8253  0.1688  0.0086
  129SER    HB2 3955   0.768   9.300   3.432  0.8949 -1.9610  2.4155
  129SER     OG 3956   0.575   9.381   3.402 -0.5022  0.1308  0.8248
  129SER     HG 3957   0.511   9.435   3.449 -0.5563 -0.3068  1.2602
  129SER      C 3958   0.804   9.357   3.703  0.1464  0.1190 -0.3673
  129SER      O 3959   0.919   9.331   3.669  0.0043 -0.6893 -0.2633
  130TYR      N 3960   0.756   9.325   3.823 -0.4762  0.1182 -0.6104
  130TYR      H 3961   0.656   9.323   3.837 -0.4388  0.7422 -0.2294
  130TYR     CA 3962   0.846   9.268   3.922 -0.1054  0.7409 -0.5843
  130TYR     HA 3963   0.924   9.213   3.869 -0.2772  2.1115 -2.3902
  130TYR     CB 3964   0.909   9.385   3.998  0.3817  0.1883 -0.1325
  130TYR    HB1 3965   0.843   9.408   4.082 -1.5126 -1.4126 -1.0779
  130TYR    HB2 3966   0.911   9.467   3.927  1.9956  0.3604  0.0737
  130TYR     CG 3967   1.049   9.353   4.044  0.1789 -0.5912 -0.0427
  130TYR    CD1 3968   1.080   9.353   4.181 -0.5259 -0.1045  0.1199
  130TYR    HD1 3969   1.000   9.366   4.253  0.4307 -2.1153  1.6246
  130TYR    CE1 3970   1.212   9.334   4.221 -0.4924 -0.4873 -0.1701
  130TYR    HE1 3971   1.240   9.336   4.326  2.6021 -1.3881 -0.8581
  130TYR     CZ 3972   1.316   9.327   4.126 -0.1176  0.3965  0.1641
  130TYR     OH 3973   1.447   9.325   4.165 -0.1216  0.5606  0.1854
  130TYR     HH 3974   1.508   9.313   4.092  0.8725  3.3867  0.4184
  130TYR    CE2 3975   1.286   9.336   3.989 -0.0823  0.4439  0.1597
  130TYR    HE2 3976   1.364   9.326   3.915  0.0152  0.1835  0.2974
  130TYR    CD2 3977   1.152   9.351   3.950  0.0122  0.2589 -0.2438
  130TYR    HD2 3978   1.120   9.360   3.847 -3.7708 -1.4105  0.6148
  130TYR      C 3979   0.788   9.166   4.018  0.5404  0.5490 -0.3986
  130TYR      O 3980   0.672   9.167   4.057  0.6560  0.1063 -0.0246
  131SER      N 3981   0.870   9.073   4.069 -0.4679 -0.0791  0.1196
  131SER      H 3982   0.967   9.083   4.043 -1.1923  2.9209 -2.0259
  131SER     CA 3983   0.847   8.971   4.169  0.2031 -0.3450  0.0089
  131SER     HA 3984   0.747   8.985   4.211 -0.3773 -0.0497 -1.4012
  131SER     CB 3985   0.848   8.830   4.110 -0.1631 -0.1692 -0.4234
  131SER    HB1 3986   0.948   8.821   4.067  0.6039  1.2667  0.9286
  131SER    HB2 3987   0.855   8.763   4.196  0.4362 -0.9293 -1.0532
  131SER     OG 3988   0.746   8.805   4.017 -0.0134 -0.7334 -0.4414
  131SER     HG 3989   0.749   8.714   3.988 -0.0498 -0.6923 -0.5748
  131SER      C 3990   0.942   8.986   4.287  0.0513 -0.0025  0.0889
  131SER      O 3991   1.064   8.991   4.271  0.1096 -0.0186  0.5308
  132GLN      N 3992   0.884   8.992   4.407 -0.2433 -0.3625 -0.0359
  132GLN      H 3993   0.786   8.969   4.403 -0.4995  0.5469  0.8484
  132GLN     CA 3994   0.949   9.016   4.534  0.5828 -0.0413 -0.5107
  132GLN     HA 3995   0.989   9.118   4.528  0.2938  0.0603 -0.7461
  132GLN     CB 3996   0.848   9.014   4.649  0.3459 -0.3456 -0.7248
  132GLN    HB1 3997   0.751   9.061   4.634  0.8670  1.1492  0.3256
  132GLN    HB2 3998   0.827   8.910   4.674 -0.2622  0.3639  1.9900
  132GLN     CG 3999   0.908   9.094   4.764 -0.6026 -0.4479 -0.1545
  132GLN    HG1 4000   0.907   9.200   4.737 -0.8325 -0.3324  0.2993
  132GLN    HG2 4001   1.011   9.063   4.779 -0.0000  0.5120 -1.9354
  132GLN     CD 4002   0.838   9.066   4.896 -0.5039 -0.1324 -0.0335
  132GLN    OE1 4003   0.867   8.967   4.964  0.0074 -0.3519 -0.5634
  132GLN    NE2 4004   0.752   9.154   4.948  0.1548  0.1793  0.5406
  132GLN   HE21 4005   0.724   9.238   4.901 -0.4301 -0.1680  0.2677
  132GLN   HE22 4006   0.713   9.140   5.040 -2.4387  1.1215 -0.3513
  132GLN      C 4007   1.048   8.901   4.544  0.3207 -0.2712 -0.5784
  132GLN      O 4008   1.014   8.786   4.517 -0.6219 -0.2152  0.2721
  133GLN      N 4009   1.169   8.932   4.590  0.4039  0.0920 -1.0457
  133GLN      H 4010   1.189   9.030   4.604 -0.0971  0.2830 -1.6246
  133GLN     CA 4011   1.273   8.838   4.627  0.1418 -0.0048 -0.5584
  133GLN     HA 4012   1.222   8.742   4.634 -0.7054  0.4397 -0.3798
  133GLN     CB 4013   1.378   8.835   4.517  0.3525 -0.4934 -0.3485
  133GLN    HB1 4014   1.467   8.786   4.556  1.5398  2.2006  0.6078
  133GLN    HB2 4015   1.352   8.778   4.428  1.1858  0.4636 -1.2230
  133GLN     CG 4016   1.427   8.972   4.471  0.4011 -0.3217  0.2043
  133GLN    HG1 4017   1.439   9.035   4.559 -1.8621 -0.5013  0.6952
  133GLN    HG2 4018   1.359   9.027   4.406  1.1953  1.0513  0.4928
  133GLN     CD 4019   1.556   8.956   4.391  0.1224 -0.0920 -0.2978
  133GLN    OE1 4020   1.605   8.853   4.346  0.0736 -0.3135  0.1462
  133GLN    NE2 4021   1.616   9.069   4.352  0.0348  0.2242  0.4508
  133GLN   HE21 4022   1.704   9.067   4.302 -0.8090 -0.3700 -1.0903
  133GLN   HE22 4023   1.594   9.156   4.397 -0.9142  0.3356 -0.1862
  133GLN      C 4024   1.329   8.866   4.766  0.2926 -0.3242 -0.5552
  133GLN      O 4025   1.345   8.984   4.797 -0.5104 -0.2352 -0.4540
  134PRO      N 4026   1.372   8.761   4.836  1.0828 -0.0430 -0.6145
  134PRO     CD 4027   1.365   8.622   4.795 -0.1948 -0.1951  0.1032
  134PRO    HD1 4028   1.399   8.606   4.693 -1.5601  1.1502 -0.6077
  134PRO    HD2 4029   1.263   8.584   4.787 -0.7637  1.0422  1.0377
  134PRO     CG 4030   1.442   8.541   4.900 -0.0620 -0.0461  0.1205
  134PRO    HG1 4031   1.393   8.448   4.929  0.4068 -0.1301  0.6483
  134PRO    HG2 4032   1.539   8.522   4.854  0.0636  0.9759 -0.0744
  134PRO     CB 4033   1.435   8.634   5.021 -0.2113 -0.1884  0.2217
  134PRO    HB1 4034   1.514   8.611   5.093 -0.1077  0.2749  0.2591
  134PRO    HB2 4035   1.339   8.633   5.071 -0.4303 -1.7600 -0.1628
  134PRO     CA 4036   1.449   8.772   4.958 -0.1668 -0.2009  0.2033
  134PRO     HA 4037   1.400   8.842   5.025 -0.8786 -0.8856  0.4129
  134PRO      C 4038   1.590   8.821   4.927 -0.1123  0.0379  0.8146
  134PRO      O 4039   1.645   8.819   4.817  0.1580 -0.3209  0.9508
  135SER      N 4040   1.663   8.851   5.034 -0.2070  0.8112  0.6663
  135SER      H 4041   1.611   8.842   5.120  1.0835  0.3833  1.4452
  135SER     CA 4042   1.805   8.881   5.042  0.0432 -0.1555  0.0554
  135SER     HA 4043   1.858   8.845   4.954 -0.8286  3.1848 -2.0049
  135SER     CB 4044   1.836   9.031   5.046  0.0649 -0.1367 -0.6784
  135SER    HB1 4045   1.917   9.049   5.117 -0.9042  0.1171  0.4102
  135SER    HB2 4046   1.856   9.057   4.943  2.5277 -0.1369 -0.2512
  135SER     OG 4047   1.722   9.097   5.097  0.2505 -0.1109 -0.2940
  135SER     HG 4048   1.709   9.067   5.187 -0.7175  0.2385 -0.3037
  135SER      C 4049   1.873   8.813   5.160 -0.0225  0.2048  0.3059
  135SER      O 4050   1.812   8.792   5.264 -0.2391 -0.4371  0.0583
  136TYR      N 4051   2.002   8.779   5.151 -0.0467  0.1267  0.2498
  136TYR      H 4052   2.059   8.805   5.072 -0.4349  2.7091  0.7530
  136TYR     CA 4053   2.074   8.685   5.235  0.2883  0.1063 -0.0540
  136TYR     HA 4054   1.999   8.664   5.312 -1.1790 -1.1261 -1.7141
  136TYR     CB 4055   2.094   8.560   5.150  0.0769 -0.0442  0.1155
  136TYR    HB1 4056   2.183   8.568   5.088  1.2157 -3.5489  1.0777
  136TYR    HB2 4057   2.002   8.548   5.092  0.8499 -0.2680 -1.0865
  136TYR     CG 4058   2.111   8.432   5.228 -0.0041 -0.2233 -0.1588
  136TYR    CD1 4059   2.239   8.390   5.265 -0.0217  0.0895  0.2712
  136TYR    HD1 4060   2.327   8.451   5.248 -0.6294  1.0335  0.4844
  136TYR    CE1 4061   2.258   8.275   5.342  0.3378 -0.0491 -0.0206
  136TYR    HE1 4062   2.360   8.252   5.367  0.3492  0.2260  0.1803
  136TYR     CZ 4063   2.142   8.201   5.374  0.0165  0.3494 -0.2582
  136TYR     OH 4064   2.156   8.079   5.433  0.1403  0.6507  0.3367
  136TYR     HH 4065   2.079   8.031   5.401  1.8092 -0.8753 -1.6024
  136TYR    CE2 4066   2.012   8.249   5.346 -0.1668  0.0612  0.0867
  136TYR    HE2 4067   1.923   8.198   5.380 -0.8816  1.3539  0.2031
  136TYR    CD2 4068   1.995   8.366   5.270 -0.0845  0.0077 -0.0129
  136TYR    HD2 4069   1.899   8.410   5.247  0.6353  0.3450 -2.5871
  136TYR      C 4070   2.196   8.748   5.300 -0.0227  0.3463  0.3063
  136TYR      O 4071   2.284   8.809   5.240 -0.2425  0.7961  0.4345
  137GLY      N 4072   2.194   8.728   5.432 -0.2149  0.4218  0.3151
  137GLY      H 4073   2.116   8.673   5.465 -0.2797 -0.3038 -0.9681
  137GLY     CA 4074   2.288   8.792   5.521 -0.0764  0.1360  0.3752
  137GLY    HA1 4075   2.283   8.740   5.616 -0.6437  0.4311  0.5097
  137GLY    HA2 4076   2.389   8.780   5.481 -0.2839  1.3402 -0.5770
  137GLY      C 4077   2.268   8.941   5.548  0.1293  0.2861 -0.2824
  137GLY      O 4078   2.167   8.990   5.499  0.1857  0.1147 -0.5768
  138GLY      N 4079   2.360   9.010   5.615 -0.2427  0.0989  0.4225
  138GLY      H 4080   2.438   8.957   5.651 -2.4197 -2.4634  1.7654
  138GLY     CA 4081   2.359   9.149   5.657 -0.4038  0.1427  0.2731
  138GLY    HA1 4082   2.271   9.172   5.717  0.0179  1.2366  0.5049
  138GLY    HA2 4083   2.364   9.195   5.558  1.7736 -1.1297 -0.2861
  138GLY      C 4084   2.484   9.188   5.735  0.0725  0.0018 -0.4021
  138GLY      O 4085   2.574   9.108   5.754  0.1239  0.2093  0.2749
  139GLN      N 4086   2.485   9.311   5.789 -0.5772 -0.1523 -0.0275
  139GLN      H 4087   2.405   9.370   5.771 -0.9551 -0.8551 -0.7582
  139GLN     CA 4088   2.604   9.359   5.855 -0.7198  0.0176  0.1080
  139GLN     HA 4089   2.686   9.347   5.784 -0.2179 -2.1602  0.9621
  139GLN     CB 4090   2.590   9.506   5.892 -0.0671  0.1946 -0.3278
  139GLN    HB1 4091   2.504   9.526   5.957  0.8298  2.4851  0.2618
  139GLN    HB2 4092   2.667   9.539   5.962 -0.2821 -0.4165  0.2145
  139GLN     CG 4093   2.592   0.020   5.776  0.2982  0.0807 -0.4207
  139GLN    HG1 4094   2.681   0.016   5.714  0.7368  2.0845  0.0355
  139GLN    HG2 4095   2.509   9.583   5.709  1.3080 -0.3477 -1.5464
  139GLN     CD 4096   2.585   0.163   5.827 -0.5657 -0.0594 -0.1250
  139GLN    OE1 4097   2.478   0.203   5.872 -0.7655 -0.6827 -0.0325
  139GLN    NE2 4098   2.693   0.241   5.819 -0.2284 -0.5293 -0.1672
  139GLN   HE21 4099   2.786   0.207   5.798 -0.1732 -0.3854 -0.1541
  139GLN   HE22 4100   2.676   0.336   5.848  2.5058 -0.7554  2.7186
  139GLN      C 4101   2.643   9.287   5.984 -0.2053  0.2439  0.0837
  139GLN      O 4102   2.762   9.267   6.005 -0.3517 -0.2952  0.3938
  140GLN      N 4103   2.551   9.249   6.073 -0.1665  0.4972  0.2316
  140GLN      H 4104   2.453   9.262   6.051 -0.0531  1.0784  0.0439
  140GLN     CA 4105   2.577   9.186   6.200 -0.2118 -0.2384 -0.1207
  140GLN     HA 4106   2.671   9.226   6.239 -1.5651  1.3726  1.6776
  140GLN     CB 4107   2.466   9.222   6.299  0.0583  0.4823 -0.0726
  140GLN    HB1 4108   2.370   9.187   6.259  0.5204 -1.7867  0.6536
  140GLN    HB2 4109   2.487   9.171   6.393  1.2823 -1.1464 -1.1632
  140GLN     CG 4110   2.450   9.370   6.331 -0.8328  0.2106  0.7993
  140GLN    HG1 4111   2.441   9.422   6.235  0.3905 -1.6707 -0.4083
  140GLN    HG2 4112   2.357   9.383   6.386 -1.5215  0.0511 -0.2838
  140GLN     CD 4113   2.569   9.426   6.408  0.0382 -0.2218 -0.2091
  140GLN    OE1 4114   2.682   9.378   6.405  0.0748 -0.1793  0.3921
  140GLN    NE2 4115   2.549   9.531   6.488  0.2199 -0.5183  0.2291
  140GLN   HE21 4116   2.465   9.585   6.474  1.0624  0.4667 -1.4017
  140GLN   HE22 4117   2.626   9.582   6.528  0.9689 -2.3515  1.2506
  140GLN      C 4118   2.597   9.035   6.194 -0.3248 -0.2600  0.0349
  140GLN      O 4119   2.669   8.984   6.279  0.3958  0.6385 -0.0145
  141GLN      N 4120   2.533   8.967   6.099 -0.0930 -0.5060  0.0531
  141GLN      H 4121   2.471   9.018   6.037  0.6255 -0.5599 -0.7222
  141GLN     CA 4122   2.538   8.825   6.072  0.1612 -0.4102 -0.4057
  141GLN     HA 4123   2.639   8.806   6.108 -0.2769  1.0444  1.7536
  141GLN     CB 4124   2.438   8.743   6.153  0.1811  0.0036  0.0428
  141GLN    HB1 4125   2.340   8.776   6.118 -0.0361  1.3411  1.7970
  141GLN    HB2 4126   2.467   8.639   6.133  1.4360  0.5133 -0.9535
  141GLN     CG 4127   2.431   8.756   6.305 -0.0869  0.7866 -0.0310
  141GLN    HG1 4128   2.343   8.701   6.338 -0.6980  0.3751 -2.1781
  141GLN    HG2 4129   2.414   8.861   6.327  0.4450  0.6926  0.8838
  141GLN     CD 4130   2.552   8.702   6.381 -0.7237  0.0679  0.4835
  141GLN    OE1 4131   2.649   8.650   6.327 -1.1294  0.1738 -0.3626
  141GLN    NE2 4132   2.536   8.685   6.513 -0.1593  0.0647  0.5510
  141GLN   HE21 4133   2.611   8.639   6.563 -1.0650 -2.9953 -0.6549
  141GLN   HE22 4134   2.448   8.714   6.552  0.0345  1.1105  0.2373
  141GLN      C 4135   2.514   8.800   5.924  0.1493  0.0947 -0.4897
  141GLN      O 4136   2.425   8.857   5.860  0.0132  0.1187 -0.2808
  142SER      N 4137   2.593   8.710   5.865  0.3140 -0.0925  0.0124
  142SER      H 4138   2.651   8.651   5.923 -0.0190  0.2976  0.7502
  142SER     CA 4139   2.600   8.688   5.722 -0.2218 -0.1614 -0.0066
  142SER     HA 4140   2.570   8.780   5.671 -0.9914 -0.3361  0.1188
  142SER     CB 4141   2.742   8.648   5.685  0.0179  0.4221  0.2759
  142SER    HB1 4142   2.748   8.653   5.577  1.8727  1.1306  0.3694
  142SER    HB2 4143   2.765   8.549   5.725  1.3303 -0.4284 -2.3633
  142SER     OG 4144   2.842   8.737   5.731  0.2817  0.1129  0.3085
  142SER     HG 4145   2.928   8.710   5.700 -0.8130 -3.3605 -0.1889
  142SER      C 4146   2.505   8.587   5.659  0.0153 -0.4281  0.0656
  142SER      O 4147   2.514   8.559   5.540 -0.1776  0.2019 -0.1004
  143TYR      N 4148   2.417   8.519   5.734 -0.1674  0.0237  0.2646
  143TYR      H 4149   2.422   8.529   5.834  0.7710  1.5666  0.1019
  143TYR     CA 4150   2.335   8.412   5.682 -0.1191 -0.1923  0.6322
  143TYR     HA 4151   2.356   8.386   5.578  3.8333  0.0252  1.2305
  143TYR     CB 4152   2.365   8.279   5.751  0.0039 -0.2206  0.5223
  143TYR    HB1 4153   2.324   8.280   5.852 -0.0654 -2.1382  0.5404
  143TYR    HB2 4154   2.314   8.200   5.696  0.2142 -0.4379  0.6396
  143TYR     CG 4155   2.509   8.233   5.751 -0.1192 -0.6064  0.6617
  143TYR    CD1 4156   2.585   8.247   5.868  0.0163 -0.3484  0.5429
  143TYR    HD1 4157   2.550   8.301   5.955 -0.3757 -1.3970  1.0544
  143TYR    CE1 4158   2.716   8.200   5.875  0.3847  0.5210 -0.2351
  143TYR    HE1 4159   2.779   8.207   5.962  2.1925  0.5508 -1.4775
  143TYR     CZ 4160   2.780   8.139   5.764  0.1171 -0.0803 -0.0636
  143TYR     OH 4161   2.909   8.098   5.777  0.2336  0.1084 -0.6327
  143TYR     HH 4162   2.949   8.105   5.864  4.1520 -0.6732 -2.1573
  143TYR    CE2 4163   2.694   8.113   5.656 -0.5729  0.0337  0.4509
  143TYR    HE2 4164   2.731   8.062   5.569  0.0473  1.1200  0.0623
  143TYR    CD2 4165   2.561   8.157   5.646 -0.2629  0.7863 -0.4470
  143TYR    HD2 4166   2.495   8.124   5.567  1.3045  0.5851 -1.7201
  143TYR      C 4167   2.188   8.450   5.693 -0.0874  0.3386 -0.5924
  143TYR      O 4168   2.148   8.547   5.759 -0.4771 -0.4232  0.3176
  144GLY      N 4169   2.101   8.366   5.637  0.0049  0.0077 -0.2413
  144GLY      H 4170   2.142   8.294   5.580  0.0300  0.8420 -1.3144
  144GLY     CA 4171   1.957   8.372   5.654  0.0634 -0.0022  0.2815
  144GLY    HA1 4172   1.932   8.365   5.760  0.1736  0.9891  0.3858
  144GLY    HA2 4173   1.909   8.288   5.603 -0.5336 -0.2016  1.1510
  144GLY      C 4174   1.898   8.497   5.590 -0.1209  0.1046  0.6565
  144GLY      O 4175   1.957   8.602   5.570  0.0097 -0.0987 -0.0542
  145GLN      N 4176   1.772   8.480   5.548 -0.0305  0.2123  0.3420
  145GLN      H 4177   1.735   8.387   5.564 -0.8033  0.8889  3.0147
  145GLN     CA 4178   1.686   8.586   5.498  0.2261  0.1412 -0.2607
  145GLN     HA 4179   1.726   8.622   5.403  1.5336 -1.9718 -0.5783
  145GLN     CB 4180   1.544   8.539   5.471  0.3246 -0.1997 -0.1978
  145GLN    HB1 4181   1.481   8.628   5.468 -1.0761 -1.0028  2.4862
  145GLN    HB2 4182   1.507   8.477   5.553  0.1244 -1.8419 -1.4655
  145GLN     CG 4183   1.532   8.453   5.345 -0.1206 -0.4793  0.0327
  145GLN    HG1 4184   1.585   8.510   5.269 -1.8203  0.4366 -0.5216
  145GLN    HG2 4185   1.585   8.360   5.364  1.9228  0.3628 -1.1944
  145GLN     CD 4186   1.390   8.429   5.295 -0.1411 -0.3737  0.0400
  145GLN    OE1 4187   1.297   8.485   5.352 -0.0525 -0.1229 -0.0630
  145GLN    NE2 4188   1.369   8.354   5.187  0.0444 -0.3619 -0.0060
  145GLN   HE21 4189   1.274   8.334   5.157 -0.7284  2.9422 -0.1814
  145GLN   HE22 4190   1.448   8.299   5.157 -0.5823 -1.2849 -0.0053
  145GLN      C 4191   1.679   8.707   5.590  0.1333 -0.3287  0.3599
  145GLN      O 4192   1.631   8.701   5.703 -0.6267 -0.0748  0.0633
  146GLN      N 4193   1.724   8.819   5.533 -0.1713 -0.4291 -0.0919
  146GLN      H 4194   1.771   8.812   5.444  2.9411  1.3823  1.2367
  146GLN     CA 4195   1.713   8.950   5.595 -0.0666 -0.4229 -0.0868
  146GLN     HA 4196   1.637   8.941   5.672  0.3133 -1.5297  0.1739
  146GLN     CB 4197   1.848   8.975   5.661  0.0002 -0.3527 -0.2481
  146GLN    HB1 4198   1.921   8.983   5.580  0.7579 -1.6397  0.2793
  146GLN    HB2 4199   1.838   9.069   5.714 -2.2876  0.3515 -1.7635
  146GLN     CG 4200   1.897   8.876   5.767 -0.1333  0.1008  0.2425
  146GLN    HG1 4201   1.911   8.779   5.720  1.1143 -0.7123  2.1602
  146GLN    HG2 4202   1.819   8.870   5.842 -1.7368 -2.0189 -1.4646
  146GLN     CD 4203   2.031   8.923   5.822  0.1345 -0.2883 -0.0700
  146GLN    OE1 4204   2.064   9.041   5.818  0.0984 -0.2593  0.4160
  146GLN    NE2 4205   2.118   8.841   5.883  0.1055 -0.0317  0.3208
  146GLN   HE21 4206   2.206   8.882   5.908  0.7222  0.6942 -2.6465
  146GLN   HE22 4207   2.106   8.742   5.870  2.3018 -0.2554 -0.3259
  146GLN      C 4208   1.672   9.057   5.494 -0.5076 -0.1042  0.4262
  146GLN      O 4209   1.683   9.040   5.373  0.0577  0.0842  0.4471
  147GLN      N 4210   1.622   9.173   5.538 -0.1148  0.1131  0.3063
  147GLN      H 4211   1.623   9.192   5.637 -0.2098  2.2720 -0.0687
  147GLN     CA 4212   1.550   9.269   5.457 -0.0644 -0.3482 -0.2950
  147GLN     HA 4213   1.562   9.245   5.351 -1.1321 -0.6202 -0.3707
  147GLN     CB 4214   1.398   9.257   5.466 -0.0680  0.1517  0.3865
  147GLN    HB1 4215   1.353   9.308   5.380  0.8632 -1.7781 -1.3214
  147GLN    HB2 4216   1.366   9.153   5.463 -3.0952  0.9712  0.7013
  147GLN     CG 4217   1.343   9.318   5.594 -0.7684  0.6766 -0.1570
  147GLN    HG1 4218   1.333   9.427   5.585  1.3557  0.9275  0.0906
  147GLN    HG2 4219   1.412   9.293   5.674 -0.6487  0.1550 -0.4190
  147GLN     CD 4220   1.203   9.266   5.622 -0.4522 -0.0931 -0.0021
  147GLN    OE1 4221   1.130   9.229   5.530 -0.2697 -0.3672 -0.0385
  147GLN    NE2 4222   1.155   9.260   5.746 -0.4313  0.0019  0.0098
  147GLN   HE21 4223   1.213   9.280   5.827 -1.8873  1.3987  0.7740
  147GLN   HE22 4224   1.061   9.226   5.755 -1.8874  3.4936 -0.2376
  147GLN      C 4225   1.596   9.413   5.469  0.3697 -0.5049 -0.0692
  147GLN      O 4226   1.656   9.462   5.565 -0.2134 -0.2670  0.1756
  148SER      N 4227   1.554   9.491   5.369 -0.1495 -0.4615  0.1803
  148SER      H 4228   1.510   9.440   5.294  0.9043  0.2429 -0.9505
  148SER     CA 4229   1.530   0.048   5.373 -0.1056 -0.4550  0.1715
  148SER     HA 4230   1.531   0.082   5.477  0.8755  0.5930 -0.1502
  148SER     CB 4231   1.647   0.119   5.306 -0.3535  0.0684  0.2854
  148SER    HB1 4232   1.735   0.099   5.367 -0.6622 -0.5588  0.5266
  148SER    HB2 4233   1.639   0.228   5.301 -0.0534  0.0479 -2.3780
  148SER     OG 4234   1.674   0.083   5.172  0.0985 -0.0477  0.4080
  148SER     HG 4235   1.678   9.572   5.176 -0.4182 -0.1093 -0.3729
  148SER      C 4236   1.395   0.079   5.311  0.0644 -0.0028  0.0197
  148SER      O 4237   1.351   0.020   5.212 -0.1378  0.5602 -0.2315
  149TYR      N 4238   1.343   0.192   5.360  0.1727  0.0648 -0.0212
  149TYR      H 4239   1.396   0.244   5.428 -0.4908  0.9617 -0.1726
  149TYR     CA 4240   1.222   0.259   5.316 -0.0962 -0.4085 -0.0152
  149TYR     HA 4241   1.145   0.182   5.315 -0.5474  0.0438 -0.7510
  149TYR     CB 4242   1.174   0.354   5.425  0.2442 -0.3091  0.0518
  149TYR    HB1 4243   1.168   0.288   5.513 -0.3507 -0.5272 -0.1448
  149TYR    HB2 4244   1.078   0.395   5.394  0.6332 -1.1145 -2.3956
  149TYR     CG 4245   1.246   0.482   5.459 -0.1575 -0.0966  0.1114
  149TYR    CD1 4246   1.331   0.484   5.571  0.2530  0.2674 -0.2081
  149TYR    HD1 4247   1.354   0.397   5.629 -2.0298 -0.9735 -1.0424
  149TYR    CE1 4248   1.372   0.606   5.626  0.6498 -0.0623  0.2273
  149TYR    HE1 4249   1.431   0.612   5.717 -2.8302 -1.4664  2.7828
  149TYR     CZ 4250   1.348   0.727   5.558  0.8399 -0.0688  0.1468
  149TYR     OH 4251   1.407   0.844   5.595 -0.6256  0.6969  0.1155
  149TYR     HH 4252   1.460   0.835   5.674  2.7902 -2.5214 -2.2368
  149TYR    CE2 4253   1.270   0.720   5.441  0.1403 -0.1224  0.6066
  149TYR    HE2 4254   1.256   0.811   5.385  1.7124  1.3286  2.4173
  149TYR    CD2 4255   1.209   0.602   5.397  0.5399 -0.0389 -0.2023
  149TYR    HD2 4256   1.137   0.587   5.318 -1.3030  0.3180  1.3479
  149TYR      C 4257   1.236   0.328   5.181  0.3348  0.0169  0.2453
  149TYR      O 4258   1.343   0.374   5.140  0.3062 -0.3080 -0.1931
  150ASN      N 4259   1.121   0.350   5.117  0.1728  0.0812  0.5563
  150ASN      H 4260   1.032   0.315   5.150  0.1629  0.5500  1.0362
  150ASN     CA 4261   1.124   0.402   4.982 -0.0193 -0.4287  0.3511
  150ASN     HA 4262   1.194   0.343   4.923 -0.1664 -0.4116  0.1597
  150ASN     CB 4263   0.984   0.391   4.923  0.0655 -0.5672  0.1751
  150ASN    HB1 4264   0.915   0.453   4.980  1.7538  3.3626 -1.7442
  150ASN    HB2 4265   0.936   0.293   4.929 -0.3089 -0.3538  0.7891
  150ASN     CG 4266   0.975   0.432   4.777  0.1004  0.0597  0.3460
  150ASN    OD1 4267   0.921   0.539   4.751  0.8631  0.3566 -0.0519
  150ASN    ND2 4268   1.041   0.359   4.686  0.1224  0.4030  0.0859
  150ASN   HD21 4269   1.077   0.271   4.720  0.3967 -0.2801 -1.8633
  150ASN   HD22 4270   1.027   0.368   4.587 -3.0228 -2.8459  0.0371
  150ASN      C 4271   1.160   0.550   4.984  0.0324 -0.4423  0.4987
  150ASN      O 4272   1.107   0.619   5.071  0.0342  0.0903  0.0836
  151PRO      N 4273   1.255   0.601   4.905 -0.2542 -0.1884  0.3178
  151PRO     CD 4274   1.342   0.525   4.818  0.6578  0.1446  0.9338
  151PRO    HD1 4275   1.295   0.465   4.740 -0.3938  1.7293  0.2993
  151PRO    HD2 4276   1.403   0.467   4.888  1.0826  0.0936  0.5284
  151PRO     CG 4277   1.430   0.631   4.751  0.4200 -0.5117 -0.4519
  151PRO    HG1 4278   1.527   0.599   4.714  1.1984  2.0144 -0.7877
  151PRO    HG2 4279   1.381   0.680   4.666  0.5762  1.2332  0.4103
  151PRO     CB 4280   1.439   0.743   4.855 -0.6601 -0.7020 -0.1319
  151PRO    HB1 4281   1.503   0.716   4.939 -1.8207 -1.2582  0.6023
  151PRO    HB2 4282   1.457   0.843   4.815 -1.6074 -0.6693 -0.4874
  151PRO     CA 4283   1.301   0.738   4.920 -0.4026 -0.1541  0.4709
  151PRO     HA 4284   1.313   0.764   5.025  2.3288  1.1290 -0.0420
  151PRO      C 4285   1.202   0.833   4.855 -0.0170  0.1494  0.3168
  151PRO      O 4286   1.179   0.816   4.736  0.1023 -0.2119  0.3427
  152PRO      N 4287   1.142   0.924   4.932  0.4770  0.2750  0.5512
  152PRO     CD 4288   1.165   0.936   5.075  0.4754  0.7961  0.5102
  152PRO    HD1 4289   1.266   0.976   5.086  0.4891  1.3236 -1.1756
  152PRO    HD2 4290   1.152   0.845   5.133 -1.5001  0.2926 -0.6177
  152PRO     CG 4291   1.061   1.034   5.130 -0.9642 -0.6311  0.4056
  152PRO    HG1 4292   1.104   1.131   5.154 -0.5255  0.0801 -2.8397
  152PRO    HG2 4293   1.024   0.986   5.221 -1.7644 -1.6509 -0.4290
  152PRO     CB 4294   0.957   1.034   5.019  0.1176  0.2749 -0.6365
  152PRO    HB1 4295   0.888   0.950   5.032 -1.3918  1.5366 -0.2434
  152PRO    HB2 4296   0.898   1.125   5.008 -0.7410 -0.0855  0.7028
  152PRO     CA 4297   1.038   1.016   4.891  0.1979 -0.4924 -0.4829
  152PRO     HA 4298   0.978   0.978   4.808  0.9658 -0.4359 -1.0700
  152PRO      C 4299   1.091   1.145   4.831 -0.2384 -0.3113 -0.4823
  152PRO      O 4300   1.207   1.179   4.852 -0.3796 -0.0096 -0.1822
  153GLN      N 4301   1.007   1.219   4.758 -0.2698  0.5663  0.4100
  153GLN      H 4302   0.916   1.183   4.734  0.1927 -1.6644  1.6638
  153GLN     CA 4303   1.032   1.339   4.681 -0.0051 -0.1508 -0.6496
  153GLN     HA 4304   1.137   1.367   4.689 -0.1573  0.1879  0.2768
  153GLN     CB 4305   1.001   1.308   4.535 -0.2171  0.4046 -0.7257
  153GLN    HB1 4306   0.971   1.392   4.473 -0.4192 -0.5702 -2.0033
  153GLN    HB2 4307   0.918   1.236   4.538  0.7569 -0.7199  0.8109
  153GLN     CG 4308   1.126   1.247   4.473 -0.2909 -0.3090 -0.1927
  153GLN    HG1 4309   1.166   1.162   4.527  1.1893  1.0647  0.9907
  153GLN    HG2 4310   1.210   1.316   4.482  0.1390 -0.8349 -0.1538
  153GLN     CD 4311   1.115   1.199   4.329  0.0326  0.3593 -0.4461
  153GLN    OE1 4312   1.066   1.263   4.236 -0.5151  0.1356 -0.3122
  153GLN    NE2 4313   1.164   1.080   4.294 -0.1086  0.2101 -0.1334
  153GLN   HE21 4314   1.161   1.004   4.361 -0.2412  0.2107 -0.1370
  153GLN   HE22 4315   1.159   1.051   4.197  3.3207  1.7977 -0.9064
  153GLN      C 4316   0.952   1.461   4.727  0.0889 -0.2751 -0.1552
  153GLN      O 4317   0.847   1.440   4.787  0.2896 -0.2950  0.1925
  154GLY      N 4318   0.998   1.579   4.686 -0.7445  0.0513 -0.1489
  154GLY      H 4319   1.074   1.585   4.619 -2.3615 -2.0011 -2.3350
  154GLY     CA 4320   0.937   1.709   4.704 -0.0977  0.3427 -0.0302
  154GLY    HA1 4321   0.844   1.693   4.759  1.1326 -3.2412  1.2742
  154GLY    HA2 4322   0.999   1.776   4.763  0.5070 -0.6406  0.4654
  154GLY      C 4323   0.904   1.774   4.570 -0.0553 -0.0547 -0.2337
  154GLY      O 4324   0.940   1.718   4.466 -0.2458 -0.7874  0.0880
  155TYR      N 4325   0.829   1.884   4.580 -0.0158 -0.0461 -0.0270
  155TYR      H 4326   0.818   1.914   4.675  1.0646 -2.2352  0.8484
  155TYR     CA 4327   0.774   1.966   4.474 -0.2788 -0.0870  0.0779
  155TYR     HA 4328   0.818   1.934   4.379 -0.5668 -0.9984  0.2404
  155TYR     CB 4329   0.628   1.927   4.453 -0.2511 -0.1543  0.0096
  155TYR    HB1 4330   0.579   1.950   4.547 -0.2163  0.8941 -0.2150
  155TYR    HB2 4331   0.580   2.005   4.393 -0.6813 -0.7150 -0.3841
  155TYR     CG 4332   0.589   1.793   4.395 -0.5074  0.1017 -0.4139
  155TYR    CD1 4333   0.569   1.681   4.477 -0.3296  0.1848 -0.2566
  155TYR    HD1 4334   0.578   1.702   4.583  1.0396 -0.4754 -0.2294
  155TYR    CE1 4335   0.529   1.556   4.428 -0.5582  0.0018  0.3861
  155TYR    HE1 4336   0.511   1.475   4.498  1.0164 -0.5111  0.2592
  155TYR     CZ 4337   0.508   1.538   4.290 -0.1663 -0.0383  0.3292
  155TYR     OH 4338   0.457   1.418   4.248 -0.1033  0.1676 -0.3367
  155TYR     HH 4339   0.448   1.409   4.153 -2.1556  0.7303 -0.2336
  155TYR    CE2 4340   0.527   1.648   4.205 -0.4469 -0.1779  0.0851
  155TYR    HE2 4341   0.517   1.641   4.097  1.1308  0.4137 -0.1286
  155TYR    CD2 4342   0.567   1.771   4.259  0.0297 -0.0869 -0.4700
  155TYR    HD2 4343   0.605   1.841   4.186 -0.1746  0.0043 -0.4867
  155TYR      C 4344   0.791   2.117   4.489 -0.0736 -0.0833 -0.1736
  155TYR      O 4345   0.821   2.162   4.599  0.0754  0.0541 -0.2700
  156GLY      N 4346   0.757   2.192   4.384 -0.4782 -0.0616 -0.0286
  156GLY      H 4347   0.707   2.140   4.313 -0.5014  0.8063 -0.6694
  156GLY     CA 4348   0.739   2.335   4.401  0.5833 -0.0552  1.1769
  156GLY    HA1 4349   0.734   2.376   4.300  1.5674 -1.8266  0.3478
  156GLY    HA2 4350   0.832   2.367   4.448  1.7113 -0.9113 -0.3824
  156GLY      C 4351   0.614   2.382   4.473  0.0893  0.2964  0.0992
  156GLY      O 4352   0.567   2.301   4.552  0.1743  0.5388  0.4006
  157GLN      N 4353   0.573   2.508   4.455 -0.0911  0.2052 -0.1329
  157GLN      H 4354   0.625   2.566   4.391 -1.0757  0.5822 -0.6271
  157GLN     CA 4355   0.441   2.553   4.497 -0.1710  0.0461 -0.2117
  157GLN     HA 4356   0.395   2.459   4.527  0.6482 -0.6434 -1.0202
  157GLN     CB 4357   0.447   2.651   4.613  0.2863 -0.1206 -0.0917
  157GLN    HB1 4358   0.511   2.736   4.586  0.5571 -0.4970 -0.6453
  157GLN    HB2 4359   0.348   2.691   4.630  0.6834  0.8907 -0.0809
  157GLN     CG 4360   0.488   2.596   4.749  0.0430  0.2349  0.1280
  157GLN    HG1 4361   0.586   2.548   4.754  0.4875  1.2487  2.3838
  157GLN    HG2 4362   0.421   2.513   4.772 -0.7916  1.0315  0.6108
  157GLN     CD 4363   0.489   2.710   4.850 -0.4095  0.1580  0.2194
  157GLN    OE1 4364   0.475   2.827   4.816 -0.1298  0.1851  0.2001
  157GLN    NE2 4365   0.503   2.674   4.978  0.1797 -0.4312 -0.0023
  157GLN   HE21 4366   0.482   2.747   5.044  0.1460 -1.4251  1.1138
  157GLN   HE22 4367   0.516   2.578   5.007 -0.6375 -0.2469  1.0594
  157GLN      C 4368   0.358   2.620   4.388 -0.2258 -0.2088 -0.3272
  157GLN      O 4369   0.408   2.667   4.286  0.1193 -0.3258 -0.2155
  158GLN      N 4370   0.227   2.613   4.410 -0.1841 -0.0131 -0.0062
  158GLN      H 4371   0.195   2.563   4.491 -1.4154 -0.1024 -0.5238
  158GLN     CA 4372   0.133   2.668   4.314 -0.1798  0.2601  0.1456
  158GLN     HA 4373   0.181   2.649   4.218  1.4634 -0.6453  1.1078
  158GLN     CB 4374   0.001   2.593   4.316 -0.1620  0.2198 -0.1663
  158GLN    HB1 4375   9.556   2.601   4.211  0.4915 -0.7593 -0.4485
  158GLN    HB2 4376   0.025   2.487   4.325 -0.7084  0.0385 -0.7253
  158GLN     CG 4377   9.478   2.636   4.415  0.4347  0.0569  0.5669
  158GLN    HG1 4378   9.458   2.743   4.416  0.2792  0.0456  3.2356
  158GLN    HG2 4379   9.391   2.588   4.371  0.7238  0.5742 -0.6131
  158GLN     CD 4380   9.519   2.586   4.552  0.5956 -0.4326  0.3440
  158GLN    OE1 4381   0.015   2.644   4.624  0.4656  0.8764 -0.5285
  158GLN    NE2 4382   9.449   2.486   4.604 -0.5708  0.1939  0.0069
  158GLN   HE21 4383   9.476   2.454   4.696 -1.2331  1.2361  0.5829
  158GLN   HE22 4384   9.391   2.433   4.540 -1.7646  1.3563  0.0657
  158GLN      C 4385   0.110   2.818   4.327 -0.3607  0.2300  0.1714
  158GLN      O 4386   0.142   2.886   4.424 -0.0362 -0.1718  0.3480
  159ASN      N 4387   0.055   2.871   4.217 -0.1617  0.5001  0.2018
  159ASN      H 4388   0.023   2.808   4.145 -2.5806 -0.4963  1.9877
  159ASN     CA 4389   0.030   3.013   4.201  0.3602  0.5872  0.1508
  159ASN     HA 4390   0.126   3.060   4.223  1.9790 -1.7774 -1.4083
  159ASN     CB 4391   0.020   3.039   4.051  1.0599  0.2092  0.0337
  159ASN    HB1 4392   9.509   2.993   4.028  1.3290 -0.3323 -0.0481
  159ASN    HB2 4393   0.086   2.981   3.986 -1.0653 -0.1562 -1.9192
  159ASN     CG 4394   0.020   3.180   3.996  0.8663  0.0990 -0.2514
  159ASN    OD1 4395   0.019   3.273   4.077 -0.2842 -0.3645  0.2856
  159ASN    ND2 4396   0.010   3.201   3.864 -0.2841  0.0479 -0.1837
  159ASN   HD21 4397   0.002   3.125   3.799  0.2590  0.4015 -0.6613
  159ASN   HD22 4398   0.011   3.295   3.829  0.9345 -0.4278 -1.5004
  159ASN      C 4399   9.501   3.075   4.280 -0.1757  0.2459 -0.3517
  159ASN      O 4400   9.394   3.016   4.288 -0.2710  0.4519 -0.0918
  160GLN      N 4401   9.518   3.192   4.342 -0.7784  0.2348 -0.1572
  160GLN      H 4402   0.020   3.241   4.330 -0.2769 -0.2550  1.2482
  160GLN     CA 4403   9.435   3.267   4.434 -0.7356  0.3854 -0.2402
  160GLN     HA 4404   9.331   3.254   4.403 -1.9744  3.2220  2.2507
  160GLN     CB 4405   9.436   3.199   4.571  0.5494  0.4998 -0.1896
  160GLN    HB1 4406   9.369   3.252   4.638  1.3424  0.6349  0.5148
  160GLN    HB2 4407   9.399   3.098   4.561 -0.5548  0.9168 -0.3991
  160GLN     CG 4408   9.576   3.187   4.631  0.3722  0.5169  0.2272
  160GLN    HG1 4409   0.039   3.285   4.632  0.8285  0.5138 -3.8477
  160GLN    HG2 4410   0.043   3.126   4.557 -1.3814 -3.1410  1.7402
  160GLN     CD 4411   9.575   3.109   4.762  0.1154 -0.9040 -0.5990
  160GLN    OE1 4412   9.471   3.067   4.812 -0.1841  0.1008 -0.3491
  160GLN    NE2 4413   0.105   3.096   4.827  0.1168  0.0794 -0.3808
  160GLN   HE21 4414   0.188   3.108   4.770 -0.3985  0.4703 -1.0617
  160GLN   HE22 4415   0.113   3.073   4.925  2.9621  1.7263 -0.1128
  160GLN      C 4416   9.465   3.415   4.450  0.7507  0.0813 -0.1143
  160GLN      O 4417   9.579   3.462   4.454  0.4187  0.8848  0.1550
  161TYR      N 4418   9.358   3.495   4.447  0.5568 -0.1476  0.5610
  161TYR      H 4419   9.269   3.448   4.452 -0.0340  0.7012 -1.2166
  161TYR     CA 4420   9.369   3.639   4.458  0.0171 -0.0156 -0.5009
  161TYR     HA 4421   9.466   3.665   4.417  0.0708 -0.7601 -0.8629
  161TYR     CB 4422   9.261   3.711   4.378 -0.0200 -0.2961 -0.7039
  161TYR    HB1 4423   9.163   3.683   4.415 -0.1388  1.3025  0.2824
  161TYR    HB2 4424   9.268   3.674   4.275  1.5395  0.0893 -0.7626
  161TYR     CG 4425   9.286   3.860   4.372  0.7328 -0.3581  0.5565
  161TYR    CD1 4426   9.384   3.904   4.282  0.6198  0.2427  0.7257
  161TYR    HD1 4427   9.444   3.835   4.225  1.1447  0.4401  1.0290
  161TYR    CE1 4428   9.390   4.042   4.257  0.2929  0.1488  0.1086
  161TYR    HE1 4429   9.454   4.078   4.178 -2.0584  2.4263 -0.9101
  161TYR     CZ 4430   9.301   4.136   4.311  0.1895  0.2170 -0.1856
  161TYR     OH 4431   9.317   4.271   4.296  0.7105  0.1925  0.1430
  161TYR     HH 4432   9.256   4.315   4.355  2.1082 -0.7572  2.4131
  161TYR    CE2 4433   9.208   4.088   4.406  0.3389  0.0068 -0.1456
  161TYR    HE2 4434   9.141   4.150   4.463  0.2647 -0.8361  0.7139
  161TYR    CD2 4435   9.204   3.952   4.438  0.2869 -0.0534 -0.4023
  161TYR    HD2 4436   9.138   3.914   4.514  1.0658 -0.7563 -0.0618
  161TYR      C 4437   9.361   3.669   4.607  0.7595 -0.2507 -0.4101
  161TYR      O 4438   9.281   3.608   4.678  0.3503  0.1724 -0.5089
  162ASN      N 4439   9.436   3.767   4.657  0.0918  0.1962 -0.2811
  162ASN      H 4440   9.502   3.812   4.596 -1.2263  2.7052 -0.0063
  162ASN     CA 4441   9.428   3.822   4.791 -0.1393 -0.1271 -0.1621
  162ASN     HA 4442   9.405   3.739   4.859  2.3412 -0.5189  0.3056
  162ASN     CB 4443   9.565   3.878   4.829 -0.2427 -0.1213  0.2076
  162ASN    HB1 4444   0.001   3.970   4.775 -0.4825  0.0018  0.3164
  162ASN    HB2 4445   0.052   3.804   4.795 -1.2781 -0.3430 -1.6831
  162ASN     CG 4446   9.579   3.910   4.977 -0.1860  0.3413  0.1035
  162ASN    OD1 4447   9.501   3.867   5.062  0.0420 -0.2029  0.0439
  162ASN    ND2 4448   0.101   3.976   5.022  0.2363  0.1970 -0.6787
  162ASN   HD21 4449   0.104   3.996   5.121 -0.2579 -0.1207 -0.5940
  162ASN   HD22 4450   0.178   3.999   4.961  1.2380 -1.4179 -0.0957
  162ASN      C 4451   9.320   3.928   4.802 -0.2808 -0.2645 -0.2264
  162ASN      O 4452   9.328   4.021   4.722 -0.3329 -0.4727 -0.4755
  163SER      N 4453   9.230   3.916   4.900  0.3483 -0.1353  0.3730
  163SER      H 4454   9.236   3.838   4.963 -0.2125 -0.4235  0.0751
  163SER     CA 4455   9.114   4.002   4.917  0.2279 -0.1792 -0.1890
  163SER     HA 4456   9.078   4.036   4.820 -2.1341 -1.1967  0.2590
  163SER     CB 4457   8.996   3.924   4.973  0.1021  0.1868  0.0576
  163SER    HB1 4458   9.027   3.881   5.068 -1.9452 -0.5931  0.4401
  163SER    HB2 4459   8.919   3.997   4.999 -0.8599 -0.6458 -0.3814
  163SER     OG 4460   8.961   3.825   4.879  0.3728  0.3417 -0.2056
  163SER     HG 4461   9.016   3.752   4.906  1.0648  2.2858  4.6265
  163SER      C 4462   9.163   4.114   5.009  0.4648 -0.1408 -0.3596
  163SER    OC1 4463   9.134   4.229   4.970 -0.4143 -0.2220  0.0429
  163SER    OC2 4464   9.225   4.096   5.116  0.3646 -0.0568 -0.2880
    1MET      N 4465   8.039   3.714   0.442 -0.0935 -0.4760 -0.2321
    1MET     H1 4466   8.064   3.805   0.407  0.3990  0.3763  2.1239
    1MET     H2 4467   8.041   3.732   0.542  1.7329  0.4058 -0.3879
    1MET     H3 4468   7.940   3.698   0.426 -0.5246  1.3778  0.3066
    1MET     CA 4469   8.126   3.606   0.395  0.1013 -0.3388 -0.1859
    1MET     HA 4470   8.102   3.520   0.457 -1.0566  1.1822  1.5838
    1MET     CB 4471   8.111   3.564   0.249  0.1423 -0.6399 -0.1038
    1MET    HB1 4472   8.195   3.504   0.212  0.3725 -1.1489  1.1771
    1MET    HB2 4473   8.125   3.652   0.188 -1.6217  0.6623  1.2745
    1MET     CG 4474   7.975   3.516   0.200 -0.0364 -0.2630  0.0173
    1MET    HG1 4475   7.978   3.485   0.095 -1.7630 -0.7968  0.0981
    1MET    HG2 4476   7.904   3.597   0.212 -0.4679 -0.5889 -0.2988
    1MET     SD 4477   7.902   3.376   0.289 -0.0668 -0.1026  0.2432
    1MET     CE 4478   7.775   3.315   0.177  0.2693 -0.9588  0.3236
    1MET    HE1 4479   7.702   3.395   0.166  0.7459 -0.3805  1.3073
    1MET    HE2 4480   7.830   3.306   0.083 -1.2327  0.1365 -0.7137
    1MET    HE3 4481   7.733   3.222   0.217  1.7511 -0.8895  2.1783
    1MET      C 4482   8.273   3.636   0.422  0.0574  0.0770 -0.4112
    1MET      O 4483   8.312   3.752   0.419 -0.1475  0.1444 -0.4412
    2ALA      N 4484   8.354   3.535   0.457  0.1334  0.3317  0.1491
    2ALA      H 4485   8.323   3.439   0.460  1.1831 -0.0061  0.7750
    2ALA     CA 4486   8.492   3.565   0.488  0.1130  0.4037  0.1746
    2ALA     HA 4487   8.487   3.653   0.552 -0.2105 -0.1025  0.8560
    2ALA     CB 4488   8.538   3.456   0.585 -0.3207 -0.1558 -0.2429
    2ALA    HB1 4489   8.537   3.359   0.536  0.7602 -0.7746  0.9165
    2ALA    HB2 4490   8.478   3.447   0.676 -0.8154  1.1405 -0.4165
    2ALA    HB3 4491   8.637   3.479   0.622 -0.3531 -0.1727 -0.1458
    2ALA      C 4492   8.582   3.592   0.368  0.0528 -0.0475  0.0264
    2ALA      O 4493   8.534   3.598   0.255 -0.2658  0.1504  0.1703
    3SER      N 4494   8.706   3.640   0.384  0.1877 -0.3461 -0.1009
    3SER      H 4495   8.741   3.653   0.478  3.0413  0.0856 -1.1290
    3SER     CA 4496   8.806   3.672   0.285 -0.0154 -0.1513 -0.2444
    3SER     HA 4497   8.783   3.765   0.233 -3.0526 -0.5583  0.2168
    3SER     CB 4498   8.939   3.678   0.359 -0.1969 -0.7178  0.1312
    3SER    HB1 4499   9.015   3.708   0.287 -1.0882  0.5685 -0.3122
    3SER    HB2 4500   8.968   3.581   0.401 -0.7655 -1.0662 -0.2641
    3SER     OG 4501   8.936   3.761   0.473  0.2598  0.4113 -0.6638
    3SER     HG 4502   9.004   3.829   0.469  1.4731 -0.8165 -2.9367
    3SER      C 4503   8.809   3.567   0.175  0.1056 -0.4898  0.0816
    3SER      O 4504   8.799   3.447   0.201 -0.1310 -0.3907  0.4406
    4ASN      N 4505   8.811   3.612   0.049  0.2390 -0.2893  0.1565
    4ASN      H 4506   8.840   3.709   0.040 -0.1918 -0.0839  0.8660
    4ASN     CA 4507   8.769   3.547   9.513  0.4282  0.1246 -0.1335
    4ASN     HA 4508   8.774   3.439   9.528 -1.4907  0.1012  0.5518
    4ASN     CB 4509   8.628   3.597   9.481  0.4400  0.1396 -0.1633
    4ASN    HB1 4510   8.633   3.703   9.455  2.4294 -0.1442 -1.1866
    4ASN    HB2 4511   8.563   3.581   9.566  1.0636 -0.8005  0.1521
    4ASN     CG 4512   8.563   3.519   9.368 -0.0439  0.5509 -0.1720
    4ASN    OD1 4513   8.577   3.553   9.250 -0.1655  0.8218 -0.1070
    4ASN    ND2 4514   8.500   3.405   9.394  0.3674  0.1410 -0.9295
    4ASN   HD21 4515   8.476   3.342   9.318 -1.3828  1.9842 -2.0017
    4ASN   HD22 4516   8.492   3.376   9.490 -0.4544 -2.2506 -1.6357
    4ASN      C 4517   8.865   3.576   9.398  0.3069 -0.1611 -0.3096
    4ASN      O 4518   8.927   3.481   9.351  0.3993 -0.3248  0.1314
    5ASP      N 4519   8.879   3.705   9.365  0.4397 -0.1742 -0.3055
    5ASP      H 4520   8.836   3.775   9.424  0.1742 -0.2369 -0.4205
    5ASP     CA 4521   8.963   3.749   9.256  0.0368 -0.0731 -0.5779
    5ASP     HA 4522   9.032   3.672   9.223  0.9761  1.1809 -1.6782
    5ASP     CB 4523   8.878   3.782   9.134 -0.1633 -0.2766 -0.4932
    5ASP    HB1 4524   8.816   3.696   9.107 -0.2292 -0.9429  1.5792
    5ASP    HB2 4525   8.799   3.856   9.149 -1.5331 -1.2512 -2.3350
    5ASP     CG 4526   8.971   3.815   9.018  0.2445  0.0259 -0.0801
    5ASP    OD1 4527   8.937   3.906   8.940  0.1347 -0.0876 -0.1648
    5ASP    OD2 4528   9.077   3.753   8.995  0.3110  0.2533 -0.3876
    5ASP      C 4529   9.054   3.861   9.304 -0.2596 -0.0097 -0.1601
    5ASP      O 4530   9.050   3.972   9.250 -0.3222  0.1034  0.0732
    6TYR      N 4531   9.147   3.834   9.396 -0.1784  0.5861 -0.0611
    6TYR      H 4532   9.148   3.735   9.416 -1.5114  0.8115  1.2492
    6TYR     CA 4533   9.241   3.920   9.465  0.4266 -0.4230  0.3987
    6TYR     HA 4534   9.208   4.024   9.466  0.5945 -0.3737  0.8753
    6TYR     CB 4535   9.254   3.868   0.022 -0.6071 -0.0171  0.6499
    6TYR    HB1 4536   9.171   3.907   0.080  1.1369  1.9009  2.0471
    6TYR    HB2 4537   9.338   3.916   0.074 -0.3440  0.2073  0.0228
    6TYR     CG 4538   9.277   3.719   0.032 -0.4479 -0.0344  0.0747
    6TYR    CD1 4539   9.409   3.674   0.022 -0.5283 -0.3162  0.2857
    6TYR    HD1 4540   9.484   3.752   0.015 -2.1039  1.1477 -1.3969
    6TYR    CE1 4541   9.441   3.538   0.019 -0.0645 -0.2180  0.5929
    6TYR    HE1 4542   9.547   3.516   0.013  0.1526  0.5323  1.4484
    6TYR     CZ 4543   9.335   3.446   0.024 -0.2039 -0.1216 -0.3925
    6TYR     OH 4544   9.368   3.314   0.029 -0.2826 -0.1460 -0.5110
    6TYR     HH 4545   9.461   3.302   0.006 -0.1823  1.4026 -0.9972
    6TYR    CE2 4546   9.204   3.490   0.049 -0.2543 -0.1052 -0.6780
    6TYR    HE2 4547   9.131   3.412   0.062  0.0891 -0.4264 -0.6958
    6TYR    CD2 4548   9.172   3.627   0.043 -0.4341 -0.1451 -0.6576
    6TYR    HD2 4549   9.072   3.665   0.055  0.1404  1.2877 -0.1600
    6TYR      C 4550   9.372   3.932   9.387  0.1876  0.1993  0.0869
    6TYR      O 4551   9.385   3.872   9.281  0.4323  0.1749  0.1300
    7THR      N 4552   9.479   3.996   9.435  0.3444 -0.1075  0.1406
    7THR      H 4553   9.462   4.035   9.526 -2.9758  1.3781 -0.9541
    7THR     CA 4554   0.020   4.024   9.369  0.0722  0.1249 -0.2807
    7THR     HA 4555   0.032   3.954   9.286  0.7289 -0.1279  0.0250
    7THR     CB 4556   0.026   4.172   9.332 -0.1367  0.1770 -0.1094
    7THR     HB 4557   0.120   4.182   9.277  0.1258 -1.6188 -0.0545
    7THR    CG2 4558   9.497   4.235   9.253 -0.4672 -0.2767  0.0063
    7THR   HG21 4559   9.479   4.179   9.161  3.2226 -2.6310  0.5140
    7THR   HG22 4560   9.408   4.244   9.315  1.1509  0.3479  2.3765
    7THR   HG23 4561   9.518   4.336   9.220 -1.5613 -0.1912 -0.4719
    7THR    OG1 4562   0.040   4.245   9.451  0.0961 -0.1571  0.0709
    7THR    HG1 4563   0.049   4.339   9.431  0.3726 -0.0145  0.8353
    7THR      C 4564   0.141   3.995   9.455 -0.2905 -0.6043 -0.0050
    7THR      O 4565   0.118   3.957   9.570 -0.4123 -0.1228  0.1349
    8GLN      N 4566   0.263   4.012   9.402 -0.4621  0.2831 -0.1349
    8GLN      H 4567   0.270   4.032   9.304 -0.8835  0.3325 -0.1579
    8GLN     CA 4568   0.388   4.006   9.475 -0.4404  0.0832 -0.1899
    8GLN     HA 4569   0.381   3.918   9.539  0.5262  0.9664  1.1602
    8GLN     CB 4570   0.502   3.991   9.375  0.3156  0.1109  0.6563
    8GLN    HB1 4571   0.486   3.895   9.326  1.2551 -1.1465  2.7105
    8GLN    HB2 4572   0.487   4.073   9.305 -0.1887 -0.2421  0.3418
    8GLN     CG 4573   0.641   3.990   9.438  0.7065  0.1163 -0.1791
    8GLN    HG1 4574   0.671   4.086   9.481  1.2536  1.8640 -4.0346
    8GLN    HG2 4575   0.644   3.906   9.507  0.0437 -0.1917 -0.5155
    8GLN     CD 4576   0.751   3.971   9.335  0.2512  0.0607 -0.6550
    8GLN    OE1 4577   0.816   4.072   9.306  0.2848  0.2921  0.2107
    8GLN    NE2 4578   0.766   3.849   9.285  0.3731  0.0365 -0.5605
    8GLN   HE21 4579   0.837   3.828   9.216  1.3136 -0.0011  0.4083
    8GLN   HE22 4580   0.702   3.775   9.309  2.1580 -1.5253 -0.3782
    8GLN      C 4581   0.419   4.128   9.560 -0.1438  0.0193 -0.2015
    8GLN      O 4582   0.425   4.245   9.522  0.5266 -0.0296 -0.2453
    9GLN      N 4583   0.458   4.093   0.097  0.2520  0.0844 -0.3091
    9GLN      H 4584   0.451   3.998   0.131 -0.9881  0.4531  0.5594
    9GLN     CA 4585   0.489   4.190   0.201  0.2504 -0.0100 -0.2200
    9GLN     HA 4586   0.408   4.263   0.207 -0.4765 -0.8929  1.3181
    9GLN     CB 4587   0.506   4.122   0.336  0.0560 -0.2389 -0.3095
    9GLN    HB1 4588   0.551   4.198   0.401  1.3514  0.4080 -1.9086
    9GLN    HB2 4589   0.568   4.033   0.330  0.7142  0.2460 -0.9001
    9GLN     CG 4590   0.370   4.083   0.393 -0.0466  0.7133  0.1189
    9GLN    HG1 4591   0.299   4.165   0.401 -0.1037  0.5006  4.7784
    9GLN    HG2 4592   0.324   4.009   0.328 -0.3181 -0.7402  1.8840
    9GLN     CD 4593   0.379   4.010   0.526  0.4992  0.5580 -0.0018
    9GLN    OE1 4594   0.484   3.980   0.582  0.1652 -0.3117  0.1717
    9GLN    NE2 4595   0.268   4.001   0.599  0.4115 -0.2435 -0.2232
    9GLN   HE21 4596   0.281   3.974   0.696 -0.9122  0.1314  0.0769
    9GLN   HE22 4597   0.173   4.015   0.567  0.5863  0.6668 -0.3730
    9GLN      C 4598   0.614   4.272   0.173  0.4753 -0.3531 -0.2335
    9GLN      O 4599   0.717   4.220   0.131  0.5997 -0.2785 -0.0237
   10ALA      N 4600   0.605   4.399   0.213  0.7992 -0.4853  0.2618
   10ALA      H 4601   0.521   4.438   0.253  1.0278  0.3337 -0.0157
   10ALA     CA 4602   0.706   4.502   0.195  0.3744 -0.1325 -0.1365
   10ALA     HA 4603   0.755   4.488   0.099 -2.2796 -0.2321 -1.5557
   10ALA     CB 4604   0.638   4.639   0.201  0.1242 -0.2769  0.4462
   10ALA    HB1 4605   0.613   4.651   0.306 -0.3626 -0.8377  0.4015
   10ALA    HB2 4606   0.554   4.645   0.132 -1.9595 -0.3243  2.8347
   10ALA    HB3 4607   0.713   4.717   0.187  0.1348 -0.4504 -0.5565
   10ALA      C 4608   0.817   4.488   0.299 -0.0974 -0.3846  0.3422
   10ALA      O 4609   0.847   4.582   0.371  0.1325 -0.2250  0.0418
   11THR      N 4610   0.884   4.373   0.300  0.4474 -0.0832 -0.2628
   11THR      H 4611   0.862   4.298   0.236  0.4573 -0.2197 -0.1073
   11THR     CA 4612   0.982   4.335   0.400  0.0944  0.0215  0.1239
   11THR     HA 4613   1.023   4.423   0.450  0.2103  1.1142 -1.8053
   11THR     CB 4614   0.929   4.240   0.507 -0.8777  0.0738 -0.2990
   11THR     HB 4615   1.016   4.233   0.572  1.1419  1.5595 -2.6658
   11THR    CG2 4616   0.801   4.296   0.569 -0.7792 -0.1388  0.1008
   11THR   HG21 4617   0.816   4.400   0.600 -0.5239 -0.4440  1.0577
   11THR   HG22 4618   0.726   4.302   0.491 -1.3670  0.9010  0.7241
   11THR   HG23 4619   0.776   4.234   0.655 -2.0345  0.0649 -0.1088
   11THR    OG1 4620   0.901   4.111   0.458  0.3329 -0.3344  0.0435
   11THR    HG1 4621   0.897   4.057   0.538 -0.5076 -1.9251 -1.0191
   11THR      C 4622   1.100   4.264   0.336  0.1452  0.4597 -0.2739
   11THR      O 4623   1.082   4.187   0.241 -0.1646  0.1696  0.0147
   12GLN      N 4624   1.220   4.293   0.387  0.1166 -0.1609  0.1639
   12GLN      H 4625   1.224   4.352   0.469 -0.7576  1.0000 -0.5840
   12GLN     CA 4626   1.339   4.222   0.347  0.2881  0.1646  0.0888
   12GLN     HA 4627   1.311   4.142   0.278  0.7156 -0.9485  1.1708
   12GLN     CB 4628   1.427   4.314   0.264  0.6590 -0.5997 -0.3828
   12GLN    HB1 4629   1.524   4.269   0.242  0.2171 -1.5232 -0.4574
   12GLN    HB2 4630   1.436   4.406   0.322 -1.2646  0.1737 -1.2148
   12GLN     CG 4631   1.368   4.356   0.130  0.0638 -0.0594  0.0397
   12GLN    HG1 4632   1.269   4.400   0.140  1.2638  2.5841  1.3562
   12GLN    HG2 4633   1.370   4.271   0.062 -2.0428  0.3059 -0.5475
   12GLN     CD 4634   1.465   4.454   0.064  0.5541 -0.2291  0.5043
   12GLN    OE1 4635   1.580   4.424   0.034  0.5558  0.5917 -0.3405
   12GLN    NE2 4636   1.407   4.569   0.030  0.3319 -0.4659  0.0791
   12GLN   HE21 4637   1.322   4.593   0.078  0.3171 -0.5033  0.0713
   12GLN   HE22 4638   1.460   4.637   9.562  0.5258 -2.9148 -3.1463
   12GLN      C 4639   1.420   4.173   0.466  0.3936  0.1205 -0.0007
   12GLN      O 4640   1.411   4.233   0.573  0.1365  0.0911 -0.0056
   13SER      N 4641   1.502   4.069   0.450  0.1581 -0.0845  0.1330
   13SER      H 4642   1.498   4.029   0.358 -1.9056 -0.7985  0.4826
   13SER     CA 4643   1.601   4.020   0.544  0.1239 -0.4297 -0.0114
   13SER     HA 4644   1.595   4.084   0.631  0.0110  0.0669 -0.3837
   13SER     CB 4645   1.568   3.876   0.584  0.3116 -0.4028  0.2444
   13SER    HB1 4646   1.631   3.841   0.665  0.8290 -0.0242  0.0098
   13SER    HB2 4647   1.585   3.807   0.501 -0.8204 -1.9061  1.2092
   13SER     OG 4648   1.437   3.859   0.633  0.2058 -0.1947  0.0345
   13SER     HG 4649   1.422   3.926   0.699  2.1859  0.3642 -0.0194
   13SER      C 4650   1.741   4.033   0.487 -0.0308  0.1842 -0.2616
   13SER      O 4651   1.764   4.016   0.368 -0.3283 -0.3621 -0.2462
   14TYR      N 4652   1.837   4.046   0.579  0.0464  0.1730 -0.3399
   14TYR      H 4653   1.811   4.045   0.677  0.8548 -0.7979 -0.1199
   14TYR     CA 4654   1.978   4.044   0.548  0.1442 -0.2635  0.1191
   14TYR     HA 4655   1.999   4.129   0.484 -1.6410  0.9353  1.0321
   14TYR     CB 4656   2.047   4.071   0.682 -0.6032  0.2620  0.4012
   14TYR    HB1 4657   2.004   4.155   0.736 -1.9843  0.3172 -0.7240
   14TYR    HB2 4658   2.040   3.985   0.748  2.1464 -1.1603 -0.9628
   14TYR     CG 4659   2.195   4.102   0.681 -0.5318 -0.0733  0.4637
   14TYR    CD1 4660   2.293   4.019   0.737 -0.2638 -0.0394  0.0487
   14TYR    HD1 4661   2.266   3.929   0.790  2.0663 -1.9297 -1.7555
   14TYR    CE1 4662   2.430   4.041   0.720 -0.2896  0.5035  0.5261
   14TYR    HE1 4663   2.501   3.969   0.758 -2.2123 -0.8483  1.7485
   14TYR     CZ 4664   2.470   4.147   0.636  0.4270 -0.0676  0.1369
   14TYR     OH 4665   2.602   4.169   0.607  0.2867  0.3498 -0.1890
   14TYR     HH 4666   2.614   4.228   0.532 -2.3346 -1.0427 -1.8857
   14TYR    CE2 4667   2.372   4.233   0.584  0.2630  0.0515  0.6378
   14TYR    HE2 4668   2.403   4.320   0.528 -1.9407  0.0281 -0.7764
   14TYR    CD2 4669   2.235   4.213   0.604  0.2796 -0.5986  0.1153
   14TYR    HD2 4670   2.162   4.285   0.570  0.6262  0.8237  2.2218
   14TYR      C 4671   2.020   3.911   0.487  0.1792 -0.1252 -0.1597
   14TYR      O 4672   1.965   3.802   0.498 -0.3580  0.1808  0.2519
   15GLY      N 4673   2.138   3.916   0.425  0.0820 -0.2486 -0.3536
   15GLY      H 4674   2.190   4.002   0.432 -1.3627  0.8475 -2.1460
   15GLY     CA 4675   2.198   3.808   0.349 -0.1866 -0.3023 -0.4902
   15GLY    HA1 4676   2.133   3.790   0.263  0.4112  2.7399 -1.6990
   15GLY    HA2 4677   2.301   3.834   0.322 -0.5444  0.8979 -0.7641
   15GLY      C 4678   2.208   3.683   0.434 -0.1571  0.2093  0.2618
   15GLY      O 4679   2.252   3.691   0.549  0.5418  0.4040 -0.0171
   16ALA      N 4680   2.173   3.565   0.382 -0.0739  0.3592 -0.1342
   16ALA      H 4681   2.150   3.566   0.284  3.4254  0.5294 -1.0771
   16ALA     CA 4682   2.201   3.435   0.439 -0.4627  0.3207 -0.0304
   16ALA     HA 4683   2.177   3.428   0.545  0.0451  1.4136  0.1614
   16ALA     CB 4684   2.112   3.341   0.358 -0.0224 -0.1941  0.0752
   16ALA    HB1 4685   2.134   3.244   0.401  0.7355  1.2236  3.1235
   16ALA    HB2 4686   2.120   3.354   0.250 -1.4366 -0.8161 -0.1322
   16ALA    HB3 4687   2.006   3.355   0.381 -0.2799 -0.2026 -1.0380
   16ALA      C 4688   2.348   3.397   0.431 -0.4374  0.3930  0.0868
   16ALA      O 4689   2.421   3.460   0.354 -0.0764 -0.1807 -0.0395
   17TYR      N 4690   2.399   3.307   0.514  0.2388  0.1141 -0.6157
   17TYR      H 4691   2.334   3.238   0.548  0.2084 -0.2705 -1.4307
   17TYR     CA 4692   2.541   3.295   0.543  0.0931  0.0597  0.1041
   17TYR     HA 4693   2.570   3.398   0.563 -0.3974  0.1969  0.1417
   17TYR     CB 4694   2.552   3.225   0.678 -0.0881  0.2421  0.2149
   17TYR    HB1 4695   2.475   3.260   0.746  0.3403 -0.6999  1.2044
   17TYR    HB2 4696   2.528   3.121   0.657 -1.4451  1.2122 -4.1164
   17TYR     CG 4697   2.681   3.239   0.756 -0.1424 -0.0181  0.3521
   17TYR    CD1 4698   2.696   3.344   0.846 -0.0978  0.3011 -0.0228
   17TYR    HD1 4699   2.624   3.424   0.850 -0.4196 -0.0086  0.5330
   17TYR    CE1 4700   2.811   3.349   0.927  0.3393 -0.3328 -0.6025
   17TYR    HE1 4701   2.827   3.425   1.002  0.5300  0.3703 -1.3449
   17TYR     CZ 4702   2.921   3.264   0.902  0.2289 -0.6197 -0.1322
   17TYR     OH 4703   3.042   3.276   0.964  0.5528 -0.2502 -0.8187
   17TYR     HH 4704   3.027   3.333   1.040 -0.5599 -2.4291  0.7364
   17TYR    CE2 4705   2.903   3.161   0.807 -0.0961 -0.5591 -0.1391
   17TYR    HE2 4706   2.989   3.097   0.796 -0.5781 -1.3875  0.8071
   17TYR    CD2 4707   2.781   3.142   0.742 -0.2173 -0.0351 -0.0725
   17TYR    HD2 4708   2.765   3.066   0.666  2.5379 -2.8148  1.8923
   17TYR      C 4709   2.629   3.242   0.431  0.2441  0.3414  0.0892
   17TYR      O 4710   2.581   3.147   0.370  0.8344 -0.2621  0.5576
   18PRO      N 4711   2.751   3.289   0.404  0.4738 -0.1294  0.3084
   18PRO     CD 4712   2.809   3.405   0.468  0.1092 -0.2161  0.7992
   18PRO    HD1 4713   2.767   3.498   0.430 -2.4784 -1.5438  0.2165
   18PRO    HD2 4714   2.797   3.402   0.577  1.4207 -0.6453  0.9583
   18PRO     CG 4715   2.955   3.400   0.425 -0.0694  0.0807  0.1605
   18PRO    HG1 4716   3.008   3.315   0.466  1.0818  0.3378 -0.7317
   18PRO    HG2 4717   3.012   3.493   0.438  0.7969 -0.4366  0.1470
   18PRO     CB 4718   2.923   3.376   0.277  0.3980  0.1016  0.0539
   18PRO    HB1 4719   3.011   3.348   0.220 -0.5438  0.7120 -1.7570
   18PRO    HB2 4720   2.873   3.458   0.225 -0.3485  0.8075  1.8047
   18PRO     CA 4721   2.820   3.264   0.279  0.5461 -0.0320  0.3284
   18PRO     HA 4722   2.758   3.276   0.190  3.4059 -0.0815 -1.8312
   18PRO      C 4723   2.878   3.124   0.270  0.2055 -0.1614  0.1142
   18PRO      O 4724   2.862   3.040   0.358  0.1770 -0.8321 -0.5248
   19THR      N 4725   2.942   3.091   0.157 -0.4338 -0.1730 -0.2461
   19THR      H 4726   2.949   3.156   0.080  1.0184 -2.1904 -1.9221
   19THR     CA 4727   2.999   2.961   0.130 -0.0125 -0.1207  0.3737
   19THR     HA 4728   2.921   2.886   0.144  1.5432 -2.6213 -2.9756
   19THR     CB 4729   3.041   2.944   9.570 -0.2619 -0.3849  0.3308
   19THR     HB 4730   3.082   2.843   9.562 -1.7634 -1.0716  0.9141
   19THR    CG2 4731   2.933   2.965   9.464 -0.1842  0.4036  0.4035
   19THR   HG21 4732   2.889   3.064   9.478 -0.6186  0.2767 -0.0581
   19THR   HG22 4733   2.982   2.966   9.367  0.8431 -1.9361  0.8278
   19THR   HG23 4734   2.853   2.891   9.470  1.0677 -0.8966  2.5647
   19THR    OG1 4735   3.135   3.044   9.536 -0.1896 -0.7094 -0.4450
   19THR    HG1 4736   3.182   3.011   9.459  1.3817  0.9722 -0.2660
   19THR      C 4737   3.116   2.916   0.216 -0.1390 -0.3712  0.4167
   19THR      O 4738   3.134   2.800   0.252  0.1784 -0.2956  0.5056
   20GLN      N 4739   3.204   3.012   0.247 -0.2588 -0.0986 -0.0851
   20GLN      H 4740   3.186   3.106   0.216 -0.1927  0.5721  1.7879
   20GLN     CA 4741   3.328   2.984   0.316  0.2615  0.8205 -0.6256
   20GLN     HA 4742   3.309   2.906   0.391  1.9240  1.5466  0.6166
   20GLN     CB 4743   3.428   2.929   0.215 -0.1140 -0.1610 -0.4751
   20GLN    HB1 4744   3.370   2.849   0.168 -0.8432  0.1393 -0.1014
   20GLN    HB2 4745   3.516   2.888   0.266 -0.0878 -0.7940 -1.0126
   20GLN     CG 4746   3.467   3.025   0.103  0.3124 -0.3251 -0.4698
   20GLN    HG1 4747   3.496   2.960   0.020  0.7569 -1.8469  0.8348
   20GLN    HG2 4748   3.394   3.097   0.067  0.2698  0.7139  1.5920
   20GLN     CD 4749   3.588   3.112   0.133 -0.2675  0.3056  0.0660
   20GLN    OE1 4750   3.634   3.121   0.246 -0.3966  0.4870  0.1046
   20GLN    NE2 4751   3.642   3.186   0.035  0.1825  0.1943  0.2293
   20GLN   HE21 4752   3.718   3.251   0.050  0.1162 -0.0161  1.6967
   20GLN   HE22 4753   3.613   3.171   9.525  1.5792  4.0323 -0.9900
   20GLN      C 4754   3.381   3.101   0.398 -0.0177  0.1522  0.5280
   20GLN      O 4755   3.359   3.216   0.361 -0.4276 -0.2910 -0.6402
   21PRO      N 4756   3.461   3.072   0.501 -0.0014  0.5443  0.6249
   21PRO     CD 4757   3.540   3.173   0.570  0.5278  0.7017 -0.2039
   21PRO    HD1 4758   3.492   3.271   0.568  1.7616  1.3139 -0.8479
   21PRO    HD2 4759   3.628   3.185   0.507  0.4987  2.5606  0.0476
   21PRO     CG 4760   3.586   3.110   0.701 -0.0072 -0.1898 -0.4325
   21PRO    HG1 4761   3.514   3.127   0.781  1.2510  1.3458  0.4328
   21PRO    HG2 4762   3.682   3.153   0.729 -0.2427  1.7968 -2.3835
   21PRO     CB 4763   3.594   2.962   0.665 -0.1258 -0.4433  0.5734
   21PRO    HB1 4764   3.687   2.942   0.613 -1.1792 -1.4542 -0.9896
   21PRO    HB2 4765   3.594   2.909   0.761 -0.0940  2.1948  2.1330
   21PRO     CA 4766   3.477   2.945   0.569 -0.4069  0.5471  0.7292
   21PRO     HA 4767   3.506   2.869   0.497  2.4576  1.1384  1.1618
   21PRO      C 4768   3.349   2.904   0.640 -0.5118 -0.2299  0.1029
   21PRO      O 4769   3.246   2.972   0.636 -0.3555  0.0541  0.8487
   22GLY      N 4770   3.355   2.792   0.712  0.1366  0.2626  0.8251
   22GLY      H 4771   3.441   2.740   0.712  0.8589  1.4155 -0.2447
   22GLY     CA 4772   3.238   2.741   0.781  0.0310 -0.0137  0.4413
   22GLY    HA1 4773   3.259   2.639   0.815  1.0387  0.0033 -0.0811
   22GLY    HA2 4774   3.152   2.725   0.715  0.4445 -0.5146  0.0160
   22GLY      C 4775   3.193   2.818   0.904 -0.7613  0.3807 -0.0894
   22GLY      O 4776   3.274   2.889   0.963 -0.2643 -0.2351 -0.0275
   23GLN      N 4777   3.076   2.789   0.963 -0.5350 -0.1357  0.1097
   23GLN      H 4778   3.024   2.718   0.915  1.3383 -0.0301 -2.2679
   23GLN     CA 4779   3.038   2.853   1.087 -0.2405  0.0376  0.1119
   23GLN     HA 4780   3.067   2.958   1.081  1.2910 -0.2875  1.0574
   23GLN     CB 4781   2.888   2.845   1.113 -0.2400  0.1055  0.1358
   23GLN    HB1 4782   2.868   2.861   1.219  0.6291 -0.9738  0.4739
   23GLN    HB2 4783   2.854   2.744   1.090 -2.1547  0.9564 -1.0981
   23GLN     CG 4784   2.813   2.947   1.027  0.2468  0.3969  0.0486
   23GLN    HG1 4785   2.835   3.047   1.065 -0.7821  0.0797  1.5972
   23GLN    HG2 4786   2.831   2.936   0.920 -0.8529 -0.4420 -0.0642
   23GLN     CD 4787   2.661   2.935   1.031  0.2613  0.2843  0.3379
   23GLN    OE1 4788   2.610   2.834   1.079 -0.5706  0.4265 -0.2185
   23GLN    NE2 4789   2.587   3.037   0.988  0.3142  0.1709 -0.0264
   23GLN   HE21 4790   2.491   3.018   0.963  0.8898 -1.6335 -1.0505
   23GLN   HE22 4791   2.632   3.123   0.957  0.4048  0.1575  0.0650
   23GLN      C 4792   3.114   2.796   1.206 -0.4006 -0.5058 -0.0455
   23GLN      O 4793   3.150   2.679   1.206  0.0875 -0.3541 -0.2136
   24GLY      N 4794   3.126   2.874   1.314  0.1958 -0.5035 -0.1136
   24GLY      H 4795   3.089   2.967   1.307 -3.2667 -1.8311 -1.5289
   24GLY     CA 4796   3.169   2.828   1.445 -0.0122  0.1772  0.1988
   24GLY    HA1 4797   3.153   2.909   1.516  0.2769 -1.1507  1.8326
   24GLY    HA2 4798   3.275   2.801   1.442 -0.0665 -0.2650  1.5591
   24GLY      C 4799   3.096   2.711   1.509 -0.0396 -0.0919 -0.3161
   24GLY      O 4800   2.974   2.711   1.515 -0.0089  0.2855  0.4118
   25TYR      N 4801   3.176   2.615   1.558  0.0087  0.2117  0.2053
   25TYR      H 4802   3.272   2.623   1.527 -0.7627  0.8249 -2.2966
   25TYR     CA 4803   3.134   2.509   1.647  0.1708  0.0910  0.1373
   25TYR     HA 4804   3.035   2.537   1.683 -0.7925  0.3265 -2.4882
   25TYR     CB 4805   3.088   2.393   1.558 -0.0146 -0.1362  0.5269
   25TYR    HB1 4806   3.036   2.431   1.470  1.1159  2.3376  0.8169
   25TYR    HB2 4807   3.030   2.329   1.624 -0.6261  0.1257  0.2456
   25TYR     CG 4808   3.201   2.304   1.513 -0.3223 -0.3630  0.2063
   25TYR    CD1 4809   3.268   2.337   1.394 -0.3355  0.2160  0.3596
   25TYR    HD1 4810   3.240   2.415   1.325  0.4162 -0.0744 -0.2886
   25TYR    CE1 4811   3.387   2.270   1.363 -0.2922  0.4791 -0.0515
   25TYR    HE1 4812   3.453   2.292   1.281  0.1458 -0.0398  0.1521
   25TYR     CZ 4813   3.433   2.165   1.446 -0.2015  0.4290 -0.1659
   25TYR     OH 4814   3.547   2.097   1.416 -0.4064 -0.0035  0.0360
   25TYR     HH 4815   3.558   2.022   1.476 -0.8963 -0.3494 -0.2970
   25TYR    CE2 4816   3.357   2.126   1.557  0.4141 -0.1111  0.0678
   25TYR    HE2 4817   3.388   2.050   1.628 -0.4095  0.8777  1.5360
   25TYR    CD2 4818   3.247   2.203   1.598  0.5731  0.0396  0.2145
   25TYR    HD2 4819   3.202   2.185   1.694 -0.8728  1.3315 -0.1865
   25TYR      C 4820   3.210   2.472   1.773  0.5909 -0.2685 -0.2181
   25TYR      O 4821   3.333   2.479   1.776  0.5953 -0.2816 -0.3884
   26SER      N 4822   3.143   2.451   1.887  0.3829  0.2543 -0.2432
   26SER      H 4823   3.044   2.439   1.871  0.3260  0.5273 -0.0949
   26SER     CA 4824   3.192   2.416   2.018 -0.0799 -0.5337 -0.2728
   26SER     HA 4825   3.268   2.487   2.050 -1.2114  0.3290  0.5726
   26SER     CB 4826   3.076   2.429   2.117 -0.2271 -0.5181 -0.4482
   26SER    HB1 4827   3.116   2.409   2.216  0.4633 -2.1385 -1.0076
   26SER    HB2 4828   3.003   2.350   2.097  2.1781 -2.2248 -3.3727
   26SER     OG 4829   3.027   2.561   2.112 -0.1992 -0.4634  0.5757
   26SER     HG 4830   2.933   2.562   2.130 -0.7853 -0.4252 -2.0638
   26SER      C 4831   3.243   2.273   2.012  0.1043 -0.5017  0.4014
   26SER      O 4832   3.172   2.183   1.966 -0.2891 -0.0712  0.1574
   27GLN      N 4833   3.366   2.257   2.061  0.3241 -0.2059 -0.0512
   27GLN      H 4834   3.399   2.331   2.120  3.3252 -0.7727 -0.8541
   27GLN     CA 4835   3.458   2.148   2.035  0.5556 -0.1007  0.3232
   27GLN     HA 4836   3.497   2.150   1.933 -2.2589 -0.6868 -0.8602
   27GLN     CB 4837   3.581   2.164   2.124  0.2932 -0.1625  0.7006
   27GLN    HB1 4838   3.622   2.262   2.101  2.7826 -1.0521  1.0448
   27GLN    HB2 4839   3.546   2.148   2.226 -1.7912  0.3750  0.1244
   27GLN     CG 4840   3.692   2.064   2.093  0.4072  0.2756 -0.3324
   27GLN    HG1 4841   3.728   2.081   1.991  0.2006  0.4292 -0.3795
   27GLN    HG2 4842   3.655   1.962   2.093  1.3866 -0.1085 -1.5637
   27GLN     CD 4843   3.810   2.074   2.189  0.5699 -0.1575 -0.4837
   27GLN    OE1 4844   3.872   2.178   2.212 -0.2603  0.2322  0.0454
   27GLN    NE2 4845   3.834   1.967   2.264 -1.2027  0.1153  0.5488
   27GLN   HE21 4846   3.782   1.881   2.254 -0.4754 -0.3887  0.9552
   27GLN   HE22 4847   3.908   1.963   2.333  0.1912  0.9393 -0.8310
   27GLN      C 4848   3.395   2.012   2.062  0.6226 -0.0838  0.5678
   27GLN      O 4849   3.317   1.990   2.155  0.2657 -0.0579  0.2751
   28GLN      N 4850   3.415   1.920   1.968 -0.4661 -0.2251  0.4589
   28GLN      H 4851   3.473   1.948   1.890 -1.6137 -2.1400 -1.2151
   28GLN     CA 4852   3.356   1.788   1.956 -0.2627 -0.2614 -0.1732
   28GLN     HA 4853   3.269   1.786   2.021 -0.7992 -1.3532 -0.8954
   28GLN     CB 4854   3.304   1.770   1.813 -0.4033 -0.1090 -0.1415
   28GLN    HB1 4855   3.391   1.774   1.747 -0.7620 -0.8827 -0.6767
   28GLN    HB2 4856   3.269   1.668   1.799  0.2816 -0.3537 -0.1228
   28GLN     CG 4857   3.186   1.860   1.782 -0.0515  0.3730 -0.0998
   28GLN    HG1 4858   3.117   1.849   1.866 -0.1144  0.2710 -0.1641
   28GLN    HG2 4859   3.219   1.961   1.759 -2.1990  0.8932 -1.2592
   28GLN     CD 4860   3.112   1.822   1.654  0.1010  0.6429 -0.2690
   28GLN    OE1 4861   3.163   1.781   1.550 -0.0230  0.0909 -0.1157
   28GLN    NE2 4862   2.978   1.828   1.654  0.0877  0.3315 -0.1853
   28GLN   HE21 4863   2.926   1.832   1.740  0.6726 -1.5603  0.3150
   28GLN   HE22 4864   2.931   1.810   1.566 -0.9504  1.8104  0.0372
   28GLN      C 4865   3.448   1.674   1.997  0.0597  0.0064 -0.1468
   28GLN      O 4866   3.396   1.575   2.049  0.5953  0.0782  0.5405
   29SER      N 4867   3.579   1.696   1.988  0.0073  0.2453 -0.3197
   29SER      H 4868   3.606   1.776   1.932  2.2629 -0.5537 -0.4863
   29SER     CA 4869   3.684   1.616   2.048 -0.1215  0.4900  0.2408
   29SER     HA 4870   3.675   1.514   2.010  0.3559  0.6621 -0.3447
   29SER     CB 4871   3.819   1.671   2.003 -0.1230  0.0473 -0.3165
   29SER    HB1 4872   3.901   1.615   2.048 -0.4510 -0.5216 -0.4121
   29SER    HB2 4873   3.830   1.777   2.025 -1.0232  0.3326 -1.1598
   29SER     OG 4874   3.837   1.662   1.863  0.1839  0.2864 -0.2940
   29SER     HG 4875   3.912   1.718   1.844  1.4793 -1.3816 -0.3227
   29SER      C 4876   3.686   1.608   2.200 -0.8594  0.1634  0.2379
   29SER      O 4877   3.682   1.711   2.266 -0.4164  0.2454  0.1406
   30SER      N 4878   3.718   1.494   2.262 -0.0142  0.1704 -0.1771
   30SER      H 4879   3.714   1.406   2.212  2.9829  0.6331 -1.4508
   30SER     CA 4880   3.734   1.471   2.404  0.1042  0.0182 -0.2152
   30SER     HA 4881   3.642   1.506   2.449  0.6735  1.4932 -0.1480
   30SER     CB 4882   3.740   1.321   2.432 -0.1868  0.1430  0.5382
   30SER    HB1 4883   3.748   1.301   2.539  3.2754 -0.8591  0.2298
   30SER    HB2 4884   3.659   1.274   2.375  1.4902 -1.9921 -0.2589
   30SER     OG 4885   3.857   1.268   2.374 -0.5691  0.3967 -0.4962
   30SER     HG 4886   3.870   1.173   2.385  0.9035  0.4595 -1.3363
   30SER      C 4887   3.856   1.538   2.465 -0.4646  0.8522  0.0156
   30SER      O 4888   3.948   1.579   2.395 -0.3032 -0.0137 -0.2958
   31GLN      N 4889   3.856   1.530   2.599  0.1822 -0.3349 -0.0383
   31GLN      H 4890   3.778   1.482   2.642 -0.6449 -0.0549 -1.1733
   31GLN     CA 4891   3.967   1.560   2.687 -0.0268  0.0007  0.1108
   31GLN     HA 4892   4.049   1.501   2.648  0.4356 -0.1605  1.3088
   31GLN     CB 4893   3.936   1.520   2.830 -0.3059 -0.4197 -0.0647
   31GLN    HB1 4894   4.007   1.563   2.901 -1.7568 -0.6762  1.6204
   31GLN    HB2 4895   3.840   1.569   2.847  0.1088  0.4238 -0.1246
   31GLN     CG 4896   3.903   1.377   2.872  0.2119 -0.4062  0.4115
   31GLN    HG1 4897   3.830   1.346   2.797 -0.8179  0.8406  0.8609
   31GLN    HG2 4898   3.847   1.380   2.966  0.5004  1.0473  0.5546
   31GLN     CD 4899   4.020   1.280   2.880  0.0813 -0.5566  0.5126
   31GLN    OE1 4900   4.039   1.193   2.795  0.0511  0.0357 -0.1132
   31GLN    NE2 4901   4.108   1.295   2.979  0.3777  0.2107  0.1388
   31GLN   HE21 4902   4.191   1.238   2.983  0.2675  0.1023  2.4447
   31GLN   HE22 4903   4.099   1.372   3.044  0.0897 -0.2007  0.5966
   31GLN      C 4904   3.999   1.709   2.680  0.0935 -0.0538 -0.6974
   31GLN      O 4905   3.898   1.780   2.678 -0.0062 -0.1300  0.4846
   32PRO      N 4906   4.125   1.751   2.696 -0.0076  0.0319 -0.1003
   32PRO     CD 4907   4.246   1.673   2.682  0.1881  0.4664 -0.8793
   32PRO    HD1 4908   4.237   1.587   2.616 -2.5915 -0.7325  0.8636
   32PRO    HD2 4909   4.279   1.647   2.783 -1.1804  1.9108 -0.0126
   32PRO     CG 4910   4.354   1.767   2.629  0.1561  0.8720 -0.2509
   32PRO    HG1 4911   4.456   1.733   2.647  0.0706 -0.6970 -2.2780
   32PRO    HG2 4912   4.345   1.779   2.521 -2.6852 -0.0170 -0.1898
   32PRO     CB 4913   4.316   1.893   2.706  0.1734  0.2773  0.7500
   32PRO    HB1 4914   4.360   1.972   2.645 -1.0956  0.3876 -0.0640
   32PRO    HB2 4915   4.347   1.896   2.810  1.2879 -0.3517  0.4535
   32PRO     CA 4916   4.164   1.891   2.701  0.2023 -0.0198 -0.3028
   32PRO     HA 4917   4.126   1.938   2.791  1.6187  1.9642 -0.6976
   32PRO      C 4918   4.118   1.970   2.579  0.1472 -0.0239 -0.2845
   32PRO      O 4919   4.129   1.931   2.463 -0.4382  0.0666 -0.3734
   33TYR      N 4920   4.068   2.092   2.599  0.0190 -0.0569 -0.3993
   33TYR      H 4921   4.050   2.121   2.694  1.4010  0.6260 -0.3310
   33TYR     CA 4922   4.052   2.192   2.496  0.0629 -0.0334 -0.3827
   33TYR     HA 4923   3.998   2.141   2.416 -0.1411 -0.8490  0.2686
   33TYR     CB 4924   3.970   2.314   2.539 -0.2091 -0.3371 -0.0348
   33TYR    HB1 4925   4.023   2.350   2.628 -1.1472 -2.0070  1.2606
   33TYR    HB2 4926   3.973   2.392   2.463  1.7755 -0.5001 -0.1860
   33TYR     CG 4927   3.826   2.303   2.582 -0.2360  0.3292  0.0596
   33TYR    CD1 4928   3.731   2.362   2.498 -0.3685 -0.0981 -0.0934
   33TYR    HD1 4929   3.766   2.413   2.410 -1.1070 -0.2443 -0.4767
   33TYR    CE1 4930   3.595   2.352   2.531 -0.3791  0.3637  0.0121
   33TYR    HE1 4931   3.522   2.406   2.473 -0.3077  0.3007 -0.1382
   33TYR     CZ 4932   3.551   2.276   2.641  0.1867 -0.3348 -0.2299
   33TYR     OH 4933   3.420   2.247   2.666  0.1555 -0.3380 -0.3938
   33TYR     HH 4934   3.410   2.193   2.745 -2.6666 -0.8990 -1.0135
   33TYR    CE2 4935   3.646   2.214   2.723 -0.0958 -0.3835  0.0624
   33TYR    HE2 4936   3.619   2.148   2.804 -2.7073 -0.8361 -1.0928
   33TYR    CD2 4937   3.782   2.241   2.700 -0.1568 -0.3555 -0.2605
   33TYR    HD2 4938   3.851   2.190   2.765 -1.5521 -1.7332  0.2147
   33TYR      C 4939   4.191   2.233   2.450  0.1169  0.6228  0.3291
   33TYR      O 4940   4.277   2.245   2.537 -0.0519 -0.2397  0.6255
   34GLY      N 4941   4.212   2.240   2.318  0.0386  0.4674  0.3078
   34GLY      H 4942   4.142   2.202   2.256  3.0523 -1.4985 -2.2472
   34GLY     CA 4943   4.346   2.256   2.265 -0.1120  0.6459 -0.0204
   34GLY    HA1 4944   4.419   2.202   2.327 -0.0258 -1.4949 -1.8557
   34GLY    HA2 4945   4.367   2.363   2.266 -1.0894  0.8470 -0.1739
   34GLY      C 4946   4.366   2.203   2.124 -0.3595 -1.4600  0.6990
   34GLY      O 4947   4.267   2.198   2.051  0.1095  0.5384 -0.1337
   35GLN      N 4948   4.489   2.164   2.089  0.0431  0.3027  0.0237
   35GLN      H 4949   4.548   2.148   2.170  0.6454  0.1659 -0.4388
   35GLN     CA 4950   4.537   2.111   1.964  0.3953  0.3256  0.1488
   35GLN     HA 4951   4.519   2.190   1.892 -0.1332  2.0134  2.0722
   35GLN     CB 4952   4.688   2.092   1.976  0.3369 -0.1622  0.1370
   35GLN    HB1 4953   4.709   2.038   2.068 -1.8587 -3.4403 -1.0726
   35GLN    HB2 4954   4.732   2.029   1.897 -1.9679  0.1017 -1.4426
   35GLN     CG 4955   4.766   2.222   1.963  0.2556 -0.1671 -0.4283
   35GLN    HG1 4956   4.733   2.264   1.867 -1.6257  1.0751  0.7023
   35GLN    HG2 4957   4.727   2.284   2.043 -2.9811 -0.8102 -1.3485
   35GLN     CD 4958   4.918   2.223   1.963  0.2582 -0.4753 -0.0494
   35GLN    OE1 4959   4.987   2.131   1.920  0.1784 -0.3817 -0.3887
   35GLN    NE2 4960   4.981   2.330   2.012  0.6041 -0.5850 -0.2449
   35GLN   HE21 4961   5.081   2.338   2.014  0.5204  0.6199  0.6882
   35GLN   HE22 4962   4.930   2.414   2.037  0.1616 -0.5238 -1.3007
   35GLN      C 4963   4.469   1.982   1.920  0.2071  0.4552  0.0634
   35GLN      O 4964   4.408   1.913   2.001  0.7816  0.3655  0.4239
   36GLN      N 4965   4.479   1.934   1.796 -0.3525 -0.2151  0.2663
   36GLN      H 4966   4.523   1.987   1.721 -2.2889 -0.2070 -0.9395
   36GLN     CA 4967   4.414   1.812   1.753  0.1706 -0.4077  0.0102
   36GLN     HA 4968   4.308   1.824   1.777  0.8839  1.1615  2.7978
   36GLN     CB 4969   4.436   1.797   1.603 -0.4860  0.4908 -0.1875
   36GLN    HB1 4970   4.433   1.895   1.556 -0.2646  0.5002 -0.1834
   36GLN    HB2 4971   4.540   1.763   1.594  0.1067  2.0520  0.5423
   36GLN     CG 4972   4.352   1.697   1.524  0.6122 -0.4085 -0.2484
   36GLN    HG1 4973   4.357   1.595   1.563  3.6031 -0.6944 -1.1189
   36GLN    HG2 4974   4.251   1.735   1.539  0.3458 -0.3760 -1.9738
   36GLN     CD 4975   4.374   1.712   1.374  0.0894  0.8819 -0.2050
   36GLN    OE1 4976   4.485   1.735   1.326  0.1313  0.1838 -0.4490
   36GLN    NE2 4977   4.273   1.685   1.292  0.0259 -0.4694  0.2934
   36GLN   HE21 4978   4.291   1.701   1.194 -2.0441  0.2239 -0.0163
   36GLN   HE22 4979   4.183   1.654   1.325 -1.8589  1.5047 -2.5552
   36GLN      C 4980   4.463   1.692   1.832  0.3177 -0.3399  0.0223
   36GLN      O 4981   4.576   1.688   1.881  0.3481  0.1028 -0.0062
   37SER      N 4982   4.375   1.592   1.832 -0.0973  0.0224 -0.3287
   37SER      H 4983   4.303   1.603   1.762  1.4538  4.4237 -1.5680
   37SER     CA 4984   4.390   1.473   1.914  0.3928  0.0214 -0.4170
   37SER     HA 4985   4.497   1.456   1.920  0.4289  0.1443 -0.7055
   37SER     CB 4986   4.336   1.496   2.055 -0.1306 -0.2248 -0.5763
   37SER    HB1 4987   4.334   1.400   2.107 -0.5887  0.5155  0.8174
   37SER    HB2 4988   4.406   1.554   2.115 -0.8520 -1.9334  2.1016
   37SER     OG 4989   4.203   1.543   2.061  0.0143  0.0556  0.7493
   37SER     HG 4990   4.206   1.636   2.039  0.8268 -0.3031 -0.7539
   37SER      C 4991   4.319   1.351   1.858 -0.1788 -0.0382  0.4145
   37SER      O 4992   4.232   1.363   1.772  0.1779  0.2109  0.0858
   38TYR      N 4993   4.348   1.232   1.911  0.2989  0.1545  0.5972
   38TYR      H 4994   4.391   1.226   2.002  0.2939  2.0623  0.7644
   38TYR     CA 4995   4.290   1.108   1.862  0.2768  0.2805  0.3001
   38TYR     HA 4996   4.301   1.095   1.755 -2.5832  1.1304 -0.1754
   38TYR     CB 4997   4.362   0.996   1.937  0.1693  0.1430  0.1976
   38TYR    HB1 4998   4.324   0.898   1.906 -1.5564  0.5905  0.8264
   38TYR    HB2 4999   4.337   1.004   2.042 -1.0632 -0.5435 -0.0215
   38TYR     CG 5000   4.511   0.974   1.918  0.1172  0.3311 -0.4573
   38TYR    CD1 5001   4.590   0.997   2.031  0.2511 -0.3997 -0.3946
   38TYR    HD1 5002   4.551   1.028   2.126  2.8837  0.2211  0.5894
   38TYR    CE1 5003   4.727   0.969   2.019  0.5191  0.7096 -0.0363
   38TYR    HE1 5004   4.785   0.996   2.106 -0.0424 -0.4836  0.7322
   38TYR     CZ 5005   4.781   0.913   1.902 -0.1035  0.1516 -0.0608
   38TYR     OH 5006   4.915   0.891   1.892 -0.1269 -0.0508  0.0646
   38TYR     HH 5007   4.926   0.851   1.805 -0.9712 -2.5192  1.0080
   38TYR    CE2 5008   4.699   0.891   1.789  0.3402  0.2885 -0.4099
   38TYR    HE2 5009   4.733   0.865   1.690  1.6163  2.1390 -0.5109
   38TYR    CD2 5010   4.565   0.929   1.797  0.3403  0.2751 -0.3370
   38TYR    HD2 5011   4.501   0.919   1.710  1.6778  1.2515 -1.4665
   38TYR      C 5012   4.140   1.096   1.884  0.0094  1.2761 -0.8947
   38TYR      O 5013   4.091   1.124   1.993  0.0948  0.1755 -0.5559
   39SER      N 5014   4.062   1.040   1.791 -0.3182  0.4440 -0.1384
   39SER      H 5015   4.092   1.013   1.698 -2.2030 -1.6251 -0.2262
   39SER     CA 5016   3.919   1.024   1.806 -0.3126  0.1753 -0.3626
   39SER     HA 5017   3.876   1.124   1.819  1.6999  1.0981 -0.4623
   39SER     CB 5018   3.857   0.984   1.672  0.1463 -0.0533 -0.5073
   39SER    HB1 5019   3.895   0.886   1.641 -0.4876 -0.6944  0.6804
   39SER    HB2 5020   3.750   0.993   1.686  0.0845 -0.6240 -0.5822
   39SER     OG 5021   3.895   1.080   1.576  0.2685  0.2491 -0.1573
   39SER     HG 5022   3.858   1.046   1.495 -1.0458 -0.2677  0.6308
   39SER      C 5023   3.879   0.927   1.915 -0.0864  0.1876 -0.2683
   39SER      O 5024   3.931   0.816   1.928 -0.3865 -0.0100 -0.7272
   40GLY      N 5025   3.776   0.958   1.994  0.0112 -0.0114 -0.0592
   40GLY      H 5026   3.743   1.052   1.977  0.1496  0.0647  0.0962
   40GLY     CA 5027   3.697   0.874   2.082  0.5528 -0.2941  0.1590
   40GLY    HA1 5028   3.746   0.778   2.099 -1.0984 -1.2798 -0.4652
   40GLY    HA2 5029   3.608   0.841   2.030  0.2213 -2.2996  1.8841
   40GLY      C 5030   3.653   0.938   2.213  0.2766 -0.2256  0.0341
   40GLY      O 5031   3.695   1.051   2.239 -0.1032  0.0328 -0.4584
   41TYR      N 5032   3.576   0.864   2.294  0.1270 -0.1738 -0.0607
   41TYR      H 5033   3.543   0.779   2.252  1.2400 -0.5890 -0.1264
   41TYR     CA 5034   3.507   0.911   2.412  0.0496 -1.0336  0.2440
   41TYR     HA 5035   3.491   1.018   2.395  3.4568 -0.2035  1.5057
   41TYR     CB 5036   3.372   0.840   2.416 -0.0835 -0.8178 -0.2459
   41TYR    HB1 5037   3.322   0.849   2.320 -0.1436 -1.1671 -0.2493
   41TYR    HB2 5038   3.385   0.736   2.445 -2.9280 -1.0202  0.5840
   41TYR     CG 5039   3.281   0.898   2.522  0.6901  0.6460 -0.3504
   41TYR    CD1 5040   3.291   0.869   2.658  0.2339  0.4951 -0.3454
   41TYR    HD1 5041   3.366   0.796   2.687  0.6613  0.3947 -1.6631
   41TYR    CE1 5042   3.207   0.929   2.753 -0.0057  0.0146 -0.2510
   41TYR    HE1 5043   3.227   0.902   2.856  2.3511 -0.2733 -0.7371
   41TYR     CZ 5044   3.098   1.007   2.709  0.0041  0.0478 -0.2167
   41TYR     OH 5045   3.010   1.065   2.795  0.3816  0.1798  0.0864
   41TYR     HH 5046   3.014   1.045   2.888 -2.1316 -2.6334 -0.2466
   41TYR    CE2 5047   3.088   1.037   2.571  0.2084  0.4053 -0.1565
   41TYR    HE2 5048   3.006   1.097   2.534 -0.5665 -0.0075  0.8229
   41TYR    CD2 5049   3.176   0.980   2.478  0.1885  0.1775 -0.0362
   41TYR    HD2 5050   3.166   0.987   2.371  0.0753  0.6960  0.0068
   41TYR      C 5051   3.597   0.894   2.533 -0.2991 -0.2208  0.6264
   41TYR      O 5052   3.665   0.792   2.537 -0.6006 -0.4377  0.2546
   42SER      N 5053   3.586   0.982   2.633  0.5003  0.4351  0.1570
   42SER      H 5054   3.526   1.062   2.621 -0.7587 -0.3588  0.8331
   42SER     CA 5055   3.642   0.956   2.764 -0.0969  0.0313  0.3392
   42SER     HA 5056   3.688   0.857   2.765  0.3580  0.2341  1.6956
   42SER     CB 5057   3.754   1.057   2.787 -0.1133  0.1320 -0.0172
   42SER    HB1 5058   3.703   1.153   2.784 -1.7764 -0.7294 -0.8641
   42SER    HB2 5059   3.806   1.045   2.883  1.7217 -1.0158 -1.1009
   42SER     OG 5060   3.849   1.045   2.684 -0.0488 -0.1934  0.0774
   42SER     HG 5061   3.932   1.082   2.715  1.3661 -2.8212 -0.2768
   42SER      C 5062   3.544   0.964   2.880 -0.2827 -0.2062  0.1999
   42SER      O 5063   3.461   1.054   2.885  0.1709  0.2625 -0.4774
   43GLN      N 5064   3.573   0.879   2.980  0.6048  0.1345  0.2445
   43GLN      H 5065   3.649   0.816   2.958 -0.1939 -0.1347 -2.0785
   43GLN     CA 5066   3.516   0.877   3.113  0.0033 -0.2375 -0.0129
   43GLN     HA 5067   3.474   0.975   3.130  0.7584 -0.0735  1.0370
   43GLN     CB 5068   3.404   0.774   3.111 -0.2488  0.0281  0.3925
   43GLN    HB1 5069   3.354   0.782   3.015  0.5232  0.3995  0.0203
   43GLN    HB2 5070   3.451   0.676   3.107  0.6098  0.4749 -1.0939
   43GLN     CG 5071   3.301   0.790   3.223 -0.1149  0.2918  0.4775
   43GLN    HG1 5072   3.355   0.784   3.318  1.0240 -1.5014 -0.2288
   43GLN    HG2 5073   3.262   0.890   3.205 -0.7345 -0.3731 -2.3285
   43GLN     CD 5074   3.189   0.689   3.200  0.0176  0.1792  0.3281
   43GLN    OE1 5075   3.085   0.716   3.141  0.3204  0.3896 -0.1246
   43GLN    NE2 5076   3.200   0.567   3.252 -0.3306  0.0519  0.1087
   43GLN   HE21 5077   3.277   0.550   3.316 -0.1836 -0.3210 -0.1642
   43GLN   HE22 5078   3.139   0.497   3.213  1.0667  0.9074 -4.1568
   43GLN      C 5079   3.616   0.848   3.225 -0.6117 -0.6199  0.4445
   43GLN      O 5080   3.697   0.757   3.220  0.0449 -0.0273  0.1122
   44SER      N 5081   3.615   0.937   3.324 -0.0414  0.6691 -0.6677
   44SER      H 5082   3.546   1.011   3.328 -0.9517 -0.2033  0.8833
   44SER     CA 5083   3.690   0.920   3.447 -0.6761  0.2881 -0.3276
   44SER     HA 5084   3.783   0.870   3.421 -2.2297 -2.1469 -1.6203
   44SER     CB 5085   3.719   1.060   3.502  0.0682 -0.2037  0.5565
   44SER    HB1 5086   3.796   1.048   3.578  1.4109 -0.8872 -0.8577
   44SER    HB2 5087   3.751   1.135   3.430 -0.6894 -0.4448 -0.0544
   44SER     OG 5088   3.609   1.123   3.564  0.0470  0.5152 -0.1889
   44SER     HG 5089   3.541   1.131   3.497  0.2588 -0.1939 -0.5018
   44SER      C 5090   3.616   0.839   3.552 -0.1575  0.1755 -0.0505
   44SER      O 5091   3.493   0.834   3.552 -0.1742  0.5777 -0.3549
   45THR      N 5092   3.698   0.785   3.644 -0.1718 -0.2403 -0.2789
   45THR      H 5093   3.795   0.810   3.630 -0.6596  1.4275 -1.0433
   45THR     CA 5094   3.658   0.720   3.766  0.3530  0.1353  0.0984
   45THR     HA 5095   3.575   0.653   3.742  0.3973 -0.2323  0.9352
   45THR     CB 5096   3.775   0.630   3.803  0.0908 -0.0058  0.5973
   45THR     HB 5097   3.748   0.557   3.880 -1.2234 -0.2983 -0.1055
   45THR    CG2 5098   3.806   0.527   3.695 -0.2397  0.7415 -0.2136
   45THR   HG21 5099   3.862   0.569   3.611  1.4444 -1.8897 -0.5080
   45THR   HG22 5100   3.707   0.489   3.669  0.3240 -0.1316 -1.1666
   45THR   HG23 5101   3.864   0.443   3.732  0.4484  0.5584 -1.6282
   45THR    OG1 5102   3.888   0.706   3.839  0.0200  0.6249 -0.4738
   45THR    HG1 5103   3.932   0.656   3.909 -1.5278  0.4787  0.4450
   45THR      C 5104   3.627   0.823   3.874 -0.5991  0.0229 -0.0561
   45THR      O 5105   3.679   0.934   3.880  0.0089 -0.2731  0.1958
   46ASP      N 5106   3.552   0.773   3.972  0.3597 -0.2987  0.5237
   46ASP      H 5107   3.532   0.674   3.972  3.2777 -0.9956 -0.2870
   46ASP     CA 5108   3.521   0.854   4.088 -0.1405 -0.0954  0.2496
   46ASP     HA 5109   3.496   0.957   4.065 -1.1375 -0.0932  1.2563
   46ASP     CB 5110   3.391   0.800   4.149 -0.4141 -0.2961 -0.5018
   46ASP    HB1 5111   3.306   0.795   4.081 -1.1653 -1.9251  0.5043
   46ASP    HB2 5112   3.411   0.702   4.192  2.7285  1.1281  1.6844
   46ASP     CG 5113   3.339   0.888   4.262  0.7498  0.3053 -0.4179
   46ASP    OD1 5114   3.310   0.830   4.369 -0.1334  0.2740 -0.6671
   46ASP    OD2 5115   3.328   1.008   4.229  0.4225  0.4130  0.0776
   46ASP      C 5116   3.631   0.855   4.193  0.2729  0.1053 -0.1826
   46ASP      O 5117   3.610   0.918   4.296  0.1319 -0.2151 -0.0113
   47THR      N 5118   3.745   0.790   4.168  0.2479 -0.1345  0.2955
   47THR      H 5119   3.757   0.764   4.071  0.9044 -0.3242  0.4256
   47THR     CA 5120   3.858   0.771   4.256  0.1908  0.4593  0.5030
   47THR     HA 5121   3.821   0.797   4.356  0.0065  2.4513 -0.0387
   47THR     CB 5122   3.883   0.621   4.263 -0.1307  0.3472 -0.5738
   47THR     HB 5123   3.971   0.597   4.323  0.7223  2.0128 -1.1027
   47THR    CG2 5124   3.758   0.552   4.317  0.5200  0.1111  0.6640
   47THR   HG21 5125   3.778   0.445   4.327 -0.7804 -0.0428  2.0479
   47THR   HG22 5126   3.721   0.581   4.415  0.8645 -0.0920  0.8567
   47THR   HG23 5127   3.677   0.558   4.245 -0.2041 -0.3088  1.4345
   47THR    OG1 5128   3.915   0.570   4.135 -0.4279 -0.6886 -0.2487
   47THR    HG1 5129   3.950   0.481   4.139  1.3633 -0.0244 -0.2417
   47THR      C 5130   3.981   0.850   4.213 -0.0340  0.5910  0.1020
   47THR      O 5131   4.003   0.892   4.100 -0.1987  0.0064 -0.1489
   48SER      N 5132   4.066   0.876   4.312 -0.3691 -0.0782  0.5711
   48SER      H 5133   4.048   0.843   4.406  2.5845  0.4480  1.4354
   48SER     CA 5134   4.187   0.956   4.311 -0.0907 -0.5017  0.1959
   48SER     HA 5135   4.217   0.959   4.206  3.3698 -2.2614  0.9878
   48SER     CB 5136   4.160   1.099   4.354  0.1360 -0.3740 -0.0824
   48SER    HB1 5137   4.242   1.170   4.351 -0.1337 -0.0820 -1.3614
   48SER    HB2 5138   4.122   1.095   4.456 -0.6237 -0.8869 -0.3721
   48SER     OG 5139   4.055   1.149   4.273  0.0171  0.2522  0.4485
   48SER     HG 5140   4.083   1.173   4.184 -1.0229 -0.4981 -0.0964
   48SER      C 5141   4.293   0.883   4.393 -0.2583 -1.0377 -0.0562
   48SER      O 5142   4.263   0.795   4.473 -0.0222 -0.5277  0.5961
   49GLY      N 5143   4.420   0.913   4.365 -0.2926 -0.1463  0.6731
   49GLY      H 5144   4.428   0.977   4.288 -0.6598 -0.2684  0.5297
   49GLY     CA 5145   4.536   0.831   4.395  0.1107  0.4143  0.6488
   49GLY    HA1 5146   4.633   0.879   4.408 -1.0974  2.5096  2.6746
   49GLY    HA2 5147   4.537   0.789   4.495  3.3026  1.1466  1.0385
   49GLY      C 5148   4.550   0.720   4.292 -0.2337  0.5704  0.4310
   49GLY      O 5149   4.501   0.720   4.179  0.1170 -0.4051  0.2630
   50TYR      N 5150   4.624   0.616   4.332 -0.7204 -0.0246 -0.1949
   50TYR      H 5151   4.649   0.612   4.430  2.1090 -1.1333 -0.8729
   50TYR     CA 5152   4.681   0.514   4.246 -0.3399  0.3524 -0.3934
   50TYR     HA 5153   4.634   0.531   4.149  0.6987 -1.1947 -1.2024
   50TYR     CB 5154   4.830   0.538   4.229 -0.2396  0.1590  0.1653
   50TYR    HB1 5155   4.883   0.523   4.323 -1.1547 -0.1483  0.6417
   50TYR    HB2 5156   4.873   0.467   4.158 -1.5324 -0.8063  0.3163
   50TYR     CG 5157   4.861   0.678   4.182  0.2379 -0.0781 -0.2343
   50TYR    CD1 5158   4.921   0.769   4.270 -0.1568  0.1957 -0.2429
   50TYR    HD1 5159   4.935   0.732   4.371  1.9813  0.0108 -0.5610
   50TYR    CE1 5160   4.965   0.894   4.226  0.0627  0.2809  0.2045
   50TYR    HE1 5161   5.016   0.958   4.296  3.3508 -3.2015  1.3607
   50TYR     CZ 5162   4.948   0.928   4.090  0.5303 -0.2243  0.0150
   50TYR     OH 5163   4.998   1.043   4.036  0.1592  0.0436  0.2410
   50TYR     HH 5164   5.035   1.099   4.105 -0.3066 -0.8158  1.2179
   50TYR    CE2 5165   4.881   0.840   4.003  0.3171 -0.1671  0.1191
   50TYR    HE2 5166   4.862   0.861   3.898  1.7671 -2.2189 -0.6203
   50TYR    CD2 5167   4.841   0.714   4.048 -0.4726 -0.0057 -0.1128
   50TYR    HD2 5168   4.805   0.635   3.984  0.0266 -1.1318  0.9571
   50TYR      C 5169   4.665   0.370   4.293 -0.2958  0.4529 -0.0648
   50TYR      O 5170   4.656   0.340   4.412 -0.8793 -0.0638 -0.2315
   51GLY      N 5171   4.698   0.280   4.199 -0.2546 -0.1155  0.4871
   51GLY      H 5172   4.723   0.303   4.104  1.3961 -1.3566  0.5784
   51GLY     CA 5173   4.699   0.138   4.229  0.3672 -0.1998  0.0597
   51GLY    HA1 5174   4.597   0.108   4.249 -0.3714  1.3689 -1.1033
   51GLY    HA2 5175   4.763   0.113   4.313  0.3134  0.2692  0.2436
   51GLY      C 5176   4.737   0.062   4.103  0.2039 -0.3913  0.1258
   51GLY      O 5177   4.856   0.041   4.081  0.1933 -0.4650  0.1383
   52GLN      N 5178   4.636   0.020   4.026  0.1899  0.0105 -0.0762
   52GLN      H 5179   4.544   0.048   4.055 -0.7205 -2.2242 -0.6510
   52GLN     CA 5180   4.653   9.533   3.901 -0.4333 -0.4988  0.1346
   52GLN     HA 5181   4.739   9.572   3.848 -0.8164  0.3874  0.1504
   52GLN     CB 5182   4.664   9.385   3.940 -0.1770 -0.3249  0.7262
   52GLN    HB1 5183   4.579   9.350   3.998 -0.5733  0.2064  0.4753
   52GLN    HB2 5184   4.743   9.368   4.013  0.0894  1.7522  0.9812
   52GLN     CG 5185   4.677   9.281   3.830  0.0658  0.2865  0.1647
   52GLN    HG1 5186   4.779   9.281   3.792  0.9445 -2.9619  2.0400
   52GLN    HG2 5187   4.613   9.299   3.744  0.1914 -0.6318 -0.1331
   52GLN     CD 5188   4.657   9.138   3.879  0.3266  0.5372  1.0248
   52GLN    OE1 5189   4.743   9.051   3.873 -0.1993  0.0639 -0.0064
   52GLN    NE2 5190   4.539   9.102   3.931  0.1657  0.1506  0.4048
   52GLN   HE21 5191   4.467   9.172   3.943 -0.1886 -0.2637  0.7390
   52GLN   HE22 5192   4.518   9.006   3.957  0.8013 -0.6330 -1.7726
   52GLN      C 5193   4.533   9.555   3.811 -0.0348  0.8668 -0.0725
   52GLN      O 5194   4.414   9.538   3.839  0.1921  0.3325  0.5749
   53SER      N 5195   4.565   9.579   3.684  0.0100  0.8651 -0.0618
   53SER      H 5196   4.662   9.570   3.657  0.0962 -1.6292  0.8422
   53SER     CA 5197   4.471   0.037   3.582 -0.6750 -0.2718  0.0721
   53SER     HA 5198   4.411   0.116   3.628 -1.9949 -2.3936  2.2601
   53SER     CB 5199   4.553   0.096   3.469 -0.1006 -0.1599  0.5466
   53SER    HB1 5200   4.588   0.012   3.409 -1.7491 -0.5277  0.0566
   53SER    HB2 5201   4.482   0.154   3.410  0.0935 -0.4921 -0.0245
   53SER     OG 5202   4.659   0.182   3.507 -0.0156 -0.0229  0.0095
   53SER     HG 5203   4.617   0.251   3.560  0.4057  0.8424 -0.7424
   53SER      C 5204   4.376   9.512   3.538  0.1149 -0.6260 -0.7749
   53SER      O 5205   4.391   9.393   3.567  0.0436 -0.4877 -0.1531
   54SER      N 5206   4.278   9.549   3.455 -0.2153  0.0127 -0.1136
   54SER      H 5207   4.284   0.060   3.426 -0.4601  0.7300  2.0491
   54SER     CA 5208   4.177   9.474   3.383  0.1349 -0.3396 -0.2474
   54SER     HA 5209   4.155   9.384   3.441 -0.8027 -0.5206 -0.8601
   54SER     CB 5210   4.049   9.557   3.366 -0.1765 -0.6565  0.5034
   54SER    HB1 5211   3.965   9.502   3.324 -1.5123 -0.3817  2.6857
   54SER    HB2 5212   4.066   0.062   3.308  1.4376 -0.6147  0.9930
   54SER     OG 5213   3.996   0.014   3.490 -0.4279 -0.0967  0.2071
   54SER     HG 5214   3.995   9.522   3.546  2.2988  0.2478  0.8866
   54SER      C 5215   4.233   9.434   3.248 -0.0893 -0.1464 -0.3991
   54SER      O 5216   4.272   9.524   3.174 -0.3818  0.5912  0.3224
   55TYR      N 5217   4.237   9.304   3.217 -0.2561 -0.2851  0.1521
   55TYR      H 5218   4.210   9.240   3.290  1.7107 -1.6891 -0.2960
   55TYR     CA 5219   4.271   9.254   3.085  0.4232  0.2009  0.1405
   55TYR     HA 5220   4.293   9.337   3.018  0.5140  1.4556  1.6428
   55TYR     CB 5221   4.401   9.174   3.088  0.2496 -0.0810  0.2102
   55TYR    HB1 5222   4.385   9.080   3.140 -0.4210 -0.4929 -0.7134
   55TYR    HB2 5223   4.418   9.154   2.982  0.7455  1.5317 -0.0470
   55TYR     CG 5224   4.524   9.252   3.128 -0.3651  0.6475  0.7081
   55TYR    CD1 5225   4.565   9.264   3.262  0.4393 -0.6127  0.5876
   55TYR    HD1 5226   4.501   9.210   3.331 -0.3435 -0.6082 -0.1190
   55TYR    CE1 5227   4.675   9.340   3.302  0.0553  0.2266  0.0635
   55TYR    HE1 5228   4.692   9.356   3.407  1.3143  2.7190 -0.4467
   55TYR     CZ 5229   4.745   9.414   3.205  0.4925 -0.4578 -0.1477
   55TYR     OH 5230   4.847   9.491   3.251 -0.4764  0.5074  0.4439
   55TYR     HH 5231   4.897   9.543   3.188  0.3401  1.7258  2.0071
   55TYR    CE2 5232   4.709   9.395   3.070  0.1654 -0.7907 -0.0143
   55TYR    HE2 5233   4.752   9.459   2.995 -1.5573  1.6614  0.9756
   55TYR    CD2 5234   4.602   9.313   3.030  0.2773 -1.0211  0.1539
   55TYR    HD2 5235   4.579   9.303   2.925  0.3615 -1.0299  0.1360
   55TYR      C 5236   4.170   9.154   3.032  0.2486  0.2162  0.4363
   55TYR      O 5237   4.183   9.100   2.922 -0.7131  0.3208  0.2560
   56SER      N 5238   4.057   9.143   3.103 -0.0898 -0.2317 -0.1599
   56SER      H 5239   4.073   9.174   3.198 -0.0218 -1.6005  0.3062
   56SER     CA 5240   3.940   9.062   3.078 -0.1461 -0.2648  0.2024
   56SER     HA 5241   3.917   9.052   2.972 -2.7421 -3.5272  0.8872
   56SER     CB 5242   3.960   8.927   3.147 -0.2929 -0.5282 -0.2657
   56SER    HB1 5243   3.883   8.853   3.124 -0.1637 -1.0095  0.7977
   56SER    HB2 5244   4.055   8.886   3.113 -0.0402 -0.6568  0.5717
   56SER     OG 5245   3.972   8.943   3.287  0.4218  0.1031 -0.3935
   56SER     HG 5246   3.935   8.866   3.329 -0.3233  1.1750  0.9767
   56SER      C 5247   3.819   9.136   3.134 -0.2408  0.1570 -0.5502
   56SER      O 5248   3.829   9.231   3.211  0.4125 -0.6087  0.3323
   57SER      N 5249   3.702   9.075   3.121  0.0302 -0.5820  0.3787
   57SER      H 5250   3.698   8.993   3.062  0.6540 -0.4663  0.1699
   57SER     CA 5251   3.591   9.091   3.213 -0.6127 -0.6446 -0.3776
   57SER     HA 5252   3.511   9.034   3.164 -3.3492 -0.3558  3.2775
   57SER     CB 5253   3.629   9.021   3.343 -0.1237 -0.1643 -0.2614
   57SER    HB1 5254   3.539   9.020   3.404 -0.7096  1.2654 -1.0368
   57SER    HB2 5255   3.713   9.067   3.396  0.3730 -0.3964 -0.8348
   57SER     OG 5256   3.679   8.893   3.314 -0.0073 -0.2039  0.1089
   57SER     HG 5257   3.725   8.867   3.394  0.1654  0.6281  0.2884
   57SER      C 5258   3.530   9.227   3.244 -0.1994 -0.3657 -0.7688
   57SER      O 5259   3.450   9.239   3.337  0.8550 -0.1398  0.1364
   58TYR      N 5260   3.578   9.335   3.183  0.5152 -0.2721 -0.0553
   58TYR      H 5261   3.659   9.320   3.125 -0.6169  0.7830 -1.9933
   58TYR     CA 5262   3.536   9.470   3.214 -0.0648 -0.3785 -0.3755
   58TYR     HA 5263   3.506   9.480   3.319 -0.7528 -0.5134 -0.5551
   58TYR     CB 5264   3.661   9.555   3.194  0.2220 -0.6459  0.2640
   58TYR    HB1 5265   3.687   9.565   3.089  2.3974 -0.2416  0.7878
   58TYR    HB2 5266   3.741   9.510   3.253 -0.9921 -1.0429  1.6653
   58TYR     CG 5267   3.650   0.110   3.249  0.6873 -0.2087 -0.7276
   58TYR    CD1 5268   3.616   0.218   3.168 -0.3364 -0.0561 -0.1136
   58TYR    HD1 5269   3.585   0.205   3.066 -1.4974  0.7052  0.1241
   58TYR    CE1 5270   3.628   0.349   3.216 -0.0614 -0.0819 -0.1094
   58TYR    HE1 5271   3.608   0.430   3.147  0.7522 -1.0871 -1.5727
   58TYR     CZ 5272   3.668   0.374   3.349  0.1084 -0.1546 -0.1470
   58TYR     OH 5273   3.684   0.502   3.392  0.3529  0.0561 -0.8602
   58TYR     HH 5274   3.689   0.563   3.317  0.4136  1.8890  0.5482
   58TYR    CE2 5275   3.710   0.264   3.427  0.4233 -0.1087 -0.2473
   58TYR    HE2 5276   3.743   0.282   3.528 -0.7845 -1.9358  0.5318
   58TYR    CD2 5277   3.699   0.133   3.378 -1.1985 -0.0957  0.0019
   58TYR    HD2 5278   3.719   0.048   3.442 -0.8657 -0.9652 -1.2151
   58TYR      C 5279   3.407   9.506   3.141 -0.1044  0.5326  0.1185
   58TYR      O 5280   3.319   9.568   3.200 -0.5833  0.0439 -0.0774
   59GLY      N 5281   3.403   9.461   3.015 -0.3520 -0.1747  0.3729
   59GLY      H 5282   3.494   9.436   2.981 -0.8774 -1.2272 -0.3216
   59GLY     CA 5283   3.299   9.484   2.916  0.0142  0.0916  0.0479
   59GLY    HA1 5284   3.210   9.527   2.963  0.9788  1.2707  0.8650
   59GLY    HA2 5285   3.271   9.389   2.872  1.8554 -0.5524  0.1892
   59GLY      C 5286   3.348   0.003   2.817  0.1047  0.6041  0.6248
   59GLY      O 5287   3.465   0.041   2.816  0.3815 -0.2290  0.1459
   60GLN      N 5288   3.253   0.048   2.734  0.0723 -0.6809 -0.0513
   60GLN      H 5289   3.160   0.014   2.751  1.1241 -4.8071 -1.2171
   60GLN     CA 5290   3.277   0.138   2.622  0.2069 -0.2935  0.2863
   60GLN     HA 5291   3.357   0.201   2.659 -0.5491 -0.0105  1.4963
   60GLN     CB 5292   3.325   0.059   2.500 -0.4111  0.3866 -0.4072
   60GLN    HB1 5293   3.320   0.124   2.412 -1.0646 -0.9228 -1.3551
   60GLN    HB2 5294   3.432   0.044   2.514 -0.5583 -0.6733 -0.4078
   60GLN     CG 5295   3.257   9.513   2.466  1.1254 -0.4936 -0.1737
   60GLN    HG1 5296   3.279   9.436   2.541  0.0312  1.0073  1.8009
   60GLN    HG2 5297   3.150   9.535   2.460  0.9074 -1.8055 -2.2215
   60GLN     CD 5298   3.289   9.460   2.327  0.7003 -0.6352 -0.2218
   60GLN    OE1 5299   3.357   9.526   2.249 -0.0884  0.8241  0.2789
   60GLN    NE2 5300   3.222   9.352   2.288  0.0442 -0.2118 -0.2887
   60GLN   HE21 5301   3.146   9.315   2.344 -0.4788 -0.8643 -1.3932
   60GLN   HE22 5302   3.229   9.315   2.194 -0.9234 -3.2586  0.6890
   60GLN      C 5303   3.151   0.218   2.591  0.3482 -0.1251  0.1492
   60GLN      O 5304   3.038   0.172   2.609  0.3023 -0.1649 -0.2421
   61SER      N 5305   3.172   0.342   2.548 -0.3932 -0.3028 -0.7478
   61SER      H 5306   3.268   0.373   2.545 -0.7228  1.0163  0.7783
   61SER     CA 5307   3.075   0.437   2.497 -0.4583  0.2939  0.4522
   61SER     HA 5308   2.992   0.436   2.569 -1.2370 -1.5990 -0.3815
   61SER     CB 5309   3.128   0.580   2.489 -0.2684  0.1823 -0.3847
   61SER    HB1 5310   3.169   0.598   2.390 -0.6061  0.9040 -0.3991
   61SER    HB2 5311   3.204   0.603   2.564 -0.4012  3.6307 -1.1584
   61SER     OG 5312   3.021   0.671   2.508 -0.2747  0.0228  0.3969
   61SER     HG 5313   2.995   0.656   2.599  2.7352 -0.2640  1.3271
   61SER      C 5314   3.022   0.391   2.362 -0.3745 -0.1022  0.5538
   61SER      O 5315   3.085   0.308   2.296  0.0136  0.7384 -0.1448
   62GLN      N 5316   2.910   0.445   2.314 -0.3089 -0.2584  0.2158
   62GLN      H 5317   2.873   0.526   2.363  0.0208  0.0547 -0.0542
   62GLN     CA 5318   2.820   0.387   2.217 -0.1562 -0.0394 -0.0564
   62GLN     HA 5319   2.819   0.280   2.236 -0.8044 -0.0034  0.1432
   62GLN     CB 5320   2.684   0.455   2.234 -0.2692 -0.4299  0.6299
   62GLN    HB1 5321   2.659   0.454   2.340  1.8338  1.5314  1.2257
   62GLN    HB2 5322   2.683   0.559   2.203  0.6773  0.4504  3.3256
   62GLN     CG 5323   2.571   0.378   2.165 -0.0182 -0.1148 -0.1421
   62GLN    HG1 5324   2.571   0.407   2.060  0.6206  1.6284  0.2916
   62GLN    HG2 5325   2.574   0.270   2.180  0.2467 -0.3250 -1.5731
   62GLN     CD 5326   2.430   0.426   2.197  0.0444  0.2025 -0.3391
   62GLN    OE1 5327   2.415   0.516   2.279  0.2295 -0.0199 -0.0586
   62GLN    NE2 5328   2.324   0.382   2.129 -0.3277  0.3807  0.1234
   62GLN   HE21 5329   2.235   0.430   2.132 -0.0741  0.8913 -0.3063
   62GLN   HE22 5330   2.344   0.319   2.053  1.5112  1.2840 -0.1961
   62GLN      C 5331   2.868   0.409   2.074  0.3494  0.3127  0.1650
   62GLN      O 5332   2.943   0.502   2.048  0.4381  0.2222  0.0964
   63ASN      N 5333   2.829   0.321   1.981  0.5350  0.3325  0.0683
   63ASN      H 5334   2.771   0.245   2.013  2.4229 -0.9921  0.5037
   63ASN     CA 5335   2.883   0.307   1.847 -0.1330 -0.9075 -0.0790
   63ASN     HA 5336   2.946   0.391   1.819 -0.3416 -1.3937 -2.1830
   63ASN     CB 5337   2.996   0.205   1.857  0.5028 -0.1696  0.3191
   63ASN    HB1 5338   2.968   0.101   1.874 -0.6683  0.1386  0.3384
   63ASN    HB2 5339   3.060   0.233   1.941 -0.1463  1.8210  0.1957
   63ASN     CG 5340   3.082   0.180   1.734  0.3634  0.0063  0.1857
   63ASN    OD1 5341   3.075   0.247   1.631 -0.4222 -0.2601  0.0571
   63ASN    ND2 5342   3.181   0.092   1.744 -0.2318 -0.7735 -0.5880
   63ASN   HD21 5343   3.214   0.062   1.835 -1.5411  0.3817  0.3005
   63ASN   HD22 5344   3.222   0.069   1.655 -0.3080  1.3783 -1.2272
   63ASN      C 5345   2.773   0.276   1.746 -0.5074  0.4262 -0.0978
   63ASN      O 5346   2.673   0.215   1.784 -0.0062 -0.0716  0.4461
   64THR      N 5347   2.788   0.315   1.620 -0.0783 -1.0057 -0.5130
   64THR      H 5348   2.872   0.369   1.605 -0.0362 -0.7079  0.6960
   64THR     CA 5349   2.696   0.288   1.511 -0.4990  0.2568 -0.4923
   64THR     HA 5350   2.600   0.273   1.560  0.0451  0.6165  0.7241
   64THR     CB 5351   2.680   0.400   1.409 -0.1405  0.6190 -0.1583
   64THR     HB 5352   2.625   0.362   1.323 -0.0398 -3.4440  1.3180
   64THR    CG2 5353   2.637   0.533   1.469 -0.5831  0.7650 -0.7839
   64THR   HG21 5354   2.720   0.566   1.531 -1.4049  0.5757  0.4736
   64THR   HG22 5355   2.558   0.523   1.544 -0.8635 -0.1202 -1.1802
   64THR   HG23 5356   2.617   0.605   1.390  1.6592  1.0016 -1.1933
   64THR    OG1 5357   2.805   0.439   1.357  0.1819 -0.3156 -0.1018
   64THR    HG1 5358   2.851   0.503   1.412  0.7588  0.3520 -1.3321
   64THR      C 5359   2.729   0.156   1.443 -0.1331  0.0779  0.0225
   64THR      O 5360   2.649   0.087   1.379  0.2522 -0.1258 -0.2429
   65GLY      N 5361   2.857   0.121   1.447 -0.1380  0.0599  0.0229
   65GLY      H 5362   2.914   0.185   1.500 -1.2225  2.1285 -1.2206
   65GLY     CA 5363   2.910   9.574   1.421 -0.1352 -0.0203  0.4251
   65GLY    HA1 5364   2.999   9.585   1.360  0.7960  1.9760  2.0219
   65GLY    HA2 5365   2.839   9.513   1.366 -0.7901 -0.8013  2.0671
   65GLY      C 5366   2.934   9.492   1.547 -0.1567 -0.8270 -0.0885
   65GLY      O 5367   2.913   9.540   1.658  0.2127 -0.1727 -0.2967
   66TYR      N 5368   3.000   9.376   1.533  0.4832 -0.3965 -0.6793
   66TYR      H 5369   3.046   9.355   1.445  3.6581 -0.0712  0.7556
   66TYR     CA 5370   3.051   9.301   1.645  0.0892  0.1356 -0.1346
   66TYR     HA 5371   2.995   9.325   1.735 -0.1423 -0.7918 -0.0235
   66TYR     CB 5372   3.035   9.153   1.608  0.2445  0.1080 -0.0959
   66TYR    HB1 5373   2.932   9.117   1.618  0.2712  0.0661  0.0400
   66TYR    HB2 5374   3.067   9.143   1.505 -0.6936 -2.2149 -0.2249
   66TYR     CG 5375   3.115   9.064   1.700 -0.2477 -0.1416  0.0969
   66TYR    CD1 5376   3.074   9.008   1.821  0.1954 -0.2332  0.2042
   66TYR    HD1 5377   2.976   9.035   1.857  0.5893  0.5290  0.7245
   66TYR    CE1 5378   3.162   8.932   1.900  0.2110 -0.5291 -0.0963
   66TYR    HE1 5379   3.126   8.891   1.993  0.7027  2.8258  1.7132
   66TYR     CZ 5380   3.286   8.894   1.844  0.2003 -0.3109 -0.2726
   66TYR     OH 5381   3.357   8.799   1.912  0.0444 -0.7902 -0.7739
   66TYR     HH 5382   3.434   8.779   1.858 -1.0152 -0.5781 -2.4473
   66TYR    CE2 5383   3.324   8.931   1.714 -0.4699 -0.1184 -0.4171
   66TYR    HE2 5384   3.410   8.891   1.664 -0.7970  0.3440 -1.3742
   66TYR    CD2 5385   3.236   9.017   1.647  0.0884  0.8031 -0.0054
   66TYR    HD2 5386   3.272   9.036   1.547  0.7269 -0.8510 -0.1201
   66TYR      C 5387   3.192   9.338   1.689  0.0977  0.0955 -0.1284
   66TYR      O 5388   3.282   9.364   1.609  0.1642 -0.3234 -0.1880
   67GLY      N 5389   3.228   9.335   1.818  0.4113 -0.4698 -0.2287
   67GLY      H 5390   3.158   9.334   1.891  0.1425 -3.2657 -0.4231
   67GLY     CA 5391   3.358   9.346   1.880  0.1737  0.0537  0.1847
   67GLY    HA1 5392   3.427   9.302   1.807 -1.1103  1.9107 -2.3233
   67GLY    HA2 5393   3.384   9.449   1.903 -0.0609 -0.5527  3.6690
   67GLY      C 5394   3.375   9.269   2.010  0.2220  0.6305  0.5221
   67GLY      O 5395   3.283   9.207   2.062  0.1314  0.0300 -0.3251
   68THR      N 5396   3.494   9.284   2.069  0.6326 -0.1971 -0.0745
   68THR      H 5397   3.560   9.347   2.025 -0.4070  1.7142  0.9773
   68THR     CA 5398   3.525   9.227   2.198  0.1236 -0.0655  0.1085
   68THR     HA 5399   3.434   9.189   2.244 -0.0713  0.1775 -0.0752
   68THR     CB 5400   3.606   9.098   2.198 -0.2826 -0.3203  0.2843
   68THR     HB 5401   3.625   9.064   2.300  0.4292 -0.1562  0.2124
   68THR    CG2 5402   3.536   8.986   2.121 -0.5223 -0.1253  0.2159
   68THR   HG21 5403   3.594   8.894   2.128  0.5389  0.6106  1.8701
   68THR   HG22 5404   3.434   8.965   2.152 -0.1293 -1.9160  0.4232
   68THR   HG23 5405   3.525   9.012   2.016 -0.4405 -0.6010  0.0857
   68THR    OG1 5406   3.728   9.117   2.131 -0.3384  0.3120  0.3558
   68THR    HG1 5407   3.792   9.079   2.191 -0.1431 -0.5651 -0.3759
   68THR      C 5408   3.591   9.335   2.283 -0.6640  0.4443  0.0804
   68THR      O 5409   3.641   9.433   2.228 -0.3003  0.4508  0.4194
   69GLN      N 5410   3.603   9.315   2.415 -0.0505 -0.2642 -0.0802
   69GLN      H 5411   3.575   9.228   2.460  0.6602  0.8739  2.7667
   69GLN     CA 5412   3.704   9.383   2.493 -0.1821 -0.0103 -0.1328
   69GLN     HA 5413   3.692   9.491   2.485  0.4663  0.0494 -0.3639
   69GLN     CB 5414   3.677   9.351   2.639  0.1142  0.4068  0.0169
   69GLN    HB1 5415   3.571   9.362   2.665  0.4332  0.0416  1.5864
   69GLN    HB2 5416   3.695   9.244   2.651 -2.9079 -0.3159 -0.8733
   69GLN     CG 5417   3.772   9.424   2.734 -0.3148  0.7762  0.1642
   69GLN    HG1 5418   3.750   9.531   2.733 -0.6933  0.7151  0.9795
   69GLN    HG2 5419   3.873   9.400   2.702 -0.6442 -0.6641  0.1364
   69GLN     CD 5420   3.763   9.378   2.879 -0.2867  0.7694  0.1636
   69GLN    OE1 5421   3.661   9.323   2.919  0.2353  0.0149  0.4856
   69GLN    NE2 5422   3.863   9.393   2.966 -0.0767 -0.4490  0.1533
   69GLN   HE21 5423   3.844   9.347   3.053 -4.2724 -0.7859 -0.7324
   69GLN   HE22 5424   3.950   9.436   2.935 -0.0142  1.8204  3.0538
   69GLN      C 5425   3.845   9.351   2.446 -0.1711  0.0541 -0.1433
   69GLN      O 5426   3.860   9.238   2.401 -0.2469  0.1227 -0.3418
   70SER      N 5427   3.935   9.450   2.445 -0.5172  0.3687 -0.4458
   70SER      H 5428   3.896   9.537   2.479 -2.1311 -0.9911  1.4671
   70SER     CA 5429   4.068   9.447   2.387 -0.0533  0.0321  0.6198
   70SER     HA 5430   4.107   9.345   2.393  0.4977  0.1745 -0.3490
   70SER     CB 5431   4.082   9.489   2.241 -0.4164  0.4581  0.7041
   70SER    HB1 5432   4.024   9.579   2.220 -0.8870 -0.3421 -1.7396
   70SER    HB2 5433   4.186   9.505   2.213 -0.6561 -0.8392 -1.0530
   70SER     OG 5434   4.023   9.385   2.167  0.6834  0.3716 -0.0711
   70SER     HG 5435   3.934   9.403   2.135  0.9046  0.3273 -0.7368
   70SER      C 5436   4.154   9.542   2.469  0.0738  0.5164 -0.0748
   70SER      O 5437   4.101   0.064   2.497 -0.4294  0.2353  0.0466
   71THR      N 5438   4.281   9.510   2.496  0.1658  0.2190 -0.8193
   71THR      H 5439   4.314   9.419   2.469 -1.4583 -0.1585 -1.6649
   71THR     CA 5440   4.376   0.022   2.546  0.2262 -0.1616 -0.1819
   71THR     HA 5441   4.345   0.037   2.649 -0.2969 -4.1965  0.3882
   71THR     CB 5442   4.522   9.564   2.535  0.3258  0.0608  0.2443
   71THR     HB 5443   4.592   0.063   2.535  0.7358 -0.2353 -1.4507
   71THR    CG2 5444   4.566   9.447   2.622 -0.2191  0.0608  0.5227
   71THR   HG21 5445   4.527   9.356   2.576  2.4517 -0.5902 -0.6686
   71THR   HG22 5446   4.514   9.457   2.717 -0.9961  0.1830  0.0939
   71THR   HG23 5447   4.675   9.454   2.627 -0.2841  4.3070 -0.3131
   71THR    OG1 5448   4.527   9.504   2.408 -0.4596 -0.1141  0.2943
   71THR    HG1 5449   4.619   9.500   2.380 -0.7866  0.1924 -0.9036
   71THR      C 5450   4.376   0.148   2.460 -0.2654 -0.2143 -0.2610
   71THR      O 5451   4.355   0.148   2.339 -0.2195  0.2882 -0.2705
   72PRO      N 5452   4.396   0.263   2.524 -0.0273 -0.4739  0.1385
   72PRO     CD 5453   4.431   0.280   2.664  0.1639  0.1320  0.0217
   72PRO    HD1 5454   4.526   0.234   2.691  0.3185  1.4689  1.9507
   72PRO    HD2 5455   4.352   0.231   2.722 -0.6844 -1.3983 -2.2877
   72PRO     CG 5456   4.432   0.430   2.691 -0.3219  0.2270 -0.4812
   72PRO    HG1 5457   4.333   0.472   2.711 -0.0127  1.6786 -1.8258
   72PRO    HG2 5458   4.508   0.459   2.763  0.1251  2.2914 -1.7077
   72PRO     CB 5459   4.483   0.483   2.557  0.4255 -0.4046 -0.4531
   72PRO    HB1 5460   4.592   0.488   2.556  0.5598 -1.4863  1.9773
   72PRO    HB2 5461   4.433   0.578   2.538 -1.0643 -1.0713 -0.0690
   72PRO     CA 5462   4.428   0.385   2.453  0.0162 -0.5992 -0.0568
   72PRO     HA 5463   4.338   0.431   2.412  0.9539  1.5581  0.1680
   72PRO      C 5464   4.528   0.373   2.339 -0.3754 -0.2191 -0.4476
   72PRO      O 5465   4.622   0.295   2.352  0.3199  0.5835 -0.5769
   73GLN      N 5466   4.503   0.444   2.229  0.2859  0.1258 -0.3832
   73GLN      H 5467   4.418   0.498   2.221  0.0999  0.0735  0.9627
   73GLN     CA 5468   4.601   0.461   2.124  0.2377  0.2357 -0.4101
   73GLN     HA 5469   4.662   0.370   2.126 -0.3300 -0.1388 -0.1062
   73GLN     CB 5470   4.536   0.472   1.987 -1.0046  0.0146  0.1505
   73GLN    HB1 5471   4.464   0.391   1.975 -0.5595 -0.5311  1.0579
   73GLN    HB2 5472   4.617   0.446   1.919 -0.8382 -0.4071  0.5116
   73GLN     CG 5473   4.485   0.608   1.939  0.1934  0.4674  0.1197
   73GLN    HG1 5474   4.411   0.646   2.009  1.6809  3.1369  0.3678
   73GLN    HG2 5475   4.571   0.673   1.927  0.5991  0.1593  1.2189
   73GLN     CD 5476   4.423   0.597   1.800  0.0788 -0.1911  0.2189
   73GLN    OE1 5477   4.494   0.624   1.704  0.1992  0.0052  0.3633
   73GLN    NE2 5478   4.294   0.565   1.788  0.1013 -0.1360 -0.1683
   73GLN   HE21 5479   4.229   0.575   1.865 -0.6776 -1.2562 -0.6391
   73GLN   HE22 5480   4.243   0.573   1.701  0.4472  2.0932 -0.2276
   73GLN      C 5481   4.696   0.577   2.154 -0.0758  0.5610 -0.6596
   73GLN      O 5482   4.655   0.666   2.229  0.0803  0.7908 -0.8462
   74GLY      N 5483   4.817   0.577   2.099  0.1177 -0.2163 -0.2556
   74GLY      H 5484   4.844   0.498   2.041 -0.0529 -0.6518  0.2527
   74GLY     CA 5485   4.924   0.663   2.146  0.6534 -0.6424 -0.6689
   74GLY    HA1 5486   4.886   0.765   2.145  2.3620  0.0303 -0.5371
   74GLY    HA2 5487   4.953   0.637   2.248  2.2699  1.0962 -0.6449
   74GLY      C 5488   5.052   0.655   2.065  0.8631 -0.1320 -0.3892
   74GLY      O 5489   5.065   0.572   1.976 -0.3866 -0.5099 -0.2358
   75TYR      N 5490   5.146   0.745   2.097  0.0027  0.5687  0.2281
   75TYR      H 5491   5.124   0.822   2.158 -0.7248  0.8071 -0.3267
   75TYR     CA 5492   5.275   0.744   2.031 -0.1808 -0.3433 -0.1338
   75TYR     HA 5493   5.270   0.702   1.931 -0.3890  0.5341 -0.4962
   75TYR     CB 5494   5.332   0.885   2.039 -0.5058 -0.2004 -0.3256
   75TYR    HB1 5495   5.258   0.956   2.001  1.6271  2.5840  0.3386
   75TYR    HB2 5496   5.354   0.918   2.140  0.7495 -1.4011 -0.1706
   75TYR     CG 5497   5.459   0.899   1.957 -0.3936  0.3234 -0.0661
   75TYR    CD1 5498   5.572   0.950   2.023 -0.3400  0.2630 -0.1122
   75TYR    HD1 5499   5.572   0.990   2.123  0.9280 -0.0105  0.0175
   75TYR    CE1 5500   5.696   0.957   1.959 -0.2354 -0.2593  0.0317
   75TYR    HE1 5501   5.786   0.983   2.014 -1.0383  1.8045  0.4410
   75TYR     CZ 5502   5.707   0.921   1.823 -0.2220  0.1011 -0.0651
   75TYR     OH 5503   5.821   0.929   1.749 -0.2820 -0.0919 -0.1788
   75TYR     HH 5504   5.892   0.962   1.805  1.5406 -1.3283 -1.6626
   75TYR    CE2 5505   5.593   0.867   1.761  0.0913 -0.4885 -0.1402
   75TYR    HE2 5506   5.602   0.829   1.660  2.0561  1.5702 -0.8079
   75TYR    CD2 5507   5.466   0.870   1.821  0.1577  0.2477 -0.0237
   75TYR    HD2 5508   5.379   0.827   1.773 -1.0573 -0.0606  2.3340
   75TYR      C 5509   5.379   0.660   2.104  0.1465  0.1864  0.0148
   75TYR      O 5510   5.385   0.662   2.227 -0.0504 -0.6264  0.0456
   76GLY      N 5511   5.467   0.587   2.035 -0.6189 -0.4970 -0.2525
   76GLY      H 5512   5.468   0.608   1.936 -1.9015 -0.9755 -0.3826
   76GLY     CA 5513   5.550   0.486   2.096  0.2323  0.6897  0.6053
   76GLY    HA1 5514   5.490   0.396   2.081 -0.3767  1.1891  0.0086
   76GLY    HA2 5515   5.556   0.503   2.204 -1.3428  0.4296  0.7532
   76GLY      C 5516   5.688   0.471   2.034 -0.2202 -0.5717 -0.1346
   76GLY      O 5517   5.733   0.559   1.962 -0.2398 -0.3517  0.1218
   77SER      N 5518   5.759   0.365   2.075 -0.1473 -0.2649  0.5356
   77SER      H 5519   5.715   0.298   2.137  3.9469 -2.3585  1.4996
   77SER     CA 5520   5.899   0.340   2.052 -0.1335  0.1610  0.1429
   77SER     HA 5521   5.953   0.435   2.048  0.7463 -0.3353 -0.1651
   77SER     CB 5522   5.959   0.256   2.165 -0.0119  0.2558  0.1492
   77SER    HB1 5523   5.961   0.316   2.256  2.4313  1.1735 -0.4173
   77SER    HB2 5524   6.057   0.233   2.122  0.1730 -0.7615  1.0950
   77SER     OG 5525   5.878   0.145   2.194 -0.0686  0.2103 -0.1803
   77SER     HG 5526   5.924   0.064   2.171  1.0403  0.8737 -0.3399
   77SER      C 5527   5.919   0.274   1.916 -0.4075  0.2431  0.0625
   77SER      O 5528   5.833   0.216   1.851 -0.0494 -0.1309 -0.0822
   78THR      N 5529   6.045   0.282   1.873 -0.4113 -0.3537 -0.0581
   78THR      H 5530   6.101   0.344   1.929 -0.4178  1.1996 -1.6715
   78THR     CA 5531   6.095   0.221   1.751  0.7105 -0.2987  0.3591
   78THR     HA 5532   6.030   0.256   1.670  0.8406 -0.7755  0.0429
   78THR     CB 5533   6.238   0.265   1.721  0.5315  0.4588  0.5807
   78THR     HB 5534   6.306   0.236   1.801  2.2966 -1.3876 -1.4482
   78THR    CG2 5535   6.291   0.210   1.588 -0.6254  0.0635  0.2727
   78THR   HG21 5536   6.312   0.104   1.602  0.1909  0.0441 -0.9572
   78THR   HG22 5537   6.217   0.220   1.508  0.0230  0.3210 -0.3033
   78THR   HG23 5538   6.381   0.267   1.566 -1.2887  1.1740  0.3229
   78THR    OG1 5539   6.247   0.404   1.704 -0.9586  0.4764 -0.3088
   78THR    HG1 5540   6.296   0.439   1.779 -1.0352  1.1682 -0.5747
   78THR      C 5541   6.087   0.069   1.746 -0.3419 -0.2569  0.5130
   78THR      O 5542   6.135   0.003   1.838 -0.2995 -0.3584  0.4172
   79GLY      N 5543   6.014   0.012   1.650  0.3394  0.3246 -0.3695
   79GLY      H 5544   5.969   0.064   1.577  0.2331  0.4892 -0.1859
   79GLY     CA 5545   6.025   9.455   1.623 -0.1180  0.0426  0.8644
   79GLY    HA1 5546   6.026   9.410   1.722  1.3869  0.0368  0.8634
   79GLY    HA2 5547   5.932   9.415   1.581  0.3073  0.5561 -0.6174
   79GLY      C 5548   6.150   9.404   1.552 -0.4116 -0.0890  0.4371
   79GLY      O 5549   6.203   9.483   1.475 -0.0806 -0.5079  0.2356
   80GLY      N 5550   6.199   9.284   1.584  0.2977  0.2346  0.5649
   80GLY      H 5551   6.138   9.226   1.638 -0.8383  0.4847 -0.4062
   80GLY     CA 5552   6.322   9.227   1.531 -0.5351 -0.7618 -0.3404
   80GLY    HA1 5553   6.398   9.299   1.561 -1.5782 -0.1152  0.8505
   80GLY    HA2 5554   6.338   9.138   1.592 -0.3794 -0.3885  0.1624
   80GLY      C 5555   6.334   9.208   1.381  0.3127 -0.7328 -0.2791
   80GLY      O 5556   6.231   9.203   1.313 -0.0435  0.0844  0.1888
   81TYR      N 5557   6.457   9.203   1.328  0.4369  0.1015 -0.0707
   81TYR      H 5558   6.530   9.196   1.397  0.2397 -3.4537 -0.0665
   81TYR     CA 5559   6.481   9.182   1.187 -0.2771 -0.5531 -0.1034
   81TYR     HA 5560   6.398   9.126   1.146 -1.8726  0.3350  1.7598
   81TYR     CB 5561   6.469   9.310   1.105 -0.1828 -0.2714  0.3163
   81TYR    HB1 5562   6.361   9.328   1.096 -0.0490  0.7444  0.6064
   81TYR    HB2 5563   6.499   9.300   1.000 -1.2731 -0.7166  0.0256
   81TYR     CG 5564   6.537   9.433   1.160 -0.0349 -0.2225  0.0260
   81TYR    CD1 5565   6.456   9.515   1.239  0.1506  0.2478 -0.2674
   81TYR    HD1 5566   6.351   9.495   1.256  0.6093  0.1619  3.2867
   81TYR    CE1 5567   6.507   0.048   1.295  0.2781 -0.0451  0.2380
   81TYR    HE1 5568   6.446   0.111   1.358  0.7890 -0.0037  0.6928
   81TYR     CZ 5569   6.640   0.083   1.268  0.0862  0.2301 -0.3593
   81TYR     OH 5570   6.689   0.204   1.307  0.6528 -0.1917  0.2542
   81TYR     HH 5571   6.768   0.226   1.259 -0.1436 -1.6040 -1.8186
   81TYR    CE2 5572   6.725   0.001   1.191  0.1819 -0.3599  0.3674
   81TYR    HE2 5573   6.827   0.033   1.176 -0.3319  0.9765 -0.4936
   81TYR    CD2 5574   6.669   9.471   1.135 -0.1706  0.0934 -0.2327
   81TYR    HD2 5575   6.734   9.407   1.076  0.8363  3.0281 -2.5436
   81TYR      C 5576   6.613   9.116   1.147  0.3713  0.4532  0.3371
   81TYR      O 5577   6.714   9.139   1.214  0.7750 -0.2595 -0.0272
   82GLY      N 5578   6.605   9.040   1.038  0.1010 -0.2502  0.8436
   82GLY      H 5579   6.511   9.030   1.002  0.5809 -1.2750 -0.1607
   82GLY     CA 5580   6.712   8.960   0.983  0.0902  0.0243  0.4206
   82GLY    HA1 5581   6.790   9.031   0.958 -0.3628  0.5484  0.4847
   82GLY    HA2 5582   6.686   8.907   0.891  1.4359 -1.4451  0.8326
   82GLY      C 5583   6.761   8.853   1.080  0.3238 -0.1945  0.0633
   82GLY      O 5584   6.734   8.864   1.199 -0.0595 -0.1959 -0.0202
   83SER      N 5585   6.812   8.736   1.040  0.2729 -0.1893 -0.0178
   83SER      H 5586   6.834   8.731   0.941  0.6158  2.5319 -0.1477
   83SER     CA 5587   6.847   8.632   1.133  0.6863  0.2531  0.3245
   83SER     HA 5588   6.759   8.613   1.195 -0.2222 -2.3596 -1.5522
   83SER     CB 5589   6.876   8.503   1.057  0.1480  0.3800 -0.0967
   83SER    HB1 5590   6.864   8.417   1.123 -3.6168  0.7145 -0.1259
   83SER    HB2 5591   6.975   8.521   1.016 -0.4071  1.1320 -1.1777
   83SER     OG 5592   6.784   8.479   0.952 -0.2317 -0.1266  0.3464
   83SER     HG 5593   6.699   8.508   0.988 -0.6466 -0.3749 -0.4249
   83SER      C 5594   6.968   8.668   1.218  0.3357  0.3157  0.8079
   83SER      O 5595   7.048   8.757   1.189 -0.2215  0.4253 -0.4714
   84SER      N 5596   6.980   8.600   1.332 -0.5952 -0.1065  0.6575
   84SER      H 5597   6.912   8.526   1.340 -1.5752  0.2478 -2.6860
   84SER     CA 5598   7.066   8.626   1.445  0.4464 -0.1809 -0.1030
   84SER     HA 5599   7.055   8.733   1.464 -2.0581 -0.6865  1.8407
   84SER     CB 5600   6.997   8.560   1.564  0.2012  0.3510  0.0536
   84SER    HB1 5601   7.034   8.604   1.657  0.7805  2.5006 -1.1250
   84SER    HB2 5602   6.892   8.590   1.562  0.4778  1.3271 -1.4544
   84SER     OG 5603   7.001   8.419   1.560  0.0402  0.3582 -0.4821
   84SER     HG 5604   6.926   8.383   1.513  0.6232 -1.5948  0.0123
   84SER      C 5605   7.213   8.587   1.439  0.3343 -0.6501  0.1587
   84SER      O 5606   7.288   8.588   1.536  0.3116 -0.3302  0.1731
   85GLN      N 5607   7.252   8.561   1.314  0.1039 -0.0261 -0.0459
   85GLN      H 5608   7.174   8.565   1.250 -0.5871  2.4631  0.8426
   85GLN     CA 5609   7.390   8.551   1.271  0.0640 -0.2672 -0.1199
   85GLN     HA 5610   7.449   8.605   1.346 -1.5227  0.1759  0.8770
   85GLN     CB 5611   7.451   8.411   1.270 -0.2180 -0.3945  0.1898
   85GLN    HB1 5612   7.434   8.367   1.368  0.8093  2.2403  1.6518
   85GLN    HB2 5613   7.558   8.435   1.267 -0.5256  1.2001  0.7719
   85GLN     CG 5614   7.409   8.311   1.163  0.2341 -0.4937  0.1034
   85GLN    HG1 5615   7.449   8.328   1.063 -0.0018 -3.0281 -0.4729
   85GLN    HG2 5616   7.457   8.216   1.186 -0.7767 -0.6675  1.5997
   85GLN     CD 5617   7.258   8.296   1.156  0.1883 -0.0867  0.1688
   85GLN    OE1 5618   7.192   8.345   1.065  0.0945  0.2699  0.4232
   85GLN    NE2 5619   7.204   8.214   1.247 -0.1164 -0.5219 -0.4027
   85GLN   HE21 5620   7.104   8.208   1.232 -0.2252  0.9126 -0.4284
   85GLN   HE22 5621   7.246   8.171   1.327 -0.7205 -0.7402 -0.1953
   85GLN      C 5622   7.425   8.622   1.141 -0.1446 -0.1522 -0.1132
   85GLN      O 5623   7.345   8.626   1.047  0.0395  0.6576 -0.2462
   86SER      N 5624   7.553   8.658   1.129 -0.2005  0.2647  0.4718
   86SER      H 5625   7.612   8.643   1.210 -1.2974 -1.7268  0.9737
   86SER     CA 5626   7.596   8.734   1.013  0.0319 -0.2562  0.2123
   86SER     HA 5627   7.518   8.801   0.976  1.0740 -0.8704 -3.4756
   86SER     CB 5628   7.721   8.817   1.041  0.1970 -0.2286 -0.5770
   86SER    HB1 5629   7.684   8.898   1.105 -0.0143 -0.8537  0.1147
   86SER    HB2 5630   7.770   8.857   0.953  1.2658 -0.9475 -0.3238
   86SER     OG 5631   7.807   8.745   1.127  0.5158  0.7063 -0.1005
   86SER     HG 5632   7.788   8.760   1.220 -0.3688 -1.3652  0.1122
   86SER      C 5633   7.623   8.650   0.889 -0.3240  0.0739 -0.0944
   86SER      O 5634   7.625   8.527   0.897 -0.2490  0.0650 -0.2492
   87SER      N 5635   7.648   8.715   0.775 -0.3322 -0.0626 -0.1735
   87SER      H 5636   7.646   8.815   0.768 -0.8898 -0.1923 -3.4533
   87SER     CA 5637   7.700   8.651   0.656 -0.1113 -0.2331  0.0124
   87SER     HA 5638   7.719   8.545   0.670  1.3002 -0.4767 -2.8645
   87SER     CB 5639   7.596   8.657   0.545  0.2030 -0.0694 -0.2782
   87SER    HB1 5640   7.559   8.759   0.534  0.6565 -0.0519 -1.9758
   87SER    HB2 5641   7.656   8.630   0.458  2.5460  0.1792  1.1722
   87SER     OG 5642   7.498   8.558   0.570  0.8915 -0.6913 -0.0116
   87SER     HG 5643   7.461   8.597   0.649 -1.1572  1.1086 -1.7101
   87SER      C 5644   7.821   8.725   0.600 -0.0863 -0.3742 -0.1207
   87SER      O 5645   7.827   8.845   0.626  0.1053 -0.3757 -0.1579
   88GLN      N 5646   7.920   8.666   0.532  0.2784 -0.1719  0.2299
   88GLN      H 5647   7.905   8.570   0.505 -1.6256  0.5621 -1.6481
   88GLN     CA 5648   8.026   8.739   0.464  0.0141 -0.1503 -0.1662
   88GLN     HA 5649   8.060   8.796   0.550 -0.0417 -1.6188  0.8760
   88GLN     CB 5650   8.138   8.647   0.417 -0.0770 -0.3019 -0.0873
   88GLN    HB1 5651   8.151   8.572   0.495  0.7526 -0.6452 -0.5436
   88GLN    HB2 5652   8.121   8.596   0.322  2.0030 -2.3026  0.5285
   88GLN     CG 5653   8.270   8.721   0.406 -0.0790 -0.2834  0.0012
   88GLN    HG1 5654   8.279   8.790   0.322 -1.8677 -1.6092 -1.3413
   88GLN    HG2 5655   8.292   8.780   0.495  0.9054 -0.7756  0.1050
   88GLN     CD 5656   8.386   8.623   0.393  0.1345 -0.0792  0.3355
   88GLN    OE1 5657   8.377   8.502   0.377 -0.2159 -0.1081  0.7308
   88GLN    NE2 5658   8.511   8.664   0.418  0.2463  0.0376 -0.3884
   88GLN   HE21 5659   8.577   8.597   0.455 -2.7139 -2.1929  1.3610
   88GLN   HE22 5660   8.521   8.761   0.442 -0.6797 -0.0650  0.4419
   88GLN      C 5661   7.977   8.832   0.354  0.5969  0.0580 -0.2485
   88GLN      O 5662   7.907   8.780   0.268  0.2286  0.2866 -0.0891
   89SER      N 5663   8.016   8.960   0.346  0.1606  0.2486  0.5222
   89SER      H 5664   8.061   8.994   0.430  1.3773  0.5000 -0.2098
   89SER     CA 5665   7.972   9.064   0.256  0.2558 -0.0323  0.1460
   89SER     HA 5666   7.867   9.049   0.233  0.3596 -1.2340  0.3835
   89SER     CB 5667   7.993   9.203   0.316  1.0480  0.2659 -0.7992
   89SER    HB1 5668   8.098   9.234   0.317  1.0502  0.2767  0.8223
   89SER    HB2 5669   7.963   9.203   0.420 -0.7886 -2.5338 -1.2175
   89SER     OG 5670   7.915   9.298   0.247  0.2896  0.1501 -0.1177
   89SER     HG 5671   7.913   9.385   0.287 -2.6994  0.0362  0.1389
   89SER      C 5672   8.041   9.046   0.122  0.0305 -0.2057  0.0534
   89SER      O 5673   8.138   8.970   0.108  0.3613  0.3555 -0.7786
   90SER      N 5674   8.003   9.128   0.024  0.2156 -0.2022 -0.0166
   90SER      H 5675   7.927   9.193   0.041 -0.5582 -1.4825  1.8410
   90SER     CA 5676   8.066   9.138   9.479  0.2508 -0.3019 -0.0074
   90SER     HA 5677   8.145   9.065   9.466 -0.3482 -1.5996  2.8377
   90SER     CB 5678   7.960   9.096   9.378 -0.0152 -0.2243  0.2353
   90SER    HB1 5679   8.008   9.056   9.288  1.3477  0.0277  0.8142
   90SER    HB2 5680   7.896   9.178   9.347 -1.0104 -1.1621 -0.3030
   90SER     OG 5681   7.873   8.994   9.420  0.1601 -0.5009 -0.0581
   90SER     HG 5682   7.824   9.016   9.500  2.5070  1.5625  0.9418
   90SER      C 5683   8.104   9.280   9.439 -0.4546 -0.0735  0.1022
   90SER      O 5684   8.048   9.379   9.486  0.3417  0.4556 -0.0423
   91TYR      N 5685   8.210   9.289   9.358  0.0115  0.6331  0.7745
   91TYR      H 5686   8.247   9.206   9.314 -1.5373 -0.4925  1.5098
   91TYR     CA 5687   8.274   9.415   9.325  0.3911  0.2021 -0.1677
   91TYR     HA 5688   8.192   9.485   9.341 -1.0504 -0.8827 -2.2759
   91TYR     CB 5689   8.395   9.448   9.411  0.2723  0.1972  0.0055
   91TYR    HB1 5690   8.473   9.373   9.400  1.1159  0.9273  0.8163
   91TYR    HB2 5691   8.439   9.542   9.377  0.0308  0.5737  0.7162
   91TYR     CG 5692   8.356   9.469   9.555 -0.4781 -0.0264 -0.1593
   91TYR    CD1 5693   8.354   9.362   0.060  0.3392  0.4476  0.4425
   91TYR    HD1 5694   8.368   9.258   0.033  1.8996  0.5072  0.9209
   91TYR    CE1 5695   8.322   9.384   0.194 -0.1395 -0.4835  0.4936
   91TYR    HE1 5696   8.331   9.301   0.262  2.3884 -0.4121  0.3175
   91TYR     CZ 5697   8.293   9.515   0.240  0.4450 -0.2298  0.1493
   91TYR     OH 5698   8.262   9.544   0.369 -0.3808  0.2236 -0.1421
   91TYR     HH 5699   8.258   9.467   0.426  1.8093  1.5993  2.0475
   91TYR    CE2 5700   8.311   0.039   0.153  0.2063  0.2720  0.7296
   91TYR    HE2 5701   8.306   0.143   0.183  1.4016  1.1500 -1.7980
   91TYR    CD2 5702   8.337   0.013   0.018 -0.1041 -0.3087  0.7789
   91TYR    HD2 5703   8.338   0.096   9.534 -0.1332 -1.1768 -0.2882
   91TYR      C 5704   8.317   9.443   9.182  0.2086 -0.0349 -0.2699
   91TYR      O 5705   8.370   9.350   9.120  0.2101 -0.0774 -0.2056
   92GLY      N 5706   8.300   9.568   9.140  0.1037  0.2117  0.5049
   92GLY      H 5707   8.256   0.050   9.202 -2.0807 -0.8722  0.2102
   92GLY     CA 5708   8.325   0.015   9.001  0.1271  0.1643  0.4988
   92GLY    HA1 5709   8.345   0.121   8.986  0.6042 -0.0003 -0.0745
   92GLY    HA2 5710   8.416   9.551   8.967  0.5239  1.3487 -0.2094
   92GLY      C 5711   8.213   9.553   8.909 -0.0345  0.7330  0.4022
   92GLY      O 5712   8.109   9.509   8.957  0.0169  0.0254 -0.1157
   93GLN      N 5713   8.233   9.566   8.778 -0.6439  0.0721  0.2393
   93GLN      H 5714   8.315   0.029   8.745  1.0265 -1.3322  2.1094
   93GLN     CA 5715   8.143   9.511   8.678  0.1165 -0.2607 -0.2691
   93GLN     HA 5716   8.041   9.541   8.700  1.2381  4.4732 -0.4798
   93GLN     CB 5717   8.160   9.583   8.544 -0.0826  0.0104 -0.1502
   93GLN    HB1 5718   8.258   9.562   8.502  0.2238 -1.8600  1.3584
   93GLN    HB2 5719   8.091   9.549   8.468 -1.4363  1.7309  0.2480
   93GLN     CG 5720   8.137   0.148   8.556 -0.5339 -0.0604 -0.1365
   93GLN    HG1 5721   8.033   0.165   8.584 -0.7822 -0.7720 -0.5898
   93GLN    HG2 5722   8.198   0.181   8.639 -0.0007 -1.7922  0.2128
   93GLN     CD 5723   8.154   0.237   8.434 -0.2078  0.3761  0.2311
   93GLN    OE1 5724   8.256   0.305   8.420  0.0906 -0.1282 -0.0574
   93GLN    NE2 5725   8.071   0.230   8.330  0.4483 -0.4308 -0.2449
   93GLN   HE21 5726   8.109   0.263   8.242  3.4455 -2.0189  0.3021
   93GLN   HE22 5727   7.983   0.180   8.333  1.8209 -3.0496 -0.0917
   93GLN      C 5728   8.154   9.360   8.659  0.0318 -0.3932  0.6817
   93GLN      O 5729   8.262   9.307   8.682  0.2072 -0.3003  0.0832
   94GLN      N 5730   8.042   9.293   8.631 -0.0502 -0.0570  0.1957
   94GLN      H 5731   7.957   9.340   8.603 -1.6606 -3.4458 -1.0669
   94GLN     CA 5732   8.048   9.149   8.619 -0.1716 -0.0473 -0.0011
   94GLN     HA 5733   8.090   9.101   8.708 -1.6239 -0.3357  0.5539
   94GLN     CB 5734   7.902   9.107   8.616 -0.1761 -0.0057 -0.3995
   94GLN    HB1 5735   7.844   9.155   8.537 -2.3251 -1.0607  0.4380
   94GLN    HB2 5736   7.918   9.002   8.592  2.8416  0.6267 -1.5445
   94GLN     CG 5737   7.839   9.132   8.753 -0.0262  0.1613 -0.3610
   94GLN    HG1 5738   7.908   9.089   8.825  2.0036  0.2729 -2.1438
   94GLN    HG2 5739   7.830   9.239   8.770 -1.7599 -0.4819  4.0354
   94GLN     CD 5740   7.698   9.076   8.765  0.0411  0.0652 -0.0154
   94GLN    OE1 5741   7.653   9.006   8.674  1.0608 -0.8137  0.1471
   94GLN    NE2 5742   7.615   9.132   8.855 -0.3164  0.2148 -0.4338
   94GLN   HE21 5743   7.515   9.117   8.854 -0.7208  2.4684 -1.4733
   94GLN   HE22 5744   7.659   9.185   8.928  0.8956 -2.3364  0.8298
   94GLN      C 5745   8.121   9.102   8.494  0.3591  0.2063  0.2099
   94GLN      O 5746   8.136   9.171   8.393 -0.2450  0.0608  0.0150
   95SER      N 5747   8.166   8.977   8.500 -0.5176 -0.1069  0.5539
   95SER      H 5748   8.152   8.921   8.583 -0.1303  1.9068  2.0520
   95SER     CA 5749   8.229   8.905   8.390 -0.3594  0.4181  0.2961
   95SER     HA 5750   8.319   8.961   8.366  1.2030 -0.9829  2.4985
   95SER     CB 5751   8.291   8.776   8.442 -0.1300  0.3073 -0.2454
   95SER    HB1 5752   8.323   8.711   8.361 -0.3555 -0.9806  0.6648
   95SER    HB2 5753   8.212   8.715   8.486  0.1221  1.2043  1.5605
   95SER     OG 5754   8.398   8.775   8.535  0.1304 -0.4279 -0.5477
   95SER     HG 5755   8.447   8.693   8.537  3.2877  1.2959 -0.4370
   95SER      C 5756   8.133   8.865   8.279  0.2036 -0.4396  0.1136
   95SER      O 5757   8.013   8.883   8.297  0.1899 -0.2293 -0.1827
   96SER      N 5758   8.187   8.831   8.162 -0.0776 -0.5345  0.0121
   96SER      H 5759   8.287   8.838   8.159 -0.0399 -0.7669  0.5972
   96SER     CA 5760   8.115   8.789   8.043 -0.2346  0.3372 -0.2105
   96SER     HA 5761   8.018   8.839   8.043 -0.3051  0.4909  3.6166
   96SER     CB 5762   8.187   8.833   7.916  0.2046  0.4211  0.0650
   96SER    HB1 5763   8.119   8.815   7.833 -1.1089 -2.6915  1.6617
   96SER    HB2 5764   8.276   8.781   7.882  0.8966  1.2217  0.6135
   96SER     OG 5765   8.217   8.971   7.927  0.1007  0.4609 -0.1553
   96SER     HG 5766   8.305   8.987   7.891  0.2429  0.0249 -0.0090
   96SER      C 5767   8.081   8.640   8.045 -0.0926  0.3079  0.5657
   96SER      O 5768   8.165   8.564   8.090 -0.4672 -0.4382  0.0230
   97TYR      N 5769   7.963   8.601   7.994  0.3280 -0.5423  0.2219
   97TYR      H 5770   7.914   8.671   7.941  0.4525  0.4395  1.3420
   97TYR     CA 5771   7.915   8.466   8.009 -0.2816 -0.3516  0.0071
   97TYR     HA 5772   7.998   8.399   8.032  0.1205  0.4160  0.8326
   97TYR     CB 5773   7.816   8.460   8.125 -0.3695  0.2506 -0.0355
   97TYR    HB1 5774   7.743   8.540   8.117 -1.4549 -0.3846  2.5014
   97TYR    HB2 5775   7.763   8.365   8.128  0.9993 -0.5211  1.6855
   97TYR     CG 5776   7.878   8.481   8.261 -0.1468  0.1591 -0.1222
   97TYR    CD1 5777   7.977   8.390   8.300 -0.1371  0.0969 -0.2911
   97TYR    HD1 5778   7.981   8.299   8.242 -1.7054  1.1418 -2.1420
   97TYR    CE1 5779   8.048   8.404   8.420  0.1992  0.5731 -0.5459
   97TYR    HE1 5780   8.125   8.331   8.443  0.0931  0.5255 -0.3391
   97TYR     CZ 5781   8.022   8.516   8.501 -0.2568  0.0072  0.0966
   97TYR     OH 5782   8.094   8.542   8.613 -0.1784  0.0472  0.0367
   97TYR     HH 5783   8.137   8.461   8.641  1.4766  0.7884 -0.2383
   97TYR    CE2 5784   7.917   8.604   8.464  0.3784  0.6576 -0.1809
   97TYR    HE2 5785   7.900   8.689   8.528  1.2248  1.0941 -0.5140
   97TYR    CD2 5786   7.847   8.590   8.344  0.4024  0.3507 -0.1607
   97TYR    HD2 5787   7.772   8.661   8.313  0.4491  1.8542  2.8497
   97TYR      C 5788   7.848   8.406   7.886 -0.7443 -0.2409  0.2030
   97TYR      O 5789   7.805   8.478   7.796  0.3384 -0.1530 -0.2567
   98PRO      N 5790   7.844   8.274   7.874  0.1167 -0.2108 -0.4658
   98PRO     CD 5791   7.926   8.175   7.942  0.5249  0.2450 -0.2899
   98PRO    HD1 5792   7.943   8.197   8.048 -0.3243 -1.7402  0.3139
   98PRO    HD2 5793   8.024   8.171   7.895  0.5726 -1.3084 -0.1067
   98PRO     CG 5794   7.853   8.042   7.931  0.4967  0.2098  0.3021
   98PRO    HG1 5795   7.789   8.019   8.017 -0.9716 -0.2383 -0.8596
   98PRO    HG2 5796   7.925   7.962   7.914  0.1887  0.1982 -1.0094
[truncated: 845,006 more chars]
