# Supplementary material for: Thermodynamic forces from protein and water govern condensate formation of an intrinsically disordered protein domain
Source: Nat Commun. 2023 Sep 21;14:5892. doi: 10.1038/s41467-023-41586-y (PMC10514047; doi:10.1038/s41467-023-41586-y)
Supplement: Supplementary file 4 — Supplementary Data 1 [file 41467_2023_41586_MOESM4_ESM.zip › final_coord_set-2_350mgmL.gro]

Protein in water
17998
    1MET      N    1   3.841   5.507   3.539  0.2263 -0.2153  0.4888
    1MET     H1    2   3.766   5.444   3.562  1.8034 -2.2115  0.4201
    1MET     H2    3   3.923   5.449   3.531 -0.3340 -0.9556 -0.1056
    1MET     H3    4   3.831   5.545   3.446 -2.4697 -0.4975  0.5757
    1MET     CA    5   3.870   5.612   3.638  0.2577  0.2091  0.0371
    1MET     HA    6   3.948   5.668   3.588 -0.0450  2.8939  2.3376
    1MET     CB    7   3.746   5.690   3.680  0.1796  0.0142  0.1740
    1MET    HB1    8   3.677   5.624   3.733 -0.1499  0.1241 -0.1167
    1MET    HB2    9   3.706   5.738   3.591 -1.5549  0.2929  1.0661
    1MET     CG   10   3.767   5.805   3.779  0.1749  0.3021 -0.1575
    1MET    HG1   11   3.669   5.839   3.811 -1.3778 -2.0238 -2.0532
    1MET    HG2   12   3.823   5.758   3.860 -1.3090  0.6259  1.1069
    1MET     SD   13   3.863   5.946   3.720  0.0312  0.3885 -0.1871
    1MET     CE   14   3.870   6.037   3.876  0.3378  0.3871 -0.1974
    1MET    HE1   15   3.845   5.960   3.950 -1.8171  1.7946  0.6434
    1MET    HE2   16   3.795   6.116   3.876  0.2619  0.3949  2.1156
    1MET    HE3   17   3.969   6.077   3.897  0.5890 -0.6098  0.6262
    1MET      C   18   3.948   5.562   3.760  0.1995 -0.3945 -0.1673
    1MET      O   19   4.057   5.611   3.789  0.0588  0.0287 -0.3315
    2ALA      N   20   3.895   5.472   3.843  0.3884 -0.3797 -0.0308
    2ALA      H   21   3.815   5.419   3.810 -0.4502 -0.2846  1.7559
    2ALA     CA   22   3.952   5.422   3.966  0.6660 -0.0752 -0.0355
    2ALA     HA   23   3.945   5.507   4.035 -1.1928 -0.6909  0.5850
    2ALA     CB   24   3.854   5.317   4.019  0.1566  0.3887 -0.0461
    2ALA    HB1   25   3.847   5.244   3.938 -0.1671  1.0937 -0.6682
    2ALA    HB2   26   3.758   5.357   4.052  1.1331  1.0116  2.2290
    2ALA    HB3   27   3.900   5.273   4.107  1.4640  2.2139  0.2543
    2ALA      C   28   4.096   5.373   3.967  0.5781 -0.3286  0.2618
    2ALA      O   29   4.167   5.415   4.058  0.4470 -0.0360  0.2315
    3SER      N   30   4.140   5.284   3.878  0.1850 -0.4964  0.2328
    3SER      H   31   4.074   5.267   3.803  0.8273  1.2016 -0.7914
    3SER     CA   32   4.278   5.244   3.861  0.4054  0.1527  0.4334
    3SER     HA   33   4.326   5.260   3.957  1.4639  0.2662 -0.0975
    3SER     CB   34   4.289   5.092   3.845 -0.2853  0.1419  0.0052
    3SER    HB1   35   4.393   5.061   3.852 -0.6713 -1.2144 -0.0760
    3SER    HB2   36   4.245   5.038   3.928  1.7404 -0.2372  0.8989
    3SER     OG   37   4.237   5.050   3.721 -0.8513 -0.3207  0.3980
    3SER     HG   38   4.232   4.954   3.728 -0.8978 -0.4388 -0.9421
    3SER      C   39   4.348   5.326   3.753 -0.0731 -0.4487 -0.3513
    3SER      O   40   4.469   5.347   3.764 -0.2079  0.0539  0.2675
    4ASN      N   41   4.280   5.375   3.650  0.1407 -0.1191 -0.3358
    4ASN      H   42   4.181   5.359   3.639  0.0106  1.4256 -1.8018
    4ASN     CA   43   4.340   5.460   3.548  0.3817  0.3308  0.1748
    4ASN     HA   44   4.418   5.515   3.601  0.4703 -0.5821  1.0324
    4ASN     CB   45   4.404   5.370   3.442 -0.1659  0.0420  0.0807
    4ASN    HB1   46   4.322   5.322   3.390 -0.3551  1.7974 -1.3319
    4ASN    HB2   47   4.461   5.295   3.497  2.2216  1.3728 -0.4023
    4ASN     CG   48   4.493   5.444   3.343 -0.7061  0.2117 -0.2812
    4ASN    OD1   49   4.473   5.447   3.221  0.0715  0.1490 -0.4149
    4ASN    ND2   50   4.603   5.495   3.398 -0.4069 -0.5250 -0.1762
    4ASN   HD21   51   4.652   5.568   3.347 -1.0672  0.1786  0.1719
    4ASN   HD22   52   4.637   5.468   3.489  2.3263  0.8908 -0.6578
    4ASN      C   53   4.241   5.563   3.495 -0.2896 -0.5097 -0.2379
    4ASN      O   54   4.120   5.545   3.495 -0.3538 -0.1201  0.3282
    5ASP      N   55   4.301   5.669   3.441 -0.0333 -0.4601  0.1419
    5ASP      H   56   4.402   5.674   3.438 -0.0847  0.9941  0.1444
    5ASP     CA   57   4.230   5.776   3.374  0.6793  0.2296  0.4674
    5ASP     HA   58   4.142   5.733   3.326  0.5635 -0.4215  1.2471
    5ASP     CB   59   4.193   5.884   3.475 -0.3394 -0.0902  0.4412
    5ASP    HB1   60   4.285   5.917   3.523  0.1492 -0.2585 -0.3496
    5ASP    HB2   61   4.135   5.832   3.551 -0.8768 -1.9593 -1.1648
    5ASP     CG   62   4.113   5.989   3.400  0.1253 -0.3254 -0.4008
    5ASP    OD1   63   4.171   6.099   3.386  0.0177 -0.2072  0.0573
    5ASP    OD2   64   3.995   5.964   3.365  0.0076 -0.0043 -0.2386
    5ASP      C   65   4.317   5.822   3.257  0.0671  0.1082 -0.0437
    5ASP      O   66   4.436   5.844   3.281 -0.1197  1.0730  0.0019
    6TYR      N   67   4.264   5.834   3.136 -0.0500  0.3002  0.0260
    6TYR      H   68   4.164   5.820   3.130 -0.1324  1.2927 -2.1570
    6TYR     CA   69   4.338   5.862   3.015 -0.0832 -0.2749 -0.1335
    6TYR     HA   70   4.444   5.884   3.033  0.4205 -0.9307 -2.0274
    6TYR     CB   71   4.336   5.738   2.926 -0.2944  0.1075 -0.6679
    6TYR    HB1   72   4.237   5.695   2.939 -0.7316  0.9115 -1.2430
    6TYR    HB2   73   4.404   5.661   2.963 -0.1060  0.0619 -1.1038
    6TYR     CG   74   4.361   5.761   2.779  0.0247  0.0411 -0.6252
    6TYR    CD1   75   4.493   5.785   2.739  0.3290 -0.6192 -0.0194
    6TYR    HD1   76   4.572   5.792   2.813 -0.5530 -2.3885  1.1529
    6TYR    CE1   77   4.519   5.815   2.605  0.3932 -0.3356  0.0556
    6TYR    HE1   78   4.619   5.834   2.568  2.2789 -1.6309  3.9077
    6TYR     CZ   79   4.412   5.840   2.517  0.2563 -0.2543  0.2441
    6TYR     OH   80   4.440   5.887   2.392  0.0751 -0.0863  0.2663
    6TYR     HH   81   4.369   5.880   2.328  1.4061  1.9291 -1.5740
    6TYR    CE2   82   4.281   5.820   2.564  0.1568  0.3180  0.2125
    6TYR    HE2   83   4.196   5.831   2.497  0.0170  0.3042  0.3867
    6TYR    CD2   84   4.251   5.780   2.695 -0.4195 -0.5706 -0.1856
    6TYR    HD2   85   4.150   5.757   2.724 -0.7327  0.2387 -0.6014
    6TYR      C   86   4.275   5.977   2.938 -0.4304 -0.5296 -0.2332
    6TYR      O   87   4.153   5.989   2.932 -0.3946 -0.3440 -0.6803
    7THR      N   88   4.355   6.061   2.871 -0.2257 -0.3234  0.2683
    7THR      H   89   4.455   6.050   2.882  0.0377  1.6103  0.0824
    7THR     CA   90   4.326   6.162   2.771  0.1348 -0.0649  0.4220
    7THR     HA   91   4.239   6.141   2.709  1.1804 -1.1701 -0.7485
    7THR     CB   92   4.302   6.298   2.836 -0.3378  0.1848 -0.2638
    7THR     HB   93   4.378   6.306   2.914  0.5432  0.4243 -1.1269
    7THR    CG2   94   4.318   6.425   2.754  0.2326  0.2724 -0.0193
    7THR   HG21   95   4.234   6.433   2.685  0.9377  1.3864 -0.7819
    7THR   HG22   96   4.417   6.419   2.708  0.1829 -0.7842 -0.0149
    7THR   HG23   97   4.327   6.519   2.810 -0.7983  2.0546 -2.6471
    7THR    OG1   98   4.176   6.291   2.899 -0.0149 -0.0543  0.3784
    7THR    HG1   99   4.174   6.236   2.977  2.1285 -1.2882 -0.3630
    7THR      C  100   4.441   6.173   2.672 -0.0766 -0.7100  0.1022
    7THR      O  101   4.557   6.159   2.710  0.1361  0.1300 -0.2186
    8GLN      N  102   4.410   6.206   2.546  0.1187 -0.0522  0.2230
    8GLN      H  103   4.316   6.213   2.510  1.0764 -3.5978 -3.9286
    8GLN     CA  104   4.512   6.216   2.444 -0.0429  0.0554  0.0716
    8GLN     HA  105   4.570   6.126   2.468 -1.6546 -0.7956  0.9080
    8GLN     CB  106   4.448   6.195   2.307 -0.4168  0.2764  0.2123
    8GLN    HB1  107   4.402   6.290   2.278  0.9165  0.9496  0.2175
    8GLN    HB2  108   4.367   6.123   2.318  1.5670 -1.8691  1.5844
    8GLN     CG  109   4.544   6.155   2.195 -0.2488  0.2110  0.3791
    8GLN    HG1  110   4.623   6.230   2.189 -1.0355  1.1243  1.0450
    8GLN    HG2  111   4.602   6.065   2.213  0.4702  0.5774 -0.0282
    8GLN     CD  112   4.479   6.149   2.058  0.5433  0.0778  0.0045
    8GLN    OE1  113   4.413   6.245   2.017  0.6217  0.0280 -0.2423
    8GLN    NE2  114   4.508   6.052   1.971 -0.4676 -0.2146 -0.0171
    8GLN   HE21  115   4.460   6.044   1.883 -0.3130  0.8227 -0.2034
    8GLN   HE22  116   4.550   5.970   2.013 -1.1606 -0.9175 -0.6762
    8GLN      C  117   4.604   6.335   2.464  0.1970 -0.0009 -0.6501
    8GLN      O  118   4.725   6.316   2.460  0.2302  0.1135 -0.2092
    9GLN      N  119   4.561   6.460   2.484  0.0389 -0.0304 -0.8000
    9GLN      H  120   4.461   6.470   2.474 -0.3124 -3.2895 -1.5776
    9GLN     CA  121   4.642   6.580   2.499 -0.5082  0.2396  0.1129
    9GLN     HA  122   4.694   6.590   2.403 -1.2046  1.8618 -0.1232
    9GLN     CB  123   4.558   6.706   2.518 -0.4698  0.3454 -0.3913
    9GLN    HB1  124   4.627   6.781   2.556  0.1898 -0.5891  0.3206
    9GLN    HB2  125   4.488   6.693   2.600 -2.2578  1.1853 -1.7341
    9GLN     CG  126   4.483   6.746   2.392 -0.0545  0.2533 -0.6715
    9GLN    HG1  127   4.439   6.846   2.403 -1.5524 -0.4871  0.4205
    9GLN    HG2  128   4.550   6.748   2.306 -0.2774 -1.1044 -0.8935
    9GLN     CD  129   4.361   6.661   2.362  0.0121 -0.0023 -0.2239
    9GLN    OE1  130   4.295   6.598   2.444  0.4310  0.0786  0.1737
    9GLN    NE2  131   4.314   6.654   2.237 -0.5565  0.0422 -0.0177
    9GLN   HE21  132   4.359   6.705   2.162 -0.6575 -2.9212 -2.2777
    9GLN   HE22  133   4.228   6.603   2.220 -1.2191  0.0680  2.8123
    9GLN      C  134   4.747   6.577   2.609 -0.3132  0.0146 -0.0744
    9GLN      O  135   4.738   6.518   2.717 -0.1724 -0.2692 -0.2183
   10ALA      N  136   4.860   6.641   2.579 -0.4413  0.1902 -0.1832
   10ALA      H  137   4.873   6.671   2.483  2.1435  0.9489  0.3290
   10ALA     CA  138   4.982   6.620   2.653 -0.3649  0.1312 -0.3264
   10ALA     HA  139   4.994   6.518   2.691  1.4605  0.0145 -1.0879
   10ALA     CB  140   5.098   6.657   2.562  0.0349  0.3540  0.2655
   10ALA    HB1  141   5.087   6.757   2.519 -0.9202 -0.5872 -1.7834
   10ALA    HB2  142   5.106   6.588   2.478  1.6145  0.3438  0.3893
   10ALA    HB3  143   5.190   6.661   2.621 -0.6241  4.0704  1.2850
   10ALA      C  144   4.997   6.702   2.780 -0.5555 -0.4188  0.0590
   10ALA      O  145   4.958   6.819   2.782  0.0751 -0.2046  0.3535
   11THR      N  146   5.068   6.650   2.880  0.3345  0.0956 -0.2943
   11THR      H  147   5.086   6.551   2.866 -0.0622  0.1900 -1.6108
   11THR     CA  148   5.099   6.714   3.006  0.2487  0.2469 -0.3501
   11THR     HA  149   5.014   6.778   3.032 -0.6162  0.5981 -3.6375
   11THR     CB  150   5.134   6.616   3.119  0.3793  0.2109 -0.4222
   11THR     HB  151   5.169   6.682   3.198 -1.2421  1.2725 -0.5255
   11THR    CG2  152   5.009   6.543   3.167  0.1651  0.9962  0.2373
   11THR   HG21  153   5.023   6.499   3.265  1.0728 -1.6954 -1.0051
   11THR   HG22  154   4.992   6.464   3.094 -2.0763  1.7059 -0.1160
   11THR   HG23  155   4.923   6.610   3.168 -2.4682 -1.9819 -2.2225
   11THR    OG1  156   5.207   6.508   3.066  0.1749 -0.0874 -0.1030
   11THR    HG1  157   5.261   6.543   2.995 -1.8539 -2.9836 -3.4057
   11THR      C  158   5.223   6.798   2.983  0.4684 -0.1622 -0.6769
   11THR      O  159   5.334   6.765   3.025  0.1562 -0.4802 -0.0962
   12GLN      N  160   5.206   6.913   2.917 -0.4340  0.0489 -0.1035
   12GLN      H  161   5.112   6.937   2.891  0.2512  0.0089 -3.0531
   12GLN     CA  162   5.307   7.000   2.860  0.0240 -0.4852 -0.1172
   12GLN     HA  163   5.384   7.012   2.936  1.7983 -0.2127 -1.8479
   12GLN     CB  164   5.375   6.926   2.745  0.8228 -0.0799  0.0873
   12GLN    HB1  165   5.304   6.853   2.705  1.2932  0.8257 -2.6426
   12GLN    HB2  166   5.452   6.864   2.791  0.0322 -2.4880 -1.5904
   12GLN     CG  167   5.444   6.985   2.622  0.2598 -0.1101 -0.2479
   12GLN    HG1  168   5.492   6.901   2.572 -1.4648 -1.6036  0.5015
   12GLN    HG2  169   5.526   7.050   2.653  0.4380 -0.1865 -0.5523
   12GLN     CD  170   5.354   7.052   2.520  0.2577 -0.4127 -0.4439
   12GLN    OE1  171   5.235   7.028   2.503  0.0145  0.3690  0.1504
   12GLN    NE2  172   5.412   7.144   2.442  0.5349  0.0994  0.3599
   12GLN   HE21  173   5.505   7.169   2.471  0.2323 -1.3539  2.8683
   12GLN   HE22  174   5.341   7.210   2.412  0.2531  0.1981  1.2203
   12GLN      C  175   5.247   7.133   2.817  0.2494 -0.1441  0.6031
   12GLN      O  176   5.128   7.138   2.784  0.5024 -0.3476 -0.3855
   13SER      N  177   5.333   7.234   2.806 -0.0122  0.0252  0.0308
   13SER      H  178   5.432   7.218   2.815  0.2686  0.9664 -1.1603
   13SER     CA  179   5.298   7.370   2.768 -0.1849  0.0521  0.2820
   13SER     HA  180   5.203   7.366   2.714  0.5149  0.5904 -1.0353
   13SER     CB  181   5.266   7.451   2.893 -0.6599  0.2747  0.0196
   13SER    HB1  182   5.352   7.439   2.959  0.1559  1.0762 -0.8690
   13SER    HB2  183   5.264   7.553   2.854  0.6728 -0.1561 -1.2779
   13SER     OG  184   5.145   7.420   2.958 -0.1508 -0.1701  0.7649
   13SER     HG  185   5.184   7.378   3.036  3.0410  0.6064 -0.2343
   13SER      C  186   5.405   7.435   2.682 -0.2808  0.0699  0.1754
   13SER      O  187   5.372   7.522   2.601  0.5295 -0.0526 -0.3010
   14TYR      N  188   5.530   7.401   2.715 -0.1635  0.2195 -0.1097
   14TYR      H  189   5.545   7.322   2.776 -0.2778  0.0263 -0.3268
   14TYR     CA  190   5.653   7.458   2.663 -0.0913  0.5164  0.3861
   14TYR     HA  191   5.632   7.559   2.628 -0.6480  1.2265  2.5507
   14TYR     CB  192   5.751   7.472   2.779  0.1810  0.3808  0.1737
   14TYR    HB1  193   5.690   7.508   2.863  0.2147 -1.9391  1.2845
   14TYR    HB2  194   5.772   7.371   2.815  0.9983  0.1542 -0.8981
   14TYR     CG  195   5.883   7.538   2.751  0.2479  0.0963 -0.1954
   14TYR    CD1  196   5.902   7.668   2.801 -0.3648  0.0114  0.2665
   14TYR    HD1  197   5.815   7.722   2.836 -1.2353  1.1597 -3.2757
   14TYR    CE1  198   6.025   7.733   2.791 -0.5370  0.2260 -0.4869
   14TYR    HE1  199   6.041   7.834   2.826  2.2014 -0.7569  1.4283
   14TYR     CZ  200   6.131   7.659   2.734 -0.1682 -0.1615  0.6687
   14TYR     OH  201   6.257   7.710   2.724 -0.0111 -0.7530 -0.5287
   14TYR     HH  202   6.274   7.802   2.746  0.5568 -1.4421  2.3166
   14TYR    CE2  203   6.117   7.525   2.694 -0.2789 -0.1464  0.6581
   14TYR    HE2  204   6.208   7.476   2.666  0.4138  0.8215  1.1683
   14TYR    CD2  205   5.992   7.462   2.709 -0.2139 -0.5093 -0.3033
   14TYR    HD2  206   5.977   7.357   2.689 -3.5498  0.1665 -2.1159
   14TYR      C  207   5.701   7.364   2.553 -0.5343  0.6897  0.0424
   14TYR      O  208   5.692   7.244   2.574  0.2625  0.5036 -0.6218
   15GLY      N  209   5.739   7.419   2.437  0.8884 -0.4520 -0.0590
   15GLY      H  210   5.727   7.519   2.434 -1.2453 -0.6788 -2.9376
   15GLY     CA  211   5.792   7.346   2.324  0.3757 -0.3525 -0.3673
   15GLY    HA1  212   5.811   7.424   2.251 -2.0058  1.8894  1.2385
   15GLY    HA2  213   5.716   7.285   2.274 -1.4462 -0.5185  2.3919
   15GLY      C  214   5.915   7.258   2.340  0.7183  0.1599 -0.1961
   15GLY      O  215   5.959   7.235   2.452 -0.2783 -0.1744  0.1339
   16ALA      N  216   5.969   7.197   2.234  0.6200 -0.2560 -0.0073
   16ALA      H  217   5.922   7.218   2.147 -1.3908  1.9314  1.4621
   16ALA     CA  218   6.088   7.116   2.226  0.8046 -0.0495  0.6260
   16ALA     HA  219   6.137   7.101   2.322 -1.0514 -0.3981  1.5623
   16ALA     CB  220   6.056   6.976   2.175 -0.1419  0.3606  0.0748
   16ALA    HB1  221   6.026   6.982   2.070  1.8153  0.8835 -0.4905
   16ALA    HB2  222   6.138   6.906   2.191  0.6167  1.0389 -0.7227
   16ALA    HB3  223   5.970   6.933   2.227  1.6978 -0.9681  2.1848
   16ALA      C  224   6.186   7.183   2.130  0.0362  0.0250 -0.1105
   16ALA      O  225   6.151   7.214   2.016  0.3310  0.0660 -0.1898
   17TYR      N  226   6.306   7.203   2.184  0.0906 -0.2400 -0.1325
   17TYR      H  227   6.324   7.164   2.276 -2.3155 -1.7213 -0.1940
   17TYR     CA  228   6.404   7.289   2.122 -0.2649  0.1253 -0.1909
   17TYR     HA  229   6.368   7.309   2.021 -1.3666 -2.6606 -0.4131
   17TYR     CB  230   6.419   7.419   2.201  0.1652 -0.0430  0.0110
   17TYR    HB1  231   6.495   7.479   2.151 -0.3329 -0.5242 -1.3665
   17TYR    HB2  232   6.456   7.393   2.300  1.0087  3.0271  0.6243
   17TYR     CG  233   6.292   7.502   2.211  0.1828  0.0043 -0.1642
   17TYR    CD1  234   6.239   7.573   2.103  0.4220  0.1646 -0.1786
   17TYR    HD1  235   6.288   7.572   2.006  1.0432  2.9431  0.0307
   17TYR    CE1  236   6.124   7.652   2.114  0.5710  0.3606 -0.0107
   17TYR    HE1  237   6.092   7.714   2.031  0.0810  0.3800  0.1885
   17TYR     CZ  238   6.055   7.655   2.236  0.2992 -0.1242 -0.1485
   17TYR     OH  239   5.943   7.733   2.233 -0.1964 -0.8174 -0.1237
   17TYR     HH  240   5.937   7.791   2.157 -0.4729 -1.2086 -0.3972
   17TYR    CE2  241   6.105   7.587   2.350  0.3615 -0.0662 -0.1413
   17TYR    HE2  242   6.059   7.606   2.446  0.1288  1.8111 -0.5774
   17TYR    CD2  243   6.220   7.510   2.330  0.0672 -0.4940 -0.1981
   17TYR    HD2  244   6.267   7.458   2.412  1.9245  0.4154 -0.6294
   17TYR      C  245   6.537   7.218   2.099  0.1035  0.8872 -0.4520
   17TYR      O  246   6.626   7.227   2.183 -0.0249  0.0818 -0.2239
   18PRO      N  247   6.564   7.154   1.985  0.1134 -0.1697  0.1318
   18PRO     CD  248   6.470   7.116   1.882  0.2679 -0.5281  0.1238
   18PRO    HD1  249   6.368   7.108   1.920  0.8606  1.4852  2.3942
   18PRO    HD2  250   6.473   7.184   1.797 -1.3894 -0.6839 -0.0986
   18PRO     CG  251   6.520   6.979   1.836  0.0933 -0.4386 -0.3394
   18PRO    HG1  252   6.485   6.943   1.739 -0.4458 -2.4262  0.5495
   18PRO    HG2  253   6.488   6.906   1.910 -0.7563  0.9112  0.6900
   18PRO     CB  254   6.671   6.998   1.830  0.0721 -0.1912 -0.1042
   18PRO    HB1  255   6.693   7.058   1.742 -0.7599  0.9846  0.4561
   18PRO    HB2  256   6.735   6.911   1.817  0.5973  0.6298 -4.2472
   18PRO     CA  257   6.684   7.077   1.961  0.2696  0.2274 -0.3747
   18PRO     HA  258   6.708   7.004   2.037 -0.6849  0.1997 -0.0887
   18PRO      C  259   6.807   7.167   1.962  0.2977  0.1890 -0.2714
   18PRO      O  260   6.815   7.268   1.891  0.4946  0.5356  0.2416
   19THR      N  261   6.900   7.137   2.052 -0.2124  0.0286  0.2098
   19THR      H  262   6.899   7.054   2.109  1.7563 -0.4117 -0.3322
   19THR     CA  263   7.008   7.230   2.079 -0.0114 -0.2387  0.3370
   19THR     HA  264   7.021   7.296   1.993  2.6397 -0.2944  0.6346
   19THR     CB  265   6.976   7.321   2.198 -0.7006  0.1923 -0.1696
   19THR     HB  266   7.068   7.331   2.255  0.6769 -0.2145 -2.1982
   19THR    CG2  267   6.913   7.458   2.173  1.2125  1.1240 -0.0471
   19THR   HG21  268   6.894   7.508   2.268  0.3849 -0.2582  0.5450
   19THR   HG22  269   6.979   7.512   2.104  2.2020  0.0973  0.0626
   19THR   HG23  270   6.815   7.436   2.132  1.3982  0.4700 -0.1499
   19THR    OG1  271   6.884   7.251   2.278  0.5960 -0.3574  0.8733
   19THR    HG1  272   6.798   7.255   2.236  0.6819  1.0797  0.7901
   19THR      C  273   7.136   7.154   2.108  0.3161  0.0080 -0.4551
   19THR      O  274   7.142   7.061   2.188 -0.2398  0.1607 -0.2361
   20GLN      N  275   7.250   7.200   2.054  0.5201  0.3999  0.3003
   20GLN      H  276   7.248   7.265   1.978  0.9018  0.8204  0.6470
   20GLN     CA  277   7.379   7.150   2.096  0.5306  0.1422 -0.0355
   20GLN     HA  278   7.364   7.044   2.119  0.4350  0.4913  1.6219
   20GLN     CB  279   7.479   7.167   1.982  0.1544 -0.1932 -0.4225
   20GLN    HB1  280   7.484   7.269   1.944 -1.3076 -0.0069 -0.1649
   20GLN    HB2  281   7.446   7.104   1.900 -1.7356  1.3337 -0.9096
   20GLN     CG  282   7.618   7.120   2.022 -0.1695 -0.4045  0.4759
   20GLN    HG1  283   7.671   7.157   1.935 -3.5927  3.6471 -0.1952
   20GLN    HG2  284   7.662   7.177   2.104 -0.0994 -0.4430  0.4656
   20GLN     CD  285   7.638   6.969   2.031  0.1548 -0.3915  0.0105
   20GLN    OE1  286   7.548   6.892   2.000 -0.3110  0.2195 -0.1673
   20GLN    NE2  287   7.753   6.917   2.075 -0.1284 -0.6006  0.5197
   20GLN   HE21  288   7.828   6.981   2.097  0.4769 -1.1717  0.1642
   20GLN   HE22  289   7.782   6.820   2.075  0.9622 -0.3161  2.2293
   20GLN      C  290   7.429   7.207   2.228 -0.0113  0.3355  0.0894
   20GLN      O  291   7.465   7.124   2.312  0.1583 -0.0549 -0.3603
   21PRO      N  292   7.413   7.335   2.260 -0.1959  0.3215  0.0563
   21PRO     CD  293   7.384   7.456   2.185  0.3846  0.1483 -0.4540
   21PRO    HD1  294   7.464   7.487   2.117 -0.2509  1.3476 -0.6792
   21PRO    HD2  295   7.292   7.447   2.128 -0.1523  0.3227  0.3705
   21PRO     CG  296   7.349   7.570   2.279 -0.0843  0.1886 -0.6752
   21PRO    HG1  297   7.381   7.661   2.228 -1.4209  0.7250 -0.5939
   21PRO    HG2  298   7.246   7.579   2.313  0.1094 -1.4092  0.4671
   21PRO     CB  299   7.444   7.539   2.394 -0.7725 -0.3119 -0.2330
   21PRO    HB1  300   7.546   7.571   2.371 -0.7009  0.6860  1.3323
   21PRO    HB2  301   7.407   7.578   2.489  2.1452 -0.0599  0.9050
   21PRO     CA  302   7.446   7.386   2.391  0.3699 -0.3164  0.1671
   21PRO     HA  303   7.546   7.346   2.411  0.3178  0.5055  2.3405
   21PRO      C  304   7.351   7.347   2.504  0.3806  0.2851  0.3897
   21PRO      O  305   7.230   7.355   2.490  0.4215 -0.3253 -0.4024
   22GLY      N  306   7.406   7.318   2.622  0.3349 -0.2805  0.2734
   22GLY      H  307   7.506   7.305   2.623  0.5067  0.9642  1.4257
   22GLY     CA  308   7.349   7.305   2.755 -0.0902  0.0507  0.1244
   22GLY    HA1  309   7.263   7.240   2.739 -0.1905  0.2715 -0.2409
   22GLY    HA2  310   7.430   7.255   2.807  1.7414  0.0464 -2.5304
   22GLY      C  311   7.312   7.436   2.824  0.3396  0.0953  0.2732
   22GLY      O  312   7.373   7.539   2.795  0.4392  0.1529  0.6888
   23GLN      N  313   7.224   7.427   2.923 -0.0054 -0.6763 -0.0861
   23GLN      H  314   7.191   7.334   2.946 -0.7743 -0.1353  1.1262
   23GLN     CA  315   7.169   7.531   3.009  0.2586 -0.8629  0.3126
   23GLN     HA  316   7.126   7.602   2.937  1.5631 -1.0641 -0.7203
   23GLN     CB  317   7.062   7.480   3.105 -0.4669  0.3115  0.1477
   23GLN    HB1  318   7.038   7.557   3.178  0.2711 -0.7284  1.5410
   23GLN    HB2  319   7.104   7.394   3.156  0.3853  0.2398 -0.6413
   23GLN     CG  320   6.933   7.435   3.038 -0.0992 -0.5744  0.0294
   23GLN    HG1  321   6.871   7.380   3.108 -1.3393  0.1382 -0.4754
   23GLN    HG2  322   6.957   7.367   2.956  0.7166  2.5766 -2.5331
   23GLN     CD  323   6.849   7.550   2.984  0.1872 -0.4783 -0.2216
   23GLN    OE1  324   6.876   7.668   3.005 -0.3793 -0.3620 -0.1357
   23GLN    NE2  325   6.736   7.520   2.919  0.2782 -0.5967 -0.3253
   23GLN   HE21  326   6.724   7.424   2.893 -4.1301 -0.3226  0.0447
   23GLN   HE22  327   6.675   7.593   2.884 -0.0655 -1.7245 -2.2253
   23GLN      C  328   7.277   7.612   3.080  0.3355 -0.1883 -0.5512
   23GLN      O  329   7.361   7.556   3.150 -0.1179 -0.5567 -0.2954
   24GLY      N  330   7.264   7.745   3.075  0.2613 -0.1747 -0.0482
   24GLY      H  331   7.182   7.782   3.028  0.1989  0.1307  0.2944
   24GLY     CA  332   7.332   7.835   3.166 -0.1422  0.4400 -0.3473
   24GLY    HA1  333   7.340   7.930   3.114 -1.9659  0.6110 -0.3841
   24GLY    HA2  334   7.435   7.804   3.181 -0.5338 -1.1299 -0.6987
   24GLY      C  335   7.256   7.868   3.294  0.5298 -0.0360  0.1834
   24GLY      O  336   7.134   7.869   3.282  0.5677 -0.1823 -0.2173
   25TYR      N  337   7.323   7.903   3.404  0.0122 -0.4081  0.6204
   25TYR      H  338   7.424   7.896   3.401  0.1539  1.3852 -0.5541
   25TYR     CA  339   7.259   7.953   3.524 -0.3092  0.0116  0.2777
   25TYR     HA  340   7.163   7.993   3.491 -0.4542  0.0656  0.7642
   25TYR     CB  341   7.245   7.850   3.635 -0.5065  0.5711  0.7779
   25TYR    HB1  342   7.337   7.829   3.689  0.9869  0.8652 -1.5159
   25TYR    HB2  343   7.176   7.889   3.711  1.0283 -0.1711  2.6306
   25TYR     CG  344   7.188   7.718   3.589 -0.0288  0.5638  0.2079
   25TYR    CD1  345   7.272   7.628   3.521 -0.2858  0.9795 -0.6667
   25TYR    HD1  346   7.377   7.647   3.509 -0.2031  1.4133  0.6184
   25TYR    CE1  347   7.221   7.519   3.449  0.2166  0.5764 -0.4125
   25TYR    HE1  348   7.285   7.448   3.399 -0.2216 -1.9442  2.2642
   25TYR     CZ  349   7.082   7.493   3.458  0.2752  0.3912 -0.0051
   25TYR     OH  350   7.037   7.372   3.417  0.1654  0.4555 -0.0749
   25TYR     HH  351   6.942   7.359   3.423  0.0827  0.8310 -0.5001
   25TYR    CE2  352   7.002   7.574   3.541 -0.0523 -0.7276  0.7921
   25TYR    HE2  353   6.900   7.550   3.569  0.7313 -3.2876  1.7229
   25TYR    CD2  354   7.051   7.692   3.599  0.0894 -0.2667 -0.2423
   25TYR    HD2  355   6.983   7.754   3.655  1.1720  0.7473 -0.0098
   25TYR      C  356   7.330   8.073   3.586  0.2062 -0.0852 -0.1116
   25TYR      O  357   7.429   8.123   3.535  0.0182  0.3765 -0.0356
   26SER      N  358   7.276   8.130   3.695  0.4593 -0.0889  0.0161
   26SER      H  359   7.183   8.100   3.721  0.4158 -0.8480 -0.9363
   26SER     CA  360   7.330   8.246   3.762  0.0924 -0.0024  0.1616
   26SER     HA  361   7.386   8.312   3.696 -0.3057  0.9516  0.7520
   26SER     CB  362   7.220   8.341   3.810  0.2285  0.4278 -0.3702
   26SER    HB1  363   7.164   8.283   3.883  1.7904  0.0574  0.5737
   26SER    HB2  364   7.263   8.428   3.859  1.1175 -0.8553  1.1999
   26SER     OG  365   7.129   8.372   3.707 -0.0250 -0.1378 -0.3187
   26SER     HG  366   7.189   8.415   3.646  0.1991 -1.2671 -0.9383
   26SER      C  367   7.431   8.221   3.873  0.1627 -0.2463  0.0439
   26SER      O  368   7.511   8.306   3.913 -0.0799 -0.0695  0.1523
   27GLN      N  369   7.432   8.098   3.925 -0.1249 -0.2276  0.0960
   27GLN      H  370   7.354   8.040   3.897 -0.3173 -0.4120  0.9746
   27GLN     CA  371   7.517   8.046   4.030  0.3894  0.7087  0.1587
   27GLN     HA  372   7.606   8.106   4.015 -0.9070  2.4765 -0.7579
   27GLN     CB  373   7.456   8.074   4.167 -0.5058 -0.1555 -0.0438
   27GLN    HB1  374   7.493   8.001   4.239 -2.3955 -2.3677 -1.1833
   27GLN    HB2  375   7.348   8.062   4.160 -0.3529 -0.4817 -2.9580
   27GLN     CG  376   7.486   8.213   4.223 -0.6310 -0.1570  0.0268
   27GLN    HG1  377   7.584   8.232   4.179  1.0318 -0.8579  3.1234
   27GLN    HG2  378   7.500   8.211   4.332  3.4253  0.8873 -0.3117
   27GLN     CD  379   7.389   8.324   4.187  0.0772  0.4472 -0.0483
   27GLN    OE1  380   7.277   8.293   4.148 -0.1152  0.7037  0.2878
   27GLN    NE2  381   7.429   8.451   4.194  0.0310  0.4633 -0.0819
   27GLN   HE21  382   7.361   8.520   4.166 -0.4329 -0.1016 -0.3615
   27GLN   HE22  383   7.520   8.477   4.229  0.2007 -1.7639  1.3214
   27GLN      C  384   7.547   7.898   4.009 -0.1893  0.6203 -0.0701
   27GLN      O  385   7.662   7.855   4.019 -0.0738  0.8558 -0.3408
   28GLN      N  386   7.451   7.810   3.984  0.1803 -0.0388  0.7801
   28GLN      H  387   7.355   7.838   4.002 -1.0036 -1.3586 -2.5595
   28GLN     CA  388   7.471   7.673   3.942  0.1816  0.1884  0.0291
   28GLN     HA  389   7.499   7.608   4.024 -2.3672 -1.4852 -0.2875
   28GLN     CB  390   7.336   7.608   3.910  0.0588  0.2500  0.4189
   28GLN    HB1  391   7.344   7.511   3.861  0.8552 -0.2619  1.5138
   28GLN    HB2  392   7.278   7.673   3.843  0.9306 -1.3375 -2.0117
   28GLN     CG  393   7.239   7.596   4.027  0.1629 -0.0947  0.4696
   28GLN    HG1  394   7.219   7.700   4.055 -0.9711 -0.1043 -0.2519
   28GLN    HG2  395   7.283   7.552   4.117 -0.4868  0.7301  1.2045
   28GLN     CD  396   7.107   7.533   3.986 -0.0165  0.3841  0.3107
   28GLN    OE1  397   7.006   7.600   3.962  0.1700  0.2964 -0.7598
   28GLN    NE2  398   7.090   7.403   3.962  0.2982  0.5165 -0.7175
   28GLN   HE21  399   6.992   7.378   3.956 -0.1797  2.0629 -0.0040
   28GLN   HE22  400   7.169   7.340   3.960  1.3755  1.6121  2.0770
   28GLN      C  401   7.568   7.650   3.826 -0.1242 -0.4814 -0.1021
   28GLN      O  402   7.586   7.739   3.743 -0.5274 -0.3590 -0.0615
   29SER      N  403   7.633   7.534   3.820  0.4700 -0.1538 -0.0507
   29SER      H  404   7.596   7.462   3.880 -0.5069 -0.1409 -0.6126
   29SER     CA  405   7.730   7.504   3.716  0.4528 -0.6665  0.0781
   29SER     HA  406   7.800   7.586   3.699  0.1386  0.3360  2.9459
   29SER     CB  407   7.812   7.380   3.751  0.3602 -0.6615  0.3169
   29SER    HB1  408   7.738   7.311   3.791 -1.2413  0.6204 -0.3483
   29SER    HB2  409   7.873   7.334   3.673  1.0940 -1.2924  1.2455
   29SER     OG  410   7.908   7.412   3.849 -0.1758  0.6360  0.4373
   29SER     HG  411   7.866   7.415   3.936 -2.0351  2.6198 -0.4477
   29SER      C  412   7.646   7.482   3.591 -0.0046 -0.1479  0.2898
   29SER      O  413   7.544   7.416   3.602  0.1041 -0.1771  1.1882
   30SER      N  414   7.695   7.528   3.475 -0.3137  0.7265  0.4963
   30SER      H  415   7.779   7.583   3.480  0.3325  0.4560 -3.9830
   30SER     CA  416   7.632   7.507   3.347  1.1051 -0.7454  0.0130
   30SER     HA  417   7.536   7.552   3.371  1.2123 -1.2718  1.5526
   30SER     CB  418   7.709   7.585   3.241  0.2821  0.6137  0.3944
   30SER    HB1  419   7.801   7.530   3.222 -1.2450 -2.4107  1.0808
   30SER    HB2  420   7.651   7.601   3.150  0.2638 -0.3210  0.2268
   30SER     OG  421   7.739   7.714   3.289  0.0769  0.6237  0.4982
   30SER     HG  422   7.735   7.778   3.218  0.1215 -0.1440 -0.2217
   30SER      C  423   7.612   7.360   3.313 -0.1134 -0.5909  0.0171
   30SER      O  424   7.699   7.279   3.344  0.4557  0.2141  0.5571
   31GLN      N  425   7.501   7.324   3.247 -0.0121  0.1567 -0.5690
   31GLN      H  426   7.446   7.401   3.212 -0.7131  0.4637  1.1085
   31GLN     CA  427   7.466   7.188   3.213 -0.4487  0.2022 -0.3141
   31GLN     HA  428   7.487   7.119   3.294 -0.4346 -0.0409 -0.5248
   31GLN     CB  429   7.315   7.180   3.188 -0.4832  0.2183 -0.1069
   31GLN    HB1  430   7.260   7.204   3.279  1.4023 -0.0479  1.1783
   31GLN    HB2  431   7.285   7.250   3.111  0.6102 -0.4110 -1.1498
   31GLN     CG  432   7.271   7.043   3.138 -0.1608  0.1592 -0.2356
   31GLN    HG1  433   7.316   7.024   3.041  1.0847 -0.2979  0.4159
   31GLN    HG2  434   7.311   6.974   3.212  0.6942  0.6060 -0.2708
   31GLN     CD  435   7.119   7.027   3.139 -0.1109 -0.4244 -0.9922
   31GLN    OE1  436   7.049   7.127   3.125  0.2818 -0.0612 -0.4046
   31GLN    NE2  437   7.067   6.904   3.145  0.5568 -0.6756 -0.1747
   31GLN   HE21  438   6.973   6.883   3.115  0.6146 -0.7960 -0.2723
   31GLN   HE22  439   7.134   6.830   3.162  0.5313 -0.4368  1.0190
   31GLN      C  440   7.549   7.152   3.091  0.0017  0.0597  0.0332
   31GLN      O  441   7.568   7.231   2.998 -0.0886  0.2139  0.1451
   32PRO      N  442   7.588   7.024   3.082  0.0043  0.0891 -0.4054
   32PRO     CD  443   7.582   6.922   3.184  0.3716  0.1201 -0.3531
   32PRO    HD1  444   7.493   6.860   3.170 -0.9260  1.7695  0.2844
   32PRO    HD2  445   7.568   6.949   3.289  1.8593 -1.5286  0.3399
   32PRO     CG  446   7.703   6.833   3.157  0.3054 -0.1380  0.1897
   32PRO    HG1  447   7.682   6.734   3.197 -0.4974  0.9742  2.7469
   32PRO    HG2  448   7.794   6.869   3.206  0.9933  0.8618 -1.7328
   32PRO     CB  449   7.724   6.846   3.007 -0.1000  0.2037  0.1616
   32PRO    HB1  450   7.825   6.822   2.974  1.0003  0.9035  2.7734
   32PRO    HB2  451   7.656   6.772   2.965  2.1056 -1.4298 -0.7430
   32PRO     CA  452   7.686   6.991   2.981  0.1590  0.1922 -0.2890
   32PRO     HA  453   7.779   7.048   2.989  0.5376  0.0032 -2.5836
   32PRO      C  454   7.646   7.007   2.835  0.0166  0.0451 -0.2651
   32PRO      O  455   7.719   7.070   2.759  0.1261  0.1796 -0.0469
   33TYR      N  456   7.529   6.957   2.793 -0.2135 -0.0423  0.4649
   33TYR      H  457   7.489   6.894   2.861  2.0230 -1.0652  0.9182
   33TYR     CA  458   7.481   6.973   2.657 -0.1295 -0.0975  0.4288
   33TYR     HA  459   7.522   7.060   2.606 -1.1374  1.1571  1.6526
   33TYR     CB  460   7.505   6.850   2.570  0.3609  0.6592 -0.5275
   33TYR    HB1  461   7.456   6.765   2.618  2.5762 -1.1126 -1.2587
   33TYR    HB2  462   7.452   6.856   2.475 -4.1740 -0.9900  1.5877
   33TYR     CG  463   7.648   6.813   2.542  0.2548 -0.1585 -0.0173
   33TYR    CD1  464   7.722   6.731   2.628  0.3518 -0.1397 -0.0820
   33TYR    HD1  465   7.684   6.715   2.727 -0.6213  0.6734 -0.3021
   33TYR    CE1  466   7.854   6.697   2.594  0.4013  0.3339 -0.3807
   33TYR    HE1  467   7.904   6.635   2.667  0.2105 -0.3972 -0.8507
   33TYR     CZ  468   7.907   6.726   2.467 -0.2254  0.3005 -0.6561
   33TYR     OH  469   8.024   6.670   2.424  0.0701  0.1224  0.3496
   33TYR     HH  470   8.047   6.708   2.339 -0.3033  1.5826  0.8716
   33TYR    CE2  471   7.830   6.807   2.380 -0.1563  0.6623 -0.3852
   33TYR    HE2  472   7.869   6.840   2.285  0.1520 -0.7405 -0.7711
   33TYR    CD2  473   7.704   6.852   2.419 -0.4430 -0.1532 -0.3399
   33TYR    HD2  474   7.644   6.917   2.357 -1.3525 -1.6931 -1.1194
   33TYR      C  475   7.330   6.995   2.655 -0.0998  0.0836  0.0872
   33TYR      O  476   7.258   6.975   2.753  0.0470  0.7662  0.3420
   34GLY      N  477   7.283   7.032   2.535  0.0165  0.2072  0.0800
   34GLY      H  478   7.351   7.061   2.466  0.1129 -1.8627 -0.7825
   34GLY     CA  479   7.144   7.046   2.500  0.0225  0.1686  0.0384
   34GLY    HA1  480   7.083   7.077   2.585 -0.1294 -0.3616  0.1263
   34GLY    HA2  481   7.130   7.122   2.423 -2.1058  0.2004  0.3993
   34GLY      C  482   7.069   6.920   2.459  0.6294 -0.3692  0.5607
   34GLY      O  483   7.105   6.809   2.498  0.5415 -0.3843  0.5997
   35GLN      N  484   6.955   6.948   2.396  0.5998 -0.3274  0.6329
   35GLN      H  485   6.960   7.038   2.350 -0.0416  0.7740  2.6094
   35GLN     CA  486   6.848   6.854   2.368  0.4322 -0.0250  0.2418
   35GLN     HA  487   6.837   6.785   2.452 -0.3359 -0.7232 -0.4164
   35GLN     CB  488   6.715   6.929   2.361  0.6361  0.3136 -0.0904
   35GLN    HB1  489   6.712   6.997   2.276 -1.3418  1.1626  0.6125
   35GLN    HB2  490   6.639   6.850   2.360  1.6909 -0.7572  0.7176
   35GLN     CG  491   6.682   7.013   2.484 -0.2930  0.3246 -0.3416
   35GLN    HG1  492   6.677   6.954   2.576 -1.8389  0.2221 -0.4631
   35GLN    HG2  493   6.766   7.080   2.502  0.3568 -0.9998  1.9787
   35GLN     CD  494   6.563   7.106   2.465 -0.4347  0.2307  0.0620
   35GLN    OE1  495   6.459   7.058   2.422 -0.1459 -0.1813 -0.1864
   35GLN    NE2  496   6.574   7.236   2.494  0.0683  0.1567  0.2280
   35GLN   HE21  497   6.483   7.281   2.501 -0.5817 -0.9601 -0.6810
   35GLN   HE22  498   6.647   7.268   2.555  1.7154  0.9858 -2.0344
   35GLN      C  499   6.857   6.772   2.240 -0.3159  0.3830 -0.0819
   35GLN      O  500   6.902   6.822   2.137 -0.2246 -0.1340 -0.2958
   36GLN      N  501   6.797   6.652   2.245 -0.0927  0.2721 -0.0375
   36GLN      H  502   6.758   6.634   2.336 -2.3399  0.6088 -0.8897
   36GLN     CA  503   6.813   6.549   2.145 -0.2316  0.0368  0.1839
   36GLN     HA  504   6.910   6.545   2.095 -0.5705 -1.2895 -0.4313
   36GLN     CB  505   6.803   6.415   2.217 -0.1286  0.0727  0.2666
   36GLN    HB1  506   6.791   6.333   2.145  0.2932  1.0032 -0.8896
   36GLN    HB2  507   6.726   6.421   2.294  0.9593  0.2672  1.3651
   36GLN     CG  508   6.936   6.395   2.288  0.0406  0.6743  0.1207
   36GLN    HG1  509   6.971   6.480   2.348 -0.2725  0.0620  1.1975
   36GLN    HG2  510   7.017   6.362   2.223 -0.5911  0.4952 -0.5861
   36GLN     CD  511   6.922   6.284   2.391 -0.2539  0.4441 -0.1658
   36GLN    OE1  512   6.860   6.292   2.497  0.4794  0.4653  0.2661
   36GLN    NE2  513   6.965   6.165   2.350 -0.4109  0.3266  0.0086
   36GLN   HE21  514   6.946   6.088   2.413 -0.0039  0.5501  0.4120
   36GLN   HE22  515   6.999   6.140   2.258 -1.4272 -1.3004  0.0339
   36GLN      C  516   6.708   6.562   2.035 -0.1724  0.1017  0.1344
   36GLN      O  517   6.601   6.619   2.055  0.0364  0.6106 -0.1724
   37SER      N  518   6.730   6.494   1.923  0.2072  0.4931 -0.0310
   37SER      H  519   6.816   6.443   1.913 -0.6935 -1.9119  3.0278
   37SER     CA  520   6.633   6.489   1.815  0.2528 -0.2490 -0.0403
   37SER     HA  521   6.533   6.499   1.856  0.7371  0.5973  0.9676
   37SER     CB  522   6.663   6.608   1.724  0.2582 -0.0037  0.2820
   37SER    HB1  523   6.713   6.688   1.779  0.1745 -0.6767  1.3732
   37SER    HB2  524   6.726   6.575   1.641  0.8126  0.6868  0.4213
   37SER     OG  525   6.540   6.651   1.671  0.4472  0.0542 -0.1090
   37SER     HG  526   6.559   6.716   1.603 -2.6775  0.5149 -0.7068
   37SER      C  527   6.636   6.366   1.725  0.6361  0.0357 -0.4230
   37SER      O  528   6.716   6.276   1.751 -0.1134 -0.6385 -0.4044
   38TYR      N  529   6.551   6.360   1.622  0.1421  0.2879 -0.0348
   38TYR      H  530   6.490   6.437   1.598 -0.4149  0.4906  1.8968
   38TYR     CA  531   6.551   6.260   1.517 -0.2000 -0.1773  0.4074
   38TYR     HA  532   6.584   6.162   1.551 -0.3187 -0.0439  0.9124
   38TYR     CB  533   6.413   6.249   1.453 -0.1577 -0.1415  0.3090
   38TYR    HB1  534   6.431   6.203   1.356 -2.3978  0.2996 -0.3651
   38TYR    HB2  535   6.389   6.355   1.442  1.9340  0.4229  0.6679
   38TYR     CG  536   6.304   6.179   1.529 -0.4071 -0.0014  0.0815
   38TYR    CD1  537   6.237   6.245   1.633 -0.6584  0.1270 -0.1625
   38TYR    HD1  538   6.266   6.347   1.655 -0.3213 -0.1568  0.7507
   38TYR    CE1  539   6.144   6.176   1.711 -0.1190  0.0806  0.4443
   38TYR    HE1  540   6.085   6.224   1.788 -2.1766 -0.7833 -0.5018
   38TYR     CZ  541   6.108   6.047   1.668  0.5033 -0.0792  0.3906
   38TYR     OH  542   6.022   5.977   1.749 -0.1859  0.5153  0.1867
   38TYR     HH  543   5.996   5.905   1.691  1.3944  0.5527 -0.6280
   38TYR    CE2  544   6.162   5.984   1.554 -0.4737 -0.1718 -0.0404
   38TYR    HE2  545   6.131   5.884   1.530 -2.6862  0.4396  0.0866
   38TYR    CD2  546   6.264   6.052   1.486 -0.1224 -0.2134  0.4374
   38TYR    HD2  547   6.309   5.998   1.404 -0.2618 -0.9376  0.8327
   38TYR      C  548   6.661   6.293   1.417 -1.0080  0.0453 -0.4111
   38TYR      O  549   6.718   6.401   1.420 -0.5126 -0.2287  0.0499
   39SER      N  550   6.688   6.193   1.332 -0.1705  0.2857 -0.4291
   39SER      H  551   6.628   6.112   1.330 -0.1691  0.2142  1.1504
   39SER     CA  552   6.797   6.199   1.237  0.1623 -0.1348 -0.0820
   39SER     HA  553   6.798   6.112   1.171 -1.7371  0.3879 -0.8707
   39SER     CB  554   6.789   6.319   1.143  0.2073  0.0932  0.2053
   39SER    HB1  555   6.855   6.398   1.179  0.5955  0.3398 -1.0246
   39SER    HB2  556   6.685   6.354   1.137 -0.1726 -0.4709  2.3807
   39SER     OG  557   6.845   6.277   1.021  0.0446 -0.1594  0.2176
   39SER     HG  558   6.785   6.309   0.953 -1.8172 -0.4054  1.6631
   39SER      C  559   6.937   6.192   1.297 -0.0738 -0.0602  0.4838
   39SER      O  560   6.956   6.209   1.417 -0.2091 -0.6873  0.5987
   40GLY      N  561   7.032   6.161   1.209  0.1211  0.6313  0.4457
   40GLY      H  562   6.996   6.143   1.116 -0.2940 -2.6614  1.1026
   40GLY     CA  563   7.165   6.117   1.245  0.0817  0.1453  0.0228
   40GLY    HA1  564   7.231   6.118   1.158 -1.6213 -0.2331 -1.3134
   40GLY    HA2  565   7.207   6.191   1.314 -1.1748  0.2738  0.6640
   40GLY      C  566   7.180   5.982   1.314 -0.3564  0.8110  1.4513
   40GLY      O  567   7.087   5.903   1.323  0.1232  0.0347 -0.1447
   41TYR      N  568   7.302   5.961   1.365  0.2352 -0.2301 -0.3432
   41TYR      H  569   7.369   6.034   1.347 -0.6297  0.8998  0.8588
   41TYR     CA  570   7.336   5.842   1.440 -0.3606 -0.1458  0.0679
   41TYR     HA  571   7.242   5.797   1.472 -2.0037  0.9814 -2.8110
   41TYR     CB  572   7.408   5.744   1.348  0.1916 -0.1538  0.5026
   41TYR    HB1  573   7.456   5.796   1.264 -1.0145 -1.9443 -1.3928
   41TYR    HB2  574   7.493   5.698   1.399  0.4747 -1.1066 -0.7611
   41TYR     CG  575   7.313   5.637   1.300 -0.3134  0.3933  0.2637
   41TYR    CD1  576   7.233   5.651   1.187  0.1724 -0.0394 -0.1408
   41TYR    HD1  577   7.217   5.746   1.137  3.0599  0.0662 -1.0510
   41TYR    CE1  578   7.172   5.540   1.128 -0.1090  0.0589 -0.0358
   41TYR    HE1  579   7.112   5.553   1.039 -0.2136  0.6196  0.1138
   41TYR     CZ  580   7.184   5.412   1.185  0.4283 -0.0108 -0.3068
   41TYR     OH  581   7.130   5.302   1.125 -0.7336 -0.0153  0.7145
   41TYR     HH  582   7.088   5.328   1.043  1.5988 -0.3297 -0.6724
   41TYR    CE2  583   7.255   5.399   1.306  0.2097 -0.2894 -0.2081
   41TYR    HE2  584   7.253   5.297   1.341 -3.8100 -1.0492 -2.0615
   41TYR    CD2  585   7.319   5.511   1.361 -0.0637  0.0200 -0.5139
   41TYR    HD2  586   7.382   5.497   1.448  2.3710 -1.4102 -2.4029
   41TYR      C  587   7.430   5.880   1.553 -0.0711  0.1990 -0.2858
   41TYR      O  588   7.496   5.984   1.558  0.3379 -0.0530 -0.4238
   42SER      N  589   7.446   5.787   1.647  0.2094  0.1102 -0.4186
   42SER      H  590   7.393   5.702   1.635 -2.3478  1.7258 -1.5093
   42SER     CA  591   7.547   5.796   1.751 -0.2856 -0.0633  0.0872
   42SER     HA  592   7.633   5.844   1.704 -0.6169 -0.6859 -1.2043
   42SER     CB  593   7.501   5.887   1.864 -0.3248  0.3324 -0.2435
   42SER    HB1  594   7.592   5.903   1.922 -0.4531  1.1644 -0.2583
   42SER    HB2  595   7.471   5.982   1.822 -2.0971  1.9045  4.0248
   42SER     OG  596   7.392   5.838   1.939  0.2574 -0.5097  0.0677
   42SER     HG  597   7.310   5.853   1.892  0.8482  1.3070 -0.4680
   42SER      C  598   7.589   5.657   1.799 -0.1672  0.2879  1.0168
   42SER      O  599   7.509   5.564   1.804 -0.0204  0.1235  0.4287
   43GLN      N  600   7.716   5.646   1.837  0.2870  0.4160 -0.3911
   43GLN      H  601   7.775   5.728   1.831  0.0953  0.7908  2.0027
   43GLN     CA  602   7.785   5.535   1.899 -0.0284  0.0868 -0.6302
   43GLN     HA  603   7.801   5.459   1.823 -1.4460 -0.9906  0.0863
   43GLN     CB  604   7.921   5.590   1.940 -0.2837 -0.0085  0.3910
   43GLN    HB1  605   7.907   5.682   1.996 -1.7409  1.8999 -2.8160
   43GLN    HB2  606   7.982   5.614   1.853  4.3924  1.2118  3.6505
   43GLN     CG  607   8.017   5.498   2.015  0.3736  0.0531 -0.3494
   43GLN    HG1  608   8.040   5.418   1.945  0.9686  1.0908 -1.3659
   43GLN    HG2  609   7.972   5.460   2.107  1.5990 -2.2027 -0.6224
   43GLN     CD  610   8.146   5.567   2.057  0.0583  0.1135  0.5596
   43GLN    OE1  611   8.176   5.681   2.022  0.5474 -0.1567  0.0842
   43GLN    NE2  612   8.232   5.496   2.131  0.4789  0.0756  0.0430
   43GLN   HE21  613   8.206   5.415   2.184  0.3781  1.5564  2.4036
   43GLN   HE22  614   8.319   5.537   2.160  0.3815 -0.6380  1.4092
   43GLN      C  615   7.714   5.469   2.017  0.4866  0.0698 -0.3245
   43GLN      O  616   7.682   5.541   2.111  1.0203  0.2294 -0.2668
   44SER      N  617   7.710   5.336   2.022  0.1088  0.0926  0.0348
   44SER      H  618   7.764   5.297   1.946  2.0902  1.4795  0.6474
   44SER     CA  619   7.644   5.254   2.122  0.3211  0.1591  0.2294
   44SER     HA  620   7.612   5.318   2.204  0.7297 -0.3717  0.8191
   44SER     CB  621   7.527   5.196   2.043  0.6987  0.2733 -0.4213
   44SER    HB1  622   7.570   5.147   1.955  0.0349 -0.5289 -0.3183
   44SER    HB2  623   7.472   5.128   2.108 -0.5889  1.1104 -0.6068
   44SER     OG  624   7.441   5.300   2.003  0.3549  0.1864  0.0859
   44SER     HG  625   7.365   5.255   1.966  1.5889 -1.4791 -0.5302
   44SER      C  626   7.733   5.146   2.183 -0.4279 -0.6254 -0.0353
   44SER      O  627   7.850   5.130   2.148 -0.2623 -0.3117  0.3634
   45THR      N  628   7.684   5.071   2.281 -0.8684 -0.4844 -0.1461
   45THR      H  629   7.597   5.102   2.322 -0.8934  0.6376 -1.0022
   45THR     CA  630   7.751   4.964   2.353 -0.1986  0.1296  0.1507
   45THR     HA  631   7.833   4.932   2.288 -0.7930 -1.1299 -0.0028
   45THR     CB  632   7.807   5.013   2.486  0.0179 -0.1668  0.1693
   45THR     HB  633   7.864   4.935   2.537  1.4890 -0.0932 -1.2869
   45THR    CG2  634   7.905   5.129   2.470  0.0333 -0.0855  0.8105
   45THR   HG21  635   7.970   5.104   2.386 -0.7832 -0.5539  0.3070
   45THR   HG22  636   7.854   5.219   2.436 -1.8102 -0.5336  2.2112
   45THR   HG23  637   7.970   5.142   2.557  0.7145 -3.3484  0.9383
   45THR    OG1  638   7.702   5.057   2.569  0.2134  0.5369  0.0524
   45THR    HG1  639   7.684   4.977   2.619  1.3259  0.4832  0.3903
   45THR      C  640   7.673   4.835   2.368  0.1612 -0.1122 -0.0412
   45THR      O  641   7.732   4.748   2.432  0.4696  0.1388  0.0165
   46ASP      N  642   7.551   4.826   2.313 -0.3199  0.1039  0.9517
   46ASP      H  643   7.527   4.900   2.248 -0.9415 -0.6333  0.3163
   46ASP     CA  644   7.476   4.703   2.316 -0.3675  0.1147  0.4506
   46ASP     HA  645   7.440   4.690   2.419 -0.2247  1.3112  0.6685
   46ASP     CB  646   7.351   4.730   2.233 -0.1885 -0.0112  0.1422
   46ASP    HB1  647   7.302   4.816   2.278  1.7918  2.2733 -1.7176
   46ASP    HB2  648   7.391   4.759   2.135  0.0767 -0.3371  0.1519
   46ASP     CG  649   7.249   4.619   2.215  0.0193 -0.2418  0.3947
   46ASP    OD1  650   7.263   4.542   2.117  0.3155  0.3027  0.0040
   46ASP    OD2  651   7.150   4.608   2.290 -0.4561  0.2077 -0.1649
   46ASP      C  652   7.555   4.580   2.273 -0.3834  0.2402  0.0640
   46ASP      O  653   7.545   4.479   2.342 -0.0909  0.2891  0.1826
   47THR      N  654   7.636   4.583   2.167  0.2815 -0.2424  0.5479
   47THR      H  655   7.644   4.675   2.126  0.5880 -0.5111 -0.0125
   47THR     CA  656   7.697   4.475   2.092 -0.8605 -0.6283  0.1460
   47THR     HA  657   7.645   4.382   2.112 -0.6763 -0.7932 -0.1333
   47THR     CB  658   7.678   4.502   1.943 -0.1461 -0.7172  0.0350
   47THR     HB  659   7.725   4.594   1.911 -1.5043 -0.4354 -1.2477
   47THR    CG2  660   7.731   4.390   1.854  0.5339 -0.4213  0.0564
   47THR   HG21  661   7.720   4.422   1.750  2.0959  3.1796  0.8582
   47THR   HG22  662   7.679   4.294   1.865  0.2316 -0.5869 -2.2181
   47THR   HG23  663   7.838   4.385   1.871  0.7487  2.9710  0.3279
   47THR    OG1  664   7.542   4.519   1.912 -0.1013  0.0551  0.2459
   47THR    HG1  665   7.488   4.449   1.951 -0.5710  1.6400  2.6439
   47THR      C  666   7.846   4.476   2.123 -0.8851 -0.2651  0.2647
   47THR      O  667   7.903   4.582   2.144 -0.2163 -0.5969  0.1604
   48SER      N  668   7.911   4.360   2.140  0.0647  0.1611 -0.3533
   48SER      H  669   7.859   4.277   2.163  0.9999  0.0700  1.7109
   48SER     CA  670   8.056   4.354   2.150  0.0373  0.2274  0.1445
   48SER     HA  671   8.092   4.411   2.235 -0.4003  1.6525 -0.5875
   48SER     CB  672   8.084   4.208   2.182 -0.2443  0.2463  0.4852
   48SER    HB1  673   8.192   4.194   2.195 -0.1140  2.5366  2.5632
   48SER    HB2  674   8.053   4.154   2.093 -0.3096 -0.7388  1.0851
   48SER     OG  675   8.022   4.152   2.296 -0.3652 -0.4409  0.0837
   48SER     HG  676   8.032   4.057   2.290 -0.3592 -0.5209  1.2525
   48SER      C  677   8.132   4.396   2.025 -0.4815  0.3401 -0.1364
   48SER      O  678   8.113   4.334   1.920  0.2054 -0.1094 -0.0006
   49GLY      N  679   8.224   4.492   2.036  0.4050 -0.5555  0.4137
   49GLY      H  680   8.215   4.548   2.119  0.8401 -0.3852  0.3472
   49GLY     CA  681   8.285   4.563   1.926 -0.8776  0.0001  0.0490
   49GLY    HA1  682   8.259   4.512   1.832  2.4674 -2.2257  0.1390
   49GLY    HA2  683   8.392   4.573   1.944 -0.4486 -1.8705 -1.0877
   49GLY      C  684   8.231   4.703   1.899  0.3959  0.5527  0.3306
   49GLY      O  685   8.160   4.755   1.984  0.5308  0.2480  0.6314
   50TYR      N  686   8.273   4.761   1.787 -0.1607 -0.1718 -0.2653
   50TYR      H  687   8.331   4.709   1.722  0.7873  1.6286 -0.9454
   50TYR     CA  688   8.213   4.884   1.738  0.2915  0.3572  0.4839
   50TYR     HA  689   8.214   4.963   1.813 -2.2859  1.5058 -0.5718
   50TYR     CB  690   8.286   4.935   1.615  0.3723 -0.3659  0.2285
   50TYR    HB1  691   8.230   5.021   1.579  1.5640 -0.2569 -1.5040
   50TYR    HB2  692   8.384   4.966   1.650  0.1966  0.9763 -0.4309
   50TYR     CG  693   8.294   4.838   1.499 -0.0354 -0.3118  0.1504
   50TYR    CD1  694   8.424   4.794   1.470 -0.0749 -0.2889 -0.0603
   50TYR    HD1  695   8.511   4.817   1.529  0.2187 -1.1234 -0.1527
   50TYR    CE1  696   8.440   4.694   1.373  0.1590  0.4039 -0.7546
   50TYR    HE1  697   8.534   4.641   1.370 -0.1118 -0.0573 -1.2628
   50TYR     CZ  698   8.334   4.673   1.282 -0.5489 -0.2017  0.1829
   50TYR     OH  699   8.350   4.573   1.191 -0.3213  0.1551 -0.1717
   50TYR     HH  700   8.443   4.548   1.198 -0.6761 -0.9537  0.8911
   50TYR    CE2  701   8.209   4.735   1.300 -0.0646  0.8507  0.0281
   50TYR    HE2  702   8.127   4.702   1.237 -0.0906  2.0142 -0.5717
   50TYR    CD2  703   8.188   4.818   1.410 -0.4086  0.1653  0.4863
   50TYR    HD2  704   8.093   4.869   1.418 -0.5474 -0.0369  0.1459
   50TYR      C  705   8.063   4.865   1.715  0.4991 -0.3767 -0.2988
   50TYR      O  706   8.009   4.759   1.684  0.2367 -0.4537  0.4199
   51GLY      N  707   7.996   4.980   1.719 -0.0905 -0.7018 -0.6453
   51GLY      H  708   8.042   5.069   1.736  1.0500 -1.6709  1.9872
   51GLY     CA  709   7.857   4.996   1.685  0.0316  0.2373 -0.7376
   51GLY    HA1  710   7.852   4.995   1.576  2.5576 -2.0675 -0.9125
   51GLY    HA2  711   7.804   4.908   1.720 -1.9068  0.5249 -2.6781
   51GLY      C  712   7.790   5.127   1.726  0.2482  0.3048 -0.5970
   51GLY      O  713   7.850   5.202   1.802  0.3619  0.1353 -0.5169
   52GLN      N  714   7.678   5.159   1.660 -0.2397 -0.2231 -0.0342
   52GLN      H  715   7.647   5.087   1.596  1.8368 -0.1962 -1.1580
   52GLN     CA  716   7.605   5.284   1.665  0.3622  0.1451 -0.3445
   52GLN     HA  717   7.619   5.324   1.766  0.7505  0.6215 -0.5826
   52GLN     CB  718   7.661   5.388   1.569 -0.2078  0.8951  0.1246
   52GLN    HB1  719   7.758   5.420   1.607 -0.7803  1.3711  1.2190
   52GLN    HB2  720   7.600   5.478   1.577 -1.7377 -0.2313  2.3816
   52GLN     CG  721   7.669   5.333   1.427 -0.5499  0.6107  0.2128
   52GLN    HG1  722   7.734   5.245   1.424 -1.5847 -0.1658  0.0153
   52GLN    HG2  723   7.573   5.293   1.393 -0.7550  1.8803 -0.7895
   52GLN     CD  724   7.707   5.436   1.321 -0.6617  0.3642 -0.0691
   52GLN    OE1  725   7.789   5.526   1.341 -0.4664  0.1534  0.0824
   52GLN    NE2  726   7.653   5.423   1.200 -0.2925 -0.1940 -0.1760
   52GLN   HE21  727   7.589   5.346   1.182  1.8524 -2.0336 -0.4497
   52GLN   HE22  728   7.665   5.496   1.132  0.7830 -0.5863 -0.4299
   52GLN      C  729   7.455   5.256   1.661  0.3532 -0.0620  0.9128
   52GLN      O  730   7.415   5.145   1.627 -0.6309  0.4958  0.2088
   53SER      N  731   7.371   5.353   1.699  0.1100 -0.0896  0.4532
   53SER      H  732   7.416   5.440   1.723 -0.4747 -0.0330  1.4049
   53SER     CA  733   7.226   5.354   1.699  0.1115  0.1444  0.4512
   53SER     HA  734   7.191   5.273   1.634 -1.2808  0.6623  0.5173
   53SER     CB  735   7.162   5.323   1.834 -0.4708 -0.4090  0.0523
   53SER    HB1  736   7.058   5.298   1.810 -0.8958  1.8989 -0.7593
   53SER    HB2  737   7.171   5.413   1.895  0.2604  0.3726 -1.1636
   53SER     OG  738   7.221   5.206   1.886 -0.2837 -0.7144 -0.8289
   53SER     HG  739   7.205   5.145   1.813 -2.9220 -1.5582  0.2957
   53SER      C  740   7.178   5.490   1.651  0.7338  0.0533 -0.4524
   53SER      O  741   7.244   5.593   1.664  0.5115  0.2081 -0.5446
   54SER      N  742   7.057   5.497   1.593  0.6948 -0.0933 -0.3893
   54SER      H  743   7.007   5.409   1.586 -1.9510  1.2413  0.6647
   54SER     CA  744   6.979   5.606   1.540 -0.0211 -0.1749  0.4895
   54SER     HA  745   7.041   5.696   1.538 -0.6633  0.3009  1.1187
   54SER     CB  746   6.915   5.591   1.403 -0.5477  0.7742  0.6248
   54SER    HB1  747   6.857   5.681   1.380 -1.5912 -0.0541 -0.1212
   54SER    HB2  748   6.985   5.573   1.321 -1.8330 -1.4128 -0.0903
   54SER     OG  749   6.833   5.476   1.398  0.7989 -0.1898  0.2160
   54SER     HG  750   6.793   5.475   1.311  0.1778 -1.7010  0.4892
   54SER      C  751   6.869   5.640   1.640  0.2045  0.1649  0.6249
   54SER      O  752   6.807   5.548   1.695  0.0017 -0.0701  0.0197
   55TYR      N  753   6.835   5.766   1.665  0.1936  0.2703  0.0713
   55TYR      H  754   6.891   5.837   1.619 -1.0050 -0.2775 -2.4505
   55TYR     CA  755   6.718   5.810   1.739 -0.1526 -0.2493 -0.1622
   55TYR     HA  756   6.718   5.763   1.837 -0.6798  0.6574  0.2864
   55TYR     CB  757   6.725   5.961   1.761  0.0867 -0.3481  0.4632
   55TYR    HB1  758   6.708   6.017   1.669  0.3939 -0.2642  0.4557
   55TYR    HB2  759   6.825   5.986   1.795  0.4493 -0.7900 -0.2462
   55TYR     CG  760   6.638   6.024   1.866  0.1457  1.1211 -0.3453
   55TYR    CD1  761   6.509   6.072   1.838 -0.2161  0.2249 -0.2542
   55TYR    HD1  762   6.474   6.066   1.736  0.0642  0.7341 -0.3835
   55TYR    CE1  763   6.433   6.137   1.935 -0.0542 -0.0357  0.0486
   55TYR    HE1  764   6.332   6.173   1.917 -1.1339 -1.8873  1.9030
   55TYR     CZ  765   6.486   6.163   2.063 -0.7494 -0.6429  0.4704
   55TYR     OH  766   6.423   6.249   2.147  0.3290  0.3639  0.2711
   55TYR     HH  767   6.345   6.273   2.096  0.4627 -2.6138 -1.5901
   55TYR    CE2  768   6.613   6.109   2.093 -0.4354 -0.3432 -0.2886
   55TYR    HE2  769   6.653   6.128   2.192  0.7526  0.8711 -0.9715
   55TYR    CD2  770   6.686   6.038   1.997 -0.1354 -0.3218 -0.0796
   55TYR    HD2  771   6.787   6.009   2.020 -0.2757 -0.2311  0.6718
   55TYR      C  772   6.595   5.768   1.660 -0.1373 -0.0704 -0.2820
   55TYR      O  773   6.586   5.771   1.537 -0.0819 -0.3727 -0.2947
   56SER      N  774   6.499   5.718   1.738 -0.3473  0.7421 -0.0104
   56SER      H  775   6.528   5.709   1.835  1.2954 -3.8935 -0.6603
   56SER     CA  776   6.380   5.649   1.694 -0.0782 -0.1065  0.5498
   56SER     HA  777   6.343   5.679   1.596 -0.8024  1.4981  1.2698
   56SER     CB  778   6.403   5.499   1.689 -0.5581 -0.1584 -0.1625
   56SER    HB1  779   6.303   5.457   1.674 -1.1912  0.2522  2.4518
   56SER    HB2  780   6.431   5.456   1.785 -2.4748 -1.5128 -0.1354
   56SER     OG  781   6.491   5.471   1.582 -0.1406 -0.3826  0.2397
   56SER     HG  782   6.544   5.392   1.594 -0.0278 -1.1135 -3.7281
   56SER      C  783   6.263   5.667   1.790 -0.2549 -0.3757  0.3848
   56SER      O  784   6.278   5.715   1.902  0.0424  0.0164  0.1764
   57SER      N  785   6.145   5.630   1.740 -0.0604 -0.1582 -0.2333
   57SER      H  786   6.131   5.572   1.658 -0.2237  0.1978 -0.4654
   57SER     CA  787   6.025   5.643   1.820  0.2657  0.0557  0.2256
   57SER     HA  788   6.027   5.736   1.876 -1.0109  0.2258  0.0138
   57SER     CB  789   5.909   5.644   1.721  0.4384 -0.2401  0.0172
   57SER    HB1  790   5.909   5.552   1.663  3.0553 -1.0629  1.1729
   57SER    HB2  791   5.820   5.636   1.783  0.3190 -2.1796 -0.3499
   57SER     OG  792   5.900   5.766   1.650  0.2600 -0.2300  0.0571
   57SER     HG  793   5.867   5.744   1.562  0.0710 -1.4551  0.4162
   57SER      C  794   6.010   5.525   1.915  0.1738 -0.3358 -0.2692
   57SER      O  795   6.081   5.426   1.899  0.0600 -0.3583 -0.6484
   58TYR      N  796   5.926   5.536   2.019  0.8487 -0.7718  0.3313
   58TYR      H  797   5.879   5.624   2.034  0.2710 -0.9759 -0.2127
   58TYR     CA  798   5.888   5.423   2.101  0.1570 -0.2588  0.7231
   58TYR     HA  799   5.904   5.331   2.045 -1.5778  0.4918 -1.1382
   58TYR     CB  800   5.973   5.422   2.228  0.2725  0.1017  0.6480
   58TYR    HB1  801   6.077   5.439   2.198 -0.2574  0.7204 -0.9461
   58TYR    HB2  802   5.950   5.327   2.277  2.9105 -0.7468  0.3834
   58TYR     CG  803   5.930   5.530   2.324  0.1298  0.4182  0.2294
   58TYR    CD1  804   5.854   5.492   2.435  0.3460 -0.3787  0.1038
   58TYR    HD1  805   5.808   5.395   2.448 -2.2501  0.4760 -1.9255
   58TYR    CE1  806   5.822   5.591   2.528  0.5169 -0.2670  0.0435
   58TYR    HE1  807   5.746   5.575   2.603  0.2197 -2.0773 -0.5920
   58TYR     CZ  808   5.866   5.724   2.512  0.0384 -0.1201 -0.0814
   58TYR     OH  809   5.833   5.815   2.609  0.2159 -0.5676  0.4024
   58TYR     HH  810   5.796   5.772   2.687  2.1536 -1.1121  1.0751
   58TYR    CE2  811   5.945   5.758   2.401 -0.3361  0.4625 -0.1728
   58TYR    HE2  812   5.974   5.862   2.390 -0.0927  0.4439  0.2979
   58TYR    CD2  813   5.972   5.662   2.302 -0.3510  0.5027 -0.2161
   58TYR    HD2  814   6.032   5.689   2.217 -0.1789 -0.4119 -0.3946
   58TYR      C  815   5.738   5.427   2.125  0.0196  0.0869 -0.1529
   58TYR      O  816   5.678   5.529   2.159 -0.1652 -0.0339 -0.1147
   59GLY      N  817   5.675   5.309   2.114 -0.1432  0.1852 -0.2826
   59GLY      H  818   5.736   5.231   2.096 -0.6901 -0.0519 -1.1866
   59GLY     CA  819   5.533   5.280   2.115 -0.0988 -0.0320 -0.1766
   59GLY    HA1  820   5.481   5.363   2.067  1.8404 -0.2944 -2.9862
   59GLY    HA2  821   5.512   5.184   2.069 -4.5938 -0.8394  2.9394
   59GLY      C  822   5.483   5.254   2.256 -0.2013  0.0238 -0.2024
   59GLY      O  823   5.535   5.313   2.351  0.8687 -0.1591 -0.6543
   60GLN      N  824   5.376   5.175   2.264 -0.1978  0.0312 -0.0785
   60GLN      H  825   5.342   5.125   2.183  1.1247 -0.3227 -0.4472
   60GLN     CA  826   5.333   5.108   2.385 -0.1057 -0.1767 -0.1593
   60GLN     HA  827   5.333   5.185   2.462  2.9299 -1.1047  0.8793
   60GLN     CB  828   5.199   5.036   2.369  0.2949 -0.7530 -0.9565
   60GLN    HB1  829   5.198   4.965   2.286 -1.6862 -2.4356  0.4077
   60GLN    HB2  830   5.182   4.974   2.457 -0.5136  0.1684 -0.4494
   60GLN     CG  831   5.088   5.141   2.363  0.1990 -0.7708  0.2056
   60GLN    HG1  832   5.083   5.185   2.462  1.9830  3.3592 -1.3094
   60GLN    HG2  833   5.098   5.222   2.290 -1.2101  0.0096  0.8541
   60GLN     CD  834   4.957   5.069   2.336 -0.2697  0.1539  0.0027
   60GLN    OE1  835   4.913   5.066   2.221  0.5452 -0.0657 -0.3081
   60GLN    NE2  836   4.893   5.011   2.438 -0.3581  0.6205  0.2152
   60GLN   HE21  837   4.932   5.031   2.530  1.9839 -0.1977 -0.5191
   60GLN   HE22  838   4.805   4.964   2.425 -0.5559  0.9541  0.3275
   60GLN      C  839   5.441   5.011   2.429 -0.4069 -0.3829  0.1319
   60GLN      O  840   5.506   4.952   2.343 -0.5727 -0.0293 -0.2380
   61SER      N  841   5.466   4.982   2.557  0.2917  0.3891  0.1788
   61SER      H  842   5.434   5.040   2.633  1.6267 -0.5073  1.4801
   61SER     CA  843   5.557   4.879   2.602  0.1904 -0.0057 -0.5016
   61SER     HA  844   5.652   4.914   2.563 -0.0627  3.2686  1.4615
   61SER     CB  845   5.555   4.865   2.754  0.6234 -0.0021 -0.4944
   61SER    HB1  846   5.453   4.846   2.789  1.0607 -2.1410 -0.2365
   61SER    HB2  847   5.614   4.789   2.805  0.6303  1.1271  1.2778
   61SER     OG  848   5.583   4.992   2.810  0.6210  0.0371 -0.5814
   61SER     HG  849   5.611   4.975   2.901 -0.9533 -1.7765 -0.3630
   61SER      C  850   5.524   4.748   2.532 -0.1446  0.0726 -0.4919
   61SER      O  851   5.410   4.722   2.494 -0.3040 -0.2745  0.2079
   62GLN      N  852   5.625   4.661   2.520 -0.3077 -0.1201 -0.4811
   62GLN      H  853   5.718   4.686   2.547 -0.0430 -1.3876 -0.1633
   62GLN     CA  854   5.634   4.534   2.451  0.0275 -0.3297 -0.0552
   62GLN     HA  855   5.536   4.522   2.403 -0.4598 -0.1738  0.8875
   62GLN     CB  856   5.746   4.537   2.347  0.1913 -0.4918  0.1148
   62GLN    HB1  857   5.831   4.582   2.396 -0.6987  1.6363 -0.1948
   62GLN    HB2  858   5.779   4.442   2.303  0.2011 -0.1581 -0.6154
   62GLN     CG  859   5.706   4.638   2.239  0.0770 -0.5431  0.1079
   62GLN    HG1  860   5.619   4.595   2.190 -0.5539 -1.2717  1.7972
   62GLN    HG2  861   5.686   4.739   2.273  1.9847  0.3883 -1.3605
   62GLN     CD  862   5.823   4.660   2.144  0.1620  0.1354  0.3670
   62GLN    OE1  863   5.913   4.741   2.161  0.2728  0.0594  0.1436
   62GLN    NE2  864   5.838   4.572   2.044  0.0793  0.1201  0.3679
   62GLN   HE21  865   5.930   4.565   2.004 -0.4722 -0.0037 -0.9205
   62GLN   HE22  866   5.781   4.489   2.040 -0.4738  0.3852  1.8009
   62GLN      C  867   5.648   4.421   2.552 -0.2718 -0.0151  0.3430
   62GLN      O  868   5.699   4.433   2.663  0.4334 -0.5077  0.0796
   63ASN      N  869   5.598   4.305   2.507 -0.1046  0.1137 -0.1857
   63ASN      H  870   5.568   4.301   2.411 -0.5070  2.0850 -0.1822
   63ASN     CA  871   5.580   4.188   2.590  0.0810  0.1416 -0.1068
   63ASN     HA  872   5.519   4.122   2.529 -1.8160 -0.7837  2.6174
   63ASN     CB  873   5.716   4.122   2.613 -0.0136 -0.0240 -0.0218
   63ASN    HB1  874   5.775   4.147   2.525  0.0873  1.9447  0.5558
   63ASN    HB2  875   5.770   4.165   2.697  0.2830  0.3196 -0.3826
   63ASN     CG  876   5.699   3.973   2.637 -0.1160 -0.0918 -0.4993
   63ASN    OD1  877   5.589   3.918   2.644 -0.1225 -0.0271 -0.0893
   63ASN    ND2  878   5.808   3.900   2.664 -0.3067  0.0541  0.7251
   63ASN   HD21  879   5.807   3.803   2.690 -0.6682 -0.5171 -1.2270
   63ASN   HD22  880   5.898   3.947   2.660  0.3708 -1.0756  2.0469
   63ASN      C  881   5.502   4.208   2.719  0.2534  0.8329 -0.1058
   63ASN      O  882   5.529   4.153   2.826  0.7134  0.0685 -0.6031
   64THR      N  883   5.384   4.269   2.711 -0.1320  0.0381 -0.4801
   64THR      H  884   5.350   4.288   2.617 -0.4811  0.9581 -0.1805
   64THR     CA  885   5.295   4.298   2.822 -0.0808  0.1481 -0.4683
   64THR     HA  886   5.346   4.303   2.918  0.5208 -2.1055 -0.6106
   64THR     CB  887   5.236   4.437   2.800 -0.1951  0.1908  0.1029
   64THR     HB  888   5.151   4.453   2.866 -0.8732  0.6363 -0.8605
   64THR    CG2  889   5.348   4.535   2.831 -0.4922  0.5118  0.1692
   64THR   HG21  890   5.383   4.532   2.935  2.1945  1.7152 -0.6029
   64THR   HG22  891   5.439   4.511   2.776 -1.3207 -0.1202 -0.9459
   64THR   HG23  892   5.329   4.637   2.798 -0.0081 -0.4378 -3.4054
   64THR    OG1  893   5.205   4.462   2.665  0.1552 -0.2311 -0.0566
   64THR    HG1  894   5.182   4.554   2.652  1.6297  0.0608 -0.9325
   64THR      C  895   5.179   4.203   2.847  0.2702 -0.2400 -0.3039
   64THR      O  896   5.144   4.125   2.758 -0.5182 -0.0134 -0.2008
   65GLY      N  897   5.120   4.210   2.967  0.2134 -0.3622 -0.3244
   65GLY      H  898   5.162   4.264   3.042  1.5022  0.1961 -1.4096
   65GLY     CA  899   5.005   4.135   3.013 -0.0740 -0.1503 -0.6954
   65GLY    HA1  900   4.988   4.154   3.119 -0.6106  2.1355 -1.1367
   65GLY    HA2  901   5.024   4.028   3.001  1.0369 -0.2457  1.5160
   65GLY      C  902   4.873   4.162   2.942 -0.4794  0.0448  0.1278
   65GLY      O  903   4.872   4.244   2.851  0.2641 -0.2307 -0.1317
   66TYR      N  904   4.763   4.092   2.973 -0.4415 -0.3058 -0.5212
   66TYR      H  905   4.774   4.027   3.050 -1.9381 -1.5141 -1.2810
   66TYR     CA  906   4.640   4.095   2.897 -0.2418 -0.1271 -0.8445
   66TYR     HA  907   4.666   4.131   2.798  1.2062 -1.7104 -1.0870
   66TYR     CB  908   4.599   3.948   2.886 -0.3369 -0.1616 -0.1090
   66TYR    HB1  909   4.536   3.914   2.968  0.3056 -1.5047 -0.1433
   66TYR    HB2  910   4.687   3.886   2.865 -0.3693  0.3243 -1.8461
   66TYR     CG  911   4.520   3.928   2.759 -0.6247  0.5304 -0.0429
   66TYR    CD1  912   4.587   3.935   2.636  0.0615 -0.6212  0.2471
   66TYR    HD1  913   4.687   3.976   2.637 -0.2726  0.2141  0.3448
   66TYR    CE1  914   4.513   3.916   2.518 -0.0289 -0.3295  0.2549
   66TYR    HE1  915   4.566   3.923   2.425  1.7279 -1.7125  1.0787
   66TYR     CZ  916   4.375   3.886   2.522 -0.2046  0.4769  0.3548
   66TYR     OH  917   4.301   3.871   2.409 -0.6011 -0.0953  0.6845
   66TYR     HH  918   4.347   3.892   2.327 -0.1908  1.5355  1.2874
   66TYR    CE2  919   4.314   3.871   2.648 -0.2627  0.2306  0.2982
   66TYR    HE2  920   4.211   3.841   2.654 -0.7190  1.6278 -0.0260
   66TYR    CD2  921   4.385   3.894   2.766 -0.4518 -0.0724  0.4705
   66TYR    HD2  922   4.330   3.901   2.859 -0.2447 -2.5871  0.8479
   66TYR      C  923   4.532   4.177   2.968  0.0987 -0.2828 -0.1320
   66TYR      O  924   4.534   4.186   3.090  0.2268 -0.5576 -0.1121
   67GLY      N  925   4.445   4.243   2.891  0.3331  0.0976 -0.0760
   67GLY      H  926   4.460   4.225   2.793 -0.6823 -1.8275  0.0690
   67GLY     CA  927   4.362   4.354   2.933 -0.0716 -0.0602 -0.4535
   67GLY    HA1  928   4.261   4.359   2.891 -0.8995  0.2291  1.4597
   67GLY    HA2  929   4.335   4.332   3.036 -0.2519 -0.1323 -0.5146
   67GLY      C  930   4.423   4.492   2.949  0.0989 -0.1724 -0.1226
   67GLY      O  931   4.540   4.511   2.916  0.0874  0.1217  0.0032
   68THR      N  932   4.347   4.595   2.987  0.7078 -0.0429  0.7636
   68THR      H  933   4.251   4.575   3.010  0.7511 -0.6485  0.4457
   68THR     CA  934   4.397   4.730   3.004  0.3159  0.2582 -0.3877
   68THR     HA  935   4.456   4.764   2.920  0.3886  1.7570  0.2260
   68THR     CB  936   4.283   4.828   3.031  0.0984  0.0081 -0.3899
   68THR     HB  937   4.329   4.923   3.057  0.1337 -0.4065  1.1583
   68THR    CG2  938   4.186   4.841   2.914  0.6183  0.8773 -0.7266
   68THR   HG21  939   4.232   4.881   2.823  1.7067 -1.0015 -1.0462
   68THR   HG22  940   4.117   4.923   2.931  1.7607  1.6327  0.4970
   68THR   HG23  941   4.136   4.749   2.887  1.7909 -0.4472  1.3960
   68THR    OG1  942   4.198   4.786   3.135 -0.2401 -0.0789 -0.6993
   68THR    HG1  943   4.128   4.851   3.145  0.8969  1.2735 -1.2975
   68THR      C  944   4.499   4.747   3.116  0.1243 -0.0233 -0.1679
   68THR      O  945   4.513   4.667   3.208  0.0384  0.2922  0.1248
   69GLN      N  946   4.583   4.850   3.101  0.2083  0.0065  0.4896
   69GLN      H  947   4.548   4.920   3.038 -0.3952 -1.6765 -1.1397
   69GLN     CA  948   4.695   4.888   3.184  0.0381  0.3347  0.5730
   69GLN     HA  949   4.679   4.866   3.289  0.5974  3.3508  1.3905
   69GLN     CB  950   4.829   4.827   3.142 -0.1456  0.0002  0.4629
   69GLN    HB1  951   4.905   4.868   3.208 -0.4307  1.2233  0.0668
   69GLN    HB2  952   4.854   4.868   3.044 -0.1944  1.9033  1.2002
   69GLN     CG  953   4.847   4.676   3.147  0.2706  0.0351  0.0453
   69GLN    HG1  954   4.781   4.633   3.072  2.6571 -1.1703 -1.5090
   69GLN    HG2  955   4.827   4.636   3.246 -1.0496 -1.6408 -0.8508
   69GLN     CD  956   4.984   4.628   3.100  0.5466  0.3589  0.5157
   69GLN    OE1  957   5.042   4.667   2.999  0.0296 -0.7121 -0.2027
   69GLN    NE2  958   5.044   4.539   3.179 -0.4517 -0.1314  0.7360
   69GLN   HE21  959   5.143   4.520   3.171 -0.4451 -0.0024  0.5160
   69GLN   HE22  960   4.994   4.493   3.254 -1.5913 -3.0993 -1.6533
   69GLN      C  961   4.721   5.038   3.187  0.1465  0.3352 -0.2005
   69GLN      O  962   4.691   5.105   3.089 -0.3989  0.1813 -0.1407
   70SER      N  963   4.767   5.084   3.304  0.3867 -0.4616  0.0267
   70SER      H  964   4.774   5.031   3.389 -0.2321  0.1956  0.5015
   70SER     CA  965   4.796   5.222   3.335  0.0290 -0.4609  0.3721
   70SER     HA  966   4.697   5.265   3.345 -1.0567 -2.4959 -0.9428
   70SER     CB  967   4.873   5.212   3.466  0.0325  0.0031  0.4089
   70SER    HB1  968   4.968   5.161   3.446 -0.8610 -1.8911  0.7449
   70SER    HB2  969   4.887   5.314   3.502 -1.7719  1.6756 -3.1275
   70SER     OG  970   4.796   5.139   3.559 -0.1587 -0.2907  0.0228
   70SER     HG  971   4.836   5.051   3.554  0.4818  0.0552 -2.4428
   70SER      C  972   4.876   5.303   3.233 -0.5854 -0.1935  0.0980
   70SER      O  973   4.961   5.245   3.166 -0.3490  0.3350 -0.0634
   71THR      N  974   4.844   5.431   3.214 -0.3921 -0.1863 -0.1740
   71THR      H  975   4.781   5.468   3.283  0.6414  2.2136 -0.4175
   71THR     CA  976   4.905   5.535   3.133  0.2848 -0.0430  0.5069
   71THR     HA  977   4.894   5.506   3.028 -0.2976  0.1561  0.5114
   71THR     CB  978   4.832   5.667   3.155  0.5288  0.2504 -0.3958
   71THR     HB  979   4.889   5.753   3.122 -2.2115  3.0140  1.5040
   71THR    CG2  980   4.700   5.679   3.078  0.2552  0.0865  0.0426
   71THR   HG21  981   4.678   5.780   3.044  1.9332  0.8840  1.1284
   71THR   HG22  982   4.618   5.639   3.138  1.5882 -0.7222  1.4099
   71THR   HG23  983   4.712   5.625   2.984  1.0610  1.7940 -0.8868
   71THR    OG1  984   4.794   5.685   3.290  0.4125 -0.2650 -0.3563
   71THR    HG1  985   4.737   5.763   3.293 -0.6960 -1.0607  0.1506
   71THR      C  986   5.054   5.557   3.156  0.4636 -0.6529 -0.0281
   71THR      O  987   5.098   5.543   3.270 -0.1035 -0.8320  0.1737
   72PRO      N  988   5.133   5.595   3.056  0.1397  0.4861  0.1358
   72PRO     CD  989   5.100   5.609   2.915  0.5813  0.1231 -0.0068
   72PRO    HD1  990   5.077   5.512   2.871  0.8157 -0.2528  0.6858
   72PRO    HD2  991   5.010   5.671   2.912 -1.0320 -2.0961 -0.3954
   72PRO     CG  992   5.217   5.681   2.848  0.6405 -0.0286 -0.0656
   72PRO    HG1  993   5.192   5.786   2.859 -0.9304 -0.4354  0.5610
   72PRO    HG2  994   5.233   5.647   2.746  0.0180 -2.9678  0.7182
   72PRO     CB  995   5.336   5.647   2.937  0.7237 -0.3687 -0.3057
   72PRO    HB1  996   5.376   5.548   2.915  4.7228  0.9112  0.4502
   72PRO    HB2  997   5.407   5.729   2.927 -2.5601  2.5987 -1.2034
   72PRO     CA  998   5.270   5.638   3.075  0.1775  0.6540 -0.4899
   72PRO     HA  999   5.328   5.575   3.142  1.0667  2.8386  0.8957
   72PRO      C 1000   5.291   5.769   3.148  0.3919  0.8618 -0.9244
   72PRO      O 1001   5.194   5.839   3.177  0.1853  0.1554  0.1418
   73GLN      N 1002   5.414   5.789   3.197  0.3970 -0.2600 -0.4600
   73GLN      H 1003   5.478   5.711   3.185  2.1607  1.1719 -0.8076
   73GLN     CA 1004   5.462   5.897   3.281  0.3719 -0.1841 -0.5432
   73GLN     HA 1005   5.386   5.972   3.301  0.1573 -0.3042 -0.8890
   73GLN     CB 1006   5.505   5.842   3.417 -0.0065  0.9969  0.0633
   73GLN    HB1 1007   5.542   5.926   3.477 -1.3766  2.6423 -1.2777
   73GLN    HB2 1008   5.586   5.769   3.407 -2.0449 -1.5614  1.2121
   73GLN     CG 1009   5.389   5.780   3.493  0.4255  0.3457  0.2048
   73GLN    HG1 1010   5.345   5.699   3.435 -0.5114  0.4399  0.7478
   73GLN    HG2 1011   5.310   5.856   3.483 -0.0265  0.1970  2.1579
   73GLN     CD 1012   5.397   5.748   3.641 -0.0788  0.0071  0.1610
   73GLN    OE1 1013   5.478   5.807   3.713  0.2198 -0.5933  0.3270
   73GLN    NE2 1014   5.315   5.652   3.686  0.0957 -0.3319 -0.2387
   73GLN   HE21 1015   5.236   5.626   3.629  0.2120 -0.2862 -0.4219
   73GLN   HE22 1016   5.317   5.648   3.787  0.1080  2.6801 -0.0152
   73GLN      C 1017   5.574   5.974   3.213  0.4702  0.4565  0.3290
   73GLN      O 1018   5.664   5.921   3.149  0.1133  0.4237 -0.1523
   74GLY      N 1019   5.569   6.107   3.225  0.0222  0.4905 -0.1823
   74GLY      H 1020   5.492   6.146   3.277 -1.4984 -1.7064 -0.6586
   74GLY     CA 1021   5.674   6.193   3.175  0.0768  0.5266 -0.0075
   74GLY    HA1 1022   5.697   6.154   3.075 -0.9801 -0.7416  0.2111
   74GLY    HA2 1023   5.642   6.297   3.176  0.1419  0.6319 -2.2343
   74GLY      C 1024   5.809   6.182   3.244 -0.2766  0.0607  0.6164
   74GLY      O 1025   5.826   6.098   3.333  0.2293 -0.0948  0.3773
   75TYR      N 1026   5.899   6.269   3.199 -0.5558  0.2634  0.4477
   75TYR      H 1027   5.877   6.342   3.133  1.3703  1.1023  0.6583
   75TYR     CA 1028   6.015   6.310   3.277 -0.1288  0.0283 -0.0586
   75TYR     HA 1029   5.989   6.280   3.379 -0.4833  1.7464  0.3895
   75TYR     CB 1030   6.133   6.225   3.232  0.1033  0.0625  0.4809
   75TYR    HB1 1031   6.098   6.125   3.205  1.1296 -0.2662  0.2989
   75TYR    HB2 1032   6.164   6.264   3.135 -0.8716 -0.2040  0.0533
   75TYR     CG 1033   6.255   6.210   3.320  0.1025 -0.1620  0.4454
   75TYR    CD1 1034   6.378   6.262   3.277 -0.1880  0.3755  0.2601
   75TYR    HD1 1035   6.383   6.315   3.183 -0.2460 -1.0736 -0.5870
   75TYR    CE1 1036   6.491   6.249   3.357 -0.2789  0.4255  0.3967
   75TYR    HE1 1037   6.585   6.282   3.315 -1.3280  0.1941 -2.2830
   75TYR     CZ 1038   6.487   6.177   3.479 -0.2186 -0.0831  0.1020
   75TYR     OH 1039   6.595   6.163   3.561 -0.3387  0.4236  0.3527
   75TYR     HH 1040   6.580   6.136   3.652 -1.6136  0.7828  0.2704
   75TYR    CE2 1041   6.361   6.126   3.514 -0.1669 -0.5333 -0.3445
   75TYR    HE2 1042   6.353   6.079   3.611 -1.6597  1.0999  0.3944
   75TYR    CD2 1043   6.245   6.132   3.435 -0.5087 -0.5248  0.1527
   75TYR    HD2 1044   6.154   6.085   3.469 -0.1354 -1.2016  0.2460
   75TYR      C 1045   6.046   6.459   3.276 -0.5782  0.1242  0.1953
   75TYR      O 1046   6.008   6.522   3.178  0.1803 -0.0292 -0.2046
   76GLY      N 1047   6.118   6.507   3.377 -0.6149  0.5220  0.0340
   76GLY      H 1048   6.141   6.460   3.464  0.4678  2.7121  1.0237
   76GLY     CA 1049   6.166   6.644   3.368 -0.0191  0.3319  0.2091
   76GLY    HA1 1050   6.229   6.677   3.450  2.0426  2.3420 -2.0603
   76GLY    HA2 1051   6.220   6.659   3.275 -0.6656  0.9741 -0.0736
   76GLY      C 1052   6.045   6.735   3.377 -0.3550 -0.1402  0.5859
   76GLY      O 1053   5.962   6.732   3.468 -0.3303 -0.0510  0.6115
   77SER      N 1054   6.043   6.833   3.285  0.7536 -0.1215  0.5733
   77SER      H 1055   6.119   6.858   3.224 -0.4944  4.5084  0.5130
   77SER     CA 1056   5.931   6.924   3.279  0.3687 -0.6182  0.1257
   77SER     HA 1057   5.912   6.949   3.383 -0.3635 -0.2485 -0.0889
   77SER     CB 1058   5.965   7.047   3.194  0.1060 -0.4643  0.2422
   77SER    HB1 1059   5.877   7.111   3.184  0.2002 -0.3251  0.2931
   77SER    HB2 1060   5.984   7.010   3.094 -0.2449  1.2814 -0.4970
   77SER     OG 1061   6.077   7.114   3.248 -0.2621  0.2970  0.0758
   77SER     HG 1062   6.072   7.099   3.342  2.7916 -0.5503  0.2221
   77SER      C 1063   5.795   6.874   3.232  0.2680 -0.3866  0.1654
   77SER      O 1064   5.691   6.936   3.254  0.1839 -0.4749  0.0195
   78THR      N 1065   5.792   6.757   3.168 -0.1254 -0.5157  0.4218
   78THR      H 1066   5.878   6.707   3.149 -0.5253 -0.8564 -0.5601
   78THR     CA 1067   5.668   6.695   3.124 -0.2581  0.1360 -0.1449
   78THR     HA 1068   5.585   6.766   3.124 -1.0671 -0.7887 -0.0897
   78THR     CB 1069   5.692   6.646   2.982  0.4546 -0.2951  0.1185
   78THR     HB 1070   5.597   6.602   2.951  1.2252 -0.8986 -1.5079
   78THR    CG2 1071   5.726   6.767   2.896 -0.3618  0.1409  0.3992
   78THR   HG21 1072   5.734   6.734   2.792  0.5113  0.3040  0.4032
   78THR   HG22 1073   5.642   6.836   2.906 -1.6452 -1.0332 -1.5625
   78THR   HG23 1074   5.822   6.803   2.933  0.4623 -1.0698 -0.4861
   78THR    OG1 1075   5.791   6.546   2.970  0.9327  0.1750  0.0801
   78THR    HG1 1076   5.756   6.475   2.915  0.6438  0.8980 -0.6689
   78THR      C 1077   5.631   6.581   3.218 -0.1397 -0.0715 -0.3502
   78THR      O 1078   5.712   6.522   3.289  0.2052 -0.1491 -0.8026
   79GLY      N 1079   5.504   6.544   3.205 -0.0614 -0.5134  0.0970
   79GLY      H 1080   5.453   6.596   3.135  2.1492  0.5037 -0.8548
   79GLY     CA 1081   5.423   6.462   3.294 -0.4206 -0.2353  0.0287
   79GLY    HA1 1082   5.347   6.414   3.232  1.8574 -1.4371 -2.0148
   79GLY    HA2 1083   5.482   6.376   3.325 -1.0108 -2.1791 -3.6171
   79GLY      C 1084   5.358   6.533   3.411 -0.0376  0.4039 -0.1381
   79GLY      O 1085   5.338   6.655   3.406 -0.0852  0.3862 -0.3746
   80GLY      N 1086   5.325   6.465   3.521  0.2456 -0.1141 -0.3743
   80GLY      H 1087   5.352   6.369   3.539  1.5722  0.3802  0.3868
   80GLY     CA 1088   5.242   6.519   3.626  0.4621  0.4944 -0.5148
   80GLY    HA1 1089   5.282   6.616   3.655  2.1943 -0.3226 -0.0930
   80GLY    HA2 1090   5.248   6.456   3.714  2.9196 -3.0299 -2.9724
   80GLY      C 1091   5.094   6.531   3.591  0.2262 -0.0151  0.2826
   80GLY      O 1092   5.039   6.439   3.531  0.4337  0.0017  0.0666
   81TYR      N 1093   5.030   6.645   3.623 -0.3496 -0.2097 -0.1641
   81TYR      H 1094   5.075   6.713   3.682 -0.7763 -0.1365  0.0806
   81TYR     CA 1095   4.889   6.661   3.596 -0.3972 -0.8839 -0.3393
   81TYR     HA 1096   4.846   6.565   3.568 -1.0621 -0.5405 -0.5132
   81TYR     CB 1097   4.821   6.694   3.728  0.0821 -0.0255 -0.3015
   81TYR    HB1 1098   4.883   6.774   3.767 -0.3503 -0.4687  1.3794
   81TYR    HB2 1099   4.725   6.743   3.712  1.2005  3.0725  1.4910
   81TYR     CG 1100   4.798   6.585   3.830 -0.0856  0.0363 -0.2721
   81TYR    CD1 1101   4.842   6.603   3.962  0.0971  0.1484 -0.3477
   81TYR    HD1 1102   4.905   6.684   3.996  1.7605 -1.9091  1.8077
   81TYR    CE1 1103   4.807   6.506   4.057  0.3284 -0.1623 -0.5741
   81TYR    HE1 1104   4.843   6.516   4.159 -3.4974 -0.9321  1.0411
   81TYR     CZ 1105   4.723   6.396   4.031 -0.8933  0.4767  0.5020
   81TYR     OH 1106   4.692   6.307   4.129  0.0021 -0.1192  0.2613
   81TYR     HH 1107   4.720   6.332   4.217  2.3518 -0.5303 -0.2966
   81TYR    CE2 1108   4.687   6.374   3.896 -0.5952  0.3913  0.4353
   81TYR    HE2 1109   4.628   6.288   3.870 -0.7628  0.0848  1.7622
   81TYR    CD2 1110   4.718   6.473   3.802  0.3005 -0.3050 -0.0230
   81TYR    HD2 1111   4.687   6.455   3.701  0.0247 -1.4621  0.2546
   81TYR      C 1112   4.859   6.754   3.479 -0.2153 -0.3248  0.0543
   81TYR      O 1113   4.950   6.830   3.445  0.1304 -0.8513 -0.2232
   82GLY      N 1114   4.741   6.741   3.419 -0.3758 -0.3682  0.3768
   82GLY      H 1115   4.681   6.665   3.448 -1.8042 -0.5548 -2.6992
   82GLY     CA 1116   4.692   6.826   3.313  0.4855 -0.2524  0.0603
   82GLY    HA1 1117   4.625   6.773   3.245  0.2490 -1.2222  1.0402
   82GLY    HA2 1118   4.781   6.857   3.258 -0.2167 -0.9625 -1.5491
   82GLY      C 1119   4.632   6.957   3.362  0.2099 -0.3063 -0.1215
   82GLY      O 1120   4.629   6.987   3.482 -0.6358 -0.0137 -0.2128
   83SER      N 1121   4.602   7.039   3.261 -0.6257 -0.4336  0.0149
   83SER      H 1122   4.618   7.009   3.166 -3.3297  1.6409 -1.2126
   83SER     CA 1123   4.558   7.177   3.274  0.1693 -0.1606 -0.0816
   83SER     HA 1124   4.610   7.229   3.354  0.4801 -1.7822  0.8269
   83SER     CB 1125   4.575   7.253   3.143  0.1137 -0.0812 -0.0429
   83SER    HB1 1126   4.681   7.249   3.117  0.6745  1.8626  1.6693
   83SER    HB2 1127   4.528   7.351   3.148 -2.1147 -1.0251 -0.9450
   83SER     OG 1128   4.501   7.187   3.042  0.0420  0.1474 -0.1397
   83SER     HG 1129   4.528   7.227   2.959  1.2786 -0.7114 -0.1863
   83SER      C 1130   4.417   7.182   3.332  0.3504  0.2110  0.3325
   83SER      O 1131   4.342   7.084   3.333  0.6120  0.0072  0.1557
   84SER      N 1132   4.388   7.300   3.386 -0.6165  0.3146 -0.3904
   84SER      H 1133   4.454   7.374   3.364 -0.5305  0.5765  0.7151
   84SER     CA 1134   4.260   7.339   3.441 -0.6082 -0.2798  0.0581
   84SER     HA 1135   4.245   7.284   3.533 -0.3723 -1.5905 -0.6566
   84SER     CB 1136   4.257   7.490   3.462 -0.4741 -0.3615  0.6656
   84SER    HB1 1137   4.157   7.531   3.472  0.5630  2.6008  0.0428
   84SER    HB2 1138   4.304   7.541   3.378 -2.1458  0.4255  0.1628
   84SER     OG 1139   4.341   7.517   3.572  0.1422 -0.3119  0.1922
   84SER     HG 1140   4.365   7.609   3.567  0.8291 -0.4930  0.1018
   84SER      C 1141   4.145   7.310   3.345 -0.5442 -0.1734 -0.0502
   84SER      O 1142   4.159   7.317   3.223  0.6488  0.2100  0.0932
   85GLN      N 1143   4.032   7.270   3.404 -0.5186  0.0767  0.1687
   85GLN      H 1144   4.035   7.261   3.505  0.9614  0.3947  0.1834
   85GLN     CA 1145   3.906   7.264   3.334 -0.3468 -0.2277 -0.1169
   85GLN     HA 1146   3.906   7.182   3.262  0.1536  0.2391 -0.6605
   85GLN     CB 1147   3.795   7.243   3.436  0.0752 -0.2787  0.3317
   85GLN    HB1 1148   3.700   7.254   3.385  0.0750 -0.9517  0.1763
   85GLN    HB2 1149   3.808   7.323   3.509  1.7577 -0.6263  0.4454
   85GLN     CG 1150   3.776   7.117   3.521  0.0723 -0.2072  0.4368
   85GLN    HG1 1151   3.693   7.121   3.591  0.5348  0.8427  0.9634
   85GLN    HG2 1152   3.866   7.105   3.581  0.5489 -3.4307 -0.7227
   85GLN     CD 1153   3.766   6.996   3.429  0.4309  0.2778 -0.2544
   85GLN    OE1 1154   3.689   6.994   3.333 -0.0982  0.3660  0.1595
   85GLN    NE2 1155   3.849   6.893   3.446  0.2900  0.2072  0.0192
   85GLN   HE21 1156   3.919   6.890   3.519 -0.0176  1.0684  0.3698
   85GLN   HE22 1157   3.843   6.813   3.385  0.3701 -1.2948  1.8908
   85GLN      C 1158   3.885   7.401   3.271 -0.6920 -0.1428  0.1846
   85GLN      O 1159   3.921   7.502   3.331  0.3047 -0.3656 -0.0258
   86SER      N 1160   3.823   7.413   3.154  0.2122  0.2821 -0.2579
   86SER      H 1161   3.780   7.327   3.122  0.8737 -0.7730  1.5549
   86SER     CA 1162   3.767   7.536   3.100  0.2618  0.3815 -0.0817
   86SER     HA 1163   3.847   7.610   3.104  1.0372 -0.4826  0.9863
   86SER     CB 1164   3.718   7.524   2.956 -0.0008 -0.0555  0.0399
   86SER    HB1 1165   3.800   7.489   2.892 -0.6772 -0.6677 -0.5054
   86SER    HB2 1166   3.684   7.622   2.922 -0.1405  0.1743  0.8310
   86SER     OG 1167   3.612   7.432   2.951  0.1789 -0.2235 -0.8407
   86SER     HG 1168   3.653   7.346   2.938  1.4093  0.1255  0.4811
   86SER      C 1169   3.657   7.600   3.182 -0.0548  0.0524 -0.2442
   86SER      O 1170   3.636   7.721   3.181  0.5269  0.1627  0.2095
   87SER      N 1171   3.583   7.521   3.260  0.1345  0.6349  0.5397
   87SER      H 1172   3.603   7.424   3.243  0.9298  0.6805  1.1271
   87SER     CA 1173   3.471   7.560   3.343 -0.0471  0.2556  0.4743
   87SER     HA 1174   3.397   7.618   3.286  1.1049  0.6705 -0.6475
   87SER     CB 1175   3.402   7.441   3.410  0.3358 -0.1482  0.1556
   87SER    HB1 1176   3.315   7.463   3.472 -0.7048 -0.9985 -0.9645
   87SER    HB2 1177   3.475   7.395   3.477 -0.1297 -0.2474  0.5905
   87SER     OG 1178   3.365   7.358   3.303  0.4411  0.2060 -0.1606
   87SER     HG 1179   3.287   7.401   3.267  0.1395  1.4201  1.8007
   87SER      C 1180   3.511   7.657   3.453  0.3304  0.4045  0.2062
   87SER      O 1181   3.629   7.675   3.485  0.2671 -0.1848  0.7905
   88GLN      N 1182   3.419   7.709   3.534 -0.1361  0.0946 -0.1187
   88GLN      H 1183   3.326   7.694   3.499 -1.2848 -2.6975  3.5744
   88GLN     CA 1184   3.433   7.771   3.664 -0.0517 -0.1329 -0.0202
   88GLN     HA 1185   3.529   7.821   3.677 -0.3821  0.9667 -1.5743
   88GLN     CB 1186   3.325   7.877   3.681 -0.1763 -0.2015 -0.3928
   88GLN    HB1 1187   3.233   7.818   3.684 -0.2619 -0.0422  1.6068
   88GLN    HB2 1188   3.341   7.923   3.779 -0.1599  0.1143 -0.5420
   88GLN     CG 1189   3.326   7.989   3.578  0.6941 -0.5635 -0.7842
   88GLN    HG1 1190   3.309   7.938   3.483 -0.3995 -0.4309 -0.6704
   88GLN    HG2 1191   3.239   8.053   3.595  0.0528 -0.6421 -3.4020
   88GLN     CD 1192   3.450   8.079   3.581  0.2711  0.0077  0.0123
   88GLN    OE1 1193   3.450   8.188   3.637 -0.0018  0.0475 -0.0623
   88GLN    NE2 1194   3.564   8.035   3.528  0.3561  0.5225 -0.2365
   88GLN   HE21 1195   3.563   7.954   3.467 -1.0686  0.3866 -0.0593
   88GLN   HE22 1196   3.646   8.093   3.533 -0.3836  1.5845 -0.1841
   88GLN      C 1197   3.433   7.666   3.774 -0.3396 -0.1157 -0.0042
   88GLN      O 1198   3.408   7.548   3.750  0.6115 -0.2262 -0.4837
   89SER      N 1199   3.467   7.703   3.898  0.2684 -0.4338 -0.0720
   89SER      H 1200   3.509   7.795   3.904 -0.8165  0.5168 -4.1130
   89SER     CA 1201   3.462   7.613   4.012  0.3512  0.0364  0.3060
   89SER     HA 1202   3.549   7.548   4.010 -1.0773 -1.9991  1.1459
   89SER     CB 1203   3.455   7.694   4.141 -0.1350 -0.0168  0.3150
   89SER    HB1 1204   3.425   7.631   4.225  1.7166 -1.5703 -0.1287
   89SER    HB2 1205   3.383   7.774   4.122 -0.8489 -1.2261 -2.6504
   89SER     OG 1206   3.578   7.749   4.183  0.1422 -0.3646 -0.0254
   89SER     HG 1207   3.572   7.845   4.186  1.4596 -0.1338 -2.5061
   89SER      C 1208   3.345   7.517   4.022 -0.1953  0.7688  1.0704
   89SER      O 1209   3.231   7.561   4.011 -0.3535  0.1217 -0.0835
   90SER      N 1210   3.372   7.395   4.069 -0.3755  0.1952 -0.2678
   90SER      H 1211   3.470   7.372   4.081 -1.3472 -3.1358  3.3162
   90SER     CA 1212   3.275   7.295   4.110 -0.4361  0.5525  0.4736
   90SER     HA 1213   3.185   7.343   4.147 -1.5390 -0.7833 -0.3930
   90SER     CB 1214   3.239   7.201   3.995  0.2714  0.8193  0.0222
   90SER    HB1 1215   3.229   7.097   4.026  0.5004  0.7495 -0.1358
   90SER    HB2 1216   3.322   7.211   3.925  0.1042  2.2647 -0.0131
   90SER     OG 1217   3.119   7.243   3.934 -0.0046 -0.0799 -0.0649
   90SER     HG 1218   3.050   7.200   3.985  1.2576  0.4793  2.2420
   90SER      C 1219   3.314   7.218   4.236  0.2464 -0.1739 -0.1669
   90SER      O 1220   3.426   7.172   4.253  0.4008  0.1938 -0.1754
   91TYR      N 1221   3.209   7.194   4.314  0.2163 -0.7821 -0.3930
   91TYR      H 1222   3.121   7.232   4.283  0.0859 -0.0208  0.8271
   91TYR     CA 1223   3.217   7.149   4.452 -0.1535  0.0812 -0.0833
   91TYR     HA 1224   3.319   7.118   4.478  0.0216  1.1309  0.5416
   91TYR     CB 1225   3.187   7.265   4.546  0.1814 -0.1138  0.2682
   91TYR    HB1 1226   3.089   7.310   4.530  1.7635  4.0462  0.9037
   91TYR    HB2 1227   3.181   7.225   4.647 -3.0965 -1.0230 -0.1709
   91TYR     CG 1228   3.295   7.371   4.546  0.2359 -0.1678  0.0384
   91TYR    CD1 1229   3.427   7.347   4.585  0.0878 -0.4564  0.3683
   91TYR    HD1 1230   3.462   7.250   4.617 -1.8414 -0.7075  1.9344
   91TYR    CE1 1231   3.519   7.452   4.588  0.1311 -0.4740 -0.2098
   91TYR    HE1 1232   3.623   7.436   4.615 -0.2448 -1.0741  0.9504
   91TYR     CZ 1233   3.478   7.581   4.547  0.0980 -0.0857  0.9964
   91TYR     OH 1234   3.570   7.681   4.539  0.0348 -0.0548  0.6616
   91TYR     HH 1235   3.647   7.630   4.565 -0.4110 -2.3708 -2.0923
   91TYR    CE2 1236   3.344   7.608   4.513  0.2769  0.1161  0.4453
   91TYR    HE2 1237   3.317   7.707   4.480 -2.2810 -0.0028  1.9388
   91TYR    CD2 1238   3.253   7.502   4.518  0.4179 -0.0004  0.5333
   91TYR    HD2 1239   3.150   7.526   4.498  0.1748 -0.5859  1.0518
   91TYR      C 1240   3.113   7.042   4.482  0.1092 -0.1202  0.1161
   91TYR      O 1241   3.007   7.032   4.420 -0.0015 -0.0576  0.2947
   92GLY      N 1242   3.143   6.959   4.582  0.5326 -0.1935 -0.0707
   92GLY      H 1243   3.223   6.981   4.640  0.5481  1.9530 -0.7916
   92GLY     CA 1244   3.087   6.828   4.607  0.1148  0.0588  0.3113
   92GLY    HA1 1245   3.138   6.778   4.689 -1.2121 -0.5907  0.7836
   92GLY    HA2 1246   2.982   6.846   4.634 -0.2775 -0.6884 -0.6688
   92GLY      C 1247   3.083   6.737   4.486  0.5336  0.2067  0.1872
   92GLY      O 1248   3.153   6.772   4.391  0.5910  0.5344  0.3480
   93GLN      N 1249   2.996   6.636   4.489  0.4618  0.2733  0.3292
   93GLN      H 1250   2.939   6.627   4.572  1.6922 -1.2813  1.0469
   93GLN     CA 1251   2.976   6.546   4.377 -0.3074  0.5241  0.2549
   93GLN     HA 1252   3.070   6.537   4.323 -1.1715 -0.6041 -1.1117
   93GLN     CB 1253   2.939   6.404   4.418  0.2658  0.2818 -0.0467
   93GLN    HB1 1254   2.859   6.418   4.492  1.1082 -2.5393  1.5477
   93GLN    HB2 1255   2.912   6.350   4.328  1.3558 -0.5019  0.0812
   93GLN     CG 1256   3.044   6.314   4.483 -0.4239 -0.0028  0.7023
   93GLN    HG1 1257   3.064   6.349   4.584 -0.2848  1.6221  0.1520
   93GLN    HG2 1258   3.142   6.324   4.437  0.4089  0.1365  2.4213
   93GLN     CD 1259   3.015   6.165   4.474  0.5460 -0.1573 -0.0095
   93GLN    OE1 1260   2.929   6.122   4.550  0.1090  0.7614  0.0388
   93GLN    NE2 1261   3.094   6.080   4.408  0.5824 -0.1207 -0.0137
   93GLN   HE21 1262   3.076   5.981   4.420  2.1058 -0.3126  1.0787
   93GLN   HE22 1263   3.168   6.114   4.349 -1.0254  1.3693 -1.2697
   93GLN      C 1264   2.877   6.596   4.274 -0.0199  0.2154 -0.1756
   93GLN      O 1265   2.797   6.683   4.309  0.3302  0.5999 -0.3235
   94GLN      N 1266   2.872   6.541   4.152 -0.1309  0.0993 -0.1178
   94GLN      H 1267   2.924   6.458   4.128  2.7993  1.1459  2.0282
   94GLN     CA 1268   2.792   6.594   4.044  0.0501  0.0247 -0.2886
   94GLN     HA 1269   2.798   6.703   4.055 -1.9319  0.0337  1.2512
   94GLN     CB 1270   2.839   6.542   3.908  0.0477 -0.6121 -0.0437
   94GLN    HB1 1271   2.812   6.436   3.911 -2.8109  0.0382  2.0090
   94GLN    HB2 1272   2.946   6.554   3.894 -0.1480  0.0074 -1.0685
   94GLN     CG 1273   2.771   6.603   3.786 -0.4545  0.0143  0.5442
   94GLN    HG1 1274   2.800   6.548   3.697 -0.2160  0.2893  0.4487
   94GLN    HG2 1275   2.664   6.586   3.795 -0.4471 -0.5294 -0.3358
   94GLN     CD 1276   2.808   6.747   3.753 -0.2088 -0.2255 -0.2407
   94GLN    OE1 1277   2.863   6.825   3.831  0.2607 -0.5691 -0.2185
   94GLN    NE2 1278   2.801   6.783   3.625 -0.6274  0.0892 -0.1299
   94GLN   HE21 1279   2.818   6.881   3.605  0.6887 -0.4172 -1.7005
   94GLN   HE22 1280   2.772   6.721   3.551  1.8666  0.3206 -1.4293
   94GLN      C 1281   2.644   6.566   4.062  0.1775 -0.0753  0.6485
   94GLN      O 1282   2.613   6.454   4.102 -0.1474 -0.3644 -0.3873
   95SER      N 1283   2.554   6.662   4.036 -0.2990 -0.6516  0.1476
   95SER      H 1284   2.586   6.747   3.993 -3.4364  0.0036 -1.1811
   95SER     CA 1285   2.409   6.653   4.038 -0.3285 -0.2483 -0.0860
   95SER     HA 1286   2.380   6.553   4.071 -1.0531 -0.8756 -2.4073
   95SER     CB 1287   2.356   6.768   4.122  0.5275 -0.0734  0.2216
   95SER    HB1 1288   2.352   6.864   4.069  1.6510  0.0218  0.2809
   95SER    HB2 1289   2.256   6.740   4.153 -0.0503  2.4723  0.8736
   95SER     OG 1290   2.434   6.786   4.238  0.0150  0.3526  0.5046
   95SER     HG 1291   2.375   6.822   4.304 -0.7425 -1.9936  1.1643
   95SER      C 1292   2.341   6.668   3.903 -0.4231 -0.0254 -0.0127
   95SER      O 1293   2.218   6.657   3.899 -0.4074 -0.1057 -0.3229
   96SER      N 1294   2.410   6.705   3.795 -0.6838  0.4888 -0.0085
   96SER      H 1295   2.510   6.704   3.813 -0.9379  0.6351  1.5550
   96SER     CA 1296   2.354   6.737   3.665 -0.3891  0.1466 -0.2232
   96SER     HA 1297   2.253   6.698   3.657 -0.4728  0.1273  0.7705
   96SER     CB 1298   2.332   6.888   3.657  0.0461  0.2194 -0.0753
   96SER    HB1 1299   2.270   6.911   3.570  0.9276  2.3067 -0.2227
   96SER    HB2 1300   2.287   6.926   3.749  0.8329  0.4593  0.2232
   96SER     OG 1301   2.459   6.949   3.644  0.0137  0.1853 -0.5415
   96SER     HG 1302   2.493   6.961   3.732 -1.0442 -0.7541  0.0212
   96SER      C 1303   2.434   6.691   3.544  0.3878 -0.7428  0.6160
   96SER      O 1304   2.556   6.674   3.547  0.5255  0.0260 -0.2107
   97TYR      N 1305   2.363   6.659   3.436  0.6257  0.7501 -0.0069
   97TYR      H 1306   2.266   6.687   3.436  0.2033 -0.2180 -3.5952
   97TYR     CA 1307   2.413   6.579   3.325 -0.4848  0.1755 -0.1012
   97TYR     HA 1308   2.521   6.569   3.316 -0.6080  0.9845 -3.5504
   97TYR     CB 1309   2.346   6.442   3.337  0.2219 -0.1655  0.0106
   97TYR    HB1 1310   2.384   6.383   3.253 -0.2572 -1.5292  0.7224
   97TYR    HB2 1311   2.238   6.455   3.324  0.3176  1.3947  0.5594
   97TYR     CG 1312   2.351   6.392   3.479 -0.0207  0.0196  0.0841
   97TYR    CD1 1313   2.238   6.392   3.562  0.0317 -0.2213  0.1558
   97TYR    HD1 1314   2.144   6.437   3.534 -0.7845 -0.5946  2.1200
   97TYR    CE1 1315   2.244   6.334   3.689 -0.4531  0.1922  0.3692
   97TYR    HE1 1316   2.151   6.312   3.740  0.5123 -3.1056  0.9313
   97TYR     CZ 1317   2.371   6.306   3.743 -0.1322  0.1152 -0.4189
   97TYR     OH 1318   2.389   6.275   3.874 -0.0498 -0.0182 -0.4620
   97TYR     HH 1319   2.307   6.267   3.924  0.3757  0.0374  0.2543
   97TYR    CE2 1320   2.490   6.322   3.669  0.2425 -0.0245  0.1458
   97TYR    HE2 1321   2.585   6.294   3.711  1.0129 -1.1904 -2.2093
   97TYR    CD2 1322   2.475   6.354   3.533 -0.0415  0.1415  0.2167
   97TYR    HD2 1323   2.560   6.347   3.467 -0.8181 -1.6719 -0.6395
   97TYR      C 1324   2.371   6.642   3.194 -0.1201  0.3098 -0.1532
   97TYR      O 1325   2.270   6.713   3.189 -0.2507  0.1372  0.0294
   98PRO      N 1326   2.441   6.627   3.081  0.3392 -0.3903  0.2214
   98PRO     CD 1327   2.410   6.683   2.951  0.1973 -0.0296  0.4082
   98PRO    HD1 1328   2.381   6.788   2.951  1.0212  0.2147  1.1338
   98PRO    HD2 1329   2.332   6.622   2.905  1.5034 -1.3302 -0.1737
   98PRO     CG 1330   2.534   6.676   2.862  0.0249 -0.5132  0.1986
   98PRO    HG1 1331   2.540   6.586   2.802  1.0817 -1.0738  1.1015
   98PRO    HG2 1332   2.541   6.768   2.803 -3.5258 -0.0209  0.3579
   98PRO     CB 1333   2.646   6.666   2.966  0.7113 -0.8216 -0.5602
   98PRO    HB1 1334   2.732   6.622   2.916  0.2140 -0.7743 -1.4814
   98PRO    HB2 1335   2.661   6.769   3.000 -1.3508 -0.3726 -0.8759
   98PRO     CA 1336   2.580   6.585   3.077  0.4922  0.1329  0.0184
   98PRO     HA 1337   2.636   6.620   3.164 -0.5094 -0.1767  0.8085
   98PRO      C 1338   2.582   6.437   3.043 -0.1383  0.1383 -0.0627
   98PRO      O 1339   2.487   6.372   3.000  0.9019 -1.0374 -0.6623
   99GLY      N 1340   2.699   6.376   3.064  0.0433  0.5957  0.2812
   99GLY      H 1341   2.778   6.439   3.069  0.7990 -0.3496  0.6690
   99GLY     CA 1342   2.714   6.232   3.067  0.0802  0.5870 -0.1842
   99GLY    HA1 1343   2.821   6.209   3.066 -0.6729 -3.9033 -0.9193
   99GLY    HA2 1344   2.678   6.174   2.982 -0.1548 -1.1391  1.0289
   99GLY      C 1345   2.650   6.177   3.194 -0.0159  0.3549 -0.3329
   99GLY      O 1346   2.697   6.217   3.300 -0.3832 -0.8370  0.2988
  100TYR      N 1347   2.555   6.084   3.187  0.2510  0.0938 -0.5407
  100TYR      H 1348   2.549   6.033   3.100  0.7932 -0.3312 -0.3293
  100TYR     CA 1349   2.462   6.055   3.295  0.3403 -0.2870 -0.5634
  100TYR     HA 1350   2.427   6.154   3.322 -2.9800 -0.9906 -1.8206
  100TYR     CB 1351   2.342   5.975   3.245  0.0652 -0.3284  0.1571
  100TYR    HB1 1352   2.338   5.958   3.137  1.3431 -0.6938  0.1535
  100TYR    HB2 1353   2.336   5.873   3.282  0.6892  0.1885  1.7599
  100TYR     CG 1354   2.214   6.041   3.291 -0.1927 -0.3488 -0.5110
  100TYR    CD1 1355   2.153   6.151   3.230 -0.4524  0.1636  0.6367
  100TYR    HD1 1356   2.201   6.195   3.144  0.7196  1.1270  1.7487
  100TYR    CE1 1357   2.035   6.211   3.276 -0.6455  0.0718  0.2656
  100TYR    HE1 1358   1.990   6.299   3.232 -2.4568 -0.1761  1.5408
  100TYR     CZ 1359   1.988   6.171   3.402 -0.1501 -0.1781  0.3709
  100TYR     OH 1360   1.878   6.226   3.461  0.1042  0.3969  0.3097
  100TYR     HH 1361   1.844   6.163   3.525  1.9924 -0.4840  0.5243
  100TYR    CE2 1362   2.044   6.056   3.463  0.0586 -0.0648  0.3954
  100TYR    HE2 1363   1.997   6.020   3.553  0.4158 -0.6623  0.3478
  100TYR    CD2 1364   2.157   5.994   3.410 -0.0968  0.1873 -0.2478
  100TYR    HD2 1365   2.190   5.904   3.461  0.4447  0.1279 -0.6908
  100TYR      C 1366   2.520   5.996   3.422  0.2670  0.4310 -0.1949
  100TYR      O 1367   2.618   5.922   3.418  0.1192  0.2483 -0.4207
  101GLY      N 1368   2.463   6.023   3.540  0.8894  0.1224  0.1839
  101GLY      H 1369   2.403   6.105   3.541 -1.2907 -1.3681  0.9421
  101GLY     CA 1370   2.482   5.951   3.665 -0.0248  0.6835  0.6605
  101GLY    HA1 1371   2.439   6.021   3.737  1.4319 -1.8181  4.2430
  101GLY    HA2 1372   2.591   5.947   3.675 -0.1560 -1.1047  1.6367
  101GLY      C 1373   2.408   5.820   3.682  0.7207  0.0588 -0.7449
  101GLY      O 1374   2.361   5.756   3.588 -0.6562  0.2868 -0.2343
  102GLN      N 1375   2.384   5.786   3.808  0.8828 -0.3525 -0.8208
  102GLN      H 1376   2.421   5.841   3.884 -0.0480 -0.2242 -0.4419
  102GLN     CA 1377   2.305   5.672   3.848  0.1351  0.5317  0.3155
  102GLN     HA 1378   2.357   5.585   3.809 -0.0910  0.5039  0.0738
  102GLN     CB 1379   2.307   5.647   3.999 -0.1865  0.0968  0.2512
  102GLN    HB1 1380   2.289   5.741   4.052  0.2991  0.6745 -0.5837
  102GLN    HB2 1381   2.225   5.578   4.018 -0.1937 -0.7975 -2.4999
  102GLN     CG 1382   2.434   5.580   4.050 -0.6942 -1.0224  0.0710
  102GLN    HG1 1383   2.458   5.493   3.988 -1.2192 -1.2717  0.2117
  102GLN    HG2 1384   2.512   5.653   4.031 -0.9171 -0.8074 -0.0170
  102GLN     CD 1385   2.433   5.543   4.198  0.3157 -0.3849  0.2424
  102GLN    OE1 1386   2.332   5.503   4.254  0.0105 -0.1699 -0.1492
  102GLN    NE2 1387   2.544   5.554   4.271  0.4057  0.9553 -0.0612
  102GLN   HE21 1388   2.535   5.500   4.356  0.5890  0.6087 -0.2614
  102GLN   HE22 1389   2.625   5.602   4.234  0.4999  0.8245 -0.0252
  102GLN      C 1390   2.158   5.680   3.808  0.0377 -0.1026  0.5284
  102GLN      O 1391   2.101   5.788   3.799  0.1916 -0.0345  0.3791
  103GLN      N 1392   2.096   5.564   3.785  0.4285 -0.2656  0.2810
  103GLN      H 1393   2.151   5.480   3.780  0.3269 -0.3435  0.4365
  103GLN     CA 1394   1.953   5.547   3.773  0.4367 -0.1486  0.0323
  103GLN     HA 1395   1.933   5.621   3.694  1.5140 -0.9826 -1.0469
  103GLN     CB 1396   1.918   5.407   3.723 -0.2923 -0.0428  0.2316
  103GLN    HB1 1397   1.954   5.348   3.807  0.5184 -0.6821 -0.5532
  103GLN    HB2 1398   1.809   5.405   3.722 -0.3048  0.1183  0.9679
  103GLN     CG 1399   1.973   5.354   3.591 -0.1147 -0.2845  0.4024
  103GLN    HG1 1400   1.926   5.259   3.563 -2.5297  1.1236 -0.6875
  103GLN    HG2 1401   2.081   5.346   3.599 -0.1007 -0.7769 -0.1725
  103GLN     CD 1402   1.958   5.456   3.479  0.4738 -0.6222  0.0121
  103GLN    OE1 1403   2.056   5.509   3.426  0.0665  0.1619  0.0268
  103GLN    NE2 1404   1.838   5.499   3.439  0.6330  0.0457  0.2282
  103GLN   HE21 1405   1.840   5.558   3.357 -1.5287 -1.6562 -1.1747
  103GLN   HE22 1406   1.755   5.460   3.482  0.5875  1.6158  1.6556
  103GLN      C 1407   1.874   5.578   3.899  0.2872  0.3986 -0.1908
  103GLN      O 1408   1.927   5.553   4.008  0.1344  0.5445 -0.0822
  104PRO      N 1409   1.752   5.631   3.889 -0.1666 -0.5036  0.4514
  104PRO     CD 1410   1.685   5.666   3.765  0.1773 -0.2633  0.3326
  104PRO    HD1 1411   1.717   5.759   3.717 -0.8524 -1.0835 -2.1138
  104PRO    HD2 1412   1.685   5.589   3.689  1.0836  1.4609 -1.5214
  104PRO     CG 1413   1.540   5.686   3.808  0.1744 -0.1028  0.2504
  104PRO    HG1 1414   1.475   5.600   3.794 -1.3544  0.9243  0.7269
  104PRO    HG2 1415   1.495   5.766   3.748  1.4868 -2.0407 -3.6762
  104PRO     CB 1416   1.545   5.727   3.955 -0.2046 -0.1296  0.2724
  104PRO    HB1 1417   1.455   5.680   3.994  0.5469 -2.4014 -0.5463
  104PRO    HB2 1418   1.534   5.830   3.988 -1.8762  0.3231 -1.4922
  104PRO     CA 1419   1.667   5.649   4.004 -0.1730 -0.0170  0.3724
  104PRO     HA 1420   1.713   5.708   4.083  0.3389  0.6927 -0.4396
  104PRO      C 1421   1.608   5.524   4.068 -0.2293 -0.1876 -0.0124
  104PRO      O 1422   1.596   5.420   4.003  0.2471 -0.7322  0.7526
  105ALA      N 1423   1.568   5.526   4.195 -0.3008  0.1955 -0.0392
  105ALA      H 1424   1.566   5.621   4.230  0.4451  0.7238 -1.3697
  105ALA     CA 1425   1.495   5.424   4.268 -0.1907  0.4497  0.4344
  105ALA     HA 1426   1.535   5.329   4.232  0.6179  1.2287 -0.8364
  105ALA     CB 1427   1.507   5.436   4.419 -0.7347 -0.7934  0.5903
  105ALA    HB1 1428   1.509   5.538   4.459  0.0902 -0.6808  0.2707
  105ALA    HB2 1429   1.430   5.378   4.471  0.0449 -1.0993  1.4206
  105ALA    HB3 1430   1.597   5.383   4.450  0.5311 -0.9814 -3.0053
  105ALA      C 1431   1.348   5.432   4.229 -0.0541  0.1323 -0.1746
  105ALA      O 1432   1.293   5.542   4.216 -0.7409 -0.1987 -0.1155
  106PRO      N 1433   1.280   5.318   4.233  0.0421  0.0812  0.0285
  106PRO     CD 1434   1.332   5.187   4.266 -0.5972 -0.1414  0.1722
  106PRO    HD1 1435   1.404   5.148   4.194 -4.1894 -0.9403 -3.3217
  106PRO    HD2 1436   1.356   5.196   4.372 -1.0054  0.5085  0.2137
  106PRO     CG 1437   1.211   5.093   4.262 -0.2916 -0.5252 -0.1510
  106PRO    HG1 1438   1.233   4.997   4.215 -0.0685 -0.2428 -0.6377
  106PRO    HG2 1439   1.188   5.072   4.366 -0.7875  1.3819  0.1719
  106PRO     CB 1440   1.105   5.172   4.185 -0.1183 -0.0404  0.1033
  106PRO    HB1 1441   1.008   5.146   4.226 -0.4936 -0.3859 -0.9744
  106PRO    HB2 1442   1.113   5.149   4.079  0.1930  0.8879 -0.0871
  106PRO     CA 1443   1.137   5.320   4.208  0.0118 -0.0810  0.1880
  106PRO     HA 1444   1.114   5.377   4.118 -1.7473 -1.8122 -0.5389
  106PRO      C 1445   1.046   5.384   4.311  0.2126  0.3905  0.0723
  106PRO      O 1446   1.089   5.396   4.426  0.5460 -0.0842  0.0000
  107SER      N 1447   0.922   5.399   4.266  0.2514  0.3332 -0.0529
  107SER      H 1448   0.901   5.386   4.168 -0.0329  1.2331 -0.1197
  107SER     CA 1449   0.813   5.452   4.346  0.1057  0.3153 -0.2375
  107SER     HA 1450   0.855   5.519   4.420  3.9192 -1.0309 -0.9579
  107SER     CB 1451   0.723   5.538   4.258 -0.3271  0.5376  0.4160
  107SER    HB1 1452   0.633   5.576   4.306 -0.0720 -0.4871  1.7703
  107SER    HB2 1453   0.779   5.630   4.237 -0.6011  0.2896 -1.6739
  107SER     OG 1454   0.688   5.473   4.138 -0.0779  0.6858  0.2613
  107SER     HG 1455   0.631   5.542   4.104 -2.8756 -0.7502  1.6929
  107SER      C 1456   0.722   5.348   4.409 -0.0578  0.4685 -0.2200
  107SER      O 1457   0.718   5.233   4.366 -0.2590  0.4939 -0.2711
  108SER      N 1458   0.651   5.379   4.518  0.0884  0.1613 -0.0362
  108SER      H 1459   0.665   5.470   4.559 -2.7301  1.6434 -2.0353
  108SER     CA 1460   0.566   5.283   4.585  0.1833  0.1870  0.1194
  108SER     HA 1461   0.611   5.184   4.583  1.2031  0.6406  0.1290
  108SER     CB 1462   0.550   5.325   4.731 -0.1136 -0.2716  0.2186
  108SER    HB1 1463   0.456   5.280   4.765 -0.0219 -0.1195  0.6826
  108SER    HB2 1464   0.521   5.429   4.743 -0.1512 -0.3041  0.4300
  108SER     OG 1465   0.667   5.291   4.802  0.2149 -0.4845 -0.4209
  108SER     HG 1466   0.655   5.211   4.853  3.7071 -0.7888  0.1569
  108SER      C 1467   0.428   5.279   4.522  0.0886 -0.1378  0.3429
  108SER      O 1468   0.335   5.349   4.561  0.4557  0.2540  0.5250
  109THR      N 1469   0.418   5.211   4.408 -0.3177  0.3583  0.0781
  109THR      H 1470   0.498   5.161   4.372 -2.1776 -1.0796 -2.3923
  109THR     CA 1471   0.302   5.208   4.320  0.0117 -0.1431 -0.3397
  109THR     HA 1472   0.217   5.232   4.384 -0.2197 -1.4465 -0.1171
  109THR     CB 1473   0.319   5.308   4.207  0.1019  0.1033 -0.1092
  109THR     HB 1474   0.238   5.303   4.134  0.0145  4.6413 -0.6054
  109THR    CG2 1475   0.334   5.451   4.258  0.2760  0.1994 -0.4180
  109THR   HG21 1476   0.324   5.521   4.176  1.0693  0.8975  0.0684
  109THR   HG22 1477   0.254   5.475   4.329 -0.0423 -0.9363 -0.3662
  109THR   HG23 1478   0.430   5.467   4.307  0.8248  1.4919 -1.8626
  109THR    OG1 1479   0.440   5.286   4.136  0.1757  0.2867 -0.0412
  109THR    HG1 1480   0.431   5.334   4.053  0.2624  1.1049  0.4085
  109THR      C 1481   0.259   5.069   4.275 -0.5804  0.0266 -0.2953
  109THR      O 1482   0.180   5.062   4.181 -0.5540  0.2095 -0.3316
  110SER      N 1483   0.315   4.958   4.322 -0.0805  0.1853 -0.5104
  110SER      H 1484   0.393   4.964   4.386 -0.6399  0.3535  0.1608
  110SER     CA 1485   0.289   4.825   4.270 -0.4775  0.3139 -0.6441
  110SER     HA 1486   0.253   4.830   4.167 -2.5501  1.3056  0.0821
  110SER     CB 1487   0.411   4.733   4.264 -0.5934  0.1139 -0.0060
  110SER    HB1 1488   0.395   4.644   4.203 -0.8816  0.2667 -0.1547
  110SER    HB2 1489   0.445   4.713   4.366 -3.1469  0.8904  1.0868
  110SER     OG 1490   0.511   4.809   4.200 -0.0637  0.0265  0.7024
  110SER     HG 1491   0.535   4.883   4.257  2.4693 -0.0412 -0.1414
  110SER      C 1492   0.186   4.749   4.352  0.0307 -0.0454 -0.3308
  110SER      O 1493   0.154   4.778   4.468 -0.0215 -0.0962 -0.3326
  111GLY      N 1494   0.128   4.640   4.302  0.2020 -0.5166  0.4829
  111GLY      H 1495   0.149   4.613   4.207  0.7494 -0.0554  0.4648
  111GLY     CA 1496   0.057   4.539   4.378 -0.5208 -0.4083 -0.0422
  111GLY    HA1 1497   8.665   4.480   4.312 -0.7082  0.0810 -0.3050
  111GLY    HA2 1498   8.670   4.585   4.456  1.0197  0.6697  0.5273
  111GLY      C 1499   0.144   4.439   4.453  0.2560 -0.4944 -1.0236
  111GLY      O 1500   0.259   4.464   4.486  0.1191 -0.4101 -0.5994
  112SER      N 1501   0.086   4.323   4.488 -0.1363  0.0775  0.3196
  112SER      H 1502   8.663   4.303   4.463 -0.4629  2.3949 -0.5764
  112SER     CA 1503   0.129   4.228   4.589  0.1420  0.2238  0.3397
  112SER     HA 1504   0.201   4.274   4.657 -0.2857 -0.6761  1.4257
  112SER     CB 1505   0.019   4.181   4.683 -0.5735  0.0430 -0.5726
  112SER    HB1 1506   8.601   4.172   4.623  0.6983 -0.2673 -2.5247
  112SER    HB2 1507   0.035   4.088   4.738 -0.9759 -1.1193 -2.3294
  112SER     OG 1508   8.662   4.282   4.777  0.4803 -0.0987 -0.0835
  112SER     HG 1509   0.024   4.251   4.862  1.3976 -0.2352 -0.4892
  112SER      C 1510   0.210   4.120   4.519 -0.1475  0.1342  0.1432
  112SER      O 1511   0.171   4.003   4.523  0.4776 -0.0704  0.2767
  113TYR      N 1512   0.316   4.159   4.449  0.2746 -0.3076  0.5293
  113TYR      H 1513   0.349   4.255   4.448  2.7455 -1.0742 -0.1429
  113TYR     CA 1514   0.409   4.071   4.381  0.0985 -0.1513  0.0827
  113TYR     HA 1515   0.411   3.981   4.442 -1.7442  0.0020  0.4304
  113TYR     CB 1516   0.365   4.042   4.237 -0.0308  0.2960  0.0300
  113TYR    HB1 1517   0.274   3.983   4.242  1.3076 -1.8929  0.2419
  113TYR    HB2 1518   0.436   3.971   4.193 -0.0578  1.2246 -1.5718
  113TYR     CG 1519   0.351   4.163   4.148  0.0921  0.2138 -0.1011
  113TYR    CD1 1520   0.462   4.216   4.082  0.2771  0.0490  0.0778
  113TYR    HD1 1521   0.557   4.165   4.089  0.0558 -0.6978 -1.9163
  113TYR    CE1 1522   0.448   4.328   3.999 -0.3498 -0.4845 -0.5503
  113TYR    HE1 1523   0.524   4.369   3.934  0.9777 -1.2881  0.4401
  113TYR     CZ 1524   0.327   4.398   3.987  0.0672  0.4688  0.5032
  113TYR     OH 1525   0.311   4.491   3.888 -0.5697 -0.2001 -0.0335
  113TYR     HH 1526   0.387   4.480   3.831 -0.3557 -0.7335  0.3390
  113TYR    CE2 1527   0.217   4.348   4.060 -0.4241  0.0438 -0.5026
  113TYR    HE2 1528   0.122   4.401   4.053 -0.8174 -0.1430  2.4171
  113TYR    CD2 1529   0.231   4.235   4.141 -0.1411 -0.2447 -0.9527
  113TYR    HD2 1530   0.147   4.206   4.202  0.1680 -0.3929 -0.5982
  113TYR      C 1531   0.551   4.127   4.377  0.0409  0.0058  0.2366
  113TYR      O 1532   0.574   4.232   4.437 -0.6232  0.0893  0.3601
  114GLY      N 1533   0.648   4.058   4.318 -0.2290 -0.1465 -0.0338
  114GLY      H 1534   0.623   3.964   4.293  0.0199 -0.3805  0.5668
  114GLY     CA 1535   0.790   4.087   4.318 -0.1601 -0.4699  0.4908
  114GLY    HA1 1536   0.840   4.011   4.258  1.4047  2.1050 -1.7307
  114GLY    HA2 1537   0.800   4.181   4.264 -2.5261  0.4211  1.4891
  114GLY      C 1538   0.848   4.106   4.458  0.1439  0.0138  0.3023
  114GLY      O 1539   0.836   4.012   4.536  0.3599  0.0641  0.3948
  115SER      N 1540   0.911   4.222   4.476  0.2253  0.0239 -0.0339
  115SER      H 1541   0.914   4.287   4.398  2.2322 -1.1638 -1.0307
  115SER     CA 1542   0.964   4.265   4.603  0.3874 -0.0525 -0.0763
  115SER     HA 1543   0.950   4.188   4.679  0.7056 -0.9991 -0.9496
  115SER     CB 1544   1.112   4.301   4.592  0.1930  0.5624 -0.6886
  115SER    HB1 1545   1.125   4.388   4.527  1.9604  1.1093  0.3375
  115SER    HB2 1546   1.149   4.329   4.690 -1.2482  2.3206 -0.5848
  115SER     OG 1547   1.183   4.188   4.546 -0.3946 -0.1904  0.2198
  115SER     HG 1548   1.275   4.195   4.574  0.0857 -1.5571 -0.8936
  115SER      C 1549   0.892   4.389   4.654 -0.1966 -0.3011 -0.2892
  115SER      O 1550   0.875   4.490   4.586 -0.5989 -0.4339 -0.3894
  116SER      N 1551   0.866   4.386   4.785  0.4531  0.2360 -0.1412
  116SER      H 1552   0.880   4.299   4.835 -0.3477 -0.0248 -0.3538
  116SER     CA 1553   0.787   4.475   4.867  0.0794 -0.1413 -0.0889
  116SER     HA 1554   0.708   4.515   4.803 -1.4427 -1.1304  1.0948
  116SER     CB 1555   0.703   4.389   4.961 -0.0944  0.2859  0.1482
  116SER    HB1 1556   0.659   4.314   4.895 -1.1821  1.8329 -0.9652
  116SER    HB2 1557   0.620   4.434   5.016  0.8227 -0.6045  2.4197
  116SER     OG 1558   0.790   4.310   5.038 -0.2395 -0.1877 -0.1715
  116SER     HG 1559   0.737   4.242   5.081 -2.1237  1.8200  0.8926
  116SER      C 1560   0.866   4.581   4.942 -0.1174  0.4302 -0.6783
  116SER      O 1561   0.985   4.558   4.963 -0.2003  0.2286 -0.4320
  117SER      N 1562   0.803   4.693   4.978 -0.5286 -0.2141  0.7061
  117SER      H 1563   0.704   4.697   4.960 -0.7665 -1.0464  1.7608
  117SER     CA 1564   0.869   4.815   5.020  0.0716 -0.1077 -0.4883
  117SER     HA 1565   0.965   4.789   5.066  0.3642  0.0359 -1.0051
  117SER     CB 1566   0.903   4.902   4.900 -0.1726  0.1550 -0.3683
  117SER    HB1 1567   0.813   4.916   4.840 -0.4966  0.0581  0.0898
  117SER    HB2 1568   0.937   5.001   4.932 -1.1051  0.8897 -1.5411
  117SER     OG 1569   0.994   4.839   4.812  0.0178  0.0633 -0.1052
  117SER     HG 1570   1.079   4.881   4.828 -0.2319  0.4783  0.1586
  117SER      C 1571   0.804   4.900   5.128  0.3008 -0.1238 -0.3378
  117SER      O 1572   0.682   4.899   5.139  0.2864  0.1084 -0.4706
  118GLN      N 1573   0.882   4.970   5.212  0.0569 -0.2199 -0.0282
  118GLN      H 1574   0.980   4.948   5.214  0.2799  0.7565  0.5196
  118GLN     CA 1575   0.837   5.057   5.318 -0.0467  0.1318 -0.3583
  118GLN     HA 1576   0.729   5.045   5.334  0.0445 -0.9518 -0.4952
  118GLN     CB 1577   0.903   5.009   5.447 -0.7782  0.2516  0.0716
  118GLN    HB1 1578   0.869   5.081   5.521 -3.5071 -0.7615 -0.0938
  118GLN    HB2 1579   1.010   5.015   5.425 -1.1631 -1.3456 -2.7285
  118GLN     CG 1580   0.877   4.872   5.509  0.4531  0.1249  0.3442
  118GLN    HG1 1581   0.770   4.871   5.533  0.8077 -1.4844  2.1201
  118GLN    HG2 1582   0.932   4.858   5.602  0.6806 -0.2854  0.1447
  118GLN     CD 1583   0.905   4.756   5.415 -0.1079  0.4240 -0.1971
  118GLN    OE1 1584   0.828   4.702   5.336 -0.2023  0.3002 -0.0206
  118GLN    NE2 1585   1.030   4.712   5.402 -0.4595 -0.7350  0.2640
  118GLN   HE21 1586   1.037   4.633   5.340  1.3751 -1.0511  0.7920
  118GLN   HE22 1587   1.098   4.746   5.469 -2.9969  0.5312  2.3524
  118GLN      C 1588   0.869   5.205   5.297  0.4417  0.1284  0.3285
  118GLN      O 1589   0.981   5.235   5.258  0.3492  0.3635  0.2440
  119SER      N 1590   0.778   5.302   5.303  0.5467  0.2182  0.4660
  119SER      H 1591   0.690   5.284   5.349  0.2086  0.5074 -0.0564
  119SER     CA 1592   0.787   5.437   5.250  0.3859 -0.0439 -0.2463
  119SER     HA 1593   0.874   5.445   5.185 -0.8461  0.2074 -1.9113
  119SER     CB 1594   0.669   5.467   5.159  0.0477 -0.0410  0.1885
  119SER    HB1 1595   0.673   5.401   5.072  0.2390 -0.2053  0.3200
  119SER    HB2 1596   0.677   5.569   5.123  0.8192 -0.5398 -1.1431
  119SER     OG 1597   0.545   5.455   5.226 -0.0940  0.2525 -0.0198
  119SER     HG 1598   0.485   5.445   5.152  1.1861 -0.2321 -1.0537
  119SER      C 1599   0.807   5.544   5.356 -0.1725 -0.1918  0.0086
  119SER      O 1600   0.824   5.662   5.325  0.1039 -0.1578  0.2864
  120SER      N 1601   0.819   5.517   5.486  0.3124  0.1239  0.0312
  120SER      H 1602   0.815   5.419   5.510 -1.8078 -1.1502 -4.5698
  120SER     CA 1603   0.875   5.608   5.584 -0.1060  0.5941 -0.1659
  120SER     HA 1604   0.817   5.700   5.583  1.8250  1.8990  0.7530
  120SER     CB 1605   0.853   5.557   5.726  0.4837 -0.0561 -0.3031
  120SER    HB1 1606   0.746   5.549   5.749  0.5497  0.0006  0.0266
  120SER    HB2 1607   0.915   5.617   5.792  0.7406  1.1939 -1.6377
  120SER     OG 1608   0.910   5.428   5.733 -0.4675 -0.4712 -0.0097
  120SER     HG 1609   0.871   5.381   5.807  1.2214 -0.9239  0.6306
  120SER      C 1610   1.024   5.635   5.564 -0.0419  0.2863 -0.1051
  120SER      O 1611   1.095   5.560   5.498  0.5551  0.5883  0.1819
  121SER      N 1612   1.069   5.745   5.626 -0.1227  0.2378  0.0415
  121SER      H 1613   1.010   5.798   5.688  0.9397  0.0335  1.2558
  121SER     CA 1614   1.197   5.802   5.591 -0.1072  0.0597 -0.2006
  121SER     HA 1615   1.210   5.813   5.484 -1.2966  0.6818 -0.2913
  121SER     CB 1616   1.218   5.942   5.648 -0.5876  0.0729 -0.0554
  121SER    HB1 1617   1.317   5.983   5.628 -0.5043 -0.9872 -2.2225
  121SER    HB2 1618   1.142   6.006   5.602 -1.0754 -1.8063 -2.0222
  121SER     OG 1619   1.213   5.935   5.788  0.5198 -0.0797 -0.0160
  121SER     HG 1620   1.125   5.904   5.812 -0.8993  3.7066  0.4180
  121SER      C 1621   1.325   5.727   5.628 -0.1850  0.0239 -0.0011
  121SER      O 1622   1.424   5.748   5.558 -0.3684  0.3302 -0.1695
  122TYR      N 1623   1.328   5.653   5.739  0.1588 -0.2480 -0.1893
  122TYR      H 1624   1.244   5.626   5.788 -0.1640 -1.1596 -1.2156
  122TYR     CA 1625   1.452   5.604   5.797  0.0997 -0.0638  0.0997
  122TYR     HA 1626   1.509   5.575   5.708 -0.5068 -3.3636  0.6571
  122TYR     CB 1627   1.525   5.720   5.863  0.0157  0.0291  0.0289
  122TYR    HB1 1628   1.468   5.761   5.947 -0.2029  0.7980 -0.4822
  122TYR    HB2 1629   1.535   5.796   5.786 -2.6450 -1.3769 -1.8855
  122TYR     CG 1630   1.668   5.698   5.907 -0.0790 -0.0525  0.2985
  122TYR    CD1 1631   1.705   5.711   6.041 -0.2036 -0.1224  0.3397
  122TYR    HD1 1632   1.633   5.747   6.114 -1.7621  1.8246 -1.9809
  122TYR    CE1 1633   1.837   5.687   6.079 -0.0811 -0.9084 -0.5480
  122TYR    HE1 1634   1.866   5.699   6.182 -0.1174  2.9426 -0.8205
  122TYR     CZ 1635   1.926   5.648   5.977  0.5167 -0.0076 -0.3864
  122TYR     OH 1636   2.051   5.613   6.017  0.3639 -0.1840 -0.0601
  122TYR     HH 1637   2.066   5.661   6.099 -2.1158 -0.5753  0.6957
  122TYR    CE2 1638   1.885   5.614   5.846 -0.3035 -0.5099 -0.0070
  122TYR    HE2 1639   1.951   5.577   5.769  3.3431  0.7095  2.2601
  122TYR    CD2 1640   1.755   5.650   5.808 -0.4625 -0.7603  0.2972
  122TYR    HD2 1641   1.732   5.652   5.703 -0.7171  0.9354  0.3516
  122TYR      C 1642   1.431   5.474   5.873 -0.0048  0.1095  0.3666
  122TYR      O 1643   1.317   5.442   5.906 -0.2366  0.5619  0.0113
  123GLY      N 1644   1.532   5.390   5.898  0.1551  0.0819 -0.3573
  123GLY      H 1645   1.621   5.424   5.865  0.6479 -1.2351 -0.4540
  123GLY     CA 1646   1.520   5.259   5.958  0.3600  0.3027  0.1724
  123GLY    HA1 1647   1.591   5.189   5.914 -0.3749  0.2177 -0.9124
  123GLY    HA2 1648   1.419   5.221   5.943  0.3464  0.1820  0.5585
  123GLY      C 1649   1.531   5.259   6.110  0.1072 -0.0256  0.1916
  123GLY      O 1650   1.516   5.361   6.177  0.1407  0.0188  0.1319
  124GLN      N 1651   1.553   5.141   6.169 -0.4790 -0.2765 -0.0804
  124GLN      H 1652   1.574   5.065   6.107 -1.5146 -0.2113 -0.5377
  124GLN     CA 1653   1.597   5.119   6.305  0.3521  0.4310 -0.2272
  124GLN     HA 1654   1.680   5.187   6.324  0.1946  0.9586 -1.3291
  124GLN     CB 1655   1.491   5.151   6.410  0.5123  0.5138 -0.0898
  124GLN    HB1 1656   1.454   5.253   6.400 -0.7343  0.1986  0.9977
  124GLN    HB2 1657   1.532   5.135   6.510 -2.7806 -0.2741  1.2668
  124GLN     CG 1658   1.374   5.053   6.404  0.6330  0.3803 -0.2449
  124GLN    HG1 1659   1.410   4.950   6.411 -1.8332 -0.4295  2.0678
  124GLN    HG2 1660   1.322   5.072   6.497  2.3627 -1.0842  1.0959
  124GLN     CD 1661   1.284   5.079   6.284  0.6065  0.5089 -0.1973
  124GLN    OE1 1662   1.263   4.986   6.206  0.5072  0.1009  0.3124
  124GLN    NE2 1663   1.221   5.195   6.263 -0.2660 -0.0368 -0.6794
  124GLN   HE21 1664   1.221   5.278   6.320 -1.9851  2.8069 -4.4059
  124GLN   HE22 1665   1.177   5.196   6.173  0.3381 -2.1034 -1.0441
  124GLN      C 1666   1.644   4.977   6.329  0.0575  0.3831  0.0750
  124GLN      O 1667   1.588   4.882   6.274  0.0869 -0.2593  1.1131
  125PRO      N 1668   1.743   4.944   6.413 -0.2671  0.0729  0.3419
  125PRO     CD 1669   1.819   5.046   6.483 -0.0130 -0.2373  0.5170
  125PRO    HD1 1670   1.765   5.132   6.522  3.3439  0.2072  5.0227
  125PRO    HD2 1671   1.891   5.081   6.409 -0.3900  0.7871  0.6231
  125PRO     CG 1672   1.900   4.975   6.591 -0.1897 -0.2102  0.6697
  125PRO    HG1 1673   1.849   4.979   6.687  0.6036  0.0533  1.0911
  125PRO    HG2 1674   2.000   5.016   6.605 -0.0491  0.4133 -1.7687
  125PRO     CB 1675   1.912   4.833   6.535 -0.1408 -0.1110  0.4275
  125PRO    HB1 1676   1.929   4.754   6.608 -1.4563 -0.7738  0.0595
  125PRO    HB2 1677   1.994   4.834   6.463  0.2928 -0.0141  0.9153
  125PRO     CA 1678   1.784   4.812   6.455  0.0097  0.0891  0.1311
  125PRO     HA 1679   1.818   4.763   6.364  0.1802  1.3808 -0.5220
  125PRO      C 1680   1.670   4.744   6.530  0.0549  0.1213  0.2281
  125PRO      O 1681   1.588   4.801   6.602 -0.4540  0.1893 -0.3959
  126GLN      N 1682   1.653   4.613   6.511 -0.0896  0.1730 -0.0054
  126GLN      H 1683   1.719   4.567   6.450 -0.8895 -0.1798 -0.6123
  126GLN     CA 1684   1.536   4.536   6.547  0.2118 -0.2718  0.0248
  126GLN     HA 1685   1.468   4.588   6.614 -0.8211  0.5261 -1.5954
  126GLN     CB 1686   1.456   4.499   6.423  0.6173 -0.1276 -0.2810
  126GLN    HB1 1687   1.399   4.410   6.449  4.1618 -1.8316  2.6005
  126GLN    HB2 1688   1.521   4.471   6.339 -0.5405 -1.3205 -0.8198
  126GLN     CG 1689   1.363   4.616   6.393  0.1835 -0.5306 -0.5252
  126GLN    HG1 1690   1.414   4.712   6.395 -0.6857 -0.0638 -0.4108
  126GLN    HG2 1691   1.284   4.614   6.468  1.2864  0.2837  0.6956
  126GLN     CD 1692   1.295   4.589   6.259  0.2093  0.0133 -0.6489
  126GLN    OE1 1693   1.288   4.482   6.201  0.4058 -0.3261 -0.0596
  126GLN    NE2 1694   1.249   4.696   6.194 -0.6888  0.1653  0.2185
  126GLN   HE21 1695   1.239   4.683   6.095  2.4122 -1.5643  0.0017
  126GLN   HE22 1696   1.248   4.790   6.230 -0.2438 -0.9651  3.5680
  126GLN      C 1697   1.581   4.411   6.622  0.1121 -0.3780 -0.0927
  126GLN      O 1698   1.673   4.339   6.582 -0.1278 -0.5984 -0.2499
  127SER      N 1699   1.513   4.372   6.730  0.3580  0.3212  0.3238
  127SER      H 1700   1.437   4.431   6.760 -1.3457 -0.5561 -1.9281
  127SER     CA 1701   1.527   4.249   6.805 -0.3793 -0.1135 -0.2306
  127SER     HA 1702   1.634   4.233   6.820 -0.6031 -1.1163  0.3749
  127SER     CB 1703   1.470   4.260   6.946 -0.3665  0.0211 -0.2352
  127SER    HB1 1704   1.495   4.164   6.993  1.2073  1.7439  2.7315
  127SER    HB2 1705   1.361   4.257   6.941 -0.3415 -1.1335 -0.5640
  127SER     OG 1706   1.531   4.371   7.008 -0.1997 -0.3812  0.3331
  127SER     HG 1707   1.540   4.440   6.942  1.4993 -0.5339  0.3602
  127SER      C 1708   1.484   4.125   6.728 -0.2507 -0.1739 -0.2054
  127SER      O 1709   1.363   4.107   6.721 -0.1791 -0.5527 -0.4990
  128GLY      N 1710   1.576   4.041   6.679  0.4940  0.3648  0.2429
  128GLY      H 1711   1.668   4.061   6.714  0.0153  0.3052  1.6204
  128GLY     CA 1712   1.545   3.933   6.587 -0.3941  0.2544  0.6559
  128GLY    HA1 1713   1.632   3.875   6.557 -0.9176 -0.2390  0.0761
  128GLY    HA2 1714   1.467   3.872   6.633 -1.3095  0.7720 -0.1944
  128GLY      C 1715   1.488   3.986   6.457  0.0947  0.1355  0.3931
  128GLY      O 1716   1.487   4.106   6.430 -0.3236  0.0253 -0.0959
  129SER      N 1717   1.454   3.895   6.365 -0.3432  0.1523  0.5406
  129SER      H 1718   1.459   3.797   6.388 -2.9678 -0.4003 -0.8435
  129SER     CA 1719   1.391   3.923   6.238 -0.2783  0.2504  0.5294
  129SER     HA 1720   1.310   3.994   6.257 -0.3017 -0.1315  1.9909
  129SER     CB 1721   1.489   3.970   6.131 -0.1148 -0.3071  0.4295
  129SER    HB1 1722   1.572   4.027   6.172 -1.2031  1.4094  0.3586
  129SER    HB2 1723   1.526   3.880   6.082 -0.2629  0.8586 -2.0176
  129SER     OG 1724   1.423   4.046   6.031  0.4282  0.1606  0.4225
  129SER     HG 1725   1.444   4.137   6.050 -0.9161  1.0644 -2.0588
  129SER      C 1726   1.316   3.805   6.178 -0.1227  0.0168  0.7902
  129SER      O 1727   1.331   3.692   6.224  0.4638 -0.0370  0.4770
  130TYR      N 1728   1.233   3.817   6.074  0.4130 -0.8959  0.2448
  130TYR      H 1729   1.244   3.901   6.019 -1.5081  0.3874  1.6757
  130TYR     CA 1730   1.168   3.698   6.020 -0.2088 -0.6592  0.4611
  130TYR     HA 1731   1.131   3.644   6.107 -3.3270  0.5567  0.0178
  130TYR     CB 1732   1.048   3.738   5.935  0.0869 -0.1044  0.2931
  130TYR    HB1 1733   0.996   3.648   5.902 -0.8883  0.3405  0.5546
  130TYR    HB2 1734   0.986   3.796   6.003  1.5080  2.6212 -0.5744
  130TYR     CG 1735   1.072   3.824   5.814 -0.1272  0.0529  0.3619
  130TYR    CD1 1736   1.094   3.770   5.687  0.1166  0.1517  0.3614
  130TYR    HD1 1737   1.092   3.664   5.668  0.8552  0.2982 -0.6294
  130TYR    CE1 1738   1.106   3.855   5.577  0.0536  0.1030  0.3164
  130TYR    HE1 1739   1.122   3.819   5.476 -0.8388  1.9200 -0.5245
  130TYR     CZ 1740   1.096   3.995   5.592 -0.6903  0.1167 -0.2096
  130TYR     OH 1741   1.097   4.075   5.482 -0.0005  0.0201 -0.2787
  130TYR     HH 1742   1.070   4.163   5.507 -2.0140 -0.9828  1.3579
  130TYR    CE2 1743   1.080   4.050   5.721  0.0682 -0.1091 -0.0105
  130TYR    HE2 1744   1.067   4.157   5.729 -0.8762  0.0053 -2.2596
  130TYR    CD2 1745   1.065   3.963   5.830 -0.9539  0.0599 -0.0023
  130TYR    HD2 1746   1.035   4.005   5.925  0.5822  1.3158 -0.0251
  130TYR      C 1747   1.273   3.604   5.962  0.6092  0.0797  0.7089
  130TYR      O 1748   1.360   3.651   5.888 -0.0668  0.2842  0.0227
  131SER      N 1749   1.274   3.475   5.996  0.4684 -0.1392 -0.0779
  131SER      H 1750   1.204   3.454   6.066  1.2166  2.4779  1.6210
  131SER     CA 1751   1.359   3.376   5.935  0.5606 -0.2276  0.1898
  131SER     HA 1752   1.465   3.396   5.952  0.8309 -0.1040 -1.4613
  131SER     CB 1753   1.319   3.238   5.987 -0.2374  0.0609  0.3505
  131SER    HB1 1754   1.358   3.170   5.911 -0.8738  0.8539 -0.7260
  131SER    HB2 1755   1.212   3.219   5.983 -0.0034 -1.0500 -1.4372
  131SER     OG 1756   1.366   3.209   6.117 -0.1291 -0.1014  0.2751
  131SER     HG 1757   1.296   3.247   6.171 -1.0724 -2.0311  0.5092
  131SER      C 1758   1.345   3.380   5.783  0.1363  0.8726  0.2456
  131SER      O 1759   1.236   3.395   5.729  0.5036 -0.0765 -0.7952
  132GLN      N 1760   1.455   3.363   5.709 -0.0546  0.2315  0.0995
  132GLN      H 1761   1.543   3.333   5.748  0.1492 -0.6888 -0.9946
  132GLN     CA 1762   1.456   3.362   5.564 -0.3518 -0.0208  0.0974
  132GLN     HA 1763   1.354   3.355   5.528 -0.1714 -0.0107 -0.4209
  132GLN     CB 1764   1.518   3.488   5.504  0.0488 -0.2540  0.0132
  132GLN    HB1 1765   1.605   3.519   5.562  1.7695  0.8095 -2.9549
  132GLN    HB2 1766   1.546   3.471   5.401  0.3694 -0.5273  0.1439
  132GLN     CG 1767   1.422   3.607   5.503  0.3873  0.0207 -0.1548
  132GLN    HG1 1768   1.486   3.694   5.497  2.0328 -1.0938  0.6469
  132GLN    HG2 1769   1.376   3.620   5.601 -0.4048  0.9694 -0.6353
  132GLN     CD 1770   1.323   3.601   5.387  0.4197 -1.2238 -0.1314
  132GLN    OE1 1771   1.207   3.565   5.403  0.0688 -0.2151 -0.3739
  132GLN    NE2 1772   1.358   3.641   5.265 -0.2710  0.1400  0.0986
  132GLN   HE21 1773   1.454   3.663   5.239 -0.4712  1.0247  0.0617
  132GLN   HE22 1774   1.290   3.644   5.191 -0.3222  0.3260  0.1525
  132GLN      C 1775   1.540   3.248   5.508 -0.0611  0.1225  0.2361
  132GLN      O 1776   1.638   3.208   5.569 -0.0341  0.0381  0.1379
  133GLN      N 1777   1.492   3.198   5.394  0.0021 -0.0036  0.2654
  133GLN      H 1778   1.408   3.235   5.353  0.0327 -1.5055 -1.3061
  133GLN     CA 1779   1.568   3.101   5.317 -0.1759  0.3244 -0.3230
  133GLN     HA 1780   1.626   3.047   5.391  0.2312 -0.5817 -1.2792
  133GLN     CB 1781   1.473   3.000   5.253  0.4412 -0.1372 -0.5152
  133GLN    HB1 1782   1.543   2.927   5.213  1.0466  0.5837 -0.7991
  133GLN    HB2 1783   1.401   3.040   5.182  1.3736  1.3870 -0.6301
  133GLN     CG 1784   1.400   2.927   5.366  0.3372  0.1816 -0.3756
  133GLN    HG1 1785   1.326   2.993   5.411 -1.7211 -1.2426 -1.5291
  133GLN    HG2 1786   1.471   2.885   5.437  0.8806 -1.6564 -1.9187
  133GLN     CD 1787   1.319   2.812   5.307  0.2496  0.0009  0.0957
  133GLN    OE1 1788   1.201   2.821   5.275  0.2856  0.1955  0.0171
  133GLN    NE2 1789   1.389   2.699   5.292  0.2486  0.0448 -0.2330
  133GLN   HE21 1790   1.490   2.696   5.290  0.2269 -0.8393 -0.1678
  133GLN   HE22 1791   1.340   2.622   5.249 -2.1522  0.5863  1.3366
  133GLN      C 1792   1.655   3.164   5.209 -0.2125  0.3849 -0.3183
  133GLN      O 1793   1.620   3.273   5.165 -0.7053  0.4172  0.1412
  134PRO      N 1794   1.778   3.118   5.185 -0.2208 -0.0355  0.4124
  134PRO     CD 1795   1.845   3.003   5.244 -0.1598 -0.3321 -0.2252
  134PRO    HD1 1796   1.797   2.915   5.201  0.2341 -0.6742  0.0345
  134PRO    HD2 1797   1.828   3.002   5.352  0.3695  0.6973 -0.1168
  134PRO     CG 1798   1.995   3.017   5.225 -0.1106 -0.4505  0.0732
  134PRO    HG1 1799   2.027   3.091   5.298 -0.9605  0.5453 -0.5415
  134PRO    HG2 1800   2.044   2.919   5.220 -1.7135 -1.2584 -0.7025
  134PRO     CB 1801   1.992   3.086   5.089 -0.1813 -0.3530  0.1248
  134PRO    HB1 1802   2.087   3.139   5.074 -1.0206  0.7718 -1.5293
  134PRO    HB2 1803   1.969   3.009   5.016 -0.9592  0.8737 -0.9781
  134PRO     CA 1804   1.878   3.186   5.104 -0.2063 -0.3837  0.1362
  134PRO     HA 1805   1.920   3.265   5.167 -1.1448 -0.9006  1.4726
  134PRO      C 1806   1.813   3.234   4.975  0.2045  0.0339  0.0807
  134PRO      O 1807   1.755   3.158   4.897  0.2665 -0.4533  0.5002
  135SER      N 1808   1.842   3.356   4.930 -0.0786 -0.1702 -0.6736
  135SER      H 1809   1.890   3.415   4.997 -0.2031 -0.4580 -0.3222
  135SER     CA 1810   1.807   3.423   4.807 -0.1053  0.2702 -0.4271
  135SER     HA 1811   1.766   3.352   4.736  1.2370 -1.1576  0.1777
  135SER     CB 1812   1.707   3.537   4.824 -0.4495 -0.0867 -0.0730
  135SER    HB1 1813   1.762   3.623   4.860 -2.9271  1.6603 -0.2209
  135SER    HB2 1814   1.658   3.565   4.731  1.9158  2.0581 -0.7551
  135SER     OG 1815   1.609   3.510   4.922 -0.2249  0.7601  0.3900
  135SER     HG 1816   1.638   3.546   5.006  0.3879 -0.5322  0.7554
  135SER      C 1817   1.936   3.474   4.743  0.1696 -0.1886 -0.2445
  135SER      O 1818   2.020   3.527   4.815 -0.2127 -0.2222  0.2291
  136TYR      N 1819   1.948   3.463   4.611  0.0343  0.1468 -0.2865
  136TYR      H 1820   1.865   3.438   4.558 -0.9319 -1.6501  1.9044
  136TYR     CA 1821   2.066   3.510   4.542  0.1617 -0.3013 -0.3758
  136TYR     HA 1822   2.131   3.559   4.614  0.9895  1.3462 -2.1460
  136TYR     CB 1823   2.157   3.395   4.499  0.7006  0.0343 -0.1437
  136TYR    HB1 1824   2.244   3.445   4.455 -0.2297  2.4935  0.6780
  136TYR    HB2 1825   2.176   3.341   4.592  2.7040  3.8642  1.8975
  136TYR     CG 1826   2.081   3.310   4.400  0.1534  0.5486 -0.1727
  136TYR    CD1 1827   1.971   3.227   4.425  0.6956 -0.2465 -0.3966
  136TYR    HD1 1828   1.947   3.202   4.528  0.7304  1.6939  0.1261
  136TYR    CE1 1829   1.907   3.141   4.335 -0.4930 -0.0631  0.2542
  136TYR    HE1 1830   1.822   3.082   4.363 -0.1636 -0.2394  0.8981
  136TYR     CZ 1831   1.955   3.140   4.202 -0.0326 -0.3650  0.4204
  136TYR     OH 1832   1.897   3.066   4.103  0.3068 -0.0291 -0.0310
  136TYR     HH 1833   1.949   3.059   4.023 -1.2096 -1.1079 -0.9769
  136TYR    CE2 1834   2.061   3.227   4.169  0.0696 -0.5927  0.1522
  136TYR    HE2 1835   2.099   3.239   4.068 -1.6778  1.1462 -0.3710
  136TYR    CD2 1836   2.120   3.309   4.265 -0.5151  0.4552 -0.3674
  136TYR    HD2 1837   2.187   3.388   4.234 -1.3095  0.4039 -2.3838
  136TYR      C 1838   2.028   3.610   4.434  0.0890 -0.0980 -0.1618
  136TYR      O 1839   1.917   3.609   4.381  0.2615 -0.3345 -0.5257
  137GLY      N 1840   2.120   3.701   4.400 -0.1897  0.4477  0.5360
  137GLY      H 1841   2.208   3.680   4.445  0.3480  0.0179 -0.6716
  137GLY     CA 1842   2.122   3.802   4.296  0.3330  0.1761  0.2822
  137GLY    HA1 1843   2.039   3.872   4.306 -0.8591 -1.3066  1.2598
  137GLY    HA2 1844   2.214   3.860   4.310  0.7385  1.1842 -4.6493
  137GLY      C 1845   2.118   3.758   4.150  0.0365 -0.1912  0.4001
  137GLY      O 1846   2.119   3.639   4.121  0.2086 -0.1683  0.3121
  138GLY      N 1847   2.113   3.857   4.061 -0.2790 -0.6253 -0.0681
  138GLY      H 1848   2.113   3.950   4.100 -0.0945 -1.0936  1.0802
  138GLY     CA 1849   2.078   3.837   3.922 -0.3180  0.4469 -0.2211
  138GLY    HA1 1850   2.136   3.754   3.882  0.7850  1.3548 -0.5386
  138GLY    HA2 1851   2.103   3.928   3.867 -1.5885  0.5316 -0.7151
  138GLY      C 1852   1.929   3.810   3.905 -0.3894  0.5218  0.2649
  138GLY      O 1853   1.844   3.853   3.982 -0.5595  0.5930  0.0388
  139GLN      N 1854   1.900   3.723   3.808 -0.0610  0.0427  0.5910
  139GLN      H 1855   1.975   3.693   3.748 -1.7998 -2.5464 -0.5021
  139GLN     CA 1856   1.781   3.639   3.801 -0.2030  0.2776  0.0793
  139GLN     HA 1857   1.703   3.686   3.860  0.3674  1.5586 -0.1452
  139GLN     CB 1858   1.734   3.633   3.656 -0.0056 -0.1936  0.0337
  139GLN    HB1 1859   1.806   3.562   3.614  0.8071 -0.1864  1.3431
  139GLN    HB2 1860   1.740   3.732   3.612  0.0478 -0.1775  0.0769
  139GLN     CG 1861   1.591   3.589   3.628 -0.2550  0.6176  0.0083
  139GLN    HG1 1862   1.527   3.648   3.695  0.8757  0.2501  1.4719
  139GLN    HG2 1863   1.582   3.483   3.651  2.0146  0.5402  0.7530
  139GLN     CD 1864   1.551   3.600   3.482 -0.2747  0.4484  0.0015
  139GLN    OE1 1865   1.640   3.618   3.399 -0.2005 -0.2847 -0.0915
  139GLN    NE2 1866   1.424   3.584   3.444 -0.3178 -0.3432  0.4551
  139GLN   HE21 1867   1.359   3.572   3.521  0.0230  1.2765  1.0343
  139GLN   HE22 1868   1.392   3.598   3.350 -1.7071 -0.4154  0.8914
  139GLN      C 1869   1.801   3.502   3.863  0.1164  0.3222  0.0779
  139GLN      O 1870   1.913   3.451   3.852  0.1127  0.2955  0.1556
  140GLN      N 1871   1.699   3.448   3.931  0.0462  0.0927 -0.2078
  140GLN      H 1872   1.611   3.494   3.944  0.4075  0.3238  1.6563
  140GLN     CA 1873   1.703   3.315   3.989  0.0482  0.1032 -0.1840
  140GLN     HA 1874   1.809   3.298   4.003  0.0563 -1.4764 -1.8229
  140GLN     CB 1875   1.639   3.333   4.127 -0.1060 -0.3160 -0.2016
  140GLN    HB1 1876   1.534   3.363   4.116  0.0813  1.1402  1.6684
  140GLN    HB2 1877   1.642   3.235   4.174  0.2615 -1.8722 -3.1837
  140GLN     CG 1878   1.700   3.443   4.212 -1.0711  0.5009 -0.5412
  140GLN    HG1 1879   1.809   3.438   4.211 -0.9753  1.8155  0.5216
  140GLN    HG2 1880   1.680   3.541   4.169  1.7134  0.4255 -2.2694
  140GLN     CD 1881   1.641   3.446   4.352  0.0957 -0.1088 -0.0170
  140GLN    OE1 1882   1.693   3.393   4.449 -0.1645 -0.1016  0.1260
  140GLN    NE2 1883   1.522   3.504   4.370  0.2721  0.1726  0.2586
  140GLN   HE21 1884   1.484   3.568   4.302 -0.4118 -0.1014  0.3692
  140GLN   HE22 1885   1.481   3.514   4.462  0.2775 -0.8881  0.3861
  140GLN      C 1886   1.639   3.217   3.892  0.5528 -0.1749 -0.2347
  140GLN      O 1887   1.595   3.254   3.784  0.4262  0.4391  0.0242
  141GLN      N 1888   1.631   3.093   3.943 -0.8941 -0.0684 -0.1681
  141GLN      H 1889   1.674   3.082   4.033  0.7926  1.7608 -0.6572
  141GLN     CA 1890   1.567   2.980   3.879 -0.3645 -0.1195 -0.6188
  141GLN     HA 1891   1.526   3.021   3.786 -1.0666 -0.2017 -0.3531
  141GLN     CB 1892   1.679   2.881   3.847 -0.5760 -0.6229  0.1695
  141GLN    HB1 1893   1.765   2.938   3.812 -0.9277  0.8785  1.5825
  141GLN    HB2 1894   1.655   2.817   3.762  0.6862 -0.2444 -0.5049
  141GLN     CG 1895   1.718   2.800   3.970 -0.3878 -0.3626  0.2816
  141GLN    HG1 1896   1.645   2.725   4.000 -1.6166  0.3133 -0.9409
  141GLN    HG2 1897   1.744   2.864   4.054  0.5458 -2.1872  1.4596
  141GLN     CD 1898   1.856   2.739   3.946 -0.4510 -0.5207  0.3169
  141GLN    OE1 1899   1.899   2.705   3.836  0.0153  0.0435  0.3176
  141GLN    NE2 1900   1.937   2.720   4.050 -0.3770 -0.7890  0.2099
  141GLN   HE21 1901   2.029   2.683   4.030 -0.4082 -0.4344 -0.6636
  141GLN   HE22 1902   1.893   2.740   4.138 -2.8313 -3.1540 -0.3398
  141GLN      C 1903   1.446   2.920   3.950 -0.2348  0.2772 -0.0625
  141GLN      O 1904   1.412   2.958   4.062  0.5634  0.8203  0.0104
  142SER      N 1905   1.373   2.831   3.884  0.2144 -0.1324 -0.0076
  142SER      H 1906   1.404   2.801   3.792  0.7610 -2.0501  0.7507
  142SER     CA 1907   1.243   2.784   3.926  0.0049 -0.1011 -0.6076
  142SER     HA 1908   1.183   2.871   3.953 -1.9065 -1.0476 -1.6316
  142SER     CB 1909   1.162   2.720   3.813 -1.3140 -0.5071  0.5323
  142SER    HB1 1910   1.059   2.703   3.842 -1.7002  2.0239  0.8935
  142SER    HB2 1911   1.208   2.623   3.793  0.4869  0.4814 -0.3663
  142SER     OG 1912   1.170   2.810   3.704 -0.1791 -0.0027  1.0136
  142SER     HG 1913   1.122   2.766   3.634  0.6555 -1.7092  1.4535
  142SER      C 1914   1.245   2.691   4.047 -0.0919  0.1408 -0.4197
  142SER      O 1915   1.152   2.702   4.127  0.0308 -0.6005 -0.1721
  143TYR      N 1916   1.337   2.594   4.053 -0.2048  0.0513 -0.1315
  143TYR      H 1917   1.406   2.583   3.980  0.8822  0.1316  0.8656
  143TYR     CA 1918   1.318   2.486   4.147 -0.5205  0.0698 -0.1721
  143TYR     HA 1919   1.237   2.489   4.220  0.9941 -0.4504  1.6048
  143TYR     CB 1920   1.286   2.363   4.063 -0.3069 -0.3056  0.2923
  143TYR    HB1 1921   1.290   2.276   4.130 -1.7420 -0.0792  0.7020
  143TYR    HB2 1922   1.369   2.347   3.994 -0.1745 -1.1557  0.6317
  143TYR     CG 1923   1.154   2.372   3.991 -0.0321  0.0016 -0.1807
  143TYR    CD1 1924   1.035   2.364   4.065 -0.0606 -0.6525 -0.2876
  143TYR    HD1 1925   1.041   2.356   4.173 -0.5519 -2.6260 -0.3615
  143TYR    CE1 1926   0.909   2.386   4.007 -0.0883  0.6223  0.2254
  143TYR    HE1 1927   0.819   2.394   4.066 -0.4644  0.5764 -0.3397
  143TYR     CZ 1928   0.904   2.391   3.866  0.1871 -0.1031  0.1872
  143TYR     OH 1929   0.781   2.392   3.809  0.2000 -0.6660  0.1487
  143TYR     HH 1930   0.708   2.386   3.871 -0.3697 -3.3275 -0.6432
  143TYR    CE2 1931   1.021   2.386   3.788  0.1092 -0.0875  0.0709
  143TYR    HE2 1932   1.009   2.391   3.680 -1.8131 -1.3022  0.1674
  143TYR    CD2 1933   1.145   2.381   3.852  0.2586  0.7218 -0.1524
  143TYR    HD2 1934   1.234   2.386   3.791  0.8967 -0.3892  0.6431
  143TYR      C 1935   1.445   2.465   4.228 -0.0959 -0.0384 -0.8582
  143TYR      O 1936   1.556   2.510   4.201  0.2963 -0.3860  0.1116
  144GLY      N 1937   1.437   2.381   4.332  0.2949  1.0213  0.0520
  144GLY      H 1938   1.351   2.329   4.340  0.0204  1.2823 -1.0565
  144GLY     CA 1939   1.541   2.353   4.429  0.3141  0.0635 -0.2416
  144GLY    HA1 1940   1.500   2.351   4.530  2.2728 -1.9469  0.5974
  144GLY    HA2 1941   1.614   2.434   4.428 -0.3161  0.7063  1.6304
  144GLY      C 1942   1.608   2.217   4.412  0.3486  0.0750 -0.1948
  144GLY      O 1943   1.578   2.146   4.316 -0.3216 -0.3503  0.3207
  145GLN      N 1944   1.693   2.180   4.508  0.4899  0.5106 -0.1475
  145GLN      H 1945   1.716   2.254   4.573  1.7157 -0.9438  1.1689
  145GLN     CA 1946   1.785   2.069   4.492 -0.0541  0.1338 -0.6952
  145GLN     HA 1947   1.848   2.072   4.580 -0.9672  1.3677 -0.0566
  145GLN     CB 1948   1.719   1.932   4.512  0.8239 -0.1686  0.1944
  145GLN    HB1 1949   1.673   1.894   4.421  3.1720  0.3754 -1.3063
  145GLN    HB2 1950   1.797   1.861   4.538  0.8700  0.2373  1.2057
  145GLN     CG 1951   1.617   1.940   4.625  0.6839 -0.0952  0.0637
  145GLN    HG1 1952   1.660   1.984   4.715 -0.8456 -1.2588  1.4316
  145GLN    HG2 1953   1.525   1.993   4.602  1.3917  1.5239  0.7354
  145GLN     CD 1954   1.577   1.801   4.672  0.0857  0.1494  0.2842
  145GLN    OE1 1955   1.469   1.752   4.640  0.2839  0.0442 -0.2305
  145GLN    NE2 1956   1.665   1.722   4.734 -0.1060  0.0061  0.3760
  145GLN   HE21 1957   1.753   1.763   4.761 -1.4334  2.4001  1.3340
  145GLN   HE22 1958   1.631   1.633   4.768 -0.1059  0.6874  2.2527
  145GLN      C 1959   1.878   2.078   4.372 -0.0411  0.4648 -0.6585
  145GLN      O 1960   1.894   1.979   4.302 -0.3181  0.0665 -0.1651
  146GLN      N 1961   1.933   2.198   4.350 -0.1632  0.5996 -0.2315
  146GLN      H 1962   1.896   2.271   4.410 -1.4795  0.4617 -0.8318
  146GLN     CA 1963   2.021   2.234   4.241 -0.1079  0.3473 -0.2691
  146GLN     HA 1964   2.098   2.157   4.243  0.2506  0.7201  0.5917
  146GLN     CB 1965   1.944   2.224   4.109 -0.5021  0.3622 -0.0431
  146GLN    HB1 1966   1.921   2.118   4.092  1.5028  0.0956 -1.5511
  146GLN    HB2 1967   2.012   2.256   4.030  0.7539 -0.0280  0.8330
  146GLN     CG 1968   1.824   2.317   4.096 -0.2589  0.6206 -0.4555
  146GLN    HG1 1969   1.839   2.423   4.077 -1.6905  0.9425  0.1319
  146GLN    HG2 1970   1.765   2.318   4.187 -2.9188  0.9033 -2.0812
  146GLN     CD 1971   1.717   2.272   3.998  0.0290 -0.2440 -0.3811
  146GLN    OE1 1972   1.703   2.316   3.884 -0.2160 -0.3288 -0.3841
  146GLN    NE2 1973   1.633   2.177   4.039  0.1700 -0.3260 -0.2809
  146GLN   HE21 1974   1.566   2.143   3.972 -3.4480  1.4774  2.0205
  146GLN   HE22 1975   1.633   2.148   4.136  0.3527 -0.3134 -0.2768
  146GLN      C 1976   2.089   2.369   4.252 -0.1890  0.4063 -0.4827
  146GLN      O 1977   2.038   2.455   4.324 -0.2868  0.0903 -0.1764
  147GLN      N 1978   2.213   2.382   4.204 -0.1271  0.1720 -0.3885
  147GLN      H 1979   2.260   2.320   4.140  1.7418  2.9581 -1.9582
  147GLN     CA 1980   2.303   2.487   4.248  0.0053 -0.0963 -0.0161
  147GLN     HA 1981   2.287   2.498   4.355 -2.7667 -1.2432 -0.2268
  147GLN     CB 1982   2.442   2.435   4.211  0.0032  0.2121 -0.4695
  147GLN    HB1 1983   2.450   2.393   4.111 -0.7794 -3.2103  0.7713
  147GLN    HB2 1984   2.503   2.525   4.224 -0.7625  0.4610  1.9193
  147GLN     CG 1985   2.493   2.339   4.318 -0.1912 -0.0146 -0.5813
  147GLN    HG1 1986   2.474   2.394   4.410  1.7750 -0.4444  0.1202
  147GLN    HG2 1987   2.434   2.247   4.312  1.2350 -0.8650 -2.4371
  147GLN     CD 1988   2.639   2.297   4.313 -0.1773 -0.0193 -0.1508
  147GLN    OE1 1989   2.669   2.178   4.318 -0.0815 -0.0223 -0.7467
  147GLN    NE2 1990   2.730   2.395   4.302  0.1892 -0.3697 -0.2494
  147GLN   HE21 1991   2.698   2.489   4.318 -1.0523 -0.8411  0.2203
  147GLN   HE22 1992   2.826   2.368   4.285 -0.1372 -0.6973 -1.6939
  147GLN      C 1993   2.266   2.622   4.188  0.2527 -0.0122  0.0181
  147GLN      O 1994   2.204   2.627   4.082  0.4880  0.4393 -0.0991
  148SER      N 1995   2.300   2.729   4.260  0.2810 -0.0058 -0.0043
  148SER      H 1996   2.347   2.708   4.347  0.8606 -1.0776 -0.5426
  148SER     CA 1997   2.265   2.866   4.228 -0.0097 -0.0825 -0.0142
  148SER     HA 1998   2.156   2.867   4.238  0.0575 -0.1662  0.7765
  148SER     CB 1999   2.321   2.965   4.330 -0.0513 -0.1280  0.0523
  148SER    HB1 2000   2.281   3.064   4.309 -0.8641 -0.6696 -1.0761
  148SER    HB2 2001   2.428   2.977   4.315 -0.3153  0.0432 -2.0129
  148SER     OG 2002   2.295   2.927   4.463  0.6181  0.1517  0.2649
  148SER     HG 2003   2.201   2.914   4.475  0.4507  0.0749 -1.0143
  148SER      C 2004   2.304   2.899   4.085  0.1761 -0.1510  0.0204
  148SER      O 2005   2.420   2.884   4.046  0.1544  0.0626 -0.1279
  149TYR      N 2006   2.204   2.934   4.003  0.1632 -0.3111 -0.0314
  149TYR      H 2007   2.108   2.928   4.033  0.1495  0.2736  0.0481
  149TYR     CA 2008   2.226   2.942   3.860  0.5039 -0.0349  0.0337
  149TYR     HA 2009   2.322   2.989   3.840  0.5062  0.2290  0.6568
  149TYR     CB 2010   2.219   2.801   3.802 -0.4348 -0.1664  0.4417
  149TYR    HB1 2011   2.126   2.752   3.830  0.2434 -0.6897  1.8573
  149TYR    HB2 2012   2.289   2.738   3.857  0.1555 -1.1149 -1.3081
  149TYR     CG 2013   2.245   2.784   3.654 -0.0039 -0.2313  0.5225
  149TYR    CD1 2014   2.369   2.789   3.589 -0.3877  0.0699 -0.1993
  149TYR    HD1 2015   2.459   2.819   3.642  0.6966 -1.3171 -1.1913
  149TYR    CE1 2016   2.385   2.754   3.455  0.2572  0.2358 -0.1680
  149TYR    HE1 2017   2.480   2.764   3.405 -0.1691 -1.8001 -1.5034
  149TYR     CZ 2018   2.272   2.701   3.391  0.2412  0.3146 -0.2041
  149TYR     OH 2019   2.282   2.661   3.261  0.1638  0.3205 -0.2121
  149TYR     HH 2020   2.205   2.631   3.211  1.0843 -0.4309 -1.2384
  149TYR    CE2 2021   2.142   2.702   3.446  0.3870 -0.0351  0.1473
  149TYR    HE2 2022   2.054   2.659   3.401  0.3511  1.0327 -0.8617
  149TYR    CD2 2023   2.135   2.735   3.582  0.2562 -0.3800  0.2256
  149TYR    HD2 2024   2.038   2.729   3.628 -0.0252 -0.0641 -0.3177
  149TYR      C 2025   2.122   3.028   3.791  0.7080  0.4494  0.3285
  149TYR      O 2026   2.023   3.064   3.854  0.3739  0.3979 -0.1567
  150ASN      N 2027   2.139   3.056   3.661 -0.3378  0.3147  0.1560
  150ASN      H 2028   2.231   3.037   3.625  0.5341  2.5942  0.9997
  150ASN     CA 2029   2.046   3.125   3.573 -0.0574  0.3771 -0.0910
  150ASN     HA 2030   1.953   3.138   3.628  0.1668 -0.5593  0.5277
  150ASN     CB 2031   2.107   3.263   3.552  0.1693  0.3133  0.1367
  150ASN    HB1 2032   2.200   3.249   3.496 -0.4083 -1.6971 -0.4270
  150ASN    HB2 2033   2.120   3.310   3.649  0.7434  3.7715 -1.4621
  150ASN     CG 2034   2.025   3.367   3.477 -0.3557 -0.1068  0.1242
  150ASN    OD1 2035   1.925   3.339   3.411 -0.1301 -0.0959 -0.2251
  150ASN    ND2 2036   2.078   3.490   3.477 -0.4567 -0.0628  0.3621
  150ASN   HD21 2037   2.048   3.561   3.413 -1.1499 -1.4986 -0.9776
  150ASN   HD22 2038   2.142   3.516   3.550 -0.9961 -0.6709  1.0741
  150ASN      C 2039   2.041   3.045   3.444  0.0378  0.4505 -0.1408
  150ASN      O 2040   2.138   3.048   3.369  0.2606  0.2881  0.1386
  151PRO      N 2041   1.926   2.985   3.409  0.1612  0.2842 -0.2623
  151PRO     CD 2042   1.812   2.957   3.492  0.4134 -0.0458 -0.0273
  151PRO    HD1 2043   1.840   2.918   3.590  0.1729  0.9992  0.4678
  151PRO    HD2 2044   1.756   3.050   3.498  1.2319  0.4875 -0.5493
  151PRO     CG 2045   1.731   2.845   3.427  0.3971 -0.2470  0.3310
  151PRO    HG1 2046   1.623   2.852   3.442  0.3815  1.4486 -0.3395
  151PRO    HG2 2047   1.764   2.750   3.467 -0.6292 -0.6160  0.3354
  151PRO     CB 2048   1.770   2.855   3.279  0.1341 -0.0355  0.2754
  151PRO    HB1 2049   1.711   2.926   3.221  2.0667  0.3739 -1.2822
  151PRO    HB2 2050   1.779   2.752   3.246  1.5206  0.2090 -0.1549
  151PRO     CA 2051   1.908   2.921   3.280  0.0769  0.0948 -0.1548
  151PRO     HA 2052   1.977   2.839   3.263  0.1178  0.6050 -2.8647
  151PRO      C 2053   1.913   3.016   3.162 -0.1333  0.3914  0.0733
  151PRO      O 2054   1.877   3.133   3.179 -0.1724  0.3538  0.2534
  152PRO      N 2055   1.945   2.976   3.039 -0.6450 -0.3955  0.1886
  152PRO     CD 2056   2.023   2.862   2.996  0.3797  0.4644 -0.2908
  152PRO    HD1 2057   1.984   2.766   3.031 -0.3865  0.4645 -1.1173
  152PRO    HD2 2058   2.128   2.872   3.024  0.4568  3.0809 -1.2374
  152PRO     CG 2059   2.000   2.847   2.846 -0.4704 -0.0794 -0.1126
  152PRO    HG1 2060   2.077   2.788   2.797  2.4559  2.4145  1.1771
  152PRO    HG2 2061   1.901   2.804   2.831 -1.0244  1.5975 -1.5535
  152PRO     CB 2062   2.000   2.993   2.802 -0.1954 -0.1757 -0.4324
  152PRO    HB1 2063   2.106   3.017   2.810 -0.6530  1.4912  1.2822
  152PRO    HB2 2064   1.953   3.017   2.707  0.1118 -3.1683 -1.4635
  152PRO     CA 2065   1.923   3.055   2.919  0.3026 -0.3936  0.0156
  152PRO     HA 2066   1.960   3.157   2.931  0.7472 -0.5381 -0.0746
  152PRO      C 2067   1.775   3.066   2.889  0.2836 -0.3209  0.1357
  152PRO      O 2068   1.694   2.985   2.935  0.3652 -0.2729  0.3604
  153GLN      N 2069   1.740   3.159   2.800 -0.0438 -0.5399  0.0300
  153GLN      H 2070   1.813   3.226   2.782  0.0493 -0.0718  1.9269
  153GLN     CA 2071   1.630   3.162   2.706  0.1412 -0.0627 -0.1758
  153GLN     HA 2072   1.535   3.156   2.759  0.2006 -2.5083 -0.2346
  153GLN     CB 2073   1.630   3.299   2.639  0.3548 -0.0129 -0.0741
  153GLN    HB1 2074   1.662   3.370   2.716 -1.4731  0.4105  0.3459
  153GLN    HB2 2075   1.531   3.329   2.605  0.9258 -0.2455 -2.1007
  153GLN     CG 2076   1.738   3.312   2.532  0.4028 -0.0442 -0.0294
  153GLN    HG1 2077   1.715   3.253   2.443  0.3754 -3.1318  1.8957
  153GLN    HG2 2078   1.832   3.278   2.576  0.1803 -0.9737 -0.2416
  153GLN     CD 2079   1.763   3.458   2.497  0.0869 -0.0361 -0.2220
  153GLN    OE1 2080   1.696   3.553   2.537  0.3020  0.2310 -0.4890
  153GLN    NE2 2081   1.860   3.486   2.410 -0.1860  0.0111 -0.5150
  153GLN   HE21 2082   1.875   3.584   2.393 -1.8724  0.0422 -2.0907
  153GLN   HE22 2083   1.929   3.417   2.382 -0.7728  0.0208 -2.0730
  153GLN      C 2084   1.620   3.043   2.612 -0.1393 -0.0654 -0.1444
  153GLN      O 2085   1.720   2.981   2.576 -0.1314  0.0016 -0.2364
  154GLY      N 2086   1.495   3.011   2.578 -0.2617  0.3865 -0.1226
  154GLY      H 2087   1.416   3.052   2.625 -1.1384 -0.0470 -1.1689
  154GLY     CA 2088   1.460   2.909   2.481 -0.1712 -0.2339  0.4905
  154GLY    HA1 2089   1.357   2.933   2.454 -0.5320  0.8197  2.5602
  154GLY    HA2 2090   1.525   2.922   2.395 -1.3615  0.7903 -0.2854
  154GLY      C 2091   1.453   2.765   2.530 -0.3684 -0.3076  0.2479
  154GLY      O 2092   1.465   2.743   2.650 -0.2031 -0.4870  0.1997
  155TYR      N 2093   1.443   2.670   2.437  0.5955  0.0399 -0.2205
  155TYR      H 2094   1.416   2.714   2.351 -0.3164  2.0610  1.0335
  155TYR     CA 2095   1.436   2.528   2.467  0.0908  0.0997 -0.0487
  155TYR     HA 2096   1.466   2.506   2.569 -2.6621 -0.0401  0.8154
  155TYR     CB 2097   1.290   2.488   2.451  0.2029 -0.3070 -0.0570
  155TYR    HB1 2098   1.277   2.381   2.467 -0.1935 -0.0316  1.6533
  155TYR    HB2 2099   1.230   2.532   2.530  0.4084  1.1173 -0.6710
  155TYR     CG 2100   1.229   2.516   2.316  0.0535  0.0199  0.0765
  155TYR    CD1 2101   1.237   2.415   2.219  0.2045  0.1647 -0.0638
  155TYR    HD1 2102   1.258   2.312   2.244 -0.7741 -0.3003 -1.0831
  155TYR    CE1 2103   1.181   2.439   2.093  0.2657 -0.2097 -0.1651
  155TYR    HE1 2104   1.177   2.359   2.020  1.6780 -1.8076  1.4053
  155TYR     CZ 2105   1.135   2.568   2.061 -0.3775 -0.4042 -0.0442
  155TYR     OH 2106   1.064   2.595   1.948 -0.1546  0.2453 -0.0355
  155TYR     HH 2107   1.068   2.531   1.876 -2.1675 -0.1287  0.1352
  155TYR    CE2 2108   1.129   2.667   2.162 -0.1172 -0.5084  0.0757
  155TYR    HE2 2109   1.093   2.765   2.132  1.8383  0.2069 -0.0458
  155TYR    CD2 2110   1.175   2.643   2.291  0.1682  0.0702  0.0844
  155TYR    HD2 2111   1.167   2.721   2.365 -3.0545  0.3727 -0.4461
  155TYR      C 2112   1.529   2.443   2.382  0.0276  0.0271 -0.0443
  155TYR      O 2113   1.558   2.478   2.268  0.4341 -0.0264  0.0428
  156GLY      N 2114   1.560   2.320   2.425 -0.0052  0.1661  0.3803
  156GLY      H 2115   1.522   2.283   2.511 -0.4850  1.3291  0.6957
  156GLY     CA 2116   1.642   2.223   2.355  0.2962  1.0998 -0.5827
  156GLY    HA1 2117   1.734   2.259   2.309  0.4720 -0.4971 -1.5306
  156GLY    HA2 2118   1.670   2.146   2.426 -0.0850  0.9692 -0.5717
  156GLY      C 2119   1.558   2.148   2.252 -0.0353  1.1953 -0.3830
  156GLY      O 2120   1.437   2.133   2.268  0.2308 -0.2248  0.5060
  157GLN      N 2121   1.621   2.092   2.149 -0.3688 -0.0701  0.0863
  157GLN      H 2122   1.721   2.103   2.156 -0.7411  3.0290  3.4396
  157GLN     CA 2123   1.562   2.025   2.035  0.0263 -0.0536 -0.1287
  157GLN     HA 2124   1.499   2.092   1.977 -0.3830 -0.3637 -0.0462
  157GLN     CB 2125   1.681   1.973   1.955  0.3608  0.7513 -0.1657
  157GLN    HB1 2126   1.744   1.899   2.005  0.7507  1.3696  0.2680
  157GLN    HB2 2127   1.755   2.051   1.940  1.7269 -0.4487  0.0374
  157GLN     CG 2128   1.649   1.912   1.819 -0.7967  0.4919  0.2159
  157GLN    HG1 2129   1.733   1.859   1.775 -1.7880  0.3179 -1.5734
  157GLN    HG2 2130   1.561   1.847   1.825 -1.9323  2.0921  1.8917
  157GLN     CD 2131   1.616   2.017   1.714 -0.3240  0.0744 -0.3517
  157GLN    OE1 2132   1.633   2.137   1.729  0.3493 -0.1111  0.4337
  157GLN    NE2 2133   1.567   1.971   1.598 -0.1100 -0.2268 -0.3260
  157GLN   HE21 2134   1.571   1.871   1.585 -0.5572 -0.3946  0.6993
  157GLN   HE22 2135   1.541   2.041   1.530  2.7280  1.9922  0.6415
  157GLN      C 2136   1.474   1.910   2.081  0.2955 -0.3227 -0.2801
  157GLN      O 2137   1.519   1.808   2.134  0.4587  0.1247  0.4547
  158GLN      N 2138   1.346   1.920   2.045  0.3517 -0.8413 -0.6318
  158GLN      H 2139   1.321   2.010   2.006  0.4490 -1.5729 -2.5094
  158GLN     CA 2140   1.246   1.825   2.090  0.3770 -0.4034  0.3695
  158GLN     HA 2141   1.266   1.801   2.194 -0.0815 -3.5716 -0.1874
  158GLN     CB 2142   1.102   1.875   2.079  0.7059  0.4597 -0.1218
  158GLN    HB1 2143   1.037   1.793   2.109  3.2765 -0.9690  1.8892
  158GLN    HB2 2144   1.073   1.895   1.976 -0.3629 -1.0348 -0.1543
  158GLN     CG 2145   1.071   2.002   2.157 -0.1134  0.2334 -0.0660
  158GLN    HG1 2146   1.134   2.079   2.111  0.4037 -0.2380 -0.1594
  158GLN    HG2 2147   1.093   1.988   2.263 -1.2118 -0.2268  0.1093
  158GLN     CD 2148   0.930   2.052   2.131 -0.1640  0.0765 -0.0958
  158GLN    OE1 2149   0.904   2.133   2.043 -0.5188  0.1375  0.0639
  158GLN    NE2 2150   0.838   2.003   2.214 -0.4205  0.5912 -0.0718
  158GLN   HE21 2151   0.857   1.935   2.286  1.3985  2.2184  1.0685
  158GLN   HE22 2152   0.743   2.033   2.198  0.3323  2.2568 -1.7522
  158GLN      C 2153   1.252   1.691   2.019  0.5249 -0.2404  0.0734
  158GLN      O 2154   1.286   1.693   1.901 -0.3375 -0.3245 -0.1798
  159ASN      N 2155   1.223   1.575   2.078 -0.0761 -0.2062 -0.1492
  159ASN      H 2156   1.186   1.580   2.172  3.1021 -1.3940  1.3212
  159ASN     CA 2157   1.248   1.442   2.025  0.0625 -0.1252 -0.2868
  159ASN     HA 2158   1.228   1.446   1.917  1.0348  1.5572 -0.4432
  159ASN     CB 2159   1.397   1.411   2.039  0.1162  0.1355 -0.2677
  159ASN    HB1 2160   1.419   1.394   2.144  0.2126 -2.4948 -0.6445
  159ASN    HB2 2161   1.452   1.492   1.992  0.6307  0.4428  0.8379
  159ASN     CG 2162   1.435   1.277   1.977  0.1394  0.0365 -0.0414
  159ASN    OD1 2163   1.357   1.192   1.935 -0.0131  0.1332  0.0447
  159ASN    ND2 2164   1.565   1.249   1.969  0.1376 -0.0324  0.1955
  159ASN   HD21 2165   1.599   1.160   1.934  6.4836  1.2693  1.8138
  159ASN   HD22 2166   1.634   1.322   1.984 -1.4705  1.0317  3.2791
  159ASN      C 2167   1.159   1.335   2.086 -0.1724  0.1857 -0.0792
  159ASN      O 2168   1.160   1.310   2.206 -0.7106 -0.0772 -0.1250
  160GLN      N 2169   1.086   1.263   2.000  0.3567 -0.0055 -0.3712
  160GLN      H 2170   1.077   1.303   1.907  1.3148  0.9398 -0.0808
  160GLN     CA 2171   1.014   1.143   2.032  0.1035  0.3187  0.2831
  160GLN     HA 2172   1.045   1.103   2.129  1.0095 -1.6736 -0.7569
  160GLN     CB 2173   0.864   1.173   2.041 -0.0154 -0.3187  0.5924
  160GLN    HB1 2174   0.798   1.087   2.033 -2.4057  1.5558 -2.0607
  160GLN    HB2 2175   0.844   1.222   1.945 -2.0434 -1.1795  0.5409
  160GLN     CG 2176   0.824   1.266   2.155  0.6183  0.1073  0.4758
  160GLN    HG1 2177   0.887   1.355   2.158 -2.3515  2.4948 -2.1779
  160GLN    HG2 2178   0.847   1.207   2.244  1.4461 -1.7828 -0.9300
  160GLN     CD 2179   0.678   1.309   2.150  0.3612 -0.7623  0.3991
  160GLN    OE1 2180   0.597   1.279   2.062  0.1641  0.9626 -0.0293
  160GLN    NE2 2181   0.631   1.376   2.255  0.7779 -0.2769  0.2785
  160GLN   HE21 2182   0.693   1.389   2.334 -0.4359  0.9762  1.0593
  160GLN   HE22 2183   0.531   1.389   2.259  0.8231 -0.1699  2.2212
  160GLN      C 2184   1.042   1.031   1.933 -0.1539  0.2555  0.2785
  160GLN      O 2185   1.087   1.046   1.819  0.3339  0.2815  0.4721
  161TYR      N 2186   1.000   0.912   1.976 -0.0965  0.1730  0.1097
  161TYR      H 2187   0.959   0.907   2.069 -1.1279 -1.3722 -0.3863
  161TYR     CA 2188   1.025   0.794   1.896  0.3389  0.2192  0.1720
  161TYR     HA 2189   1.110   0.809   1.830  0.4116  0.7105  0.3729
  161TYR     CB 2190   1.046   0.667   1.977 -0.0240 -0.1193 -0.2590
  161TYR    HB1 2191   1.130   0.684   2.045  0.3170  2.0739 -1.1503
  161TYR    HB2 2192   0.953   0.650   2.032  0.1715  1.1991  0.5273
  161TYR     CG 2193   1.068   0.539   1.899  0.1978 -0.1128 -0.2090
  161TYR    CD1 2194   1.190   0.517   1.834  0.0475 -0.2181 -0.4556
  161TYR    HD1 2195   1.271   0.586   1.851 -2.9142  4.0185 -1.6941
  161TYR    CE1 2196   1.203   0.408   1.747  0.4626 -0.3677 -0.2047
  161TYR    HE1 2197   1.303   0.404   1.705  0.3978 -1.3557 -0.2948
  161TYR     CZ 2198   1.098   0.318   1.723 -0.2928  0.3654  0.3129
  161TYR     OH 2199   1.108   0.231   1.619 -0.1147  0.1049  0.5454
  161TYR     HH 2200   1.194   0.236   1.576  0.5011  0.9185  1.8169
  161TYR    CE2 2201   0.974   0.340   1.787 -0.4665 -0.5007  0.2925
  161TYR    HE2 2202   0.889   0.281   1.758 -0.8523  0.6738 -1.1416
  161TYR    CD2 2203   0.965   0.447   1.877  0.0693  0.0502 -0.2905
  161TYR    HD2 2204   0.873   0.470   1.929 -0.3432 -0.8170 -0.6155
  161TYR      C 2205   0.907   0.767   1.803  0.2644  0.2865  0.2472
  161TYR      O 2206   0.795   0.812   1.828  0.0636  0.1545 -0.4165
  162ASN      N 2207   0.928   0.699   1.691  0.2896  0.1821  0.3148
  162ASN      H 2208   1.017   0.653   1.676 -0.8400 -2.1380  0.3043
  162ASN     CA 2209   0.826   0.694   1.588 -0.1951  0.1638  0.7896
  162ASN     HA 2210   0.774   0.789   1.579 -2.1186 -0.9360 -0.4552
  162ASN     CB 2211   0.892   0.668   1.452 -0.3434  0.8429  0.5827
  162ASN    HB1 2212   0.944   0.572   1.453 -2.2731 -0.3237 -1.9351
  162ASN    HB2 2213   0.953   0.752   1.420  0.0067  0.7803  1.0754
  162ASN     CG 2214   0.795   0.664   1.335 -0.1193 -0.1849  0.4221
  162ASN    OD1 2215   0.693   0.731   1.331 -0.6791 -1.0492 -0.0964
  162ASN    ND2 2216   0.842   0.613   1.220  0.2151  0.3311  0.3215
  162ASN   HD21 2217   0.780   0.623   1.141  0.1930 -0.9005  0.1523
  162ASN   HD22 2218   0.922   0.555   1.200 -0.6369 -0.1392 -1.9520
  162ASN      C 2219   0.721   0.591   1.626 -0.1241 -0.0829  0.3220
  162ASN      O 2220   0.743   0.471   1.605  0.0884  0.0498 -0.2436
  163SER      N 2221   0.604   0.637   1.669  0.1492  0.4867  0.4562
  163SER      H 2222   0.568   0.729   1.646 -2.1149 -0.3736  0.3656
  163SER     CA 2223   0.512   0.555   1.744  0.1889  0.0323  0.0093
  163SER     HA 2224   0.550   0.453   1.747  0.1526 -0.0834 -1.9427
  163SER     CB 2225   0.499   0.603   1.888 -0.6114  0.8637 -0.3278
  163SER    HB1 2226   0.443   0.531   1.948  0.4777  1.7282  1.8601
  163SER    HB2 2227   0.442   0.696   1.890 -0.1046  1.2856 -2.7886
  163SER     OG 2228   0.625   0.612   1.951 -0.1934 -0.8788 -0.8526
  163SER     HG 2229   0.689   0.655   1.894  0.1877  0.8846  0.8020
  163SER      C 2230   0.381   0.537   1.669  0.1804 -0.3556  0.1102
  163SER    OC1 2231   0.299   0.449   1.702 -0.8508  0.5071 -0.0522
  163SER    OC2 2232   0.342   0.621   1.584 -0.5749 -0.2295  0.5730
    1MET      N 2233   3.122   2.979   2.048 -0.5649 -0.0805  0.0008
    1MET     H1 2234   3.150   2.978   1.951 -0.1747  2.8445 -0.0178
    1MET     H2 2235   3.043   3.042   2.056 -1.6168 -1.4329  0.8435
    1MET     H3 2236   3.078   2.892   2.075  0.5509 -0.6657 -0.0226
    1MET     CA 2237   3.238   3.015   2.131 -0.2981 -0.0802 -0.3689
    1MET     HA 2238   3.276   3.112   2.097 -0.6985  1.2386  2.5907
    1MET     CB 2239   3.205   3.036   2.279 -0.3037  0.0337 -0.3858
    1MET    HB1 2240   3.294   3.069   2.332 -0.3240  0.9680 -0.9116
    1MET    HB2 2241   3.187   2.941   2.330  1.7307 -0.4486 -0.4436
    1MET     CG 2242   3.097   3.138   2.314 -0.2661 -0.1063  0.1409
    1MET    HG1 2243   3.133   3.233   2.275  1.3150  0.1440  2.0101
    1MET    HG2 2244   3.093   3.144   2.423  1.6801  1.7125  0.1891
    1MET     SD 2245   2.929   3.114   2.252 -0.1768  0.0636 -0.1685
    1MET     CE 2246   2.851   3.258   2.329  0.5206  0.3544  0.0029
    1MET    HE1 2247   2.880   3.348   2.276 -0.4496 -0.2789 -1.6562
    1MET    HE2 2248   2.876   3.258   2.436  0.7984 -0.2804 -0.0567
    1MET    HE3 2249   2.742   3.263   2.322  0.2345 -0.5350  2.6509
    1MET      C 2250   3.343   2.907   2.111 -0.1905 -0.1724  0.6336
    1MET      O 2251   3.306   2.793   2.087 -0.1841  0.0875 -0.7109
    2ALA      N 2252   3.472   2.939   2.116 -0.2744  0.3491 -0.3206
    2ALA      H 2253   3.499   3.034   2.137 -0.4037  0.5297 -0.9401
    2ALA     CA 2254   3.582   2.845   2.098 -0.1516  0.3129  0.6029
    2ALA     HA 2255   3.546   2.743   2.106 -0.1370  0.2360 -0.2210
    2ALA     CB 2256   3.641   2.869   1.960 -0.6793  0.8636  0.4666
    2ALA    HB1 2257   3.575   2.820   1.889  1.2287 -1.0502 -0.1132
    2ALA    HB2 2258   3.740   2.824   1.959 -0.2626  1.6626  2.1961
    2ALA    HB3 2259   3.645   2.974   1.932  0.6637  0.0876 -2.6784
    2ALA      C 2260   3.689   2.861   2.205 -0.0880 -0.6528  0.6923
    2ALA      O 2261   3.699   2.960   2.277 -0.2999 -0.0664 -0.0661
    3SER      N 2262   3.780   2.763   2.211  0.4512 -0.1732  0.4832
    3SER      H 2263   3.772   2.683   2.150  1.4702 -0.4810  0.7372
    3SER     CA 2264   3.893   2.753   2.300  0.5188  0.3683  0.4628
    3SER     HA 2265   3.904   2.853   2.341 -0.4095  0.1669  1.2273
    3SER     CB 2266   3.858   2.657   2.413  0.1089  0.1055  0.1127
    3SER    HB1 2267   3.949   2.654   2.473 -0.0386 -0.1550  0.3277
    3SER    HB2 2268   3.831   2.558   2.375  1.3012 -0.7238  1.2943
    3SER     OG 2269   3.759   2.714   2.495 -0.5880 -0.0568 -0.6052
    3SER     HG 2270   3.797   2.800   2.515  1.3106 -1.0940  0.4566
    3SER      C 2271   4.017   2.711   2.221  0.2550 -0.0414  0.2674
    3SER      O 2272   3.997   2.628   2.132  0.3841 -0.0525  0.2497
    4ASN      N 2273   4.139   2.746   2.262  0.0565  0.1026  0.7476
    4ASN      H 2274   4.147   2.802   2.346 -1.6016  0.6449  0.5890
    4ASN     CA 2275   4.258   2.707   2.189 -0.3763 -0.1882  0.1892
    4ASN     HA 2276   4.226   2.672   2.091  1.9539  0.1381 -0.7447
    4ASN     CB 2277   4.350   2.827   2.176 -0.0895 -0.4604 -0.3058
    4ASN    HB1 2278   4.394   2.856   2.271 -2.0571 -0.2634  0.5912
    4ASN    HB2 2279   4.298   2.917   2.143 -2.4761 -1.8432 -0.5425
    4ASN     CG 2280   4.468   2.806   2.082  0.0719  0.0466 -0.2221
    4ASN    OD1 2281   4.481   2.708   2.009 -0.5070 -0.0758 -0.1614
    4ASN    ND2 2282   4.554   2.908   2.078 -0.3940  0.4593  0.2039
    4ASN   HD21 2283   4.549   2.991   2.136  0.0496  0.4838  0.2088
    4ASN   HD22 2284   4.636   2.891   2.021  0.2068 -1.5436  1.5652
    4ASN      C 2285   4.325   2.583   2.247 -0.0551 -0.1977 -0.1990
    4ASN      O 2286   4.437   2.586   2.297 -0.4307  0.9999  0.6096
    5ASP      N 2287   4.261   2.466   2.241  0.0438 -0.2155 -1.0679
    5ASP      H 2288   4.162   2.471   2.220 -1.0059 -1.0781  2.8306
    5ASP     CA 2289   4.315   2.337   2.281 -0.5503 -0.0395  0.3516
    5ASP     HA 2290   4.423   2.340   2.269 -0.4313  1.7625  1.4668
    5ASP     CB 2291   4.281   2.325   2.429  0.2110  0.1891  0.5505
    5ASP    HB1 2292   4.344   2.383   2.496 -0.8366  0.0163  1.7287
    5ASP    HB2 2293   4.179   2.363   2.443 -0.4015 -0.4983 -1.6896
    5ASP     CG 2294   4.279   2.180   2.478  0.6042 -0.2455 -0.6940
    5ASP    OD1 2295   4.386   2.115   2.477  0.8548  0.1520 -0.5233
    5ASP    OD2 2296   4.177   2.125   2.523  0.6206  0.0259 -0.3194
    5ASP      C 2297   4.256   2.233   2.187 -0.1639 -0.4182  0.5284
    5ASP      O 2298   4.143   2.253   2.142  0.1338  0.0502 -0.0252
    6TYR      N 2299   4.330   2.123   2.171 -0.0023 -0.1952 -0.3012
    6TYR      H 2300   4.421   2.124   2.214 -0.0553 -1.9222 -0.0939
    6TYR     CA 2301   4.300   2.019   2.074 -0.3670 -0.1290 -0.2620
    6TYR     HA 2302   4.193   2.015   2.052 -0.4068 -0.3707 -0.0262
    6TYR     CB 2303   4.367   2.047   1.940  0.0696 -0.4768 -0.1170
    6TYR    HB1 2304   4.361   1.961   1.872  0.3481 -0.2975 -0.3724
    6TYR    HB2 2305   4.474   2.056   1.957 -0.2502  1.6503  1.1414
    6TYR     CG 2306   4.322   2.177   1.878  0.2531 -0.1486  0.4361
    6TYR    CD1 2307   4.208   2.187   1.797  0.7033  0.5623 -0.1178
    6TYR    HD1 2308   4.149   2.098   1.783 -0.6392  0.9424  2.5367
    6TYR    CE1 2309   4.164   2.305   1.736 -0.6031  0.1157 -0.0775
    6TYR    HE1 2310   4.081   2.305   1.668 -1.4237  1.7249  0.8453
    6TYR     CZ 2311   4.244   2.421   1.751 -0.1253 -0.2665  0.4115
    6TYR     OH 2312   4.200   2.542   1.704 -0.0081 -0.4849 -0.2707
    6TYR     HH 2313   4.258   2.617   1.717 -2.4932  1.6331 -0.6892
    6TYR    CE2 2314   4.363   2.410   1.825  0.4638  0.2406 -0.4404
    6TYR    HE2 2315   4.431   2.494   1.831  0.1612  0.6072 -1.8025
    6TYR    CD2 2316   4.399   2.293   1.892 -0.4010  0.3247  0.2029
    6TYR    HD2 2317   4.494   2.286   1.944  0.3863 -0.2881 -1.2538
    6TYR      C 2318   4.326   1.879   2.125 -0.5216  0.0782  0.3926
    6TYR      O 2319   4.426   1.854   2.192 -0.2335  0.3224  0.0574
    7THR      N 2320   4.241   1.782   2.093  0.0443 -0.0510 -0.7548
    7THR      H 2321   4.161   1.803   2.034  0.4860  2.5302 -0.5233
    7THR     CA 2322   4.255   1.646   2.140  0.2254  0.1558 -0.2118
    7THR     HA 2323   4.307   1.649   2.236 -0.3920  0.6789  0.1145
    7THR     CB 2324   4.120   1.585   2.177  0.5056 -0.0374  0.5065
    7THR     HB 2325   4.128   1.481   2.210 -0.1654 -0.1721  0.2539
    7THR    CG2 2326   4.042   1.645   2.294  0.1265  0.1188  0.1756
    7THR   HG21 2327   3.950   1.586   2.289  0.8784 -0.9905 -2.6544
    7THR   HG22 2328   4.090   1.636   2.392 -0.4676 -0.4567  0.4254
    7THR   HG23 2329   4.026   1.752   2.287  1.7232  0.3687 -0.0658
    7THR    OG1 2330   4.042   1.577   2.060  1.0990 -0.2491  0.1222
    7THR    HG1 2331   3.959   1.529   2.068  0.2606  0.5763 -2.5290
    7THR      C 2332   4.325   1.542   2.054 -0.3074 -0.5878  0.2302
    7THR      O 2333   4.404   1.460   2.099  0.4114 -0.1024 -0.1089
    8GLN      N 2334   4.305   1.546   1.922  0.6061  0.5258  0.0999
    8GLN      H 2335   4.232   1.609   1.891  0.9101  0.9653  0.2700
    8GLN     CA 2336   4.386   1.480   1.821  0.1497 -0.1273  0.1510
    8GLN     HA 2337   4.478   1.458   1.875 -0.5552 -0.8397  1.1041
    8GLN     CB 2338   4.323   1.347   1.781  0.3730 -0.2587  0.2339
    8GLN    HB1 2339   4.231   1.369   1.726  1.1399  0.9314 -0.6086
    8GLN    HB2 2340   4.395   1.293   1.719  1.1381  1.9886 -0.9398
    8GLN     CG 2341   4.284   1.264   1.903 -0.5985  0.3057  0.3204
    8GLN    HG1 2342   4.210   1.320   1.961  0.1668  1.8298 -0.1376
    8GLN    HG2 2343   4.364   1.222   1.964 -0.4954 -2.1695 -1.3974
    8GLN     CD 2344   4.204   1.143   1.857 -0.0148 -0.0112  0.1294
    8GLN    OE1 2345   4.231   1.075   1.759 -0.3120 -0.5481  0.4155
    8GLN    NE2 2346   4.093   1.116   1.927  0.2332 -0.5482  0.3199
    8GLN   HE21 2347   4.073   1.160   2.016 -3.1391 -2.9285  0.9344
    8GLN   HE22 2348   4.037   1.034   1.910 -2.1694  1.1186 -0.1714
    8GLN      C 2349   4.409   1.565   1.697  0.0688 -0.1033  0.1519
    8GLN      O 2350   4.336   1.657   1.663  0.4710  0.2131  0.1401
    9GLN      N 2351   4.518   1.533   1.626 -0.0632 -0.2485  0.0127
    9GLN      H 2352   4.569   1.457   1.671  0.4382  1.6692  3.0000
    9GLN     CA 2353   4.562   1.612   1.514  0.5905 -0.4340  0.1309
    9GLN     HA 2354   4.549   1.716   1.544  1.3555 -0.0811 -0.7085
    9GLN     CB 2355   4.713   1.600   1.496  0.7202  0.0803  0.8478
    9GLN    HB1 2356   4.766   1.607   1.591  1.0968  1.9364  0.5308
    9GLN    HB2 2357   4.745   1.676   1.426 -2.5578  0.0485 -0.8627
    9GLN     CG 2358   4.763   1.471   1.431  0.0093  0.0337  0.3912
    9GLN    HG1 2359   4.724   1.441   1.333 -0.9917  0.6070  0.6008
    9GLN    HG2 2360   4.722   1.394   1.496 -1.6599  0.6915  0.1706
    9GLN     CD 2361   4.913   1.456   1.410 -0.0603  0.2407 -0.2858
    9GLN    OE1 2362   4.989   1.542   1.454 -0.4482  0.3263  0.2274
    9GLN    NE2 2363   4.963   1.349   1.349  0.8624  0.5705 -0.1217
    9GLN   HE21 2364   4.894   1.304   1.289  2.6757  0.4096 -2.2283
    9GLN   HE22 2365   5.060   1.358   1.324  0.7736  1.1685 -0.2572
    9GLN      C 2366   4.481   1.597   1.385  0.1203 -0.1616  0.3903
    9GLN      O 2367   4.410   1.498   1.365  0.3923 -0.1277 -0.8107
   10ALA      N 2368   4.497   1.685   1.287  0.2296  0.0704  0.6160
   10ALA      H 2369   4.555   1.763   1.315 -0.4226  0.2175  1.6020
   10ALA     CA 2370   4.450   1.667   1.151  0.2239  0.3754  0.5765
   10ALA     HA 2371   4.473   1.565   1.120 -2.6328  0.4029 -2.1043
   10ALA     CB 2372   4.301   1.697   1.138  0.2883  0.5500  0.2267
   10ALA    HB1 2373   4.270   1.678   1.035 -1.3456 -1.9605  1.0808
   10ALA    HB2 2374   4.277   1.792   1.187  0.6919  0.2595  1.0117
   10ALA    HB3 2375   4.250   1.623   1.199  1.5682 -0.1643  0.4688
   10ALA      C 2376   4.518   1.759   1.050 -0.2448  0.1280  0.0298
   10ALA      O 2377   4.588   1.852   1.088 -0.6577  0.2999  0.3773
   11THR      N 2378   4.508   1.734   0.920 -0.1893 -0.0196  0.0542
   11THR      H 2379   4.439   1.665   0.892 -1.2703  0.9615  0.2452
   11THR     CA 2380   4.574   1.809   0.815 -0.2256  0.1773  0.1736
   11THR     HA 2381   4.675   1.820   0.857  0.6574 -3.7149 -0.5354
   11THR     CB 2382   4.575   1.730   0.685 -0.1444  0.2625  0.1223
   11THR     HB 2383   4.476   1.736   0.640 -1.0042 -0.5246  1.8256
   11THR    CG2 2384   4.679   1.792   0.592 -0.4300  0.5719  0.0078
   11THR   HG21 2385   4.769   1.826   0.643 -1.0924  0.7532  1.0732
   11THR   HG22 2386   4.633   1.876   0.539 -0.0370  0.1698 -0.9900
   11THR   HG23 2387   4.699   1.715   0.517 -1.8680  0.4025 -0.2426
   11THR    OG1 2388   4.609   1.595   0.708  0.3185  0.4196  0.3738
   11THR    HG1 2389   4.531   1.556   0.747 -1.9882  0.2689 -3.7877
   11THR      C 2390   4.508   1.945   0.800 -0.1751  0.1543 -0.2517
   11THR      O 2391   4.398   1.962   0.748 -0.1181 -0.0115 -0.4284
   12GLN      N 2392   4.585   2.047   0.839  0.0757 -0.1470  0.0420
   12GLN      H 2393   4.674   2.021   0.880 -1.6605 -1.1464  3.5008
   12GLN     CA 2394   4.550   2.186   0.821 -0.3157 -0.2686 -0.1339
   12GLN     HA 2395   4.442   2.202   0.824  0.0804  3.0558  0.2574
   12GLN     CB 2396   4.611   2.268   0.934 -0.5981 -0.4287  0.1335
   12GLN    HB1 2397   4.717   2.272   0.910 -0.5237  0.1809  0.5366
   12GLN    HB2 2398   4.578   2.371   0.924  1.5655  0.3287  0.3454
   12GLN     CG 2399   4.588   2.218   1.077 -0.0538 -0.4978  0.1966
   12GLN    HG1 2400   4.650   2.130   1.099  0.3255 -0.7125 -1.5848
   12GLN    HG2 2401   4.611   2.307   1.135 -1.0306  1.5951 -2.4510
   12GLN     CD 2402   4.441   2.198   1.110 -0.1809  0.0228 -0.0503
   12GLN    OE1 2403   4.366   2.284   1.155 -0.1049  0.2820 -0.4159
   12GLN    NE2 2404   4.390   2.078   1.083  0.4170 -0.1720 -0.3507
   12GLN   HE21 2405   4.443   2.005   1.037  0.7056 -0.2457  0.0927
   12GLN   HE22 2406   4.289   2.070   1.087  0.4836 -0.8626  1.9624
   12GLN      C 2407   4.611   2.237   0.691  0.4493 -0.1116  0.2797
   12GLN      O 2408   4.720   2.206   0.645  0.2029 -0.6902  0.0719
   13SER      N 2409   4.526   2.317   0.625  0.3759 -0.2182  0.2452
   13SER      H 2410   4.444   2.347   0.676 -0.6202 -0.9778 -0.8302
   13SER     CA 2411   4.555   2.386   0.501 -0.3463 -0.0260  0.1773
   13SER     HA 2412   4.571   2.310   0.424  2.3141  1.9310 -1.3913
   13SER     CB 2413   4.438   2.475   0.460  0.0302  0.0852 -0.6808
   13SER    HB1 2414   4.459   2.526   0.366  0.2009 -0.7759 -1.1185
   13SER    HB2 2415   4.437   2.549   0.539  1.9247 -1.5165  0.9622
   13SER     OG 2416   4.318   2.401   0.459 -0.3060  0.5777  0.7665
   13SER     HG 2417   4.262   2.440   0.391 -0.0571 -0.1278  0.1430
   13SER      C 2418   4.674   2.481   0.499 -0.1750 -0.2352  0.3453
   13SER      O 2419   4.711   2.538   0.601  0.0548 -0.6550  0.5009
   14TYR      N 2420   4.729   2.510   0.381  0.3641 -0.2117  0.6016
   14TYR      H 2421   4.702   2.458   0.299  2.7847 -1.5081  0.5277
   14TYR     CA 2422   4.805   2.633   0.368 -0.0384 -0.0217  0.0183
   14TYR     HA 2423   4.889   2.621   0.436  0.5736  0.7059 -0.5999
   14TYR     CB 2424   4.861   2.649   0.227  0.1333  0.2604  0.1197
   14TYR    HB1 2425   4.888   2.752   0.202 -0.9487  0.5423  0.0396
   14TYR    HB2 2426   4.781   2.621   0.159 -1.5605  0.4304  1.9258
   14TYR     CG 2427   4.988   2.569   0.209  0.0667  0.1271  0.2404
   14TYR    CD1 2428   4.979   2.431   0.186  0.1951  0.1653 -0.0524
   14TYR    HD1 2429   4.880   2.391   0.167 -0.4174  1.0117  1.1588
   14TYR    CE1 2430   5.088   2.344   0.186 -0.0685 -0.1688 -0.2222
   14TYR    HE1 2431   5.087   2.238   0.167  1.4034 -0.1724 -0.4231
   14TYR     CZ 2432   5.214   2.403   0.211 -0.1406 -0.2181  0.2670
   14TYR     OH 2433   5.321   2.320   0.225  0.1888  0.2056  0.2811
   14TYR     HH 2434   5.304   2.227   0.211 -0.3026  0.2776  0.4059
   14TYR    CE2 2435   5.226   2.539   0.246  0.1902 -0.2246  0.1817
   14TYR    HE2 2436   5.319   2.583   0.279 -1.1101 -0.0485  4.1670
   14TYR    CD2 2437   5.113   2.621   0.244  0.1784 -0.2350  0.3777
   14TYR    HD2 2438   5.111   2.725   0.272 -1.4061 -0.5659  1.6494
   14TYR      C 2439   4.731   2.761   0.402 -0.0933  0.0269 -0.2816
   14TYR      O 2440   4.610   2.771   0.378 -0.2312  0.0963  0.4191
   15GLY      N 2441   4.806   2.856   0.458  0.2185 -0.3231 -0.0991
   15GLY      H 2442   4.893   2.818   0.490 -0.2643 -1.0484  0.3915
   15GLY     CA 2443   4.766   2.993   0.487  0.8942 -0.1639  0.0996
   15GLY    HA1 2444   4.690   3.023   0.415 -0.0881  2.1914  1.9728
   15GLY    HA2 2445   4.846   3.066   0.483  0.3201  0.6621  2.3068
   15GLY      C 2446   4.701   2.982   0.624 -0.2811 -0.3488 -0.4596
   15GLY      O 2447   4.757   2.931   0.721 -0.0294 -0.0852 -0.4656
   16ALA      N 2448   4.578   3.035   0.626 -0.3452 -0.4944 -0.5954
   16ALA      H 2449   4.533   3.050   0.537  0.3984  0.6663 -0.7919
   16ALA     CA 2450   4.488   3.046   0.739  0.6624  0.0718  0.1679
   16ALA     HA 2451   4.538   2.997   0.822 -0.1884  2.2275  2.0401
   16ALA     CB 2452   4.465   3.194   0.770  0.2206  0.0484 -0.0332
   16ALA    HB1 2453   4.421   3.245   0.684  1.4104 -1.6338 -1.7212
   16ALA    HB2 2454   4.567   3.222   0.796  0.5102 -1.3624  0.4907
   16ALA    HB3 2455   4.420   3.194   0.869  4.3401 -3.2498  2.1864
   16ALA      C 2456   4.366   2.955   0.727  0.7647 -0.1331  0.6600
   16ALA      O 2457   4.315   2.943   0.616  0.3808  0.0995  0.8132
   17TYR      N 2458   4.328   2.888   0.836  0.3385 -0.3044  0.4051
   17TYR      H 2459   4.382   2.910   0.918  2.0232  0.0009 -0.7368
   17TYR     CA 2460   4.244   2.770   0.840 -0.0055 -0.0949 -0.3304
   17TYR     HA 2461   4.158   2.782   0.774 -1.4110  1.0422  1.6272
   17TYR     CB 2462   4.322   2.654   0.778  0.2380 -0.3578  0.4505
   17TYR    HB1 2463   4.414   2.633   0.833  1.6087 -1.2030 -2.0014
   17TYR    HB2 2464   4.348   2.682   0.676  1.8031  2.2394  1.4617
   17TYR     CG 2465   4.240   2.528   0.772 -0.0587 -0.1443 -0.1153
   17TYR    CD1 2466   4.254   2.427   0.868 -0.4079  0.1549  0.2583
   17TYR    HD1 2467   4.328   2.444   0.945 -0.4949  0.8843  0.1869
   17TYR    CE1 2468   4.184   2.306   0.857  0.0538 -0.0890 -0.0261
   17TYR    HE1 2469   4.199   2.228   0.931 -0.7029  0.6168  0.8910
   17TYR     CZ 2470   4.086   2.289   0.758  0.2485 -0.4087 -0.1644
   17TYR     OH 2471   4.013   2.174   0.751  0.1082 -0.3521  0.3708
   17TYR     HH 2472   3.939   2.174   0.689 -0.0333  0.4263  0.5217
   17TYR    CE2 2473   4.063   2.393   0.666  0.7789 -0.3131 -0.1961
   17TYR    HE2 2474   3.983   2.392   0.593 -0.8255  1.8394  1.3785
   17TYR    CD2 2475   4.142   2.508   0.674 -0.2309  0.3925 -0.0558
   17TYR    HD2 2476   4.130   2.592   0.608 -1.3165  1.0995  1.0074
   17TYR      C 2477   4.186   2.744   0.978  0.1674  0.4088 -0.1612
   17TYR      O 2478   4.064   2.732   0.993  0.2593 -0.5639 -0.1001
   18PRO      N 2479   4.259   2.722   1.088  0.0523 -0.1202 -0.1861
   18PRO     CD 2480   4.403   2.706   1.091  0.0261 -0.3076  0.0818
   18PRO    HD1 2481   4.430   2.608   1.052  0.1724  0.7772 -2.7360
   18PRO    HD2 2482   4.456   2.779   1.029 -0.5708  0.2315  0.1950
   18PRO     CG 2483   4.443   2.711   1.239 -0.2264  0.4790  0.1290
   18PRO    HG1 2484   4.463   2.813   1.270  1.7073  0.3374 -0.5466
   18PRO    HG2 2485   4.531   2.649   1.251  0.6938  1.4951 -1.0161
   18PRO     CB 2486   4.321   2.647   1.305 -0.2491 -0.3088 -0.6455
   18PRO    HB1 2487   4.320   2.539   1.294 -0.5924 -0.1330 -2.8002
   18PRO    HB2 2488   4.315   2.683   1.408  0.0718  2.1059 -1.3970
   18PRO     CA 2489   4.205   2.694   1.219 -0.4697 -0.5733 -0.4946
   18PRO     HA 2490   4.134   2.611   1.213  0.7532 -1.7154  0.4033
   18PRO      C 2491   4.154   2.820   1.288  0.2298 -0.5981  0.0714
   18PRO      O 2492   4.173   2.932   1.241 -0.1990 -0.3912  0.3785
   19THR      N 2493   4.083   2.797   1.399  0.3910 -0.1736  0.2641
   19THR      H 2494   4.076   2.699   1.424  1.7729 -0.1671  0.7756
   19THR     CA 2495   4.014   2.896   1.479 -0.1453  0.1780 -0.6238
   19THR     HA 2496   3.955   2.957   1.410 -0.4047  0.4130 -0.1997
   19THR     CB 2497   3.906   2.828   1.563  0.4163  0.0440 -0.0064
   19THR     HB 2498   3.949   2.760   1.637  0.1128 -0.8346 -0.6179
   19THR    CG2 2499   3.822   2.934   1.632 -0.5097 -0.7069  0.0419
   19THR   HG21 2500   3.730   2.894   1.674 -0.7655 -1.2080 -0.9785
   19THR   HG22 2501   3.793   3.015   1.565 -3.1570 -0.9182  0.8097
   19THR   HG23 2502   3.879   2.981   1.712 -0.1541  0.3252 -0.7912
   19THR    OG1 2503   3.820   2.743   1.490  0.6463 -0.0180 -0.2061
   19THR    HG1 2504   3.757   2.696   1.545  0.5863 -0.8680 -0.9830
   19THR      C 2505   4.114   2.976   1.561 -0.1620 -0.0429 -0.3851
   19THR      O 2506   4.190   2.911   1.631 -0.4094  0.1315  0.0508
   20GLN      N 2507   4.100   3.108   1.551 -0.1905 -0.0006  0.1977
   20GLN      H 2508   4.029   3.146   1.490 -1.1608 -2.1878 -0.1211
   20GLN     CA 2509   4.204   3.198   1.598  0.1182  0.0161 -0.5171
   20GLN     HA 2510   4.295   3.138   1.598 -0.4860 -1.0221  1.8613
   20GLN     CB 2511   4.217   3.317   1.503 -1.0632  0.2174 -0.4409
   20GLN    HB1 2512   4.300   3.383   1.532 -0.4035 -1.3700  1.5342
   20GLN    HB2 2513   4.132   3.384   1.496 -0.2531  1.1431 -2.1892
   20GLN     CG 2514   4.240   3.279   1.357 -0.2654 -0.1943 -0.2178
   20GLN    HG1 2515   4.162   3.209   1.326  0.2313 -0.2469 -1.3971
   20GLN    HG2 2516   4.336   3.229   1.349  0.7991  1.6962  0.3185
   20GLN     CD 2517   4.242   3.384   1.248  0.2837 -0.2265 -0.2410
   20GLN    OE1 2518   4.250   3.503   1.277  0.2597 -0.2962  0.0513
   20GLN    NE2 2519   4.237   3.356   1.117  0.3858  0.1175 -0.3218
   20GLN   HE21 2520   4.251   3.257   1.100 -0.0453 -0.1592  0.7901
   20GLN   HE22 2521   4.230   3.423   1.042  0.5831  0.4937 -0.0079
   20GLN      C 2522   4.170   3.245   1.738 -0.4069 -0.6773 -0.4096
   20GLN      O 2523   4.052   3.258   1.769 -0.2864 -0.2359 -0.1288
   21PRO      N 2524   4.268   3.252   1.829 -0.3190 -0.6601 -0.5065
   21PRO     CD 2525   4.243   3.303   1.962  0.4449 -0.2983 -0.4950
   21PRO    HD1 2526   4.209   3.407   1.962  1.9877  0.2955  2.3602
   21PRO    HD2 2527   4.168   3.244   2.014 -1.0036  1.3051 -0.6643
   21PRO     CG 2528   4.376   3.302   2.036  0.0408  0.4488  0.2597
   21PRO    HG1 2529   4.395   3.390   2.098 -0.0333 -0.4607  1.5863
   21PRO    HG2 2530   4.374   3.205   2.084 -0.3508  0.0140 -0.6173
   21PRO     CB 2531   4.480   3.297   1.924 -0.2939 -0.0332 -0.0312
   21PRO    HB1 2532   4.516   3.398   1.903  0.1526 -0.0254  0.7509
   21PRO    HB2 2533   4.560   3.234   1.963 -0.8259 -1.0967 -0.6038
   21PRO     CA 2534   4.410   3.234   1.804 -0.1557  0.2686 -0.2698
   21PRO     HA 2535   4.444   3.286   1.714  2.2400 -1.7005 -0.5969
   21PRO      C 2536   4.463   3.093   1.786  0.1298  0.3204  0.1620
   21PRO      O 2537   4.391   2.997   1.814  0.1450  0.2010 -0.2056
   22GLY      N 2538   4.575   3.087   1.715  0.0815 -0.2324  0.1271
   22GLY      H 2539   4.621   3.177   1.707 -0.7847  0.4361  2.1116
   22GLY     CA 2540   4.646   2.967   1.675  0.0871 -0.1854 -0.0052
   22GLY    HA1 2541   4.675   2.908   1.762  0.8819  0.2899  0.0611
   22GLY    HA2 2542   4.573   2.902   1.626 -2.4158  1.1775  1.7042
   22GLY      C 2543   4.771   2.985   1.591  0.0923 -0.1217  0.0167
   22GLY      O 2544   4.825   3.095   1.588  0.0063 -0.0837 -0.1412
   23GLN      N 2545   4.795   2.876   1.518  0.0700 -0.0790 -0.0536
   23GLN      H 2546   4.750   2.787   1.536 -1.1101  0.4951 -0.0651
   23GLN     CA 2547   4.921   2.866   1.447  0.2410  0.1340  0.2182
   23GLN     HA 2548   5.000   2.881   1.521  2.0855 -2.1962 -1.1356
   23GLN     CB 2549   4.932   2.723   1.395  0.3229  0.2788 -0.1691
   23GLN    HB1 2550   5.029   2.712   1.347  0.9488  1.1914  0.8393
   23GLN    HB2 2551   4.943   2.655   1.480  1.3433 -0.3556 -0.7906
   23GLN     CG 2552   4.831   2.673   1.293  0.3695 -0.4239  0.1203
   23GLN    HG1 2553   4.730   2.706   1.317 -0.7565 -2.9970 -0.7117
   23GLN    HG2 2554   4.850   2.723   1.197 -1.8803  1.7651  0.7125
   23GLN     CD 2555   4.826   2.522   1.270 -0.7831 -0.3570 -0.1553
   23GLN    OE1 2556   4.882   2.459   1.181 -0.3013 -0.6135  0.3183
   23GLN    NE2 2557   4.753   2.455   1.359 -0.4317  0.0654  0.4587
   23GLN   HE21 2558   4.766   2.355   1.356  1.9378  0.2021  2.4259
   23GLN   HE22 2559   4.701   2.507   1.429 -0.3999  0.6094  0.0812
   23GLN      C 2560   4.933   2.965   1.332  0.3625  0.0290  0.1406
   23GLN      O 2561   4.838   3.013   1.272  0.2715 -0.8809 -0.4658
   24GLY      N 2562   5.056   2.969   1.281  0.3388 -0.3371  0.0480
   24GLY      H 2563   5.134   2.929   1.332  0.4251 -0.3633 -0.1009
   24GLY     CA 2564   5.101   3.068   1.184  0.0916 -0.2635  0.0087
   24GLY    HA1 2565   5.205   3.095   1.202  0.3540 -0.8576 -0.5630
   24GLY    HA2 2566   5.047   3.160   1.207 -1.7841 -0.8886 -1.5790
   24GLY      C 2567   5.073   3.036   1.038  0.0910 -0.3753  0.0330
   24GLY      O 2568   5.037   2.928   0.992 -0.1600 -0.2639 -0.0302
   25TYR      N 2569   5.079   3.141   0.956 -0.2316 -0.3110  0.0901
   25TYR      H 2570   5.131   3.221   0.990  0.8743 -0.8968 -0.1753
   25TYR     CA 2571   5.037   3.145   0.818 -0.3812  0.0871  0.1441
   25TYR     HA 2572   4.945   3.087   0.808  0.3101 -0.7983 -1.6021
   25TYR     CB 2573   5.021   3.291   0.777 -0.4910  0.0782  0.1553
   25TYR    HB1 2574   5.116   3.343   0.788 -0.0280 -0.9502  1.2658
   25TYR    HB2 2575   4.962   3.330   0.859  0.4131  0.4181  0.6612
   25TYR     CG 2576   4.951   3.323   0.647  0.1218 -0.5613 -0.3454
   25TYR    CD1 2577   5.015   3.351   0.526  0.3147 -0.2375 -0.1694
   25TYR    HD1 2578   5.122   3.333   0.531  0.2221 -0.6438  0.5348
   25TYR    CE1 2579   4.952   3.364   0.402 -0.0044 -0.4308 -0.0271
   25TYR    HE1 2580   5.019   3.375   0.319  0.0620  0.2420  0.1095
   25TYR     CZ 2581   4.811   3.353   0.398 -0.0955  0.7189 -0.4691
   25TYR     OH 2582   4.748   3.357   0.277 -0.1887 -0.2182 -0.4581
   25TYR     HH 2583   4.653   3.356   0.294 -0.0728 -0.8969  0.2304
   25TYR    CE2 2584   4.747   3.325   0.520  0.4385  0.6109 -0.2101
   25TYR    HE2 2585   4.639   3.321   0.517  0.4833 -2.1097 -0.6919
   25TYR    CD2 2586   4.811   3.318   0.644  0.1183 -0.5816 -0.1040
   25TYR    HD2 2587   4.762   3.296   0.738 -0.9542 -0.2392 -0.5694
   25TYR      C 2588   5.141   3.078   0.728 -0.4419  0.2249 -0.0293
   25TYR      O 2589   5.260   3.091   0.752 -0.3340 -0.0664 -0.3988
   26SER      N 2590   5.098   3.031   0.611 -0.0647  0.1112 -0.1210
   26SER      H 2591   4.999   3.031   0.590  0.2275  1.3495 -1.7471
   26SER     CA 2592   5.188   2.966   0.517  0.0866  0.0741  0.0486
   26SER     HA 2593   5.287   3.007   0.537  0.0580  0.1690 -0.0039
   26SER     CB 2594   5.198   2.818   0.553  0.6637  0.1799  0.3281
   26SER    HB1 2595   5.278   2.767   0.499  0.7482  0.4898  0.1556
   26SER    HB2 2596   5.230   2.823   0.657  1.7010  1.7398 -0.0347
   26SER     OG 2597   5.077   2.747   0.544  0.7201  0.2309 -1.0132
   26SER     HG 2598   5.093   2.660   0.582  0.5168  1.0724  1.1472
   26SER      C 2599   5.159   2.996   0.371  0.3717  0.1090 -0.0006
   26SER      O 2600   5.046   3.031   0.337  0.2620 -0.4789 -0.2664
   27GLN      N 2601   5.253   2.974   0.278  0.1253 -0.2022 -0.1798
   27GLN      H 2602   5.345   2.950   0.311  0.2310 -2.9234 -2.1254
   27GLN     CA 2603   5.243   2.979   0.134 -0.1358  0.1845 -0.1498
   27GLN     HA 2604   5.137   2.993   0.111 -0.4873 -1.0143  0.6083
   27GLN     CB 2605   5.330   3.091   0.079  0.1442 -0.0234 -0.1340
   27GLN    HB1 2606   5.435   3.070   0.096  0.7561 -0.6958 -3.9140
   27GLN    HB2 2607   5.325   3.088   8.642 -2.4394 -1.9189 -0.0492
   27GLN     CG 2608   5.292   3.233   0.120  0.1040 -0.0508 -0.0768
   27GLN    HG1 2609   5.326   3.256   0.221  0.7179 -0.7494 -0.1147
   27GLN    HG2 2610   5.184   3.230   0.129  0.1696 -1.4250  0.5312
   27GLN     CD 2611   5.319   3.345   0.020 -0.0666 -0.1630 -0.2485
   27GLN    OE1 2612   5.275   3.350   8.578  0.1533  0.2120 -0.3166
   27GLN    NE2 2613   5.405   3.440   0.057 -0.0941 -0.1047 -0.3345
   27GLN   HE21 2614   5.450   3.433   0.148 -1.2241  0.9019  0.3206
   27GLN   HE22 2615   5.428   3.509   8.659 -0.5083  0.0347 -0.3309
   27GLN      C 2616   5.291   2.847   0.076  0.3700  0.4209 -0.2713
   27GLN      O 2617   5.383   2.790   0.135  0.1770 -0.0760 -0.4435
   28GLN      N 2618   5.234   2.803   8.635  0.5185  0.0874 -0.2193
   28GLN      H 2619   5.162   2.860   8.594  0.1358 -1.0808 -1.2288
   28GLN     CA 2620   5.277   2.675   8.584 -0.3024 -0.3614  0.1923
   28GLN     HA 2621   5.319   2.615   8.665  0.1378 -1.7626 -1.0218
   28GLN     CB 2622   5.155   2.607   8.523 -0.3778  0.6203 -0.7732
   28GLN    HB1 2623   5.115   2.649   8.430 -0.4964 -1.0658 -1.5236
   28GLN    HB2 2624   5.068   2.610   8.588  0.0401  0.9524 -0.2130
   28GLN     CG 2625   5.182   2.459   8.496 -0.4325  0.4929 -0.1511
   28GLN    HG1 2626   5.257   2.443   8.418 -1.6377  0.9178 -1.4426
   28GLN    HG2 2627   5.219   2.415   8.588  0.2135 -0.9198 -1.0499
   28GLN     CD 2628   5.063   2.377   8.450 -0.1099 -0.1705  0.1886
   28GLN    OE1 2629   4.983   2.325   8.527  0.1517 -0.1642  0.4664
   28GLN    NE2 2630   5.039   2.372   8.318 -1.0740  0.7286  0.3229
   28GLN   HE21 2631   4.962   2.314   8.288 -0.4714 -2.1942  3.7710
   28GLN   HE22 2632   5.096   2.437   8.266  1.6178 -1.6736  0.0651
   28GLN      C 2633   5.392   2.686   8.485 -0.1613  0.2425  0.4190
   28GLN      O 2634   5.404   2.777   8.404 -0.1085 -0.3243 -0.2251
   29SER      N 2635   5.484   2.589   8.491 -0.0258  0.3527  0.1593
   29SER      H 2636   5.473   2.534   8.575 -2.8637  0.4875 -0.0171
   29SER     CA 2637   5.609   2.574   8.420 -0.0765  0.2003  0.1022
   29SER     HA 2638   5.648   2.672   8.393 -0.1040 -0.2991 -1.8868
   29SER     CB 2639   5.718   2.520   8.512 -0.2508 -0.0705  0.1521
   29SER    HB1 2640   5.739   2.594   8.591  1.9087 -0.1496 -0.2772
   29SER    HB2 2641   5.806   2.517   8.448 -0.9678 -0.3275 -0.8343
   29SER     OG 2642   5.689   2.390   8.559  0.1282 -0.0230  0.5314
   29SER     HG 2643   5.634   2.399   8.637 -0.7088 -0.3988 -0.0023
   29SER      C 2644   5.605   2.488   8.295  0.4369 -0.4169  0.4996
   29SER      O 2645   5.503   2.426   8.266  0.5071 -0.2807 -0.0620
   30SER      N 2646   5.701   2.506   8.205 -0.1646  0.0091 -0.0695
   30SER      H 2647   5.781   2.565   8.226 -0.4691  0.6714 -0.7238
   30SER     CA 2648   5.716   2.447   8.073  0.0599  0.1098 -0.0915
   30SER     HA 2649   5.693   2.340   8.076 -2.5331  0.6076  2.0151
   30SER     CB 2650   5.615   2.515   7.981  0.0999  0.1898 -0.0757
   30SER    HB1 2651   5.618   2.621   8.004  1.4176 -0.1835  1.6974
   30SER    HB2 2652   5.630   2.486   7.877  1.8169  1.3502 -0.1845
   30SER     OG 2653   5.483   2.473   8.011  0.0758  0.2373 -0.1139
   30SER     HG 2654   5.471   2.470   8.106  0.9265 -3.6406  0.0567
   30SER      C 2655   5.858   2.450   8.019  0.1972  0.3672  0.2791
   30SER      O 2656   5.931   2.540   8.059  0.3317  0.4326 -0.1087
   31GLN      N 2657   5.899   2.355   7.935 -0.0918  0.1124  0.4268
   31GLN      H 2658   5.833   2.286   7.901 -0.8094 -1.0674  3.7900
   31GLN     CA 2659   6.024   2.368   7.864 -0.5381  0.0946 -0.3775
   31GLN     HA 2660   6.107   2.395   7.930  1.4776  0.0555 -2.7498
   31GLN     CB 2661   6.068   2.234   7.807  0.0738 -0.0997  0.5190
   31GLN    HB1 2662   6.140   2.250   7.726 -0.7227 -0.0072 -0.1804
   31GLN    HB2 2663   5.989   2.180   7.755 -2.3473  2.0561  1.7510
   31GLN     CG 2664   6.134   2.145   7.911  0.3085 -0.4647  0.0641
   31GLN    HG1 2665   6.070   2.145   7.999  0.5821 -1.2840  0.2757
   31GLN    HG2 2666   6.138   2.043   7.874 -2.2992 -0.0234 -1.6861
   31GLN     CD 2667   6.271   2.200   7.950  0.1073  0.0483  0.0497
   31GLN    OE1 2668   6.371   2.181   7.882 -0.5417 -0.6956 -0.7285
   31GLN    NE2 2669   6.287   2.263   8.066  0.0860  0.1240  0.0116
   31GLN   HE21 2670   6.383   2.288   8.087 -0.4445  1.5273  0.9279
   31GLN   HE22 2671   6.213   2.272   8.133  0.1147 -1.1113  0.2246
   31GLN      C 2672   6.018   2.479   7.760 -0.4885  0.6178  0.1717
   31GLN      O 2673   5.914   2.529   7.717 -0.4633 -0.2510 -0.9233
   32PRO      N 2674   6.129   2.531   7.707 -0.2316 -0.3813 -0.2850
   32PRO     CD 2675   6.267   2.506   7.742 -0.2525 -0.4794 -0.2721
   32PRO    HD1 2676   6.291   2.400   7.733 -3.3567 -1.1738 -1.4589
   32PRO    HD2 2677   6.283   2.529   7.848 -0.6848  0.0856 -0.3294
   32PRO     CG 2678   6.357   2.588   7.650 -0.2753  0.1146  0.2298
   32PRO    HG1 2679   6.446   2.617   7.704 -0.3323 -0.9594  0.9317
   32PRO    HG2 2680   6.382   2.529   7.562  0.7048 -1.1241  1.3042
   32PRO     CB 2681   6.265   2.702   7.607  0.0248  0.2184 -0.1427
   32PRO    HB1 2682   6.258   2.781   7.682 -2.6310  1.0304 -1.1091
   32PRO    HB2 2683   6.290   2.741   7.509 -2.3727  1.4782 -0.3293
   32PRO     CA 2684   6.128   2.635   7.606  0.1527 -0.0458  0.0532
   32PRO     HA 2685   6.059   2.713   7.639  0.6087 -0.1848  1.4170
   32PRO      C 2686   6.084   2.577   7.472 -0.4871  0.0933  0.1991
   32PRO      O 2687   6.097   2.457   7.450 -0.1316  0.1355  0.1642
   33TYR      N 2688   6.041   2.659   7.376 -0.2262 -0.0531 -0.0429
   33TYR      H 2689   6.036   2.758   7.392 -1.0197 -0.0426 -0.3300
   33TYR     CA 2690   6.000   2.623   7.242 -0.1293  0.0992 -0.1131
   33TYR     HA 2691   5.921   2.550   7.259 -1.4174  1.2798 -0.8002
   33TYR     CB 2692   5.932   2.735   7.164  0.0193 -0.0717 -0.4955
   33TYR    HB1 2693   6.012   2.804   7.135 -0.7808  0.2184 -2.1085
   33TYR    HB2 2694   5.890   2.693   7.073 -0.4568 -2.1925  0.6426
   33TYR     CG 2695   5.817   2.806   7.231  0.3179 -0.1932  0.1618
   33TYR    CD1 2696   5.818   2.945   7.214 -0.1068 -0.2332 -0.2272
   33TYR    HD1 2697   5.892   2.994   7.152 -0.0989 -0.9670 -0.8232
   33TYR    CE1 2698   5.716   3.026   7.264 -0.2090 -0.0681 -0.6990
   33TYR    HE1 2699   5.720   3.133   7.257 -0.8928 -0.1021 -2.1255
   33TYR     CZ 2700   5.617   2.962   7.342  0.3659  0.1860  0.2492
   33TYR     OH 2701   5.530   3.039   7.413 -0.4391 -0.3588 -0.1312
   33TYR     HH 2702   5.555   3.132   7.417  0.1888 -0.5362  0.1140
   33TYR    CE2 2703   5.607   2.823   7.356  0.4825  0.2239  0.7169
   33TYR    HE2 2704   5.522   2.775   7.403 -0.1270  0.7461  0.1626
   33TYR    CD2 2705   5.710   2.746   7.300 -0.0288  0.1180 -0.0973
   33TYR    HD2 2706   5.712   2.638   7.306  1.6929  0.0036 -1.7505
   33TYR      C 2707   6.105   2.544   7.165 -0.1561 -0.0629  0.0165
   33TYR      O 2708   6.223   2.572   7.185 -0.1603  0.0739 -0.1434
   34GLY      N 2709   6.068   2.448   7.080  0.0057  0.1935 -0.3464
   34GLY      H 2710   5.968   2.442   7.067  0.1638 -0.9654 -1.1703
   34GLY     CA 2711   6.158   2.392   6.981  0.3503 -0.2450  0.2065
   34GLY    HA1 2712   6.108   2.311   6.928  0.7992  0.2053 -0.9288
   34GLY    HA2 2713   6.242   2.348   7.034 -0.7652 -1.4201  1.0599
   34GLY      C 2714   6.205   2.492   6.876 -0.2648 -0.0369  0.1226
   34GLY      O 2715   6.154   2.603   6.864 -0.3303 -0.0359  0.3929
   35GLN      N 2716   6.305   2.453   6.797 -0.1757 -0.2830  0.3531
   35GLN      H 2717   6.331   2.356   6.796  1.6488  0.1491  0.8434
   35GLN     CA 2718   6.348   2.531   6.682  0.3438 -0.7967  0.1927
   35GLN     HA 2719   6.361   2.634   6.718 -2.0795 -1.3984  3.3157
   35GLN     CB 2720   6.489   2.492   6.639  0.7179  0.5762  0.1044
   35GLN    HB1 2721   6.549   2.480   6.729  3.4929 -0.2815 -1.7241
   35GLN    HB2 2722   6.480   2.395   6.590  1.2234 -0.4158  1.8934
   35GLN     CG 2723   6.557   2.593   6.548 -0.1024  0.9108 -0.1435
   35GLN    HG1 2724   6.551   2.687   6.604 -2.7801  1.2764 -0.8793
   35GLN    HG2 2725   6.510   2.612   6.451 -0.6456  4.4159  0.6498
   35GLN     CD 2726   6.704   2.557   6.533 -0.3431 -0.1995  0.1054
   35GLN    OE1 2727   6.739   2.487   6.438  0.6532  0.5504 -0.0983
   35GLN    NE2 2728   6.791   2.591   6.628 -0.4700  0.3521  0.0308
   35GLN   HE21 2729   6.755   2.643   6.707 -1.1794  0.4126 -0.3228
   35GLN   HE22 2730   6.890   2.574   6.616 -0.7102 -1.7231  0.5649
   35GLN      C 2731   6.251   2.528   6.565  0.4055  0.3443  0.0986
   35GLN      O 2732   6.213   2.421   6.518  0.4665  0.0053  0.7955
   36GLN      N 2733   6.198   2.645   6.527  0.4456  0.3881  0.1772
   36GLN      H 2734   6.252   2.722   6.562 -0.0851  0.9057 -0.1305
   36GLN     CA 2735   6.104   2.672   6.420  0.2228 -0.3825  0.1725
   36GLN     HA 2736   6.093   2.780   6.415 -1.3844 -0.5911 -2.1730
   36GLN     CB 2737   6.156   2.643   6.280 -0.1768  0.0155 -0.0623
   36GLN    HB1 2738   6.084   2.673   6.205  1.0927  0.3572 -1.1982
   36GLN    HB2 2739   6.173   2.536   6.264  0.4058  0.0401  0.3182
   36GLN     CG 2740   6.288   2.716   6.252 -0.4390  0.4462 -0.1792
   36GLN    HG1 2741   6.280   2.824   6.261 -1.5977  0.6465 -2.5832
   36GLN    HG2 2742   6.367   2.674   6.314 -0.3300 -0.3244 -0.8178
   36GLN     CD 2743   6.323   2.692   6.106  0.4412  0.6889 -0.0118
   36GLN    OE1 2744   6.397   2.605   6.061 -0.2965 -0.0479  0.1755
   36GLN    NE2 2745   6.259   2.767   6.015  0.0748  0.3787 -0.0122
   36GLN   HE21 2746   6.278   2.742   5.918  1.7909 -1.6090  0.7563
   36GLN   HE22 2747   6.194   2.835   6.049 -1.9304 -0.5907 -1.6790
   36GLN      C 2748   5.959   2.638   6.453 -0.1150  0.8526 -0.0085
   36GLN      O 2749   5.878   2.651   6.361 -0.4519  0.5568  0.2424
   37SER      N 2750   5.928   2.593   6.574  0.2095 -0.1671 -0.2911
   37SER      H 2751   6.004   2.605   6.640  0.8427  2.6329 -1.3596
   37SER     CA 2752   5.796   2.552   6.617  0.3494  0.2007  0.5193
   37SER     HA 2753   5.738   2.524   6.529  2.0373 -1.6220 -0.1020
   37SER     CB 2754   5.805   2.419   6.693  0.4449 -0.2890 -0.3374
   37SER    HB1 2755   5.870   2.435   6.779  0.5745  0.2708 -0.5350
   37SER    HB2 2756   5.702   2.398   6.722  0.6499 -1.8592 -0.6763
   37SER     OG 2757   5.858   2.319   6.610  0.3153 -0.6050 -0.0410
   37SER     HG 2758   5.848   2.232   6.648  0.0798 -1.9730 -2.9105
   37SER      C 2759   5.727   2.662   6.696  0.0114  0.2594  0.1460
   37SER      O 2760   5.788   2.754   6.749  0.6528  0.1797 -0.4415
   38TYR      N 2761   5.600   2.637   6.729 -0.0210 -0.2159 -0.3313
   38TYR      H 2762   5.557   2.562   6.676 -0.1305 -0.7869  0.5410
   38TYR     CA 2763   5.516   2.699   6.829 -0.1145 -0.4584 -0.2571
   38TYR     HA 2764   5.577   2.741   6.909 -0.8251 -0.8567  0.5187
   38TYR     CB 2765   5.423   2.810   6.780 -0.0335 -0.4305 -0.3487
   38TYR    HB1 2766   5.464   2.853   6.689  0.0110 -0.8394 -0.5239
   38TYR    HB2 2767   5.330   2.773   6.737  1.1916 -1.8197 -1.9118
   38TYR     CG 2768   5.411   2.927   6.874  0.3814 -0.5252 -0.1760
   38TYR    CD1 2769   5.522   3.010   6.895 -0.0161  0.1043 -0.5119
   38TYR    HD1 2770   5.618   2.974   6.859  0.5558 -0.2025  1.2007
   38TYR    CE1 2771   5.514   3.128   6.970  0.1769 -0.3239  0.1925
   38TYR    HE1 2772   5.596   3.196   6.989 -0.4767  0.4294  0.3705
   38TYR     CZ 2773   5.391   3.156   7.034 -0.0503  0.2491 -0.4872
   38TYR     OH 2774   5.377   3.256   7.126 -0.7156 -0.3237  0.0373
   38TYR     HH 2775   5.460   3.302   7.140 -0.9383 -0.5513  2.5725
   38TYR    CE2 2776   5.278   3.076   7.011  0.0680 -0.1630  0.3601
   38TYR    HE2 2777   5.189   3.096   7.069  0.1033  2.0718 -0.2835
   38TYR    CD2 2778   5.286   2.970   6.920  0.6932  0.0834  0.1232
   38TYR    HD2 2779   5.197   2.912   6.899 -1.0602  2.9378 -0.8858
   38TYR      C 2780   5.433   2.600   6.910  0.0776 -0.3244  0.1056
   38TYR      O 2781   5.416   2.484   6.874  0.6036 -0.2214 -0.5153
   39SER      N 2782   5.368   2.655   7.012 -0.1329  0.0818 -0.2424
   39SER      H 2783   5.370   2.753   7.034 -1.4711 -0.0706  0.7100
   39SER     CA 2784   5.254   2.597   7.082  0.0765  0.0922  0.1103
   39SER     HA 2785   5.292   2.503   7.121  0.4064 -0.6754 -1.9240
   39SER     CB 2786   5.199   2.684   7.194 -0.0760  0.6050 -0.3576
   39SER    HB1 2787   5.121   2.630   7.249  0.4759  0.9650  0.8232
   39SER    HB2 2788   5.159   2.777   7.153 -0.9876 -1.0813 -3.5960
   39SER     OG 2789   5.296   2.725   7.288  0.1508 -0.3699 -0.1539
   39SER     HG 2790   5.249   2.794   7.336 -2.8135 -2.4594  0.1993
   39SER      C 2791   5.145   2.581   6.977  0.2020 -0.1345  0.0136
   39SER      O 2792   5.119   2.681   6.911 -0.4983 -0.2120  0.1675
   40GLY      N 2793   5.084   2.463   6.974 -0.5043  0.2282 -0.0413
   40GLY      H 2794   5.116   2.385   7.031  2.6248 -0.2238 -2.1989
   40GLY     CA 2795   4.966   2.446   6.891 -0.0146  0.5758 -0.8209
   40GLY    HA1 2796   4.988   2.455   6.785  0.0341 -1.9994 -1.1053
   40GLY    HA2 2797   4.902   2.533   6.905 -0.3638  0.1093  0.6987
   40GLY      C 2798   4.879   2.327   6.930  0.3500  0.5053 -0.2012
   40GLY      O 2799   4.904   2.249   7.022  0.1962  0.1904 -0.4221
   41TYR      N 2800   4.771   2.310   6.853 -0.1287  0.2767  0.5068
   41TYR      H 2801   4.762   2.372   6.774  1.5728  1.7066  1.3522
   41TYR     CA 2802   4.686   2.193   6.847  0.5513 -0.2214  0.4441
   41TYR     HA 2803   4.705   2.133   6.936 -0.2371 -0.9256  0.1500
   41TYR     CB 2804   4.547   2.254   6.865  0.7348  0.3017  0.1335
   41TYR    HB1 2805   4.488   2.162   6.869  0.2232  0.3945 -3.0561
   41TYR    HB2 2806   4.518   2.318   6.782 -0.6622 -0.9271 -0.3822
   41TYR     CG 2807   4.519   2.325   6.995  0.1749  0.1892  0.0774
   41TYR    CD1 2808   4.579   2.276   7.111  0.1795 -0.1842 -0.0804
   41TYR    HD1 2809   4.626   2.179   7.104  1.1168  0.2267  0.3069
   41TYR    CE1 2810   4.572   2.349   7.231 -0.1415  0.0678 -0.2508
   41TYR    HE1 2811   4.629   2.322   7.319  0.5742  1.5802 -0.2184
   41TYR     CZ 2812   4.500   2.470   7.229 -0.0504  0.1227 -0.2339
   41TYR     OH 2813   4.511   2.552   7.338 -0.0271 -0.2548  0.0515
   41TYR     HH 2814   4.547   2.516   7.419  0.1242  0.3806  0.2723
   41TYR    CE2 2815   4.439   2.517   7.112  0.3125  0.2488 -0.3716
   41TYR    HE2 2816   4.382   2.608   7.117 -1.7151 -0.9339 -0.8116
   41TYR    CD2 2817   4.451   2.448   6.991 -0.1627 -0.0074 -0.2755
   41TYR    HD2 2818   4.410   2.481   6.896  0.3399  2.5830  0.3379
   41TYR      C 2819   4.701   2.112   6.719 -0.1977  0.4637 -0.0851
   41TYR      O 2820   4.777   2.149   6.630  0.0663  0.6925  0.2323
   42SER      N 2821   4.612   2.014   6.702 -0.1148  0.4577 -0.4860
   42SER      H 2822   4.550   2.006   6.781  2.2643  2.3461  1.7326
   42SER     CA 2823   4.597   1.936   6.580  0.0400 -0.0898 -0.1582
   42SER     HA 2824   4.698   1.926   6.541 -1.4129  0.9870 -4.8725
   42SER     CB 2825   4.533   1.801   6.613 -0.6703  0.2397 -0.1584
   42SER    HB1 2826   4.464   1.787   6.530 -0.1515 -0.6667 -0.4475
   42SER    HB2 2827   4.475   1.802   6.705  0.2792  0.2342  0.4586
   42SER     OG 2828   4.626   1.695   6.621 -0.4799  0.4616  0.6465
   42SER     HG 2829   4.652   1.679   6.530  1.6565  1.2327  1.0628
   42SER      C 2830   4.525   2.012   6.469  0.0404  0.1779  0.0236
   42SER      O 2831   4.462   2.113   6.498 -0.0715  0.0845  0.1076
   43GLN      N 2832   4.536   1.956   6.349 -0.7729  0.1698 -0.0487
   43GLN      H 2833   4.596   1.877   6.331  2.1652  2.1885  0.2229
   43GLN     CA 2834   4.450   1.998   6.240 -0.3133  0.6559 -0.2256
   43GLN     HA 2835   4.390   2.081   6.277 -1.1208 -0.8584  2.1039
   43GLN     CB 2836   4.529   2.043   6.117  0.1813 -0.2303 -0.2371
   43GLN    HB1 2837   4.458   2.057   6.037  0.9153 -3.5705 -1.6302
   43GLN    HB2 2838   4.596   1.964   6.083  0.4644 -0.4147  0.7025
   43GLN     CG 2839   4.598   2.177   6.143  0.1623 -0.0995 -0.8592
   43GLN    HG1 2840   4.522   2.251   6.168  2.3929  1.1606  2.8666
   43GLN    HG2 2841   4.663   2.165   6.230 -0.2073  2.3791 -0.1878
   43GLN     CD 2842   4.671   2.245   6.028  0.2563  0.2755 -0.5762
   43GLN    OE1 2843   4.617   2.330   5.958 -0.6272  0.1560 -0.0530
   43GLN    NE2 2844   4.796   2.205   6.001  0.4558  0.2348  0.3751
   43GLN   HE21 2845   4.833   2.245   5.917 -1.0759 -0.4680 -0.6778
   43GLN   HE22 2846   4.838   2.129   6.053  0.4698 -1.0665 -1.4613
   43GLN      C 2847   4.358   1.883   6.204  0.2165  0.2904 -0.4308
   43GLN      O 2848   4.399   1.767   6.213 -0.0287  0.2214 -0.1822
   44SER      N 2849   4.230   1.907   6.173 -0.3224 -0.7229  0.8799
   44SER      H 2850   4.208   2.006   6.169 -0.5118 -0.7108  1.8334
   44SER     CA 2851   4.147   1.805   6.113  0.4441 -0.5062 -0.5909
   44SER     HA 2852   4.208   1.735   6.056  1.7403 -0.9603  1.2603
   44SER     CB 2853   4.087   1.731   6.232  0.3324  0.6031  0.0634
   44SER    HB1 2854   3.995   1.682   6.200  1.5774 -0.4490 -2.2101
   44SER    HB2 2855   4.157   1.650   6.254  1.2764  1.0043 -1.2982
   44SER     OG 2856   4.048   1.813   6.339 -0.3855  0.3464  0.0058
   44SER     HG 2857   3.965   1.857   6.320  0.6915  1.7491 -1.7199
   44SER      C 2858   4.033   1.858   6.026  0.4758 -0.4068 -0.5717
   44SER      O 2859   3.990   1.973   6.034 -0.1418 -0.6563 -0.2409
   45THR      N 2860   3.973   1.768   5.949 -0.2242 -0.4524  0.0104
   45THR      H 2861   4.014   1.675   5.944 -0.4307 -0.4794 -2.6461
   45THR     CA 2862   3.851   1.797   5.876 -0.2383  0.3413  0.3472
   45THR     HA 2863   3.881   1.865   5.797  0.8292 -0.1226  0.3328
   45THR     CB 2864   3.799   1.674   5.802  0.0784  0.4097  0.0082
   45THR     HB 2865   3.784   1.594   5.874  2.8007  0.6750  0.9963
   45THR    CG2 2866   3.680   1.691   5.708  0.1341  0.3676 -0.0697
   45THR   HG21 2867   3.602   1.735   5.771  0.5542  0.4955  0.3696
   45THR   HG22 2868   3.641   1.602   5.657 -0.9373  1.8164 -1.9033
   45THR   HG23 2869   3.701   1.760   5.627 -1.0301 -0.9929 -1.5843
   45THR    OG1 2870   3.904   1.648   5.711  0.3369 -0.0447  0.4334
   45THR    HG1 2871   3.888   1.558   5.683 -2.4177  0.6490 -0.5278
   45THR      C 2872   3.739   1.862   5.956 -0.7940 -0.4984  0.2657
   45THR      O 2873   3.712   1.835   6.072  0.3677  0.2286  0.7217
   46ASP      N 2874   3.679   1.965   5.895  0.2110  0.0105  0.1140
   46ASP      H 2875   3.712   1.988   5.802  1.1239  0.4502  0.5287
   46ASP     CA 2876   3.599   2.065   5.962  0.1636  0.0743 -0.0371
   46ASP     HA 2877   3.580   2.138   5.883  2.3741 -1.7003 -2.3936
   46ASP     CB 2878   3.466   2.010   6.013  0.4019  0.0829  0.6090
   46ASP    HB1 2879   3.422   1.957   5.928  0.0821 -1.2086  1.5564
   46ASP    HB2 2880   3.480   1.946   6.100 -0.0153 -0.4565  0.2878
   46ASP     CG 2881   3.369   2.119   6.056 -0.4233 -0.3383 -0.1590
   46ASP    OD1 2882   3.268   2.098   6.127 -0.3046 -0.1419  0.0651
   46ASP    OD2 2883   3.374   2.232   6.002 -0.2885 -0.0187  0.5143
   46ASP      C 2884   3.676   2.143   6.068  0.2032 -0.3026  0.2136
   46ASP      O 2885   3.742   2.240   6.032  0.2934 -0.1773  0.7097
   47THR      N 2886   3.669   2.114   6.198 -0.5213  0.2981  0.3179
   47THR      H 2887   3.621   2.030   6.227  2.9153 -1.4523  1.5776
   47THR     CA 2888   3.717   2.196   6.306  0.1343 -0.0860  0.3273
   47THR     HA 2889   3.738   2.292   6.258 -0.6702  0.3873  0.8931
   47THR     CB 2890   3.616   2.226   6.418  0.2703 -0.4007  0.5355
   47THR     HB 2891   3.676   2.269   6.498  2.0701 -2.2136  0.2550
   47THR    CG2 2892   3.507   2.317   6.362  0.7587  0.1250  0.4259
   47THR   HG21 2893   3.555   2.411   6.335  1.6561 -0.2495  0.6598
   47THR   HG22 2894   3.426   2.338   6.432 -0.7089  0.0842 -1.2135
   47THR   HG23 2895   3.456   2.269   6.279 -0.6935 -1.3941  2.1019
   47THR    OG1 2896   3.551   2.109   6.463  0.3375 -0.4438  0.5217
   47THR    HG1 2897   3.480   2.136   6.521 -0.2458 -0.8943  0.0308
   47THR      C 2898   3.850   2.147   6.361  0.2044 -0.3531 -0.0799
   47THR      O 2899   3.865   2.026   6.376  0.0735 -0.3075  0.4395
   48SER      N 2900   3.946   2.232   6.399  0.2711 -0.3399 -0.2782
   48SER      H 2901   3.921   2.330   6.393 -1.2001 -0.3773  3.1632
   48SER     CA 2902   4.074   2.199   6.458  0.2846 -0.1153 -0.1830
   48SER     HA 2903   4.111   2.116   6.398 -0.6619  0.6180 -1.8716
   48SER     CB 2904   4.156   2.327   6.456  0.1577 -0.0328 -0.1855
   48SER    HB1 2905   4.234   2.315   6.532 -0.7896  0.8866  0.9894
   48SER    HB2 2906   4.097   2.415   6.483  0.8271  0.1776  0.6490
   48SER     OG 2907   4.204   2.351   6.326  0.3809 -0.1757 -0.1296
   48SER     HG 2908   4.141   2.308   6.269  0.3753  1.3854 -1.3738
   48SER      C 2909   4.057   2.147   6.600  0.3861  0.3324 -0.0031
   48SER      O 2910   3.952   2.164   6.663 -0.0941  0.2977 -0.7793
   49GLY      N 2911   4.167   2.085   6.642  0.2895  0.1011 -0.0904
   49GLY      H 2912   4.233   2.055   6.571  0.6394  3.2361 -1.2575
   49GLY     CA 2913   4.179   2.040   6.779 -0.2855  0.0620 -0.0522
   49GLY    HA1 2914   4.100   1.968   6.799 -0.0160  0.0928  1.2031
   49GLY    HA2 2915   4.267   1.977   6.791 -0.9685 -0.6728  1.4524
   49GLY      C 2916   4.179   2.151   6.883  0.4401 -0.0306  0.0462
   49GLY      O 2917   4.198   2.269   6.852  0.2719 -0.0989 -0.3209
   50TYR      N 2918   4.173   2.124   7.014  0.1291  0.3820  0.1188
   50TYR      H 2919   4.153   2.029   7.041  1.6850 -0.9287 -2.8422
   50TYR     CA 2920   4.192   2.220   7.121  0.3097 -0.2509  0.6600
   50TYR     HA 2921   4.250   2.304   7.084  0.0468 -0.1915  0.3702
   50TYR     CB 2922   4.055   2.275   7.161  0.1015 -0.3477  0.0972
   50TYR    HB1 2923   4.005   2.204   7.226  1.5837 -0.1218  1.5498
   50TYR    HB2 2924   4.012   2.287   7.061  1.1683 -0.6702 -0.4201
   50TYR     CG 2925   4.048   2.411   7.227 -0.3596  0.1550 -0.9622
   50TYR    CD1 2926   4.122   2.518   7.175  0.2632  0.1408 -0.1275
   50TYR    HD1 2927   4.184   2.495   7.090 -1.8363 -0.4254 -1.5723
   50TYR    CE1 2928   4.100   2.650   7.217 -0.2019  0.1026 -0.2394
   50TYR    HE1 2929   4.145   2.731   7.162 -0.3354  0.1319 -0.3043
   50TYR     CZ 2930   4.013   2.671   7.326 -0.4046 -0.2126 -0.3379
   50TYR     OH 2931   4.003   2.794   7.385  0.4327 -0.2677 -0.0665
   50TYR     HH 2932   3.950   2.786   7.465 -0.0296  3.2010  0.1164
   50TYR    CE2 2933   3.949   2.562   7.388  0.4736 -0.4329  0.2051
   50TYR    HE2 2934   3.899   2.579   7.482 -1.4794  1.8190 -1.1260
   50TYR    CD2 2935   3.965   2.432   7.338  0.6550 -0.2935 -0.0991
   50TYR    HD2 2936   3.904   2.355   7.381 -0.8776  1.1787  0.4683
   50TYR      C 2937   4.271   2.154   7.233  0.8263 -0.4412  0.1924
   50TYR      O 2938   4.331   2.049   7.213  0.4366 -0.5685 -0.3259
   51GLY      N 2939   4.277   2.222   7.348  0.0482  0.1104 -0.0814
   51GLY      H 2940   4.232   2.312   7.341  0.7393  0.4467 -0.2789
   51GLY     CA 2941   4.358   2.182   7.461  0.0700  0.0631 -0.1132
   51GLY    HA1 2942   4.359   2.261   7.537 -0.1862  0.3476 -0.4059
   51GLY    HA2 2943   4.460   2.180   7.424  0.2610 -0.0023  0.4092
   51GLY      C 2944   4.321   2.051   7.528 -0.0668  0.2566  0.1964
   51GLY      O 2945   4.227   1.983   7.487  0.1700  0.2108 -0.2724
   52GLN      N 2946   4.394   2.016   7.635  0.1218 -0.0518 -0.0305
   52GLN      H 2947   4.471   2.077   7.659 -0.8706  0.9590  0.7319
   52GLN     CA 2948   4.374   1.896   7.713  0.1064 -0.0567 -0.0419
   52GLN     HA 2949   4.342   1.814   7.648  1.0748  0.1002 -0.7406
   52GLN     CB 2950   4.506   1.858   7.779 -0.3666 -1.2579  0.2492
   52GLN    HB1 2951   4.480   1.776   7.845 -2.9028 -0.5713  0.2012
   52GLN    HB2 2952   4.544   1.948   7.828  0.9168 -0.7605 -1.5524
   52GLN     CG 2953   4.621   1.804   7.694  0.3183 -0.0380  0.3741
   52GLN    HG1 2954   4.576   1.721   7.639  0.4299 -0.0052  0.2319
   52GLN    HG2 2955   4.638   1.884   7.622 -0.8808  1.1290  1.3315
   52GLN     CD 2956   4.749   1.767   7.767  0.5598 -0.1429 -0.1001
   52GLN    OE1 2957   4.761   1.795   7.886  1.1659  0.0875 -0.2108
   52GLN    NE2 2958   4.846   1.711   7.694  1.0099  0.8491 -0.2791
   52GLN   HE21 2959   4.824   1.696   7.597 -2.2292 -0.9282  0.5842
   52GLN   HE22 2960   4.939   1.694   7.731  0.8273 -1.2401 -0.6929
   52GLN      C 2961   4.260   1.915   7.812  0.1085  0.0492 -0.0599
   52GLN      O 2962   4.229   2.025   7.858  0.0223 -0.0993  0.2375
   53SER      N 2963   4.194   1.803   7.841  0.1838 -0.0257 -0.1780
   53SER      H 2964   4.229   1.724   7.789  1.2007  0.5648 -0.4198
   53SER     CA 2965   4.097   1.780   7.947  0.2749 -0.4413 -0.1822
   53SER     HA 2966   4.011   1.846   7.942  1.4672  1.1857 -0.3120
   53SER     CB 2967   4.033   1.644   7.924  0.2405 -0.3316 -0.7465
   53SER    HB1 2968   3.985   1.631   8.021 -0.5231  2.9653 -0.5825
   53SER    HB2 2969   4.107   1.570   7.893  1.1152  0.7717 -1.3828
   53SER     OG 2970   3.931   1.662   7.828 -0.2116  0.0305 -0.2049
   53SER     HG 2971   3.869   1.589   7.840  0.8209 -1.2801 -2.1920
   53SER      C 2972   4.150   1.793   8.089  0.1489  0.4566 -0.2097
   53SER      O 2973   4.090   1.865   8.169  0.1920  0.1248  0.1230
   54SER      N 2974   4.264   1.729   8.117 -0.1909 -0.0155  0.1104
   54SER      H 2975   4.291   1.676   8.036 -2.3891 -0.5723 -0.3202
   54SER     CA 2976   4.342   1.715   8.239 -0.1772  0.5060  0.1657
   54SER     HA 2977   4.436   1.662   8.224  2.1234  3.1507  3.8502
   54SER     CB 2978   4.393   1.850   8.286  0.0136  0.3711  0.3457
   54SER    HB1 2979   4.312   1.923   8.290 -0.5265  0.0918 -2.8415
   54SER    HB2 2980   4.444   1.837   8.381 -0.7361 -1.2452  0.5658
   54SER     OG 2981   4.500   1.889   8.203  0.0669 -0.2038  0.1372
   54SER     HG 2982   4.565   1.820   8.190  1.1329  0.2433  2.6085
   54SER      C 2983   4.270   1.651   8.357  0.1254  0.1917  0.1824
   54SER      O 2984   4.150   1.668   8.375  0.0822  0.0087  0.0747
   55TYR      N 2985   4.348   1.592   8.448  0.4228 -0.3860 -0.4421
   55TYR      H 2986   4.449   1.593   8.439  0.3734  0.7889 -0.9754
   55TYR     CA 2987   4.294   1.555   8.577  0.9171  0.0589 -0.1073
   55TYR     HA 2988   4.202   1.497   8.575  0.4999  0.7167 -1.2618
   55TYR     CB 2989   4.395   1.468   8.651  0.2848 -0.2533  0.3954
   55TYR    HB1 2990   4.365   1.463   0.084 -3.8371  0.1037 -0.5806
   55TYR    HB2 2991   4.490   1.518   8.637 -0.2507  0.6433 -0.0982
   55TYR     CG 2992   4.392   1.329   8.591 -0.0268 -0.0790  0.0072
   55TYR    CD1 2993   4.288   1.242   8.625 -0.9433  0.8512 -0.3308
   55TYR    HD1 2994   4.209   1.272   0.019  0.1783  1.1879  0.9099
   55TYR    CE1 2995   4.278   1.115   8.566  0.1367  0.4522  0.3027
   55TYR    HE1 2996   4.184   1.062   8.578  0.5531 -0.7783 -1.3832
   55TYR     CZ 2997   4.381   1.062   8.486  0.3026  0.1942  0.6894
   55TYR     OH 2998   4.364   0.944   8.420 -0.5964  0.7352 -0.0561
   55TYR     HH 2999   4.270   0.935   8.402 -0.9259  2.8030  0.3859
   55TYR    CE2 3000   4.492   1.146   8.461  0.5547 -0.2114  0.4307
   55TYR    HE2 3001   4.573   1.112   8.398  1.5807 -0.1338  1.6511
   55TYR    CD2 3002   4.494   1.277   8.510  0.1365 -0.1360  0.2501
   55TYR    HD2 3003   4.579   1.337   8.483  0.2371  0.0386  0.9372
   55TYR      C 3004   4.258   1.684   8.650  0.1515 -0.5549  0.6274
   55TYR      O 3005   4.340   1.776   8.645 -0.4977  0.0209  0.2587
   56SER      N 3006   4.143   1.691   0.045 -0.4194 -0.7969 -0.3027
   56SER      H 3007   4.087   1.608   0.051 -2.5609  0.6420  1.3382
   56SER     CA 3008   4.092   1.806   0.117  0.1755 -0.6020 -0.1865
   56SER     HA 3009   4.136   1.896   0.074  1.6589 -0.8223  0.7762
   56SER     CB 3010   3.943   1.837   0.106  0.2814  0.0748  0.2059
   56SER    HB1 3011   3.883   1.765   0.162 -0.7975 -1.2146 -2.4374
   56SER    HB2 3012   3.927   1.934   0.153 -0.9109  0.0236 -0.0759
   56SER     OG 3013   3.909   1.852   8.642 -0.1363 -0.0067  0.2994
   56SER     HG 3014   3.982   1.907   8.612 -0.0938 -0.2303 -0.0052
   56SER      C 3015   4.121   1.805   0.267 -0.0469 -0.1768 -0.1388
   56SER      O 3016   4.119   1.696   0.324 -0.7926 -0.0710  0.0484
   57SER      N 3017   4.148   1.923   0.324  0.0818 -0.2279 -0.0927
   57SER      H 3018   4.129   2.000   0.261 -1.6924  0.0036  0.6644
   57SER     CA 3019   4.188   1.947   0.461 -0.2627  0.0908 -0.0474
   57SER     HA 3020   4.276   1.894   0.497  0.5888  2.4627  1.6221
   57SER     CB 3021   4.226   2.095   0.464 -0.2793  0.0924  0.0760
   57SER    HB1 3022   4.241   2.140   0.563 -2.3889  1.3821 -0.1269
   57SER    HB2 3023   4.148   2.152   0.415 -0.5825 -0.2964  0.1027
   57SER     OG 3024   4.344   2.123   0.392 -0.3085  0.0548  0.0143
   57SER     HG 3025   4.363   2.217   0.397  1.6387 -0.2747 -0.5459
   57SER      C 3026   4.081   1.922   0.566 -0.0666 -0.1816  0.0860
   57SER      O 3027   3.962   1.925   0.537  0.0671 -0.4918 -0.5233
   58TYR      N 3028   4.127   1.883   0.685 -0.2610  0.1299  0.2637
   58TYR      H 3029   4.226   1.876   0.703  0.4453 -0.8265 -3.2284
   58TYR     CA 3030   4.036   1.856   0.794 -0.6439  0.5035  0.0393
   58TYR     HA 3031   3.937   1.893   0.765 -0.2530  0.4621 -1.3997
   58TYR     CB 3032   4.009   1.706   0.804  0.2914  0.2924 -0.5584
   58TYR    HB1 3033   3.941   1.673   0.882  0.5009 -3.5313 -1.7915
   58TYR    HB2 3034   4.106   1.663   0.830  1.2812  2.1855 -0.9837
   58TYR     CG 3035   3.957   1.638   0.679  0.0837 -0.2814 -0.1645
   58TYR    CD1 3036   3.831   1.671   0.629  0.0507 -0.1792 -0.0141
   58TYR    HD1 3037   3.768   1.745   0.677 -0.1147 -1.1939  1.4112
   58TYR    CE1 3038   3.792   1.620   0.505  0.2285 -0.1922 -0.0637
   58TYR    HE1 3039   3.702   1.653   0.456  1.0990 -1.8021 -3.0027
   58TYR     CZ 3040   3.861   1.515   0.440 -0.0414 -0.0400 -0.6077
   58TYR     OH 3041   3.818   1.457   0.325 -0.4091 -0.1864 -0.3982
   58TYR     HH 3042   3.872   1.382   0.299  0.0494  0.3660 -1.0901
   58TYR    CE2 3043   3.980   1.468   0.499 -0.2297  0.1845 -0.0402
   58TYR    HE2 3044   4.040   1.394   0.449 -1.9529  0.5850 -2.9249
   58TYR    CD2 3045   4.024   1.532   0.616  0.3089 -0.2323 -0.0108
   58TYR    HD2 3046   4.118   1.498   0.657  0.1211  0.2244  0.8360
   58TYR      C 3047   4.072   1.916   0.929  0.0260 -0.1935  0.1784
   58TYR      O 3048   4.186   1.901   0.972 -0.0508 -0.1902  0.3853
   59GLY      N 3049   3.976   1.975   1.000 -0.1752  0.3268 -0.5149
   59GLY      H 3050   3.881   1.963   0.968  0.1141 -3.9423 -0.2723
   59GLY     CA 3051   3.999   2.037   1.129 -0.0634 -0.2047 -0.2801
   59GLY    HA1 3052   4.074   2.116   1.133  0.1031 -0.3360 -0.7408
   59GLY    HA2 3053   3.900   2.069   1.160 -0.5504  0.5165 -2.4857
   59GLY      C 3054   4.037   1.938   1.239  0.0061  0.1137 -0.0143
   59GLY      O 3055   3.999   1.821   1.236 -0.1539  0.1645 -0.0054
   60GLN      N 3056   4.100   1.992   1.343  0.2121 -0.3333  0.0964
   60GLN      H 3057   4.117   2.092   1.347  0.5010 -0.4088  2.9277
   60GLN     CA 3058   4.152   1.907   1.449 -0.0815 -0.7398 -0.0837
   60GLN     HA 3059   4.190   1.809   1.424 -0.3095 -1.8034  3.2522
   60GLN     CB 3060   4.249   1.993   1.529 -0.1047 -0.7832 -0.0092
   60GLN    HB1 3061   4.266   1.958   1.631 -1.8806  0.5673  0.8110
   60GLN    HB2 3062   4.198   2.088   1.548 -0.6499 -0.9595 -0.5662
   60GLN     CG 3063   4.384   2.011   1.460 -0.0977 -0.6538  0.0373
   60GLN    HG1 3064   4.434   1.914   1.464 -0.8658 -1.0289  1.0942
   60GLN    HG2 3065   4.360   2.053   1.362 -2.5945 -0.1610  0.7769
   60GLN     CD 3066   4.472   2.115   1.529 -0.5493  0.0173 -0.3824
   60GLN    OE1 3067   4.569   2.092   1.601 -0.2297  0.1667 -0.7559
   60GLN    NE2 3068   4.440   2.244   1.522  0.4207  0.2804 -0.0672
   60GLN   HE21 3069   4.350   2.269   1.484  0.8432 -0.4863 -1.6442
   60GLN   HE22 3070   4.500   2.304   1.577  2.0277 -1.3309  0.0373
   60GLN      C 3071   4.031   1.873   1.535  0.0542  0.1990  0.4941
   60GLN      O 3072   3.927   1.939   1.541  0.1079  0.3938 -0.4987
   61SER      N 3073   4.048   1.771   1.619 -0.0532 -0.2407 -0.0127
   61SER      H 3074   4.132   1.715   1.620  0.0133 -0.1385  0.3542
   61SER     CA 3075   3.948   1.727   1.715  0.2348 -0.2530  0.2846
   61SER     HA 3076   3.851   1.764   1.682  0.7741  0.2433 -0.7927
   61SER     CB 3077   3.928   1.576   1.721  0.0834 -0.2225  0.6082
   61SER    HB1 3078   3.841   1.547   1.779 -0.2471 -0.8546 -0.1883
   61SER    HB2 3079   4.016   1.522   1.758  0.0355  0.0647  1.1435
   61SER     OG 3080   3.897   1.528   1.592  0.1585 -0.0242  0.5160
   61SER     HG 3081   3.974   1.549   1.538  0.1455 -1.4100 -0.0715
   61SER      C 3082   3.967   1.798   1.849  0.2013  0.1315  0.0885
   61SER      O 3083   4.076   1.843   1.882  0.2325 -0.0086  0.1794
   62GLN      N 3084   3.861   1.798   1.931  0.3571 -0.5011  0.2960
   62GLN      H 3085   3.777   1.750   1.901 -0.7714  1.3566  0.3339
   62GLN     CA 3086   3.854   1.880   2.050 -0.2288  0.1727 -0.1990
   62GLN     HA 3087   3.951   1.890   2.098  0.4348 -0.3495 -1.3838
   62GLN     CB 3088   3.806   2.022   2.018  0.1157  0.2074 -0.5784
   62GLN    HB1 3089   3.711   2.027   1.965 -1.1961  1.2729  1.7288
   62GLN    HB2 3090   3.793   2.066   2.117 -1.9256 -0.9340 -0.2907
   62GLN     CG 3091   3.906   2.099   1.932  0.7768 -0.2746 -0.2537
   62GLN    HG1 3092   3.909   2.056   1.832 -0.2585 -2.6770  0.6627
   62GLN    HG2 3093   4.005   2.085   1.976  0.6583 -1.1074 -0.2314
   62GLN     CD 3094   3.860   2.243   1.917  0.3012 -0.3926  0.0289
   62GLN    OE1 3095   3.773   2.274   1.836  0.3077  1.0041  0.5225
   62GLN    NE2 3096   3.918   2.345   1.981  0.3210 -0.0541 -0.5186
   62GLN   HE21 3097   3.993   2.323   2.045  0.9938  2.0669 -0.4918
   62GLN   HE22 3098   3.854   2.420   2.003  0.0646 -0.4317  0.0633
   62GLN      C 3099   3.763   1.813   2.152 -0.6383  0.6199 -0.2633
   62GLN      O 3100   3.697   1.713   2.127  0.4861 -0.2763  0.2502
   63ASN      N 3101   3.771   1.872   2.271  0.1755  0.6104 -0.3068
   63ASN      H 3102   3.813   1.963   2.279 -1.5680  1.3089  2.0816
   63ASN     CA 3103   3.719   1.812   2.393  0.2138  0.7346 -0.2287
   63ASN     HA 3104   3.767   1.714   2.399 -1.5445 -0.1543 -0.2193
   63ASN     CB 3105   3.765   1.873   2.525  0.5617 -0.1558  0.0681
   63ASN    HB1 3106   3.735   1.810   2.609  0.8749 -0.6830 -0.2033
   63ASN    HB2 3107   3.873   1.888   2.517  0.5393 -0.9493 -3.0937
   63ASN     CG 3108   3.694   2.005   2.548  0.7375 -0.1055  0.3224
   63ASN    OD1 3109   3.592   2.014   2.615  0.3575  0.2179 -0.2871
   63ASN    ND2 3110   3.753   2.109   2.487 -0.1589 -0.0376 -0.4427
   63ASN   HD21 3111   3.841   2.097   2.439 -0.4175  1.9766 -1.4864
   63ASN   HD22 3112   3.718   2.202   2.501 -0.0113 -0.1083  0.4659
   63ASN      C 3113   3.570   1.785   2.387  0.3389 -0.0928  0.1310
   63ASN      O 3114   3.501   1.872   2.332  1.1286  0.3280 -0.2128
   64THR      N 3115   3.528   1.666   2.429  0.0721  0.0101  0.1662
   64THR      H 3116   3.594   1.603   2.473  2.2594  0.2286 -2.4893
   64THR     CA 3117   3.392   1.622   2.410  0.0738 -0.0257  0.2381
   64THR     HA 3118   3.385   1.620   2.301 -1.4077  0.8265  0.2946
   64THR     CB 3119   3.366   1.489   2.482  0.1349 -0.1515  0.0304
   64THR     HB 3120   3.365   1.509   2.589  0.4257 -3.2721  0.7059
   64THR    CG2 3121   3.240   1.421   2.428  0.0508 -0.4479  0.5952
   64THR   HG21 3122   3.154   1.456   2.486 -0.7919 -0.3033 -0.7116
   64THR   HG22 3123   3.224   1.438   2.322  0.1560 -2.0633  0.3006
   64THR   HG23 3124   3.230   1.315   2.448 -0.7190 -0.2460  1.3184
   64THR    OG1 3125   3.482   1.410   2.474  0.1641 -0.0455 -0.6199
   64THR    HG1 3126   3.464   1.340   2.537 -2.8354  1.0430 -0.0980
   64THR      C 3127   3.283   1.716   2.459  0.1729  0.2890 -0.1421
   64THR      O 3128   3.280   1.765   2.572  0.1365  0.0082 -0.0207
   65GLY      N 3129   3.187   1.735   2.368  0.1568  0.1545 -0.1535
   65GLY      H 3130   3.187   1.676   2.286  0.5539  0.2724 -0.2437
   65GLY     CA 3131   3.077   1.824   2.397  0.0773 -0.0714  0.2522
   65GLY    HA1 3132   2.993   1.779   2.344  1.8776 -0.7627 -2.2205
   65GLY    HA2 3133   3.052   1.817   2.503 -0.7159  0.4399  0.1081
   65GLY      C 3134   3.094   1.969   2.355 -0.0661  0.0354  0.5609
   65GLY      O 3135   3.207   2.011   2.332 -0.0452 -0.1309  0.3610
   66TYR      N 3136   2.985   2.046   2.347  0.3279  0.5883  0.4674
   66TYR      H 3137   2.898   1.999   2.366  0.9128 -1.6235 -1.7770
   66TYR     CA 3138   2.987   2.181   2.293  0.1289  0.4738  0.1738
   66TYR     HA 3139   3.083   2.229   2.313  0.9137 -0.2973 -1.4747
   66TYR     CB 3140   2.987   2.169   2.140  0.2772 -0.7426  0.2608
   66TYR    HB1 3141   3.067   2.099   2.114  0.0722 -0.8544 -0.0795
   66TYR    HB2 3142   2.889   2.132   2.108 -0.9923  2.3753  0.2169
   66TYR     CG 3143   3.012   2.303   2.076 -0.4047 -0.7676 -0.0696
   66TYR    CD1 3144   2.909   2.380   2.022  0.0981 -0.3239 -0.4100
   66TYR    HD1 3145   2.807   2.344   2.032  0.4394 -1.0919  0.3604
   66TYR    CE1 3146   2.928   2.507   1.967  0.2300 -0.0744  0.2124
   66TYR    HE1 3147   2.844   2.565   1.932  1.0106  1.6964  1.1242
   66TYR     CZ 3148   3.060   2.551   1.945  0.0492  0.1909 -0.3572
   66TYR     OH 3149   3.085   2.663   1.871 -0.3581  0.5103 -0.0135
   66TYR     HH 3150   3.177   2.673   1.844 -0.1939 -0.5731  0.1166
   66TYR    CE2 3151   3.165   2.470   1.992 -0.2963  0.1323  0.3222
   66TYR    HE2 3152   3.267   2.501   1.973 -0.7996  1.7884  0.1825
   66TYR    CD2 3153   3.143   2.353   2.066 -0.6114 -0.2970 -0.4373
   66TYR    HD2 3154   3.228   2.302   2.109 -1.2656 -0.4262  0.7557
   66TYR      C 3155   2.863   2.255   2.340 -0.2906 -0.0221 -0.1411
   66TYR      O 3156   2.753   2.199   2.337 -0.0398 -0.5074 -0.4460
   67GLY      N 3157   2.874   2.383   2.377 -0.1437 -0.1175  0.1462
   67GLY      H 3158   2.966   2.424   2.370 -0.0323 -0.3296  0.3251
   67GLY     CA 3159   2.768   2.473   2.416  0.1340  0.1884  0.1913
   67GLY    HA1 3160   2.682   2.459   2.352 -0.0990  0.8064  0.3587
   67GLY    HA2 3161   2.810   2.573   2.403  2.4295 -0.5779  1.1819
   67GLY      C 3162   2.729   2.480   2.563  0.5224  0.2758  0.2914
   67GLY      O 3163   2.800   2.424   2.647  0.2343  0.1580  0.4587
   68THR      N 3164   2.613   2.542   2.582 -0.0208 -0.4966 -0.4284
   68THR      H 3165   2.582   2.602   2.507  3.6715  0.9232 -1.0139
   68THR     CA 3166   2.538   2.552   2.706  0.3564 -0.0016 -0.2384
   68THR     HA 3167   2.583   2.490   2.784  0.8013 -0.7191 -1.0518
   68THR     CB 3168   2.544   2.697   2.754 -0.4832  0.0072 -0.1579
   68THR     HB 3169   2.492   2.759   2.681  0.3534 -0.8362 -1.5091
   68THR    CG2 3170   2.482   2.706   2.893  0.0572  0.8564  0.0323
   68THR   HG21 3171   2.377   2.676   2.898  1.0357 -2.8790  0.6343
   68THR   HG22 3172   2.534   2.642   2.963 -0.0184  0.2928 -0.4199
   68THR   HG23 3173   2.498   2.809   2.927  1.0651  0.5984  0.3546
   68THR    OG1 3174   2.675   2.746   2.762 -0.4838 -0.0422  0.1491
   68THR    HG1 3175   2.704   2.756   2.671 -1.1984 -2.4609 -0.4048
   68THR      C 3176   2.395   2.508   2.678  0.1970  0.5069 -0.2328
   68THR      O 3177   2.331   2.559   2.586 -0.1261 -0.4638 -0.5512
   69GLN      N 3178   2.345   2.419   2.764  0.2604  0.0744 -0.6455
   69GLN      H 3179   2.409   2.379   2.832 -0.4460 -0.9588 -0.5555
   69GLN     CA 3180   2.220   2.347   2.749  0.1945 -0.0217  0.3066
   69GLN     HA 3181   2.206   2.324   2.643 -0.5103 -1.7023  0.7414
   69GLN     CB 3182   2.225   2.218   2.829  0.0209 -0.1773  0.0673
   69GLN    HB1 3183   2.126   2.177   2.848  0.2810  0.2474  2.7106
   69GLN    HB2 3184   2.262   2.229   2.931  1.5224 -1.6628 -0.2623
   69GLN     CG 3185   2.307   2.109   2.760  0.2207  0.1231 -0.1745
   69GLN    HG1 3186   2.262   2.076   2.667  1.1504 -0.7960 -0.3168
   69GLN    HG2 3187   2.401   2.158   2.734 -0.6674  2.9360  1.4727
   69GLN     CD 3188   2.331   1.990   2.853 -0.3386 -0.1922 -0.4316
   69GLN    OE1 3189   2.403   1.997   2.952 -0.1299  0.2247 -0.6099
   69GLN    NE2 3190   2.278   1.870   2.825  0.4758 -0.7182  0.2453
   69GLN   HE21 3191   2.305   1.792   2.883  0.3384 -0.7035  0.3316
   69GLN   HE22 3192   2.206   1.861   2.755 -0.7376 -0.2647  1.3794
   69GLN      C 3193   2.103   2.436   2.789  0.0724 -0.3735  0.7336
   69GLN      O 3194   2.110   2.511   2.886 -0.3202  0.4129  0.1646
   70SER      N 3195   1.983   2.405   2.739 -0.1106 -0.0438  0.9644
   70SER      H 3196   1.987   2.338   2.663  1.8698  0.9875  0.0616
   70SER     CA 3197   1.857   2.454   2.789 -0.3474  0.0849  0.2584
   70SER     HA 3198   1.868   2.552   2.835  1.8761 -0.7850  1.7297
   70SER     CB 3199   1.760   2.469   2.673 -0.2264 -0.3948  0.0968
   70SER    HB1 3200   1.656   2.481   2.705 -0.4519  0.9689 -1.0435
   70SER    HB2 3201   1.776   2.381   2.610 -1.5662 -1.4360  1.1674
   70SER     OG 3202   1.805   2.579   2.597  0.0282 -0.5568  0.0115
   70SER     HG 3203   1.899   2.595   2.604 -0.3637  1.6428  0.8616
   70SER      C 3204   1.808   2.364   2.902 -0.4927 -0.0684  0.0723
   70SER      O 3205   1.825   2.243   2.886  0.0139  0.0650 -0.4605
   71THR      N 3206   1.754   2.418   3.011  0.3496 -0.0990  0.5148
   71THR      H 3207   1.744   2.518   3.018  1.1886 -0.0014  0.4107
   71THR     CA 3208   1.704   2.344   3.125 -0.1897 -0.0891  0.2881
   71THR     HA 3209   1.788   2.276   3.135  1.0003  1.4274  0.9585
   71THR     CB 3210   1.699   2.432   3.250  0.2526  0.0045  0.2422
   71THR     HB 3211   1.628   2.514   3.239  0.7852  0.2768 -1.4502
   71THR    CG2 3212   1.669   2.353   3.377  0.0714 -0.8084 -0.2944
   71THR   HG21 3213   1.689   2.408   3.469  0.7449  2.1115 -2.0419
   71THR   HG22 3214   1.563   2.331   3.381 -0.1301  0.1496 -0.0927
   71THR   HG23 3215   1.738   2.268   3.382 -0.8872 -1.5132  2.3805
   71THR    OG1 3216   1.828   2.486   3.266  0.2280  0.1307  0.0200
   71THR    HG1 3217   1.859   2.459   3.352 -0.6304  0.9748  0.6129
   71THR      C 3218   1.570   2.278   3.092 -0.0154  0.1083 -0.8331
   71THR      O 3219   1.473   2.350   3.069 -0.1384  0.0952 -0.3512
   72PRO      N 3220   1.560   2.145   3.089 -0.4858  0.1242 -0.1535
   72PRO     CD 3221   1.449   2.070   3.033 -0.7016  0.1708  0.2109
   72PRO    HD1 3222   1.449   2.088   2.926  1.0709 -0.5962  0.0381
   72PRO    HD2 3223   1.351   2.086   3.079 -2.1994 -2.6953 -1.7388
   72PRO     CG 3224   1.494   1.924   3.034  0.0319  0.3896  0.6596
   72PRO    HG1 3225   1.449   1.867   2.953  2.4890 -1.8066  0.7341
   72PRO    HG2 3226   1.464   1.878   3.128 -2.0889 -0.0883 -0.1844
   72PRO     CB 3227   1.646   1.928   3.031  0.0369 -0.2479 -0.0695
   72PRO    HB1 3228   1.690   1.836   3.071  0.0018  0.1699  0.9534
   72PRO    HB2 3229   1.688   1.941   2.931 -1.4249 -3.0491 -1.1760
   72PRO     CA 3230   1.669   2.053   3.114 -0.6176 -0.0429 -0.1921
   72PRO     HA 3231   1.767   2.086   3.080 -1.1564  1.8442 -0.0365
   72PRO      C 3232   1.684   2.018   3.262  0.2812  0.6711 -0.1067
   72PRO      O 3233   1.591   2.046   3.336  0.1902 -0.4290  0.2033
   73GLN      N 3234   1.797   1.959   3.303 -0.1365  0.3298  0.5581
   73GLN      H 3235   1.874   1.954   3.238 -0.3493  1.3454  0.2007
   73GLN     CA 3236   1.824   1.914   3.438  0.4438 -0.2387  0.2575
   73GLN     HA 3237   1.728   1.895   3.487  0.9071  0.0300  1.2987
   73GLN     CB 3238   1.901   1.782   3.438  0.6899 -0.0936  0.3897
   73GLN    HB1 3239   1.986   1.785   3.370 -0.9292 -1.9026 -1.8301
   73GLN    HB2 3240   1.935   1.759   3.539  0.1801 -2.1429  0.1233
   73GLN     CG 3241   1.807   1.669   3.398  0.3894  0.1955  0.2744
   73GLN    HG1 3242   1.760   1.688   3.301  0.9813  1.0724  0.1428
   73GLN    HG2 3243   1.731   1.669   3.475  0.4260  0.7061  0.3138
   73GLN     CD 3244   1.870   1.531   3.395 -0.0411  0.0071 -0.2390
   73GLN    OE1 3245   1.895   1.459   3.492 -0.0916  0.6811  0.2745
   73GLN    NE2 3246   1.882   1.471   3.276 -0.4997 -0.5210 -0.0271
   73GLN   HE21 3247   1.852   1.510   3.188  0.4842 -0.4887 -0.3690
   73GLN   HE22 3248   1.952   1.398   3.270  1.8611  1.4351  1.6230
   73GLN      C 3249   1.888   2.019   3.527  0.2764  0.0209  0.0712
   73GLN      O 3250   1.936   2.124   3.485 -0.8948  0.2482 -0.7732
   74GLY      N 3251   1.889   1.999   3.659  0.3164  0.0314  0.0723
   74GLY      H 3252   1.852   1.910   3.689 -1.1804 -0.2071 -2.2091
   74GLY     CA 3253   1.943   2.094   3.754 -0.1579  0.2928  0.0829
   74GLY    HA1 3254   1.918   2.057   3.853 -0.7034  1.1193  0.2696
   74GLY    HA2 3255   1.885   2.186   3.739  1.0642  0.9367 -0.8967
   74GLY      C 3256   2.094   2.113   3.750 -0.0241 -0.6170  0.7688
   74GLY      O 3257   2.164   2.029   3.693 -0.2196 -0.6654  0.6012
   75TYR      N 3258   2.142   2.230   3.790 -0.1806 -0.2841 -0.0078
   75TYR      H 3259   2.074   2.303   3.806  1.1249  1.2685 -1.0434
   75TYR     CA 3260   2.280   2.277   3.783 -0.3104  0.0927 -0.0697
   75TYR     HA 3261   2.324   2.239   3.691 -0.3991 -1.1362  0.3799
   75TYR     CB 3262   2.276   2.430   3.781 -0.2492  0.0847 -0.8155
   75TYR    HB1 3263   2.213   2.474   3.703 -0.8307 -1.1203 -1.0582
   75TYR    HB2 3264   2.228   2.464   3.872  0.5468 -1.3959  0.1986
   75TYR     CG 3265   2.413   2.486   3.755 -0.1403  0.2380  0.0680
   75TYR    CD1 3266   2.473   2.480   3.628  0.2257 -0.5036  0.2714
   75TYR    HD1 3267   2.414   2.444   3.546  0.7911  2.0009 -1.3539
   75TYR    CE1 3268   2.604   2.524   3.603 -0.1195  0.2363 -0.2691
   75TYR    HE1 3269   2.651   2.516   3.506  2.4143 -2.2049  1.0263
   75TYR     CZ 3270   2.684   2.552   3.715 -0.3982  0.1764 -0.0522
   75TYR     OH 3271   2.820   2.564   3.707 -0.4045  0.2386 -0.0702
   75TYR     HH 3272   2.862   2.565   3.793  2.8313 -0.8485 -1.4912
   75TYR    CE2 3273   2.624   2.561   3.842  0.2301 -0.7996  0.3236
   75TYR    HE2 3274   2.682   2.595   3.927  0.7638 -0.0494 -0.3289
   75TYR    CD2 3275   2.486   2.543   3.860  0.1584 -0.3769  0.1971
   75TYR    HD2 3276   2.435   2.562   3.953 -2.0926  0.5787 -1.1410
   75TYR      C 3277   2.364   2.223   3.898 -0.1121  0.0362 -0.2418
   75TYR      O 3278   2.319   2.203   4.011  0.1177  0.0969 -0.1379
   76GLY      N 3279   2.492   2.199   3.868 -0.1367 -0.1131 -0.2300
   76GLY      H 3280   2.520   2.207   3.772 -4.5055  0.4565 -1.6597
   76GLY     CA 3281   2.594   2.156   3.962 -0.1998  0.0886 -0.0684
   76GLY    HA1 3282   2.594   2.047   3.960 -1.6656  0.0141  1.5215
   76GLY    HA2 3283   2.560   2.180   4.063  1.7837 -0.0922  0.6732
   76GLY      C 3284   2.739   2.188   3.928 -0.1457 -0.0960 -0.0107
   76GLY      O 3285   2.784   2.213   3.817  0.5178 -0.3953  0.1867
   77SER      N 3286   2.825   2.185   4.030  0.1433 -0.5440 -0.2657
   77SER      H 3287   2.789   2.175   4.124  0.1118  1.4927 -0.0302
   77SER     CA 3288   2.969   2.192   4.014  0.2280 -0.1074  0.6360
   77SER     HA 3289   2.990   2.147   3.917 -0.5641  0.7246  0.0588
   77SER     CB 3290   3.007   2.340   4.013 -0.0617 -0.0270 -0.8744
   77SER    HB1 3291   2.944   2.401   3.949  2.8390  2.3784 -1.6806
   77SER    HB2 3292   3.106   2.351   3.969  0.0335  1.6232 -0.3178
   77SER     OG 3293   3.008   2.396   4.142  0.0081 -0.6687 -0.5944
   77SER     HG 3294   2.988   2.490   4.143 -1.6865 -0.8798  3.3471
   77SER      C 3295   3.057   2.109   4.105  0.2722 -0.0653  0.6323
   77SER      O 3296   3.016   2.057   4.208 -0.0486 -0.4458  0.3137
   78THR      N 3297   3.184   2.093   4.065  0.0456 -0.0010 -0.1239
   78THR      H 3298   3.208   2.128   3.974 -0.8292  1.2447  0.1006
   78THR     CA 3299   3.285   2.033   4.150 -0.0568 -0.1804 -0.1267
   78THR     HA 3300   3.246   2.023   4.251 -0.6780 -1.0067 -0.4395
   78THR     CB 3301   3.310   1.887   4.113  0.6330 -0.1640  0.2588
   78THR     HB 3302   3.398   1.848   4.165  0.7718  0.4121  0.4630
   78THR    CG2 3303   3.197   1.787   4.132  0.3157  0.0388 -0.5190
   78THR   HG21 3304   3.169   1.788   4.237  1.3801  0.1461 -0.2288
   78THR   HG22 3305   3.222   1.686   4.098  0.8538  0.2044 -0.6209
   78THR   HG23 3306   3.111   1.826   4.078 -0.8332 -1.8970 -0.1822
   78THR    OG1 3307   3.356   1.873   3.980  0.0002 -0.0893  0.0302
   78THR    HG1 3308   3.277   1.892   3.929  0.1805  0.5621 -0.0255
   78THR      C 3309   3.410   2.121   4.150 -0.1739 -0.0122 -0.2257
   78THR      O 3310   3.447   2.187   4.054  0.4200  0.2346  0.1656
   79GLY      N 3311   3.473   2.112   4.268  0.6945 -0.4196 -0.7126
   79GLY      H 3312   3.427   2.059   4.340 -0.9192  0.4905 -1.0197
   79GLY     CA 3313   3.600   2.180   4.284  0.2497  0.1997  0.2422
   79GLY    HA1 3314   3.631   2.180   4.389  0.2916  0.4434  0.2306
   79GLY    HA2 3315   3.581   2.281   4.247 -0.7707 -0.3806 -0.9029
   79GLY      C 3316   3.715   2.115   4.209 -0.2006  0.2338 -0.4889
   79GLY      O 3317   3.714   1.994   4.188  0.1669  0.1723 -0.1798
   80GLY      N 3318   3.805   2.197   4.155 -0.7987  0.5803 -0.9593
   80GLY      H 3319   3.794   2.297   4.165  2.0627  0.8154  0.6401
   80GLY     CA 3320   3.910   2.142   4.073 -0.0321  0.1950  0.2618
   80GLY    HA1 3321   3.863   2.068   4.009 -0.5910  0.7268  0.0432
   80GLY    HA2 3322   3.950   2.211   3.998  1.7669 -1.8084 -0.7522
   80GLY      C 3323   4.037   2.093   4.141  0.1296  0.0148 -0.1666
   80GLY      O 3324   4.064   2.142   4.250  0.1966  0.0007 -0.1766
   81TYR      N 3325   4.112   2.000   4.081  0.1438  0.1612 -0.3771
   81TYR      H 3326   4.079   1.965   3.992  0.4555 -0.3387 -0.3009
   81TYR     CA 3327   4.231   1.934   4.129 -0.3525 -0.2851  0.2529
   81TYR     HA 3328   4.210   1.861   4.207 -0.6029  1.4988  1.9540
   81TYR     CB 3329   4.309   1.872   4.013  0.0831  0.7528 -0.0184
   81TYR    HB1 3330   4.243   1.796   3.972  0.7002  1.9221 -3.4793
   81TYR    HB2 3331   4.320   1.946   3.933  1.2745  0.6664  0.0522
   81TYR     CG 3332   4.444   1.813   4.045 -0.1328  0.1011 -0.3094
   81TYR    CD1 3333   4.560   1.854   3.979  0.1891  0.2229  0.3192
   81TYR    HD1 3334   4.578   1.941   3.916  2.4823 -1.6372 -1.8335
   81TYR    CE1 3335   4.680   1.785   3.996 -0.0707 -0.5388 -0.8055
   81TYR    HE1 3336   4.772   1.816   3.948  1.2624 -1.0809  1.2375
   81TYR     CZ 3337   4.685   1.666   4.072 -0.1331  0.1221  0.2499
   81TYR     OH 3338   4.802   1.597   4.090 -0.0548  0.0301 -0.5687
   81TYR     HH 3339   4.875   1.633   4.040 -0.2863 -0.2645 -1.1251
   81TYR    CE2 3340   4.570   1.625   4.142 -0.4127  0.3814 -0.0561
   81TYR    HE2 3341   4.573   1.536   4.202 -0.9693  1.2156  1.2750
   81TYR    CD2 3342   4.452   1.699   4.126 -0.4672  0.3108  0.0203
   81TYR    HD2 3343   4.364   1.664   4.178 -1.0623  2.2490  0.4084
   81TYR      C 3344   4.320   2.044   4.186 -0.4416  0.0913 -0.3366
   81TYR      O 3345   4.327   2.156   4.134  0.1877 -0.1220 -0.7146
   82GLY      N 3346   4.395   2.012   4.291 -0.1246  0.1719 -0.5395
   82GLY      H 3347   4.391   1.920   4.330  0.9574  0.1151 -0.5330
   82GLY     CA 3348   4.485   2.110   4.350 -0.1021 -0.2480  0.1312
   82GLY    HA1 3349   4.551   2.159   4.279 -0.6212  0.9617  0.4591
   82GLY    HA2 3350   4.537   2.066   4.435 -1.2201 -0.4193  0.7529
   82GLY      C 3351   4.417   2.230   4.414 -0.0753 -0.2909  0.2407
   82GLY      O 3352   4.475   2.336   4.433 -0.0303 -0.2351 -0.1888
   83SER      N 3353   4.285   2.223   4.436  0.0439  0.1883  1.1476
   83SER      H 3354   4.235   2.138   4.418  1.6091 -1.4079  3.6360
   83SER     CA 3355   4.199   2.334   4.473 -0.5534  0.1559 -0.0842
   83SER     HA 3356   4.097   2.300   4.458 -1.1453  2.1228 -0.7403
   83SER     CB 3357   4.214   2.369   4.621  0.8751 -0.2019 -0.1295
   83SER    HB1 3358   4.157   2.458   4.649  0.8488 -0.8546  2.0787
   83SER    HB2 3359   4.317   2.402   4.637  0.9614 -1.3368  1.9534
   83SER     OG 3360   4.181   2.264   4.709 -0.3485 -0.0053 -0.3470
   83SER     HG 3361   4.117   2.295   4.773  0.8529 -0.4466  1.1182
   83SER      C 3362   4.223   2.453   4.382  0.2229  0.1129  0.0538
   83SER      O 3363   4.243   2.568   4.421  0.3958  0.2841 -0.5239
   84SER      N 3364   4.205   2.427   4.252  0.0895 -0.2684  0.1488
   84SER      H 3365   4.166   2.336   4.232 -0.9772  0.6138 -2.1293
   84SER     CA 3366   4.190   2.521   4.143 -0.2866 -0.1709  0.2840
   84SER     HA 3367   4.232   2.620   4.159  1.6240 -0.7750 -0.6764
   84SER     CB 3368   4.263   2.468   4.020 -0.0754 -0.2759  0.4548
   84SER    HB1 3369   4.372   2.471   4.026 -0.0677 -1.3870  1.2519
   84SER    HB2 3370   4.250   2.535   3.936  0.5824  1.9715  2.0537
   84SER     OG 3371   4.213   2.342   3.981 -0.1285 -0.2308  0.3781
   84SER     HG 3372   4.257   2.269   4.026  0.4454 -0.5606 -0.6839
   84SER      C 3373   4.047   2.553   4.103 -0.0979 -0.1323 -0.3612
   84SER      O 3374   3.956   2.494   4.160 -0.0566  0.5619  0.4278
   85GLN      N 3375   4.030   2.646   4.008  0.3563  0.5439  0.2139
   85GLN      H 3376   4.112   2.689   3.967 -1.0818  1.5650 -1.7572
   85GLN     CA 3377   3.898   2.678   3.959  0.1800 -0.1435  0.2341
   85GLN     HA 3378   3.860   2.744   4.037  3.1807  2.2708 -0.1882
   85GLN     CB 3379   3.921   2.758   3.831  0.0929 -0.1155  0.2357
   85GLN    HB1 3380   3.958   2.682   3.762 -0.1871 -0.2878  0.2734
   85GLN    HB2 3381   3.997   2.833   3.851 -2.0894  2.5989 -1.0611
   85GLN     CG 3382   3.800   2.822   3.764  0.3292  0.1253  0.0397
   85GLN    HG1 3383   3.741   2.742   3.719  0.5133 -0.6207  1.0959
   85GLN    HG2 3384   3.741   2.870   3.841 -0.3063  1.3746 -1.1755
   85GLN     CD 3385   3.843   2.933   3.668  0.1969  0.2309  0.1031
   85GLN    OE1 3386   3.865   2.910   3.549  0.0424  0.3035  0.0596
   85GLN    NE2 3387   3.852   3.056   3.719 -0.4162  0.3617 -0.0943
   85GLN   HE21 3388   3.853   3.062   3.820  0.8968  2.1573 -0.1780
   85GLN   HE22 3389   3.895   3.127   3.663 -1.0503  0.2886 -0.6803
   85GLN      C 3390   3.798   2.565   3.936 -0.4048  0.4319 -0.0829
   85GLN      O 3391   3.827   2.474   3.860 -0.0252  0.3612  0.1442
   86SER      N 3392   3.675   2.584   3.985 -0.7800 -0.0191 -0.8411
   86SER      H 3393   3.663   2.660   4.051  0.4562 -0.1033 -0.4984
   86SER     CA 3394   3.558   2.499   3.979 -0.4323 -0.5737  0.0583
   86SER     HA 3395   3.581   2.400   4.018  0.7751 -0.5865 -0.6436
   86SER     CB 3396   3.442   2.564   4.055 -0.6934 -0.6889 -0.2401
   86SER    HB1 3397   3.440   2.673   4.051  1.2515 -0.5718  0.8464
   86SER    HB2 3398   3.348   2.522   4.020 -0.4968 -0.3434 -1.2094
   86SER     OG 3399   3.461   2.536   4.192  0.2239 -0.3813 -0.2947
   86SER     HG 3400   3.391   2.486   4.234  0.4280  0.8123  1.5588
   86SER      C 3401   3.503   2.479   3.839 -0.7875 -0.0154  0.1141
   86SER      O 3402   3.506   2.570   3.756 -0.0903  0.1342  0.2927
   87SER      N 3403   3.472   2.353   3.810 -0.7863 -0.1055  0.5063
   87SER      H 3404   3.489   2.287   3.885  4.1730  1.9192  1.5430
   87SER     CA 3405   3.403   2.305   3.692  0.1514 -0.1383 -0.0441
   87SER     HA 3406   3.400   2.389   3.623 -2.3021  1.7964  2.1947
   87SER     CB 3407   3.480   2.185   3.639  0.0987 -0.1778 -0.0316
   87SER    HB1 3408   3.514   2.115   3.716  3.2746  0.7043 -0.5246
   87SER    HB2 3409   3.427   2.130   3.561  0.1554  0.9992 -0.9237
   87SER     OG 3410   3.593   2.239   3.575  0.3103 -0.8034 -0.2015
   87SER     HG 3411   3.568   2.284   3.494 -1.1257 -0.1445  0.5678
   87SER      C 3412   3.259   2.257   3.712  0.0936  0.1626  0.2910
   87SER      O 3413   3.235   2.197   3.816  0.1768 -0.0783  0.1731
   88GLN      N 3414   3.168   2.278   3.616  0.2420 -0.7787 -0.0751
   88GLN      H 3415   3.192   2.336   3.537 -2.1888  0.3725 -0.0567
   88GLN     CA 3416   3.031   2.233   3.617  0.0236 -0.1291  0.5346
   88GLN     HA 3417   2.987   2.260   3.713  0.5756  0.1449  0.7146
   88GLN     CB 3418   2.950   2.313   3.516  0.9399  0.4719  0.2671
   88GLN    HB1 3419   2.976   2.418   3.529  1.1022  0.4632  0.0170
   88GLN    HB2 3420   2.842   2.304   3.533  0.6132  2.1207 -0.6786
   88GLN     CG 3421   2.988   2.277   3.373 -0.3508 -0.2625  0.0972
   88GLN    HG1 3422   2.949   2.177   3.354  1.3044 -1.0566  0.7041
   88GLN    HG2 3423   3.093   2.256   3.355 -0.6033 -2.5221  0.8498
   88GLN     CD 3424   2.937   2.373   3.267 -0.3275 -0.2169  0.1281
   88GLN    OE1 3425   2.938   2.494   3.291 -0.5266 -0.3204  0.6638
   88GLN    NE2 3426   2.910   2.336   3.141 -0.0071  0.0946 -0.0361
   88GLN   HE21 3427   2.897   2.409   3.072  3.2580  1.8526  1.0164
   88GLN   HE22 3428   2.922   2.238   3.120  2.1098 -0.0450  1.4809
   88GLN      C 3429   3.013   2.084   3.589  0.2688 -0.0359 -0.1332
   88GLN      O 3430   3.104   2.022   3.535  0.1505  0.0472 -0.4290
   89SER      N 3431   2.897   2.032   3.628  0.3911 -0.4990 -0.3808
   89SER      H 3432   2.822   2.097   3.648 -0.7208 -0.9053 -2.8415
   89SER     CA 3433   2.848   1.895   3.630  0.2314 -0.4373 -0.0451
   89SER     HA 3434   2.942   1.841   3.629  0.7794  0.4939 -0.8022
   89SER     CB 3435   2.788   1.855   3.765  0.0961  0.1574  0.0772
   89SER    HB1 3436   2.765   1.749   3.749  2.3169 -0.1815 -1.4068
   89SER    HB2 3437   2.704   1.920   3.788 -0.7648 -1.0109  0.3657
   89SER     OG 3438   2.891   1.864   3.861  0.2247 -0.2075 -0.0241
   89SER     HG 3439   2.855   1.846   3.948  2.3207 -0.7163  0.7773
   89SER      C 3440   2.776   1.841   3.508 -0.3548 -0.5890  0.3651
   89SER      O 3441   2.709   1.915   3.437 -0.4141 -0.4851  0.5287
   90SER      N 3442   2.786   1.713   3.471 -0.3494 -0.4933  0.0367
   90SER      H 3443   2.845   1.659   3.532 -0.1973  0.9313  1.2123
   90SER     CA 3444   2.737   1.646   3.352 -0.5133 -0.1861 -0.0727
   90SER     HA 3445   2.705   1.719   3.279 -0.0237  0.9914  0.8600
   90SER     CB 3446   2.849   1.573   3.279  0.0107  0.3698  0.1653
   90SER    HB1 3447   2.881   1.494   3.348 -0.9891  0.1700  0.4205
   90SER    HB2 3448   2.810   1.532   3.186 -0.5524  0.2257  0.4582
   90SER     OG 3449   2.958   1.657   3.249 -0.1227  0.2367 -0.7212
   90SER     HG 3450   3.010   1.667   3.329  1.2505  0.1662 -1.5818
   90SER      C 3451   2.631   1.542   3.388 -0.0725 -0.6635 -0.1428
   90SER      O 3452   2.621   1.502   3.504 -0.5568  0.2760  0.1452
   91TYR      N 3453   2.539   1.510   3.297 -0.5816  0.0296  0.1232
   91TYR      H 3454   2.549   1.544   3.202  2.2797 -0.7963  0.0429
   91TYR     CA 3455   2.414   1.441   3.321 -0.3819 -0.1819  0.5706
   91TYR     HA 3456   2.399   1.442   3.428  1.3045  2.5732  0.8732
   91TYR     CB 3457   2.320   1.525   3.234  0.1761  0.2274  0.3558
   91TYR    HB1 3458   2.369   1.531   3.137  2.7661 -1.2906  1.4536
   91TYR    HB2 3459   2.219   1.483   3.233  0.2018  0.1358  1.0849
   91TYR     CG 3460   2.307   1.669   3.276 -0.2453  0.1781  0.3949
   91TYR    CD1 3461   2.338   1.780   3.196 -0.0708 -0.3728 -0.3130
   91TYR    HD1 3462   2.386   1.767   3.101 -1.6842  0.0314 -1.2126
   91TYR    CE1 3463   2.322   1.908   3.250 -0.1725 -0.2784 -0.5661
   91TYR    HE1 3464   2.350   1.995   3.193  0.1112 -0.8408 -1.3005
   91TYR     CZ 3465   2.271   1.927   3.380  0.5673  0.2672 -0.3474
   91TYR     OH 3466   2.245   2.049   3.437 -0.2971  0.0553 -0.2705
   91TYR     HH 3467   2.207   2.028   3.523 -0.9344  0.0655 -0.5507
   91TYR    CE2 3468   2.234   1.816   3.458  0.0868  0.1784 -0.6968
   91TYR    HE2 3469   2.189   1.830   3.555 -0.4730 -2.1065 -0.5573
   91TYR    CD2 3470   2.257   1.688   3.406  0.1155 -0.3679  0.6158
   91TYR    HD2 3471   2.229   1.607   3.471  0.3849  1.0149  2.5399
   91TYR      C 3472   2.415   1.299   3.265  0.1792 -0.0415  0.2216
   91TYR      O 3473   2.501   1.264   3.184  0.1314 -0.1853  0.2337
   92GLY      N 3474   2.320   1.220   3.313  0.1479 -0.1285  0.0198
   92GLY      H 3475   2.258   1.254   3.386 -0.4462 -0.6128 -0.2467
   92GLY     CA 3476   2.299   1.079   3.285  0.1769 -0.0448 -0.4274
   92GLY    HA1 3477   2.195   1.046   3.289  0.9808 -2.8276 -0.7511
   92GLY    HA2 3478   2.336   1.061   3.185 -0.1526 -1.1395 -0.3570
   92GLY      C 3479   2.377   0.985   3.376  0.2640  0.1210 -0.3284
   92GLY      O 3480   2.476   1.028   3.434  0.0342  0.2916 -0.0605
   93GLN      N 3481   2.329   0.862   3.398 -0.1947  0.3090 -0.2748
   93GLN      H 3482   2.244   0.829   3.353  0.1656  1.6354 -2.0852
   93GLN     CA 3483   2.417   0.759   3.448 -0.2300  0.3696 -0.0886
   93GLN     HA 3484   2.506   0.800   3.496 -0.5332  1.5204 -0.4712
   93GLN     CB 3485   2.340   0.696   3.564  0.0882 -0.2243 -0.1995
   93GLN    HB1 3486   2.298   0.766   3.635  0.2835 -0.0464 -0.2592
   93GLN    HB2 3487   2.247   0.659   3.522 -0.3895  1.0182 -0.2600
   93GLN     CG 3488   2.406   0.581   3.640  0.2536  0.0784  0.1182
   93GLN    HG1 3489   2.431   0.498   3.574 -0.0596  0.8223 -0.9625
   93GLN    HG2 3490   2.329   0.538   3.703 -1.3227  0.6751 -1.3266
   93GLN     CD 3491   2.531   0.619   3.719  0.0973  0.3054  0.2538
   93GLN    OE1 3492   2.641   0.646   3.673  0.2473 -0.3283  0.2408
   93GLN    NE2 3493   2.518   0.625   3.852 -0.8007  0.1934  0.1783
   93GLN   HE21 3494   2.428   0.597   3.888 -1.9257  0.7582 -1.9551
   93GLN   HE22 3495   2.598   0.654   3.906  2.7105 -1.5956 -3.5193
   93GLN      C 3496   2.475   0.662   3.346  0.2634  0.2036  0.3435
   93GLN      O 3497   2.413   0.647   3.241 -0.0551  0.2380  0.5240
   94GLN      N 3498   2.581   0.589   3.381  0.0782 -0.1872  0.0958
   94GLN      H 3499   2.626   0.600   3.471 -1.0377 -1.0029  0.7798
   94GLN     CA 3500   2.622   0.486   3.288 -0.0192 -0.1653  0.0286
   94GLN     HA 3501   2.638   0.527   3.188  0.9236 -1.4608 -0.3862
   94GLN     CB 3502   2.759   0.431   3.327 -0.0845  0.1263  0.6737
   94GLN    HB1 3503   2.801   0.364   3.252  0.3467  0.1061  0.9269
   94GLN    HB2 3504   2.752   0.366   3.415 -1.8416  0.2689  0.6703
   94GLN     CG 3505   2.864   0.541   3.343  0.1185  0.0357 -0.0051
   94GLN    HG1 3506   2.872   0.605   3.255  0.6685 -0.5768 -0.4107
   94GLN    HG2 3507   2.835   0.597   3.432 -2.1375 -0.4894 -0.3552
   94GLN     CD 3508   2.996   0.470   3.367 -0.0754 -0.1083  0.6592
   94GLN    OE1 3509   3.070   0.438   3.274  0.3081  0.5234  0.7385
   94GLN    NE2 3510   3.041   0.456   3.492  0.0431  0.4083  0.6762
   94GLN   HE21 3511   3.123   0.397   3.501  0.3166  0.1896 -2.3482
   94GLN   HE22 3512   2.980   0.484   3.568 -0.2290 -0.7557  0.9015
   94GLN      C 3513   2.520   0.373   3.280 -0.5313  0.3107 -0.1987
   94GLN      O 3514   2.437   0.357   3.369 -0.1087 -0.6579  0.0325
   95SER      N 3515   2.524   0.293   3.174 -1.2371  0.0072 -0.0026
   95SER      H 3516   2.590   0.308   3.099 -1.7580  1.5755 -0.1751
   95SER     CA 3517   2.458   0.164   3.171 -0.2210 -0.5300  0.3928
   95SER     HA 3518   2.403   0.150   3.264 -1.8455  1.9796 -0.1069
   95SER     CB 3519   2.358   0.161   3.057 -0.2334  0.0163  0.3858
   95SER    HB1 3520   2.272   0.227   3.067 -1.9236 -1.4530 -2.7843
   95SER    HB2 3521   2.404   0.177   2.960  0.5495 -0.8133  0.6055
   95SER     OG 3522   2.300   0.033   3.042 -0.2480  0.0970 -0.2876
   95SER     HG 3523   2.240   0.033   3.117 -0.6781  4.9750 -0.3332
   95SER      C 3524   2.559   0.050   3.173  0.2741 -0.1045  0.0374
   95SER      O 3525   2.668   0.062   3.117  0.0591  0.1126 -0.3352
   96SER      N 3526   2.518   8.607   3.228  0.1284 -0.1240 -0.1114
   96SER      H 3527   2.422   8.613   3.260  0.0833 -1.1747  0.0023
   96SER     CA 3528   2.585   8.479   3.242 -0.0985 -0.2281  0.0331
   96SER     HA 3529   2.684   8.503   3.282 -0.5787  0.4813  0.8488
   96SER     CB 3530   2.507   8.389   3.338 -0.2467 -0.0239  0.1041
   96SER    HB1 3531   2.570   8.303   3.359  1.7474  1.2350 -0.4008
   96SER    HB2 3532   2.416   8.353   3.290 -0.3232  0.0306  0.2080
   96SER     OG 3533   2.469   8.448   3.460  0.7268  0.1808  0.3129
   96SER     HG 3534   2.386   8.494   3.453  0.2501 -0.7923 -0.8496
   96SER      C 3535   2.591   8.403   3.111 -0.5845 -0.2300  0.0099
   96SER      O 3536   2.654   8.297   3.101  0.4010  0.3657 -0.2502
   97TYR      N 3537   2.524   8.450   3.006  0.3575  0.5969 -0.2292
   97TYR      H 3538   2.486   8.543   3.013  0.2271  0.5297 -0.0579
   97TYR     CA 3539   2.495   8.393   2.876 -0.0558  0.0413  0.1043
   97TYR     HA 3540   2.553   8.301   2.864  0.5595  0.2718  1.1549
   97TYR     CB 3541   2.345   8.365   2.876 -0.1356  0.4698  0.1505
   97TYR    HB1 3542   2.300   8.460   2.907  1.5039  1.2401  0.2511
   97TYR    HB2 3543   2.312   8.346   2.774 -0.9026  1.1248  0.2652
   97TYR     CG 3544   2.293   8.258   2.968 -0.2665  0.1576 -0.2811
   97TYR    CD1 3545   2.303   8.121   2.941 -0.5923  0.0491  0.1440
   97TYR    HD1 3546   2.352   8.083   2.853  0.3930 -0.3468  0.8513
   97TYR    CE1 3547   2.259   8.024   3.033  0.4939 -0.2135  0.4007
   97TYR    HE1 3548   2.278   7.919   3.023 -2.9144 -1.2653  2.9159
   97TYR     CZ 3549   2.189   8.069   3.147 -0.8814 -0.3235 -0.3695
   97TYR     OH 3550   2.124   7.975   3.221 -0.2064 -0.5003  0.0136
   97TYR     HH 3551   2.103   8.006   3.309  0.7121  1.1123 -0.3008
   97TYR    CE2 3552   2.178   8.207   3.175  0.0566 -0.3019 -0.0478
   97TYR    HE2 3553   2.117   8.242   3.257 -1.7357  0.8625 -1.7869
   97TYR    CD2 3554   2.226   8.301   3.083  0.0514 -0.2089  0.0460
   97TYR    HD2 3555   2.198   8.403   3.107 -0.3235 -0.4991  0.8929
   97TYR      C 3556   2.518   8.490   2.761  0.2489  0.1368  0.2468
   97TYR      O 3557   2.505   8.610   2.782 -0.6771 -0.0269  0.6136
   98PRO      N 3558   2.544   8.448   2.637  0.0254  0.0288  0.2367
   98PRO     CD 3559   2.546   8.543   2.527  0.2778  0.0002  0.2166
   98PRO    HD1 3560   2.472   8.622   2.541  1.5313  1.6255 -1.7280
   98PRO    HD2 3561   2.646   8.588   2.522  1.2279 -2.1018 -1.2973
   98PRO     CG 3562   2.523   8.457   2.403 -0.1205 -0.2561  0.4698
   98PRO    HG1 3563   2.618   8.435   2.354 -1.0604 -0.9305 -1.1275
   98PRO    HG2 3564   2.475   8.512   2.323  1.6938 -1.8362 -1.8574
   98PRO     CB 3565   2.456   8.331   2.457 -0.3104 -0.1045  0.5910
   98PRO    HB1 3566   2.351   8.358   2.474 -0.7875 -1.3466 -0.1993
   98PRO    HB2 3567   2.465   8.254   2.379  1.8591  0.9572 -0.2668
   98PRO     CA 3568   2.528   8.312   2.590 -0.3539 -0.0608  0.6206
   98PRO     HA 3569   2.460   8.258   2.656  0.3537  0.2577  1.6209
   98PRO      C 3570   2.657   8.231   2.581 -0.2442  0.2299 -0.6976
   98PRO      O 3571   2.764   8.287   2.601  0.0977 -0.6638  0.0341
   99GLY      N 3572   2.647   8.100   2.561 -0.3034  0.1389 -0.0885
   99GLY      H 3573   2.558   8.053   2.574  0.4510 -0.7163  3.0330
   99GLY     CA 3574   2.761   8.011   2.559  0.1202  0.6679  0.2125
   99GLY    HA1 3575   2.724   7.910   2.577  0.2000  0.2205 -1.9594
   99GLY    HA2 3576   2.819   8.040   2.647 -0.8025  0.8953  0.7615
   99GLY      C 3577   2.843   8.018   2.431 -0.1932  0.2840 -0.0120
   99GLY      O 3578   2.791   7.990   2.323 -0.2939 -0.1088  0.1380
  100TYR      N 3579   2.974   8.042   2.441 -0.1451  0.0722 -0.1350
  100TYR      H 3580   3.001   8.021   2.536 -1.9380 -3.1141 -0.1869
  100TYR     CA 3581   3.068   8.052   2.332 -0.3438 -0.1146 -0.3250
  100TYR     HA 3582   3.024   8.094   2.242 -0.6947 -0.7209 -0.4431
  100TYR     CB 3583   3.179   8.147   2.376  0.1641 -0.7955 -0.1067
  100TYR    HB1 3584   3.134   8.226   2.437  0.9409  0.1548 -0.7239
  100TYR    HB2 3585   3.246   8.099   2.447 -1.5506  0.0204  2.2161
  100TYR     CG 3586   3.269   8.202   2.268 -0.1286 -0.0134  0.0361
  100TYR    CD1 3587   3.393   8.142   2.241 -0.6481 -0.9219 -0.3767
  100TYR    HD1 3588   3.414   8.044   2.281  1.1246  0.2941  1.8888
  100TYR    CE1 3589   3.489   8.200   2.157 -0.6249 -0.2706  0.0957
  100TYR    HE1 3590   3.584   8.152   2.137 -0.3959 -0.1083  0.7519
  100TYR     CZ 3591   3.456   8.323   2.096 -0.1495 -0.1839  0.0091
  100TYR     OH 3592   3.545   8.379   2.009 -0.0808 -0.2262  0.0517
  100TYR     HH 3593   3.616   8.318   1.987 -1.9822 -1.7904 -2.2576
  100TYR    CE2 3594   3.332   8.383   2.123 -0.0806 -0.2028  0.3723
  100TYR    HE2 3595   3.325   8.478   2.071 -0.0785 -0.8478 -0.8537
  100TYR    CD2 3596   3.241   8.327   2.213 -0.5328 -0.1379 -0.0423
  100TYR    HD2 3597   3.158   8.381   2.257  0.5051  1.8669 -0.3925
  100TYR      C 3598   3.113   7.915   2.283 -0.2552 -0.0680 -0.3748
  100TYR      O 3599   3.107   7.892   2.162 -0.0134 -0.6665 -0.2747
  101GLY      N 3600   3.158   7.832   2.377 -0.2490  0.2714 -0.0780
  101GLY      H 3601   3.186   7.873   2.465  0.1498 -1.9842  0.9123
  101GLY     CA 3602   3.183   7.690   2.363 -0.2757  0.2306  0.2796
  101GLY    HA1 3603   3.141   7.639   2.450  1.7316 -1.6650  0.2124
  101GLY    HA2 3604   3.128   7.657   2.275 -1.1067  1.2802  0.3785
  101GLY      C 3605   3.330   7.655   2.352 -0.3080  0.1718  0.0300
  101GLY      O 3606   3.415   7.736   2.389  0.1692 -0.2695 -0.0841
  102GLN      N 3607   3.356   7.528   2.319  0.1485  0.2534  0.0734
  102GLN      H 3608   3.287   7.455   2.309  1.9047 -1.3427 -1.0362
  102GLN     CA 3609   3.485   7.471   2.353 -0.0283 -0.3868 -0.3268
  102GLN     HA 3610   3.505   7.515   2.451 -3.3731  3.3451 -1.0413
  102GLN     CB 3611   3.465   7.320   2.363  0.0543 -0.3621  0.2328
  102GLN    HB1 3612   3.442   7.294   2.260  2.4558  1.2433 -0.8003
  102GLN    HB2 3613   3.385   7.286   2.429  0.0740  1.9363  1.5421
  102GLN     CG 3614   3.589   7.245   2.409 -0.0360 -0.6112  0.0705
  102GLN    HG1 3615   3.566   7.139   2.397 -0.2599 -0.4813 -0.6247
  102GLN    HG2 3616   3.683   7.275   2.361  0.4572  0.0404  1.3811
  102GLN     CD 3617   3.621   7.273   2.556  0.6307  0.1562 -0.2124
  102GLN    OE1 3618   3.575   7.369   2.618 -0.2690 -0.3995 -0.0062
  102GLN    NE2 3619   3.693   7.179   2.617 -0.0461  0.1109  0.5353
  102GLN   HE21 3620   3.717   7.195   2.714 -2.0793 -0.6274  1.1983
  102GLN   HE22 3621   3.733   7.103   2.564 -4.5652 -1.2468 -1.3473
  102GLN      C 3622   3.598   7.523   2.266 -0.3360  0.4666 -0.2273
  102GLN      O 3623   3.718   7.519   2.295 -0.4205  0.2041  0.0885
  103GLN      N 3624   3.568   7.578   2.148 -0.5346  0.0357 -0.3797
  103GLN      H 3625   3.470   7.578   2.121 -1.1166 -2.5903  1.3378
  103GLN     CA 3626   3.660   7.626   2.047 -0.3168 -0.1480 -0.2687
  103GLN     HA 3627   3.758   7.587   2.075 -0.7291  0.5995  2.4275
  103GLN     CB 3628   3.616   7.573   1.911 -0.7624 -0.3719 -0.0393
  103GLN    HB1 3629   3.517   7.614   1.891 -1.2438 -0.0655  2.6050
  103GLN    HB2 3630   3.676   7.626   1.837 -1.5294 -0.6358 -0.8688
  103GLN     CG 3631   3.613   7.421   1.895  0.1113 -0.3385 -0.6036
  103GLN    HG1 3632   3.572   7.383   1.989  0.3806  0.2527 -0.2463
  103GLN    HG2 3633   3.711   7.377   1.878 -0.1223 -1.3065  0.4219
  103GLN     CD 3634   3.538   7.374   1.771 -0.1818 -0.3920 -0.4064
  103GLN    OE1 3635   3.504   7.458   1.689 -0.2036  0.7174  0.7134
  103GLN    NE2 3636   3.519   7.245   1.743 -0.1095 -0.4065 -0.3891
  103GLN   HE21 3637   3.483   7.211   1.655  1.7528 -1.5263 -0.7812
  103GLN   HE22 3638   3.535   7.176   1.815  0.2116 -0.2577 -0.3156
  103GLN      C 3639   3.679   7.777   2.052  0.1220 -0.2142  0.1235
  103GLN      O 3640   3.604   7.842   2.124  0.4484 -0.3362  0.5805
  104PRO      N 3641   3.779   7.837   1.987  0.1207 -0.1289  0.2001
  104PRO     CD 3642   3.896   7.775   1.929  0.0203  0.1187 -0.2766
  104PRO    HD1 3643   3.914   7.681   1.981 -2.0660 -0.0411  0.2040
  104PRO    HD2 3644   3.873   7.762   1.823 -0.6373 -1.8939  0.0743
  104PRO     CG 3645   4.018   7.864   1.953 -0.0204  0.1070 -0.0234
  104PRO    HG1 3646   4.055   7.853   2.055 -0.3866  3.4419  0.5891
  104PRO    HG2 3647   4.084   7.856   1.866 -3.8051 -0.7179 -3.1062
  104PRO     CB 3648   3.951   8.001   1.946 -0.4929 -0.1315 -0.2093
  104PRO    HB1 3649   3.991   8.072   2.018 -2.9213  1.6650 -0.4916
  104PRO    HB2 3650   3.950   8.052   1.849 -0.8474  4.2717  1.8617
  104PRO     CA 3651   3.805   7.979   1.984 -0.2974 -0.0438  0.6117
  104PRO     HA 3652   3.798   8.014   2.087  3.5364 -0.6450  1.2047
  104PRO      C 3653   3.715   8.061   1.893 -0.0948 -0.0598  0.3970
  104PRO      O 3654   3.727   8.184   1.894 -0.3814 -0.0233 -0.0879
  105ALA      N 3655   3.628   8.001   1.811  0.0297  0.1234  0.1277
  105ALA      H 3656   3.621   7.900   1.817 -2.6182  0.2688  0.5628
  105ALA     CA 3657   3.516   8.072   1.752 -0.0613 -0.2275 -0.1261
  105ALA     HA 3658   3.527   8.178   1.772 -0.1012 -0.4432  1.1260
  105ALA     CB 3659   3.525   8.067   1.600 -0.2149  0.6143 -0.1632
  105ALA    HB1 3660   3.456   8.146   1.570  0.0335  0.7770 -0.3119
  105ALA    HB2 3661   3.626   8.083   1.561 -0.2896 -1.7118 -1.4926
  105ALA    HB3 3662   3.498   7.969   1.562  0.7596  0.5998 -0.8716
  105ALA      C 3663   3.382   8.026   1.808 -0.0893 -0.2485 -0.2094
  105ALA      O 3664   3.376   7.910   1.847  0.1679 -0.2060 -0.0408
  106PRO      N 3665   3.281   8.113   1.817  0.1006 -0.0605  0.1752
  106PRO     CD 3666   3.279   8.252   1.776 -0.0496 -0.1691 -0.1965
  106PRO    HD1 3667   3.318   8.301   1.865 -0.3740 -0.5146  0.1407
  106PRO    HD2 3668   3.329   8.279   1.683 -1.7260 -0.8758 -1.3521
  106PRO     CG 3669   3.132   8.288   1.756  0.1990  1.0437  0.1111
  106PRO    HG1 3670   3.112   8.395   1.753  0.2860  1.0292 -1.7777
  106PRO    HG2 3671   3.106   8.236   1.665 -0.2250  0.5146  0.5257
  106PRO     CB 3672   3.070   8.210   1.872  0.4342 -0.0992 -0.5182
  106PRO    HB1 3673   2.963   8.197   1.863  0.3529  0.9618 -1.2510
  106PRO    HB2 3674   3.095   8.265   1.963  2.1975 -0.8776 -0.4904
  106PRO     CA 3675   3.154   8.083   1.879  0.1902 -0.2220  0.2804
  106PRO     HA 3676   3.167   8.060   1.985 -1.0727  1.5550  0.8627
  106PRO      C 3677   3.066   7.978   1.811 -0.4735  0.3954  0.1788
  106PRO      O 3678   3.039   7.983   1.691 -0.1680  0.0473  0.0937
  107SER      N 3679   3.039   7.873   1.887  0.3262  0.3100  0.3540
  107SER      H 3680   3.078   7.880   1.980 -0.5320  1.6924  0.6380
  107SER     CA 3681   2.965   7.756   1.844 -0.1541  0.4446  0.8012
  107SER     HA 3682   3.019   7.714   1.759 -1.0602 -1.0167  0.9025
  107SER     CB 3683   2.968   7.650   1.955  0.5123 -0.1675  0.2089
  107SER    HB1 3684   2.893   7.575   1.931 -0.1217  0.7424 -0.7830
  107SER    HB2 3685   3.066   7.603   1.942  0.0028 -0.4843 -3.9413
  107SER     OG 3686   2.946   7.703   2.084 -1.0577 -0.1651 -0.0442
  107SER     HG 3687   3.001   7.781   2.077 -2.0725  0.4917 -1.0389
  107SER      C 3688   2.821   7.788   1.807  0.0211  0.0882 -0.2195
  107SER      O 3689   2.763   7.889   1.846 -0.1065 -0.1514  0.2159
  108SER      N 3690   2.767   7.689   1.736  0.0417  0.5045 -0.8241
  108SER      H 3691   2.820   7.613   1.696 -0.2416  0.1864 -0.5982
  108SER     CA 3692   2.625   7.681   1.709 -0.1096 -0.5620  0.2147
  108SER     HA 3693   2.578   7.762   1.764 -0.5539  0.0141 -0.9830
  108SER     CB 3694   2.591   7.693   1.561 -0.0147 -0.0984  0.2299
  108SER    HB1 3695   2.634   7.605   1.514 -0.4758 -0.7760  1.0551
  108SER    HB2 3696   2.486   7.713   1.543  0.0750 -0.3407 -0.5833
  108SER     OG 3697   2.663   7.804   1.513 -0.4412 -0.1663 -0.5740
  108SER     HG 3698   2.755   7.782   1.496 -0.2444  1.1220 -1.3497
  108SER      C 3699   2.568   7.550   1.762 -0.4393 -0.8550 -0.8484
  108SER      O 3700   2.644   7.454   1.772  0.5767  0.0253  0.1666
  109THR      N 3701   2.439   7.542   1.795 -0.2496  0.2425  0.1936
  109THR      H 3702   2.392   7.631   1.789  1.5962  1.2690  0.1973
  109THR     CA 3703   2.373   7.425   1.850  0.0150 -0.1628 -0.3460
  109THR     HA 3704   2.422   7.338   1.808 -0.9567 -1.3530  0.9204
  109THR     CB 3705   2.385   7.412   2.001  0.3105 -0.5073 -0.3986
  109THR     HB 3706   2.304   7.346   2.033  0.5132 -1.0655 -1.0078
  109THR    CG2 3707   2.517   7.348   2.046  0.5562  0.3635  0.1411
  109THR   HG21 3708   2.602   7.415   2.033  2.2825 -2.0211 -1.7483
  109THR   HG22 3709   2.533   7.257   1.989  0.9967  0.7437 -0.3507
  109THR   HG23 3710   2.512   7.319   2.150 -0.1312  0.0997  0.0412
  109THR    OG1 3711   2.381   7.537   2.065 -0.4147 -0.6334 -0.1895
  109THR    HG1 3712   2.444   7.600   2.028 -0.2251 -0.5239  0.3184
  109THR      C 3713   2.225   7.419   1.817 -0.1717  0.1511  0.4179
  109THR      O 3714   2.150   7.516   1.821 -0.2812  0.0940 -0.1424
  110SER      N 3715   2.182   7.294   1.793  0.0280  0.1124  0.2594
  110SER      H 3716   2.233   7.219   1.838 -2.8954 -1.9588  0.3448
  110SER     CA 3717   2.042   7.259   1.784  0.0017  0.3605 -0.3271
  110SER     HA 3718   1.983   7.333   1.730  0.0708  0.0817 -0.7837
  110SER     CB 3719   2.026   7.128   1.709 -0.8245  0.3530 -0.1539
  110SER    HB1 3720   1.922   7.095   1.707 -1.1688  1.2862  1.4368
  110SER    HB2 3721   2.079   7.049   1.762 -0.8204  0.6390  0.2659
  110SER     OG 3722   2.069   7.121   1.575  0.2963  0.8975  0.1641
  110SER     HG 3723   2.086   7.212   1.550  1.4800  0.9482  1.0717
  110SER      C 3724   1.979   7.253   1.922  0.1721 -0.4748 -0.2839
  110SER      O 3725   2.049   7.238   2.022 -0.1498 -0.4730 -0.0546
  111GLY      N 3726   1.845   7.256   1.920  0.1898  0.4566 -0.3792
  111GLY      H 3727   1.804   7.290   1.834 -0.7413 -1.5565 -0.7930
  111GLY     CA 3728   1.764   7.250   2.040 -0.0339  0.0003 -0.5503
  111GLY    HA1 3729   1.663   7.274   2.008 -0.5800 -1.8571 -0.3367
  111GLY    HA2 3730   1.792   7.340   2.094 -0.4717 -0.1120 -0.1326
  111GLY      C 3731   1.778   7.125   2.125 -0.3185  0.1432 -0.2937
  111GLY      O 3732   1.785   7.013   2.073 -0.2848 -0.2120  0.4636
  112SER      N 3733   1.776   7.149   2.256  0.1152 -0.2675 -0.2073
  112SER      H 3734   1.777   7.245   2.286 -0.0906 -0.2008 -0.4115
  112SER     CA 3735   1.753   7.053   2.363 -0.0807 -0.2752 -0.2546
  112SER     HA 3736   1.690   6.971   2.328 -1.1114  0.1573  0.5367
  112SER     CB 3737   1.881   6.984   2.409 -0.3852 -0.6636  0.0146
  112SER    HB1 3738   1.940   6.957   2.322 -2.6023 -0.9439 -1.4824
  112SER    HB2 3739   1.944   7.045   2.474 -0.3968  0.4387 -0.9728
  112SER     OG 3740   1.845   6.864   2.473 -0.3576 -0.3689  0.5952
  112SER     HG 3741   1.835   6.894   2.563 -1.0160 -0.4771  0.5591
  112SER      C 3742   1.687   7.125   2.480  0.4702 -0.2304  0.0363
  112SER      O 3743   1.707   7.244   2.500 -0.2641 -0.1906  0.5879
  113TYR      N 3744   1.606   7.046   2.552 -0.5496  0.7151 -0.0478
  113TYR      H 3745   1.590   6.952   2.518 -1.7189  1.3589 -1.4084
  113TYR     CA 3746   1.523   7.093   2.661 -0.0816  0.2999  0.4905
  113TYR     HA 3747   1.555   7.193   2.692 -1.9869  1.1154 -0.0173
  113TYR     CB 3748   1.379   7.102   2.611  0.1301  0.0616 -0.1692
  113TYR    HB1 3749   1.327   7.009   2.635  0.4288 -0.1048 -0.1590
  113TYR    HB2 3750   1.324   7.176   2.668 -2.6594 -2.1647  0.2467
  113TYR     CG 3751   1.366   7.125   2.462 -0.3182 -0.0733 -0.1502
  113TYR    CD1 3752   1.385   7.254   2.412  0.4223 -0.0050  0.2893
  113TYR    HD1 3753   1.404   7.339   2.476 -0.3294  0.9108 -0.6608
  113TYR    CE1 3754   1.396   7.282   2.275 -0.3643  0.4074  0.3017
  113TYR    HE1 3755   1.434   7.377   2.240  1.4515 -1.1804 -2.4387
  113TYR     CZ 3756   1.386   7.175   2.183  0.5377  0.4416  0.1535
  113TYR     OH 3757   1.404   7.184   2.048  0.3376 -0.4098  0.0659
  113TYR     HH 3758   1.415   7.279   2.036  2.1282 -0.6041 -0.0472
  113TYR    CE2 3759   1.348   7.050   2.234 -0.3646  0.6519  0.0216
  113TYR    HE2 3760   1.341   6.966   2.166  0.0317 -1.1775  2.1216
  113TYR    CD2 3761   1.343   7.021   2.371  0.7943 -0.3540 -0.1237
  113TYR    HD2 3762   1.325   6.918   2.397  1.6087 -0.6711 -0.7829
  113TYR      C 3763   1.533   7.006   2.786  0.5310  0.0404  0.2648
  113TYR      O 3764   1.512   7.059   2.895  0.0858 -0.0919  0.2430
  114GLY      N 3765   1.579   6.881   2.781 -0.3695 -0.2827 -0.0629
  114GLY      H 3766   1.608   6.851   2.689  1.2206  0.5300  0.1500
  114GLY     CA 3767   1.621   6.812   2.902  0.0249  0.2955  0.1317
  114GLY    HA1 3768   1.653   6.880   2.981 -2.4308 -3.3635  4.7782
  114GLY    HA2 3769   1.536   6.762   2.947 -2.3379  3.9122  0.0850
  114GLY      C 3770   1.736   6.716   2.871  0.3506  0.6913  0.1045
  114GLY      O 3771   1.802   6.722   2.767  0.1426  0.5508 -0.0364
  115SER      N 3772   1.757   6.626   2.967  0.3333  0.0453 -0.4908
  115SER      H 3773   1.700   6.635   3.050 -0.8339 -1.0858 -1.1253
  115SER     CA 3774   1.859   6.524   2.973 -0.0505 -0.3052  0.2425
  115SER     HA 3775   1.918   6.532   2.881 -1.1930  0.0176 -0.4872
  115SER     CB 3776   1.959   6.552   3.085  0.3156 -0.2470 -0.0959
  115SER    HB1 3777   2.009   6.645   3.062  0.2595 -1.0759 -4.3940
  115SER    HB2 3778   2.028   6.468   3.096 -1.8319 -2.0151  0.8119
  115SER     OG 3779   1.894   6.542   3.210 -0.3835  0.4097 -0.4015
  115SER     HG 3780   1.951   6.570   3.282 -1.1284 -0.0932  0.4015
  115SER      C 3781   1.796   6.387   2.999 -0.3361 -0.2058  0.0780
  115SER      O 3782   1.679   6.377   3.036 -0.2586  0.0168  0.3919
  116SER      N 3783   1.869   6.282   2.962  0.0155  0.0040  0.1693
  116SER      H 3784   1.958   6.299   2.917 -0.3185 -3.7627 -2.3720
  116SER     CA 3785   1.825   6.144   2.969 -0.1935  0.0683  0.1264
  116SER     HA 3786   1.750   6.131   3.048 -0.5425 -2.1623 -0.5163
  116SER     CB 3787   1.748   6.115   2.841 -0.0761 -0.0804  0.0901
  116SER    HB1 3788   1.818   6.107   2.757 -0.3977 -1.1642 -0.0906
  116SER    HB2 3789   1.677   6.196   2.824  0.0823 -0.0407 -0.4005
  116SER     OG 3790   1.682   5.992   2.857  0.2879 -0.1851  0.7967
  116SER     HG 3791   1.627   5.981   2.780 -0.0168 -1.9154  1.2294
  116SER      C 3792   1.929   6.038   3.003  0.1657  0.4941  0.3712
  116SER      O 3793   2.040   6.037   2.950  0.0022 -0.0551  0.0295
  117SER      N 3794   1.879   5.944   3.084  0.6667  0.1450  0.2787
  117SER      H 3795   1.783   5.944   3.115  0.3714  0.2956 -0.6125
  117SER     CA 3796   1.958   5.833   3.135 -0.0413 -0.3645  0.2743
  117SER     HA 3797   2.058   5.866   3.162  0.4231 -2.0673  0.6846
  117SER     CB 3798   1.889   5.780   3.260  0.2748 -0.0787  0.5686
  117SER    HB1 3799   1.960   5.712   3.307  3.0276  2.4717  0.4263
  117SER    HB2 3800   1.885   5.866   3.328  1.2200  1.3161 -1.0451
  117SER     OG 3801   1.765   5.719   3.236  0.4936 -0.2574 -0.1104
  117SER     HG 3802   1.695   5.782   3.219 -0.5863 -0.8716  1.7640
  117SER      C 3803   1.972   5.713   3.042 -0.3411 -0.4752  0.3701
  117SER      O 3804   2.065   5.638   3.069 -0.3441 -0.4652  0.4083
  118GLN      N 3805   1.884   5.695   2.943 -0.1175  0.2490  0.0336
  118GLN      H 3806   1.831   5.777   2.918  0.1523  0.2164 -0.6516
  118GLN     CA 3807   1.911   5.597   2.840 -0.2579  0.4612 -0.2062
  118GLN     HA 3808   1.928   5.499   2.885 -1.5930 -0.5190 -1.7232
  118GLN     CB 3809   1.786   5.579   2.755 -0.2894  0.2031 -0.1069
  118GLN    HB1 3810   1.713   5.516   2.805 -0.7754  0.0708 -0.9578
  118GLN    HB2 3811   1.811   5.511   2.674  2.2453 -1.2589  1.7737
  118GLN     CG 3812   1.715   5.702   2.699 -0.2078  0.4690  0.3715
  118GLN    HG1 3813   1.787   5.777   2.667  0.3967 -0.1908  0.1616
  118GLN    HG2 3814   1.655   5.751   2.776 -0.2176  1.3061 -0.1489
  118GLN     CD 3815   1.617   5.661   2.590  0.0513  0.3190  0.1945
  118GLN    OE1 3816   1.634   5.563   2.518  0.5555  0.4042  0.1993
  118GLN    NE2 3817   1.511   5.733   2.553 -0.3025 -0.3833 -0.1693
  118GLN   HE21 3818   1.488   5.821   2.597  1.1683  1.6630 -3.1553
  118GLN   HE22 3819   1.448   5.700   2.481 -2.8395  0.2270  1.6154
  118GLN      C 3820   2.027   5.637   2.750 -0.2422 -0.1866 -0.4779
  118GLN      O 3821   2.068   5.752   2.736 -0.0560 -0.0978  0.7172
  119SER      N 3822   2.081   5.535   2.684 -0.2165 -0.0508 -0.6662
  119SER      H 3823   2.048   5.441   2.701 -2.2838  0.8675  0.6974
  119SER     CA 3824   2.193   5.543   2.591  0.1557  0.3418 -0.1915
  119SER     HA 3825   2.275   5.598   2.635  0.6525  0.2171 -0.9374
  119SER     CB 3826   2.245   5.402   2.562 -0.2747  0.1495 -0.0383
  119SER    HB1 3827   2.327   5.399   2.491 -0.6731 -2.2830 -0.4757
  119SER    HB2 3828   2.298   5.380   2.655 -0.9537  0.6072  0.4759
  119SER     OG 3829   2.149   5.300   2.548 -0.1836  0.0409  0.1263
  119SER     HG 3830   2.187   5.222   2.506 -1.2360  0.3232 -1.4090
  119SER      C 3831   2.142   5.607   2.462  0.6741  0.0459 -0.5450
  119SER      O 3832   2.055   5.551   2.397 -0.1760  0.3538  0.3104
  120SER      N 3833   2.183   5.731   2.435  0.8580 -0.0305 -0.6201
  120SER      H 3834   2.268   5.765   2.478 -1.3642  2.0388  2.6161
  120SER     CA 3835   2.120   5.822   2.341 -0.1992  0.3421  0.4311
  120SER     HA 3836   2.091   5.758   2.257  1.8548 -0.1158  0.0294
  120SER     CB 3837   1.989   5.879   2.395 -0.3735  0.2509  0.1118
  120SER    HB1 3838   1.941   5.934   2.314 -0.4291 -2.0010 -1.4633
  120SER    HB2 3839   2.017   5.948   2.475  0.9993  1.1212 -1.0547
  120SER     OG 3840   1.894   5.782   2.433 -0.1255 -0.0018  0.0843
  120SER     HG 3841   1.926   5.693   2.413 -1.8010 -0.9911  1.4751
  120SER      C 3842   2.213   5.931   2.291  0.0676  0.0123  0.1984
  120SER      O 3843   2.314   5.964   2.352  0.4665 -0.0959 -0.4005
  121SER      N 3844   2.175   5.981   2.173  0.1626  0.4698  0.3589
  121SER      H 3845   2.101   5.937   2.120  1.3112  0.5801 -1.3938
  121SER     CA 3846   2.233   6.098   2.112  0.2082  0.2855  0.0497
  121SER     HA 3847   2.307   6.128   2.187 -0.3305 -3.6239  2.3881
  121SER     CB 3848   2.294   6.057   1.978  0.1188 -0.1707  0.1504
  121SER    HB1 3849   2.345   6.146   1.942 -2.5588  1.5697  0.3627
  121SER    HB2 3850   2.212   6.022   1.914  0.4603 -1.9295  0.6111
  121SER     OG 3851   2.385   5.949   1.983  0.5315  0.1808  0.2575
  121SER     HG 3852   2.383   5.916   1.893 -1.3317 -0.4195  0.4779
  121SER      C 3853   2.137   6.212   2.081 -0.1741 -0.2191 -0.6646
  121SER      O 3854   2.015   6.202   2.091 -0.1074 -0.3150  0.1427
  122TYR      N 3855   2.178   6.324   2.021 -0.0457  0.0120 -0.1565
  122TYR      H 3856   2.274   6.327   1.990 -0.2054  2.3488 -0.5985
  122TYR     CA 3857   2.104   6.446   1.996  0.2658  0.2547  0.0989
  122TYR     HA 3858   2.188   6.512   1.976  0.0943  0.2472 -0.6920
  122TYR     CB 3859   2.023   6.440   1.867 -0.4818 -0.6267  0.5968
  122TYR    HB1 3860   2.046   6.536   1.820 -1.0575  0.6185  2.7404
  122TYR    HB2 3861   1.918   6.420   1.888 -0.2867 -0.2695  2.0029
  122TYR     CG 3862   2.081   6.336   1.774 -0.1007  0.6178 -0.5893
  122TYR    CD1 3863   2.205   6.336   1.709  0.1999  0.3268 -0.0171
  122TYR    HD1 3864   2.276   6.414   1.732 -0.3651  1.1100 -0.8453
  122TYR    CE1 3865   2.241   6.241   1.614  0.1080  0.2077  0.0680
  122TYR    HE1 3866   2.335   6.260   1.564 -0.4928  0.8646 -0.8347
  122TYR     CZ 3867   2.160   6.126   1.597  0.3520  0.0491 -0.0332
  122TYR     OH 3868   2.199   6.027   1.511  0.8520  0.1613  0.0613
  122TYR     HH 3869   2.283   6.043   1.467  0.7081 -0.9316 -0.6364
  122TYR    CE2 3870   2.035   6.123   1.660  0.2766  0.6537 -0.1396
  122TYR    HE2 3871   1.976   6.032   1.664 -2.2233  2.1185 -0.8587
  122TYR    CD2 3872   2.000   6.224   1.750  0.5822 -0.2478  1.0190
  122TYR    HD2 3873   1.908   6.231   1.805  1.0294 -0.5416  1.8311
  122TYR      C 3874   2.027   6.504   2.114  0.2104 -0.1292  0.2531
  122TYR      O 3875   2.049   6.464   2.228 -0.0322 -0.6867  0.1043
  123GLY      N 3876   1.946   6.609   2.097 -0.4640 -0.6986 -0.1309
  123GLY      H 3877   1.927   6.643   2.004  2.1253  2.2079  0.2352
  123GLY     CA 3878   1.869   6.678   2.199 -0.1228 -0.1980 -0.2046
  123GLY    HA1 3879   1.829   6.775   2.168  0.0459 -0.2688 -0.6445
  123GLY    HA2 3880   1.927   6.685   2.290  0.6905 -0.4326 -0.6981
  123GLY      C 3881   1.745   6.599   2.240 -0.0253  0.0223  0.5346
  123GLY      O 3882   1.693   6.518   2.163  0.8103  0.0452 -0.0694
  124GLN      N 3883   1.713   6.622   2.367  0.3318 -0.4386  0.7143
  124GLN      H 3884   1.746   6.709   2.407  1.2356 -0.2234 -0.4356
  124GLN     CA 3885   1.610   6.551   2.440 -0.1118 -0.1872  0.3426
  124GLN     HA 3886   1.563   6.488   2.366  1.0837  1.0332 -1.5449
  124GLN     CB 3887   1.677   6.467   2.549 -0.1328 -0.2295  0.3229
  124GLN    HB1 3888   1.602   6.422   2.615 -1.9250  3.5051  1.1423
  124GLN    HB2 3889   1.716   6.539   2.621 -1.6914  0.0950  0.9005
  124GLN     CG 3890   1.785   6.368   2.509 -0.0142  0.0240  0.0144
  124GLN    HG1 3891   1.867   6.418   2.457 -1.5718  2.4734 -0.2763
  124GLN    HG2 3892   1.825   6.329   2.603  0.5432  1.9316  0.6185
  124GLN     CD 3893   1.726   6.256   2.425 -0.2026  0.1986 -0.0851
  124GLN    OE1 3894   1.607   6.228   2.414 -0.2176  0.3970 -0.4607
  124GLN    NE2 3895   1.802   6.176   2.350 -0.0083 -0.3491  0.6901
  124GLN   HE21 3896   1.763   6.096   2.303 -0.3687 -1.1303  2.2549
  124GLN   HE22 3897   1.903   6.188   2.344 -0.1514  0.1178 -1.7911
  124GLN      C 3898   1.504   6.639   2.504 -0.2873 -0.0461 -0.1420
  124GLN      O 3899   1.524   6.758   2.529  0.3774 -0.0531 -0.6228
  125PRO      N 3900   1.384   6.584   2.527 -0.2980  0.0684  0.0836
  125PRO     CD 3901   1.349   6.447   2.495 -0.3290  0.0639  0.1368
  125PRO    HD1 3902   1.353   6.417   2.390 -0.2315 -1.7455  0.6187
  125PRO    HD2 3903   1.420   6.377   2.538  0.3572  0.2442 -0.6842
  125PRO     CG 3904   1.208   6.421   2.547 -0.2115 -0.3037  0.2765
  125PRO    HG1 3905   1.213   6.386   2.650 -0.8974 -0.4009  0.2802
  125PRO    HG2 3906   1.162   6.349   2.479  2.8083  0.9492 -3.4606
  125PRO     CB 3907   1.151   6.562   2.563  0.3782 -0.0750  0.3865
  125PRO    HB1 3908   1.078   6.586   2.641 -0.7680  1.4588 -1.0790
  125PRO    HB2 3909   1.096   6.596   2.476  2.5850  3.1880  0.0935
  125PRO     CA 3910   1.272   6.651   2.590  0.0263  0.4501  0.2605
  125PRO     HA 3911   1.259   6.745   2.538  1.1194  0.3789 -0.1710
  125PRO      C 3912   1.287   6.677   2.739  0.3247  0.4808  0.2259
  125PRO      O 3913   1.353   6.602   2.811  0.3209  0.3929  0.1380
  126GLN      N 3914   1.230   6.784   2.796 -0.1916  0.3046  0.0461
  126GLN      H 3915   1.196   6.859   2.739 -0.3899  0.5088  0.4314
  126GLN     CA 3916   1.210   6.809   2.937 -0.7621  0.2410 -0.0217
  126GLN     HA 3917   1.304   6.793   2.990 -1.7158 -2.6732  1.0267
  126GLN     CB 3918   1.162   6.953   2.954  0.0320  0.4993  0.0723
  126GLN    HB1 3919   1.164   6.983   3.058 -0.7557 -0.1732  0.2919
  126GLN    HB2 3920   1.228   7.016   2.894 -0.9495  1.3662 -0.1141
  126GLN     CG 3921   1.017   6.979   2.914  0.2090  0.6239 -0.4973
  126GLN    HG1 3922   0.983   6.916   2.831  0.4837 -0.6445  0.3226
  126GLN    HG2 3923   0.958   6.943   2.998  2.0910 -1.4633  0.0367
  126GLN     CD 3924   0.997   7.128   2.888 -0.5578  0.5729 -0.2157
  126GLN    OE1 3925   0.975   7.203   2.983  0.4141 -0.0523  0.5335
  126GLN    NE2 3926   0.995   7.172   2.762 -0.2608  0.1315 -0.3778
  126GLN   HE21 3927   1.008   7.099   2.693  0.0659 -1.1901  1.0044
  126GLN   HE22 3928   0.984   7.270   2.742  0.1862  0.2646 -0.0068
  126GLN      C 3929   1.106   6.713   2.994 -0.8521  0.2464 -0.1760
  126GLN      O 3930   1.022   6.662   2.921 -0.4480 -0.0461 -0.4371
  127SER      N 3931   1.111   6.703   3.127 -0.5189  0.1409 -0.1940
  127SER      H 3932   1.182   6.754   3.177 -1.8853 -0.9321  3.1647
  127SER     CA 3933   1.023   6.631   3.218  0.1843 -0.8911 -0.3158
  127SER     HA 3934   1.002   6.531   3.182 -1.1949 -0.9520  0.5893
  127SER     CB 3935   1.093   6.601   3.350  0.2561 -0.2478 -0.2045
  127SER    HB1 3936   1.100   6.692   3.410 -0.5854  1.2050 -2.1897
  127SER    HB2 3937   1.195   6.570   3.325  0.6353  0.3598  0.5143
  127SER     OG 3938   1.033   6.492   3.416 -0.2346  0.6120  0.8119
  127SER     HG 3939   1.085   6.476   3.496  0.2967  1.7288  0.7048
  127SER      C 3940   0.889   6.696   3.249  0.6724 -0.0455  0.0855
  127SER      O 3941   0.886   6.818   3.252  0.1777 -0.0437 -0.2758
  128GLY      N 3942   0.780   6.626   3.282  0.3910  0.4913  0.3043
  128GLY      H 3943   0.777   6.526   3.270 -1.6438  0.3163  1.6822
  128GLY     CA 3944   0.658   6.693   3.321  0.2301  0.1310  0.4241
  128GLY    HA1 3945   0.577   6.621   3.310  2.3685 -2.6805  1.8813
  128GLY    HA2 3946   0.638   6.777   3.255 -0.4385  0.6798  1.2918
  128GLY      C 3947   0.649   6.752   3.462 -0.5763  0.1283  0.3810
  128GLY      O 3948   0.629   6.872   3.473  0.3190  0.3397 -0.1207
  129SER      N 3949   0.661   6.665   3.563  0.1959  0.0179  0.2036
  129SER      H 3950   0.676   6.569   3.534 -0.7537 -0.1789  0.3347
  129SER     CA 3951   0.642   6.706   3.700  0.3506  0.0499  0.2157
  129SER     HA 3952   0.544   6.755   3.699  0.3220 -0.0107  0.0922
  129SER     CB 3953   0.634   6.588   3.797  0.1678 -0.0368  0.0948
  129SER    HB1 3954   0.733   6.547   3.815 -0.1498 -0.2523  1.4457
  129SER    HB2 3955   0.593   6.631   3.889 -0.3931  0.7141 -0.4886
  129SER     OG 3956   0.545   6.491   3.745 -0.1286  0.0076  0.5108
  129SER     HG 3957   0.590   6.407   3.746 -0.8636 -0.3942  1.7040
  129SER      C 3958   0.747   6.806   3.746  0.5914 -0.1849  0.1793
  129SER      O 3959   0.865   6.799   3.713  0.5836  0.0496  0.0993
  130TYR      N 3960   0.706   6.909   3.822  0.1542 -0.4036  0.2454
  130TYR      H 3961   0.607   6.919   3.835  0.4223  0.5149  1.7740
  130TYR     CA 3962   0.793   7.000   3.894 -0.6387  0.2909  0.3366
  130TYR     HA 3963   0.872   7.036   3.828 -1.9450  1.4565 -0.6473
  130TYR     CB 3964   0.713   7.122   3.938 -0.6841  0.2522  0.3584
  130TYR    HB1 3965   0.630   7.076   3.993 -0.7807 -0.9066 -0.7107
  130TYR    HB2 3966   0.682   7.168   3.844 -1.1265  0.4276  0.5876
  130TYR     CG 3967   0.777   7.234   4.016  0.3411 -0.0684 -0.0067
  130TYR    CD1 3968   0.876   7.312   3.955  0.2021 -0.0064 -0.1543
  130TYR    HD1 3969   0.889   7.298   3.849  0.1869 -0.1609 -0.1360
  130TYR    CE1 3970   0.956   7.401   4.029  0.1889 -0.3430  0.2709
  130TYR    HE1 3971   1.029   7.460   3.975 -0.1114 -1.4408 -1.4081
  130TYR     CZ 3972   0.927   7.415   4.166 -0.0444 -0.1098  0.2003
  130TYR     OH 3973   0.998   7.507   4.236  0.2768 -0.2958  0.1235
  130TYR     HH 3974   0.957   7.525   4.321 -1.0248 -2.3073 -0.0316
  130TYR    CE2 3975   0.825   7.338   4.226  0.0642 -0.6329 -0.2761
  130TYR    HE2 3976   0.796   7.360   4.327 -0.3066  1.2516 -0.7469
  130TYR    CD2 3977   0.747   7.247   4.152 -0.5706 -0.1698 -0.1906
  130TYR    HD2 3978   0.670   7.191   4.202  0.0392  0.5993  1.7371
  130TYR      C 3979   0.860   6.935   4.015 -0.1318 -0.3026 -0.2513
  130TYR      O 3980   0.803   6.841   4.068 -0.1735  0.0504  0.3396
  131SER      N 3981   0.975   6.982   4.063 -0.3739 -0.3116  0.3539
  131SER      H 3982   1.023   7.055   4.012 -0.2180 -1.6689 -1.5388
  131SER     CA 3983   1.042   6.930   4.180 -0.1428 -0.1350  0.3012
  131SER     HA 3984   0.976   6.865   4.237 -2.3147  1.9164  0.2784
  131SER     CB 3985   1.167   6.851   4.141 -0.0534  0.0627  0.1862
  131SER    HB1 3986   1.228   6.849   4.231  0.5174 -0.4344 -0.2006
  131SER    HB2 3987   1.219   6.903   4.061 -0.5122  2.9685  1.6461
  131SER     OG 3988   1.146   6.715   4.112 -0.2493  0.1280  0.0184
  131SER     HG 3989   1.131   6.696   4.019  0.5267  2.0503 -0.5349
  131SER      C 3990   1.080   7.047   4.270  0.2658  0.0535 -0.1112
  131SER      O 3991   1.145   7.144   4.230 -0.1353  0.3247 -0.1110
  132GLN      N 3992   1.027   7.031   4.392  0.1172 -0.4314 -0.2354
  132GLN      H 3993   0.978   6.945   4.408 -1.7144  0.9462  2.1733
  132GLN     CA 3994   1.037   7.130   4.497  0.3896 -0.2670 -0.4142
  132GLN     HA 3995   1.013   7.224   4.448 -0.5478 -0.7548 -0.9155
  132GLN     CB 3996   0.934   7.098   4.605  0.1293 -0.1900 -0.6396
  132GLN    HB1 3997   0.959   7.006   4.658 -0.6173  0.5417  1.0724
  132GLN    HB2 3998   0.940   7.177   4.680  0.3558 -0.4884 -0.3406
  132GLN     CG 3999   0.790   7.086   4.558 -0.0850  0.1450 -0.0817
  132GLN    HG1 4000   0.762   7.166   4.490  0.0024 -0.0175 -0.3106
  132GLN    HG2 4001   0.787   7.003   4.486  0.5246  0.9338 -1.0412
  132GLN     CD 4002   0.681   7.070   4.664  0.1634 -0.4508  0.0911
  132GLN    OE1 4003   0.609   6.972   4.679 -0.0846 -0.3528 -0.4233
  132GLN    NE2 4004   0.672   7.179   4.740  0.3028 -0.0207 -0.4941
  132GLN   HE21 4005   0.592   7.181   4.802 -0.1374  1.0639 -1.0609
  132GLN   HE22 4006   0.722   7.264   4.719 -0.6405  0.5922 -0.3371
  132GLN      C 4007   1.180   7.134   4.550  0.1040  0.4041  0.3190
  132GLN      O 4008   1.212   7.239   4.607  0.5118  0.2153  0.4407
  133GLN      N 4009   1.264   7.031   4.547  0.2333  0.5181  0.0718
  133GLN      H 4010   1.229   6.942   4.513 -1.1163  1.5113 -1.2757
  133GLN     CA 4011   1.402   7.020   4.589  0.1530 -0.2714  0.1498
  133GLN     HA 4012   1.448   7.119   4.582  1.1424 -0.6938  0.5399
  133GLN     CB 4013   1.420   6.960   4.728  0.5104  0.3001  0.3541
  133GLN    HB1 4014   1.409   6.852   4.733  0.6046  0.2168 -1.0111
  133GLN    HB2 4015   1.525   6.973   4.756  0.3437 -0.7650  1.5440
  133GLN     CG 4016   1.344   7.041   4.833 -0.0108 -0.0814  0.2740
  133GLN    HG1 4017   1.373   7.146   4.828 -0.2082 -0.0480 -0.2260
  133GLN    HG2 4018   1.238   7.045   4.807 -0.3624  2.3769  1.7892
  133GLN     CD 4019   1.376   6.980   4.969 -0.1972 -0.9987 -0.0879
  133GLN    OE1 4020   1.291   6.914   5.028 -0.5202 -0.5101  0.0020
  133GLN    NE2 4021   1.493   7.005   5.028 -0.7193 -0.0042  0.5546
  133GLN   HE21 4022   1.566   7.052   4.977 -0.8718 -1.9273 -1.6032
  133GLN   HE22 4023   1.512   6.974   5.123  1.5847 -0.2741  0.0653
  133GLN      C 4024   1.482   6.925   4.501 -0.2876 -0.5817  0.0810
  133GLN      O 4025   1.426   6.825   4.457 -0.2022 -0.3124 -0.6549
  134PRO      N 4026   1.614   6.940   4.489 -0.4548  0.4557 -0.6052
  134PRO     CD 4027   1.685   7.060   4.530  0.0359  0.0664 -0.3046
  134PRO    HD1 4028   1.649   7.096   4.627 -0.0459 -1.0341  0.0900
  134PRO    HD2 4029   1.676   7.134   4.451 -1.4643  1.0486  0.7230
  134PRO     CG 4030   1.828   7.011   4.550 -0.0473 -0.1417 -0.2138
  134PRO    HG1 4031   1.897   7.095   4.550 -0.6557  0.3611  0.2614
  134PRO    HG2 4032   1.839   6.956   4.643 -0.6051  2.3261  1.3813
  134PRO     CB 4033   1.842   6.910   4.436  0.1002 -0.3177 -0.0412
  134PRO    HB1 4034   1.919   6.834   4.450 -1.0120 -1.7718 -1.5207
  134PRO    HB2 4035   1.856   6.964   4.342 -2.2492  0.6761  0.1157
  134PRO     CA 4036   1.705   6.846   4.426 -0.2292  0.3962 -0.1911
  134PRO     HA 4037   1.693   6.838   4.318  0.8981 -2.5124 -0.1865
  134PRO      C 4038   1.709   6.711   4.496 -0.3169  0.3088 -0.3526
  134PRO      O 4039   1.694   6.705   4.618 -0.2907  0.1770 -0.3558
  135SER      N 4040   1.728   6.604   4.419  0.6874 -0.1935  0.5631
  135SER      H 4041   1.711   6.630   4.323  0.5072 -0.8066  0.4189
  135SER     CA 4042   1.744   6.463   4.451  0.1593 -0.3978 -0.0468
  135SER     HA 4043   1.697   6.451   4.549 -1.8675  0.1006 -0.8980
  135SER     CB 4044   1.667   6.384   4.346 -0.0294  0.1531 -0.3286
  135SER    HB1 4045   1.682   6.279   4.374  0.1468  0.4712  0.8305
  135SER    HB2 4046   1.704   6.406   4.246 -0.5043  1.7310 -0.1866
  135SER     OG 4047   1.529   6.416   4.345 -0.1470 -0.3316 -0.1521
  135SER     HG 4048   1.485   6.352   4.289 -0.6957  1.6563 -2.1048
  135SER      C 4049   1.886   6.410   4.460  0.2910 -0.0109  0.1551
  135SER      O 4050   1.917   6.292   4.446  0.1379 -0.0800  0.4012
  136TYR      N 4051   1.981   6.502   4.480 -0.0071  0.5173 -0.8085
  136TYR      H 4052   1.943   6.589   4.516 -1.1480 -0.3998  0.2796
  136TYR     CA 4053   2.124   6.488   4.494 -0.1311 -0.1948 -0.2181
  136TYR     HA 4054   2.156   6.385   4.510  1.0048  0.3702  1.4569
  136TYR     CB 4055   2.194   6.526   4.364 -0.3389  0.3775 -0.1661
  136TYR    HB1 4056   2.185   6.632   4.341  1.6731  0.4887 -0.5721
  136TYR    HB2 4057   2.296   6.492   4.379 -0.6752 -1.2447 -1.2149
  136TYR     CG 4058   2.136   6.452   4.245 -0.8276  0.1448  0.2119
  136TYR    CD1 4059   2.056   6.516   4.150 -0.3620  0.0377 -0.2581
  136TYR    HD1 4060   2.030   6.620   4.160  0.9025  0.2601  1.2597
  136TYR    CE1 4061   1.999   6.446   4.044 -0.0840 -0.2830 -0.1978
  136TYR    HE1 4062   1.931   6.496   3.977  0.8483 -0.0201 -0.9727
  136TYR     CZ 4063   2.024   6.308   4.029 -0.3206 -0.3437 -0.0362
  136TYR     OH 4064   1.972   6.235   3.926  0.0449 -0.5827 -0.0526
  136TYR     HH 4065   2.030   6.162   3.904  1.6464  0.7762 -0.5908
  136TYR    CE2 4066   2.103   6.244   4.126  0.0108  0.6034  0.3295
  136TYR    HE2 4067   2.113   6.136   4.127  0.8578  0.6716 -0.1953
  136TYR    CD2 4068   2.163   6.315   4.231 -0.3295  0.1737  0.8179
  136TYR    HD2 4069   2.220   6.264   4.307  1.4407 -0.4321 -0.8587
  136TYR      C 4070   2.168   6.568   4.617  0.1161 -0.6004 -0.0395
  136TYR      O 4071   2.097   6.660   4.658  0.6698  0.0625 -0.5541
  137GLY      N 4072   2.288   6.543   4.669  0.3234  0.3309 -0.0618
  137GLY      H 4073   2.348   6.479   4.619 -1.6706 -1.8051  0.1009
  137GLY     CA 4074   2.343   6.600   4.790  0.2069  0.0847  0.1077
  137GLY    HA1 4075   2.277   6.584   4.876 -1.1931  0.2980 -0.8934
  137GLY    HA2 4076   2.429   6.539   4.817 -0.1693 -1.2083 -1.5180
  137GLY      C 4077   2.370   6.750   4.784  0.0334  0.1225  0.2289
  137GLY      O 4078   2.383   6.803   4.674 -0.1874 -0.1603  0.0663
  138GLY      N 4079   2.394   6.807   4.902  0.7188 -0.2126  0.2634
  138GLY      H 4080   2.380   6.751   4.985  2.1654  0.0041  0.6690
  138GLY     CA 4081   2.422   6.949   4.907 -0.3096  0.0397 -0.6191
  138GLY    HA1 4082   2.524   6.963   4.873  0.1736  0.2359  0.8336
  138GLY    HA2 4083   2.361   6.999   4.831 -0.5533 -1.0940 -1.1806
  138GLY      C 4084   2.402   7.026   5.037 -1.2453 -0.0480 -0.7053
  138GLY      O 4085   2.389   6.969   5.145 -0.5390  0.1818 -0.4912
  139GLN      N 4086   2.401   7.159   5.025  0.0692  0.0695  0.3112
  139GLN      H 4087   2.409   7.193   4.930 -0.1057  0.2778  0.3701
  139GLN     CA 4088   2.385   7.253   5.134 -0.3894  0.2777  0.0659
  139GLN     HA 4089   2.476   7.250   5.194  1.2019  0.6225 -2.2153
  139GLN     CB 4090   2.384   7.393   5.072 -0.2843  0.2086 -0.0923
  139GLN    HB1 4091   2.295   7.408   5.010 -0.1929 -0.4469 -0.3933
  139GLN    HB2 4092   2.470   7.403   5.006 -0.5776  0.5238 -0.4349
  139GLN     CG 4093   2.393   7.504   5.176 -0.3019  0.4579 -0.3568
  139GLN    HG1 4094   2.304   7.524   5.237  1.3592  0.4821  2.2127
  139GLN    HG2 4095   2.398   7.595   5.116 -0.0147  0.6096 -0.1042
  139GLN     CD 4096   2.510   7.501   5.273 -0.5646  0.5267 -0.0343
  139GLN    OE1 4097   2.496   7.450   5.384 -0.2957  0.6010  0.0362
  139GLN    NE2 4098   2.631   7.540   5.231 -0.7571  1.1259 -0.0475
  139GLN   HE21 4099   2.644   7.574   5.136  0.4108 -1.4757 -0.9269
  139GLN   HE22 4100   2.713   7.524   5.286  0.0568  0.2253 -1.4530
  139GLN      C 4101   2.270   7.210   5.224  0.0557  0.2765  0.6423
  139GLN      O 4102   2.160   7.186   5.174 -0.0023  0.0022  0.8982
  140GLN      N 4103   2.288   7.223   5.355  0.2070 -0.1683  0.6667
  140GLN      H 4104   2.375   7.257   5.394  0.1946  0.9331 -0.2302
  140GLN     CA 4105   2.180   7.196   5.448 -0.1693  0.1177  0.3161
  140GLN     HA 4106   2.100   7.159   5.385  2.8278 -2.4460 -2.3898
  140GLN     CB 4107   2.218   7.083   5.544  0.0813 -0.2605 -0.2176
  140GLN    HB1 4108   2.295   7.123   5.610 -2.3680  1.6044  1.7094
  140GLN    HB2 4109   2.129   7.064   5.604 -0.8233  0.8371 -1.1643
  140GLN     CG 4110   2.262   6.946   5.494 -0.1940 -0.2480 -0.4974
  140GLN    HG1 4111   2.288   6.892   5.584 -0.1947 -0.1748 -0.4534
  140GLN    HG2 4112   2.364   6.951   5.454  0.7047 -1.3151  1.5204
  140GLN     CD 4113   2.161   6.869   5.410 -0.2043 -0.2314 -0.5007
  140GLN    OE1 4114   2.137   6.909   5.296  0.6291 -0.0248 -0.6110
  140GLN    NE2 4115   2.101   6.763   5.465  0.2688 -0.1801  0.1273
  140GLN   HE21 4116   2.013   6.728   5.432 -0.3503 -0.5151  2.0438
  140GLN   HE22 4117   2.133   6.738   5.557  2.2232 -1.2845 -0.7856
  140GLN      C 4118   2.136   7.322   5.521  0.0028  0.5887 -0.3870
  140GLN      O 4119   2.217   7.414   5.533  0.3414  0.3323 -0.6489
  141GLN      N 4120   2.012   7.321   5.570  0.4007 -0.5592  0.6408
  141GLN      H 4121   1.951   7.249   5.534  1.2551 -0.3454 -1.3598
  141GLN     CA 4122   1.954   7.422   5.655 -0.3114 -0.0137 -0.4721
  141GLN     HA 4123   1.955   7.516   5.600 -1.3993 -0.0262 -0.5332
  141GLN     CB 4124   1.808   7.399   5.695 -0.1433 -0.3260 -0.0329
  141GLN    HB1 4125   1.788   7.472   5.774 -0.4193  1.2893 -1.5346
  141GLN    HB2 4126   1.751   7.429   5.607 -0.5381  2.0339  0.9278
  141GLN     CG 4127   1.775   7.256   5.737  0.0967 -0.3796 -0.0269
  141GLN    HG1 4128   1.818   7.238   5.835 -1.3338  1.4158  0.9823
  141GLN    HG2 4129   1.808   7.185   5.660 -0.4515  0.0614 -0.6817
  141GLN     CD 4130   1.628   7.235   5.767  0.1182 -0.2191  0.1950
  141GLN    OE1 4131   1.544   7.224   5.677 -0.1922 -0.3596  0.4996
  141GLN    NE2 4132   1.601   7.230   5.897 -0.9730 -0.2082 -0.0217
  141GLN   HE21 4133   1.519   7.179   5.928 -0.6689 -0.0101  1.1793
  141GLN   HE22 4134   1.672   7.244   5.968  0.0727  1.9266 -1.3927
  141GLN      C 4135   2.033   7.441   5.784 -0.2911  0.0538 -0.4943
  141GLN      O 4136   2.111   7.357   5.828 -0.3934  0.1461 -0.1363
  142SER      N 4137   2.017   7.551   5.858  0.4371 -0.2873  0.1879
  142SER      H 4138   1.960   7.625   5.819  0.4645 -1.0748 -1.4441
  142SER     CA 4139   2.064   7.568   5.994 -0.2777 -0.0880  0.4161
  142SER     HA 4140   2.173   7.573   5.992 -0.3014  0.7746 -1.9322
  142SER     CB 4141   2.024   7.707   6.042  0.2106  0.0021  0.5760
  142SER    HB1 4142   1.917   7.727   6.031  0.6091  1.2281 -1.5952
  142SER    HB2 4143   2.058   7.721   6.145  0.3165  0.5891  0.4637
  142SER     OG 4144   2.082   7.809   5.965  0.6120 -0.8410 -0.2518
  142SER     HG 4145   2.105   7.868   6.037 -0.1305 -2.3716  1.2806
  142SER      C 4146   2.006   7.462   6.086 -0.4405 -0.1428  0.2508
  142SER      O 4147   1.892   7.423   6.063 -0.2989  0.0252 -0.8024
  143TYR      N 4148   2.092   7.419   6.178  0.0159  0.1221 -0.0467
  143TYR      H 4149   2.188   7.450   6.175  0.4444 -1.2007 -2.5334
  143TYR     CA 4150   2.056   7.322   6.279  0.0389  0.7326  0.5556
  143TYR     HA 4151   2.044   7.223   6.235 -1.1924  0.8816  0.5144
  143TYR     CB 4152   2.171   7.297   6.377  0.3384  0.8403  0.2324
  143TYR    HB1 4153   2.257   7.276   6.313 -0.0432  1.3701 -0.4809
  143TYR    HB2 4154   2.182   7.394   6.426  0.3181  1.1685 -0.3961
  143TYR     CG 4155   2.149   7.183   6.473 -0.0592  0.3225 -0.4624
  143TYR    CD1 4156   2.088   7.198   6.598 -0.0959 -0.0231 -0.4373
  143TYR    HD1 4157   2.066   7.297   6.635  1.5966 -0.1115  0.9025
  143TYR    CE1 4158   2.040   7.087   6.669 -0.6251  0.2846 -0.3098
  143TYR    HE1 4159   1.983   7.105   6.759 -1.3508 -0.3341 -0.6297
  143TYR     CZ 4160   2.078   6.957   6.632  0.9919  0.4973  0.5407
  143TYR     OH 4161   2.054   6.851   6.715  0.0001 -0.1014 -0.4844
  143TYR     HH 4162   2.098   6.772   6.683 -1.1223 -0.1757 -1.9773
  143TYR    CE2 4163   2.153   6.942   6.514 -0.1874  0.3486 -0.2048
  143TYR    HE2 4164   2.176   6.840   6.488 -2.4936 -0.1522 -0.4668
  143TYR    CD2 4165   2.185   7.053   6.435  0.3205  0.3091 -0.0568
  143TYR    HD2 4166   2.227   7.033   6.338 -1.9057 -2.3386 -0.5593
  143TYR      C 4167   1.926   7.352   6.352 -0.3766  0.2053  0.0396
  143TYR      O 4168   1.906   7.464   6.396  0.1166  0.3912 -0.2051
  144GLY      N 4169   1.839   7.252   6.369 -0.2022  0.0247 -0.1228
  144GLY      H 4170   1.862   7.158   6.339 -0.9527 -0.5568  1.0305
  144GLY     CA 4171   1.702   7.275   6.411 -0.1538 -0.2066  0.1676
  144GLY    HA1 4172   1.662   7.184   6.457  1.2087  0.1513  2.1961
  144GLY    HA2 4173   1.693   7.357   6.482  1.2047 -0.2987  0.4713
  144GLY      C 4174   1.622   7.310   6.287 -0.2590  0.1879  0.3467
  144GLY      O 4175   1.542   7.235   6.232 -0.0012 -0.0108  0.2423
  145GLN      N 4176   1.633   7.432   6.233  0.0098 -0.2345 -0.5744
  145GLN      H 4177   1.691   7.502   6.278 -0.3891 -0.7003  0.7155
  145GLN     CA 4178   1.525   7.491   6.157 -0.3972  0.0517  0.2152
  145GLN     HA 4179   1.466   7.421   6.097 -1.3799 -0.1700  1.3960
  145GLN     CB 4180   1.427   7.564   6.249 -0.5033 -0.3042  0.3901
  145GLN    HB1 4181   1.483   7.619   6.325 -1.9173  1.0096  0.5125
  145GLN    HB2 4182   1.372   7.642   6.197  0.3313 -0.7009 -1.1615
  145GLN     CG 4183   1.325   7.467   6.308 -0.3966 -0.5303  0.2052
  145GLN    HG1 4184   1.265   7.444   6.220 -0.2285  1.0425 -0.3660
  145GLN    HG2 4185   1.378   7.389   6.363 -2.7324 -1.1558  1.7101
  145GLN     CD 4186   1.231   7.539   6.403  0.1956  0.2779  0.1944
  145GLN    OE1 4187   1.192   7.652   6.373  0.3228  0.2528 -0.0733
  145GLN    NE2 4188   1.187   7.472   6.509 -0.4924  0.3791 -0.0145
  145GLN   HE21 4189   1.211   7.374   6.521  2.0367  0.6187 -2.0678
  145GLN   HE22 4190   1.131   7.520   6.578  0.6813  0.8192  0.6661
  145GLN      C 4191   1.587   7.589   6.058 -0.5442  0.3104  0.3783
  145GLN      O 4192   1.684   7.658   6.090 -0.2178 -0.0611  0.2014
  146GLN      N 4193   1.525   7.591   5.940  0.0035  0.2608  0.0848
  146GLN      H 4194   1.442   7.535   5.927 -2.2231  3.6773 -1.8321
  146GLN     CA 4195   1.562   7.679   5.831 -0.0363 -0.0708 -0.1979
  146GLN     HA 4196   1.670   7.668   5.826 -0.0293 -1.1260  1.3916
  146GLN     CB 4197   1.496   7.630   5.703 -0.3903  0.1691 -0.1083
  146GLN    HB1 4198   1.511   7.523   5.710  0.3179  0.3258  1.0174
  146GLN    HB2 4199   1.389   7.650   5.706 -0.0964  2.0240 -0.3546
  146GLN     CG 4200   1.542   7.682   5.567  0.2997 -0.1227  0.0102
  146GLN    HG1 4201   1.651   7.679   5.563  0.3372  1.4525 -0.9741
  146GLN    HG2 4202   1.512   7.787   5.560 -0.1822 -0.1299  1.6888
  146GLN     CD 4203   1.498   7.601   5.445 -0.1783 -0.0477  0.1337
  146GLN    OE1 4204   1.461   7.485   5.458  0.5090 -0.2603  0.2019
  146GLN    NE2 4205   1.487   7.669   5.331  0.0404  0.1132  0.2084
  146GLN   HE21 4206   1.449   7.616   5.255  1.9354 -1.8068  0.5038
  146GLN   HE22 4207   1.506   7.769   5.331  1.9480 -0.1808  1.7844
  146GLN      C 4208   1.531   7.825   5.859 -0.5761 -0.2240  0.0277
  146GLN      O 4209   1.437   7.858   5.931 -0.1248  0.5815  0.2651
  147GLN      N 4210   1.608   7.911   5.792 -0.3192 -0.1441  0.4222
  147GLN      H 4211   1.683   7.873   5.736 -0.5859  0.1307 -0.1270
  147GLN     CA 4212   1.611   8.055   5.809 -0.3207 -0.0575 -0.2896
  147GLN     HA 4213   1.578   8.074   5.911  1.2661 -2.4737  0.7774
  147GLN     CB 4214   1.754   8.101   5.782 -0.0095 -0.2292  1.0109
  147GLN    HB1 4215   1.765   8.209   5.795  0.8590 -0.2468  0.4722
  147GLN    HB2 4216   1.772   8.080   5.677 -1.9737  1.6782  0.2186
  147GLN     CG 4217   1.865   8.035   5.864  0.3729 -0.4480  0.3214
  147GLN    HG1 4218   1.854   8.065   5.968  1.2146  1.9924 -0.2168
  147GLN    HG2 4219   1.860   7.927   5.856 -0.3653 -0.4134  0.2438
  147GLN     CD 4220   2.004   8.078   5.818  0.1439  0.0474  0.0779
  147GLN    OE1 4221   2.051   8.035   5.713  0.0097  0.4530 -0.1502
  147GLN    NE2 4222   2.059   8.177   5.888 -0.0735 -0.1884  0.5885
  147GLN   HE21 4223   2.156   8.204   5.876 -0.3904  0.6602 -0.2127
  147GLN   HE22 4224   2.006   8.211   5.966 -1.5136 -0.1605 -0.3565
  147GLN      C 4225   1.520   8.131   5.713  0.2880  0.2529 -0.6276
  147GLN      O 4226   1.439   8.076   5.639 -0.1215  0.0222 -0.0111
  148SER      N 4227   1.527   8.264   5.723  0.0262  0.2098  0.2315
  148SER      H 4228   1.586   8.304   5.795  1.0858 -0.9382  0.0377
  148SER     CA 4229   1.465   8.357   5.631  0.1156 -0.2682 -0.3144
  148SER     HA 4230   1.358   8.365   5.649  0.0406 -0.1097 -0.8186
  148SER     CB 4231   1.520   8.496   5.661  0.0238 -0.1753 -0.5695
  148SER    HB1 4232   1.627   8.491   5.641  0.0179 -1.5015 -0.3715
  148SER    HB2 4233   1.472   8.562   5.589  0.4466  2.2967  1.2848
  148SER     OG 4234   1.503   8.538   5.795  0.0694 -0.9750 -0.3087
  148SER     HG 4235   1.426   8.494   5.832 -1.6732  2.6005  0.7721
  148SER      C 4236   1.482   8.319   5.484  0.1834 -0.1405 -0.3398
  148SER      O 4237   1.588   8.277   5.438  0.1805 -0.4446 -0.0731
  149TYR      N 4238   1.369   8.335   5.415  0.1079 -0.5042 -0.3016
  149TYR      H 4239   1.293   8.362   5.476  0.3483 -1.1220  0.2810
  149TYR     CA 4240   1.352   8.343   5.271 -0.0074 -0.0992 -0.2655
  149TYR     HA 4241   1.436   8.295   5.223 -0.7260 -1.5666 -0.1059
  149TYR     CB 4242   1.225   8.271   5.227  0.0647 -0.0456 -0.5670
  149TYR    HB1 4243   1.200   8.294   5.124 -0.8920  4.5149  0.4807
  149TYR    HB2 4244   1.149   8.328   5.281 -0.8381 -0.7177 -1.1005
  149TYR     CG 4245   1.224   8.122   5.254  0.2111  0.0735  0.1106
  149TYR    CD1 4246   1.276   8.033   5.159 -0.4642  0.0058 -0.1981
  149TYR    HD1 4247   1.310   8.079   5.068  0.4878  0.7447  0.5016
  149TYR    CE1 4248   1.256   7.896   5.176 -0.2993 -0.0028 -0.0684
  149TYR    HE1 4249   1.294   7.825   5.104 -0.4612  0.1254 -0.2804
  149TYR     CZ 4250   1.183   7.847   5.286  0.2198 -0.0457  0.2599
  149TYR     OH 4251   1.165   7.713   5.301 -0.6120 -0.0286 -0.5189
  149TYR     HH 4252   1.215   7.654   5.244  0.5557 -1.8032  2.1092
  149TYR    CE2 4253   1.126   7.936   5.380 -0.0375 -0.2807  0.3284
  149TYR    HE2 4254   1.077   7.890   5.465 -1.2311 -0.7353 -0.5774
  149TYR    CD2 4255   1.152   8.072   5.363  0.1509 -0.3717 -0.1316
  149TYR    HD2 4256   1.110   8.139   5.437  0.0065 -2.0039  1.3286
  149TYR      C 4257   1.344   8.489   5.227  0.0216 -0.1266 -0.3631
  149TYR      O 4258   1.365   8.515   5.109 -0.0316  0.4113 -0.2548
  150ASN      N 4259   1.302   8.576   5.319 -0.0214 -0.2328 -0.2820
  150ASN      H 4260   1.278   8.544   5.412  1.4861  1.8061  0.8922
  150ASN     CA 4261   1.304   0.048   5.307  0.5613 -0.2378 -0.2298
  150ASN     HA 4262   1.374   0.069   5.225 -1.2092  0.7966 -1.5312
  150ASN     CB 4263   1.167   0.099   5.265  0.4262 -0.4412 -0.0371
  150ASN    HB1 4264   1.141   0.033   5.183 -0.0140  1.5840 -1.6110
  150ASN    HB2 4265   1.100   0.092   5.351  1.7672  1.0741  1.2002
  150ASN     CG 4266   1.157   0.242   5.212  0.4436 -0.3816  0.1200
  150ASN    OD1 4267   1.253   0.318   5.215 -0.0314  0.2317  0.0552
  150ASN    ND2 4268   1.041   0.294   5.172  0.8122  0.3912  0.0549
  150ASN   HD21 4269   1.037   0.380   5.119 -0.4283  0.2280 -0.1363
  150ASN   HD22 4270   0.954   0.244   5.183  1.2194 -1.1985 -2.9767
  150ASN      C 4271   1.348   0.108   5.440  0.6475 -0.8372  0.0140
  150ASN      O 4272   1.276   0.088   5.538  0.3909 -0.0394 -0.0064
  151PRO      N 4273   1.468   0.166   5.448  0.3070 -0.1417  0.0874
  151PRO     CD 4274   1.515   0.241   5.563  0.3911 -0.0419 -0.0124
  151PRO    HD1 4275   1.495   0.347   5.553  1.2948  0.4016  2.2978
  151PRO    HD2 4276   1.464   0.193   5.646 -2.5006  1.0184 -1.0770
  151PRO     CG 4277   1.664   0.208   5.560  0.3413 -0.2751  0.0538
  151PRO    HG1 4278   1.670   0.105   5.595  1.2146 -0.7733 -1.4657
  151PRO    HG2 4279   1.727   0.272   5.623 -0.2042 -0.6367  0.9837
  151PRO     CB 4280   1.698   0.228   5.413  0.1249 -0.3809 -0.0110
  151PRO    HB1 4281   1.792   0.183   5.380  0.0472 -0.1902 -0.5073
  151PRO    HB2 4282   1.699   0.334   5.387 -0.5888 -0.1886  0.7078
  151PRO     CA 4283   1.575   0.164   5.350 -0.1088  0.4269 -0.3881
  151PRO     HA 4284   1.545   0.221   5.262 -0.1889  0.3836 -0.3899
  151PRO      C 4285   1.614   0.021   5.313 -0.0594  0.2264  0.4164
  151PRO      O 4286   1.588   8.605   5.394  0.0205 -0.0514  0.1377
  152PRO      N 4287   1.666   8.665   5.194  0.2987 -0.1244  0.6548
  152PRO     CD 4288   1.663   0.080   5.078  0.2582 -0.1670  0.6243
  152PRO    HD1 4289   1.561   0.075   5.039  0.8069 -0.9226 -0.7917
  152PRO    HD2 4290   1.692   0.183   5.097 -2.7417  0.6706  1.2503
  152PRO     CG 4291   1.747   0.007   4.973 -0.2826  0.2178 -0.0863
  152PRO    HG1 4292   1.850   0.029   5.002 -0.2713 -1.1453  1.0218
  152PRO    HG2 4293   1.726   0.026   4.868  1.5354 -1.1231 -0.7363
  152PRO     CB 4294   1.714   8.533   5.005  0.8066 -0.1296 -0.4979
  152PRO    HB1 4295   1.793   8.464   4.977  0.4603 -1.1436  0.9161
  152PRO    HB2 4296   1.618   8.517   4.956 -0.0599  0.6316  0.8806
  152PRO     CA 4297   1.704   8.530   5.157 -0.0376  0.0954 -0.5392
  152PRO     HA 4298   1.633   8.455   5.192  1.2968 -0.9030  0.1446
  152PRO      C 4299   1.836   8.492   5.224 -0.3924  0.0917  0.1729
  152PRO      O 4300   1.934   8.565   5.211 -0.1202 -0.2606  0.1961
  153GLN      N 4301   1.837   8.380   5.297 -0.6500  0.2823  0.4706
  153GLN      H 4302   1.752   8.326   5.305 -2.0287  1.3044 -4.0934
  153GLN     CA 4303   1.962   8.319   5.339 -0.2399  0.2400 -0.7510
  153GLN     HA 4304   2.048   8.365   5.291 -0.0248  0.8745  0.1992
  153GLN     CB 4305   1.980   8.345   5.488  0.3452 -0.1957 -0.7426
  153GLN    HB1 4306   1.908   8.281   5.540 -0.6122 -0.5689 -2.4549
  153GLN    HB2 4307   2.078   8.303   5.510 -0.1616 -1.6946 -1.2531
  153GLN     CG 4308   1.949   8.483   5.546 -0.2093 -0.5310 -0.2142
  153GLN    HG1 4309   2.026   8.548   5.503 -1.2004  0.0798 -1.1114
  153GLN    HG2 4310   1.848   8.513   5.520  0.2218  0.3229 -1.0077
  153GLN     CD 4311   1.977   8.481   5.695  0.2291  0.6803 -0.2700
  153GLN    OE1 4312   1.888   8.478   5.780 -0.2249 -0.0768 -0.7653
  153GLN    NE2 4313   2.105   8.475   5.734  0.2346 -0.1698 -0.4122
  153GLN   HE21 4314   2.125   8.445   5.828 -1.8166 -1.4979 -0.3238
  153GLN   HE22 4315   2.185   8.484   5.674 -0.5598 -0.2800 -1.5193
  153GLN      C 4316   1.960   8.170   5.311  0.0981  0.0426  0.2326
  153GLN      O 4317   1.851   8.117   5.285  0.0053  0.1440  0.4139
  154GLY      N 4318   2.077   8.107   5.315 -0.1422 -0.3986  0.4668
  154GLY      H 4319   2.160   8.155   5.347  1.1165 -0.1120 -2.8053
  154GLY     CA 4320   2.098   7.964   5.300 -0.1809 -0.3706  0.1289
  154GLY    HA1 4321   2.019   7.922   5.363  0.6606 -1.5053  0.4444
  154GLY    HA2 4322   2.196   7.932   5.335  1.1105 -0.0952 -2.9479
  154GLY      C 4323   2.068   7.912   5.160  0.1319  0.1563 -0.1350
  154GLY      O 4324   2.001   7.971   5.076 -0.2477 -0.0537  0.0186
  155TYR      N 4325   2.125   7.794   5.135  0.2391  0.0602  0.5367
  155TYR      H 4326   2.168   7.745   5.212  1.6786 -1.4485 -1.1343
  155TYR     CA 4327   2.112   7.714   5.015  0.2441  0.3249  0.3595
  155TYR     HA 4328   2.164   7.624   5.046  0.5244  0.0295 -0.8864
  155TYR     CB 4329   1.971   7.668   4.981  0.4233 -0.1757  0.2832
  155TYR    HB1 4330   1.907   7.756   4.980  0.6736  0.0258  1.0153
  155TYR    HB2 4331   1.977   7.615   4.886 -1.3755 -0.0766  0.0688
  155TYR     CG 4332   1.910   7.565   5.074  0.1856 -0.2363  0.0614
  155TYR    CD1 4333   1.853   7.604   5.195 -0.1910 -0.0993 -0.1592
  155TYR    HD1 4334   1.853   7.711   5.213 -1.0075 -0.0578 -0.3626
  155TYR    CE1 4335   1.823   7.505   5.289  0.2391 -0.3301 -0.2616
  155TYR    HE1 4336   1.769   7.534   5.378  0.0561  1.3144 -0.8847
  155TYR     CZ 4337   1.838   7.368   5.258 -0.3037 -0.4097 -0.1867
  155TYR     OH 4338   1.784   7.273   5.339  0.0513 -0.3935  0.0671
  155TYR     HH 4339   1.796   7.183   5.305  0.3858 -0.0667 -0.7153
  155TYR    CE2 4340   1.887   7.334   5.130 -0.0771 -0.3834 -0.1071
  155TYR    HE2 4341   1.906   7.230   5.108  1.7432 -0.0914 -0.0125
  155TYR    CD2 4342   1.924   7.430   5.036 -0.1164 -0.2543  0.0109
  155TYR    HD2 4343   1.967   7.396   4.943 -0.7218  3.7098 -1.9320
  155TYR      C 4344   2.186   7.770   4.894 -0.8896  0.4437 -0.2909
  155TYR      O 4345   2.248   7.697   4.817 -0.5391  0.6940 -0.2478
  156GLY      N 4346   2.201   7.902   4.889  0.0694  0.3385 -0.3324
  156GLY      H 4347   2.159   7.966   4.954  1.9713  0.6214  0.6851
  156GLY     CA 4348   2.269   7.971   4.780 -0.5206  0.3173 -0.7197
  156GLY    HA1 4349   2.197   7.979   4.699 -2.0931  0.5552  0.6299
  156GLY    HA2 4350   2.350   7.907   4.745  2.0359  2.9538 -0.0209
  156GLY      C 4351   2.346   8.099   4.810  0.3004 -0.3300  0.0065
  156GLY      O 4352   2.366   8.130   4.927 -0.5365 -1.1350  0.3769
  157GLN      N 4353   2.391   8.166   4.704 -0.0478  0.1921  0.1799
  157GLN      H 4354   2.398   8.124   4.612 -0.2374  0.3165  0.1094
  157GLN     CA 4355   2.459   8.293   4.720  0.1860  0.1288 -0.2932
  157GLN     HA 4356   2.439   8.329   4.820 -1.8007  0.8838 -0.9136
  157GLN     CB 4357   2.607   8.258   4.713  0.2223  0.1641  0.3360
  157GLN    HB1 4358   2.629   8.239   4.608  0.8738  0.3613  0.4290
  157GLN    HB2 4359   2.628   8.169   4.773  3.2965  1.5640  1.5790
  157GLN     CG 4360   2.716   8.361   4.746  0.0302  0.6142 -0.4145
  157GLN    HG1 4361   2.704   8.399   4.848 -0.0601  1.5464 -0.7674
  157GLN    HG2 4362   2.712   8.451   4.686 -1.6295  0.6371 -0.3382
  157GLN     CD 4363   2.855   8.301   4.732 -0.1574  0.0599  0.0470
  157GLN    OE1 4364   2.909   8.233   4.820  0.4351 -0.0903 -0.4275
  157GLN    NE2 4365   2.910   8.304   4.611 -0.2754 -0.2260 -0.0146
  157GLN   HE21 4366   2.874   8.358   4.533 -1.3707 -0.0987  0.5603
  157GLN   HE22 4367   2.996   8.254   4.596  1.8934  3.3839 -0.8759
  157GLN      C 4368   2.429   8.409   4.626  0.0964  0.0976 -0.3027
  157GLN      O 4369   2.360   8.385   4.527 -0.3996 -0.0560  0.0758
  158GLN      N 4370   2.466   8.532   4.662  0.0807  0.0211 -0.0202
  158GLN      H 4371   2.514   8.530   4.750 -0.4099 -0.1821  0.2492
  158GLN     CA 4372   2.483   8.655   4.587 -0.2408  0.1817  0.1680
  158GLN     HA 4373   2.492   8.621   4.484 -1.0704 -3.6222  1.2012
  158GLN     CB 4374   2.363   0.076   4.593 -0.3546  0.0576 -0.1501
  158GLN    HB1 4375   2.390   0.161   4.530  0.2858 -0.9691 -1.2975
  158GLN    HB2 4376   2.277   0.026   4.549  0.3234 -1.3850  0.1343
  158GLN     CG 4377   2.332   0.127   4.734  0.0672 -0.7352  0.2319
  158GLN    HG1 4378   2.423   0.180   4.763 -0.2369  0.3127 -0.6311
  158GLN    HG2 4379   2.307   0.051   4.808 -0.3678  0.5575  1.4564
  158GLN     CD 4380   2.229   0.238   4.747  0.2253 -0.4801 -0.6150
  158GLN    OE1 4381   2.185   0.303   4.653 -0.4122 -0.0477 -0.0255
  158GLN    NE2 4382   2.181   0.265   4.869  0.3198  0.1203 -0.7051
  158GLN   HE21 4383   2.236   0.231   4.947 -1.0511  2.9587  1.6604
  158GLN   HE22 4384   2.103   0.327   4.882 -0.0107 -0.4037 -0.1529
  158GLN      C 4385   2.614   0.053   4.623 -0.1530  0.2392 -0.2541
  158GLN      O 4386   2.665   0.037   4.733 -0.4086  0.3886 -0.1140
  159ASN      N 4387   2.658   0.144   4.536 -0.0094 -0.1066 -0.5467
  159ASN      H 4388   2.603   0.156   4.452  2.4579  0.8069 -2.1503
  159ASN     CA 4389   2.760   0.244   4.557 -0.1200 -0.0432 -0.3051
  159ASN     HA 4390   2.857   0.206   4.590 -0.1153  0.4264  0.2343
  159ASN     CB 4391   2.776   0.314   4.422  0.0603  0.0737 -0.2237
  159ASN    HB1 4392   2.787   0.235   4.347 -1.6479 -3.4137  2.8355
  159ASN    HB2 4393   2.686   0.370   4.397  0.1656  2.1099  3.2877
  159ASN     CG 4394   2.891   0.414   4.429 -0.0902  0.2145  0.2645
  159ASN    OD1 4395   2.984   0.405   4.509 -0.2040  0.0380  0.3804
  159ASN    ND2 4396   2.893   0.500   4.327  0.9361 -0.0679  0.0373
  159ASN   HD21 4397   2.815   0.509   4.264  2.5426 -0.4871 -2.1349
  159ASN   HD22 4398   2.973   0.559   4.310  1.3707 -0.9066 -0.9389
  159ASN      C 4399   2.717   0.338   4.669  0.0201 -0.2691 -0.0613
  159ASN      O 4400   2.604   0.385   4.663  0.1086 -0.0105  0.3007
  160GLN      N 4401   2.804   0.377   4.763  0.0929 -0.4074 -0.0704
  160GLN      H 4402   2.899   0.354   4.740 -0.2524  0.2864 -2.5010
  160GLN     CA 4403   2.783   0.477   4.865 -0.4112 -0.5722 -0.0056
  160GLN     HA 4404   2.712   0.436   4.936 -1.1557  0.9314  0.1499
  160GLN     CB 4405   2.917   0.497   4.936 -0.4034  0.0692 -0.1991
  160GLN    HB1 4406   2.966   0.402   4.954  0.2217  0.5306  0.6555
  160GLN    HB2 4407   2.988   0.550   4.872 -0.3280  0.5084  0.2390
  160GLN     CG 4408   2.907   0.582   5.063 -0.0842 -0.3704  0.1228
  160GLN    HG1 4409   2.876   0.684   5.042  1.3786 -0.1396 -1.1123
  160GLN    HG2 4410   2.836   0.532   5.129  0.6139 -1.8890 -0.2291
  160GLN     CD 4411   3.036   0.583   5.143  0.0519 -0.1773 -0.0995
  160GLN    OE1 4412   3.050   0.512   5.242  0.1723  0.1596  0.1278
  160GLN    NE2 4413   3.132   0.669   5.108  0.2160 -0.2698  0.1256
  160GLN   HE21 4414   3.216   0.666   5.164 -0.0987 -1.3429  0.5728
  160GLN   HE22 4415   3.110   0.745   5.046 -2.9410  1.6279  3.2713
  160GLN      C 4416   2.740   0.616   4.822  0.0134 -0.4899 -0.1653
  160GLN      O 4417   2.794   0.655   4.718 -0.0919 -0.0765 -0.0684
  161TYR      N 4418   2.656   0.690   4.895  0.3150 -0.1307 -0.1761
  161TYR      H 4419   2.625   0.648   4.981  0.4388 -3.3138 -1.5142
  161TYR     CA 4420   2.595   0.819   4.869 -0.1030 -0.3230 -0.1543
  161TYR     HA 4421   2.564   0.819   4.765 -0.7580  2.1258 -0.0030
  161TYR     CB 4422   2.470   0.837   4.954 -0.0938 -0.7267 -0.0534
  161TYR    HB1 4423   2.413   0.744   4.947  0.3580 -1.0879  0.8837
  161TYR    HB2 4424   2.497   0.849   5.059  0.7254 -0.9220 -0.2367
  161TYR     CG 4425   2.368   0.940   4.914  0.6812  0.1385  0.1666
  161TYR    CD1 4426   2.353   1.057   4.990 -0.0007 -0.1788  0.5293
  161TYR    HD1 4427   2.406   1.059   5.085 -0.2963 -1.1925  0.7321
  161TYR    CE1 4428   2.272   1.163   4.948 -0.2242 -0.6153 -0.1564
  161TYR    HE1 4429   2.258   1.254   5.004 -0.7214 -0.7138 -0.1088
  161TYR     CZ 4430   2.199   1.141   4.830 -0.7262 -0.4071  0.1102
  161TYR     OH 4431   2.122   1.242   4.780 -0.1092  0.3173  0.6069
  161TYR     HH 4432   2.094   1.225   4.690 -0.2833 -1.1487  0.9111
  161TYR    CE2 4433   2.207   1.023   4.754 -0.0364  0.0083 -0.4716
  161TYR    HE2 4434   2.170   1.019   4.652  0.5370  0.6887 -0.7156
  161TYR    CD2 4435   2.297   0.924   4.794 -0.5318  0.0835  0.8684
  161TYR    HD2 4436   2.316   0.839   4.729 -0.1372  1.1958 -0.5108
  161TYR      C 4437   2.692   0.934   4.893 -0.3137 -0.2242  0.2331
  161TYR      O 4438   2.771   0.935   4.987  0.4808  0.5070 -0.4324
  162ASN      N 4439   2.686   1.034   4.805 -0.1676  0.1260  0.6184
  162ASN      H 4440   2.634   1.014   4.720  0.5801 -3.0503  0.7688
  162ASN     CA 4441   2.781   1.143   4.802 -0.1981  0.1368 -0.2842
  162ASN     HA 4442   2.755   1.200   4.713 -1.5479  0.5754  0.3618
  162ASN     CB 4443   2.749   1.239   4.916 -0.0599  0.0292 -0.1547
  162ASN    HB1 4444   2.640   1.238   4.924 -0.1824 -1.8573 -1.3175
  162ASN    HB2 4445   2.783   1.190   5.007  0.8715 -1.5491 -1.3010
  162ASN     CG 4446   2.800   1.381   4.900  0.3360 -0.1072 -0.1166
  162ASN    OD1 4447   2.893   1.432   4.963 -0.4905  0.7165  0.4608
  162ASN    ND2 4448   2.750   1.451   4.798  0.6565  0.2674 -0.0223
  162ASN   HD21 4449   2.771   1.549   4.792 -0.0728  0.3663 -1.2872
  162ASN   HD22 4450   2.681   1.410   4.737  0.2383 -0.6593  1.0383
  162ASN      C 4451   2.927   1.099   4.796 -0.2460 -0.0623  0.0155
  162ASN      O 4452   3.015   1.150   4.864 -0.0369  0.0323 -0.3239
  163SER      N 4453   2.959   0.995   4.719  0.0340  0.1273 -0.1229
  163SER      H 4454   2.895   0.965   4.647  1.2831  1.5415 -1.9176
  163SER     CA 4455   3.093   0.943   4.702 -0.0548 -0.1046 -0.1108
  163SER     HA 4456   3.162   1.026   4.713 -0.5739  0.5152 -1.4465
  163SER     CB 4457   3.121   0.829   4.801 -0.4207 -0.2217 -0.1406
  163SER    HB1 4458   3.222   0.796   4.780 -0.0535  1.0513 -0.4738
  163SER    HB2 4459   3.047   0.751   4.784 -0.1482 -0.0840 -2.2522
  163SER     OG 4460   3.118   0.888   4.929 -0.5332 -0.7737  0.1130
  163SER     HG 4461   3.105   0.983   4.921 -1.9033 -0.7425  1.8940
  163SER      C 4462   3.114   0.896   4.559 -0.7463  0.2554 -0.3327
  163SER    OC1 4463   3.195   0.961   4.489  0.2580 -0.5260  0.0828
  163SER    OC2 4464   3.080   0.780   4.530  0.1100 -0.0788 -0.0315
    1MET      N 4465   1.002   8.051   4.147 -0.0464  0.4478  0.2139
    1MET     H1 4466   0.997   8.047   4.046  1.0512 -0.3681  0.1785
    1MET     H2 4467   1.100   8.031   4.162 -0.6300 -1.8992  1.2360
    1MET     H3 4468   0.980   8.143   4.182  0.6703  0.2111  1.3233
    1MET     CA 4469   0.915   7.950   4.208 -0.1811  0.4280 -0.0112
    1MET     HA 4470   0.810   7.977   4.200  0.3254  2.0395 -2.2688
    1MET     CB 4471   0.926   7.808   4.153  0.3400  0.5170 -0.1412
    1MET    HB1 4472   1.032   7.781   4.159 -0.1584 -1.5769 -0.1648
    1MET    HB2 4473   0.862   7.743   4.212 -0.6291  2.9008  1.5927
    1MET     CG 4474   0.889   7.801   4.005  0.1602 -0.5908 -0.0528
    1MET    HG1 4475   0.789   7.843   4.001  0.1280 -0.7442 -1.0172
    1MET    HG2 4476   0.887   7.696   3.975  0.3393 -0.4615 -0.5275
    1MET     SD 4477   1.007   7.885   3.897 -0.0617 -0.1555  0.0403
    1MET     CE 4478   0.910   7.859   3.746 -0.4335 -0.0316  0.2574
    1MET    HE1 4479   0.977   7.875   3.661  1.2396  1.1016  1.7066
    1MET    HE2 4480   0.844   7.946   3.743  0.8500  0.9510 -0.5803
    1MET    HE3 4481   0.867   7.759   3.745  3.0062 -1.8211  3.7725
    1MET      C 4482   0.939   7.940   4.358  0.1936  0.3494 -0.0743
    1MET      O 4483   1.054   7.949   4.401  0.2120 -0.2093  0.0006
    2ALA      N 4484   0.833   7.931   4.438  0.2512 -0.1324 -0.0519
    2ALA      H 4485   0.740   7.924   4.399  0.4367  0.5594 -0.6424
    2ALA     CA 4486   0.831   7.936   4.583 -0.0495  0.2131 -0.0661
    2ALA     HA 4487   0.909   7.871   4.623 -0.3281 -1.3868 -1.9744
    2ALA     CB 4488   0.852   8.078   4.633  0.5475  0.1931 -0.2560
    2ALA    HB1 4489   0.794   8.152   4.578 -1.1146  1.8138  3.3293
    2ALA    HB2 4490   0.954   8.115   4.617  0.3152  0.7949 -0.3772
    2ALA    HB3 4491   0.825   8.093   4.738 -1.6663 -0.2234 -0.7282
    2ALA      C 4492   0.702   7.882   4.645  0.1010 -0.0254  0.0439
    2ALA      O 4493   0.604   7.873   4.571  0.4012  0.2981 -0.4063
    3SER      N 4494   0.700   7.824   4.765  0.5677 -0.3432 -0.0980
    3SER      H 4495   0.788   7.825   4.815  0.4510  0.3843  0.1068
    3SER     CA 4496   0.585   7.761   4.825  0.4805 -0.0096  0.0916
    3SER     HA 4497   0.547   7.687   4.753  2.9034  0.0994 -1.4129
    3SER     CB 4498   0.631   7.695   4.954 -0.3570 -0.2848  0.2589
    3SER    HB1 4499   0.656   7.766   5.033 -1.0958 -1.5670  1.7001
    3SER    HB2 4500   0.553   7.625   4.984  0.3054 -1.5805 -0.9087
    3SER     OG 4501   0.743   7.609   4.942  0.0626  0.2902 -0.0189
    3SER     HG 4502   0.794   7.619   5.022  0.2576  1.8494 -0.3113
    3SER      C 4503   0.478   7.863   4.861  0.4635 -0.1028  0.3071
    3SER      O 4504   0.360   7.833   4.845  0.3681  0.2526  0.3233
    4ASN      N 4505   0.517   7.985   4.900 -0.2092  0.2716 -0.1729
    4ASN      H 4506   0.616   8.004   4.896 -0.0270 -0.0891  1.8316
    4ASN     CA 4507   0.432   8.099   4.929 -0.3683  0.0869  0.0893
    4ASN     HA 4508   0.353   8.098   4.854  0.4887 -1.4902 -0.8458
    4ASN     CB 4509   0.366   8.084   5.066 -0.3311 -0.1051  0.0871
    4ASN    HB1 4510   0.306   8.173   5.085  1.1477  0.4980  2.3187
    4ASN    HB2 4511   0.298   8.000   5.075  0.1365 -0.3871  1.1781
    4ASN     CG 4512   0.469   8.066   5.177 -0.4229 -0.0224  0.1855
    4ASN    OD1 4513   0.487   7.965   5.244  0.2221  0.2732  0.4674
    4ASN    ND2 4514   0.550   8.167   5.210 -0.3924  0.0522 -0.1119
    4ASN   HD21 4515   0.628   8.151   5.272 -1.1313 -0.1060  0.7973
    4ASN   HD22 4516   0.539   8.254   5.162  0.5572 -0.4729 -1.3409
    4ASN      C 4517   0.510   8.227   4.904 -0.0478 -0.1496 -0.1259
    4ASN      O 4518   0.630   8.225   4.878  0.0955  0.1960  0.4904
    5ASP      N 4519   0.446   8.344   4.907 -0.2033 -0.2155 -0.6912
    5ASP      H 4520   0.346   8.336   4.900 -0.1931 -1.2076  0.0653
    5ASP     CA 4521   0.509   8.474   4.917 -0.5120 -0.1079 -0.1309
    5ASP     HA 4522   0.589   8.476   4.843  1.6452 -3.0227  1.8787
    5ASP     CB 4523   0.399   8.578   4.900 -0.2888  0.2031  0.2873
    5ASP    HB1 4524   0.320   8.553   4.971 -0.7616 -0.9570 -0.6102
    5ASP    HB2 4525   0.356   8.562   4.801 -1.1759 -0.0111  0.6958
    5ASP     CG 4526   0.442   0.049   4.929  0.1349  0.1323  0.0174
    5ASP    OD1 4527   0.537   0.101   4.868  0.0932  0.1530 -0.0295
    5ASP    OD2 4528   0.391   0.107   5.028  0.0565  0.1333 -0.0223
    5ASP      C 4529   0.561   8.483   5.060  0.0586  0.2505 -0.3549
    5ASP      O 4530   0.505   8.426   5.153 -0.0828  0.3828 -0.3587
    6TYR      N 4531   0.669   8.558   5.081  0.0031  0.2997 -0.2407
    6TYR      H 4532   0.698   8.627   5.012  0.6020  0.9510  0.6442
    6TYR     CA 4533   0.734   8.562   5.210 -0.1149  0.0483 -0.1730
    6TYR     HA 4534   0.674   8.502   5.279 -0.3857  0.6774  0.1482
    6TYR     CB 4535   0.875   8.504   5.197 -0.0977 -0.0080  0.2536
    6TYR    HB1 4536   0.929   8.547   5.114 -1.8077 -1.0774 -1.5040
    6TYR    HB2 4537   0.938   8.542   5.277  1.6358 -0.4056 -0.8662
    6TYR     CG 4538   0.885   8.355   5.177  0.6391  0.0777 -0.0232
    6TYR    CD1 4539   0.935   8.301   5.058  0.3900 -0.4895  0.1224
    6TYR    HD1 4540   0.973   8.364   4.978  1.3618  0.1505  1.0550
    6TYR    CE1 4541   0.946   8.163   5.039  0.5032 -0.3685 -0.7687
    6TYR    HE1 4542   0.994   8.129   4.949 -2.0582  1.1789 -2.8612
    6TYR     CZ 4543   0.892   8.076   5.135  0.1818  0.5119 -0.1381
    6TYR     OH 4544   0.896   7.940   5.120 -0.4095  0.4266  0.3934
    6TYR     HH 4545   0.928   7.914   5.033  1.3295  1.6748  0.5811
    6TYR    CE2 4546   0.844   8.124   5.259 -1.0270 -0.1619 -0.3242
    6TYR    HE2 4547   0.794   8.063   5.332 -2.5366  1.3060 -0.0758
    6TYR    CD2 4548   0.843   8.263   5.274 -0.1098 -0.1231 -0.5310
    6TYR    HD2 4549   0.806   8.301   5.368  0.1102  0.2813 -0.6048
    6TYR      C 4550   0.735   0.031   5.268 -0.1503 -0.2263  0.5037
    6TYR      O 4551   0.787   0.122   5.205 -0.4570 -0.2540  0.2030
    7THR      N 4552   0.690   0.041   5.393 -0.2330 -0.5691  0.5017
    7THR      H 4553   0.648   8.637   5.447 -0.5735  0.2713  1.4620
    7THR     CA 4554   0.705   0.162   5.472 -0.0860 -0.0557 -0.3067
    7THR     HA 4555   0.683   0.248   5.409 -0.6968  0.0652  0.0706
    7THR     CB 4556   0.603   0.154   5.585 -0.3393 -0.2847 -0.5481
    7THR     HB 4557   0.611   0.241   5.651 -1.5182 -1.7520  1.6630
    7THR    CG2 4558   0.460   0.147   5.533 -0.5700  0.2836 -0.0090
    7THR   HG21 4559   0.446   0.051   5.483 -0.5772  1.1458 -1.7335
    7THR   HG22 4560   0.386   0.175   5.607 -0.6848  1.6722 -0.6232
    7THR   HG23 4561   0.448   0.227   5.460 -3.3318  1.5610  1.7275
    7THR    OG1 4562   0.604   0.036   5.662  0.1407  0.1363  0.1107
    7THR    HG1 4563   0.577   0.061   5.751  2.4164  1.7587  0.4031
    7THR      C 4564   0.847   0.173   5.528 -0.2274 -0.4778  0.1479
    7THR      O 4565   0.911   0.077   5.569 -0.1919 -0.5038  0.0333
    8GLN      N 4566   0.898   0.296   5.538  0.3582 -0.7207  0.1479
    8GLN      H 4567   0.835   0.368   5.505  1.2974 -0.2146 -0.5880
    8GLN     CA 4568   1.031   0.333   5.582  0.1760  0.0741  0.0436
    8GLN     HA 4569   1.107   0.286   5.520 -1.1397  0.5873 -2.0632
    8GLN     CB 4570   1.053   0.484   5.580 -0.2205  0.1417  0.3863
    8GLN    HB1 4571   1.136   0.512   5.646 -3.4982  3.2174  3.6459
    8GLN    HB2 4572   0.971   0.534   5.631  1.1222  0.4698  2.3310
    8GLN     CG 4573   1.094   0.550   5.448 -0.1844 -0.2420  0.2023
    8GLN    HG1 4574   1.009   0.568   5.382  2.2330  2.6454 -2.4140
    8GLN    HG2 4575   1.161   0.490   5.387  1.7638  0.5704  1.4347
    8GLN     CD 4576   1.157   0.688   5.461 -0.2372 -0.1908 -0.0829
    8GLN    OE1 4577   1.119   0.775   5.540 -0.1237 -0.3381  0.1354
    8GLN    NE2 4578   1.256   0.724   5.379 -0.0104  0.3009  0.3976
    8GLN   HE21 4579   1.317   0.801   5.400 -0.2666  0.2180  1.5413
    8GLN   HE22 4580   1.277   0.653   5.311 -0.7963 -0.3328  0.7937
    8GLN      C 4581   1.047   0.288   5.727 -0.1148 -0.3369 -0.0523
    8GLN      O 4582   0.958   0.284   5.812  0.3246  0.0988  0.4270
    9GLN      N 4583   1.173   0.260   5.758  0.0566 -0.0388 -0.4797
    9GLN      H 4584   1.230   0.254   5.674 -1.7642  0.0312 -1.7811
    9GLN     CA 4585   1.225   0.227   5.889 -0.3376 -0.0927 -0.3364
    9GLN     HA 4586   1.153   0.228   5.971  0.9162  1.3962  0.8364
    9GLN     CB 4587   1.270   0.082   5.885  0.2820  0.0876 -0.0279
    9GLN    HB1 4588   1.326   0.072   5.978  1.4992 -0.0938 -0.7446
    9GLN    HB2 4589   1.334   0.065   5.798  0.1972  0.0479 -0.0826
    9GLN     CG 4590   1.157   8.652   5.893 -0.1162  0.5523  0.2239
    9GLN    HG1 4591   1.090   8.654   5.807 -0.4408 -2.6344  0.3162
    9GLN    HG2 4592   1.091   0.014   5.974 -2.5681 -3.2535  0.0497
    9GLN     CD 4593   1.193   8.509   5.929 -0.0565  0.4704 -0.1671
    9GLN    OE1 4594   1.308   8.468   5.943 -0.2788 -0.1875 -0.2355
    9GLN    NE2 4595   1.089   8.427   5.946  0.3175 -0.2238 -1.1053
    9GLN   HE21 4596   1.110   8.336   5.984 -0.6142 -0.9629 -2.2879
    9GLN   HE22 4597   0.994   8.462   5.937 -0.0773 -0.2963  1.7924
    9GLN      C 4598   1.345   0.312   5.930 -0.0494 -0.6243 -0.0742
    9GLN      O 4599   1.447   0.309   5.862  0.0384  0.2289  0.0167
   10ALA      N 4600   1.338   0.376   6.047  0.2248  0.5820 -0.7026
   10ALA      H 4601   1.243   0.379   6.083  0.7065 -1.1559  0.8430
   10ALA     CA 4602   1.443   0.436   6.127 -0.0389  0.3249 -0.1551
   10ALA     HA 4603   1.495   0.499   6.055  0.0339 -0.0274 -0.4181
   10ALA     CB 4604   1.395   0.534   6.233  0.2896  0.6069 -0.2666
   10ALA    HB1 4605   1.480   0.596   6.261  0.7454  1.0194 -2.4341
   10ALA    HB2 4606   1.341   0.485   6.314  0.3856  1.7900  0.5473
   10ALA    HB3 4607   1.321   0.595   6.182 -0.0271  0.6521  0.2337
   10ALA      C 4608   1.535   0.329   6.184 -0.0519 -0.0428 -0.8103
   10ALA      O 4609   1.510   0.209   6.177 -0.1305 -0.0522 -0.3801
   11THR      N 4610   1.644   0.375   6.246 -0.6191 -0.2326  0.3451
   11THR      H 4611   1.668   0.473   6.247  1.5768 -0.7047 -0.1174
   11THR     CA 4612   1.755   0.295   6.293 -0.0864  0.3104  0.0289
   11THR     HA 4613   1.762   0.203   6.234 -1.0377  0.1345  0.1744
   11THR     CB 4614   1.889   0.358   6.257 -0.1239  0.7286  0.6174
   11THR     HB 4615   1.969   0.309   6.313 -0.4308  3.1390  3.4026
   11THR    CG2 4616   1.920   0.351   6.108 -0.3038  0.3929  0.5947
   11THR   HG21 4617   2.027   0.333   6.096 -0.4096 -0.0469  0.2906
   11THR   HG22 4618   1.869   0.270   6.057  1.3717 -0.1214 -0.3505
   11THR   HG23 4619   1.900   0.450   6.068 -0.5999 -0.4732 -1.4988
   11THR    OG1 4620   1.894   0.490   6.307 -0.2659  0.9135  0.1437
   11THR    HG1 4621   1.981   0.526   6.289  0.1616 -1.0505 -2.2392
   11THR      C 4622   1.748   0.260   6.441  0.0262  0.0768 -0.0196
   11THR      O 4623   1.788   0.149   6.475  0.2404  0.1447 -0.0518
   12GLN      N 4624   1.683   0.336   6.529 -0.1832 -0.1245  0.0031
   12GLN      H 4625   1.668   0.431   6.498  1.3308  0.2501  0.3391
   12GLN     CA 4626   1.654   0.302   6.667 -0.3258  0.2410  0.0648
   12GLN     HA 4627   1.663   0.194   6.673 -2.0217 -0.3322 -4.2220
   12GLN     CB 4628   1.747   0.379   6.760  0.3052 -0.6741  0.1954
   12GLN    HB1 4629   1.730   0.335   6.859 -1.2008 -2.4822 -0.8036
   12GLN    HB2 4630   1.728   0.486   6.760  0.1248 -0.6882  1.5973
   12GLN     CG 4631   1.896   0.368   6.728  0.2760 -0.0155 -0.1743
   12GLN    HG1 4632   1.952   0.427   6.800  2.1597 -2.7369  0.7701
   12GLN    HG2 4633   1.912   0.416   6.632 -0.6378  0.3611 -0.1462
   12GLN     CD 4634   1.954   0.227   6.727 -0.2332 -0.2253 -0.8856
   12GLN    OE1 4635   1.894   0.125   6.760  0.1261 -0.2294 -0.2222
   12GLN    NE2 4636   2.082   0.217   6.694 -0.0148 -0.3682 -0.0199
   12GLN   HE21 4637   2.138   0.299   6.675 -1.3909  0.2360 -1.7118
   12GLN   HE22 4638   2.123   0.130   6.662  0.5781  0.4121 -1.5017
   12GLN      C 4639   1.506   0.328   6.689 -0.2546  0.2291  0.5677
   12GLN      O 4640   1.445   0.404   6.614  0.4070  0.2261  0.0204
   13SER      N 4641   1.456   0.268   6.798 -0.2878 -1.0227 -0.1167
   13SER      H 4642   1.510   0.200   6.849  0.5124 -0.6116 -0.3963
   13SER     CA 4643   1.316   0.289   6.831 -0.1455 -0.2332  0.0035
   13SER     HA 4644   1.254   0.289   6.742 -2.3972  0.8524  1.5000
   13SER     CB 4645   1.262   0.183   6.927  0.5911 -0.0627  0.6160
   13SER    HB1 4646   1.156   0.203   6.937  0.6176  0.0415  0.6936
   13SER    HB2 4647   1.321   0.175   7.018 -0.0455 -1.1566  0.9393
   13SER     OG 4648   1.267   0.057   6.864 -0.1716 -0.1278  0.6863
   13SER     HG 4649   1.325   0.001   6.915 -2.1080 -1.8686  1.1418
   13SER      C 4650   1.304   0.425   6.897 -0.0587 -0.1382 -0.1735
   13SER      O 4651   1.379   0.449   6.991 -0.2391 -0.3033  0.0158
   14TYR      N 4652   1.208   0.508   6.854  0.0234  0.1506  0.1918
   14TYR      H 4653   1.138   0.478   6.787 -0.9136 -0.1187  1.2583
   14TYR     CA 4654   1.183   0.638   6.913 -0.6836  0.1520 -0.1058
   14TYR     HA 4655   1.273   0.698   6.921 -0.7251  0.2959 -0.6900
   14TYR     CB 4656   1.083   0.714   6.826 -0.4076  0.0019 -0.5574
   14TYR    HB1 4657   1.144   0.754   6.745  0.0283  0.6026  0.0583
   14TYR    HB2 4658   1.001   0.655   6.785 -1.5057  1.0839  0.0287
   14TYR     CG 4659   1.023   0.833   6.897  0.2151 -0.2700  0.4453
   14TYR    CD1 4660   0.887   0.822   6.931  0.0266 -0.2182 -0.2682
   14TYR    HD1 4661   0.836   0.729   6.912 -0.2017 -0.1683  0.0937
   14TYR    CE1 4662   0.817   0.932   6.981  0.1864 -0.4644  0.5220
   14TYR    HE1 4663   0.710   0.915   6.990 -0.0484  0.3044 -0.5912
   14TYR     CZ 4664   0.885   1.055   6.989 -0.1674 -0.2116 -0.1875
   14TYR     OH 4665   0.826   1.165   7.045  0.2517 -0.2323  0.3091
   14TYR     HH 4666   0.744   1.133   7.084  1.2412 -1.2911  1.6309
   14TYR    CE2 4667   1.019   1.071   6.949 -0.1375 -0.0362 -0.0216
   14TYR    HE2 4668   1.069   1.166   6.962 -1.2611  0.7480 -1.1968
   14TYR    CD2 4669   1.089   0.955   6.914 -0.0688 -0.0961  0.3180
   14TYR    HD2 4670   1.191   0.963   6.880 -1.1938 -1.4676 -3.9578
   14TYR      C 4671   1.127   0.625   7.054  0.3601 -0.2781  0.2783
   14TYR      O 4672   1.053   0.532   7.085 -0.3896 -0.0235 -0.6838
   15GLY      N 4673   1.154   0.724   7.139 -0.2715 -0.1147  0.2951
   15GLY      H 4674   1.216   0.799   7.112  2.0846 -1.4284  1.6779
   15GLY     CA 4675   1.128   0.715   7.281 -0.8477 -0.0933  0.1917
   15GLY    HA1 4676   1.148   0.814   7.320 -1.6664  0.5627 -0.9951
   15GLY    HA2 4677   1.029   0.671   7.298 -0.3023 -1.7140 -0.6540
   15GLY      C 4678   1.220   0.626   7.363 -0.1281  0.0569 -0.4447
   15GLY      O 4679   1.314   0.565   7.313  0.2898 -0.4922  0.9370
   16ALA      N 4680   1.203   0.621   7.496  0.3103  0.0951 -0.3846
   16ALA      H 4681   1.144   0.690   7.541  0.9781  1.0774 -0.9738
   16ALA     CA 4682   1.238   0.503   7.572  0.2081  0.1253 -0.2890
   16ALA     HA 4683   1.344   0.478   7.575 -0.1168 -1.5797  4.1594
   16ALA     CB 4684   1.203   0.537   7.716 -0.0274 -0.2438 -0.2571
   16ALA    HB1 4685   1.263   0.475   7.783 -0.4506 -1.0645 -0.6255
   16ALA    HB2 4686   1.096   0.537   7.738 -0.1714  0.7587 -0.8507
   16ALA    HB3 4687   1.245   0.634   7.745 -0.6982 -0.0500  0.0844
   16ALA      C 4688   1.159   0.378   7.533 -0.0512  0.0804  0.3749
   16ALA      O 4689   1.059   0.386   7.463 -0.0190  0.4851  0.3690
   17TYR      N 4690   1.206   0.263   7.580  0.3401 -0.0851 -0.4053
   17TYR      H 4691   1.281   0.268   7.647 -1.3159 -0.0762  1.5376
   17TYR     CA 4692   1.181   0.132   7.522  0.0730 -0.1290 -0.1930
   17TYR     HA 4693   1.224   0.139   7.422  1.4953 -1.1905  0.3147
   17TYR     CB 4694   1.266   0.023   7.587  0.4785  0.5348  0.4052
   17TYR    HB1 4695   1.204   8.626   7.643  0.2018 -2.0224 -2.7470
   17TYR    HB2 4696   1.329   0.074   7.660  0.7361 -0.4979  0.9114
   17TYR     CG 4697   1.348   8.606   7.497 -0.9445 -0.4012  0.0114
   17TYR    CD1 4698   1.333   8.467   7.499 -0.2783 -0.4826 -0.4741
   17TYR    HD1 4699   1.258   8.431   7.568  0.3331 -0.1013  0.4002
   17TYR    CE1 4700   1.421   8.385   7.427  0.3506 -0.0750 -0.1725
   17TYR    HE1 4701   1.418   8.278   7.435 -0.7801  0.0214  0.8170
   17TYR     CZ 4702   1.513   8.443   7.337  0.2595  0.0896 -0.1592
   17TYR     OH 4703   1.592   8.355   7.268  0.5699  0.0026  0.3004
   17TYR     HH 4704   1.650   8.403   7.209 -1.3478  0.8186 -1.0363
   17TYR    CE2 4705   1.523   8.584   7.330  0.4679  0.0947  0.1607
   17TYR    HE2 4706   1.592   8.631   7.261  0.9799  2.0810  1.9447
   17TYR    CD2 4707   1.438   8.664   7.407 -0.1609 -0.8640  0.4870
   17TYR    HD2 4708   1.444   0.099   7.391 -1.5842 -0.5699  1.6804
   17TYR      C 4709   1.036   0.091   7.500  0.0358 -0.0201 -0.1504
   17TYR      O 4710   1.016   0.011   7.409 -0.0374 -0.2209  0.0415
   18PRO      N 4711   0.935   0.128   7.579  0.0124 -0.1805 -0.1055
   18PRO     CD 4712   0.798   0.094   7.547 -0.0914 -0.1773  0.3280
   18PRO    HD1 4713   0.782   8.663   7.516 -2.2311 -0.1172  1.0110
   18PRO    HD2 4714   0.770   0.160   7.465  0.4571  0.5396  0.7091
   18PRO     CG 4715   0.715   0.119   7.673 -0.0052  0.0729  0.3368
   18PRO    HG1 4716   0.711   0.025   7.728  0.4838 -0.8876 -1.2010
   18PRO    HG2 4717   0.614   0.150   7.646 -0.2122 -0.1429  0.8416
   18PRO     CB 4718   0.793   0.228   7.744  0.0804  0.1592  0.1086
   18PRO    HB1 4719   0.785   0.212   7.851 -1.1611 -0.3926 -0.0596
   18PRO    HB2 4720   0.762   0.330   7.721  2.1550  0.4697 -1.7166
   18PRO     CA 4721   0.938   0.199   7.705 -0.0464 -0.2466 -0.0664
   18PRO     HA 4722   0.982   0.298   7.693 -0.8448 -0.1196 -2.4111
   18PRO      C 4723   1.016   0.114   7.805 -0.1494  0.2134  0.4147
   18PRO      O 4724   1.128   0.152   7.839  0.0283  0.3463 -0.2915
   19THR      N 4725   0.981   8.660   7.832 -0.0179  0.2249  0.6371
   19THR      H 4726   0.896   8.636   7.783 -0.0787  0.4525  0.6321
   19THR     CA 4727   1.047   8.572   7.927  0.7148 -0.1014 -0.1619
   19THR     HA 4728   1.132   8.625   7.970 -0.0214 -0.1444  1.3828
   19THR     CB 4729   0.958   8.564   8.050  0.5884 -0.4519 -0.2760
   19THR     HB 4730   1.015   8.497   8.115  1.0070 -0.1925 -0.3741
   19THR    CG2 4731   0.941   0.031   8.109  0.2618 -0.3814 -0.5320
   19THR   HG21 4732   1.041   0.075   8.112  0.0422  0.1504 -0.8340
   19THR   HG22 4733   0.872   0.096   8.056  2.4497  0.1764 -2.9058
   19THR   HG23 4734   0.907   0.010   8.211  2.3213  1.7404  0.7040
   19THR    OG1 4735   0.830   8.516   8.013 -0.0018  0.6005  0.3443
   19THR    HG1 4736   0.774   8.538   8.087 -1.2502  3.8238 -1.3912
   19THR      C 4737   1.078   8.439   7.860 -0.2109 -0.5303  0.2432
   19THR      O 4738   1.034   8.409   7.749  0.2620 -0.7492  0.1109
   20GLN      N 4739   1.158   8.355   7.926  0.1326 -0.1731  0.2842
   20GLN      H 4740   1.204   8.387   8.011 -0.7451 -1.3345  1.2401
   20GLN     CA 4741   1.144   8.214   7.895  0.1640 -0.1105 -0.0230
   20GLN     HA 4742   1.177   8.197   7.793  0.0362 -3.5362  0.3917
   20GLN     CB 4743   1.238   8.131   7.982  0.2294  0.1608  0.1670
   20GLN    HB1 4744   1.228   8.156   8.087  1.5537 -1.2241  0.6470
   20GLN    HB2 4745   1.209   8.026   7.976  1.3011 -0.1882  0.8433
   20GLN     CG 4746   1.383   8.146   7.935  0.2015  0.5508  0.1979
   20GLN    HG1 4747   1.430   8.244   7.937  1.9077 -0.2412  0.4060
   20GLN    HG2 4748   1.440   8.077   7.996 -1.0515 -0.7565 -0.0378
   20GLN     CD 4749   1.421   8.094   7.797  0.2098  0.5216  0.2106
   20GLN    OE1 4750   1.337   8.048   7.718 -0.0297  0.3020  0.5893
   20GLN    NE2 4751   1.548   8.094   7.756  0.0735  1.0830 -0.2274
   20GLN   HE21 4752   1.552   8.065   7.659 -3.5367  2.7389 -1.0479
   20GLN   HE22 4753   1.623   8.088   7.824  0.7398 -0.5601 -1.0527
   20GLN      C 4754   1.006   8.152   7.916 -0.5491  1.1077 -0.9525
   20GLN      O 4755   0.944   8.191   8.014 -0.0181  0.1562 -0.2167
   21PRO      N 4756   0.969   8.046   7.843  0.4442  0.1586 -0.1236
   21PRO     CD 4757   1.030   7.994   7.722 -0.1656  0.0867 -0.4049
   21PRO    HD1 4758   1.081   8.069   7.661  0.6409 -0.4994 -0.4663
   21PRO    HD2 4759   1.106   7.922   7.753 -0.5251 -0.2185 -0.2286
   21PRO     CG 4760   0.918   7.924   7.647 -0.3990  0.4117 -0.3615
   21PRO    HG1 4761   0.854   7.996   7.597  0.1781  0.1530 -1.5010
   21PRO    HG2 4762   0.950   7.853   7.571 -3.6288 -0.5035 -1.0288
   21PRO     CB 4763   0.837   7.865   7.763  0.1007  0.0134 -0.2122
   21PRO    HB1 4764   0.731   7.850   7.741 -0.2149  0.7649  0.7285
   21PRO    HB2 4765   0.890   7.774   7.790  1.0880  0.8440  0.8069
   21PRO     CA 4766   0.848   7.972   7.871  0.5540 -0.0487 -0.1937
   21PRO     HA 4767   0.761   8.035   7.851  1.6138  2.7135  2.8868
   21PRO      C 4768   0.832   7.910   8.009 -0.1478  0.4680 -0.0402
   21PRO      O 4769   0.906   7.820   8.046 -0.5051 -0.0290 -0.5283
   22GLY      N 4770   0.723   7.945   8.079 -0.1816 -0.1571  0.2266
   22GLY      H 4771   0.671   8.020   8.035 -0.0991  1.0719  2.1039
   22GLY     CA 4772   0.681   7.904   8.211 -0.0338 -0.0664  0.3020
   22GLY    HA1 4773   0.582   7.946   8.229 -0.5761 -1.6075  1.1315
   22GLY    HA2 4774   0.672   7.795   8.211  0.0686 -0.0747  0.3317
   22GLY      C 4775   0.782   7.944   8.318  0.2658 -0.4887  0.1818
   22GLY      O 4776   0.888   7.993   8.281 -0.0326  0.1710  0.1660
   23GLN      N 4777   0.752   7.918   8.445 -0.1862  0.0618  0.1946
   23GLN      H 4778   0.667   7.865   8.453  1.5120 -3.1017 -0.9952
   23GLN     CA 4779   0.845   7.928   8.557 -0.0504 -0.0450  0.0909
   23GLN     HA 4780   0.947   7.932   8.520  0.2648 -1.0464  0.8394
   23GLN     CB 4781   0.826   8.064   8.624 -0.0940  0.2027 -0.4129
   23GLN    HB1 4782   0.723   8.064   8.659 -0.1748 -0.0188 -0.6460
   23GLN    HB2 4783   0.834   8.148   8.556 -2.2147  0.7828  0.0035
   23GLN     CG 4784   0.932   8.096   0.058 -0.0350  0.5168 -0.5673
   23GLN    HG1 4785   0.952   8.013   0.124 -2.3823  0.0091 -0.3873
   23GLN    HG2 4786   0.897   8.179   0.120 -0.5310  0.6649 -1.0354
   23GLN     CD 4787   1.071   8.129   0.006  0.5406 -0.0701  0.5714
   23GLN    OE1 4788   1.158   8.044   8.658  0.0688 -0.2488 -0.8388
   23GLN    NE2 4789   1.105   8.256   8.658  0.7475 -0.1209  0.6009
   23GLN   HE21 4790   1.032   8.325   8.664 -1.7628 -2.4582 -0.9019
   23GLN   HE22 4791   1.199   8.290   8.639  0.9343 -0.5702  0.7146
   23GLN      C 4792   0.827   7.813   8.655 -0.4397  0.1798  0.2877
   23GLN      O 4793   0.727   7.807   0.053 -0.4910  0.4605  0.2413
   24GLY      N 4794   0.922   7.720   8.651 -0.1147  0.5319 -0.5275
   24GLY      H 4795   0.994   7.741   8.584 -2.1293  0.7987 -2.7194
   24GLY     CA 4796   0.942   7.603   0.063  0.3646  0.5714 -0.5842
   24GLY    HA1 4797   1.007   7.534   0.009  0.1078  0.1438 -0.3448
   24GLY    HA2 4798   0.850   7.544   0.063  0.3712  0.5585 -1.2716
   24GLY      C 4799   0.985   7.628   0.207  0.6678 -0.2194 -0.5345
   24GLY      O 4800   0.965   7.734   0.266  0.6416 -0.7041  0.3429
   25TYR      N 4801   1.058   7.530   0.262  0.5798  0.0536  0.0754
   25TYR      H 4802   1.078   7.450   0.205 -2.2807 -1.6206  1.2049
   25TYR     CA 4803   1.097   7.520   0.401  0.0812  0.1422  0.2223
   25TYR     HA 4804   1.035   7.586   0.462  2.0459  0.1577  2.3616
   25TYR     CB 4805   1.081   7.376   0.451  0.3117  0.0897  0.1451
   25TYR    HB1 4806   1.144   7.314   0.387 -0.2922  1.1099 -1.5186
   25TYR    HB2 4807   0.980   7.340   0.431  0.6574 -1.0711  0.4483
   25TYR     CG 4808   1.116   7.365   0.597  0.3917  0.0340  0.1218
   25TYR    CD1 4809   1.027   7.415   0.693  0.1233 -0.0840 -0.0646
   25TYR    HD1 4810   0.934   7.464   0.667  0.0566 -0.8792 -1.3921
   25TYR    CE1 4811   1.066   7.412   0.828  0.0848  0.4849 -0.0389
   25TYR    HE1 4812   0.995   7.448   0.901  0.1556 -2.3349  1.5613
   25TYR     CZ 4813   1.185   7.346   0.864 -0.4833 -0.4210  0.2119
   25TYR     OH 4814   1.216   7.340   0.997 -0.0636 -0.3975  0.1152
   25TYR     HH 4815   1.155   7.386   1.056  1.6009  0.7209  1.0536
   25TYR    CE2 4816   1.265   7.279   0.770 -0.2395 -0.1005  0.1889
   25TYR    HE2 4817   1.358   7.233   0.799  0.1796  1.4635  1.4748
   25TYR    CD2 4818   1.232   7.297   0.635  0.1067 -0.4917  0.0532
   25TYR    HD2 4819   1.300   7.256   0.561  2.0895  1.4136  0.7125
   25TYR      C 4820   1.241   7.564   0.419  0.1512 -0.0412  0.1103
   25TYR      O 4821   1.326   7.553   0.331  0.0668  0.2892 -0.0148
   26SER      N 4822   1.269   7.626   0.534  0.0980  0.1791  0.0065
   26SER      H 4823   1.198   7.633   0.605  0.3538 -0.5736  0.3579
   26SER     CA 4824   1.399   7.681   0.569  0.0690  0.2504  0.0012
   26SER     HA 4825   1.471   7.642   0.497 -0.4726 -0.5470 -0.1311
   26SER     CB 4826   1.392   7.833   0.563 -0.0350  0.2591  0.3728
   26SER    HB1 4827   1.493   7.871   0.577  0.4769  0.0953 -2.4177
   26SER    HB2 4828   1.326   7.865   0.644  2.2299  0.3176  2.2983
   26SER     OG 4829   1.349   7.869   0.434  0.0855 -0.0730  0.2410
   26SER     HG 4830   1.258   7.899   0.436 -0.4837 -1.3347 -2.1952
   26SER      C 4831   1.431   7.643   0.712 -0.0560 -0.1266 -0.0702
   26SER      O 4832   1.361   7.672   0.809 -0.2477  0.1681 -0.2979
   27GLN      N 4833   1.537   7.561   0.719 -0.3539 -0.4981  0.1496
   27GLN      H 4834   1.582   7.523   0.637 -0.8053 -0.0074 -0.3330
   27GLN     CA 4835   1.593   7.508   0.841 -0.1673  0.1662  0.3576
   27GLN     HA 4836   1.526   7.520   0.926  1.1298  0.9101  1.3093
   27GLN     CB 4837   1.616   7.359   0.813 -0.0877  0.2682 -0.1298
   27GLN    HB1 4838   1.710   7.346   0.760 -0.0717 -1.2133  0.2262
   27GLN    HB2 4839   1.548   7.321   0.737  0.7965 -0.2390 -0.6684
   27GLN     CG 4840   1.624   7.267   0.935  0.6018 -0.0624 -0.4190
   27GLN    HG1 4841   1.684   7.316   1.011 -0.1702 -0.6453  0.5962
   27GLN    HG2 4842   1.530   7.276   0.990  1.5010  2.6976  0.9025
   27GLN     CD 4843   1.645   7.120   0.906 -0.4230 -0.3192  0.0777
   27GLN    OE1 4844   1.611   7.059   0.805 -0.0323 -0.2516 -0.0963
   27GLN    NE2 4845   1.702   7.037   0.994 -0.1057  0.0118  0.1856
   27GLN   HE21 4846   1.717   6.941   0.965  1.5057 -0.9116  3.4861
   27GLN   HE22 4847   1.727   7.068   1.087  0.4158  1.3010 -0.3597
   27GLN      C 4848   1.724   7.580   0.868  0.0646 -0.3290  0.5627
   27GLN      O 4849   1.795   7.628   0.780 -0.7228 -0.1993 -0.0066
   28GLN      N 4850   1.759   7.581   0.997 -0.1717  0.0909  0.6245
   28GLN      H 4851   1.688   7.542   1.057 -1.8118  2.9391  0.6942
   28GLN     CA 4852   1.887   7.620   1.053 -0.0204 -0.5955  0.7638
   28GLN     HA 4853   1.912   7.721   1.022 -1.4361  0.1478  1.9372
   28GLN     CB 4854   1.889   7.645   1.204  0.0216  0.5328  0.5841
   28GLN    HB1 4855   1.865   7.547   1.245 -2.5556  0.8584  0.0328
   28GLN    HB2 4856   1.990   7.664   1.241  0.7471 -2.0781  0.2034
   28GLN     CG 4857   1.783   7.746   1.244 -0.3361  0.2163  0.4394
   28GLN    HG1 4858   1.789   7.823   1.167 -0.1559 -1.3900 -1.2190
   28GLN    HG2 4859   1.683   7.703   1.240  0.3473 -1.7296  2.4329
   28GLN     CD 4860   1.821   7.792   1.384 -0.0114  0.4188  0.2851
   28GLN    OE1 4861   1.885   7.896   1.401  0.3823  0.1497  0.4573
   28GLN    NE2 4862   1.794   7.703   1.480  0.1891  0.1680  0.1111
   28GLN   HE21 4863   1.806   7.730   1.576  1.0340  1.8409 -0.4104
   28GLN   HE22 4864   1.715   7.643   1.458 -0.6307  1.0090  0.6775
   28GLN      C 4865   2.001   7.530   1.006  0.2982  0.0791  0.2303
   28GLN      O 4866   1.983   7.415   0.965  0.0672  0.1913  0.0060
   29SER      N 4867   2.120   7.589   1.005 -0.0159  0.7232 -0.4693
   29SER      H 4868   2.124   7.689   1.018 -0.8335  0.6747  0.2288
   29SER     CA 4869   2.248   7.521   1.002 -0.2579  0.2366  0.1581
   29SER     HA 4870   2.244   7.431   1.065 -2.8937 -0.4678 -0.8783
   29SER     CB 4871   2.290   7.469   0.865 -0.5871 -0.4340  0.3058
   29SER    HB1 4872   2.392   7.430   0.872 -0.4877 -0.0720  0.9748
   29SER    HB2 4873   2.223   7.397   0.818 -1.5549 -0.3348  1.5031
   29SER     OG 4874   2.303   7.571   0.770 -0.2246  0.0975  0.9183
   29SER     HG 4875   2.215   7.589   0.737 -0.0994 -0.6192  0.1526
   29SER      C 4876   2.359   7.600   1.069  0.0136  0.1468 -0.1864
   29SER      O 4877   2.338   7.720   1.088 -0.8196  0.0465 -0.4346
   30SER      N 4878   2.472   7.538   1.104  0.0806  0.1917 -0.3182
   30SER      H 4879   2.484   7.442   1.078  0.5627 -0.0756  0.8322
   30SER     CA 4880   2.568   7.603   1.191  0.1375 -0.2304 -0.0627
   30SER     HA 4881   2.517   7.657   1.271 -0.0439 -0.9321  0.2969
   30SER     CB 4882   2.656   7.494   1.252  0.4598  0.3817  0.5792
   30SER    HB1 4883   2.707   7.452   1.166 -1.0222  2.3790 -1.3940
   30SER    HB2 4884   2.736   7.530   1.317 -0.7749 -0.0792  2.4349
   30SER     OG 4885   2.577   7.403   1.325  0.0646  0.1179 -0.1714
   30SER     HG 4886   2.639   7.340   1.362  1.2509  2.1316  1.4990
   30SER      C 4887   2.650   7.709   1.118 -0.0225 -0.0171  0.0652
   30SER      O 4888   2.687   7.698   1.001 -0.0111 -0.1470  0.0804
   31GLN      N 4889   2.685   7.808   1.201 -0.4737  0.1997 -0.0044
   31GLN      H 4890   2.652   7.809   1.296  0.0127  0.7300  0.1639
   31GLN     CA 4891   2.772   7.917   1.163  0.3052 -0.3316  0.2254
   31GLN     HA 4892   2.721   7.964   1.079 -1.6079 -2.1842  0.2573
   31GLN     CB 4893   2.783   8.034   1.261 -0.0952  0.2266 -0.3919
   31GLN    HB1 4894   2.804   7.985   1.355 -0.7574 -0.6304 -0.6766
   31GLN    HB2 4895   2.868   8.099   1.237 -0.7838  1.4070  0.2646
   31GLN     CG 4896   2.662   8.125   1.279  0.2443  0.5401  0.3357
   31GLN    HG1 4897   2.586   8.075   1.338  2.2886  0.3527  3.0043
   31GLN    HG2 4898   2.703   8.210   1.334  2.5471 -1.2265  1.4993
   31GLN     CD 4899   2.615   8.183   1.146 -0.1864 -0.0201  0.2387
   31GLN    OE1 4900   2.508   8.156   1.093 -0.0786  0.2498 -0.1267
   31GLN    NE2 4901   2.702   8.250   1.070 -0.3209 -0.1697 -0.0464
   31GLN   HE21 4902   2.669   8.273   0.977  2.8542  1.0404 -1.0138
   31GLN   HE22 4903   2.790   8.291   1.099  0.0214 -0.3709 -0.7573
   31GLN      C 4904   2.911   7.875   1.118  0.4509 -0.0244  0.3838
   31GLN      O 4905   2.978   7.802   1.190  0.1950 -0.1905  0.4564
   32PRO      N 4906   2.957   7.937   1.009  0.2059  0.4005  0.5171
   32PRO     CD 4907   2.872   8.002   0.911  0.1134 -0.5949 -0.0820
   32PRO    HD1 4908   2.784   7.944   0.885 -1.2312  1.6564 -0.8096
   32PRO    HD2 4909   2.840   8.099   0.949  2.0330 -0.3259  1.0077
   32PRO     CG 4910   2.953   8.025   0.783  0.0195  0.4328  0.0296
   32PRO    HG1 4911   2.902   8.018   0.687  0.4815  0.3777 -0.2168
   32PRO    HG2 4912   3.002   8.122   0.789  0.5194  0.2153 -0.4758
   32PRO     CB 4913   3.062   7.920   0.806 -0.2257  0.1076 -0.2713
   32PRO    HB1 4914   3.158   7.933   0.754  1.4370 -2.3004  1.9283
   32PRO    HB2 4915   3.032   7.818   0.783 -0.5523 -0.5537  2.7369
   32PRO     CA 4916   3.091   7.928   0.955 -0.1151  0.4136 -0.3087
   32PRO     HA 4917   3.147   7.839   0.984  2.2194  0.9020 -2.8317
   32PRO      C 4918   3.185   8.036   1.007 -0.3157  0.2825  0.3350
   32PRO      O 4919   3.142   8.132   1.071 -0.4828 -0.1449  0.8634
   33TYR      N 4920   3.313   8.021   0.973 -0.3738 -0.0893  0.2813
   33TYR      H 4921   3.348   7.950   0.910 -0.4226  0.9365 -0.9564
   33TYR     CA 4922   3.416   8.107   1.028  0.2281 -0.2400 -0.5892
   33TYR     HA 4923   3.368   8.190   1.079  0.1812 -0.9871  0.6097
   33TYR     CB 4924   3.501   8.038   1.134 -0.1635  0.2295  0.0339
   33TYR    HB1 4925   3.566   8.112   1.181  0.3693 -1.1224  1.5173
   33TYR    HB2 4926   3.567   7.968   1.083  0.5805  2.9001 -2.9441
   33TYR     CG 4927   3.417   7.979   1.245  0.3179  0.0004  0.2792
   33TYR    CD1 4928   3.305   8.045   1.299  0.2807  0.0034  0.1994
   33TYR    HD1 4929   3.277   8.138   1.252 -1.3032 -0.5114  0.0800
   33TYR    CE1 4930   3.230   7.985   1.401 -0.2589  0.5551  0.1325
   33TYR    HE1 4931   3.155   8.038   1.457 -2.2267 -1.0934 -0.8292
   33TYR     CZ 4932   3.263   7.856   1.448 -0.0161  0.5781  0.0262
   33TYR     OH 4933   3.197   7.798   1.552  0.1313 -0.5583 -0.4987
   33TYR     HH 4934   3.130   7.856   1.589 -1.2850 -2.5926  0.2620
   33TYR    CE2 4935   3.382   7.797   1.399 -0.2115  0.2506 -0.0575
   33TYR    HE2 4936   3.400   7.695   1.427  0.8186  0.4923  0.2195
   33TYR    CD2 4937   3.457   7.856   1.297 -0.1857 -0.4872 -0.4666
   33TYR    HD2 4938   3.551   7.816   1.260 -0.1432  0.6897 -1.6784
   33TYR      C 4939   3.506   8.158   0.916  0.5408  0.2286 -0.1309
   33TYR      O 4940   3.553   8.082   0.831 -0.4860 -0.2561 -0.2807
   34GLY      N 4941   3.534   8.288   0.908  0.5115  0.2667  0.3533
   34GLY      H 4942   3.489   8.343   0.979 -2.5031 -0.0359 -1.1412
   34GLY     CA 4943   3.641   8.344   0.828  0.1284 -0.1193 -0.4493
   34GLY    HA1 4944   3.622   8.447   0.798 -0.9996 -0.6357 -1.5523
   34GLY    HA2 4945   3.659   8.284   0.740  1.1224  1.7296 -1.5726
   34GLY      C 4946   3.780   8.347   0.891  0.1109 -0.2712 -0.4023
   34GLY      O 4947   3.805   8.302   1.003  0.2819 -0.2325 -0.4256
   35GLN      N 4948   3.876   8.398   0.814  0.2704  0.4082  0.2217
   35GLN      H 4949   3.849   8.430   0.722 -1.5344  0.0055  0.5694
   35GLN     CA 4950   4.018   8.397   0.839  0.2981 -0.1020  0.0647
   35GLN     HA 4951   4.047   8.307   0.894 -1.3499 -0.0116  1.1516
   35GLN     CB 4952   4.094   8.379   0.708  0.0495  0.3222 -0.1383
   35GLN    HB1 4953   4.073   8.464   0.643  2.4889  1.0975 -0.0078
   35GLN    HB2 4954   4.202   8.386   0.726  0.5983 -1.0062 -2.5358
   35GLN     CG 4955   4.070   8.252   0.628 -0.3745  0.4210 -0.1695
   35GLN    HG1 4956   4.126   8.261   0.535  0.0609 -0.5447 -0.0051
   35GLN    HG2 4957   3.966   8.235   0.599 -0.4755  0.5506  0.1131
   35GLN     CD 4958   4.125   8.123   0.686  0.0597  0.6994  0.0378
   35GLN    OE1 4959   4.241   8.088   0.662 -0.1403  0.1836 -0.2002
   35GLN    NE2 4960   4.047   8.047   0.763 -0.3456  0.4333 -0.6285
   35GLN   HE21 4961   3.956   8.084   0.783 -0.1141  1.9157 -2.1167
   35GLN   HE22 4962   4.081   7.962   0.807  0.5664  0.3777 -1.4025
   35GLN      C 4963   4.067   8.513   0.924  0.2092 -0.1978  0.2478
   35GLN      O 4964   4.168   8.577   0.896  0.1183  0.0134  0.3977
   36GLN      N 4965   3.992   8.529   1.033 -0.0218 -0.4924  0.1320
   36GLN      H 4966   3.908   8.475   1.049 -0.1875 -0.1495  0.4319
   36GLN     CA 4967   4.024   8.631   1.131  0.4202 -0.5385  0.0373
   36GLN     HA 4968   4.131   8.652   1.138  0.4408  0.0482 -1.6814
   36GLN     CB 4969   3.961   0.094   1.100  0.6923 -0.3786  0.1808
   36GLN    HB1 4970   4.000   0.121   1.001  0.2043  1.1776  0.3930
   36GLN    HB2 4971   4.008   0.166   1.167 -0.2933 -1.3437  1.9646
   36GLN     CG 4972   3.810   0.104   1.110  0.6599 -0.0795 -0.5377
   36GLN    HG1 4973   3.783   0.209   1.105  0.8929  0.1966  2.4768
   36GLN    HG2 4974   3.770   0.068   1.205 -0.0154  1.4559 -0.2171
   36GLN     CD 4975   3.734   0.036   0.996  0.0404  0.3923 -0.4092
   36GLN    OE1 4976   3.770   0.034   0.879  0.9887  0.3150 -0.1255
   36GLN    NE2 4977   3.619   8.646   1.024  0.4384 -0.3286 -0.3717
   36GLN   HE21 4978   3.595   8.629   1.121 -0.6156  0.3977 -0.4942
   36GLN   HE22 4979   3.557   8.630   0.946 -0.1544  2.8298 -0.6724
   36GLN      C 4980   3.982   8.583   1.270  0.0811  0.1736  0.1876
   36GLN      O 4981   3.906   8.486   1.275 -0.1052  0.2935 -0.2681
   37SER      N 4982   4.038   8.637   1.378 -0.1168  0.4734  0.1400
   37SER      H 4983   4.110   0.034   1.361  1.7159 -1.7209 -1.5457
   37SER     CA 4984   3.995   8.611   1.514 -0.5774  0.3827 -0.0196
   37SER     HA 4985   3.992   8.502   1.519  2.0724 -0.0126 -3.0756
   37SER     CB 4986   4.098   8.661   1.615 -0.1111 -0.0089 -0.2939
   37SER    HB1 4987   4.053   8.659   1.714  1.1004  1.8410  0.3694
   37SER    HB2 4988   4.106   0.097   1.603 -0.4673  0.1489  0.7979
   37SER     OG 4989   4.223   8.598   1.633 -0.2480 -0.2416 -0.1419
   37SER     HG 4990   4.232   8.597   1.728 -1.5896 -0.2539  0.0079
   37SER      C 4991   3.857   8.666   1.547 -0.4703  0.6161  0.0488
   37SER      O 4992   3.811   0.091   1.489 -0.8680  0.0920 -0.5348
   38TYR      N 4993   3.787   8.613   1.647  0.0374 -0.1937 -0.0076
   38TYR      H 4994   3.827   8.535   1.697 -0.1307  0.4979  1.2622
   38TYR     CA 4995   3.657   8.654   1.697  0.0911 -0.1719  0.1158
   38TYR     HA 4996   3.618   0.063   1.635 -0.1271 -1.9255 -2.1885
   38TYR     CB 4997   3.566   8.533   1.679  0.3327 -0.3611  0.1702
   38TYR    HB1 4998   3.475   8.555   1.735 -0.3689 -0.6616 -0.8285
   38TYR    HB2 4999   3.614   8.449   1.729  0.3472  1.4215  3.4649
   38TYR     CG 5000   3.536   8.509   1.533  0.2846 -0.4721  0.1981
   38TYR    CD1 5001   3.629   8.453   1.446 -0.0238 -0.3029 -0.2476
   38TYR    HD1 5002   3.729   8.421   1.475 -0.1448 -0.1548  0.3391
   38TYR    CE1 5003   3.586   8.419   1.317  0.2358  0.1801 -0.4630
   38TYR    HE1 5004   3.645   8.356   1.253  0.7653  1.3407 -1.1560
   38TYR     CZ 5005   3.453   8.441   1.275  0.1664  0.3739 -0.1465
   38TYR     OH 5006   3.416   8.414   1.147  0.2256 -0.6566  0.0452
   38TYR     HH 5007   3.325   8.443   1.140  1.0756  2.0033 -1.2995
   38TYR    CE2 5008   3.362   8.501   1.365 -0.1716 -0.7650  0.2917
   38TYR    HE2 5009   3.261   8.522   1.334 -0.1668  3.3494  2.3729
   38TYR    CD2 5010   3.403   8.531   1.495  0.4281 -0.0429 -0.0560
   38TYR    HD2 5011   3.330   8.556   1.571 -0.0418 -2.9020  0.5304
   38TYR      C 5012   3.659   0.016   1.845 -0.4396 -0.4737  0.1954
   38TYR      O 5013   3.765   8.665   1.904 -0.0147  0.6805 -0.0974
   39SER      N 5014   3.553   0.072   1.903  0.0225 -0.0765  0.6692
   39SER      H 5015   3.467   0.066   1.850  0.3225 -0.5386  0.2254
   39SER     CA 5016   3.546   0.125   2.038  0.7956 -0.1488  0.7425
   39SER     HA 5017   3.623   0.085   2.103  0.5351 -1.5156  0.2325
   39SER     CB 5018   3.557   0.277   2.047  0.2865 -0.0581 -0.0924
   39SER    HB1 5019   3.549   0.301   2.153 -0.9909 -1.3206  0.1326
   39SER    HB2 5020   3.477   0.325   1.989  0.5518  0.3348 -0.1380
   39SER     OG 5021   3.679   0.333   2.005  0.0930  0.2633 -0.2416
   39SER     HG 5022   3.669   0.341   1.910 -0.1494  0.5350 -0.1938
   39SER      C 5023   3.410   0.084   2.093  0.2082  0.7272 -0.0109
   39SER      O 5024   3.311   0.072   2.021  0.2242  0.5281 -0.0007
   40GLY      N 5025   3.405   0.066   2.225  0.3425  0.1408 -0.0849
   40GLY      H 5026   3.492   0.071   2.276 -1.1788 -0.2512  2.7527
   40GLY     CA 5027   3.297   0.012   2.306  0.2627  0.0668 -0.2398
   40GLY    HA1 5028   3.255   8.600   2.252 -1.2716  0.2036  0.6760
   40GLY    HA2 5029   3.329   8.654   2.406  1.4171  1.6756 -0.0765
   40GLY      C 5030   3.199   0.125   2.336  0.4598  0.1479  0.1111
   40GLY      O 5031   3.217   0.243   2.306 -0.4938  0.1776 -0.3816
   41TYR      N 5032   3.096   0.089   2.413  0.1677  0.2185 -0.2444
   41TYR      H 5033   3.086   8.668   2.449 -0.6963  1.1032  1.9290
   41TYR     CA 5034   2.977   0.168   2.440  0.0768  0.0854 -0.2598
   41TYR     HA 5035   2.949   0.221   2.349 -0.5337 -0.0547 -0.1579
   41TYR     CB 5036   2.864   0.067   2.458  0.3719 -0.2530 -0.2948
   41TYR    HB1 5037   2.776   0.131   2.461 -1.1247 -2.2218  1.1619
   41TYR    HB2 5038   2.882   0.015   2.552 -1.7340 -4.1902 -1.8124
   41TYR     CG 5039   2.845   8.645   2.341 -1.4176 -0.1204 -0.1328
   41TYR    CD1 5040   2.807   0.020   2.214 -0.0396  0.4429 -0.3555
   41TYR    HD1 5041   2.790   0.123   2.189  0.1423  0.0895 -2.0116
   41TYR    CE1 5042   2.789   8.600   2.110  0.3688  0.0257 -0.0612
   41TYR    HE1 5043   2.751   8.636   2.016  2.2354  0.8801 -0.5398
   41TYR     CZ 5044   2.813   8.462   2.125 -0.5974 -0.1251  0.1544
   41TYR     OH 5045   2.785   8.380   2.020 -0.1475  0.2999 -0.3038
   41TYR     HH 5046   2.786   8.291   2.056  1.0208  0.1407 -0.6950
   41TYR    CE2 5047   2.852   8.414   2.252 -0.9555 -0.4819  0.1308
   41TYR    HE2 5048   2.864   8.307   2.259  1.2498 -0.2363  0.7353
   41TYR    CD2 5049   2.873   8.509   2.352  0.0195  0.1223 -0.6237
   41TYR    HD2 5050   2.902   8.470   2.449  0.2969 -0.4905 -0.9495
   41TYR      C 5051   3.010   0.264   2.553 -0.8034 -0.0535  0.1211
   41TYR      O 5052   3.051   0.229   2.664 -0.4791 -0.3253 -0.0807
   42SER      N 5053   2.985   0.392   2.528  0.6050  0.3311  0.6086
   42SER      H 5054   2.956   0.409   2.432  0.5287 -0.5983  0.4557
   42SER     CA 5055   3.011   0.508   2.611  0.1580  0.4308  0.6142
   42SER     HA 5056   3.012   0.477   2.716 -0.7086 -1.4729  0.1023
   42SER     CB 5057   3.150   0.557   2.569 -0.1581  0.4835 -0.3927
   42SER    HB1 5058   3.185   0.630   2.642  1.1430 -0.5659  0.0691
   42SER    HB2 5059   3.220   0.474   2.575 -0.6784  0.0420 -0.3201
   42SER     OG 5060   3.147   0.594   2.433 -0.0896  0.3531 -0.4292
   42SER     HG 5061   3.238   0.621   2.414  0.5861 -2.0467 -0.9811
   42SER      C 5062   2.908   0.618   2.593  0.0240  0.2642  0.3567
   42SER      O 5063   2.848   0.629   2.487  0.0031 -0.2724  0.3123
   43GLN      N 5064   2.889   0.700   2.697  0.5945  0.4938  0.2845
   43GLN      H 5065   2.951   0.690   2.776  1.9684  1.2244 -0.6511
   43GLN     CA 5066   2.787   0.802   2.706 -0.1221 -0.2038  0.2053
   43GLN     HA 5067   2.755   0.814   2.602 -0.6375 -1.9909  0.1169
   43GLN     CB 5068   2.672   0.756   2.795 -0.3083 -0.1834 -0.0247
   43GLN    HB1 5069   2.715   0.722   2.889 -1.8394 -1.1846  0.3436
   43GLN    HB2 5070   2.613   0.846   2.814 -0.3013 -0.0383 -0.6466
   43GLN     CG 5071   2.594   0.644   2.726  0.2318 -0.3572 -0.3586
   43GLN    HG1 5072   2.559   0.685   2.632  0.2678 -0.5613 -0.4622
   43GLN    HG2 5073   2.664   0.563   2.705  1.2758  0.0052  1.4831
   43GLN     CD 5074   2.474   0.593   2.805  0.1510  0.0932 -0.1848
   43GLN    OE1 5075   2.362   0.634   2.778  0.0722  0.0514  0.0788
   43GLN    NE2 5076   2.487   0.491   2.890 -0.2365  0.0059 -0.2283
   43GLN   HE21 5077   2.582   0.459   2.904  0.0373  0.3630 -1.2058
   43GLN   HE22 5078   2.406   0.443   2.926 -0.2960  1.8849  2.4296
   43GLN      C 5079   2.853   0.925   2.766 -0.1044 -0.0173 -0.1870
   43GLN      O 5080   2.966   0.922   2.815  0.0543 -0.1203 -0.5586
   44SER      N 5081   2.780   1.036   2.764 -0.3749 -0.1919 -0.0581
   44SER      H 5082   2.687   1.034   2.724  0.0108 -0.1729 -0.9878
   44SER     CA 5083   2.818   1.165   2.817  0.2082 -0.3927  0.0233
   44SER     HA 5084   2.922   1.187   2.795  0.1850  0.3218  0.5890
   44SER     CB 5085   2.730   1.271   2.750  0.2371 -0.4930 -0.1727
   44SER    HB1 5086   2.627   1.252   2.782  0.4251  0.9828  1.4819
   44SER    HB2 5087   2.758   1.365   2.797  1.8462 -1.9365  1.9335
   44SER     OG 5088   2.738   1.270   2.609  0.3784  0.4329 -0.1743
   44SER     HG 5089   2.650   1.245   2.579 -0.2287  0.1026  1.7326
   44SER      C 5090   2.805   1.178   2.968  0.0659 -0.1961 -0.0040
   44SER      O 5091   2.753   1.276   3.021  0.7985  0.3320 -0.2487
   45THR      N 5092   2.855   1.080   3.045  0.4088 -0.2648 -0.3124
   45THR      H 5093   2.903   1.008   2.993 -0.7341 -0.6796 -0.8312
   45THR     CA 5094   2.865   1.077   3.189  0.1846 -0.2312 -0.2954
   45THR     HA 5095   2.782   1.134   3.230 -0.7156 -0.7663 -1.3182
   45THR     CB 5096   2.856   0.932   3.238 -0.6516  0.0103  0.2995
   45THR     HB 5097   2.867   0.921   3.346 -2.8907 -1.7949  0.4155
   45THR    CG2 5098   2.721   0.868   3.207 -0.6260  0.0318  0.1391
   45THR   HG21 5099   2.655   0.891   3.291 -1.5551 -2.2583  0.1201
   45THR   HG22 5100   2.727   0.759   3.201  0.9848  0.1160 -0.3608
   45THR   HG23 5101   2.686   0.904   3.111  1.0019 -1.6569 -1.1534
   45THR    OG1 5102   2.960   0.861   3.174 -0.1188  1.1833 -0.1664
   45THR    HG1 5103   3.037   0.868   3.232  0.1384  0.9067 -0.4722
   45THR      C 5104   2.994   1.139   3.240  0.0933  0.0113 -0.3562
   45THR      O 5105   3.092   1.155   3.168 -0.0852 -0.8831 -0.8150
   46ASP      N 5106   2.995   1.160   3.372  0.5877 -0.5919 -0.2586
   46ASP      H 5107   2.904   1.159   3.415  0.5322  0.8275 -0.2885
   46ASP     CA 5108   3.104   1.194   3.462  0.2873 -0.1176 -0.0695
   46ASP     HA 5109   3.196   1.168   3.410  0.9346 -2.7989  2.1805
   46ASP     CB 5110   3.098   1.344   3.486  0.4967 -0.0975 -0.1446
   46ASP    HB1 5111   3.008   1.373   3.540  0.8689 -0.0037  0.4364
   46ASP    HB2 5112   3.115   1.393   3.390  1.5368 -0.6345 -0.2531
   46ASP     CG 5113   3.212   1.375   3.583  0.0972  0.9022  0.0259
   46ASP    OD1 5114   3.210   1.368   3.707  0.4851  0.0432 -0.0046
   46ASP    OD2 5115   3.321   1.388   3.522  0.3510  0.1020  0.2937
   46ASP      C 5116   3.096   1.109   3.588  0.0985 -0.0719 -0.0508
   46ASP      O 5117   2.988   1.106   3.647  0.0791  0.0174 -0.0812
   47THR      N 5118   3.207   1.047   3.629 -0.1019 -0.5974 -0.2997
   47THR      H 5119   3.285   1.040   3.566 -0.0045  0.6281 -0.3305
   47THR     CA 5120   3.214   0.973   3.754 -0.1023  0.0893  0.1167
   47THR     HA 5121   3.133   1.005   3.819  0.7836 -1.1593  1.8985
   47THR     CB 5122   3.198   0.824   3.724 -0.5964  0.2173 -0.2750
   47THR     HB 5123   3.289   0.783   3.681 -0.8063 -0.4548 -0.0884
   47THR    CG2 5124   3.163   0.738   3.845  0.7666  0.6824  0.4711
   47THR   HG21 5125   3.245   0.732   3.917 -0.7348  3.3186  2.6323
   47THR   HG22 5126   3.073   0.776   3.892  0.0216 -0.6358  0.1625
   47THR   HG23 5127   3.130   0.641   3.810 -1.6433  0.9813  1.6778
   47THR    OG1 5128   3.090   0.795   3.639 -0.7909  0.3240 -0.0642
   47THR    HG1 5129   3.105   0.831   3.551  0.1415  0.5903  0.1956
   47THR      C 5130   3.343   0.983   3.834 -0.1014  0.1613  0.1061
   47THR      O 5131   3.452   0.982   3.778  0.1439  0.1303  0.5780
   48SER      N 5132   3.335   0.983   3.968 -0.2965  0.5198  0.0960
   48SER      H 5133   3.244   0.981   4.010 -0.8065  2.8523 -0.7195
   48SER     CA 5134   3.454   0.963   4.048 -0.1948  0.3164 -0.1030
   48SER     HA 5135   3.551   0.988   4.004  0.2858 -1.4818 -0.1296
   48SER     CB 5136   3.454   1.045   4.177 -0.2701 -0.0722  0.1452
   48SER    HB1 5137   3.463   1.150   4.150 -2.1620 -0.1202 -0.8274
   48SER    HB2 5138   3.363   1.032   4.235 -0.2783  0.0610  0.1642
   48SER     OG 5139   3.562   1.021   4.265 -0.3786 -0.0885  0.2742
   48SER     HG 5140   3.534   0.954   4.328 -1.6785  0.6198  0.4953
   48SER      C 5141   3.463   0.816   4.086  0.4024  0.3420 -0.1268
   48SER      O 5142   3.360   0.759   4.122  0.3001  0.7873  0.3064
   49GLY      N 5143   3.582   0.758   4.098  0.2839  0.0706 -0.2604
   49GLY      H 5144   3.666   0.803   4.063 -0.1888  0.2216 -1.2426
   49GLY     CA 5145   3.600   0.614   4.105  0.1227  0.0268 -0.7045
   49GLY    HA1 5146   3.534   0.578   4.184 -0.6757 -0.1431 -1.4345
   49GLY    HA2 5147   3.567   0.574   4.009 -0.3661 -1.2965 -0.0136
   49GLY      C 5148   3.745   0.575   4.128  0.1886  0.4242 -0.4486
   49GLY      O 5149   3.821   0.656   4.182 -0.3224  0.5083  0.1621
   50TYR      N 5150   3.779   0.449   4.105  0.5656  0.4555 -0.0915
   50TYR      H 5151   3.712   0.379   4.075  1.0087  1.1300 -2.9538
   50TYR     CA 5152   3.914   0.404   4.131  0.4903  0.3657  0.1485
   50TYR     HA 5153   3.984   0.485   4.111 -0.3134  1.1341  0.4174
   50TYR     CB 5154   3.915   0.374   4.281  0.2364  0.1614  0.1100
   50TYR    HB1 5155   3.847   0.436   4.340  0.0244 -1.3083  1.4602
   50TYR    HB2 5156   3.876   0.275   4.303  1.8316 -0.9610 -1.7733
   50TYR     CG 5157   4.055   0.367   4.338 -0.0044 -0.1517  0.6697
   50TYR    CD1 5158   4.112   0.493   4.363  0.0185 -0.0355  0.0565
   50TYR    HD1 5159   4.053   0.581   4.342 -2.4840 -1.8986 -1.3260
   50TYR    CE1 5160   4.247   0.500   4.398 -0.0767  0.0014  0.4164
   50TYR    HE1 5161   4.290   0.599   4.393  1.4137 -0.6618 -0.3691
   50TYR     CZ 5162   4.327   0.384   4.407 -0.1003 -0.0699 -0.2440
   50TYR     OH 5163   4.457   0.388   4.447 -0.0083 -0.5155 -0.4958
   50TYR     HH 5164   4.482   0.473   4.485 -0.3828 -0.0482 -1.2794
   50TYR    CE2 5165   4.271   0.259   4.374 -0.0680 -0.1036 -0.1728
   50TYR    HE2 5166   4.319   0.164   4.386  0.7651  0.4992  1.5487
   50TYR    CD2 5167   4.133   0.252   4.348 -0.2032 -0.2950  0.5882
   50TYR    HD2 5168   4.089   0.156   4.326  0.4937 -0.6080  0.5408
   50TYR      C 5169   3.952   0.287   4.041 -0.7026 -0.0943  0.2338
   50TYR      O 5170   3.913   0.174   4.072 -0.7261 -0.1517 -0.0072
   51GLY      N 5171   4.025   0.313   3.933 -0.0178 -0.1671  0.6785
   51GLY      H 5172   4.047   0.408   3.906  1.4166 -1.0999 -1.7620
   51GLY     CA 5173   4.067   0.207   3.843 -0.7193 -0.0852  0.2502
   51GLY    HA1 5174   4.150   0.243   3.782 -0.9896  1.2656  0.6300
   51GLY    HA2 5175   4.103   0.120   3.899 -1.3615 -0.5708 -0.0870
   51GLY      C 5176   3.960   0.156   3.748 -0.3566 -0.3517 -0.0177
   51GLY      O 5177   3.850   0.210   3.743 -0.2173 -0.0141  0.4655
   52GLN      N 5178   3.991   0.064   3.657  0.1738  0.1466 -0.3486
   52GLN      H 5179   4.086   0.029   3.656  0.0916 -0.0749 -1.0408
   52GLN     CA 5180   3.906   0.032   3.545 -0.5107  0.3512  0.1080
   52GLN     HA 5181   3.835   0.111   3.520  0.6149  1.6611  0.9191
   52GLN     CB 5182   4.002   0.003   3.430 -0.5374  0.1387  0.1378
   52GLN    HB1 5183   4.082   8.611   3.465  0.5535  0.2207 -2.0130
   52GLN    HB2 5184   3.942   8.629   3.351  0.7402  1.5846 -1.7856
   52GLN     CG 5185   4.056   0.133   3.369 -0.2688 -0.2409 -0.4461
   52GLN    HG1 5186   4.104   0.195   3.445 -2.5359 -0.5520  1.3557
   52GLN    HG2 5187   3.969   0.185   3.329 -1.8385  0.0545  2.9855
   52GLN     CD 5188   4.152   0.099   3.256 -0.6069  0.3159 -0.9066
   52GLN    OE1 5189   4.182   8.660   3.214 -0.0928  0.2542 -0.3878
   52GLN    NE2 5190   4.200   0.205   3.191  0.2067  0.3825 -0.2117
   52GLN   HE21 5191   4.177   0.298   3.224  2.6247  1.0442 -0.1877
   52GLN   HE22 5192   4.270   0.198   3.118 -1.2172 -1.2362 -1.4885
   52GLN      C 5193   3.826   8.583   3.591  0.0879  0.0470  0.3554
   52GLN      O 5194   3.872   8.473   3.621 -0.0921 -0.1971 -0.2517
   53SER      N 5195   3.694   8.603   3.592  0.1024  0.2144 -0.3073
   53SER      H 5196   3.654   0.023   3.587  0.1943  0.2411 -0.5311
   53SER     CA 5197   3.601   8.495   3.622 -0.0618  0.4434  0.0214
   53SER     HA 5198   3.638   8.398   3.590 -0.2939  0.4187 -0.1713
   53SER     CB 5199   3.556   8.487   3.768  0.6347  0.5779  0.2493
   53SER    HB1 5200   3.520   8.585   3.798  1.4461  0.6107  1.1634
   53SER    HB2 5201   3.485   8.405   3.779  1.1869  0.1225  0.4653
   53SER     OG 5202   3.658   8.462   3.862  0.6539  0.2300  0.1359
   53SER     HG 5203   3.683   8.542   3.908  0.3690 -1.3399  3.2962
   53SER      C 5204   3.475   8.515   3.540 -0.0067  0.1828 -0.1264
   53SER      O 5205   3.444   8.630   3.510 -0.9273  0.0762  0.3526
   54SER      N 5206   3.403   8.412   3.493  0.2858  0.0673 -0.3263
   54SER      H 5207   3.441   8.321   3.514  0.2043  0.4916  1.9997
   54SER     CA 5208   3.277   8.420   3.422  0.2794  0.0031 -0.3216
   54SER     HA 5209   3.294   8.497   3.347  1.8383 -0.8176 -0.8736
   54SER     CB 5210   3.238   8.289   3.353 -0.2177 -0.2208  0.3778
   54SER    HB1 5211   3.143   8.312   3.306 -0.2547  2.3026  1.5080
   54SER    HB2 5212   3.232   8.205   3.423 -0.3024 -1.1980 -0.7773
   54SER     OG 5213   3.338   8.254   3.260 -0.2752  0.0784  0.2036
   54SER     HG 5214   3.295   8.226   3.179  0.4329 -1.8731  0.4451
   54SER      C 5215   3.162   8.459   3.514  0.3144 -0.3565 -0.1219
   54SER      O 5216   3.145   8.413   3.626  0.6488 -0.7407 -0.2245
   55TYR      N 5217   3.078   8.551   3.466 -0.5058 -0.9422  0.1629
   55TYR      H 5218   3.088   8.595   3.376  1.0372  1.1651  1.2599
   55TYR     CA 5219   2.978   8.619   3.545 -0.1113  0.0420 -0.1606
   55TYR     HA 5220   3.026   8.664   3.632 -4.0800  4.3061  0.2204
   55TYR     CB 5221   2.929   0.068   3.467 -0.3239 -0.1618 -0.3458
   55TYR    HB1 5222   3.006   0.133   3.423 -1.4971  2.6037  1.4195
   55TYR    HB2 5223   2.880   0.028   3.378  1.4708 -0.4542 -1.2705
   55TYR     CG 5224   2.828   0.150   3.544  0.2150  0.0161  0.1766
   55TYR    CD1 5225   2.870   0.238   3.645  0.3604  0.7367 -0.5027
   55TYR    HD1 5226   2.977   0.250   3.654  0.5467  0.4737 -2.0709
   55TYR    CE1 5227   2.772   0.293   3.728  0.2925 -0.1914  0.0475
   55TYR    HE1 5228   2.789   0.376   3.795 -1.7077  0.5377 -0.2922
   55TYR     CZ 5229   2.636   0.262   3.711  0.1363  0.5198 -0.0255
   55TYR     OH 5230   2.541   0.312   3.796  0.1760 -0.1721  0.4287
   55TYR     HH 5231   2.456   0.279   3.768  0.5523 -1.7929  1.0521
   55TYR    CE2 5232   2.592   0.171   3.613  0.4842  0.2948  0.0277
   55TYR    HE2 5233   2.486   0.156   3.597  0.3386  1.3612 -0.0749
   55TYR    CD2 5234   2.693   0.116   3.533  0.3032 -0.3630  0.2401
   55TYR    HD2 5235   2.665   0.044   3.458  1.1040 -0.6246  0.1826
   55TYR      C 5236   2.868   8.520   3.582  0.1769 -0.1787  0.1088
   55TYR      O 5237   2.832   8.432   3.505 -0.1080 -0.1414  0.1978
   56SER      N 5238   2.802   8.531   3.698 -0.2652 -0.2221 -0.1353
   56SER      H 5239   2.829   8.610   3.756 -0.3443  1.6951 -2.5544
   56SER     CA 5240   2.692   8.452   3.748 -0.4975 -0.1053 -0.4553
   56SER     HA 5241   2.615   8.432   3.674 -1.6941  1.3982  0.3191
   56SER     CB 5242   2.741   8.332   3.830 -0.2483  0.1138 -0.2800
   56SER    HB1 5243   2.805   8.269   3.769 -1.7961 -2.3876  0.5293
   56SER    HB2 5244   2.650   8.281   3.863 -1.5476  1.5546 -1.4653
   56SER     OG 5245   2.821   8.373   3.938 -0.0335  0.2891 -0.5031
   56SER     HG 5246   2.905   8.406   3.906  0.3213  1.3612  1.4072
   56SER      C 5247   2.612   8.539   3.844  0.2774  0.1733 -0.0472
   56SER      O 5248   2.655   8.646   3.886  0.2463  0.0869  0.2070
   57SER      N 5249   2.488   8.501   3.876  0.1838  0.4869 -0.0314
   57SER      H 5250   2.443   8.432   3.817  0.2182  0.7218 -0.3311
   57SER     CA 5251   2.404   8.563   3.976 -0.2834 -0.3074  0.0755
   57SER     HA 5252   2.408   8.670   3.960  0.7222 -0.2954  0.3905
   57SER     CB 5253   2.264   8.509   3.948 -0.3663  0.3932 -0.9189
   57SER    HB1 5254   2.197   8.544   4.027  0.1014 -1.0155  0.1516
   57SER    HB2 5255   2.258   8.400   3.954 -2.2308  0.4419 -1.2689
   57SER     OG 5256   2.207   8.553   3.827 -0.8267 -0.1681 -0.9145
   57SER     HG 5257   2.138   8.492   3.801  1.2672 -2.9372 -0.4825
   57SER      C 5258   2.439   8.528   4.120  0.3026  0.1416  0.0462
   57SER      O 5259   2.380   8.588   4.210 -0.0165  0.0380 -0.0924
   58TYR      N 5260   2.527   8.431   4.146 -0.2292 -0.3023  0.2235
   58TYR      H 5261   2.572   8.384   4.068  0.3324  2.3220 -1.1548
   58TYR     CA 5262   2.578   8.405   4.279 -0.5699 -0.1098  0.3936
   58TYR     HA 5263   2.511   8.447   4.353  0.3267 -0.1347  1.2444
   58TYR     CB 5264   2.579   8.254   4.302 -0.0605 -0.1381  0.1994
   58TYR    HB1 5265   2.473   8.235   4.318 -0.4749  1.3890 -0.4947
   58TYR    HB2 5266   2.623   8.220   4.395  0.6420 -0.1129 -0.1125
   58TYR     CG 5267   2.636   8.164   4.195 -0.0112  1.0721 -0.8170
   58TYR    CD1 5268   2.552   8.103   4.101  0.0389 -0.1668 -0.0693
   58TYR    HD1 5269   2.446   8.124   4.103  0.1889  0.5706  0.7633
   58TYR    CE1 5270   2.605   8.013   4.008  0.6130 -0.3117  0.3918
   58TYR    HE1 5271   2.541   7.963   3.937 -0.3467 -0.2912  1.2252
   58TYR     CZ 5272   2.744   7.988   4.005  0.5404 -0.7028  0.1618
   58TYR     OH 5273   2.790   7.905   3.907  0.3163 -0.3981 -0.2068
   58TYR     HH 5274   2.714   7.883   3.853  1.5821 -1.7176 -1.5396
   58TYR    CE2 5275   2.828   8.051   4.099  0.0192  0.1506  0.0686
   58TYR    HE2 5276   2.935   8.036   4.094  0.0671  0.7433 -0.9422
   58TYR    CD2 5277   2.774   8.141   4.192 -0.1910 -0.2285  0.3168
   58TYR    HD2 5278   2.838   8.188   4.266 -0.6690  0.4305  0.3170
   58TYR      C 5279   2.716   8.466   4.304 -0.1009 -0.8227 -0.4266
   58TYR      O 5280   2.749   8.493   4.419 -0.3561  0.0418 -0.5514
   59GLY      N 5281   2.790   8.497   4.197 -0.1821  0.1926 -0.1954
   59GLY      H 5282   2.758   8.471   4.105  2.5199 -0.1401 -1.1260
   59GLY     CA 5283   2.926   8.548   4.203  0.0205 -0.3578  0.0282
   59GLY    HA1 5284   2.952   8.607   4.115 -1.2184  0.3347  0.0973
   59GLY    HA2 5285   2.944   8.609   4.291  1.9092 -0.8005 -0.0208
   59GLY      C 5286   3.020   8.430   4.221 -0.2161 -0.6069 -0.3263
   59GLY      O 5287   3.006   8.347   4.310  0.7516 -0.1646  0.2667
   60GLN      N 5288   3.135   8.437   4.152  0.0791  0.1912  0.2208
   60GLN      H 5289   3.154   8.515   4.091  0.8730 -1.3555 -1.6131
   60GLN     CA 5290   3.239   8.337   4.144 -0.2871 -0.1970  0.2300
   60GLN     HA 5291   3.244   8.280   4.237 -1.3001  2.6208  2.1675
   60GLN     CB 5292   3.211   8.247   4.024 -0.2136 -0.1577  0.1834
   60GLN    HB1 5293   3.235   8.303   3.934 -1.0666  1.1743  0.7555
   60GLN    HB2 5294   3.105   8.225   4.017  0.1469 -1.6721 -0.9824
   60GLN     CG 5295   3.301   8.124   4.014 -0.5210 -0.3411 -0.3078
   60GLN    HG1 5296   3.296   8.077   3.915  2.1725  0.2191 -0.7986
   60GLN    HG2 5297   3.406   8.152   4.017 -0.4839  0.1719 -3.2759
   60GLN     CD 5298   3.268   8.025   4.124 -0.0373  0.2298  0.3600
   60GLN    OE1 5299   3.320   8.049   4.233  0.2117 -0.1766  0.3367
   60GLN    NE2 5300   3.188   7.921   4.098  0.7514 -0.1494 -0.6408
   60GLN   HE21 5301   3.173   7.857   4.175 -0.9832  1.2119  0.2214
   60GLN   HE22 5302   3.149   7.915   4.005 -1.6838  0.5409  0.2462
   60GLN      C 5303   3.377   8.402   4.140 -0.2703 -0.2277  0.2983
   60GLN      O 5304   3.398   8.505   4.076  0.0647 -0.1574  0.5180
   61SER      N 5305   3.473   8.333   4.201 -0.1378 -0.2273  0.0888
   61SER      H 5306   3.439   8.246   4.241  0.8768 -0.9954 -0.6558
   61SER     CA 5307   3.615   8.360   4.197 -0.2374  0.2785 -0.0354
   61SER     HA 5308   3.634   8.442   4.128  2.4466  1.2866  1.7118
   61SER     CB 5309   3.665   8.415   4.331  0.3987 -0.2425 -0.0541
   61SER    HB1 5310   3.692   8.335   4.399  1.3106 -0.1716 -0.3168
   61SER    HB2 5311   3.758   8.471   4.322  0.7024 -0.3499  1.9459
   61SER     OG 5312   3.574   8.500   4.397  0.3440 -0.1787 -0.2105
   61SER     HG 5313   3.569   8.466   4.486 -0.4972  1.8940  0.5964
   61SER      C 5314   3.705   8.244   4.157 -0.2328  0.1852  0.2366
   61SER      O 5315   3.656   8.132   4.141  0.3884 -0.0594  0.0251
   62GLN      N 5316   3.831   8.282   4.133 -0.2663  0.3145  0.2657
   62GLN      H 5317   3.862   8.377   4.143 -0.2990  0.3090  0.4381
   62GLN     CA 5318   3.924   8.197   4.061  0.0312  0.6562  0.2522
   62GLN     HA 5319   3.862   8.147   3.988 -2.1987  1.8793  1.1984
   62GLN     CB 5320   4.037   8.275   3.994  0.3783  0.0901  0.1813
   62GLN    HB1 5321   4.113   8.213   3.946 -0.9055 -0.0493 -1.7584
   62GLN    HB2 5322   4.080   8.329   4.078 -0.7960 -0.3510  1.0829
   62GLN     CG 5323   3.994   8.377   3.889 -0.1010  0.5140  0.7852
   62GLN    HG1 5324   3.921   8.448   3.929  0.6147  1.4588  0.4487
   62GLN    HG2 5325   3.950   8.321   3.806  0.9245 -1.2320  1.3604
   62GLN     CD 5326   4.113   8.457   3.839 -0.1069 -0.1685 -0.3418
   62GLN    OE1 5327   4.148   8.558   3.899 -0.3444 -0.1232 -0.2796
   62GLN    NE2 5328   4.170   8.418   3.724 -0.1395  0.2820 -0.5105
   62GLN   HE21 5329   4.137   8.338   3.672  0.2557 -0.1284 -0.1375
   62GLN   HE22 5330   4.243   8.478   3.688  0.2343 -0.2864 -0.6931
   62GLN      C 5331   3.982   8.090   4.153 -0.4031  0.5573  0.4162
   62GLN      O 5332   4.048   8.117   4.253 -0.1239  0.0567  0.3704
   63ASN      N 5333   3.966   7.965   4.109  0.0621  0.5546  0.2409
   63ASN      H 5334   3.905   7.949   4.030 -1.4472 -2.9898  1.9042
   63ASN     CA 5335   4.010   7.851   4.186 -0.2290 -0.0076 -0.4083
   63ASN     HA 5336   4.060   7.877   4.280 -0.7146 -1.1823  0.1989
   63ASN     CB 5337   3.883   7.775   4.223 -0.0625  0.0593  0.3219
   63ASN    HB1 5338   3.834   7.762   4.127 -0.0218 -0.3711  0.3587
   63ASN    HB2 5339   3.825   7.845   4.282  2.4305  0.5270  2.4257
   63ASN     CG 5340   3.895   7.640   4.293  0.6845  0.1144  0.3037
   63ASN    OD1 5341   4.001   7.593   4.336  0.4764 -0.0412  0.6454
   63ASN    ND2 5342   3.782   7.569   4.295  0.4504  0.4277 -0.8616
   63ASN   HD21 5343   3.698   7.602   4.250  0.0021 -0.3487 -0.6096
   63ASN   HD22 5344   3.794   7.482   4.346  1.3056  1.0534  0.0497
   63ASN      C 5345   4.101   7.766   4.099  0.3028 -0.2101  0.3364
   63ASN      O 5346   4.076   7.754   3.980  0.4643  0.4787  0.2270
   64THR      N 5347   4.215   7.717   4.149  0.6139  0.1381 -0.0269
   64THR      H 5348   4.232   7.736   4.247  2.9423 -0.3066 -0.2782
   64THR     CA 5349   4.311   7.636   4.076  0.2503 -0.3112 -0.0075
   64THR     HA 5350   4.347   7.698   3.994 -0.6866  1.9227  1.1802
   64THR     CB 5351   4.434   7.613   4.164  0.4016 -0.2260 -0.1968
   64THR     HB 5352   4.419   7.523   4.224  1.5267 -1.8918 -2.2914
   64THR    CG2 5353   4.557   7.583   4.080  0.2243 -0.1826 -0.4760
   64THR   HG21 5354   4.568   7.662   4.005  0.9207 -0.5476 -0.7763
   64THR   HG22 5355   4.646   7.575   4.144 -0.6719 -3.3005  0.5665
   64THR   HG23 5356   4.543   7.488   4.028 -1.2870  0.4174 -1.2160
   64THR    OG1 5357   4.465   7.723   4.246 -0.0700  0.1002 -0.4461
   64THR    HG1 5358   4.438   7.701   4.335  0.9757 -0.2248 -0.1937
   64THR      C 5359   4.248   7.511   4.018 -0.2275 -0.0529 -0.0515
   64THR      O 5360   4.152   7.456   4.072 -0.2941  0.0076 -0.1067
   65GLY      N 5361   4.287   7.468   3.898 -0.1596  0.1027 -0.0850
   65GLY      H 5362   4.358   7.520   3.848 -0.2272 -1.7826 -2.3167
   65GLY     CA 5363   4.213   7.364   3.829 -0.5908  0.1790  0.2584
   65GLY    HA1 5364   4.282   7.322   3.756  0.2428 -1.9703  2.1607
   65GLY    HA2 5365   4.195   7.285   3.903 -1.6777  0.0237 -0.1544
   65GLY      C 5366   4.085   7.402   3.756 -0.6101 -0.0362  0.1805
   65GLY      O 5367   4.033   7.313   3.688 -0.3743 -0.2730  0.3062
   66TYR      N 5368   4.045   7.528   3.772  0.2195  0.2167  0.3593
   66TYR      H 5369   4.101   7.584   3.833  0.6373 -1.0914  1.2178
   66TYR     CA 5370   3.926   7.583   3.710  0.0874 -0.1114  0.3215
   66TYR     HA 5371   3.904   7.527   3.619 -0.2397  0.3428  0.1191
   66TYR     CB 5372   3.805   7.582   3.803 -0.0064  0.2294  0.2032
   66TYR    HB1 5373   3.719   7.615   3.746 -0.2758  0.1168  0.5421
   66TYR    HB2 5374   3.823   7.655   3.883  0.1605 -1.2656  1.5787
   66TYR     CG 5375   3.761   7.447   3.854 -0.7012  0.3954  0.0508
   66TYR    CD1 5376   3.820   7.403   3.973 -0.2038 -0.4112 -0.4778
   66TYR    HD1 5377   3.897   7.462   4.020 -0.2094 -2.2885  2.1527
   66TYR    CE1 5378   3.777   7.287   4.038 -0.0005 -0.2436 -0.0381
   66TYR    HE1 5379   3.824   7.253   4.129 -1.3021 -2.0890  0.0166
   66TYR     CZ 5380   3.676   7.209   3.978  0.7421 -0.7372 -0.6733
   66TYR     OH 5381   3.629   7.094   4.034 -0.2820 -0.1387 -0.2706
   66TYR     HH 5382   3.682   7.085   4.113  1.5184  0.5108 -1.3491
   66TYR    CE2 5383   3.617   7.251   3.857 -0.3335  0.1628  0.1407
   66TYR    HE2 5384   3.531   7.194   3.827 -1.2737  1.5870  0.0255
   66TYR    CD2 5385   3.661   7.368   3.795 -0.1903 -0.0720 -0.2063
   66TYR    HD2 5386   3.628   7.387   3.694  1.6906  0.1148 -0.8164
   66TYR      C 5387   3.958   7.718   3.647  0.0567 -0.1251  0.2756
   66TYR      O 5388   4.036   7.796   3.701  0.2184  0.0646 -0.2291
   67GLY      N 5389   3.907   7.740   3.526  0.8667 -0.1402 -0.0746
   67GLY      H 5390   3.863   7.663   3.478  1.3987  0.3911 -1.4632
   67GLY     CA 5391   3.905   7.864   3.450 -0.3318 -0.0432  0.0915
   67GLY    HA1 5392   3.852   7.944   3.502  0.9152  0.3196  0.8486
   67GLY    HA2 5393   3.864   7.853   3.350 -1.3336  2.3514  0.1850
   67GLY      C 5394   4.046   7.916   3.424 -0.0969 -0.3975  0.6328
   67GLY      O 5395   4.140   7.841   3.400 -0.0741 -0.2145  0.1337
   68THR      N 5396   4.061   8.049   3.425 -0.2765 -0.3676 -0.2869
   68THR      H 5397   3.983   8.100   3.463 -0.8104 -0.9271 -0.6163
   68THR     CA 5398   4.188   8.117   3.407 -0.2014 -0.5105 -0.3007
   68THR     HA 5399   4.250   8.056   3.341 -1.1607 -1.7019 -0.1592
   68THR     CB 5400   4.155   8.249   3.338  0.2801 -0.2039  0.0496
   68THR     HB 5401   4.080   8.303   3.397 -0.9181  0.5217 -2.0510
   68THR    CG2 5402   4.279   8.337   3.333 -0.1210  0.3735  0.1319
   68THR   HG21 5403   4.318   8.353   3.433 -0.1448  1.0915  0.0334
   68THR   HG22 5404   4.251   8.428   3.280 -2.0911 -0.8065 -0.9528
   68THR   HG23 5405   4.355   8.287   3.272  1.3311  1.5801  0.8743
   68THR    OG1 5406   4.097   8.227   3.211  0.1726 -0.2698  0.1094
   68THR    HG1 5407   4.104   8.313   3.169  2.1322 -0.9327 -1.0564
   68THR      C 5408   4.264   8.127   3.539  0.0227 -0.2967 -0.4469
   68THR      O 5409   4.201   8.144   3.643 -0.1458 -0.3213 -0.5450
   69GLN      N 5410   4.396   8.122   3.522  0.0725  0.1970 -0.2191
   69GLN      H 5411   4.428   8.087   3.433 -2.1512  1.1121 -1.4374
   69GLN     CA 5412   4.494   8.139   3.628 -0.6280  0.3813  0.4037
   69GLN     HA 5413   4.443   8.088   3.710  0.5869  1.0064  1.5873
   69GLN     CB 5414   4.625   8.064   3.608 -0.4358  0.9886 -0.6658
   69GLN    HB1 5415   4.605   7.965   3.569 -0.1633  1.1314 -1.1799
   69GLN    HB2 5416   4.683   8.122   3.536  0.8961 -1.4712 -1.6820
   69GLN     CG 5417   4.690   8.048   3.745 -0.2075  0.1077 -0.8707
   69GLN    HG1 5418   4.631   7.986   3.812  0.0117  0.6770 -0.1428
   69GLN    HG2 5419   4.694   8.144   3.796 -1.2929  0.2485 -1.0277
   69GLN     CD 5420   4.831   7.993   3.732 -0.0162  0.4210 -0.1938
   69GLN    OE1 5421   4.850   7.872   3.736 -0.4921  0.3573  0.1641
   69GLN    NE2 5422   4.934   8.073   3.703  0.1206  0.4197  0.2790
   69GLN   HE21 5423   4.930   8.174   3.693 -0.0388  0.8480  3.5857
   69GLN   HE22 5424   5.023   8.027   3.691 -0.2624 -0.1729 -0.4285
   69GLN      C 5425   4.513   8.283   3.673  0.4108  0.3439  0.1074
   69GLN      O 5426   4.540   8.367   3.588 -0.1508 -0.0251 -0.4415
   70SER      N 5427   4.494   8.310   3.803  0.4715  0.0498  0.1770
   70SER      H 5428   4.477   8.239   3.873 -0.3764  0.7964  0.7512
   70SER     CA 5429   4.490   8.441   3.863  0.2714  0.2577 -0.2855
   70SER     HA 5430   4.396   8.491   3.837  0.8265  1.3762 -0.2204
   70SER     CB 5431   4.480   8.424   4.015  0.4114 -0.1864 -0.3261
   70SER    HB1 5432   4.430   8.511   4.057 -0.2638 -0.3768 -0.7144
   70SER    HB2 5433   4.425   8.334   4.044 -0.0832  0.3444  0.4296
   70SER     OG 5434   4.612   8.405   4.060  0.1890 -0.2712  0.2918
   70SER     HG 5435   4.617   8.457   4.141 -3.1482  0.2993  0.2629
   70SER      C 5436   4.608   8.531   3.830  0.0786  0.2419 -1.0282
   70SER      O 5437   4.723   8.495   3.804  0.3931  0.3541  0.1337
   71THR      N 5438   4.583   8.662   3.824 -0.6045  0.1616 -0.0887
   71THR      H 5439   4.492   0.022   3.855 -1.0631 -0.1868 -1.0136
   71THR     CA 5440   4.672   0.093   3.774 -0.1188 -0.3097 -0.2098
   71THR     HA 5441   4.704   0.063   3.675 -0.4880 -1.0638 -0.1106
   71THR     CB 5442   4.594   0.225   3.770  0.3475 -0.0248 -0.0248
   71THR     HB 5443   4.584   0.267   3.870 -0.7715 -0.2097 -0.0399
   71THR    CG2 5444   4.658   0.324   3.675 -0.0651 -0.1956 -0.4844
   71THR   HG21 5445   4.591   0.410   3.680 -1.4488 -1.3223  1.6537
   71THR   HG22 5446   4.663   0.288   3.572 -2.4895 -0.2352 -0.6369
   71THR   HG23 5447   4.758   0.354   3.707 -0.5830 -0.8955  1.9985
   71THR    OG1 5448   4.465   0.201   3.718  0.2781 -0.4175  0.3148
   71THR    HG1 5449   4.405   0.194   3.792  1.3636 -0.6656  1.1934
   71THR      C 5450   4.797   0.109   3.859 -0.6562  0.5159  0.4519
   71THR      O 5451   4.908   0.120   3.806 -0.6489  0.5838  0.4800
   72PRO      N 5452   4.794   0.101   3.992  0.1275  0.0527  0.4502
   72PRO     CD 5453   4.676   0.116   4.075 -0.3875 -0.0619 -0.2533
   72PRO    HD1 5454   4.636   0.015   4.082 -1.2469  0.3757  1.5643
   72PRO    HD2 5455   4.606   0.195   4.048  0.5903  0.8827 -0.0875
   72PRO     CG 5456   4.729   0.159   4.211 -0.3178 -0.1381 -0.2555
   72PRO    HG1 5457   4.744   0.266   4.203 -2.1380  0.0632 -1.4352
   72PRO    HG2 5458   4.660   0.131   4.291  1.3110 -0.7682  1.0027
   72PRO     CB 5459   4.866   0.092   4.221 -0.1758  0.1575 -0.2157
   72PRO    HB1 5460   4.932   0.140   4.294 -2.0544  0.3238  1.4844
   72PRO    HB2 5461   4.853   8.661   4.254  0.1390 -0.0352 -0.6861
   72PRO     CA 5462   4.912   0.101   4.076  0.4616  0.2362 -0.0112
   72PRO     HA 5463   4.965   0.194   4.057 -0.0758  0.2418 -1.6382
   72PRO      C 5464   5.013   8.664   4.044 -0.0993 -0.5435  0.8322
   72PRO      O 5465   5.128   0.009   4.083  0.1516 -0.1327 -0.0580
   73GLN      N 5466   4.977   8.554   3.976 -0.1152  0.0744 -0.1795
   73GLN      H 5467   4.890   8.553   3.925  0.3707  1.0742 -1.0795
   73GLN     CA 5468   5.069   8.446   3.945  0.2849  0.4041 -0.1530
   73GLN     HA 5469   5.150   8.441   4.017 -0.1627  0.3040  0.3477
   73GLN     CB 5470   4.991   8.315   3.937  0.1131  0.4735  0.3494
   73GLN    HB1 5471   5.052   8.244   3.882  2.0995  2.6513 -0.4221
   73GLN    HB2 5472   4.895   8.322   3.887 -1.1369 -1.8584  2.2523
   73GLN     CG 5473   4.973   8.251   4.074  0.3890 -0.1121  0.1164
   73GLN    HG1 5474   4.937   8.330   4.140 -0.0121 -0.0913 -0.1246
   73GLN    HG2 5475   5.068   8.225   4.120 -1.1130 -1.4313  2.7463
   73GLN     CD 5476   4.888   8.126   4.087 -0.2523  0.3563  0.5075
   73GLN    OE1 5477   4.925   8.012   4.116  0.0105  0.1669 -0.5375
   73GLN    NE2 5478   4.755   8.133   4.076 -0.2132  0.5468  0.1589
   73GLN   HE21 5479   4.703   8.050   4.099 -1.2152  0.5613 -1.8231
   73GLN   HE22 5480   4.707   8.220   4.056  0.2871  1.0941  1.2491
   73GLN      C 5481   5.139   8.478   3.814  0.4399  0.3494 -0.0827
   73GLN      O 5482   5.072   8.527   3.723  0.1051  0.3458  0.1609
   74GLY      N 5483   5.269   8.446   3.806  0.4141  0.1843  0.1437
   74GLY      H 5484   5.309   8.392   3.881  2.4943  0.2684 -0.8360
   74GLY     CA 5485   5.346   8.428   3.684 -0.2363 -0.1768 -0.2215
   74GLY    HA1 5486   5.331   8.520   3.627 -0.7684  0.9835  1.6875
   74GLY    HA2 5487   5.454   8.421   3.695  0.0402  1.0156 -1.8725
   74GLY      C 5488   5.285   8.323   3.592 -0.5210 -0.0537 -0.1770
   74GLY      O 5489   5.225   8.224   3.634 -0.4167  0.1410  0.4462
   75TYR      N 5490   5.314   8.336   3.463  0.1226  0.2464 -0.0094
   75TYR      H 5491   5.367   8.418   3.437 -1.3294  1.2598  0.0927
   75TYR     CA 5492   5.268   8.252   3.354  0.2345  0.0985  0.0584
   75TYR     HA 5493   5.255   8.154   3.400 -0.0557  1.0734  2.1777
   75TYR     CB 5494   5.141   8.312   3.295  0.1989 -0.4599 -0.4375
   75TYR    HB1 5495   5.164   8.377   3.210 -1.9420  2.0998  0.8270
   75TYR    HB2 5496   5.090   8.372   3.370 -0.0759 -1.8069  0.4884
   75TYR     CG 5497   5.034   8.213   3.254 -0.6385  0.2013  0.1241
   75TYR    CD1 5498   4.969   8.139   3.354 -0.8552  0.1574 -0.0504
   75TYR    HD1 5499   4.985   8.158   3.459 -2.8762 -0.4283  0.4118
   75TYR    CE1 5500   4.867   8.051   3.316 -0.1932 -0.8451  0.4450
   75TYR    HE1 5501   4.820   7.985   3.388  1.1231 -1.5922  0.6446
   75TYR     CZ 5502   4.841   8.025   3.180  0.3411 -0.0686  0.1888
   75TYR     OH 5503   4.732   7.949   3.149  0.3347 -0.1071  0.3060
   75TYR     HH 5504   4.741   7.918   3.059 -0.3700 -0.0214  0.2043
   75TYR    CE2 5505   4.920   8.090   3.084  0.1899 -0.1307  0.0235
   75TYR    HE2 5506   4.907   8.067   2.979 -0.6150  0.8193 -0.1127
   75TYR    CD2 5507   5.014   8.188   3.118  0.3682 -0.3164  0.0594
   75TYR    HD2 5508   5.068   8.244   3.043 -0.9594  0.2647 -0.4897
   75TYR      C 5509   5.379   8.236   3.250 -0.2743  0.3382 -0.5245
   75TYR      O 5510   5.466   8.321   3.235  0.4938 -0.4767 -0.7129
   76GLY      N 5511   5.378   8.123   3.178  0.3636  0.0853 -0.1445
   76GLY      H 5512   5.317   8.048   3.207  1.1037 -0.7402 -0.6791
   76GLY     CA 5513   5.452   8.104   3.055  0.0548 -0.1266 -0.2978
   76GLY    HA1 5514   5.560   8.111   3.069  0.3658 -3.4522 -0.0802
   76GLY    HA2 5515   5.434   8.001   3.022  0.0515 -0.3401  0.3476
   76GLY      C 5516   5.412   8.199   2.944  0.2748  0.4580  0.1189
   76GLY      O 5517   5.303   8.256   2.948 -0.0322 -0.0288 -0.7815
   77SER      N 5518   5.481   8.187   2.830  0.0231 -0.6884  0.0721
   77SER      H 5519   5.566   8.132   2.838  0.9895  0.9006  1.6849
   77SER     CA 5520   5.450   8.261   2.709  0.1883 -0.4305  0.1854
   77SER     HA 5521   5.344   8.248   2.688  0.1657  1.0141 -0.6904
   77SER     CB 5522   5.478   8.410   2.728 -0.1186 -0.3418 -0.0715
   77SER    HB1 5523   5.444   8.459   2.637 -2.2752 -0.5192  0.5650
   77SER    HB2 5524   5.419   8.440   2.814 -1.5523 -3.7475  0.3312
   77SER     OG 5525   5.612   8.444   2.756 -0.2644 -0.4359  0.7650
   77SER     HG 5526   5.620   8.536   2.782 -0.3613 -0.2262  0.0793
   77SER      C 5527   5.540   8.206   2.599  0.2038 -0.8383  0.3963
   77SER      O 5528   5.634   8.131   2.622  0.5003 -0.2902  1.0211
   78THR      N 5529   5.521   8.254   2.476 -0.2201 -0.4227  0.6200
   78THR      H 5530   5.441   8.312   2.456  1.5196  1.5662 -1.0840
   78THR     CA 5531   5.600   8.225   2.358 -0.4500  0.0830  0.3345
   78THR     HA 5532   5.690   8.170   2.387 -0.3530  0.2369  0.3230
   78THR     CB 5533   5.529   8.132   2.260 -0.1403 -0.4418  0.6022
   78THR     HB 5534   5.579   8.140   2.164 -0.6726 -0.9602  0.2716
   78THR    CG2 5535   5.533   7.984   2.300 -0.2501 -0.5786  0.1120
   78THR   HG21 5536   5.476   7.981   2.393 -0.6850 -0.7717 -0.1575
   78THR   HG22 5537   5.471   7.928   2.230 -1.2606 -0.5507  0.9605
   78THR   HG23 5538   5.635   7.950   2.315 -0.0801  0.0950  0.5227
   78THR    OG1 5539   5.399   8.184   2.245 -0.0288 -0.2298  0.3742
   78THR    HG1 5540   5.405   8.232   2.162  1.0746  0.4301  0.8186
   78THR      C 5541   5.637   8.355   2.288  0.0261  0.1412  0.6864
   78THR      O 5542   5.574   8.456   2.319 -0.2988  0.3485 -0.6085
   79GLY      N 5543   5.730   8.357   2.193 -0.1096 -0.0490  0.5467
   79GLY      H 5544   5.775   8.269   2.172 -0.0250 -0.0008  0.5232
   79GLY     CA 5545   5.784   8.472   2.124  0.0594 -0.3040  0.2502
   79GLY    HA1 5546   5.841   8.534   2.192 -1.6560 -0.0222  1.5001
   79GLY    HA2 5547   5.699   8.530   2.086 -0.0765 -2.3739 -2.9783
   79GLY      C 5548   5.871   8.434   2.004 -0.5948  0.4372 -0.4759
   79GLY      O 5549   5.854   8.322   1.957 -0.1536  0.1068  0.1343
   80GLY      N 5550   5.958   8.527   1.966  0.3710 -0.0209  0.5475
   80GLY      H 5551   5.945   8.626   1.982  0.0768  0.0284  0.0378
   80GLY     CA 5552   6.067   8.485   1.880 -0.4302 -1.3399  0.1427
   80GLY    HA1 5553   6.147   8.552   1.913  0.5358 -2.2758 -0.2594
   80GLY    HA2 5554   6.087   8.379   1.894 -0.0367 -1.3960 -0.7605
   80GLY      C 5555   6.056   8.498   1.729  0.2015 -0.4996  0.1555
   80GLY      O 5556   5.952   8.461   1.675  0.0840  0.1230 -0.0459
   81TYR      N 5557   6.156   8.554   1.661 -0.4592  0.7683  0.1960
   81TYR      H 5558   6.238   8.577   1.715  0.7238 -1.1191 -0.6898
   81TYR     CA 5559   6.171   8.563   1.517  0.9074  0.7994  0.3272
   81TYR     HA 5560   6.093   8.503   1.471  1.4088  0.3065  0.1017
   81TYR     CB 5561   6.144   0.033   1.471 -0.8121  0.2498 -0.4344
   81TYR    HB1 5562   6.038   0.056   1.460 -0.8646 -0.7111 -2.3873
   81TYR    HB2 5563   6.183   0.047   1.370 -0.7140 -0.7867 -0.5476
   81TYR     CG 5564   6.218   0.141   1.546  0.0521 -1.0015  0.5597
   81TYR    CD1 5565   6.355   0.161   1.523 -0.1064 -0.8514 -0.3067
   81TYR    HD1 5566   6.411   0.091   1.462  1.8972  0.5175 -0.1393
   81TYR    CE1 5567   6.430   0.256   1.594 -0.6191 -0.4742 -0.2609
   81TYR    HE1 5568   6.535   0.278   1.576 -0.3263 -2.1392 -0.7666
   81TYR     CZ 5569   6.372   0.332   1.696  0.0010 -0.0615 -0.2108
   81TYR     OH 5570   6.439   0.422   1.774  0.2233 -0.3005 -0.1273
   81TYR     HH 5571   6.526   0.453   1.749 -0.4021  0.2912 -1.6663
   81TYR    CE2 5572   6.236   0.311   1.725 -0.1341  0.2485 -0.6090
   81TYR    HE2 5573   6.195   0.372   1.805  3.1243  0.9820  0.6484
   81TYR    CD2 5574   6.163   0.221   1.647 -0.0476 -0.3852  0.0267
   81TYR    HD2 5575   6.060   0.195   1.669 -0.9307  0.5188 -2.5852
   81TYR      C 5576   6.298   8.497   1.464  0.3218  0.1702 -0.3213
   81TYR      O 5577   6.388   8.465   1.542 -0.0117 -0.0266 -0.0125
   82GLY      N 5578   6.315   8.469   1.335  0.5882  0.3669 -0.3296
   82GLY      H 5579   6.233   8.489   1.280 -0.3891 -1.9234  0.1717
   82GLY     CA 5580   6.427   8.408   1.265  0.1040 -0.3533 -0.4925
   82GLY    HA1 5581   6.456   8.316   1.316 -0.7015  1.3240  3.4260
   82GLY    HA2 5582   6.398   8.393   1.161 -4.2937  1.2388  0.3037
   82GLY      C 5583   6.549   8.499   1.269  0.0500 -0.3064  0.4188
   82GLY      O 5584   6.532   8.620   1.282 -0.0444 -0.3013  0.2595
   83SER      N 5585   6.670   8.447   1.248  0.1072 -0.1941  0.4681
   83SER      H 5586   6.672   8.350   1.219 -2.4132 -0.4575  0.9634
   83SER     CA 5587   6.790   8.528   1.246  0.0907 -0.1800 -0.5240
   83SER     HA 5588   6.816   8.579   1.339  0.0319  0.2876 -0.7603
   83SER     CB 5589   6.906   8.432   1.220 -0.0019 -0.4120 -0.1030
   83SER    HB1 5590   6.992   8.487   1.180 -1.5514  0.9457 -1.7477
   83SER    HB2 5591   6.879   8.368   1.136  1.1366  0.7811 -1.4573
   83SER     OG 5592   6.945   8.360   1.334 -0.0677  0.1146  0.2541
   83SER     HG 5593   7.031   8.321   1.317  0.0455  0.2501  0.5074
   83SER      C 5594   6.793   8.633   1.136 -0.0139  0.4604  0.0817
   83SER      O 5595   6.736   8.616   1.028  0.2860 -0.0074 -0.0054
   84SER      N 5596   6.863   0.073   1.156 -0.1916  0.5098  0.4326
   84SER      H 5597   6.908   0.091   1.245  2.9429  1.0479 -1.1083
   84SER     CA 5598   6.907   0.163   1.052  0.4308 -0.2820  0.0078
   84SER     HA 5599   6.970   0.242   1.093  1.8094 -1.1336 -0.4019
   84SER     CB 5600   7.005   0.093   0.958  0.6441  0.4385 -0.3129
   84SER    HB1 5601   6.957   0.014   0.900  2.4996 -1.9035  1.1265
   84SER    HB2 5602   7.048   0.160   0.883  0.7426  0.2226 -0.4511
   84SER     OG 5603   7.110   0.032   1.029 -0.2526 -0.3232  0.3911
   84SER     HG 5604   7.164   8.659   0.963  1.4026  0.9238  0.8020
   84SER      C 5605   6.791   0.233   0.983  0.0388 -0.7927  0.1371
   84SER      O 5606   6.794   0.254   0.862 -0.1413 -0.3485  0.2092
   85GLN      N 5607   6.687   0.268   1.058 -0.2635 -0.5839 -0.3753
   85GLN      H 5608   6.692   0.245   1.156  1.0606  0.9350 -0.0347
   85GLN     CA 5609   6.559   0.313   1.007 -0.1147  0.0922 -0.1682
   85GLN     HA 5610   6.519   0.240   0.937 -0.4973 -2.1903  2.2584
   85GLN     CB 5611   6.470   0.314   1.131 -0.2717 -0.1558 -0.2774
   85GLN    HB1 5612   6.511   0.373   1.213 -0.7654  1.2460 -0.9984
   85GLN    HB2 5613   6.460   0.211   1.164 -0.6095 -0.1007 -0.2044
   85GLN     CG 5614   6.329   0.365   1.099  0.0240  0.6696 -0.2996
   85GLN    HG1 5615   6.322   0.472   1.082 -0.8537  0.7358  0.4066
   85GLN    HG2 5616   6.289   0.318   1.009  0.0150 -0.0656  0.0787
   85GLN     CD 5617   6.234   0.346   1.216  0.2684  0.1207 -0.1832
   85GLN    OE1 5618   6.141   0.266   1.217  0.2210  0.1761  0.0097
   85GLN    NE2 5619   6.241   0.431   1.319 -0.0715  0.4202 -0.4019
   85GLN   HE21 5620   6.318   0.496   1.323 -0.4199  0.7842  1.1301
   85GLN   HE22 5621   6.175   0.419   1.395 -0.2453 -1.0173 -0.7557
   85GLN      C 5622   6.570   0.452   0.946  0.4011  0.1870  0.1351
   85GLN      O 5623   6.628   0.543   1.004  0.4882 -0.0304  0.3939
   86SER      N 5624   6.499   0.473   0.835  0.7617 -0.3968 -0.2125
   86SER      H 5625   6.428   0.410   0.802  2.1942 -1.0175 -2.2775
   86SER     CA 5626   6.478   0.597   0.763  0.0236 -0.4330 -0.0727
   86SER     HA 5627   6.511   0.686   0.816 -0.4412 -0.0429 -0.4215
   86SER     CB 5628   6.555   0.606   0.631  0.1328  0.3299  0.0395
   86SER    HB1 5629   6.551   0.710   0.601 -0.8732  0.0791 -0.7314
   86SER    HB2 5630   6.658   0.589   0.665  0.0947  2.0614  1.1176
   86SER     OG 5631   6.518   0.524   0.523  0.1994  0.1748  0.1329
   86SER     HG 5632   6.569   0.553   0.446 -1.2797  0.8614 -0.6377
   86SER      C 5633   6.332   0.612   0.723  0.0990 -0.2566 -0.2872
   86SER      O 5634   6.252   0.519   0.739  0.3835 -0.3396  0.7772
   87SER      N 5635   6.290   0.729   0.676 -0.7128 -0.2497  0.4199
   87SER      H 5636   6.354   0.806   0.664 -1.4193  0.5869  1.8294
   87SER     CA 5637   6.157   0.765   0.629 -0.5350 -0.0198  0.0896
   87SER     HA 5638   6.117   0.695   0.556  0.2180 -0.5495  0.1656
   87SER     CB 5639   6.064   0.774   0.749 -0.6427 -0.3161  0.0286
   87SER    HB1 5640   6.061   0.679   0.802  0.4712 -1.0096 -1.1164
   87SER    HB2 5641   5.964   0.801   0.715 -0.2169  0.3230 -0.7532
   87SER     OG 5642   6.113   0.878   0.831 -0.2667  0.2427 -0.8858
   87SER     HG 5643   6.040   0.940   0.838 -1.1205 -0.7286 -0.8152
   87SER      C 5644   6.156   0.897   0.553  0.2439 -0.2477 -0.3288
   87SER      O 5645   6.245   0.981   0.567  0.2595 -0.4558  0.9556
   88GLN      N 5646   6.057   0.909   0.465  0.0830 -0.2567 -0.1499
   88GLN      H 5647   6.000   0.826   0.461  2.6259 -2.0848 -0.4205
   88GLN     CA 5648   6.032   1.016   0.370 -0.5350 -0.5364 -0.3058
   88GLN     HA 5649   6.087   1.106   0.399 -0.9816 -0.1177 -0.7304
   88GLN     CB 5650   6.058   0.970   0.227  0.8080 -0.2461 -0.1689
   88GLN    HB1 5651   6.020   1.040   0.153  1.2693 -0.0307 -0.2071
   88GLN    HB2 5652   6.023   0.867   0.217  0.3980 -0.2745  1.3208
   88GLN     CG 5653   6.208   0.965   0.198  0.6577  0.3948 -1.0894
   88GLN    HG1 5654   6.259   1.054   0.234  1.2986 -0.3140 -0.2073
   88GLN    HG2 5655   6.226   0.972   0.091  1.0611  1.0593 -0.9798
   88GLN     CD 5656   6.284   0.841   0.242 -0.2659  0.1182 -0.2144
   88GLN    OE1 5657   6.237   0.732   0.275  0.6002 -0.2441 -0.1239
   88GLN    NE2 5658   6.417   0.844   0.227 -0.2390 -0.4990 -0.1050
   88GLN   HE21 5659   6.464   0.932   0.218  1.8241 -1.4936  0.2881
   88GLN   HE22 5660   6.461   0.759   0.261 -0.4823  0.0888  1.7462
   88GLN      C 5661   5.884   1.050   0.380 -0.3230  0.3027  0.1043
   88GLN      O 5662   5.796   0.965   0.394 -0.0568 -0.0206 -0.1772
   89SER      N 5663   5.851   1.177   0.357  0.3983  0.3793 -0.5489
   89SER      H 5664   5.929   1.233   0.324  0.6350 -0.4668 -1.4591
   89SER     CA 5665   5.717   1.231   0.345  0.1754 -0.1406 -0.4178
   89SER     HA 5666   5.653   1.160   0.398  1.4446 -2.1312 -1.4099
   89SER     CB 5667   5.706   1.370   0.406  0.8480  0.1146 -0.8669
   89SER    HB1 5668   5.603   1.406   0.403  0.8317  0.2069  0.2238
   89SER    HB2 5669   5.773   1.427   0.341  1.8602 -2.9962 -2.7346
   89SER     OG 5670   5.767   1.370   0.533 -0.0514  0.0899 -0.4308
   89SER     HG 5671   5.762   1.462   0.560 -1.5291  0.8739 -3.0043
   89SER      C 5672   5.666   1.237   0.201 -0.1289  0.3222 -0.2906
   89SER      O 5673   5.752   1.220   0.115  0.2939 -0.2761  0.2414
   90SER      N 5674   5.535   1.253   0.180 -0.2214 -0.1175 -0.0711
   90SER      H 5675   5.481   1.282   0.260  0.5573  2.2536 -0.3114
   90SER     CA 5676   5.468   1.248   0.051  0.2477  0.1933 -0.3294
   90SER     HA 5677   5.532   1.175   0.001 -0.1694 -1.5831  1.5832
   90SER     CB 5678   5.326   1.193   0.052  0.2002  0.3025 -0.9264
   90SER    HB1 5679   5.251   1.260   0.095 -0.3321 -0.0825 -1.2423
   90SER    HB2 5680   5.298   1.160   8.624  1.2170 -1.1820 -0.7518
   90SER     OG 5681   5.326   1.079   0.134 -0.0120  0.6100 -0.4913
   90SER     HG 5682   5.238   1.070   0.170 -0.4949  2.9819 -0.9130
   90SER      C 5683   5.465   1.387   8.662  0.1883  0.0606 -0.6297
   90SER      O 5684   5.428   1.484   0.057 -0.2484 -0.8382  0.4622
   91TYR      N 5685   5.498   1.395   8.533  0.0751  0.2204 -0.6497
   91TYR      H 5686   5.534   1.316   8.482  0.2348 -1.2097  1.5492
   91TYR     CA 5687   5.519   1.517   8.457  0.7161  0.3032 -0.3506
   91TYR     HA 5688   5.472   1.601   8.509 -0.2432  0.1038 -0.8698
   91TYR     CB 5689   5.666   1.554   8.439  0.5551  0.9702 -0.3194
   91TYR    HB1 5690   5.724   1.469   8.402  0.6351  1.4634 -1.3550
   91TYR    HB2 5691   5.673   1.635   8.367  1.3398  2.8968  1.8119
   91TYR     CG 5692   5.726   1.586   8.574  0.3077  0.1723 -0.0172
   91TYR    CD1 5693   5.824   1.500   8.625 -0.1536 -0.2517  0.1700
   91TYR    HD1 5694   5.837   1.399   8.587  0.4218 -0.2370  0.3096
   91TYR    CE1 5695   5.893   1.539   0.068  0.2535 -0.1638 -0.0994
   91TYR    HE1 5696   5.963   1.468   0.109 -1.0464  0.0176  2.6656
   91TYR     CZ 5697   5.858   1.648   0.151  0.0375 -0.1035 -0.2673
   91TYR     OH 5698   5.929   1.679   0.264  0.0528 -0.0501 -0.2915
   91TYR     HH 5699   5.906   1.758   0.314 -0.7649 -0.3724 -0.1300
   91TYR    CE2 5700   5.757   1.731   0.099 -0.7406 -0.6970  0.2678
   91TYR    HE2 5701   5.735   1.830   0.136 -2.1851 -1.1024  0.5593
   91TYR    CD2 5702   5.705   1.706   8.644 -0.0910  0.2035 -0.1885
   91TYR    HD2 5703   5.628   1.775   8.613  0.5818  0.5082 -1.2421
   91TYR      C 5704   5.436   1.516   8.329  0.2083  0.2436 -0.0232
   91TYR      O 5705   5.447   1.417   8.257  0.2652 -0.4235  0.8811
   92GLY      N 5706   5.359   1.616   8.287  0.2923  0.2896 -0.0682
   92GLY      H 5707   5.337   1.696   8.345 -1.5068  1.8391 -2.6680
   92GLY     CA 5708   5.270   1.595   8.174  0.2327 -0.4876  0.1133
   92GLY    HA1 5709   5.187   1.663   8.195 -0.7100 -1.2918 -0.9329
   92GLY    HA2 5710   5.220   1.499   8.163 -2.1371  0.7091 -0.1780
   92GLY      C 5711   5.342   1.613   8.041  0.1246 -0.5437  0.0488
   92GLY      O 5712   5.447   1.674   8.024 -0.1193 -0.0758  0.2024
   93GLN      N 5713   5.284   1.564   7.931 -0.1080  0.0203 -0.0845
   93GLN      H 5714   5.190   1.530   7.938 -0.2794  0.4009 -0.4821
   93GLN     CA 5715   5.341   1.566   7.798  0.0003 -0.3874 -0.0455
   93GLN     HA 5716   5.432   1.625   7.782  0.2575 -1.1574 -1.7322
   93GLN     CB 5717   5.363   1.420   7.758  0.1798 -0.4797  0.3868
   93GLN    HB1 5718   5.267   1.369   7.761 -0.6402  0.5811 -3.1881
   93GLN    HB2 5719   5.389   1.402   7.654  0.0028  1.3779 -0.0201
   93GLN     CG 5720   5.456   1.328   7.836  0.2140 -0.7877 -0.0118
   93GLN    HG1 5721   5.425   1.225   7.821  0.2868 -0.4937 -2.7185
   93GLN    HG2 5722   5.441   1.342   7.943  1.8736 -1.4141  0.3276
   93GLN     CD 5723   5.605   1.336   7.805  0.1430 -0.0474 -0.1907
   93GLN    OE1 5724   5.654   1.434   7.749  0.2571  0.5474  0.9343
   93GLN    NE2 5725   5.688   1.242   7.850  0.2567  0.3293  0.3931
   93GLN   HE21 5726   5.788   1.255   7.841  0.4689 -1.6017 -0.7503
   93GLN   HE22 5727   5.660   1.165   7.909  0.0333  0.4224  0.4087
   93GLN      C 5728   5.243   1.629   7.700  0.1739  0.0323  0.0494
   93GLN      O 5729   5.125   1.649   7.730  0.1005 -0.3878  0.0421
   94GLN      N 5730   5.281   1.645   7.574 -0.2732 -0.3206 -0.1338
   94GLN      H 5731   5.381   1.637   7.560 -0.2331  0.3757 -0.3205
   94GLN     CA 5732   5.203   1.681   7.457 -0.2923 -0.1474 -0.0675
   94GLN     HA 5733   5.143   1.772   7.467 -0.4004 -0.2558  0.2838
   94GLN     CB 5734   5.305   1.689   7.344 -0.1864 -0.0000  0.0375
   94GLN    HB1 5735   5.366   1.599   7.334  0.9223  0.8650 -1.3669
   94GLN    HB2 5736   5.377   1.765   7.375  2.2469 -2.2121  0.2036
   94GLN     CG 5737   5.241   1.727   7.211 -0.6339 -0.8707  0.0023
   94GLN    HG1 5738   5.179   1.816   7.211  1.0908  0.3965 -2.0811
   94GLN    HG2 5739   5.184   1.644   7.168 -2.1945  0.4229 -0.5371
   94GLN     CD 5740   5.348   1.749   7.106 -0.3213 -0.1948  0.4575
   94GLN    OE1 5741   5.433   1.667   7.071 -0.1750  0.0665  0.1926
   94GLN    NE2 5742   5.350   1.868   7.045 -0.0591 -0.4796 -0.0962
   94GLN   HE21 5743   5.418   1.874   6.970 -0.5404  1.6526 -0.4186
   94GLN   HE22 5744   5.276   1.935   7.055 -0.3178 -0.9386  1.3839
   94GLN      C 5745   5.101   1.571   7.435 -0.1219 -0.2648 -0.2728
   94GLN      O 5746   5.119   1.451   7.458 -0.3418 -0.2806 -0.1801
   95SER      N 5747   4.988   1.608   7.374 -0.0277  0.4412 -0.0251
   95SER      H 5748   4.974   1.705   7.350  1.1206  0.2462 -1.6621
   95SER     CA 5749   4.882   1.524   7.323  0.2824  0.1720 -0.2352
   95SER     HA 5750   4.866   1.448   7.400 -0.1176  1.3333  0.8719
   95SER     CB 5751   4.754   1.598   7.283 -0.1201 -0.6786 -0.5548
   95SER    HB1 5752   4.779   1.660   7.197  1.2793 -0.3319  0.0747
   95SER    HB2 5753   4.665   1.540   7.262 -1.4147  0.2976  1.8711
   95SER     OG 5754   4.722   1.693   7.382  0.1882 -0.8096 -0.3250
   95SER     HG 5755   4.680   1.771   7.344 -1.1860 -2.3797 -2.2656
   95SER      C 5756   4.937   1.447   7.204  0.0774 -0.2290 -0.0761
   95SER      O 5757   4.977   1.495   7.098  0.0180  0.1609  0.0756
   96SER      N 5758   4.967   1.319   7.229  0.1807 -0.1860  0.0219
   96SER      H 5759   4.918   1.278   7.307 -2.5696  0.9913 -0.9498
   96SER     CA 5760   5.063   1.237   7.158  0.1534 -0.1994  0.0005
   96SER     HA 5761   5.069   1.282   7.058 -0.9208 -1.5486 -0.7101
   96SER     CB 5762   5.206   1.256   7.206  0.3041 -0.6939 -0.2410
   96SER    HB1 5763   5.246   1.357   7.196 -0.6620 -0.3029 -0.2896
   96SER    HB2 5764   5.270   1.192   7.146  2.0223  0.7942 -0.1022
   96SER     OG 5765   5.216   1.208   7.338 -0.1155  0.1216  0.0977
   96SER     HG 5766   5.141   1.236   7.391  0.4197  2.6700 -0.3734
   96SER      C 5767   5.027   1.089   7.148  0.0774 -0.1684 -0.2120
   96SER      O 5768   4.964   1.026   7.233  0.4511 -0.2727 -0.0082
   97TYR      N 5769   5.076   1.027   7.041  0.0681 -0.1903 -0.2036
   97TYR      H 5770   5.144   1.077   6.986  1.0620 -1.4694 -0.1761
   97TYR     CA 5771   5.055   0.885   7.021 -0.0945 -0.1393 -0.3961
   97TYR     HA 5772   4.947   0.873   7.032 -0.0694 -0.5749 -0.5954
   97TYR     CB 5773   5.112   0.842   6.886  0.1286  0.1356 -0.3908
   97TYR    HB1 5774   5.091   0.736   6.876 -1.9846  0.5300 -0.7524
   97TYR    HB2 5775   5.218   0.865   6.877 -0.2512  2.8006  0.8760
   97TYR     CG 5776   5.040   0.903   6.767 -0.1472  0.1062 -0.2384
   97TYR    CD1 5777   5.120   0.968   6.673  0.3999  0.1438  0.2475
   97TYR    HD1 5778   5.222   0.996   6.694 -0.7390  3.6361  1.8243
   97TYR    CE1 5779   5.071   1.029   6.557 -0.1241  0.7127  0.7656
   97TYR    HE1 5780   5.134   1.081   6.486  2.7666 -2.8855  0.4065
   97TYR     CZ 5781   4.934   1.012   6.531 -0.0066  0.6275  0.2000
   97TYR     OH 5782   4.873   1.071   6.424  0.7971  0.4878 -0.3447
   97TYR     HH 5783   4.933   1.118   6.365 -1.5064  3.8611 -0.3365
   97TYR    CE2 5784   4.854   0.937   6.619  0.0703  0.2215 -0.0747
   97TYR    HE2 5785   4.752   0.919   6.587 -0.8074  1.5301  1.7660
   97TYR    CD2 5786   4.903   0.891   6.742 -0.2270  0.3205  0.0820
   97TYR    HD2 5787   4.829   0.851   6.810 -1.0690  0.3605 -0.7929
   97TYR      C 5788   5.107   0.784   7.122 -0.1323  0.2335  0.0007
   97TYR      O 5789   5.048   0.676   7.117  0.1545  0.0691  0.1624
   98PRO      N 5790   5.214   0.807   7.198 -0.0381 -0.1240 -0.0218
   98PRO     CD 5791   5.316   0.908   7.183 -0.2471  0.0188 -0.5040
   98PRO    HD1 5792   5.298   0.985   7.258  2.1297  2.0584 -1.8663
   98PRO    HD2 5793   5.314   0.956   7.086  0.3252  1.2663  0.0739
   98PRO     CG 5794   5.448   0.840   7.219 -0.1422  0.2101 -0.5237
   98PRO    HG1 5795   5.485   0.774   7.141 -0.4635 -1.0354  0.3412
   98PRO    HG2 5796   5.528   0.910   7.245  1.1473 -1.3412 -0.1490
[truncated: 841,970 more chars]
