# Supplementary material for: Thermodynamic forces from protein and water govern condensate formation of an intrinsically disordered protein domain
Source: Nat Commun. 2023 Sep 21;14:5892. doi: 10.1038/s41467-023-41586-y (PMC10514047; doi:10.1038/s41467-023-41586-y)
Supplement: Supplementary file 4 — Supplementary Data 1 [file 41467_2023_41586_MOESM4_ESM.zip › final_coord_set-2_525mgmL.gro]

Protein in water
17956
    1MET      N    1   5.074   4.023   1.711  0.8487  0.0389  0.1351
    1MET     H1    2   5.023   3.950   1.759  0.6631 -0.1785 -0.3838
    1MET     H2    3   5.158   4.049   1.760  0.0845  0.2086  1.4098
    1MET     H3    4   5.088   3.991   1.616 -0.7384 -0.0716 -0.0889
    1MET     CA    5   4.990   4.144   1.713  0.7660 -0.0251  0.5772
    1MET     HA    6   4.900   4.123   1.655  0.3749  2.0314  0.3679
    1MET     CB    7   4.944   4.167   1.857  0.8697  0.5032  0.5262
    1MET    HB1    8   4.867   4.097   1.888  0.3568  1.6347  1.8802
    1MET    HB2    9   5.033   4.171   1.921  0.2874  0.1060  1.3685
    1MET     CG   10   4.876   4.303   1.868 -0.4795 -0.1415  0.3119
    1MET    HG1   11   4.957   4.374   1.849  0.0714 -0.3038  1.9204
    1MET    HG2   12   4.846   4.318   1.972 -1.5732  1.3508 -0.1837
    1MET     SD   13   4.735   4.331   1.757 -0.3928  0.4654  0.3528
    1MET     CE   14   4.625   4.195   1.803  0.3670 -0.3328 -0.1537
    1MET    HE1   15   4.602   4.201   1.909 -0.6512 -2.2391 -0.2211
    1MET    HE2   16   4.669   4.101   1.770 -0.1082 -1.3474  1.9178
    1MET    HE3   17   4.530   4.217   1.754 -1.0404 -2.0310  1.6474
    1MET      C   18   5.056   4.262   1.643  0.4021 -0.3370 -0.3135
    1MET      O   19   5.149   4.323   1.696 -0.1674  0.1028  0.1907
    2ALA      N   20   5.026   4.285   1.515  0.3319 -0.0520 -0.2466
    2ALA      H   21   4.965   4.219   1.469 -1.3015  0.0054  1.6741
    2ALA     CA   22   5.067   4.394   1.429  0.3801 -0.0366 -0.2054
    2ALA     HA   23   5.160   4.434   1.469 -0.3047  1.3421  0.0653
    2ALA     CB   24   5.096   4.334   1.292 -0.3572 -0.9030  0.0067
    2ALA    HB1   25   5.013   4.280   1.246  2.7479 -3.6452 -2.9541
    2ALA    HB2   26   5.180   4.265   1.295  0.0468 -0.3873  1.0188
    2ALA    HB3   27   5.135   4.411   1.225 -3.4366  0.5323 -0.3352
    2ALA      C   28   4.974   4.514   1.427 -0.2405 -0.5134 -0.2583
    2ALA      O   29   4.860   4.504   1.474 -0.1420  0.1731  0.1482
    3SER      N   30   5.025   4.620   1.364  0.1214 -0.1809  0.5764
    3SER      H   31   5.109   4.593   1.315 -0.6206 -2.3630  0.3755
    3SER     CA   32   4.957   4.745   1.336  0.0681 -0.2998  0.1688
    3SER     HA   33   4.856   4.739   1.379 -0.8833 -1.4467 -2.0566
    3SER     CB   34   5.014   4.871   1.399 -0.6810  0.0310  0.1909
    3SER    HB1   35   4.955   4.963   1.390  0.7072  1.0059  0.6774
    3SER    HB2   36   5.102   4.892   1.339 -0.3899  3.4544  1.5482
    3SER     OG   37   5.056   4.852   1.533 -0.7253  0.3853  0.2568
    3SER     HG   38   4.986   4.807   1.580 -1.4276  0.8214 -0.3298
    3SER      C   39   4.919   4.760   1.190 -0.4583 -0.4427  0.2876
    3SER      O   40   4.963   4.689   1.100  0.0610  0.5074 -0.2165
    4ASN      N   41   4.836   4.860   1.158  0.1966  0.1522  0.4226
    4ASN      H   42   4.785   4.909   1.231  1.0118  0.6901  0.6394
    4ASN     CA   43   4.818   4.909   1.023  0.3409 -0.2688  0.2489
    4ASN     HA   44   4.890   4.878   0.947  0.0078 -0.1100 -0.1325
    4ASN     CB   45   4.677   4.875   0.979  0.2832  0.0421  0.1912
    4ASN    HB1   46   4.649   4.925   0.886 -0.3727  1.9945  1.3906
    4ASN    HB2   47   4.669   4.769   0.953  1.8264  0.2221 -1.2001
    4ASN     CG   48   4.566   4.913   1.076 -0.2965  0.2009 -0.5247
    4ASN    OD1   49   4.504   4.835   1.148 -0.2376  0.5973 -0.0418
    4ASN    ND2   50   4.531   5.042   1.077  0.0128  0.2809 -0.1248
    4ASN   HD21   51   4.562   5.102   1.003 -1.8488  0.4550 -0.8013
    4ASN   HD22   52   4.447   5.063   1.129 -0.1219  2.2522 -1.0522
    4ASN      C   53   4.836   5.059   1.041 -0.2089 -0.1866  0.1178
    4ASN      O   54   4.815   5.117   1.148  0.2505  0.7662 -0.2887
    5ASP      N   55   4.882   5.134   0.940 -0.8872  0.1943  0.0870
    5ASP      H   56   4.910   5.098   0.850  2.1746  0.3762  0.8553
    5ASP     CA   57   4.876   5.279   0.936 -0.0631  0.2185 -0.2830
    5ASP     HA   58   4.922   5.314   1.028 -0.5936 -0.8195  0.3860
    5ASP     CB   59   4.958   5.352   0.829  0.4818  0.1304  0.0703
    5ASP    HB1   60   5.064   5.336   0.849  0.5417  1.7320  1.1777
    5ASP    HB2   61   4.937   5.458   0.836  1.5068  0.2479  2.2293
    5ASP     CG   62   4.925   5.308   0.687 -0.6566  0.1137  0.3294
    5ASP    OD1   63   4.916   5.401   0.604  0.2222 -0.0884 -0.0092
    5ASP    OD2   64   4.912   5.187   0.659  0.2204  0.1216 -0.1543
    5ASP      C   65   4.737   5.336   0.959 -0.0817  0.1343 -0.1862
    5ASP      O   66   4.634   5.281   0.923 -0.0850  0.2090 -0.2926
    6TYR      N   67   4.731   5.451   1.028 -0.0774 -0.2334  0.4358
    6TYR      H   68   4.820   5.494   1.050  0.7977 -0.9031 -1.5215
    6TYR     CA   69   4.610   5.523   1.059 -0.2139  0.1025 -0.8185
    6TYR     HA   70   4.535   5.503   0.982  1.0548 -0.2732 -1.9942
    6TYR     CB   71   4.562   5.467   1.193  0.0947  0.1857 -0.6728
    6TYR    HB1   72   4.538   5.361   1.182  2.2908 -0.2745 -1.6430
    6TYR    HB2   73   4.635   5.477   1.273 -0.1745  0.7985 -0.5005
    6TYR     CG   74   4.434   5.527   1.245  0.3137  0.1852 -0.1296
    6TYR    CD1   75   4.432   5.605   1.362 -0.1492 -0.3879  0.2469
    6TYR    HD1   76   4.524   5.625   1.415  1.2947 -1.0440 -1.8462
    6TYR    CE1   77   4.312   5.666   1.398  0.0327  0.1794 -0.0918
    6TYR    HE1   78   4.306   5.736   1.481 -0.4735  1.2375 -0.9890
    6TYR     CZ   79   4.194   5.641   1.325 -0.0449  0.1218  0.0528
    6TYR     OH   80   4.079   5.702   1.367 -0.1848  0.1344 -0.3530
    6TYR     HH   81   4.014   5.697   1.296  1.1355 -0.6623 -1.5663
    6TYR    CE2   82   4.194   5.550   1.218 -0.0089  0.1515  0.0273
    6TYR    HE2   83   4.102   5.521   1.170  1.1169 -0.9179 -1.5650
    6TYR    CD2   84   4.316   5.497   1.176  0.0122 -0.2336  0.5561
    6TYR    HD2   85   4.326   5.431   1.091  1.7593  0.2060  0.3816
    6TYR      C   86   4.640   5.672   1.068 -0.2138  0.0466  0.1848
    6TYR      O   87   4.758   5.707   1.067 -0.1671 -0.1149 -0.1789
    7THR      N   88   4.544   5.764   1.084  0.0443  0.3062  0.2572
    7THR      H   89   4.448   5.733   1.086 -0.3234  1.3562 -0.5781
    7THR     CA   90   4.571   5.903   1.114  0.2117  0.3156  0.0671
    7THR     HA   91   4.610   5.951   1.024  0.8555  1.6270  1.0311
    7THR     CB   92   4.435   5.962   1.150 -0.2705 -0.4153 -0.5153
    7THR     HB   93   4.410   5.920   1.247  0.6430  1.4930  0.6023
    7THR    CG2   94   4.432   6.115   1.154 -0.0007 -0.4251  0.1459
    7THR   HG21   95   4.336   6.153   1.189 -0.0072 -0.8428  0.5922
    7THR   HG22   96   4.448   6.153   1.053 -1.2075 -0.4131 -0.0598
    7THR   HG23   97   4.510   6.150   1.222 -2.3568  1.9107  1.8486
    7THR    OG1   98   4.333   5.925   1.059 -0.5369  0.1285 -0.4426
    7THR    HG1   99   4.366   5.957   0.975 -0.9407  1.8519  0.0132
    7THR      C  100   4.664   5.919   1.233 -0.0330  0.0719  0.2933
    7THR      O  101   4.636   5.862   1.338 -0.3525 -0.0578  0.1411
    8GLN      N  102   4.764   6.005   1.214 -0.2732  0.3168  0.1324
    8GLN      H  103   4.783   6.041   1.121 -0.5634  1.2877  0.4346
    8GLN     CA  104   4.872   6.037   1.305 -0.3089  0.1619  0.2297
    8GLN     HA  105   4.952   6.082   1.245  0.5398 -0.0390  1.1937
    8GLN     CB  106   4.831   6.141   1.409  0.2093  0.3949  0.2064
    8GLN    HB1  107   4.755   6.098   1.474  1.6785 -1.0889  1.0223
    8GLN    HB2  108   4.919   6.161   1.470  0.3984  0.4520 -0.0822
    8GLN     CG  109   4.788   6.273   1.345  0.0075  0.3565  0.2616
    8GLN    HG1  110   4.687   6.264   1.306 -0.1675 -1.9944  1.0474
    8GLN    HG2  111   4.862   6.293   1.267  0.8642 -0.3958  0.8499
    8GLN     CD  112   4.775   6.388   1.444 -0.6172  0.1302  0.4432
    8GLN    OE1  113   4.675   6.393   1.516 -0.7000 -0.2848  0.3649
    8GLN    NE2  114   4.866   6.485   1.446 -0.1109 -0.3267 -0.0727
    8GLN   HE21  115   4.940   6.478   1.377  0.5482 -0.4969  0.6329
    8GLN   HE22  116   4.860   6.565   1.508  0.8448 -2.3163  2.8335
    8GLN      C  117   4.948   5.926   1.375  0.2507  0.2292 -0.2563
    8GLN      O  118   5.004   5.940   1.484  0.0688 -0.9517  0.0010
    9GLN      N  119   4.950   5.811   1.308  0.0361  0.0480  0.0442
    9GLN      H  120   4.881   5.798   1.234 -0.8955  0.3864  0.8285
    9GLN     CA  121   5.043   5.705   1.337 -0.1543 -0.1659 -0.1141
    9GLN     HA  122   5.043   5.688   1.445 -0.9386  0.0137 -0.0863
    9GLN     CB  123   4.985   5.574   1.285 -0.1222 -0.0961 -0.3260
    9GLN    HB1  124   4.876   5.582   1.284 -0.1035  0.1231 -0.8736
    9GLN    HB2  125   5.014   5.576   1.180 -2.2485  0.6246 -0.9372
    9GLN     CG  126   5.036   5.451   1.361 -0.1110  0.1810  0.1184
    9GLN    HG1  127   5.045   5.467   1.468 -1.5416  2.2383 -0.0000
    9GLN    HG2  128   4.965   5.370   1.349 -2.1668  1.7370  1.1859
    9GLN     CD  129   5.164   5.389   1.306 -0.3377 -0.0300 -0.1715
    9GLN    OE1  130   5.191   5.396   1.187  0.2369  0.3647 -0.0223
    9GLN    NE2  131   5.236   5.313   1.390 -0.0298  0.4043 -0.0379
    9GLN   HE21  132   5.317   5.270   1.349 -0.6867  0.1895 -1.1748
    9GLN   HE22  133   5.231   5.302   1.490  0.1031  0.5201 -0.0200
    9GLN      C  134   5.184   5.737   1.290  0.0922  0.1709  0.8219
    9GLN      O  135   5.199   5.819   1.199 -0.1154  0.2420  0.8522
   10ALA      N  136   5.290   5.685   1.354  0.1039 -0.3904  0.3634
   10ALA      H  137   5.270   5.629   1.435  0.7313 -1.8876 -0.4763
   10ALA     CA  138   5.429   5.698   1.316  0.0221  0.0579  0.2098
   10ALA     HA  139   5.489   5.698   1.407 -2.6352  2.2081  2.1355
   10ALA     CB  140   5.467   5.580   1.227 -0.2316  0.4438 -0.4180
   10ALA    HB1  141   5.573   5.595   1.207 -0.7269  0.4886 -3.6307
   10ALA    HB2  142   5.454   5.485   1.280 -0.4247  0.8585  0.2929
   10ALA    HB3  143   5.428   5.587   1.125  1.1917  2.7157 -0.8790
   10ALA      C  144   5.472   5.834   1.263  0.2180 -0.0803  0.0111
   10ALA      O  145   5.528   5.847   1.154  0.0930 -0.0228 -0.0466
   11THR      N  146   5.436   5.935   1.342  0.3673  0.3922 -0.5170
   11THR      H  147   5.398   5.909   1.432 -1.1670 -0.3182 -1.3484
   11THR     CA  148   5.472   6.074   1.326  0.3770  0.4272 -0.2129
   11THR     HA  149   5.531   6.094   1.236  0.3307 -0.0638 -0.3502
   11THR     CB  150   5.343   6.156   1.327  0.2725  0.2691 -0.5407
   11THR     HB  151   5.279   6.107   1.254 -1.1802  0.2690  0.6830
   11THR    CG2  152   5.290   6.155   1.470  0.0848  0.0732 -0.6107
   11THR   HG21  153   5.351   6.217   1.536 -0.8347  0.2734  0.0633
   11THR   HG22  154   5.285   6.055   1.513 -2.8965  0.0329 -0.8278
   11THR   HG23  155   5.192   6.202   1.468 -0.5168 -1.1738 -1.4220
   11THR    OG1  156   5.360   6.289   1.286  0.7088  0.3587 -0.0841
   11THR    HG1  157   5.271   6.326   1.288  1.2385  1.7455 -0.8765
   11THR      C  158   5.571   6.126   1.429 -0.0890  0.3332  0.2828
   11THR      O  159   5.593   6.065   1.534  0.3725  0.5557  0.3180
   12GLN      N  160   5.628   6.244   1.401  0.0802  0.2614  0.3181
   12GLN      H  161   5.599   6.296   1.319  1.7407  1.2637  0.3374
   12GLN     CA  162   5.736   6.308   1.472  0.1445  0.1286  0.3409
   12GLN     HA  163   5.716   6.295   1.578  1.9876  0.4878  0.7697
   12GLN     CB  164   5.875   6.254   1.439  0.0121 -0.3276  0.5171
   12GLN    HB1  165   5.882   6.235   1.332  0.0167 -0.0199  0.4606
   12GLN    HB2  166   5.955   6.321   1.471  1.7096 -1.8719 -0.2685
   12GLN     CG  167   5.902   6.113   1.490 -0.4897 -0.8608 -0.6516
   12GLN    HG1  168   5.895   6.121   1.599  2.6571  0.2368 -0.4446
   12GLN    HG2  169   5.830   6.041   1.452 -1.3668 -0.9966  1.1490
   12GLN     CD  170   6.041   6.064   1.451  0.1227  0.2108  0.1312
   12GLN    OE1  171   6.134   6.075   1.531  0.2532 -0.6269  0.1064
   12GLN    NE2  172   6.061   6.011   1.331  0.3013  0.0435  0.2343
   12GLN   HE21  173   5.994   6.020   1.256  1.3684  3.0531 -0.4894
   12GLN   HE22  174   6.154   5.974   1.316 -0.2492 -0.9331 -1.0250
   12GLN      C  175   5.725   6.458   1.453 -0.0543  0.1065  0.2874
   12GLN      O  176   5.650   6.501   1.365 -0.0501 -0.2769  0.0955
   13SER      N  177   5.790   6.532   1.543 -0.3409 -0.1858  0.7371
   13SER      H  178   5.838   6.487   1.620 -0.1461  1.1383  1.4119
   13SER     CA  179   5.826   6.672   1.541  0.6347 -0.4309 -0.1411
   13SER     HA  180   5.835   6.706   1.438  2.9249 -0.5168 -0.0029
   13SER     CB  181   5.720   6.765   1.602  0.1463 -0.5548 -0.7884
   13SER    HB1  182   5.750   6.870   1.602  0.0595 -0.5215 -1.7059
   13SER    HB2  183   5.713   6.734   1.706  0.7345  0.9513 -0.2847
   13SER     OG  184   5.597   6.748   1.535 -0.0963 -0.0578 -0.4678
   13SER     HG  185   5.610   6.669   1.483 -0.5921 -2.1262  2.3188
   13SER      C  186   5.958   6.703   1.610  0.6703 -0.1213 -0.3449
   13SER      O  187   6.014   6.618   1.678  0.1679 -0.0877  0.1148
   14TYR      N  188   6.011   6.825   1.596  0.3047  0.0297 -0.4226
   14TYR      H  189   5.983   6.884   1.518  1.7097 -0.1360 -1.0698
   14TYR     CA  190   6.128   6.877   1.663  0.1362  0.0743 -0.1623
   14TYR     HA  191   6.195   6.792   1.677  0.5739  0.2838 -0.9164
   14TYR     CB  192   6.210   6.977   1.581 -0.6668  0.4048 -0.5748
   14TYR    HB1  193   6.305   6.993   1.632 -0.1758 -2.4002 -0.4423
   14TYR    HB2  194   6.147   7.065   1.579 -3.0622 -1.1514  0.5445
   14TYR     CG  195   6.238   6.932   1.440  0.4889  0.2022 -0.2885
   14TYR    CD1  196   6.179   7.006   1.336  0.0031  0.2068 -0.0112
   14TYR    HD1  197   6.114   7.088   1.361 -0.6615  0.6709 -2.9456
   14TYR    CE1  198   6.216   6.993   1.202 -0.1715  0.6831 -0.1066
   14TYR    HE1  199   6.179   7.053   1.121 -3.1970 -1.3320 -0.3893
   14TYR     CZ  200   6.317   6.902   1.166 -0.0016  0.9152 -0.2131
   14TYR     OH  201   6.335   6.865   1.035  0.0142  0.1399  0.0017
   14TYR     HH  202   6.419   6.822   1.023  0.5031  0.8775  0.6830
   14TYR    CE2  203   6.379   6.832   1.271 -0.1659  0.3300 -0.5004
   14TYR    HE2  204   6.460   6.766   1.242  2.2897  2.7321  0.4488
   14TYR    CD2  205   6.346   6.849   1.406  0.2198 -0.1267 -0.3446
   14TYR    HD2  206   6.396   6.792   1.483  0.9704  1.9820  0.8335
   14TYR      C  207   6.095   6.913   1.807  0.0462  0.2759 -0.2328
   14TYR      O  208   5.981   6.953   1.829 -0.0948  0.0130 -0.4854
   15GLY      N  209   6.182   6.901   1.908 -0.7019 -0.3078  0.3631
   15GLY      H  210   6.273   6.861   1.889  0.8516  1.7891  2.6826
   15GLY     CA  211   6.155   6.944   2.043  0.2842 -0.2484  0.5534
   15GLY    HA1  212   6.225   6.900   2.114  0.2747 -0.2876  0.5388
   15GLY    HA2  213   6.057   6.901   2.068  0.6647 -1.3003  0.3095
   15GLY      C  214   6.162   7.095   2.060 -0.0791 -0.2267  0.5113
   15GLY      O  215   6.204   7.169   1.972 -0.1665 -0.0715  0.5995
   16ALA      N  216   6.122   7.145   2.177  0.5208  0.0179  0.6129
   16ALA      H  217   6.078   7.083   2.244 -2.3085  1.8225  0.6195
   16ALA     CA  218   6.118   7.287   2.210 -0.1461  0.1005  0.2019
   16ALA     HA  219   6.191   7.339   2.149 -1.5949  0.1752 -1.5374
   16ALA     CB  220   5.980   7.342   2.179 -0.4462 -0.7701 -0.0606
   16ALA    HB1  221   5.957   7.342   2.072 -1.3351 -0.2572  0.1169
   16ALA    HB2  222   5.894   7.291   2.223 -1.6996 -0.0742 -1.5844
   16ALA    HB3  223   5.982   7.447   2.211 -1.5782 -1.1697  1.4361
   16ALA      C  224   6.155   7.310   2.356 -0.0236  0.0146  0.1851
   16ALA      O  225   6.109   7.236   2.443  0.2077 -0.5665 -0.1760
   17TYR      N  226   6.249   7.402   2.379 -0.1553  0.1558  0.1602
   17TYR      H  227   6.289   7.449   2.299  2.7100 -0.6784  0.9812
   17TYR     CA  228   6.324   7.410   2.502 -0.0115  0.4550  0.0543
   17TYR     HA  229   6.280   7.348   2.581  1.0141 -0.0796  0.2193
   17TYR     CB  230   6.464   7.352   2.486 -0.0704  0.1912  0.4563
   17TYR    HB1  231   6.529   7.415   2.424 -0.8473  0.1457 -0.4225
   17TYR    HB2  232   6.508   7.347   2.586 -1.0084 -1.0510  0.8180
   17TYR     CG  233   6.479   7.216   2.422  0.1849  0.4146  0.0326
   17TYR    CD1  234   6.485   7.106   2.507 -0.6950  0.4392  0.1317
   17TYR    HD1  235   6.470   7.110   2.614 -0.3962 -1.0338  0.2545
   17TYR    CE1  236   6.486   6.977   2.451  0.5657  0.3718  0.2803
   17TYR    HE1  237   6.498   6.890   2.513  0.5373 -0.7994 -1.3057
   17TYR     CZ  238   6.469   6.962   2.312  0.1475 -0.2657  0.3980
   17TYR     OH  239   6.455   6.839   2.254 -0.8193 -0.3330  0.7486
   17TYR     HH  240   6.475   6.842   2.160 -1.2883  0.5350  0.6704
   17TYR    CE2  241   6.452   7.073   2.228  0.4196 -0.3024  0.2937
   17TYR    HE2  242   6.452   7.059   2.121  0.2546 -1.7221  0.4638
   17TYR    CD2  243   6.468   7.201   2.283  0.0384 -0.1710  0.1076
   17TYR    HD2  244   6.469   7.295   2.230  0.2121  2.7461  4.7189
   17TYR      C  245   6.330   7.549   2.563 -1.3771  0.7558 -0.4715
   17TYR      O  246   6.382   7.640   2.499 -0.2430  0.1580 -0.4118
   18PRO      N  247   6.289   7.567   2.689 -0.4971  0.1799 -0.0986
   18PRO     CD  248   6.298   7.697   2.752 -0.3410  0.2004 -0.1599
   18PRO    HD1  249   6.401   7.729   2.763 -0.4305  0.5385 -0.2678
   18PRO    HD2  250   6.242   7.766   2.689 -1.7254 -2.2022 -1.7251
   18PRO     CG  251   6.237   7.682   2.891  0.3802 -0.1737  0.1173
   18PRO    HG1  252   6.181   7.769   2.925 -0.7245 -1.2803  1.2329
   18PRO    HG2  253   6.311   7.647   2.963 -0.4771 -1.0717  0.5822
   18PRO     CB  254   6.140   7.565   2.874 -0.4304  0.5568 -0.3530
   18PRO    HB1  255   6.040   7.598   2.847 -0.4876  0.0822 -0.7419
   18PRO    HB2  256   6.140   7.503   2.963  1.4964 -0.6864 -1.1466
   18PRO     CA  257   6.204   7.479   2.766 -0.3128  0.1325  0.0526
   18PRO     HA  258   6.120   7.454   2.701  1.3447  0.4353 -2.3583
   18PRO      C  259   6.275   7.364   2.837  0.5179  0.2294 -0.6002
   18PRO      O  260   6.380   7.387   2.897  0.3450  0.2041 -0.2875
   19THR      N  261   6.218   7.244   2.834  0.1680  0.3876 -0.4016
   19THR      H  262   6.135   7.221   2.782 -0.0429 -2.2501  0.9154
   19THR     CA  263   6.256   7.127   2.912 -0.7549  0.0200 -0.4960
   19THR     HA  264   6.354   7.132   2.959 -0.9559  1.1848 -0.1651
   19THR     CB  265   6.146   7.098   3.013 -0.2406  0.5085  0.2081
   19THR     HB  266   6.152   6.996   3.053  0.3284  0.5857  0.3304
   19THR    CG2  267   6.157   7.188   3.136 -0.0508  0.7438  0.0194
   19THR   HG21  268   6.258   7.178   3.176  0.2655  1.1754 -0.6527
   19THR   HG22  269   6.123   7.288   3.110 -2.6841  0.4855  2.0054
   19THR   HG23  270   6.086   7.154   3.211  0.2260 -1.0368 -0.4851
   19THR    OG1  271   6.019   7.115   2.953 -0.2048 -0.0292 -0.0233
   19THR    HG1  272   5.956   7.086   3.019  2.1360 -1.9667  1.5463
   19THR      C  273   6.250   7.014   2.809 -0.4744 -0.4415 -0.0079
   19THR      O  274   6.171   7.023   2.715 -0.8084  0.0816  0.3134
   20GLN      N  275   6.324   6.906   2.833  0.2003 -0.0600 -0.3403
   20GLN      H  276   6.388   6.918   2.910 -0.0016 -1.9965  0.1921
   20GLN     CA  277   6.335   6.786   2.752 -0.1024 -0.1911 -0.1912
   20GLN     HA  278   6.292   6.812   2.656 -1.1731  0.7937  0.5255
   20GLN     CB  279   6.249   6.675   2.812 -0.1964 -0.2346 -0.4048
   20GLN    HB1  280   6.263   6.584   2.754 -0.3885 -1.6912  1.7225
   20GLN    HB2  281   6.285   6.650   2.912 -2.6884  0.5103  0.7592
   20GLN     CG  282   6.101   6.713   2.821 -0.0460  0.3151 -0.2105
   20GLN    HG1  283   6.087   6.821   2.823 -1.5129  0.1331 -0.0662
   20GLN    HG2  284   6.060   6.666   2.910  1.0534 -0.0820  0.1090
   20GLN     CD  285   6.029   6.671   2.694  0.5661  0.4888 -0.6229
   20GLN    OE1  286   6.087   6.635   2.592  0.2562 -1.0976 -0.2734
   20GLN    NE2  287   5.896   6.680   2.695  0.5338  0.0486 -0.3782
   20GLN   HE21  288   5.841   6.720   2.770 -0.7268  0.6998 -1.5963
   20GLN   HE22  289   5.840   6.652   2.616 -0.5202  0.6399  0.1289
   20GLN      C  290   6.481   6.743   2.743 -0.1007 -0.4132  0.7763
   20GLN      O  291   6.563   6.793   2.820  0.3874 -0.1344  0.0892
   21PRO      N  292   6.510   6.657   2.646 -0.3387 -0.0464  0.3764
   21PRO     CD  293   6.430   6.615   2.532 -0.3748  0.2478  0.2940
   21PRO    HD1  294   6.395   6.710   2.492  0.8818  0.5714 -0.0813
   21PRO    HD2  295   6.342   6.562   2.569 -1.4201  2.4017  1.0700
   21PRO     CG  296   6.519   6.537   2.436 -0.1897  0.2220  0.4855
   21PRO    HG1  297   6.571   6.602   2.365  1.0241  1.4649  2.3873
   21PRO    HG2  298   6.473   6.453   2.384  1.8312 -0.6422  0.0052
   21PRO     CB  299   6.623   6.479   2.531 -0.0084  0.2141  0.2830
   21PRO    HB1  300   6.716   6.449   2.483 -1.2201 -2.4724 -0.5555
   21PRO    HB2  301   6.575   6.393   2.577 -0.6844  1.2617  1.5966
   21PRO     CA  302   6.638   6.589   2.636 -0.0848  0.4752  0.0212
   21PRO     HA  303   6.662   6.549   2.735 -0.9366  0.4999  0.2515
   21PRO      C  304   6.755   6.681   2.608  0.0309  0.3936  0.2327
   21PRO      O  305   6.752   6.787   2.546 -0.1271  0.0566 -0.3364
   22GLY      N  306   6.873   6.635   2.651  0.1455  0.4872  0.0206
   22GLY      H  307   6.876   6.540   2.683 -0.6125  0.2580 -0.5686
   22GLY     CA  308   6.997   6.678   2.590  0.0204  0.6413 -0.1287
   22GLY    HA1  309   7.069   6.668   2.671 -1.3744  2.3051  1.3999
   22GLY    HA2  310   6.997   6.786   2.578 -0.1960  0.7316  0.6246
   22GLY      C  311   7.042   6.602   2.466 -0.2284 -0.2351  0.3043
   22GLY      O  312   6.978   6.504   2.431 -0.5641 -0.1076  0.5608
   23GLN      N  313   7.151   6.642   2.400 -0.4657 -0.0466  0.0234
   23GLN      H  314   7.204   6.720   2.437 -0.1812 -0.1640 -0.1337
   23GLN     CA  315   7.225   6.563   2.303  0.2726 -0.1695  0.6708
   23GLN     HA  316   7.177   6.467   2.319  1.1006 -0.4898  1.2415
   23GLN     CB  317   7.193   6.602   2.159  0.4159 -0.8395  0.4551
   23GLN    HB1  318   7.267   6.560   2.091 -0.3374 -2.5031  0.6234
   23GLN    HB2  319   7.095   6.564   2.133 -0.0669  1.1719 -0.9751
   23GLN     CG  320   7.197   6.752   2.132  0.2343 -0.8881  0.1582
   23GLN    HG1  321   7.109   6.796   2.180  0.5709  0.8047 -0.6898
   23GLN    HG2  322   7.282   6.800   2.180 -0.3446 -1.0195  1.3407
   23GLN     CD  323   7.200   6.795   1.986  0.0730 -0.4973  0.2685
   23GLN    OE1  324   7.150   6.726   1.897  0.1204 -0.0541 -0.1122
   23GLN    NE2  325   7.277   6.898   1.948 -0.3215 -0.3993 -0.2870
   23GLN   HE21  326   7.270   6.922   1.850 -0.0669 -2.0914 -0.7624
   23GLN   HE22  327   7.329   6.955   2.013  0.0269 -2.1816  1.0738
   23GLN      C  328   7.369   6.524   2.330  0.5744  0.2440 -0.2906
   23GLN      O  329   7.430   6.581   2.421 -0.1914  0.2922  0.2000
   24GLY      N  330   7.417   6.421   2.260 -0.2672 -0.7269  0.5219
   24GLY      H  331   7.365   6.382   2.183  1.5178 -3.5192  0.6162
   24GLY     CA  332   7.543   6.354   2.289  0.2003 -0.1045 -0.0268
   24GLY    HA1  333   7.547   6.347   2.398 -2.4799  0.2730  0.1639
   24GLY    HA2  334   7.623   6.422   2.260 -1.2516  1.8459  0.3216
   24GLY      C  335   7.557   6.218   2.224 -0.2115 -0.0189 -0.2950
   24GLY      O  336   7.457   6.167   2.173 -0.3229 -0.4076  0.3033
   25TYR      N  337   7.680   6.168   2.232 -0.0520  0.3610 -0.3864
   25TYR      H  338   7.740   6.241   2.269 -2.5618  2.9315 -1.0398
   25TYR     CA  339   7.729   6.037   2.196 -0.1264  0.3609 -0.4886
   25TYR     HA  340   7.835   6.036   2.222  0.5466  0.0100 -2.9595
   25TYR     CB  341   7.666   5.937   2.293 -0.0565  0.5221 -0.2774
   25TYR    HB1  342   7.707   5.839   2.271 -0.6764  0.6096 -1.9322
   25TYR    HB2  343   7.560   5.929   2.266 -0.4908  1.5637  0.9855
   25TYR     CG  344   7.667   5.971   2.440  0.2659 -0.1080 -0.1293
   25TYR    CD1  345   7.569   5.911   2.520  0.2951 -0.0240 -0.0294
   25TYR    HD1  346   7.490   5.857   2.471 -0.7643  1.7302 -0.3109
   25TYR    CE1  347   7.577   5.921   2.660  0.0828 -0.6727  0.0348
   25TYR    HE1  348   7.508   5.866   2.722 -0.7634 -0.1733 -0.4445
   25TYR     CZ  349   7.679   5.999   2.718  0.1631 -0.5582 -0.2533
   25TYR     OH  350   7.690   6.007   2.854 -0.3321  0.0431 -0.2457
   25TYR     HH  351   7.624   5.956   2.902 -0.0762  0.8382  1.0095
   25TYR    CE2  352   7.769   6.069   2.637  0.0905 -0.2115 -0.0370
   25TYR    HE2  353   7.850   6.124   2.683 -0.0894  0.2991 -0.3201
   25TYR    CD2  354   7.772   6.042   2.499  0.6424 -0.8577  0.1001
   25TYR    HD2  355   7.856   6.081   2.443  0.2853  1.2530  0.9419
   25TYR      C  356   7.729   6.006   2.047  0.4539 -0.0277 -0.4117
   25TYR      O  357   7.669   6.077   1.967  0.0114 -0.6660 -0.6539
   26SER      N  358   7.795   5.897   2.007  0.1366 -0.2996 -0.1910
   26SER      H  359   7.849   5.845   2.075  1.1435  0.7231 -0.1855
   26SER     CA  360   7.785   5.842   1.874  0.2323 -0.4421 -0.1402
   26SER     HA  361   7.761   5.919   1.800  0.1665  0.9160  1.2491
   26SER     CB  362   7.919   5.779   1.837  0.4778 -0.2543  0.4341
   26SER    HB1  363   7.950   5.718   1.922 -1.5608 -2.3111 -0.2144
   26SER    HB2  364   7.909   5.720   1.747  0.9680  0.1001  0.1379
   26SER     OG  365   8.005   5.886   1.803 -0.2122  0.1277 -0.1272
   26SER     HG  366   8.052   5.921   1.879  1.7217  0.0002 -1.2062
   26SER      C  367   7.668   5.745   1.879  0.2797 -0.4804  0.1896
   26SER      O  368   7.600   5.725   1.980 -0.1694 -0.4795 -0.1119
   27GLN      N  369   7.634   5.679   1.768  0.1932  0.0339 -0.0917
   27GLN      H  370   7.687   5.705   1.686  1.8411 -3.2631 -0.2093
   27GLN     CA  371   7.530   5.580   1.748  0.1704  0.1530 -0.5839
   27GLN     HA  372   7.445   5.607   1.810 -0.0118 -0.5512 -0.5157
   27GLN     CB  373   7.479   5.582   1.605  0.1728  0.1159 -0.5854
   27GLN    HB1  374   7.558   5.551   1.536  0.3946  0.0818 -0.3192
   27GLN    HB2  375   7.453   5.683   1.572 -1.8087 -0.2891 -0.3819
   27GLN     CG  376   7.359   5.494   1.571  0.0415 -0.1030  0.4096
   27GLN    HG1  377   7.384   5.388   1.574 -2.3640 -0.8812 -2.1825
   27GLN    HG2  378   7.333   5.516   1.467 -1.4967  2.0252  1.1896
   27GLN     CD  379   7.231   5.516   1.650 -0.1309  0.2098  0.0472
   27GLN    OE1  380   7.223   5.457   1.757  0.1136  0.2815  0.1067
   27GLN    NE2  381   7.139   5.601   1.605 -0.4009 -0.1033  0.0078
   27GLN   HE21  382   7.149   5.649   1.516 -1.0448  0.4861  0.2405
   27GLN   HE22  383   7.061   5.623   1.666 -1.7358 -2.0171 -0.8975
   27GLN      C  384   7.579   5.445   1.800 -0.1722  0.4501  0.5481
   27GLN      O  385   7.695   5.423   1.835 -0.1377 -0.1835  0.0356
   28GLN      N  386   7.486   5.352   1.818 -0.0245  0.0383 -0.6948
   28GLN      H  387   7.393   5.380   1.792 -0.1928 -0.3455 -0.5246
   28GLN     CA  388   7.491   5.220   1.879 -0.0760  0.3906  0.0867
   28GLN     HA  389   7.594   5.195   1.905  0.4901  0.3014 -2.0061
   28GLN     CB  390   7.406   5.224   2.005  0.3970 -0.2259  0.4314
   28GLN    HB1  391   7.413   5.128   2.057  0.6918 -1.0352 -1.0617
   28GLN    HB2  392   7.303   5.253   1.985  0.7092  1.6844  1.3105
   28GLN     CG  393   7.455   5.328   2.105  0.5359  0.3326 -0.2099
   28GLN    HG1  394   7.564   5.316   2.105  0.4313 -0.6704 -0.5777
   28GLN    HG2  395   7.435   5.432   2.079 -0.3994  0.2006 -0.0273
   28GLN     CD  396   7.404   5.308   2.247  0.3738  0.2304 -0.2836
   28GLN    OE1  397   7.326   5.219   2.280  0.1437  0.4260 -0.2947
   28GLN    NE2  398   7.438   5.400   2.338  0.1967 -0.2502  0.2789
   28GLN   HE21  399   7.505   5.473   2.316  1.0350 -0.7525  1.0995
   28GLN   HE22  400   7.419   5.382   2.435  0.3373 -2.2690 -0.0340
   28GLN      C  401   7.449   5.112   1.781  0.3925  0.3498 -0.0720
   28GLN      O  402   7.380   5.147   1.686  0.1327 -0.3165 -0.1379
   29SER      N  403   7.476   4.984   1.808 -0.4216  0.1705 -0.0699
   29SER      H  404   7.534   4.968   1.890  0.0216 -2.0450 -0.7338
   29SER     CA  405   7.429   4.869   1.733 -0.0462 -0.6610  0.9341
   29SER     HA  406   7.473   4.872   1.633  1.8133  1.2323  1.7170
   29SER     CB  407   7.473   4.744   1.808  0.1174 -1.1049  0.1064
   29SER    HB1  408   7.455   4.648   1.759  0.4435 -0.7708 -0.6884
   29SER    HB2  409   7.424   4.737   1.905 -0.3783  1.5645  0.1110
   29SER     OG  410   7.610   4.751   1.839 -0.0242  0.2556  0.4825
   29SER     HG  411   7.645   4.665   1.863  1.1321  0.5235 -0.1937
   29SER      C  412   7.278   4.871   1.721  0.0140  0.1505  0.2250
   29SER      O  413   7.204   4.910   1.811  0.0845  0.0153  0.3409
   30SER      N  414   7.224   4.815   1.612  0.1157  0.4413  0.0241
   30SER      H  415   7.289   4.784   1.541  0.2096 -1.7791  1.0097
   30SER     CA  416   7.084   4.832   1.580  0.0728  0.3810  0.1805
   30SER     HA  417   7.023   4.851   1.669  1.6891  4.2526  0.6717
   30SER     CB  418   7.064   4.953   1.490 -0.1561  0.2237  0.0178
   30SER    HB1  419   7.128   5.030   1.532  0.4002  1.5928 -3.1201
   30SER    HB2  420   7.105   4.934   1.391  0.0851 -1.2789  0.3772
   30SER     OG  421   6.926   4.980   1.474 -0.2236 -0.2227 -0.1648
   30SER     HG  422   6.912   5.017   1.386  0.4778  1.6812  0.4767
   30SER      C  423   7.039   4.701   1.517 -0.2317  0.4640  0.2212
   30SER      O  424   7.119   4.642   1.444 -0.1051  0.6095  0.2413
   31GLN      N  425   6.913   4.664   1.542 -0.1975  0.2641  0.1031
   31GLN      H  426   6.853   4.720   1.601 -2.0719 -0.2569 -1.2230
   31GLN     CA  427   6.850   4.558   1.466  0.3102 -0.1496  0.2522
   31GLN     HA  428   6.912   4.468   1.465  0.2815 -0.2801 -3.2438
   31GLN     CB  429   6.719   4.517   1.533 -0.0384  0.0336 -0.3090
   31GLN    HB1  430   6.734   4.502   1.639 -1.1173  0.8996 -0.0189
   31GLN    HB2  431   6.656   4.606   1.536  1.0588  0.8382 -0.3204
   31GLN     CG  432   6.651   4.390   1.481 -0.0774  0.0642 -0.3332
   31GLN    HG1  433   6.617   4.396   1.378  0.5269  0.0305 -0.5357
   31GLN    HG2  434   6.725   4.310   1.484  1.7794  1.7068  2.2596
   31GLN     CD  435   6.528   4.372   1.569  0.1199 -0.8478 -0.2360
   31GLN    OE1  436   6.534   4.368   1.692  0.1619 -0.1784 -0.2128
   31GLN    NE2  437   6.413   4.367   1.502 -0.3277  0.0163  0.4399
   31GLN   HE21  438   6.418   4.358   1.401  1.1705  1.1292  0.3805
   31GLN   HE22  439   6.326   4.351   1.550 -0.0397 -2.1974  0.3259
   31GLN      C  440   6.825   4.596   1.320  0.0309 -0.1386  0.3015
   31GLN      O  441   6.781   4.707   1.295  0.1649  0.0303  0.8101
   32PRO      N  442   6.850   4.505   1.225  0.2388  0.1338  0.0939
   32PRO     CD  443   6.914   4.376   1.238 -0.9246 -0.5079 -0.3975
   32PRO    HD1  444   6.847   4.294   1.265  1.1984 -1.9452  0.8460
   32PRO    HD2  445   6.996   4.379   1.310 -0.1783 -0.8241 -1.2087
   32PRO     CG  446   6.976   4.343   1.102 -0.0837 -0.2942 -0.0720
   32PRO    HG1  447   6.983   4.235   1.089 -0.9235 -0.3044 -0.4909
   32PRO    HG2  448   7.067   4.403   1.094 -0.6580  0.5027 -0.7724
   32PRO     CB  449   6.880   4.412   1.006 -0.3844 -0.1152  0.3542
   32PRO    HB1  450   6.789   4.352   0.996 -0.2880 -0.2939  0.5458
   32PRO    HB2  451   6.928   4.430   0.910 -1.7349 -1.2836 -0.5927
   32PRO     CA  452   6.831   4.533   1.085 -0.1474  0.1179  0.1431
   32PRO     HA  453   6.899   4.618   1.075 -1.7204  1.2142 -2.3173
   32PRO      C  454   6.695   4.585   1.039 -0.1746 -0.0369  0.0487
   32PRO      O  455   6.594   4.537   1.090 -0.1813 -0.3146 -0.2259
   33TYR      N  456   6.687   4.679   0.945  0.0676 -0.4292 -0.3662
   33TYR      H  457   6.591   4.710   0.934  0.2090  0.3791  0.6034
   33TYR     CA  458   6.788   4.744   0.864 -0.0983  0.1891 -0.0817
   33TYR     HA  459   6.886   4.744   0.910  1.7993 -2.4252 -3.5735
   33TYR     CB  460   6.810   4.668   0.733 -0.0328  0.2008 -0.0775
   33TYR    HB1  461   6.826   4.563   0.755 -1.8149 -0.3966 -1.3172
   33TYR    HB2  462   6.718   4.670   0.673 -1.2567 -2.8526  1.5188
   33TYR     CG  463   6.926   4.714   0.648  0.3426  0.2978  0.4821
   33TYR    CD1  464   7.051   4.652   0.660  0.1518 -0.2731 -0.3530
   33TYR    HD1  465   7.060   4.576   0.736  0.6082  1.5489  1.5001
   33TYR    CE1  466   7.157   4.675   0.572  0.2355 -0.5190 -0.3160
   33TYR    HE1  467   7.256   4.637   0.591  1.3255  2.7069  1.2067
   33TYR     CZ  468   7.145   4.775   0.474 -0.0779  0.0118  0.2535
   33TYR     OH  469   7.250   4.798   0.391 -0.4701  0.0208 -0.2508
   33TYR     HH  470   7.322   4.737   0.409 -2.4659 -2.5227 -0.3426
   33TYR    CE2  471   7.018   4.837   0.464 -0.1558 -0.0366  0.9547
   33TYR    HE2  472   7.008   4.909   0.384 -0.8907 -1.0613  0.0989
   33TYR    CD2  473   6.909   4.809   0.547 -0.7712 -0.3495  0.0421
   33TYR    HD2  474   6.812   4.856   0.530  0.2541  2.1608  0.6315
   33TYR      C  475   6.742   4.886   0.837 -0.2954  0.0209 -0.6524
   33TYR      O  476   6.625   4.924   0.830 -0.3074  0.1167  0.0315
   34GLY      N  477   6.841   4.975   0.828 -0.2543  0.0622  0.1550
   34GLY      H  478   6.935   4.949   0.853  0.0954  2.3193  1.5339
   34GLY     CA  479   6.837   5.120   0.814 -0.0535  0.1304  0.7885
   34GLY    HA1  480   6.797   5.142   0.715 -0.6494  1.4834  1.3050
   34GLY    HA2  481   6.940   5.155   0.806  0.1594 -0.5382  0.4723
   34GLY      C  482   6.747   5.182   0.920 -0.7820 -0.4534  0.5223
   34GLY      O  483   6.794   5.225   1.025  0.0964  0.4567 -0.2114
   35GLN      N  484   6.622   5.195   0.874 -0.5150 -0.0601 -0.1146
   35GLN      H  485   6.597   5.134   0.798 -0.4214  0.5122 -0.6083
   35GLN     CA  486   6.524   5.263   0.956  0.2923  0.1298  0.7184
   35GLN     HA  487   6.561   5.287   1.055 -1.1852  1.6004  0.9674
   35GLN     CB  488   6.497   5.400   0.894 -0.5092 -0.0921  0.5574
   35GLN    HB1  489   6.414   5.449   0.945 -0.6680  2.8420 -2.2121
   35GLN    HB2  490   6.468   5.373   0.792  2.0795  1.0445 -0.5651
   35GLN     CG  491   6.612   5.500   0.892 -0.4298 -0.1962 -0.1881
   35GLN    HG1  492   6.622   5.546   0.990 -0.6987  0.9802 -0.6879
   35GLN    HG2  493   6.708   5.456   0.865 -1.2354 -1.6740 -0.7213
   35GLN     CD  494   6.582   5.613   0.794 -0.7051  0.1024  0.2367
   35GLN    OE1  495   6.608   5.599   0.675  0.3327 -0.2416  0.4958
   35GLN    NE2  496   6.557   5.740   0.826  0.5710  0.4047  0.0691
   35GLN   HE21  497   6.526   5.772   0.916 -0.7522  0.1356 -0.2763
   35GLN   HE22  498   6.586   5.801   0.750 -0.1132 -1.1872 -1.5530
   35GLN      C  499   6.393   5.187   0.976  0.1136  0.3930  0.5537
   35GLN      O  500   6.301   5.256   1.019  0.0544  0.4581  0.3227
   36GLN      N  501   6.391   5.055   0.959 -0.1075  0.4372  0.2310
   36GLN      H  502   6.476   5.002   0.947 -1.3401 -1.0446 -2.8185
   36GLN     CA  503   6.276   4.969   0.974  0.1313  0.1423  0.3799
   36GLN     HA  504   6.208   5.011   1.049 -0.8472 -2.1854  0.9047
   36GLN     CB  505   6.203   4.966   0.840  0.8586 -0.0468 -0.0178
   36GLN    HB1  506   6.274   4.927   0.768 -0.7411 -2.9930 -0.1354
   36GLN    HB2  507   6.192   5.071   0.813  1.0517  0.8543  2.9633
   36GLN     CG  508   6.072   4.888   0.838  0.5621  0.4109  0.8709
   36GLN    HG1  509   6.032   4.911   0.739  1.0380  3.6456  1.3011
   36GLN    HG2  510   6.074   4.779   0.841 -0.9425  0.2476 -1.5350
   36GLN     CD  511   5.973   4.932   0.945 -0.2925 -0.2694  0.3717
   36GLN    OE1  512   5.969   4.873   1.053  0.0214  0.1898  0.6388
   36GLN    NE2  513   5.894   5.037   0.920 -0.3146 -0.4102 -0.1577
   36GLN   HE21  514   5.871   5.068   0.827 -3.0183  1.2099  0.9271
   36GLN   HE22  515   5.832   5.059   0.997  0.8859  0.6101  0.5384
   36GLN      C  516   6.326   4.832   1.017 -0.3459 -0.2132 -0.1798
   36GLN      O  517   6.444   4.801   1.002 -0.2132  0.1798  0.0483
   37SER      N  518   6.234   4.749   1.066 -0.0164 -0.3735  0.1746
   37SER      H  519   6.139   4.784   1.071 -0.3689 -1.2592 -0.1659
   37SER     CA  520   6.246   4.614   1.118 -0.2161 -0.3779  0.2128
   37SER     HA  521   6.334   4.575   1.066 -0.1019 -2.1519  1.6521
   37SER     CB  522   6.265   4.618   1.269  0.2675  0.2546  0.1383
   37SER    HB1  523   6.357   4.668   1.302 -0.4861 -0.4239  3.6850
   37SER    HB2  524   6.271   4.516   1.306  1.4091  0.3810  0.3424
   37SER     OG  525   6.165   4.690   1.338 -0.3291 -0.1688 -0.2793
   37SER     HG  526   6.173   4.652   1.426 -1.5345 -2.3989 -1.0524
   37SER      C  527   6.130   4.522   1.082 -0.1928 -0.4429  0.3038
   37SER      O  528   6.024   4.558   1.031  0.0245  0.1069  0.2312
   38TYR      N  529   6.151   4.393   1.110  0.8714 -0.4355 -0.3967
   38TYR      H  530   6.243   4.377   1.149  0.7718  2.1998  1.1541
   38TYR     CA  531   6.076   4.278   1.065 -0.1500  0.1868 -0.3080
   38TYR     HA  532   5.983   4.309   1.017 -0.2302 -1.5295 -1.3319
   38TYR     CB  533   6.157   4.209   0.956  0.2756 -0.0778  0.1780
   38TYR    HB1  534   6.249   4.168   1.000  1.1699  2.9918  1.4168
   38TYR    HB2  535   6.094   4.135   0.907  0.4343  0.5507 -0.9958
   38TYR     CG  536   6.204   4.307   0.852  0.4608 -0.5995 -0.2354
   38TYR    CD1  537   6.123   4.365   0.754  0.3785  0.5740  0.5047
   38TYR    HD1  538   6.020   4.332   0.742  0.3259  1.0236 -0.4067
   38TYR    CE1  539   6.171   4.480   0.689  0.1203  0.4459  0.0773
   38TYR    HE1  540   6.110   4.528   0.614  2.5693 -1.7380 -3.5965
   38TYR     CZ  541   6.296   4.536   0.719  0.3017 -0.0569  0.2609
   38TYR     OH  542   6.340   4.649   0.657 -0.0814  0.2248  0.4992
   38TYR     HH  543   6.294   4.678   0.578  0.8444 -1.2038 -0.6239
   38TYR    CE2  544   6.384   4.466   0.805  0.1115  0.0936  0.5796
   38TYR    HE2  545   6.481   4.511   0.816  0.3603  0.2325 -1.7552
   38TYR    CD2  546   6.333   4.357   0.877  0.0398  0.1193  0.5679
   38TYR    HD2  547   6.399   4.308   0.947  0.2326 -1.7170 -0.7987
   38TYR      C  548   6.047   4.178   1.175 -0.6511  0.2112 -0.4137
   38TYR      O  549   6.085   4.188   1.292  0.2254 -0.6383 -0.6100
   39SER      N  550   5.963   4.080   1.140 -0.2892 -0.0524 -0.5530
   39SER      H  551   5.932   4.073   1.044 -0.5889  0.6015 -0.5111
   39SER     CA  552   5.919   3.986   1.241  0.5728  0.4680  0.3221
   39SER     HA  553   5.883   4.031   1.334 -0.3170 -0.4557  0.4458
   39SER     CB  554   5.802   3.912   1.179  0.3434  0.5425  0.6627
   39SER    HB1  555   5.754   3.858   1.260  1.9365 -0.8076  0.7635
   39SER    HB2  556   5.834   3.837   1.107 -0.0993  0.6499  0.3459
   39SER     OG  557   5.708   3.998   1.118 -0.1327 -0.2519  0.2575
   39SER     HG  558   5.621   3.959   1.110 -0.0423 -0.3563 -0.2976
   39SER      C  559   6.008   3.865   1.262  0.1829  0.1068 -0.0924
   39SER      O  560   6.074   3.828   1.165  0.2077 -0.2756  0.0671
   40GLY      N  561   6.012   3.809   1.384  0.6471 -0.2141 -0.2484
   40GLY      H  562   5.956   3.851   1.457  0.2031  1.0697 -1.2690
   40GLY     CA  563   6.068   3.679   1.413  0.4120 -0.3952 -0.6008
   40GLY    HA1  564   6.141   3.645   1.340  0.3761 -2.3595  0.2009
   40GLY    HA2  565   5.978   3.617   1.403 -0.2690  0.8168 -2.8601
   40GLY      C  566   6.128   3.669   1.552 -0.3474  0.9399 -0.1578
   40GLY      O  567   6.060   3.636   1.649  0.5198 -0.2005  0.0878
   41TYR      N  568   6.254   3.710   1.565  0.1237 -0.4256 -0.2023
   41TYR      H  569   6.303   3.745   1.483  0.2408  0.2227  0.1342
   41TYR     CA  570   6.329   3.711   1.689  0.2428  0.1335 -0.2760
   41TYR     HA  571   6.260   3.698   1.772  1.8164 -1.6917  0.7970
   41TYR     CB  572   6.429   3.597   1.681  0.1720  0.0126  0.5432
   41TYR    HB1  573   6.474   3.599   1.582 -0.6358 -0.3062  0.1595
   41TYR    HB2  574   6.510   3.614   1.752 -2.1282 -0.8786  3.6233
   41TYR     CG  575   6.373   3.457   1.699  0.2642 -0.0388  0.4302
   41TYR    CD1  576   6.353   3.372   1.590 -0.0121 -0.1973  0.6043
   41TYR    HD1  577   6.377   3.410   1.492  1.6427  1.4151  1.5555
   41TYR    CE1  578   6.296   3.245   1.603  0.0150 -0.2454  0.2557
   41TYR    HE1  579   6.280   3.187   1.513  2.0380 -1.1685  0.4409
   41TYR     CZ  580   6.252   3.205   1.731 -0.4174  0.2553  0.2663
   41TYR     OH  581   6.191   3.083   1.737  0.5067 -0.2118  0.3761
   41TYR     HH  582   6.200   3.061   1.830  0.6737  0.9265  0.6468
   41TYR    CE2  583   6.275   3.290   1.840  0.4143 -0.4388  0.6486
   41TYR    HE2  584   6.249   3.255   1.939  2.1276 -0.9342  0.9498
   41TYR    CD2  585   6.338   3.415   1.828 -0.0399 -0.2410  0.2812
   41TYR    HD2  586   6.355   3.478   1.913 -0.8600  1.4824 -0.7849
   41TYR      C  587   6.400   3.845   1.704  0.1577  0.1228  0.2328
   41TYR      O  588   6.512   3.868   1.659  0.1622 -0.2703  0.0387
   42SER      N  589   6.340   3.947   1.767  0.0370 -0.1280  0.5289
   42SER      H  590   6.245   3.931   1.796  0.8470 -0.7347  3.1620
   42SER     CA  591   6.401   4.077   1.790 -0.4209  0.1125  0.3940
   42SER     HA  592   6.442   4.106   1.694  0.1338 -2.6946 -0.3217
   42SER     CB  593   6.289   4.172   1.831 -0.2899  0.2870  0.3479
   42SER    HB1  594   6.327   4.271   1.855  0.0866 -0.3648  2.7138
   42SER    HB2  595   6.245   4.138   1.925 -1.2155 -0.7901 -0.4474
   42SER     OG  596   6.201   4.184   1.722  0.1430  0.3398  0.0055
   42SER     HG  597   6.120   4.216   1.762  1.2581  0.7912  1.9896
   42SER      C  598   6.515   4.073   1.891 -0.7720  0.5940  0.8189
   42SER      O  599   6.516   3.992   1.983  0.5548  0.3812  0.6401
   43GLN      N  600   6.604   4.172   1.895  0.1299 -0.1639  0.2542
   43GLN      H  601   6.615   4.237   1.819  3.1080 -0.2681  0.5082
   43GLN     CA  602   6.698   4.187   2.004 -0.1120 -0.1571  0.4618
   43GLN     HA  603   6.745   4.089   2.003 -1.6541 -0.9901 -2.7974
   43GLN     CB  604   6.804   4.296   1.990 -0.2571 -0.0627  0.0859
   43GLN    HB1  605   6.860   4.274   1.899 -0.2735  0.5411 -0.0792
   43GLN    HB2  606   6.864   4.293   2.081 -0.0017  0.6960 -0.0510
   43GLN     CG  607   6.756   4.440   1.969 -0.0986 -0.0660 -0.3013
   43GLN    HG1  608   6.674   4.453   2.039  0.4515 -0.9588  0.5463
   43GLN    HG2  609   6.715   4.467   1.872  1.0713  3.3749  0.0440
   43GLN     CD  610   6.872   4.537   1.984  0.2080 -0.4303 -0.2807
   43GLN    OE1  611   6.970   4.534   1.910  0.7130  0.7810  0.3040
   43GLN    NE2  612   6.866   4.629   2.081 -0.1431 -0.7128 -0.0323
   43GLN   HE21  613   6.782   4.654   2.132  0.3723  2.1535 -0.4498
   43GLN   HE22  614   6.953   4.678   2.098 -0.8110  0.3598  0.3282
   43GLN      C  615   6.626   4.200   2.138 -0.1289  0.0542  0.4321
   43GLN      O  616   6.523   4.268   2.140 -0.5775 -0.6148  0.3546
   44SER      N  617   6.693   4.155   2.244  0.0557  0.0100  0.2976
   44SER      H  618   6.770   4.092   2.227 -0.8573 -1.3388  0.9988
   44SER     CA  619   6.669   4.204   2.379  0.0610  0.0594  0.2810
   44SER     HA  620   6.739   4.152   2.444  0.9159  0.2506 -0.4689
   44SER     CB  621   6.711   4.350   2.385  0.2070  0.0281  0.0466
   44SER    HB1  622   6.637   4.409   2.332 -0.8324  0.2551  1.6916
   44SER    HB2  623   6.709   4.392   2.485  1.9423  0.6540 -0.1419
   44SER     OG  624   6.846   4.362   2.346  0.0649  0.1194 -0.4171
   44SER     HG  625   6.871   4.455   2.342 -1.1843  0.4533 -1.1825
   44SER      C  626   6.531   4.176   2.438  0.0434 -0.1212  0.1573
   44SER      O  627   6.460   4.273   2.462  0.0019 -0.1567  0.1778
   45THR      N  628   6.494   4.049   2.452  0.1425 -0.1251  0.3724
   45THR      H  629   6.562   3.982   2.419  2.0842  1.4874  0.9281
   45THR     CA  630   6.380   4.011   2.534 -0.1952  0.0724 -0.0023
   45THR     HA  631   6.335   4.102   2.573  3.4190  1.3125  1.7433
   45THR     CB  632   6.275   3.942   2.447 -0.0310  0.0394 -0.1766
   45THR     HB  633   6.198   3.897   2.510 -0.7961  0.1164 -1.0327
   45THR    CG2  634   6.200   4.033   2.350 -0.1887 -0.4382 -0.5024
   45THR   HG21  635   6.177   4.125   2.404  2.1667 -0.2085  0.2383
   45THR   HG22  636   6.268   4.066   2.271  1.6992  0.0253  1.2328
   45THR   HG23  637   6.116   3.989   2.296  1.0172 -1.9602 -1.2226
   45THR    OG1  638   6.344   3.845   2.373 -0.1327  0.5052 -0.8928
   45THR    HG1  639   6.317   3.855   2.281 -1.9915  0.2662 -0.4124
   45THR      C  640   6.420   3.928   2.655 -0.1177  0.2463  0.0921
   45THR      O  641   6.540   3.910   2.675 -0.0868  0.1648 -0.1600
   46ASP      N  642   6.330   3.873   2.737 -0.4252 -0.0563 -0.4394
   46ASP      H  643   6.237   3.909   2.725  0.5485  2.1866 -1.9972
   46ASP     CA  644   6.360   3.806   2.862 -0.2372  0.4531 -0.2096
   46ASP     HA  645   6.459   3.762   2.854  0.3621  1.7445 -0.0448
   46ASP     CB  646   6.385   3.907   2.974 -0.1335 -0.3714  0.5218
   46ASP    HB1  647   6.300   3.974   2.965  0.1578 -0.1513 -0.6787
   46ASP    HB2  648   6.481   3.956   2.959  0.6046 -0.8806  3.0369
   46ASP     CG  649   6.405   3.843   3.111  0.4869 -0.3207  0.4597
   46ASP    OD1  650   6.492   3.755   3.123  0.3218 -0.5026  0.3269
   46ASP    OD2  651   6.336   3.875   3.211  0.0649  0.0393  0.0585
   46ASP      C  652   6.253   3.703   2.896 -0.0554  0.3646  0.0969
   46ASP      O  653   6.182   3.705   2.996 -0.1387 -0.5146  0.0685
   47THR      N  654   6.252   3.607   2.803 -0.7872  0.3319  0.1354
   47THR      H  655   6.328   3.615   2.738  0.3050 -0.6663  1.2179
   47THR     CA  656   6.173   3.485   2.804  0.0486 -0.2288 -0.5513
   47THR     HA  657   6.134   3.462   2.903  3.3464  2.0344  1.4700
   47THR     CB  658   6.056   3.498   2.707 -0.4510 -0.0872  0.0634
   47THR     HB  659   5.998   3.407   2.693 -3.7132  1.8230  0.0027
   47THR    CG2  660   5.950   3.598   2.754 -0.5578 -0.0499 -0.2468
   47THR   HG21  661   5.874   3.609   2.677  2.4377  2.3548 -3.1491
   47THR   HG22  662   5.909   3.567   2.850 -0.8430 -0.5289 -0.5199
   47THR   HG23  663   6.001   3.693   2.770  0.0961 -0.5183  0.5820
   47THR    OG1  664   6.100   3.550   2.583  0.1951  0.3312  0.4656
   47THR    HG1  665   6.196   3.547   2.584  0.2861  1.4918 -1.1314
   47THR      C  666   6.261   3.370   2.758 -0.0747 -0.4283 -0.2913
   47THR      O  667   6.381   3.382   2.733  0.0246 -0.8366 -0.0235
   48SER      N  668   6.204   3.250   2.768 -0.0092 -0.4275  0.0933
   48SER      H  669   6.110   3.256   2.806 -0.8766  1.5723 -2.0948
   48SER     CA  670   6.258   3.125   2.720 -0.0031 -0.2354 -0.4037
   48SER     HA  671   6.355   3.148   2.676 -0.9592  1.3703 -1.7801
   48SER     CB  672   6.289   3.031   2.836  0.2415  0.4200  0.0678
   48SER    HB1  673   6.329   2.941   2.788  0.3072  0.6926 -0.3881
   48SER    HB2  674   6.206   3.004   2.901 -1.0997  1.0340 -1.3351
   48SER     OG  675   6.383   3.088   2.924  0.3745  0.2792  0.0189
   48SER     HG  676   6.459   3.030   2.921 -1.2329 -1.9597 -0.0783
   48SER      C  677   6.164   3.053   2.624 -0.3733 -0.1647 -0.0976
   48SER      O  678   6.042   3.062   2.636 -0.3619  0.0506 -0.1548
   49GLY      N  679   6.214   2.970   2.532  0.2849 -0.3672  0.4336
   49GLY      H  680   6.314   2.964   2.521  0.5455 -1.0474  2.6694
   49GLY     CA  681   6.132   2.873   2.463  0.7465 -0.3436 -0.1524
   49GLY    HA1  682   6.034   2.916   2.443  0.0439 -0.8884  1.9323
   49GLY    HA2  683   6.188   2.843   2.374 -0.9260 -0.5067 -1.2017
   49GLY      C  684   6.095   2.739   2.526  0.1051 -0.0405  0.1220
   49GLY      O  685   6.178   2.658   2.567  0.2258  0.2648  0.4825
   50TYR      N  686   5.966   2.706   2.536  0.1915 -0.2773  0.4404
   50TYR      H  687   5.895   2.769   2.502  0.5544 -0.8585 -1.4626
   50TYR     CA  688   5.909   2.583   2.587 -0.0045 -0.2071  0.3882
   50TYR     HA  689   5.993   2.519   2.609  0.0258 -0.5435 -0.6612
   50TYR     CB  690   5.826   2.605   2.713 -0.2005  0.6131  0.1255
   50TYR    HB1  691   5.729   2.651   2.694 -0.3330  0.1242 -0.3864
   50TYR    HB2  692   5.806   2.507   2.756 -0.8701  0.3081 -0.8666
   50TYR     CG  693   5.901   2.679   2.822  0.2135  0.6770 -0.2001
   50TYR    CD1  694   5.830   2.781   2.886 -0.8394 -0.6206  0.7810
   50TYR    HD1  695   5.726   2.796   2.861 -0.7649 -0.7370  0.4031
   50TYR    CE1  696   5.888   2.845   2.997 -0.1450  0.1168  0.0179
   50TYR    HE1  697   5.833   2.925   3.045  1.0269  1.6704 -1.1299
   50TYR     CZ  698   6.020   2.815   3.034 -0.0380  0.0268 -0.4343
   50TYR     OH  699   6.075   2.871   3.146  0.0946 -0.6436 -0.1598
   50TYR     HH  700   6.165   2.837   3.156 -0.1823 -1.4038 -0.1754
   50TYR    CE2  701   6.088   2.708   2.973 -0.0932 -0.6632  0.6934
   50TYR    HE2  702   6.186   2.680   3.009  0.1345 -1.3562 -0.4046
   50TYR    CD2  703   6.028   2.641   2.865 -0.3240 -0.2904  0.5880
   50TYR    HD2  704   6.086   2.561   2.821 -1.1397 -0.0883 -0.8975
   50TYR      C  705   5.828   2.507   2.483  0.9512 -0.1536 -0.4015
   50TYR      O  706   5.749   2.572   2.415  0.6363  0.1270  0.2229
   51GLY      N  707   5.843   2.375   2.480  0.0492 -0.2741  0.2626
   51GLY      H  708   5.900   2.333   2.552  1.5757  0.5903 -0.3933
   51GLY     CA  709   5.805   2.292   2.367 -0.2149  0.0728  0.0957
   51GLY    HA1  710   5.710   2.327   2.326 -0.6114  0.2381  1.1095
   51GLY    HA2  711   5.782   2.190   2.400 -1.9450  0.9072  1.7247
   51GLY      C  712   5.905   2.290   2.253 -0.0080 -0.1086  0.2804
   51GLY      O  713   5.988   2.381   2.247 -0.3883  0.2217  0.0314
   52GLN      N  714   5.901   2.175   2.187 -0.1012 -0.2252  0.4887
   52GLN      H  715   5.831   2.108   2.218 -2.3215  1.8177  0.1751
   52GLN     CA  716   5.995   2.138   2.083 -0.9062 -0.9006 -0.0230
   52GLN     HA  717   6.086   2.194   2.109 -0.8310 -1.3426  0.6923
   52GLN     CB  718   6.022   1.988   2.085 -0.1009 -0.7651 -0.0664
   52GLN    HB1  719   5.944   1.938   2.028 -1.2766  0.2615  0.5804
   52GLN    HB2  720   6.018   1.950   2.187  0.0183  1.9257  1.0171
   52GLN     CG  721   6.153   1.953   2.016  0.2048  0.1455  0.0456
   52GLN    HG1  722   6.154   1.997   1.916 -2.3380 -1.0671 -0.5846
   52GLN    HG2  723   6.156   1.845   2.005  0.6606  0.2456 -0.9084
   52GLN     CD  724   6.278   1.989   2.096 -0.0942 -0.0967  0.6288
   52GLN    OE1  725   6.278   2.049   2.203  0.0477  0.4024  0.3558
   52GLN    NE2  726   6.392   1.937   2.051 -0.1758 -0.3061  0.6617
   52GLN   HE21  727   6.396   1.880   1.968 -0.9600  1.2467 -0.4950
   52GLN   HE22  728   6.479   1.966   2.094  0.3616  0.3296 -0.7709
   52GLN      C  729   5.939   2.197   1.955 -0.0911  0.2600  0.1296
   52GLN      O  730   5.820   2.178   1.927  0.0083  0.1876 -0.2508
   53SER      N  731   6.027   2.264   1.881  0.3325 -0.0296  0.3649
   53SER      H  732   6.124   2.269   1.909  0.9436  0.2805 -1.6343
   53SER     CA  733   5.994   2.339   1.761  0.5727 -0.1181  0.2429
   53SER     HA  734   6.083   2.393   1.728  0.6823  0.5240  1.5122
   53SER     CB  735   5.978   2.266   1.628 -0.1445 -0.0920  0.3115
   53SER    HB1  736   5.951   2.331   1.545  0.6698 -0.6334 -0.3952
   53SER    HB2  737   5.903   2.188   1.641  0.1699 -0.3671  0.4836
   53SER     OG  738   6.098   2.194   1.610 -0.2294 -0.0688 -0.3458
   53SER     HG  739   6.068   2.112   1.570 -0.3845 -0.6127  0.8572
   53SER      C  740   5.881   2.439   1.785 -0.0008 -0.7293  0.1168
   53SER      O  741   5.773   2.442   1.728 -0.1388  0.3615  0.4089
   54SER      N  742   5.907   2.526   1.884 -0.3736 -0.4205 -0.0560
   54SER      H  743   6.000   2.532   1.923 -1.0017 -0.6481  1.5332
   54SER     CA  744   5.819   2.631   1.930  0.2144 -0.0313  0.1924
   54SER     HA  745   5.732   2.633   1.864 -0.1559 -0.1761  0.6639
   54SER     CB  746   5.761   2.597   2.067  0.2955  0.1470  0.2710
   54SER    HB1  747   5.846   2.583   2.134 -0.5938 -1.9331  1.0541
   54SER    HB2  748   5.692   2.676   2.097 -0.3039  0.2167 -1.1831
   54SER     OG  749   5.687   2.477   2.057  0.0073  0.3489 -0.0229
   54SER     HG  750   5.641   2.457   2.138  2.6238  1.5080  1.8945
   54SER      C  751   5.881   2.769   1.917  0.0449  0.0456  0.1973
   54SER      O  752   5.999   2.795   1.942  0.2233 -0.8024  0.2615
   55TYR      N  753   5.807   2.871   1.873  0.1301  0.2457  0.5123
   55TYR      H  754   5.708   2.853   1.868 -0.0399  0.9609  1.0656
   55TYR     CA  755   5.847   2.999   1.818  0.3274  0.1505  0.4317
   55TYR     HA  756   5.955   3.005   1.828  0.3004 -0.5376  1.2570
   55TYR     CB  757   5.807   3.009   1.671 -0.0622  0.1355  0.5346
   55TYR    HB1  758   5.698   3.014   1.671 -0.0768  0.1923 -0.8969
   55TYR    HB2  759   5.836   3.102   1.623 -0.9402  0.4408  0.5876
   55TYR     CG  760   5.855   2.889   1.593 -0.3404  0.1034  0.4129
   55TYR    CD1  761   5.760   2.820   1.517  0.2452 -0.0233 -0.2128
   55TYR    HD1  762   5.656   2.851   1.519  0.5090  1.0340 -1.4949
   55TYR    CE1  763   5.795   2.716   1.430 -0.2392  0.0581 -0.5140
   55TYR    HE1  764   5.721   2.675   1.363  0.2126  0.2896 -1.1720
   55TYR     CZ  765   5.928   2.668   1.433 -0.4378 -0.4535  0.4416
   55TYR     OH  766   5.978   2.583   1.338 -0.0821 -0.1038  0.3142
   55TYR     HH  767   6.066   2.564   1.371 -0.7125  0.4203  2.4751
   55TYR    CE2  768   6.022   2.731   1.515 -0.5851  0.1430  0.1583
   55TYR    HE2  769   6.125   2.697   1.515 -0.4743  0.1940  3.2808
   55TYR    CD2  770   5.987   2.844   1.590 -0.4299 -0.1882  0.7366
   55TYR    HD2  771   6.054   2.899   1.656 -1.8970  1.0674  1.2398
   55TYR      C  772   5.787   3.104   1.911  0.0773  0.1530  0.2694
   55TYR      O  773   5.843   3.213   1.916 -0.1225  0.2579  0.2223
   56SER      N  774   5.681   3.077   1.987 -0.3268  0.4387 -0.1876
   56SER      H  775   5.614   3.009   1.951  0.4949 -0.4547 -0.0786
   56SER     CA  776   5.637   3.150   2.103 -0.2735 -0.2078  0.2468
   56SER     HA  777   5.640   3.258   2.085  0.0002 -0.5433 -1.9162
   56SER     CB  778   5.494   3.110   2.136 -0.3988  0.4938  0.5890
   56SER    HB1  779   5.456   3.148   2.230  0.5475  0.2052  1.0958
   56SER    HB2  780   5.476   3.002   2.137 -2.1522  0.7506  1.0366
   56SER     OG  781   5.412   3.158   2.031  0.0096 -0.3410 -0.1233
   56SER     HG  782   5.354   3.085   2.009  0.2311 -1.1030  1.6751
   56SER      C  783   5.724   3.121   2.225  0.0839 -0.0319  0.0336
   56SER      O  784   5.755   3.006   2.256  0.1819  0.0072  0.0813
   57SER      N  785   5.766   3.222   2.301 -0.1660  0.0178  0.1045
   57SER      H  786   5.751   3.317   2.270  2.2413  0.1857 -0.7738
   57SER     CA  787   5.854   3.215   2.416 -0.0022  0.0591 -0.0178
   57SER     HA  788   5.869   3.110   2.441 -0.4432 -0.0017  0.0038
   57SER     CB  789   5.989   3.282   2.391 -0.0775  0.1037 -0.3016
   57SER    HB1  790   6.047   3.291   2.483 -1.0380  0.0956  0.3178
   57SER    HB2  791   5.963   3.381   2.352  2.9614  1.3755  0.5682
   57SER     OG  792   6.067   3.208   2.300  0.7157 -0.0018  0.4513
   57SER     HG  793   6.044   3.238   2.211  2.4915 -2.4789 -0.9518
   57SER      C  794   5.789   3.284   2.536 -0.3873 -0.0354 -0.1718
   57SER      O  795   5.714   3.380   2.527 -0.0715  0.2029 -0.2761
   58TYR      N  796   5.827   3.234   2.654 -0.1663 -0.0786 -0.2608
   58TYR      H  797   5.905   3.170   2.657  1.0505  1.3657  2.4190
   58TYR     CA  798   5.754   3.247   2.778  0.2155 -0.4334  0.0027
   58TYR     HA  799   5.681   3.327   2.770  1.6658  1.0976  1.1710
   58TYR     CB  800   5.686   3.114   2.806 -0.1481 -0.3533 -0.4841
   58TYR    HB1  801   5.772   3.048   2.822  0.7327  0.8958  0.1841
   58TYR    HB2  802   5.638   3.111   2.904  1.8144 -0.7918  0.5233
   58TYR     CG  803   5.599   3.055   2.698 -0.5916 -0.4613 -0.0731
   58TYR    CD1  804   5.468   3.098   2.671 -0.5247 -0.0715  0.2107
   58TYR    HD1  805   5.423   3.173   2.734  0.8643  0.4880  0.5757
   58TYR    CE1  806   5.392   3.038   2.570 -0.1798 -0.3665  0.1201
   58TYR    HE1  807   5.290   3.074   2.558 -0.2004 -0.6932 -0.7550
   58TYR     CZ  808   5.443   2.931   2.494 -0.0856 -0.2184 -0.0261
   58TYR     OH  809   5.373   2.881   2.388 -0.2360 -0.3755  0.1490
   58TYR     HH  810   5.292   2.932   2.376  0.2362 -0.0772 -2.0963
   58TYR    CE2  811   5.573   2.886   2.524  0.1383  0.3903 -0.0656
   58TYR    HE2  812   5.605   2.812   2.452 -0.2272  1.8364 -1.7896
   58TYR    CD2  813   5.650   2.948   2.623  0.6121  0.3106 -0.3842
   58TYR    HD2  814   5.743   2.902   2.654  0.3896  0.0285 -0.1327
   58TYR      C  815   5.833   3.297   2.899 -0.2074  0.2469  0.0026
   58TYR      O  816   5.949   3.260   2.914 -0.3641 -0.5894 -0.7603
   59GLY      N  817   5.755   3.357   2.990 -0.1939  0.4144 -0.0952
   59GLY      H  818   5.660   3.383   2.968 -0.9402 -1.9026  0.0549
   59GLY     CA  819   5.808   3.387   3.121  0.4600  0.3810 -0.3440
   59GLY    HA1  820   5.887   3.461   3.125  0.0648  0.7692  0.7171
   59GLY    HA2  821   5.846   3.293   3.160 -0.6569  0.0519  0.0062
   59GLY      C  822   5.696   3.430   3.215 -0.2869  0.3262 -1.2002
   59GLY      O  823   5.589   3.370   3.227 -0.0052  0.0513  0.0507
   60GLN      N  824   5.718   3.539   3.289 -0.1031 -0.1990 -0.4728
   60GLN      H  825   5.803   3.591   3.270  0.0097 -0.6706 -1.3061
   60GLN     CA  826   5.622   3.600   3.379 -0.1250 -0.3385 -0.4005
   60GLN     HA  827   5.597   3.524   3.452 -2.7622  0.2724 -0.5670
   60GLN     CB  828   5.688   3.722   3.441 -0.2567 -0.3579 -0.2216
   60GLN    HB1  829   5.778   3.692   3.495  1.3109  0.0260 -2.4749
   60GLN    HB2  830   5.721   3.793   3.365  1.8643 -0.7344  0.2619
   60GLN     CG  831   5.608   3.819   3.528 -0.2170 -0.3546 -0.1885
   60GLN    HG1  832   5.529   3.870   3.472  0.8522 -0.6863 -2.0799
   60GLN    HG2  833   5.550   3.762   3.601 -0.4340  0.4738  0.2921
   60GLN     CD  834   5.691   3.928   3.594 -0.5638  0.0653 -0.4381
   60GLN    OE1  835   5.708   3.927   3.716 -0.1983 -0.1829 -0.4893
   60GLN    NE2  836   5.775   4.006   3.526 -0.0816  0.4010  0.5256
   60GLN   HE21  837   5.845   4.063   3.571  0.6181  2.2861 -2.6505
   60GLN   HE22  838   5.780   3.999   3.426  1.2699 -0.7402  0.6444
   60GLN      C  839   5.492   3.644   3.314 -0.1870 -0.2657 -0.2261
   60GLN      O  840   5.499   3.707   3.208  1.0369 -0.4705 -0.2733
   61SER      N  841   5.376   3.606   3.367 -0.2985 -0.3826 -0.5505
   61SER      H  842   5.378   3.548   3.450 -1.1313  0.5378  0.1385
   61SER     CA  843   5.244   3.648   3.323 -0.3650 -0.2267 -0.2006
   61SER     HA  844   5.249   3.653   3.214  2.1709  1.5455 -0.0859
   61SER     CB  845   5.141   3.538   3.350 -0.4345 -0.1948 -0.3317
   61SER    HB1  846   5.042   3.568   3.317  0.2620  1.6677 -0.8527
   61SER    HB2  847   5.140   3.513   3.456 -0.6089 -1.2516 -0.5717
   61SER     OG  848   5.178   3.425   3.274  0.7645  0.1918 -0.3536
   61SER     HG  849   5.156   3.442   3.182 -1.1469  2.0541  0.3522
   61SER      C  850   5.196   3.783   3.376  0.1240 -0.0929 -0.0915
   61SER      O  851   5.234   3.819   3.487  0.5908 -0.2310 -0.2029
   62GLN      N  852   5.118   3.858   3.298  0.2099  0.2148  0.1192
   62GLN      H  853   5.088   3.824   3.207 -2.0082 -1.8414  1.5177
   62GLN     CA  854   5.061   3.981   3.350  0.0335  0.0265  0.3695
   62GLN     HA  855   5.142   4.040   3.392 -1.0811  0.9564  1.2816
   62GLN     CB  856   5.008   4.070   3.238  0.2626 -0.5054 -0.1688
   62GLN    HB1  857   4.934   4.016   3.179  0.8241 -1.5974  0.0905
   62GLN    HB2  858   4.968   4.162   3.280 -2.0205 -1.5059  0.0149
   62GLN     CG  859   5.113   4.109   3.135  0.2192 -0.3166 -0.1418
   62GLN    HG1  860   5.067   4.149   3.045 -3.2136 -0.1787  1.5035
   62GLN    HG2  861   5.179   4.025   3.112  1.7164  0.7525  0.0381
   62GLN     CD  862   5.214   4.209   3.192 -0.2642  0.2642 -0.2978
   62GLN    OE1  863   5.329   4.172   3.213 -0.2656  0.4966  0.1172
   62GLN    NE2  864   5.166   4.331   3.218  0.3323  0.5248 -0.4180
   62GLN   HE21  865   5.224   4.386   3.280 -0.9437  0.4958  0.8354
   62GLN   HE22  866   5.066   4.340   3.218 -0.1108 -3.0428  0.3954
   62GLN      C  867   4.956   3.948   3.455  0.3256 -0.0391  0.6422
   62GLN      O  868   4.876   3.857   3.437 -0.0631  0.4501 -0.1355
   63ASN      N  869   4.949   4.040   3.552 -0.2669  0.2515  0.3222
   63ASN      H  870   5.014   4.117   3.544  0.7859 -0.6182  0.3401
   63ASN     CA  871   4.871   4.036   3.674 -0.3400 -0.1333  0.2653
   63ASN     HA  872   4.795   3.959   3.663 -1.8506  1.4088 -0.7166
   63ASN     CB  873   4.966   3.979   3.779  0.2023 -0.5051 -0.4236
   63ASN    HB1  874   5.028   3.896   3.744  1.7744  0.3825  0.1332
   63ASN    HB2  875   5.043   4.053   3.802 -2.1463  1.4750  1.5454
   63ASN     CG  876   4.909   3.947   3.916  0.0795  0.4671 -0.2447
   63ASN    OD1  877   4.921   4.021   4.014  0.6859 -0.0621  0.0862
   63ASN    ND2  878   4.848   3.829   3.926 -0.1679  0.6673  0.8014
   63ASN   HD21  879   4.813   3.808   4.018  0.0999  0.1308  0.7870
   63ASN   HD22  880   4.835   3.769   3.845 -3.0726  1.8791  0.2394
   63ASN      C  881   4.796   4.161   3.719 -0.0482  0.3731 -0.6346
   63ASN      O  882   4.826   4.269   3.669  0.3034  0.1507 -0.9117
   64THR      N  883   4.692   4.140   3.800  0.3898  0.2999 -0.0860
   64THR      H  884   4.680   4.043   3.825 -1.5136  0.7016  0.7180
   64THR     CA  885   4.598   4.233   3.859 -0.0806 -0.3884  0.2638
   64THR     HA  886   4.575   4.311   3.786 -0.4350 -1.7984 -1.1808
   64THR     CB  887   4.461   4.171   3.883 -0.0509 -0.4602  0.2524
   64THR     HB  888   4.476   4.089   3.953 -2.4272  1.2173  2.9421
   64THR    CG2  889   4.355   4.269   3.932  0.4473  0.1778  0.0638
   64THR   HG21  890   4.374   4.299   4.035  1.6426 -1.9913  0.5208
   64THR   HG22  891   4.261   4.215   3.932 -0.5388  1.6645 -2.8061
   64THR   HG23  892   4.347   4.360   3.872 -0.3489 -0.9813 -1.6795
   64THR    OG1  893   4.413   4.125   3.758  0.0460 -0.0044  0.0438
   64THR    HG1  894   4.435   4.032   3.747 -1.5529 -0.3491 -0.3643
   64THR      C  895   4.647   4.299   3.987  0.4518  0.1495 -0.2087
   64THR      O  896   4.711   4.237   4.072 -0.0193  0.2153  0.2039
   65GLY      N  897   4.623   4.430   4.002  0.0444  0.0686 -0.1404
   65GLY      H  898   4.584   4.481   3.924  0.7463 -0.2952 -0.7397
   65GLY     CA  899   4.656   4.503   4.123 -0.4281 -0.3606  0.2544
   65GLY    HA1  900   4.670   4.429   4.201 -1.0366 -2.2799 -1.3695
   65GLY    HA2  901   4.750   4.555   4.103 -1.0348  0.0436 -1.8563
   65GLY      C  902   4.555   4.613   4.153 -0.1417  0.0618 -0.3097
   65GLY      O  903   4.512   4.685   4.063 -0.0699 -0.1237 -0.4925
   66TYR      N  904   4.544   4.639   4.283 -0.1403  0.2452 -0.3462
   66TYR      H  905   4.578   4.573   4.352 -0.9113  1.1353  0.9293
   66TYR     CA  906   4.451   4.731   4.346 -0.3173 -0.0078 -0.2368
   66TYR     HA  907   4.387   4.780   4.273 -1.0710 -0.4657  0.1069
   66TYR     CB  908   4.349   4.657   4.433 -0.1439  0.0174 -0.0105
   66TYR    HB1  909   4.390   4.630   4.530 -1.3681 -0.0291  0.4973
   66TYR    HB2  910   4.272   4.729   4.459  2.2186  2.2740  1.2829
   66TYR     CG  911   4.291   4.536   4.365 -0.0932 -0.2848  0.4837
   66TYR    CD1  912   4.189   4.557   4.271  0.6958 -0.1975 -0.3603
   66TYR    HD1  913   4.144   4.654   4.254  0.4253  0.4659  3.3914
   66TYR    CE1  914   4.135   4.446   4.206 -0.3016  0.1638 -0.1643
   66TYR    HE1  915   4.064   4.463   4.126 -1.0443 -0.6184  0.3143
   66TYR     CZ  916   4.175   4.314   4.235  0.4926  0.4430  0.0352
   66TYR     OH  917   4.123   4.204   4.172  0.3757  0.4479  0.1241
   66TYR     HH  918   4.054   4.230   4.111 -0.2450  1.4151  1.1824
   66TYR    CE2  919   4.268   4.296   4.339  0.6265 -0.6485 -0.2550
   66TYR    HE2  920   4.288   4.198   4.380  0.5201 -0.3783  0.4580
   66TYR    CD2  921   4.337   4.406   4.391  0.1043 -0.3519 -0.1784
   66TYR    HD2  922   4.411   4.388   4.468 -0.4256 -0.2193  0.3731
   66TYR      C  923   4.524   4.843   4.419 -0.0991 -0.3557  0.0830
   66TYR      O  924   4.642   4.827   4.448  0.2196  0.3199 -0.8117
   67GLY      N  925   4.454   4.950   4.458  0.2292  0.0794 -0.5074
   67GLY      H  926   4.354   4.952   4.444  0.4239  0.7082 -2.0658
   67GLY     CA  927   4.518   5.061   4.525  0.2710 -0.2412 -0.0118
   67GLY    HA1  928   4.433   5.125   4.552  0.0258  0.2345 -1.8023
   67GLY    HA2  929   4.572   5.026   4.613 -1.1924 -0.0699  0.9985
   67GLY      C  930   4.609   5.152   4.444  0.1410 -0.1084 -0.0097
   67GLY      O  931   4.664   5.116   4.341 -0.0214 -0.1010 -0.0999
   68THR      N  932   4.608   5.281   4.482 -0.2064  0.1394 -0.8367
   68THR      H  933   4.567   5.298   4.573 -0.4651 -1.3047 -0.6528
   68THR     CA  934   4.665   5.388   4.403 -0.0482  0.1563 -0.7001
   68THR     HA  935   4.648   5.364   4.298 -0.1460  0.0522 -0.6614
   68THR     CB  936   4.607   5.526   4.433 -0.0118  0.0306 -0.0379
   68THR     HB  937   4.653   5.599   4.367 -1.8482  1.2399 -0.0462
   68THR    CG2  938   4.461   5.530   4.388 -0.1569 -0.6921  0.3449
   68THR   HG21  939   4.417   5.442   4.434  2.3491 -1.1458  2.1011
   68THR   HG22  940   4.403   5.611   4.432 -1.4319  0.3093 -2.8375
   68THR   HG23  941   4.458   5.533   4.279 -1.3314 -1.3531  0.3490
   68THR    OG1  942   4.615   5.566   4.568 -0.0265  0.2399 -0.0982
   68THR    HG1  943   4.699   5.607   4.588 -0.9689  1.4352  1.7167
   68THR      C  944   4.816   5.391   4.416 -0.1107 -0.1469  0.2146
   68THR      O  945   4.878   5.378   4.521 -0.4911 -0.0999  0.4422
   69GLN      N  946   4.890   5.410   4.306  0.1527 -1.2208  0.1933
   69GLN      H  947   4.829   5.407   4.225 -1.0173  0.4402  0.9595
   69GLN     CA  948   5.031   5.439   4.294 -0.0729 -0.0857  0.1767
   69GLN     HA  949   5.084   5.354   4.338  0.4296 -0.2350 -0.6864
   69GLN     CB  950   5.074   5.443   4.147 -0.6055  0.2677  0.0288
   69GLN    HB1  951   4.997   5.501   4.095  0.4784 -0.7097 -2.8663
   69GLN    HB2  952   5.167   5.495   4.125  0.6524 -2.7966 -2.5397
   69GLN     CG  953   5.083   5.301   4.093 -0.3437  0.1241  0.4490
   69GLN    HG1  954   5.140   5.251   4.172 -1.0614  0.9854  1.5522
   69GLN    HG2  955   4.982   5.261   4.082 -0.4893 -0.5700  3.3903
   69GLN     CD  956   5.167   5.279   3.968 -0.4817 -0.1757  0.4070
   69GLN    OE1  957   5.123   5.293   3.854  0.1993 -0.4497  0.1049
   69GLN    NE2  958   5.298   5.257   3.965 -0.5067 -0.2777  0.0277
   69GLN   HE21  959   5.351   5.250   4.050 -1.6501  0.8972  0.8701
   69GLN   HE22  960   5.342   5.233   3.877  1.3332  1.7187  0.3085
   69GLN      C  961   5.085   5.568   4.354  0.1096 -0.1910  0.2399
   69GLN      O  962   5.013   5.668   4.352 -0.1530 -0.3691  0.6849
   70SER      N  963   5.213   5.567   4.392  0.2243 -0.0603 -0.1418
   70SER      H  964   5.271   5.487   4.376  1.2584  0.5738  0.3451
   70SER     CA  965   5.272   5.684   4.455 -0.0757  0.0671 -0.0948
   70SER     HA  966   5.213   5.709   4.543  0.0003 -0.6116  0.1554
   70SER     CB  967   5.412   5.647   4.503 -0.0793 -0.0452 -0.1687
   70SER    HB1  968   5.471   5.613   4.419  1.1107 -0.9531  0.9975
   70SER    HB2  969   5.461   5.732   4.550 -0.3848 -0.8519  1.6861
   70SER     OG  970   5.418   5.540   4.595 -0.2233  0.2865  0.2307
   70SER     HG  971   5.425   5.569   4.686 -0.1064 -0.4060  0.4445
   70SER      C  972   5.283   5.811   4.372  0.2373  0.1536  0.0797
   70SER      O  973   5.254   5.917   4.426  0.2770  0.0895  0.2267
   71THR      N  974   5.316   5.806   4.242 -0.1815  0.2523 -0.0316
   71THR      H  975   5.340   5.716   4.203  0.9426  0.8327 -0.6944
   71THR     CA  976   5.329   5.928   4.165 -0.1342  0.1951 -0.1136
   71THR     HA  977   5.390   6.000   4.219 -1.0676  2.9321 -2.4700
   71THR     CB  978   5.409   5.908   4.037 -0.0250  0.1083 -0.0336
   71THR     HB  979   5.367   5.823   3.984 -2.2929  1.6603 -0.8903
   71THR    CG2  980   5.399   6.029   3.944  0.5006  0.0966 -0.1094
   71THR   HG21  981   5.476   6.022   3.867 -2.4210 -0.4869 -3.2417
   71THR   HG22  982   5.407   6.123   3.998 -2.2727  0.1128  0.4428
   71THR   HG23  983   5.308   6.009   3.886 -0.2111 -1.1442  1.3500
   71THR    OG1  984   5.545   5.882   4.060  0.0379  0.3454 -0.1367
   71THR    HG1  985   5.591   5.947   4.006 -1.7171  1.6499 -0.1468
   71THR      C  986   5.195   5.992   4.135 -0.4994 -0.3478  0.3266
   71THR      O  987   5.118   5.931   4.061 -0.2175 -0.3508  0.0329
   72PRO      N  988   5.171   6.120   4.165  0.1855 -0.1810  0.1782
   72PRO     CD  989   5.256   6.200   4.252  0.4565  0.6907 -0.8703
   72PRO    HD1  990   5.332   6.245   4.188  2.0324 -1.2115 -0.4526
   72PRO    HD2  991   5.313   6.149   4.329  1.6446  0.2243 -2.0081
   72PRO     CG  992   5.162   6.307   4.307  0.4128  0.4105 -0.3930
   72PRO    HG1  993   5.208   6.402   4.331  1.1488  0.5861 -2.2703
   72PRO    HG2  994   5.107   6.265   4.391  0.0789  4.0914  1.3914
   72PRO     CB  995   5.057   6.326   4.198 -0.0795 -0.4776 -0.0885
   72PRO    HB1  996   5.080   6.401   4.122  1.4011 -1.1639 -0.3563
   72PRO    HB2  997   4.966   6.345   4.254 -0.0372 -0.0656 -0.1520
   72PRO     CA  998   5.046   6.187   4.137  0.1118 -0.4618 -0.1618
   72PRO     HA  999   4.962   6.138   4.187  1.4106 -1.5101  1.1000
   72PRO      C 1000   5.024   6.193   3.986  0.0745 -0.0354 -0.1393
   72PRO      O 1001   5.119   6.233   3.920 -0.0246  0.1500 -0.1709
   73GLN      N 1002   4.908   6.147   3.940 -0.3052  0.3978  0.3598
   73GLN      H 1003   4.838   6.112   4.004  0.2637 -0.1293  0.6999
   73GLN     CA 1004   4.880   6.129   3.798  0.1446 -0.0609  0.3281
   73GLN     HA 1005   4.939   6.043   3.765 -1.3261 -1.0952  0.2976
   73GLN     CB 1006   4.733   6.091   3.785  0.1082  0.0031  0.5383
   73GLN    HB1 1007   4.673   6.151   3.853 -2.6357 -1.9030 -0.0465
   73GLN    HB2 1008   4.704   6.102   3.681 -0.6206  1.7223  0.8912
   73GLN     CG 1009   4.713   5.944   3.820 -0.1134  0.0681  0.6866
   73GLN    HG1 1010   4.718   5.925   3.927 -1.1129 -0.2169  0.6980
   73GLN    HG2 1011   4.792   5.887   3.771 -0.4104  0.1721  0.0818
   73GLN     CD 1012   4.582   5.881   3.775  0.3945 -0.2023 -0.4553
   73GLN    OE1 1013   4.489   5.951   3.737 -0.2233 -0.6159  0.2686
   73GLN    NE2 1014   4.572   5.748   3.783  0.0556 -0.1478  0.0962
   73GLN   HE21 1015   4.642   5.695   3.832  1.2819  1.7561  0.5105
   73GLN   HE22 1016   4.496   5.700   3.737 -2.1990  1.2076  2.1413
   73GLN      C 1017   4.898   6.253   3.711 -0.2806 -0.2211  0.0105
   73GLN      O 1018   4.855   6.364   3.741 -0.5045 -0.3043  0.0034
   74GLY      N 1019   4.964   6.221   3.600 -0.0459 -0.1247  0.1216
   74GLY      H 1020   4.978   6.124   3.578 -1.3469 -0.1978 -0.4826
   74GLY     CA 1021   4.980   6.313   3.489 -0.1270 -0.2200  0.0302
   74GLY    HA1 1022   5.054   6.277   3.418  1.8290 -0.1132  1.9470
   74GLY    HA2 1023   5.008   6.410   3.531 -3.5323  0.2655  1.5351
   74GLY      C 1024   4.853   6.323   3.405 -0.0004  0.3207 -0.0999
   74GLY      O 1025   4.783   6.223   3.394  0.7493 -0.2207 -0.0156
   75TYR      N 1026   4.840   6.440   3.341 -0.2615  0.6446  0.5310
   75TYR      H 1027   4.899   6.518   3.364 -0.6435  1.0306  0.2209
   75TYR     CA 1028   4.747   6.462   3.231  0.0338 -0.0972  0.1217
   75TYR     HA 1029   4.722   6.365   3.188 -0.1658 -0.5672  1.2552
   75TYR     CB 1030   4.620   6.522   3.290  0.3156 -0.1112  0.7641
   75TYR    HB1 1031   4.558   6.563   3.210  0.2003 -2.5428 -0.4922
   75TYR    HB2 1032   4.647   6.609   3.349  1.4539  0.5014 -0.6023
   75TYR     CG 1033   4.533   6.427   3.370  0.0673 -0.7514 -0.2389
   75TYR    CD1 1034   4.551   6.392   3.504  0.1993 -0.5878 -0.2138
   75TYR    HD1 1035   4.642   6.412   3.559 -1.0213 -0.2675  1.7925
   75TYR    CE1 1036   4.448   6.320   3.567  0.0842  0.0594  0.3519
   75TYR    HE1 1037   4.469   6.292   3.669  1.0248  0.8625  0.4050
   75TYR     CZ 1038   4.333   6.278   3.498  0.4327 -0.1589 -0.1045
   75TYR     OH 1039   4.244   6.198   3.563 -0.0467  0.5470  0.1183
   75TYR     HH 1040   4.257   6.191   3.657  1.9267  1.1154 -0.0778
   75TYR    CE2 1041   4.315   6.312   3.362  0.6217 -0.0551 -0.1039
   75TYR    HE2 1042   4.229   6.273   3.311  0.0900 -1.3648  1.6728
   75TYR    CD2 1043   4.419   6.384   3.301 -0.1869  0.6144 -0.7080
   75TYR    HD2 1044   4.406   6.405   3.196  0.1033 -1.4502 -1.1900
   75TYR      C 1045   4.814   6.541   3.120  0.1004 -0.2659  0.0414
   75TYR      O 1046   4.881   6.642   3.140  0.1003 -0.2946  0.1849
   76GLY      N 1047   4.783   6.505   2.995  0.2044 -0.3464  0.0386
   76GLY      H 1048   4.737   6.416   2.986  0.4489 -0.7836  2.5263
   76GLY     CA 1049   4.821   6.565   2.868  0.2148 -0.0097  0.1988
   76GLY    HA1 1050   4.923   6.601   2.879  0.0434  0.9600 -1.1581
   76GLY    HA2 1051   4.768   6.657   2.844  2.1282  1.7066  2.1559
   76GLY      C 1052   4.805   6.469   2.751 -0.1230  0.6202 -0.2809
   76GLY      O 1053   4.763   6.354   2.760 -0.7169  0.8043 -0.6689
   77SER      N 1054   4.846   6.519   2.634  0.1220  0.0424 -0.4505
   77SER      H 1055   4.862   6.619   2.635  2.2563 -0.2556  0.1929
   77SER     CA 1056   4.855   6.450   2.507 -0.0524  0.0080 -0.4442
   77SER     HA 1057   4.801   6.355   2.510  0.4058 -0.3273 -2.0437
   77SER     CB 1058   4.799   6.540   2.398  0.2367  0.0632 -0.5474
   77SER    HB1 1059   4.843   6.639   2.409  0.6940 -0.1815 -0.1352
   77SER    HB2 1060   4.837   6.486   2.312 -0.5058 -1.0441 -0.2024
   77SER     OG 1061   4.658   6.548   2.399  0.1857 -0.7773 -0.3632
   77SER     HG 1062   4.633   6.623   2.345  0.3277  0.2997  1.0135
   77SER      C 1063   5.001   6.425   2.473 -0.0978  0.0246 -0.6516
   77SER      O 1064   5.095   6.484   2.527  0.0337 -0.2222 -0.6133
   78THR      N 1065   5.019   6.321   2.392 -0.3742 -0.6061  0.0812
   78THR      H 1066   4.938   6.284   2.345  1.3364 -1.4397 -2.4358
   78THR     CA 1067   5.144   6.261   2.350 -0.2956 -0.0097 -0.5706
   78THR     HA 1068   5.228   6.327   2.369  0.3269 -0.6803 -0.9491
   78THR     CB 1069   5.158   6.131   2.429  0.0959  0.1821 -0.3267
   78THR     HB 1070   5.243   6.071   2.395  0.1424 -1.2166  2.0184
   78THR    CG2 1071   5.172   6.144   2.580 -0.3824  0.3547 -0.2977
   78THR   HG21 1072   5.087   6.194   2.629 -0.2337  0.0474  0.2843
   78THR   HG22 1073   5.211   6.050   2.619  0.2759  0.0143 -1.7432
   78THR   HG23 1074   5.256   6.210   2.604  0.2690  0.3525 -2.3737
   78THR    OG1 1075   5.040   6.055   2.416 -0.0162  0.3479 -0.2711
   78THR    HG1 1076   5.053   5.981   2.475 -0.4394  0.8085  0.4170
   78THR      C 1077   5.150   6.227   2.202  0.7568 -0.3083 -0.4648
   78THR      O 1078   5.053   6.220   2.127  0.1233  0.3669  0.2791
   79GLY      N 1079   5.274   6.207   2.155  0.7391 -0.9645 -0.2442
   79GLY      H 1080   5.351   6.223   2.217  1.0443  0.1464 -0.8710
   79GLY     CA 1081   5.308   6.207   2.014  0.4442  0.0717 -0.3265
   79GLY    HA1 1082   5.289   6.104   1.981  4.6616 -1.3131  0.9330
   79GLY    HA2 1083   5.416   6.214   2.002  1.0592 -0.3572  3.6571
   79GLY      C 1084   5.238   6.317   1.936  0.5861  0.1438 -0.3513
   79GLY      O 1085   5.253   6.434   1.973  0.7916 -0.0102  0.0608
   80GLY      N 1086   5.176   6.274   1.826  0.3480  0.2730 -0.2690
   80GLY      H 1087   5.174   6.176   1.803 -2.7646  0.4184 -1.1300
   80GLY     CA 1088   5.094   6.358   1.741 -0.4353 -0.6078 -0.4028
   80GLY    HA1 1089   5.130   6.461   1.745 -0.1327 -0.7546  2.4292
   80GLY    HA2 1090   5.093   6.316   1.641  0.4450 -0.5395 -0.4458
   80GLY      C 1091   4.952   6.369   1.796 -0.1470 -0.2827  0.2905
   80GLY      O 1092   4.891   6.271   1.838 -0.2239 -0.4057 -0.1087
   81TYR      N 1093   4.897   6.490   1.802 -0.2845 -0.3739  0.8739
   81TYR      H 1094   4.945   6.570   1.764 -3.0899  1.7305  1.4638
   81TYR     CA 1095   4.760   6.521   1.840 -0.5207 -0.3204 -0.0046
   81TYR     HA 1096   4.700   6.436   1.806  0.7402 -0.9161 -0.8470
   81TYR     CB 1097   4.755   6.533   1.992  0.4632 -0.7166  0.0694
   81TYR    HB1 1098   4.773   6.432   2.029  2.5875 -0.7255 -0.8375
   81TYR    HB2 1099   4.660   6.576   2.023  0.4345 -0.1749 -0.7281
   81TYR     CG 1100   4.856   6.616   2.067 -0.4087  0.0031  0.4731
   81TYR    CD1 1101   4.823   6.746   2.108 -0.0179  0.1288  0.3987
   81TYR    HD1 1102   4.731   6.797   2.086  1.4580  2.1879 -1.4638
   81TYR    CE1 1103   4.919   6.818   2.181  0.1712 -0.0262  0.3039
   81TYR    HE1 1104   4.907   6.920   2.213  0.3101  0.1190 -0.0975
   81TYR     CZ 1105   5.042   6.759   2.217  0.1636 -0.0860  0.2345
   81TYR     OH 1106   5.127   6.839   2.287 -0.1852  0.5540 -0.0595
   81TYR     HH 1107   5.220   6.817   2.277 -0.4974 -1.8479  1.5278
   81TYR    CE2 1108   5.076   6.629   2.175 -0.4165 -0.2266  0.1982
   81TYR    HE2 1109   5.177   6.593   2.178 -0.1420  0.5180  0.1993
   81TYR    CD2 1110   4.980   6.559   2.100 -0.4316 -0.2071  0.1984
   81TYR    HD2 1111   5.009   6.464   2.059  0.7201  0.0474  0.3844
   81TYR      C 1112   4.696   6.638   1.768  0.1464 -0.5385 -0.9830
   81TYR      O 1113   4.757   6.737   1.728  0.8458 -0.1268  1.0015
   82GLY      N 1114   4.562   6.640   1.763  0.1004  0.1598  0.1775
   82GLY      H 1115   4.513   6.559   1.799 -2.7663  0.9168 -1.7067
   82GLY     CA 1116   4.479   6.753   1.725 -0.7856 -0.6336 -0.2813
   82GLY    HA1 1117   4.543   6.822   1.670  0.2963 -1.7661 -0.4990
   82GLY    HA2 1118   4.409   6.724   1.647 -0.9821  1.3971 -0.9215
   82GLY      C 1119   4.425   6.839   1.838  0.5972  0.4689 -0.4216
   82GLY      O 1120   4.468   6.827   1.952 -0.1841 -0.1940 -0.1895
   83SER      N 1121   4.333   6.928   1.797 -0.0342  0.1170  0.2027
   83SER      H 1122   4.302   6.937   1.702 -4.1197  1.8316  1.4992
   83SER     CA 1123   4.256   7.008   1.890 -0.5028 -0.0840 -0.0100
   83SER     HA 1124   4.329   7.075   1.936  2.1370 -2.8848  0.2794
   83SER     CB 1125   4.150   7.099   1.830 -0.3695 -0.2415 -0.4907
   83SER    HB1 1126   4.087   7.151   1.903 -0.2964 -1.7777  0.7262
   83SER    HB2 1127   4.087   7.031   1.772  2.0519 -1.3947 -1.9107
   83SER     OG 1128   4.214   7.192   1.746 -0.4743  0.2801 -0.0004
   83SER     HG 1129   4.145   7.232   1.693 -0.5286 -0.0509 -0.1823
   83SER      C 1130   4.190   6.914   1.991 -0.3474  0.0239  0.1941
   83SER      O 1131   4.126   6.814   1.962 -0.4417  0.1344  0.0155
   84SER      N 1132   4.183   6.966   2.113 -0.1902  0.2267  0.1171
   84SER      H 1133   4.223   7.057   2.132 -3.4427  1.5070  1.5551
   84SER     CA 1134   4.114   6.911   2.228 -0.0407 -0.4248 -0.1006
   84SER     HA 1135   4.103   6.804   2.213 -1.1463 -0.1850 -1.2162
   84SER     CB 1136   4.195   6.945   2.353  0.2228 -0.2109 -0.3265
   84SER    HB1 1137   4.142   6.919   2.444  1.1609 -0.4119  0.1733
   84SER    HB2 1138   4.280   6.877   2.357  0.1602 -0.5205 -2.7144
   84SER     OG 1139   4.239   7.079   2.355  0.1837 -0.1972 -0.4030
   84SER     HG 1140   4.325   7.085   2.313  1.1669 -0.0746  1.5408
   84SER      C 1141   3.974   6.968   2.249  0.2031 -0.0233  0.4596
   84SER      O 1142   3.939   7.070   2.191  0.7693  0.2736  0.6331
   85GLN      N 1143   3.894   6.910   2.339 -0.4052 -0.7235 -0.5166
   85GLN      H 1144   3.920   6.818   2.373 -0.0442 -0.4612 -0.0724
   85GLN     CA 1145   3.777   6.972   2.396  0.3478  0.3887 -0.1528
   85GLN     HA 1146   3.773   7.079   2.373 -0.1044  0.5177  0.4864
   85GLN     CB 1147   3.646   6.906   2.355  0.1720  0.3982  0.3843
   85GLN    HB1 1148   3.640   6.798   2.367 -0.0468  0.2432 -1.0280
   85GLN    HB2 1149   3.562   6.947   2.412  1.4797  1.8014  1.3885
   85GLN     CG 1150   3.625   6.940   2.208 -0.7577 -0.4121  0.3176
   85GLN    HG1 1151   3.517   6.939   2.190 -1.0425  1.2178  1.6646
   85GLN    HG2 1152   3.660   7.040   2.181 -0.3780 -0.7428 -0.4501
   85GLN     CD 1153   3.679   6.839   2.109  0.1035  0.4576 -0.1193
   85GLN    OE1 1154   3.738   6.735   2.136  0.1584  0.4478 -0.2734
   85GLN    NE2 1155   3.663   6.866   1.979 -0.3582  0.3191 -0.0952
   85GLN   HE21 1156   3.698   6.798   1.912  1.0893 -0.1548  1.0729
   85GLN   HE22 1157   3.623   6.950   1.941  0.4141  1.1071  0.7968
   85GLN      C 1158   3.790   6.958   2.547  0.5170  0.4004 -0.1668
   85GLN      O 1159   3.882   6.890   2.593 -0.0007  0.2204  0.6191
   86SER      N 1160   3.707   7.030   2.622  0.2205 -0.1179  0.0083
   86SER      H 1161   3.639   7.096   2.586 -0.3370  1.1309  2.9819
   86SER     CA 1162   3.696   7.021   2.766  0.4985  0.0359  0.0410
   86SER     HA 1163   3.796   7.036   2.807  0.2895 -0.8819  0.9569
   86SER     CB 1164   3.591   7.123   2.810 -0.0671 -0.5468  0.0666
   86SER    HB1 1165   3.570   7.119   2.917 -0.2476  0.7523  0.0922
   86SER    HB2 1166   3.639   7.217   2.783  0.0338 -0.7180 -0.3636
   86SER     OG 1167   3.463   7.115   2.750  0.2349 -0.0261 -0.6709
   86SER     HG 1168   3.401   7.169   2.799 -2.4562 -2.2553 -1.4151
   86SER      C 1169   3.649   6.884   2.815  0.0287  0.2226  0.1190
   86SER      O 1170   3.629   6.794   2.734 -0.2234 -0.0201  0.4475
   87SER      N 1171   3.632   6.870   2.946 -0.3246  0.0138  0.0510
   87SER      H 1172   3.661   6.943   3.009 -0.9391 -2.3570  3.3980
   87SER     CA 1173   3.575   6.756   3.016  0.1844 -0.1871  0.1438
   87SER     HA 1174   3.522   6.688   2.949  0.4671 -1.7906  1.4796
   87SER     CB 1175   3.684   6.680   3.091  0.2181 -0.1621  0.1200
   87SER    HB1 1176   3.743   6.615   3.026  1.6770 -2.4200  3.4493
   87SER    HB2 1177   3.633   6.610   3.156 -1.6567  2.7443  2.0291
   87SER     OG 1178   3.761   6.763   3.174 -0.4608  0.3864  0.2123
   87SER     HG 1179   3.715   6.778   3.257 -1.8529 -0.6515 -0.3360
   87SER      C 1180   3.463   6.800   3.110  0.1872 -0.3655  0.2302
   87SER      O 1181   3.453   6.916   3.149  0.5733 -0.1360 -0.3393
   88GLN      N 1182   3.375   6.704   3.138 -0.5078  0.0889 -0.3636
   88GLN      H 1183   3.395   6.618   3.088  2.4190  0.9833 -0.9220
   88GLN     CA 1184   3.266   6.712   3.233 -0.2225  0.5911 -0.0721
   88GLN     HA 1185   3.196   6.785   3.191 -0.7624  0.2744  0.2569
   88GLN     CB 1186   3.194   6.577   3.239 -0.4132  0.6798 -0.3180
   88GLN    HB1 1187   3.172   6.548   3.136  0.8166 -2.9847  0.2936
   88GLN    HB2 1188   3.264   6.502   3.276  1.0777  1.5759 -1.2075
   88GLN     CG 1189   3.078   6.566   3.338  0.5683  0.2541  0.8139
   88GLN    HG1 1190   3.036   6.466   3.337 -1.3467  0.9417  3.1408
   88GLN    HG2 1191   3.115   6.581   3.439 -2.4957  0.1954  2.0236
   88GLN     CD 1192   2.975   6.676   3.319 -0.0819 -0.3940  0.5376
   88GLN    OE1 1193   2.967   6.781   3.383  0.0151  0.3871 -0.6940
   88GLN    NE2 1194   2.889   6.651   3.221  0.4541 -0.3694  0.0601
   88GLN   HE21 1195   2.899   6.582   3.147 -0.0665  1.0896 -1.4313
   88GLN   HE22 1196   2.809   6.712   3.213  0.6884 -0.1286 -0.4889
   88GLN      C 1197   3.323   6.754   3.367  0.2568 -0.5436  0.0910
   88GLN      O 1198   3.419   6.692   3.414  0.2984 -0.4140  0.1766
   89SER      N 1199   3.262   6.857   3.426 -0.4132 -0.7473 -0.2377
   89SER      H 1200   3.173   6.886   3.389 -0.5552 -1.8020 -0.7696
   89SER     CA 1201   3.294   6.907   3.558 -0.1928 -0.3295 -0.4477
   89SER     HA 1202   3.353   6.835   3.615 -2.3736 -1.7166  0.1814
   89SER     CB 1203   3.368   7.037   3.529 -0.5150 -0.1971 -0.6769
   89SER    HB1 1204   3.397   7.084   3.623 -0.9133 -2.9128  0.9169
   89SER    HB2 1205   3.304   7.105   3.472  0.3664  2.7301  1.5559
   89SER     OG 1206   3.481   7.000   3.453 -0.0523  0.3962 -0.2791
   89SER     HG 1207   3.522   6.930   3.505 -3.1561 -0.1741  1.6076
   89SER      C 1208   3.173   6.931   3.647  0.0977  0.7617 -0.3297
   89SER      O 1209   3.200   6.943   3.766 -0.1431  0.3038 -0.2263
   90SER      N 1210   3.048   6.936   3.599  0.0239  0.0460 -0.2339
   90SER      H 1211   3.031   6.920   3.501  0.5799  1.1709 -0.5415
   90SER     CA 1212   2.930   6.968   3.677 -0.0652 -0.2744 -0.2395
   90SER     HA 1213   2.959   7.017   3.770  0.6585 -1.6261  0.2820
   90SER     CB 1214   2.830   7.049   3.596 -0.3763  0.1755  0.5856
   90SER    HB1 1215   2.804   7.005   3.500 -1.7044 -0.0134  1.0131
   90SER    HB2 1216   2.741   7.065   3.657 -0.0817  0.1438  1.0269
   90SER     OG 1217   2.891   7.173   3.566 -0.4389  0.0604 -0.0384
   90SER     HG 1218   2.848   7.200   3.485 -1.3575 -0.9119  0.0960
   90SER      C 1219   2.856   6.843   3.723  0.2389 -0.5497 -0.4898
   90SER      O 1220   2.742   6.822   3.683 -0.1942  0.3345  0.2383
   91TYR      N 1221   2.916   6.775   3.822 -0.0160 -0.5413 -0.3277
   91TYR      H 1222   3.009   6.811   3.838 -0.2261 -0.6526  1.2413
   91TYR     CA 1223   2.874   6.658   3.895  0.2395  0.1012  0.8899
   91TYR     HA 1224   2.766   6.654   3.911 -0.2493  4.4544 -0.2371
   91TYR     CB 1225   2.918   6.537   3.812  0.4602 -0.1008  1.3002
   91TYR    HB1 1226   3.026   6.530   3.819  0.6129 -0.7375 -0.8539
   91TYR    HB2 1227   2.904   6.556   3.706 -0.1505 -0.4094  1.3182
   91TYR     CG 1228   2.870   6.402   3.861 -0.2982 -0.3426 -0.0692
   91TYR    CD1 1229   2.764   6.333   3.801  0.0910 -0.6025 -0.4637
   91TYR    HD1 1230   2.707   6.384   3.725 -0.1126  0.4005  0.3406
   91TYR    CE1 1231   2.726   6.208   3.851 -0.6385 -0.0312  0.4434
   91TYR    HE1 1232   2.649   6.150   3.803 -0.5376 -1.4322  1.8883
   91TYR     CZ 1233   2.801   6.150   3.955  0.2110  0.2921  0.0243
   91TYR     OH 1234   2.775   6.025   4.004 -0.2166  0.1846 -0.4730
   91TYR     HH 1235   2.819   6.000   4.085  0.6755 -0.7019 -1.2014
   91TYR    CE2 1236   2.917   6.213   4.005  0.4605 -0.3551  0.2816
   91TYR    HE2 1237   2.983   6.167   4.077  1.0645  2.2337  1.4989
   91TYR    CD2 1238   2.944   6.344   3.964 -0.2673 -0.3061 -0.0713
   91TYR    HD2 1239   3.027   6.397   4.009 -1.5096  0.5142  1.3590
   91TYR      C 1240   2.941   6.660   4.031  0.1269 -0.7139  0.9661
   91TYR      O 1241   3.056   6.703   4.043 -0.0746  0.2170 -0.2472
   92GLY      N 1242   2.877   6.615   4.139 -0.2336 -0.9620  0.6536
   92GLY      H 1243   2.788   6.570   4.125  0.3630 -2.7254  2.0728
   92GLY     CA 1244   2.932   6.593   4.271  0.1558 -0.0931  0.6464
   92GLY    HA1 1245   2.855   6.567   4.344 -1.8786 -3.5005 -2.4022
   92GLY    HA2 1246   2.983   6.684   4.304  2.7679 -0.3019 -2.3118
   92GLY      C 1247   3.029   6.476   4.282  0.1169 -0.1671  0.1908
   92GLY      O 1248   3.005   6.371   4.342 -0.2724  0.0762  0.4646
   93GLN      N 1249   3.149   6.493   4.226 -0.1432  0.3065 -0.2335
   93GLN      H 1250   3.156   6.576   4.169 -0.1152 -0.5676 -1.5307
   93GLN     CA 1251   3.243   6.386   4.196 -0.3973 -0.0327  0.1660
   93GLN     HA 1252   3.184   6.310   4.145 -0.8800  0.0992  0.5098
   93GLN     CB 1253   3.338   6.435   4.087 -0.3953 -0.0491  0.1602
   93GLN    HB1 1254   3.423   6.488   4.131  1.0151  0.9009 -3.3839
   93GLN    HB2 1255   3.282   6.510   4.031  1.6696  1.7259  0.3123
   93GLN     CG 1256   3.382   6.326   3.991  0.3636  0.1454  0.2826
   93GLN    HG1 1257   3.436   6.247   4.043  1.4150  0.1485 -0.7572
   93GLN    HG2 1258   3.298   6.286   3.934  2.4129 -1.2857 -1.9930
   93GLN     CD 1259   3.479   6.373   3.883 -0.4868  0.0652 -0.5315
   93GLN    OE1 1260   3.519   6.489   3.889 -0.2873 -0.0081 -0.4315
   93GLN    NE2 1261   3.519   6.295   3.783  0.0059  0.3046 -0.5246
   93GLN   HE21 1262   3.476   6.204   3.772  1.7518 -0.5310 -0.9458
   93GLN   HE22 1263   3.584   6.332   3.715 -0.0697  0.1061 -0.7060
   93GLN      C 1264   3.317   6.333   4.318  0.2302 -0.1058 -0.2425
   93GLN      O 1265   3.374   6.406   4.398  0.2451 -0.0628 -0.2927
   94GLN      N 1266   3.327   6.201   4.331 -0.2995 -0.0776  0.5628
   94GLN      H 1267   3.295   6.148   4.250 -1.0655  0.0115  0.8019
   94GLN     CA 1268   3.369   6.129   4.449  0.4988  0.2555  0.4835
   94GLN     HA 1269   3.425   6.206   4.503  0.6462  0.2788  0.2968
   94GLN     CB 1270   3.241   6.077   4.514 -0.1420  0.3435 -0.6804
   94GLN    HB1 1271   3.201   5.997   4.452  3.6070 -1.9537 -0.4620
   94GLN    HB2 1272   3.172   6.158   4.534  0.5692  0.4810  1.4783
   94GLN     CG 1273   3.276   6.013   4.648 -0.5500 -0.0627 -0.7638
   94GLN    HG1 1274   3.308   6.090   4.719  1.1357 -2.4419  1.2266
   94GLN    HG2 1275   3.351   5.938   4.624 -1.3027 -0.5069 -1.7692
   94GLN     CD 1276   3.154   5.948   4.712  0.0773  0.0192  0.5567
   94GLN    OE1 1277   3.042   5.961   4.665  0.2413  0.4654  0.2800
   94GLN    NE2 1278   3.173   5.883   4.827  0.1571 -0.5050  0.2501
   94GLN   HE21 1279   3.269   5.875   4.856 -0.0839 -1.3063  0.8552
   94GLN   HE22 1280   3.089   5.873   4.882 -0.6728  1.9466 -0.4274
   94GLN      C 1281   3.467   6.018   4.414  0.6168  0.5483 -0.1355
   94GLN      O 1282   3.564   5.998   4.487  0.5715 -0.4617 -0.3331
   95SER      N 1283   3.444   5.945   4.305  0.2234  0.8459 -0.2522
   95SER      H 1284   3.375   5.976   4.237 -0.7746  1.6730  1.1050
   95SER     CA 1285   3.523   5.829   4.269  0.0643  0.5430  0.3619
   95SER     HA 1286   3.623   5.849   4.309 -0.2715 -0.6264  1.8393
   95SER     CB 1287   3.469   5.700   4.329 -0.0225  0.5682  0.3364
   95SER    HB1 1288   3.526   5.625   4.275 -0.6925  1.9631 -2.5238
   95SER    HB2 1289   3.363   5.696   4.304 -0.2512  2.2600  0.9201
   95SER     OG 1290   3.479   5.711   4.469 -0.3534  0.2752  0.3864
   95SER     HG 1291   3.392   5.696   4.507 -0.9037  0.9886 -0.5269
   95SER      C 1292   3.527   5.815   4.117 -0.3541  0.0421  0.3954
   95SER      O 1293   3.443   5.872   4.049  0.0150 -0.1780 -0.2469
   96SER      N 1294   3.625   5.743   4.060 -0.4159  0.3626 -0.1190
   96SER      H 1295   3.704   5.719   4.117  1.4212  2.3871 -1.6457
   96SER     CA 1296   3.625   5.692   3.925  0.2938 -0.1820  0.0830
   96SER     HA 1297   3.636   5.776   3.857  1.4971 -0.3433  0.0602
   96SER     CB 1298   3.746   5.601   3.904  0.1727 -0.4333  0.4718
   96SER    HB1 1299   3.744   5.560   3.803  0.7942 -0.7172  0.5704
   96SER    HB2 1300   3.742   5.517   3.974 -0.3061 -0.9288 -0.1376
   96SER     OG 1301   3.867   5.670   3.923 -0.1920  0.3035  0.1319
   96SER     HG 1302   3.922   5.663   3.845  0.3475  0.3369  0.5107
   96SER      C 1303   3.498   5.614   3.894  0.3195 -0.0744 -0.2996
   96SER      O 1304   3.464   5.526   3.974  0.4027 -0.0808 -0.2715
   97TYR      N 1305   3.433   5.648   3.783  0.0462  0.1504 -0.0718
   97TYR      H 1306   3.461   5.730   3.731  0.4505  1.2318  1.7656
   97TYR     CA 1307   3.319   5.575   3.732 -0.0996  0.2088  0.1719
   97TYR     HA 1308   3.327   5.469   3.754 -2.6108  0.4267  2.6957
   97TYR     CB 1309   3.190   5.632   3.793 -0.3771 -0.3876  0.1458
   97TYR    HB1 1310   3.190   5.740   3.787  0.7257 -0.3603  0.4812
   97TYR    HB2 1311   3.111   5.581   3.738 -0.8754 -0.4459  0.9125
   97TYR     CG 1312   3.172   5.590   3.937 -0.8045 -0.6090  0.0280
   97TYR    CD1 1313   3.160   5.684   4.040 -0.0255 -0.3245 -0.1402
   97TYR    HD1 1314   3.151   5.790   4.020 -1.0613 -0.1899  0.9270
   97TYR    CE1 1315   3.161   5.639   4.172 -0.0150 -0.0838 -0.0584
   97TYR    HE1 1316   3.162   5.707   4.256 -2.4196 -1.2744  1.0070
   97TYR     CZ 1317   3.161   5.501   4.200 -0.0296 -0.0352  0.1849
   97TYR     OH 1318   3.183   5.455   4.327  0.7361  0.5054  0.2552
   97TYR     HH 1319   3.165   5.361   4.324 -0.3074  0.6968  0.0894
   97TYR    CE2 1320   3.158   5.410   4.093 -0.6370 -0.5075  0.5962
   97TYR    HE2 1321   3.152   5.303   4.105 -3.0012 -0.5273 -0.2383
   97TYR    CD2 1322   3.165   5.452   3.959 -0.0965 -0.5547  0.6087
   97TYR    HD2 1323   3.176   5.387   3.873 -0.5558 -0.4573  0.4709
   97TYR      C 1324   3.311   5.592   3.581 -0.1201  0.1856  0.1701
   97TYR      O 1325   3.374   5.676   3.517 -0.3581  0.5283  0.3796
   98PRO      N 1326   3.233   5.510   3.512  0.0606  0.3334 -0.2145
   98PRO     CD 1327   3.168   5.387   3.552  0.4640 -0.1582 -1.0367
   98PRO    HD1 1328   3.090   5.402   3.627  0.6230  1.4485 -1.1683
   98PRO    HD2 1329   3.240   5.314   3.589  1.9495  0.8841 -1.7598
   98PRO     CG 1330   3.086   5.334   3.435 -0.7754 -0.0651 -0.2259
   98PRO    HG1 1331   3.069   5.226   3.436 -2.0969  0.1127 -0.8403
   98PRO    HG2 1332   2.985   5.374   3.444 -0.1669  1.2012  1.6612
   98PRO     CB 1333   3.161   5.394   3.317 -0.3109 -0.0329  0.0817
   98PRO    HB1 1334   3.247   5.331   3.299 -1.9734 -3.0205  1.8181
   98PRO    HB2 1335   3.089   5.407   3.235 -1.3954 -0.5862  0.9266
   98PRO     CA 1336   3.204   5.530   3.371  0.1379 -0.0282 -0.2825
   98PRO     HA 1337   3.293   5.555   3.313 -0.3129  0.4412 -0.7783
   98PRO      C 1338   3.095   5.635   3.352 -0.6502 -0.7402  0.2422
   98PRO      O 1339   3.045   5.684   3.453  0.3255  0.1827  0.2999
   99GLY      N 1340   3.062   5.676   3.230  0.3545  0.2369  0.2801
   99GLY      H 1341   3.120   5.643   3.154  0.8608  0.6758  0.4734
   99GLY     CA 1342   2.950   5.763   3.198  0.6647  0.3510 -0.5077
   99GLY    HA1 1343   2.864   5.718   3.247  1.5215 -1.3120 -0.4704
   99GLY    HA2 1344   2.929   5.767   3.091  2.5614  0.8177 -0.9031
   99GLY      C 1345   2.963   5.903   3.256  0.0082  0.3568 -0.3749
   99GLY      O 1346   2.885   5.947   3.340  0.1897  0.3888 -0.2231
  100TYR      N 1347   3.068   5.976   3.218  0.0362  0.3795 -0.2547
  100TYR      H 1348   3.115   5.950   3.132 -0.9444 -0.5147 -0.5568
  100TYR     CA 1349   3.103   6.105   3.274  0.0658  0.2337  0.0632
  100TYR     HA 1350   3.017   6.145   3.326  0.2178  1.9869 -0.9667
  100TYR     CB 1351   3.223   6.081   3.366 -0.1962 -0.0363  0.3380
  100TYR    HB1 1352   3.311   6.072   3.303 -0.9044  0.6122 -0.7846
  100TYR    HB2 1353   3.219   5.985   3.417 -0.3625  0.1445  0.6640
  100TYR     CG 1354   3.255   6.188   3.467 -0.0979  0.7209 -0.4784
  100TYR    CD1 1355   3.156   6.218   3.562 -0.0848 -0.1632 -0.1823
  100TYR    HD1 1356   3.068   6.155   3.568  0.8793 -1.7407 -1.6806
  100TYR    CE1 1357   3.174   6.323   3.652  0.6826 -0.7645  0.3716
  100TYR    HE1 1358   3.103   6.334   3.733 -2.4292  1.2222 -2.3605
  100TYR     CZ 1359   3.273   6.420   3.629 -0.0617  0.0018  0.3444
  100TYR     OH 1360   3.289   6.538   3.696  0.0201 -0.1561  0.6035
  100TYR     HH 1361   3.359   6.589   3.654  0.8472 -1.6310  0.1011
  100TYR    CE2 1362   3.363   6.396   3.524 -0.4833  0.0159 -0.0211
  100TYR    HE2 1363   3.438   6.473   3.509 -0.2080  0.0021  1.1759
  100TYR    CD2 1364   3.360   6.279   3.447  0.5571  0.0467 -0.1308
  100TYR    HD2 1365   3.420   6.270   3.358 -0.0743  0.5373 -0.6133
  100TYR      C 1366   3.129   6.203   3.160  0.0184  0.0161 -0.1361
  100TYR      O 1367   3.221   6.283   3.174 -0.0640  0.0955 -0.0467
  101GLY      N 1368   3.062   6.188   3.045  0.3480  0.5122 -0.3926
  101GLY      H 1369   2.981   6.129   3.035 -1.6018  2.9722 -0.2137
  101GLY     CA 1370   3.084   6.269   2.927 -0.1365  0.4389 -0.5359
  101GLY    HA1 1371   3.192   6.285   2.917 -0.0148 -1.1316 -2.3188
  101GLY    HA2 1372   3.051   6.213   2.840 -1.1219  2.6969 -1.6980
  101GLY      C 1373   3.010   6.401   2.923 -0.2062  0.4250  0.1589
  101GLY      O 1374   2.941   6.441   3.017 -0.7651  0.1233 -0.1163
  102GLN      N 1375   3.022   6.466   2.806 -0.0511 -0.2065 -0.1768
  102GLN      H 1376   3.057   6.409   2.730 -0.5823  0.7689 -1.1712
  102GLN     CA 1377   2.951   6.589   2.781  0.3595 -0.0010 -0.3435
  102GLN     HA 1378   2.874   6.614   2.854 -0.4331 -1.2019 -0.7348
  102GLN     CB 1379   3.045   6.709   2.787 -0.3582  0.5643 -0.1585
  102GLN    HB1 1380   2.997   6.804   2.765 -2.6704 -0.0759  1.7186
  102GLN    HB2 1381   3.125   6.706   2.713 -1.1783 -0.4396 -1.0421
  102GLN     CG 1382   3.124   6.719   2.918 -0.1579  0.3522 -0.2619
  102GLN    HG1 1383   3.201   6.641   2.918 -2.1055 -1.8203 -3.0280
  102GLN    HG2 1384   3.058   6.700   3.002 -0.0510 -0.0869 -0.2741
  102GLN     CD 1385   3.196   6.852   2.924  0.3795  0.0288  0.6037
  102GLN    OE1 1386   3.162   6.940   3.002  0.2076  0.3062  0.2172
  102GLN    NE2 1387   3.281   6.889   2.827 -0.0959 -0.2233  0.0813
  102GLN   HE21 1388   3.302   6.829   2.749  0.5793 -0.5404  0.4976
  102GLN   HE22 1389   3.290   6.989   2.811 -2.3680 -0.3139 -2.5622
  102GLN      C 1390   2.876   6.588   2.648  0.1079  0.1338 -0.2027
  102GLN      O 1391   2.796   6.676   2.616  0.1170  0.1976 -0.0533
  103GLN      N 1392   2.901   6.491   2.560  0.5913  0.3018 -0.2533
  103GLN      H 1393   2.965   6.420   2.593 -1.2067 -1.0293  0.5304
  103GLN     CA 1394   2.848   6.489   2.425 -0.1543 -0.2480  0.0382
  103GLN     HA 1395   2.853   6.593   2.393  0.6316 -0.2055  0.2745
  103GLN     CB 1396   2.937   6.409   2.330 -0.4778 -0.1377 -0.3598
  103GLN    HB1 1397   2.901   6.307   2.323  0.3615 -0.5314  0.6903
  103GLN    HB2 1398   3.038   6.421   2.372  0.1460  1.8895 -2.2466
  103GLN     CG 1399   2.951   6.452   2.185 -0.0356  0.3281 -0.1855
  103GLN    HG1 1400   3.001   6.549   2.176  2.9095 -0.9979  0.9460
  103GLN    HG2 1401   2.851   6.456   2.140  0.0566  0.7824 -0.3680
  103GLN     CD 1402   3.048   6.363   2.109 -0.5056  0.1346 -0.5642
  103GLN    OE1 1403   3.049   6.241   2.123  0.3436  0.1958 -0.0325
  103GLN    NE2 1404   3.135   6.426   2.029  0.1099 -0.3361 -0.2639
  103GLN   HE21 1405   3.205   6.376   1.976  0.7624 -0.0131  0.2746
  103GLN   HE22 1406   3.131   6.527   2.032 -2.7586 -0.3396  3.4169
  103GLN      C 1407   2.701   6.454   2.412 -0.1134 -0.3688 -0.1075
  103GLN      O 1408   2.634   6.537   2.350  0.7460  0.3491 -0.0870
  104PRO      N 1409   2.644   6.344   2.461 -0.0507 -0.4454 -0.2087
  104PRO     CD 1410   2.513   6.299   2.419 -0.2447  0.2617 -0.3774
  104PRO    HD1 1411   2.441   6.327   2.497 -3.2021  1.3723 -3.2810
  104PRO    HD2 1412   2.486   6.351   2.328  1.1628  2.7333  0.5342
  104PRO     CG 1413   2.513   6.147   2.400 -0.3415  0.1171  0.7133
  104PRO    HG1 1414   2.535   6.117   2.298  1.4596 -0.5193  1.2477
  104PRO    HG2 1415   2.416   6.105   2.429  0.1191 -2.7451 -1.4965
  104PRO     CB 1416   2.620   6.111   2.503 -0.3007  0.3100  0.7396
  104PRO    HB1 1417   2.570   6.084   2.596 -0.2603 -1.6010  0.2517
  104PRO    HB2 1418   2.678   6.029   2.459 -2.4740 -0.0215 -1.7314
  104PRO     CA 1419   2.708   6.233   2.529  0.4261 -0.0404  0.0099
  104PRO     HA 1420   2.804   6.207   2.487  0.6474  0.3419  0.2687
  104PRO      C 1421   2.726   6.266   2.677  0.6680  0.8001 -0.2011
  104PRO      O 1422   2.803   6.196   2.742  0.1406  0.2802 -0.1224
  105ALA      N 1423   2.654   6.364   2.731 -0.1077  0.1161  0.0415
  105ALA      H 1424   2.597   6.415   2.665  0.8285  0.9978 -0.1122
  105ALA     CA 1425   2.627   6.378   2.873  0.5332 -0.0418  0.1852
  105ALA     HA 1426   2.721   6.377   2.928  1.2037 -1.5329 -0.9271
  105ALA     CB 1427   2.553   6.509   2.900  0.1699 -0.1756 -0.1527
  105ALA    HB1 1428   2.449   6.499   2.867  0.8193 -0.2408 -2.3508
  105ALA    HB2 1429   2.549   6.524   3.008 -1.5947 -1.0438 -0.0564
  105ALA    HB3 1430   2.609   6.591   2.855  0.6022  0.1332  0.9308
  105ALA      C 1431   2.542   6.262   2.922 -0.1686  0.7105  0.7823
  105ALA      O 1432   2.449   6.214   2.856 -0.0597  0.1483  1.0318
  106PRO      N 1433   2.581   6.196   3.030  0.2812 -0.0237  0.1804
  106PRO     CD 1434   2.671   6.253   3.129 -0.2946  0.2297  0.5662
  106PRO    HD1 1435   2.771   6.215   3.105 -0.9120  0.5678 -3.1894
  106PRO    HD2 1436   2.655   6.360   3.123 -1.1642  0.0701 -0.1444
  106PRO     CG 1437   2.634   6.195   3.265 -0.2011  0.0020  0.4956
  106PRO    HG1 1438   2.546   6.252   3.296  0.2728  0.2946  1.3244
  106PRO    HG2 1439   2.715   6.199   3.337 -0.0471  0.0365  0.3222
  106PRO     CB 1440   2.605   6.056   3.209 -0.2224  0.0155  0.4735
  106PRO    HB1 1441   2.699   6.002   3.198  1.3481  2.1626  2.2318
  106PRO    HB2 1442   2.549   5.994   3.280 -0.4210 -0.2956  0.0466
  106PRO     CA 1443   2.525   6.072   3.080  0.5318 -0.2191 -0.0249
  106PRO     HA 1444   2.550   5.994   3.007  0.3163  1.5852 -2.1181
  106PRO      C 1445   2.375   6.092   3.094  0.4877  0.0679 -0.8411
  106PRO      O 1446   2.332   6.201   3.132  0.5242 -0.1650 -0.1066
  107SER      N 1447   2.294   5.989   3.071  0.0775  0.1713  0.0823
  107SER      H 1448   2.340   5.900   3.083 -2.0298 -0.7840  1.8090
  107SER     CA 1449   2.149   5.983   3.072  0.0949 -0.1878  0.3520
  107SER     HA 1450   2.117   6.056   3.146 -0.8947  0.5118 -0.7436
  107SER     CB 1451   2.092   6.037   2.942 -0.1782 -0.1934  0.4692
  107SER    HB1 1452   1.986   6.063   2.946  0.3328  2.0436  0.6478
  107SER    HB2 1453   2.143   6.130   2.917 -2.2143  0.7122 -0.5657
  107SER     OG 1454   2.108   5.939   2.842 -0.0808 -0.2004  0.4919
  107SER     HG 1455   2.034   5.881   2.824  0.5190 -0.8475  0.0294
  107SER      C 1456   2.085   5.854   3.123 -0.0359 -0.3069 -0.1071
  107SER      O 1457   2.144   5.746   3.115 -0.2012 -0.4427  0.4587
  108SER      N 1458   1.962   5.866   3.172 -0.0937 -0.1151 -0.2984
  108SER      H 1459   1.908   5.950   3.161 -0.8637 -0.7075 -1.2699
  108SER     CA 1460   1.893   5.762   3.247 -0.1779  0.1943  0.0571
  108SER     HA 1461   1.953   5.686   3.296 -1.1068 -0.9666 -0.5491
  108SER     CB 1462   1.804   5.828   3.351 -0.3553  0.2490 -0.1286
  108SER    HB1 1463   1.766   5.742   3.407  0.2194  1.0274  1.5081
  108SER    HB2 1464   1.729   5.889   3.300  1.8823  1.5058 -2.0676
  108SER     OG 1465   1.876   5.902   3.447 -0.1758 -0.2895  0.1581
  108SER     HG 1466   1.808   5.912   3.514 -3.7618  0.6546 -3.2412
  108SER      C 1467   1.804   5.677   3.156  0.2683 -0.1679 -0.0454
  108SER      O 1468   1.788   5.708   3.039  0.2501  0.2088  0.0552
  109THR      N 1469   1.760   5.563   3.209  0.0140 -0.1322 -0.1827
  109THR      H 1470   1.794   5.532   3.298 -1.8540 -1.0109  0.2811
  109THR     CA 1471   1.662   5.479   3.142 -0.3801  0.1184  0.0739
  109THR     HA 1472   1.631   5.529   3.050 -1.0099 -1.8710 -0.8323
  109THR     CB 1473   1.728   5.348   3.101  0.2861  0.3824  0.2734
  109THR     HB 1474   1.647   5.285   3.063 -0.3213  1.4251 -0.2110
  109THR    CG2 1475   1.840   5.364   2.999 -0.0943  0.2288 -0.1734
  109THR   HG21 1476   1.796   5.411   2.910  1.0556  0.2717 -0.7327
  109THR   HG22 1477   1.922   5.427   3.033  0.7938 -1.1277  0.2616
  109THR   HG23 1478   1.882   5.267   2.976  0.2186  0.2701  0.2243
  109THR    OG1 1479   1.793   5.286   3.209 -0.0733 -0.1362  0.1964
  109THR    HG1 1480   1.807   5.191   3.200  0.5963 -0.2086  1.6662
  109THR      C 1481   1.534   5.465   3.223 -0.4810 -0.6932 -0.2239
  109THR      O 1482   1.544   5.473   3.345  0.3524 -0.0278 -0.3268
  110SER      N 1483   1.416   5.457   3.162 -0.2399 -0.9344 -0.6697
  110SER      H 1484   1.423   5.452   3.061  0.1854  1.5689 -0.8469
  110SER     CA 1485   1.308   5.386   3.228 -0.2411 -0.0393  0.3104
  110SER     HA 1486   1.294   5.446   3.319  0.3707  0.8721 -0.1804
  110SER     CB 1487   1.182   5.406   3.145  0.2058 -0.6288 -0.5204
  110SER    HB1 1488   1.086   5.360   3.170 -0.0268  1.0507  2.0677
  110SER    HB2 1489   1.149   5.509   3.162 -2.6989 -1.3740 -0.9801
  110SER     OG 1490   1.209   5.394   3.007  0.3811  0.1252 -0.5554
  110SER     HG 1491   1.213   5.299   2.996 -0.8839 -0.2797  1.8125
  110SER      C 1492   1.322   5.241   3.270  0.0496 -0.0376  0.2240
  110SER      O 1493   1.420   5.175   3.235 -0.1453  0.1319 -0.6788
  111GLY      N 1494   1.224   5.190   3.345 -0.3388  0.4986  0.0827
  111GLY      H 1495   1.153   5.248   3.389 -2.4428 -1.9072  0.1154
  111GLY     CA 1496   1.229   5.054   3.393  0.6536  0.4245 -0.2102
  111GLY    HA1 1497   1.153   5.053   3.472 -2.1182 -1.0263 -2.6737
  111GLY    HA2 1498   1.212   4.985   3.310  0.9487  0.9537 -0.7151
  111GLY      C 1499   1.358   5.007   3.457  0.1192 -0.5392  0.1869
  111GLY      O 1500   1.397   4.890   3.452 -0.3134 -0.6700 -0.1405
  112SER      N 1501   1.435   5.100   3.515 -0.1455 -0.0657 -0.2193
  112SER      H 1502   1.395   5.193   3.507  1.9071  0.7248 -2.3805
  112SER     CA 1503   1.541   5.082   3.611 -0.2419  0.1403 -0.0725
  112SER     HA 1504   1.579   4.980   3.601  0.5096  0.3388  0.5822
  112SER     CB 1505   1.660   5.167   3.568 -0.2296  0.4675  0.5963
  112SER    HB1 1506   1.737   5.174   3.645 -1.9664  1.8110  2.2979
  112SER    HB2 1507   1.701   5.131   3.474 -0.3139  0.7850  0.4387
  112SER     OG 1508   1.619   5.300   3.547  0.4571  0.6120  0.1393
  112SER     HG 1509   1.650   5.336   3.464 -0.1973  1.9725  0.4638
  112SER      C 1510   1.504   5.105   3.757  0.3230  0.5338  0.0106
  112SER      O 1511   1.413   5.177   3.797 -0.1582  0.0069 -0.1295
  113TYR      N 1512   1.582   5.045   3.847 -0.1304 -0.3415 -0.1659
  113TYR      H 1513   1.655   4.980   3.820 -0.4801 -0.5224 -0.6725
  113TYR     CA 1514   1.548   5.020   3.986 -0.1289  0.5332 -0.0026
  113TYR     HA 1515   1.477   5.092   4.028  1.1320  1.2197  1.0216
  113TYR     CB 1516   1.492   4.878   3.994 -0.4049  0.6683  0.5334
  113TYR    HB1 1517   1.549   4.811   3.929  0.7458  1.6682  0.4640
  113TYR    HB2 1518   1.511   4.837   4.093  2.4183 -1.4351 -0.7360
  113TYR     CG 1519   1.345   4.869   3.963 -0.2930  0.5393  0.0263
  113TYR    CD1 1520   1.318   4.820   3.835 -0.1219  0.2537  0.0978
  113TYR    HD1 1521   1.399   4.791   3.770 -1.2779  0.5077 -1.5212
  113TYR    CE1 1522   1.189   4.811   3.779  0.0230  0.2583 -0.2424
  113TYR    HE1 1523   1.171   4.772   3.681 -1.8299 -0.4537  0.3474
  113TYR     CZ 1524   1.082   4.851   3.862  0.0313  0.1051 -0.1569
  113TYR     OH 1525   0.951   4.822   3.835 -0.1579  0.6195  0.1966
  113TYR     HH 1526   0.949   4.773   3.753 -2.0891  0.9275  0.0290
  113TYR    CE2 1527   1.108   4.898   3.992 -0.2811  0.1495 -0.1110
  113TYR    HE2 1528   1.031   4.947   4.050  1.0334  0.9665  0.9773
  113TYR    CD2 1529   1.237   4.911   4.042 -0.3254  0.8101 -0.1626
  113TYR    HD2 1530   1.261   4.960   4.136  2.2067 -0.7140  0.0909
  113TYR      C 1531   1.676   5.032   4.067  0.1357  0.2679 -0.3778
  113TYR      O 1532   1.779   4.985   4.020  0.2031  0.2043 -0.1650
  114GLY      N 1533   1.668   5.090   4.187  0.0731 -0.2741 -0.1144
  114GLY      H 1534   1.579   5.129   4.214  0.5217 -0.5627  1.9290
  114GLY     CA 1535   1.777   5.108   4.281 -0.0312  0.0821 -0.0589
  114GLY    HA1 1536   1.856   5.173   4.243  1.9614 -2.0599  0.1664
  114GLY    HA2 1537   1.821   5.009   4.295 -0.7138 -0.0140  1.6948
  114GLY      C 1538   1.748   5.153   4.424 -0.4226 -0.1798 -0.0531
  114GLY      O 1539   1.632   5.165   4.463 -0.3717 -0.2656  0.1242
  115SER      N 1540   1.855   5.164   4.503 -0.5460  0.7641 -0.0057
  115SER      H 1541   1.949   5.156   4.465  0.0973 -2.0173  1.8906
  115SER     CA 1542   1.851   5.189   4.645  0.3063  0.0475  0.1511
  115SER     HA 1543   1.770   5.133   4.692 -0.0823  1.9791  1.9618
  115SER     CB 1544   1.978   5.139   4.716  0.2060 -0.3373  0.0640
  115SER    HB1 1545   1.969   5.168   4.821  0.5810 -1.7331  0.4948
  115SER    HB2 1546   2.058   5.194   4.666  1.5365 -2.5440 -0.3676
  115SER     OG 1547   1.997   5.000   4.705  0.1296 -0.3358 -0.1007
  115SER     HG 1548   2.057   4.970   4.774  0.1621 -0.6831 -0.2794
  115SER      C 1549   1.837   5.336   4.679  0.0419 -0.0294  0.3765
  115SER      O 1550   1.886   5.419   4.602  0.2121 -0.5723 -0.1041
  116SER      N 1551   1.759   5.369   4.782 -0.2987  0.1408  0.0697
  116SER      H 1552   1.736   5.291   4.842  0.7167  0.3647  0.7836
  116SER     CA 1553   1.736   5.507   4.820 -0.4509  0.1819 -0.1745
  116SER     HA 1554   1.822   5.567   4.790 -0.5899 -0.1259 -1.2285
  116SER     CB 1555   1.611   5.558   4.749 -0.0219  0.8293 -0.4717
  116SER    HB1 1556   1.615   5.667   4.753  1.6347  0.7721 -0.0948
  116SER    HB2 1557   1.602   5.529   4.644 -1.6505  0.7333 -0.3303
  116SER     OG 1558   1.492   5.510   4.808 -0.0662  0.5794 -0.7663
  116SER     HG 1559   1.412   5.524   4.757 -1.4234  1.4036  1.4634
  116SER      C 1560   1.725   5.515   4.972 -0.0217  0.1355 -0.1404
  116SER      O 1561   1.691   5.417   5.038  0.2284  0.2625  0.1765
  117SER      N 1562   1.751   5.632   5.029 -0.1855  0.1743 -0.1440
  117SER      H 1563   1.779   5.711   4.972 -1.0401  1.7621  1.4985
  117SER     CA 1564   1.752   5.660   5.171  0.5503 -0.0053 -0.1093
  117SER     HA 1565   1.804   5.582   5.228  0.1992  1.8590  3.0140
  117SER     CB 1566   1.832   5.786   5.199  0.3586  0.0223  0.3236
  117SER    HB1 1567   1.797   5.872   5.141 -0.9958 -1.2549 -0.8128
  117SER    HB2 1568   1.831   5.815   5.305  1.7817  0.7191  0.1826
  117SER     OG 1569   1.963   5.746   5.167  0.2729 -0.3735  0.4645
  117SER     HG 1570   2.029   5.803   5.206 -1.3252  0.5829  1.8804
  117SER      C 1571   1.611   5.687   5.222  0.5158  0.0743 -0.2490
  117SER      O 1572   1.572   5.634   5.325  0.6304  0.1949 -0.1435
  118GLN      N 1573   1.542   5.775   5.149  0.2340  0.4917  0.5114
  118GLN      H 1574   1.577   5.814   5.062 -0.3968  0.0450  0.0449
  118GLN     CA 1575   1.401   5.805   5.167  0.0931  0.0957  0.0892
  118GLN     HA 1576   1.350   5.739   5.237  0.6818  1.0757  1.4900
  118GLN     CB 1577   1.381   5.952   5.203 -0.2006  0.0906 -0.0559
  118GLN    HB1 1578   1.279   5.986   5.187 -1.4825 -3.2961  0.0475
  118GLN    HB2 1579   1.447   6.009   5.138 -0.1906 -0.3396 -0.4311
  118GLN     CG 1580   1.427   5.980   5.346  0.8442 -0.1348 -0.3392
  118GLN    HG1 1581   1.504   5.907   5.371  1.1206  0.0724 -0.5810
  118GLN    HG2 1582   1.341   5.974   5.413 -0.0500  0.2948 -1.4184
  118GLN     CD 1583   1.477   6.123   5.357 -0.0729  0.1417  0.3560
  118GLN    OE1 1584   1.598   6.144   5.360 -0.1366  0.5306  0.3361
  118GLN    NE2 1585   1.398   6.231   5.359  0.0965  0.2722  0.1490
  118GLN   HE21 1586   1.429   6.324   5.383 -2.1194  0.6866  1.7558
  118GLN   HE22 1587   1.301   6.207   5.374  0.4760  0.2372  3.3500
  118GLN      C 1588   1.314   5.786   5.044  0.1027  0.4527  0.0264
  118GLN      O 1589   1.375   5.781   4.938  0.2551  0.4160  0.1159
  119SER      N 1590   1.181   5.780   5.055  0.1120  0.3409  0.0754
  119SER      H 1591   1.149   5.770   5.151  0.1924 -0.3512  0.0364
  119SER     CA 1592   1.086   5.757   4.948  0.2627  0.0207  0.0094
  119SER     HA 1593   1.137   5.695   4.874 -1.0940  0.3107 -1.2161
  119SER     CB 1594   0.957   5.691   4.995  0.2689  0.0429  0.0582
  119SER    HB1 1595   0.881   5.681   4.917  0.5507 -1.6404 -0.0467
  119SER    HB2 1596   0.910   5.751   5.073  1.3821 -0.2509  0.9779
  119SER     OG 1597   0.997   5.565   5.045  1.1229  0.4482  0.4121
  119SER     HG 1598   0.915   5.546   5.092  0.6115  1.4811 -0.0210
  119SER      C 1599   1.054   5.884   4.871 -0.3746 -0.2619 -0.2041
  119SER      O 1600   1.066   5.991   4.932  0.4362 -0.6845  0.4122
  120SER      N 1601   1.016   5.872   4.744  0.7517  0.1609 -0.5955
  120SER      H 1602   0.995   5.777   4.716 -0.8406 -0.1432  1.4162
  120SER     CA 1603   0.982   5.975   4.648 -0.0460  0.1946 -0.2816
  120SER     HA 1604   0.939   6.062   4.698 -1.6657 -0.3802 -0.6220
  120SER     CB 1605   1.112   6.016   4.579  0.6042 -0.6531  0.4246
  120SER    HB1 1606   1.101   6.077   4.490  1.0986  2.1982  2.2127
  120SER    HB2 1607   1.177   5.938   4.540  1.0022  0.2290 -0.7307
  120SER     OG 1608   1.195   6.099   4.658  0.4218  0.1161 -0.1870
  120SER     HG 1609   1.231   6.172   4.608  0.4668  0.4531  0.3376
  120SER      C 1610   0.877   5.924   4.550  0.0162 -0.1735 -0.1580
  120SER      O 1611   0.861   5.803   4.538 -0.0399 -0.1750 -0.0709
  121SER      N 1612   0.812   6.012   4.474 -0.3673 -0.5256 -0.2432
  121SER      H 1613   0.829   6.111   4.484  0.7044 -0.7409  0.1652
  121SER     CA 1614   0.719   5.978   4.368 -0.5509 -0.8563  0.0229
  121SER     HA 1615   0.655   5.893   4.392 -3.8874  1.1294 -1.1409
  121SER     CB 1616   0.631   6.097   4.332  0.0869 -0.4366 -0.1710
  121SER    HB1 1617   0.558   6.076   4.254 -0.7639  0.4296  0.3671
  121SER    HB2 1618   0.699   6.173   4.293 -0.9852 -0.4132 -2.1364
  121SER     OG 1619   0.568   6.137   4.452  0.2621  0.2653 -0.3098
  121SER     HG 1620   0.505   6.209   4.441 -1.3109 -1.0722 -0.3896
  121SER      C 1621   0.786   5.931   4.239  0.2652 -0.3516  0.2585
  121SER      O 1622   0.902   5.965   4.213  0.1292 -0.2012 -0.1516
  122TYR      N 1623   0.721   5.849   4.156 -0.0164  0.1469 -0.0203
  122TYR      H 1624   0.639   5.802   4.191 -0.5002  0.6689 -0.4398
  122TYR     CA 1625   0.750   5.803   4.022  0.0331  0.1565 -0.0129
  122TYR     HA 1626   0.851   5.763   4.017  0.6753  1.8375 -1.3722
  122TYR     CB 1627   0.655   5.693   3.975  0.3134 -0.0505 -0.0953
  122TYR    HB1 1628   0.654   5.695   3.866 -1.0167  0.9827 -0.0764
  122TYR    HB2 1629   0.552   5.719   3.999  0.3743  1.3085 -1.2160
  122TYR     CG 1630   0.689   5.549   4.008 -0.5721 -0.2278  0.0555
  122TYR    CD1 1631   0.690   5.451   3.908 -0.3637  0.0572 -0.2210
  122TYR    HD1 1632   0.671   5.477   3.805 -0.8394  0.4775 -0.0282
  122TYR    CE1 1633   0.731   5.322   3.944  0.8230  0.3718 -0.4062
  122TYR    HE1 1634   0.723   5.257   3.859 -0.6469 -0.0845  0.0545
  122TYR     CZ 1635   0.752   5.280   4.076 -0.2243 -0.2072 -0.4226
  122TYR     OH 1636   0.781   5.149   4.105  0.1179 -0.0286  0.0540
  122TYR     HH 1637   0.778   5.109   4.018  0.6113 -0.9156  0.4370
  122TYR    CE2 1638   0.751   5.381   4.174 -0.2270 -0.2262 -0.4030
  122TYR    HE2 1639   0.771   5.357   4.277 -1.9493 -0.2058 -0.0331
  122TYR    CD2 1640   0.726   5.514   4.138  0.2369 -0.0609 -0.1235
  122TYR    HD2 1641   0.722   5.597   4.208 -1.3643  0.2890 -0.5753
  122TYR      C 1642   0.742   5.918   3.924  0.1882 -0.1341 -0.3711
  122TYR      O 1643   0.670   6.015   3.948  0.1049 -0.2523 -0.1446
  123GLY      N 1644   0.819   5.918   3.815  0.6158 -0.4737 -0.0714
  123GLY      H 1645   0.886   5.843   3.809 -1.3978 -2.2052 -2.9250
  123GLY     CA 1646   0.827   6.016   3.709 -0.3384  0.1281  0.4020
  123GLY    HA1 1647   0.904   5.990   3.636  0.1818  0.0113  0.9844
  123GLY    HA2 1648   0.863   6.105   3.760  1.4594 -0.4674  0.2206
  123GLY      C 1649   0.705   6.048   3.623 -0.1059  0.0174  0.0297
  123GLY      O 1650   0.607   5.976   3.637 -0.3564  0.3367 -0.0523
  124GLN      N 1651   0.708   6.152   3.539  0.2152 -0.0067  0.0083
  124GLN      H 1652   0.800   6.182   3.509  0.8689 -1.5211  0.4031
  124GLN     CA 1653   0.599   6.212   3.464  0.2734 -0.2429 -0.2698
  124GLN     HA 1654   0.516   6.205   3.534  0.9452 -1.0681  0.4662
  124GLN     CB 1655   0.648   6.356   3.447  0.6447 -0.2867  0.3886
  124GLN    HB1 1656   0.736   6.354   3.382 -0.4925  2.0666 -1.3593
  124GLN    HB2 1657   0.572   6.408   3.389  1.4820  0.4508 -0.0795
  124GLN     CG 1658   0.672   6.439   3.572 -0.1231  0.0437  0.3159
  124GLN    HG1 1659   0.581   6.432   3.632 -0.4807 -0.3648 -0.2646
  124GLN    HG2 1660   0.754   6.393   3.626  0.1956  0.0185 -0.1830
  124GLN     CD 1661   0.695   6.589   3.555 -0.2847  0.0463  0.1070
  124GLN    OE1 1662   0.662   6.652   3.455 -0.2257 -0.5054 -0.2633
  124GLN    NE2 1663   0.768   6.644   3.652  0.0386 -0.3389  0.0827
  124GLN   HE21 1664   0.813   6.734   3.642 -0.2147 -0.2515 -0.2433
  124GLN   HE22 1665   0.782   6.587   3.734 -1.0656  1.7662  1.8396
  124GLN      C 1666   0.569   6.135   3.337  0.1224  0.0187 -0.3937
  124GLN      O 1667   0.660   6.074   3.281 -0.2787 -0.7636 -0.2137
  125PRO      N 1668   0.446   6.145   3.284  0.1188 -0.0160 -0.3920
  125PRO     CD 1669   0.337   6.211   3.353  0.1183 -0.5007  0.0796
  125PRO    HD1 1670   0.338   6.185   3.459  1.2720 -0.0351  0.2022
  125PRO    HD2 1671   0.336   6.318   3.335  0.3355 -0.7498 -1.4918
  125PRO     CG 1672   0.208   6.164   3.288  0.0822  0.1166 -0.3025
  125PRO    HG1 1673   0.174   6.074   3.339  0.2432 -0.1319 -0.6275
  125PRO    HG2 1674   0.136   6.245   3.275  0.0683  0.0297 -0.8082
  125PRO     CB 1675   0.252   6.108   3.153  0.3925 -0.3357 -0.0186
  125PRO    HB1 1676   0.191   6.025   3.117  0.6823  0.1945 -1.8209
  125PRO    HB2 1677   0.266   6.184   3.076  1.9060 -0.5891 -0.0103
  125PRO     CA 1678   0.395   6.062   3.177  0.2803 -0.6666  0.0240
  125PRO     HA 1679   0.388   5.958   3.208  1.8726 -0.9308 -0.4078
  125PRO      C 1680   0.480   6.059   3.050  0.3903 -0.4211  0.0911
  125PRO      O 1681   0.526   6.163   3.003 -0.6798 -0.2261 -0.5587
  126GLN      N 1682   0.512   5.946   2.987  0.2671 -0.3059 -0.1772
  126GLN      H 1683   0.562   5.947   2.899  1.1305  1.8562  0.2764
  126GLN     CA 1684   0.502   5.810   3.037 -0.2467 -0.1242  0.2238
  126GLN     HA 1685   0.507   5.819   3.146 -0.6318 -1.2033  0.3374
  126GLN     CB 1686   0.376   5.748   2.979  0.0613 -0.1116 -0.4651
  126GLN    HB1 1687   0.368   5.648   3.021 -1.8357  0.1164 -0.1904
  126GLN    HB2 1688   0.289   5.799   3.022  0.5060  0.3952 -0.1582
  126GLN     CG 1689   0.354   5.760   2.828 -0.0960  0.0453 -0.4300
  126GLN    HG1 1690   0.428   5.705   2.771 -0.6293 -0.7275 -0.4013
  126GLN    HG2 1691   0.339   5.864   2.800  1.1093  0.2108 -0.4803
  126GLN     CD 1692   0.227   5.681   2.797 -0.0094 -0.1096 -0.3904
  126GLN    OE1 1693   0.147   5.638   2.879  0.6179 -0.0193  0.2820
  126GLN    NE2 1694   0.190   5.658   2.671 -0.0802  0.0134 -0.3921
  126GLN   HE21 1695   0.259   5.666   2.598  0.9493 -1.1200  0.4226
  126GLN   HE22 1696   0.091   5.646   2.655 -0.6432  0.4235  2.3036
  126GLN      C 1697   0.621   5.728   2.990 -0.1811  0.1814 -0.1497
  126GLN      O 1698   0.696   5.778   2.906  0.2390 -0.4250 -0.1433
  127SER      N 1699   0.648   5.612   3.050 -0.0722  0.0359 -0.4769
  127SER      H 1700   0.589   5.581   3.125  0.1408 -0.8626 -0.6617
  127SER     CA 1701   0.746   5.515   3.005 -0.2570 -0.1362 -0.5099
  127SER     HA 1702   0.761   5.534   2.898 -2.8407  0.0330 -0.8900
  127SER     CB 1703   0.883   5.550   3.064 -0.4891  0.0879 -0.1039
  127SER    HB1 1704   0.892   5.656   3.040  1.9230 -0.0425  0.0118
  127SER    HB2 1705   0.958   5.490   3.014 -0.4880 -0.0029  0.0078
  127SER     OG 1706   0.895   5.531   3.203  0.1066  0.0577 -0.1585
  127SER     HG 1707   0.856   5.609   3.242 -1.7009 -0.1655 -1.3552
  127SER      C 1708   0.702   5.372   3.033 -0.1050 -0.0332  0.2637
  127SER      O 1709   0.625   5.355   3.127 -0.1396  0.3458  0.3041
  128GLY      N 1710   0.745   5.279   2.947  0.5946  0.0131  0.5564
  128GLY      H 1711   0.807   5.307   2.872 -0.0399 -0.9188 -0.3368
  128GLY     CA 1712   0.721   5.137   2.958  0.3019  0.0300  0.1567
  128GLY    HA1 1713   0.783   5.089   2.883  2.3855  0.4208  1.5544
  128GLY    HA2 1714   0.615   5.112   2.954  0.6217 -1.2775 -2.8297
  128GLY      C 1715   0.771   5.067   3.084 -0.0568 -0.3276  0.1035
  128GLY      O 1716   0.879   5.094   3.135  0.2570 -0.3481 -0.5391
  129SER      N 1717   0.693   4.968   3.128 -0.3129 -0.0758  0.2173
  129SER      H 1718   0.619   4.950   3.062  0.9170  0.0133 -1.2338
  129SER     CA 1719   0.687   4.895   3.253  0.0970 -0.2961  0.1085
  129SER     HA 1720   0.718   4.953   3.340  0.5982 -0.1819 -0.1430
  129SER     CB 1721   0.544   4.849   3.280  0.0022 -0.3071 -0.4023
  129SER    HB1 1722   0.483   4.939   3.286 -2.0899 -1.3391 -3.6591
  129SER    HB2 1723   0.507   4.811   3.185  2.4899  0.8214 -1.9279
  129SER     OG 1724   0.533   4.769   3.396 -0.0742 -0.3408 -0.4331
  129SER     HG 1725   0.437   4.769   3.408  0.1000 -1.3384  1.1807
  129SER      C 1726   0.774   4.770   3.256 -0.3440 -0.5990  0.5010
  129SER      O 1727   0.773   4.692   3.161 -0.2131 -0.1441  0.1188
  130TYR      N 1728   0.859   4.749   3.357  0.1727  0.3831  0.2892
  130TYR      H 1729   0.869   4.825   3.422 -1.0897  0.4721  0.4007
  130TYR     CA 1730   0.953   4.639   3.369 -0.1479  0.0609 -0.1222
  130TYR     HA 1731   0.922   4.557   3.304 -0.2952  0.5477 -0.6766
  130TYR     CB 1732   1.090   4.686   3.322 -0.0125  0.1525  0.3626
  130TYR    HB1 1733   1.160   4.608   3.352 -1.3609 -0.2898  2.5755
  130TYR    HB2 1734   1.114   4.777   3.378  0.5345  0.8494 -0.9554
  130TYR     CG 1735   1.126   4.711   3.177 -0.2310 -0.0098  0.2799
  130TYR    CD1 1736   1.109   4.834   3.112  0.7232 -0.1149 -0.1816
  130TYR    HD1 1737   1.055   4.914   3.161  0.7459 -0.8347  1.0587
  130TYR    CE1 1738   1.130   4.847   2.974 -0.1025  0.3720 -0.2689
  130TYR    HE1 1739   1.102   4.939   2.924 -2.8881 -0.7930 -1.0214
  130TYR     CZ 1740   1.188   4.741   2.902  0.6165  0.2244  0.5099
  130TYR     OH 1741   1.222   4.751   2.770  0.0747  0.3391  0.3768
  130TYR     HH 1742   1.280   4.677   2.750 -1.4892 -0.2494 -2.4018
  130TYR    CE2 1743   1.214   4.618   2.966  0.1502 -0.0140  0.2482
  130TYR    HE2 1744   1.263   4.536   2.917  0.5203  0.8085 -0.7788
  130TYR    CD2 1745   1.188   4.610   3.104  0.3819  0.3370  0.3136
  130TYR    HD2 1746   1.211   4.514   3.149  0.2639 -0.5742 -1.4840
  130TYR      C 1747   0.969   4.599   3.515  0.3191 -0.1869 -0.2382
  130TYR      O 1748   0.965   4.689   3.598  0.3147 -0.5378  0.1415
  131SER      N 1749   0.985   4.468   3.537 -0.4478 -0.1872  0.3689
  131SER      H 1750   0.987   4.410   3.455  1.9131 -1.8362  1.4782
  131SER     CA 1751   1.015   4.417   3.669 -0.5226 -0.3487  0.3228
  131SER     HA 1752   0.948   4.462   3.742 -0.1657 -0.4211  0.7022
  131SER     CB 1753   1.003   4.265   3.672  0.1191 -0.4031  0.3339
  131SER    HB1 1754   1.068   4.212   3.602 -1.2480 -1.5015 -0.1494
  131SER    HB2 1755   1.030   4.233   3.773 -2.5428 -2.0639  0.6209
  131SER     OG 1756   0.871   4.227   3.642  0.0112 -0.4568  0.8687
  131SER     HG 1757   0.877   4.132   3.652 -2.3054 -0.9104 -1.0101
  131SER      C 1758   1.153   4.454   3.723 -0.3346 -0.2936 -0.1909
  131SER      O 1759   1.238   4.502   3.648 -0.1399 -0.7520 -0.2660
  132GLN      N 1760   1.173   4.452   3.855 -0.7883  0.2414 -0.1086
  132GLN      H 1761   1.098   4.408   3.907  0.1162 -0.5715  0.5403
  132GLN     CA 1762   1.295   4.474   3.929 -0.8628 -0.3915  0.2075
  132GLN     HA 1763   1.341   4.570   3.906  0.5949 -0.2986  3.0765
  132GLN     CB 1764   1.268   4.491   4.078 -0.1619  0.1038  0.2862
  132GLN    HB1 1765   1.212   4.403   4.111 -1.9536  1.6068  1.4701
  132GLN    HB2 1766   1.200   4.576   4.083 -1.9001 -0.8533 -3.5030
  132GLN     CG 1767   1.390   4.512   4.166 -0.1200 -0.5720  0.3938
  132GLN    HG1 1768   1.452   4.422   4.163  0.9633  0.1561 -1.9959
  132GLN    HG2 1769   1.447   4.598   4.129 -0.8713 -0.1262  0.2626
  132GLN     CD 1770   1.358   4.530   4.313 -0.2802  0.0927  0.2788
  132GLN    OE1 1771   1.246   4.561   4.355 -0.4352 -0.0243 -0.0388
  132GLN    NE2 1772   1.451   4.509   4.406 -0.2789  0.5390  0.3794
  132GLN   HE21 1773   1.419   4.515   4.502 -3.0248 -0.7013 -0.3563
  132GLN   HE22 1774   1.549   4.502   4.382  0.1853 -2.5258  2.5748
  132GLN      C 1775   1.403   4.369   3.905 -0.3884  0.0589  0.3620
  132GLN      O 1776   1.521   4.402   3.921 -0.5390  0.6027  0.3825
  133GLN      N 1777   1.362   4.250   3.861 -0.1583  0.0346  0.2069
  133GLN      H 1778   1.265   4.227   3.844 -0.3836  1.5000 -0.6206
  133GLN     CA 1779   1.443   4.139   3.816 -0.1472 -0.2199  0.8398
  133GLN     HA 1780   1.518   4.177   3.746  0.1576 -0.3248  1.1038
  133GLN     CB 1781   1.515   4.071   3.932  0.2327  0.5044  1.0331
  133GLN    HB1 1782   1.570   4.147   3.988 -0.2687  2.4985 -1.0126
  133GLN    HB2 1783   1.589   3.998   3.898  0.1444 -0.5440  2.9468
  133GLN     CG 1784   1.422   3.991   4.023  0.3231 -0.1780  0.5359
  133GLN    HG1 1785   1.354   4.064   4.068 -2.8639 -1.8961 -1.2055
  133GLN    HG2 1786   1.354   3.930   3.964  0.8714  0.7676 -1.1521
  133GLN     CD 1787   1.483   3.914   4.139  0.1816 -0.6414  0.3035
  133GLN    OE1 1788   1.541   3.965   4.235 -0.4711  0.6998  0.0034
  133GLN    NE2 1789   1.459   3.783   4.133  0.6864 -0.6900 -0.8873
  133GLN   HE21 1790   1.487   3.721   4.208 -3.1696  0.7023  2.0649
  133GLN   HE22 1791   1.390   3.741   4.072 -1.6003  0.7141  0.5934
  133GLN      C 1792   1.353   4.044   3.739  0.0490 -0.4093  0.8434
  133GLN      O 1793   1.233   4.034   3.764 -0.2570 -0.0593 -0.4332
  134PRO      N 1794   1.405   3.962   3.647 -0.4531  0.3986 -0.1738
  134PRO     CD 1795   1.544   3.951   3.609 -0.5279 -0.3644 -0.2332
  134PRO    HD1 1796   1.572   4.045   3.561 -2.6150  0.4220 -0.0011
  134PRO    HD2 1797   1.604   3.928   3.697 -1.6000  2.9371  1.5388
  134PRO     CG 1798   1.551   3.835   3.509  0.6024 -0.7993  0.3356
  134PRO    HG1 1799   1.577   3.747   3.568  1.1998 -0.7079  0.2144
  134PRO    HG2 1800   1.632   3.862   3.442 -1.0543 -0.6452 -1.6933
  134PRO     CB 1801   1.413   3.835   3.444  0.5606  0.5611  0.3845
  134PRO    HB1 1802   1.398   3.908   3.365 -1.3615 -0.0079  0.1683
  134PRO    HB2 1803   1.379   3.739   3.405 -3.3764  2.4319 -1.2805
  134PRO     CA 1804   1.323   3.882   3.558 -0.2181 -0.0989  0.0556
  134PRO     HA 1805   1.248   3.949   3.517 -0.7966 -1.6468 -1.5535
  134PRO      C 1806   1.253   3.763   3.621  0.0529 -0.1837  0.1994
  134PRO      O 1807   1.308   3.714   3.720  0.3744 -0.1702  0.0288
  135SER      N 1808   1.137   3.719   3.571  0.4657 -0.0560 -0.9036
  135SER      H 1809   1.108   3.769   3.488  2.1499  2.8833  0.1168
  135SER     CA 1810   1.078   3.590   3.600 -0.4599  0.5171 -0.1458
  135SER     HA 1811   1.159   3.528   3.639 -0.0328  0.5350 -0.9636
  135SER     CB 1812   0.960   3.596   3.696  0.0628  0.2685  0.5192
  135SER    HB1 1813   0.928   3.493   3.709 -0.9906  0.5281  0.0195
  135SER    HB2 1814   0.974   3.647   3.792  0.1978 -0.7302  1.0482
  135SER     OG 1815   0.866   3.681   3.635  0.0389  0.1042  0.3277
  135SER     HG 1816   0.856   3.753   3.698 -1.8009 -0.0138  0.2010
  135SER      C 1817   1.051   3.514   3.471 -0.8526  0.0042  0.2366
  135SER      O 1818   1.038   3.574   3.365 -0.1792  0.1102  0.2084
  136TYR      N 1819   1.074   3.382   3.479  0.1122  0.1605  0.1809
  136TYR      H 1820   1.120   3.347   3.561  2.1823  1.1620 -0.4721
  136TYR     CA 1821   1.073   3.293   3.365 -0.2777  0.0247  0.2887
  136TYR     HA 1822   1.044   3.343   3.272 -1.6432 -0.2397  0.5617
  136TYR     CB 1823   1.212   3.237   3.335 -0.2620  0.1272  0.1672
  136TYR    HB1 1824   1.216   3.175   3.245 -3.2083 -1.2718  0.8687
  136TYR    HB2 1825   1.228   3.166   3.416 -2.6912 -1.4411 -0.5820
  136TYR     CG 1826   1.319   3.342   3.316  0.2348 -0.3975  0.0275
  136TYR    CD1 1827   1.393   3.380   3.429  0.0742 -0.0674  0.0227
  136TYR    HD1 1828   1.374   3.325   3.520  0.3951  0.7712  0.6058
  136TYR    CE1 1829   1.492   3.478   3.430 -0.1031  0.1130 -0.0554
  136TYR    HE1 1830   1.536   3.513   3.522  1.0863 -2.8533  0.6169
  136TYR     CZ 1831   1.524   3.534   3.304 -0.4885  0.6942  0.0984
  136TYR     OH 1832   1.629   3.620   3.292  0.3843 -0.4550 -0.7507
  136TYR     HH 1833   1.636   3.659   3.205 -1.6337  1.0482 -0.3085
  136TYR    CE2 1834   1.446   3.499   3.192 -0.2148  0.4843 -0.0281
  136TYR    HE2 1835   1.476   3.548   3.101 -1.1551  0.6986 -0.2284
  136TYR    CD2 1836   1.340   3.407   3.194  0.4771 -0.3221  0.1108
  136TYR    HD2 1837   1.285   3.380   3.106 -1.5725  1.4829  0.7579
  136TYR      C 1838   0.972   3.180   3.373  0.1591 -0.4016 -0.1453
  136TYR      O 1839   0.954   3.121   3.480 -0.0635  0.1408  0.1196
  137GLY      N 1840   0.916   3.134   3.261  0.1602  0.5690 -0.5467
  137GLY      H 1841   0.947   3.176   3.174  0.3190 -1.7811 -1.6850
  137GLY     CA 1842   0.839   3.014   3.237  0.0755  0.5315 -0.0863
  137GLY    HA1 1843   0.733   3.041   3.243 -0.3371 -1.2423  2.0381
  137GLY    HA2 1844   0.865   2.943   3.316 -1.8260  0.0715  0.1817
  137GLY      C 1845   0.863   2.944   3.105  0.4303  0.1465  0.1806
  137GLY      O 1846   0.943   2.984   3.021  0.0808 -0.2304 -0.3401
  138GLY      N 1847   0.785   2.836   3.090 -0.1737  0.7417 -1.0689
  138GLY      H 1848   0.711   2.817   3.156  0.1673  0.5527 -0.7385
  138GLY     CA 1849   0.819   2.731   2.996  0.2829 -0.1315  0.0599
  138GLY    HA1 1850   0.757   2.644   3.019 -0.7274  0.2612 -1.0297
  138GLY    HA2 1851   0.926   2.721   3.014  0.6940  1.8506 -0.9678
  138GLY      C 1852   0.793   2.774   2.852  0.0505  0.7335  0.3524
  138GLY      O 1853   0.696   2.844   2.824 -0.2728  0.1324 -0.0629
  139GLN      N 1854   0.889   2.756   2.761 -0.3474 -0.1660  0.1029
  139GLN      H 1855   0.960   2.686   2.776  0.1833  0.6422  1.4696
  139GLN     CA 1856   0.891   2.817   2.630 -0.3028 -0.0010  0.1804
  139GLN     HA 1857   0.847   2.917   2.632 -0.0883  0.0879  0.4259
  139GLN     CB 1858   1.040   2.847   2.618 -0.2942 -0.2141 -0.2487
  139GLN    HB1 1859   1.099   2.756   2.612  2.4259  1.4801 -0.7133
  139GLN    HB2 1860   1.046   2.891   2.518  0.8583  2.4327  0.9148
  139GLN     CG 1861   1.094   2.953   2.713  0.0274 -0.1190 -0.5357
  139GLN    HG1 1862   1.064   2.929   2.815  0.0727 -0.9911 -0.7228
  139GLN    HG2 1863   1.049   3.049   2.686  1.9292  0.6834 -1.0116
  139GLN     CD 1864   1.244   2.972   2.697 -0.0212  0.2817 -0.5264
  139GLN    OE1 1865   1.287   3.048   2.610 -0.2034  0.0914 -0.7858
  139GLN    NE2 1866   1.327   2.888   2.758 -0.6083  0.3056  0.3221
  139GLN   HE21 1867   1.424   2.884   2.729 -0.2004  2.3239  1.2372
  139GLN   HE22 1868   1.294   2.833   2.836 -0.0881 -1.3337 -0.5584
  139GLN      C 1869   0.828   2.732   2.521 -0.8653  0.2407  0.3096
  139GLN      O 1870   0.798   2.614   2.536  0.5342 -0.1976 -0.1132
  140GLN      N 1871   0.800   2.796   2.407  0.4051  0.2320 -0.0195
  140GLN      H 1872   0.859   2.876   2.390 -0.5737  0.6200 -1.9122
  140GLN     CA 1873   0.737   2.744   2.287 -0.0391 -0.4432  0.4956
  140GLN     HA 1874   0.645   2.703   2.327  0.2420 -1.5696  0.0133
  140GLN     CB 1875   0.707   2.864   2.197  0.0531 -0.3708  0.5605
  140GLN    HB1 1876   0.793   2.900   2.140 -0.2891  1.1484  0.9602
  140GLN    HB2 1877   0.659   2.937   2.263 -0.2012 -0.3434  0.3435
  140GLN     CG 1878   0.603   2.842   2.088  0.7850  0.0856 -0.2403
  140GLN    HG1 1879   0.511   2.800   2.128  1.3437 -0.5600  0.3805
  140GLN    HG2 1880   0.645   2.775   2.014  0.5802 -0.5277  0.1939
  140GLN     CD 1881   0.566   2.973   2.019 -0.0629 -0.2765 -0.4827
  140GLN    OE1 1882   0.481   3.048   2.066 -0.1041 -0.7334  0.1745
  140GLN    NE2 1883   0.625   3.002   1.902  1.0126  0.4232  0.2157
  140GLN   HE21 1884   0.697   2.944   1.863 -2.0804 -2.8044 -1.2717
  140GLN   HE22 1885   0.603   3.092   1.862 -0.6220 -0.4179 -0.8915
  140GLN      C 1886   0.798   2.627   2.212 -0.3850 -0.1160 -0.3127
  140GLN      O 1887   0.731   2.554   2.139  0.2528 -0.7947 -0.2320
  141GLN      N 1888   0.924   2.599   2.248 -0.3440  0.1018 -0.2890
  141GLN      H 1889   0.973   2.653   2.318  1.0635 -2.6468  0.9799
  141GLN     CA 1890   0.994   2.477   2.215  0.1381  0.3496 -0.1938
  141GLN     HA 1891   0.965   2.458   2.111 -1.7629 -2.3729  0.7074
  141GLN     CB 1892   1.145   2.501   2.222  0.2567 -0.4915  0.2376
  141GLN    HB1 1893   1.205   2.418   2.183 -0.4176 -0.3701 -1.1313
  141GLN    HB2 1894   1.167   2.571   2.142  0.9503 -0.9718 -0.0056
  141GLN     CG 1895   1.206   2.544   2.355 -0.1111  0.2417  0.1722
  141GLN    HG1 1896   1.155   2.635   2.386 -0.9437 -0.4998  0.9986
  141GLN    HG2 1897   1.311   2.569   2.339  0.5748 -3.4278 -2.2840
  141GLN     CD 1898   1.191   2.447   2.471  0.2370 -0.0501 -0.0229
  141GLN    OE1 1899   1.092   2.451   2.544  0.1833  0.7572 -0.1207
  141GLN    NE2 1900   1.288   2.359   2.497  0.1464 -0.1793 -0.1211
  141GLN   HE21 1901   1.277   2.282   2.561  3.7093 -1.7470 -1.1698
  141GLN   HE22 1902   1.353   2.330   2.425  0.2944 -2.9778  1.0157
  141GLN      C 1903   0.949   2.354   2.292  0.1189  0.3711 -0.1714
  141GLN      O 1904   1.010   2.249   2.273 -0.8753 -0.1312 -0.6445
  142SER      N 1905   0.853   2.374   2.383 -0.3412 -0.4275 -0.4789
  142SER      H 1906   0.820   2.467   2.400 -1.4464 -0.6908 -1.0668
  142SER     CA 1907   0.780   2.266   2.447  0.3840 -0.5885  0.0880
  142SER     HA 1908   0.827   2.171   2.421 -2.1074 -1.8955  0.0047
  142SER     CB 1909   0.787   2.274   2.599  0.1301  0.4598  0.0522
  142SER    HB1 1910   0.741   2.363   2.642  0.0010  0.1061  0.6602
  142SER    HB2 1911   0.739   2.183   2.635 -1.2711  0.9166 -0.5826
  142SER     OG 1912   0.922   2.263   2.637 -0.1234  0.8482  1.0950
  142SER     HG 1913   0.973   2.316   2.575  0.2309  0.7605  1.3115
  142SER      C 1914   0.635   2.253   2.401  0.4629  0.1283 -0.3838
  142SER      O 1915   0.569   2.339   2.343  0.0248 -0.3738 -0.6345
  143TYR      N 1916   0.594   2.127   2.419 -0.2157  0.3760 -0.1804
  143TYR      H 1917   0.655   2.065   2.470 -1.3512 -0.7084 -0.0925
  143TYR     CA 1918   0.461   2.081   2.383 -0.2915  0.5748 -0.1621
  143TYR     HA 1919   0.399   2.145   2.320 -1.1537  0.4817  0.5702
  143TYR     CB 1920   0.475   1.959   2.291 -0.3320 -0.0326  0.6244
  143TYR    HB1 1921   0.528   2.005   2.208  0.6212  0.2239  1.3593
  143TYR    HB2 1922   0.537   1.882   2.336 -0.9034  0.1790  1.8204
  143TYR     CG 1923   0.347   1.898   2.240 -0.0756 -0.2458  0.2366
  143TYR    CD1 1924   0.265   1.968   2.151 -0.3551 -0.6208  0.1930
  143TYR    HD1 1925   0.286   2.068   2.115  0.0756 -0.1578  1.6713
  143TYR    CE1 1926   0.160   1.897   2.091 -0.2057 -0.1499 -0.6424
  143TYR    HE1 1927   0.095   1.944   2.018  1.0017  0.6865 -1.2052
  143TYR     CZ 1928   0.132   1.766   2.132 -0.1701  0.0674  0.0885
  143TYR     OH 1929   0.027   1.696   2.080 -0.0720  0.1680 -0.2466
  143TYR     HH 1930   0.020   1.620   2.139 -1.0661  0.0684 -0.4849
  143TYR    CE2 1931   0.205   1.699   2.233  0.0695  0.0084 -0.1234
  143TYR    HE2 1932   0.182   1.598   2.264 -1.3661  0.3389 -0.0385
  143TYR    CD2 1933   0.317   1.768   2.283  0.0414 -0.2513  0.3024
  143TYR    HD2 1934   0.375   1.723   2.362  2.4507 -2.7349 -2.6198
  143TYR      C 1935   0.379   2.040   2.504  0.1935  0.1233  0.0187
  143TYR      O 1936   0.437   2.003   2.606  0.2454  0.1172 -0.0128
  144GLY      N 1937   0.247   2.060   2.502  0.1830  0.0820  0.2236
  144GLY      H 1938   0.197   2.076   2.416 -1.0116  0.9893  1.0699
  144GLY     CA 1939   0.158   2.066   2.616  0.1591 -0.2136  0.2204
  144GLY    HA1 1940   0.074   2.116   2.568  0.4514  1.0999  1.0254
  144GLY    HA2 1941   0.207   2.128   2.691 -1.5749  2.1053 -0.4432
  144GLY      C 1942   0.124   1.928   2.671 -1.1359 -0.0915 -0.2310
  144GLY      O 1943   0.151   1.827   2.607 -0.1617 -0.2318  0.3849
  145GLN      N 1944   0.080   1.928   2.797 -0.6276  0.5068 -0.0471
  145GLN      H 1945   0.058   2.018   2.838  0.0714  0.9432 -0.6093
  145GLN     CA 1946   0.057   1.809   2.877  0.1201  0.2691 -0.1854
  145GLN     HA 1947   0.091   1.727   2.814  1.4989 -0.5664  1.5624
  145GLN     CB 1948   0.126   1.824   3.012  0.1180 -0.1172 -0.1397
  145GLN    HB1 1949   0.111   1.925   3.051  0.4041 -0.0612 -0.1711
  145GLN    HB2 1950   0.083   1.758   3.087  0.6167  0.3359  0.5616
  145GLN     CG 1951   0.269   1.773   2.997  0.2203  0.1090  0.0575
  145GLN    HG1 1952   0.274   1.687   2.931  1.2024 -1.0330  1.5688
  145GLN    HG2 1953   0.336   1.844   2.947  1.2532 -0.2387  0.9222
  145GLN     CD 1954   0.335   1.754   3.133 -0.3685  0.0599  0.3386
  145GLN    OE1 1955   0.390   1.839   3.201 -0.6069  0.5403 -0.0627
  145GLN    NE2 1956   0.343   1.626   3.172 -0.7480 -0.0628  0.0329
  145GLN   HE21 1957   0.305   1.556   3.111  3.2529  1.0754 -4.3025
  145GLN   HE22 1958   0.393   1.609   3.259 -0.9825 -0.6316  0.0599
  145GLN      C 1959  -0.092   1.784   2.892  0.1166  0.1578 -0.3962
  145GLN      O 1960  -0.139   1.672   2.873  0.0210  0.3032 -1.0272
  146GLN      N 1961  -0.165   1.893   2.917 -0.0341 -0.1827  0.7113
  146GLN      H 1962  -0.110   1.977   2.907 -0.3215 -0.2343 -2.0420
  146GLN     CA 1963  -0.307   1.896   2.891  0.1417 -0.0958 -0.2927
  146GLN     HA 1964  -0.345   1.811   2.949  1.4217 -0.8059 -0.4622
  146GLN     CB 1965  -0.361   2.026   2.949  0.2356 -0.1985  0.0310
  146GLN    HB1 1966  -0.320   2.121   2.914 -0.1218 -0.2047 -0.4130
  146GLN    HB2 1967  -0.317   2.025   3.049 -0.0736  0.7370  0.1861
  146GLN     CG 1968  -0.513   2.044   2.958  0.1736 -0.5491 -0.2900
  146GLN    HG1 1969  -0.550   2.049   2.856 -0.1175 -1.7707 -0.2534
  146GLN    HG2 1970  -0.543   2.128   3.021 -0.3188 -0.7606 -0.2428
  146GLN     CD 1971  -0.593   1.928   3.015 -0.5440  0.1466  0.1295
  146GLN    OE1 1972  -0.646   1.847   2.940 -0.2843  0.3854 -0.3184
  146GLN    NE2 1973  -0.610   1.908   3.146 -0.4134  0.3164  0.1729
  146GLN   HE21 1974  -0.655   1.833   3.196 -4.7338  2.5692  0.2127
  146GLN   HE22 1975  -0.562   1.971   3.208 -2.2287 -0.0608  2.1030
  146GLN      C 1976  -0.336   1.886   2.742 -0.1914  0.0302 -0.2365
  146GLN      O 1977  -0.284   1.965   2.664 -0.1333  0.3950  0.1633
  147GLN      N 1978  -0.415   1.788   2.699 -0.4694  0.2610 -0.2555
  147GLN      H 1979  -0.452   1.721   2.765 -1.7841 -0.2576 -1.4547
  147GLN     CA 1980  -0.436   1.757   2.559  0.2158 -0.2651 -0.2485
  147GLN     HA 1981  -0.338   1.768   2.513  0.0909 -1.4974 -0.8569
  147GLN     CB 1982  -0.475   1.612   2.536  0.1034 -0.2122 -0.3929
  147GLN    HB1 1983  -0.415   1.550   2.602 -1.1366  1.8387  2.8985
  147GLN    HB2 1984  -0.477   1.594   2.428 -1.1937 -3.4849  0.0567
  147GLN     CG 1985  -0.617   1.579   2.580  0.2645 -0.1366  0.1869
  147GLN    HG1 1986  -0.625   1.577   2.689 -1.4358  2.9481  0.2395
  147GLN    HG2 1987  -0.694   1.644   2.539 -0.0155 -0.3897  0.2993
  147GLN     CD 1988  -0.650   1.439   2.528  0.3343 -0.2075  0.3329
  147GLN    OE1 1989  -0.561   1.364   2.490  0.2931 -0.1331  0.0898
  147GLN    NE2 1990  -0.775   1.395   2.541 -0.0174  0.4316 -0.6974
  147GLN   HE21 1991  -0.796   1.302   2.507 -0.4870 -0.5710  2.0700
  147GLN   HE22 1992  -0.845   1.457   2.579 -1.8089 -0.8609 -1.7401
  147GLN      C 1993  -0.522   1.854   2.479 -0.2918 -0.0683  0.5253
  147GLN      O 1994  -0.578   1.819   2.375  0.1299 -0.0551  0.2916
  148SER      N 1995  -0.542   1.979   2.523 -0.1156  0.0059  0.3964
  148SER      H 1996  -0.498   2.014   2.607  2.1135 -0.5895 -0.4556
  148SER     CA 1997  -0.620   2.076   2.450  0.0350  0.1424  0.4178
  148SER     HA 1998  -0.695   2.021   2.394 -0.6541  2.3332 -0.9518
  148SER     CB 1999  -0.690   2.162   2.554 -0.4296 -0.1026  0.3106
  148SER    HB1 2000  -0.726   2.251   2.501 -0.7570 -0.1675  0.4214
  148SER    HB2 2001  -0.763   2.094   2.596  0.9364 -1.0853  1.1813
  148SER     OG 2002  -0.608   2.208   2.659 -0.0850  0.5881 -0.2532
  148SER     HG 2003  -0.528   2.258   2.638  0.8054 -0.7539 -0.1552
  148SER      C 2004  -0.535   2.151   2.348 -0.4043 -0.0517 -0.0936
  148SER      O 2005  -0.505   2.270   2.347 -0.5927 -0.0058 -0.3071
  149TYR      N 2006  -0.487   2.072   2.251 -0.0722  0.1092 -0.0611
  149TYR      H 2007  -0.505   1.973   2.253  2.8608 -0.5671  3.6566
  149TYR     CA 2008  -0.404   2.113   2.140  0.1751  0.0631  0.1058
  149TYR     HA 2009  -0.336   2.185   2.186  2.1870 -1.1244 -0.8598
  149TYR     CB 2010  -0.325   1.991   2.093 -0.1682 -0.1283  0.0256
  149TYR    HB1 2011  -0.398   1.925   2.045 -1.0322 -0.1527  1.3320
  149TYR    HB2 2012  -0.249   2.025   2.022 -0.0637  1.0919  0.6943
  149TYR     CG 2013  -0.255   1.915   2.203  0.5167 -0.0874 -0.3757
  149TYR    CD1 2014  -0.291   1.782   2.232 -0.4788  0.3244  0.3211
  149TYR    HD1 2015  -0.373   1.741   2.175  0.7166 -0.0961 -1.1544
  149TYR    CE1 2016  -0.208   1.698   2.306  0.0318  0.1221 -0.4694
  149TYR    HE1 2017  -0.222   1.591   2.307  3.7846 -0.5204 -1.6121
  149TYR     CZ 2018  -0.103   1.757   2.379  0.2384 -0.0513 -0.6250
  149TYR     OH 2019  -0.018   1.677   2.449 -0.1930  0.1538  0.1397
  149TYR     HH 2020   0.052   1.717   2.501 -0.1977  0.8321 -0.3623
  149TYR    CE2 2021  -0.078   1.895   2.365  0.6202 -0.0527  0.0056
  149TYR    HE2 2022  -0.001   1.953   2.414  0.7003  1.5117 -1.8477
  149TYR    CD2 2023  -0.151   1.974   2.275  0.4298 -0.3112 -0.0669
  149TYR    HD2 2024  -0.129   2.078   2.261  0.5587 -0.2729  0.4002
  149TYR      C 2025  -0.470   2.186   2.024  0.2063  0.3119  0.2441
  149TYR      O 2026  -0.591   2.173   2.008  0.1322  0.1026  0.9527
  150ASN      N 2027  -0.398   2.256   1.936  0.0357  0.0658 -0.0977
  150ASN      H 2028  -0.298   2.268   1.946  0.4740 -1.0306 -2.4952
  150ASN     CA 2029  -0.451   2.328   1.823 -0.1390  0.0173 -0.0466
  150ASN     HA 2030  -0.555   2.304   1.802 -0.0276 -0.0194 -0.5698
  150ASN     CB 2031  -0.444   2.476   1.860 -0.0457 -0.0640  0.2642
  150ASN    HB1 2032  -0.503   2.533   1.787 -1.5131  0.7663  2.0181
  150ASN    HB2 2033  -0.497   2.490   1.954  0.4843  1.0009  0.4200
  150ASN     CG 2034  -0.308   2.541   1.882 -0.0284  0.1050 -0.3021
  150ASN    OD1 2035  -0.212   2.467   1.903  0.0821  0.3788  0.1717
  150ASN    ND2 2036  -0.297   2.673   1.900 -0.5592  0.0901  0.1466
  150ASN   HD21 2037  -0.386   2.720   1.910 -0.1021  0.8077  0.9003
  150ASN   HD22 2038  -0.209   2.711   1.931  0.2437  0.8648 -2.7973
  150ASN      C 2039  -0.392   2.294   1.687  0.5252 -0.2870  0.3133
  150ASN      O 2040  -0.344   2.389   1.624  0.1054  0.0608  0.5124
  151PRO      N 2041  -0.381   2.167   1.647  0.5811 -0.1685 -0.0588
  151PRO     CD 2042  -0.313   2.138   1.523 -0.0195  0.3545 -0.5196
  151PRO    HD1 2043  -0.333   2.210   1.444  0.2391  1.9191  0.7961
  151PRO    HD2 2044  -0.206   2.143   1.544  0.6577  2.8314 -3.7673
  151PRO     CG 2045  -0.361   1.999   1.482  0.1607  0.2669 -0.4378
  151PRO    HG1 2046  -0.277   1.938   1.450  0.2710  0.5187 -0.6246
  151PRO    HG2 2047  -0.438   2.002   1.405  1.6854  0.7437 -2.0006
  151PRO     CB 2048  -0.416   1.939   1.611  0.1430  0.2393 -0.4587
  151PRO    HB1 2049  -0.491   1.860   1.600  0.1111 -0.1125  1.8307
  151PRO    HB2 2050  -0.330   1.915   1.674  0.5066 -0.0304 -1.0538
  151PRO     CA 2051  -0.471   2.060   1.685  0.3368  0.0548 -0.0073
  151PRO     HA 2052  -0.462   2.043   1.792  0.7697  0.1607 -0.0256
  151PRO      C 2053  -0.616   2.093   1.651  0.3575 -0.5546 -0.6960
  151PRO      O 2054  -0.636   2.185   1.572  0.1483 -0.1856 -0.2089
  152PRO      N 2055  -0.712   2.014   1.699 -0.0001  0.2272 -0.1136
  152PRO     CD 2056  -0.694   1.907   1.795 -0.6348 -0.0566 -0.3100
  152PRO    HD1 2057  -0.665   1.816   1.743 -1.1921 -0.2945 -0.2155
  152PRO    HD2 2058  -0.617   1.933   1.867  0.8059  0.8344 -2.0934
  152PRO     CG 2059  -0.834   1.878   1.849 -0.3723  0.2115  0.5308
  152PRO    HG1 2060  -0.869   1.952   1.921  0.8348  1.6125 -0.2618
  152PRO    HG2 2061  -0.848   1.778   1.890  0.1305 -0.0403  0.0967
  152PRO     CB 2062  -0.916   1.899   1.722  0.3851 -0.0791 -0.0154
  152PRO    HB1 2063  -0.917   1.817   1.651  3.5457  0.2684 -0.6330
  152PRO    HB2 2064  -1.020   1.915   1.752 -0.1505 -1.3684 -1.1024
  152PRO     CA 2065  -0.851   2.023   1.661  0.0009  0.0499 -0.1631
  152PRO     HA 2066  -0.861   2.013   1.553  0.5119  0.4665 -0.2520
  152PRO      C 2067  -0.916   2.151   1.712  0.1677  0.2016 -0.3290
  152PRO      O 2068  -1.024   2.179   1.660 -0.2391  0.1032  0.4474
  153GLN      N 2069  -0.871   2.219   1.818 -0.0591  0.0976 -0.1648
  153GLN      H 2070  -0.793   2.181   1.869 -0.1019 -1.0910 -0.9261
  153GLN     CA 2071  -0.910   2.356   1.846  0.0390  0.0679  0.1204
  153GLN     HA 2072  -1.017   2.366   1.857  0.2124  1.2306  0.8720
  153GLN     CB 2073  -0.849   2.383   1.983 -0.0391  0.1035  0.1478
  153GLN    HB1 2074  -0.887   2.308   2.052  1.3084  0.1271  0.9483
  153GLN    HB2 2075  -0.740   2.378   1.980 -0.1082 -1.6342 -0.8024
  153GLN     CG 2076  -0.883   2.522   2.037  0.1273  0.2598 -0.1470
  153GLN    HG1 2077  -0.991   2.534   2.043  0.4401  3.9150  0.3204
  153GLN    HG2 2078  -0.858   2.597   1.962  0.9945 -0.3062 -0.4501
  153GLN     CD 2079  -0.809   2.573   2.160  0.1152  0.2771 -0.1467
  153GLN    OE1 2080  -0.689   2.596   2.149  0.2124 -0.2309 -0.1485
  153GLN    NE2 2081  -0.879   2.583   2.273 -0.8127 -0.1177 -0.6758
  153GLN   HE21 2082  -0.975   2.553   2.282 -1.5838  2.4912  0.8438
  153GLN   HE22 2083  -0.826   2.629   2.346 -0.3119 -1.9211  0.1625
  153GLN      C 2084  -0.858   2.447   1.736  0.1352 -0.5668 -0.3715
  153GLN      O 2085  -0.740   2.446   1.700  0.0491  0.1328 -0.6987
  154GLY      N 2086  -0.936   2.544   1.687  0.1485 -0.4205 -0.1095
  154GLY      H 2087  -1.017   2.561   1.744  0.8295  2.3309  0.1507
  154GLY     CA 2088  -0.886   2.662   1.619 -0.0878 -0.1728  0.1508
  154GLY    HA1 2089  -0.958   2.710   1.552 -0.7394 -1.7732 -0.3431
  154GLY    HA2 2090  -0.801   2.646   1.554 -2.7353  1.1656 -4.0172
  154GLY      C 2091  -0.848   2.772   1.718 -0.0123 -0.0287 -0.0385
  154GLY      O 2092  -0.743   2.759   1.780  0.1429  0.3425 -0.2201
  155TYR      N 2093  -0.927   2.876   1.747  0.2285  0.1543 -0.0361
  155TYR      H 2094  -1.022   2.881   1.713  0.5084 -0.5843 -0.9938
  155TYR     CA 2095  -0.881   2.986   1.828  0.7369 -0.1694  0.1208
  155TYR     HA 2096  -0.784   3.026   1.796  0.7007  0.2053  0.4786
  155TYR     CB 2097  -0.990   3.092   1.818  0.6582 -0.1996  0.6214
  155TYR    HB1 2098  -1.083   3.049   1.856  0.4561 -0.9379 -0.6543
  155TYR    HB2 2099  -1.017   3.101   1.713 -0.8224 -0.2155  0.9693
  155TYR     CG 2100  -0.967   3.229   1.876 -0.3530  0.3109 -0.1443
  155TYR    CD1 2101  -1.008   3.273   2.002 -0.0019  0.1129  0.0411
  155TYR    HD1 2102  -1.046   3.205   2.076 -1.4460  1.6504  0.7764
  155TYR    CE1 2103  -0.967   3.398   2.050  0.0776  0.3419 -0.6213
  155TYR    HE1 2104  -0.987   3.430   2.151  1.5508  0.7088 -0.4302
  155TYR     CZ 2105  -0.898   3.487   1.965  0.3101  0.4249 -0.3450
  155TYR     OH 2106  -0.881   3.617   2.001  0.2958  0.2907  0.1491
  155TYR     HH 2107  -0.843   3.669   1.930  0.8525 -0.3410 -0.0221
  155TYR    CE2 2108  -0.868   3.450   1.832 -0.3896  0.0259 -0.3943
  155TYR    HE2 2109  -0.819   3.514   1.761 -0.0947  0.2738  0.0263
  155TYR    CD2 2110  -0.900   3.320   1.793  0.6978 -0.3524 -0.0406
  155TYR    HD2 2111  -0.868   3.282   1.696 -1.6463 -1.6842 -0.3653
  155TYR      C 2112  -0.882   2.937   1.972  0.3249  0.1957  0.2438
  155TYR      O 2113  -0.970   2.856   1.998 -0.0801  0.4755 -0.2476
  156GLY      N 2114  -0.800   2.989   2.064  0.4315 -0.2406  0.3987
  156GLY      H 2115  -0.737   3.059   2.027 -0.7546  0.4870 -0.3007
  156GLY     CA 2116  -0.828   2.998   2.206  0.6436  0.2623  0.4119
  156GLY    HA1 2117  -0.917   2.936   2.222  0.6772 -1.0971 -3.5459
  156GLY    HA2 2118  -0.850   3.104   2.222  0.2338  0.3277 -0.5247
  156GLY      C 2119  -0.723   2.955   2.307  0.3404  0.1737  0.6948
  156GLY      O 2120  -0.603   2.948   2.277  0.3395 -0.1629  0.7751
  157GLN      N 2121  -0.774   2.915   2.423 -0.3956 -0.3976  0.1780
  157GLN      H 2122  -0.871   2.938   2.441 -0.6872 -1.5135  0.0847
  157GLN     CA 2123  -0.692   2.887   2.539  0.2569 -0.2620 -0.2497
  157GLN     HA 2124  -0.587   2.906   2.515  0.9082 -2.4027  0.6450
  157GLN     CB 2125  -0.723   2.976   2.658 -0.2864  0.3573 -0.8474
  157GLN    HB1 2126  -0.698   3.081   2.641 -1.8037  0.9949  0.5139
  157GLN    HB2 2127  -0.676   2.934   2.747  0.9627 -2.1741 -2.5982
  157GLN     CG 2128  -0.872   2.974   2.693 -0.0827  0.0613  0.0297
  157GLN    HG1 2129  -0.897   2.868   2.693 -4.2111  0.8013  2.6236
  157GLN    HG2 2130  -0.935   3.029   2.624  1.1741  1.3903 -0.1195
  157GLN     CD 2131  -0.902   3.039   2.828 -0.1355  0.0105  0.0421
  157GLN    OE1 2132  -0.869   3.155   2.851  0.5424 -0.1660 -0.0033
  157GLN    NE2 2133  -0.951   2.957   2.921 -0.1630  0.0165  0.0333
  157GLN   HE21 2134  -0.932   2.987   3.015 -0.7304  2.1818 -0.4704
  157GLN   HE22 2135  -0.977   2.864   2.891  1.3364 -0.2939 -0.3895
  157GLN      C 2136  -0.696   2.741   2.581 -0.2742 -0.1016  0.2560
  157GLN      O 2137  -0.780   2.661   2.539 -0.4829  0.1587  0.1760
  158GLN      N 2138  -0.609   2.704   2.675 -0.0484  0.2030  0.1662
  158GLN      H 2139  -0.537   2.773   2.694  2.2959 -2.0970  0.1889
  158GLN     CA 2140  -0.599   2.577   2.744  0.1232 -0.4951 -1.1103
  158GLN     HA 2141  -0.582   2.495   2.674 -3.4011 -2.4330  0.0749
  158GLN     CB 2142  -0.475   2.570   2.833 -0.4237 -0.0417 -0.3042
  158GLN    HB1 2143  -0.386   2.599   2.777  0.7571 -1.0818  0.9491
  158GLN    HB2 2144  -0.465   2.465   2.862  0.8478  0.5545  1.6484
  158GLN     CG 2145  -0.482   2.655   2.960  0.4576 -0.2352 -0.1202
  158GLN    HG1 2146  -0.506   2.759   2.936 -0.2732  0.0319  1.6520
  158GLN    HG2 2147  -0.553   2.602   3.023  1.7354 -0.1585  1.4478
  158GLN     CD 2148  -0.358   2.671   3.046  0.3129 -0.5251  0.1417
  158GLN    OE1 2149  -0.250   2.625   3.009  0.3538 -0.1967 -0.1507
  158GLN    NE2 2150  -0.377   2.721   3.169 -0.2062 -0.4080  0.0162
  158GLN   HE21 2151  -0.471   2.740   3.199 -0.2976  0.6126 -0.8447
  158GLN   HE22 2152  -0.296   2.724   3.229  1.2297  1.7819 -1.8726
  158GLN      C 2153  -0.723   2.538   2.822  0.1338  0.3232 -0.6761
  158GLN      O 2154  -0.798   2.623   2.871 -0.1797 -0.4008  0.1199
  159ASN      N 2155  -0.754   2.408   2.831  0.2151  0.3328 -0.2128
  159ASN      H 2156  -0.705   2.338   2.777 -0.0443 -0.6526  0.8113
  159ASN     CA 2157  -0.853   2.353   2.921  0.5873  0.3081  0.1825
  159ASN     HA 2158  -0.955   2.389   2.910 -0.1589 -0.6729  3.0882
  159ASN     CB 2159  -0.874   2.207   2.883  0.4596  0.3364  0.1474
  159ASN    HB1 2160  -0.783   2.148   2.877 -0.4593 -1.3183  1.4496
  159ASN    HB2 2161  -0.924   2.200   2.786 -0.4339 -2.1223  0.7074
  159ASN     CG 2162  -0.956   2.138   2.991 -0.0388  0.3597 -0.2111
  159ASN    OD1 2163  -0.899   2.055   3.062  0.5040  0.9712  0.0785
  159ASN    ND2 2164  -1.085   2.165   3.013  0.0416  0.2591  0.3968
  159ASN   HD21 2165  -1.144   2.222   2.955 -0.0644 -1.3085 -1.1090
  159ASN   HD22 2166  -1.130   2.112   3.087 -0.9253  0.4747 -0.0271
  159ASN      C 2167  -0.818   2.378   3.067  0.3456  0.2572  0.2487
  159ASN      O 2168  -0.708   2.353   3.114  0.3015  0.0604  0.2485
  160GLN      N 2169  -0.916   2.431   3.142  0.0579 -0.0305  0.0802
  160GLN      H 2170  -1.008   2.435   3.101  0.0924 -0.2880 -0.0272
  160GLN     CA 2171  -0.898   2.484   3.275  0.3428 -0.6929  0.3083
  160GLN     HA 2172  -0.864   2.405   3.343 -0.8140 -2.3847 -0.9909
  160GLN     CB 2173  -0.801   2.602   3.273 -0.5284  0.0297  0.5063
  160GLN    HB1 2174  -0.708   2.580   3.222 -0.2153  0.4562  0.8824
  160GLN    HB2 2175  -0.785   2.633   3.376 -0.4743  1.5596  0.0717
  160GLN     CG 2176  -0.859   2.730   3.213  0.0471  0.0155 -0.0910
  160GLN    HG1 2177  -0.897   2.701   3.115 -2.7000 -2.4434  1.5641
  160GLN    HG2 2178  -0.946   2.774   3.264 -0.5505  0.2621 -1.2872
  160GLN     CD 2179  -0.758   2.842   3.196 -0.2213  0.3207  0.2953
  160GLN    OE1 2180  -0.640   2.823   3.165 -0.4227 -0.3478 -0.0827
  160GLN    NE2 2181  -0.802   2.967   3.216 -0.8285  0.1286  0.1527
  160GLN   HE21 2182  -0.739   3.042   3.195  1.7550 -2.5326 -2.7228
  160GLN   HE22 2183  -0.897   2.987   3.246 -1.0043  0.2893 -0.4943
  160GLN      C 2184  -1.031   2.522   3.338  0.3894  0.4921 -0.2988
  160GLN      O 2185  -1.119   2.580   3.274  0.0659  0.6409  0.2704
  161TYR      N 2186  -1.040   2.506   3.470  0.1009  0.2645 -0.3452
  161TYR      H 2187  -0.979   2.444   3.522 -0.1060  2.5415  2.8748
  161TYR     CA 2188  -1.150   2.560   3.546  0.6889  0.4293  0.4062
  161TYR     HA 2189  -1.243   2.530   3.497 -0.1283 -1.8295  3.0426
  161TYR     CB 2190  -1.160   2.494   3.683 -0.3233  0.1713  0.2233
  161TYR    HB1 2191  -1.231   2.543   3.749 -1.5163 -1.1699 -0.0173
  161TYR    HB2 2192  -1.066   2.505   3.739  0.4875 -1.5358 -0.7197
  161TYR     CG 2193  -1.187   2.345   3.681  0.1182  0.0772  0.8292
  161TYR    CD1 2194  -1.315   2.292   3.660  0.3636 -0.1565 -0.0824
  161TYR    HD1 2195  -1.398   2.361   3.649  0.3083 -0.3716 -1.1330
  161TYR    CE1 2196  -1.332   2.154   3.642 -0.5192 -0.0893  0.1854
  161TYR    HE1 2197  -1.431   2.122   3.613 -0.5357  1.9079 -2.3312
  161TYR     CZ 2198  -1.220   2.069   3.656 -0.1986  0.2212 -0.4645
  161TYR     OH 2199  -1.243   1.935   3.655 -0.0034  0.1876 -0.4527
  161TYR     HH 2200  -1.163   1.883   3.640 -1.2411 -2.4219  1.1323
  161TYR    CE2 2201  -1.091   2.120   3.677 -0.0409 -0.3267 -0.1033
  161TYR    HE2 2202  -1.015   2.044   3.690 -1.6001 -2.2616 -1.6148
  161TYR    CD2 2203  -1.080   2.257   3.702 -0.1094 -0.3679  0.1540
  161TYR    HD2 2204  -0.984   2.293   3.734  0.0070 -2.2744  2.1705
  161TYR      C 2205  -1.138   2.710   3.566  0.1253  0.4158  0.8729
  161TYR      O 2206  -1.231   2.787   3.543  0.2067  0.3566  0.3509
  162ASN      N 2207  -1.016   2.755   3.596  0.5057  0.0475 -0.1086
  162ASN      H 2208  -0.945   2.684   3.607  0.1188 -0.1607  1.1440
  162ASN     CA 2209  -0.971   2.890   3.619  0.7684 -0.0618  0.0248
  162ASN     HA 2210  -1.020   2.967   3.559 -0.9094  0.6368  2.1451
  162ASN     CB 2211  -1.002   2.921   3.765  0.0386 -0.2533 -0.0861
  162ASN    HB1 2212  -0.929   2.867   3.827 -1.2339 -0.0875  1.6220
  162ASN    HB2 2213  -1.103   2.887   3.789  0.1142 -0.5243 -0.1399
  162ASN     CG 2214  -0.991   3.068   3.804 -0.1598 -0.3739  0.4292
  162ASN    OD1 2215  -1.092   3.138   3.808 -0.0014 -0.1152 -0.0918
  162ASN    ND2 2216  -0.877   3.134   3.825 -0.3128 -0.3791  1.3258
  162ASN   HD21 2217  -0.790   3.084   3.815 -0.6867 -1.4066  2.7931
  162ASN   HD22 2218  -0.885   3.230   3.854  1.3723  0.6601 -1.3217
  162ASN      C 2219  -0.824   2.906   3.582  0.6943  0.3144 -0.1107
  162ASN      O 2220  -0.755   2.805   3.571 -0.1732 -0.2791 -0.1739
  163SER      N 2221  -0.782   3.029   3.552  0.4942  0.2927 -0.4913
  163SER      H 2222  -0.846   3.107   3.560  0.0778 -0.0719 -0.2552
  163SER     CA 2223  -0.643   3.067   3.530  0.5166  0.2382 -0.4470
  163SER     HA 2224  -0.602   3.002   3.453  0.2347 -0.1871 -0.2451
  163SER     CB 2225  -0.637   3.215   3.494 -0.0162  0.3451 -0.1185
  163SER    HB1 2226  -0.693   3.284   3.556 -0.3954  0.1646 -0.2549
  163SER    HB2 2227  -0.535   3.249   3.507  0.0905  0.0191 -0.0828
  163SER     OG 2228  -0.670   3.222   3.357 -0.3795 -0.2742 -0.0654
  163SER     HG 2229  -0.591   3.216   3.304 -1.8259  2.0729 -2.7322
  163SER      C 2230  -0.562   3.047   3.658 -0.1946  0.4603  0.0470
  163SER    OC1 2231  -0.437   3.049   3.659 -0.1742 -0.2589 -0.2451
  163SER    OC2 2232  -0.628   3.025   3.761 -0.2589  0.5545  0.0263
    1MET      N 2233   4.812   3.092   0.609 -0.1500  0.3609 -0.2950
    1MET     H1 2234   4.881   3.071   0.680 -0.0202 -1.6430 -0.9723
    1MET     H2 2235   4.806   3.192   0.592  1.4118  0.9681  2.1726
    1MET     H3 2236   4.840   3.049   0.522 -0.2308 -2.2227  0.8712
    1MET     CA 2237   4.680   3.035   0.636 -0.0764  0.1444 -0.3905
    1MET     HA 2238   4.619   3.065   0.551 -0.5680  0.2090 -0.0196
    1MET     CB 2239   4.694   2.883   0.632  0.1699  0.1544  0.0431
    1MET    HB1 2240   4.772   2.847   0.698 -0.5854  0.6387  1.2461
    1MET    HB2 2241   4.728   2.856   0.532  1.4338  1.9285 -0.0512
    1MET     CG 2242   4.556   2.823   0.662 -0.0023  0.3937 -0.2648
    1MET    HG1 2243   4.566   2.716   0.675  1.7583  0.6644  1.0122
    1MET    HG2 2244   4.533   2.857   0.763  2.2533 -0.8047  0.7412
    1MET     SD 2245   4.417   2.846   0.549 -0.1747  0.0576 -0.1215
    1MET     CE 2246   4.465   2.782   0.386 -0.1343 -0.2012 -0.0086
    1MET    HE1 2247   4.469   2.673   0.384  0.1563 -0.1856 -0.3719
    1MET    HE2 2248   4.412   2.822   0.300  0.3438 -0.2751 -0.3440
    1MET    HE3 2249   4.567   2.815   0.366  0.0211 -0.1346  0.8678
    1MET      C 2250   4.614   3.091   0.761  0.0506 -0.3090 -0.1196
    1MET      O 2251   4.673   3.080   0.868 -0.4992 -0.3964  0.1824
    2ALA      N 2252   4.489   3.139   0.755  0.1865  0.0652  0.0099
    2ALA      H 2253   4.445   3.153   0.665  1.7793 -0.4256 -0.8875
    2ALA     CA 2254   4.412   3.187   0.867 -0.0360 -0.0190 -0.1051
    2ALA     HA 2255   4.467   3.254   0.934  0.5085  0.3220 -0.8775
    2ALA     CB 2256   4.285   3.261   0.825 -0.0200  0.0658 -0.0044
    2ALA    HB1 2257   4.229   3.200   0.755  1.1973 -0.5396 -0.4816
    2ALA    HB2 2258   4.298   3.345   0.757 -0.7162  1.4435  1.4895
    2ALA    HB3 2259   4.232   3.297   0.913 -1.4832 -0.0986 -0.7941
    2ALA      C 2260   4.368   3.068   0.950  0.6277 -0.2850 -0.1287
    2ALA      O 2261   4.348   2.957   0.901 -0.4549 -0.1275 -0.0578
    3SER      N 2262   4.353   3.084   1.082  0.5283  0.0859 -0.1849
    3SER      H 2263   4.369   3.178   1.116 -2.2107  0.8637 -0.7448
    3SER     CA 2264   4.323   2.979   1.177  0.3625  0.0752 -0.2484
    3SER     HA 2265   4.339   3.024   1.275  0.7127  0.4610 -0.4786
    3SER     CB 2266   4.176   2.939   1.167  0.2829  0.2151  0.2999
    3SER    HB1 2267   4.150   2.875   1.251 -0.4476  1.1486  0.8050
    3SER    HB2 2268   4.162   2.876   1.079 -1.1298 -1.4149  1.6278
    3SER     OG 2269   4.078   3.041   1.169  0.3678  0.3237 -0.4728
    3SER     HG 2270   3.991   3.003   1.158  0.1052  0.4466  0.9357
    3SER      C 2271   4.419   2.861   1.186  0.3849  0.1913  1.2716
    3SER      O 2272   4.386   2.744   1.205 -0.0977  0.1939  0.4771
    4ASN      N 2273   4.546   2.887   1.155  0.1728 -0.5068 -0.2605
    4ASN      H 2274   4.580   2.981   1.138  0.1728 -0.4875 -0.1581
    4ASN     CA 2275   4.649   2.786   1.149  0.3747 -0.3052 -0.1881
    4ASN     HA 2276   4.612   2.693   1.191  0.4760  0.0020  0.6076
    4ASN     CB 2277   4.690   2.766   1.003  0.2648  0.1559 -0.2857
    4ASN    HB1 2278   4.709   2.861   0.955 -0.8543  0.5781  0.0706
    4ASN    HB2 2279   4.605   2.722   0.950 -0.4958 -0.7881  1.6127
    4ASN     CG 2280   4.804   2.667   0.981  0.1149 -0.1570  0.2986
    4ASN    OD1 2281   4.913   2.700   0.933  0.0877 -0.2698  0.1586
    4ASN    ND2 2282   4.787   2.539   1.011  0.1492 -0.2111  0.0886
    4ASN   HD21 2283   4.692   2.519   1.038 -0.1082 -2.8599 -2.2368
    4ASN   HD22 2284   4.856   2.470   0.987  3.1105  1.4212  3.1315
    4ASN      C 2285   4.760   2.821   1.248  0.0925 -0.0996  0.0565
    4ASN      O 2286   4.777   2.938   1.282  0.0419 -0.0021 -0.2528
    5ASP      N 2287   4.833   2.719   1.294  0.0418 -0.2417 -0.1758
    5ASP      H 2288   4.828   2.628   1.250 -2.4339  0.1318 -0.8191
    5ASP     CA 2289   4.936   2.730   1.395 -0.2273 -0.1754  0.0933
    5ASP     HA 2290   4.986   2.827   1.389  0.0336 -0.2121  1.3942
    5ASP     CB 2291   4.861   2.720   1.527 -0.6740 -0.2716 -0.1673
    5ASP    HB1 2292   4.806   2.812   1.549  0.1777 -0.0841  1.2939
    5ASP    HB2 2293   4.794   2.633   1.527  0.5015 -1.2065  0.3723
    5ASP     CG 2294   4.953   2.693   1.645  0.0645  0.2722 -0.6135
    5ASP    OD1 2295   4.979   2.575   1.676 -0.3431  0.1727 -0.6469
    5ASP    OD2 2296   4.992   2.797   1.703 -0.0093 -0.2576  0.4217
    5ASP      C 2297   5.037   2.617   1.384 -0.0538 -0.0029 -0.0981
    5ASP      O 2298   5.007   2.511   1.329  0.0222 -0.4093  0.6299
    6TYR      N 2299   5.160   2.622   1.437 -0.2584  0.1506  0.3653
    6TYR      H 2300   5.183   2.700   1.497 -0.3160  0.0343  0.5407
    6TYR     CA 2301   5.266   2.528   1.408 -0.1973  0.1994  0.4312
    6TYR     HA 2302   5.265   2.498   1.303 -3.7934 -3.1560  1.2271
    6TYR     CB 2303   5.400   2.600   1.428  0.0766 -0.1131 -0.2510
    6TYR    HB1 2304   5.484   2.533   1.407  0.2493  0.0614 -0.1100
    6TYR    HB2 2305   5.407   2.678   1.352  0.3733  1.1392  1.0448
    6TYR     CG 2306   5.406   2.668   1.562 -0.7420 -0.1603 -0.1848
    6TYR    CD1 2307   5.433   2.593   1.677  0.1294  0.2006 -0.1442
    6TYR    HD1 2308   5.432   2.485   1.682 -2.5234  0.0219 -2.0605
    6TYR    CE1 2309   5.473   2.659   1.794  0.1334 -0.1176  0.0360
    6TYR    HE1 2310   5.503   2.598   1.877  0.2367  0.0628  0.1311
    6TYR     CZ 2311   5.470   2.799   1.805 -0.2422 -0.1197 -0.0064
    6TYR     OH 2312   5.506   2.857   1.923  0.4171  0.6669 -0.5726
    6TYR     HH 2313   5.505   2.801   2.001 -0.2353  1.8439  0.3074
    6TYR    CE2 2314   5.433   2.871   1.690  0.4636  0.3573  0.0555
    6TYR    HE2 2315   5.425   2.979   1.692  2.6442  0.5536  1.8811
    6TYR    CD2 2316   5.405   2.808   1.568  0.4454 -0.1658  0.3295
    6TYR    HD2 2317   5.397   2.864   1.476 -2.6268 -1.6906 -0.4524
    6TYR      C 2318   5.261   2.396   1.484  0.0161 -0.0137  0.0796
    6TYR      O 2319   5.361   2.327   1.500 -0.0405 -0.0113  0.4395
    7THR      N 2320   5.142   2.360   1.534 -0.0577  0.6627  0.4056
    7THR      H 2321   5.063   2.423   1.537 -0.2832  0.3652  0.7002
    7THR     CA 2322   5.120   2.233   1.600 -0.0002  0.3992 -0.0744
    7THR     HA 2323   5.203   2.164   1.595 -0.6824 -0.4845  0.4589
    7THR     CB 2324   5.082   2.234   1.748  0.4029 -0.3582  0.0358
    7THR     HB 2325   5.046   2.132   1.763  0.6986 -0.4040  0.4401
    7THR    CG2 2326   5.204   2.253   1.837  0.5855  0.5796 -0.4036
    7THR   HG21 2327   5.264   2.342   1.820  0.9759  0.0250 -2.1483
    7THR   HG22 2328   5.172   2.253   1.941 -1.5286 -1.9740 -0.9520
    7THR   HG23 2329   5.265   2.163   1.832 -0.5056 -0.1190 -1.8269
    7THR    OG1 2330   4.992   2.335   1.787  0.1603 -0.4710 -0.2250
    7THR    HG1 2331   5.017   2.415   1.740 -1.0834  1.3950  2.0385
    7THR      C 2332   5.009   2.159   1.526  0.3290 -0.3217  0.1501
    7THR      O 2333   4.976   2.044   1.554  0.1780 -0.2413  0.3052
    8GLN      N 2334   4.951   2.222   1.424  0.2517 -0.1200  0.3167
    8GLN      H 2335   4.988   2.311   1.394 -2.2040  0.5487 -0.9701
    8GLN     CA 2336   4.843   2.164   1.346  0.1665  0.4608 -0.0073
    8GLN     HA 2337   4.772   2.131   1.422 -0.2687 -0.6008 -0.8512
    8GLN     CB 2338   4.758   2.273   1.283  0.6389  0.4983 -0.5903
    8GLN    HB1 2339   4.813   2.318   1.200  1.1181  0.6049 -0.2157
    8GLN    HB2 2340   4.665   2.227   1.249  0.6447  0.9681 -1.2528
    8GLN     CG 2341   4.705   2.390   1.365  0.8115  0.0014  0.2404
    8GLN    HG1 2342   4.788   2.438   1.417  1.3738  0.5597 -1.1366
    8GLN    HG2 2343   4.658   2.465   1.301  1.3159 -0.4526 -0.6814
    8GLN     CD 2344   4.607   2.349   1.474  0.2715  0.5661 -0.0210
    8GLN    OE1 2345   4.636   2.344   1.594  0.7952 -0.1335 -0.1683
    8GLN    NE2 2346   4.489   2.299   1.439  0.4440  0.0752  0.0777
    8GLN   HE21 2347   4.443   2.315   1.350 -0.8003 -0.8387  0.5234
    8GLN   HE22 2348   4.445   2.257   1.520 -0.7132  2.0481  0.5450
    8GLN      C 2349   4.871   2.042   1.259  0.0072  0.6445 -0.3156
    8GLN      O 2350   4.972   2.035   1.189  0.2665 -0.9213  0.1883
    9GLN      N 2351   4.778   1.947   1.260  0.5977  0.0548 -0.3687
    9GLN      H 2352   4.701   1.957   1.326  2.3729  3.3388  1.4484
    9GLN     CA 2353   4.780   1.835   1.168 -0.1951 -0.0431 -0.2792
    9GLN     HA 2354   4.882   1.796   1.171  0.6279  1.8917 -1.3491
    9GLN     CB 2355   4.678   1.729   1.210 -0.1527 -0.0014 -0.0664
    9GLN    HB1 2356   4.698   1.707   1.315 -0.1071  0.5706  0.0491
    9GLN    HB2 2357   4.574   1.756   1.196  0.0807  1.1023  0.2055
    9GLN     CG 2358   4.696   1.596   1.137  0.0363 -0.0636  0.0937
    9GLN    HG1 2359   4.627   1.522   1.178 -0.3081 -0.5388 -1.2879
    9GLN    HG2 2360   4.679   1.606   1.030 -0.5615  0.9330  0.2727
    9GLN     CD 2361   4.839   1.548   1.160 -0.0147 -0.2609 -0.0041
    9GLN    OE1 2362   4.922   1.522   1.073  0.3519 -0.6924  0.4736
    9GLN    NE2 2363   4.888   1.540   1.284  0.5060 -0.6642 -0.2296
    9GLN   HE21 2364   4.831   1.570   1.362  0.3170 -0.2807 -0.5094
    9GLN   HE22 2365   4.983   1.511   1.298  0.0663 -2.3716 -0.5257
    9GLN      C 2366   4.748   1.877   1.026  0.2553  1.0693 -0.0680
    9GLN      O 2367   4.818   1.845   0.929  0.1466  0.1276  0.1498
   10ALA      N 2368   4.641   1.953   1.003  0.1365  1.0804  0.5152
   10ALA      H 2369   4.578   1.968   1.080 -2.3875 -1.5228 -0.8488
   10ALA     CA 2370   4.611   2.010   0.873 -0.0047 -0.2052 -0.0315
   10ALA     HA 2371   4.696   2.001   0.804  1.8191  3.2030  1.5011
   10ALA     CB 2372   4.490   1.931   0.825  0.2160 -0.7465  0.2948
   10ALA    HB1 2373   4.512   1.826   0.802 -0.4329 -0.5302 -1.5293
   10ALA    HB2 2374   4.482   1.964   0.721  1.4248 -1.1613  0.0509
   10ALA    HB3 2375   4.398   1.952   0.879 -1.1953 -2.9342 -1.0832
   10ALA      C 2376   4.597   2.161   0.883  0.2750 -0.2046  0.3624
   10ALA      O 2377   4.567   2.229   0.981  0.1461 -0.1562  0.2891
   11THR      N 2378   4.621   2.219   0.765 -0.4955 -0.4915  0.0598
   11THR      H 2379   4.642   2.162   0.685  0.6950  0.1262 -0.0946
   11THR     CA 2380   4.591   2.357   0.730 -0.2970 -0.4910 -0.1065
   11THR     HA 2381   4.649   2.416   0.801  1.0891  2.1906 -3.1927
   11THR     CB 2382   4.653   2.386   0.593 -0.2448  0.6098  0.1478
   11THR     HB 2383   4.607   2.477   0.553  0.8261  0.5026 -1.3973
   11THR    CG2 2384   4.801   2.419   0.602 -0.0324 -0.0994 -0.7098
   11THR   HG21 2385   4.843   2.322   0.628 -1.8166 -0.9824 -1.0178
   11THR   HG22 2386   4.811   2.500   0.674  0.2311  1.1775 -2.1093
   11THR   HG23 2387   4.841   2.455   0.507  0.3664 -0.2267 -0.5913
   11THR    OG1 2388   4.640   2.283   0.499  0.4570  0.5931  0.0663
   11THR    HG1 2389   4.722   2.290   0.449 -0.1110 -1.3990 -1.2774
   11THR      C 2390   4.447   2.406   0.736 -0.1189  0.0290 -0.0051
   11THR      O 2391   4.417   2.508   0.797 -0.3760 -0.3535  0.5190
   12GLN      N 2392   4.359   2.334   0.667 -0.0792  0.2925 -0.3337
   12GLN      H 2393   4.386   2.255   0.610 -3.9502 -2.1785  0.8245
   12GLN     CA 2394   4.221   2.375   0.651 -0.1481  0.4954  0.6841
   12GLN     HA 2395   4.200   2.472   0.695  2.1720  1.5704 -0.4183
   12GLN     CB 2396   4.185   2.387   0.503  0.4732  0.2751  0.5135
   12GLN    HB1 2397   4.193   2.290   0.454  1.1484  1.2611 -1.4507
   12GLN    HB2 2398   4.082   2.422   0.500  0.2109 -0.5156  0.1756
   12GLN     CG 2399   4.261   2.500   0.433 -0.0557  0.1996 -0.1896
   12GLN    HG1 2400   4.357   2.464   0.395 -1.5490 -0.3128 -3.9822
   12GLN    HG2 2401   4.273   2.587   0.497  2.8148  1.4379 -2.1768
   12GLN     CD 2402   4.188   2.540   0.306 -0.6194 -0.1222  0.0286
   12GLN    OE1 2403   4.108   2.633   0.306 -0.0190  0.4001 -0.2989
   12GLN    NE2 2404   4.203   2.466   0.195  1.2441  0.1461  0.0793
   12GLN   HE21 2405   4.151   2.499   0.115  0.9841  2.3141  1.0541
   12GLN   HE22 2406   4.252   2.378   0.201 -2.2053 -1.9816 -0.2096
   12GLN      C 2407   4.127   2.280   0.724 -0.2481  0.1678  0.1399
   12GLN      O 2408   4.157   2.164   0.751  0.1326  0.3297  0.4291
   13SER      N 2409   4.004   2.324   0.748 -0.4505  0.3304 -1.1366
   13SER      H 2410   3.998   2.422   0.722 -0.1367  0.8436  0.5941
   13SER     CA 2411   3.894   2.270   0.827  0.2340 -0.0065 -0.4018
   13SER     HA 2412   3.935   2.238   0.923  3.6246  1.0324 -1.3366
   13SER     CB 2413   3.789   2.376   0.858  0.3576 -0.1449  0.5053
   13SER    HB1 2414   3.766   2.416   0.759  0.0132 -0.8681  0.2835
   13SER    HB2 2415   3.697   2.328   0.890  0.0654  1.5625  2.4068
   13SER     OG 2416   3.820   2.486   0.941  0.0391  0.5297 -0.2590
   13SER     HG 2417   3.751   2.551   0.927 -1.5542 -0.1349  3.4802
   13SER      C 2418   3.830   2.151   0.756  0.6058 -0.4219 -0.0463
   13SER      O 2419   3.850   2.137   0.636  0.0890 -0.2639 -0.1512
   14TYR      N 2420   3.747   2.073   0.825 -0.8485  0.7075 -0.4737
   14TYR      H 2421   3.736   2.095   0.923 -1.5641  1.7774 -0.7811
   14TYR     CA 2422   3.674   1.957   0.778 -0.1640  0.0020  0.1958
   14TYR     HA 2423   3.733   1.880   0.728  0.8971 -0.2093  1.6832
   14TYR     CB 2424   3.620   1.883   0.901 -0.2370  0.2223  0.2959
   14TYR    HB1 2425   3.546   1.808   0.873  0.0416 -0.0475  0.2809
   14TYR    HB2 2426   3.572   1.954   0.968  0.9352 -0.0256  1.4373
   14TYR     CG 2427   3.720   1.803   0.980 -0.3750 -0.0956  0.1481
   14TYR    CD1 2428   3.781   1.866   1.089 -0.5860 -0.0224  0.2233
   14TYR    HD1 2429   3.752   1.968   1.109 -2.3979 -0.0517 -1.8377
   14TYR    CE1 2430   3.880   1.810   1.170 -0.4174  0.2512  0.2068
   14TYR    HE1 2431   3.923   1.856   1.259 -0.8228  0.4336  0.3127
   14TYR     CZ 2432   3.914   1.678   1.137 -0.1239  0.2509  0.4933
   14TYR     OH 2433   4.000   1.610   1.218  0.1832 -0.1549 -0.1621
   14TYR     HH 2434   4.019   1.663   1.296  0.4552 -3.3911  2.1337
   14TYR    CE2 2435   3.857   1.614   1.024  0.4643 -0.3394  0.5263
   14TYR    HE2 2436   3.887   1.513   0.999 -2.4100 -0.5338 -2.8696
   14TYR    CD2 2437   3.753   1.670   0.949  0.6505  0.0539  0.5595
   14TYR    HD2 2438   3.721   1.626   0.856  1.0512  2.9819 -1.0845
   14TYR      C 2439   3.560   1.990   0.683 -0.0560 -0.1408  0.0149
   14TYR      O 2440   3.510   2.102   0.693 -0.1649 -0.2137  0.2948
   15GLY      N 2441   3.532   1.906   0.584 -0.0033 -0.0586 -0.0694
   15GLY      H 2442   3.586   1.821   0.592  0.0681  0.0860  1.0529
   15GLY     CA 2443   3.440   1.928   0.474 -0.2610  0.2407  0.2041
   15GLY    HA1 2444   3.415   1.833   0.426  0.1404  0.4920 -0.5196
   15GLY    HA2 2445   3.347   1.968   0.513 -0.6512 -2.2989  2.1453
   15GLY      C 2446   3.479   2.032   0.371 -0.2103 -0.4164 -0.4517
   15GLY      O 2447   3.595   2.072   0.361 -0.2368  0.0832  1.0141
   16ALA      N 2448   3.380   2.087   0.300 -0.1593 -0.0402 -0.2345
   16ALA      H 2449   3.287   2.070   0.335  0.1304 -0.3283  0.4198
   16ALA     CA 2450   3.404   2.190   0.201 -0.0694  0.1628 -0.0034
   16ALA     HA 2451   3.494   2.240   0.236  1.0120 -1.0414 -0.9766
   16ALA     CB 2452   3.436   2.118   0.070 -0.0319  0.1558  0.0095
   16ALA    HB1 2453   3.512   2.043   0.092 -0.3551 -0.2396 -0.2123
   16ALA    HB2 2454   3.493   2.185   0.006 -0.0155  1.0732  0.9554
   16ALA    HB3 2455   3.345   2.075   0.029 -1.9047  1.0402  2.9655
   16ALA      C 2456   3.298   2.299   0.201  0.0199  0.2501 -0.0713
   16ALA      O 2457   3.191   2.289   0.261 -0.1119  0.1248 -0.3242
   17TYR      N 2458   3.320   2.402   0.119 -0.1546 -0.1038 -0.5677
   17TYR      H 2459   3.399   2.388   0.058  1.1207 -0.1318  1.0134
   17TYR     CA 2460   3.248   2.527   0.107 -0.0889 -0.0046  0.0404
   17TYR     HA 2461   3.143   2.500   0.118 -0.1919 -1.1494 -2.9572
   17TYR     CB 2462   3.275   2.624   0.222  0.4035 -0.1560  0.0527
   17TYR    HB1 2463   3.187   2.687   0.226 -0.8437 -1.8166 -0.1635
   17TYR    HB2 2464   3.284   2.560   0.310 -2.4383 -0.3502  0.2757
   17TYR     CG 2465   3.398   2.709   0.203  0.5661 -0.5476 -0.6925
   17TYR    CD1 2466   3.381   2.837   0.148  0.2682 -0.1447  0.3074
   17TYR    HD1 2467   3.283   2.876   0.126 -0.4465 -1.4364  1.0639
   17TYR    CE1 2468   3.495   2.917   0.133  0.1054  0.1874  0.8382
   17TYR    HE1 2469   3.484   3.016   0.090 -1.7180 -0.3922 -0.1462
   17TYR     CZ 2470   3.621   2.873   0.176  0.2369 -0.5701 -0.2906
   17TYR     OH 2471   3.730   2.955   0.168 -0.1992  0.0698  0.1876
   17TYR     HH 2472   3.814   2.908   0.170  0.4300  0.8299 -2.9521
   17TYR    CE2 2473   3.639   2.741   0.221  0.0582 -0.3828  0.3300
   17TYR    HE2 2474   3.737   2.701   0.242 -1.1226 -2.6703  1.8539
   17TYR    CD2 2475   3.526   2.659   0.232  0.3117 -0.7706  0.0688
   17TYR    HD2 2476   3.535   2.555   0.261  0.9270 -0.1564  2.2719
   17TYR      C 2477   3.262   2.595  -0.029 -0.3542 -0.1328 -0.0518
   17TYR      O 2478   3.356   2.557  -0.099 -0.2152 -0.1626  0.1498
   18PRO      N 2479   3.168   2.677  -0.076 -0.1874  0.1844  0.1647
   18PRO     CD 2480   3.046   2.719  -0.011  0.0804  0.5134  0.4592
   18PRO    HD1 2481   3.011   2.655   0.069 -1.0442 -0.1073 -0.4892
   18PRO    HD2 2482   3.073   2.816   0.032  1.4027 -0.4678  1.9553
   18PRO     CG 2483   2.947   2.749  -0.123  0.3841 -0.2468 -0.0192
   18PRO    HG1 2484   2.882   2.835  -0.103  1.2667 -0.0207  2.1229
   18PRO    HG2 2485   2.886   2.661  -0.145  1.4383 -0.5789 -1.8148
   18PRO     CB 2486   3.030   2.780  -0.247 -0.8229 -0.2390 -0.8447
   18PRO    HB1 2487   3.046   2.888  -0.242 -0.0625 -0.3885  0.4625
   18PRO    HB2 2488   2.983   2.745  -0.339 -1.0039  0.5913 -1.0732
   18PRO     CA 2489   3.162   2.711  -0.217 -0.7083  0.4384  0.2445
   18PRO     HA 2490   3.167   2.615  -0.268  0.8469  0.6792 -0.1290
   18PRO      C 2491   3.273   2.797  -0.277 -0.5411  0.0778  0.0288
   18PRO      O 2492   3.330   2.880  -0.207 -0.2817  0.3166 -0.4645
   19THR      N 2493   3.295   2.776  -0.407 -0.1422 -0.0023  0.1109
   19THR      H 2494   3.251   2.698  -0.452 -0.6926  0.6267 -0.4576
   19THR     CA 2495   3.396   2.850  -0.480 -0.3892  0.0599 -0.1656
   19THR     HA 2496   3.482   2.856  -0.413 -0.3697 -1.5361 -0.0217
   19THR     CB 2497   3.440   2.776  -0.606 -0.0363 -0.0379  0.0127
   19THR     HB 2498   3.511   2.832  -0.665  0.0909 -1.5324 -1.3018
   19THR    CG2 2499   3.498   2.637  -0.578 -0.0157  0.0242  0.2819
   19THR   HG21 2500   3.426   2.584  -0.516 -2.0037 -0.1066 -1.9872
   19THR   HG22 2501   3.501   2.584  -0.673 -1.0738 -0.3076  0.4140
   19THR   HG23 2502   3.597   2.650  -0.534  1.5880 -0.0061 -3.0302
   19THR    OG1 2503   3.330   2.738  -0.687 -0.0684  0.4966 -0.1917
   19THR    HG1 2504   3.344   2.796  -0.763 -2.4721  0.7571 -0.4975
   19THR      C 2505   3.360   2.996  -0.506  0.0510  0.2963  0.5027
   19THR      O 2506   3.448   3.081  -0.498  0.3479  0.0869 -0.3487
   20GLN      N 2507   3.236   3.028  -0.545  0.1331 -0.3290 -0.2978
   20GLN      H 2508   3.185   2.944  -0.570  0.5206 -0.7845  0.4051
   20GLN     CA 2509   3.174   3.157  -0.565  0.0296 -0.3537 -0.1334
   20GLN     HA 2510   3.259   3.212  -0.606  0.0770 -0.4662 -0.1853
   20GLN     CB 2511   3.065   3.147  -0.671 -0.0839 -0.1102 -0.0422
   20GLN    HB1 2512   3.041   3.248  -0.704 -1.0478 -0.7377 -1.3443
   20GLN    HB2 2513   2.983   3.095  -0.621  0.5470 -0.2556  0.8605
   20GLN     CG 2514   3.103   3.063  -0.792  0.0911 -0.0417 -0.0344
   20GLN    HG1 2515   3.022   3.065  -0.865  1.0506  0.3558 -1.1173
   20GLN    HG2 2516   3.128   2.963  -0.757  1.4515  0.1130 -0.5006
   20GLN     CD 2517   3.230   3.113  -0.861  0.0138 -0.2844 -0.3566
   20GLN    OE1 2518   3.342   3.069  -0.837  0.0005 -0.2856 -0.2952
   20GLN    NE2 2519   3.236   3.224  -0.935  0.2818  0.0300  0.1343
   20GLN   HE21 2520   3.329   3.254  -0.961 -0.3235  1.4720 -0.4572
   20GLN   HE22 2521   3.152   3.257  -0.980 -0.6608 -1.7067  0.5382
   20GLN      C 2522   3.138   3.223  -0.432  0.3191 -0.3234 -0.0675
   20GLN      O 2523   3.096   3.149  -0.343 -0.8662 -0.4012 -0.6623
   21PRO      N 2524   3.163   3.349  -0.397  1.0185 -0.5385  0.2161
   21PRO     CD 2525   3.141   3.409  -0.267  0.5769 -0.3804  0.0729
   21PRO    HD1 2526   3.222   3.369  -0.205  1.9504 -1.9923 -2.5586
   21PRO    HD2 2527   3.045   3.394  -0.218  0.8329  0.0195  0.7194
   21PRO     CG 2528   3.166   3.558  -0.287  0.1288 -0.3285 -0.0977
   21PRO    HG1 2529   3.069   3.595  -0.321  0.4061 -0.7320 -1.4005
   21PRO    HG2 2530   3.210   3.605  -0.200  0.3633  1.7582 -1.2824
   21PRO     CB 2531   3.263   3.565  -0.405 -0.0996  0.7528 -0.2316
   21PRO    HB1 2532   3.363   3.545  -0.367 -0.0643  1.4789  0.0645
   21PRO    HB2 2533   3.252   3.662  -0.454 -1.7705  0.5481 -0.3259
   21PRO     CA 2534   3.222   3.444  -0.489 -0.1761  0.3654  0.3558
   21PRO     HA 2535   3.315   3.393  -0.514  0.6263  1.0422  1.8428
   21PRO      C 2536   3.135   3.474  -0.611 -0.0609 -0.4456  0.0650
   21PRO      O 2537   3.013   3.468  -0.617 -0.1253  0.5238  0.1375
   22GLY      N 2538   3.202   3.512  -0.720  0.0077 -0.4707  0.0984
   22GLY      H 2539   3.302   3.525  -0.712 -0.1443  1.3015 -0.3765
   22GLY     CA 2540   3.138   3.553  -0.843  0.5016  0.1618  0.0463
   22GLY    HA1 2541   3.066   3.478  -0.876 -0.3118  0.9692 -0.0399
   22GLY    HA2 2542   3.215   3.561  -0.920  1.7255  1.2211  1.3214
   22GLY      C 2543   3.076   3.692  -0.836 -0.2196 -0.1645  0.2308
   22GLY      O 2544   3.108   3.768  -0.745 -0.1527 -0.0165  0.0843
   23GLN      N 2545   2.998   3.729  -0.937  0.1193 -0.0388  0.0113
   23GLN      H 2546   2.983   3.663  -1.013 -0.5054 -0.3330  0.3857
   23GLN     CA 2547   2.902   3.838  -0.937 -0.2404 -0.3518  0.0066
   23GLN     HA 2548   2.962   3.928  -0.931 -0.8437  0.0591 -0.0681
   23GLN     CB 2549   2.831   3.841  -1.072 -0.6549  0.1546  0.2309
   23GLN    HB1 2550   2.905   3.845  -1.152  0.8882  2.1532  1.6785
   23GLN    HB2 2551   2.762   3.925  -1.073  0.1867  0.9347  2.2226
   23GLN     CG 2552   2.752   3.712  -1.093 -0.5868  0.0822  0.4157
   23GLN    HG1 2553   2.813   3.628  -1.060  1.8949  0.8457 -1.8156
   23GLN    HG2 2554   2.661   3.708  -1.034  0.9193 -2.3861  2.8365
   23GLN     CD 2555   2.711   3.683  -1.237  0.2514 -0.0683  0.1970
   23GLN    OE1 2556   2.720   3.769  -1.323 -0.1528  0.1644  0.3813
   23GLN    NE2 2557   2.661   3.562  -1.267  0.0893  0.0995 -0.2147
   23GLN   HE21 2558   2.652   3.541  -1.365 -4.5143  1.7204 -0.3714
   23GLN   HE22 2559   2.646   3.493  -1.195  0.7015 -0.0686 -0.2412
   23GLN      C 2560   2.810   3.827  -0.817  0.1996  0.4107  0.4223
   23GLN      O 2561   2.772   3.717  -0.777 -0.1660  0.1681 -0.5749
   24GLY      N 2562   2.752   3.939  -0.773 -0.3530  0.0933  0.5265
   24GLY      H 2563   2.740   4.019  -0.833 -1.2618 -1.2686 -1.1860
   24GLY     CA 2564   2.655   3.925  -0.667 -0.6581 -0.5222  0.1704
   24GLY    HA1 2565   2.573   3.861  -0.698 -1.5758  0.7819 -0.1602
   24GLY    HA2 2566   2.714   3.885  -0.584 -1.3767 -1.0900  0.4157
   24GLY      C 2567   2.601   4.058  -0.616  0.0829  0.0709 -0.5659
   24GLY      O 2568   2.677   4.155  -0.609  0.2416 -0.0987  0.1940
   25TYR      N 2569   2.472   4.062  -0.584  0.3131  0.1938  0.3721
   25TYR      H 2570   2.424   3.974  -0.593  1.6156 -0.6877  1.6306
   25TYR     CA 2571   2.411   4.182  -0.529  0.0185  0.2918 -0.1626
   25TYR     HA 2572   2.427   4.262  -0.600 -0.6218 -0.5302 -1.2675
   25TYR     CB 2573   2.263   4.154  -0.507  0.1684 -0.2857  0.1340
   25TYR    HB1 2574   2.247   4.077  -0.431  2.3562 -1.8321 -0.8801
   25TYR    HB2 2575   2.216   4.117  -0.598  3.3887 -2.5021 -0.7717
   25TYR     CG 2576   2.198   4.281  -0.456  0.3258 -0.0379 -0.2792
   25TYR    CD1 2577   2.163   4.382  -0.546 -0.4005 -0.1262 -0.1035
   25TYR    HD1 2578   2.170   4.363  -0.652  1.1517 -1.3554  0.1771
   25TYR    CE1 2579   2.116   4.508  -0.507  0.0034 -0.0335  0.0871
   25TYR    HE1 2580   2.074   4.577  -0.578 -2.7230 -0.8721  0.7620
   25TYR     CZ 2581   2.118   4.538  -0.369  0.8414  0.4075 -0.0168
   25TYR     OH 2582   2.066   4.655  -0.322 -0.0107  0.1649 -0.3296
   25TYR     HH 2583   2.032   4.719  -0.384 -2.8088  1.3952  2.2395
   25TYR    CE2 2584   2.154   4.431  -0.285  0.3508  0.1265 -0.1586
   25TYR    HE2 2585   2.160   4.458  -0.180 -0.1182 -0.2389 -0.0340
   25TYR    CD2 2586   2.190   4.300  -0.318 -0.5086 -0.0770 -0.3135
   25TYR    HD2 2587   2.224   4.225  -0.248 -1.5657  1.3055  1.7885
   25TYR      C 2588   2.478   4.217  -0.397  0.3606 -0.4908 -0.1250
   25TYR      O 2589   2.486   4.135  -0.306 -0.5315 -0.4045  0.0324
   26SER      N 2590   2.529   4.340  -0.384 -0.6336 -0.0753 -0.1080
   26SER      H 2591   2.530   4.398  -0.466 -1.1742  0.8949  0.5525
   26SER     CA 2592   2.588   4.392  -0.262 -0.0187 -0.3148 -0.2987
   26SER     HA 2593   2.646   4.480  -0.289  2.9897 -1.2562  2.3758
   26SER     CB 2594   2.489   4.439  -0.156  0.1523  0.0771 -0.3109
   26SER    HB1 2595   2.526   4.440  -0.053  1.9001 -2.0870 -0.8459
   26SER    HB2 2596   2.393   4.386  -0.149 -0.4299  1.2676  1.5906
   26SER     OG 2597   2.462   4.574  -0.186 -0.3343  0.1248  0.3037
   26SER     HG 2598   2.399   4.601  -0.119  0.0125  1.1643  0.2221
   26SER      C 2599   2.688   4.301  -0.193  0.3583  0.1386 -0.2440
   26SER      O 2600   2.665   4.236  -0.091  0.5464  0.4235 -0.0185
   27GLN      N 2601   2.804   4.304  -0.260  0.2015  0.8045 -0.4972
   27GLN      H 2602   2.818   4.372  -0.332  1.0063  1.8020  0.5704
   27GLN     CA 2603   2.922   4.239  -0.206 -0.0679  0.7304  0.0146
   27GLN     HA 2604   2.885   4.159  -0.143 -1.0024  0.4153 -0.9059
   27GLN     CB 2605   3.002   4.184  -0.324  0.6816  0.1288  0.7943
   27GLN    HB1 2606   2.990   4.257  -0.404 -0.3396 -1.1922 -0.3023
   27GLN    HB2 2607   3.104   4.165  -0.290 -0.1163 -0.3955  3.0643
   27GLN     CG 2608   2.949   4.049  -0.373  0.1231  0.5671  0.1826
   27GLN    HG1 2609   2.967   3.973  -0.297  2.5456  1.7622  0.9133
   27GLN    HG2 2610   2.843   4.059  -0.394  0.8519  3.2668 -2.9611
   27GLN     CD 2611   3.011   3.981  -0.494  0.1263 -0.1847  0.6011
   27GLN    OE1 2612   3.094   4.046  -0.558 -0.5662  0.2668  0.1537
   27GLN    NE2 2613   2.992   3.850  -0.510  0.3472 -0.1589  0.1289
   27GLN   HE21 2614   3.028   3.810  -0.596  0.0033  0.3957 -0.2851
   27GLN   HE22 2615   2.928   3.798  -0.451 -0.2305  1.0131  0.5786
   27GLN      C 2616   3.010   4.325  -0.115 -0.0903  0.2643  0.4805
   27GLN      O 2617   3.054   4.429  -0.163 -0.2147 -0.2831 -0.8825
   28GLN      N 2618   3.046   4.272   0.002  0.6444 -0.3047  0.0071
   28GLN      H 2619   3.001   4.187   0.033  0.7399 -0.6877 -0.8621
   28GLN     CA 2620   3.114   4.344   0.108 -0.3117  0.1933  0.2917
   28GLN     HA 2621   3.056   4.435   0.123 -0.6742  0.0011  0.0928
   28GLN     CB 2622   3.091   4.262   0.235  0.4220 -0.0082  0.2964
   28GLN    HB1 2623   3.175   4.196   0.255 -0.3091 -0.2423  3.0861
   28GLN    HB2 2624   3.001   4.201   0.230  0.7405 -0.9524  3.7104
   28GLN     CG 2625   3.071   4.351   0.357  0.1629  0.4009 -0.0408
   28GLN    HG1 2626   3.162   4.409   0.369  1.7195 -1.8779 -0.1826
   28GLN    HG2 2627   2.988   4.420   0.341 -1.1345 -0.6267  1.8099
   28GLN     CD 2628   3.051   4.267   0.483  0.8066  0.0159 -0.1909
   28GLN    OE1 2629   3.062   4.145   0.492 -0.3782 -0.0548  0.5376
   28GLN    NE2 2630   3.024   4.324   0.601 -0.0424 -0.6981 -0.0312
   28GLN   HE21 2631   3.018   4.267   0.684 -1.1969 -0.8872 -0.2229
   28GLN   HE22 2632   3.009   4.423   0.609 -0.2489 -0.5966 -1.4228
   28GLN      C 2633   3.262   4.367   0.082 -0.2721 -0.2207  0.1474
   28GLN      O 2634   3.316   4.468   0.125  0.0851 -0.2270 -0.2876
   29SER      N 2635   3.327   4.279   0.005 -0.1507  0.2351 -0.2698
   29SER      H 2636   3.274   4.197  -0.022  0.8339 -1.6044  2.8824
   29SER     CA 2637   3.461   4.295  -0.047 -0.0779 -0.2751 -0.2380
   29SER     HA 2638   3.489   4.400  -0.042  3.2344 -1.0638  0.6578
   29SER     CB 2639   3.566   4.223   0.039 -0.2364  0.1006  0.2763
   29SER    HB1 2640   3.556   4.115   0.051  1.2109 -0.2400 -1.1543
   29SER    HB2 2641   3.556   4.267   0.138 -1.0855 -1.0326  0.7052
   29SER     OG 2642   3.693   4.264  -0.008 -0.1537 -0.3415  0.1109
   29SER     HG 2643   3.755   4.196   0.020 -2.7952 -2.4322  1.3319
   29SER      C 2644   3.459   4.251  -0.192  0.1178 -0.0369 -0.3135
   29SER      O 2645   3.361   4.190  -0.235 -0.3683  0.5205 -0.0102
   30SER      N 2646   3.569   4.273  -0.264  0.2986  0.2834  0.0585
   30SER      H 2647   3.650   4.311  -0.216  0.0232 -0.5908  1.2533
   30SER     CA 2648   3.591   4.216  -0.396  0.6261  0.1920  0.1511
   30SER     HA 2649   3.520   4.133  -0.398  0.2955  0.4644  0.3992
   30SER     CB 2650   3.547   4.314  -0.504  0.3212  0.0957  0.1880
   30SER    HB1 2651   3.613   4.400  -0.489  0.5676 -0.2521  1.1757
   30SER    HB2 2652   3.569   4.265  -0.599  0.9432  0.6554  0.0372
   30SER     OG 2653   3.414   4.361  -0.495  0.3107  0.0291  0.3921
   30SER     HG 2654   3.390   4.407  -0.577  2.7723 -2.8594 -2.2022
   30SER      C 2655   3.736   4.172  -0.405  0.5174  0.0270 -0.8202
   30SER      O 2656   3.829   4.253  -0.405  0.7304 -0.2148 -0.2804
   31GLN      N 2657   3.755   4.040  -0.410 -0.1621 -0.1368  0.5931
   31GLN      H 2658   3.674   3.979  -0.412 -1.5011  1.5659 -0.4641
   31GLN     CA 2659   3.880   3.973  -0.439 -0.1432  0.1672 -0.0511
   31GLN     HA 2660   3.962   4.045  -0.436 -0.7888  0.8918  1.0868
   31GLN     CB 2661   3.897   3.880  -0.320  0.1877 -0.5701 -0.6703
   31GLN    HB1 2662   3.817   3.806  -0.317 -0.8249  0.5155  1.2434
   31GLN    HB2 2663   3.979   3.812  -0.346  1.9517  1.1615  0.1146
   31GLN     CG 2664   3.928   3.933  -0.180 -0.4563  0.3508 -0.8692
   31GLN    HG1 2665   3.842   3.991  -0.149 -0.5218 -0.1500 -0.0816
   31GLN    HG2 2666   3.939   3.853  -0.106 -1.2740  0.9812 -0.0443
   31GLN     CD 2667   4.045   4.029  -0.167  0.4464 -0.9001  0.5545
   31GLN    OE1 2668   4.137   4.029  -0.249 -0.3844  0.0728 -0.3969
   31GLN    NE2 2669   4.052   4.108  -0.059  0.0231  0.1592 -0.1805
   31GLN   HE21 2670   3.979   4.108   0.011  1.9898 -1.9286  2.0844
   31GLN   HE22 2671   4.131   4.167  -0.038 -0.8915  0.9558  1.1505
   31GLN      C 2672   3.880   3.897  -0.571  0.4231  0.2609 -0.1088
   31GLN      O 2673   3.770   3.856  -0.607  0.3187  0.1276  0.3476
   32PRO      N 2674   3.991   3.883  -0.643  0.4373  0.4764 -0.1307
   32PRO     CD 2675   3.987   3.826  -0.776  0.7520  0.8645 -0.3071
   32PRO    HD1 2676   3.942   3.899  -0.843  0.1750 -1.6905 -2.8973
   32PRO    HD2 2677   3.920   3.741  -0.776 -0.9919  2.1827  0.1832
   32PRO     CG 2678   4.131   3.793  -0.814  0.6094 -0.0051 -0.1011
   32PRO    HG1 2679   4.154   3.692  -0.778  0.5735  0.3822  1.0398
   32PRO    HG2 2680   4.141   3.808  -0.922  2.6923  1.2178  0.2083
   32PRO     CB 2681   4.217   3.881  -0.724  0.4760 -0.0316  0.0524
   32PRO    HB1 2682   4.300   3.824  -0.682  0.8594  0.4923  0.0167
   32PRO    HB2 2683   4.263   3.956  -0.788  1.0720  1.1715  1.8087
   32PRO     CA 2684   4.124   3.934  -0.615  0.5837 -0.0460  0.1513
   32PRO     HA 2685   4.161   3.889  -0.523  0.6018 -1.7702 -0.6677
   32PRO      C 2686   4.142   4.085  -0.611  0.4277 -0.0126 -0.3635
   32PRO      O 2687   4.232   4.133  -0.542  0.2720  0.0543 -0.2051
   33TYR      N 2688   4.049   4.157  -0.676 -0.0018 -0.3796 -0.1589
   33TYR      H 2689   3.984   4.104  -0.732 -0.2904 -0.4528  0.2422
   33TYR     CA 2690   4.063   4.296  -0.714 -0.2032 -0.3093  0.0229
   33TYR     HA 2691   4.156   4.337  -0.675 -1.2699  1.5885  0.6757
   33TYR     CB 2692   4.077   4.308  -0.865 -0.2387  0.0290  0.0461
   33TYR    HB1 2693   4.107   4.413  -0.874  2.0773 -0.5718 -0.0284
   33TYR    HB2 2694   3.984   4.284  -0.916  1.6149 -1.6104 -2.9048
   33TYR     CG 2695   4.175   4.216  -0.934 -0.2593  0.1842 -0.1948
   33TYR    CD1 2696   4.133   4.115  -1.021 -0.7732 -0.1013  0.3725
   33TYR    HD1 2697   4.030   4.100  -1.050 -0.3508 -1.1941 -0.6170
   33TYR    CE1 2698   4.226   4.037  -1.091 -0.2577  0.2732  0.6335
   33TYR    HE1 2699   4.197   3.962  -1.163 -0.3367 -0.2998  1.2482
   33TYR     CZ 2700   4.363   4.065  -1.073 -0.0949 -0.1705  0.1267
   33TYR     OH 2701   4.458   3.992  -1.137  0.3243  0.1693  0.3517
   33TYR     HH 2702   4.547   4.028  -1.131 -0.3250  2.1876 -0.9657
   33TYR    CE2 2703   4.408   4.161  -0.980 -0.0735  0.2168 -0.2763
   33TYR    HE2 2704   4.514   4.177  -0.970  0.0678 -0.4630 -0.6755
   33TYR    CD2 2705   4.312   4.229  -0.904 -0.2595 -0.4855  0.1354
   33TYR    HD2 2706   4.348   4.299  -0.830 -0.9381 -1.2637  1.2305
   33TYR      C 2707   3.951   4.381  -0.656  0.3565  0.4068  0.0736
   33TYR      O 2708   3.835   4.347  -0.677  0.4449 -0.0967  0.3845
   34GLY      N 2709   3.985   4.487  -0.583 -0.0851  0.5992  0.0006
   34GLY      H 2710   4.074   4.531  -0.604  1.3139 -1.7999  0.5308
   34GLY     CA 2711   3.901   4.576  -0.505 -0.1691  0.3782  0.1606
   34GLY    HA1 2712   3.838   4.514  -0.441  0.0629  0.2630  0.2772
   34GLY    HA2 2713   3.958   4.647  -0.446 -3.3663  2.5810  0.8665
   34GLY      C 2714   3.806   4.662  -0.587 -0.3549  0.0132 -0.0092
   34GLY      O 2715   3.807   4.673  -0.710  0.1506 -0.4826 -0.0522
   35GLN      N 2716   3.725   4.734  -0.510 -0.1297  0.4190 -0.1492
   35GLN      H 2717   3.744   4.743  -0.411  0.7180 -0.3842 -0.2252
   35GLN     CA 2718   3.605   4.802  -0.556 -0.4091  0.1852  0.2279
   35GLN     HA 2719   3.567   4.744  -0.641  4.5272 -0.0946 -2.1357
   35GLN     CB 2720   3.510   4.799  -0.437 -0.2502  0.1790  0.3549
   35GLN    HB1 2721   3.418   4.846  -0.472 -0.6127  0.5091  1.6941
   35GLN    HB2 2722   3.544   4.854  -0.349  1.4556  1.1524 -0.8728
   35GLN     CG 2723   3.482   4.654  -0.399 -0.1187  0.0148 -0.1620
   35GLN    HG1 2724   3.465   4.587  -0.483  1.4206  0.5158 -0.8917
   35GLN    HG2 2725   3.567   4.600  -0.357 -1.4543 -0.7799  1.7034
   35GLN     CD 2726   3.376   4.633  -0.291  0.6570 -0.1494  0.5775
   35GLN    OE1 2727   3.337   4.729  -0.224  0.4147 -0.0554  0.3016
   35GLN    NE2 2728   3.311   4.518  -0.274 -0.3866  0.3363 -0.0523
   35GLN   HE21 2729   3.249   4.503  -0.195  0.9082 -1.2586  0.7219
   35GLN   HE22 2730   3.336   4.439  -0.332  0.8495 -0.4087  1.4183
   35GLN      C 2731   3.624   4.942  -0.612 -0.0397 -0.0599 -0.2701
   35GLN      O 2732   3.712   5.016  -0.568 -0.4601  0.4626 -0.3003
   36GLN      N 2733   3.548   4.974  -0.716 -0.0780 -0.1142 -0.2586
   36GLN      H 2734   3.482   4.907  -0.754  1.3426 -1.4071 -0.5341
   36GLN     CA 2735   3.573   5.088  -0.802  0.0595 -0.0427 -0.1215
   36GLN     HA 2736   3.654   5.144  -0.755 -0.0874  1.1281 -1.1966
   36GLN     CB 2737   3.610   5.049  -0.945  0.3905 -0.2243  0.0112
   36GLN    HB1 2738   3.530   4.999  -0.999 -0.2110 -0.6387  1.2328
   36GLN    HB2 2739   3.630   5.146  -0.989 -1.0032  0.6829  1.2700
   36GLN     CG 2740   3.731   4.956  -0.948  0.3769 -0.2353 -0.2071
   36GLN    HG1 2741   3.705   4.851  -0.951  1.4104 -0.6587  2.4863
   36GLN    HG2 2742   3.801   4.986  -0.869 -0.4013  2.7097 -0.5227
   36GLN     CD 2743   3.809   4.984  -1.076 -0.6901  0.1167 -0.7896
   36GLN    OE1 2744   3.880   5.083  -1.089 -0.0645 -0.2153  0.0282
   36GLN    NE2 2745   3.798   4.895  -1.175 -0.3526 -0.1248 -0.6120
   36GLN   HE21 2746   3.734   4.817  -1.173 -0.1294 -0.2915  0.2425
   36GLN   HE22 2747   3.843   4.914  -1.264 -2.7537 -0.0808 -1.9110
   36GLN      C 2748   3.457   5.185  -0.810  0.2635  0.1925 -0.2585
   36GLN      O 2749   3.479   5.306  -0.820 -0.8776  0.4745  0.3872
   37SER      N 2750   3.331   5.140  -0.808  0.2919  0.1201 -0.1184
   37SER      H 2751   3.323   5.039  -0.815  0.8465  0.0816 -0.2836
   37SER     CA 2752   3.207   5.214  -0.815 -0.2775 -0.8069  0.0034
   37SER     HA 2753   3.224   5.315  -0.777 -0.0075 -0.9213  0.1914
   37SER     CB 2754   3.156   5.231  -0.958  0.0916  0.7092  0.0387
   37SER    HB1 2755   3.061   5.285  -0.960 -0.4500 -0.1504  1.2221
   37SER    HB2 2756   3.223   5.286  -1.023 -0.1593 -0.9268 -1.6759
   37SER     OG 2757   3.145   5.106  -1.022  0.4575  0.6224  0.1411
   37SER     HG 2758   3.119   5.118  -1.113  0.0444 -0.0263  0.1639
   37SER      C 2759   3.092   5.160  -0.730 -0.6130 -0.2121 -0.0675
   37SER      O 2760   3.021   5.232  -0.660  0.0111  0.4176 -0.0679
   38TYR      N 2761   3.067   5.030  -0.720 -0.0700 -0.3068  0.1258
   38TYR      H 2762   3.134   4.972  -0.768 -0.3798  1.2167 -2.2941
   38TYR     CA 2763   2.966   4.961  -0.641 -0.1471 -0.0145  0.2821
   38TYR     HA 2764   2.905   5.027  -0.579 -1.7411 -1.9856  0.9163
   38TYR     CB 2765   2.866   4.908  -0.743  0.2969 -0.0386 -0.1451
   38TYR    HB1 2766   2.919   4.848  -0.818 -0.6360  0.5136 -1.2725
   38TYR    HB2 2767   2.790   4.844  -0.698 -0.1619  1.6177  1.5378
   38TYR     CG 2768   2.797   5.020  -0.816  0.0065 -0.2409 -0.1818
   38TYR    CD1 2769   2.694   5.090  -0.751  0.2844  0.0052 -0.0073
   38TYR    HD1 2770   2.665   5.057  -0.653 -0.2717 -0.4922 -0.3316
   38TYR    CE1 2771   2.618   5.189  -0.815  0.1161 -0.3360 -0.3381
   38TYR    HE1 2772   2.539   5.245  -0.768  1.3037  1.2870 -0.1797
   38TYR     CZ 2773   2.651   5.224  -0.947  0.2397  0.2330 -0.1594
   38TYR     OH 2774   2.568   5.310  -1.013  0.5657  0.5932 -0.1034
   38TYR     HH 2775   2.503   5.357  -0.961 -0.0715 -0.7745  0.3727
   38TYR    CE2 2776   2.753   5.156  -1.017  0.0469  0.2349 -0.4417
   38TYR    HE2 2777   2.771   5.184  -1.120 -3.3906 -1.3760 -1.6546
   38TYR    CD2 2778   2.823   5.056  -0.949 -0.7692 -0.2796 -0.3488
   38TYR    HD2 2779   2.893   4.993  -1.002 -2.2808 -2.4142  0.0154
   38TYR      C 2780   3.016   4.851  -0.549 -0.0899 -0.2265 -0.0010
   38TYR      O 2781   3.125   4.796  -0.567  0.0204 -0.0535  0.1319
   39SER      N 2782   2.935   4.807  -0.452  0.0243 -0.7955 -0.1576
   39SER      H 2783   2.845   4.853  -0.448  0.2791 -0.1078 -1.4947
   39SER     CA 2784   2.963   4.691  -0.371  0.6061 -0.1994  0.5141
   39SER     HA 2785   3.066   4.691  -0.336  1.9681 -2.3590 -2.9739
   39SER     CB 2786   2.882   4.697  -0.241  0.0948 -0.3439  0.2065
   39SER    HB1 2787   2.912   4.610  -0.183  0.3444 -0.9405 -0.7928
   39SER    HB2 2788   2.777   4.682  -0.267 -0.3370 -1.4068  2.3580
   39SER     OG 2789   2.893   4.809  -0.157  0.5293  0.0609 -0.3760
   39SER     HG 2790   2.984   4.830  -0.136  0.1031 -0.1156  1.9852
   39SER      C 2791   2.948   4.563  -0.452 -0.3845  0.2446 -0.0225
   39SER      O 2792   2.838   4.509  -0.450 -0.2456 -0.0363  0.0583
   40GLY      N 2793   3.054   4.526  -0.525 -0.7420  0.0155 -0.4316
   40GLY      H 2794   3.126   4.597  -0.521 -0.1478 -0.6181  2.1634
   40GLY     CA 2795   3.053   4.411  -0.612  0.1932 -0.3744  0.0702
   40GLY    HA1 2796   2.972   4.341  -0.590  1.7387 -3.1622 -2.2963
   40GLY    HA2 2797   3.139   4.350  -0.583 -0.3980  0.1064  3.1471
   40GLY      C 2798   3.045   4.448  -0.759  0.0811  0.4553  0.2856
   40GLY      O 2799   3.075   4.558  -0.806 -0.1273  0.3156 -0.1791
   41TYR      N 2800   3.008   4.348  -0.839  0.5447  0.6740 -0.2084
   41TYR      H 2801   2.995   4.259  -0.793 -1.5418  2.4482  2.9901
   41TYR     CA 2802   3.009   4.344  -0.984  0.3487  0.2834 -0.2009
   41TYR     HA 2803   3.089   4.405  -1.026 -0.1386  1.1599  0.1009
   41TYR     CB 2804   3.021   4.201  -1.034  0.1787  0.2625 -0.1798
   41TYR    HB1 2805   3.119   4.161  -1.007  1.1630  2.9862  0.5741
   41TYR    HB2 2806   2.944   4.141  -0.984 -0.3964 -0.0925 -1.4438
   41TYR     CG 2807   2.992   4.190  -1.181 -0.1198  0.3308 -0.1278
   41TYR    CD1 2808   3.091   4.227  -1.273  0.2014 -0.4920 -0.1208
   41TYR    HD1 2809   3.188   4.255  -1.233  1.7824  0.5065 -4.1338
   41TYR    CE1 2810   3.067   4.220  -1.411 -0.6287  0.6666 -0.0463
   41TYR    HE1 2811   3.140   4.254  -1.483 -0.0703 -1.2159 -0.4214
   41TYR     CZ 2812   2.946   4.165  -1.457  0.0620 -0.8385 -0.1045
   41TYR     OH 2813   2.918   4.152  -1.589  0.1965  0.6256 -0.2891
   41TYR     HH 2814   3.001   4.152  -1.638  0.9503 -0.3516  0.9468
   41TYR    CE2 2815   2.840   4.137  -1.368 -0.3452 -0.0563 -0.3453
   41TYR    HE2 2816   2.743   4.107  -1.405 -1.7301  0.4060  2.6565
   41TYR    CD2 2817   2.866   4.154  -1.232  0.1852 -0.3688 -0.4071
   41TYR    HD2 2818   2.779   4.133  -1.172 -0.4361  0.0178 -1.1581
   41TYR      C 2819   2.883   4.413  -1.035 -0.1194 -0.4437 -0.0365
   41TYR      O 2820   2.780   4.417  -0.968 -0.1632  0.1157 -0.1369
   42SER      N 2821   2.901   4.488  -1.144 -0.9300 -0.5159 -0.2232
   42SER      H 2822   2.996   4.502  -1.173 -0.6621 -1.3096  0.2431
   42SER     CA 2823   2.804   4.574  -1.208 -0.4704 -0.2320 -0.5415
   42SER     HA 2824   2.701   4.545  -1.184 -1.3636  2.0975 -1.2395
   42SER     CB 2825   2.809   4.721  -1.168 -0.2782 -0.4915  0.3986
   42SER    HB1 2826   2.732   4.775  -1.224  0.2878  2.5366  2.2747
   42SER    HB2 2827   2.787   4.719  -1.061  4.2631 -1.6997  1.5281
   42SER     OG 2828   2.926   4.797  -1.188 -0.7488  0.1546  0.0762
   42SER     HG 2829   2.992   4.778  -1.121  0.7825  1.1446 -1.1002
   42SER      C 2830   2.815   4.559  -1.359 -0.1654  0.2893 -0.5725
   42SER      O 2831   2.924   4.577  -1.414  0.0594  0.1459 -0.1748
   43GLN      N 2832   2.704   4.526  -1.425 -0.5001 -0.6200  0.4308
   43GLN      H 2833   2.613   4.524  -1.380 -0.6110  0.1792  0.2482
   43GLN     CA 2834   2.709   4.495  -1.567  0.4699  0.3333  0.2522
   43GLN     HA 2835   2.810   4.464  -1.592  1.3125  1.0465  2.4846
   43GLN     CB 2836   2.675   4.619  -1.650 -0.2118 -0.1436 -0.1811
   43GLN    HB1 2837   2.672   4.589  -1.755  1.0978 -3.0114  0.5094
   43GLN    HB2 2838   2.581   4.662  -1.615  0.4671  1.1872  0.0533
   43GLN     CG 2839   2.781   4.727  -1.632 -0.1106 -0.2623 -0.0602
   43GLN    HG1 2840   2.786   4.751  -1.525  0.9210 -0.8594  0.0361
   43GLN    HG2 2841   2.735   4.809  -1.687 -2.6571  0.2100  2.5160
   43GLN     CD 2842   2.919   4.691  -1.685 -0.0895 -0.1423 -0.0858
   43GLN    OE1 2843   2.950   4.594  -1.753 -0.1260  0.2452 -0.6708
   43GLN    NE2 2844   3.015   4.779  -1.659 -0.4353  0.3871 -0.5655
   43GLN   HE21 2845   3.103   4.772  -1.709 -1.3013  0.1073 -2.0891
   43GLN   HE22 2846   3.003   4.858  -1.597 -0.3271  0.5084 -0.6971
   43GLN      C 2847   2.603   4.389  -1.592 -0.0253  0.8608  0.1037
   43GLN      O 2848   2.518   4.359  -1.509  0.2602  0.2465  0.1725
   44SER      N 2849   2.614   4.325  -1.709  0.1172  0.3850  0.3780
   44SER      H 2850   2.688   4.345  -1.775 -0.8009  0.2039 -0.7315
   44SER     CA 2851   2.532   4.215  -1.755  0.3501  0.3238  0.1081
   44SER     HA 2852   2.429   4.250  -1.745 -0.3208 -2.0335  2.3457
   44SER     CB 2853   2.556   4.181  -1.902 -0.4197 -0.0133  0.0588
   44SER    HB1 2854   2.498   4.093  -1.928 -0.1619 -0.1426 -0.0768
   44SER    HB2 2855   2.661   4.160  -1.919 -1.0402 -1.3889 -2.7857
   44SER     OG 2856   2.520   4.280  -1.996  0.2326  0.1085 -0.0649
   44SER     HG 2857   2.557   4.250  -2.079  0.9332  0.8789 -0.0488
   44SER      C 2858   2.550   4.089  -1.673 -0.0517  0.3070  0.1702
   44SER      O 2859   2.635   4.006  -1.706 -0.0077  0.2658  0.3869
   45THR      N 2860   2.463   4.061  -1.575  0.0630  0.3456  0.2828
   45THR      H 2861   2.390   4.128  -1.556 -0.3029 -0.1985  0.8137
   45THR     CA 2862   2.458   3.930  -1.514 -0.3333 -0.0447 -0.5706
   45THR     HA 2863   2.559   3.907  -1.482  0.2626  1.0237 -1.6133
   45THR     CB 2864   2.379   3.944  -1.383  0.3278 -0.2677 -0.1434
   45THR     HB 2865   2.282   3.983  -1.414  0.2270  0.4451  1.0156
   45THR    CG2 2866   2.352   3.811  -1.314 -0.4115 -0.0722 -0.0505
   45THR   HG21 2867   2.325   3.823  -1.209 -0.3654 -0.1321 -0.0321
   45THR   HG22 2868   2.439   3.745  -1.309  0.6766  1.3917  2.1890
   45THR   HG23 2869   2.268   3.760  -1.361  0.0311 -1.1552  0.3033
   45THR    OG1 2870   2.440   4.036  -1.295 -0.4404  0.4144 -0.3137
   45THR    HG1 2871   2.523   3.997  -1.267 -1.6354 -1.7354  0.5039
   45THR      C 2872   2.402   3.820  -1.603 -0.0172 -0.8031  0.1560
   45THR      O 2873   2.303   3.835  -1.673  0.5697 -0.5865 -0.6387
   46ASP      N 2874   2.467   3.703  -1.603  0.6478 -0.4464 -0.7130
   46ASP      H 2875   2.557   3.694  -1.559  0.5730 -0.5537 -0.5822
   46ASP     CA 2876   2.404   3.579  -1.643 -0.3861 -0.2716  0.3087
   46ASP     HA 2877   2.298   3.604  -1.648  0.0249  1.5182  0.0246
   46ASP     CB 2878   2.459   3.534  -1.778 -0.1956  0.4867  0.1330
   46ASP    HB1 2879   2.557   3.488  -1.766  0.3769  1.2729 -1.2091
   46ASP    HB2 2880   2.480   3.619  -1.844  0.3858  1.4312  1.4821
   46ASP     CG 2881   2.370   3.434  -1.851  0.4345  0.1605 -0.1961
   46ASP    OD1 2882   2.402   3.382  -1.960  0.1559  0.2056 -0.3017
   46ASP    OD2 2883   2.260   3.400  -1.802  0.1258 -0.2287 -1.1391
   46ASP      C 2884   2.416   3.466  -1.541  0.1728 -0.2865  0.2294
   46ASP      O 2885   2.525   3.445  -1.489  0.3953  0.0843 -0.0796
   47THR      N 2886   2.308   3.390  -1.520 -0.1841  0.0470 -0.3502
   47THR      H 2887   2.227   3.432  -1.564 -1.0266 -1.8830 -0.7359
   47THR     CA 2888   2.294   3.275  -1.433 -0.0904  0.2945 -0.0083
   47THR     HA 2889   2.397   3.251  -1.408 -0.4630  0.9872  2.5673
   47THR     CB 2890   2.222   3.324  -1.307 -0.4554  0.0343 -0.1165
   47THR     HB 2891   2.204   3.238  -1.242  1.3772 -0.0763  0.3055
   47THR    CG2 2892   2.289   3.435  -1.228  0.3111 -0.3584 -0.2101
   47THR   HG21 2893   2.392   3.403  -1.208  0.4420 -0.6863 -1.3869
   47THR   HG22 2894   2.291   3.532  -1.277  0.5295  0.7322  1.8440
   47THR   HG23 2895   2.229   3.444  -1.137 -0.4924 -1.0098 -0.6659
   47THR    OG1 2896   2.101   3.381  -1.354 -0.1199  0.5171 -0.4021
   47THR    HG1 2897   2.027   3.349  -1.302 -1.7003  1.5396 -1.9212
   47THR      C 2898   2.230   3.151  -1.493 -0.4749  0.3397  0.2993
   47THR      O 2899   2.196   3.059  -1.420 -0.4526 -0.3070 -0.4859
   48SER      N 2900   2.225   3.149  -1.626  0.0527 -0.2474  0.2806
   48SER      H 2901   2.249   3.233  -1.676  2.8130 -1.0111  0.1797
   48SER     CA 2902   2.178   3.036  -1.705  0.0371 -0.0389 -0.0131
   48SER     HA 2903   2.070   3.024  -1.693 -0.1830  2.2760  0.8310
   48SER     CB 2904   2.199   3.074  -1.851  0.2921  0.0892  0.0562
   48SER    HB1 2905   2.303   3.105  -1.864 -0.4262  1.8352 -2.1806
   48SER    HB2 2906   2.173   2.984  -1.907 -0.4760  0.0716  0.4188
   48SER     OG 2907   2.127   3.185  -1.900  0.1372 -0.3905 -0.8179
   48SER     HG 2908   2.166   3.268  -1.871 -2.0211  0.0355  1.1625
   48SER      C 2909   2.250   2.905  -1.679  0.0369 -0.1582 -0.6009
   48SER      O 2910   2.369   2.906  -1.648 -0.0396 -0.2550 -0.2989
   49GLY      N 2911   2.177   2.793  -1.686 -0.2810  0.0010  0.0642
   49GLY      H 2912   2.082   2.806  -1.720  0.3250  1.5573 -1.1911
   49GLY     CA 2913   2.229   2.663  -1.651  0.6847  0.5393  0.6716
   49GLY    HA1 2914   2.150   2.591  -1.630  1.1243 -0.3630 -0.5826
   49GLY    HA2 2915   2.283   2.668  -1.557  0.6458 -1.0199  0.8093
   49GLY      C 2916   2.326   2.613  -1.758 -0.5235  0.0498 -0.2221
   49GLY      O 2917   2.356   2.662  -1.866  0.0462  0.0295 -0.0755
   50TYR      N 2918   2.390   2.505  -1.713 -0.6137  0.0169 -0.1718
   50TYR      H 2919   2.365   2.470  -1.621  1.2435  1.7278  1.0655
   50TYR     CA 2920   2.503   2.437  -1.774 -0.6496 -0.0168 -0.2004
   50TYR     HA 2921   2.495   2.444  -1.883  0.9134  0.2813 -0.3152
   50TYR     CB 2922   2.634   2.501  -1.728 -0.4580 -0.1090 -0.6156
   50TYR    HB1 2923   2.632   2.603  -1.765 -3.8591 -0.0897 -0.7217
   50TYR    HB2 2924   2.717   2.449  -1.776 -0.4176 -0.5807 -0.0552
   50TYR     CG 2925   2.660   2.506  -1.580 -0.0021  0.1862 -0.7054
   50TYR    CD1 2926   2.711   2.393  -1.515 -0.6214  0.6505  0.6383
   50TYR    HD1 2927   2.745   2.312  -1.579 -1.7913 -0.1850  1.0386
   50TYR    CE1 2928   2.749   2.402  -1.381  0.0827 -0.0621  0.4970
   50TYR    HE1 2929   2.805   2.321  -1.336 -0.0570  0.8319  2.3978
   50TYR     CZ 2930   2.698   2.512  -1.309 -0.5383 -0.2231  0.3148
   50TYR     OH 2931   2.749   2.543  -1.186 -0.2693 -0.0221  0.1538
   50TYR     HH 2932   2.802   2.467  -1.158  0.6635  0.0817 -1.2144
   50TYR    CE2 2933   2.631   2.620  -1.370 -0.0631 -0.1613 -0.1029
   50TYR    HE2 2934   2.608   2.710  -1.315 -1.6402 -0.2890 -0.5058
   50TYR    CD2 2935   2.612   2.617  -1.509 -0.0224 -0.2025 -0.1077
   50TYR    HD2 2936   2.568   2.704  -1.555 -1.5335 -0.6061  0.5081
   50TYR      C 2937   2.502   2.289  -1.742  0.0009  0.0320  0.0531
   50TYR      O 2938   2.465   2.242  -1.634  0.6385 -0.5301  0.0364
   51GLY      N 2939   2.547   2.206  -1.836  0.2588  0.0045  0.2006
   51GLY      H 2940   2.594   2.236  -1.920  1.1677 -0.6190  0.4598
   51GLY     CA 2941   2.530   2.063  -1.819  0.0745 -0.0594 -0.4853
   51GLY    HA1 2942   2.424   2.039  -1.808  0.4413 -1.4179  0.2737
   51GLY    HA2 2943   2.542   2.007  -1.911  0.8730 -1.8675  0.6549
   51GLY      C 2944   2.607   2.012  -1.698  0.1365 -0.2631 -0.6100
   51GLY      O 2945   2.729   2.023  -1.680  0.0840 -0.1218 -0.3398
   52GLN      N 2946   2.542   1.936  -1.610  0.2944  0.7384  0.4058
   52GLN      H 2947   2.442   1.926  -1.620  0.4735 -0.3233 -0.6614
   52GLN     CA 2948   2.609   1.869  -1.500  0.2209  0.0352  0.0298
   52GLN     HA 2949   2.717   1.863  -1.514  0.2337 -1.1640  0.5460
   52GLN     CB 2950   2.563   1.928  -1.368 -0.0746 -0.1444  0.0075
   52GLN    HB1 2951   2.580   1.858  -1.286 -1.3873 -0.3605  0.1242
   52GLN    HB2 2952   2.456   1.947  -1.382 -0.1243  1.4225  1.9691
   52GLN     CG 2953   2.627   2.064  -1.344 -0.0655 -0.0872 -0.3379
   52GLN    HG1 2954   2.720   2.046  -1.290 -0.8099 -0.8196  0.7594
   52GLN    HG2 2955   2.648   2.119  -1.436  1.5263 -0.1928 -0.0730
   52GLN     CD 2956   2.535   2.152  -1.260 -0.1864 -0.4326 -0.1059
   52GLN    OE1 2957   2.500   2.123  -1.146 -0.2353 -0.0185 -0.0145
   52GLN    NE2 2958   2.479   2.258  -1.318 -0.2255 -0.0017  0.7012
   52GLN   HE21 2959   2.498   2.287  -1.413 -0.0257  1.4411  1.1567
   52GLN   HE22 2960   2.425   2.316  -1.256  1.2648  2.8528 -0.4983
   52GLN      C 2961   2.561   1.725  -1.501  0.0658  0.0870 -0.1158
   52GLN      O 2962   2.449   1.696  -1.542  0.1244 -0.2039 -0.0731
   53SER      N 2963   2.636   1.629  -1.446  0.2949 -0.0450 -0.6489
   53SER      H 2964   2.712   1.651  -1.383  0.6864 -1.2529 -0.6747
   53SER     CA 2965   2.589   1.494  -1.425 -0.1226  0.2231  0.2272
   53SER     HA 2966   2.515   1.479  -1.505  1.1992  1.2677 -1.2575
   53SER     CB 2967   2.710   1.402  -1.438 -0.5602 -0.2859 -0.3587
   53SER    HB1 2968   2.687   1.296  -1.454 -0.9891 -0.1764 -0.4858
   53SER    HB2 2969   2.766   1.392  -1.344 -0.7787 -1.6553 -0.3538
   53SER     OG 2970   2.795   1.437  -1.544  0.1163 -0.1134  0.2343
   53SER     HG 2971   2.877   1.475  -1.510  1.0880 -0.8600 -1.1482
   53SER      C 2972   2.516   1.482  -1.292  0.1645  0.3934  0.3981
   53SER      O 2973   2.545   1.390  -1.215 -0.1735 -0.1738 -0.1422
   54SER      N 2974   2.406   1.554  -1.268 -0.3239 -0.1085 -0.2902
   54SER      H 2975   2.385   1.621  -1.341 -0.3855  0.3478  0.1410
   54SER     CA 2976   2.330   1.561  -1.145 -0.3047  0.2060 -0.2964
   54SER     HA 2977   2.335   1.459  -1.108  0.5804 -0.0434 -1.0642
   54SER     CB 2978   2.400   1.650  -1.042  0.2682 -0.1580 -0.3694
   54SER    HB1 2979   2.400   1.748  -1.090 -3.4017  0.2818  0.2643
   54SER    HB2 2980   2.335   1.655  -0.955  1.7941 -1.7565  0.9296
   54SER     OG 2981   2.535   1.623  -1.012  0.0984 -0.3387  0.2457
   54SER     HG 2982   2.549   1.676  -0.933 -0.8686 -0.3259  0.4148
   54SER      C 2983   2.182   1.595  -1.152 -0.4387 -0.2239  0.3685
   54SER      O 2984   2.153   1.681  -1.236  0.4945 -0.2211  0.0378
   55TYR      N 2985   2.095   1.528  -1.076 -0.3553 -0.5146  0.2074
   55TYR      H 2986   2.138   1.475  -1.001 -0.1772 -1.4782 -0.5589
   55TYR     CA 2987   1.955   1.561  -1.069 -0.2005  0.2000  0.0001
   55TYR     HA 2988   1.917   1.616  -1.156  0.2936 -0.7120 -0.8015
   55TYR     CB 2989   1.880   1.429  -1.060  0.0862 -0.0002 -0.5298
   55TYR    HB1 2990   1.931   1.357  -1.124  0.0327 -0.7139  0.2152
   55TYR    HB2 2991   1.888   1.384  -0.961 -1.2984  1.9378  0.5295
   55TYR     CG 2992   1.732   1.440  -1.088  0.0114 -0.0620 -0.1601
   55TYR    CD1 2993   1.643   1.462  -0.982  0.0560  0.0387 -0.1447
   55TYR    HD1 2994   1.675   1.481  -0.881 -2.7072  0.4481  0.7574
   55TYR    CE1 2995   1.505   1.473  -1.005  0.0156 -0.3632 -0.0930
   55TYR    HE1 2996   1.434   1.491  -0.926  0.1764  0.5510 -0.1530
   55TYR     CZ 2997   1.460   1.465  -1.138  0.1491 -0.0099 -0.1609
   55TYR     OH 2998   1.328   1.485  -1.170  0.0987 -0.0815  0.0000
   55TYR     HH 2999   1.278   1.494  -1.089  0.4484  1.5905  0.0682
   55TYR    CE2 3000   1.544   1.434  -1.247  0.1034  0.0030 -0.2009
   55TYR    HE2 3001   1.504   1.417  -1.346 -1.6602  1.7790  0.1389
   55TYR    CD2 3002   1.681   1.427  -1.218  0.0697 -0.4449 -0.1466
   55TYR    HD2 3003   1.751   1.399  -1.295  2.1166  0.9703  1.1041
   55TYR      C 3004   1.921   1.649  -0.949 -0.1190  0.3894 -0.1158
   55TYR      O 3005   2.005   1.675  -0.863 -0.7816 -0.1261  0.7031
   56SER      N 3006   1.803   1.710  -0.946 -0.2817  0.1136 -0.7825
   56SER      H 3007   1.741   1.694  -1.025 -3.3698  2.2958  0.9607
   56SER     CA 3008   1.762   1.806  -0.846  0.0942  0.0014 -0.5214
   56SER     HA 3009   1.825   1.893  -0.862  0.3177 -0.6084 -3.5082
   56SER     CB 3010   1.619   1.850  -0.874  0.0454 -0.1097 -0.4487
   56SER    HB1 3011   1.615   1.881  -0.979 -0.8544 -0.7982 -0.6314
   56SER    HB2 3012   1.588   1.924  -0.800 -1.3034 -1.0320 -0.0510
   56SER     OG 3013   1.527   1.745  -0.857  0.4440 -0.4522 -0.4055
   56SER     HG 3014   1.439   1.771  -0.886 -0.6264 -1.8473  1.3140
   56SER      C 3015   1.773   1.764  -0.700 -0.2761  0.3991 -0.3756
   56SER      O 3016   1.766   1.644  -0.672 -0.5590  0.3707 -0.5614
   57SER      N 3017   1.778   1.852  -0.600  0.5166  0.3364 -0.3554
   57SER      H 3018   1.799   1.945  -0.634 -0.3742  1.0740  1.0417
   57SER     CA 3019   1.842   1.820  -0.474 -0.4176 -0.2061 -0.0122
   57SER     HA 3020   1.921   1.744  -0.480  1.8375  1.9295  1.1010
   57SER     CB 3021   1.914   1.945  -0.426 -0.5169 -0.1936  0.1055
   57SER    HB1 3022   1.839   2.024  -0.421 -0.1849  0.1240  0.1764
   57SER    HB2 3023   1.961   1.923  -0.330 -0.1439  1.1535  0.2597
   57SER     OG 3024   2.019   1.980  -0.514 -0.1972 -0.4935  0.3643
   57SER     HG 3025   2.064   2.042  -0.456 -1.3835 -2.1264  3.2313
   57SER      C 3026   1.749   1.761  -0.368  0.2122 -0.3302  0.4767
   57SER      O 3027   1.803   1.718  -0.267  0.4529 -0.2089  0.4028
   58TYR      N 3028   1.617   1.757  -0.387  0.2175 -0.0633  0.3667
   58TYR      H 3029   1.571   1.797  -0.467 -2.0416  0.0044  1.6201
   58TYR     CA 3030   1.525   1.689  -0.297  0.0112  0.1407  0.3106
   58TYR     HA 3031   1.543   1.730  -0.198  0.0017  1.6770 -0.2992
   58TYR     CB 3032   1.384   1.731  -0.335 -0.0427  0.1859  0.5660
   58TYR    HB1 3033   1.381   1.840  -0.329  1.8086  0.2705  0.5581
   58TYR    HB2 3034   1.358   1.715  -0.439  0.6088  2.3290  0.0144
   58TYR     CG 3035   1.274   1.684  -0.242 -0.7361  0.1912 -0.2397
   58TYR    CD1 3036   1.251   1.744  -0.118 -0.0801  0.5929 -0.3075
   58TYR    HD1 3037   1.308   1.831  -0.087  3.1489 -1.0105 -1.3272
   58TYR    CE1 3038   1.157   1.694  -0.028  0.2994 -0.2668 -0.3847
   58TYR    HE1 3039   1.145   1.745   0.067 -2.1823 -1.5609  0.0756
   58TYR     CZ 3040   1.087   1.575  -0.059  0.0487 -0.2187 -0.0148
   58TYR     OH 3041   0.990   1.531   0.025  0.3041 -0.1617  0.3143
   58TYR     HH 3042   0.975   1.598   0.093  0.8561  0.3688 -0.0828
   58TYR    CE2 3043   1.112   1.509  -0.180  0.1406 -0.5584  0.1884
   58TYR    HE2 3044   1.056   1.421  -0.212 -1.3024 -0.0398  1.1750
   58TYR    CD2 3045   1.205   1.565  -0.268 -0.5458  0.0626 -0.1575
   58TYR    HD2 3046   1.211   1.526  -0.368  0.9762 -0.4657  0.1161
   58TYR      C 3047   1.550   1.539  -0.288 -0.4636  0.0699  0.4742
   58TYR      O 3048   1.577   1.474  -0.389  0.1287  0.5517  0.3119
   59GLY      N 3049   1.546   1.480  -0.169 -0.0428 -0.0845  0.4174
   59GLY      H 3050   1.518   1.542  -0.094 -0.9306 -1.2984  1.1293
   59GLY     CA 3051   1.576   1.341  -0.141 -0.2994 -0.1132  0.5618
   59GLY    HA1 3052   1.684   1.348  -0.123 -0.0446 -1.9236 -0.0703
   59GLY    HA2 3053   1.567   1.279  -0.230  1.7658  0.3347 -0.0180
   59GLY      C 3054   1.503   1.277  -0.024 -0.4219 -0.0181  0.5366
   59GLY      O 3055   1.394   1.321   0.012 -0.5532 -0.3886  0.5852
   60GLN      N 3056   1.551   1.159   0.014  0.0363 -0.1885 -0.5657
   60GLN      H 3057   1.643   1.127  -0.015  0.1489 -1.2693  0.8756
   60GLN     CA 3058   1.485   1.059   0.094 -0.3866 -0.0796 -0.7787
   60GLN     HA 3059   1.379   1.067   0.069 -0.7681  1.8750  1.1070
   60GLN     CB 3060   1.537   0.920   0.060 -0.2770 -0.3491  0.4438
   60GLN    HB1 3061   1.476   0.855   0.123 -1.3336 -1.4387 -1.6102
   60GLN    HB2 3062   1.644   0.915   0.084 -0.4915 -2.0196  1.1896
   60GLN     CG 3063   1.514   0.885  -0.086  0.0338  0.1084  0.2830
   60GLN    HG1 3064   1.411   0.914  -0.109  0.5304  1.7002 -0.0586
   60GLN    HG2 3065   1.590   0.938  -0.144 -0.4107 -0.9611 -1.3673
   60GLN     CD 3066   1.540   0.741  -0.127  0.7959  0.4224 -0.3614
   60GLN    OE1 3067   1.569   0.654  -0.045  0.1481  0.3125 -0.2438
   60GLN    NE2 3068   1.523   0.716  -0.257 -0.3388 -0.0429 -0.1336
   60GLN   HE21 3069   1.523   0.621  -0.292  0.8497 -0.4518  0.9185
   60GLN   HE22 3070   1.505   0.792  -0.322  0.5063 -0.6864 -1.1545
   60GLN      C 3071   1.505   1.084   0.243 -0.2796  0.1924 -0.8385
   60GLN      O 3072   1.600   1.146   0.290 -0.1425 -0.6611  0.0601
   61SER      N 3073   1.422   1.021   0.327  0.5620 -0.0560 -0.1687
   61SER      H 3074   1.344   0.968   0.290  0.5901  0.6405 -1.2701
   61SER     CA 3075   1.423   1.028   0.471 -0.0700  0.4848 -0.1853
   61SER     HA 3076   1.510   1.083   0.506 -0.8610  1.3610  0.4752
   61SER     CB 3077   1.296   1.088   0.532 -0.4454  0.0025 -0.4791
   61SER    HB1 3078   1.297   1.069   0.640 -1.5167 -0.6316 -0.5761
   61SER    HB2 3079   1.204   1.053   0.486 -1.5480  1.1018  0.7995
   61SER     OG 3080   1.303   1.225   0.500 -0.3214  0.0713 -0.1623
   61SER     HG 3081   1.245   1.239   0.425 -1.1218  0.1603  0.4548
   61SER      C 3082   1.447   0.893   0.537  0.0267  0.5989  0.0150
   61SER      O 3083   1.379   0.793   0.517  0.6426  0.1392  0.1995
   62GLN      N 3084   1.546   0.889   0.627  0.1645 -0.2010 -0.1674
   62GLN      H 3085   1.587   0.980   0.638  0.3089 -0.3208  0.2698
   62GLN     CA 3086   1.590   0.774   0.704  0.4405  0.1824  0.2480
   62GLN     HA 3087   1.596   0.684   0.643 -1.4041 -0.5519  1.1049
   62GLN     CB 3088   1.721   0.800   0.778  0.4299 -0.4859  0.5097
   62GLN    HB1 3089   1.705   0.884   0.846  0.1326 -1.5957  1.8447
   62GLN    HB2 3090   1.740   0.715   0.843 -0.4384 -0.7440  0.4368
   62GLN     CG 3091   1.838   0.824   0.682 -0.0581  0.2928  0.0924
   62GLN    HG1 3092   1.857   0.755   0.599  0.3071  1.3892 -0.7517
   62GLN    HG2 3093   1.830   0.918   0.627 -0.9705 -0.3336 -0.8901
   62GLN     CD 3094   1.969   0.846   0.755  0.2216 -0.9479 -0.0059
   62GLN    OE1 3095   1.980   0.834   0.877 -0.0806  0.2301  0.1550
   62GLN    NE2 3096   2.074   0.882   0.680 -0.0960 -0.5368 -0.2585
   62GLN   HE21 3097   2.168   0.871   0.717 -0.2430 -2.8713 -0.4412
   62GLN   HE22 3098   2.054   0.922   0.590  1.7365 -0.1838 -0.5518
   62GLN      C 3099   1.487   0.740   0.810  0.0484 -0.0836 -0.2159
   62GLN      O 3100   1.411   0.827   0.852  0.5710  0.3312 -0.1252
   63ASN      N 3101   1.483   0.613   0.853  0.6687 -0.0639 -0.0928
   63ASN      H 3102   1.563   0.556   0.830  0.5886 -0.9348  1.6885
   63ASN     CA 3103   1.394   0.560   0.954  0.2896  0.1146 -0.3326
   63ASN     HA 3104   1.294   0.602   0.944 -0.3552 -0.8556  1.6624
   63ASN     CB 3105   1.379   0.411   0.924  0.4434 -0.0648  0.4806
   63ASN    HB1 3106   1.478   0.370   0.939  1.3308  2.1594  1.1469
   63ASN    HB2 3107   1.349   0.391   0.822 -1.4089  1.9603  0.5470
   63ASN     CG 3108   1.285   0.337   1.018 -0.1826 -0.1038 -0.1658
   63ASN    OD1 3109   1.336   0.269   1.107  0.4397  0.0240 -0.4214
   63ASN    ND2 3110   1.153   0.355   1.009 -0.1293 -0.1274 -1.0000
   63ASN   HD21 3111   1.123   0.431   0.949  1.0659  0.8038 -0.4686
   63ASN   HD22 3112   1.088   0.314   1.074  1.6719 -2.0373 -0.3122
   63ASN      C 3113   1.437   0.591   1.096  0.0021  0.3004 -0.2841
   63ASN      O 3114   1.555   0.592   1.130 -0.0542  0.1315 -0.0802
   64THR      N 3115   1.333   0.618   1.175  0.3261 -0.3206  0.3637
   64THR      H 3116   1.245   0.641   1.131 -0.8149  0.3703  2.8001
   64THR     CA 3117   1.350   0.672   1.309  0.0597 -0.4403  0.4463
   64THR     HA 3118   1.447   0.646   1.351  1.1192  1.9807 -0.3334
   64THR     CB 3119   1.320   0.822   1.307 -0.2576 -0.5092 -0.0707
   64THR     HB 3120   1.328   0.862   1.407 -1.1913  1.4886 -0.7431
   64THR    CG2 3121   1.432   0.894   1.232 -0.3771 -0.1339  0.1105
   64THR   HG21 3122   1.414   0.894   1.125  0.0768 -0.9062  0.0255
   64THR   HG22 3123   1.444   0.997   1.265  0.3276 -0.5403  1.1838
   64THR   HG23 3124   1.525   0.844   1.259 -0.3564  1.0070  2.3735
   64THR    OG1 3125   1.198   0.870   1.255 -0.0812 -0.2852 -0.2776
   64THR    HG1 3126   1.191   0.966   1.244  0.3805 -0.3882 -1.7780
   64THR      C 3127   1.254   0.605   1.406  0.4477 -0.6127  0.7135
   64THR      O 3128   1.165   0.534   1.360  0.0890  0.3260 -0.0758
   65GLY      N 3129   1.266   0.626   1.538  0.2548  0.1330  0.6228
   65GLY      H 3130   1.339   0.685   1.574  2.0103 -1.5474  0.0171
   65GLY     CA 3131   1.177   0.568   1.636  0.0168 -0.4209  0.0853
   65GLY    HA1 3132   1.220   0.483   1.689  0.1584 -0.6301 -0.3521
   65GLY    HA2 3133   1.079   0.529   1.605  0.1974 -0.2888 -0.6751
   65GLY      C 3134   1.149   0.678   1.737 -0.1515 -0.2727 -0.1225
   65GLY      O 3135   1.228   0.771   1.753 -0.2365 -0.1623 -0.3330
   66TYR      N 3136   1.040   0.675   1.814 -0.2323 -0.1339 -0.2288
   66TYR      H 3137   0.982   0.592   1.811 -0.2357 -0.2005  1.1043
   66TYR     CA 3138   1.016   0.752   1.934 -0.0991 -0.1522 -0.1898
   66TYR     HA 3139   1.104   0.809   1.964 -0.9858  1.7826 -1.0707
   66TYR     CB 3140   0.898   0.847   1.909  0.0049 -0.0406 -0.2613
   66TYR    HB1 3141   0.830   0.781   1.854 -0.7357  0.7306 -0.2821
   66TYR    HB2 3142   0.851   0.883   2.000 -1.3820 -0.8624 -0.6271
   66TYR     CG 3143   0.940   0.965   1.825 -0.0424  0.2932  0.1838
   66TYR    CD1 3144   1.004   1.077   1.881 -0.2817  0.3984  0.2479
   66TYR    HD1 3145   1.026   1.070   1.986  0.5847  0.5048  0.0827
   66TYR    CE1 3146   1.041   1.186   1.801 -0.1620  0.0697 -0.1531
   66TYR    HE1 3147   1.093   1.271   1.843 -2.4660 -0.1294  3.5264
   66TYR     CZ 3148   1.010   1.183   1.664 -0.2300  0.0184 -0.1367
   66TYR     OH 3149   1.037   1.295   1.590 -0.7465  0.1297 -0.1568
   66TYR     HH 3150   1.075   1.368   1.639 -1.7342  0.4455  0.1607
   66TYR    CE2 3151   0.940   1.075   1.607  0.1065 -0.2113 -0.1163
   66TYR    HE2 3152   0.908   1.094   1.506 -0.5845  0.4982  0.2242
   66TYR    CD2 3153   0.901   0.970   1.691 -0.1759  0.1610  0.2175
   66TYR    HD2 3154   0.851   0.885   1.648  0.7203 -0.4783  0.4267
   66TYR      C 3155   0.973   0.663   2.049 -0.1022  0.1409  0.0352
   66TYR      O 3156   0.890   0.573   2.044 -0.0145  0.0595  0.0378
   67GLY      N 3157   1.013   0.701   2.171  0.2438  0.0202 -0.0399
   67GLY      H 3158   1.078   0.778   2.179 -0.6975  0.8414 -0.1424
   67GLY     CA 3159   0.947   0.665   2.295 -0.5237  0.2485 -0.3733
   67GLY    HA1 3160   0.902   0.566   2.289  1.2221 -0.7451  1.5466
   67GLY    HA2 3161   1.033   0.655   2.363  0.4022 -0.4492 -1.6034
   67GLY      C 3162   0.836   0.758   2.341 -0.4577  0.0805  0.1328
   67GLY      O 3163   0.766   0.822   2.262 -0.2781 -0.1298 -0.1983
   68THR      N 3164   0.829   0.785   2.472 -0.0142 -0.1244  0.2001
   68THR      H 3165   0.884   0.725   2.531 -1.9297 -1.3946  0.7761
   68THR     CA 3166   0.751   0.875   2.555  0.3970  0.5188 -0.0975
   68THR     HA 3167   0.657   0.884   2.501  1.7454  0.2835 -2.6329
   68THR     CB 3168   0.716   0.807   2.687 -0.0740  0.2148 -0.3785
   68THR     HB 3169   0.804   0.803   2.751  0.9750  0.8959 -1.7343
   68THR    CG2 3170   0.597   0.869   2.760  0.2292 -0.3993  0.6601
   68THR   HG21 3171   0.522   0.895   2.686 -0.9292 -3.1963  0.7211
   68THR   HG22 3172   0.551   0.790   2.820 -0.2731 -0.8420 -0.2835
   68THR   HG23 3173   0.623   0.963   2.808 -2.2909  0.2140  0.9289
   68THR    OG1 3174   0.676   0.672   2.674 -0.1323  0.2086 -0.1324
   68THR    HG1 3175   0.603   0.654   2.615  0.8322 -0.4045 -1.1894
   68THR      C 3176   0.809   1.015   2.571  0.2343  0.6120 -0.3333
   68THR      O 3177   0.742   1.109   2.613 -0.9581 -0.2334 -0.2988
   69GLN      N 3178   0.936   1.031   2.532  0.5356 -0.1360  0.3236
   69GLN      H 3179   0.988   0.950   2.502  1.6770  1.2858 -1.7114
   69GLN     CA 3180   1.017   1.150   2.547  0.1580  0.1778 -0.1316
   69GLN     HA 3181   0.951   1.236   2.563  1.3188  1.0776 -0.0078
   69GLN     CB 3182   1.109   1.150   2.668  0.0429  0.5728 -0.0423
   69GLN    HB1 3183   1.185   1.073   2.656  1.2400  1.5436  0.9937
   69GLN    HB2 3184   1.167   1.243   2.668 -1.7339  1.7901 -2.3111
   69GLN     CG 3185   1.026   1.128   2.794  0.1703 -0.4068 -0.1261
   69GLN    HG1 3186   0.964   1.040   2.775 -0.2573  0.1362 -1.3773
   69GLN    HG2 3187   0.958   1.208   2.823  0.6244  0.1082 -0.4459
   69GLN     CD 3188   1.111   1.110   2.919 -0.0886  0.0135  0.1117
   69GLN    OE1 3189   1.227   1.148   2.929  0.0353 -0.3492  0.0671
   69GLN    NE2 3190   1.058   1.038   3.018 -0.5639 -0.1834 -0.2822
   69GLN   HE21 3191   1.102   1.030   3.109  0.3167  0.1368 -0.6752
   69GLN   HE22 3192   0.960   1.013   3.014 -0.6128 -0.2538  0.8562
   69GLN      C 3193   1.096   1.175   2.419  0.9620  0.0363  0.3332
   69GLN      O 3194   1.120   1.079   2.346  0.1072 -0.4616  0.6919
   70SER      N 3195   1.128   1.302   2.394  0.1296  0.1601 -0.1616
   70SER      H 3196   1.093   1.364   2.466  0.1038 -0.6818  0.5725
   70SER     CA 3197   1.220   1.346   2.291 -0.1291 -0.3921 -0.6338
   70SER     HA 3198   1.229   1.276   2.208 -1.4309  0.2538 -1.3608
   70SER     CB 3199   1.170   1.478   2.233 -0.3959  0.0716  0.6240
   70SER    HB1 3200   1.236   1.509   2.152 -0.8304 -1.4241 -0.3347
   70SER    HB2 3201   1.152   1.557   2.306 -0.2264 -0.3903  1.1768
   70SER     OG 3202   1.054   1.438   2.163 -0.3020  0.7161  0.0864
   70SER     HG 3203   0.998   1.378   2.213  0.0051 -0.7458 -1.2596
   70SER      C 3204   1.358   1.359   2.354 -0.4070 -0.2594 -0.0454
   70SER      O 3205   1.377   1.423   2.457 -0.5025  0.3154 -0.3779
   71THR      N 3206   1.458   1.290   2.299 -0.5290 -0.1078 -0.4635
   71THR      H 3207   1.431   1.224   2.228 -1.3828 -1.5366  1.1231
   71THR     CA 3208   1.595   1.277   2.346 -0.4220  0.6118 -0.5611
   71THR     HA 3209   1.593   1.285   2.454 -0.3594  0.8344 -0.5774
   71THR     CB 3210   1.658   1.140   2.324 -0.2580  0.5499  0.2638
   71THR     HB 3211   1.755   1.140   2.375  0.0631  2.2674 -0.2788
   71THR    CG2 3212   1.576   1.038   2.401  0.5609 -0.1177  0.2744
   71THR   HG21 3213   1.603   0.941   2.361 -1.4421 -0.2731 -0.8763
   71THR   HG22 3214   1.470   1.062   2.385  0.8902  1.0426 -0.2927
   71THR   HG23 3215   1.597   1.050   2.508 -0.5583 -0.1952  0.5196
   71THR    OG1 3216   1.674   1.109   2.187 -0.4118  0.1891  0.3280
   71THR    HG1 3217   1.765   1.118   2.158 -0.7330  3.3470 -0.0682
   71THR      C 3218   1.686   1.385   2.290 -0.0110  0.5214 -0.0658
   71THR      O 3219   1.681   1.394   2.167 -0.1158  0.1162 -0.0939
   72PRO      N 3220   1.785   1.444   2.358 -0.0120  0.3469  0.0902
   72PRO     CD 3221   1.805   1.443   2.501 -0.2564  0.4973  0.1261
   72PRO    HD1 3222   1.731   1.510   2.545 -1.8574 -1.5248  0.6878
   72PRO    HD2 3223   1.784   1.341   2.533 -1.5653 -0.1352 -2.4578
   72PRO     CG 3224   1.942   1.503   2.529  0.1332 -0.2320 -0.2009
   72PRO    HG1 3225   1.932   1.551   2.627  3.0406 -2.6242  1.4743
   72PRO    HG2 3226   2.023   1.429   2.527  3.5554  3.2047 -0.7760
   72PRO     CB 3227   1.959   1.593   2.408 -0.2251  0.1712  0.0466
   72PRO    HB1 3228   1.920   1.692   2.435  0.0029  0.5302 -0.8916
   72PRO    HB2 3229   2.066   1.600   2.387  0.1461  0.4690  1.8919
   72PRO     CA 3230   1.875   1.537   2.293 -0.0844  0.2790 -0.1092
   72PRO     HA 3231   1.821   1.620   2.247 -0.6087  0.2638  0.4682
   72PRO      C 3232   1.966   1.472   2.189 -0.0541 -0.3810  0.3271
   72PRO      O 3233   2.020   1.543   2.106 -0.2333 -0.4359  0.1622
   73GLN      N 3234   1.985   1.340   2.195 -0.0067 -0.4007 -0.2096
   73GLN      H 3235   1.925   1.284   2.254 -0.7109  0.2097 -0.3299
   73GLN     CA 3236   2.068   1.267   2.101  0.1003 -0.0044 -0.4249
   73GLN     HA 3237   2.108   1.339   2.030 -0.3524 -1.6061 -2.3666
   73GLN     CB 3238   2.186   1.202   2.172 -0.4678  0.2970  0.8373
   73GLN    HB1 3239   2.228   1.140   2.092 -0.3797  1.8164 -0.3386
   73GLN    HB2 3240   2.154   1.139   2.255 -2.3671  2.0238  1.4859
   73GLN     CG 3241   2.288   1.302   2.224  0.2086 -0.0143  0.1314
   73GLN    HG1 3242   2.244   1.363   2.303 -1.1013  1.9751 -1.9870
   73GLN    HG2 3243   2.302   1.379   2.148  1.4998 -2.6945 -2.5453
   73GLN     CD 3244   2.428   1.247   2.248  0.0785 -0.0242  0.9082
   73GLN    OE1 3245   2.455   1.128   2.237 -0.1497 -0.0437  0.5483
   73GLN    NE2 3246   2.532   1.330   2.261  0.4221 -0.1177 -0.8757
   73GLN   HE21 3247   2.626   1.298   2.277  0.0479 -0.7061  0.2837
   73GLN   HE22 3248   2.514   1.429   2.249  1.6180  0.5395  1.8916
   73GLN      C 3249   1.992   1.165   2.018 -0.0701 -0.0869 -0.1703
   73GLN      O 3250   1.910   1.089   2.069  0.4279 -0.2922  0.3413
   74GLY      N 3251   2.018   1.159   1.887 -0.2520  0.6991 -0.2477
   74GLY      H 3252   2.068   1.238   1.850  1.3328  0.0490  0.4149
   74GLY     CA 3253   1.947   1.075   1.793 -0.1676 -0.0107  0.3108
   74GLY    HA1 3254   1.840   1.065   1.813 -0.8085  1.7351 -1.8323
   74GLY    HA2 3255   1.956   1.119   1.693 -1.8648  2.3047  1.0917
   74GLY      C 3256   1.999   0.932   1.790  0.1176  0.0919  0.3810
   74GLY      O 3257   2.076   0.895   1.879 -0.0039 -0.2634  0.3383
   75TYR      N 3258   1.964   0.854   1.688  0.9204 -0.0126  0.1735
   75TYR      H 3259   1.894   0.890   1.625  0.8198  0.0841  0.3406
   75TYR     CA 3260   1.982   0.710   1.689 -0.3105 -0.1796  0.0005
   75TYR     HA 3261   1.963   0.683   1.793 -1.2232  1.5258  0.3133
   75TYR     CB 3262   1.879   0.636   1.604  0.0209 -0.9139  0.2235
   75TYR    HB1 3263   1.873   0.533   1.637  2.7392 -1.1000  0.3639
   75TYR    HB2 3264   1.789   0.690   1.632  0.2257  0.2057 -1.1433
   75TYR     CG 3265   1.897   0.632   1.454 -0.1089 -0.5709  0.1967
   75TYR    CD1 3266   1.999   0.554   1.398  0.1788 -0.2614  0.2847
   75TYR    HD1 3267   2.072   0.509   1.464  0.5146 -0.1128  0.0139
   75TYR    CE1 3268   2.014   0.545   1.259 -0.0175  0.3399  0.2235
   75TYR    HE1 3269   2.091   0.480   1.221 -0.4410  0.2597 -0.5079
   75TYR     CZ 3270   1.931   0.615   1.170  0.0084  0.3203  0.1844
   75TYR     OH 3271   1.931   0.596   1.034 -0.4796  0.2062  0.2000
   75TYR     HH 3272   1.891   0.678   1.003 -1.3377  0.6180  2.1592
   75TYR    CE2 3273   1.827   0.688   1.230 -0.1970 -0.2805  0.5701
   75TYR    HE2 3274   1.757   0.740   1.166  0.1129 -1.6015 -0.9232
   75TYR    CD2 3275   1.810   0.701   1.368 -0.2677 -0.3095  0.5643
   75TYR    HD2 3276   1.737   0.768   1.410  0.7716 -0.0763  2.0852
   75TYR      C 3277   2.125   0.666   1.664 -0.2857 -0.0025 -0.1650
   75TYR      O 3278   2.166   0.556   1.701  0.5682  0.1948 -0.4942
   76GLY      N 3279   2.207   0.749   1.599 -0.1826 -0.1059 -0.1670
   76GLY      H 3280   2.172   0.836   1.562 -1.2385 -0.8011 -0.8655
   76GLY     CA 3281   2.344   0.724   1.559  0.1073  0.7222  0.2822
   76GLY    HA1 3282   2.364   0.622   1.526 -0.9004  0.5598  0.1616
   76GLY    HA2 3283   2.368   0.778   1.468  4.2342 -2.3163 -0.7625
   76GLY      C 3284   2.456   0.746   1.661  0.3906  0.4310  0.0379
   76GLY      O 3285   2.448   0.683   1.767  0.5206 -0.1862 -0.3127
   77SER      N 3286   2.550   0.839   1.645  0.1890  0.6713  0.2453
   77SER      H 3287   2.543   0.899   1.564 -1.2841  0.3145  0.0768
   77SER     CA 3288   2.656   0.873   1.737  0.4613  0.1268  0.1400
   77SER     HA 3289   2.618   0.843   1.835  0.9976  0.5833  0.4926
   77SER     CB 3290   2.779   0.790   1.703  0.1477 -0.3445  0.1449
   77SER    HB1 3291   2.761   0.684   1.717  1.0438 -0.3062  1.7802
   77SER    HB2 3292   2.868   0.815   1.761  0.1897 -1.1452  0.4311
   77SER     OG 3293   2.806   0.802   1.565 -0.2324 -0.0220  0.0965
   77SER     HG 3294   2.894   0.764   1.566  0.6803  1.9619  0.4453
   77SER      C 3295   2.697   1.020   1.738  0.5240  0.1186 -0.6294
   77SER      O 3296   2.658   1.095   1.649 -0.8797  0.1036 -0.0476
   78THR      N 3297   2.752   1.074   1.847 -0.0433 -0.5917  0.0192
   78THR      H 3298   2.791   1.014   1.919 -1.3505 -0.0026  1.2826
   78THR     CA 3299   2.775   1.215   1.873  0.1222 -0.5133 -0.5568
   78THR     HA 3300   2.766   1.273   1.781 -0.0194  2.4841  1.2213
   78THR     CB 3301   2.671   1.281   1.962  0.2446  0.0499 -0.8265
   78THR     HB 3302   2.688   1.264   2.068 -1.5872  1.5286 -0.2382
   78THR    CG2 3303   2.662   1.432   1.942  0.0441  0.2108  0.4045
   78THR   HG21 3304   2.624   1.460   1.844  1.6035  1.3315  0.0894
   78THR   HG22 3305   2.759   1.479   1.959  0.7300 -1.5578  1.6773
   78THR   HG23 3306   2.597   1.472   2.020 -2.6588  1.8917 -2.4489
   78THR    OG1 3307   2.542   1.235   1.928  0.2468 -0.1468 -0.5713
   78THR    HG1 3308   2.533   1.154   1.979  0.6398  1.1345  1.6755
   78THR      C 3309   2.921   1.249   1.903 -0.0106 -0.4596  0.0336
   78THR      O 3310   2.988   1.161   1.958 -0.0902 -0.4013  0.2250
   79GLY      N 3311   2.975   1.362   1.857 -0.7055  0.1954  0.7891
   79GLY      H 3312   2.923   1.417   1.791 -0.7408  0.1786  0.8026
   79GLY     CA 3313   3.113   1.393   1.887 -0.6299  0.1383  0.5053
   79GLY    HA1 3314   3.180   1.309   1.874 -1.4813 -0.4581 -0.1155
   79GLY    HA2 3315   3.120   1.412   1.994  0.0278 -1.7645  0.8301
   79GLY      C 3316   3.166   1.508   1.802 -0.8813  0.1953  0.4235
   79GLY      O 3317   3.141   1.530   1.684  0.1708 -0.2798  0.0941
   80GLY      N 3318   3.256   1.583   1.867 -0.3308 -0.0417 -0.0537
   80GLY      H 3319   3.275   1.552   1.961  0.0101  0.4737  0.0524
   80GLY     CA 3320   3.332   1.694   1.813 -0.1665  0.0131  0.2878
   80GLY    HA1 3321   3.339   1.688   1.704  1.1990  2.9389  0.1291
   80GLY    HA2 3322   3.295   1.793   1.838 -1.1114 -0.2427 -0.0526
   80GLY      C 3323   3.475   1.682   1.864 -0.0696 -0.2658 -0.0467
   80GLY      O 3324   3.525   1.576   1.901  1.0458  0.1110 -0.4132
   81TYR      N 3325   3.545   1.795   1.865 -0.5225  0.0216 -0.3865
   81TYR      H 3326   3.506   1.887   1.847 -0.7491 -0.1063 -0.5500
   81TYR     CA 3327   3.688   1.800   1.891 -0.5055  0.0467 -0.4840
   81TYR     HA 3328   3.708   1.706   1.942 -1.3115 -0.6128 -1.3482
   81TYR     CB 3329   3.774   1.801   1.766 -0.9684 -0.6894 -0.8179
   81TYR    HB1 3330   3.876   1.806   1.804 -1.1878 -0.3383 -0.2652
   81TYR    HB2 3331   3.771   1.896   1.711 -0.0184 -1.0023 -1.4426
   81TYR     CG 3332   3.757   1.690   1.665 -0.4205 -1.0537 -0.5122
   81TYR    CD1 3333   3.833   1.573   1.672  0.0373 -0.7283  0.1673
   81TYR    HD1 3334   3.896   1.556   1.758  0.0246 -1.5944  0.0204
   81TYR    CE1 3335   3.815   1.482   1.567  0.1420  0.0555 -0.5402
   81TYR    HE1 3336   3.877   1.394   1.575 -0.6284 -0.3613  1.4014
   81TYR     CZ 3337   3.724   1.494   1.460 -0.1106 -0.1598 -0.3511
   81TYR     OH 3338   3.712   1.401   1.361 -0.1330  0.1226 -0.6159
   81TYR     HH 3339   3.644   1.411   1.295  1.5221  0.5734 -2.3612
   81TYR    CE2 3340   3.644   1.610   1.463 -0.2658 -0.2757  0.0908
   81TYR    HE2 3341   3.569   1.619   1.386 -0.3246 -1.3453  0.0146
   81TYR    CD2 3342   3.668   1.709   1.559 -0.6311  0.0535 -0.1519
   81TYR    HD2 3343   3.602   1.794   1.556 -0.0065  0.5289 -0.8065
   81TYR      C 3344   3.720   1.912   1.990 -0.0864 -0.1406 -0.4082
   81TYR      O 3345   3.644   2.008   1.996  0.0965 -0.0415  0.3573
   82GLY      N 3346   3.837   1.905   2.055 -0.0701  0.3014 -0.3915
   82GLY      H 3347   3.885   1.817   2.049  1.3260  0.7266  2.7291
   82GLY     CA 3348   3.900   2.008   2.135  0.0989 -0.1317  0.0360
   82GLY    HA1 3349   3.914   2.100   2.077  1.8347  0.6149  1.5481
   82GLY    HA2 3350   3.996   1.966   2.164 -0.4065 -2.5377 -1.4711
   82GLY      C 3351   3.829   2.059   2.260 -0.3597  0.3004 -0.3931
   82GLY      O 3352   3.708   2.069   2.271 -0.3401 -0.0067  0.1092
   83SER      N 3353   3.911   2.105   2.354 -0.5430  0.1878 -0.1780
   83SER      H 3354   4.011   2.100   2.337 -0.8175  0.6290 -2.0900
   83SER     CA 3355   3.869   2.145   2.487  0.1290 -0.0736  0.1204
   83SER     HA 3356   3.770   2.186   2.465 -0.1319 -0.6545  0.1873
   83SER     CB 3357   3.868   2.025   2.581  0.1428 -0.3272 -0.2009
   83SER    HB1 3358   3.827   2.042   2.681  0.1231 -1.4244 -0.0009
   83SER    HB2 3359   3.802   1.948   2.540  0.5651 -1.4967  1.2293
   83SER     OG 3360   4.001   1.979   2.583  0.3212  0.1904 -0.0608
   83SER     HG 3361   3.992   1.889   2.617 -2.7320 -0.6983 -2.7775
   83SER      C 3362   3.944   2.263   2.547 -0.3184  0.0045  0.5294
   83SER      O 3363   4.058   2.288   2.509 -0.1773 -0.8136  0.3942
   84SER      N 3364   3.877   2.326   2.644 -0.7043 -0.0953  0.3296
   84SER      H 3365   3.779   2.301   2.650 -1.6199  2.9894  0.1609
   84SER     CA 3366   3.920   2.409   2.755 -0.2353 -0.2425  0.2612
   84SER     HA 3367   4.028   2.418   2.763 -0.0465 -0.2583 -1.6562
   84SER     CB 3368   3.859   2.549   2.744  0.2114 -0.0663  0.0330
   84SER    HB1 3369   3.859   2.572   2.638 -0.6978 -0.2835 -0.0180
   84SER    HB2 3370   3.757   2.549   2.780 -0.8469  1.1841 -2.6967
   84SER     OG 3371   3.932   2.634   2.830  0.2473  0.3077 -0.3661
   84SER     HG 3372   3.960   2.712   2.781  1.2569 -0.4658 -1.0735
   84SER      C 3373   3.889   2.337   2.885  0.4921 -0.4704  0.3129
   84SER      O 3374   3.848   2.221   2.892 -0.8312 -0.0280  0.2572
   85GLN      N 3375   3.914   2.404   2.998  0.4052  0.6542 -0.3150
   85GLN      H 3376   3.941   2.498   2.975 -0.2791  1.0302  0.3491
   85GLN     CA 3377   3.862   2.363   3.128  0.0800 -0.0071 -0.6475
   85GLN     HA 3378   3.877   2.256   3.137 -0.7169 -0.0175  0.7022
   85GLN     CB 3379   3.933   2.443   3.237 -0.1448 -0.0701 -0.4561
   85GLN    HB1 3380   4.038   2.415   3.248  0.2530  1.5168 -0.0277
   85GLN    HB2 3381   3.940   2.547   3.208  0.2022  0.2117  0.6007
   85GLN     CG 3382   3.881   2.419   3.379  0.0599  0.6247 -0.2634
   85GLN    HG1 3383   3.897   2.314   3.402 -3.1024  0.2140  0.5032
   85GLN    HG2 3384   3.773   2.420   3.391  0.1201  1.8909  0.3112
   85GLN     CD 3385   3.953   2.513   3.475  0.0728  0.3297  0.0177
   85GLN    OE1 3386   4.068   2.491   3.513  0.2804  0.0985 -0.7218
   85GLN    NE2 3387   3.878   2.617   3.513  0.3405  0.3457  0.5091
   85GLN   HE21 3388   3.794   2.644   3.464  1.2918  0.7560 -0.9877
   85GLN   HE22 3389   3.913   2.676   3.587  0.4729  1.3148 -0.3092
   85GLN      C 3390   3.712   2.385   3.128  0.0452 -0.2369 -0.1718
   85GLN      O 3391   3.663   2.485   3.075  0.3576 -0.1762 -0.3431
   86SER      N 3392   3.637   2.293   3.190  0.3572 -0.4627 -0.1306
   86SER      H 3393   3.680   2.222   3.247  1.2368  0.4621  0.4092
   86SER     CA 3394   3.496   2.284   3.161  0.2474  0.0922  0.2105
   86SER     HA 3395   3.478   2.332   3.065 -1.5512 -2.5535 -0.9012
   86SER     CB 3396   3.471   2.134   3.146 -0.3466  0.3180 -1.1665
   86SER    HB1 3397   3.448   2.092   3.244  0.7419 -0.0409 -1.0521
   86SER    HB2 3398   3.382   2.132   3.083 -2.1856  0.6419  1.2883
   86SER     OG 3399   3.565   2.060   3.071 -0.1935 -0.5623 -0.1295
   86SER     HG 3400   3.531   1.971   3.085 -1.3203 -0.1767 -0.2642
   86SER      C 3401   3.416   2.356   3.268 -0.0445 -0.2724  0.2445
   86SER      O 3402   3.462   2.404   3.372 -0.0632  0.8810 -0.2640
   87SER      N 3403   3.288   2.371   3.235  0.0560  0.2653  0.0866
   87SER      H 3404   3.259   2.343   3.142 -0.8670 -1.9232  0.9778
   87SER     CA 3405   3.189   2.444   3.312 -0.0658  0.0120  0.1684
   87SER     HA 3406   3.252   2.513   3.368 -0.2450 -1.8170  2.8250
   87SER     CB 3407   3.084   2.500   3.216  0.0058 -0.3516 -0.1290
   87SER    HB1 3408   3.041   2.419   3.158  0.9841 -0.5295 -0.6279
   87SER    HB2 3409   3.009   2.542   3.283  1.1410  0.2487  0.7969
   87SER     OG 3410   3.136   2.601   3.132 -0.4451 -0.1705 -0.1948
   87SER     HG 3411   3.067   2.628   3.071 -0.8198  0.1101  0.3460
   87SER      C 3412   3.128   2.360   3.423 -0.0241 -0.1023  0.1060
   87SER      O 3413   3.124   2.238   3.414  0.7694 -0.1304  0.0638
   88GLN      N 3414   3.088   2.428   3.531 -0.2939 -0.2329  0.0908
   88GLN      H 3415   3.092   2.529   3.520 -1.2675  0.0552  1.9973
   88GLN     CA 3416   3.062   2.368   3.660 -0.1860  0.2436  0.3383
   88GLN     HA 3417   3.074   2.261   3.642  0.9949  0.3168  0.5546
   88GLN     CB 3418   3.172   2.412   3.757  0.2456  0.4722 -0.2489
   88GLN    HB1 3419   3.141   2.371   3.853 -2.1002  0.4280 -0.9549
   88GLN    HB2 3420   3.166   2.519   3.772  0.0342  0.8311 -2.5539
   88GLN     CG 3421   3.315   2.366   3.731  0.1135 -0.0384 -0.0919
   88GLN    HG1 3422   3.345   2.392   3.629  1.0541  2.7276  0.8001
   88GLN    HG2 3423   3.308   2.260   3.753  0.7664 -0.1340 -0.2967
   88GLN     CD 3424   3.412   2.434   3.827  0.6597 -0.1674 -0.5415
   88GLN    OE1 3425   3.423   2.404   3.946 -0.3603  0.2315 -0.3327
   88GLN    NE2 3426   3.493   2.528   3.777  0.2088  0.2787 -0.4473
   88GLN   HE21 3427   3.567   2.558   3.839 -2.0669  0.0385  2.6540
   88GLN   HE22 3428   3.477   2.574   3.689  1.4250  2.1460  0.2463
   88GLN      C 3429   2.917   2.388   3.701 -0.3400  0.0969 -0.1354
   88GLN      O 3430   2.877   2.504   3.712 -0.3306  0.0676  0.2170
   89SER      N 3431   2.845   2.276   3.716  0.2583 -0.2288  0.3622
   89SER      H 3432   2.880   2.182   3.709  0.2918 -0.7560  4.9344
   89SER     CA 3433   2.704   2.283   3.748  0.1909 -0.6715  0.1658
   89SER     HA 3434   2.655   2.372   3.709 -0.7425 -1.6134 -0.8691
   89SER     CB 3435   2.630   2.171   3.676  0.3082 -0.6689  0.0408
   89SER    HB1 3436   2.649   2.074   3.721  1.5221 -0.6323 -0.3598
   89SER    HB2 3437   2.526   2.198   3.692  1.2535  1.9783  2.3574
   89SER     OG 3438   2.661   2.176   3.538  0.0461  0.3820  0.0133
   89SER     HG 3439   2.594   2.125   3.491 -0.6557  2.2085 -1.0950
   89SER      C 3440   2.680   2.287   3.898  0.2317  0.1317  0.1526
   89SER      O 3441   2.765   2.237   3.971  0.2469 -0.1888 -0.0834
   90SER      N 3442   2.569   2.343   3.947  0.1197 -0.2045  0.2851
   90SER      H 3443   2.514   2.400   3.884  0.3493  0.3595  0.5942
   90SER     CA 3444   2.540   2.333   4.088  0.3105 -0.1996  0.3242
   90SER     HA 3445   2.636   2.337   4.141  0.7921  0.2250 -0.5635
   90SER     CB 3446   2.464   2.457   4.135  0.8734  0.0143  0.6916
   90SER    HB1 3447   2.387   2.477   4.061 -0.2249  1.2268  2.0973
   90SER    HB2 3448   2.432   2.446   4.238 -0.0984 -1.2159  0.2880
   90SER     OG 3449   2.544   2.573   4.131  0.6753  0.1451  0.4261
   90SER     HG 3450   2.589   2.577   4.046 -0.5309  1.4048 -0.1863
   90SER      C 3451   2.465   2.208   4.131 -0.4948  0.0082 -0.4602
   90SER      O 3452   2.425   2.131   4.044 -0.0563 -0.2103 -0.4704
   91TYR      N 3453   2.472   2.172   4.260  0.3236 -0.3997 -0.6127
   91TYR      H 3454   2.539   2.224   4.314 -0.6751 -2.1848  2.6311
   91TYR     CA 3455   2.438   2.042   4.314  0.3184 -0.0455  0.2411
   91TYR     HA 3456   2.488   1.969   4.251  0.4890 -0.3505  0.7263
   91TYR     CB 3457   2.500   2.031   4.453 -0.1423  0.1145  0.4615
   91TYR    HB1 3458   2.580   2.104   4.466 -0.4329  0.4942  0.1426
   91TYR    HB2 3459   2.428   2.061   4.530  1.3475  0.2073  1.8568
   91TYR     CG 3460   2.551   1.891   4.479  0.0893  0.1375  0.1222
   91TYR    CD1 3461   2.482   1.797   4.555 -0.0841 -0.0405 -0.2513
   91TYR    HD1 3462   2.387   1.820   4.601  0.4362 -2.1273  2.0717
   91TYR    CE1 3463   2.539   1.672   4.580 -0.4823 -0.2421 -0.3307
   91TYR    HE1 3464   2.488   1.602   4.644 -0.7880 -0.6779 -1.0528
   91TYR     CZ 3465   2.665   1.640   4.525 -0.4322 -0.1160 -0.2902
   91TYR     OH 3466   2.722   1.517   4.538 -0.2597  0.0100  0.1791
   91TYR     HH 3467   2.809   1.509   4.496  0.1758  0.2132  1.0232
   91TYR    CE2 3468   2.740   1.734   4.452 -0.0673 -0.2576 -0.0996
   91TYR    HE2 3469   2.839   1.715   4.411 -0.7017 -2.8307 -0.6026
   91TYR    CD2 3470   2.680   1.859   4.434  0.0224 -0.1763  0.1566
   91TYR    HD2 3471   2.734   1.937   4.382 -1.9488 -0.1695 -2.0556
   91TYR      C 3472   2.289   2.012   4.323  0.3921 -0.3315  0.5171
   91TYR      O 3473   2.211   2.104   4.299  0.3867 -0.3927  0.2988
   92GLY      N 3474   2.245   1.889   4.351 -0.3814 -0.2252 -0.1990
   92GLY      H 3475   2.311   1.815   4.333 -0.9879 -1.0488  0.8075
   92GLY     CA 3476   2.106   1.848   4.345 -0.4211 -0.2768  0.9428
   92GLY    HA1 3477   2.057   1.847   4.443 -1.1728 -1.9546  0.5757
   92GLY    HA2 3478   2.051   1.910   4.274  2.2064  0.1322 -0.8627
   92GLY      C 3479   2.088   1.708   4.288  0.4397  0.1453 -0.4034
   92GLY      O 3480   2.180   1.627   4.294 -0.1198 -0.4746 -0.1069
   93GLN      N 3481   1.972   1.680   4.230  0.4760  0.1531 -0.4793
   93GLN      H 3482   1.897   1.748   4.219 -1.2450 -1.2014  1.9787
   93GLN     CA 3483   1.943   1.550   4.172  0.2697  0.0689 -0.1880
   93GLN     HA 3484   2.005   1.465   4.198 -0.3832 -1.4869 -3.3126
   93GLN     CB 3485   1.812   1.485   4.215  0.5436 -0.3149  0.0670
   93GLN    HB1 3486   1.729   1.527   4.158  1.2478 -1.4972 -1.9169
   93GLN    HB2 3487   1.820   1.383   4.176 -0.7667 -0.4463  0.0884
   93GLN     CG 3488   1.769   1.481   4.362  0.5022 -0.0955  0.0615
   93GLN    HG1 3489   1.849   1.438   4.421  3.8273  3.7598 -1.2248
   93GLN    HG2 3490   1.754   1.584   4.394  0.6083  0.0803 -0.4483
   93GLN     CD 3491   1.640   1.402   4.379  0.5531 -0.1752  0.0769
   93GLN    OE1 3492   1.634   1.280   4.392  0.0969 -0.1848 -0.1800
   93GLN    NE2 3493   1.526   1.472   4.377  0.5019 -0.2568  0.1218
   93GLN   HE21 3494   1.530   1.572   4.364  2.3303 -0.2003  0.8685
   93GLN   HE22 3495   1.437   1.424   4.382 -0.2273  0.9792 -0.4133
   93GLN      C 3496   1.946   1.556   4.020  0.1977 -0.1649 -0.1987
   93GLN      O 3497   1.890   1.650   3.963  0.0244 -0.1323  0.0230
   94GLN      N 3498   2.004   1.453   3.958  0.3371 -0.1318 -0.1254
   94GLN      H 3499   2.037   1.369   4.003 -1.8317 -3.0736 -3.4745
   94GLN     CA 3500   2.034   1.452   3.817 -0.1775  0.0341 -0.2380
   94GLN     HA 3501   1.977   1.526   3.759 -0.4138 -0.3258 -0.4691
   94GLN     CB 3502   2.185   1.460   3.799 -0.2319 -0.1970 -0.8382
   94GLN    HB1 3503   2.211   1.456   3.693  1.7341  0.6554 -0.4411
   94GLN    HB2 3504   2.233   1.373   3.846 -2.6483 -0.9207  0.4681
   94GLN     CG 3505   2.229   1.593   3.860 -0.0563 -0.3987 -0.5183
   94GLN    HG1 3506   2.221   1.593   3.969 -2.1648 -3.5880 -0.5248
   94GLN    HG2 3507   2.158   1.669   3.826 -1.2248 -1.2695 -0.1022
   94GLN     CD 3508   2.373   1.634   3.835 -0.0152 -0.0216  0.3162
   94GLN    OE1 3509   2.443   1.568   3.759 -0.5621 -0.2553  0.0105
   94GLN    NE2 3510   2.430   1.734   3.903 -0.3779  0.2656  0.2016
   94GLN   HE21 3511   2.382   1.803   3.959 -0.7281  0.7465 -0.6693
   94GLN   HE22 3512   2.531   1.733   3.897 -0.2325 -2.9041  1.2324
   94GLN      C 3513   1.989   1.317   3.762 -0.0643 -0.1035  0.0100
   94GLN      O 3514   1.978   1.219   3.835  0.3951 -0.0992  0.0887
   95SER      N 3515   1.962   1.305   3.632 -0.2994  0.2910  0.0214
   95SER      H 3516   1.965   1.384   3.568  1.2052 -0.2125 -0.5692
   95SER     CA 3517   1.913   1.184   3.570  0.3862  0.1540 -0.2636
   95SER     HA 3518   1.822   1.153   3.621  0.7282 -3.1115 -1.3619
   95SER     CB 3519   1.867   1.207   3.426 -0.2246 -0.0599 -0.1050
   95SER    HB1 3520   1.834   1.109   3.391 -0.1604 -0.0871 -0.0907
   95SER    HB2 3521   1.790   1.284   3.420  1.0147  1.2565  0.4614
   95SER     OG 3522   1.971   1.248   3.341  0.3332 -0.5120  0.3453
   95SER     HG 3523   1.929   1.287   3.264  2.5411 -0.1575 -0.7625
   95SER      C 3524   2.003   1.061   3.572  0.0522 -0.0979 -0.4601
   95SER      O 3525   2.125   1.076   3.568  0.0917 -0.2868 -0.0450
   96SER      N 3526   1.941   0.944   3.566 -0.3306  0.0766  0.0031
   96SER      H 3527   1.841   0.947   3.579 -0.3879  0.2658 -0.4582
   96SER     CA 3528   1.997   0.817   3.608 -0.6247 -0.1009 -0.1306
   96SER     HA 3529   2.091   0.836   3.660 -0.7016 -2.5248  1.0562
   96SER     CB 3530   1.906   0.753   3.712  0.0308 -0.0563  0.4832
   96SER    HB1 3531   1.960   0.664   3.743  2.4782  1.8721  2.1011
   96SER    HB2 3532   1.810   0.726   3.668  0.1758  1.6162 -0.9549
   96SER     OG 3533   1.890   0.837   3.824 -0.3875 -0.3351  0.6367
   96SER     HG 3534   1.977   0.861   3.858 -0.8609  0.7896  1.1065
   96SER      C 3535   2.029   0.722   3.493 -0.1255  0.0724 -0.1407
   96SER      O 3536   1.984   0.608   3.499  0.2639 -0.0534  0.4720
   97TYR      N 3537   2.099   0.764   3.388  0.1045 -0.2900 -0.1335
   97TYR      H 3538   2.121   0.863   3.388 -1.8721  0.1916  0.4164
   97TYR     CA 3539   2.139   0.695   3.267 -0.2048 -0.1546 -0.3161
   97TYR     HA 3540   2.169   0.594   3.297 -0.1249 -0.3153 -0.9247
   97TYR     CB 3541   2.038   0.693   3.152 -0.7299 -0.4520  0.1448
   97TYR    HB1 3542   1.977   0.603   3.162 -1.0999 -0.4156 -1.5874
   97TYR    HB2 3543   2.092   0.673   3.059  1.1551 -0.0311  1.0960
   97TYR     CG 3544   1.954   0.818   3.137 -0.3847 -0.2773 -0.3380
   97TYR    CD1 3545   1.985   0.913   3.039 -0.2221 -0.0999 -0.1132
   97TYR    HD1 3546   2.071   0.886   2.979 -1.0301  0.2254 -1.4555
   97TYR    CE1 3547   1.899   1.019   3.008  0.2448  0.3882  0.2221
   97TYR    HE1 3548   1.926   1.090   2.931 -1.6468  0.8727 -0.0520
   97TYR     CZ 3549   1.779   1.031   3.082 -0.0617  0.2377 -0.2438
   97TYR     OH 3550   1.686   1.118   3.034 -0.2513  0.4461  0.4843
   97TYR     HH 3551   1.598   1.100   3.067 -0.2916 -1.2131 -0.3885
   97TYR    CE2 3552   1.753   0.939   3.186  0.8635  0.0939 -0.1300
   97TYR    HE2 3553   1.656   0.939   3.232  0.5614 -0.7410 -0.7388
   97TYR    CD2 3554   1.837   0.830   3.212  0.0327 -0.4378  0.3550
   97TYR    HD2 3555   1.809   0.748   3.276 -1.1146  0.7117  1.3649
   97TYR      C 3556   2.254   0.781   3.218  0.1628  0.0179  0.8171
   97TYR      O 3557   2.257   0.903   3.234 -0.0690  0.0696  0.4803
   98PRO      N 3558   2.344   0.719   3.141  0.2252  0.2577  0.6941
   98PRO     CD 3559   2.371   0.579   3.112  0.2737  0.4234 -0.0698
   98PRO    HD1 3560   2.388   0.512   3.196 -1.7763 -1.0025 -0.7211
   98PRO    HD2 3561   2.294   0.546   3.043 -0.3961  3.4449 -0.9571
   98PRO     CG 3562   2.501   0.573   3.032  0.0118 -0.5693 -0.4300
   98PRO    HG1 3563   2.472   0.548   2.930 -0.4869 -0.9729 -0.1927
   98PRO    HG2 3564   2.566   0.501   3.082  2.2670  0.6387 -1.4786
   98PRO     CB 3565   2.556   0.715   3.020 -0.1152 -0.4907 -0.1017
   98PRO    HB1 3566   2.583   0.726   2.915  0.9908 -0.6012  0.1680
   98PRO    HB2 3567   2.647   0.734   3.076  0.2839 -2.5545  0.0218
   98PRO     CA 3568   2.434   0.798   3.059 -0.0052 -0.3194 -0.1184
   98PRO     HA 3569   2.478   0.878   3.117 -1.1187  1.7710 -1.9765
   98PRO      C 3570   2.365   0.876   2.948 -0.1829 -0.0029  0.2138
   98PRO      O 3571   2.284   0.825   2.870  0.1009 -0.0868 -0.0277
   99GLY      N 3572   2.383   1.008   2.945 -0.2095 -0.0067 -0.1205
   99GLY      H 3573   2.438   1.048   3.020 -1.6298 -1.4626  1.7827
   99GLY     CA 3574   2.311   1.098   2.857  0.3249  0.1110 -0.4490
   99GLY    HA1 3575   2.203   1.082   2.871  0.4677 -1.6434 -1.0359
   99GLY    HA2 3576   2.331   1.203   2.876  0.8475  0.2269 -1.5508
   99GLY      C 3577   2.333   1.063   2.711  0.6096 -0.0077 -0.3768
   99GLY      O 3578   2.241   1.073   2.630  0.2139 -0.1410  0.0566
  100TYR      N 3579   2.454   1.018   2.676  0.6777 -0.0879 -0.0394
  100TYR      H 3580   2.507   0.985   2.756 -1.2055 -0.1367  1.2423
  100TYR     CA 3581   2.495   0.988   2.540 -0.1457  0.0647 -0.3241
  100TYR     HA 3582   2.479   1.073   2.474  1.3382  0.4402 -0.2424
  100TYR     CB 3583   2.644   0.957   2.533 -0.0630  0.3889 -0.0153
  100TYR    HB1 3584   2.673   0.871   2.592  0.6324  0.4599 -0.2363
  100TYR    HB2 3585   2.704   1.034   2.581 -1.3725  0.8005  1.0172
  100TYR     CG 3586   2.702   0.941   2.394 -0.4439  0.2645 -0.1597
  100TYR    CD1 3587   2.775   1.044   2.334  0.2519 -0.1964 -0.1071
  100TYR    HD1 3588   2.795   1.136   2.387 -1.0745  0.2614 -0.3714
  100TYR    CE1 3589   2.841   1.020   2.213  0.3155  0.4706 -0.2091
  100TYR    HE1 3590   2.906   1.097   2.175 -0.0812  0.5535 -0.7274
  100TYR     CZ 3591   2.817   0.901   2.141 -0.0250  0.3615  0.0819
  100TYR     OH 3592   2.891   0.868   2.031  0.0571  0.1842  0.1900
  100TYR     HH 3593   2.855   0.791   1.987 -0.4353 -0.3271  1.4522
  100TYR    CE2 3594   2.735   0.801   2.197  0.4539 -0.0007  0.1477
  100TYR    HE2 3595   2.706   0.711   2.146  0.4782 -1.1295  2.0445
  100TYR    CD2 3596   2.681   0.821   2.325  0.7804 -0.2425  0.3249
  100TYR    HD2 3597   2.616   0.746   2.366  0.4820  0.5643  1.3685
  100TYR      C 3598   2.416   0.876   2.474 -0.3116  0.0298 -0.0674
  100TYR      O 3599   2.397   0.776   2.544 -0.5301  0.0090 -0.1546
  101GLY      N 3600   2.369   0.890   2.350 -0.1084 -0.3044 -0.1863
  101GLY      H 3601   2.412   0.967   2.301  1.1851 -0.1952  1.0573
  101GLY     CA 3602   2.269   0.805   2.289 -0.3393  0.0063 -0.2496
  101GLY    HA1 3603   2.298   0.700   2.296 -0.8389 -0.2714 -1.9746
  101GLY    HA2 3604   2.262   0.843   2.187 -0.6610  0.0776 -0.2021
  101GLY      C 3605   2.128   0.820   2.344 -0.3445  0.4603 -0.3824
  101GLY      O 3606   2.098   0.916   2.415 -0.5844 -0.1217  0.3240
  102GLN      N 3607   2.039   0.724   2.317  0.0430  0.0408 -0.1955
  102GLN      H 3608   2.080   0.650   2.262 -0.2753  0.2768 -0.7646
  102GLN     CA 3609   1.900   0.730   2.357 -0.0669  0.4203 -0.6230
  102GLN     HA 3610   1.887   0.795   2.443 -0.4930  2.1848 -1.9615
  102GLN     CB 3611   1.811   0.789   2.248 -0.0952  0.9865 -0.2953
  102GLN    HB1 3612   1.826   0.897   2.240  1.8422  0.8311  0.5134
  102GLN    HB2 3613   1.703   0.783   2.258  0.0874 -1.4725  0.7070
  102GLN     CG 3614   1.838   0.727   2.111  0.1540 -0.3062  0.3284
  102GLN    HG1 3615   1.934   0.768   2.080  0.9554  0.0304  2.9967
  102GLN    HG2 3616   1.840   0.618   2.120  1.8941 -0.3834 -0.4705
  102GLN     CD 3617   1.736   0.765   2.005  0.5571 -0.0550  0.0299
  102GLN    OE1 3618   1.646   0.690   1.969  0.4240  0.2854 -0.3650
  102GLN    NE2 3619   1.749   0.887   1.952 -0.4329  0.1253  0.1827
  102GLN   HE21 3620   1.682   0.910   1.880 -3.2958 -0.4990  2.4650
  102GLN   HE22 3621   1.819   0.946   1.995 -3.2760  3.4451  0.6512
  102GLN      C 3622   1.843   0.596   2.401  0.6410  0.3810  0.1869
  102GLN      O 3623   1.742   0.600   2.470  0.2754 -0.0391 -0.3152
  103GLN      N 3624   1.910   0.482   2.378 -0.2985 -0.2141  0.3443
  103GLN      H 3625   1.994   0.491   2.323  0.0606 -0.3063  0.8731
  103GLN     CA 3626   1.876   0.352   2.432 -0.1095 -0.2705  0.3295
  103GLN     HA 3627   1.790   0.355   2.500 -0.7138 -1.2366 -0.3615
  103GLN     CB 3628   1.824   0.256   2.325 -0.3638  0.1493  0.0696
  103GLN    HB1 3629   1.898   0.263   2.245  0.0047 -0.5696  0.3340
  103GLN    HB2 3630   1.827   0.150   2.351 -0.1455  0.2828  0.6094
  103GLN     CG 3631   1.686   0.299   2.278 -0.3406  0.4317  0.2580
  103GLN    HG1 3632   1.622   0.318   2.364 -1.0171 -0.7266  0.0287
  103GLN    HG2 3633   1.701   0.391   2.221 -4.2933  1.1663  0.1470
  103GLN     CD 3634   1.618   0.191   2.196  0.0291  0.2169  0.2330
  103GLN    OE1 3635   1.597   0.200   2.075 -0.3664 -0.5859  0.2354
  103GLN    NE2 3636   1.575   0.081   2.258 -0.0923  0.1429  0.0200
  103GLN   HE21 3637   1.569   0.087   2.359 -0.9333  0.6439 -0.0475
  103GLN   HE22 3638   1.574  -0.004   2.204 -1.3284 -0.0054  0.2497
  103GLN      C 3639   2.003   0.310   2.504  0.2532  0.1136 -0.0826
  103GLN      O 3640   2.067   0.214   2.464  0.2971 -0.1878  0.6956
  104PRO      N 3641   2.045   0.375   2.613  0.2224  0.7581 -0.4517
  104PRO     CD 3642   1.978   0.473   2.697 -0.3090 -0.4332  0.5295
  104PRO    HD1 3643   1.881   0.437   2.730 -1.3194  0.4078 -1.3623
  104PRO    HD2 3644   1.968   0.562   2.636  0.1321  1.0391  2.4960
  104PRO     CG 3645   2.075   0.496   2.813 -0.0014 -0.2547  0.2367
  104PRO    HG1 3646   2.056   0.437   2.902  1.5761 -2.0691 -0.5527
  104PRO    HG2 3647   2.074   0.601   2.844 -0.9814 -0.3644  0.6212
  104PRO     CB 3648   2.211   0.447   2.763  0.0113 -0.1125  0.1294
  104PRO    HB1 3649   2.276   0.412   2.843  0.6368  2.0591  0.6461
  104PRO    HB2 3650   2.255   0.523   2.699  1.1503 -1.3379 -0.5783
  104PRO     CA 3651   2.167   0.330   2.676 -0.3410  0.0159  0.1299
  104PRO     HA 3652   2.245   0.323   2.599 -0.4079  0.2210  0.0436
  104PRO      C 3653   2.160   0.204   2.761  0.4537  0.1927  0.4722
  104PRO      O 3654   2.057   0.180   2.824  0.3295  0.7196  0.4827
  105ALA      N 3655   2.269   0.128   2.761  0.0891 -0.3499 -0.5274
  105ALA      H 3656   2.341   0.156   2.697 -1.1187 -1.5315 -2.4991
  105ALA     CA 3657   2.294   0.006   2.837  0.5570 -0.0372 -0.1750
  105ALA     HA 3658   2.236  -0.001   2.929 -0.5709  0.4726 -0.8243
  105ALA     CB 3659   2.252  -0.116   2.756 -0.2473 -0.0706  0.2852
  105ALA    HB1 3660   2.302  -0.119   2.659 -0.2924  1.0166  0.2229
  105ALA    HB2 3661   2.146  -0.117   2.733 -0.0574 -0.2468 -0.6142
  105ALA    HB3 3662   2.292  -0.203   2.810 -0.3470  0.0082  0.4875
  105ALA      C 3663   2.440   0.002   2.879  0.4273  0.0454  0.2873
  105ALA      O 3664   2.508  -0.087   2.828  0.0037  0.2829 -0.7080
  106PRO      N 3665   2.493   0.091   2.963  0.1728  0.0758  0.4153
  106PRO     CD 3666   2.421   0.202   3.023 -0.2640  0.2172 -0.3590
  106PRO    HD1 3667   2.319   0.178   3.054 -0.0484 -1.7594 -1.0232
  106PRO    HD2 3668   2.426   0.283   2.951  0.4770  0.7371  0.2713
  106PRO     CG 3669   2.498   0.220   3.153 -0.1545 -0.1471 -0.3728
  106PRO    HG1 3670   2.492   0.325   3.178  2.1234 -0.3322  1.2200
  106PRO    HG2 3671   2.460   0.149   3.227  0.4552  0.6699  0.7506
  106PRO     CB 3672   2.642   0.183   3.117  0.0421 -0.1110  0.3633
  106PRO    HB1 3673   2.688   0.268   3.066 -0.8410  1.9040  2.7120
  106PRO    HB2 3674   2.703   0.145   3.199  2.2658  0.2227 -1.0525
  106PRO     CA 3675   2.626   0.070   3.016  0.1104 -0.2080  0.4605
  106PRO     HA 3676   2.696   0.083   2.933  0.8655  1.7182  1.3382
  106PRO      C 3677   2.654  -0.066   3.079  0.1198 -0.4406 -0.0407
  106PRO      O 3678   2.563  -0.121   3.141 -0.9152  0.5075 -0.6690
  107SER      N 3679   2.779  -0.110   3.075  0.3231  0.1618 -0.4788
  107SER      H 3680   2.845  -0.047   3.031  0.0126  0.0788 -1.0748
  107SER     CA 3681   2.825  -0.229   3.144 -0.1856  0.0468 -0.3404
  107SER     HA 3682   2.773  -0.314   3.097 -1.0193  0.9242 -1.0612
  107SER     CB 3683   2.976  -0.240   3.131 -0.0463  0.5664  0.7961
  107SER    HB1 3684   2.993  -0.230   3.024 -0.9004 -1.1734  0.4577
  107SER    HB2 3685   3.016  -0.338   3.158 -0.0098 -0.0382 -1.2717
  107SER     OG 3686   3.042  -0.138   3.203  0.5833  0.2365  0.6992
  107SER     HG 3687   3.077  -0.174   3.284 -1.2009  2.2264  2.4813
  107SER      C 3688   2.799  -0.230   3.294  0.0577 -0.0284 -0.2984
  107SER      O 3689   2.778  -0.335   3.353 -0.9587  0.3783  0.0888
  108SER      N 3690   2.793  -0.111   3.355  0.2741 -0.1860  0.0307
  108SER      H 3691   2.802  -0.030   3.295  2.5449 -0.6837 -0.3923
  108SER     CA 3692   2.771  -0.088   3.496 -0.1989 -0.9803  0.0943
  108SER     HA 3693   2.829  -0.162   3.550  3.4949  0.8117 -1.1108
  108SER     CB 3694   2.827   0.050   3.532 -0.6658 -0.7537 -0.0335
  108SER    HB1 3695   2.932   0.026   3.546 -0.3216  0.1964 -0.8832
  108SER    HB2 3696   2.786   0.084   3.627 -3.3026  0.2850 -1.4481
  108SER     OG 3697   2.819   0.152   3.435 -0.1388 -0.4155  0.2773
  108SER     HG 3698   2.894   0.210   3.447  2.1255 -3.2301  1.0731
  108SER      C 3699   2.622  -0.100   3.526 -0.2020  0.1480  0.5952
  108SER      O 3700   2.541  -0.063   3.442 -0.1137 -0.2870  0.3151
  109THR      N 3701   2.580  -0.164   3.636  0.4214 -0.1719  0.6512
  109THR      H 3702   2.644  -0.208   3.701 -0.5182 -2.4031  0.1388
  109THR     CA 3703   2.444  -0.203   3.665 -0.0605  0.9041 -0.1069
  109THR     HA 3704   2.375  -0.157   3.594  0.3474 -0.0297 -1.1477
  109THR     CB 3705   2.423  -0.354   3.657  1.2151  0.7204 -0.1319
  109THR     HB 3706   2.323  -0.383   3.690  2.1553 -0.1629  2.1813
  109THR    CG2 3707   2.449  -0.403   3.515  0.0361  0.8393 -0.3963
  109THR   HG21 3708   2.380  -0.348   3.451 -0.7078  0.1788 -0.1854
  109THR   HG22 3709   2.551  -0.412   3.477 -0.0344 -0.3245 -0.3481
  109THR   HG23 3710   2.416  -0.507   3.513 -2.0507  1.2541  3.2457
  109THR    OG1 3711   2.523  -0.421   3.730  0.3475 -0.2031  0.2319
  109THR    HG1 3712   2.505  -0.515   3.725  1.5262 -0.3770 -1.8095
  109THR      C 3713   2.412  -0.166   3.809 -0.3430 -0.2056  0.1222
  109THR      O 3714   2.489  -0.199   3.899 -0.2725 -0.0110  0.1321
  110SER      N 3715   2.291  -0.113   3.826 -0.1283  0.5160 -0.5849
  110SER      H 3716   2.228  -0.120   3.747  0.1717 -2.5064 -0.6773
  110SER     CA 3717   2.239  -0.066   3.953  0.1532 -0.3429 -0.1496
  110SER     HA 3718   2.322  -0.014   4.001  0.9399 -1.2608 -0.4676
  110SER     CB 3719   2.122   0.026   3.922 -0.1446 -0.5239  0.4196
  110SER    HB1 3720   2.086   0.066   4.017 -0.9936 -0.3677  0.0426
  110SER    HB2 3721   2.045  -0.029   3.868  0.2685 -0.1716 -0.5530
  110SER     OG 3722   2.158   0.135   3.839  0.0144 -0.2115  0.8976
  110SER     HG 3723   2.076   0.182   3.822 -1.0833 -0.5839  4.3658
  110SER      C 3724   2.187  -0.176   4.044 -0.0267 -0.0935  0.0506
  110SER      O 3725   2.133  -0.278   4.001  0.0866 -0.3705  0.5558
  111GLY      N 3726   2.220  -0.164   4.172 -0.0972  0.1891  0.0415
  111GLY      H 3727   2.299  -0.105   4.196  0.1940 -0.0898 -0.2270
  111GLY     CA 3728   2.169  -0.255   4.272  0.2983  0.1624  0.2220
  111GLY    HA1 3729   2.060  -0.261   4.263  0.4409  0.1577 -2.0748
  111GLY    HA2 3730   2.191  -0.209   4.369  0.7552 -0.0058  0.2006
  111GLY      C 3731   2.221  -0.398   4.270 -0.1408  0.0041  0.0373
  111GLY      O 3732   2.341  -0.417   4.249 -0.0770  0.2018  0.2167
  112SER      N 3733   2.130  -0.495   4.282 -0.6062  0.4015 -0.2382
  112SER      H 3734   2.036  -0.470   4.311  0.1716  2.5516  0.6722
  112SER     CA 3735   2.164  -0.636   4.290 -0.3100  0.4830 -0.0417
  112SER     HA 3736   2.269  -0.644   4.262  0.3933  1.1913  2.1716
  112SER     CB 3737   2.154  -0.674   4.438  0.0855  0.0352 -0.1293
  112SER    HB1 3738   2.185  -0.776   4.461  0.5649 -0.5648 -2.9620
  112SER    HB2 3739   2.053  -0.669   4.477  0.6960  0.1104  1.4918
  112SER     OG 3740   2.241  -0.596   4.517 -0.0807  0.3296 -0.2363
  112SER     HG 3741   2.196  -0.580   4.600 -1.2754 -2.7048 -0.1885
  112SER      C 3742   2.079  -0.732   4.208 -0.2690  0.3022  0.1279
  112SER      O 3743   2.121  -0.844   4.179 -0.0958  0.3438  0.2156
  113TYR      N 3744   1.959  -0.690   4.170 -0.4497 -0.3280 -0.0039
  113TYR      H 3745   1.925  -0.601   4.204 -0.6571 -0.0066 -1.0183
  113TYR     CA 3746   1.859  -0.773   4.106 -0.3163 -0.5849  0.1210
  113TYR     HA 3747   1.913  -0.844   4.044  1.3343 -0.1927  1.0605
  113TYR     CB 3748   1.773  -0.842   4.212  0.0084 -0.1785  0.6530
  113TYR    HB1 3749   1.696  -0.900   4.162 -0.4662  1.7612 -1.0146
  113TYR    HB2 3750   1.727  -0.767   4.277 -2.5836 -0.8562 -0.2846
  113TYR     CG 3751   1.848  -0.931   4.308  0.7520  0.0893  0.3235
  113TYR    CD1 3752   1.882  -0.880   4.435  0.1733 -0.0778  0.5485
  113TYR    HD1 3753   1.855  -0.780   4.463  0.5055  0.5711 -1.2776
  113TYR    CE1 3754   1.954  -0.964   4.521  0.3448 -0.0167  0.4649
  113TYR    HE1 3755   1.979  -0.923   4.618  0.9539  1.3126 -0.2229
  113TYR     CZ 3756   1.999  -1.091   4.482 -0.6074 -0.1727 -0.1558
  113TYR     OH 3757   2.082  -1.160   4.566 -0.3298  0.5712  0.1971
  113TYR     HH 3758   2.102  -1.247   4.530 -1.1784  0.2872  0.3743
  113TYR    CE2 3759   1.973  -1.130   4.349  0.1328  0.2026 -0.4208
  113TYR    HE2 3760   2.006  -1.229   4.320  2.0463  0.8967 -0.7528
  113TYR    CD2 3761   1.895  -1.054   4.261 -0.7412 -0.3289 -0.1263
  113TYR    HD2 3762   1.854  -1.099   4.172  0.6704  1.1845 -1.6291
  113TYR      C 3763   1.776  -0.697   4.004  1.0691  0.1740 -0.4653
  113TYR      O 3764   1.779  -0.574   4.001 -0.1701  0.2272 -0.2223
  114GLY      N 3765   1.708  -0.772   3.917  0.2543 -0.0158  0.3143
  114GLY      H 3766   1.716  -0.872   3.926  1.2192 -0.0914 -1.0842
  114GLY     CA 3767   1.613  -0.735   3.813  0.1657  0.3430  0.5228
  114GLY    HA1 3768   1.520  -0.706   3.863  0.5548 -0.9855  2.0997
  114GLY    HA2 3769   1.589  -0.816   3.745 -2.5321  1.1597  0.3857
  114GLY      C 3770   1.642  -0.617   3.722  0.5467 -0.3710 -0.2910
  114GLY      O 3771   1.749  -0.557   3.718  0.3060  0.0799 -0.0556
  115SER      N 3772   1.543  -0.583   3.638  0.6350 -0.0659 -0.2738
  115SER      H 3773   1.459  -0.638   3.644  1.5428 -1.3693  2.6446
  115SER     CA 3774   1.545  -0.460   3.562 -0.0226  0.1399  0.0403
  115SER     HA 3775   1.648  -0.435   3.541  0.3361 -0.2410  1.2502
  115SER     CB 3776   1.473  -0.488   3.431  0.1908 -0.0205 -0.0424
  115SER    HB1 3777   1.491  -0.411   3.355 -0.2344  0.4100  0.2911
  115SER    HB2 3778   1.513  -0.579   3.387 -0.3653  0.0359 -0.6899
  115SER     OG 3779   1.333  -0.494   3.451  0.1326  0.0949 -0.3958
  115SER     HG 3780   1.303  -0.557   3.385  2.8273 -1.7784 -0.0325
  115SER      C 3781   1.481  -0.344   3.637 -0.3048  0.0998 -0.1336
  115SER      O 3782   1.458  -0.237   3.580 -0.5684  0.1791  0.1170
  116SER      N 3783   1.469  -0.354   3.770 -0.1557 -0.1192 -0.1356
  116SER      H 3784   1.480  -0.446   3.809 -1.2944 -0.7886 -1.3325
  116SER     CA 3785   1.412  -0.249   3.853 -0.1807 -0.4959  0.3260
  116SER     HA 3786   1.452  -0.150   3.833  0.8126 -1.1593 -1.1770
  116SER     CB 3787   1.259  -0.250   3.841 -0.1281  0.0999 -0.5027
  116SER    HB1 3788   1.220  -0.195   3.926 -1.1378 -1.8020  0.3269
  116SER    HB2 3789   1.223  -0.194   3.755  1.8165  0.2762 -1.2675
  116SER     OG 3790   1.201  -0.378   3.839 -0.0878  0.0879 -0.9665
  116SER     HG 3791   1.235  -0.418   3.758  0.9826  1.6462 -1.3270
  116SER      C 3792   1.446  -0.272   3.999 -0.1322 -0.0456  0.3855
  116SER      O 3793   1.457  -0.387   4.039  0.2120  0.0396  0.5373
  117SER      N 3794   1.480  -0.168   4.075 -0.2512  0.2236  0.0726
  117SER      H 3795   1.488  -0.076   4.033  1.5499  0.9618  1.8586
  117SER     CA 3796   1.539  -0.180   4.207 -0.0573  0.2797 -0.0085
  117SER     HA 3797   1.595  -0.273   4.215 -1.2494 -0.2931  2.2730
  117SER     CB 3798   1.636  -0.062   4.219  0.3217 -0.0025 -0.2665
  117SER    HB1 3799   1.676  -0.072   4.320  1.3427 -0.6884 -0.7225
  117SER    HB2 3800   1.576   0.027   4.199 -0.2180 -0.4370 -0.6253
  117SER     OG 3801   1.737  -0.072   4.121  0.1073 -0.1334 -0.4781
  117SER     HG 3802   1.758  -0.164   4.104  1.4767 -0.5276  2.5463
  117SER      C 3803   1.433  -0.192   4.316 -0.0754 -0.1587 -0.0731
  117SER      O 3804   1.328  -0.129   4.314  0.2037  0.3144  0.1042
  118GLN      N 3805   1.463  -0.276   4.415  0.1324 -0.4110 -0.3467
  118GLN      H 3806   1.553  -0.322   4.411  0.9883  1.2664 -2.1392
  118GLN     CA 3807   1.384  -0.307   4.532  0.2168 -0.0422 -0.1883
  118GLN     HA 3808   1.306  -0.233   4.546  1.7617  1.7847 -0.8978
  118GLN     CB 3809   1.302  -0.433   4.503  0.3213 -0.0220 -0.5718
  118GLN    HB1 3810   1.265  -0.464   4.600  4.3019 -0.7898  0.9072
  118GLN    HB2 3811   1.368  -0.510   4.463 -1.6895 -1.4644 -1.2733
  118GLN     CG 3812   1.189  -0.417   4.401 -0.1191 -0.1568 -0.1078
  118GLN    HG1 3813   1.225  -0.379   4.305 -1.7911  0.5668 -0.4658
  118GLN    HG2 3814   1.131  -0.326   4.415  0.8660  1.3746 -4.3737
  118GLN     CD 3815   1.095  -0.537   4.394 -0.5768  0.1693  0.3671
  118GLN    OE1 3816   1.075  -0.618   4.483  0.3162 -0.5112 -0.0354
  118GLN    NE2 3817   1.019  -0.545   4.285  0.2454 -0.1990 -0.1935
  118GLN   HE21 3818   1.035  -0.479   4.210  0.4758 -0.3629 -0.2907
  118GLN   HE22 3819   0.976  -0.634   4.263 -0.7024  0.4403 -1.0476
  118GLN      C 3820   1.472  -0.323   4.655  0.2476 -0.7812 -0.3023
  118GLN      O 3821   1.595  -0.321   4.643  0.3202  0.2416  0.4851
  119SER      N 3822   1.409  -0.329   4.772  0.2594  0.0259 -0.2542
  119SER      H 3823   1.310  -0.309   4.773  0.3555  0.6610 -1.5122
  119SER     CA 3824   1.491  -0.312   4.891  0.1116  0.2010 -0.1759
  119SER     HA 3825   1.576  -0.252   4.860 -1.4924  1.7394 -1.8009
  119SER     CB 3826   1.430  -0.219   4.995  0.3753 -0.0788  0.2330
  119SER    HB1 3827   1.414  -0.123   4.946 -1.0104  0.0241  0.8248
  119SER    HB2 3828   1.491  -0.206   5.084  0.4902 -0.2917  0.1854
  119SER     OG 3829   1.311  -0.263   5.058  0.3361  0.1273  0.3048
  119SER     HG 3830   1.252  -0.283   4.986  0.8025 -0.2468  0.0172
  119SER      C 3831   1.529  -0.442   4.962 -0.4413  0.4002  0.4970
  119SER      O 3832   1.640  -0.464   5.010 -0.0164  0.3377 -0.4935
  120SER      N 3833   1.435  -0.537   4.960  0.0447 -0.0800  0.1285
  120SER      H 3834   1.351  -0.513   4.908  0.1023 -0.7288 -0.2737
  120SER     CA 3835   1.458  -0.673   5.005 -0.2221 -0.2159 -0.1412
  120SER     HA 3836   1.508  -0.676   5.102 -1.8789 -1.7312  0.7106
  120SER     CB 3837   1.325  -0.744   5.025 -0.5215  0.1596 -0.7622
  120SER    HB1 3838   1.273  -0.676   5.093 -0.2922  0.3025 -0.7277
  120SER    HB2 3839   1.274  -0.745   4.929 -0.4965  1.0173 -0.7928
  120SER     OG 3840   1.345  -0.875   5.073  0.1825  0.3981 -0.3857
  120SER     HG 3841   1.267  -0.930   5.086 -0.5309  1.7282  1.3792
  120SER      C 3842   1.540  -0.747   4.900 -0.0839 -0.2205 -0.0294
  120SER      O 3843   1.543  -0.702   4.786  0.2877  0.3629  0.1994
  121SER      N 3844   1.604  -0.861   4.930  0.2021  0.0488  0.4094
  121SER      H 3845   1.613  -0.892   5.025  0.5139 -0.3969  0.2359
  121SER     CA 3846   1.660  -0.949   4.830 -0.2816 -0.4891  0.6078
  121SER     HA 3847   1.655  -0.903   4.731 -0.3825 -2.6829 -0.4633
  121SER     CB 3848   1.805  -0.980   4.865 -0.1084  0.1215  0.4297
  121SER    HB1 3849   1.877  -0.897   4.862  0.7328 -0.5792  0.7396
  121SER    HB2 3850   1.846  -1.055   4.797  0.0228 -1.4904  2.2198
  121SER     OG 3851   1.811  -1.040   4.992 -0.4373 -0.7298  0.0508
  121SER     HG 3852   1.892  -1.090   5.003 -0.5096 -1.1807 -1.2783
  121SER      C 3853   1.580  -1.078   4.815 -0.0444 -0.6058  0.3294
  121SER      O 3854   1.608  -1.145   4.716 -0.0675  0.0151 -0.1080
  122TYR      N 3855   1.484  -1.109   4.903 -0.0885 -0.3868  0.3603
  122TYR      H 3856   1.469  -1.039   4.974 -1.3712 -0.0845 -0.1766
  122TYR     CA 3857   1.391  -1.219   4.893  0.2586 -0.6598  0.1118
  122TYR     HA 3858   1.390  -1.252   4.789 -0.8416 -2.1156  0.5503
  122TYR     CB 3859   1.433  -1.334   4.985  0.2039 -0.5474  0.2776
  122TYR    HB1 3860   1.349  -1.403   4.997 -2.2902  1.9659 -1.4712
  122TYR    HB2 3861   1.445  -1.279   5.078  1.7575  0.1189 -0.2902
  122TYR     CG 3862   1.564  -1.404   4.955  0.4713  0.2136 -0.3621
  122TYR    CD1 3863   1.553  -1.524   4.884 -0.3410 -0.0702  0.2339
  122TYR    HD1 3864   1.456  -1.571   4.872  0.5555 -2.1416  0.6744
  122TYR    CE1 3865   1.674  -1.588   4.855 -0.2206  0.1885  0.1623
  122TYR    HE1 3866   1.682  -1.680   4.800 -1.3612 -1.5662  2.7100
  122TYR     CZ 3867   1.798  -1.540   4.901 -0.0925 -0.1192  0.1446
  122TYR     OH 3868   1.910  -1.614   4.881 -0.0530 -0.1038  0.3068
  122TYR     HH 3869   1.987  -1.560   4.899 -0.1641  0.4630 -0.8317
  122TYR    CE2 3870   1.807  -1.418   4.971 -0.2567  0.0060 -0.0510
  122TYR    HE2 3871   1.903  -1.388   5.010 -0.8528  2.2678 -0.1368
  122TYR    CD2 3872   1.687  -1.351   4.997  0.1359  0.7013  0.0198
  122TYR    HD2 3873   1.681  -1.258   5.051 -0.6130  0.4438  0.3991
  122TYR      C 3874   1.244  -1.185   4.911  0.3325 -0.1705 -0.2085
  122TYR      O 3875   1.207  -1.086   4.975 -0.6334 -0.5237 -0.2051
  123GLY      N 3876   1.154  -1.275   4.873  0.0061 -0.0617  0.2929
  123GLY      H 3877   1.191  -1.364   4.842 -1.7306 -0.4650 -0.7904
  123GLY     CA 3878   1.009  -1.265   4.878 -0.0122 -0.0374 -0.1779
  123GLY    HA1 3879   0.984  -1.183   4.811  0.9047 -2.2077 -3.3632
  123GLY    HA2 3880   0.967  -1.356   4.835 -2.6649  0.8404  0.3764
  123GLY      C 3881   0.942  -1.262   5.015  0.2842 -0.2525 -0.0272
  123GLY      O 3882   0.870  -1.173   5.059  0.3377  0.0620 -0.5733
  124GLN      N 3883   0.971  -1.369   5.089  0.6821 -0.0854  0.0660
  124GLN      H 3884   1.034  -1.439   5.054 -0.5599 -1.4279  0.4150
  124GLN     CA 3885   0.915  -1.399   5.220 -0.3661  0.5465 -0.2232
  124GLN     HA 3886   0.814  -1.359   5.222 -1.2851 -1.3018 -2.8541
  124GLN     CB 3887   0.890  -1.550   5.223  0.5469  0.4023  0.5819
  124GLN    HB1 3888   0.815  -1.587   5.153  1.3537 -3.8035  1.6426
  124GLN    HB2 3889   0.981  -1.601   5.192  0.3511 -0.4076  1.2969
  124GLN     CG 3890   0.842  -1.613   5.353  0.1606 -0.0950  0.2034
  124GLN    HG1 3891   0.902  -1.570   5.433 -0.8824 -0.0367  0.9802
  124GLN    HG2 3892   0.833  -1.722   5.358  2.0887 -0.3233 -0.5318
  124GLN     CD 3893   0.700  -1.565   5.378  0.0191 -0.1901 -0.4182
  124GLN    OE1 3894   0.680  -1.481   5.465  0.3958 -0.1055 -0.4135
  124GLN    NE2 3895   0.595  -1.627   5.322 -0.2696  0.0198 -0.1150
  124GLN   HE21 3896   0.503  -1.603   5.355  0.6543  2.4420  0.9788
  124GLN   HE22 3897   0.611  -1.701   5.255  0.4718 -0.0277  0.0969
  124GLN      C 3898   1.007  -1.350   5.330 -0.1710  0.4761 -0.3542
  124GLN      O 3899   1.117  -1.405   5.342 -0.4143  0.0906  0.1879
  125PRO      N 3900   0.971  -1.257   5.419 -0.1058 -0.1903  0.3899
  125PRO     CD 3901   0.850  -1.179   5.404  0.0830 -0.0700 -0.6305
  125PRO    HD1 3902   0.776  -1.223   5.472 -0.1362  0.5400 -0.4664
  125PRO    HD2 3903   0.809  -1.177   5.303  0.2764  1.9410 -0.7019
  125PRO     CG 3904   0.884  -1.041   5.459 -0.3577 -0.2209  0.0438
  125PRO    HG1 3905   0.923  -0.992   5.370 -3.3221 -0.0635 -1.2776
  125PRO    HG2 3906   0.798  -0.999   5.511 -0.9028  0.2739 -1.2064
  125PRO     CB 3907   1.000  -1.068   5.555 -0.1463 -0.3009 -0.2331
  125PRO    HB1 3908   0.963  -1.083   5.656  1.8303 -1.4269  0.3660
  125PRO    HB2 3909   1.071  -0.987   5.567  1.3376 -1.9079  3.0731
  125PRO     CA 3910   1.062  -1.203   5.518  0.2511 -0.2043  0.0734
  125PRO     HA 3911   1.158  -1.178   5.472  0.4243  0.6292  0.8638
  125PRO      C 3912   1.094  -1.297   5.633  0.1945 -0.2442  0.0562
  125PRO      O 3913   1.008  -1.371   5.679 -0.1795  0.4790  0.5296
  126GLN      N 3914   1.216  -1.296   5.688  0.1951  0.2633  0.0521
  126GLN      H 3915   1.285  -1.232   5.653  0.4069  0.4548  0.8147
  126GLN     CA 3916   1.256  -1.370   5.806 -0.2777 -0.0017  0.0502
  126GLN     HA 3917   1.234  -1.476   5.799 -0.3944 -0.1354  1.9195
  126GLN     CB 3918   1.406  -1.356   5.833 -0.2227 -0.2619 -0.1151
  126GLN    HB1 3919   1.430  -1.397   5.931 -0.4426  1.3377  0.6445
  126GLN    HB2 3920   1.429  -1.250   5.825  0.4229 -0.4158 -0.2932
  126GLN     CG 3921   1.511  -1.420   5.743  0.3721  0.0104  0.3790
  126GLN    HG1 3922   1.607  -1.383   5.779 -0.0129  0.6206  0.7960
  126GLN    HG2 3923   1.503  -1.400   5.636 -0.3641 -3.5288 -0.3582
  126GLN     CD 3924   1.514  -1.572   5.745  0.9602 -0.0035 -0.7576
  126GLN    OE1 3925   1.436  -1.646   5.686  0.5446 -0.3165  0.1719
  126GLN    NE2 3926   1.598  -1.635   5.828  0.5936  0.1084 -0.2946
  126GLN   HE21 3927   1.598  -1.736   5.826  1.3710  0.1014 -0.5518
  126GLN   HE22 3928   1.673  -1.581   5.869  1.0792 -0.4531 -0.4390
  126GLN      C 3929   1.198  -1.322   5.938  0.6533  0.1319  0.4151
  126GLN      O 3930   1.157  -1.409   6.015  0.3975 -0.2020 -0.0948
  127SER      N 3931   1.183  -1.191   5.959  0.1147  0.1011  0.2267
  127SER      H 3932   1.220  -1.130   5.888 -1.2556  0.9948  0.2509
  127SER     CA 3933   1.103  -1.136   6.067  0.5859  0.5824  0.3361
  127SER     HA 3934   1.022  -1.204   6.095  0.6290  1.0276  1.5838
  127SER     CB 3935   1.182  -1.106   6.194 -0.2967  0.1439  1.0028
  127SER    HB1 3936   1.236  -1.199   6.217  1.9812  1.1160 -0.0690
  127SER    HB2 3937   1.111  -1.075   6.270 -0.2082  0.6787  0.8690
  127SER     OG 3938   1.282  -1.009   6.170 -0.4356  0.0844  0.1616
  127SER     HG 3939   1.351  -1.021   6.235 -1.7544 -1.8354  1.3119
  127SER      C 3940   1.019  -1.014   6.031  0.1797  0.1320 -0.2618
  127SER      O 3941   1.044  -0.966   5.921  0.5666 -0.3400 -0.3865
  128GLY      N 3942   0.925  -0.968   6.114  0.1697  0.5976 -0.5301
  128GLY      H 3943   0.915  -1.005   6.207  1.0265  2.5064  0.3667
  128GLY     CA 3944   0.856  -0.845   6.080 -0.4034  0.1715 -0.9444
  128GLY    HA1 3945   0.823  -0.853   5.977  0.0848 -0.2249 -1.0740
  128GLY    HA2 3946   0.772  -0.850   6.150  0.3514 -0.7526 -0.0648
  128GLY      C 3947   0.935  -0.723   6.123  0.3873 -0.4029 -0.7458
  128GLY      O 3948   1.044  -0.731   6.180  0.1877  0.2040 -0.2593
  129SER      N 3949   0.880  -0.611   6.076  0.2390  0.0616  0.4825
  129SER      H 3950   0.785  -0.618   6.043  0.4387 -1.6871  0.1753
  129SER     CA 3951   0.940  -0.479   6.081  0.2499  0.0822 -0.0876
  129SER     HA 3952   0.862  -0.409   6.049  0.5622  0.6396  0.3457
  129SER     CB 3953   0.954  -0.443   6.229 -0.2164  0.2114 -0.0722
  129SER    HB1 3954   1.019  -0.355   6.233 -1.5321  1.1668  1.9010
  129SER    HB2 3955   1.006  -0.519   6.288  0.6218  1.5770  1.0220
  129SER     OG 3956   0.825  -0.409   6.273 -0.0171 -0.0473  0.7175
  129SER     HG 3957   0.825  -0.317   6.299 -3.5719  0.0408  0.9374
  129SER      C 3958   1.069  -0.463   6.002  0.3644 -0.0324  0.0747
  129SER      O 3959   1.160  -0.544   6.020  0.5137  0.2673  0.6916
  130TYR      N 3960   1.084  -0.363   5.915 -0.4234 -0.3350 -0.4327
  130TYR      H 3961   1.008  -0.297   5.908 -1.1672 -0.8005  2.0184
  130TYR     CA 3962   1.198  -0.354   5.825  0.0514  0.0736  0.1947
  130TYR     HA 3963   1.188  -0.448   5.771  1.0158  1.0764 -1.8144
  130TYR     CB 3964   1.172  -0.241   5.727 -0.1521 -0.3442 -0.2361
  130TYR    HB1 3965   1.254  -0.235   5.656  1.1456 -0.3907  1.2094
  130TYR    HB2 3966   1.180  -0.141   5.771 -1.5588 -0.3258  0.0148
  130TYR     CG 3967   1.044  -0.239   5.646 -0.2182  0.2593 -0.1249
  130TYR    CD1 3968   1.019  -0.352   5.567 -0.0282  0.0645  0.0937
  130TYR    HD1 3969   1.082  -0.440   5.565 -1.4630 -1.0392  1.1693
  130TYR    CE1 3970   0.895  -0.366   5.505  0.1027 -0.2606 -0.1038
  130TYR    HE1 3971   0.868  -0.449   5.442 -1.7581  1.1962 -1.3525
  130TYR     CZ 3972   0.796  -0.267   5.522 -0.0573 -0.4950  0.3605
  130TYR     OH 3973   0.673  -0.291   5.468  0.0105  0.0987 -0.0696
  130TYR     HH 3974   0.661  -0.377   5.426  1.7094  0.7538 -2.1118
  130TYR    CE2 3975   0.826  -0.146   5.589 -0.0551  0.1083 -0.7019
  130TYR    HE2 3976   0.755  -0.065   5.587  0.3747  0.4882 -0.7234
  130TYR    CD2 3977   0.948  -0.138   5.658 -0.3600  0.1288 -0.1604
  130TYR    HD2 3978   0.972  -0.054   5.721  1.0741  0.0768 -0.6031
  130TYR      C 3979   1.334  -0.350   5.893  0.1377 -0.2287  0.0395
  130TYR      O 3980   1.346  -0.297   6.003 -0.2902 -0.2688  0.1058
  131SER      N 3981   1.425  -0.429   5.835 -0.1551 -0.3491 -0.2600
  131SER      H 3982   1.391  -0.482   5.756 -1.6964 -1.0174  0.7987
  131SER     CA 3983   1.567  -0.423   5.864 -0.2285  0.0087  0.0392
  131SER     HA 3984   1.590  -0.338   5.927  1.8236 -0.3149 -0.2163
  131SER     CB 3985   1.622  -0.548   5.933 -0.1866 -0.0408 -0.0832
  131SER    HB1 3986   1.568  -0.560   6.027  1.3036 -3.8880  0.4341
  131SER    HB2 3987   1.727  -0.538   5.957 -0.3175 -0.0070  0.4906
  131SER     OG 3988   1.595  -0.661   5.853 -0.2082 -0.0627 -0.0456
  131SER     HG 3989   1.682  -0.697   5.835 -0.0432  0.8129 -1.1749
  131SER      C 3990   1.653  -0.397   5.741 -0.0585 -0.3332  0.0833
  131SER      O 3991   1.605  -0.393   5.628 -0.2494  1.0907  0.1917
  132GLN      N 3992   1.783  -0.379   5.764  0.0616 -0.4984 -0.4636
  132GLN      H 3993   1.821  -0.371   5.857  0.0560  0.5549 -0.5442
  132GLN     CA 3994   1.889  -0.367   5.665  0.0518  0.3218 -0.3768
  132GLN     HA 3995   1.843  -0.411   5.577  0.2179  0.5106 -0.5580
  132GLN     CB 3996   1.928  -0.224   5.629  0.2816  0.2790 -0.2998
  132GLN    HB1 3997   2.011  -0.224   5.559  1.1299 -2.6757  0.5770
  132GLN    HB2 3998   1.846  -0.178   5.573  0.5931 -1.6637 -2.4710
  132GLN     CG 3999   1.961  -0.145   5.756  0.0464  0.2231 -0.2015
  132GLN    HG1 4000   1.873  -0.149   5.819  1.1854  1.1293  1.5160
  132GLN    HG2 4001   2.049  -0.188   5.805  0.3509 -1.0013 -1.7240
  132GLN     CD 4002   1.985   0.002   5.726 -0.4383  0.3142 -0.1459
  132GLN    OE1 4003   2.024   0.044   5.617 -0.0454 -1.2601 -0.6317
  132GLN    NE2 4004   1.957   0.089   5.823 -0.2765  0.8222 -0.5505
  132GLN   HE21 4005   1.931   0.060   5.916 -2.3439  0.1388 -1.2729
  132GLN   HE22 4006   1.978   0.186   5.803  2.1029  0.1809 -1.5096
  132GLN      C 4007   2.015  -0.448   5.693  0.1777  0.6513  0.0375
  132GLN      O 4008   2.059  -0.470   5.805 -0.2648 -0.4619  0.0062
  133GLN      N 4009   2.078  -0.497   5.586 -0.5248 -0.2047  0.0043
  133GLN      H 4010   2.031  -0.488   5.496 -0.4491  1.6309  0.1084
  133GLN     CA 4011   2.206  -0.564   5.599 -0.2126  0.3652 -0.1079
  133GLN     HA 4012   2.192  -0.642   5.674  1.4074 -1.0167 -1.1787
  133GLN     CB 4013   2.242  -0.622   5.463  0.0447  0.0885  0.0769
  133GLN    HB1 4014   2.242  -0.537   5.394 -0.0219  0.8127  0.9497
  133GLN    HB2 4015   2.344  -0.659   5.467 -0.4318 -1.5206 -1.2413
  133GLN     CG 4016   2.148  -0.733   5.417 -0.1219  0.2087  0.1259
  133GLN    HG1 4017   2.155  -0.741   5.309  3.2753 -0.6593  0.2898
  133GLN    HG2 4018   2.044  -0.702   5.431 -0.2411 -0.6907  1.5654
  133GLN     CD 4019   2.170  -0.875   5.469 -0.5366  0.2899  0.5296
  133GLN    OE1 4020   2.241  -0.893   5.568  0.4651  0.3140 -0.1695
  133GLN    NE2 4021   2.120  -0.982   5.407  0.5250  0.0000  0.1556
  133GLN   HE21 4022   2.057  -0.967   5.330 -0.2018 -0.0171  0.7402
  133GLN   HE22 4023   2.146  -1.074   5.440 -1.6080 -0.2562  1.2929
  133GLN      C 4024   2.316  -0.468   5.642 -0.2617  0.2276  0.3335
  133GLN      O 4025   2.335  -0.365   5.578 -0.5078  0.5078  0.7072
  134PRO      N 4026   2.392  -0.498   5.747 -0.0021 -0.0402  0.0703
  134PRO     CD 4027   2.396  -0.624   5.819 -1.0250 -0.1521 -0.0603
  134PRO    HD1 4028   2.418  -0.693   5.738  0.4479 -0.5784  0.6848
  134PRO    HD2 4029   2.307  -0.652   5.876  0.3395 -2.3126  1.1125
  134PRO     CG 4030   2.518  -0.623   5.911 -0.5046  0.2733 -0.7467
  134PRO    HG1 4031   2.612  -0.658   5.869  0.3682  0.4442  0.9837
  134PRO    HG2 4032   2.490  -0.689   5.993 -2.4038  3.4995  1.4272
  134PRO     CB 4033   2.536  -0.474   5.937 -0.0425  0.1027 -0.0746
  134PRO    HB1 4034   2.639  -0.447   5.960 -0.0661  0.1047  0.0308
  134PRO    HB2 4035   2.466  -0.447   6.016  1.4776 -0.3443  1.4804
  134PRO     CA 4036   2.491  -0.410   5.806 -0.0970  0.1396 -0.0379
  134PRO     HA 4037   2.446  -0.313   5.828 -0.7259 -0.0076 -0.6569
  134PRO      C 4038   2.612  -0.385   5.716 -0.1343  0.1221 -0.0934
  134PRO      O 4039   2.635  -0.463   5.624 -0.1171  0.0437 -0.0216
  135SER      N 4040   2.693  -0.283   5.747  0.5680 -0.4558 -0.0114
  135SER      H 4041   2.670  -0.238   5.834 -2.7552 -0.4875 -0.7333
  135SER     CA 4042   2.808  -0.235   5.674  0.0483  0.2864 -0.3486
  135SER     HA 4043   2.799  -0.262   5.569 -0.1236  0.3837 -0.3594
  135SER     CB 4044   2.813  -0.082   5.670 -0.7779  0.3249 -0.2157
  135SER    HB1 4045   2.890  -0.059   5.596  1.0790  0.6063  1.7067
  135SER    HB2 4046   2.716  -0.049   5.633 -0.7390  0.9635  0.2448
  135SER     OG 4047   2.833  -0.026   5.798 -0.1190  0.2103 -0.2660
  135SER     HG 4048   2.775   0.050   5.800 -1.0224 -0.4556  1.9979
  135SER      C 4049   2.939  -0.292   5.726  0.1649  0.6068 -0.2848
  135SER      O 4050   2.951  -0.313   5.846 -0.1179  0.1722 -0.3297
  136TYR      N 4051   3.023  -0.334   5.631  0.1355 -0.6773  0.2319
  136TYR      H 4052   2.998  -0.324   5.534  0.9488 -0.0010  0.0706
  136TYR     CA 4053   3.143  -0.410   5.659  0.4459 -0.2372  0.1075
  136TYR     HA 4054   3.161  -0.430   5.765  0.6117 -0.2566  0.0765
  136TYR     CB 4055   3.137  -0.545   5.588  0.2945 -0.1143 -0.1149
  136TYR    HB1 4056   3.240  -0.580   5.586  0.2150 -0.5580  1.6303
  136TYR    HB2 4057   3.112  -0.530   5.483  0.5298  0.8473 -0.0463
  136TYR     CG 4058   3.051  -0.647   5.660  0.4722  0.0482  0.3343
  136TYR    CD1 4059   2.912  -0.649   5.644  0.4697 -0.1136  0.3816
  136TYR    HD1 4060   2.863  -0.581   5.577 -0.6073 -0.6103  0.6480
  136TYR    CE1 4061   2.846  -0.753   5.711  0.0715  0.0101  0.1847
  136TYR    HE1 4062   2.743  -0.777   5.690  0.2677  0.0349 -0.8812
  136TYR     CZ 4063   2.909  -0.843   5.799 -0.2564 -0.8188 -0.4189
  136TYR     OH 4064   2.837  -0.935   5.870 -0.3441 -0.3034  0.1672
  136TYR     HH 4065   2.742  -0.935   5.857 -0.3848 -2.2948  0.2337
  136TYR    CE2 4066   3.048  -0.833   5.821 -0.3171 -0.0490 -0.3758
  136TYR    HE2 4067   3.102  -0.902   5.883 -0.6745  0.4196  0.4888
  136TYR    CD2 4068   3.116  -0.737   5.744  0.4173  0.0146  0.3396
  136TYR    HD2 4069   3.224  -0.743   5.749  0.3179 -1.9639  1.4407
  136TYR      C 4070   3.268  -0.342   5.602  0.3284  0.1897  0.3513
  136TYR      O 4071   3.267  -0.299   5.487  0.0881  0.0901  0.3140
  137GLY      N 4072   3.377  -0.334   5.679  0.5821  0.1004  0.0025
  137GLY      H 4073   3.372  -0.375   5.771 -1.2407  0.7735  0.2452
  137GLY     CA 4074   3.504  -0.272   5.645  0.4809  0.0431 -0.4980
  137GLY    HA1 4075   3.547  -0.299   5.549  2.7204  0.4676  0.3281
  137GLY    HA2 4076   3.585  -0.315   5.704 -0.5142 -0.9287  0.2297
  137GLY      C 4077   3.504  -0.120   5.652 -0.3635  0.0632 -0.7587
  137GLY      O 4078   3.407  -0.063   5.700 -0.1488 -0.2898  0.1279
  138GLY      N 4079   3.618  -0.061   5.616 -0.2198  0.1900 -0.1197
  138GLY      H 4080   3.696  -0.123   5.600 -0.7393 -0.6054  0.3691
  138GLY     CA 4081   3.636   0.082   5.601 -0.0932  0.1802 -0.0678
  138GLY    HA1 4082   3.623   0.133   5.697 -4.7768  0.6912 -0.7107
  138GLY    HA2 4083   3.734   0.097   5.556 -0.5109  0.5381 -0.8891
  138GLY      C 4084   3.536   0.153   5.511  0.2656  0.6851 -0.0734
  138GLY      O 4085   3.500   0.109   5.402  0.2506  0.1598  0.1399
  139GLN      N 4086   3.481   0.266   5.556 -0.1689  0.4835 -0.0877
  139GLN      H 4087   3.515   0.297   5.646  1.8034 -0.2971 -0.5221
  139GLN     CA 4088   3.396   0.347   5.471 -0.4049 -0.0880 -0.3975
  139GLN     HA 4089   3.331   0.283   5.410 -2.0865  1.7490 -0.6315
  139GLN     CB 4090   3.319   0.443   5.562  0.2863 -0.1693  0.2799
  139GLN    HB1 4091   3.385   0.490   5.635 -1.1822  2.8224 -0.1716
  139GLN    HB2 4092   3.277   0.518   5.495  0.0087  0.5478  1.2431
  139GLN     CG 4093   3.212   0.362   5.634 -0.3187  0.2307 -0.1605
  139GLN    HG1 4094   3.253   0.268   5.672 -0.6529  0.7281  1.5067
  139GLN    HG2 4095   3.187   0.411   5.728 -0.4225  0.7377 -0.4527
  139GLN     CD 4096   3.080   0.328   5.567 -0.2349 -0.0397 -0.1906
  139GLN    OE1 4097   3.068   0.329   5.445  0.6358  0.1784 -0.2785
  139GLN    NE2 4098   2.978   0.283   5.641  0.0779  0.0751  0.3169
  139GLN   HE21 4099   2.986   0.267   5.740  0.1579  1.7234  0.5990
  139GLN   HE22 4100   2.893   0.264   5.589 -0.1805  0.1731  0.6975
  139GLN      C 4101   3.479   0.427   5.372 -0.3747 -0.1781 -0.4449
  139GLN      O 4102   3.598   0.443   5.398 -0.4160 -0.4847 -0.0547
  140GLN      N 4103   3.424   0.479   5.262 -0.2619  0.0956 -0.3721
  140GLN      H 4104   3.324   0.468   5.251 -0.2220  0.6252 -1.3977
  140GLN     CA 4105   3.491   0.565   5.167 -0.2292  0.2442 -0.2146
  140GLN     HA 4106   3.600   0.558   5.169 -0.0503  2.4123  1.4889
  140GLN     CB 4107   3.422   0.537   5.033  0.2495  0.2100 -0.4548
  140GLN    HB1 4108   3.457   0.612   4.961 -1.0054  0.8888 -0.3788
  140GLN    HB2 4109   3.314   0.545   5.037  0.2312 -0.1948 -0.0789
  140GLN     CG 4110   3.461   0.399   4.982 -0.3062 -0.1277  0.0228
  140GLN    HG1 4111   3.569   0.383   4.990 -0.0673  1.7659  1.0687
  140GLN    HG2 4112   3.421   0.321   5.046  1.1559 -1.6860 -0.8688
  140GLN     CD 4113   3.417   0.379   4.837  0.0660 -0.6240 -0.0249
  140GLN    OE1 4114   3.495   0.389   4.743  0.1119  0.6826  0.1279
  140GLN    NE2 4115   3.286   0.379   4.813 -0.1850  0.0597  1.2217
  140GLN   HE21 4116   3.219   0.408   4.883 -1.5987  0.3606 -0.1919
  140GLN   HE22 4117   3.256   0.383   4.716 -0.0683 -2.5353  1.0027
  140GLN      C 4118   3.470   0.709   5.211  0.0361  0.1417  0.2450
  140GLN      O 4119   3.447   0.804   5.136  0.1344  0.0815  0.1380
  141GLN      N 4120   3.480   0.731   5.343  0.7661  0.3261  0.1661
  141GLN      H 4121   3.525   0.653   5.389  2.2885  0.6879 -0.6192
  141GLN     CA 4122   3.463   0.858   5.410 -0.5066  0.2752 -0.0406
  141GLN     HA 4123   3.402   0.926   5.351 -0.2011 -1.4088 -2.4579
  141GLN     CB 4124   3.408   0.837   5.551 -0.2100 -0.5943 -0.0495
  141GLN    HB1 4125   3.448   0.743   5.588  1.3805 -0.1392 -0.5404
  141GLN    HB2 4126   3.428   0.924   5.613 -1.8552  1.8915 -2.7076
  141GLN     CG 4127   3.257   0.817   5.543 -0.2215 -0.5524  0.0653
  141GLN    HG1 4128   3.207   0.904   5.498 -0.6030 -0.6149  0.3652
  141GLN    HG2 4129   3.235   0.728   5.485  1.3710 -1.1489  0.3463
  141GLN     CD 4130   3.210   0.795   5.686  0.0453 -0.2318  0.2043
  141GLN    OE1 4131   3.223   0.686   5.743 -0.7979 -0.0208  0.8097
  141GLN    NE2 4132   3.152   0.894   5.753 -0.1609 -0.0378 -0.2552
  141GLN   HE21 4133   3.154   0.988   5.715  0.0554 -0.4212 -1.2250
  141GLN   HE22 4134   3.129   0.875   5.850  0.2374  0.8782  0.0288
  141GLN      C 4135   3.596   0.931   5.426 -0.3165 -0.0752 -0.0219
  141GLN      O 4136   3.702   0.870   5.439 -0.1768  0.1559 -0.0732
  142SER      N 4137   3.592   1.062   5.446 -0.0956 -0.1417  0.4593
  142SER      H 4138   3.504   1.110   5.436  0.6841  1.0965 -0.7542
  142SER     CA 4139   3.691   1.129   5.528  0.2885 -0.4516  0.2485
  142SER     HA 4140   3.742   1.047   5.579  0.1619 -0.8035 -0.1907
  142SER     CB 4141   3.785   1.213   5.442 -0.2660 -0.4623 -0.3759
  142SER    HB1 4142   3.843   1.273   5.513 -0.1468  0.9911 -1.6454
  142SER    HB2 4143   3.846   1.146   5.381  0.1832 -1.2408  0.9036
  142SER     OG 4144   3.715   1.300   5.355 -0.2271 -0.0726 -0.0208
  142SER     HG 4145   3.689   1.241   5.284  1.4215 -2.6392  1.3544
  142SER      C 4146   3.637   1.221   5.636 -0.3542 -0.4702 -0.0502
  142SER      O 4147   3.713   1.270   5.720 -0.1705 -0.2559 -0.3424
  143TYR      N 4148   3.507   1.247   5.642 -0.1088  0.9963 -0.5747
  143TYR      H 4149   3.451   1.211   5.565  1.2773  1.1957 -1.7106
  143TYR     CA 4150   3.429   1.301   5.752 -0.1401 -0.4450  0.1283
  143TYR     HA 4151   3.490   1.275   5.839 -0.1223  0.7694  0.4933
  143TYR     CB 4152   3.409   1.451   5.735 -0.3465 -0.4607  0.2366
  143TYR    HB1 4153   3.328   1.474   5.665  1.1325  1.4360 -0.9339
  143TYR    HB2 4154   3.503   1.485   5.693  0.7702 -2.3019  1.1174
  143TYR     CG 4155   3.370   1.508   5.869  0.0121  0.4924 -0.0562
  143TYR    CD1 4156   3.454   1.513   5.981  0.0444 -1.0403  0.0109
  143TYR    HD1 4157   3.558   1.491   5.966 -0.1490 -0.6574 -2.3287
  143TYR    CE1 4158   3.405   1.561   6.103 -0.1252 -0.0371 -0.4434
  143TYR    HE1 4159   3.478   1.564   6.183 -0.8813  4.0485  0.3191
  143TYR     CZ 4160   3.273   1.608   6.121  0.0356  0.2875 -0.0928
  143TYR     OH 4161   3.227   1.644   6.244  0.0371 -0.0615  0.0137
  143TYR     HH 4162   3.304   1.656   6.299  0.1780 -1.2245  0.0896
  143TYR    CE2 4163   3.192   1.600   6.006 -0.3063 -0.1642  0.1764
  143TYR    HE2 4164   3.093   1.642   6.019 -0.0165  0.2227  1.3352
  143TYR    CD2 4165   3.237   1.549   5.884 -0.2627 -0.5164  0.3377
  143TYR    HD2 4166   3.165   1.547   5.803  1.2388 -0.2565 -1.0367
  143TYR      C 4167   3.293   1.236   5.769 -0.1215 -0.5741 -0.2145
  143TYR      O 4168   3.251   1.163   5.679 -0.0163 -0.8819 -0.0139
  144GLY      N 4169   3.225   1.248   5.883  0.1705 -0.1939 -0.0803
  144GLY      H 4170   3.254   1.305   5.961  0.4103 -1.4439  0.7758
  144GLY     CA 4171   3.089   1.201   5.903  0.1794 -0.3419 -0.3699
  144GLY    HA1 4172   3.053   1.213   6.005 -0.2547 -0.8816 -0.4539
  144GLY    HA2 4173   3.088   1.092   5.904 -2.7573 -0.3822  0.4671
  144GLY      C 4174   2.988   1.240   5.796  0.0623 -0.1262 -0.1793
  144GLY      O 4175   3.020   1.315   5.705  0.2445 -0.8053 -0.6827
  145GLN      N 4176   2.866   1.186   5.801  0.2567 -0.5722 -0.2075
  145GLN      H 4177   2.826   1.132   5.876 -1.0215  0.7239  0.0810
  145GLN     CA 4178   2.763   1.219   5.704 -0.1946  0.0274  0.4662
  145GLN     HA 4179   2.809   1.265   5.616 -0.6351 -2.5570 -1.2280
  145GLN     CB 4180   2.694   1.095   5.648  0.1999  0.3483 -0.7714
  145GLN    HB1 4181   2.609   1.118   5.584  0.3832 -0.8476 -1.4727
  145GLN    HB2 4182   2.655   1.037   5.732  0.9076 -2.0405 -2.0221
  145GLN     CG 4183   2.787   1.001   5.573  0.3994 -0.0144 -0.0741
  145GLN    HG1 4184   2.867   0.965   5.639  0.2233 -0.2943 -0.0092
  145GLN    HG2 4185   2.719   0.923   5.539 -0.6923  0.6778  0.4471
  145GLN     CD 4186   2.856   1.058   5.451  0.4219 -0.0774 -0.0908
  145GLN    OE1 4187   2.825   1.172   5.416  0.0220 -0.2898 -0.4329
  145GLN    NE2 4188   2.940   0.979   5.385 -0.5676 -0.9876 -0.2831
  145GLN   HE21 4189   2.959   0.884   5.413  0.1493 -0.8375 -0.2175
  145GLN   HE22 4190   2.983   1.009   5.298 -0.4049 -1.9021 -0.5304
  145GLN      C 4191   2.658   1.317   5.754 -0.4429  0.2252 -0.4271
  145GLN      O 4192   2.581   1.284   5.844 -0.1750  0.6157 -0.0470
  146GLN      N 4193   2.652   1.430   5.682  0.0142  0.1747 -0.5481
  146GLN      H 4194   2.709   1.434   5.599  1.1605  0.1660  0.2095
  146GLN     CA 4195   2.562   1.538   5.716  0.2011  0.0992  0.2171
  146GLN     HA 4196   2.569   1.558   5.823 -1.6508  0.0536  0.3770
  146GLN     CB 4197   2.612   1.661   5.639 -0.0115 -0.0879 -0.2236
  146GLN    HB1 4198   2.613   1.650   5.531  0.5589 -1.0722 -0.1340
  146GLN    HB2 4199   2.540   1.741   5.657 -0.5373 -0.3856 -0.9461
  146GLN     CG 4200   2.754   1.698   5.679 -0.0079  0.3613 -0.6459
  146GLN    HG1 4201   2.739   1.805   5.671 -5.1943 -0.1929 -1.6948
  146GLN    HG2 4202   2.761   1.674   5.785 -1.0490  1.1338 -0.3886
  146GLN     CD 4203   2.871   1.633   5.605 -0.0190 -0.4547  0.0378
  146GLN    OE1 4204   2.855   1.540   5.526 -0.2236 -0.8573  0.5430
  146GLN    NE2 4205   2.995   1.676   5.628 -0.0739 -0.2158 -0.1120
  146GLN   HE21 4206   3.065   1.627   5.574  0.4915  1.6391 -1.1438
  146GLN   HE22 4207   3.012   1.766   5.671  1.3646 -1.1418  1.3561
  146GLN      C 4208   2.418   1.512   5.676  0.3694  0.1997 -0.4680
  146GLN      O 4209   2.392   1.436   5.583 -0.1796  0.4651 -0.5389
  147GLN      N 4210   2.323   1.571   5.749  0.2476  0.2369 -0.6550
  147GLN      H 4211   2.357   1.631   5.823  2.1655 -0.6011 -0.8031
  147GLN     CA 4212   2.181   1.543   5.744  0.1467  0.6398 -0.0970
  147GLN     HA 4213   2.165   1.467   5.669  1.8479 -0.7029  0.8274
  147GLN     CB 4214   2.134   1.497   5.882  0.3411  0.6668 -0.0207
  147GLN    HB1 4215   2.025   1.498   5.893  0.3277 -2.9268  1.5970
  147GLN    HB2 4216   2.171   1.571   5.952  4.9091 -1.1661 -0.1623
  147GLN     CG 4217   2.191   1.368   5.940  0.3348  0.6481 -0.0566
  147GLN    HG1 4218   2.154   1.284   5.882 -0.2175  0.9916 -0.2102
  147GLN    HG2 4219   2.299   1.366   5.921  0.3263  3.9067 -1.0877
  147GLN     CD 4220   2.153   1.339   6.084  0.2046  0.2817 -0.1635
  147GLN    OE1 4221   2.058   1.392   6.142  0.1315  0.1612 -0.1723
  147GLN    NE2 4222   2.241   1.266   6.154  0.6531  0.4438 -0.5490
  147GLN   HE21 4223   2.225   1.242   6.251  0.8099  1.6243 -0.2154
  147GLN   HE22 4224   2.325   1.235   6.108  0.5681  0.6222 -0.8247
  147GLN      C 4225   2.096   1.657   5.691 -0.1023  0.2739 -0.4885
  147GLN      O 4226   2.148   1.768   5.675  0.8745 -0.0992  0.0476
  148SER      N 4227   1.963   1.642   5.686 -0.1452  0.2969  0.3657
  148SER      H 4228   1.920   1.561   5.726 -0.1895 -0.3650 -0.9673
  148SER     CA 4229   1.873   1.737   5.624 -0.4775  0.1281  0.5903
  148SER     HA 4230   1.923   1.763   5.531 -2.2396 -0.8933 -0.7119
  148SER     CB 4231   1.744   1.666   5.581 -0.5063  0.2373  0.4959
  148SER    HB1 4232   1.686   1.749   5.540 -0.2970 -0.0523 -0.4013
  148SER    HB2 4233   1.781   1.586   5.516  2.0504  2.8011 -1.4861
  148SER     OG 4234   1.664   1.619   5.687 -0.3260 -0.0383  0.5101
  148SER     HG 4235   1.709   1.541   5.720  0.2099  0.2154  0.3906
  148SER      C 4236   1.846   1.869   5.695 -0.4150  0.3364  0.2264
  148SER      O 4237   1.842   1.849   5.816  0.1632  0.3233  0.2489
  149TYR      N 4238   1.832   1.986   5.631 -0.0998 -0.1849 -0.8202
  149TYR      H 4239   1.815   1.978   5.532  0.1426 -0.6197 -0.8297
  149TYR     CA 4240   1.798   2.113   5.692  0.4887 -0.3328 -0.1725
  149TYR     HA 4241   1.732   2.104   5.778  0.9119  1.5997  0.3994
  149TYR     CB 4242   1.920   2.187   5.748 -0.1264  0.3350  0.2941
  149TYR    HB1 4243   1.960   2.128   5.830  1.7755 -1.1890 -1.6389
  149TYR    HB2 4244   1.888   2.267   5.814  1.9400  0.9206  0.6259
  149TYR     CG 4245   2.042   2.223   5.666 -0.1494 -0.4829 -0.1113
  149TYR    CD1 4246   2.064   2.359   5.640 -0.2810 -0.3713  0.3393
  149TYR    HD1 4247   1.987   2.430   5.667 -1.9175 -1.0806 -2.0610
  149TYR    CE1 4248   2.185   2.407   5.589 -0.3147 -0.4388  0.1927
  149TYR    HE1 4249   2.199   2.513   5.573 -1.9948 -0.1615  0.3205
  149TYR     CZ 4250   2.278   2.312   5.543 -0.5099 -0.1955 -0.7192
  149TYR     OH 4251   2.385   2.353   5.468  0.1771  0.2190  0.4646
  149TYR     HH 4252   2.408   2.290   5.399  0.1173 -0.9038  1.4367
  149TYR    CE2 4253   2.257   2.175   5.564 -0.0111 -0.1632  0.0279
  149TYR    HE2 4254   2.332   2.103   5.536 -0.1667 -1.1256  1.9469
  149TYR    CD2 4255   2.138   2.131   5.624 -0.3387 -0.3892 -0.7678
  149TYR    HD2 4256   2.122   2.030   5.659 -2.2323  0.3210  0.5748
  149TYR      C 4257   1.724   2.204   5.596 -0.0717 -0.1514  0.4311
  149TYR      O 4258   1.737   2.209   5.474 -0.6893  0.1695  0.3727
  150ASN      N 4259   1.644   2.298   5.649 -0.2749 -0.0794  0.0009
  150ASN      H 4260   1.643   2.290   5.749  1.7825  2.2487  0.2964
  150ASN     CA 4261   1.561   2.393   5.577 -0.3894 -0.0840  0.1273
  150ASN     HA 4262   1.590   2.391   5.472  4.0633  0.1542  1.1551
  150ASN     CB 4263   1.415   2.351   5.583 -0.3884 -0.1051  0.0117
  150ASN    HB1 4264   1.378   2.341   5.685  0.8339  0.7366  0.5637
  150ASN    HB2 4265   1.412   2.244   5.562  0.5526 -0.4521  1.4889
  150ASN     CG 4266   1.322   2.429   5.491 -0.2704 -0.0400 -0.0523
  150ASN    OD1 4267   1.247   2.518   5.530 -0.0076  0.1299  0.0634
  150ASN    ND2 4268   1.351   2.413   5.362  0.8605 -0.1616  0.2079
  150ASN   HD21 4269   1.322   2.486   5.299 -1.2428 -1.8047 -0.8788
  150ASN   HD22 4270   1.416   2.342   5.329  2.2528  0.6006  1.2001
  150ASN      C 4271   1.584   2.533   5.634  0.4534 -0.0097 -0.3703
  150ASN      O 4272   1.546   2.547   5.750  0.6552 -0.0882 -0.2946
  151PRO      N 4273   1.628   2.631   5.555  0.1066  0.1639 -0.3515
  151PRO     CD 4274   1.628   2.768   5.601 -0.1725  0.0371  0.0377
  151PRO    HD1 4275   1.540   2.794   5.659 -1.4215 -3.1396 -0.2925
  151PRO    HD2 4276   1.719   2.797   5.653  0.4099  1.2696 -1.5610
  151PRO     CG 4277   1.632   2.851   5.473  0.3405  0.3540  0.2538
  151PRO    HG1 4278   1.679   2.949   5.482 -0.8367  1.0665 -0.9365
  151PRO    HG2 4279   1.531   2.861   5.432  1.1473 -0.8935 -2.2197
  151PRO     CB 4280   1.712   2.759   5.381 -0.0058  0.1563  0.1513
  151PRO    HB1 4281   1.682   2.778   5.278 -3.3087  0.1280  0.9823
  151PRO    HB2 4282   1.817   2.783   5.390 -0.1571  0.0843  2.8903
  151PRO     CA 4283   1.669   2.617   5.417  0.0836  0.0042 -0.3423
  151PRO     HA 4284   1.584   2.591   5.353 -0.9845  1.7565  0.2885
  151PRO      C 4285   1.791   2.528   5.400  0.3873  0.4802 -0.6820
  151PRO      O 4286   1.869   2.539   5.494 -0.8039 -0.5794  0.4790
  152PRO      N 4287   1.817   2.463   5.286  0.2518 -0.1916 -0.3376
  152PRO     CD 4288   1.724   2.444   5.177 -0.0031 -0.2570 -0.1083
  152PRO    HD1 4289   1.711   2.534   5.118 -0.1552 -0.2798 -0.1119
  152PRO    HD2 4290   1.630   2.413   5.224  0.2265 -1.9351 -0.6550
  152PRO     CG 4291   1.786   2.342   5.082  0.1903 -0.1618 -0.0843
  152PRO    HG1 4292   1.710   2.291   5.023 -0.5868 -0.4560  1.1555
  152PRO    HG2 4293   1.856   2.384   5.010 -0.0061 -0.6305 -0.5595
  152PRO     CB 4294   1.860   2.253   5.181 -0.0413  0.0620  0.2899
  152PRO    HB1 4295   1.784   2.196   5.235 -1.4590  0.9198 -0.7452
  152PRO    HB2 4296   1.930   2.191   5.126  1.0150  1.5463 -0.0970
  152PRO     CA 4297   1.916   2.358   5.277  0.2426 -0.2808  0.5020
  152PRO     HA 4298   1.933   2.322   5.378  1.2094  2.5041  1.4076
  152PRO      C 4299   2.062   2.392   5.247  0.2468 -0.2580  0.5484
  152PRO      O 4300   2.135   2.305   5.200  0.6505  0.2324  0.2603
  153GLN      N 4301   2.099   2.520   5.251  0.1672 -0.2394  0.7135
  153GLN      H 4302   2.033   2.594   5.269 -1.3599 -0.3077 -3.5548
  153GLN     CA 4303   2.234   2.564   5.221  0.1854 -0.4117  0.5373
  153GLN     HA 4304   2.304   2.514   5.287  1.6369  0.4912 -0.2616
  153GLN     CB 4305   2.246   2.716   5.230  0.6765 -0.4199  0.0727
  153GLN    HB1 4306   2.193   2.761   5.146 -1.3034 -0.1127  1.4147
  153GLN    HB2 4307   2.352   2.726   5.210  0.7621 -2.0347 -0.3824
  153GLN     CG 4308   2.210   2.785   5.361  0.3847  0.4122 -0.4314
  153GLN    HG1 4309   2.106   2.760   5.383  1.1637 -1.9484  1.0307
  153GLN    HG2 4310   2.266   2.728   5.436  0.8943  0.6462 -0.6348
  153GLN     CD 4311   2.252   2.930   5.345  0.3168  0.4889  0.0703
  153GLN    OE1 4312   2.180   3.012   5.290 -0.0197  0.1310 -0.0247
  153GLN    NE2 4313   2.376   2.969   5.378  0.2250  0.5852  0.3084
  153GLN   HE21 4314   2.384   3.068   5.396 -2.6472  1.5757 -2.7892
  153GLN   HE22 4315   2.428   2.901   5.431  2.6065  0.5669 -1.8134
  153GLN      C 4316   2.275   2.519   5.082 -0.1638  0.1817  0.2379
  153GLN      O 4317   2.199   2.523   4.985  0.2516 -0.2664 -0.1127
  154GLY      N 4318   2.403   2.482   5.077 -0.2479 -0.1051  0.1459
  154GLY      H 4319   2.461   2.490   5.159 -0.7086  1.1432  0.3738
  154GLY     CA 4320   2.466   2.457   4.949 -0.6201 -0.5091  0.0391
  154GLY    HA1 4321   2.430   2.368   4.898  2.4892 -1.8290 -0.0710
  154GLY    HA2 4322   2.463   2.540   4.878 -0.0099 -1.8513 -1.6244
  154GLY      C 4323   2.616   2.437   4.957 -0.5557 -0.0735 -0.0246
  154GLY      O 4324   2.680   2.463   5.058  0.2829  0.6982 -0.7270
  155TYR      N 4325   2.673   2.391   4.845  0.1309  0.1441  0.2269
  155TYR      H 4326   2.608   2.366   4.771  1.2965  0.8137 -1.0735
  155TYR     CA 4327   2.815   2.388   4.817  0.1515  0.3540  0.3098
  155TYR     HA 4328   2.866   2.348   4.904 -0.0529 -1.6633 -0.4313
  155TYR     CB 4329   2.837   2.291   4.701 -0.1650  0.1156  0.4505
  155TYR    HB1 4330   2.931   2.301   4.647  0.1137 -1.1836  0.6603
  155TYR    HB2 4331   2.762   2.305   4.623  0.6821 -0.3664 -0.4669
  155TYR     CG 4332   2.814   2.145   4.733 -0.0442  0.0938  0.4363
  155TYR    CD1 4333   2.685   2.094   4.749 -0.0529 -0.0082  0.0584
  155TYR    HD1 4334   2.606   2.163   4.720  1.9484  2.3765 -0.0183
  155TYR    CE1 4335   2.661   1.969   4.808 -0.1259 -0.1440 -0.2568
  155TYR    HE1 4336   2.564   1.931   4.836  0.9047 -3.1034 -0.4337
  155TYR     CZ 4337   2.772   1.888   4.837  0.0032  0.3164  0.5817
  155TYR     OH 4338   2.764   1.771   4.906 -0.5128  0.2085  0.3435
  155TYR     HH 4339   2.677   1.736   4.886 -0.4797  1.2739 -1.9270
  155TYR    CE2 4340   2.903   1.935   4.811 -0.2174  0.5832 -0.0752
  155TYR    HE2 4341   2.985   1.870   4.834  0.0824  0.8704 -0.3185
  155TYR    CD2 4342   2.925   2.063   4.758  0.3660  0.4976 -0.0435
  155TYR    HD2 4343   3.027   2.099   4.753  0.2678  1.0263  1.2668
  155TYR      C 4344   2.861   2.528   4.780  0.2836  0.2262 -0.0112
  155TYR      O 4345   2.786   2.617   4.740  0.7822  0.3845 -0.6224
  156GLY      N 4346   2.993   2.544   4.766  0.2585  0.0420 -0.4782
  156GLY      H 4347   3.045   2.458   4.756  0.0582 -0.1222 -0.1215
  156GLY     CA 4348   3.049   2.661   4.703 -0.0193  0.3201 -0.2100
  156GLY    HA1 4349   3.151   2.678   4.738  0.8393  0.8675 -2.7609
  156GLY    HA2 4350   2.991   2.750   4.726 -3.8021 -2.0544  0.1454
  156GLY      C 4351   3.029   2.649   4.553 -0.0447 -0.2318 -0.1615
  156GLY      O 4352   3.010   2.539   4.500 -0.1542 -0.3668  0.1561
  157GLN      N 4353   3.026   2.762   4.483 -0.1417  0.0771  0.3403
  157GLN      H 4354   3.052   2.849   4.528 -4.3370  0.7600  1.8719
  157GLN     CA 4355   2.976   2.774   4.347  0.3937  0.4846  0.1722
  157GLN     HA 4356   2.877   2.729   4.336  0.5703 -0.4713  2.0589
  157GLN     CB 4357   2.959   2.920   4.309  0.3699  0.3792 -0.2247
  157GLN    HB1 4358   3.050   2.976   4.331  0.0640  0.8704 -0.1961
  157GLN    HB2 4359   2.936   2.926   4.202 -3.1246  2.6040  0.4710
  157GLN     CG 4360   2.837   2.994   4.365 -0.0971 -0.6297  0.1239
  157GLN    HG1 4361   2.743   2.955   4.328 -1.4218  2.6958 -0.3920
  157GLN    HG2 4362   2.832   2.992   4.474 -1.7055 -0.0194  0.0767
  157GLN     CD 4363   2.826   3.137   4.313  0.4151 -0.5465  0.2371
  157GLN    OE1 4364   2.796   3.171   4.198  0.5546  0.0540  0.3738
  157GLN    NE2 4365   2.855   3.241   4.391 -0.0824  0.0459 -0.3530
  157GLN   HE21 4366   2.891   3.227   4.485  2.0277 -0.9117 -1.2271
  157GLN   HE22 4367   2.840   3.334   4.354 -2.6489 -0.3345 -0.4376
  157GLN      C 4368   3.056   2.712   4.234  0.0897  0.4340 -0.0163
  157GLN      O 4369   2.997   2.651   4.144  0.5170 -0.8451  0.5418
  158GLN      N 4370   3.189   2.719   4.238  0.1324 -0.1290 -0.2779
  158GLN      H 4371   3.227   2.798   4.288 -0.2571  1.1239 -1.9060
  158GLN     CA 4372   3.280   2.645   4.153  0.4586 -0.0260 -0.0239
  158GLN     HA 4373   3.227   2.574   4.089  0.3669 -0.7603  0.8505
  158GLN     CB 4374   3.339   2.737   4.047 -0.1562  0.4378  0.0278
  158GLN    HB1 4375   3.421   2.692   3.990 -0.9677 -1.2097  0.1035
  158GLN    HB2 4376   3.379   2.826   4.096 -0.9253  1.2931 -0.8444
  158GLN     CG 4377   3.237   2.792   3.948 -0.3572 -0.2188 -0.1334
  158GLN    HG1 4378   3.160   2.842   4.007  0.9708  0.3926  1.1523
  158GLN    HG2 4379   3.199   2.704   3.897  1.2202 -0.6306 -0.6609
  158GLN     CD 4380   3.293   2.885   3.841  0.1712 -0.2698  0.0978
  158GLN    OE1 4381   3.340   2.836   3.738  0.2531  0.1677 -0.0759
  158GLN    NE2 4382   3.291   3.017   3.859  0.1784 -0.2002 -0.3952
  158GLN   HE21 4383   3.326   3.077   3.785  0.4004 -0.2618 -0.3393
  158GLN   HE22 4384   3.251   3.056   3.943 -0.3381  1.9138 -1.5395
  158GLN      C 4385   3.393   2.580   4.230  0.5666  0.0504 -0.1180
  158GLN      O 4386   3.448   2.642   4.321  0.8644 -0.2482 -0.0913
  159ASN      N 4387   3.427   2.453   4.207  0.3366 -0.1667  0.7099
  159ASN      H 4388   3.382   2.401   4.133  0.7746 -0.0517  0.3618
  159ASN     CA 4389   3.538   2.390   4.276  0.5482 -0.1128  0.4205
  159ASN     HA 4390   3.552   2.424   4.379  0.4863  0.6203  0.1976
  159ASN     CB 4391   3.523   2.239   4.289  0.1755 -0.1720 -0.6105
  159ASN    HB1 4392   3.558   2.189   4.199  0.1773  0.8039 -1.1642
  159ASN    HB2 4393   3.422   2.216   4.322 -0.5206  2.8063 -0.3564
  159ASN     CG 4394   3.612   2.182   4.399 -0.2416  0.6013  0.1320
  159ASN    OD1 4395   3.660   2.258   4.483  0.3513  0.8145 -0.3885
  159ASN    ND2 4396   3.644   2.053   4.405 -0.0738  0.6371 -0.0169
  159ASN   HD21 4397   3.700   2.014   4.480  0.4222 -0.7737 -1.0638
  159ASN   HD22 4398   3.606   1.989   4.336  1.9001  1.8708 -2.4296
  159ASN      C 4399   3.672   2.433   4.219  0.3133 -0.0138 -0.0568
  159ASN      O 4400   3.760   2.478   4.291  0.2030  0.0898  0.0141
  160GLN      N 4401   3.684   2.429   4.086 -0.6063  0.2464 -0.1587
  160GLN      H 4402   3.596   2.419   4.038 -0.4165  1.1831 -0.7423
  160GLN     CA 4403   3.797   2.478   4.009  0.1654 -0.1176  0.7273
  160GLN     HA 4404   3.890   2.467   4.065  0.9171  0.4008 -0.3810
  160GLN     CB 4405   3.817   2.386   3.889 -0.2342  0.2815  0.3494
  160GLN    HB1 4406   3.724   2.378   3.833  0.4530 -0.5378 -0.7144
  160GLN    HB2 4407   3.892   2.430   3.823 -0.7159  0.9090  0.2160
  160GLN     CG 4408   3.847   2.240   3.925  0.2762  0.3995  0.4134
  160GLN    HG1 4409   3.768   2.208   3.993 -1.2352 -1.4039 -2.0187
  160GLN    HG2 4410   3.940   2.229   3.981  0.0199  1.7291  1.1543
  160GLN     CD 4411   3.847   2.157   3.798 -0.3990  0.3218  0.4593
  160GLN    OE1 4412   3.756   2.077   3.777  0.3509 -0.4469  0.0815
  160GLN    NE2 4413   3.939   2.174   3.703 -0.0891 -0.1714  0.6669
  160GLN   HE21 4414   3.936   2.119   3.618 -0.8089 -0.4822  0.8938
  160GLN   HE22 4415   4.009   2.245   3.718  1.3681 -1.4563  0.2124
  160GLN      C 4416   3.769   2.625   3.981 -0.0477 -0.2931  0.0040
  160GLN      O 4417   3.654   2.669   3.990  0.1139 -0.0140  0.7222
  161TYR      N 4418   3.873   2.705   3.959 -0.2249 -0.0089  0.1981
  161TYR      H 4419   3.962   2.664   3.934  1.1705  1.8922  1.7027
  161TYR     CA 4420   3.867   2.847   3.934 -0.1309 -0.0407 -0.0061
  161TYR     HA 4421   3.800   2.885   4.012 -0.9411  0.1179 -0.7575
  161TYR     CB 4422   4.008   2.895   3.964 -0.0223 -0.4903  0.2039
  161TYR    HB1 4423   4.050   2.845   4.051  0.6396  2.5149  1.7847
  161TYR    HB2 4424   4.064   2.881   3.871 -0.3757 -0.2095 -0.0516
  161TYR     CG 4425   4.021   3.039   4.009 -0.2814 -0.2930 -0.3546
  161TYR    CD1 4426   3.967   3.088   4.128 -0.2832 -0.2180 -0.3862
  161TYR    HD1 4427   3.916   3.016   4.191  0.4790 -0.3076  0.1472
  161TYR    CE1 4428   3.989   3.219   4.171 -0.1191 -0.5011  0.4158
  161TYR    HE1 4429   3.942   3.259   4.260 -1.2821 -0.9735  0.0400
  161TYR     CZ 4430   4.075   3.299   4.094  0.0615 -0.6970  0.4142
  161TYR     OH 4431   4.098   3.429   4.130  0.4342 -0.4859 -0.5499
  161TYR     HH 4432   4.059   3.451   4.215  1.9790  0.6253 -0.0867
  161TYR    CE2 4433   4.133   3.255   3.973 -0.0374  0.1442  0.0557
  161TYR    HE2 4434   4.201   3.316   3.915  0.5221  0.2192  0.7714
  161TYR    CD2 4435   4.101   3.125   3.933  0.1239 -0.0026  0.3985
  161TYR    HD2 4436   4.154   3.082   3.849 -1.3844  0.5582 -0.8851
  161TYR      C 4437   3.813   2.887   3.797 -0.4243  0.0938  0.1460
  161TYR      O 4438   3.844   2.820   3.699  0.2325  0.5684  0.0141
  162ASN      N 4439   3.743   3.001   3.791 -0.7626 -0.1105  0.2159
  162ASN      H 4440   3.730   3.051   3.877 -2.2988  0.3093 -0.2399
  162ASN     CA 4441   3.716   3.068   3.665 -0.0743 -0.1178  0.0586
  162ASN     HA 4442   3.699   2.996   3.585 -2.1279  0.3824 -0.0061
  162ASN     CB 4443   3.589   3.151   3.683 -0.2852 -0.4061 -0.0841
  162ASN    HB1 4444   3.508   3.078   3.681  1.1886 -2.1086 -0.3511
  162ASN    HB2 4445   3.599   3.209   3.775  1.0725 -0.9110  0.1214
  162ASN     CG 4446   3.557   3.250   3.573  1.1082  0.3941  0.1992
  162ASN    OD1 4447   3.566   3.371   3.590 -0.5244  0.5552  0.1363
  162ASN    ND2 4448   3.528   3.206   3.450  0.1697 -0.0912  0.5815
  162ASN   HD21 4449   3.534   3.279   3.381  0.7589  0.3792  1.1171
  162ASN   HD22 4450   3.545   3.108   3.431  2.4103  0.0947  1.2814
  162ASN      C 4451   3.829   3.162   3.626  0.1065 -0.4233 -0.1572
  162ASN      O 4452   3.887   3.225   3.714 -0.4813 -0.1283  0.0236
  163SER      N 4453   3.864   3.177   3.498  0.1733 -0.2384 -0.1170
  163SER      H 4454   3.824   3.113   3.431  1.1598  1.2204 -2.2179
  163SER     CA 4455   3.956   3.274   3.442 -0.0871 -0.1468 -0.3877
  163SER     HA 4456   3.938   3.373   3.484  1.6248 -0.2811  0.7608
  163SER     CB 4457   4.102   3.242   3.469  0.0918  0.6327 -0.3895
  163SER    HB1 4458   4.137   3.153   3.415 -1.5534  0.0122 -0.4729
  163SER    HB2 4459   4.160   3.321   3.421  2.1463  0.3852  1.4834
  163SER     OG 4460   4.128   3.256   3.607 -0.0550  0.2842 -0.3241
  163SER     HG 4461   4.045   3.240   3.653 -1.1585 -0.9538 -2.5757
  163SER      C 4462   3.934   3.269   3.291 -0.5161 -0.3734 -0.3193
  163SER    OC1 4463   3.883   3.364   3.229  0.3941  0.3000 -0.0687
  163SER    OC2 4464   3.976   3.165   3.237  0.0292 -0.3746  0.0956
    1MET      N 4465   2.834   7.190   6.887 -0.0020  0.5524  0.5969
    1MET     H1 4466   2.773   7.192   6.968  0.2711  3.0437  0.7991
    1MET     H2 4467   2.803   7.130   6.812  1.7944  0.1960  0.0854
    1MET     H3 4468   2.920   7.146   6.920  1.0000  0.4726 -1.9246
    1MET     CA 4469   2.853   7.325   6.833 -0.1979  0.3647  0.0532
    1MET     HA 4470   2.749   7.344   6.808  0.0106 -0.2878 -1.3843
    1MET     CB 4471   2.955   7.320   6.720  0.3930 -0.4071  0.6115
    1MET    HB1 4472   2.916   7.395   6.651 -1.0009 -2.9040 -1.4881
    1MET    HB2 4473   2.958   7.218   6.680 -0.2086 -0.8100  1.5572
    1MET     CG 4474   3.098   7.364   6.751  0.2436  0.2617  0.3503
    1MET    HG1 4475   3.152   7.368   6.657 -0.3808  0.1774 -0.0199
    1MET    HG2 4476   3.101   7.471   6.774 -0.6515  0.9911 -2.4537
    1MET     SD 4477   3.185   7.257   6.868  0.1129 -0.1403  0.0820
    1MET     CE 4478   3.187   7.092   6.794 -0.9721 -0.3418  0.4891
    1MET    HE1 4479   3.232   7.027   6.868  0.0465  0.1962  0.3546
    1MET    HE2 4480   3.083   7.059   6.792 -1.2005  0.3356  0.7373
    1MET    HE3 4481   3.222   7.080   6.691 -1.8017 -0.1403  0.1670
    1MET      C 4482   2.889   7.431   6.937  0.5342 -0.0409  0.2203
    1MET      O 4483   2.953   7.403   7.038  0.0926 -0.4268  0.3980
    2ALA      N 4484   2.850   7.557   6.917  0.2961 -0.1647 -0.1180
    2ALA      H 4485   2.806   7.589   6.832  0.5321 -1.2868 -0.6857
    2ALA     CA 4486   2.864   7.665   7.013  0.0142 -0.5042  0.3111
    2ALA     HA 4487   2.972   7.680   7.027  0.1230 -0.7337 -0.2608
    2ALA     CB 4488   2.802   7.794   6.963  0.3932 -0.4918 -0.1385
    2ALA    HB1 4489   2.847   7.801   6.864  1.0083 -1.4412  0.0689
    2ALA    HB2 4490   2.693   7.789   6.955  0.2615 -1.6320  1.7575
    2ALA    HB3 4491   2.826   7.880   7.026 -3.8968  0.4855  0.4618
    2ALA      C 4492   2.800   7.630   7.147 -0.0245 -0.4434  0.3081
    2ALA      O 4493   2.686   7.584   7.145 -0.3484  0.3433  0.4706
    3SER      N 4494   2.868   7.678   7.251 -0.3075  0.2028  0.2008
    3SER      H 4495   2.952   7.732   7.239  0.1056  0.1880  2.4667
    3SER     CA 4496   2.815   7.643   7.382  0.1065 -0.1129  0.2834
    3SER     HA 4497   2.788   7.538   7.371 -0.2722  0.0003  0.1057
    3SER     CB 4498   2.913   7.658   7.498  0.3016  0.5495  0.0392
    3SER    HB1 4499   2.963   7.754   7.491  2.3945 -0.4590  0.3223
    3SER    HB2 4500   2.855   7.633   7.587  1.0603 -2.3819 -0.1641
    3SER     OG 4501   3.011   7.558   7.483 -0.3240 -0.0694  0.0074
    3SER     HG 4502   3.053   7.546   7.568  1.1230 -1.7781 -0.8705
    3SER      C 4503   2.685   7.712   7.420  0.5254  0.6045  0.4224
    3SER      O 4504   2.677   7.832   7.395 -0.1854  0.4345 -0.2168
    4ASN      N 4505   2.577   7.644   7.458  0.2565  0.4970 -0.5069
    4ASN      H 4506   2.593   7.546   7.476  1.2932  1.0585  2.0896
    4ASN     CA 4507   2.447   7.701   7.490  0.1373  0.0472 -0.1838
    4ASN     HA 4508   2.454   7.807   7.514 -2.7601  0.2794 -0.0997
    4ASN     CB 4509   2.354   7.677   7.371  0.2004 -0.0410 -0.2170
    4ASN    HB1 4510   2.256   7.723   7.379  0.0232 -0.3682 -0.4805
    4ASN    HB2 4511   2.397   7.720   7.280 -1.4754  1.5869 -0.3043
    4ASN     CG 4512   2.341   7.529   7.339  0.0917 -0.0643 -0.0631
    4ASN    OD1 4513   2.403   7.484   7.243 -0.2483 -0.5719 -0.0470
    4ASN    ND2 4514   2.274   7.438   7.411  0.8360 -0.3833  0.2349
    4ASN   HD21 4515   2.289   7.344   7.378 -2.4836 -1.1404  0.5625
    4ASN   HD22 4516   2.211   7.472   7.483  2.6030  3.0294  0.4066
    4ASN      C 4517   2.386   7.633   7.611 -0.1355  0.1128 -0.2852
    4ASN      O 4518   2.436   7.535   7.665 -0.5960  0.1207  0.1768
    5ASP      N 4519   2.283   7.694   7.672  0.3244  0.0624  0.5621
    5ASP      H 4520   2.251   7.784   7.640 -1.9291 -0.3275  1.5547
    5ASP     CA 4521   2.215   7.650   7.792  0.0695 -0.2545  0.3026
    5ASP     HA 4522   2.289   7.643   7.871  0.0967 -2.6687  0.1275
    5ASP     CB 4523   2.116   7.751   7.851  0.2237 -0.1057  0.3070
    5ASP    HB1 4524   2.019   7.746   7.801 -0.2641 -0.3397  1.2489
    5ASP    HB2 4525   2.160   7.850   7.858  1.2639 -0.6775  3.8185
    5ASP     CG 4526   2.089   7.721   7.997  0.1669 -0.0408  0.3099
    5ASP    OD1 4527   1.971   7.697   8.031 -0.0974  0.1065 -0.4982
    5ASP    OD2 4528   2.178   7.748   8.082  0.3871 -0.0936  0.0967
    5ASP      C 4529   2.147   7.517   7.764 -0.3082 -0.0150  0.0533
    5ASP      O 4530   2.086   7.498   7.659 -0.3202 -0.0114  0.0598
    6TYR      N 4531   2.147   7.420   7.856 -0.0757 -0.3797 -0.3264
    6TYR      H 4532   2.171   7.445   7.951 -2.3787 -0.2393  0.2734
    6TYR     CA 4533   2.120   7.281   7.827  0.2509 -0.3701 -0.6850
    6TYR     HA 4534   2.153   7.252   7.727  0.1248 -1.4077 -0.4426
    6TYR     CB 4535   2.201   7.195   7.925  0.6134  0.2158 -0.4647
    6TYR    HB1 4536   2.168   7.211   8.028  1.7065  1.5556 -0.2911
    6TYR    HB2 4537   2.308   7.216   7.922  0.9972 -1.6981 -1.8845
    6TYR     CG 4538   2.174   7.051   7.889  0.2360 -0.0228  0.7439
    6TYR    CD1 4539   2.090   6.976   7.973  0.2557  0.0000  0.7846
    6TYR    HD1 4540   2.043   7.021   8.059 -2.3397 -1.3802  0.1775
    6TYR    CE1 4541   2.065   6.843   7.937  0.6505  0.0146  0.4582
    6TYR    HE1 4542   1.997   6.786   7.998  0.2551 -1.2452 -1.0681
    6TYR     CZ 4543   2.119   6.785   7.820  0.4609 -0.2369  0.4957
    6TYR     OH 4544   2.079   6.659   7.787  0.1696  0.0045 -0.0723
    6TYR     HH 4545   2.010   6.634   7.848 -2.2013  0.4530 -2.3960
    6TYR    CE2 4546   2.206   6.861   7.739 -0.4493 -0.1030 -0.3680
    6TYR    HE2 4547   2.248   6.825   7.646 -1.1306  0.2956 -0.8384
    6TYR    CD2 4548   2.234   6.992   7.777 -0.0281 -0.5319  0.8643
    6TYR    HD2 4549   2.299   7.057   7.720 -0.6518 -1.7125 -1.3092
    6TYR      C 4550   1.970   7.259   7.828  0.1174  0.5292 -0.4175
    6TYR      O 4551   1.898   7.300   7.919 -0.0319  0.0743 -0.3288
    7THR      N 4552   1.919   7.185   7.729  0.2323 -0.4292  0.2309
    7THR      H 4553   1.973   7.163   7.647 -4.4176 -0.1909 -3.2658
    7THR     CA 4554   1.793   7.113   7.737 -0.2357  0.3734  0.1415
    7THR     HA 4555   1.760   7.095   7.839 -0.7258 -1.2335 -0.2845
    7THR     CB 4556   1.677   7.186   7.670  0.0279  0.2507 -0.4515
    7THR     HB 4557   1.582   7.134   7.683  0.7917 -0.8575  0.9236
    7THR    CG2 4558   1.672   7.331   7.717  0.2923  0.1396 -0.0725
    7THR   HG21 4559   1.760   7.384   7.681  0.2693 -0.1688 -0.5854
    7THR   HG22 4560   1.659   7.337   7.825 -1.1292  0.3850 -0.2373
    7THR   HG23 4561   1.589   7.386   7.674 -1.5805 -0.7889  2.1130
    7THR    OG1 4562   1.707   7.192   7.532  0.1471  0.0465 -0.4349
    7THR    HG1 4563   1.625   7.195   7.481  0.6911 -0.1534 -1.3411
    7THR      C 4564   1.812   6.973   7.681 -0.1267  0.4193  0.0640
    7THR      O 4565   1.915   6.932   7.629 -0.5038 -0.7691  0.2172
    8GLN      N 4566   1.711   6.889   7.703  0.4155 -0.0811  0.6827
    8GLN      H 4567   1.646   6.921   7.773 -0.4317 -1.7696  0.7156
    8GLN     CA 4568   1.696   6.755   7.648 -0.3709  0.3162 -0.1058
    8GLN     HA 4569   1.787   6.705   7.684  0.1717 -0.0907 -1.9638
    8GLN     CB 4570   1.568   6.697   7.707 -0.0064 -0.2931  0.0893
    8GLN    HB1 4571   1.582   6.589   7.694 -0.2745 -0.1180 -1.9224
    8GLN    HB2 4572   1.558   6.719   7.813  1.8476  1.5126 -0.0592
    8GLN     CG 4573   1.448   6.755   7.635  0.2390  0.3859  0.2233
    8GLN    HG1 4574   1.457   6.739   7.527 -1.4482  1.0643 -0.0565
    8GLN    HG2 4575   1.448   6.864   7.644 -0.7911  0.3916  0.2441
    8GLN     CD 4576   1.319   6.694   7.689  0.0447  0.2676 -0.3686
    8GLN    OE1 4577   1.265   6.721   7.796 -0.3524 -1.1133 -0.1979
    8GLN    NE2 4578   1.273   6.588   7.623 -0.2241  0.1797 -0.0404
    8GLN   HE21 4579   1.198   6.538   7.669  0.4395  0.0092  0.8831
    8GLN   HE22 4580   1.329   6.542   7.551 -0.9979 -2.3553  0.8496
    8GLN      C 4581   1.702   6.754   7.496  0.2028  0.1446 -0.0861
    8GLN      O 4582   1.668   6.852   7.431 -0.1498 -0.0055 -0.1282
    9GLN      N 4583   1.769   6.654   7.438  0.3181  0.1431  0.0474
    9GLN      H 4584   1.791   6.575   7.496 -1.9942  0.4026  1.3881
    9GLN     CA 4585   1.814   6.649   7.300 -0.0232  0.3988 -0.0765
    9GLN     HA 4586   1.756   6.724   7.246  1.7388  0.6576 -1.6999
    9GLN     CB 4587   1.960   6.691   7.300 -0.0133  0.3691  0.2064
    9GLN    HB1 4588   1.998   6.709   7.199  0.4962  1.6639  0.5997
    9GLN    HB2 4589   1.961   6.783   7.359 -1.4139  0.4695  0.0967
    9GLN     CG 4590   2.061   6.599   7.368 -0.4355 -0.0352  0.2861
    9GLN    HG1 4591   2.047   6.492   7.348  3.7071 -0.7787  0.5142
    9GLN    HG2 4592   2.037   6.606   7.474 -1.2125  2.8174 -0.0033
    9GLN     CD 4593   2.206   6.631   7.333 -0.5400  0.2290  0.0938
    9GLN    OE1 4594   2.247   6.745   7.312  0.3106 -0.0659  0.1567
    9GLN    NE2 4595   2.292   6.530   7.332  0.0940  0.7514  0.7221
    9GLN   HE21 4596   2.262   6.435   7.347  0.8915  0.7750  2.7240
    9GLN   HE22 4597   2.390   6.548   7.315  0.2640 -0.9881 -0.4493
    9GLN      C 4598   1.789   6.520   7.223 -0.1477  0.3289  0.0816
    9GLN      O 4599   1.836   6.510   7.110 -0.6837 -0.1666 -0.1017
   10ALA      N 4600   1.736   6.414   7.285 -0.2218  0.2011 -0.1980
   10ALA      H 4601   1.703   6.434   7.379  2.7325 -0.9785  1.2456
   10ALA     CA 4602   1.733   6.278   7.234  0.1143  0.3682 -0.6675
   10ALA     HA 4603   1.708   6.285   7.128  1.1372 -1.2551 -1.0522
   10ALA     CB 4604   1.869   6.211   7.249 -0.2176 -0.1059  0.3126
   10ALA    HB1 4605   1.945   6.261   7.189 -1.2549  1.0332 -0.1001
   10ALA    HB2 4606   1.858   6.105   7.225  1.4856 -0.5545  1.3575
   10ALA    HB3 4607   1.900   6.203   7.353  0.3356  1.3781  0.2889
   10ALA      C 4608   1.626   6.192   7.300  0.4517  0.4520 -0.0051
   10ALA      O 4609   1.596   6.210   7.418  0.7163  0.3427  0.0784
   11THR      N 4610   1.576   6.094   7.225  0.0566  0.2181  0.5640
   11THR      H 4611   1.610   6.074   7.133 -2.8800  0.7054 -0.7540
   11THR     CA 4612   1.475   5.992   7.252 -0.0944  0.1250 -0.3417
   11THR     HA 4613   1.440   6.004   7.354  1.0835  2.2502 -0.1072
   11THR     CB 4614   1.359   6.013   7.155 -0.2876 -0.2399 -0.1878
   11THR     HB 4615   1.275   5.946   7.172 -0.9261  0.2233 -1.4234
   11THR    CG2 4616   1.308   6.156   7.163  0.8160  0.1057  0.9771
   11THR   HG21 4617   1.252   6.155   7.257 -0.4869 -1.0975  0.2204
   11THR   HG22 4618   1.383   6.230   7.135 -0.0394  1.2933  1.7084
   11THR   HG23 4619   1.230   6.161   7.087 -0.9495 -1.1522  2.6174
   11THR    OG1 4620   1.402   5.986   7.023  0.2361  0.8431 -0.2517
   11THR    HG1 4621   1.453   6.063   6.999 -0.3314  1.0087 -0.9752
   11THR      C 4622   1.532   5.851   7.246  0.1759  0.2124  0.1536
   11THR      O 4623   1.648   5.845   7.207 -0.0544  0.3419 -0.5682
   12GLN      N 4624   1.464   5.746   7.292  0.4000  0.0627  0.1440
   12GLN      H 4625   1.370   5.766   7.324 -0.0252 -3.0019  1.1691
   12GLN     CA 4626   1.521   5.614   7.314  0.0922 -0.1167 -0.1216
   12GLN     HA 4627   1.587   5.609   7.401  0.9542 -0.4857 -0.7803
   12GLN     CB 4628   1.410   5.517   7.353 -0.2102  0.1690 -0.2586
   12GLN    HB1 4629   1.375   5.554   7.449 -0.3643  0.7628 -0.5402
   12GLN    HB2 4630   1.453   5.416   7.356 -1.0628 -0.4018 -3.3200
   12GLN     CG 4631   1.290   5.501   7.260  0.0177  0.0262 -0.5335
   12GLN    HG1 4632   1.251   5.598   7.228  2.7804  1.0412 -1.0843
   12GLN    HG2 4633   1.331   5.449   7.174  0.7449  1.0805 -0.8478
   12GLN     CD 4634   1.178   5.417   7.320 -0.4359  1.0090  0.0264
   12GLN    OE1 4635   1.197   5.350   7.421  0.7455  0.9796 -0.1976
   12GLN    NE2 4636   1.049   5.414   7.286 -0.3826 -0.4506 -0.1016
   12GLN   HE21 4637   0.998   5.341   7.333  0.8964 -1.0498  0.4074
   12GLN   HE22 4638   1.026   5.452   7.196  2.6049 -0.1539 -0.8611
   12GLN      C 4639   1.597   5.554   7.196  0.3928  0.3521 -0.1703
   12GLN      O 4640   1.707   5.504   7.219  0.0482 -0.3424 -0.0218
   13SER      N 4641   1.557   5.564   7.069  0.2505 -0.2577 -0.1733
   13SER      H 4642   1.473   5.618   7.053  0.0129 -1.1671 -2.2433
   13SER     CA 4643   1.643   5.517   6.963 -0.1941 -0.3724 -0.4864
   13SER     HA 4644   1.658   5.411   6.984 -0.7929 -0.2829  0.4558
   13SER     CB 4645   1.578   5.524   6.825  0.0469  0.2623 -0.5701
   13SER    HB1 4646   1.646   5.477   6.754  0.8251  1.7070 -0.8327
   13SER    HB2 4647   1.568   5.628   6.792  2.3209  0.9570  0.6972
   13SER     OG 4648   1.452   5.462   6.827  0.1902 -0.0134  0.4920
   13SER     HG 4649   1.455   5.367   6.843 -0.1797  0.1542  1.6314
   13SER      C 4650   1.778   5.586   6.948 -0.2075 -0.2483 -0.0515
   13SER      O 4651   1.866   5.542   6.873  0.2891  0.1668  0.2835
   14TYR      N 4652   1.803   5.700   7.012 -0.0024 -0.1320 -0.3383
   14TYR      H 4653   1.732   5.737   7.073 -0.6508  0.2633 -1.3141
   14TYR     CA 4654   1.920   5.785   6.998 -0.0692  0.0174  0.0061
   14TYR     HA 4655   1.998   5.738   6.938  0.9031  0.7594  0.6561
   14TYR     CB 4656   1.858   5.908   6.931 -0.6777 -0.1658  0.2291
   14TYR    HB1 4657   1.785   5.947   7.002 -0.9401 -0.5720  0.1874
   14TYR    HB2 4658   1.943   5.975   6.923 -0.1964 -0.9287 -1.3096
   14TYR     CG 4659   1.795   5.890   6.795 -0.4057  0.4163  0.0216
   14TYR    CD1 4660   1.656   5.876   6.781 -0.2816 -0.6432 -0.2191
   14TYR    HD1 4661   1.594   5.881   6.869  0.0307  1.5319 -0.0690
   14TYR    CE1 4662   1.599   5.873   6.653 -0.1805  0.8529 -0.3139
   14TYR    HE1 4663   1.493   5.882   6.638 -0.0491  0.2406 -1.8391
   14TYR     CZ 4664   1.681   5.847   6.541  0.1081 -0.3533  0.1556
   14TYR     OH 4665   1.619   5.818   6.423  0.2281 -0.6906  0.1739
   14TYR     HH 4666   1.679   5.805   6.350 -1.7385  0.1349 -1.7040
   14TYR    CE2 4667   1.821   5.856   6.555  0.1274  0.2890 -0.4188
   14TYR    HE2 4668   1.889   5.838   6.472 -1.3030 -1.4148 -1.2859
   14TYR    CD2 4669   1.876   5.875   6.682 -0.6016  0.3916 -0.1164
   14TYR    HD2 4670   1.984   5.870   6.682 -0.5039  2.1270 -0.2818
   14TYR      C 4671   1.987   5.822   7.129  0.0251 -0.0880 -0.0127
   14TYR      O 4672   2.069   5.914   7.135 -0.2975  0.1797  0.3127
   15GLY      N 4673   1.958   5.751   7.238  0.1344  0.3027  0.2735
   15GLY      H 4674   1.894   5.674   7.226  1.1231 -1.0678  2.9426
   15GLY     CA 4675   1.993   5.794   7.372  0.1708  0.1506  0.3126
   15GLY    HA1 4676   1.966   5.899   7.379 -1.0457 -0.0134 -1.2905
   15GLY    HA2 4677   2.099   5.782   7.394  0.3036 -0.6359 -0.6987
   15GLY      C 4678   1.902   5.726   7.473  0.9054 -0.5979  0.4904
   15GLY      O 4679   1.862   5.610   7.464 -0.1930 -0.2541  0.7158
   16ALA      N 4680   1.863   5.804   7.575 -0.4830  0.0460 -0.5047
   16ALA      H 4681   1.904   5.896   7.567  0.8869 -0.4984 -0.0054
   16ALA     CA 4682   1.768   5.786   7.682 -0.0286 -0.3074 -0.1583
   16ALA     HA 4683   1.691   5.714   7.653  0.0805  0.3455 -2.2224
   16ALA     CB 4684   1.828   5.723   7.808  0.1715 -0.3222 -0.2606
   16ALA    HB1 4685   1.881   5.631   7.785 -0.8925 -1.1342  0.3964
   16ALA    HB2 4686   1.901   5.789   7.854  1.7453 -1.6679 -0.7463
   16ALA    HB3 4687   1.753   5.704   7.884  1.0210  1.1116  0.9862
   16ALA      C 4688   1.693   5.915   7.713  0.1094 -0.2519 -0.0551
   16ALA      O 4689   1.751   6.020   7.740 -0.2297 -0.1876  0.4435
   17TYR      N 4690   1.559   5.910   7.709  0.1157 -0.2401 -0.2595
   17TYR      H 4691   1.514   5.822   7.689  0.5209 -0.0219 -2.4565
   17TYR     CA 4692   1.487   6.027   7.756  0.4263 -0.1131 -0.0945
   17TYR     HA 4693   1.509   6.108   7.686 -0.7427 -0.2702 -0.6718
   17TYR     CB 4694   1.338   6.007   7.733  0.3713  0.5939 -0.3870
   17TYR    HB1 4695   1.330   5.950   7.641 -1.4214  1.9675 -1.1461
   17TYR    HB2 4696   1.296   5.940   7.809  1.9820  1.0495  0.9701
   17TYR     CG 4697   1.255   6.130   7.707 -0.4357 -0.0116 -0.7432
   17TYR    CD1 4698   1.221   6.170   7.577  0.2544  0.2973 -0.8366
   17TYR    HD1 4699   1.242   6.101   7.497 -0.0152 -1.5533  0.6241
   17TYR    CE1 4700   1.143   6.283   7.551 -0.4739  0.0255  0.0905
   17TYR    HE1 4701   1.110   6.303   7.450 -0.9288 -0.6528  0.0972
   17TYR     CZ 4702   1.095   6.360   7.659  0.3067  0.2214  0.3015
   17TYR     OH 4703   1.005   6.462   7.645  0.2425  0.1107 -0.1219
   17TYR     HH 4704   0.969   6.461   7.556  0.4205  0.3937 -0.2000
   17TYR    CE2 4705   1.131   6.323   7.790 -0.1308  0.1478  0.4012
   17TYR    HE2 4706   1.085   6.380   7.870 -2.7261  0.0303 -0.8874
   17TYR    CD2 4707   1.204   6.206   7.813 -0.2153 -0.1040 -0.5697
   17TYR    HD2 4708   1.215   6.175   7.916  2.8030 -1.4796 -1.2094
   17TYR      C 4709   1.525   6.052   7.901 -0.2935  0.1247  0.0545
   17TYR      O 4710   1.545   5.953   7.972  0.1903  0.4604  0.3880
   18PRO      N 4711   1.546   6.177   7.943  0.0881  0.1238 -0.1310
   18PRO     CD 4712   1.552   6.295   7.859 -0.0702  0.3039  0.1071
   18PRO    HD1 4713   1.619   6.280   7.774 -0.1937  1.1672 -0.1498
   18PRO    HD2 4714   1.454   6.323   7.820  0.3026 -0.1640 -1.2139
   18PRO     CG 4715   1.618   6.401   7.946  0.5085  0.4813 -0.5374
   18PRO    HG1 4716   1.541   6.468   7.986  2.8366  2.1923  1.3702
   18PRO    HG2 4717   1.691   6.457   7.888 -0.0950  1.6691 -0.1983
   18PRO     CB 4718   1.691   6.324   8.056 -0.2881  0.5204  0.0310
   18PRO    HB1 4719   1.708   6.383   8.146  0.4586  0.1175  0.1629
   18PRO    HB2 4720   1.785   6.280   8.021 -1.8315 -1.7165 -1.6500
   18PRO     CA 4721   1.598   6.205   8.076 -0.1384  0.3804 -0.0962
   18PRO     HA 4722   1.659   6.124   8.114  0.8812 -0.0162 -2.3790
   18PRO      C 4723   1.493   6.228   8.184 -0.2428 -0.0874 -0.0972
   18PRO      O 4724   1.373   6.241   8.161 -0.2832  0.2319  0.2912
   19THR      N 4725   1.539   6.227   8.309 -0.1435 -0.1408 -0.1336
   19THR      H 4726   1.639   6.214   8.315 -0.0427 -0.2105 -1.5830
   19THR     CA 4727   1.456   6.220   8.428  0.3932 -0.3982  0.2259
   19THR     HA 4728   1.377   6.148   8.408 -0.9324  1.1997 -0.5132
   19THR     CB 4729   1.538   6.170   8.547 -0.0291  0.0598  0.7119
   19THR     HB 4730   1.472   6.162   8.634  0.0151 -0.1228  0.7302
   19THR    CG2 4731   1.583   6.026   8.521  0.3492  0.3612 -0.3299
   19THR   HG21 4732   1.491   5.972   8.502 -0.5627  1.2988  1.1724
   19THR   HG22 4733   1.617   5.982   8.614  1.7822  1.6847 -0.1691
   19THR   HG23 4734   1.644   6.017   8.431  1.7271 -0.1205  0.6117
   19THR    OG1 4735   1.646   6.254   8.581  0.5395 -0.3128 -0.1510
   19THR    HG1 4736   1.613   6.313   8.649  0.8091  0.9645 -1.0856
   19THR      C 4737   1.392   6.355   8.454  0.3553 -0.3773  0.0215
   19THR      O 4738   1.455   6.458   8.432 -0.5481  0.1334 -0.2627
   20GLN      N 4739   1.261   6.355   8.480  0.2557  0.0000 -0.4596
   20GLN      H 4740   1.210   6.270   8.460  0.2867  0.0929 -0.9573
   20GLN     CA 4741   1.178   6.468   8.516 -0.3160 -0.6020  0.1626
   20GLN     HA 4742   1.207   6.535   8.435  1.3302 -1.0252  0.3623
   20GLN     CB 4743   1.032   6.435   8.489 -0.3149 -0.3129 -0.2104
   20GLN    HB1 4744   1.025   6.387   8.391 -1.7446 -0.7200  0.0562
   20GLN    HB2 4745   1.004   6.354   8.556  2.1485 -0.4739  0.7200
   20GLN     CG 4746   0.931   6.549   8.499  0.0838 -0.0183  0.4770
   20GLN    HG1 4747   0.831   6.508   8.494 -0.6476  1.2072  3.1993
   20GLN    HG2 4748   0.937   6.611   8.588 -1.3375  1.8825 -0.6783
   20GLN     CD 4749   0.951   6.645   8.382  0.5048 -0.3297  0.2900
   20GLN    OE1 4750   0.894   6.630   8.274  0.3403 -0.5256  0.4023
   20GLN    NE2 4751   1.017   6.759   8.403 -0.0423  0.0039  0.2159
   20GLN   HE21 4752   1.038   6.827   8.331  1.0328  1.2441  1.6388
   20GLN   HE22 4753   1.050   6.788   8.494 -1.3768 -0.3812  0.8479
   20GLN      C 4754   1.222   6.547   8.639  0.4889 -0.0406 -0.4709
   20GLN      O 4755   1.259   6.662   8.617  1.0072 -0.1965 -0.4411
   21PRO      N 4756   1.234   6.480   8.754 -0.4450  0.1856 -0.2362
   21PRO     CD 4757   1.169   6.356   8.791  0.2332 -0.0865  0.0594
   21PRO    HD1 4758   1.061   6.367   8.783  0.0422 -0.1474  2.1208
   21PRO    HD2 4759   1.194   6.286   8.712 -2.4376 -0.9428 -0.1396
   21PRO     CG 4760   1.215   6.308   8.928 -0.5905 -0.3759  0.2410
   21PRO    HG1 4761   1.123   6.277   8.977 -1.7844 -0.3462 -1.8776
   21PRO    HG2 4762   1.293   6.233   8.917 -0.2970  0.1259 -1.3182
   21PRO     CB 4763   1.270   6.439   8.984  0.5586 -0.5936 -0.3510
   21PRO    HB1 4764   1.185   6.496   9.021  1.1612  1.3104 -1.7457
   21PRO    HB2 4765   1.333   6.428   9.073  1.1494  0.8951 -0.5573
   21PRO     CA 4766   1.318   6.520   8.864 -0.2042 -0.0858 -0.3211
   21PRO     HA 4767   1.312   6.628   8.878  0.7851  0.2495 -2.1161
   21PRO      C 4768   1.462   6.486   8.828  0.1077  1.0855 -0.2376
   21PRO      O 4769   1.495   6.403   8.744 -0.2270  0.2799  0.4152
   22GLY      N 4770   1.555   6.551   8.898 -0.0182  0.2408  0.7259
   22GLY      H 4771   1.543   6.610   8.979  2.0129 -1.1582  2.1525
   22GLY     CA 4772   1.696   6.532   8.871 -0.1638 -0.1202  0.2158
   22GLY    HA1 4773   1.716   6.534   8.764  1.6757  0.9583  0.5343
   22GLY    HA2 4774   1.720   6.432   8.909  0.1960  1.0196  3.2522
   22GLY      C 4775   1.787   6.628   8.945 -0.0075 -0.3381  0.3062
   22GLY      O 4776   1.739   6.706   9.027 -0.4620 -0.3278  0.0291
   23GLN      N 4777   1.917   6.626   8.914 -0.0624  0.4166  0.0112
   23GLN      H 4778   1.952   6.561   8.844  2.4297 -0.3991  1.8602
   23GLN     CA 4779   2.014   6.710   8.982  0.1227  0.2789 -0.0808
   23GLN     HA 4780   1.965   6.739   9.075 -0.1630  1.0383 -0.4599
   23GLN     CB 4781   2.132   6.630   9.035 -0.4959 -0.3859  0.3065
   23GLN    HB1 4782   2.088   6.539   9.078 -1.0387  0.3354  1.3171
   23GLN    HB2 4783   2.191   6.682   9.110 -0.8513 -0.2938  0.5255
   23GLN     CG 4784   2.228   6.570   8.933 -0.2805 -0.4030  0.5172
   23GLN    HG1 4785   2.272   6.656   8.883  1.7474 -1.3671  0.5508
   23GLN    HG2 4786   2.170   6.512   8.861 -1.1344  2.2647 -1.1181
   23GLN     CD 4787   2.341   6.492   8.998 -0.1596 -0.6107  0.0605
   23GLN    OE1 4788   2.325   6.446   9.111  0.5386  0.5223  0.6440
   23GLN    NE2 4789   2.459   6.479   8.937 -0.1807 -0.3969 -0.0253
   23GLN   HE21 4790   2.477   6.529   8.851  0.6024 -0.9794 -0.2083
   23GLN   HE22 4791   2.538   6.434   8.982  0.7356  0.3281 -0.8618
   23GLN      C 4792   2.060   6.832   8.904  0.5588  0.3109  0.2227
   23GLN      O 4793   2.032   6.838   8.784  0.3642 -0.2337  0.2363
   24GLY      N 4794   2.133   6.923   8.969  0.4727  0.0603  0.6722
   24GLY      H 4795   2.168   6.906   9.062  0.9080  0.2304  0.5420
   24GLY     CA 4796   2.192   7.037   8.903 -0.1440  0.1833  0.3302
   24GLY    HA1 4797   2.221   7.122   8.964  0.0687  1.6348 -1.6859
   24GLY    HA2 4798   2.116   7.084   8.840  1.3052  1.1766 -0.7564
   24GLY      C 4799   2.312   7.001   8.817 -0.5241  0.1168 -0.1794
   24GLY      O 4800   2.387   6.907   8.841 -0.6164  0.0388 -0.1981
   25TYR      N 4801   2.361   7.099   8.740  0.5809 -0.1105  0.2102
   25TYR      H 4802   2.317   7.189   8.754  0.7625 -0.1940  1.4555
   25TYR     CA 4803   2.480   7.098   8.658  0.5123  0.0231  0.1078
   25TYR     HA 4804   2.477   6.999   8.611 -0.3320 -0.2800  0.7763
   25TYR     CB 4805   2.482   7.198   8.543 -0.3407 -0.2239 -0.1306
   25TYR    HB1 4806   2.504   7.299   8.576  2.3168 -0.7610 -0.0260
   25TYR    HB2 4807   2.558   7.171   8.469 -0.4482  0.4546 -0.4991
   25TYR     CG 4808   2.345   7.208   8.481 -0.1930  0.1160 -0.4058
   25TYR    CD1 4809   2.311   7.114   8.383  0.1076 -0.1734 -0.2322
   25TYR    HD1 4810   2.374   7.028   8.365 -0.4390 -0.1348 -2.6964
   25TYR    CE1 4811   2.193   7.125   8.308 -0.0311  0.0915  0.0204
   25TYR    HE1 4812   2.173   7.041   8.242  2.5589 -0.0600 -0.6756
   25TYR     CZ 4813   2.104   7.231   8.332 -0.0223  0.1966 -0.4092
   25TYR     OH 4814   1.988   7.238   8.260 -0.1460 -0.3512 -0.2713
   25TYR     HH 4815   1.948   7.325   8.269  2.2659  0.7398  0.9764
   25TYR    CE2 4816   2.139   7.327   8.429  0.3800  0.0870 -0.4448
   25TYR    HE2 4817   2.071   7.409   8.446  1.0213  0.7955 -1.2117
   25TYR    CD2 4818   2.260   7.318   8.499  0.1208  0.2893  0.0277
   25TYR    HD2 4819   2.291   7.390   8.573 -1.4811  0.2003  0.8519
   25TYR      C 4820   2.606   7.104   8.742  0.4718 -0.4994  0.2111
   25TYR      O 4821   2.716   7.062   8.708  0.7048  0.1653  0.1282
   26SER      N 4822   2.586   7.178   8.851  0.3381  0.5780 -0.5332
   26SER      H 4823   2.495   7.221   8.855 -0.6733 -1.5600  1.0367
   26SER     CA 4824   2.673   7.197   8.966  0.1653 -0.0597 -0.2979
   26SER     HA 4825   2.775   7.161   8.958  0.6668  0.2072  3.2376
   26SER     CB 4826   2.704   7.344   8.991 -0.2012  0.0154 -0.2684
   26SER    HB1 4827   2.771   7.344   9.077  0.3267 -0.2922 -0.6715
   26SER    HB2 4828   2.611   7.398   9.003 -1.0450 -0.8817 -2.3015
   26SER     OG 4829   2.765   7.406   8.879 -0.1156  0.2753 -0.0787
   26SER     HG 4830   2.707   7.479   8.859  2.0974  2.2855  0.4388
   26SER      C 4831   2.608   7.142   9.093  0.1076  0.0771 -0.2679
   26SER      O 4832   2.487   7.126   9.103  0.1598  0.0589  0.3601
   27GLN      N 4833   2.683   7.101   9.195  0.1453  0.4078 -0.1621
   27GLN      H 4834   2.784   7.100   9.188  0.2227  0.9284  0.7318
   27GLN     CA 4835   2.626   7.053   9.319  0.1923 -0.2447 -0.3871
   27GLN     HA 4836   2.559   6.971   9.290  1.3368 -0.7865 -1.5664
   27GLN     CB 4837   2.732   6.992   9.410 -0.1802 -0.2567  0.0417
   27GLN    HB1 4838   2.811   7.066   9.413 -1.5322  1.2473 -0.2590
   27GLN    HB2 4839   2.687   6.979   9.509  0.8298  0.2034  0.5803
   27GLN     CG 4840   2.782   6.852   9.373 -0.0713 -0.0110 -0.7397
   27GLN    HG1 4841   2.805   6.854   9.266  0.7804 -1.2442 -0.5938
   27GLN    HG2 4842   2.698   6.782   9.370  0.7516 -1.0051 -0.6522
   27GLN     CD 4843   2.912   6.820   9.443 -0.4008 -0.0854 -0.1587
   27GLN    OE1 4844   2.918   6.740   9.537 -0.5696  0.6720  0.5053
   27GLN    NE2 4845   3.021   6.887   9.406 -0.1922 -0.3615 -0.0483
   27GLN   HE21 4846   3.019   6.938   9.319 -0.9995 -0.9127 -0.3610
   27GLN   HE22 4847   3.107   6.862   9.454  0.7203  0.6369 -1.0946
   27GLN      C 4848   2.551   7.161   9.396  0.4970 -0.3624  0.0827
   27GLN      O 4849   2.593   7.276   9.390  0.2247 -0.2845 -0.4420
   28GLN      N 4850   2.448   7.125   9.473  0.6628 -0.1415  0.4068
   28GLN      H 4851   2.425   7.027   9.465 -0.7876  0.3328 -2.2102
   28GLN     CA 4852   2.399   7.199   9.588 -0.1985 -0.7285  0.4209
   28GLN     HA 4853   2.381   7.299   9.550  1.0960 -0.5799  0.1576
   28GLN     CB 4854   2.266   7.138   9.631 -0.8537  0.0009 -0.5199
   28GLN    HB1 4855   2.275   7.033   9.660  0.8883  0.1744 -0.3510
   28GLN    HB2 4856   2.200   7.143   9.545 -0.0695 -1.9450 -1.3030
   28GLN     CG 4857   2.198   7.217   9.742 -0.3882 -0.2527 -0.0475
   28GLN    HG1 4858   2.221   7.174   9.839 -1.0754 -0.1053  0.1852
   28GLN    HG2 4859   2.234   7.320   9.748 -2.2928  0.4045  1.5613
   28GLN     CD 4860   2.047   7.236   9.732 -0.3664  0.2415  0.4694
   28GLN    OE1 4861   1.991   7.325   9.668 -0.2536  0.1506  0.2443
   28GLN    NE2 4862   1.976   7.136   9.786 -0.4557  0.0209 -0.0512
   28GLN   HE21 4863   1.877   7.156   9.788 -0.5180 -0.3049  0.1136
   28GLN   HE22 4864   2.014   7.059   9.837  1.0397  0.2830 -0.7238
   28GLN      C 4865   2.491   7.202   9.708  0.4679  0.4195 -0.1071
   28GLN      O 4866   2.497   7.303   9.778  0.3588  0.2640  0.1286
   29SER      N 4867   2.557   7.088   9.733  0.0921  0.1201 -0.4778
   29SER      H 4868   2.529   7.002   9.688 -1.1831  0.4604 -0.3850
   29SER     CA 4869   2.636   7.068   9.853 -0.3716 -0.0470 -0.1977
   29SER     HA 4870   2.581   7.111   9.937  2.2448  1.1828  0.9991
   29SER     CB 4871   2.656   6.919   9.875  0.0113  0.0465  0.0966
   29SER    HB1 4872   2.564   6.861   9.886  2.0166 -3.1584  1.3816
   29SER    HB2 4873   2.712   6.909   9.968  1.2331 -1.5380 -0.7548
   29SER     OG 4874   2.741   6.860   9.779  0.2672  0.1767  0.2429
   29SER     HG 4875   2.702   6.774   9.763 -4.2364  2.2678 -1.9785
   29SER      C 4876   2.768   7.143   9.843 -0.5543  0.3132  0.0475
   29SER      O 4877   2.820   7.175   9.950  0.0917 -0.4172 -0.0341
   30SER      N 4878   2.821   7.176   9.725 -0.1154 -0.1680  0.1028
   30SER      H 4879   2.772   7.157   9.639 -2.8445  2.1572  0.9505
   30SER     CA 4880   2.939   7.258   9.706 -0.2958  0.1483  0.3243
   30SER     HA 4881   3.007   7.228   9.785  0.2140 -1.6546 -0.7273
   30SER     CB 4882   3.007   7.239   9.571 -0.4974 -0.3356  0.2874
   30SER    HB1 4883   3.049   7.140   9.557 -2.3566 -1.3494  1.5112
   30SER    HB2 4884   3.088   7.312   9.572 -0.0350 -0.8521  0.6531
   30SER     OG 4885   2.913   7.275   9.471 -0.6625 -0.2212  0.4845
   30SER     HG 4886   2.960   7.313   9.397  1.3175 -0.2757  1.6200
   30SER      C 4887   2.909   7.406   9.723 -0.0057  0.2542 -0.0643
   30SER      O 4888   3.000   7.488   9.735 -0.0536  0.3449 -0.3175
   31GLN      N 4889   2.782   7.445   9.718  0.0336  0.3749 -0.1302
   31GLN      H 4890   2.714   7.370   9.707  1.0959 -0.9024  1.5770
   31GLN     CA 4891   2.733   7.581   9.711  0.0056  0.3778  0.0984
   31GLN     HA 4892   2.782   7.634   9.629 -0.2343 -0.9179 -0.9220
   31GLN     CB 4893   2.587   7.575   9.666  0.0816  0.2573 -0.1365
   31GLN    HB1 4894   2.585   7.497   9.590 -0.1341  0.4530 -0.3297
   31GLN    HB2 4895   2.524   7.544   9.750  1.4807 -1.6588  0.3025
   31GLN     CG 4896   2.545   7.710   9.610 -0.0633  0.2995  0.0699
   31GLN    HG1 4897   2.542   7.790   9.684 -0.2272  1.3047 -0.9917
   31GLN    HG2 4898   2.606   7.736   9.523 -0.0521 -3.6135 -1.2957
   31GLN     CD 4899   2.411   7.697   9.540  0.2343 -0.4837 -0.3712
   31GLN    OE1 4900   2.332   7.604   9.555 -0.3193  0.1076  0.4470
   31GLN    NE2 4901   2.377   7.786   9.446 -0.2338  0.0366  0.2826
   31GLN   HE21 4902   2.448   7.853   9.422  0.3970 -1.0320 -0.9741
   31GLN   HE22 4903   2.297   7.766   9.387 -1.0665 -0.9353  1.6696
   31GLN      C 4904   2.761   7.670   9.831 -0.4573  0.4931  0.1207
   31GLN      O 4905   2.775   7.791   9.812  0.0460  0.4076 -0.0622
   32PRO      N 4906   2.773   7.631   9.958 -0.0803  0.2457  0.0078
   32PRO     CD 4907   2.740   7.497  10.003  1.2417 -0.0224  0.2298
   32PRO    HD1 4908   2.668   7.451   9.935  3.7087 -0.2442 -2.4025
   32PRO    HD2 4909   2.828   7.434  10.007  1.3486 -0.0018 -1.3598
   32PRO     CG 4910   2.687   7.515  10.145  0.1701  0.2310 -0.1886
   32PRO    HG1 4911   2.683   7.423  10.202 -2.9115 -1.8697 -3.3958
   32PRO    HG2 4912   2.589   7.560  10.130  0.3489  0.0836 -1.9518
   32PRO     CB 4913   2.773   7.630  10.198  0.6150 -0.3171  0.2987
   32PRO    HB1 4914   2.719   7.684  10.276  0.0728  0.9684 -0.9186
   32PRO    HB2 4915   2.874   7.596  10.218  0.8499 -0.0720 -0.4289
   32PRO     CA 4916   2.785   7.717  10.073  0.1598 -0.2093  0.3284
   32PRO     HA 4917   2.704   7.791  10.074  1.3589  1.1739 -0.3227
   32PRO      C 4918   2.913   7.798  10.086  0.1097  0.0163 -0.5301
   32PRO      O 4919   2.914   7.909  10.139  0.0653 -0.2868  0.1092
   33TYR      N 4920   3.019   7.744  10.024  0.1849  0.0051 -0.3904
   33TYR      H 4921   3.008   7.656   9.977  0.5490 -0.5031  0.4401
   33TYR     CA 4922   3.154   7.791  10.051  0.2746 -0.4109 -0.0966
   33TYR     HA 4923   3.159   7.828  10.153  0.2134 -0.2360 -0.1564
   33TYR     CB 4924   3.251   7.674  10.045  0.4563 -0.2729  0.1657
   33TYR    HB1 4925   3.350   7.706  10.077  1.0591 -1.1156 -0.7957
   33TYR    HB2 4926   3.258   7.641   9.941  2.1640  0.4479  0.0201
   33TYR     CG 4927   3.204   7.558  10.130  0.2024 -0.3162 -0.0329
   33TYR    CD1 4928   3.200   7.572  10.269 -0.1059  0.0097 -0.0728
   33TYR    HD1 4929   3.249   7.655  10.316  0.1269 -0.3726  0.3725
   33TYR    CE1 4930   3.142   7.469  10.344 -0.0114 -0.0616 -0.0961
   33TYR    HE1 4931   3.141   7.471  10.452  3.8583  1.0096  0.0517
   33TYR     CZ 4932   3.091   7.354  10.280 -0.1340 -0.2669  0.3640
   33TYR     OH 4933   3.036   7.255  10.356 -0.3119 -0.1840  0.3440
   33TYR     HH 4934   3.009   7.178  10.306  0.7618 -0.1887 -0.2692
   33TYR    CE2 4935   3.091   7.343  10.140 -0.0418  0.2503  0.3207
   33TYR    HE2 4936   3.055   7.257  10.086 -0.5892  1.8685 -2.0682
   33TYR    CD2 4937   3.142   7.450  10.065  0.3172 -0.2815 -0.2012
   33TYR    HD2 4938   3.140   7.456   9.957 -0.9798  1.2752 -0.1283
   33TYR      C 4939   3.194   7.904   9.957  0.0767  0.0106  0.3247
   33TYR      O 4940   3.130   7.932   9.856 -0.1560  0.3047  0.5496
   34GLY      N 4941   3.310   7.968   9.977  0.1627 -0.0352 -0.0192
   34GLY      H 4942   3.350   7.967  10.070 -0.4056  0.2430  0.2325
   34GLY     CA 4943   3.355   8.066   9.881  0.2084  0.0129  0.0510
   34GLY    HA1 4944   3.273   8.133   9.859 -0.1253 -0.0508  1.0404
   34GLY    HA2 4945   3.438   8.127   9.917  0.5862  0.1321 -0.9987
   34GLY      C 4946   3.403   8.015   9.746 -0.3672  0.0061 -0.1551
   34GLY      O 4947   3.421   7.896   9.720 -0.4052 -0.1494  0.5189
   35GLN      N 4948   3.420   8.116   9.660  0.0577  0.3357  0.3087
   35GLN      H 4949   3.407   8.212   9.690  1.5524  1.4544 -2.3168
   35GLN     CA 4950   3.431   8.085   9.519 -0.5377 -0.2408  0.3830
   35GLN     HA 4951   3.372   7.994   9.504 -1.8093  0.3241  1.6648
   35GLN     CB 4952   3.370   8.203   9.445  0.6005  0.3812  0.4147
   35GLN    HB1 4953   3.376   8.182   9.338 -1.2369 -0.1388  0.3797
   35GLN    HB2 4954   3.427   8.295   9.457  0.2753  1.0987 -2.6491
   35GLN     CG 4955   3.221   8.220   9.473  0.3317  0.1020 -0.7690
   35GLN    HG1 4956   3.209   8.247   9.578  1.1906 -0.0996 -0.6116
   35GLN    HG2 4957   3.168   8.128   9.446  0.0668  0.5631 -1.8548
   35GLN     CD 4958   3.163   8.332   9.389 -0.7763  0.1042 -0.0183
   35GLN    OE1 4959   3.124   8.319   9.273  0.1322 -0.0094 -0.3186
   35GLN    NE2 4960   3.145   8.453   9.443 -0.7326  0.4111 -0.6790
   35GLN   HE21 4961   3.098   8.522   9.385  0.4378  0.4557 -1.6041
   35GLN   HE22 4962   3.138   8.459   9.544 -3.0245 -1.3223 -0.6480
   35GLN      C 4963   3.573   8.063   9.468 -0.5859  0.2432  0.0331
   35GLN      O 4964   3.590   8.001   9.363  0.3060 -0.3189  0.4951
   36GLN      N 4965   3.673   8.119   9.536 -0.7013 -0.0473  0.4489
   36GLN      H 4966   3.649   8.174   9.617  2.0180  0.7887  0.8030
   36GLN     CA 4967   3.814   8.102   9.507 -0.7227  0.0242  0.3012
   36GLN     HA 4968   3.829   8.014   9.444 -1.2303 -0.4890  0.8808
   36GLN     CB 4969   3.863   8.222   9.426  0.3518 -0.7879 -0.2842
   36GLN    HB1 4970   3.968   8.214   9.400  0.4156 -1.1804  0.0857
   36GLN    HB2 4971   3.865   8.313   9.485  0.2524 -0.0027 -1.4628
   36GLN     CG 4972   3.800   8.244   9.289 -0.4265  0.3118  0.2349
   36GLN    HG1 4973   3.691   8.246   9.294 -0.5212 -0.5644 -1.0008
   36GLN    HG2 4974   3.841   8.335   9.243  0.2611  0.3631  0.9297
   36GLN     CD 4975   3.836   8.129   9.196  0.0682  0.4933  0.1975
   36GLN    OE1 4976   3.927   8.052   9.224 -0.3624 -0.0722  0.0677
   36GLN    NE2 4977   3.761   8.113   9.086  0.0848  0.6546  0.1614
   36GLN   HE21 4978   3.786   8.037   9.024  1.6756  0.2480  1.2206
   36GLN   HE22 4979   3.680   8.171   9.071 -1.7333 -0.7745  3.4077
   36GLN      C 4980   3.894   8.100   9.637  0.3293 -0.0593 -0.3347
   36GLN      O 4981   3.855   8.168   9.732  0.8681 -0.2310  0.0136
   37SER      N 4982   3.994   8.012   9.642  0.0610 -0.3137  0.6801
   37SER      H 4983   4.015   7.963   9.557 -0.1246  1.1677 -0.2561
   37SER     CA 4984   4.086   8.005   9.754  0.2445 -0.3874  0.5253
   37SER     HA 4985   4.030   7.973   9.842 -2.8537  0.1102 -1.0938
   37SER     CB 4986   4.190   7.895   9.736  0.0220 -0.6245  0.6846
   37SER    HB1 4987   4.245   7.883   9.829 -0.3052 -1.2884  0.7972
   37SER    HB2 4988   4.248   7.930   9.651 -2.9127  0.6221 -0.9399
   37SER     OG 4989   4.135   7.778   9.680 -0.0606 -0.6050  0.7263
   37SER     HG 4990   4.206   7.730   9.638 -0.1392  0.3132 -0.5239
   37SER      C 4991   4.158   8.134   9.792  0.6298 -0.4218 -0.0738
   37SER      O 4992   4.177   8.224   9.711 -0.5004  0.0196  0.1331
   38TYR      N 4993   4.187   8.139   9.922  0.2206 -0.0180  0.0058
   38TYR      H 4994   4.184   8.049   9.969  0.1906  0.5606  1.1343
   38TYR     CA 4995   4.228   8.257   9.995  0.0931  0.2200 -0.3075
   38TYR     HA 4996   4.280   8.322   9.925 -1.3373 -0.3220 -1.9423
   38TYR     CB 4997   4.103   8.325  10.049  0.0021  0.0141 -0.2568
   38TYR    HB1 4998   4.038   8.346   9.964  1.5817  0.9367 -1.2886
   38TYR    HB2 4999   4.057   8.260  10.123 -0.6100  0.4587 -0.2339
   38TYR     CG 5000   4.126   8.462  10.109 -0.0294 -0.2450  0.3549
   38TYR    CD1 5001   4.178   8.570  10.036 -0.3416 -0.0879  0.3607
   38TYR    HD1 5002   4.203   8.568   9.931 -0.9124 -1.2143  0.2299
   38TYR    CE1 5003   4.213   8.688  10.102  0.0597 -0.0440  0.0733
   38TYR    HE1 5004   4.254   8.768  10.042 -0.1750  0.7654  0.9724
   38TYR     CZ 5005   4.185   8.702  10.239 -0.5915  0.3260 -0.0901
   38TYR     OH 5006   4.221   8.818  10.300 -0.4965  0.0464  0.3964
   38TYR     HH 5007   4.194   8.824  10.392  0.7777  1.4342  0.7295
   38TYR    CE2 5008   4.131   8.596  10.314 -0.3506  0.3236  0.0819
   38TYR    HE2 5009   4.116   8.601  10.421 -2.2001 -1.3018 -0.0292
   38TYR    CD2 5010   4.103   8.477  10.246  0.4467 -0.0637  0.4180
   38TYR    HD2 5011   4.053   8.396  10.298 -0.3866 -0.6456 -1.2109
   38TYR      C 5012   4.316   8.231  10.117 -0.1333  0.1217 -0.1656
   38TYR      O 5013   4.304   8.125  10.178  0.3118  0.0862 -0.1368
   39SER      N 5014   4.399   8.331  10.146  0.3269 -0.2262 -0.2758
   39SER      H 5015   4.388   8.421  10.102  2.2706 -0.5455 -1.5534
   39SER     CA 5016   4.495   8.327  10.255 -0.0395  0.3753  0.0739
   39SER     HA 5017   4.551   8.233  10.254  1.4872  1.2552 -1.0535
   39SER     CB 5018   4.585   8.450  10.248 -0.0058  0.3694  0.3770
   39SER    HB1 5019   4.528   8.535  10.210  0.5452  0.7027  0.2831
   39SER    HB2 5020   4.627   8.466  10.347 -1.4367 -0.5770  1.1844
   39SER     OG 5021   4.689   8.424  10.156 -0.1175  0.4793  0.2195
   39SER     HG 5022   4.756   8.492  10.162 -0.7116  0.9898  1.4063
   39SER      C 5023   4.435   8.331  10.395  0.5115  0.4471  0.3107
   39SER      O 5024   4.352   8.419  10.417 -0.3696 -0.2559 -0.1464
   40GLY      N 5025   4.462   8.230  10.477 -0.0062  0.1072  0.0658
   40GLY      H 5026   4.522   8.158  10.440  1.9687  1.4578  0.5045
   40GLY     CA 5027   4.396   8.217  10.606  0.1826  0.0018  0.1527
   40GLY    HA1 5028   4.289   8.236  10.601  0.4798  2.3415  1.2805
   40GLY    HA2 5029   4.404   8.116  10.645 -0.5664 -0.9862 -2.0772
   40GLY      C 5030   4.446   8.319  10.707  0.0848  0.1004  0.1019
   40GLY      O 5031   4.563   8.357  10.702  0.2276 -0.2782  0.4636
   41TYR      N 5032   4.359   8.366  10.797  0.5477  0.3840  0.4070
   41TYR      H 5033   4.264   8.331  10.793  0.3097  1.0976 -0.9027
   41TYR     CA 5034   4.389   8.462  10.901 -0.2593  0.5055  0.5324
   41TYR     HA 5035   4.478   8.514  10.866  0.7456 -1.8323 -0.6164
   41TYR     CB 5036   4.278   8.566  10.914 -0.2191  0.6393 -0.1728
   41TYR    HB1 5037   4.244   8.584  10.812  0.4976  1.0040 -0.3626
   41TYR    HB2 5038   4.194   8.515  10.960 -0.2173  0.8623  0.0813
   41TYR     CG 5039   4.321   8.693  10.985 -0.2274  0.4667  0.1380
   41TYR    CD1 5040   4.365   8.802  10.910 -0.0193 -0.0938 -0.5581
   41TYR    HD1 5041   4.362   8.808  10.802  2.9492 -0.0779 -0.7310
   41TYR    CE1 5042   4.423   8.913  10.972  0.0451 -0.0516 -0.6922
   41TYR    HE1 5043   4.464   8.997  10.918  2.1986 -2.4887 -3.1797
   41TYR     CZ 5044   4.442   8.908  11.112 -0.0258 -0.1809 -0.6870
   41TYR     OH 5045   4.512   9.010  11.169  0.4107 -0.5217 -0.6020
   41TYR     HH 5046   4.520   9.085  11.109 -0.6417 -1.0515 -1.4566
   41TYR    CE2 5047   4.393   8.803  11.192 -0.4625  0.7227  0.2433
   41TYR    HE2 5048   4.405   8.803  11.299  2.1737 -1.9199  0.0502
   41TYR    CD2 5049   4.338   8.694  11.124 -0.5909  0.8245  0.1814
   41TYR    HD2 5050   4.303   8.613  11.188  1.0184 -0.4344 -0.4627
   41TYR      C 5051   4.428   8.393  11.031  0.2056 -0.2914 -0.0226
   41TYR      O 5052   4.541   8.399  11.077  0.1741  0.1869 -0.0092
   42SER      N 5053   4.336   8.317  11.092 -0.2433  0.3361  0.0841
   42SER      H 5054   4.238   8.331  11.070 -0.6171 -2.9260 -0.7697
   42SER     CA 5055   4.354   8.231  11.207  0.0640  0.6323  0.2579
   42SER     HA 5056   4.455   8.192  11.218 -0.3319 -0.6449 -0.5591
   42SER     CB 5057   4.329   8.310  11.336  0.0213  0.5531  0.2979
   42SER    HB1 5058   4.347   8.238  11.416 -0.4621 -0.3222 -0.3503
   42SER    HB2 5059   4.229   8.353  11.339  0.5043  1.9105 -1.3344
   42SER     OG 5060   4.426   8.410  11.354 -0.1986  0.7502  0.3954
   42SER     HG 5061   4.407   8.460  11.434 -0.9226  1.3286 -0.1306
   42SER      C 5062   4.263   8.110  11.200  0.4971  0.3161  0.0942
   42SER      O 5063   4.170   8.106  11.120  0.5000  1.0151  0.0529
   43GLN      N 5064   4.283   8.012  11.289 -0.0523  0.0875 -0.0294
   43GLN      H 5065   4.349   8.030  11.363 -1.0331 -0.1314  0.9117
   43GLN     CA 5066   4.231   7.877  11.283  0.1011  0.0475 -0.4938
   43GLN     HA 5067   4.261   7.843  11.183  2.4258  0.2594  0.0824
   43GLN     CB 5068   4.309   7.779  11.370  0.6042  0.4514 -0.4870
   43GLN    HB1 5069   4.415   7.802  11.357  1.2565 -2.3107 -0.6177
   43GLN    HB2 5070   4.302   7.676  11.337  0.3608  0.3977 -0.2684
   43GLN     CG 5071   4.276   7.774  11.519  0.3022  0.2322 -0.5610
   43GLN    HG1 5072   4.342   7.702  11.570  0.7930  0.1281 -1.3298
   43GLN    HG2 5073   4.173   7.739  11.528 -0.0344  1.6525  2.5773
   43GLN     CD 5074   4.291   7.904  11.596  0.4066 -0.0165 -0.1567
   43GLN    OE1 5075   4.377   7.984  11.557  0.3508  0.0613 -0.1192
   43GLN    NE2 5076   4.216   7.935  11.702 -0.1132  0.1224 -0.5621
   43GLN   HE21 5077   4.136   7.878  11.724 -1.3494  2.4739  1.5920
   43GLN   HE22 5078   4.232   8.016  11.761 -1.3218 -2.0021  3.0232
   43GLN      C 5079   4.080   7.867  11.301  0.1713  0.1163  0.1369
   43GLN      O 5080   4.013   7.961  11.343 -0.1547  0.0194 -0.1623
   44SER      N 5081   4.021   7.752  11.266  0.3543 -0.0736  0.4460
   44SER      H 5082   4.082   7.681  11.228  0.0536  0.4350 -1.0681
   44SER     CA 5083   3.878   7.732  11.261  0.3523 -0.0712  0.4796
   44SER     HA 5084   3.831   7.790  11.181  1.4996  0.1455 -0.0563
   44SER     CB 5085   3.851   7.586  11.228 -0.3032  0.1641 -0.0465
   44SER    HB1 5086   3.745   7.568  11.213  0.0069 -0.3538 -1.9451
   44SER    HB2 5087   3.888   7.558  11.129 -1.4076 -2.3310  0.1589
   44SER     OG 5088   3.910   7.505  11.327 -0.3111 -0.3768 -0.4769
   44SER     HG 5089   3.879   7.418  11.302 -3.7036  0.2747  0.8835
   44SER      C 5090   3.802   7.769  11.388 -0.0580 -0.3308  0.3114
   44SER      O 5091   3.689   7.815  11.379  0.0189 -0.1483  0.2860
   45THR      N 5092   3.861   7.753  11.507  0.3897  0.1954  0.1673
   45THR      H 5093   3.952   7.711  11.502  1.3085  2.1769 -0.7522
   45THR     CA 5094   3.801   7.780  11.636 -0.0087 -0.1433  0.0581
   45THR     HA 5095   3.693   7.763  11.633 -0.1034  0.6189 -1.6976
   45THR     CB 5096   3.859   7.691  11.746 -0.0113  0.0975  0.2566
   45THR     HB 5097   3.808   7.727  11.835 -1.2056 -0.3257 -0.2349
   45THR    CG2 5098   3.832   7.546  11.707 -0.2369  0.5871 -1.4845
   45THR   HG21 5099   3.886   7.525  11.614  2.2535 -1.1191  0.2475
   45THR   HG22 5100   3.727   7.520  11.689 -0.1812 -0.0166 -0.9579
   45THR   HG23 5101   3.873   7.480  11.783  2.2058  0.5140 -2.7799
   45THR    OG1 5102   3.999   7.703  11.757  0.0323  0.0631 -0.2391
   45THR    HG1 5103   4.015   7.691  11.851 -1.0047 -2.4034 -0.2785
   45THR      C 5104   3.811   7.927  11.673 -0.4093  0.0262 -0.4900
   45THR      O 5105   3.748   7.967  11.771  0.5049 -0.3566  0.2792
   46ASP      N 5106   3.887   8.015  11.606  0.5069 -0.2078  0.2176
   46ASP      H 5107   3.937   7.985  11.523  1.8854 -0.4868  1.1106
   46ASP     CA 5108   3.892   8.157  11.634 -0.1705 -0.0197 -0.5682
   46ASP     HA 5109   3.912   8.169  11.741 -1.7815 -1.7077 -0.0102
   46ASP     CB 5110   4.008   8.212  11.552  0.4424 -0.0969  0.2326
   46ASP    HB1 5111   3.980   8.205  11.447 -0.5205  0.2300  0.4554
   46ASP    HB2 5112   4.098   8.153  11.570 -0.1136 -1.4731 -1.2902
   46ASP     CG 5113   4.037   8.358  11.583  0.4218 -0.0193 -0.1102
   46ASP    OD1 5114   4.131   8.381  11.662  0.0133 -0.1788  0.4266
   46ASP    OD2 5115   3.975   8.447  11.521 -0.1093 -0.2874  0.0326
   46ASP      C 5116   3.765   8.235  11.604 -0.0922  0.2011 -0.3310
   46ASP      O 5117   3.700   8.217  11.502  0.1423 -0.3814 -0.3805
   47THR      N 5118   3.723   8.322  11.697  0.1300  0.0244 -0.0632
   47THR      H 5119   3.768   8.321  11.787  0.0251  1.7866  0.0330
   47THR     CA 5120   3.618   8.420  11.689  0.3233  0.2233 -0.1966
   47THR     HA 5121   3.585   8.415  11.586  2.2239 -0.9945 -0.7861
   47THR     CB 5122   3.492   8.379  11.765  0.4349 -0.0629 -0.1659
   47THR     HB 5123   3.436   8.473  11.768  0.3458 -0.1178  2.1760
   47THR    CG2 5124   3.415   8.269  11.693 -0.5668  0.0850  0.6573
   47THR   HG21 5125   3.315   8.243  11.730 -1.8284 -0.0903 -2.5669
   47THR   HG22 5126   3.468   8.174  11.701  0.2519  0.2160 -2.2730
   47THR   HG23 5127   3.385   8.311  11.597  1.8740  0.2643 -0.0874
   47THR    OG1 5128   3.511   8.342  11.900  0.4456  0.2045 -0.0922
   47THR    HG1 5129   3.505   8.423  11.951 -2.4002  0.0624 -0.0434
   47THR      C 5130   3.671   8.557  11.731  0.2655  0.1135  0.2414
   47THR      O 5131   3.711   8.581  11.845  0.0197 -0.0777  0.3703
   48SER      N 5132   3.662   8.646  11.632  0.1639  0.1111  0.2489
   48SER      H 5133   3.624   8.620  11.542 -0.7918  0.2512  0.5929
   48SER     CA 5134   3.714   8.781  11.632  0.1216  0.1278 -0.1796
   48SER     HA 5135   3.726   8.813  11.736  0.1249  2.1890 -0.7602
   48SER     CB 5136   3.857   8.776  11.579  0.0235 -0.2845 -0.4067
   48SER    HB1 5137   3.849   8.727  11.482 -2.3779  0.9341 -0.9111
   48SER    HB2 5138   3.890   8.880  11.567 -1.4116  0.3099  0.5829
   48SER     OG 5139   3.941   8.708  11.669  0.3178  0.0701 -0.4096
   48SER     HG 5140   3.935   8.615  11.645 -0.2857  0.6714 -2.9563
   48SER      C 5141   3.627   8.875  11.549  0.0432  0.1836 -0.0344
   48SER      O 5142   3.582   8.836  11.442  0.2105 -0.3260  0.0761
   49GLY      N 5143   3.622   8.999  11.599  0.7633  0.3500 -0.3548
   49GLY      H 5144   3.681   9.014  11.679 -0.6138  0.4672  0.6697
   49GLY     CA 5145   3.556   9.102  11.522  0.0306  0.3120  0.2126
   49GLY    HA1 5146   3.588   9.090  11.419  1.5898  0.9571  0.5975
   49GLY    HA2 5147   3.584   9.203  11.552  1.5334  0.5427 -1.8080
   49GLY      C 5148   3.404   9.100  11.520  0.0457 -0.4920 -0.1417
   49GLY      O 5149   3.335   9.029  11.593 -0.7772  0.5587  0.1253
   50TYR      N 5150   3.350   9.196  11.444 -0.3219 -0.0247  0.6965
   50TYR      H 5151   3.409   9.250  11.382 -1.5750  0.9038  0.2553
   50TYR     CA 5152   3.210   9.231  11.431 -0.4052 -0.5059  0.2497
   50TYR     HA 5153   3.168   9.246  11.531 -0.9440 -1.5953  0.1969
   50TYR     CB 5154   3.192   9.360  11.351 -0.3357 -0.4881  0.2618
   50TYR    HB1 5155   3.259   9.366  11.266 -3.0651 -0.2348 -2.0305
   50TYR    HB2 5156   3.089   9.365  11.314 -0.4989  2.0819  0.8845
   50TYR     CG 5157   3.205   9.476  11.447 -0.2991 -0.2828  0.0078
   50TYR    CD1 5158   3.331   9.532  11.469 -0.4052 -0.0879  0.1209
   50TYR    HD1 5159   3.418   9.500  11.412 -0.3482  0.7028 -0.2490
   50TYR    CE1 5160   3.342   9.637  11.561 -0.1524 -0.0434  0.0417
   50TYR    HE1 5161   3.436   9.686  11.580 -0.8839  1.3851  0.1718
   50TYR     CZ 5162   3.228   9.690  11.625 -0.2116 -0.1048 -0.0121
   50TYR     OH 5163   3.238   9.797  11.709  0.3608  0.1633 -0.4132
   50TYR     HH 5164   3.156   9.843  11.730  0.3756  0.1571 -0.3407
   50TYR    CE2 5165   3.100   9.641  11.593 -0.2060  0.0088 -0.2092
   50TYR    HE2 5166   3.013   9.687  11.636 -0.0478  1.9904 -1.8434
   50TYR    CD2 5167   3.091   9.539  11.497 -0.2973 -0.6691  0.5075
   50TYR    HD2 5168   2.993   9.509  11.462  0.3840 -0.7563 -1.4270
   50TYR      C 5169   3.144   9.113  11.363 -0.1369 -0.1540 -0.6296
   50TYR      O 5170   3.202   9.048  11.276  0.3570 -0.0530 -0.3747
   51GLY      N 5171   3.016   9.090  11.395  0.0090  0.0519  0.1095
   51GLY      H 5172   2.977   9.154  11.463  3.4926  2.7821 -0.1708
   51GLY     CA 5173   2.928   8.991  11.337  0.0193 -0.0399  0.2501
   51GLY    HA1 5174   2.835   9.042  11.311 -0.8575 -0.9216  1.5434
   51GLY    HA2 5175   2.970   8.943  11.249 -0.6489  1.1348 -0.7425
   51GLY      C 5176   2.890   8.872  11.424 -0.1535  0.3164  0.6641
   51GLY      O 5177   2.977   8.826  11.497  0.2926 -0.0561 -0.0932
   52GLN      N 5178   2.760   8.842  11.419 -0.2697  0.8212  0.6084
   52GLN      H 5179   2.703   8.862  11.338 -1.4884 -0.6217  1.0549
   52GLN     CA 5180   2.694   8.751  11.510 -0.2862 -0.0122 -0.2185
   52GLN     HA 5181   2.755   8.730  11.599 -1.5563 -0.2487  0.6207
   52GLN     CB 5182   2.567   8.817  11.561 -0.0282  0.1198  0.2585
   52GLN    HB1 5183   2.490   8.822  11.485  2.9946  0.1052 -3.0361
   52GLN    HB2 5184   2.525   8.753  11.639 -1.0522 -1.5280 -1.5630
   52GLN     CG 5185   2.569   8.958  11.621 -0.3530  0.0725  0.3843
   52GLN    HG1 5186   2.648   8.959  11.697  1.1509  0.0635 -1.1050
   52GLN    HG2 5187   2.592   9.030  11.543  0.8980  0.5722  1.1758
   52GLN     CD 5188   2.440   9.007  11.684 -0.3962  0.3978  0.0455
   52GLN    OE1 5189   2.338   8.939  11.668  0.1984 -0.5595  0.2204
   52GLN    NE2 5190   2.435   9.114  11.764 -0.3783  0.1732  0.3512
   52GLN   HE21 5191   2.516   9.172  11.773  0.9517 -1.5319 -0.0736
   52GLN   HE22 5192   2.344   9.137  11.801 -0.1256  1.2707  0.3246
   52GLN      C 5193   2.661   8.623  11.435 -0.5028 -0.3470  0.4414
   52GLN      O 5194   2.569   8.628  11.353  0.0280  0.2890 -0.1259
   53SER      N 5195   2.735   8.514  11.454  0.3683  0.0859 -0.4226
   53SER      H 5196   2.813   8.534  11.516 -0.9920  2.5707  0.6012
   53SER     CA 5197   2.718   8.387  11.385 -0.4292 -0.0579  0.0360
   53SER     HA 5198   2.621   8.380  11.335  0.7590 -2.0392 -2.1760
   53SER     CB 5199   2.822   8.382  11.274 -0.5342  0.2037 -0.0761
   53SER    HB1 5200   2.804   8.462  11.202  3.2425  0.1633 -1.2958
   53SER    HB2 5201   2.825   8.285  11.225 -0.7329  1.1475 -2.0614
   53SER     OG 5202   2.951   8.410  11.324 -0.4241  0.2508 -0.3869
   53SER     HG 5203   3.006   8.370  11.255  2.0980  1.9830  0.4699
   53SER      C 5204   2.727   8.262  11.471  0.0286  0.0723  0.1799
   53SER      O 5205   2.669   8.161  11.431  0.6651 -0.0166 -0.5303
   54SER      N 5206   2.773   8.273  11.596  0.1843 -0.0976  0.1383
   54SER      H 5207   2.804   8.365  11.623 -0.6060  0.3637 -0.4619
   54SER     CA 5208   2.782   8.156  11.681 -0.2932 -0.2041  0.0485
   54SER     HA 5209   2.813   8.077  11.612  2.4751  0.7888  0.0029
   54SER     CB 5210   2.896   8.182  11.779  0.0163 -0.6294 -0.1933
   54SER    HB1 5211   2.879   8.271  11.840  3.6136  0.1401 -0.0360
   54SER    HB2 5212   2.904   8.098  11.848  0.5077 -0.4710 -0.0500
   54SER     OG 5213   3.030   8.195  11.734  0.0592  0.2107  0.1656
   54SER     HG 5214   3.072   8.232  11.812  1.1726 -1.7605  0.5561
   54SER      C 5215   2.654   8.106  11.746 -0.3230 -0.2848 -0.0715
   54SER      O 5216   2.659   8.038  11.848 -0.2151  0.5118  0.4598
   55TYR      N 5217   2.538   8.151  11.698 -0.1135 -0.0471 -0.3634
   55TYR      H 5218   2.538   8.232  11.638 -4.0135  1.7925  1.7284
   55TYR     CA 5219   2.409   8.086  11.715 -0.0864  0.0726  0.3228
   55TYR     HA 5220   2.375   8.101  11.817  2.7895  1.0058  1.2264
   55TYR     CB 5221   2.302   8.160  11.634  0.0111 -0.3186 -0.1702
   55TYR    HB1 5222   2.285   8.260  11.675  0.9019 -0.7187  1.2715
   55TYR    HB2 5223   2.207   8.109  11.650 -1.1044  1.4824 -0.7543
   55TYR     CG 5224   2.320   8.175  11.485  0.4183  0.0371 -0.0854
   55TYR    CD1 5225   2.278   8.065  11.410  0.2751 -0.1068  0.2031
   55TYR    HD1 5226   2.237   7.973  11.449 -1.3449 -1.0789 -3.3736
   55TYR    CE1 5227   2.291   8.066  11.271 -0.1106 -0.3935  0.1643
   55TYR    HE1 5228   2.256   7.978  11.217 -2.3071 -0.8824  2.2101
   55TYR     CZ 5229   2.347   8.179  11.209 -0.7665  0.1242  0.5066
   55TYR     OH 5230   2.357   8.177  11.073 -0.0907  0.0422  0.5539
   55TYR     HH 5231   2.343   8.090  11.033 -0.4997 -0.4854  1.7972
   55TYR    CE2 5232   2.387   8.294  11.281  0.6671 -0.1684  0.2010
   55TYR    HE2 5233   2.430   8.383  11.236  1.5113 -1.2664 -1.2741
   55TYR    CD2 5234   2.370   8.288  11.419 -0.1206  0.4024  0.1302
   55TYR    HD2 5235   2.379   8.381  11.474 -0.6923  0.7948 -0.4294
   55TYR      C 5236   2.427   7.940  11.676 -0.0047  0.0129  0.5844
   55TYR      O 5237   2.369   7.851  11.739 -0.4010 -0.0068  0.1960
   56SER      N 5238   2.503   7.920  11.568 -0.0589  0.0348  0.5424
   56SER      H 5239   2.541   8.001  11.521 -1.0075 -0.8331 -1.8725
   56SER     CA 5240   2.534   7.789  11.515  0.3285  0.2888  0.1310
   56SER     HA 5241   2.449   7.724  11.537  0.5973  0.0910  0.5789
   56SER     CB 5242   2.540   7.786  11.363  0.3936  0.0892  0.1368
   56SER    HB1 5243   2.447   7.816  11.315  0.6338  0.1170 -0.3211
   56SER    HB2 5244   2.560   7.681  11.340 -1.7024 -0.2979 -0.0512
   56SER     OG 5245   2.644   7.871  11.316  0.0196  0.0160 -0.8508
   56SER     HG 5246   2.640   7.873  11.220 -1.9540 -0.7273 -0.8364
   56SER      C 5247   2.658   7.738  11.587  0.4592 -0.1874 -0.4271
   56SER      O 5248   2.754   7.806  11.623 -0.0580  0.5140 -0.3605
   57SER      N 5249   2.662   7.606  11.605 -0.2108 -0.0965  0.4629
   57SER      H 5250   2.580   7.550  11.587 -0.1030  0.0153 -0.4470
   57SER     CA 5251   2.778   7.523  11.632 -0.2244 -0.1358  0.4026
   57SER     HA 5252   2.842   7.569  11.708 -0.5861  0.6549  0.2416
   57SER     CB 5253   2.724   7.398  11.701  0.2655 -0.5797 -0.0139
   57SER    HB1 5254   2.813   7.338  11.720  0.5101 -0.5426 -1.0036
   57SER    HB2 5255   2.657   7.345  11.634 -1.0402  0.3660  0.4953
   57SER     OG 5256   2.661   7.436  11.822  0.3489 -0.0179 -0.1428
   57SER     HG 5257   2.581   7.480  11.794  0.2598 -0.1440 -0.0872
   57SER      C 5258   2.869   7.484  11.517 -0.3727  0.0353  0.2254
   57SER      O 5259   2.833   7.468  11.401  0.5534 -0.8280  0.0422
   58TYR      N 5260   2.998   7.465  11.549 -0.2601 -0.4278 -0.4978
   58TYR      H 5261   3.020   7.480  11.646 -0.7343  0.0731 -0.4598
   58TYR     CA 5262   3.107   7.420  11.465  0.3497 -0.1225  0.1294
   58TYR     HA 5263   3.193   7.429  11.533  1.1380  0.5063 -0.9128
   58TYR     CB 5264   3.085   7.274  11.428 -0.0670 -0.1442  0.4649
   58TYR    HB1 5265   3.019   7.268  11.342  0.1627  0.2042  0.2639
   58TYR    HB2 5266   3.172   7.226  11.384  0.2583  0.2579  0.6703
   58TYR     CG 5267   3.030   7.178  11.531 -0.3748 -0.4810 -0.0077
   58TYR    CD1 5268   2.893   7.152  11.548 -0.4782 -0.2130 -0.4167
   58TYR    HD1 5269   2.821   7.195  11.480  1.6522 -1.6515 -3.8524
   58TYR    CE1 5270   2.851   7.079  11.659 -0.2160  0.1519 -0.0708
   58TYR    HE1 5271   2.744   7.071  11.674 -0.3043 -0.3381 -0.9026
   58TYR     CZ 5272   2.945   7.017  11.744 -0.2800  0.5137  0.2637
   58TYR     OH 5273   2.902   6.929  11.838 -0.6108  0.4045  0.0133
   58TYR     HH 5274   2.806   6.925  11.836 -0.7215  1.9460  0.6847
   58TYR    CE2 5275   3.083   7.038  11.723 -0.2489 -0.4147 -0.4969
   58TYR    HE2 5276   3.158   7.003  11.792 -1.5863  0.1082  1.3195
   58TYR    CD2 5277   3.122   7.127  11.623 -0.0140 -0.1957 -0.2103
   58TYR    HD2 5278   3.228   7.148  11.614  0.5147 -2.5430  0.0153
   58TYR      C 5279   3.132   7.519  11.352 -0.2641 -0.1556 -0.0368
   58TYR      O 5280   3.156   7.482  11.237  0.2308 -0.4414  0.1537
   59GLY      N 5281   3.126   7.650  11.374 -0.0756 -0.0987 -0.3105
   59GLY      H 5282   3.086   7.675  11.464 -0.5748 -2.0281  0.0528
   59GLY     CA 5283   3.163   7.755  11.281  0.0908 -0.0837 -0.2275
   59GLY    HA1 5284   3.096   7.753  11.195  0.7274 -1.3996 -0.7193
   59GLY    HA2 5285   3.138   7.852  11.325  0.2531  0.5142 -1.4158
   59GLY      C 5286   3.304   7.751  11.226  0.1338  0.0384 -0.1266
   59GLY      O 5287   3.388   7.675  11.275 -0.1492 -0.6752 -0.7323
   60GLN      N 5288   3.333   7.833  11.125 -0.1016  0.0295 -0.2014
   60GLN      H 5289   3.255   7.875  11.077 -2.7488 -2.9259  1.1813
   60GLN     CA 5290   3.465   7.847  11.066 -0.3253  0.6385 -0.5608
   60GLN     HA 5291   3.529   7.778  11.120 -1.0686  0.6785  0.4113
   60GLN     CB 5292   3.451   7.801  10.921  0.1333 -0.1856 -0.3482
   60GLN    HB1 5293   3.386   7.865  10.861  1.1759  2.1439  0.8982
   60GLN    HB2 5294   3.552   7.803  10.882  1.6822  3.3232  3.1423
   60GLN     CG 5295   3.401   7.659  10.895 -0.2777 -0.1230  0.0731
   60GLN    HG1 5296   3.296   7.654  10.924 -0.5204  0.4622 -0.6749
   60GLN    HG2 5297   3.457   7.586  10.953  0.5017 -0.1270 -0.6693
   60GLN     CD 5298   3.389   7.610  10.751 -0.5129 -0.0779  0.0768
   60GLN    OE1 5299   3.413   7.677  10.650  0.0143 -0.2949  0.0574
   60GLN    NE2 5300   3.358   7.482  10.732 -0.5125 -0.0864  0.1380
   60GLN   HE21 5301   3.359   7.421  10.813  0.8265 -1.1069 -0.6048
   60GLN   HE22 5302   3.369   7.439  10.642  0.3790 -0.8296  0.5854
   60GLN      C 5303   3.506   7.994  11.060  0.5093  0.4225 -0.2220
   60GLN      O 5304   3.418   8.078  11.045 -0.1566  0.0034  1.1214
   61SER      N 5305   3.634   8.026  11.081  0.4405  0.4042  0.2365
   61SER      H 5306   3.706   7.955  11.082  0.4094  0.3412 -0.9497
   61SER     CA 5307   3.684   8.162  11.081  0.3677  0.4353 -0.5886
   61SER     HA 5308   3.614   8.228  11.133  0.7495  1.2120 -1.0584
   61SER     CB 5309   3.818   8.162  11.153 -0.0567  0.1447  0.2184
   61SER    HB1 5310   3.797   8.127  11.254  0.3050  0.2399  0.3290
   61SER    HB2 5311   3.862   8.262  11.157 -0.1889  0.2482 -0.8033
   61SER     OG 5312   3.906   8.080  11.080  0.2152  0.5285  0.1145
   61SER     HG 5313   3.991   8.085  11.125  0.0943  2.2722  0.2542
   61SER      C 5314   3.692   8.220  10.941 -0.8387  0.2419 -0.7477
   61SER      O 5315   3.711   8.340  10.925 -0.4478  0.2836  0.0054
   62GLN      N 5316   3.686   8.140  10.834 -0.0427  0.0122 -0.6247
   62GLN      H 5317   3.692   8.040  10.853 -0.9575  0.0762  0.1085
   62GLN     CA 5318   3.670   8.181  10.696 -0.1171  0.1789 -0.5666
   62GLN     HA 5319   3.635   8.284  10.689  1.8107  0.8371 -0.9668
   62GLN     CB 5320   3.805   8.172  10.626  0.3892 -0.4007  0.4448
   62GLN    HB1 5321   3.843   8.070  10.637 -0.6731 -1.0803 -1.6007
   62GLN    HB2 5322   3.783   8.193  10.521  4.5251  0.2573 -0.4721
   62GLN     CG 5323   3.906   8.275  10.675  0.3327 -0.3697  0.4962
   62GLN    HG1 5324   3.949   8.249  10.772 -1.1051 -1.4814  0.8735
   62GLN    HG2 5325   3.855   8.370  10.681 -0.1900 -0.6953  1.5158
   62GLN     CD 5326   4.023   8.291  10.580 -0.2666  0.0554 -0.1748
   62GLN    OE1 5327   4.046   8.210  10.490 -0.0596  0.1477 -0.2071
   62GLN    NE2 5328   4.107   8.395  10.587  0.0866 -0.2467  0.1340
   62GLN   HE21 5329   4.193   8.394  10.534  0.9299  0.6225  1.4045
   62GLN   HE22 5330   4.089   8.471  10.652  1.5617 -1.5305  2.1452
   62GLN      C 5331   3.576   8.081  10.630 -0.5453  0.3965 -0.2978
   62GLN      O 5332   3.561   7.968  10.675  0.2254  0.2361 -0.4151
   63ASN      N 5333   3.525   8.116  10.512 -0.4103  0.2686 -0.3962
   63ASN      H 5334   3.547   8.209  10.479 -1.2928  0.5571 -0.2073
   63ASN     CA 5335   3.420   8.045  10.442 -0.5804 -0.0134  0.1394
   63ASN     HA 5336   3.378   7.973  10.512 -0.9269 -1.9238 -1.8890
   63ASN     CB 5337   3.319   8.148  10.391  0.0863  0.3913 -0.3844
   63ASN    HB1 5338   3.368   8.238  10.353 -4.3040  2.4418 -1.7803
   63ASN    HB2 5339   3.261   8.174  10.480  0.7399  1.9076 -0.3808
   63ASN     CG 5340   3.213   8.104  10.292 -0.2428  0.5598 -0.1112
   63ASN    OD1 5341   3.214   8.155  10.180 -0.3645 -0.3319 -0.5327
   63ASN    ND2 5342   3.124   8.012  10.329  0.1475  0.1139 -0.2595
   63ASN   HD21 5343   3.038   8.003  10.277 -1.0796  0.2548  1.6359
   63ASN   HD22 5344   3.134   7.959  10.415 -0.1885 -0.3462 -0.4988
   63ASN      C 5345   3.465   7.952  10.330 -0.2588  0.0698  0.1989
   63ASN      O 5346   3.385   7.880  10.270  0.6439 -0.6775 -0.1263
   64THR      N 5347   3.596   7.946  10.305 -0.3021  0.6545 -0.1968
   64THR      H 5348   3.653   7.997  10.370 -1.6854  1.6517  0.2702
   64THR     CA 5349   3.668   7.847  10.227 -0.5694  0.1963  0.1310
   64THR     HA 5350   3.588   7.792  10.177  0.9944 -1.8435 -0.2485
   64THR     CB 5351   3.760   7.910  10.123 -1.0739  0.4673 -0.1581
   64THR     HB 5352   3.844   7.843  10.102 -0.9217  0.3241  0.8403
   64THR    CG2 5353   3.680   7.929   9.994 -0.7884 -0.3285 -0.4603
   64THR   HG21 5354   3.593   7.992  10.014  2.4946  3.9945  2.0208
   64THR   HG22 5355   3.659   7.829   9.955 -0.1350 -1.0303  0.9141
   64THR   HG23 5356   3.744   7.981   9.923 -1.4019 -0.2839 -0.9906
   64THR    OG1 5357   3.801   8.036  10.171 -0.2520  0.0880  0.1600
   64THR    HG1 5358   3.890   8.041  10.206 -0.2784  2.8029  0.0738
   64THR      C 5359   3.754   7.755  10.313  0.1659  0.1918 -0.5947
   64THR      O 5360   3.782   7.791  10.427 -0.5705  0.4050 -0.4758
   65GLY      N 5361   3.772   7.632  10.264  0.1197 -0.2754  0.5391
   65GLY      H 5362   3.723   7.611  10.178 -0.5026  0.4276  0.7086
   65GLY     CA 5363   3.853   7.531  10.328  0.0922 -0.3798  0.4079
   65GLY    HA1 5364   3.839   7.541  10.436  1.5232 -0.5425  0.6256
   65GLY    HA2 5365   3.818   7.434  10.292 -0.4463 -0.9900  2.4180
   65GLY      C 5366   4.000   7.533  10.290 -0.0520  0.3068 -0.1122
   65GLY      O 5367   4.050   7.622  10.220 -0.0825  0.2754 -0.1746
   66TYR      N 5368   4.074   7.436  10.344 -0.4694 -0.1295 -0.3188
   66TYR      H 5369   4.026   7.373  10.407 -0.2592 -1.2812 -1.2701
   66TYR     CA 5370   4.217   7.420  10.334 -0.4247 -0.3992  0.6964
   66TYR     HA 5371   4.257   7.498  10.270 -0.6322 -0.8246  0.0358
   66TYR     CB 5372   4.274   7.437  10.475  0.0646 -0.0232  0.4563
   66TYR    HB1 5373   4.250   7.346  10.530 -2.1496  0.3766  0.2685
   66TYR    HB2 5374   4.383   7.434  10.471  0.1400 -0.8117  2.1949
   66TYR     CG 5375   4.230   7.560  10.551  0.1198  0.0490  0.3709
   66TYR    CD1 5376   4.272   7.687  10.508  0.1022 -0.0034  0.1973
   66TYR    HD1 5377   4.353   7.700  10.438  0.9640  1.2036  1.3523
   66TYR    CE1 5378   4.208   7.804  10.551  0.0246  0.0205  0.0155
   66TYR    HE1 5379   4.249   7.897  10.515 -1.6794  0.1447 -1.7494
   66TYR     CZ 5380   4.106   7.795  10.647  0.1135 -0.0863  0.1007
   66TYR     OH 5381   4.034   7.905  10.685 -0.2648 -0.1992 -0.2818
   66TYR     HH 5382   3.968   7.875  10.747  1.2418 -3.2739  0.0327
   66TYR    CE2 5383   4.068   7.668  10.696 -0.4300 -0.0596 -0.2432
   66TYR    HE2 5384   3.981   7.662  10.761  0.2087  1.4289  0.8061
   66TYR    CD2 5385   4.130   7.552  10.649  0.0461 -0.0244  0.2903
   66TYR    HD2 5386   4.092   7.460  10.690 -1.9083  2.3400  4.5029
   66TYR      C 5387   4.253   7.287  10.270 -0.1143  0.0889 -0.1478
   66TYR      O 5388   4.179   7.189  10.271  0.0164 -0.0067  0.1756
   67GLY      N 5389   4.379   7.276  10.225 -0.0344 -0.1006  0.1171
   67GLY      H 5390   4.434   7.360  10.231  1.0283 -0.8259  0.6812
   67GLY     CA 5391   4.445   7.152  10.190 -0.0746 -0.0791 -0.0385
   67GLY    HA1 5392   4.399   7.071  10.247  0.1827  0.4754  0.9863
   67GLY    HA2 5393   4.440   7.138  10.082  0.2355 -0.2593 -0.0306
   67GLY      C 5394   4.591   7.150  10.234 -0.2391 -0.3005  0.4957
   67GLY      O 5395   4.636   7.242  10.302 -0.4141  0.1984 -0.0544
   68THR      N 5396   4.670   7.053  10.188  0.1793  0.3601 -0.1945
   68THR      H 5397   4.621   6.979  10.139 -2.9647  1.3057  1.2895
   68THR     CA 5398   4.812   7.042  10.211  0.1213 -0.3603 -0.1505
   68THR     HA 5399   4.830   7.041  10.319 -0.4993 -0.7716 -0.0475
   68THR     CB 5400   4.870   6.917  10.147  0.0812 -0.3464 -0.2150
   68THR     HB 5401   4.867   6.928  10.039  2.4136 -0.8676 -0.4037
   68THR    CG2 5402   5.004   6.864  10.199 -0.0585 -0.2762  0.2169
   68THR   HG21 5403   5.077   6.945  10.199 -1.3993  1.0197 -1.6617
   68THR   HG22 5404   5.041   6.784  10.135  1.5328  1.6551 -1.3967
   68THR   HG23 5405   4.980   6.822  10.297  0.9278 -0.3416  0.4357
   68THR    OG1 5406   4.781   6.810  10.171 -0.2167 -0.2083 -0.6963
   68THR    HG1 5407   4.704   6.833  10.118 -1.3364  0.5550  1.1651
   68THR      C 5408   4.903   7.155  10.164  0.2068 -0.5050 -0.3285
   68THR      O 5409   4.925   7.178  10.045  0.0983 -0.4046 -0.3291
   69GLN      N 5410   4.947   7.233  10.263  0.5771 -1.0390 -0.0690
   69GLN      H 5411   4.927   7.201  10.357  0.3579  1.3776  0.7575
   69GLN     CA 5412   5.054   7.329  10.251 -0.1517 -0.2492 -0.3404
   69GLN     HA 5413   5.064   7.368  10.150 -0.4629  0.2967 -0.1641
   69GLN     CB 5414   5.027   7.449  10.342  0.1615 -0.0939 -0.4493
   69GLN    HB1 5415   5.023   7.426  10.449 -2.1380  1.6194 -0.0983
   69GLN    HB2 5416   5.107   7.521  10.327  1.6911 -1.5640  0.1858
   69GLN     CG 5417   4.892   7.511  10.307 -0.0545 -0.3264 -0.0449
   69GLN    HG1 5418   4.806   7.445  10.298  1.3326 -2.3519  0.6159
   69GLN    HG2 5419   4.880   7.585  10.385 -1.3825  2.3897 -2.6228
   69GLN     CD 5420   4.913   7.589  10.178 -0.8349  0.2217  0.1561
   69GLN    OE1 5421   4.851   7.555  10.078 -0.6436  0.6748 -0.1211
   69GLN    NE2 5422   4.989   7.699  10.174 -0.3629 -0.0949  0.2669
   69GLN   HE21 5423   5.020   7.749  10.256  0.0682  1.3595 -0.7427
   69GLN   HE22 5424   4.999   7.747  10.085  0.2060  0.4383  0.6145
   69GLN      C 5425   5.183   7.255  10.283 -0.1612 -0.3843 -0.6128
   69GLN      O 5426   5.180   7.148  10.344  0.3299 -0.4807 -0.7526
   70SER      N 5427   5.301   7.309  10.255 -0.0926 -0.0220  0.3235
   70SER      H 5428   5.300   7.406  10.228 -0.2662  0.2225  1.1850
   70SER     CA 5429   5.428   7.239  10.261  0.0728  0.2268 -0.1700
   70SER     HA 5430   5.415   7.142  10.214 -1.2897  0.4927 -0.3820
   70SER     CB 5431   5.535   7.316  10.184  0.4955 -0.3257 -0.1416
   70SER    HB1 5432   5.516   7.321  10.077 -2.2353  0.1962  0.2756
   70SER    HB2 5433   5.626   7.257  10.193  1.4688  0.5486 -3.0452
   70SER     OG 5434   5.547   7.448  10.231  0.0466 -0.3917  0.1639
   70SER     HG 5435   5.639   7.471  10.244  0.0283 -0.7443  0.9922
   70SER      C 5436   5.480   7.223  10.404 -0.2394 -0.4526 -0.1300
   70SER      O 5437   5.548   7.123  10.426  0.2140 -0.0901  0.1223
   71THR      N 5438   5.451   7.316  10.495 -0.6846 -0.3368 -0.3836
   71THR      H 5439   5.399   7.394  10.458 -2.0990 -1.8177 -1.6695
   71THR     CA 5440   5.501   7.319  10.631 -0.3217 -0.1473 -0.5171
   71THR     HA 5441   5.510   7.217  10.671 -2.5784 -0.1438  0.1858
   71THR     CB 5442   5.636   7.388  10.642 -0.2649 -0.2695 -0.4407
   71THR     HB 5443   5.679   7.382  10.742 -0.5858 -0.8738 -0.3367
   71THR    CG2 5444   5.741   7.340  10.542  0.3680  0.1310  0.0225
   71THR   HG21 5445   5.755   7.232  10.541  2.5490  0.3706  0.1800
   71THR   HG22 5446   5.711   7.376  10.444 -0.0777  1.6608  0.6874
   71THR   HG23 5447   5.836   7.386  10.568  0.3048  0.5553 -0.4889
   71THR    OG1 5448   5.610   7.524  10.613  0.5548 -0.0607 -0.2207
   71THR    HG1 5449   5.693   7.569  10.597  1.1981 -1.2320 -0.3519
   71THR      C 5450   5.403   7.389  10.725  0.2215 -0.0679 -0.0071
   71THR      O 5451   5.314   7.458  10.678  0.7439  0.6405  0.0242
   72PRO      N 5452   5.419   7.371  10.856 -0.7547 -0.0399  0.1165
   72PRO     CD 5453   5.503   7.276  10.927  0.0642  0.6435  0.0701
   72PRO    HD1 5454   5.451   7.181  10.914 -0.6420  1.2038 -1.5890
   72PRO    HD2 5455   5.606   7.273  10.891  0.4006  2.0808  0.8174
   72PRO     CG 5456   5.507   7.329  11.070  0.1809 -0.3387  0.4366
   72PRO    HG1 5457   5.590   7.399  11.060  0.8282 -1.3093 -1.3720
   72PRO    HG2 5458   5.537   7.262  11.150 -2.9200 -1.7953  0.5496
   72PRO     CB 5459   5.370   7.395  11.085  0.4041  0.2629 -0.1295
   72PRO    HB1 5460   5.373   7.475  11.160  0.8340 -1.2131  1.4749
   72PRO    HB2 5461   5.296   7.321  11.114  0.1593  0.1392 -1.0479
   72PRO     CA 5462   5.344   7.456  10.947 -0.3323  0.3920  0.0611
   72PRO     HA 5463   5.239   7.440  10.924 -0.1199  1.3426 -1.7416
   72PRO      C 5464   5.374   7.604  10.930  0.1128  0.2628 -0.3067
   72PRO      O 5465   5.289   7.691  10.951 -0.1549 -0.1167  0.2017
   73GLN      N 5466   5.494   7.652  10.896  0.3333 -0.1819 -0.1668
   73GLN      H 5467   5.573   7.589  10.898  0.0852 -0.4758  0.7315
   73GLN     CA 5468   5.519   7.790  10.860 -0.0798  0.0962  0.6024
   73GLN     HA 5469   5.457   7.843  10.933 -1.5275 -0.1396 -0.4159
   73GLN     CB 5470   5.668   7.824  10.862 -0.0165 -0.1348  0.0483
   73GLN    HB1 5471   5.684   7.917  10.807  0.0513  0.2578  0.7183
   73GLN    HB2 5472   5.725   7.747  10.811  0.1046  0.9715 -1.5515
   73GLN     CG 5473   5.712   7.848  11.006  0.0866  0.1882 -0.0352
   73GLN    HG1 5474   5.646   7.788  11.070 -2.6288  2.1496 -0.8308
   73GLN    HG2 5475   5.687   7.951  11.029 -0.6658  0.2703 -1.1736
   73GLN     CD 5476   5.861   7.829  11.034  0.0191 -0.7971 -0.3040
   73GLN    OE1 5477   5.943   7.819  10.944  0.2747  0.5218 -0.2338
   73GLN    NE2 5478   5.896   7.821  11.163  0.2081 -0.2890 -0.3237
   73GLN   HE21 5479   5.995   7.800  11.167  0.5792  1.1513 -0.9590
   73GLN   HE22 5480   5.835   7.828  11.242  1.1438 -0.7846  0.4639
   73GLN      C 5481   5.460   7.824  10.724 -0.3477 -0.2137  0.6389
   73GLN      O 5482   5.429   7.940  10.696 -0.4222 -0.1566  0.9519
   74GLY      N 5483   5.416   7.731  10.639 -0.2045  0.3606 -0.0820
   74GLY      H 5484   5.450   7.638  10.660  0.2729  0.5965  0.2282
   74GLY     CA 5485   5.332   7.753  10.523  0.0509 -0.0432 -0.3454
   74GLY    HA1 5486   5.359   7.682  10.444  1.9159 -0.3075  0.4717
   74GLY    HA2 5487   5.357   7.846  10.473 -0.2781  0.2247 -0.0163
   74GLY      C 5488   5.181   7.750  10.543  0.1112 -0.2949  0.1030
   74GLY      O 5489   5.109   7.765  10.445  0.0749  0.0777  0.1882
   75TYR      N 5490   5.128   7.716  10.660 -0.1444  0.1268  0.1100
   75TYR      H 5491   5.185   7.709  10.743 -0.3023  0.4726  0.2519
   75TYR     CA 5492   4.991   7.741  10.701 -0.2482 -0.2128 -0.0294
   75TYR     HA 5493   4.931   7.741  10.610 -1.2582  0.7114  0.6024
   75TYR     CB 5494   4.943   7.634  10.798  0.3085 -0.2743  0.1829
   75TYR    HB1 5495   4.857   7.678  10.848  0.1168  1.1587 -1.3203
   75TYR    HB2 5496   5.024   7.604  10.864  0.1455 -0.4985  0.2838
   75TYR     CG 5497   4.897   7.509  10.726 -0.2670  0.2321 -0.3453
   75TYR    CD1 5498   4.973   7.392  10.739 -0.3608  0.2108  0.0361
   75TYR    HD1 5499   5.065   7.397  10.796  0.8599  5.2793 -1.7910
   75TYR    CE1 5500   4.922   7.275  10.682 -0.4336 -0.0376  0.5999
   75TYR    HE1 5501   4.977   7.182  10.690 -1.1084 -0.2830  2.7446
   75TYR     CZ 5502   4.807   7.275  10.601  0.1571 -0.2681 -0.2591
   75TYR     OH 5503   4.778   7.159  10.535 -0.3358 -0.3459  0.0876
   75TYR     HH 5504   4.720   7.180  10.461 -0.0068 -3.3770 -1.1758
   75TYR    CE2 5505   4.737   7.396  10.582 -0.0134 -0.2145  0.6588
   75TYR    HE2 5506   4.665   7.403  10.501  1.6327  1.6244 -0.7280
   75TYR    CD2 5507   4.781   7.511  10.648 -0.1906  0.5022 -0.4504
   75TYR    HD2 5508   4.725   7.602  10.634 -0.4894  0.1736 -1.5574
   75TYR      C 5509   4.974   7.879  10.763 -0.2049 -0.4987  0.6241
   75TYR      O 5510   5.038   7.915  10.862  0.4902  0.5435 -0.1868
   76GLY      N 5511   4.885   7.958  10.703  0.2681  0.0675  0.6540
   76GLY      H 5512   4.824   7.914  10.635  1.5973 -0.6885 -0.0737
   76GLY     CA 5513   4.846   8.089  10.752 -0.1207  0.1047  0.2602
   76GLY    HA1 5514   4.751   8.113  10.705 -1.0295 -1.8912  0.9509
   76GLY    HA2 5515   4.827   8.088  10.859 -2.3344  3.3218  0.0270
   76GLY      C 5516   4.940   8.206  10.726 -0.0197 -0.0560 -0.1176
   76GLY      O 5517   5.062   8.203  10.729 -0.0194  0.1902  0.2759
   77SER      N 5518   4.877   8.317  10.686  0.1144  0.1115  0.1308
   77SER      H 5519   4.776   8.322  10.692  0.1914  1.1467  0.8781
   77SER     CA 5520   4.944   8.433  10.633  0.2664  0.1043  0.3063
   77SER     HA 5521   5.051   8.434  10.655 -0.3087  0.0556  3.5187
   77SER     CB 5522   4.911   8.431  10.484  0.6447 -0.1498  0.2234
   77SER    HB1 5523   4.802   8.432  10.474  0.7416  0.5420 -0.8842
   77SER    HB2 5524   4.939   8.521  10.429  0.6800  0.2348  0.8607
   77SER     OG 5525   4.958   8.320  10.412  0.7822  0.0085  0.0691
   77SER     HG 5526   5.054   8.332  10.413  0.6089  1.5407  0.0415
   77SER      C 5527   4.897   8.566  10.690 -0.0955  0.1424 -0.0771
   77SER      O 5528   4.944   8.667  10.637  0.0590 -0.2529 -0.7014
   78THR      N 5529   4.802   8.565  10.783 -0.1645 -0.4268 -0.1504
   78THR      H 5530   4.776   8.473  10.816  0.6314 -0.9812 -1.0410
   78THR     CA 5531   4.745   8.685  10.843  0.2747 -0.3817  0.1832
   78THR     HA 5532   4.678   8.653  10.922  0.0470 -1.6702 -0.4965
   78THR     CB 5533   4.839   8.761  10.936  0.0064 -0.4972  0.5527
   78THR     HB 5534   4.918   8.812  10.881  0.2221 -0.1074  1.2211
   78THR    CG2 5535   4.780   8.862  11.033 -0.2360 -0.0939 -0.0078
   78THR   HG21 5536   4.726   8.806  11.110 -3.0508  0.6545 -1.2944
   78THR   HG22 5537   4.869   8.920  11.059 -0.3723  0.5961 -1.0184
   78THR   HG23 5538   4.711   8.931  10.984 -1.7796  0.7058  3.0096
   78THR    OG1 5539   4.907   8.665  11.013  0.1608 -0.2267  0.7551
   78THR    HG1 5540   4.939   8.600  10.949 -0.3977  0.4318 -0.2178
   78THR      C 5541   4.674   8.775  10.743  0.3888 -0.2198  0.2470
   78THR      O 5542   4.687   8.897  10.737  0.4277 -0.2330  0.0449
   79GLY      N 5543   4.603   8.709  10.650 -0.3430  0.3778  0.3692
   79GLY      H 5544   4.604   8.608  10.656 -2.4271  0.3966  1.9141
   79GLY     CA 5545   4.520   8.770  10.548 -0.4917 -0.6145 -0.1172
   79GLY    HA1 5546   4.496   8.870  10.583  0.0015 -0.3872 -0.4259
   79GLY    HA2 5547   4.427   8.714  10.537 -1.5651  0.8126  1.1055
   79GLY      C 5548   4.588   8.782  10.413  0.0644  0.3210  0.2392
   79GLY      O 5549   4.708   8.758  10.401 -0.1021 -0.2900 -0.2433
   80GLY      N 5550   4.516   8.819  10.307 -0.0586 -0.1949  0.1403
   80GLY      H 5551   4.422   8.853  10.316  0.3452  0.6184  1.5922
   80GLY     CA 5552   4.577   8.832  10.176 -0.5209  0.1171 -0.0449
   80GLY    HA1 5553   4.500   8.863  10.105 -1.1738  1.5120  1.2228
   80GLY    HA2 5554   4.612   8.736  10.140 -0.4717  0.7145 -1.6930
   80GLY      C 5555   4.678   8.945  10.172 -0.0324 -0.3219 -0.1618
   80GLY      O 5556   4.657   9.047  10.238 -0.2226 -0.4054 -0.0933
   81TYR      N 5557   4.788   8.924  10.099  0.0585  0.2169 -0.1860
   81TYR      H 5558   4.804   8.835  10.055  1.7467  0.0546  0.6820
   81TYR     CA 5559   4.891   9.024  10.075  0.1067  0.1722 -0.1633
   81TYR     HA 5560   4.847   9.123  10.082 -0.7612  0.0230 -2.6723
   81TYR     CB 5561   4.995   9.014  10.186 -0.4126  0.1593  0.3285
   81TYR    HB1 5562   4.950   9.023  10.285 -1.4306 -1.1570  0.0232
   81TYR    HB2 5563   5.064   9.098  10.180 -0.3490  0.0196 -1.0683
   81TYR     CG 5564   5.077   8.887  10.191 -0.0167  0.4003  0.0328
   81TYR    CD1 5565   5.078   8.809  10.307  0.3201  0.2960 -0.0385
   81TYR    HD1 5566   5.005   8.838  10.381  0.0045  1.7798 -0.9028
   81TYR    CE1 5567   5.139   8.683  10.308  0.5167  0.3921  0.0682
   81TYR    HE1 5568   5.136   8.607  10.384 -1.1860 -1.3277 -1.6107
   81TYR     CZ 5569   5.222   8.646  10.200  0.6841  0.1045  0.2947
   81TYR     OH 5570   5.286   8.526  10.213 -0.1856 -0.4101 -0.0399
   81TYR     HH 5571   5.332   8.503  10.132 -1.9820 -0.2207 -1.1791
   81TYR    CE2 5572   5.239   8.740  10.097 -0.6348  0.1096  0.0627
   81TYR    HE2 5573   5.318   8.721  10.026 -0.3868  0.3590  0.2714
   81TYR    CD2 5574   5.174   8.864  10.093 -0.2411  0.3105 -0.1688
   81TYR    HD2 5575   5.181   8.927  10.005  0.5576  0.9969  0.3739
   81TYR      C 5576   4.949   9.010   9.935  0.2563 -0.1527 -0.0704
   81TYR      O 5577   4.929   8.906   9.873 -0.1395 -0.3079  0.3066
   82GLY      N 5578   5.014   9.118   9.893 -0.0987 -0.0153 -0.2652
   82GLY      H 5579   5.028   9.197   9.954  2.4053 -0.4226 -0.2330
   82GLY     CA 5580   5.080   9.120   9.764  0.1475  0.0120 -0.1386
   82GLY    HA1 5581   5.147   9.206   9.768 -1.7056  1.4543  2.4286
   82GLY    HA2 5582   5.133   9.025   9.753 -0.3590 -0.3991  0.8715
   82GLY      C 5583   4.996   9.145   9.639 -0.1504 -0.0873  0.0406
   82GLY      O 5584   4.895   9.214   9.647  0.0348  0.2363 -0.4148
   83SER      N 5585   5.051   9.116   9.521 -0.2347  0.4080 -0.1220
   83SER      H 5586   5.139   9.067   9.527  1.1121  2.4656 -1.7782
   83SER     CA 5587   4.984   9.125   9.393 -0.2970 -0.1459 -0.1332
   83SER     HA 5588   4.921   9.214   9.399 -1.2098 -0.7504 -0.6877
   83SER     CB 5589   5.091   9.146   9.285 -0.0734  0.0430  0.1239
   83SER    HB1 5590   5.046   9.137   9.186 -1.6060 -0.7791  0.8465
   83SER    HB2 5591   5.154   9.058   9.295 -2.1850 -1.4601  1.1568
   83SER     OG 5592   5.167   9.264   9.295 -0.2916  0.2150 -0.2202
   83SER     HG 5593   5.228   9.265   9.221 -0.6892  0.2512 -0.5463
   83SER      C 5594   4.901   9.002   9.359  0.0057 -0.4507  0.2200
   83SER      O 5595   4.930   8.902   9.424 -0.3535 -0.3770  0.4995
   84SER      N 5596   4.807   9.011   9.265 -0.1510 -0.7324  0.3491
   84SER      H 5597   4.808   9.091   9.204  1.2272 -1.4151 -0.5826
   84SER     CA 5598   4.715   8.908   9.222 -0.6892 -0.0196 -0.2355
   84SER     HA 5599   4.767   8.813   9.236  1.7111  0.6432 -3.4257
   84SER     CB 5600   4.597   8.913   9.318  0.0236  0.0642  0.6456
   84SER    HB1 5601   4.532   8.829   9.292  1.6593 -0.4736 -2.0100
   84SER    HB2 5602   4.630   8.930   9.421  1.0942  0.9828  0.1554
   84SER     OG 5603   4.523   9.029   9.287  0.0834 -0.1274 -0.2275
   84SER     HG 5604   4.575   9.107   9.266 -1.9412  1.8839  1.6989
   84SER      C 5605   4.676   8.915   9.075 -0.7146 -0.1231 -0.2336
   84SER      O 5606   4.664   9.023   9.019 -0.0543  0.0369 -0.0755
   85GLN      N 5607   4.671   8.800   9.007  0.1839 -0.1631 -0.2513
   85GLN      H 5608   4.692   8.713   9.054 -2.2159 -0.6659  0.0224
   85GLN     CA 5609   4.633   8.793   8.868 -0.3435  0.0565 -0.1214
   85GLN     HA 5610   4.698   8.862   8.815  0.2481 -0.3356  0.0856
   85GLN     CB 5611   4.663   8.650   8.823  0.0226  0.0216  0.2393
   85GLN    HB1 5612   4.648   8.583   8.908 -1.7597 -0.5557 -0.4809
   85GLN    HB2 5613   4.580   8.611   8.765  0.9189 -2.5926  0.5603
   85GLN     CG 5614   4.792   8.620   8.748 -0.3295 -0.4594 -0.1771
   85GLN    HG1 5615   4.766   8.619   8.642 -0.0551 -3.2201 -0.3022
   85GLN    HG2 5616   4.867   8.697   8.769 -1.4416  0.7836 -0.6329
   85GLN     CD 5617   4.845   8.481   8.782  0.2228 -0.1322  0.3222
   85GLN    OE1 5618   4.942   8.461   8.854  0.1582 -0.2423  0.3796
   85GLN    NE2 5619   4.768   8.377   8.747  0.0981  0.2639 -0.6174
   85GLN   HE21 5620   4.694   8.392   8.680 -0.7395  0.0369  0.2354
   85GLN   HE22 5621   4.804   8.290   8.782  0.6795  0.6274 -0.2871
   85GLN      C 5622   4.488   8.839   8.851 -0.3804 -0.0955 -0.2224
   85GLN      O 5623   4.410   8.815   8.943 -0.3243  0.5764  0.0029
   86SER      N 5624   4.448   8.899   8.739 -0.1670  0.2847 -0.0947
   86SER      H 5625   4.517   8.934   8.674 -0.7589  1.2718 -0.2185
   86SER     CA 5626   4.308   8.922   8.710 -0.1411 -0.1154 -0.5292
   86SER     HA 5627   4.245   8.921   8.799  0.5401  0.3202 -0.0404
   86SER     CB 5628   4.286   9.064   8.660 -0.0964  0.2635  0.5234
   86SER    HB1 5629   4.179   9.084   8.665 -0.6124 -1.9818 -0.6834
   86SER    HB2 5630   4.328   9.083   8.561  1.0849  1.0825  1.1500
   86SER     OG 5631   4.348   9.150   8.754 -0.1033  0.4222  0.3832
   86SER     HG 5632   4.321   9.237   8.725  0.3487  0.6069  0.5052
   86SER      C 5633   4.253   8.825   8.605 -0.0630 -0.4837 -0.2311
   86SER      O 5634   4.319   8.788   8.509  0.2916  0.5574 -0.4041
   87SER      N 5635   4.127   8.781   8.615 -0.0803 -0.3713  0.0919
   87SER      H 5636   4.083   8.800   8.703  0.4301 -0.1259  0.2991
   87SER     CA 5637   4.067   8.672   8.540  0.4741 -0.2490 -0.5464
   87SER     HA 5638   4.141   8.592   8.537 -1.3722 -2.0274 -0.5088
   87SER     CB 5639   3.960   8.602   8.623  0.7214  0.4182  0.3537
   87SER    HB1 5640   3.891   8.684   8.645  0.7337  0.4762  0.1779
   87SER    HB2 5641   3.914   8.522   8.566 -0.4984  0.9143  0.6119
   87SER     OG 5642   4.017   8.557   8.744  0.2946  0.6317  0.6388
   87SER     HG 5643   3.951   8.518   8.802  0.5636 -0.6464  0.1269
   87SER      C 5644   4.021   8.707   8.400 -0.8295 -0.0098 -0.0762
   87SER      O 5645   3.958   8.810   8.379 -0.2239  0.3412 -0.2244
   88GLN      N 5646   4.029   8.609   8.309 -0.0916 -0.0673  0.0445
   88GLN      H 5647   4.079   8.524   8.333  1.0545  0.1987 -1.2497
   88GLN     CA 5648   3.973   8.620   8.176  0.1223 -0.6276 -0.0950
   88GLN     HA 5649   3.943   8.723   8.156  0.6954 -0.5364 -0.5309
   88GLN     CB 5650   4.078   8.572   8.076  0.4196 -0.0588 -0.0582
   88GLN    HB1 5651   4.128   8.481   8.107  2.9979  1.6304  1.0870
   88GLN    HB2 5652   4.041   8.551   7.976  1.8282  2.5438 -1.2379
   88GLN     CG 5653   4.184   8.681   8.061  0.0046  0.3771  0.1636
   88GLN    HG1 5654   4.258   8.654   7.986 -0.8274  0.8957 -0.8652
   88GLN    HG2 5655   4.231   8.692   8.159  1.8570 -3.4809 -0.1185
   88GLN     CD 5656   4.129   8.816   8.016  0.4564  0.4522 -0.1661
   88GLN    OE1 5657   4.031   8.823   7.943  0.3290 -0.5440 -0.1061
   88GLN    NE2 5658   4.184   8.931   8.056  0.4759  0.2441  0.4197
   88GLN   HE21 5659   4.276   8.932   8.097  0.3826 -1.0670  0.6965
   88GLN   HE22 5660   4.139   9.019   8.036  2.1729  1.6968  2.4694
   88GLN      C 5661   3.846   8.539   8.152 -0.1486 -0.1741 -0.1973
   88GLN      O 5662   3.818   8.442   8.223  0.1829 -0.1134  0.0213
   89SER      N 5663   3.768   8.575   8.050  0.1219  0.0243 -0.3350
   89SER      H 5664   3.802   8.652   7.995  3.1829 -0.9244  0.0232
   89SER     CA 5665   3.677   8.484   7.984 -0.2339 -0.0745  0.2859
   89SER     HA 5666   3.597   8.440   8.044  0.2261 -2.9098 -1.0197
   89SER     CB 5667   3.605   8.560   7.873  0.1659  0.1483  0.1784
   89SER    HB1 5668   3.672   8.582   7.789 -0.5365  1.3945 -0.0728
   89SER    HB2 5669   3.526   8.493   7.838  0.2960  0.2151 -0.2465
   89SER     OG 5670   3.552   8.682   7.919 -0.4839  0.0156 -0.2028
   89SER     HG 5671   3.459   8.669   7.938 -0.5159 -0.1745 -0.4895
   89SER      C 5672   3.747   8.364   7.923 -0.0600  0.3191 -0.2976
   89SER      O 5673   3.869   8.358   7.909  0.0119  0.3280  0.3003
   90SER      N 5674   3.675   8.256   7.895  0.1440  0.0697  0.1189
   90SER      H 5675   3.575   8.247   7.908  0.2084 -1.0930 -0.0285
   90SER     CA 5676   3.725   8.137   7.829 -0.2387 -0.0572  0.0549
   90SER     HA 5677   3.789   8.094   7.906 -0.9933 -0.9923  0.1870
   90SER     CB 5678   3.609   8.042   7.800 -0.1451 -0.2342  0.2583
   90SER    HB1 5679   3.537   8.096   7.738  2.2623  0.9251 -1.6901
   90SER    HB2 5680   3.647   7.962   7.736 -0.7299 -0.1850 -0.1638
   90SER     OG 5681   3.560   7.993   7.923  0.3361  0.3672  0.6905
   90SER     HG 5682   3.475   7.958   7.896 -0.5195  1.8269  1.3251
   90SER      C 5683   3.801   8.168   7.701  0.1172  0.3341  0.3603
   90SER      O 5684   3.772   8.254   7.618 -0.2297 -0.2367 -0.1201
   91TYR      N 5685   3.906   8.088   7.678  0.1281  0.4988 -0.1649
   91TYR      H 5686   3.926   8.029   7.757  0.8545  2.3872  1.1419
   91TYR     CA 5687   3.984   8.080   7.556  0.5516  0.4560  0.1075
   91TYR     HA 5688   3.924   8.128   7.479  1.5426 -1.7946 -2.2079
   91TYR     CB 5689   4.108   8.164   7.585  0.3859  0.6018  0.3924
   91TYR    HB1 5690   4.083   8.265   7.618  0.1226  0.1517  1.6317
   91TYR    HB2 5691   4.159   8.125   7.673  0.4292 -1.5365 -0.5387
   91TYR     CG 5692   4.198   8.177   7.465 -0.5287 -1.0086 -0.4925
   91TYR    CD1 5693   4.311   8.096   7.443  0.6139  0.2597  0.5621
   91TYR    HD1 5694   4.331   8.012   7.508  2.0142  1.0111  1.1395
   91TYR    CE1 5695   4.384   8.112   7.325  0.2521  0.4017  0.3547
   91TYR    HE1 5696   4.472   8.051   7.309  0.4929  0.4316  1.4638
   91TYR     CZ 5697   4.352   8.210   7.229 -0.0384 -0.4707 -0.4512
   91TYR     OH 5698   4.418   8.215   7.109  0.1389  0.0355 -0.3348
   91TYR     HH 5699   4.352   8.260   7.057 -1.4833 -0.9898  0.7427
   91TYR    CE2 5700   4.230   8.278   7.246  0.3661  0.0964  0.2177
   91TYR    HE2 5701   4.191   8.351   7.176 -1.1063 -0.5316  0.3430
   91TYR    CD2 5702   4.154   8.261   7.362 -0.0376 -0.2530 -0.0963
   91TYR    HD2 5703   4.062   8.317   7.369 -0.3479 -0.9384  2.3926
   91TYR      C 5704   4.023   7.939   7.516  0.1107  0.2770  0.3051
   91TYR      O 5705   4.051   7.855   7.602  0.0313 -0.3710 -0.2901
   92GLY      N 5706   4.040   7.919   7.385 -0.6827 -0.0065  0.2390
   92GLY      H 5707   4.029   8.004   7.332 -1.9950 -1.5484 -2.1406
   92GLY     CA 5708   4.067   7.796   7.314  0.1219  0.4359 -0.2410
   92GLY    HA1 5709   4.043   7.805   7.208  2.2348  1.5714 -0.6769
   92GLY    HA2 5710   4.013   7.709   7.353  0.0376 -1.2251 -3.6484
   92GLY      C 5711   4.213   7.754   7.306  0.0109 -0.0419  0.1776
   92GLY      O 5712   4.292   7.776   7.399 -0.1500  0.2041  0.2569
   93GLN      N 5713   4.247   7.696   7.191 -0.1522 -0.4336  0.3266
   93GLN      H 5714   4.174   7.682   7.123 -0.3402  1.0524  0.2095
   93GLN     CA 5715   4.385   7.666   7.156 -0.0805  0.2001  0.0583
   93GLN     HA 5716   4.439   7.629   7.243  0.1277  0.1180 -0.1061
   93GLN     CB 5717   4.393   7.557   7.049 -0.2440 -0.2616  0.5092
   93GLN    HB1 5718   4.498   7.539   7.025 -0.4326 -2.8405  1.3257
   93GLN    HB2 5719   4.344   7.583   6.955  0.1147  1.7252  0.8247
   93GLN     CG 5720   4.338   7.422   7.092  0.0070 -0.3365  0.5931
   93GLN    HG1 5721   4.333   7.353   7.008  0.7607  0.1957  0.0935
   93GLN    HG2 5722   4.241   7.419   7.141 -0.3292 -3.8906 -0.0119
   93GLN     CD 5723   4.436   7.359   7.191  0.0886 -1.0579  0.0687
   93GLN    OE1 5724   4.553   7.334   7.165  0.2085  0.2483 -0.7244
   93GLN    NE2 5725   4.391   7.332   7.314  0.0940  0.1911  0.3639
   93GLN   HE21 5726   4.451   7.283   7.379  1.9748 -0.7241 -1.9192
   93GLN   HE22 5727   4.292   7.337   7.335 -0.2907  1.5054 -1.5425
   93GLN      C 5728   4.454   7.792   7.106  0.1380  0.0716  0.0376
   93GLN      O 5729   4.396   7.900   7.095  0.1990  0.1869  0.7913
   94GLN      N 5730   4.585   7.779   7.083  0.2850  0.5243  0.5827
   94GLN      H 5731   4.622   7.690   7.112 -0.4215 -0.8356 -2.3181
   94GLN     CA 5732   4.659   7.892   7.031  0.3867  0.0588 -0.3098
   94GLN     HA 5733   4.633   7.976   7.096 -2.4365 -2.9123  2.7566
   94GLN     CB 5734   4.811   7.879   7.034  0.3918  0.2308  0.2813
   94GLN    HB1 5735   4.839   7.796   6.969  1.7230  0.3243  0.7105
   94GLN    HB2 5736   4.847   7.970   6.985 -0.0388  0.1492 -0.2031
   94GLN     CG 5737   4.876   7.875   7.172  0.4363  0.5131  0.2700
   94GLN    HG1 5738   4.829   7.801   7.237 -3.1977  1.7217 -0.7318
   94GLN    HG2 5739   4.854   7.974   7.212 -0.8261  0.5138 -0.3878
   94GLN     CD 5740   5.024   7.842   7.173  0.3234 -0.0513 -0.4153
   94GLN    OE1 5741   5.072   7.729   7.168 -0.2329 -0.3229  0.1701
   94GLN    NE2 5742   5.110   7.945   7.179  0.1880  0.0637 -0.4539
   94GLN   HE21 5743   5.083   8.042   7.173  2.0571  0.5956 -0.6132
   94GLN   HE22 5744   5.208   7.933   7.161 -0.0513 -2.7814 -0.3820
   94GLN      C 5745   4.607   7.931   6.893 -0.4824  0.2286  0.0541
   94GLN      O 5746   4.570   7.850   6.808  0.1352 -0.1687  0.1529
   95SER      N 5747   4.594   8.061   6.868 -0.2537  0.2816  0.2046
   95SER      H 5748   4.631   8.127   6.935 -0.4659 -0.1051  0.7119
   95SER     CA 5749   4.534   8.120   6.750  0.1672  0.3052 -0.0004
   95SER     HA 5750   4.552   8.070   6.655 -1.2980 -0.5083  0.1087
   95SER     CB 5751   4.382   8.113   6.760  0.1730 -0.2495 -0.2705
   95SER    HB1 5752   4.362   8.147   6.861  2.1429 -1.4987  0.6005
   95SER    HB2 5753   4.337   8.171   6.679  0.8786  0.4817 -0.1429
   95SER     OG 5754   4.340   7.978   6.751  0.5362 -0.3193 -0.9842
   95SER     HG 5755   4.414   7.922   6.776 -0.4195 -0.7607  1.0322
   95SER      C 5756   4.599   8.257   6.737  0.6911  0.0543 -0.0286
   95SER      O 5757   4.680   8.302   6.817  0.3295 -0.1732  0.4721
   96SER      N 5758   4.551   8.321   6.630  0.3542  0.0851  0.1395
   96SER      H 5759   4.483   8.277   6.571  0.8790  0.2161 -0.5883
   96SER     CA 5760   4.584   8.457   6.590 -0.5786  0.2673 -0.0361
   96SER     HA 5761   4.691   8.468   6.608 -0.7265  0.0185  1.0423
   96SER     CB 5762   4.545   8.468   6.443 -0.2149 -0.6750 -0.2119
   96SER    HB1 5763   4.441   8.435   6.438 -0.0387 -1.0644 -2.2785
   96SER    HB2 5764   4.561   8.567   6.401 -1.1493 -0.0966  0.7694
   96SER     OG 5765   4.628   8.385   6.364  0.4112 -0.1254 -0.1420
   96SER     HG 5766   4.574   8.348   6.293  0.0428 -0.7038  0.4327
   96SER      C 5767   4.512   8.561   6.673 -0.5432  0.4301 -0.2098
   96SER      O 5768   4.406   8.531   6.728  0.0530 -0.5682  0.4132
   97TYR      N 5769   4.560   8.685   6.682  0.1610  0.1547 -0.1108
   97TYR      H 5770   4.647   8.690   6.632 -0.5460 -0.8987 -1.4907
   97TYR     CA 5771   4.496   8.799   6.746  0.5755  0.3105  0.0282
   97TYR     HA 5772   4.460   8.758   6.840 -1.4763 -2.1164 -1.6835
   97TYR     CB 5773   4.606   8.899   6.781  0.2729  0.4933  0.4710
   97TYR    HB1 5774   4.559   8.987   6.825 -3.2302 -1.7015  1.5454
   97TYR    HB2 5775   4.647   8.925   6.683 -3.3790 -0.5149 -1.5011
   97TYR     CG 5776   4.721   8.866   6.873  0.4312 -0.3228 -0.0062
   97TYR    CD1 5777   4.694   8.806   6.997  0.1239 -0.1718  0.0017
   97TYR    HD1 5778   4.597   8.761   7.016  0.5205 -0.3782  1.6784
   97TYR    CE1 5779   4.801   8.796   7.087  0.2317  0.1573 -0.0880
   97TYR    HE1 5780   4.779   8.750   7.182  0.8838  0.1891  0.0844
   97TYR     CZ 5781   4.931   8.835   7.051  0.2216  0.3524  0.0879
   97TYR     OH 5782   5.034   8.800   7.133  0.1216 -0.0681  0.0379
   97TYR     HH 5783   5.107   8.838   7.084 -1.1394 -0.7083 -2.4682
   97TYR    CE2 5784   4.955   8.901   6.929  0.3612 -0.8654 -0.5584
   97TYR    HE2 5785   5.053   8.941   6.909  0.5965 -1.3179 -0.3162
   97TYR    CD2 5786   4.848   8.913   6.839  0.3215 -0.3481 -0.4507
   97TYR    HD2 5787   4.866   8.972   6.750  1.4492  2.2507  1.3992
   97TYR      C 5788   4.377   8.855   6.670  0.2371 -0.1456  0.2140
   97TYR      O 5789   4.274   8.869   6.735  0.2467  0.3520  0.1312
   98PRO      N 5790   4.373   8.889   6.540 -0.3031 -0.6953  0.0814
   98PRO     CD 5791   4.489   8.882   6.454 -0.2417 -0.0039  0.1037
   98PRO    HD1 5792   4.544   8.788   6.463  0.9555  0.5223 -1.3091
   98PRO    HD2 5793   4.549   8.971   6.473  0.9175 -0.4465 -1.2768
   98PRO     CG 5794   4.431   8.883   6.313  0.0187 -0.0062 -0.0046
   98PRO    HG1 5795   4.427   8.777   6.286  1.5724 -0.8800  2.7670
   98PRO    HG2 5796   4.489   8.922   6.229  1.5591  0.5030  1.2431
[truncated: 839,072 more chars]
