# Supplementary material for: Thermodynamic forces from protein and water govern condensate formation of an intrinsically disordered protein domain
Source: Nat Commun. 2023 Sep 21;14:5892. doi: 10.1038/s41467-023-41586-y (PMC10514047; doi:10.1038/s41467-023-41586-y)
Supplement: Supplementary file 4 — Supplementary Data 1 [file 41467_2023_41586_MOESM4_ESM.zip › final_coord_set-2_60mgmL.gro]

Protein in water
18598
    1MET      N    1   9.420   9.637   6.703  0.8162 -0.1222 -0.6581
    1MET     H1    2   9.506   9.637   6.649  0.7953  0.4599 -0.6953
    1MET     H2    3   9.344   9.668   6.643  0.2473 -0.5334 -0.1633
    1MET     H3    4   9.434   9.707   6.774  1.0246 -1.2043  0.4135
    1MET     CA    5   9.380   9.510   6.765 -0.0376  0.4571 -0.0075
    1MET     HA    6   9.343   9.442   6.688  2.3137  0.8810 -1.6103
    1MET     CB    7   9.501   9.445   6.831 -0.5676 -0.4218  0.1131
    1MET    HB1    8   9.520   9.506   6.919  0.5788 -1.3131  0.5150
    1MET    HB2    9   9.473   9.344   6.864  1.1064 -1.2374 -0.8087
    1MET     CG   10   9.629   9.437   6.749 -0.5319 -0.1581  0.1428
    1MET    HG1   11   9.715   9.409   6.810 -0.6826 -2.4412 -0.5647
    1MET    HG2   12   9.643   9.540   6.719  0.4479  0.2057  1.7203
    1MET     SD   13   9.635   9.341   6.595 -0.1128  0.4798 -0.2427
    1MET     CE   14   9.811   9.323   6.559 -0.1670 -0.0898 -0.2299
    1MET    HE1   15   9.851   9.242   6.620 -2.4627 -0.7461  0.5121
    1MET    HE2   16   9.856   9.420   6.582 -1.3877  0.5117 -0.2616
    1MET    HE3   17   9.817   9.293   6.454  0.4297  0.6153 -0.4102
    1MET      C   18   9.275   9.534   6.873 -0.1612  0.0701 -0.0379
    1MET      O   19   9.300   9.614   6.964  0.3745  0.1868 -0.2846
    2ALA      N   20   9.165   9.459   6.870 -0.0241 -0.1203 -0.2854
    2ALA      H   21   9.144   9.403   6.789 -1.4759  0.3989 -0.2972
    2ALA     CA   22   9.061   9.455   6.970  0.1874  0.2616 -0.0476
    2ALA     HA   23   9.084   9.513   7.060  1.9090  1.4604 -1.2166
    2ALA     CB   24   8.929   9.508   6.915  0.1144 -0.0311 -0.1620
    2ALA    HB1   25   8.958   9.579   6.837 -0.4357  1.3843  0.8831
    2ALA    HB2   26   8.870   9.558   6.992 -0.2306 -1.9603  0.8730
    2ALA    HB3   27   8.869   9.426   6.876  2.4229 -1.3644 -1.0862
    2ALA      C   28   9.038   9.314   7.024 -0.0203  0.2894 -0.0606
    2ALA      O   29   9.104   9.220   6.981  0.2170  0.2647  0.3464
    3SER      N   30   8.936   9.291   7.107 -0.0537 -0.6115 -0.3469
    3SER      H   31   8.880   9.369   7.138 -0.4351 -1.4108  1.0638
    3SER     CA   32   8.895   9.161   7.158  0.3516 -0.5877  0.0358
    3SER     HA   33   8.977   9.090   7.150  2.2287  1.3354  1.0599
    3SER     CB   34   8.880   9.179   7.309  0.3914  0.7212 -0.1014
    3SER    HB1   35   8.817   9.262   7.341  2.0905  1.3152  1.8950
    3SER    HB2   36   8.829   9.091   7.348  0.7944 -0.3701 -1.9183
    3SER     OG   37   9.001   9.184   7.382  0.3693 -0.1150  0.0031
    3SER     HG   38   9.038   9.268   7.355  1.9712 -0.6075  0.5565
    3SER      C   39   8.783   9.096   7.079 -0.1389  0.0863  0.1609
    3SER      O   40   8.709   9.158   7.003 -0.3523  0.2702  0.5222
    4ASN      N   41   8.761   8.964   7.088 -0.1759  0.0717 -0.1221
    4ASN      H   42   8.818   8.913   7.154 -0.3222  0.3179  0.1993
    4ASN     CA   43   8.660   8.886   7.022  0.0359 -0.1314 -0.2074
    4ASN     HA   44   8.661   8.897   6.913 -0.6305 -0.9756 -0.3145
    4ASN     CB   45   8.702   8.742   7.051  0.2001  0.0099  0.2595
    4ASN    HB1   46   8.714   8.734   7.159  0.0968  3.4034  0.6371
    4ASN    HB2   47   8.797   8.727   6.999 -0.4251  0.6364 -1.1197
    4ASN     CG   48   8.606   8.636   6.998  0.1715 -0.0371  0.4055
    4ASN    OD1   49   8.532   8.566   7.067  0.3337 -0.2325  0.3835
    4ASN    ND2   50   8.596   8.620   6.866 -0.3892  0.2313  0.4118
    4ASN   HD21   51   8.534   8.551   6.827 -2.9247  3.1639 -1.1584
    4ASN   HD22   52   8.656   8.674   6.805  0.6099  2.3326  3.0719
    4ASN      C   53   8.517   8.930   7.053  0.0608 -0.1303 -0.0946
    4ASN      O   54   8.490   8.981   7.161  0.2041 -0.0757 -0.0836
    5ASP      N   55   8.424   8.898   6.963  0.0170 -0.0280 -0.0860
    5ASP      H   56   8.448   8.857   6.873  2.7469  0.8992  0.1122
    5ASP     CA   57   8.281   8.904   6.980 -0.0109  0.0695 -0.3535
    5ASP     HA   58   8.258   8.963   7.068 -0.1119  0.0460 -0.3640
    5ASP     CB   59   8.221   8.971   6.857  0.5371 -0.0464 -0.6864
    5ASP    HB1   60   8.245   8.912   6.769 -0.1967  0.4023 -1.1999
    5ASP    HB2   61   8.260   9.070   6.833 -2.0152  0.9678 -1.0458
    5ASP     CG   62   8.070   8.987   6.854  0.6166  0.8058 -0.4072
    5ASP    OD1   63   8.001   8.928   6.768 -0.1131 -0.1606  0.8164
    5ASP    OD2   64   8.020   9.047   6.952  0.0297 -0.6276  0.1933
    5ASP      C   65   8.211   8.769   6.996 -0.1341  0.1680 -0.0446
    5ASP      O   66   8.257   8.674   6.933  0.1293  0.2831 -0.0288
    6TYR      N   67   8.116   8.755   7.088  0.1854 -0.0171  0.2594
    6TYR      H   68   8.094   8.842   7.135 -0.0983  0.1091 -0.0959
    6TYR     CA   69   8.040   8.635   7.117  0.0911 -0.0998 -0.3197
    6TYR     HA   70   8.085   8.548   7.070  1.5837 -1.0443  2.6198
    6TYR     CB   71   8.060   8.596   7.263 -0.5335  0.0886 -0.1802
    6TYR    HB1   72   8.030   8.673   7.334 -1.9583 -2.0894  1.7135
    6TYR    HB2   73   8.165   8.568   7.273 -0.5449 -0.5245 -1.5829
    6TYR     CG   74   7.986   8.471   7.304 -0.1188 -0.0624  0.1099
    6TYR    CD1   75   8.033   8.344   7.269 -0.2254 -0.0305 -0.1483
    6TYR    HD1   76   8.122   8.327   7.209 -0.2511 -0.3645 -0.0905
    6TYR    CE1   77   7.965   8.232   7.318 -0.0005 -0.2800 -0.4020
    6TYR    HE1   78   8.003   8.134   7.292  0.6649 -0.0021 -0.5010
    6TYR     CZ   79   7.849   8.241   7.397  0.7674 -0.0265  0.7100
    6TYR     OH   80   7.784   8.131   7.445  0.0751  0.0089 -0.1274
    6TYR     HH   81   7.706   8.166   7.487  0.8780  0.8896  0.6902
    6TYR    CE2   82   7.809   8.371   7.435  0.0917 -0.1575  0.4476
    6TYR    HE2   83   7.719   8.381   7.493 -0.4341 -0.1672 -0.3405
    6TYR    CD2   84   7.871   8.485   7.383  0.1466 -0.1548  0.5188
    6TYR    HD2   85   7.826   8.581   7.404 -0.4401 -0.4176  0.4777
    6TYR      C   86   7.893   8.632   7.076 -0.0642  0.0916  0.2152
    6TYR      O   87   7.822   8.729   7.100  0.0986  0.1573  0.4337
    7THR      N   88   7.845   8.519   7.023 -0.4091  0.3964 -0.1262
    7THR      H   89   7.913   8.446   7.005 -0.4889  0.1968  0.3928
    7THR     CA   90   7.705   8.493   7.000 -0.4657  0.3639  0.2566
    7THR     HA   91   7.649   8.580   7.034 -1.1234  0.7095 -1.5818
    7THR     CB   92   7.670   8.473   6.853  0.4832 -0.1814  0.0994
    7THR     HB   93   7.717   8.382   6.815 -1.7075 -1.8597  1.1610
    7THR    CG2   94   7.521   8.462   6.826  0.5098 -0.0458 -0.1068
    7THR   HG21   95   7.475   8.370   6.862 -1.2361 -0.1037 -2.2542
    7THR   HG22   96   7.467   8.545   6.874  2.4394  0.6449  0.9636
    7THR   HG23   97   7.490   8.467   6.721 -0.7603 -0.3774  0.2360
    7THR    OG1   98   7.708   8.584   6.775 -0.1833  0.2323  0.3550
    7THR    HG1   99   7.637   8.647   6.786  0.1847  0.7262  0.0162
    7THR      C  100   7.654   8.369   7.073  0.1554  0.0137  0.0998
    7THR      O  101   7.714   8.262   7.067  0.0811  0.0081 -0.6346
    8GLN      N  102   7.547   8.380   7.152  0.1468 -0.4543  0.1580
    8GLN      H  103   7.522   8.474   7.181 -0.4357 -0.2849 -0.8307
    8GLN     CA  104   7.488   8.272   7.227 -0.2280 -0.2685  0.1325
    8GLN     HA  105   7.549   8.253   7.315  0.8606 -1.1577 -0.7972
    8GLN     CB  106   7.363   8.338   7.286 -0.0500  0.2917 -0.1087
    8GLN    HB1  107   7.315   8.269   7.356 -2.7792  0.9970 -1.1541
    8GLN    HB2  108   7.398   8.417   7.353 -0.6054  2.7092 -2.5190
    8GLN     CG  109   7.262   8.390   7.184 -0.2385 -0.4001 -0.2812
    8GLN    HG1  110   7.310   8.446   7.104 -0.1000 -2.8430 -2.0119
    8GLN    HG2  111   7.215   8.306   7.134 -1.1570  1.1569 -2.1829
    8GLN     CD  112   7.158   8.479   7.251  0.4762  0.3472 -0.1448
    8GLN    OE1  113   7.092   8.453   7.351  0.3684  0.5085 -0.1740
    8GLN    NE2  114   7.148   8.602   7.201  0.7703  0.3567 -0.1829
    8GLN   HE21  115   7.209   8.630   7.124  3.3987 -1.7683  0.9651
    8GLN   HE22  116   7.096   8.672   7.252  0.6831  1.9267 -2.2720
    8GLN      C  117   7.459   8.146   7.147  0.0244 -0.1351 -0.1675
    8GLN      O  118   7.436   8.152   7.026 -0.0505  0.0395 -0.1458
    9GLN      N  119   7.460   8.033   7.219  0.1033  0.0486  0.1224
    9GLN      H  120   7.488   8.028   7.315 -2.9340 -2.3791  1.0314
    9GLN     CA  121   7.431   7.907   7.153  0.4971  0.2673 -0.4892
    9GLN     HA  122   7.495   7.909   7.065  1.9312 -0.4525  0.4886
    9GLN     CB  123   7.468   7.786   7.238 -0.1326  0.4659  0.0797
    9GLN    HB1  124   7.410   7.701   7.200  1.2439 -0.6209  0.3211
    9GLN    HB2  125   7.429   7.799   7.339  1.9755  0.2249  0.9713
    9GLN     CG  126   7.616   7.749   7.228 -0.2660  0.0196 -0.2893
    9GLN    HG1  127   7.679   7.825   7.272  4.0140 -1.3108 -3.4597
    9GLN    HG2  128   7.644   7.743   7.123 -1.9939 -0.0569 -0.7821
    9GLN     CD  129   7.657   7.621   7.299  0.1991  0.5601  0.4183
    9GLN    OE1  130   7.596   7.560   7.387 -0.3352 -0.0245 -0.3542
    9GLN    NE2  131   7.767   7.558   7.257 -0.3144  0.0810 -0.2288
    9GLN   HE21  132   7.826   7.595   7.184 -0.5413 -0.4413 -0.6810
    9GLN   HE22  133   7.780   7.467   7.298  0.7248  1.1356  1.9904
    9GLN      C  134   7.288   7.909   7.103  0.3628  0.0843 -0.1196
    9GLN      O  135   7.196   7.959   7.167  0.4087 -0.4577  0.3792
   10ALA      N  136   7.266   7.844   6.988 -0.2296  0.0361  0.0148
   10ALA      H  137   7.342   7.799   6.938 -0.8325 -0.2244 -0.6829
   10ALA     CA  138   7.137   7.838   6.923 -0.0604 -0.2629 -0.2974
   10ALA     HA  139   7.069   7.914   6.960 -0.7477 -1.1628  0.3192
   10ALA     CB  140   7.161   7.866   6.775  1.2084 -0.1652 -0.0838
   10ALA    HB1  141   7.071   7.838   6.720 -0.6071  0.1387  2.5533
   10ALA    HB2  142   7.189   7.971   6.763  0.9379 -0.0512  0.2937
   10ALA    HB3  143   7.236   7.794   6.742  0.4577 -0.7430 -0.5680
   10ALA      C  144   7.061   7.709   6.949  0.0655 -0.2489  0.1474
   10ALA      O  145   7.111   7.600   6.976 -0.6285 -0.4223  0.7262
   11THR      N  146   6.928   7.717   6.946  0.0852 -0.0051 -0.0801
   11THR      H  147   6.900   7.811   6.921  0.0177  0.5773  1.9659
   11THR     CA  148   6.826   7.617   6.968 -0.3025  0.2229 -0.7961
   11THR     HA  149   6.838   7.570   7.066 -2.9952 -0.7850 -0.8706
   11THR     CB  150   6.695   7.692   6.986 -0.1097  0.3264  0.2245
   11THR     HB  151   6.617   7.619   6.964  0.5286 -0.6224  0.9995
   11THR    CG2  152   6.692   7.766   7.120  0.2054  0.4571  0.1586
   11THR   HG21  153   6.729   7.707   7.204 -0.1185  2.0957  1.4964
   11THR   HG22  154   6.587   7.788   7.135  0.0775 -0.7552  1.2615
   11THR   HG23  155   6.743   7.862   7.112 -0.1179  0.4726 -2.6041
   11THR    OG1  156   6.685   7.791   6.887  0.2112  0.0160 -0.1171
   11THR    HG1  157   6.592   7.813   6.889 -0.2827 -1.7948 -0.6777
   11THR      C  158   6.821   7.509   6.861  0.6854 -0.7737  0.1297
   11THR      O  159   6.861   7.533   6.747  0.1902  0.2780  0.1611
   12GLN      N  160   6.788   7.385   6.899 -0.1215 -0.5887  0.0582
   12GLN      H  161   6.743   7.378   6.989  0.8009  0.4249  0.6349
   12GLN     CA  162   6.803   7.269   6.815  0.3106 -0.4826 -0.0158
   12GLN     HA  163   6.908   7.273   6.790  0.8456 -1.3912  1.8888
   12GLN     CB  164   6.766   7.140   6.889 -0.2090 -0.3301 -0.0032
   12GLN    HB1  165   6.663   7.153   6.922 -0.2998 -0.8771 -0.0599
   12GLN    HB2  166   6.763   7.055   6.821  1.4316  0.3440 -0.9796
   12GLN     CG  167   6.855   7.124   7.012  0.3245  0.4562 -0.2797
   12GLN    HG1  168   6.956   7.165   7.009  0.2237  0.6566 -1.7357
   12GLN    HG2  169   6.805   7.180   7.091 -0.9947  0.1825 -0.8993
   12GLN     CD  170   6.864   6.978   7.054  0.5150  0.4084 -0.4831
   12GLN    OE1  171   6.957   6.906   7.018  0.4483 -0.3071  0.7166
   12GLN    NE2  172   6.778   6.927   7.143  0.2257  0.1220 -0.9216
   12GLN   HE21  173   6.730   6.998   7.196  0.1377  0.9202 -2.0380
   12GLN   HE22  174   6.784   6.834   7.182  1.2125  0.4830 -0.1800
   12GLN      C  175   6.716   7.275   6.690 -0.2340 -0.3748  0.3646
   12GLN      O  176   6.618   7.347   6.674  0.6489  0.7228 -0.2263
   13SER      N  177   6.768   7.202   6.591  0.1247  0.6022 -0.1867
   13SER      H  178   6.856   7.156   6.611 -0.6928 -0.7823  0.4265
   13SER     CA  179   6.709   7.177   6.461 -0.4047 -0.0819  0.1736
   13SER     HA  180   6.615   7.231   6.450 -0.5249 -0.3821 -0.3277
   13SER     CB  181   6.798   7.217   6.344  0.1583 -0.2457  0.5382
   13SER    HB1  182   6.880   7.146   6.339  0.0681 -0.3171 -0.0145
   13SER    HB2  183   6.739   7.208   6.253 -4.4392 -2.2533  3.3700
   13SER     OG  184   6.846   7.347   6.369 -0.1769 -0.0109 -0.0001
   13SER     HG  185   6.775   7.411   6.366  0.3502  0.6322  0.6504
   13SER      C  186   6.660   7.033   6.454 -0.0644 -0.1950  0.0605
   13SER      O  187   6.735   6.943   6.491  0.1049 -0.0052  0.1820
   14TYR      N  188   6.546   7.016   6.386  0.1758 -0.0385 -0.3820
   14TYR      H  189   6.502   7.100   6.353  1.8230  1.0854  0.1371
   14TYR     CA  190   6.483   6.890   6.353 -0.0327 -0.1179  0.3040
   14TYR     HA  191   6.469   6.828   6.441 -1.3961 -1.6007 -0.8979
   14TYR     CB  192   6.339   6.909   6.306  0.0519  0.0367  0.1087
   14TYR    HB1  193   6.342   6.956   6.207  0.3752  0.5659  0.3651
   14TYR    HB2  194   6.305   6.808   6.283 -1.5893  0.8080 -1.1249
   14TYR     CG  195   6.242   6.972   6.402  0.1095  0.5386 -0.1595
   14TYR    CD1  196   6.182   6.887   6.496 -0.1636  0.5187 -0.3504
   14TYR    HD1  197   6.209   6.783   6.490 -0.4793  0.3006  1.5228
   14TYR    CE1  198   6.099   6.937   6.597 -0.4030 -0.1076 -0.2315
   14TYR    HE1  199   6.051   6.872   6.668 -3.2100 -1.1058 -2.8048
   14TYR     CZ  200   6.065   7.074   6.605 -0.0896 -0.0575  0.2592
   14TYR     OH  201   5.984   7.120   6.705  0.1840  0.3855  0.2826
   14TYR     HH  202   5.939   7.048   6.751 -2.6995  1.8229 -0.0563
   14TYR    CE2  203   6.121   7.155   6.505 -0.0123 -0.2447  0.1502
   14TYR    HE2  204   6.104   7.262   6.506 -1.8845 -0.4717 -1.0568
   14TYR    CD2  205   6.205   7.107   6.403 -0.3960  0.4073 -0.4894
   14TYR    HD2  206   6.241   7.176   6.328  0.1063  1.0850  0.3438
   14TYR      C  207   6.554   6.804   6.249 -0.1687  0.1723 -0.0294
   14TYR      O  208   6.610   6.860   6.155  0.1853 -0.3872 -0.1523
   15GLY      N  209   6.551   6.671   6.261 -0.4284  0.1704 -0.1185
   15GLY      H  210   6.506   6.640   6.346 -0.6646  1.6329  0.3236
   15GLY     CA  211   6.601   6.576   6.163 -0.0179 -0.2170  0.4638
   15GLY    HA1  212   6.597   6.621   6.064  2.9594  0.8678  0.7431
   15GLY    HA2  213   6.545   6.483   6.170  0.6471 -0.7751 -1.1776
   15GLY      C  214   6.746   6.535   6.183  0.2795  0.6121  0.0303
   15GLY      O  215   6.801   6.560   6.290  1.1202 -0.0869 -0.2314
   16ALA      N  216   6.817   6.481   6.083 -0.5224  0.3227 -0.3894
   16ALA      H  217   6.779   6.473   5.990 -0.8893 -0.0794 -0.2126
   16ALA     CA  218   6.957   6.447   6.088 -0.6462 -0.0926  0.3948
   16ALA     HA  219   6.999   6.449   6.189 -0.6430 -0.4135  0.4008
   16ALA     CB  220   6.969   6.304   6.035 -0.2578  0.1528 -0.1930
   16ALA    HB1  221   7.069   6.263   6.052 -0.9448 -1.4550  0.2030
   16ALA    HB2  222   6.952   6.309   5.928  2.9002 -0.9890 -0.8609
   16ALA    HB3  223   6.885   6.241   6.065 -0.0111 -0.8189 -1.4946
   16ALA      C  224   7.032   6.550   6.006 -0.4788 -0.2233  0.3833
   16ALA      O  225   6.974   6.621   5.924 -0.1578 -0.3987 -0.0007
   17TYR      N  226   7.166   6.544   6.011 -0.4298 -0.4635 -0.8573
   17TYR      H  227   7.210   6.472   6.066 -0.0624 -0.2568 -0.8789
   17TYR     CA  228   7.264   6.626   5.944 -0.1200  0.0008  0.1401
   17TYR     HA  229   7.217   6.665   5.854 -1.3536 -1.9185 -0.1139
   17TYR     CB  230   7.298   6.744   6.034  0.3302 -0.1173  0.1291
   17TYR    HB1  231   7.360   6.706   6.115 -0.5347 -0.9044  0.4394
   17TYR    HB2  232   7.208   6.792   6.072  0.4927  1.2510 -1.1256
   17TYR     CG  233   7.362   6.862   5.965  0.0368  0.1317  0.2823
   17TYR    CD1  234   7.502   6.863   5.956  0.0013  0.0798 -0.3126
   17TYR    HD1  235   7.555   6.781   6.002 -0.2294  0.7356  1.2163
   17TYR    CE1  236   7.567   6.975   5.904 -0.1135  0.2146 -0.1707
   17TYR    HE1  237   7.674   6.975   5.889 -0.1400 -1.3410 -0.5464
   17TYR     CZ  238   7.489   7.066   5.829 -0.1359 -0.3467 -0.8431
   17TYR     OH  239   7.553   7.168   5.764  0.0843 -0.1047 -0.2592
   17TYR     HH  240   7.647   7.155   5.771  0.6807  3.4545  0.0883
   17TYR    CE2  241   7.348   7.058   5.831 -0.1406 -0.2220 -0.2270
   17TYR    HE2  242   7.294   7.137   5.782  1.2582  0.4632 -0.7379
   17TYR    CD2  243   7.282   6.955   5.899 -0.0472 -0.0218  0.1685
   17TYR    HD2  244   7.175   6.939   5.902 -0.3131  1.6226  1.9894
   17TYR      C  245   7.388   6.557   5.888 -0.3712 -0.1395 -0.2526
   17TYR      O  246   7.440   6.470   5.958  0.4212  0.0731 -0.5600
   18PRO      N  247   7.453   6.585   5.774 -0.1389 -0.5122 -0.2130
   18PRO     CD  248   7.402   6.676   5.674  0.0647  0.2556  0.3764
   18PRO    HD1  249   7.324   6.635   5.611 -0.1095  0.7515  0.2630
   18PRO    HD2  250   7.362   6.769   5.713 -0.3737 -0.2540  1.1579
   18PRO     CG  251   7.514   6.690   5.571  0.0418 -0.1772  0.2918
   18PRO    HG1  252   7.478   6.709   5.470 -0.1162  3.3099  0.8782
   18PRO    HG2  253   7.582   6.769   5.602 -0.9279  0.3681  1.0989
   18PRO     CB  254   7.582   6.554   5.584 -0.1715 -0.3778 -0.6190
   18PRO    HB1  255   7.548   6.478   5.513  1.8490 -1.0289 -0.9496
   18PRO    HB2  256   7.688   6.575   5.569  0.3662 -1.0657  1.7134
   18PRO     CA  257   7.572   6.516   5.732  0.1473  0.1334 -0.4646
   18PRO     HA  258   7.543   6.411   5.735 -2.1929  0.7488  1.7850
   18PRO      C  259   7.697   6.524   5.819 -0.1925 -0.1067  0.0500
   18PRO      O  260   7.706   6.585   5.925 -0.4319  0.0916 -0.0423
   19THR      N  261   7.799   6.454   5.770 -0.1186  0.1486 -0.1650
   19THR      H  262   7.781   6.403   5.684  1.0551  0.6598 -0.7403
   19THR     CA  263   7.923   6.425   5.840 -0.1406  0.2244 -0.0973
   19THR     HA  264   7.933   6.474   5.938  2.1785 -2.5000  1.1551
   19THR     CB  265   7.930   6.280   5.886  0.2074  0.2515 -0.0631
   19THR     HB  266   8.036   6.264   5.904 -0.2301 -0.9268  1.7440
   19THR    CG2  267   7.848   6.244   6.010 -0.2374  0.1003 -0.3990
   19THR   HG21  268   7.820   6.139   6.001  1.0946 -0.2097 -1.2609
   19THR   HG22  269   7.903   6.251   6.103 -1.9911 -1.8185  0.8756
   19THR   HG23  270   7.755   6.302   6.008  0.0833  0.7742  1.7554
   19THR    OG1  271   7.885   6.194   5.783 -0.1693  0.3635  0.0068
   19THR    HG1  272   7.875   6.258   5.712 -0.9011  0.6856  0.3863
   19THR      C  273   8.042   6.469   5.756 -0.0923  0.0738 -0.1081
   19THR      O  274   8.125   6.392   5.710  0.4318  0.3414  0.3714
   20GLN      N  275   8.044   6.596   5.714 -0.4117 -0.2206 -1.0455
   20GLN      H  276   7.961   6.649   5.736  0.4034  0.8213 -0.3854
   20GLN     CA  277   8.149   6.666   5.642  0.1618  0.1479  0.1018
   20GLN     HA  278   8.233   6.599   5.627 -1.9185 -2.3734 -1.3268
   20GLN     CB  279   8.095   6.701   5.503  0.3830  0.1593  0.0177
   20GLN    HB1  280   8.011   6.770   5.514  0.8451  0.5176  1.5380
   20GLN    HB2  281   8.180   6.745   5.453 -0.6097  1.3248 -0.7073
   20GLN     CG  282   8.045   6.581   5.423  0.6527 -0.0607  0.1793
   20GLN    HG1  283   8.012   6.626   5.330  1.6675 -0.5705 -0.4461
   20GLN    HG2  284   7.964   6.520   5.463  0.8457 -2.8115 -3.1609
   20GLN     CD  285   8.150   6.476   5.386  0.4892 -0.2862  0.3496
   20GLN    OE1  286   8.261   6.507   5.344  0.0679  0.2506 -0.3990
   20GLN    NE2  287   8.119   6.347   5.398  0.1986 -0.2275  0.2451
   20GLN   HE21  288   8.191   6.277   5.395 -1.2007 -1.8795  2.1321
   20GLN   HE22  289   8.023   6.324   5.420 -0.3046  2.5809  1.4398
   20GLN      C  290   8.199   6.785   5.721  0.2246  0.1764  0.0186
   20GLN      O  291   8.124   6.836   5.804  0.3304  0.7353 -0.2264
   21PRO      N  292   8.329   6.814   5.717  0.2568  0.0740  0.2749
   21PRO     CD  293   8.421   6.765   5.617  0.2618  0.1569  0.2380
   21PRO    HD1  294   8.376   6.767   5.518 -0.1347 -2.1515  0.3228
   21PRO    HD2  295   8.461   6.667   5.641  0.6491 -0.5372 -2.8476
   21PRO     CG  296   8.540   6.861   5.617  0.1051  0.3513  0.3671
   21PRO    HG1  297   8.631   6.810   5.584 -1.5446 -1.6142 -1.4854
   21PRO    HG2  298   8.501   6.948   5.563 -0.7630 -1.0412 -1.3515
   21PRO     CB  299   8.541   6.897   5.765  0.0365  0.0037  0.4524
   21PRO    HB1  300   8.589   6.993   5.784  1.5257 -1.0740  2.3972
   21PRO    HB2  301   8.593   6.821   5.822  0.9233 -0.4119 -0.8621
   21PRO     CA  302   8.394   6.907   5.807  0.0249  0.1363  0.3797
   21PRO     HA  303   8.389   6.878   5.912 -0.7818  2.3148  1.0003
   21PRO      C  304   8.348   7.052   5.809 -0.5949 -0.0559 -0.0057
   21PRO      O  305   8.284   7.102   5.716 -0.3658 -0.2380 -0.2636
   22GLY      N  306   8.390   7.118   5.917  0.1802 -0.4152 -0.0818
   22GLY      H  307   8.447   7.069   5.984  0.7613  0.8214  0.3570
   22GLY     CA  308   8.348   7.254   5.947 -0.1984 -0.5625  0.0571
   22GLY    HA1  309   8.401   7.323   5.881 -0.1656  0.2212  0.8913
   22GLY    HA2  310   8.375   7.265   6.052 -1.7490 -1.9218  0.6508
   22GLY      C  311   8.203   7.296   5.931 -0.1987 -0.5790  0.0092
   22GLY      O  312   8.105   7.224   5.951 -0.7272  0.0457 -0.2750
   23GLN      N  313   8.183   7.423   5.894  0.2046 -0.3537  0.5668
   23GLN      H  314   8.264   7.478   5.871 -0.1618 -0.6632 -1.6266
   23GLN     CA  315   8.062   7.489   5.937  0.0336 -0.1031 -0.2819
   23GLN     HA  316   8.006   7.419   5.999 -2.2977  0.1880 -1.9523
   23GLN     CB  317   8.098   7.620   6.008 -0.1696  0.0817 -0.5195
   23GLN    HB1  318   8.155   7.681   5.939  0.1798 -0.8403 -1.0563
   23GLN    HB2  319   8.001   7.670   6.018  0.1732  0.3259  3.3476
   23GLN     CG  320   8.168   7.611   6.143 -0.1405  0.3397 -0.5169
   23GLN    HG1  321   8.101   7.574   6.221 -1.0068 -1.7627 -2.1690
   23GLN    HG2  322   8.245   7.534   6.133 -0.6622 -0.2303 -0.2210
   23GLN     CD  323   8.234   7.740   6.190 -0.0347 -0.0652  0.4927
   23GLN    OE1  324   8.170   7.827   6.249 -0.3885 -0.0078  0.0327
   23GLN    NE2  325   8.360   7.753   6.149  0.0589 -0.7568  0.5498
   23GLN   HE21  326   8.408   7.686   6.091  0.6094 -0.2593  0.4231
   23GLN   HE22  327   8.402   7.842   6.172 -0.2610 -0.4577  0.0218
   23GLN      C  328   7.974   7.517   5.817 -0.4081 -0.5482 -0.0656
   23GLN      O  329   8.019   7.531   5.703  0.4823 -0.2915  0.3198
   24GLY      N  330   7.843   7.527   5.841 -0.2923  0.4091  0.1963
   24GLY      H  331   7.822   7.509   5.938  0.6085  2.4690  0.8199
   24GLY     CA  332   7.737   7.535   5.742  0.0914  0.2154 -0.2348
   24GLY    HA1  333   7.640   7.532   5.793  1.5021 -1.0937  2.6205
   24GLY    HA2  334   7.739   7.439   5.691  1.1754 -0.8433  1.6814
   24GLY      C  335   7.738   7.643   5.635 -0.2505  0.1672 -0.2896
   24GLY      O  336   7.804   7.746   5.650 -0.1233  0.0136  0.2178
   25TYR      N  337   7.659   7.622   5.529 -0.1131 -0.3990 -0.2826
   25TYR      H  338   7.605   7.537   5.537  0.3472 -0.6355  0.5095
   25TYR     CA  339   7.613   7.714   5.427 -0.2583  0.0874  0.2161
   25TYR     HA  340   7.692   7.762   5.370 -1.1152  0.6300 -0.5335
   25TYR     CB  341   7.524   7.642   5.326  0.2421  0.2029 -0.3097
   25TYR    HB1  342   7.454   7.582   5.383 -1.6670 -0.2838 -2.9903
   25TYR    HB2  343   7.466   7.709   5.262 -0.2207 -1.0379 -1.2264
   25TYR     CG  344   7.596   7.545   5.236  0.2729 -0.4215  0.3776
   25TYR    CD1  345   7.615   7.412   5.277  0.1996 -0.4994  0.1639
   25TYR    HD1  346   7.583   7.383   5.376 -3.3876  1.6828 -0.1579
   25TYR    CE1  347   7.690   7.327   5.194  0.0771 -0.3340 -0.1174
   25TYR    HE1  348   7.699   7.223   5.220 -4.3711 -0.7999  0.4251
   25TYR     CZ  349   7.740   7.372   5.070  0.4841  0.3071  0.2749
   25TYR     OH  350   7.828   7.295   5.000 -0.4970 -0.4988 -0.0971
   25TYR     HH  351   7.835   7.212   5.047  0.6540  0.4246  1.4873
   25TYR    CE2  352   7.710   7.504   5.029 -0.1205  0.1720  0.2673
   25TYR    HE2  353   7.750   7.548   4.939 -1.5976  0.6568 -0.1701
   25TYR    CD2  354   7.642   7.593   5.113 -0.4554 -0.0562  0.2418
   25TYR    HD2  355   7.613   7.693   5.085 -2.0600 -0.0547  1.7729
   25TYR      C  356   7.534   7.828   5.490 -0.1938  0.1724  0.1432
   25TYR      O  357   7.462   7.808   5.588 -0.3735  0.3549  0.0487
   26SER      N  358   7.556   7.950   5.441 -0.2789  0.0617 -0.1716
   26SER      H  359   7.620   7.971   5.366 -1.6186  1.2753 -1.0185
   26SER     CA  360   7.495   8.068   5.497 -0.8099 -0.3972  0.2298
   26SER     HA  361   7.552   8.150   5.452  0.0874 -0.2271  1.6223
   26SER     CB  362   7.348   8.090   5.459 -0.8863 -0.1435  0.6652
   26SER    HB1  363   7.317   8.189   5.492  0.1563  0.3032  0.3586
   26SER    HB2  364   7.292   8.012   5.511 -0.7988 -1.0637 -0.5702
   26SER     OG  365   7.332   8.075   5.320 -0.3249  0.5512  0.5169
   26SER     HG  366   7.242   8.040   5.313 -0.0714 -0.6890  2.5180
   26SER      C  367   7.518   8.095   5.645 -0.3435  0.1480  0.0626
   26SER      O  368   7.435   8.160   5.707 -0.1454  0.1745  0.2993
   27GLN      N  369   7.633   8.056   5.700 -0.4316 -0.0221  0.1284
   27GLN      H  370   7.704   8.008   5.646 -0.6062 -0.2710  0.1211
   27GLN     CA  371   7.677   8.090   5.834 -0.6040 -0.2144  0.2323
   27GLN     HA  372   7.597   8.115   5.904  0.1621 -0.5534  1.2606
   27GLN     CB  373   7.742   7.963   5.889  0.1478 -0.2644 -0.7479
   27GLN    HB1  374   7.668   7.883   5.883  0.8093 -0.9552  0.0676
   27GLN    HB2  375   7.827   7.940   5.825 -0.6018 -2.6764 -0.9663
   27GLN     CG  376   7.793   7.971   6.033 -0.1478 -0.0401 -0.6553
   27GLN    HG1  377   7.726   8.037   6.089 -0.2479 -0.1927 -0.5945
   27GLN    HG2  378   7.890   8.020   6.029  0.4895 -1.3213 -3.0652
   27GLN     CD  379   7.806   7.843   6.113  0.4304  0.0301 -0.6336
   27GLN    OE1  380   7.750   7.737   6.086  0.1421  0.1610 -0.5578
   27GLN    NE2  381   7.893   7.847   6.214  0.3145  0.7542 -0.5560
   27GLN   HE21  382   7.956   7.925   6.218  0.5313  0.5466  1.8055
   27GLN   HE22  383   7.917   7.761   6.261  1.8203  1.6796  0.4452
   27GLN      C  384   7.762   8.214   5.819 -0.1739 -0.5035  0.2598
   27GLN      O  385   7.851   8.223   5.734 -0.3333  0.7650  0.2011
   28GLN      N  386   7.748   8.310   5.911  0.1424  0.0419 -0.2493
   28GLN      H  387   7.687   8.293   5.990  2.5515 -0.2407  1.6910
   28GLN     CA  388   7.819   8.436   5.912  0.2351 -0.0116  0.2267
   28GLN     HA  389   7.903   8.440   5.843  0.5975  0.4503  0.6896
   28GLN     CB  390   7.739   8.542   5.837  0.1900 -0.2873 -0.1180
   28GLN    HB1  391   7.650   8.566   5.897  0.0953 -1.4309  0.2323
   28GLN    HB2  392   7.703   8.502   5.743  1.2584 -0.6620 -0.3806
   28GLN     CG  393   7.814   8.670   5.802 -0.2283 -0.1191 -0.4140
   28GLN    HG1  394   7.862   8.723   5.885  1.6253 -0.9759 -0.9113
   28GLN    HG2  395   7.898   8.641   5.740 -0.9866 -0.4255 -1.3148
   28GLN     CD  396   7.719   8.765   5.731  0.0267  0.2245 -0.2997
   28GLN    OE1  397   7.677   8.871   5.777  0.0031  0.2297 -0.3315
   28GLN    NE2  398   7.699   8.738   5.601 -0.2029 -0.6208 -0.0945
   28GLN   HE21  399   7.717   8.645   5.567 -0.7863 -0.7610 -0.0213
   28GLN   HE22  400   7.628   8.793   5.555 -1.1122 -1.1206  0.6668
   28GLN      C  401   7.856   8.477   6.054  0.3191 -0.1881  0.2558
   28GLN      O  402   7.779   8.451   6.146 -0.3665  0.4153 -0.1389
   29SER      N  403   7.972   8.541   6.074  0.0252  0.4960 -0.2087
   29SER      H  404   8.038   8.560   6.001 -0.6758 -0.4980 -1.1275
   29SER     CA  405   8.021   8.584   6.204 -0.0293 -0.1983  0.0495
   29SER     HA  406   7.994   8.508   6.277 -1.5880  0.5555  0.3048
   29SER     CB  407   8.173   8.593   6.214 -0.0397  0.3505 -0.1723
   29SER    HB1  408   8.200   8.625   6.315 -1.3735  3.8803 -0.7990
   29SER    HB2  409   8.215   8.660   6.140  1.0726 -1.7088 -1.5120
   29SER     OG  410   8.225   8.466   6.183 -0.0828  0.2651  0.0961
   29SER     HG  411   8.320   8.468   6.198 -0.3655 -1.6141  2.7733
   29SER      C  412   7.944   8.707   6.250 -0.2523 -0.4272  0.2891
   29SER      O  413   7.910   8.796   6.172 -0.0908  0.0770  0.7894
   30SER      N  414   7.919   8.714   6.381  0.5716  0.1735  0.4252
   30SER      H  415   7.940   8.638   6.444  0.7046  0.1588  0.3636
   30SER     CA  416   7.858   8.829   6.445  0.4548  0.4175 -0.1174
   30SER     HA  417   7.847   8.808   6.551 -1.4699 -0.7820 -0.4899
   30SER     CB  418   7.948   8.951   6.435  0.6913  0.2001 -0.6943
   30SER    HB1  419   7.959   8.965   6.327 -1.2332 -0.5021 -1.0195
   30SER    HB2  420   7.891   9.038   6.467  0.4645 -0.0920 -0.3037
   30SER     OG  421   8.067   8.936   6.509 -0.0825  0.2350  0.5741
   30SER     HG  422   8.045   8.958   6.600  0.6893 -1.1290  1.1210
   30SER      C  423   7.718   8.861   6.395  0.0494  0.0306  0.7487
   30SER      O  424   7.697   8.978   6.361  0.6102  0.0076  0.3273
   31GLN      N  425   7.626   8.765   6.385 -0.1552  0.2862  0.0690
   31GLN      H  426   7.653   8.673   6.419  2.4178  0.3820 -1.4596
   31GLN     CA  427   7.490   8.787   6.341 -0.1774  0.0485  0.0160
   31GLN     HA  428   7.475   8.895   6.342  1.4209  0.3419 -1.6251
   31GLN     CB  429   7.469   8.743   6.196 -0.1024  0.1269 -0.0181
   31GLN    HB1  430   7.506   8.640   6.191  1.2542  0.4491  2.1467
   31GLN    HB2  431   7.363   8.737   6.173  0.4951 -2.4984 -2.7119
   31GLN     CG  432   7.545   8.824   6.091  0.2832 -0.4130 -0.1628
   31GLN    HG1  433   7.532   8.770   5.997  1.2726 -2.1504  0.6391
   31GLN    HG2  434   7.648   8.840   6.123  0.2633  1.4262 -0.8707
   31GLN     CD  435   7.492   8.966   6.080  0.3755 -0.4241 -0.7350
   31GLN    OE1  436   7.372   8.984   6.066  0.3404  0.1670  0.2201
   31GLN    NE2  437   7.579   9.067   6.094 -0.1713 -0.1372  0.7239
   31GLN   HE21  438   7.674   9.047   6.123  0.0752 -1.0358 -0.6124
   31GLN   HE22  439   7.550   9.163   6.085 -0.2971 -0.3072 -1.0904
   31GLN      C  440   7.383   8.732   6.434  0.0957 -0.2211  0.1729
   31GLN      O  441   7.412   8.634   6.503  0.6036  0.1593  0.5120
   32PRO      N  442   7.266   8.794   6.445  0.2080  0.0832 -0.3387
   32PRO     CD  443   7.221   8.915   6.378  0.1552  0.4928  0.4355
   32PRO    HD1  444   7.287   8.996   6.411  0.8362  0.9491 -1.9024
   32PRO    HD2  445   7.233   8.898   6.271  0.6362  2.6362  0.1003
   32PRO     CG  446   7.074   8.940   6.409  0.0060 -0.0750  0.1880
   32PRO    HG1  447   7.018   8.908   6.322 -0.1936  0.7418  0.0110
   32PRO    HG2  448   7.052   9.045   6.427 -0.9199  0.1432 -1.9168
   32PRO     CB  449   7.053   8.862   6.539 -0.2006 -0.2810  0.0313
   32PRO    HB1  450   7.096   8.928   6.614  1.1027  0.9765 -1.7238
   32PRO    HB2  451   6.951   8.833   6.565  0.2842 -1.8117  0.3498
   32PRO     CA  452   7.151   8.746   6.520  0.2762  0.1566 -0.1897
   32PRO     HA  453   7.187   8.711   6.616 -1.4804 -1.8902 -0.2125
   32PRO      C  454   7.085   8.630   6.448  0.5955 -0.1478  0.0042
   32PRO      O  455   7.059   8.628   6.327 -0.1917 -0.0975  0.1651
   33TYR      N  456   7.046   8.533   6.531 -0.0788  0.5854  0.5540
   33TYR      H  457   7.065   8.551   6.628 -0.6383  0.3697  0.7087
   33TYR     CA  458   6.977   8.412   6.489  0.1400  0.4835  0.4866
   33TYR     HA  459   7.032   8.364   6.408  0.2661  2.1020 -0.4301
   33TYR     CB  460   6.967   8.309   6.601 -0.1741 -0.0205 -0.0045
   33TYR    HB1  461   7.064   8.269   6.628 -0.4098 -2.6132 -2.4511
   33TYR    HB2  462   6.924   8.358   6.688 -0.1094  0.6392 -0.3415
   33TYR     CG  463   6.877   8.193   6.564 -0.8947  0.5763 -0.1440
   33TYR    CD1  464   6.922   8.087   6.485 -0.2216  0.1282  0.8336
   33TYR    HD1  465   7.024   8.076   6.450 -0.6959 -0.5994 -0.3754
   33TYR    CE1  466   6.834   7.988   6.439  0.2258 -0.0216  0.2983
   33TYR    HE1  467   6.865   7.903   6.380 -1.2044  0.5247 -1.3147
   33TYR     CZ  468   6.710   7.981   6.504  0.0148  0.0159 -0.0989
   33TYR     OH  469   6.621   7.879   6.485 -0.0913  0.0145  0.3798
   33TYR     HH  470   6.533   7.903   6.515 -0.9474 -0.8228 -1.3527
   33TYR    CE2  471   6.667   8.084   6.590 -0.0429  0.2104 -0.3592
   33TYR    HE2  472   6.567   8.087   6.631  0.0110 -0.1564 -0.2025
   33TYR    CD2  473   6.745   8.198   6.612 -0.6724  0.4923  0.4775
   33TYR    HD2  474   6.713   8.279   6.676 -1.0723  1.3871 -0.8209
   33TYR      C  475   6.839   8.441   6.432  0.0931 -0.1943  0.2415
   33TYR      O  476   6.766   8.526   6.483  0.0560 -0.0496 -0.0510
   34GLY      N  477   6.799   8.368   6.328  0.1075  0.0555  0.0570
   34GLY      H  478   6.863   8.297   6.294 -0.7717 -1.5645  1.5791
   34GLY     CA  479   6.665   8.366   6.273 -0.0237 -0.0687  0.3765
   34GLY    HA1  480   6.598   8.392   6.355 -0.9362  0.2956 -0.4570
   34GLY    HA2  481   6.654   8.447   6.201  1.0006 -0.7914 -0.6403
   34GLY      C  482   6.622   8.232   6.214 -0.0665  0.2090 -0.2305
   34GLY      O  483   6.691   8.131   6.201 -0.9680 -0.4593  0.0311
   35GLN      N  484   6.490   8.233   6.193 -0.1763  0.2939  0.4424
   35GLN      H  485   6.430   8.314   6.204 -3.5138 -1.8898 -0.3235
   35GLN     CA  486   6.412   8.117   6.155  0.3913  0.0449  0.0118
   35GLN     HA  487   6.467   8.057   6.083 -0.1343 -1.1407  0.5878
   35GLN     CB  488   6.375   8.034   6.277  0.1743 -0.1659 -0.1958
   35GLN    HB1  489   6.315   7.951   6.239  0.5299 -1.4816  1.9104
   35GLN    HB2  490   6.465   7.995   6.325 -0.7310 -0.9732  0.9130
   35GLN     CG  491   6.297   8.106   6.387  0.0653  0.3744 -0.6241
   35GLN    HG1  492   6.195   8.117   6.351 -0.2229 -1.1789 -0.3597
   35GLN    HG2  493   6.345   8.204   6.396 -0.5959  0.6925 -0.5591
   35GLN     CD  494   6.305   8.039   6.523 -0.4008  0.3139 -0.6253
   35GLN    OE1  495   6.374   7.941   6.553 -0.0400  0.5250 -0.7536
   35GLN    NE2  496   6.239   8.095   6.625  0.4123 -0.1155  0.1509
   35GLN   HE21  497   6.184   8.176   6.601  1.3861  0.4056 -0.3871
   35GLN   HE22  498   6.217   8.035   6.704  0.1957 -1.3798 -0.8396
   35GLN      C  499   6.282   8.168   6.092  0.3751 -0.3570 -0.2796
   35GLN      O  500   6.232   8.269   6.139  0.2258 -0.5512 -0.0150
   36GLN      N  501   6.223   8.102   5.992 -0.0020  0.3104 -0.5015
   36GLN      H  502   6.276   8.023   5.957 -0.8710 -0.5043 -0.0455
   36GLN     CA  503   6.111   8.144   5.911 -0.1670  0.6399 -0.1068
   36GLN     HA  504   6.116   8.251   5.889 -1.2382  0.8423  0.5551
   36GLN     CB  505   6.124   8.075   5.776 -0.2033  0.5639 -0.0713
   36GLN    HB1  506   6.216   8.101   5.723  0.5093  1.5996  1.6119
   36GLN    HB2  507   6.121   7.967   5.792 -2.7426  0.3042 -1.6550
   36GLN     CG  508   6.007   8.096   5.680 -0.1597  0.1856 -0.2119
   36GLN    HG1  509   6.003   8.201   5.651  0.0779 -0.1935 -1.6764
   36GLN    HG2  510   5.914   8.061   5.724 -0.4716  0.7744 -0.3910
   36GLN     CD  511   6.028   8.022   5.549  0.1852  0.7943 -0.5075
   36GLN    OE1  512   6.139   7.989   5.510  0.0673 -0.4610  0.1633
   36GLN    NE2  513   5.920   7.987   5.477  0.1393 -0.0953 -0.0135
   36GLN   HE21  514   5.928   7.928   5.395  0.4807  0.0590 -0.0928
   36GLN   HE22  515   5.828   8.016   5.507 -0.2177  0.2700 -1.4011
   36GLN      C  516   5.974   8.124   5.974  0.2223  0.5184  0.7168
   36GLN      O  517   5.953   8.033   6.054  0.8703  0.2155  0.5532
   37SER      N  518   5.882   8.217   5.945 -0.1305 -0.3322 -1.0261
   37SER      H  519   5.911   8.292   5.884  1.6916 -2.0677 -2.4225
   37SER     CA  520   5.746   8.213   5.997  0.3055  0.1755  0.1878
   37SER     HA  521   5.745   8.194   6.104  1.5521 -1.5984 -0.0685
   37SER     CB  522   5.671   8.345   5.979  0.5219  0.2808  0.0519
   37SER    HB1  523   5.651   8.367   5.875  0.3303  0.2159  0.0734
   37SER    HB2  524   5.573   8.344   6.027 -0.0518 -1.9403 -1.0373
   37SER     OG  525   5.751   8.449   6.030  0.0217  0.5787  0.2370
   37SER     HG  526   5.781   8.423   6.117 -0.1411  0.8932  0.3862
   37SER      C  527   5.662   8.100   5.940  0.7362 -0.1856  0.2644
   37SER      O  528   5.599   8.121   5.837 -0.0582 -0.3148  0.7167
   38TYR      N  529   5.650   7.985   6.008  0.1301 -0.3264 -0.0738
   38TYR      H  530   5.698   7.977   6.097  1.5077 -0.1373 -0.7664
   38TYR     CA  531   5.570   7.870   5.973 -0.1392 -0.0875 -0.2495
   38TYR     HA  532   5.558   7.870   5.865 -2.2793 -2.0082 -0.0901
   38TYR     CB  533   5.663   7.754   6.006  0.0668  0.1829  0.1214
   38TYR    HB1  534   5.714   7.775   6.100  1.3288 -0.0818 -0.4843
   38TYR    HB2  535   5.612   7.659   6.018 -1.1055  0.6893 -0.7059
   38TYR     CG  536   5.779   7.733   5.912 -0.0356 -0.3691  0.1158
   38TYR    CD1  537   5.906   7.734   5.971 -0.0163  0.0079  0.0716
   38TYR    HD1  538   5.920   7.747   6.077 -0.5035 -0.4595  0.1972
   38TYR    CE1  539   6.022   7.719   5.894 -0.1894  0.1528 -0.2196
   38TYR    HE1  540   6.121   7.719   5.937 -0.8572  0.9469  1.4258
   38TYR     CZ  541   6.006   7.691   5.757  0.0175  0.1523 -0.2450
   38TYR     OH  542   6.114   7.679   5.675  0.2338  0.8681 -0.0658
   38TYR     HH  543   6.074   7.655   5.591 -0.6381  0.2724  0.5022
   38TYR    CE2  544   5.877   7.695   5.700 -0.1610 -0.7740  0.0727
   38TYR    HE2  545   5.861   7.689   5.593 -3.9116 -0.3090  0.4666
   38TYR    CD2  546   5.760   7.716   5.774 -0.0206  0.1325  0.0484
   38TYR    HD2  547   5.670   7.728   5.716  0.1977  0.5390 -0.2073
   38TYR      C  548   5.436   7.845   6.041 -0.0742  0.1075 -0.0511
   38TYR      O  549   5.423   7.884   6.157 -0.4217 -0.6717  0.1783
   39SER      N  550   5.343   7.776   5.974  0.0135  0.0340 -0.0958
   39SER      H  551   5.369   7.746   5.881 -1.2255 -0.4898 -0.2891
   39SER     CA  552   5.217   7.738   6.033  0.1001 -0.0384  0.0459
   39SER     HA  553   5.164   7.827   6.069  0.1667 -0.0842  0.2582
   39SER     CB  554   5.131   7.661   5.933  0.0073  0.2600 -0.1069
   39SER    HB1  555   5.035   7.639   5.979  0.9105 -0.4327  1.5294
   39SER    HB2  556   5.178   7.569   5.898 -3.0425 -1.0774 -1.0218
   39SER     OG  557   5.124   7.740   5.817  0.4025 -0.2057 -0.4468
   39SER     HG  558   5.129   7.679   5.742 -0.0606 -0.1851 -0.4983
   39SER      C  559   5.234   7.655   6.160 -0.1048  0.3433  0.3251
   39SER      O  560   5.345   7.615   6.191  0.0556  0.5294 -0.0047
   40GLY      N  561   5.123   7.635   6.232 -0.1452  0.1958  0.2231
   40GLY      H  562   5.043   7.688   6.201  1.2596  2.0760 -0.3601
   40GLY     CA  563   5.107   7.554   6.351  0.1595 -0.2710 -0.0479
   40GLY    HA1  564   5.141   7.455   6.320  0.1611  0.2156 -1.6883
   40GLY    HA2  565   5.002   7.548   6.381  0.1729 -1.3336 -0.1911
   40GLY      C  566   5.190   7.599   6.471 -0.1501 -0.6448  0.3115
   40GLY      O  567   5.184   7.719   6.496  0.2782 -0.4954 -0.2778
   41TYR      N  568   5.254   7.512   6.549  1.3408  0.0038 -0.1622
   41TYR      H  569   5.263   7.416   6.520 -3.4866 -1.7349  2.9067
   41TYR     CA  570   5.319   7.533   6.677  0.0901  0.6160  0.3924
   41TYR     HA  571   5.353   7.636   6.686  0.8571  0.6352 -1.9445
   41TYR     CB  572   5.214   7.496   6.781 -0.0033 -0.4969 -0.0808
   41TYR    HB1  573   5.124   7.557   6.772  1.0672  0.8745 -2.5821
   41TYR    HB2  574   5.171   7.401   6.750 -0.2007  0.0185 -1.4634
   41TYR     CG  575   5.253   7.508   6.926 -0.6180  0.4423  0.0128
   41TYR    CD1  576   5.258   7.631   6.995 -0.4215  0.4264  0.0270
   41TYR    HD1  577   5.233   7.724   6.945 -1.3744  0.9025  1.3431
   41TYR    CE1  578   5.300   7.627   7.128 -0.8974  0.4466  0.1793
   41TYR    HE1  579   5.313   7.720   7.182 -0.8795  1.0070 -0.7640
   41TYR     CZ  580   5.335   7.509   7.197  0.5638  0.5117 -0.4247
   41TYR     OH  581   5.373   7.506   7.328 -0.5530  0.5668 -0.0906
   41TYR     HH  582   5.398   7.417   7.351 -1.0560  0.4379 -0.0302
   41TYR    CE2  583   5.327   7.388   7.125  0.2850  0.5274 -0.4195
   41TYR    HE2  584   5.342   7.291   7.169  0.0527  0.3206 -0.7916
   41TYR    CD2  585   5.291   7.390   6.990  0.2849  0.4896 -0.4200
   41TYR    HD2  586   5.304   7.296   6.938 -0.0632 -0.2679  0.8060
   41TYR      C  587   5.445   7.448   6.691 -0.0462  0.2174 -0.6913
   41TYR      O  588   5.473   7.366   6.604  0.3250 -0.7621  0.3234
   42SER      N  589   5.517   7.470   6.801  0.0431 -0.1491 -0.6771
   42SER      H  590   5.477   7.529   6.872 -1.0923 -2.0616  0.3684
   42SER     CA  591   5.632   7.391   6.841  0.3044  0.3996 -0.3452
   42SER     HA  592   5.713   7.399   6.769 -0.8861 -0.4030 -1.8208
   42SER     CB  593   5.699   7.440   6.970 -0.1756  0.1574 -0.0002
   42SER    HB1  594   5.628   7.435   7.052 -0.9215  0.2911 -0.6218
   42SER    HB2  595   5.797   7.399   6.991 -0.4598 -0.7841 -0.4501
   42SER     OG  596   5.727   7.576   6.945  0.6446 -0.0916 -0.4934
   42SER     HG  597   5.701   7.637   7.015  0.9630 -1.8783  1.2585
   42SER      C  598   5.612   7.241   6.854  0.0450  0.5433  1.1292
   42SER      O  599   5.535   7.191   6.936 -0.1498  0.0115  0.6249
   43GLN      N  600   5.676   7.163   6.766 -0.0907  0.7158  0.8754
   43GLN      H  601   5.743   7.198   6.699  1.5732 -1.1113  1.4884
   43GLN     CA  602   5.663   7.019   6.758  0.7677  0.7050 -0.4929
   43GLN     HA  603   5.558   7.001   6.779  0.5116  0.8669 -1.5434
   43GLN     CB  604   5.691   6.973   6.615 -0.1829  0.1912 -0.5251
   43GLN    HB1  605   5.798   6.985   6.595  0.2231  0.4469  1.5713
   43GLN    HB2  606   5.638   7.034   6.543  0.8836  0.6675 -0.9247
   43GLN     CG  607   5.653   6.827   6.591 -0.0808  0.1149 -0.2241
   43GLN    HG1  608   5.544   6.819   6.586  0.0504 -2.8587 -0.0033
   43GLN    HG2  609   5.678   6.765   6.677 -0.3569  0.4413  0.0959
   43GLN     CD  610   5.711   6.766   6.464 -0.1510 -0.5185  0.0422
   43GLN    OE1  611   5.825   6.785   6.423 -0.3138 -0.5398 -0.4204
   43GLN    NE2  612   5.633   6.685   6.392 -0.0421 -0.0242 -0.6432
   43GLN   HE21  613   5.680   6.652   6.310  1.0852 -0.4694  0.1583
   43GLN   HE22  614   5.542   6.655   6.423  0.4189 -2.9372 -1.8821
   43GLN      C  615   5.743   6.941   6.861  0.0534 -0.1708 -0.5799
   43GLN      O  616   5.865   6.954   6.869  0.0338 -0.3347  0.0305
   44SER      N  617   5.675   6.863   6.944  0.2797  0.3283  0.0874
   44SER      H  618   5.575   6.859   6.932  0.4118  1.0502 -1.5414
   44SER     CA  619   5.736   6.780   7.046  0.0459  0.2136  0.1368
   44SER     HA  620   5.785   6.848   7.116 -1.6501  0.7009  0.8944
   44SER     CB  621   5.641   6.710   7.142 -0.1520  0.1222 -0.1246
   44SER    HB1  622   5.582   6.631   7.096  0.7490 -0.2785 -0.6101
   44SER    HB2  623   5.700   6.677   7.227  0.6755  2.2798  0.2019
   44SER     OG  624   5.552   6.807   7.194  0.0113  0.1436  0.1193
   44SER     HG  625   5.496   6.768   7.262 -1.4951  1.0776 -0.5440
   44SER      C  626   5.845   6.688   6.992  0.2694  0.8121 -0.4498
   44SER      O  627   5.832   6.638   6.880 -0.0602  0.2440 -0.1627
   45THR      N  628   5.950   6.660   7.069 -0.1535  0.2176 -0.0751
   45THR      H  629   5.949   6.690   7.166 -0.6010 -0.9181  0.2866
   45THR     CA  630   6.053   6.561   7.044  0.0332  0.4200 -0.1169
   45THR     HA  631   6.029   6.512   6.950 -1.0297  1.9287 -0.6584
   45THR     CB  632   6.184   6.636   7.029  0.2730 -0.0551 -0.4056
   45THR     HB  633   6.257   6.559   7.003 -1.8046 -2.4462  0.4500
   45THR    CG2  634   6.182   6.736   6.913 -0.5310 -0.0771 -0.4116
   45THR   HG21  635   6.280   6.737   6.866  0.1614  0.7033  0.9750
   45THR   HG22  636   6.174   6.835   6.958  2.2666 -1.1399  2.9059
   45THR   HG23  637   6.103   6.713   6.842  0.1784 -2.3702 -0.5571
   45THR    OG1  638   6.238   6.715   7.133 -0.7744 -0.0015  0.1068
   45THR    HG1  639   6.326   6.679   7.151 -1.2569 -0.8497  0.8833
   45THR      C  640   6.064   6.449   7.147  0.6190  0.3792 -0.2228
   45THR      O  641   6.000   6.455   7.252  0.5845  0.0638 -0.2242
   46ASP      N  642   6.153   6.352   7.127  0.1241 -0.0418 -0.3911
   46ASP      H  643   6.197   6.346   7.036  0.9388 -3.1573  0.0848
   46ASP     CA  644   6.169   6.233   7.208  0.2184  0.2661  0.0416
   46ASP     HA  645   6.130   6.247   7.309  0.8347 -2.0076  0.6406
   46ASP     CB  646   6.094   6.115   7.148 -0.3885  0.5697  0.1881
   46ASP    HB1  647   6.152   6.028   7.179  0.6812  0.9378 -0.7111
   46ASP    HB2  648   6.110   6.110   7.041 -1.0838 -0.6645  0.1184
   46ASP     CG  649   5.948   6.122   7.190 -0.2675  0.4439  0.6418
   46ASP    OD1  650   5.920   6.085   7.306 -0.1750  0.0000  0.5246
   46ASP    OD2  651   5.861   6.166   7.111 -0.2863  0.1290  0.4846
   46ASP      C  652   6.316   6.204   7.233  0.1262 -0.0567  0.2140
   46ASP      O  653   6.396   6.234   7.144 -0.4015 -0.2651 -0.3432
   47THR      N  654   6.344   6.147   7.350  0.0119  0.1496  0.3414
   47THR      H  655   6.263   6.102   7.391 -1.2293 -1.1643 -3.1638
   47THR     CA  656   6.478   6.106   7.385  0.0449 -0.1694 -0.1587
   47THR     HA  657   6.539   6.099   7.295  0.5946 -1.9658  0.2987
   47THR     CB  658   6.545   6.199   7.486  0.0262  0.1008 -0.3945
   47THR     HB  659   6.617   6.145   7.547  0.3588 -0.0816 -0.9360
   47THR    CG2  660   6.607   6.314   7.408 -0.3776  0.1934 -0.5821
   47THR   HG21  661   6.671   6.380   7.466 -1.1714 -0.4420  1.0672
   47THR   HG22  662   6.528   6.375   7.363 -0.1723 -0.1481 -1.4379
   47THR   HG23  663   6.671   6.285   7.325  1.5724 -0.7179  1.1627
   47THR    OG1  664   6.458   6.260   7.578  0.0690  0.3590 -0.5248
   47THR    HG1  665   6.506   6.328   7.626 -1.9815  2.4991 -1.3097
   47THR      C  666   6.479   5.966   7.444 -0.2176 -0.3410 -0.5517
   47THR      O  667   6.396   5.924   7.524 -0.4733  0.0592 -0.6065
   48SER      N  668   6.575   5.888   7.394  0.0311 -0.1455 -0.3840
   48SER      H  669   6.625   5.925   7.314 -1.6979  0.1688 -1.3644
   48SER     CA  670   6.615   5.759   7.446 -0.6312 -0.0808  0.2933
   48SER     HA  671   6.531   5.691   7.460  0.2519 -1.3259 -0.3012
   48SER     CB  672   6.683   5.679   7.336 -0.6060  0.4278 -0.0632
   48SER    HB1  673   6.762   5.609   7.365  1.6198  1.8121 -2.3696
   48SER    HB2  674   6.738   5.752   7.277  2.8566 -1.6557  0.3088
   48SER     OG  675   6.589   5.621   7.248  0.0382 -0.1583 -0.3782
   48SER     HG  676   6.629   5.568   7.179 -0.1316  0.4546 -0.9602
   48SER      C  677   6.701   5.765   7.572 -0.2420 -0.2163  0.0335
   48SER      O  678   6.759   5.871   7.597 -0.0808 -0.3518  0.2276
   49GLY      N  679   6.725   5.658   7.647  0.6417  0.0084  0.0843
   49GLY      H  680   6.665   5.581   7.624 -1.2592  1.7121 -0.9668
   49GLY     CA  681   6.809   5.650   7.765  0.2716  0.1900  0.3639
   49GLY    HA1  682   6.883   5.730   7.761  0.9497 -0.4704 -2.3074
   49GLY    HA2  683   6.849   5.549   7.767 -0.8642 -0.2556  1.4983
   49GLY      C  684   6.737   5.673   7.897 -0.7669 -0.5138 -0.0687
   49GLY      O  685   6.646   5.754   7.904  0.2072  0.5793  0.3305
   50TYR      N  686   6.784   5.604   8.002 -0.0376  0.1762  0.0692
   50TYR      H  687   6.875   5.562   7.993 -0.1852 -0.1152 -0.0813
   50TYR     CA  688   6.741   5.628   8.138  0.1890 -0.4878  0.2598
   50TYR     HA  689   6.633   5.643   8.143  0.4552  2.4281 -0.8770
   50TYR     CB  690   6.787   5.512   8.226  0.1030 -0.1534  0.7518
   50TYR    HB1  691   6.896   5.521   8.228  0.1935 -1.2127  0.9909
   50TYR    HB2  692   6.742   5.521   8.325  0.9241  0.2824  1.0976
   50TYR     CG  693   6.745   5.375   8.180 -0.2090  0.2924 -0.3336
   50TYR    CD1  694   6.610   5.338   8.173 -0.1597 -0.0878  0.6031
   50TYR    HD1  695   6.536   5.408   8.210 -1.3422 -0.3308 -1.1919
   50TYR    CE1  696   6.561   5.215   8.126  0.0368  0.1587 -0.2584
   50TYR    HE1  697   6.459   5.184   8.140  0.2090 -1.3025 -1.9836
   50TYR     CZ  698   6.658   5.138   8.060  0.2593  0.2234 -0.0121
   50TYR     OH  699   6.630   5.019   7.999  0.3839 -0.1903  0.7276
   50TYR     HH  700   6.712   4.978   7.967 -1.8637 -4.1893 -0.6654
   50TYR    CE2  701   6.796   5.165   8.072  0.1728  0.5008  0.3431
   50TYR    HE2  702   6.864   5.099   8.022  2.1722  0.6284  2.7315
   50TYR    CD2  703   6.840   5.284   8.132  0.3015  0.3256  0.5970
   50TYR    HD2  704   6.945   5.308   8.134  0.7483 -1.1904 -1.5672
   50TYR      C  705   6.805   5.757   8.187  0.0723 -0.1995 -0.3399
   50TYR      O  706   6.923   5.785   8.166  0.0903  0.0587  0.0765
   51GLY      N  707   6.732   5.836   8.267  0.1203 -0.2510 -0.2448
   51GLY      H  708   6.643   5.791   8.287 -0.6933  0.5945 -1.7975
   51GLY     CA  709   6.768   5.964   8.324 -0.5939 -0.0174 -0.3019
   51GLY    HA1  710   6.866   5.959   8.372  0.5222 -2.3174 -2.5740
   51GLY    HA2  711   6.702   5.990   8.406  1.5015  0.1070  1.4471
   51GLY      C  712   6.761   6.077   8.223  0.4881  0.1361 -0.2246
   51GLY      O  713   6.690   6.073   8.123  0.2096  0.3348 -0.0358
   52GLN      N  714   6.849   6.174   8.246  0.2760  0.1553  0.5033
   52GLN      H  715   6.915   6.152   8.320 -0.5326  0.0166  1.2076
   52GLN     CA  716   6.863   6.288   8.158  0.5712  0.2209  0.6328
   52GLN     HA  717   6.831   6.262   8.057  1.9113 -0.6721  0.4280
   52GLN     CB  718   6.788   6.401   8.229  0.2904  0.0817  0.5611
   52GLN    HB1  719   6.826   6.495   8.189 -1.2635  1.2874  1.7570
   52GLN    HB2  720   6.809   6.386   8.335 -1.2132 -1.1847  0.7092
   52GLN     CG  721   6.637   6.390   8.210  0.3840 -0.5343  0.1536
   52GLN    HG1  722   6.604   6.394   8.106  0.7867  0.0296  0.0444
   52GLN    HG2  723   6.594   6.301   8.255  1.9670 -1.5039 -0.1524
   52GLN     CD  724   6.574   6.507   8.284  0.2199 -0.4798 -0.0769
   52GLN    OE1  725   6.565   6.519   8.406  0.2370  0.3152 -0.1451
   52GLN    NE2  726   6.511   6.601   8.213  0.2005 -0.6003 -0.2199
   52GLN   HE21  727   6.524   6.594   8.113 -2.9667  1.6742 -0.9687
   52GLN   HE22  728   6.449   6.664   8.262 -0.8387 -1.1886 -0.7175
   52GLN      C  729   7.004   6.338   8.131  0.4137  0.2073 -0.2352
   52GLN      O  730   7.096   6.302   8.203  0.2225  0.3017  0.0605
   53SER      N  731   7.017   6.434   8.039 -0.0828  0.5786  0.0694
   53SER      H  732   6.934   6.469   7.994  0.3744  0.4627 -0.9028
   53SER     CA  733   7.135   6.510   8.001 -0.0644  0.2678 -0.5075
   53SER     HA  734   7.204   6.527   8.084 -1.1687 -0.3006  0.5600
   53SER     CB  735   7.202   6.439   7.884  0.3536  0.0929 -0.1646
   53SER    HB1  736   7.246   6.513   7.817  1.4807  0.2203  0.6894
   53SER    HB2  737   7.138   6.371   7.828  0.7402 -0.5049  0.1064
   53SER     OG  738   7.314   6.364   7.924  0.1767  0.0872  0.3262
   53SER     HG  739   7.354   6.317   7.850  3.5288  0.6772  1.5776
   53SER      C  740   7.089   6.649   7.959 -0.3714  0.1704 -0.4983
   53SER      O  741   6.971   6.681   7.954 -0.3867  0.1954 -0.0570
   54SER      N  742   7.187   6.738   7.938 -0.0502 -0.0199  0.1609
   54SER      H  743   7.283   6.713   7.959  0.8848  0.7315 -2.8561
   54SER     CA  744   7.164   6.867   7.878  0.0949 -0.1037 -0.0751
   54SER     HA  745   7.092   6.923   7.938 -0.1297 -1.2105  0.7040
   54SER     CB  746   7.293   6.949   7.874 -0.1324  0.2498 -0.1942
   54SER    HB1  747   7.280   7.046   7.825  2.9403  0.9623  0.1927
   54SER    HB2  748   7.369   6.900   7.814  0.5325  0.2685  0.6281
   54SER     OG  749   7.348   6.974   8.001 -0.1931 -0.0285 -0.1134
   54SER     HG  750   7.444   6.974   7.989  0.0450 -2.1290  1.2247
   54SER      C  751   7.100   6.854   7.740 -0.2176 -0.1748  0.0769
   54SER      O  752   7.155   6.784   7.655 -0.0798 -0.0068  0.0284
   55TYR      N  753   6.985   6.920   7.725 -0.2497 -0.1992  0.2132
   55TYR      H  754   6.951   6.976   7.802 -0.0892  1.1395 -0.6585
   55TYR     CA  755   6.910   6.923   7.602 -0.0459  0.6155  0.1004
   55TYR     HA  756   6.980   6.912   7.519 -0.4286  2.3920 -0.5087
   55TYR     CB  757   6.804   6.813   7.604  0.1096  0.4682  0.2555
   55TYR    HB1  758   6.729   6.833   7.681  0.0471 -2.1235  0.9591
   55TYR    HB2  759   6.847   6.717   7.631 -1.4653 -0.5138 -0.5619
   55TYR     CG  760   6.724   6.787   7.478 -0.0247  0.0364  0.4278
   55TYR    CD1  761   6.590   6.823   7.465  0.1196  0.2778 -0.4632
   55TYR    HD1  762   6.555   6.899   7.533  0.1307 -0.9580  0.9687
   55TYR    CE1  763   6.509   6.758   7.370 -0.2572  0.3664 -0.2063
   55TYR    HE1  764   6.403   6.778   7.363 -0.4506 -0.6991 -0.4882
   55TYR     CZ  765   6.571   6.667   7.282  0.0462  0.3324  0.0398
   55TYR     OH  766   6.501   6.609   7.180  0.3742 -0.0202  0.0109
   55TYR     HH  767   6.546   6.551   7.119 -0.6203 -2.0658  1.1248
   55TYR    CE2  768   6.706   6.631   7.295 -0.0665 -0.0673  0.1347
   55TYR    HE2  769   6.748   6.557   7.229  0.2489 -0.0670  0.3332
   55TYR    CD2  770   6.785   6.698   7.389 -0.2431  0.2605  0.0514
   55TYR    HD2  771   6.893   6.687   7.394 -0.1669 -0.0352 -1.5512
   55TYR      C  772   6.844   7.058   7.579 -0.5811  0.3174 -0.1463
   55TYR      O  773   6.817   7.128   7.677 -0.6288  0.1683 -0.0525
   56SER      N  774   6.825   7.102   7.455  0.1072  0.3737 -0.2386
   56SER      H  775   6.850   7.039   7.380 -1.5516 -0.4906 -0.1242
   56SER     CA  776   6.765   7.232   7.430 -0.2127  0.3443  0.3565
   56SER     HA  777   6.745   7.281   7.525  1.4868  0.2279  0.8092
   56SER     CB  778   6.864   7.333   7.372 -0.0414  0.3304  0.6220
   56SER    HB1  779   6.920   7.378   7.454  0.3130 -0.6718  0.9382
   56SER    HB2  780   6.803   7.406   7.319  0.5363  0.2692 -0.1454
   56SER     OG  781   6.955   7.276   7.281 -0.7378  0.0024  0.1192
   56SER     HG  782   7.015   7.345   7.254  0.4284 -1.1237 -0.2675
   56SER      C  783   6.632   7.230   7.357 -0.3182 -0.2440  0.5558
   56SER      O  784   6.596   7.131   7.294  0.4833 -0.1046 -0.1460
   57SER      N  785   6.566   7.346   7.365  0.3526  0.1968 -0.0676
   57SER      H  786   6.602   7.417   7.427  0.8974 -0.5760  0.5237
   57SER     CA  787   6.453   7.387   7.284 -0.0943 -0.6133  0.1281
   57SER     HA  788   6.377   7.312   7.305  0.1665 -1.0269 -0.3584
   57SER     CB  789   6.401   7.527   7.316  0.2822 -0.4744  0.1408
   57SER    HB1  790   6.478   7.600   7.288 -0.3444  0.5264  0.9446
   57SER    HB2  791   6.320   7.549   7.247  0.1603  3.1221  1.1984
   57SER     OG  792   6.353   7.530   7.448  0.4272  0.3729  0.1785
   57SER     HG  793   6.326   7.622   7.454  0.5065  0.3228  2.0531
   57SER      C  794   6.477   7.389   7.133  0.3302 -0.3494  0.1964
   57SER      O  795   6.592   7.408   7.093  0.2602  0.2563  0.2698
   58TYR      N  796   6.378   7.367   7.047  0.4175 -0.4573  0.1228
   58TYR      H  797   6.281   7.371   7.077  0.1715  0.5002 -0.7313
   58TYR     CA  798   6.387   7.371   6.902 -0.4432  0.3816  0.0801
   58TYR     HA  799   6.489   7.352   6.870 -0.8758 -0.9677 -0.5839
   58TYR     CB  800   6.303   7.257   6.845 -0.2223  0.2302  0.0558
   58TYR    HB1  801   6.278   7.279   6.742 -1.7945 -2.1919 -0.1561
   58TYR    HB2  802   6.209   7.239   6.898 -0.7255  1.7647 -0.2833
   58TYR     CG  803   6.364   7.119   6.850  0.2774  0.4422 -0.1438
   58TYR    CD1  804   6.378   7.061   6.977 -0.5365  0.0638 -0.2203
   58TYR    HD1  805   6.329   7.106   7.062 -1.5260 -1.1444 -0.1182
   58TYR    CE1  806   6.462   6.951   6.997  0.0100  0.4870 -0.1829
   58TYR    HE1  807   6.469   6.908   7.096  1.6251  0.6433 -0.2047
   58TYR     CZ  808   6.513   6.885   6.884  0.3361  0.3311  0.0512
   58TYR     OH  809   6.594   6.776   6.891 -0.5295 -0.3190  0.2076
   58TYR     HH  810   6.626   6.738   6.808  3.4466  0.1040  1.3295
   58TYR    CE2  811   6.490   6.938   6.756 -0.4005 -0.0161  0.0333
   58TYR    HE2  812   6.538   6.888   6.674  0.7993  1.8813 -0.4926
   58TYR    CD2  813   6.420   7.059   6.737  0.0356  0.2097 -0.1420
   58TYR    HD2  814   6.410   7.106   6.640 -2.0221  1.5847  0.6841
   58TYR      C  815   6.332   7.493   6.831 -0.5618  0.0643 -0.3765
   58TYR      O  816   6.248   7.560   6.890 -0.1056  0.9218 -0.6774
   59GLY      N  817   6.395   7.524   6.717 -0.1112  0.2024 -0.0915
   59GLY      H  818   6.467   7.460   6.685  1.0193  1.7641 -0.7941
   59GLY     CA  819   6.359   7.634   6.631 -0.5094 -0.0393 -0.2384
   59GLY    HA1  820   6.437   7.653   6.557 -0.7940  2.4861  0.0019
   59GLY    HA2  821   6.351   7.726   6.690 -1.7733 -1.0042  1.1468
   59GLY      C  822   6.232   7.624   6.548  0.0041  0.0088 -1.0469
   59GLY      O  823   6.193   7.513   6.514 -0.5658 -0.0726 -0.1484
   60GLN      N  824   6.170   7.738   6.514  0.0259  0.3805  0.1135
   60GLN      H  825   6.222   7.820   6.541  2.3355 -1.2288  0.8389
   60GLN     CA  826   6.053   7.753   6.430  0.1768  0.6888 -0.0417
   60GLN     HA  827   5.977   7.697   6.483  0.0750  0.7268 -0.1483
   60GLN     CB  828   6.011   7.899   6.418 -0.2810  0.5589 -0.0220
   60GLN    HB1  829   6.055   7.944   6.328  0.9040 -2.3681 -1.0407
   60GLN    HB2  830   6.046   7.947   6.509  2.8289  1.2558 -1.4393
   60GLN     CG  831   5.859   7.898   6.408 -0.2663 -0.1111 -0.2111
   60GLN    HG1  832   5.832   7.845   6.317  1.0931 -0.6248 -0.3323
   60GLN    HG2  833   5.820   7.847   6.496 -1.1445  0.1076 -0.4643
   60GLN     CD  834   5.807   8.041   6.399 -0.2106 -0.0534  0.3451
   60GLN    OE1  835   5.871   8.136   6.354  0.2285 -0.4766  0.0601
   60GLN    NE2  836   5.683   8.079   6.427 -0.0012  0.5892  0.4119
   60GLN   HE21  837   5.663   8.177   6.413 -1.7750  0.0301 -1.4808
   60GLN   HE22  838   5.616   8.005   6.440  1.5707 -0.7162  1.5094
   60GLN      C  839   6.069   7.690   6.292 -0.1278  0.1935  0.1463
   60GLN      O  840   6.151   7.738   6.214  0.1616 -0.4758  0.0359
   61SER      N  841   5.994   7.584   6.264  0.3620 -0.0618 -0.1998
   61SER      H  842   5.913   7.564   6.320  0.1957 -0.0145 -0.4227
   61SER     CA  843   6.019   7.486   6.159 -0.0713 -0.5511  0.1505
   61SER     HA  844   6.079   7.536   6.083 -1.2206  0.8788  0.1253
   61SER     CB  845   6.091   7.367   6.220  0.2298 -0.3770  0.1362
   61SER    HB1  846   6.111   7.284   6.153 -0.4031 -0.0466 -0.4716
   61SER    HB2  847   6.013   7.334   6.289 -0.9627 -0.5700 -1.2503
   61SER     OG  848   6.208   7.415   6.282 -0.0870  0.5789  0.0130
   61SER     HG  849   6.192   7.459   6.366  0.4509  0.0954  0.3864
   61SER      C  850   5.888   7.440   6.096 -0.1519 -0.6422  0.3812
   61SER      O  851   5.782   7.446   6.158 -0.1142  0.2683  0.3672
   62GLN      N  852   5.897   7.393   5.971  0.5118 -0.2358  0.2700
   62GLN      H  853   5.990   7.400   5.932 -0.3936 -0.0337 -2.0069
   62GLN     CA  854   5.783   7.375   5.883  0.2631  0.3781  0.4597
   62GLN     HA  855   5.735   7.471   5.865 -1.5675 -0.8008 -1.2822
   62GLN     CB  856   5.841   7.337   5.747  0.0611  0.1271  0.4428
   62GLN    HB1  857   5.889   7.428   5.713 -2.2036  1.2935  0.1827
   62GLN    HB2  858   5.914   7.256   5.740 -0.3057 -0.2503  0.8670
   62GLN     CG  859   5.728   7.314   5.647  0.0015 -0.3573  0.6144
   62GLN    HG1  860   5.663   7.401   5.649  0.4776  0.1560 -2.3323
   62GLN    HG2  861   5.671   7.225   5.673  0.4796 -0.6534  0.6562
   62GLN     CD  862   5.790   7.303   5.508  0.1592 -0.8538  0.7236
   62GLN    OE1  863   5.905   7.337   5.484 -0.2893  0.2079  0.0169
   62GLN    NE2  864   5.706   7.257   5.415  0.0393  0.6117  0.0807
   62GLN   HE21  865   5.619   7.218   5.450 -0.7339  0.3902 -1.9301
   62GLN   HE22  866   5.727   7.230   5.320 -3.1014  1.4073 -0.9655
   62GLN      C  867   5.687   7.270   5.936  0.5831  0.0689  0.4308
   62GLN      O  868   5.726   7.167   5.992  0.9246 -0.2655 -0.4138
   63ASN      N  869   5.556   7.294   5.933  0.5527 -0.1071  0.3366
   63ASN      H  870   5.527   7.375   5.880  1.8067  0.2144  0.1291
   63ASN     CA  871   5.461   7.211   6.004  0.1046  0.1067 -0.0061
   63ASN     HA  872   5.505   7.164   6.092 -1.6523 -0.9408  0.3715
   63ASN     CB  873   5.349   7.296   6.064 -0.0854 -0.0991 -0.0690
   63ASN    HB1  874   5.270   7.325   5.994  0.2600 -1.3129 -1.0085
   63ASN    HB2  875   5.393   7.381   6.117  2.4670 -1.2130 -0.2580
   63ASN     CG  876   5.279   7.213   6.171 -0.3730  0.0382 -0.1514
   63ASN    OD1  877   5.184   7.139   6.146 -0.3424 -0.1307  0.2282
   63ASN    ND2  878   5.337   7.209   6.290  0.7287 -0.1971 -0.6847
   63ASN   HD21  879   5.414   7.271   6.313 -0.0304 -0.4893  3.4779
   63ASN   HD22  880   5.289   7.165   6.368  0.6813 -2.1400 -1.7585
   63ASN      C  881   5.403   7.107   5.910  0.4418 -0.0960  0.0098
   63ASN      O  882   5.384   6.991   5.946  0.5055 -0.0986  0.0351
   64THR      N  883   5.380   7.141   5.783  0.2946 -0.0636  0.0449
   64THR      H  884   5.405   7.236   5.758 -0.6713  0.6505  1.6001
   64THR     CA  885   5.328   7.056   5.677 -0.1774 -0.0037  0.2251
   64THR     HA  886   5.352   6.955   5.711  0.2294  0.6743  2.1163
   64THR     CB  887   5.179   7.076   5.657 -0.0753  0.0896 -0.4563
   64THR     HB  888   5.129   7.074   5.754  0.7778 -0.9370 -0.0152
   64THR    CG2  889   5.123   7.202   5.593 -0.5348  0.0494 -0.1396
   64THR   HG21  890   5.015   7.194   5.579 -0.6580 -1.7706  1.4489
   64THR   HG22  891   5.142   7.281   5.666 -1.0303 -0.0960  0.1519
   64THR   HG23  892   5.172   7.229   5.500 -0.9502  1.7506  0.0910
   64THR    OG1  893   5.124   6.978   5.571 -0.0956 -0.2188 -0.0960
   64THR    HG1  894   5.145   7.011   5.483  0.0498  2.2304  0.7689
   64THR      C  895   5.403   7.076   5.546 -0.0564 -0.2470  0.2549
   64THR      O  896   5.439   7.189   5.513 -0.5526 -0.3273 -0.5981
   65GLY      N  897   5.419   6.971   5.467 -0.3911  0.0111 -0.1625
   65GLY      H  898   5.378   6.889   5.510  0.5377  0.1647  1.0774
   65GLY     CA  899   5.437   6.974   5.323 -0.1430 -0.2392 -0.1395
   65GLY    HA1  900   5.515   7.044   5.292 -0.4873 -0.0222 -0.5364
   65GLY    HA2  901   5.472   6.876   5.291  0.7669 -0.4876  1.5015
   65GLY      C  902   5.309   7.010   5.248  0.1670  0.7658 -0.2047
   65GLY      O  903   5.211   7.049   5.311  0.1807  0.1917  0.1821
   66TYR      N  904   5.315   6.981   5.118 -0.4788  0.6984 -0.2215
   66TYR      H  905   5.401   6.939   5.087 -0.9911 -0.5671  0.0110
   66TYR     CA  906   5.197   6.985   5.033 -0.5097  0.2347 -0.2005
   66TYR     HA  907   5.132   7.061   5.075  2.2709  2.1401  0.9348
   66TYR     CB  908   5.225   7.028   4.889  0.4217 -0.0870 -0.1245
   66TYR    HB1  909   5.133   7.030   4.830 -0.2870 -1.7374  0.8374
   66TYR    HB2  910   5.277   6.941   4.850  0.0480 -0.1461 -0.4925
   66TYR     CG  911   5.289   7.164   4.872 -0.1121  0.0989 -0.6865
   66TYR    CD1  912   5.219   7.284   4.883 -0.0154  0.0888  0.1102
   66TYR    HD1  913   5.111   7.285   4.893 -0.1567 -0.9771 -1.0798
   66TYR    CE1  914   5.285   7.407   4.891  0.5257 -0.1986  0.1361
   66TYR    HE1  915   5.224   7.495   4.907 -0.1146 -0.7554  0.8465
   66TYR     CZ  916   5.424   7.414   4.914  0.5132  0.1144  0.1299
   66TYR     OH  917   5.487   7.533   4.932 -0.4783  0.7615 -0.5832
   66TYR     HH  918   5.579   7.508   4.939 -0.5331  0.3274 -1.3635
   66TYR    CE2  919   5.494   7.292   4.906  0.0393 -0.1688  0.2115
   66TYR    HE2  920   5.601   7.305   4.920 -0.2574  1.3845  1.2623
   66TYR    CD2  921   5.428   7.170   4.888 -0.1198  0.0292 -0.5869
   66TYR    HD2  922   5.493   7.084   4.894  2.5004  1.9692  1.6588
   66TYR      C  923   5.136   6.846   5.043  0.6596 -0.2707  0.1463
   66TYR      O  924   5.193   6.754   4.985  0.2667 -0.3549 -0.1150
   67GLY      N  925   5.021   6.833   5.111  0.3116 -0.0731 -0.3978
   67GLY      H  926   4.981   6.915   5.152  0.7341  0.3968 -0.9063
   67GLY     CA  927   4.940   6.713   5.117  0.0210  0.1364 -0.1567
   67GLY    HA1  928   4.917   6.692   5.013 -2.0132  1.2224  0.0062
   67GLY    HA2  929   4.849   6.758   5.155 -0.0532 -0.3100  0.2028
   67GLY      C  930   4.982   6.592   5.199 -0.0402  0.2837  0.0914
   67GLY      O  931   4.921   6.485   5.200 -0.3425  0.4510 -0.2926
   68THR      N  932   5.092   6.612   5.272 -0.1085 -0.0225  0.2816
   68THR      H  933   5.128   6.706   5.260  0.1107 -0.2164 -0.6685
   68THR     CA  934   5.158   6.529   5.370 -0.1813  0.0980  0.4326
   68THR     HA  935   5.173   6.429   5.329  0.0182  0.9826 -1.8091
   68THR     CB  936   5.291   6.586   5.421  0.0281 -0.2457  0.2730
   68THR     HB  937   5.334   6.527   5.501 -1.8258 -1.1090  0.6968
   68THR    CG2  938   5.389   6.593   5.304 -0.0967  0.8135  0.2271
   68THR   HG21  939   5.373   6.680   5.240  2.2218  1.1235 -0.0257
   68THR   HG22  940   5.491   6.614   5.338 -0.4189 -0.1738  1.9072
   68THR   HG23  941   5.383   6.491   5.266 -2.5527 -0.3472  3.2996
   68THR    OG1  942   5.282   6.714   5.479 -0.3491 -0.2069  0.1331
   68THR    HG1  943   5.253   6.711   5.570 -0.1821 -0.2594  0.1851
   68THR      C  944   5.077   6.511   5.497 -0.1260  0.2264  0.4866
   68THR      O  945   5.004   6.605   5.530  0.0450  0.4120  0.3345
   69GLN      N  946   5.095   6.401   5.571 -0.7927  0.0601  0.4085
   69GLN      H  947   5.165   6.348   5.521 -2.1170  0.7966 -2.4979
   69GLN     CA  948   5.040   6.370   5.701 -0.4730  0.1743  0.5724
   69GLN     HA  949   4.991   6.455   5.748 -1.2282 -1.6324  3.2838
   69GLN     CB  950   4.939   6.259   5.672 -0.1956  0.1239 -0.2416
   69GLN    HB1  951   4.857   6.305   5.617 -1.9741 -1.8194  0.6314
   69GLN    HB2  952   4.994   6.184   5.615  0.4199  0.4385 -0.0733
   69GLN     CG  953   4.877   6.200   5.799  0.4702 -0.2157 -0.0704
   69GLN    HG1  954   4.953   6.145   5.855  0.5724  0.0050  0.0093
   69GLN    HG2  955   4.841   6.284   5.858 -0.3086 -0.6023  0.0227
   69GLN     CD  956   4.763   6.104   5.769  0.5371 -0.0212 -0.9638
   69GLN    OE1  957   4.648   6.131   5.805  1.0157  0.2103  0.4461
   69GLN    NE2  958   4.795   5.993   5.703  0.3888 -0.9638  0.5102
   69GLN   HE21  959   4.731   5.915   5.698 -0.2262 -0.4090 -1.7618
   69GLN   HE22  960   4.887   5.977   5.664 -0.7586 -1.9003 -2.0992
   69GLN      C  961   5.154   6.324   5.790 -0.4619 -0.4425  0.2411
   69GLN      O  962   5.256   6.273   5.744  0.0652  0.5214  0.3202
   70SER      N  963   5.144   6.335   5.922 -0.2876  0.2479  0.2003
   70SER      H  964   5.069   6.382   5.970 -0.4156  0.3101 -0.0648
   70SER     CA  965   5.252   6.298   6.012 -0.1959 -0.2662 -0.1141
   70SER     HA  966   5.345   6.349   5.990 -0.1977 -1.1868 -2.4632
   70SER     CB  967   5.205   6.333   6.153 -0.4501 -0.2823 -0.1940
   70SER    HB1  968   5.115   6.278   6.184 -0.7161  0.7297  0.9120
   70SER    HB2  969   5.279   6.308   6.229  0.4937  1.0150 -0.6611
   70SER     OG  970   5.179   6.471   6.165  0.2069 -0.1625 -0.0866
   70SER     HG  971   5.244   6.518   6.113  1.2576 -0.4854  0.9063
   70SER      C  972   5.289   6.150   6.014 -0.2284 -0.2711  0.5949
   70SER      O  973   5.218   6.066   5.959 -0.5055  0.1238  0.3408
   71THR      N  974   5.413   6.127   6.057 -0.1992 -0.0969  0.6071
   71THR      H  975   5.456   6.200   6.111 -2.2632  0.2960  1.8350
   71THR     CA  976   5.473   5.997   6.080  0.7344  0.1540 -0.3319
   71THR     HA  977   5.401   5.933   6.131  1.3095  1.0417  1.7369
   71THR     CB  978   5.511   5.925   5.951 -0.1158 -0.2693 -0.3466
   71THR     HB  979   5.576   5.988   5.891 -1.9756  2.0566 -0.0965
   71THR    CG2  980   5.576   5.790   5.979 -0.3239 -0.2649  0.1754
   71THR   HG21  981   5.511   5.732   6.045 -0.5096 -0.0531  0.1769
   71THR   HG22  982   5.590   5.724   5.894  1.1710  0.4377 -0.1499
   71THR   HG23  983   5.672   5.808   6.028 -1.1807 -0.4429  2.0177
   71THR    OG1  984   5.400   5.894   5.870 -0.3759 -0.9258  0.2414
   71THR    HG1  985   5.327   5.954   5.892  0.8110  1.3564 -1.6272
   71THR      C  986   5.598   6.018   6.165  0.0734  0.3369  0.6137
   71THR      O  987   5.686   6.089   6.118 -0.5379  0.7243  0.0579
   72PRO      N  988   5.609   5.961   6.286  0.0031 -0.8291  0.0882
   72PRO     CD  989   5.524   5.866   6.354 -0.0971 -0.2024  0.8545
   72PRO    HD1  990   5.487   5.791   6.284  0.6963  2.5616 -2.8403
   72PRO    HD2  991   5.446   5.912   6.414 -0.8424 -0.7741  0.3308
   72PRO     CG  992   5.618   5.801   6.457  0.4438 -0.5769  0.1343
   72PRO    HG1  993   5.683   5.724   6.416 -1.2143 -1.6858 -0.5322
   72PRO    HG2  994   5.558   5.764   6.540  0.4465 -1.3697 -0.2067
   72PRO     CB  995   5.704   5.919   6.501  0.2464 -0.2626 -0.3049
   72PRO    HB1  996   5.633   5.972   6.563 -1.5810  0.1287 -2.6048
   72PRO    HB2  997   5.794   5.903   6.560  2.3073  0.5375 -3.0010
   72PRO     CA  998   5.722   5.996   6.370 -0.1274  0.1380 -0.1201
   72PRO     HA  999   5.720   6.097   6.410  1.6170 -0.5200  1.8086
   72PRO      C 1000   5.862   5.971   6.316 -0.0240 -0.2628  0.3213
   72PRO      O 1001   5.876   5.868   6.250 -0.3239  0.0746 -0.2817
   73GLN      N 1002   5.961   6.055   6.347 -0.1720 -0.1287  0.4378
   73GLN      H 1003   5.948   6.127   6.416  0.2545 -1.1931  1.6692
   73GLN     CA 1004   6.088   6.052   6.277 -0.3288 -0.1220  0.1524
   73GLN     HA 1005   6.086   6.030   6.170 -0.2778  0.7168 -0.0335
   73GLN     CB 1006   6.152   6.191   6.285 -0.0976 -0.2371  0.3083
   73GLN    HB1 1007   6.251   6.198   6.241  1.0009  0.0272  2.6877
   73GLN    HB2 1008   6.090   6.264   6.234 -1.3840  0.9475  3.3432
   73GLN     CG 1009   6.170   6.256   6.422 -0.0929  0.1840  0.1086
   73GLN    HG1 1010   6.075   6.263   6.475 -0.1579 -3.8466  0.8740
   73GLN    HG2 1011   6.236   6.192   6.480 -0.0181  2.0806  2.2664
   73GLN     CD 1012   6.241   6.390   6.405 -0.1750  0.1849 -0.2357
   73GLN    OE1 1013   6.183   6.495   6.380 -0.6863 -0.0815 -0.2066
   73GLN    NE2 1014   6.373   6.388   6.418 -0.1868 -0.6052 -0.1888
   73GLN   HE21 1015   6.416   6.479   6.421 -2.3160  0.4781 -0.9309
   73GLN   HE22 1016   6.426   6.302   6.411  0.9807  0.0298  0.5125
   73GLN      C 1017   6.189   5.953   6.332  0.0245 -0.1053 -0.4508
   73GLN      O 1018   6.195   5.931   6.453  0.0407 -0.2056 -0.4702
   74GLY      N 1019   6.281   5.901   6.250  0.2694  0.2967 -0.4365
   74GLY      H 1020   6.280   5.919   6.151 -0.0639 -2.9770 -1.1460
   74GLY     CA 1021   6.337   5.772   6.285 -0.1441  0.1410 -0.3333
   74GLY    HA1 1022   6.416   5.764   6.210 -0.3738 -1.2198 -0.4577
   74GLY    HA2 1023   6.368   5.772   6.389  1.1244  1.4861 -0.6808
   74GLY      C 1024   6.245   5.652   6.266 -0.0544  0.0906 -0.4559
   74GLY      O 1025   6.147   5.664   6.192 -0.3981 -0.0021 -0.0236
   75TYR      N 1026   6.281   5.539   6.327 -0.8379  0.3388  0.4893
   75TYR      H 1027   6.351   5.549   6.400 -0.4827  0.8716  0.0865
   75TYR     CA 1028   6.237   5.402   6.314 -0.8385  0.3701  0.1685
   75TYR     HA 1029   6.131   5.409   6.289 -0.8665  1.8017  0.6047
   75TYR     CB 1030   6.304   5.322   6.202 -0.1775  0.3397  0.5800
   75TYR    HB1 1031   6.268   5.219   6.207 -1.5064  0.8192  3.5611
   75TYR    HB2 1032   6.411   5.324   6.221  0.0195  2.6177 -0.5037
   75TYR     CG 1033   6.268   5.372   6.065  0.0248 -0.3776  0.2606
   75TYR    CD1 1034   6.140   5.349   6.011  0.0814  0.9778 -0.5122
   75TYR    HD1 1035   6.066   5.302   6.075  0.5773  1.0505  0.1340
   75TYR    CE1 1036   6.118   5.387   5.879 -0.7773  0.2772 -0.5812
   75TYR    HE1 1037   6.025   5.364   5.828 -0.4353 -1.1196 -0.6104
   75TYR     CZ 1038   6.214   5.451   5.799  0.1996 -0.5338 -0.0740
   75TYR     OH 1039   6.196   5.482   5.667 -0.1272 -0.2733  0.0294
   75TYR     HH 1040   6.278   5.496   5.618 -2.0468 -0.7249 -3.6620
   75TYR    CE2 1041   6.337   5.484   5.860 -0.1102  0.3675  0.0749
   75TYR    HE2 1042   6.417   5.542   5.815 -0.7873 -0.3245 -2.1864
   75TYR    CD2 1043   6.363   5.442   5.990 -0.5450  0.2784  0.1353
   75TYR    HD2 1044   6.456   5.467   6.039 -1.4326  3.0047  0.5758
   75TYR      C 1045   6.262   5.339   6.450 -0.2192  0.1103 -0.0606
   75TYR      O 1046   6.369   5.354   6.509 -0.3704 -0.2633  0.3135
   76GLY      N 1047   6.151   5.287   6.502  0.0609 -0.4598 -0.0326
   76GLY      H 1048   6.078   5.278   6.434 -0.2105 -0.9984  0.3178
   76GLY     CA 1049   6.132   5.239   6.638 -0.0010 -0.5076 -0.0583
   76GLY    HA1 1050   6.048   5.169   6.642 -0.3021 -0.0972  2.7378
   76GLY    HA2 1051   6.216   5.175   6.663  2.5296  1.5563 -2.6077
   76GLY      C 1052   6.117   5.351   6.739 -0.3518 -0.2729 -0.3679
   76GLY      O 1053   6.177   5.459   6.733 -0.3803 -0.2475 -0.2094
   77SER      N 1054   6.032   5.325   6.839  0.1355  0.1785  0.1728
   77SER      H 1055   5.999   5.230   6.846  1.2451 -0.3373 -1.1690
   77SER     CA 1056   6.009   5.412   6.952  0.2026  0.4812 -0.0441
   77SER     HA 1057   5.992   5.504   6.897  0.2709 -1.1081 -2.9095
   77SER     CB 1058   5.888   5.361   7.030  0.2599 -0.2866 -0.4523
   77SER    HB1 1059   5.895   5.257   7.063  0.9390 -0.2512 -0.4733
   77SER    HB2 1060   5.881   5.419   7.122  2.9678  1.2985 -1.1370
   77SER     OG 1061   5.767   5.384   6.961  0.0361  0.0655  0.0548
   77SER     HG 1062   5.766   5.318   6.892 -0.5364 -1.6393  1.6260
   77SER      C 1063   6.131   5.417   7.044  0.1923  0.2306 -0.0146
   77SER      O 1064   6.195   5.314   7.061 -0.4154 -0.1832 -0.1956
   78THR      N 1065   6.155   5.530   7.112 -0.2035  0.0763  0.3869
   78THR      H 1066   6.090   5.606   7.094  0.5124  0.4518 -0.7008
   78THR     CA 1067   6.271   5.554   7.195  0.0499  0.2847 -0.0256
   78THR     HA 1068   6.356   5.538   7.129 -0.8454  2.4923 -1.8700
   78THR     CB 1069   6.292   5.701   7.229 -0.0459  0.2967 -0.0163
   78THR     HB 1070   6.374   5.709   7.300  0.4385  1.3508 -0.6619
   78THR    CG2 1071   6.334   5.768   7.099 -0.2231  0.2352 -0.1051
   78THR   HG21 1072   6.280   5.745   7.006 -0.8540  2.6685 -0.4286
   78THR   HG22 1073   6.430   5.727   7.070 -0.1728 -0.1977  0.6643
   78THR   HG23 1074   6.334   5.876   7.114 -0.0721 -0.1395  3.1806
   78THR    OG1 1075   6.171   5.769   7.258  0.2311  0.4341  0.8564
   78THR    HG1 1076   6.151   5.739   7.346 -0.8721 -2.4516 -0.2600
   78THR      C 1077   6.278   5.465   7.318  0.0722 -0.1022 -0.3052
   78THR      O 1078   6.178   5.422   7.376 -0.2114  0.4537 -0.3774
   79GLY      N 1079   6.398   5.449   7.375 -0.2003 -0.1616  0.2550
   79GLY      H 1080   6.478   5.476   7.320  0.3368 -3.4075 -0.7771
   79GLY     CA 1081   6.426   5.373   7.495 -0.2327  0.1642  0.4713
   79GLY    HA1 1082   6.405   5.268   7.474  0.1768  0.2651 -0.4783
   79GLY    HA2 1083   6.357   5.412   7.569 -0.1454 -1.3544  1.4032
   79GLY      C 1084   6.571   5.371   7.541 -0.1949 -0.2887  0.3375
   79GLY      O 1085   6.662   5.428   7.481 -0.1177  0.0895  0.8069
   80GLY      N 1086   6.593   5.294   7.649  0.1319 -0.5823  0.0651
   80GLY      H 1087   6.515   5.236   7.675  0.8111 -1.5966 -0.1087
   80GLY     CA 1088   6.715   5.273   7.724  0.2029  0.1578  0.1692
   80GLY    HA1 1089   6.700   5.202   7.805 -0.5877  1.7977  1.5136
   80GLY    HA2 1090   6.752   5.359   7.780  0.6130 -0.6144  1.1166
   80GLY      C 1091   6.830   5.208   7.648 -0.2563  0.0248 -0.4161
   80GLY      O 1092   6.808   5.115   7.570  0.2876 -0.6789  0.2559
   81TYR      N 1093   6.955   5.245   7.675 -0.3189  0.4329 -0.6719
   81TYR      H 1094   6.980   5.322   7.735  1.2093 -1.0144  0.6397
   81TYR     CA 1095   7.069   5.180   7.613 -0.2601 -0.2060  0.1010
   81TYR     HA 1096   7.044   5.137   7.516  1.6568 -0.7064 -0.2163
   81TYR     CB 1097   7.181   5.281   7.598 -0.6153  0.2348  0.3877
   81TYR    HB1 1098   7.222   5.299   7.698  1.3205  0.2662 -0.3630
   81TYR    HB2 1099   7.269   5.244   7.546  0.0248 -0.2197  1.7278
   81TYR     CG 1100   7.152   5.404   7.515 -0.0897 -0.0659 -0.2441
   81TYR    CD1 1101   7.123   5.523   7.581 -0.2422 -0.4178  0.3324
   81TYR    HD1 1102   7.127   5.526   7.689 -1.3367  1.0583  0.3622
   81TYR    CE1 1103   7.081   5.635   7.507  0.1281 -0.5545 -0.0852
   81TYR    HE1 1104   7.052   5.724   7.560 -0.6542 -1.3361  0.8273
   81TYR     CZ 1105   7.073   5.627   7.366 -0.2661 -0.3189 -0.0773
   81TYR     OH 1106   7.013   5.725   7.294 -0.0711 -0.1044  0.0490
   81TYR     HH 1107   7.012   5.708   7.199 -1.6321 -0.8332  0.1751
   81TYR    CE2 1108   7.115   5.508   7.304  0.9634  0.1971 -0.2768
   81TYR    HE2 1109   7.100   5.504   7.197 -1.0293  1.8381 -0.1183
   81TYR    CD2 1110   7.143   5.391   7.375 -0.3413 -0.0997 -0.2249
   81TYR    HD2 1111   7.167   5.297   7.327 -0.9745 -2.1707  3.1136
   81TYR      C 1112   7.118   5.061   7.695 -0.3761 -0.3595 -0.0498
   81TYR      O 1113   7.079   5.049   7.811  0.3474 -0.1271  0.2248
   82GLY      N 1114   7.214   4.981   7.649  0.2844  0.4035 -0.0345
   82GLY      H 1115   7.260   5.007   7.563  0.7710 -1.9856 -0.5780
   82GLY     CA 1116   7.292   4.880   7.718  0.3910  0.0998 -0.5961
   82GLY    HA1 1117   7.221   4.807   7.756  1.6723 -0.5659  0.5863
   82GLY    HA2 1118   7.357   4.830   7.645  2.0623  0.7309  0.4204
   82GLY      C 1119   7.387   4.932   7.825 -0.0465  0.0933 -0.2033
   82GLY      O 1120   7.429   5.047   7.835 -0.2512  0.1697 -0.2210
   83SER      N 1121   7.415   4.836   7.914 -0.1550  0.3837  0.1448
   83SER      H 1122   7.371   4.746   7.912  3.3613 -1.5648  1.4687
   83SER     CA 1123   7.495   4.857   8.033  0.2958 -0.0334 -0.0822
   83SER     HA 1124   7.487   4.771   8.100 -0.5478 -0.8433 -1.1802
   83SER     CB 1125   7.641   4.856   7.988  0.2443 -0.1643 -0.2477
   83SER    HB1 1126   7.679   4.927   7.915 -0.7802 -1.5176 -2.1844
   83SER    HB2 1127   7.703   4.868   8.077 -0.4711 -1.8995  0.5498
   83SER     OG 1128   7.672   4.730   7.933  0.0307 -0.2568 -0.1588
   83SER     HG 1129   7.678   4.671   8.009  2.0739  0.2178  0.1053
   83SER      C 1130   7.452   4.975   8.118 -0.1120  0.1657 -0.5585
   83SER      O 1131   7.537   5.027   8.191  0.2532 -0.4256 -0.5521
   84SER      N 1132   7.324   5.012   8.115 -0.1304  0.1040 -0.5394
   84SER      H 1133   7.269   4.970   8.041 -0.9602 -1.2009  0.7643
   84SER     CA 1134   7.262   5.108   8.203 -0.0272  0.0830 -0.4422
   84SER     HA 1135   7.323   5.132   8.289 -0.1300  2.4980 -0.9537
   84SER     CB 1136   7.249   5.239   8.125  0.0941 -0.0414 -0.6713
   84SER    HB1 1137   7.221   5.323   8.189 -1.5855 -1.3323  0.3690
   84SER    HB2 1138   7.347   5.267   8.087 -0.4685  1.3851 -1.1259
   84SER     OG 1139   7.152   5.233   8.023  0.0421 -0.4881 -0.5971
   84SER     HG 1140   7.163   5.163   7.958  0.0470 -2.0989  1.0669
   84SER      C 1141   7.130   5.053   8.255  0.3066 -0.0613  0.2634
   84SER      O 1142   7.063   4.980   8.182  0.2978  0.1763  0.0288
   85GLN      N 1143   7.092   5.107   8.371 -0.4555  0.6570 -0.3101
   85GLN      H 1144   7.149   5.178   8.414 -2.0001  0.8823  1.4943
   85GLN     CA 1145   6.966   5.071   8.434 -0.0231 -0.0474  0.1519
   85GLN     HA 1146   6.900   5.046   8.351 -0.4442 -0.6042  0.6441
   85GLN     CB 1147   6.978   4.951   8.528 -0.1049 -0.2021 -0.0328
   85GLN    HB1 1148   7.060   4.975   8.595  0.4610 -1.9000 -0.0631
   85GLN    HB2 1149   6.887   4.940   8.586  0.5647  0.3674  1.1603
   85GLN     CG 1150   7.009   4.816   8.463  0.3102  0.2959 -0.8927
   85GLN    HG1 1151   7.032   4.745   8.543  0.0277  1.9874  0.7850
   85GLN    HG2 1152   7.095   4.813   8.396  0.3344  1.3885 -0.9288
   85GLN     CD 1153   6.893   4.753   8.389 -0.2060  0.4524 -0.2257
   85GLN    OE1 1154   6.829   4.658   8.435  0.3829 -0.1569 -0.6434
   85GLN    NE2 1155   6.854   4.799   8.270 -0.2524  0.0177 -0.3799
   85GLN   HE21 1156   6.774   4.761   8.221  0.8314 -1.1121 -1.3751
   85GLN   HE22 1157   6.916   4.866   8.226  0.6900  0.6904  1.8290
   85GLN      C 1158   6.906   5.190   8.506  0.0654  0.0086  0.1343
   85GLN      O 1159   6.972   5.289   8.534 -0.4721  0.3158  0.3327
   86SER      N 1160   6.780   5.182   8.549  0.0925 -0.0721  0.1980
   86SER      H 1161   6.730   5.097   8.524  0.3862 -0.8908  2.1735
   86SER     CA 1162   6.709   5.290   8.614 -0.0426 -0.2915  0.4206
   86SER     HA 1163   6.729   5.384   8.561  0.6582 -0.8067 -0.2474
   86SER     CB 1164   6.558   5.277   8.606 -0.0070 -0.2563 -0.3461
   86SER    HB1 1165   6.534   5.180   8.649 -0.1968 -0.3011 -0.5462
   86SER    HB2 1166   6.512   5.364   8.653 -1.9657 -1.6035  0.3631
   86SER     OG 1167   6.505   5.269   8.475  0.3532  0.8690 -0.5774
   86SER     HG 1168   6.554   5.204   8.424  0.6356  1.1886 -0.7121
   86SER      C 1169   6.757   5.309   8.757  0.2037 -0.1164  0.3171
   86SER      O 1170   6.768   5.209   8.828 -0.0033  0.0323  0.5607
   87SER      N 1171   6.788   5.432   8.799 -0.2101  0.0192  0.2217
   87SER      H 1172   6.770   5.516   8.745 -1.5643 -0.3476  0.0553
   87SER     CA 1173   6.827   5.470   8.933  0.0705  0.1990  0.0899
   87SER     HA 1174   6.860   5.381   8.987  0.0322 -0.6168 -1.1825
   87SER     CB 1175   6.939   5.573   8.941  0.0520  0.2145  0.1619
   87SER    HB1 1176   6.965   5.607   9.041 -1.1062  0.1421  0.5027
   87SER    HB2 1177   6.912   5.666   8.892 -0.0648 -0.1191 -0.4172
   87SER     OG 1178   7.056   5.520   8.881 -0.0761  0.0183  0.0841
   87SER     HG 1179   7.130   5.537   8.940  0.3610 -1.3872 -0.0378
   87SER      C 1180   6.712   5.522   9.018 -0.2349 -0.8499  0.3321
   87SER      O 1181   6.613   5.577   8.973  0.1561 -0.4520 -0.0442
   88GLN      N 1182   6.720   5.502   9.150  0.1129  0.1985  0.4783
   88GLN      H 1183   6.794   5.445   9.188 -1.2165 -0.8986  1.5731
   88GLN     CA 1184   6.630   5.563   9.246 -0.5159  0.1401 -0.0665
   88GLN     HA 1185   6.612   5.666   9.215  0.5647  0.4141  0.1769
   88GLN     CB 1186   6.495   5.491   9.241 -0.3549 -0.1799  0.1707
   88GLN    HB1 1187   6.462   5.489   9.138 -0.0450 -2.4612  0.0760
   88GLN    HB2 1188   6.419   5.538   9.304 -2.9458 -2.3851 -1.1209
   88GLN     CG 1189   6.507   5.347   9.290  0.2319 -0.0574  0.3978
   88GLN    HG1 1190   6.536   5.348   9.396  1.1914  0.0953  0.1455
   88GLN    HG2 1191   6.578   5.291   9.230  0.5885  0.1040  0.6639
   88GLN     CD 1192   6.367   5.286   9.291  0.2523 -0.1120  0.0193
   88GLN    OE1 1193   6.262   5.343   9.263  0.2509 -0.2719 -0.2948
   88GLN    NE2 1194   6.361   5.161   9.337  0.2030 -0.2765 -0.4321
   88GLN   HE21 1195   6.273   5.112   9.335  0.1755 -0.2235 -0.5178
   88GLN   HE22 1196   6.443   5.103   9.348  0.3058 -0.3324 -1.4104
   88GLN      C 1197   6.685   5.575   9.387 -0.0703  0.0614 -0.2332
   88GLN      O 1198   6.799   5.538   9.418 -0.0670  0.2990  0.0473
   89SER      N 1199   6.615   5.636   9.483  0.0303  0.2145 -0.2576
   89SER      H 1200   6.520   5.657   9.458 -0.6391 -2.4326 -0.2665
   89SER     CA 1201   6.663   5.680   9.612 -0.3006 -0.3418  0.0612
   89SER     HA 1202   6.754   5.740   9.609  0.9347 -2.1379  0.2741
   89SER     CB 1203   6.567   5.768   9.693  0.0509 -0.1150  0.2338
   89SER    HB1 1204   6.471   5.717   9.701  0.8776 -1.9037 -0.5527
   89SER    HB2 1205   6.600   5.789   9.795  1.1128  3.4436 -0.6967
   89SER     OG 1206   6.533   5.888   9.629 -0.0492 -0.1803  0.1643
   89SER     HG 1207   6.528   5.961   9.691  1.8059  0.4593 -0.3538
   89SER      C 1208   6.709   5.564   9.698  0.7057 -0.1433 -0.1977
   89SER      O 1209   6.664   5.451   9.678 -0.2123  0.0841  0.5115
   90SER      N 1210   6.800   5.588   9.793 -0.0196  1.1553  0.1873
   90SER      H 1211   6.850   5.675   9.793  0.7578  0.7184  1.2159
   90SER     CA 1212   6.859   5.475   9.861 -0.3558  0.6015 -0.4260
   90SER     HA 1213   6.871   5.388   9.797 -1.5463 -0.0245  0.1650
   90SER     CB 1214   7.006   5.503   9.893 -0.2047 -0.4030 -0.2034
   90SER    HB1 1215   7.029   5.583   9.963  2.8842 -0.3729 -1.1078
   90SER    HB2 1216   7.054   5.413   9.932  3.0748  0.3780 -2.0984
   90SER     OG 1217   7.070   5.538   9.773 -0.0177  0.1383  0.0533
   90SER     HG 1218   7.161   5.566   9.790  0.8412 -1.5944 -1.3580
   90SER      C 1219   6.788   5.435   9.990  0.3803  0.4441 -0.0597
   90SER      O 1220   6.741   5.513  10.072 -0.1737 -0.4495  0.4802
   91TYR      N 1221   6.774   5.307  10.025 -0.0923  0.4278 -0.3055
   91TYR      H 1222   6.724   5.277  10.107  4.2169 -1.2465  2.0092
   91TYR     CA 1223   6.817   5.188   9.955 -0.0778  0.4394 -0.3169
   91TYR     HA 1224   6.867   5.203   9.860 -2.2499 -0.6853 -1.7327
   91TYR     CB 1225   6.904   5.110  10.053 -0.1423  0.2361 -0.4201
   91TYR    HB1 1226   6.854   5.084  10.146 -0.6246 -0.8444 -0.9605
   91TYR    HB2 1227   6.925   5.012  10.009  0.2750  0.4142 -0.6298
   91TYR     CG 1228   7.029   5.190  10.082 -0.0994  0.0462 -0.0814
   91TYR    CD1 1229   7.143   5.185  10.002  0.2579  0.0280  0.4195
   91TYR    HD1 1230   7.132   5.129   9.910  0.9108 -0.9046  0.9007
   91TYR    CE1 1231   7.256   5.264  10.028  0.3576  0.0986 -0.2058
   91TYR    HE1 1232   7.340   5.263   9.960  0.5222 -1.2642 -0.0112
   91TYR     CZ 1233   7.264   5.342  10.145 -0.0857  0.0013 -0.1098
   91TYR     OH 1234   7.380   5.410  10.168  0.0281 -0.0939 -0.3932
   91TYR     HH 1235   7.450   5.380  10.110  1.1340  1.3625  0.1517
   91TYR    CE2 1236   7.156   5.335  10.235  0.0903 -0.8923  0.0403
   91TYR    HE2 1237   7.169   5.387  10.329  1.1228  1.4856 -1.3314
   91TYR    CD2 1238   7.041   5.262  10.202 -0.5998  0.2457 -0.1465
   91TYR    HD2 1239   6.953   5.258  10.264 -2.8792  3.9878 -2.7730
   91TYR      C 1240   6.697   5.101   9.919  0.1204 -0.1192  0.3472
   91TYR      O 1241   6.591   5.115   9.979 -0.3869 -0.0695 -0.5488
   92GLY      N 1242   6.709   5.021   9.813 -0.2064  0.5352 -0.1925
   92GLY      H 1243   6.796   5.007   9.765 -1.0487  0.2462 -1.7041
   92GLY     CA 1244   6.607   4.926   9.771  0.4585 -0.0253 -0.5553
   92GLY    HA1 1245   6.563   4.887   9.862  1.2331  0.6844  0.1393
   92GLY    HA2 1246   6.657   4.843   9.721  0.2284 -1.9215  2.1851
   92GLY      C 1247   6.491   4.979   9.688  0.0716  0.0336  0.0231
   92GLY      O 1248   6.511   5.077   9.617  0.0223 -0.0056 -0.0447
   93GLN      N 1249   6.374   4.914   9.685  0.0882 -0.0178  0.4141
   93GLN      H 1250   6.360   4.826   9.733 -0.3115  0.2113  0.7292
   93GLN     CA 1251   6.259   4.964   9.613  0.3059 -0.3412 -0.1643
   93GLN     HA 1252   6.294   4.991   9.514  0.3572 -0.2555 -0.1221
   93GLN     CB 1253   6.159   4.849   9.596 -0.1646 -0.0041  0.2951
   93GLN    HB1 1254   6.071   4.899   9.555  0.2098  0.7463  0.3722
   93GLN    HB2 1255   6.144   4.803   9.693 -1.3109  1.6765  0.9733
   93GLN     CG 1256   6.199   4.738   9.499 -0.5890 -0.0092  0.1257
   93GLN    HG1 1257   6.122   4.661   9.501  1.7062 -2.5255 -2.1058
   93GLN    HG2 1258   6.210   4.783   9.401 -0.0349  3.1827  1.5164
   93GLN     CD 1259   6.325   4.657   9.525 -0.5663 -0.1383 -0.3725
   93GLN    OE1 1260   6.327   4.567   9.609  0.3559  0.0103 -0.2278
   93GLN    NE2 1261   6.433   4.677   9.449 -0.2290  0.0095  0.1359
   93GLN   HE21 1262   6.520   4.628   9.457 -1.0356 -1.7861 -1.3097
   93GLN   HE22 1263   6.425   4.750   9.379  1.2062 -0.5597 -0.6463
   93GLN      C 1264   6.206   5.093   9.672  1.0780 -0.0672 -0.0607
   93GLN      O 1265   6.242   5.125   9.785  0.3445  0.0287  0.1555
   94GLN      N 1266   6.137   5.176   9.593  0.2821 -0.5625  0.0956
   94GLN      H 1267   6.113   5.142   9.501  1.2759  2.1326 -1.2869
   94GLN     CA 1268   6.090   5.307   9.633  0.2751 -0.3942 -0.4476
   94GLN     HA 1269   6.068   5.295   9.740 -0.7972 -1.8571 -0.7864
   94GLN     CB 1270   6.186   5.421   9.602 -0.3302  0.3873  0.4695
   94GLN    HB1 1271   6.153   5.519   9.635  1.1833  0.9819  0.2797
   94GLN    HB2 1272   6.203   5.416   9.494  0.3240  0.0956  0.5822
   94GLN     CG 1273   6.328   5.403   9.655 -0.2747 -0.6935 -0.0100
   94GLN    HG1 1274   6.399   5.476   9.618  1.6029 -3.0725 -1.3989
   94GLN    HG2 1275   6.375   5.315   9.612  1.6543  0.4357 -0.3079
   94GLN     CD 1276   6.336   5.405   9.807  0.1122  0.2462 -0.0365
   94GLN    OE1 1277   6.241   5.420   9.884  0.0842  0.5097 -0.1225
   94GLN    NE2 1278   6.458   5.385   9.858 -0.0220 -0.3991  0.0440
   94GLN   HE21 1279   6.538   5.355   9.804  0.8954  1.8267  0.0561
   94GLN   HE22 1280   6.468   5.374   9.958  0.7267 -1.9161 -0.1618
   94GLN      C 1281   5.959   5.338   9.563  0.1844  0.2633  0.0054
   94GLN      O 1282   5.933   5.297   9.450  0.0222  0.7935 -0.1551
   95SER      N 1283   5.883   5.426   9.629  0.0349  0.1004  0.0500
   95SER      H 1284   5.917   5.478   9.709 -1.2046  0.2632  0.5042
   95SER     CA 1285   5.756   5.478   9.583  0.0665  0.3786  0.2695
   95SER     HA 1286   5.717   5.396   9.522  4.6894 -2.2223  0.3631
   95SER     CB 1287   5.667   5.501   9.705  0.3151  0.1729  0.4923
   95SER    HB1 1288   5.572   5.551   9.683  0.6117  0.5774  0.1077
   95SER    HB2 1289   5.724   5.567   9.769 -0.6708  2.4664 -0.8875
   95SER     OG 1290   5.628   5.382   9.770 -0.6238 -0.2300 -0.7541
   95SER     HG 1291   5.571   5.411   9.842  0.9367  0.9863  0.0678
   95SER      C 1292   5.768   5.602   9.496 -0.3044  0.2570  0.0395
   95SER      O 1293   5.831   5.702   9.531  0.3805 -0.0831 -0.2167
   96SER      N 1294   5.701   5.602   9.381 -0.2280  0.2455 -0.0056
   96SER      H 1295   5.624   5.537   9.373 -0.9528  0.8476  1.6549
   96SER     CA 1296   5.725   5.686   9.266  0.1177  0.3972  0.1750
   96SER     HA 1297   5.831   5.709   9.259  0.6354 -1.9149 -0.1465
   96SER     CB 1298   5.702   5.609   9.136 -0.6047  0.1188  0.4617
   96SER    HB1 1299   5.716   5.682   9.055  0.3377 -2.3104 -1.6944
   96SER    HB2 1300   5.604   5.563   9.126 -1.1918  1.2002  1.0322
   96SER     OG 1301   5.791   5.501   9.127 -0.0731  0.6023 -0.2860
   96SER     HG 1302   5.745   5.427   9.168 -2.6880  3.0619  1.6378
   96SER      C 1303   5.646   5.816   9.267 -0.2194  0.1941  0.2027
   96SER      O 1304   5.538   5.813   9.325 -0.8336 -0.0812 -0.9232
   97TYR      N 1305   5.692   5.928   9.210  0.1162 -0.0893 -0.0849
   97TYR      H 1306   5.786   5.926   9.174 -0.2313  0.7231 -1.0780
   97TYR     CA 1307   5.605   6.039   9.177 -0.0163 -0.1976 -0.1057
   97TYR     HA 1308   5.545   6.054   9.267 -2.1123 -2.7554 -0.9652
   97TYR     CB 1309   5.699   6.156   9.147 -0.2389  0.0103  0.0020
   97TYR    HB1 1310   5.771   6.122   9.072 -0.4892 -1.2460  0.3124
   97TYR    HB2 1311   5.652   6.239   9.094 -1.3687 -1.1028 -0.7926
   97TYR     CG 1312   5.766   6.207   9.273 -0.0899 -0.2906  0.0487
   97TYR    CD1 1313   5.885   6.151   9.319 -0.7789 -1.4835  0.4298
   97TYR    HD1 1314   5.942   6.079   9.262  0.1952  1.0289 -2.0398
   97TYR    CE1 1315   5.931   6.184   9.447 -0.4360 -0.1590 -0.0042
   97TYR    HE1 1316   6.014   6.131   9.492  0.2401  0.9652  0.0962
   97TYR     CZ 1317   5.856   6.272   9.528 -0.3096 -0.0911  0.0382
   97TYR     OH 1318   5.892   6.303   9.656  0.3124 -0.0553 -0.1408
   97TYR     HH 1319   5.821   6.337   9.710  1.0174 -2.0910  2.2820
   97TYR    CE2 1320   5.737   6.330   9.481 -0.4355 -0.1898  0.2335
   97TYR    HE2 1321   5.686   6.407   9.538 -0.3888 -0.7818  1.0904
   97TYR    CD2 1322   5.695   6.298   9.352  0.4489  0.3593 -0.2022
   97TYR    HD2 1323   5.603   6.342   9.316  1.4334  1.8488 -1.0172
   97TYR      C 1324   5.510   6.008   9.063 -0.2473 -0.2440  0.0990
   97TYR      O 1325   5.548   5.948   8.962 -0.1146  0.1689 -0.0995
   98PRO      N 1326   5.394   6.074   9.050  0.0391  0.1338 -0.5955
   98PRO     CD 1327   5.318   6.111   9.167  0.3656 -0.3766 -0.2183
   98PRO    HD1 1328   5.344   6.212   9.197 -1.8420  0.0000  0.5898
   98PRO    HD2 1329   5.335   6.052   9.257  0.6501  0.7074  0.4504
   98PRO     CG 1330   5.172   6.113   9.123  0.4548  0.2011 -0.5042
   98PRO    HG1 1331   5.113   6.182   9.183  0.6821  1.3427 -1.5684
   98PRO    HG2 1332   5.128   6.013   9.120  0.3982  0.2435 -2.8728
   98PRO     CB 1333   5.178   6.147   8.975 -0.4740  0.0413 -0.5886
   98PRO    HB1 1334   5.200   6.254   8.964  2.3516 -0.4302 -0.3085
   98PRO    HB2 1335   5.096   6.108   8.915  0.1257 -0.1977 -1.2815
   98PRO     CA 1336   5.306   6.074   8.934 -0.3822  0.0291 -0.2768
   98PRO     HA 1337   5.271   5.974   8.911 -0.1533  0.1421 -1.1314
   98PRO      C 1338   5.369   6.126   8.806 -0.0596  0.4876  0.0617
   98PRO      O 1339   5.481   6.177   8.799  0.3196 -0.2914  0.3611
   99GLY      N 1340   5.285   6.120   8.702 -0.1394  0.4005  0.1311
   99GLY      H 1341   5.198   6.072   8.720 -1.3565  2.1508 -0.8175
   99GLY     CA 1342   5.317   6.168   8.569 -0.2878 -0.3338 -0.1782
   99GLY    HA1 1343   5.312   6.088   8.496 -1.3336  0.6758 -1.2481
   99GLY    HA2 1344   5.418   6.209   8.561 -0.1630 -0.9196 -1.8576
   99GLY      C 1345   5.208   6.266   8.529  0.3763  0.5634  0.1708
   99GLY      O 1346   5.104   6.275   8.595  0.1851 -0.2441 -0.0186
  100TYR      N 1347   5.217   6.338   8.417  0.6768  0.4053  0.0943
  100TYR      H 1348   5.296   6.326   8.355  0.4987  1.7210 -0.4267
  100TYR     CA 1349   5.119   6.429   8.362  0.4817  0.1198 -0.0316
  100TYR     HA 1350   5.049   6.462   8.439 -1.1914 -0.8809 -1.0412
  100TYR     CB 1351   5.183   6.543   8.284 -0.2958  0.0195 -0.8419
  100TYR    HB1 1352   5.186   6.530   8.176  1.6600 -0.8595 -0.7282
  100TYR    HB2 1353   5.285   6.560   8.320 -0.5500 -2.1687  1.1439
  100TYR     CG 1354   5.112   6.676   8.299  0.1022  0.0943  0.5408
  100TYR    CD1 1355   5.141   6.755   8.411  0.2231  0.1828  0.4465
  100TYR    HD1 1356   5.223   6.727   8.476 -1.5760 -2.1635  1.8751
  100TYR    CE1 1357   5.079   6.879   8.428  0.2231  0.2627 -0.1123
  100TYR    HE1 1358   5.105   6.946   8.509  0.4244  1.5947 -1.2346
  100TYR     CZ 1359   4.976   6.912   8.337  0.1071  0.3788  0.0628
  100TYR     OH 1360   4.913   7.030   8.363 -0.4785  0.0537  0.1215
  100TYR     HH 1361   4.854   7.061   8.294 -0.5501 -0.4644 -0.0541
  100TYR    CE2 1362   4.954   6.835   8.221 -0.3992 -0.0477  0.4380
  100TYR    HE2 1363   4.879   6.867   8.150  0.7446  1.8162 -0.0111
  100TYR    CD2 1364   5.016   6.711   8.204  0.4319  0.3748  0.3083
  100TYR    HD2 1365   4.992   6.640   8.125  0.8600  0.3355  0.2127
  100TYR      C 1366   5.022   6.351   8.273  0.0902  0.1434  0.3722
  100TYR      O 1367   5.062   6.258   8.203 -0.4301 -0.0795  0.3679
  101GLY      N 1368   4.897   6.398   8.278 -0.1715 -0.5644  0.6089
  101GLY      H 1369   4.879   6.482   8.330  0.3361  0.3878 -0.6961
  101GLY     CA 1370   4.783   6.335   8.214 -0.0173  0.4772 -0.7300
  101GLY    HA1 1371   4.819   6.299   8.117 -0.9049 -2.9019  0.0763
  101GLY    HA2 1372   4.762   6.249   8.277 -0.7632  2.0551  1.2576
  101GLY      C 1373   4.660   6.424   8.210 -0.2000  0.2892  0.3393
  101GLY      O 1374   4.664   6.544   8.239 -0.1657  0.2727  0.4022
  102GLN      N 1375   4.547   6.365   8.171  0.1109 -0.2134  0.1940
  102GLN      H 1376   4.550   6.266   8.149  0.3775 -0.3555  0.8553
  102GLN     CA 1377   4.417   6.427   8.155  0.1916 -0.1141 -0.0779
  102GLN     HA 1378   4.420   6.534   8.175  1.7427 -0.2635  0.5945
  102GLN     CB 1379   4.387   6.418   8.005  0.1041  0.4698 -0.0975
  102GLN    HB1 1380   4.279   6.412   8.003  0.1174  0.3650 -0.5222
  102GLN    HB2 1381   4.432   6.328   7.963 -1.5664 -0.3051 -0.3068
  102GLN     CG 1382   4.445   6.533   7.923 -0.2288  0.7313  0.0311
  102GLN    HG1 1383   4.392   6.622   7.958 -0.1883  1.1813 -1.0186
  102GLN    HG2 1384   4.551   6.539   7.948 -0.1762 -1.4680  0.5661
  102GLN     CD 1385   4.422   6.524   7.773  0.0549 -0.3390  0.0468
  102GLN    OE1 1386   4.343   6.447   7.718  0.1160  0.0224 -0.5533
  102GLN    NE2 1387   4.485   6.614   7.698 -0.6113 -0.1609 -0.3104
  102GLN   HE21 1388   4.557   6.673   7.736 -1.5516 -0.6986  2.4967
  102GLN   HE22 1389   4.479   6.613   7.597  2.2029  1.5058 -0.6117
  102GLN      C 1390   4.318   6.367   8.254  0.3566  0.5802  0.5093
  102GLN      O 1391   4.353   6.268   8.318 -0.1914  0.2167  0.2509
  103GLN      N 1392   4.202   6.431   8.265  0.1216  0.1939  0.2860
  103GLN      H 1393   4.193   6.503   8.194 -0.7376  1.4855  1.6309
  103GLN     CA 1394   4.099   6.393   8.359  0.3600  0.1085  0.5128
  103GLN     HA 1395   4.146   6.344   8.445 -1.8023 -2.7400  0.2359
  103GLN     CB 1396   4.015   6.513   8.402  0.1956  0.0935  0.2285
  103GLN    HB1 1397   3.968   6.560   8.315  2.5205  2.2774  0.0381
  103GLN    HB2 1398   3.942   6.471   8.471 -0.4194  0.7636  0.0050
  103GLN     CG 1399   4.089   6.621   8.479  0.0930  0.0587  0.3775
  103GLN    HG1 1400   4.161   6.571   8.545  2.8229  1.4795 -1.3467
  103GLN    HG2 1401   4.157   6.679   8.417  0.7932  1.1064  2.0525
  103GLN     CD 1402   3.995   6.718   8.549 -0.2152 -0.0954  0.1780
  103GLN    OE1 1403   3.977   6.831   8.506  0.1022  0.0969  0.5464
  103GLN    NE2 1404   3.938   6.680   8.664  0.0624  0.4817  0.5111
  103GLN   HE21 1405   3.886   6.748   8.718  0.3621  0.9094  0.2653
  103GLN   HE22 1406   3.940   6.586   8.702  0.4309 -1.0179 -2.8296
  103GLN      C 1407   4.003   6.290   8.300 -0.7343  0.9850  0.7298
  103GLN      O 1408   3.973   6.305   8.181  0.0807  0.2616  0.4239
  104PRO      N 1409   3.937   6.204   8.377  0.4447 -0.4893  0.1342
  104PRO     CD 1410   3.959   6.189   8.519  0.2994  0.0606  0.2166
  104PRO    HD1 1411   3.949   6.289   8.561 -2.8409 -0.4056  0.8668
  104PRO    HD2 1412   4.057   6.145   8.535  1.2760  1.6703 -1.0726
  104PRO     CG 1413   3.848   6.100   8.576 -0.1120  0.1152 -0.4889
  104PRO    HG1 1414   3.759   6.155   8.604  0.0913  1.1440 -1.7430
  104PRO    HG2 1415   3.886   6.046   8.662 -0.8702  2.7321  1.6023
  104PRO     CB 1416   3.819   6.016   8.451  0.4317 -0.5951 -0.1506
  104PRO    HB1 1417   3.718   5.975   8.460  0.3835 -0.8791 -1.7444
  104PRO    HB2 1418   3.895   5.941   8.429  1.9373  1.2816 -1.6967
  104PRO     CA 1419   3.832   6.113   8.334 -0.1188  0.0663  0.3250
  104PRO     HA 1420   3.882   6.050   8.260  1.1942  2.1352 -0.6714
  104PRO      C 1421   3.702   6.179   8.290  0.1326  0.0995 -0.3830
  104PRO      O 1422   3.678   6.291   8.334 -0.2188  0.1205 -0.6236
  105ALA      N 1423   3.626   6.102   8.211  0.0959 -0.4922  0.2170
  105ALA      H 1424   3.655   6.008   8.187  1.2911  0.2903 -1.6502
  105ALA     CA 1425   3.490   6.129   8.169  0.0890 -0.6626  0.1272
  105ALA     HA 1426   3.483   6.237   8.151  1.2686 -0.2582  1.7964
  105ALA     CB 1427   3.455   6.044   8.048  0.1093 -0.5574  0.0470
  105ALA    HB1 1428   3.525   6.080   7.972  0.8439  2.3913  1.9449
  105ALA    HB2 1429   3.461   5.937   8.067 -0.6071 -0.4313  1.0827
  105ALA    HB3 1430   3.354   6.068   8.012  0.7082  0.0765 -1.2810
  105ALA      C 1431   3.399   6.090   8.284 -0.3864 -0.2725 -0.1127
  105ALA      O 1432   3.416   5.988   8.350  0.1882  0.2390  0.5433
  106PRO      N 1433   3.300   6.175   8.313  0.1742  0.1690  0.5416
  106PRO     CD 1434   3.280   6.302   8.245 -0.3667 -0.4300 -0.4419
  106PRO    HD1 1435   3.372   6.361   8.240 -1.1860  0.8200 -1.6247
  106PRO    HD2 1436   3.233   6.299   8.147  1.1648  0.7503 -1.2530
  106PRO     CG 1437   3.186   6.384   8.334  0.3166 -0.4477  0.3066
  106PRO    HG1 1438   3.230   6.425   8.424  0.7155 -2.7508  1.2486
  106PRO    HG2 1439   3.125   6.458   8.283 -1.4546 -2.0486 -0.0430
  106PRO     CB 1440   3.092   6.271   8.374 -0.3645  0.0040 -0.0082
  106PRO    HB1 1441   3.044   6.283   8.471 -1.4530 -0.5387 -0.4583
  106PRO    HB2 1442   3.020   6.259   8.293 -0.8741 -0.6538  0.5314
  106PRO     CA 1443   3.182   6.149   8.392 -0.2775  0.0456 -0.1566
  106PRO     HA 1444   3.209   6.143   8.498  2.3849  1.5086 -0.6653
  106PRO      C 1445   3.099   6.032   8.342 -0.9334  0.3294  0.2420
  106PRO      O 1446   3.082   6.006   8.223 -0.2229 -0.1460  0.2385
  107SER      N 1447   3.050   5.955   8.439  0.3999 -0.3055  0.4367
  107SER      H 1448   3.086   5.965   8.533  1.7422  0.6862 -0.1469
  107SER     CA 1449   2.949   5.853   8.419 -0.0737  0.2036  0.2019
  107SER     HA 1450   2.993   5.792   8.340 -1.0123  0.4974 -0.5701
  107SER     CB 1451   2.923   5.766   8.541 -0.5994  0.3404  0.1890
  107SER    HB1 1452   2.869   5.821   8.618 -1.4648  0.1954 -0.3086
  107SER    HB2 1453   3.010   5.724   8.593 -1.4997  0.9744  2.3042
  107SER     OG 1454   2.844   5.655   8.504  0.1426 -0.0337 -0.2979
  107SER     HG 1455   2.882   5.579   8.548  2.4670  0.9559 -0.4056
  107SER      C 1456   2.817   5.910   8.369 -0.0754  0.2868  0.2982
  107SER      O 1457   2.769   6.011   8.419 -0.5386  0.1995  0.0367
  108SER      N 1458   2.754   5.842   8.272  0.0409  0.2096  0.2766
  108SER      H 1459   2.792   5.749   8.261 -1.1093 -0.4966  1.8035
  108SER     CA 1460   2.617   5.859   8.229  0.0724  0.3104  0.2151
  108SER     HA 1461   2.606   5.964   8.200 -3.1111 -0.2109 -0.8455
  108SER     CB 1462   2.573   5.773   8.111  0.7946  0.1444  0.0641
  108SER    HB1 1463   2.471   5.800   8.085  0.6228  2.2431  2.5404
  108SER    HB2 1464   2.581   5.670   8.145 -0.9625 -0.2834 -0.6989
  108SER     OG 1465   2.657   5.793   7.998  0.1155 -0.0356 -0.4786
  108SER     HG 1466   2.656   5.710   7.949  0.6277  0.1069 -0.7266
  108SER      C 1467   2.524   5.839   8.348  0.2253  0.1904  0.3148
  108SER      O 1468   2.533   5.742   8.423  0.7417  0.1542  0.2151
  109THR      N 1469   2.431   5.933   8.362  0.1363  0.1534 -0.0273
  109THR      H 1470   2.429   6.008   8.294 -0.4967  0.3519  0.2056
  109THR     CA 1471   2.327   5.946   8.462  0.2290 -0.0019  0.0885
  109THR     HA 1472   2.319   5.851   8.516  0.6126 -0.7553 -1.1258
  109THR     CB 1473   2.355   6.059   8.560 -0.0709  0.2341 -0.0998
  109THR     HB 1474   2.267   6.086   8.619 -0.1331 -0.5567  0.1789
  109THR    CG2 1475   2.467   6.039   8.662  0.1775  0.7098 -0.2761
  109THR   HG21 1476   2.566   6.032   8.618  0.5656 -0.8582  0.7611
  109THR   HG22 1477   2.470   6.122   8.732 -1.1977 -1.4083  2.5050
  109THR   HG23 1478   2.457   5.940   8.707  0.3479  1.4195  1.3924
  109THR    OG1 1479   2.378   6.179   8.490  0.5127  0.3231  0.2425
  109THR    HG1 1480   2.353   6.261   8.534  0.2254  1.6713 -2.2307
  109THR      C 1481   2.193   5.972   8.396  0.3975  0.0711 -0.2272
  109THR      O 1482   2.183   6.061   8.311  0.3079  0.1062 -0.1793
  110SER      N 1483   2.099   5.886   8.435  0.2982  0.2972  0.0392
  110SER      H 1484   2.119   5.810   8.499 -4.0994 -2.0306 -0.9619
  110SER     CA 1485   1.972   5.885   8.366  0.2432 -0.0514  0.1411
  110SER     HA 1486   1.956   5.981   8.316  1.6603  0.4082  0.5167
  110SER     CB 1487   1.994   5.782   8.255  0.6116  0.1393  0.0363
  110SER    HB1 1488   1.978   5.685   8.301 -0.2443 -0.7101 -1.9621
  110SER    HB2 1489   2.095   5.789   8.213  1.3593 -2.7994  1.1253
  110SER     OG 1490   1.910   5.803   8.143  0.5911 -0.8089 -0.1350
  110SER     HG 1491   1.940   5.880   8.095 -0.5017 -0.5333 -0.3940
  110SER      C 1492   1.856   5.831   8.447 -0.0536  0.1448 -0.1499
  110SER      O 1493   1.869   5.775   8.556 -0.0089 -0.0180 -0.2389
  111GLY      N 1494   1.735   5.840   8.391  0.0803  0.3565 -0.4058
  111GLY      H 1495   1.735   5.879   8.298 -0.6370  0.7895 -0.2272
  111GLY     CA 1496   1.607   5.789   8.436  0.3015 -0.1054 -0.2906
  111GLY    HA1 1497   1.616   5.691   8.482 -0.0134 -0.6985 -1.4497
  111GLY    HA2 1498   1.577   5.853   8.519  0.6521  0.2467 -0.4333
  111GLY      C 1499   1.496   5.793   8.331  0.1022  0.3972 -0.0650
  111GLY      O 1500   1.520   5.756   8.217 -0.3066  0.2163 -0.0954
  112SER      N 1501   1.373   5.829   8.369  0.1378  0.8455 -0.3758
  112SER      H 1502   1.369   5.852   8.467 -3.4400  0.8881 -0.3825
  112SER     CA 1503   1.252   5.833   8.289  0.3382 -0.1473 -0.7554
  112SER     HA 1504   1.280   5.810   8.187  0.0374  0.5775 -1.0072
  112SER     CB 1505   1.152   5.734   8.349  0.2855  0.3925  0.0780
  112SER    HB1 1506   1.138   5.752   8.455  0.6377  2.5002 -0.1871
  112SER    HB2 1507   1.054   5.745   8.302 -0.3624 -2.2217  0.6816
  112SER     OG 1508   1.196   5.601   8.337 -0.3259  0.1741  0.2111
  112SER     HG 1509   1.228   5.590   8.247  3.1596  0.3536  1.2527
  112SER      C 1510   1.191   5.973   8.282 -0.1953 -0.3365 -0.1135
  112SER      O 1511   1.193   6.049   8.378  0.2322 -0.0405 -0.3524
  113TYR      N 1512   1.142   6.019   8.167 -0.5797 -0.0866  0.1498
  113TYR      H 1513   1.115   5.942   8.106  1.0163  1.0053 -2.0535
  113TYR     CA 1514   1.106   6.156   8.137  0.1872  0.1702  0.3970
  113TYR     HA 1515   1.083   6.204   8.231 -2.4915  0.8669 -0.5388
  113TYR     CB 1516   1.226   6.232   8.080  0.0610 -0.0279 -0.1446
  113TYR    HB1 1517   1.230   6.199   7.976  1.4015 -0.2123 -0.0492
  113TYR    HB2 1518   1.203   6.338   8.068  1.7630  0.2742 -1.0620
  113TYR     CG 1519   1.361   6.211   8.144  0.1819  0.4847 -0.2270
  113TYR    CD1 1520   1.456   6.121   8.093  0.0129 -0.1402  0.5437
  113TYR    HD1 1521   1.435   6.071   8.000 -0.6453 -0.3367  0.7890
  113TYR    CE1 1522   1.583   6.104   8.150  0.2791 -0.1992 -0.0624
  113TYR    HE1 1523   1.656   6.041   8.101  0.8302  0.8358 -0.6127
  113TYR     CZ 1524   1.605   6.154   8.279  0.2823  0.4338 -0.3042
  113TYR     OH 1525   1.723   6.149   8.348  0.0770 -0.5818 -0.0119
  113TYR     HH 1526   1.698   6.173   8.437  0.3424  0.3588 -0.1870
  113TYR    CE2 1527   1.502   6.235   8.332  0.2963  0.2144  0.0613
  113TYR    HE2 1528   1.513   6.275   8.432 -1.7028 -1.4366  1.0102
  113TYR    CD2 1529   1.382   6.269   8.270 -0.2205 -0.8319  0.4619
  113TYR    HD2 1530   1.311   6.337   8.315  0.9982 -0.3484  1.7069
  113TYR      C 1531   0.979   6.180   8.056  0.4076  0.0697  0.0137
  113TYR      O 1532   0.945   6.102   7.968  0.0706  0.5097 -0.2543
  114GLY      N 1533   0.908   6.289   8.087  0.3885 -0.0612  0.4368
  114GLY      H 1534   0.944   6.344   8.164 -0.4117  1.4414 -0.2238
  114GLY     CA 1535   0.785   6.332   8.024  0.3731 -0.4454  0.1997
  114GLY    HA1 1536   0.807   6.367   7.923 -1.7695 -1.0732 -0.5448
  114GLY    HA2 1537   0.751   6.421   8.077 -1.0791  0.6264 -2.3813
  114GLY      C 1538   0.666   6.237   8.029  0.1637 -0.1965 -0.0154
  114GLY      O 1539   0.669   6.153   8.119  0.1042 -0.2771 -0.0881
  115SER      N 1540   0.566   6.259   7.944  0.1142 -0.1439  0.0563
  115SER      H 1541   0.585   6.327   7.872  2.6694  0.5306  1.2427
  115SER     CA 1542   0.447   6.176   7.935  0.0470 -0.0764  0.3370
  115SER     HA 1543   0.469   6.086   7.992 -0.7507 -0.3240  0.2563
  115SER     CB 1544   0.330   6.247   8.003  0.1016  0.2469  0.0970
  115SER    HB1 1545   0.360   6.288   8.099 -0.9012  1.1497  0.0402
  115SER    HB2 1546   0.249   6.176   8.021  0.4027  0.2645  1.6513
  115SER     OG 1547   0.285   6.342   7.910 -0.2675  0.0705  0.0932
  115SER     HG 1548   0.283   6.430   7.949  2.0978 -0.1088  0.7311
  115SER      C 1549   0.423   6.146   7.788 -0.4713  0.7703  0.2401
  115SER      O 1550   0.459   6.225   7.702  0.1953  0.4625  0.2224
  116SER      N 1551   0.362   6.029   7.766  0.4132  0.2923  0.2590
  116SER      H 1552   0.324   5.984   7.848  0.5355  0.6676  0.5256
  116SER     CA 1553   0.342   5.962   7.640  0.0659  0.5717  0.1646
  116SER     HA 1554   0.346   6.030   7.555 -0.6363 -0.6687 -0.9156
  116SER     CB 1555   0.451   5.859   7.611  0.3083  0.8299  0.1550
  116SER    HB1 1556   0.431   5.825   7.509  1.2921 -0.1356  0.2635
  116SER    HB2 1557   0.550   5.905   7.608  0.4703  0.4402 -1.3083
  116SER     OG 1558   0.452   5.743   7.691 -0.1712  0.2360 -0.6789
  116SER     HG 1559   0.509   5.680   7.647 -0.8480 -0.2246 -0.9234
  116SER      C 1560   0.203   5.902   7.618  0.0633  0.5689  0.1881
  116SER      O 1561   0.144   5.855   7.715  0.5959 -0.3841  0.0688
  117SER      N 1562   0.172   5.856   7.496 -0.3024  0.1955  0.4217
  117SER      H 1563   0.233   5.869   7.417 -0.9636 -1.9894 -0.5447
  117SER     CA 1564   0.043   5.800   7.460  0.0021 -0.4499  0.3068
  117SER     HA 1565  15.790   5.753   7.547  1.0066 -0.5896  0.7827
  117SER     CB 1566  15.742   5.914   7.423  0.2094 -0.3405  0.1142
  117SER    HB1 1567  15.750   6.002   7.487  2.5512  0.7394 -1.5074
  117SER    HB2 1568  15.637   5.885   7.427 -0.3434  1.5504  0.2452
  117SER     OG 1569  15.763   5.959   7.291  0.2691 -0.0362  0.2260
  117SER     HG 1570  15.683   6.005   7.265 -2.1009 -2.7565  2.0746
  117SER      C 1571   0.039   5.698   7.348  0.2849  0.1390 -0.2497
  117SER      O 1572   0.131   5.696   7.267  0.3480 -0.1855 -0.1744
  118GLN      N 1573  15.722   5.623   7.337  0.2046  0.1982  0.1285
  118GLN      H 1574  15.639   5.655   7.384  0.1788  1.9444 -1.0070
  118GLN     CA 1575  15.710   5.510   7.247 -0.1210  0.2796  0.0670
  118GLN     HA 1576   0.009   5.494   7.191  0.6927 -1.9152  1.9235
  118GLN     CB 1577  15.703   5.384   7.332  0.1971  0.0080 -0.3013
  118GLN    HB1 1578  15.766   5.401   7.419 -0.9664 -0.8669  0.7550
  118GLN    HB2 1579  15.601   5.378   7.371 -0.0137 -0.0612 -0.8657
  118GLN     CG 1580  15.733   5.255   7.257 -0.2205 -0.0202 -0.4190
  118GLN    HG1 1581  15.660   5.242   7.177  0.8650 -1.7008 -1.1934
  118GLN    HG2 1582   0.030   5.258   7.196 -0.8431  1.3836 -1.3154
  118GLN     CD 1583  15.739   5.133   7.348  0.1346  0.2770 -0.0389
  118GLN    OE1 1584  15.670   5.106   7.446  0.7684  0.2446  0.4003
  118GLN    NE2 1585   0.029   5.033   7.318  0.0780  0.1907  0.0903
  118GLN   HE21 1586   0.086   5.033   7.235 -0.3828 -0.5610 -0.2382
  118GLN   HE22 1587   0.020   4.952   7.377  0.6329  0.0429 -0.0173
  118GLN      C 1588  15.585   5.525   7.161  0.0403 -0.2859 -0.2707
  118GLN      O 1589  15.478   5.564   7.207  0.0123 -0.3641 -0.2700
  119SER      N 1590  15.603   5.486   7.035  0.4480  0.5302 -0.4705
  119SER      H 1591  15.698   5.470   7.004  0.9969  0.5282  1.1121
  119SER     CA 1592  15.500   5.475   6.933  0.0797 -0.0504 -0.0359
  119SER     HA 1593  15.427   5.552   6.956 -0.5194 -0.5358 -0.2883
  119SER     CB 1594  15.564   5.516   6.801 -0.0270 -0.0245 -0.0792
  119SER    HB1 1595  15.491   5.569   6.740  0.6419  0.3950 -0.5260
  119SER    HB2 1596  15.601   5.429   6.748  0.5762  1.5846 -2.4484
  119SER     OG 1597  15.666   5.612   6.815  0.0001 -0.0995  0.2653
  119SER     HG 1598  15.689   5.635   6.724 -1.8373 -0.2584 -0.2805
  119SER      C 1599  15.432   5.340   6.951 -0.0568  0.0650  0.3275
  119SER      O 1600  15.488   5.243   6.900 -0.0029  0.0760  0.3668
  120SER      N 1601  15.321   5.340   7.025 -0.5703  0.1828 -0.4237
  120SER      H 1602  15.302   5.429   7.069  3.3688  1.5828 -1.1665
  120SER     CA 1603  15.243   5.225   7.068  0.2657 -0.2549 -0.0418
  120SER     HA 1604  15.285   5.132   7.030  0.4640 -0.8803  1.6394
  120SER     CB 1605  15.251   5.210   7.220  0.1121  0.0361 -0.0037
  120SER    HB1 1606  15.218   5.298   7.275 -2.5031 -0.5115 -0.5598
  120SER    HB2 1607  15.352   5.200   7.257  0.0859  0.5187  0.2079
  120SER     OG 1608  15.182   5.097   7.267  0.1892 -0.0498 -0.0983
  120SER     HG 1609  15.136   5.124   7.347 -1.1596 -0.5117 -0.6750
  120SER      C 1610  15.098   5.241   7.026  0.2305 -0.1689  0.1070
  120SER      O 1611  15.042   5.351   7.023  0.3479 -0.1233 -0.5090
  121SER      N 1612  15.028   5.129   7.006  0.1090 -0.1004  0.1512
  121SER      H 1613  15.079   5.043   7.009  2.2861  1.0662 -1.0520
  121SER     CA 1614  14.886   5.127   6.977  0.1679 -0.5888 -0.1023
  121SER     HA 1615  14.832   5.208   7.025  0.1820 -0.2249 -0.6995
  121SER     CB 1616  14.857   5.140   6.828  0.1935 -0.0426 -0.0606
  121SER    HB1 1617  14.752   5.122   6.805  0.8980 -3.0565 -1.3943
  121SER    HB2 1618  14.913   5.065   6.771  0.4103  0.0568  0.0228
  121SER     OG 1619  14.882   5.266   6.770 -0.5510 -0.0498 -0.4114
  121SER     HG 1620  14.902   5.254   6.677  0.7433  2.3925 -0.5395
  121SER      C 1621  14.816   4.999   7.023  0.3111 -0.3467  0.8050
  121SER      O 1622  14.874   4.891   7.012  0.3907 -0.3116  0.8776
  122TYR      N 1623  14.687   5.004   7.057  0.2854 -0.0436  0.6721
  122TYR      H 1624  14.639   5.092   7.064 -0.2693 -0.3499  0.7713
  122TYR     CA 1625  14.613   4.892   7.113  0.0696 -0.2810 -0.0804
  122TYR     HA 1626  14.677   4.838   7.182 -0.3897 -1.9998 -0.9356
  122TYR     CB 1627  14.504   4.950   7.202 -0.2715 -0.4034 -0.4145
  122TYR    HB1 1628  14.546   5.028   7.266 -1.0255  0.0943 -0.5021
  122TYR    HB2 1629  14.484   4.867   7.270 -2.1193  0.7136  0.5124
  122TYR     CG 1630  14.373   4.988   7.138 -0.2203 -0.1919 -0.3952
  122TYR    CD1 1631  14.272   4.890   7.139 -0.4179  0.0133 -0.2890
  122TYR    HD1 1632  14.290   4.800   7.195 -1.2875  0.3714  0.5928
  122TYR    CE1 1633  14.152   4.924   7.076 -0.4579 -0.2762 -0.3706
  122TYR    HE1 1634  14.071   4.853   7.064 -1.7069  1.0983 -0.3557
  122TYR     CZ 1635  14.132   5.056   7.030  0.2384 -0.1878 -0.4300
  122TYR     OH 1636  14.016   5.101   6.974 -0.4291 -0.1561  0.9388
  122TYR     HH 1637  13.950   5.033   6.989 -1.6162  1.1760  2.1674
  122TYR    CE2 1638  14.231   5.156   7.042 -0.2845  0.2272  0.5930
  122TYR    HE2 1639  14.213   5.253   6.997 -0.1037  1.2395  2.6069
  122TYR    CD2 1640  14.354   5.121   7.097 -0.2215  0.0351  0.3317
  122TYR    HD2 1641  14.433   5.195   7.102 -0.0057 -0.1911  0.3299
  122TYR      C 1642  14.565   4.801   7.001 -0.5639  0.1599 -0.1746
  122TYR      O 1643  14.556   4.842   6.885 -0.0981 -0.6130 -0.4876
  123GLY      N 1644  14.519   4.679   7.027 -0.1383  0.0172 -0.0727
  123GLY      H 1645  14.528   4.642   7.120 -1.4521  0.9239  0.4375
  123GLY     CA 1646  14.444   4.603   6.928 -0.6773  0.3159  0.0987
  123GLY    HA1 1647  14.504   4.517   6.898 -1.4202  0.2565 -1.2653
  123GLY    HA2 1648  14.435   4.667   6.841  1.9784  2.1702  1.0582
  123GLY      C 1649  14.305   4.557   6.969 -0.5033 -0.0119  0.3241
  123GLY      O 1650  14.272   4.521   7.082  0.3669  0.2590  0.6745
  124GLN      N 1651  14.218   4.552   6.868 -0.2397  0.2542  0.0845
  124GLN      H 1652  14.247   4.591   6.779  0.6497  1.4220  0.8468
  124GLN     CA 1653  14.081   4.506   6.881 -0.0992 -0.2384 -0.1762
  124GLN     HA 1654  14.049   4.522   6.983 -0.1298 -2.7232  0.2793
  124GLN     CB 1655  13.999   4.580   6.777 -0.4666 -0.3274  0.0509
  124GLN    HB1 1656  13.907   4.526   6.751 -0.2855 -0.0104 -1.3683
  124GLN    HB2 1657  14.050   4.577   6.680  0.3234  0.2968  0.4396
  124GLN     CG 1658  13.982   4.727   6.817  0.5228 -0.1776 -0.0606
  124GLN    HG1 1659  14.074   4.783   6.837 -1.3185  2.4907  1.5251
  124GLN    HG2 1660  13.922   4.733   6.908  0.1633 -0.2982 -0.2885
  124GLN     CD 1661  13.910   4.809   6.711  0.8569  0.4330  0.1795
  124GLN    OE1 1662  13.930   4.790   6.591 -0.0434 -0.2444  0.1245
  124GLN    NE2 1663  13.823   4.906   6.739  0.7305  0.5225 -0.5056
  124GLN   HE21 1664  13.820   4.933   6.836  0.6403  1.5101 -0.7755
  124GLN   HE22 1665  13.762   4.937   6.665 -0.3704 -1.1108 -0.3262
  124GLN      C 1666  14.060   4.357   6.855  0.4315 -0.3162 -0.1880
  124GLN      O 1667  14.140   4.290   6.790  0.3927 -0.4629 -0.0856
  125PRO      N 1668  13.948   4.301   6.903  0.4716 -0.0163  0.2629
  125PRO     CD 1669  13.863   4.361   7.004 -0.0122 -0.1378 -0.0666
  125PRO    HD1 1670  13.902   4.378   7.105 -0.0046 -1.5497  0.1903
  125PRO    HD2 1671  13.838   4.456   6.959 -1.0510 -1.6170 -2.8002
  125PRO     CG 1672  13.736   4.277   7.008 -0.2856  0.2694 -0.3175
  125PRO    HG1 1673  13.661   4.327   6.945 -0.9669 -1.7086 -1.1470
  125PRO    HG2 1674  13.698   4.257   7.108  1.9105 -0.5139  0.4098
  125PRO     CB 1675  13.777   4.144   6.947 -0.3169  0.2434 -0.2796
  125PRO    HB1 1676  13.825   4.085   7.025  2.5978  0.3895 -1.8212
  125PRO    HB2 1677  13.694   4.089   6.902 -0.2189 -0.8925  0.8563
  125PRO     CA 1678  13.889   4.180   6.850  0.0096  0.2725  0.1084
  125PRO     HA 1679  13.961   4.098   6.854  0.3085  0.5663  1.0642
  125PRO      C 1680  13.849   4.215   6.708  0.1100 -0.1918 -0.0377
  125PRO      O 1681  13.783   4.316   6.685  0.2513 -0.0617  0.1286
  126GLN      N 1682  13.888   4.141   6.604  0.3821 -0.3499  0.1749
  126GLN      H 1683  13.931   4.051   6.622  0.2039 -0.3545  0.6043
  126GLN     CA 1684  13.872   4.176   6.464 -0.0255 -0.3608  0.2161
  126GLN     HA 1685  13.850   4.282   6.461  0.4715 -0.2681 -2.1184
  126GLN     CB 1686  13.993   4.127   6.385 -0.1598  0.2385 -0.3681
  126GLN    HB1 1687  13.999   4.019   6.400  1.1800  0.2821 -0.4451
  126GLN    HB2 1688  13.976   4.160   6.282 -2.1176  1.9184  0.4275
  126GLN     CG 1689  14.124   4.191   6.430 -0.6294  0.5777  0.5218
  126GLN    HG1 1690  14.204   4.130   6.388 -1.5259 -0.4512  0.2523
  126GLN    HG2 1691  14.136   4.182   6.538  2.1501  0.6956  0.2893
  126GLN     CD 1692  14.139   4.337   6.392  0.0358  0.4335  0.2114
  126GLN    OE1 1693  14.110   4.427   6.471 -0.2578  0.1136  0.4728
  126GLN    NE2 1694  14.171   4.358   6.264 -0.8167 -0.3083 -0.1390
  126GLN   HE21 1695  14.163   4.452   6.228  0.6412  0.5611  1.6147
  126GLN   HE22 1696  14.166   4.277   6.204  0.3079 -1.4965  1.2834
  126GLN      C 1697  13.748   4.111   6.405  0.0968 -0.0827 -0.3589
  126GLN      O 1698  13.713   3.997   6.434 -0.5393  0.2528  0.2416
  127SER      N 1699  13.676   4.177   6.314  0.3457 -0.1321 -0.5891
  127SER      H 1700  13.705   4.271   6.291  4.0878 -1.3465 -1.5617
  127SER     CA 1701  13.559   4.124   6.246 -0.1630 -0.2891  0.3925
  127SER     HA 1702  13.505   4.054   6.309 -0.1903 -1.2850 -0.7036
  127SER     CB 1703  13.453   4.231   6.221  0.0939 -0.1700 -0.2198
  127SER    HB1 1704  13.482   4.310   6.153 -2.2343  1.1673  0.2449
  127SER    HB2 1705  13.377   4.175   6.167 -0.5803  1.3920 -0.9261
  127SER     OG 1706  13.410   4.290   6.342 -0.0070 -0.5409 -0.0712
  127SER     HG 1707  13.378   4.378   6.318 -0.8385 -0.2695  1.8801
  127SER      C 1708  13.586   4.046   6.118 -0.0074 -0.0792  0.2959
  127SER      O 1709  13.689   4.071   6.056 -0.1096  0.2983  0.2760
  128GLY      N 1710  13.503   3.949   6.079 -0.0727 -0.0234  0.2958
  128GLY      H 1711  13.419   3.936   6.134 -1.7404 -0.5680 -2.2416
  128GLY     CA 1712  13.502   3.876   5.954 -0.3502  0.1710  0.1827
  128GLY    HA1 1713  13.419   3.806   5.947  0.3685 -0.5471 -2.8147
  128GLY    HA2 1714  13.593   3.817   5.939 -1.8726 -2.1236 -0.4704
  128GLY      C 1715  13.506   3.963   5.829  0.9281 -0.4820 -0.2557
  128GLY      O 1716  13.497   4.085   5.841  0.2234 -0.5420 -0.1569
  129SER      N 1717  13.489   3.907   5.710 -0.2915  0.1049 -0.3722
  129SER      H 1718  13.487   3.806   5.701  0.4556  0.1097 -0.6977
  129SER     CA 1719  13.484   3.970   5.579  0.0432 -0.0654 -0.4672
  129SER     HA 1720  13.441   4.070   5.583  0.0363  0.0440 -2.5558
  129SER     CB 1721  13.620   3.988   5.512  0.1921 -0.1385 -0.1887
  129SER    HB1 1722  13.606   4.059   5.431 -1.0791  1.9045  1.6956
  129SER    HB2 1723  13.643   3.895   5.462 -0.8694 -1.4554  1.6523
  129SER     OG 1724  13.730   4.018   5.595  0.2272  0.1474 -0.3371
  129SER     HG 1725  13.801   4.046   5.537  1.3490  0.6427  1.1871
  129SER      C 1726  13.398   3.878   5.494  0.0077 -0.2957 -0.1861
  129SER      O 1727  13.426   3.759   5.490  0.4307 -0.2144  0.3283
  130TYR      N 1728  13.300   3.940   5.426  0.4001 -0.0417 -0.5269
  130TYR      H 1729  13.287   4.038   5.447 -0.5482 -0.1575 -0.5640
  130TYR     CA 1730  13.220   3.876   5.324 -0.0538  0.2859 -0.3795
  130TYR     HA 1731  13.195   3.774   5.353 -1.0013 -0.2221 -2.7269
  130TYR     CB 1732  13.096   3.959   5.292 -0.4384 -0.2103 -0.1869
  130TYR    HB1 1733  13.037   3.905   5.217 -3.5331  3.0310 -0.3490
  130TYR    HB2 1734  13.127   4.056   5.252 -1.2322  0.6369  1.1759
  130TYR     CG 1735  12.995   3.985   5.400  0.2778  0.3887  0.3458
  130TYR    CD1 1736  12.967   4.115   5.444 -0.7474  0.3221 -0.0840
  130TYR    HD1 1737  13.022   4.196   5.396  0.1958  1.2587  2.4180
  130TYR    CE1 1738  12.878   4.145   5.547 -0.2243 -0.2090  0.5319
  130TYR    HE1 1739  12.857   4.245   5.582 -0.5465  0.0304 -0.3173
  130TYR     CZ 1740  12.824   4.033   5.613  0.1242 -0.5767  0.1965
  130TYR     OH 1741  12.734   4.060   5.712  0.1251 -0.0648  0.0569
  130TYR     HH 1742  12.720   4.154   5.726  1.0810  0.0751  0.1531
  130TYR    CE2 1743  12.850   3.900   5.573  0.3104 -0.4967  0.0499
  130TYR    HE2 1744  12.802   3.817   5.623 -0.6161 -0.2200 -0.3689
  130TYR    CD2 1745  12.933   3.876   5.463  0.6644  0.0761  0.1871
  130TYR    HD2 1746  12.961   3.777   5.431 -2.3547 -0.6820 -0.3473
  130TYR      C 1747  13.310   3.857   5.202 -0.0477  0.8053 -0.4575
  130TYR      O 1748  13.400   3.938   5.180  0.2301  0.5206 -0.3658
  131SER      N 1749  13.283   3.748   5.131 -0.4732  0.4878  0.1796
  131SER      H 1750  13.215   3.677   5.156  1.4951 -1.3529  0.6230
  131SER     CA 1751  13.334   3.723   4.997 -0.1568  0.0582  0.3796
  131SER     HA 1752  13.442   3.730   5.011 -0.4640  1.2130  2.6344
  131SER     CB 1753  13.311   3.577   4.958  0.1728  0.2047 -0.3644
  131SER    HB1 1754  13.325   3.563   4.851 -1.6402 -1.3255 -0.4405
  131SER    HB2 1755  13.205   3.557   4.972  0.0234  1.0673 -0.1899
  131SER     OG 1756  13.394   3.484   5.024  0.0476  0.4090  0.0790
  131SER     HG 1757  13.343   3.404   5.039  0.1985  0.4169  0.6857
  131SER      C 1758  13.280   3.815   4.890 -0.0423 -0.2742  0.0318
  131SER      O 1759  13.185   3.796   4.814 -0.0508  0.2592 -0.0978
  132GLN      N 1760  13.352   3.926   4.871  0.2033 -0.5054 -0.4187
  132GLN      H 1761  13.431   3.943   4.931 -1.0229  1.3466  0.8049
  132GLN     CA 1762  13.333   4.021   4.763 -0.0853 -0.0884 -0.0103
  132GLN     HA 1763  13.245   3.995   4.704  1.0708 -0.2917 -1.7211
  132GLN     CB 1764  13.310   4.153   4.835 -0.1483  0.0309 -0.2500
  132GLN    HB1 1765  13.391   4.168   4.906  0.9523  3.3099 -1.9805
  132GLN    HB2 1766  13.331   4.239   4.770  1.0270  0.0258  0.1071
  132GLN     CG 1767  13.176   4.151   4.907 -0.1162 -0.3400 -0.1977
  132GLN    HG1 1768  13.183   4.066   4.974  2.7962  1.4895  2.0836
  132GLN    HG2 1769  13.092   4.149   4.837 -2.2083 -1.3478  2.1860
  132GLN     CD 1770  13.140   4.273   4.991  0.1284 -0.2211 -0.2667
  132GLN    OE1 1771  13.211   4.374   4.994 -0.0741 -0.0841 -0.0855
  132GLN    NE2 1772  13.028   4.281   5.063  0.5134  1.0894  0.2189
  132GLN   HE21 1773  13.017   4.365   5.118 -1.5602  0.3349  1.0534
  132GLN   HE22 1774  12.958   4.209   5.069 -0.4838  2.0174  0.0402
  132GLN      C 1775  13.448   4.034   4.664 -0.2094  0.7060 -0.0512
  132GLN      O 1776  13.553   3.976   4.692 -0.5973  0.0126 -0.0083
  133GLN      N 1777  13.433   4.101   4.549  0.2768  0.5793 -0.1917
  133GLN      H 1778  13.342   4.137   4.527 -0.0067  0.0877  0.1545
  133GLN     CA 1779  13.542   4.136   4.461  0.5562 -0.0894 -0.1184
  133GLN     HA 1780  13.591   4.042   4.436 -0.3123 -0.7029  0.4507
  133GLN     CB 1781  13.494   4.179   4.323 -0.4913 -0.0158  0.2633
  133GLN    HB1 1782  13.443   4.276   4.332  0.0463  0.6936 -2.8546
  133GLN    HB2 1783  13.581   4.196   4.260  0.8365  0.0835  2.0489
  133GLN     CG 1784  13.403   4.077   4.255 -0.3346  0.0223 -0.0032
  133GLN    HG1 1785  13.310   4.064   4.309  0.7550 -1.6967  1.6191
  133GLN    HG2 1786  13.449   3.978   4.265 -0.8312 -0.1535  0.5846
  133GLN     CD 1787  13.396   4.090   4.104  0.0642 -0.0585 -0.0304
  133GLN    OE1 1788  13.452   4.179   4.040  0.2311  0.0274  0.2336
  133GLN    NE2 1789  13.330   3.998   4.033 -0.1723  0.1176 -0.0402
  133GLN   HE21 1790  13.328   4.012   3.933  1.5502  1.8122  0.0861
  133GLN   HE22 1791  13.288   3.920   4.081 -0.2511  0.3963  0.3525
  133GLN      C 1792  13.645   4.221   4.534 -0.0905  0.2750  0.3715
  133GLN      O 1793  13.601   4.300   4.617 -0.1852  0.3072  0.2903
  134PRO      N 1794  13.775   4.215   4.505 -0.2247 -0.2494 -0.1335
  134PRO     CD 1795  13.835   4.140   4.397  0.5867 -0.2910  0.3408
  134PRO    HD1 1796  13.818   4.034   4.414 -0.3938 -0.5682 -1.9555
  134PRO    HD2 1797  13.783   4.162   4.304 -0.5026  0.9980  1.2259
  134PRO     CG 1798  13.984   4.173   4.400  0.5845 -0.3166  0.7038
  134PRO    HG1 1799  14.046   4.086   4.376  1.4474  0.9073 -1.8822
  134PRO    HG2 1800  14.011   4.260   4.340 -2.4687  0.1887 -0.0658
  134PRO     CB 1801  14.008   4.225   4.542 -0.0066  0.1450  0.6347
  134PRO    HB1 1802  14.045   4.138   4.596  2.7227  0.9256  0.1394
  134PRO    HB2 1803  14.084   4.302   4.537 -1.9913  2.1172 -1.2648
  134PRO     CA 1804  13.874   4.284   4.586 -0.3322  0.1396 -0.3282
  134PRO     HA 1805  13.855   4.257   4.690  0.6843  1.9309  0.3499
  134PRO      C 1806  13.876   4.436   4.579 -0.0047  0.1245 -0.5799
  134PRO      O 1807  13.843   4.491   4.475 -0.1490  0.2925 -0.4461
  135SER      N 1808  13.872   4.495   4.699 -0.7282  0.1302 -0.6035
  135SER      H 1809  13.903   4.436   4.776  2.0946  0.1127 -1.6381
  135SER     CA 1810  13.831   4.630   4.729 -0.1580  0.1161  0.2918
  135SER     HA 1811  13.857   4.706   4.655  0.4875  0.7045  1.1002
  135SER     CB 1812  13.680   4.644   4.739 -0.1692  0.2471 -0.0302
  135SER    HB1 1813  13.649   4.624   4.842 -0.6693  1.4832  0.0711
  135SER    HB2 1814  13.642   4.575   4.663  3.1499 -1.9556  0.1111
  135SER     OG 1815  13.646   4.777   4.708  0.1828  0.2260 -0.5260
  135SER     HG 1816  13.631   4.787   4.614  0.2114  0.1827 -0.5350
  135SER      C 1817  13.892   4.687   4.856 -0.5037 -0.0451  0.5280
  135SER      O 1818  13.975   4.628   4.925 -0.0440  0.1446  0.1383
  136TYR      N 1819  13.852   4.809   4.893  0.0633  0.3326 -0.0948
  136TYR      H 1820  13.790   4.855   4.827  0.3362  1.8011  0.6175
  136TYR     CA 1821  13.921   4.899   4.984  0.1323  0.5240 -0.3352
  136TYR     HA 1822  13.996   4.844   5.040 -0.7145 -1.5700 -1.1499
  136TYR     CB 1823  13.997   5.002   4.901  0.2982  0.3123 -0.4453
  136TYR    HB1 1824  13.931   5.079   4.863  1.9823  2.2854  0.4303
  136TYR    HB2 1825  14.057   5.063   4.968 -0.6047  1.0476 -0.3000
  136TYR     CG 1826  14.077   4.959   4.780  0.3054 -0.2493 -0.2451
  136TYR    CD1 1827  14.019   4.964   4.653  0.2959  0.6724 -0.2144
  136TYR    HD1 1828  13.923   5.010   4.635  0.9794  2.1248 -0.2447
  136TYR    CE1 1829  14.086   4.913   4.541 -0.1054  0.4788 -0.3714
  136TYR    HE1 1830  14.041   4.911   4.443  2.5193 -2.1280 -1.6966
  136TYR     CZ 1831  14.210   4.848   4.557 -0.6130 -0.3260  0.3998
  136TYR     OH 1832  14.274   4.795   4.449 -0.2258  0.3053  0.3167
  136TYR     HH 1833  14.364   4.769   4.472  0.0003  0.7493 -0.0246
  136TYR    CE2 1834  14.268   4.837   4.685  0.3363  0.0372  0.0098
  136TYR    HE2 1835  14.359   4.781   4.704 -0.4846 -0.6115  2.2713
  136TYR    CD2 1836  14.200   4.894   4.793  0.2277 -0.3227  0.1324
  136TYR    HD2 1837  14.245   4.884   4.891 -0.0712  0.8357  0.3942
  136TYR      C 1838  13.833   4.977   5.081  0.0977 -0.2328  0.2538
  136TYR      O 1839  13.715   4.998   5.054 -0.0416 -0.9943  0.2564
  137GLY      N 1840  13.891   5.038   5.184  0.0991 -0.3138  0.3015
  137GLY      H 1841  13.989   5.023   5.206 -0.4897 -0.0207  3.5992
  137GLY     CA 1842  13.825   5.107   5.293  0.2423  0.1795  0.0779
  137GLY    HA1 1843  13.893   5.176   5.345 -0.4876  0.8436  0.1622
  137GLY    HA2 1844  13.749   5.168   5.245  0.0778  2.0887  2.5200
  137GLY      C 1845  13.765   5.011   5.394  0.2410 -0.0307 -0.1216
  137GLY      O 1846  13.737   4.896   5.360 -0.0169  0.0616 -0.2200
  138GLY      N 1847  13.751   5.057   5.519  0.1509  0.9307 -0.4760
  138GLY      H 1848  13.754   5.156   5.539  0.3166  0.6931  0.7753
  138GLY     CA 1849  13.704   4.974   5.628 -0.0932  0.8849 -0.6139
  138GLY    HA1 1850  13.780   4.904   5.665 -0.1833  1.9376  1.7933
  138GLY    HA2 1851  13.620   4.918   5.588 -2.4077  2.4900  1.6923
  138GLY      C 1852  13.660   5.063   5.743  0.3996  0.0978  0.2000
  138GLY      O 1853  13.616   5.176   5.720  0.7445  0.1649 -0.1391
  139GLN      N 1854  13.664   5.017   5.868 -0.3828 -0.5294 -0.0029
  139GLN      H 1855  13.701   4.923   5.872  0.1163 -0.3664 -0.7685
  139GLN     CA 1856  13.639   5.089   5.991 -0.1004 -0.2228 -0.1257
  139GLN     HA 1857  13.585   5.181   5.968  0.2195  0.6488  2.2616
  139GLN     CB 1858  13.554   5.011   6.091 -0.2354  0.3122  0.1833
  139GLN    HB1 1859  13.534   5.081   6.172 -0.5535  1.0095 -0.4928
  139GLN    HB2 1860  13.618   4.928   6.121  1.1319  1.5522  0.8191
  139GLN     CG 1861  13.422   4.960   6.035 -0.1118  0.6136 -0.3825
  139GLN    HG1 1862  13.440   4.867   5.981 -2.4644 -0.4517  0.5145
  139GLN    HG2 1863  13.380   5.035   5.968 -1.7139 -0.6686 -0.8875
  139GLN     CD 1864  13.328   4.927   6.150  0.0153 -0.4257 -0.5647
  139GLN    OE1 1865  13.239   4.998   6.195  0.3824 -0.2498 -0.1102
  139GLN    NE2 1866  13.342   4.808   6.209  0.3349  0.2730  0.8139
  139GLN   HE21 1867  13.430   4.761   6.191  0.6763  1.2463 -0.1986
  139GLN   HE22 1868  13.281   4.780   6.284  1.2504 -1.1852  1.0645
  139GLN      C 1869  13.771   5.130   6.055 -0.0309 -0.0436 -0.3837
  139GLN      O 1870  13.849   5.043   6.094 -0.2487 -0.0476  0.0505
  140GLN      N 1871  13.795   5.260   6.073 -0.1950 -0.1300  0.5219
  140GLN      H 1872  13.743   5.322   6.013  1.7201  1.4360  0.3657
  140GLN     CA 1873  13.923   5.309   6.119 -0.1419 -0.0210  0.2601
  140GLN     HA 1874  14.006   5.250   6.080  0.2268  1.4656 -1.3228
  140GLN     CB 1875  13.949   5.446   6.057  0.1014 -0.0809  0.2268
  140GLN    HB1 1876  13.890   5.528   6.099  1.7701  1.4409 -0.2621
  140GLN    HB2 1877  13.924   5.451   5.951 -0.2405  1.3246  0.3521
  140GLN     CG 1878  14.095   5.491   6.051  0.0244  0.1128 -0.2416
  140GLN    HG1 1879  14.126   5.491   6.156  1.0658  0.6621 -0.5401
  140GLN    HG2 1880  14.164   5.425   6.000  1.0714 -0.4286  1.7527
  140GLN     CD 1881  14.113   5.635   6.007 -0.2521  0.4386  0.6829
  140GLN    OE1 1882  14.023   5.707   5.965 -0.4584 -0.0835  0.2167
  140GLN    NE2 1883  14.237   5.684   6.004 -0.0350 -0.1407  0.1755
  140GLN   HE21 1884  14.252   5.773   5.958  0.7957 -1.0241 -1.3730
  140GLN   HE22 1885  14.323   5.630   6.009  0.1304 -0.3943 -2.9261
  140GLN      C 1886  13.925   5.307   6.271  0.0236 -0.1179  0.2572
  140GLN      O 1887  13.864   5.390   6.339 -0.6126 -0.1631 -0.2443
  141GLN      N 1888  13.996   5.207   6.324 -0.1211 -0.1348  0.4228
  141GLN      H 1889  14.033   5.146   6.254 -0.0519  1.4315 -0.9762
  141GLN     CA 1890  14.041   5.202   6.462  0.2792  0.2605  0.3084
  141GLN     HA 1891  13.950   5.178   6.517 -0.0294  0.9497  0.1197
  141GLN     CB 1892  14.145   5.092   6.481  0.2520  0.2015  0.1128
  141GLN    HB1 1893  14.106   4.999   6.439  0.2951  0.3499 -0.2642
  141GLN    HB2 1894  14.231   5.107   6.415  1.0453 -0.9857  0.8535
  141GLN     CG 1895  14.189   5.072   6.625 -0.1205  0.3062  0.2418
  141GLN    HG1 1896  14.263   5.150   6.642 -1.0131  1.5048 -1.1064
  141GLN    HG2 1897  14.104   5.098   6.688 -1.8299 -2.9620 -0.4669
  141GLN     CD 1898  14.260   4.940   6.652  0.2329  0.4067 -0.1853
  141GLN    OE1 1899  14.258   4.844   6.575  0.1249  0.5924 -0.4146
  141GLN    NE2 1900  14.315   4.925   6.773 -0.1991 -0.0824 -0.0470
  141GLN   HE21 1901  14.373   4.847   6.801 -0.5147 -0.3718 -0.1802
  141GLN   HE22 1902  14.314   5.006   6.833  0.4681 -0.1526  0.0674
  141GLN      C 1903  14.084   5.337   6.519 -0.1793  0.5486 -0.0198
  141GLN      O 1904  14.155   5.405   6.445 -0.2799  0.0569 -0.5733
  142SER      N 1905  14.042   5.380   6.638  0.0951  0.6299  0.0488
  142SER      H 1906  13.983   5.316   6.689  2.8916 -0.7044  1.8004
  142SER     CA 1907  14.083   5.502   6.704 -0.0934  0.4464  0.5054
  142SER     HA 1908  14.070   5.583   6.632 -2.0697  0.1638  0.4993
  142SER     CB 1909  13.989   5.529   6.822 -0.5044 -0.0667  0.3010
  142SER    HB1 1910  14.006   5.452   6.897  1.9062  0.0045 -0.0779
  142SER    HB2 1911  13.883   5.542   6.800 -0.3443 -0.3016 -0.6864
  142SER     OG 1912  14.028   5.650   6.884 -0.6834  0.4183 -0.5106
  142SER     HG 1913  13.967   5.670   6.955 -0.0236  0.7584 -0.0339
  142SER      C 1914  14.228   5.491   6.748 -0.0281 -0.2479  0.1129
  142SER      O 1915  14.276   5.385   6.787  0.6071  0.1695  0.4773
  143TYR      N 1916  14.301   5.603   6.741  0.1915 -0.4059 -0.1939
  143TYR      H 1917  14.254   5.688   6.714 -0.5988 -1.4702 -2.3824
  143TYR     CA 1918  14.439   5.610   6.783  0.1321 -0.3107 -0.0129
  143TYR     HA 1919  14.465   5.525   6.846 -0.4973  0.0716  0.7830
  143TYR     CB 1920  14.537   5.612   6.666 -0.1078 -0.2819 -0.2136
  143TYR    HB1 1921  14.545   5.511   6.625 -0.2450  0.2622 -1.6385
  143TYR    HB2 1922  14.633   5.641   6.708 -1.3713  2.9564  0.7655
  143TYR     CG 1923  14.510   5.699   6.545 -0.1011  0.2726  0.1810
  143TYR    CD1 1924  14.542   5.835   6.547  0.3173  0.1747  0.5037
  143TYR    HD1 1925  14.579   5.880   6.638 -2.6888  0.1887  1.8510
  143TYR    CE1 1926  14.504   5.917   6.439  0.4670 -0.6096 -0.1505
  143TYR    HE1 1927  14.537   6.020   6.444 -0.0044 -0.5280  1.8699
  143TYR     CZ 1928  14.430   5.862   6.333  0.7640 -0.3018 -0.5207
  143TYR     OH 1929  14.397   5.937   6.224  0.2559 -0.2535 -0.3353
  143TYR     HH 1930  14.421   6.030   6.233  1.8816 -0.7057  0.2971
  143TYR    CE2 1931  14.402   5.724   6.328  0.2946 -0.2129 -0.3526
  143TYR    HE2 1932  14.345   5.685   6.245  0.5136 -0.8005 -0.2257
  143TYR    CD2 1933  14.449   5.643   6.432  0.1625  0.2312  0.0562
  143TYR    HD2 1934  14.417   5.540   6.427 -1.1380  0.6010  0.1949
  143TYR      C 1935  14.463   5.729   6.875  0.2016 -0.1472 -0.2400
  143TYR      O 1936  14.407   5.837   6.859  0.1406 -0.2075 -0.4463
  144GLY      N 1937  14.551   5.710   6.974 -0.2006 -0.5607  0.0452
  144GLY      H 1938  14.593   5.619   6.979  1.0716 -0.1762 -2.1939
  144GLY     CA 1939  14.586   5.811   7.072 -0.9438  0.2255 -0.4755
  144GLY    HA1 1940  14.615   5.749   7.157 -3.4913 -1.4835 -0.7563
  144GLY    HA2 1941  14.508   5.882   7.100  1.0505  1.8685  1.2745
  144GLY      C 1942  14.710   5.887   7.025 -0.6777  0.1144  0.0431
  144GLY      O 1943  14.756   5.877   6.912  0.0811  0.0070  0.3527
  145GLN      N 1944  14.774   5.965   7.113 -0.5151  0.7117 -0.6024
  145GLN      H 1945  14.734   5.985   7.203  0.4717 -0.8273  0.2173
  145GLN     CA 1946  14.909   6.018   7.106 -0.1499 -0.0613  0.3545
  145GLN     HA 1947  14.923   6.054   7.004 -0.8450  0.5542  0.4701
  145GLN     CB 1948  15.007   5.902   7.118 -0.1418 -0.1052 -0.0905
  145GLN    HB1 1949  15.110   5.929   7.096 -0.6140 -0.0044 -2.3491
  145GLN    HB2 1950  14.981   5.831   7.040  0.8484  0.1449 -0.6555
  145GLN     CG 1951  15.010   5.811   7.241  0.2025 -0.0808 -0.0813
  145GLN    HG1 1952  15.016   5.872   7.331 -0.2966 -1.4471  0.9135
  145GLN    HG2 1953  15.103   5.753   7.239  0.0643 -0.2933 -0.6181
  145GLN     CD 1954  14.895   5.712   7.254 -0.0447  0.1671 -0.3644
  145GLN    OE1 1955  14.796   5.736   7.322  0.1344 -0.3758  0.0981
  145GLN    NE2 1956  14.905   5.589   7.202 -0.4961 -0.2497  0.5130
  145GLN   HE21 1957  14.976   5.563   7.135  0.1112 -1.0111  1.4206
  145GLN   HE22 1958  14.818   5.538   7.196 -0.6965  0.0104  1.1618
  145GLN      C 1959  14.935   6.133   7.202  0.1143  0.6193 -0.5109
  145GLN      O 1960  14.859   6.149   7.298  0.3211  0.3075 -0.2908
  146GLN      N 1961  15.040   6.210   7.177  0.2373  0.4511 -0.5109
  146GLN      H 1962  15.094   6.198   7.092  1.2703  0.6898  0.0938
  146GLN     CA 1963  15.070   6.327   7.256  0.3067  0.1028 -0.0147
  146GLN     HA 1964  14.979   6.379   7.286  0.5421 -0.1950  1.2545
  146GLN     CB 1965  15.135   6.290   7.389  0.8148  0.6292 -0.1121
  146GLN    HB1 1966  15.083   6.211   7.443  2.6789 -0.5591  0.0460
  146GLN    HB2 1967  15.155   6.377   7.451  1.2299  0.2732  0.2566
  146GLN     CG 1968  15.274   6.233   7.361  0.3552 -0.5515 -0.0675
  146GLN    HG1 1969  15.266   6.153   7.288 -3.1713 -0.0096 -0.4205
  146GLN    HG2 1970  15.343   6.309   7.323  2.7163 -1.2924  2.3442
  146GLN     CD 1971  15.331   6.165   7.485  0.1591 -0.4421  0.0838
  146GLN    OE1 1972  15.279   6.175   7.596  0.4493 -0.3539  0.2116
  146GLN    NE2 1973  15.441   6.090   7.481  0.4129 -0.0862  0.3688
  146GLN   HE21 1974  15.469   6.047   7.568  1.2553 -1.5183 -0.5621
  146GLN   HE22 1975  15.490   6.086   7.393 -1.5047 -2.2261 -0.6912
  146GLN      C 1976  15.161   6.421   7.178  0.1644  0.0981 -0.1883
  146GLN      O 1977  15.227   6.377   7.084  0.3209 -0.2398  0.0773
  147GLN      N 1978  15.151   6.549   7.212 -1.2067 -0.0549  0.0522
  147GLN      H 1979  15.109   6.569   7.301  0.1430  0.6554  0.5609
  147GLN     CA 1980  15.216   6.658   7.140 -0.2676 -0.2226  0.6239
  147GLN     HA 1981  15.203   6.637   7.034 -2.7599 -1.3163  1.0564
  147GLN     CB 1982  15.136   6.783   7.176 -0.1220  0.1055 -0.1899
  147GLN    HB1 1983  15.033   6.760   7.149 -0.0576 -3.4063  2.0168
  147GLN    HB2 1984  15.144   6.801   7.283  0.2929 -3.2042  0.4264
  147GLN     CG 1985  15.186   6.902   7.093  0.2313  0.1008  0.0132
  147GLN    HG1 1986  15.294   6.906   7.108  0.6268 -1.8800 -1.7557
  147GLN    HG2 1987  15.169   6.887   6.987  2.1354 -2.2443 -0.0494
  147GLN     CD 1988  15.125   7.037   7.126  0.0014 -0.0995  0.4136
  147GLN    OE1 1989  15.030   7.082   7.062  0.1822  0.0352  0.2429
  147GLN    NE2 1990  15.177   7.105   7.229 -0.5469 -0.4017  0.9024
  147GLN   HE21 1991  15.257   7.065   7.275  0.2378  1.7990  1.6039
  147GLN   HE22 1992  15.147   7.199   7.251  0.1587  0.7117 -2.2707
  147GLN      C 1993  15.367   6.659   7.160 -0.1699 -0.1969 -0.0991
  147GLN      O 1994  15.416   6.667   7.272 -0.5635  0.5332  0.0302
  148SER      N 1995  15.450   6.642   7.057  0.1753  0.0476  0.1380
  148SER      H 1996  15.406   6.641   6.966 -1.5550 -1.7570  0.9158
  148SER     CA 1997  15.595   6.648   7.059  0.1933 -0.4246  0.5521
  148SER     HA 1998  15.634   6.567   7.120  0.7960 -0.1347  0.5654
  148SER     CB 1999  15.663   6.621   6.926 -0.5386 -0.1025  0.1069
  148SER    HB1 2000  15.648   6.711   6.866  0.8408  0.3181  0.3644
  148SER    HB2 2001  15.769   6.608   6.947 -0.7744 -1.3831  0.5956
  148SER     OG 2002  15.602   6.507   6.869 -0.1959 -0.2980  0.1255
  148SER     HG 2003  15.624   6.503   6.776 -1.2851 -1.8650 -0.1029
  148SER      C 2004  15.648   6.782   7.109 -0.2635  0.1351 -0.4283
  148SER      O 2005  15.590   6.887   7.084  0.0264  0.3311 -0.2915
  149TYR      N 2006  15.762   6.777   7.178 -0.3002  0.1913 -0.3623
  149TYR      H 2007   0.016   6.688   7.191 -1.6920 -0.4151  0.7788
  149TYR     CA 2008   0.033   6.897   7.227 -0.0731 -0.0712 -0.0094
  149TYR     HA 2009  15.753   6.961   7.278 -0.0073  1.2917 -1.5466
  149TYR     CB 2010   0.134   6.861   7.335 -0.6579 -0.6073  0.3677
  149TYR    HB1 2011   0.208   6.800   7.283 -0.6546  2.2333 -3.3690
  149TYR    HB2 2012   0.075   6.805   7.408  0.2014  0.7011  2.1473
  149TYR     CG 2013   0.198   6.986   7.391 -0.5876 -0.1458 -0.7178
  149TYR    CD1 2014   0.331   7.015   7.358 -0.5095  0.2896 -0.0390
  149TYR    HD1 2015   0.390   6.946   7.300  1.6097  1.6881  0.3586
  149TYR    CE1 2016   0.388   7.136   7.400 -0.5312  0.3200 -0.0964
  149TYR    HE1 2017   0.494   7.151   7.383 -0.2347 -0.8199  0.6222
  149TYR     CZ 2018   0.318   7.227   7.481 -0.1559  0.3521  0.1911
  149TYR     OH 2019   0.380   7.339   7.531  0.4694  0.0065  0.2021
  149TYR     HH 2020   0.471   7.343   7.503  0.2455  0.6868 -0.4684
  149TYR    CE2 2021   0.185   7.198   7.515  0.0055 -0.3568  0.2321
  149TYR    HE2 2022   0.135   7.272   7.576  0.6752 -2.8768  4.2967
  149TYR    CD2 2023   0.128   7.078   7.470  0.1696 -0.4980  0.3960
  149TYR    HD2 2024   0.024   7.062   7.493 -0.6961  2.2425 -1.0652
  149TYR      C 2025   0.092   6.986   7.119 -0.4454  0.0609 -0.1083
  149TYR      O 2026   0.139   6.944   7.013 -0.4135 -0.5728  0.1545
  150ASN      N 2027   0.076   7.117   7.136  0.6904  0.1772  0.1368
  150ASN      H 2028   0.021   7.145   7.216 -0.1485  0.8646 -0.6570
  150ASN     CA 2029   0.107   7.222   7.041 -0.1007  0.4518  0.1737
  150ASN     HA 2030   0.185   7.191   6.971 -0.3884  1.3504 -0.5629
  150ASN     CB 2031  15.785   7.260   6.949 -0.1852 -0.1824  0.0081
  150ASN    HB1 2032  15.765   7.175   6.884 -0.3692 -0.3936  0.3370
  150ASN    HB2 2033  15.691   7.294   6.994  0.2131  0.9323  0.0271
  150ASN     CG 2034   0.038   7.376   6.862  0.5016 -0.0963  0.4846
  150ASN    OD1 2035  15.782   7.487   6.881  0.0422 -0.2560  0.2285
  150ASN    ND2 2036   0.123   7.357   6.760 -0.2850 -0.1493 -0.1663
  150ASN   HD21 2037   0.165   7.267   6.742 -0.5772 -0.1513 -0.8718
  150ASN   HD22 2038   0.153   7.435   6.705 -2.2277  1.0689  0.3633
  150ASN      C 2039   0.153   7.345   7.118  0.1126  0.1523  0.5306
  150ASN      O 2040   0.071   7.413   7.180 -0.0135  0.0582  0.4686
  151PRO      N 2041   0.281   7.381   7.108  0.0929 -0.0316 -0.5271
  151PRO     CD 2042   0.388   7.313   7.036 -0.0456 -0.1992 -0.5760
  151PRO    HD1 2043   0.372   7.206   7.048 -1.3915  0.1476  1.3395
  151PRO    HD2 2044   0.393   7.354   6.935  3.7433  0.0126 -0.4289
  151PRO     CG 2045   0.516   7.348   7.112 -0.1826  0.2218 -0.5344
  151PRO    HG1 2046   0.605   7.339   7.051 -0.0134  0.7361 -0.3652
  151PRO    HG2 2047   0.536   7.275   7.191 -0.4298  0.7767  0.0481
  151PRO     CB 2048   0.488   7.485   7.172 -0.4381 -0.2304  0.4006
  151PRO    HB1 2049   0.536   7.494   7.270 -2.6167  1.5909  1.4126
  151PRO    HB2 2050   0.504   7.559   7.094  1.6920 -0.0574  0.9317
  151PRO     CA 2051   0.336   7.484   7.193 -0.5153 -0.0160 -0.1449
  151PRO     HA 2052   0.322   7.450   7.295  0.1481  1.4621  0.4824
  151PRO      C 2053   0.265   7.618   7.185 -0.0165  0.2482 -0.2360
  151PRO      O 2054   0.230   7.672   7.290 -0.2592 -0.2433 -0.0631
  152PRO      N 2055   0.243   7.681   7.070  0.0598 -0.1370 -0.4613
  152PRO     CD 2056   0.286   7.644   6.936  0.5618  0.2814 -0.4164
  152PRO    HD1 2057   0.210   7.576   6.900  2.2487 -2.5912  1.0513
  152PRO    HD2 2058   0.380   7.588   6.934  0.0021 -0.6442 -1.2861
  152PRO     CG 2059   0.296   7.773   6.854 -0.5718  0.2366 -0.6376
  152PRO    HG1 2060   0.390   7.825   6.873 -0.6710 -0.0556  0.7534
  152PRO    HG2 2061   0.283   7.755   6.748  0.7169  0.0613 -0.7869
  152PRO     CB 2062   0.188   7.860   6.917 -0.3292  0.2859 -0.2826
  152PRO    HB1 2063   0.207   7.967   6.911  2.6394 -0.0940  0.6201
  152PRO    HB2 2064   0.094   7.842   6.864  1.0393 -0.3203 -2.6640
  152PRO     CA 2065   0.174   7.809   7.060 -0.6774 -0.5390 -0.6042
  152PRO     HA 2066   0.225   7.885   7.119  0.3793 -0.3029 -1.7798
  152PRO      C 2067   0.031   7.805   7.111 -0.1696 -0.8187  0.8643
  152PRO      O 2068  15.784   7.910   7.161  0.1868  0.1071 -0.7072
  153GLN      N 2069  15.746   7.699   7.090 -0.6235 -0.2641 -0.3718
  153GLN      H 2070  15.784   7.617   7.044  2.8301  0.5036  0.7659
  153GLN     CA 2071  15.603   7.705   7.108 -0.5539  0.1630  0.0511
  153GLN     HA 2072  15.564   7.777   7.037  0.1933 -0.2691 -0.8131
  153GLN     CB 2073  15.548   7.565   7.079 -0.0995 -0.0403  0.1577
  153GLN    HB1 2074  15.602   7.499   7.147 -1.7625 -1.3007  0.3227
  153GLN    HB2 2075  15.572   7.542   6.975 -1.5007  1.1663 -0.4719
  153GLN     CG 2076  15.402   7.531   7.110 -0.2261 -0.3860 -0.7990
  153GLN    HG1 2077  15.341   7.580   7.034  0.2206 -0.2807 -1.0996
  153GLN    HG2 2078  15.373   7.556   7.212  0.2240 -2.6171 -0.0637
  153GLN     CD 2079  15.365   7.384   7.095 -0.8292 -0.4040  0.7408
  153GLN    OE1 2080  15.431   7.301   7.157 -0.0949 -0.3615  0.0336
  153GLN    NE2 2081  15.255   7.354   7.026 -0.6048 -0.4498  0.4033
  153GLN   HE21 2082  15.227   7.257   7.017  2.1320 -1.3809  0.8426
  153GLN   HE22 2083  15.180   7.419   7.011 -3.6857 -3.0584  2.9580
  153GLN      C 2084  15.548   7.757   7.240 -0.5605 -0.1871  0.1898
  153GLN      O 2085  15.445   7.825   7.244 -0.6510 -0.2728 -0.5337
  154GLY      N 2086  15.613   7.735   7.354 -0.0549  0.4048  0.0250
  154GLY      H 2087  15.705   7.694   7.348  0.7319  2.3022 -1.6181
  154GLY     CA 2088  15.563   7.765   7.487  0.6389  0.0945  0.3609
  154GLY    HA1 2089  15.642   7.746   7.560  0.6193  1.3565  0.7402
  154GLY    HA2 2090  15.519   7.864   7.476  2.0820  0.6080 -1.2728
  154GLY      C 2091  15.462   7.665   7.540  0.5280  0.1329  0.2214
  154GLY      O 2092  15.358   7.718   7.580  0.3013 -0.1972  0.0700
  155TYR      N 2093  15.482   7.533   7.540  0.0686  0.0592  0.3700
  155TYR      H 2094  15.566   7.500   7.494  0.2224 -0.0126  0.6958
  155TYR     CA 2095  15.390   7.446   7.609 -0.5554  0.0572 -0.4496
  155TYR     HA 2096  15.313   7.498   7.666  0.2899 -0.1698  0.9502
  155TYR     CB 2097  15.321   7.363   7.501  0.0058 -0.2879 -0.5462
  155TYR    HB1 2098  15.288   7.431   7.423  0.5992  0.6930  0.0313
  155TYR    HB2 2099  15.395   7.297   7.455 -0.6978 -1.1455 -0.4605
  155TYR     CG 2100  15.206   7.277   7.547 -0.3451  0.3644 -0.1854
  155TYR    CD1 2101  15.220   7.140   7.572  0.6532  0.6373  0.7753
  155TYR    HD1 2102  15.311   7.084   7.555  0.0171 -0.9245  2.1689
  155TYR    CE1 2103  15.111   7.064   7.616  0.1864  0.9743  0.2005
  155TYR    HE1 2104  15.120   6.959   7.637 -0.0735  1.6559  4.6380
  155TYR     CZ 2105  14.985   7.124   7.636 -0.0060  0.5208  0.3433
  155TYR     OH 2106  14.881   7.047   7.680  0.4496 -0.4511 -0.2438
  155TYR     HH 2107  14.808   7.108   7.694  0.6649 -0.2399 -0.0333
  155TYR    CE2 2108  14.973   7.264   7.623  0.0333  0.5194  0.3009
  155TYR    HE2 2109  14.877   7.310   7.639 -0.7509 -0.5143 -1.1840
  155TYR    CD2 2110  15.083   7.337   7.575 -0.1674  0.6348  0.0145
  155TYR    HD2 2111  15.076   7.443   7.558 -0.5946  0.4348 -1.1549
  155TYR      C 2112  15.458   7.353   7.709 -0.2971 -0.1580 -0.8241
  155TYR      O 2113  15.577   7.326   7.696 -0.0820  0.1749  0.3779
  156GLY      N 2114  15.384   7.311   7.812  0.4063  0.4267 -0.0728
  156GLY      H 2115  15.286   7.334   7.810  0.5252  0.9156 -2.2438
  156GLY     CA 2116  15.414   7.196   7.895  0.1065  0.1974 -0.2803
  156GLY    HA1 2117  15.423   7.108   7.831 -0.4522  1.8473 -2.7538
  156GLY    HA2 2118  15.352   7.180   7.983 -0.6165 -1.3252 -1.0420
  156GLY      C 2119  15.551   7.211   7.960  0.3844 -0.4386 -0.7126
  156GLY      O 2120  15.602   7.320   7.987 -0.7080 -0.1042  0.0361
  157GLN      N 2121  15.615   7.094   7.970  0.2316 -0.4162  0.7603
  157GLN      H 2122  15.558   7.018   7.936  1.2148  0.4075 -3.2697
  157GLN     CA 2123  15.751   7.071   8.014  0.5697 -0.4654 -0.2754
  157GLN     HA 2124  15.779   7.151   8.082 -0.5615 -1.3104  1.2441
  157GLN     CB 2125  15.754   6.947   8.102  0.5087 -0.5305 -0.3645
  157GLN    HB1 2126  15.664   6.952   8.163  0.6144  2.8026 -0.3244
  157GLN    HB2 2127  15.751   6.857   8.040  0.8781 -0.7071 -0.1342
  157GLN     CG 2128   0.085   6.949   8.190  0.3680  0.1270 -0.1814
  157GLN    HG1 2129   0.182   6.953   8.140  1.1571  0.0234  1.2765
  157GLN    HG2 2130   0.082   7.036   8.256 -1.1865 -0.1188  0.0961
  157GLN     CD 2131   0.085   6.825   8.278  0.3095  0.0137 -0.3403
  157GLN    OE1 2132   0.144   6.720   8.254 -0.6449 -0.7277  0.5169
  157GLN    NE2 2133   0.031   6.838   8.399  0.7381  0.5170 -0.1982
  157GLN   HE21 2134   0.038   6.762   8.465 -0.0260 -0.9434 -1.7291
  157GLN   HE22 2135  15.789   6.931   8.417 -0.4550 -0.1570  1.1799
  157GLN      C 2136   0.053   7.076   7.895 -0.1115 -0.0278 -0.8105
  157GLN      O 2137   0.031   7.014   7.791 -0.2707 -0.8105 -0.3198
  158GLN      N 2138   0.166   7.143   7.922 -0.1008 -0.2829 -0.1932
  158GLN      H 2139   0.172   7.194   8.008 -1.5004 -0.2379 -0.1064
  158GLN     CA 2140   0.284   7.124   7.840 -0.0026  0.1773 -0.1579
  158GLN     HA 2141   0.263   7.152   7.737  0.5863 -0.5557 -0.4868
  158GLN     CB 2142   0.401   7.212   7.885 -0.1080  0.2367  0.0026
  158GLN    HB1 2143   0.485   7.190   7.819 -0.6989 -0.1646 -0.6360
  158GLN    HB2 2144   0.435   7.171   7.980  0.9153 -1.7951 -1.1668
  158GLN     CG 2145   0.377   7.362   7.898  0.6031  0.4300 -0.8178
  158GLN    HG1 2146   0.322   7.385   7.989  1.0670 -0.7193 -0.2270
  158GLN    HG2 2147   0.314   7.390   7.814 -1.3659 -0.3616  0.3451
  158GLN     CD 2148   0.508   7.440   7.906  0.8274 -0.0445  0.3384
  158GLN    OE1 2149   0.621   7.393   7.897  0.8469  0.0630  0.0017
  158GLN    NE2 2150   0.486   7.570   7.928 -0.3559 -0.2256  0.3101
  158GLN   HE21 2151   0.562   7.633   7.908  0.2306 -0.9126  0.3211
  158GLN   HE22 2152   0.394   7.611   7.924 -0.0154  0.6361  0.9384
  158GLN      C 2153   0.330   6.980   7.825  0.0293  0.1204  0.4596
  158GLN      O 2154   0.323   6.902   7.921 -0.1464 -0.2658  0.1371
  159ASN      N 2155   0.385   6.940   7.710 -0.0856  0.2167  0.3709
  159ASN      H 2156   0.384   7.003   7.632  0.4632 -1.0333 -0.6741
  159ASN     CA 2157   0.434   6.805   7.691  0.0495  0.2468  0.4997
  159ASN     HA 2158   0.460   6.758   7.786  0.4165 -3.6597 -1.3144
  159ASN     CB 2159   0.317   6.732   7.625  0.2165  0.0092  0.4625
  159ASN    HB1 2160   0.237   6.721   7.699  0.0866 -1.8519  0.0738
  159ASN    HB2 2161   0.299   6.794   7.537  0.0469 -1.4503 -0.5684
  159ASN     CG 2162   0.346   6.588   7.587 -0.0643  0.0956 -0.0927
  159ASN    OD1 2163   0.317   6.553   7.473  0.4007  0.2992 -0.2721
  159ASN    ND2 2164   0.372   6.503   7.687 -0.0919 -0.6213 -0.6914
  159ASN   HD21 2165   0.385   6.537   7.781 -0.2377  2.2759 -1.6235
  159ASN   HD22 2166   0.378   6.404   7.665 -2.0249 -1.3067  1.4261
  159ASN      C 2167   0.559   6.810   7.603  0.3508  0.5978  0.9489
  159ASN      O 2168   0.575   6.908   7.530 -0.0640 -0.0386  0.0017
  160GLN      N 2169   0.645   6.709   7.609  0.0310  0.2802  0.2683
  160GLN      H 2170   0.623   6.637   7.677  2.1678 -0.5669  0.1479
  160GLN     CA 2171   0.763   6.690   7.527 -0.0554  0.3995  0.1161
  160GLN     HA 2172   0.823   6.777   7.555 -2.9385  2.0703  1.6161
  160GLN     CB 2173   0.837   6.563   7.568  0.1595  0.4622 -0.0784
  160GLN    HB1 2174   0.852   6.562   7.676 -2.2508  0.2454  0.2957
  160GLN    HB2 2175   0.939   6.562   7.530  0.5283  1.7005  0.7814
  160GLN     CG 2176   0.774   6.430   7.532  0.4358  0.2828  0.0912
  160GLN    HG1 2177   0.665   6.433   7.535  0.3092 -2.1699  0.1014
  160GLN    HG2 2178   0.805   6.415   7.428  0.5985  1.6410 -0.0627
  160GLN     CD 2179   0.832   6.311   7.607  0.3006  0.0750 -0.1300
  160GLN    OE1 2180   0.953   6.297   7.627  0.2342 -0.3045  0.0174
  160GLN    NE2 2181   0.738   6.222   7.640 -0.0227  0.4914  0.0766
  160GLN   HE21 2182   0.639   6.237   7.634  0.0224  0.8157  0.1006
  160GLN   HE22 2183   0.760   6.144   7.701 -0.1613  1.4558  1.4081
  160GLN      C 2184   0.730   6.690   7.379 -0.4404  1.0004  0.1953
  160GLN      O 2185   0.619   6.655   7.339  0.1181  0.0450 -0.6094
  161TYR      N 2186   0.828   6.729   7.297  0.2029 -0.8710  0.0033
  161TYR      H 2187   0.907   6.773   7.342 -0.4653  1.3247 -0.8127
  161TYR     CA 2188   0.824   6.720   7.152 -0.2086 -0.0637 -0.0414
  161TYR     HA 2189   0.787   6.619   7.138 -0.3873 -0.1079  0.6865
  161TYR     CB 2190   0.725   6.823   7.097  0.0045 -0.0519 -0.4026
  161TYR    HB1 2191   0.693   6.788   6.998  1.0288 -1.9045 -0.1254
  161TYR    HB2 2192   0.634   6.821   7.157 -0.4026  2.8590 -0.8105
  161TYR     CG 2193   0.765   6.968   7.100  0.0839 -0.0854  0.4409
  161TYR    CD1 2194   0.749   7.039   7.219 -0.1573  0.4249  0.1074
  161TYR    HD1 2195   0.724   6.982   7.307 -0.0792 -1.1506 -0.8537
  161TYR    CE1 2196   0.794   7.172   7.223  0.0528  0.3616 -0.1564
  161TYR    HE1 2197   0.766   7.235   7.305  1.8404 -1.4004  1.9244
  161TYR     CZ 2198   0.861   7.231   7.114  0.7008 -0.0889 -0.0049
  161TYR     OH 2199   0.882   7.366   7.111 -0.5628  0.1140 -0.2519
  161TYR     HH 2200   0.915   7.407   7.031  1.5054 -0.5343  0.1961
  161TYR    CE2 2201   0.888   7.152   7.001 -0.1256 -0.2462 -0.0927
  161TYR    HE2 2202   0.946   7.204   6.926 -0.4340 -2.3703 -1.9100
  161TYR    CD2 2203   0.826   7.027   6.988 -0.7908  0.0657  0.0361
  161TYR    HD2 2204   0.833   6.973   6.895  1.4762  2.0123 -1.0283
  161TYR      C 2205   0.955   6.725   7.075 -0.3829 -0.0651 -0.3388
  161TYR      O 2206   1.050   6.794   7.112 -0.6039  0.0895 -0.0508
  162ASN      N 2207   0.969   6.645   6.969 -0.1103 -0.4693  0.0062
  162ASN      H 2208   0.884   6.603   6.934 -0.4262 -0.2831  0.5448
  162ASN     CA 2209   1.097   6.623   6.903 -0.2615  0.1024 -0.4789
  162ASN     HA 2210   1.179   6.632   6.975 -0.2305  0.3381 -0.5444
  162ASN     CB 2211   1.087   6.482   6.847  0.0841 -0.3626  0.6041
  162ASN    HB1 2212   1.001   6.470   6.781  0.6797  1.1392 -0.4888
  162ASN    HB2 2213   1.076   6.412   6.930  1.8270 -1.1504  0.2036
  162ASN     CG 2214   1.210   6.445   6.765  0.1965  0.3490  0.4516
  162ASN    OD1 2215   1.314   6.511   6.763  0.1556  0.3875 -0.4711
  162ASN    ND2 2216   1.193   6.337   6.689  0.6734  0.5165  0.1043
  162ASN   HD21 2217   1.115   6.276   6.709  1.7469 -0.2568  2.2930
  162ASN   HD22 2218   1.261   6.322   6.616  0.1787 -0.8074 -0.1171
  162ASN      C 2219   1.099   6.735   6.800 -0.3710  0.2556 -0.3163
  162ASN      O 2220   1.003   6.799   6.757 -0.7113 -0.1286 -0.1311
  163SER      N 2221   1.222   6.776   6.770 -0.4643  0.3522 -0.5681
  163SER      H 2222   1.306   6.745   6.818  1.0481  1.0915 -2.5692
  163SER     CA 2223   1.251   6.874   6.668  0.1509  0.6051 -0.1607
  163SER     HA 2224   1.171   6.875   6.593 -0.2324  2.0368  0.2372
  163SER     CB 2225   1.247   7.013   6.730  0.3966  0.6064 -0.1485
  163SER    HB1 2226   1.325   7.026   6.806  0.1065  0.6496  0.1453
  163SER    HB2 2227   1.268   7.087   6.653  1.1288 -0.7759 -1.3311
  163SER     OG 2228   1.119   7.037   6.786  0.2515 -0.5704  0.0428
  163SER     HG 2229   1.076   6.952   6.777 -3.6069  1.3127 -1.1769
  163SER      C 2230   1.382   6.850   6.595  0.2049 -0.1471  0.1848
  163SER    OC1 2231   1.370   6.807   6.479 -0.5392  0.1238  0.1579
  163SER    OC2 2232   1.493   6.859   6.653  0.2562 -0.4185  0.1329
    1MET      N 2233  13.224   6.349   1.606 -0.1269  0.4415  0.3842
    1MET     H1 2234  13.194   6.403   1.526  0.4523  1.3043  0.7259
    1MET     H2 2235  13.316   6.312   1.585 -0.5733 -0.7262  0.4141
    1MET     H3 2236  13.230   6.413   1.684 -0.9272  0.5801  0.3416
    1MET     CA 2237  13.114   6.257   1.636  0.0753 -0.0406 -0.3397
    1MET     HA 2238  13.140   6.199   1.725 -0.6197 -0.8312 -0.6298
    1MET     CB 2239  12.979   6.319   1.672 -0.2444 -1.0867  0.3117
    1MET    HB1 2240  12.922   6.233   1.708 -0.9191 -0.4236  0.8395
    1MET    HB2 2241  12.943   6.371   1.584 -0.2983  1.4635  1.7380
    1MET     CG 2242  12.982   6.421   1.786  0.0319 -0.5498 -0.1749
    1MET    HG1 2243  13.010   6.522   1.756  0.2184 -0.9652 -1.4863
    1MET    HG2 2244  12.881   6.424   1.826  0.2903 -0.6425  0.5003
    1MET     SD 2245  13.096   6.361   1.913 -0.2318 -0.0015  0.3205
    1MET     CE 2246  13.124   6.511   2.010  0.3995  0.0449  0.0742
    1MET    HE1 2247  13.207   6.493   2.078  1.1555  0.9113 -0.5993
    1MET    HE2 2248  13.135   6.598   1.946 -3.8384  2.3901  2.0329
    1MET    HE3 2249  13.034   6.524   2.071 -0.9922 -0.6576 -1.7478
    1MET      C 2250  13.085   6.156   1.526 -0.2362  0.0416 -0.3336
    1MET      O 2251  13.078   6.191   1.408  0.2682  0.4241 -0.2498
    2ALA      N 2252  13.085   6.025   1.552  0.7451 -0.0090 -0.5404
    2ALA      H 2253  13.083   6.001   1.650 -0.1616  1.4785 -0.1547
    2ALA     CA 2254  13.044   5.919   1.462 -0.0411 -0.2920  0.1379
    2ALA     HA 2255  13.080   5.956   1.366 -0.1723  2.2589  0.9970
    2ALA     CB 2256  13.118   5.788   1.486  0.4854 -0.0562 -0.1845
    2ALA    HB1 2257  13.111   5.759   1.591  0.9159  0.9361  0.1236
    2ALA    HB2 2258  13.082   5.713   1.415  2.5832  1.0658 -2.5658
    2ALA    HB3 2259  13.220   5.818   1.465  0.1205  0.3122 -1.5312
    2ALA      C 2260  12.892   5.907   1.454 -0.0718  0.3224 -0.2990
    2ALA      O 2261  12.830   5.952   1.550  0.1858  0.0206  0.0160
    3SER      N 2262  12.837   5.832   1.358 -0.1281 -0.2181  0.1472
    3SER      H 2263  12.903   5.795   1.292  1.9758  1.2731  1.2988
    3SER     CA 2264  12.698   5.795   1.342 -0.2067  0.1300  0.0036
    3SER     HA 2265  12.656   5.770   1.440 -3.7819  0.4064 -1.3040
    3SER     CB 2266  12.625   5.918   1.287  0.0393  0.3547  0.1795
    3SER    HB1 2267  12.519   5.895   1.291 -0.4135  2.0444 -1.0568
    3SER    HB2 2268  12.638   6.009   1.346 -2.9508  1.2841 -0.4422
    3SER     OG 2269  12.665   5.947   1.155  0.2421  0.1809  0.2016
    3SER     HG 2270  12.588   5.984   1.111 -1.6004 -1.9477  1.4055
    3SER      C 2271  12.667   5.668   1.263 -0.4200  0.0792  0.1676
    3SER      O 2272  12.735   5.638   1.166 -0.3898  0.2513  0.1341
    4ASN      N 2273  12.567   5.592   1.307 -0.5364  0.0448 -0.1596
    4ASN      H 2274  12.517   5.630   1.386 -1.0176  3.2377 -1.8322
    4ASN     CA 2275  12.534   5.464   1.247 -0.0627  0.0027 -0.3294
    4ASN     HA 2276  12.623   5.421   1.200 -0.7242 -1.5841 -0.1970
    4ASN     CB 2277  12.484   5.369   1.355 -0.4783  0.3547 -0.2136
    4ASN    HB1 2278  12.397   5.413   1.406  1.1105  4.1089 -0.4049
    4ASN    HB2 2279  12.554   5.349   1.436  0.5929  0.0879 -1.1817
    4ASN     CG 2280  12.430   5.236   1.305 -0.1963  0.1015  0.1482
    4ASN    OD1 2281  12.309   5.211   1.307 -0.3628  0.8229 -0.3005
    4ASN    ND2 2282  12.513   5.154   1.242 -0.2516  0.1185  0.0524
    4ASN   HD21 2283  12.612   5.175   1.241 -0.0118 -0.7887  1.2926
    4ASN   HD22 2284  12.480   5.061   1.220 -1.5910  0.1663  1.6748
    4ASN      C 2285  12.439   5.480   1.129  0.1193 -0.2906 -0.5169
    4ASN      O 2286  12.379   5.586   1.116  0.3841 -0.2000 -1.0244
    5ASP      N 2287  12.428   5.378   1.043  0.8271 -0.5493 -0.3127
    5ASP      H 2288  12.472   5.291   1.066 -2.0522 -2.8517 -2.6789
    5ASP     CA 2289  12.340   5.370   0.928  0.0891 -0.1359  0.2134
    5ASP     HA 2290  12.272   5.456   0.929  0.1942  0.1517 -3.5035
    5ASP     CB 2291  12.417   5.395   0.799  0.2913 -0.6134  0.2384
    5ASP    HB1 2292  12.503   5.329   0.800  2.7614  2.3171  2.5879
    5ASP    HB2 2293  12.455   5.497   0.797  0.7035 -0.7723 -0.1589
    5ASP     CG 2294  12.348   5.359   0.668  0.2053 -0.2922  0.1916
    5ASP    OD1 2295  12.350   5.244   0.618  0.0404 -0.1919 -0.0469
    5ASP    OD2 2296  12.300   5.454   0.604 -0.6635 -0.6424  0.3145
    5ASP      C 2297  12.259   5.242   0.941  0.0054 -0.0696  0.3441
    5ASP      O 2298  12.311   5.139   0.982  0.3003 -0.0324  0.0704
    6TYR      N 2299  12.129   5.241   0.907  0.0835 -0.2250  0.0367
    6TYR      H 2300  12.082   5.327   0.885  0.4670 -0.8715 -4.0369
    6TYR     CA 2301  12.038   5.129   0.920 -0.5550  0.3015  0.1214
    6TYR     HA 2302  12.094   5.037   0.906  1.3057  1.2820  0.7997
    6TYR     CB 2303  11.984   5.123   1.063  0.7004 -0.4734  0.5790
    6TYR    HB1 2304  11.903   5.194   1.072  0.8636  0.1491 -2.0348
    6TYR    HB2 2305  12.058   5.161   1.133 -0.5726  0.8510  1.2651
    6TYR     CG 2306  11.921   4.994   1.109 -0.1563 -0.2554  0.0350
    6TYR    CD1 2307  11.786   4.981   1.144 -0.3362  0.1640 -0.4920
    6TYR    HD1 2308  11.716   5.063   1.136 -1.8954 -1.2670 -3.5847
    6TYR    CE1 2309  11.744   4.852   1.178  0.1424  0.2812  0.5888
    6TYR    HE1 2310  11.640   4.845   1.206 -0.4059  1.2961 -1.0535
    6TYR     CZ 2311  11.833   4.745   1.202 -0.3256 -0.1690  0.3415
    6TYR     OH 2312  11.789   4.629   1.259 -0.0652 -0.1287  0.6253
    6TYR     HH 2313  11.694   4.619   1.262  0.0623 -1.8923  0.0352
    6TYR    CE2 2314  11.963   4.761   1.149 -0.6502 -0.1417 -0.4641
    6TYR    HE2 2315  12.026   4.673   1.149 -1.6615 -0.9508  1.9193
    6TYR    CD2 2316  12.011   4.887   1.114 -0.1012 -0.2087  0.0390
    6TYR    HD2 2317  12.116   4.897   1.087  0.1656 -0.2606  1.0268
    6TYR      C 2318  11.915   5.139   0.832 -0.1593  0.5753 -0.4046
    6TYR      O 2319  11.854   5.245   0.823 -0.2595  0.5237 -0.3363
    7THR      N 2320  11.867   5.034   0.764 -0.3269  0.3766  0.0163
    7THR      H 2321  11.914   4.948   0.787 -0.6872  0.0774 -0.3520
    7THR     CA 2322  11.748   5.031   0.681 -0.7651  0.6803  0.6258
    7THR     HA 2323  11.693   5.125   0.683  0.4458  1.4400 -0.1374
    7THR     CB 2324  11.772   5.022   0.531  0.0680  0.2153  0.7782
    7THR     HB 2325  11.807   4.920   0.515  1.9086  0.9092  0.0272
    7THR    CG2 2326  11.665   5.055   0.427  0.7398  0.7613  0.2453
    7THR   HG21 2327  11.567   5.030   0.467  1.1161 -1.7789 -0.2220
    7THR   HG22 2328  11.677   5.157   0.392  2.0032  1.3762  2.2901
    7THR   HG23 2329  11.689   4.992   0.341 -1.1595  1.1559 -0.6288
    7THR    OG1 2330  11.883   5.101   0.494 -0.0051 -0.0130  0.0537
    7THR    HG1 2331  11.853   5.191   0.507  0.7286  1.1910 -4.7872
    7THR      C 2332  11.657   4.918   0.726 -0.2054 -0.1654 -0.3093
    7THR      O 2333  11.690   4.802   0.747 -0.7853 -0.3857 -0.5897
    8GLN      N 2334  11.531   4.959   0.743 -0.1030  0.0743 -0.1159
    8GLN      H 2335  11.514   5.051   0.705  0.9208 -0.2570 -1.4606
    8GLN     CA 2336  11.417   4.883   0.791 -0.1710  0.0747 -0.2747
    8GLN     HA 2337  11.446   4.778   0.797 -1.7845 -0.4198 -0.8303
    8GLN     CB 2338  11.388   4.912   0.939 -0.3122  0.3002 -0.3459
    8GLN    HB1 2339  11.305   4.849   0.971  0.8914 -1.9766 -1.4654
    8GLN    HB2 2340  11.473   4.890   1.004 -0.8213  0.8640  0.5304
    8GLN     CG 2341  11.352   5.059   0.958 -0.5071  0.2460 -0.2946
    8GLN    HG1 2342  11.250   5.081   0.926 -0.9122 -0.5059  0.4472
    8GLN    HG2 2343  11.419   5.131   0.909 -1.4120  1.5789  0.3731
    8GLN     CD 2344  11.358   5.088   1.107 -0.5753  0.1249 -0.2684
    8GLN    OE1 2345  11.310   5.015   1.194  0.5851 -0.1422  0.1578
    8GLN    NE2 2346  11.418   5.200   1.148  0.1712 -0.3702  0.0199
    8GLN   HE21 2347  11.449   5.269   1.081 -1.0844 -0.5407 -0.7919
    8GLN   HE22 2348  11.425   5.219   1.247 -0.5958  3.0256 -0.4304
    8GLN      C 2349  11.294   4.881   0.702 -0.3287 -0.1360 -0.0547
    8GLN      O 2350  11.272   4.974   0.624 -0.2062 -0.1100 -0.0601
    9GLN      N 2351  11.222   4.769   0.710 -0.3310 -0.1685 -0.4749
    9GLN      H 2352  11.270   4.703   0.769 -1.1115  0.1514  0.5473
    9GLN     CA 2353  11.085   4.751   0.667 -0.3292 -0.1950 -0.4690
    9GLN     HA 2354  11.079   4.802   0.571  0.8673  0.5686 -0.1604
    9GLN     CB 2355  11.047   4.605   0.643  0.1795 -0.4288  0.1067
    9GLN    HB1 2356  10.966   4.606   0.570  1.2015  1.7252 -1.0802
    9GLN    HB2 2357  10.994   4.566   0.730  2.1536 -0.9618  1.1233
    9GLN     CG 2358  11.167   4.517   0.612  0.4255  0.0998 -0.4493
    9GLN    HG1 2359  11.231   4.562   0.535  0.2328 -0.9902 -1.2787
    9GLN    HG2 2360  11.228   4.489   0.698  1.3006 -0.8993 -1.3548
    9GLN     CD 2361  11.138   4.380   0.552 -0.4042  0.2763 -0.4660
    9GLN    OE1 2362  11.030   4.358   0.499 -0.2816 -0.5217 -0.4055
    9GLN    NE2 2363  11.224   4.278   0.560 -0.6720  0.0686 -0.2126
    9GLN   HE21 2364  11.314   4.299   0.601  0.4092 -0.4421 -2.1915
    9GLN   HE22 2365  11.213   4.188   0.514  1.8473 -0.4318  0.0116
    9GLN      C 2366  10.986   4.823   0.758 -0.0079  0.1173 -0.3640
    9GLN      O 2367  11.017   4.855   0.872 -0.4919  0.4619 -0.3226
   10ALA      N 2368  10.860   4.837   0.714  0.0969  0.5337 -0.5364
   10ALA      H 2369  10.846   4.808   0.618  1.7591  0.7378 -0.8759
   10ALA     CA 2370  10.759   4.909   0.788  0.3117  0.4749 -0.1847
   10ALA     HA 2371  10.814   4.992   0.833  1.4604 -0.6483  0.5613
   10ALA     CB 2372  10.644   4.952   0.698  0.1288 -0.5608 -0.4539
   10ALA    HB1 2373  10.587   5.018   0.764  0.9610 -0.7633  0.4842
   10ALA    HB2 2374  10.580   4.879   0.647 -2.3304  0.5443  0.8916
   10ALA    HB3 2375  10.678   5.016   0.616  1.5349 -0.8546 -0.1111
   10ALA      C 2376  10.710   4.822   0.903  0.1336  0.0639 -0.5682
   10ALA      O 2377  10.726   4.700   0.909  0.7286  0.1398 -0.5047
   11THR      N 2378  10.638   4.892   0.991  0.1112 -0.5107 -0.1223
   11THR      H 2379  10.626   4.992   0.987 -0.1190 -0.2923  3.1415
   11THR     CA 2380  10.556   4.832   1.094 -0.2104 -0.3160 -0.2627
   11THR     HA 2381  10.532   4.728   1.070 -2.7089  0.5501 -1.9720
   11THR     CB 2382  10.623   4.849   1.230 -0.3082 -0.2745 -0.2194
   11THR     HB 2383  10.559   4.804   1.306 -1.1770  0.6172 -0.4073
   11THR    CG2 2384  10.759   4.782   1.250 -0.0045  0.3685 -0.1377
   11THR   HG21 2385  10.778   4.771   1.357 -0.2974  0.4232 -0.0787
   11THR   HG22 2386  10.837   4.836   1.196  0.3715 -2.0063 -2.1230
   11THR   HG23 2387  10.748   4.686   1.201 -0.0114  0.5515 -0.4987
   11THR    OG1 2388  10.644   4.979   1.279  0.2699 -0.2166 -0.6149
   11THR    HG1 2389  10.690   5.035   1.216  1.9178 -0.2312  0.4863
   11THR      C 2390  10.420   4.900   1.103  0.0177  0.0843  0.1947
   11THR      O 2391  10.412   5.018   1.066  0.1976 -0.0764 -0.3760
   12GLN      N 2392  10.320   4.831   1.156 -0.0287  0.1523  0.1947
   12GLN      H 2393  10.345   4.740   1.192  1.4737  0.8153  0.9357
   12GLN     CA 2394  10.178   4.860   1.157 -0.2301 -0.7967  0.6503
   12GLN     HA 2395  10.161   4.913   1.063  0.3427  0.4955  1.2562
   12GLN     CB 2396  10.094   4.732   1.160 -0.7637 -0.4469  0.6709
   12GLN    HB1 2397   9.993   4.765   1.135 -0.8611 -0.3466  1.1796
   12GLN    HB2 2398  10.103   4.692   1.261  2.0353  1.5131  1.3214
   12GLN     CG 2399  10.136   4.631   1.054  0.3707  0.3253  0.3601
   12GLN    HG1 2400  10.225   4.575   1.084  0.1108  0.2509  1.0222
   12GLN    HG2 2401  10.171   4.676   0.962  0.0796  0.3022  0.2349
   12GLN     CD 2402  10.025   4.532   1.022  0.2968  0.5855 -0.1963
   12GLN    OE1 2403   9.944   4.489   1.104  0.4476 -0.2950 -0.5018
   12GLN    NE2 2404  10.020   4.490   0.895  0.4959 -0.4724  0.1414
   12GLN   HE21 2405  10.091   4.521   0.830  1.0912 -0.5187  0.7541
   12GLN   HE22 2406   9.960   4.413   0.869 -0.5662  0.6267 -0.7202
   12GLN      C 2407  10.144   4.960   1.266  0.1507  0.3951 -0.3101
   12GLN      O 2408  10.225   4.983   1.355  0.0671  0.1059 -0.1617
   13SER      N 2409  10.020   5.010   1.273  0.1697  0.3829  0.0870
   13SER      H 2410   9.960   4.989   1.195 -1.3409 -0.1665  1.3322
   13SER     CA 2411   9.965   5.067   1.395  0.5082  0.1280  0.3581
   13SER     HA 2412  10.034   5.145   1.428  1.7118  0.6579 -3.0376
   13SER     CB 2413   9.829   5.133   1.378  0.1781 -0.6287  0.0219
   13SER    HB1 2414   9.754   5.054   1.376  0.3537 -0.8852  1.9463
   13SER    HB2 2415   9.816   5.197   1.465  0.6991  0.5520 -0.7436
   13SER     OG 2416   9.813   5.205   1.258  0.1944 -0.5516  0.0658
   13SER     HG 2417   9.893   5.249   1.230 -0.8363  0.1467 -1.9511
   13SER      C 2418   9.962   4.971   1.513 -0.0046 -0.0331  0.2166
   13SER      O 2419   9.962   4.849   1.496 -0.2099  0.0167 -0.1424
   14TYR      N 2420   9.962   5.021   1.637  0.0849  0.4946  0.0026
   14TYR      H 2421   9.976   5.121   1.643 -0.7878  0.7328 -1.4469
   14TYR     CA 2422   9.973   4.953   1.764  0.0601  0.4978  0.0062
   14TYR     HA 2423   9.924   4.856   1.752 -0.4619  0.9000 -1.2545
   14TYR     CB 2424  10.117   4.927   1.806  0.1746  0.8545 -0.1607
   14TYR    HB1 2425  10.168   5.021   1.829  0.0670  1.2484 -1.4561
   14TYR    HB2 2426  10.170   4.888   1.719 -1.0696 -0.8030 -0.2113
   14TYR     CG 2427  10.114   4.822   1.915 -1.0198  0.4595 -0.5581
   14TYR    CD1 2428  10.124   4.688   1.877 -0.3581  0.4989 -0.5309
   14TYR    HD1 2429  10.132   4.650   1.776  0.3248 -0.5747 -0.0951
   14TYR    CE1 2430  10.129   4.592   1.978  0.5295  0.5644 -0.5014
   14TYR    HE1 2431  10.135   4.485   1.962  2.4700  0.4930  0.4129
   14TYR     CZ 2432  10.128   4.626   2.114 -0.5291 -0.5584 -0.2089
   14TYR     OH 2433  10.117   4.528   2.209  0.2932 -0.1760  0.2980
   14TYR     HH 2434  10.102   4.574   2.292  0.8869  0.0177  0.3018
   14TYR    CE2 2435  10.128   4.761   2.154 -0.7391 -0.6391  0.0704
   14TYR    HE2 2436  10.132   4.794   2.257  0.7215  0.4761 -0.3055
   14TYR    CD2 2437  10.123   4.855   2.051  0.2013 -0.9488 -0.2703
   14TYR    HD2 2438  10.133   4.959   2.081 -0.3602 -1.1476  0.6198
   14TYR      C 2439   9.895   5.020   1.877  0.1427 -0.2952  0.5443
   14TYR      O 2440   9.904   5.139   1.905  0.2030 -0.1507 -0.0689
   15GLY      N 2441   9.810   4.938   1.940 -0.1516 -0.4059  0.0117
   15GLY      H 2442   9.807   4.850   1.891  1.6197 -0.0238 -0.9034
   15GLY     CA 2443   9.709   4.955   2.042  0.1683  0.0964  0.2503
   15GLY    HA1 2444   9.652   4.863   2.045  0.3184 -0.0030  0.0998
   15GLY    HA2 2445   9.753   4.956   2.141 -0.4802 -1.3812  0.5673
   15GLY      C 2446   9.606   5.066   2.020 -0.1887 -0.2869 -0.0373
   15GLY      O 2447   9.570   5.103   1.909 -0.2825  0.3618  0.2041
   16ALA      N 2448   9.563   5.127   2.131  0.2718  0.1037 -0.0682
   16ALA      H 2449   9.600   5.097   2.220 -3.2515  0.0419  1.5567
   16ALA     CA 2450   9.467   5.236   2.131 -0.2194 -0.3214 -0.4990
   16ALA     HA 2451   9.472   5.301   2.044 -0.4285 -1.0975 -1.0995
   16ALA     CB 2452   9.328   5.176   2.151 -0.0924 -0.2654  0.6540
   16ALA    HB1 2453   9.252   5.254   2.156  0.4180  0.2341  0.8128
   16ALA    HB2 2454   9.331   5.127   2.248  1.8317 -0.9753  0.2906
   16ALA    HB3 2455   9.311   5.104   2.071 -0.5315 -1.0822  1.4689
   16ALA      C 2456   9.513   5.322   2.248 -0.6402 -0.3843 -0.2879
   16ALA      O 2457   9.609   5.286   2.315 -0.4022  0.2183 -0.3051
   17TYR      N 2458   9.437   5.427   2.281 -0.1092 -0.0440 -0.1429
   17TYR      H 2459   9.358   5.439   2.220 -0.2907 -1.7275 -0.2830
   17TYR     CA 2460   9.438   5.505   2.402  0.3769 -0.2414 -0.0143
   17TYR     HA 2461   9.543   5.532   2.415  0.8274 -1.7480 -0.4180
   17TYR     CB 2462   9.351   5.627   2.369 -0.2462 -0.6809 -0.0094
   17TYR    HB1 2463   9.256   5.590   2.331  0.7261 -1.9568 -1.3482
   17TYR    HB2 2464   9.408   5.674   2.289  2.7731  0.4603  2.6311
   17TYR     CG 2465   9.330   5.733   2.474 -0.0871  0.2978 -0.9543
   17TYR    CD1 2466   9.441   5.810   2.511 -0.1503  0.0340 -0.2052
   17TYR    HD1 2467   9.542   5.796   2.477 -0.4617 -0.1824 -1.0820
   17TYR    CE1 2468   9.424   5.909   2.609 -0.4651 -0.0411 -0.1821
   17TYR    HE1 2469   9.504   5.977   2.636  1.0598 -1.2720 -1.3914
   17TYR     CZ 2470   9.301   5.921   2.677  0.2726 -0.3418  1.2437
   17TYR     OH 2471   9.279   6.006   2.781 -0.5508  0.3243  0.5428
   17TYR     HH 2472   9.345   6.077   2.780  0.3746 -0.4609  1.8430
   17TYR    CE2 2473   9.196   5.833   2.647  0.1603  0.0718  0.3849
   17TYR    HE2 2474   9.102   5.838   2.700 -0.8074 -1.2231 -1.1016
   17TYR    CD2 2475   9.209   5.740   2.543  0.7146 -0.0150  0.5279
   17TYR    HD2 2476   9.133   5.667   2.517  0.5669  1.2004 -2.9783
   17TYR      C 2477   9.384   5.437   2.527  0.0743 -0.1381 -0.0856
   17TYR      O 2478   9.274   5.383   2.521  0.1785 -0.4156  0.3716
   18PRO      N 2479   9.466   5.429   2.632 -0.0432  0.5206  0.0597
   18PRO     CD 2480   9.606   5.468   2.642  0.1720 -0.1246 -0.3852
   18PRO    HD1 2481   9.622   5.572   2.668 -2.1654  0.4030 -0.8390
   18PRO    HD2 2482   9.670   5.447   2.556  0.1581  0.3907 -0.5241
   18PRO     CG 2483   9.663   5.390   2.760 -0.5561 -0.5613 -0.3161
   18PRO    HG1 2484   9.740   5.449   2.809 -2.2169  0.1876  1.5611
   18PRO    HG2 2485   9.707   5.296   2.725 -0.8644 -0.4884 -0.9077
   18PRO     CB 2486   9.541   5.374   2.850 -0.1989 -0.2672  0.2260
   18PRO    HB1 2487   9.528   5.464   2.909 -0.6457 -0.0953 -0.1284
   18PRO    HB2 2488   9.543   5.287   2.916  0.1685 -1.0920 -0.8491
   18PRO     CA 2489   9.425   5.357   2.751  0.1076  0.0285 -0.1826
   18PRO     HA 2490   9.414   5.254   2.720  0.2494  0.1945 -0.8101
   18PRO      C 2491   9.298   5.409   2.817  0.1701  0.3213 -0.2905
   18PRO      O 2492   9.276   5.530   2.814 -0.5267  0.2167  0.3967
   19THR      N 2493   9.225   5.322   2.887  0.1880  0.2484 -0.3609
   19THR      H 2494   9.255   5.227   2.870 -0.0742  0.0422  0.2831
   19THR     CA 2495   9.100   5.349   2.955  0.1051  0.0021 -0.4154
   19THR     HA 2496   9.112   5.445   3.005 -1.0270  0.4029 -0.8899
   19THR     CB 2497   8.980   5.351   2.862 -0.1330  0.7785 -0.1009
   19THR     HB 2498   8.965   5.254   2.813  1.9902  0.1712  0.3474
   19THR    CG2 2499   8.851   5.386   2.935  0.1372  0.1233  0.7114
   19THR   HG21 2500   8.867   5.471   3.002  1.3427  0.6631 -0.2326
   19THR   HG22 2501   8.770   5.424   2.872 -0.6691  0.7205  2.0630
   19THR   HG23 2502   8.815   5.307   3.002 -0.3820 -0.5374 -0.3148
   19THR    OG1 2503   8.990   5.451   2.763 -0.2306  0.2528 -0.6507
   19THR    HG1 2504   9.076   5.454   2.720  0.0869  3.6637 -0.0734
   19THR      C 2505   9.074   5.238   3.057 -0.4128  0.5724  0.0794
   19THR      O 2506   9.067   5.120   3.025  0.3944  0.5766 -0.1215
   20GLN      N 2507   9.056   5.264   3.187  0.5733  0.5109  0.2363
   20GLN      H 2508   9.054   5.364   3.200  2.6119  0.4092  1.7323
   20GLN     CA 2509   9.029   5.167   3.291  0.2128  0.5305  0.1625
   20GLN     HA 2510   9.103   5.089   3.276 -0.1750 -0.1886  1.7288
   20GLN     CB 2511   9.070   5.223   3.427 -0.4336  0.1187  0.5335
   20GLN    HB1 2512   9.024   5.158   3.501 -1.0415 -0.0192  0.0372
   20GLN    HB2 2513   9.031   5.324   3.436  2.5306  1.6122 -1.6109
   20GLN     CG 2514   9.222   5.217   3.443 -0.4182 -0.4097  0.2300
   20GLN    HG1 2515   9.261   5.125   3.400 -0.4730  0.2417 -1.2721
   20GLN    HG2 2516   9.266   5.304   3.394  2.4845 -2.2320 -0.6311
   20GLN     CD 2517   9.248   5.229   3.593  0.1188 -0.2188  0.1261
   20GLN    OE1 2518   9.283   5.135   3.664  0.0457  0.1606  0.6628
   20GLN    NE2 2519   9.229   5.341   3.662 -0.3996 -0.1600 -0.1046
   20GLN   HE21 2520   9.278   5.355   3.749  0.4056 -1.4322 -0.3430
   20GLN   HE22 2521   9.181   5.417   3.615  0.0116 -0.1724 -0.5556
   20GLN      C 2522   8.883   5.125   3.291  0.3228  0.1427 -0.4323
   20GLN      O 2523   8.867   5.005   3.271 -0.0052  0.1673 -0.3250
   21PRO      N 2524   8.777   5.206   3.305  0.1035 -0.2233  0.0569
   21PRO     CD 2525   8.770   5.346   3.341  0.3237 -0.1913 -0.0221
   21PRO    HD1 2526   8.838   5.411   3.286  2.3591 -0.9038  1.5519
   21PRO    HD2 2527   8.785   5.356   3.448 -2.0898  1.2037  0.2699
   21PRO     CG 2528   8.626   5.394   3.321  0.3232 -0.2799 -0.2467
   21PRO    HG1 2529   8.610   5.412   3.215 -1.7024  1.0899  0.2431
   21PRO    HG2 2530   8.608   5.481   3.383  1.4864 -0.5544  0.5224
   21PRO     CB 2531   8.554   5.269   3.373  0.0355 -0.2021 -0.4600
   21PRO    HB1 2532   8.541   5.261   3.481 -1.1208 -1.0685 -0.6514
   21PRO    HB2 2533   8.452   5.268   3.335  0.9005 -1.1892 -2.9095
   21PRO     CA 2534   8.640   5.160   3.311  0.1375 -0.3412 -0.0767
   21PRO     HA 2535   8.633   5.077   3.382  2.7751 -0.5362  0.0604
   21PRO      C 2536   8.588   5.107   3.178  0.5896 -0.4871 -0.1996
   21PRO      O 2537   8.640   5.135   3.071  0.3049 -0.1915 -0.2630
   22GLY      N 2538   8.479   5.030   3.190  0.1362  0.2173  0.2950
   22GLY      H 2539   8.448   4.999   3.281 -1.4876  0.2733 -0.2170
   22GLY     CA 2540   8.396   4.978   3.083  0.5433 -0.6891  0.4058
   22GLY    HA1 2541   8.330   4.902   3.124 -0.3046 -0.0220  0.3125
   22GLY    HA2 2542   8.333   5.058   3.044  0.6136 -0.1836  1.2823
   22GLY      C 2543   8.482   4.921   2.972  0.0749 -0.1842 -0.2237
   22GLY      O 2544   8.576   4.846   2.998 -0.4564 -0.4327  1.0422
   23GLN      N 2545   8.440   4.933   2.846  0.1155 -0.4062 -0.2603
   23GLN      H 2546   8.356   4.989   2.831 -0.3251 -0.2063  2.4670
   23GLN     CA 2547   8.521   4.877   2.740  0.2579 -0.1481 -0.2899
   23GLN     HA 2548   8.572   4.783   2.761 -1.6153 -0.7053  2.2257
   23GLN     CB 2549   8.425   4.859   2.622 -0.1295  0.0956 -0.0153
   23GLN    HB1 2550   8.365   4.948   2.602  0.0772  0.1621 -0.3362
   23GLN    HB2 2551   8.361   4.772   2.636  1.2427 -1.1589 -1.2426
   23GLN     CG 2552   8.501   4.818   2.496 -0.0089  0.2970 -0.0094
   23GLN    HG1 2553   8.556   4.899   2.449  1.4673 -0.3289  0.5630
   23GLN    HG2 2554   8.560   4.726   2.499  0.2618  0.4493 -0.6132
   23GLN     CD 2555   8.391   4.781   2.398  0.3594 -0.2498 -0.2231
   23GLN    OE1 2556   8.360   4.664   2.381 -0.8832  0.0910 -0.4250
   23GLN    NE2 2557   8.324   4.881   2.338 -0.2787 -0.1368  0.6566
   23GLN   HE21 2558   8.249   4.853   2.277  1.2376 -2.3316 -0.3406
   23GLN   HE22 2559   8.349   4.978   2.350 -0.3262 -0.1607  0.9481
   23GLN      C 2560   8.632   4.978   2.718  0.3206 -0.3262 -0.8013
   23GLN      O 2561   8.613   5.100   2.711  0.0347 -0.3359 -0.2187
   24GLY      N 2562   8.755   4.928   2.711  0.2567 -0.6286  0.2054
   24GLY      H 2563   8.777   4.829   2.717  2.7230 -0.1946 -0.4897
   24GLY     CA 2564   8.873   5.012   2.719 -0.1009 -0.0882 -0.1065
   24GLY    HA1 2565   8.851   5.111   2.680  1.1323  0.3689  0.2854
   24GLY    HA2 2566   8.891   5.041   2.823  0.4713  3.3696 -1.0681
   24GLY      C 2567   9.005   4.954   2.670  0.0620 -0.0093  0.2334
   24GLY      O 2568   9.002   4.879   2.573  0.1744  0.3692 -0.0637
   25TYR      N 2569   9.121   4.996   2.721  0.0895  0.2765 -0.0663
   25TYR      H 2570   9.123   5.059   2.800  0.6995 -0.1233  0.2492
   25TYR     CA 2571   9.249   4.933   2.693 -0.1646 -0.3192  0.0898
   25TYR     HA 2572   9.235   4.828   2.670  1.0476 -0.2001 -1.3255
   25TYR     CB 2573   9.299   5.003   2.566  0.0228 -0.0992  0.2836
   25TYR    HB1 2574   9.292   5.111   2.580 -2.6383 -0.0539 -0.8576
   25TYR    HB2 2575   9.221   4.985   2.492 -2.0292  1.0560  2.0663
   25TYR     CG 2576   9.428   4.956   2.504 -0.0698 -0.4573  0.3609
   25TYR    CD1 2577   9.535   5.045   2.492  0.1450 -0.7209  0.2886
   25TYR    HD1 2578   9.521   5.149   2.518 -0.3285 -0.1525 -1.9748
   25TYR    CE1 2579   9.654   5.006   2.430  0.4238  0.0074  0.3483
   25TYR    HE1 2580   9.735   5.075   2.412  0.0621 -0.4081 -3.8791
   25TYR     CZ 2581   9.672   4.871   2.394  0.4321  0.1137 -0.0455
   25TYR     OH 2582   9.792   4.828   2.347  0.2403 -0.6176  0.1165
   25TYR     HH 2583   9.852   4.899   2.323  0.6701 -0.8837  0.3696
   25TYR    CE2 2584   9.566   4.779   2.409  0.4567  0.0260 -0.4018
   25TYR    HE2 2585   9.578   4.674   2.385  3.6472 -0.2834  1.8398
   25TYR    CD2 2586   9.446   4.822   2.466  0.5456 -0.2882  0.0277
   25TYR    HD2 2587   9.372   4.743   2.476  1.2725 -0.7407  3.0696
   25TYR      C 2588   9.352   4.951   2.803  0.3261  0.2151 -0.4441
   25TYR      O 2589   9.361   5.055   2.868  0.0140  0.0552 -0.1400
   26SER      N 2590   9.431   4.845   2.817  0.3464  0.2944  0.0951
   26SER      H 2591   9.426   4.769   2.750  1.3202 -1.1227  1.5447
   26SER     CA 2592   9.558   4.852   2.885  0.3238 -0.0658  0.1792
   26SER     HA 2593   9.591   4.951   2.919 -0.4014 -0.8588  3.5645
   26SER     CB 2594   9.543   4.760   3.005 -0.1054 -0.0327  0.1497
   26SER    HB1 2595   9.508   4.662   2.972 -0.7666  0.1343  0.3386
   26SER    HB2 2596   9.630   4.743   3.068  1.1570 -3.1777 -2.1507
   26SER     OG 2597   9.440   4.802   3.092 -0.4380 -0.7474  0.1099
   26SER     HG 2598   9.443   4.749   3.172 -1.1266 -1.6253 -0.4316
   26SER      C 2599   9.670   4.798   2.797  0.1299  0.0314 -0.1256
   26SER      O 2600   9.654   4.687   2.747  0.0839 -0.3285  0.6720
   27GLN      N 2601   9.781   4.871   2.786  0.1659  0.0573  0.3689
   27GLN      H 2602   9.791   4.967   2.815  0.3567 -0.1496  1.0217
   27GLN     CA 2603   9.901   4.805   2.737  0.0973  0.1339  0.0991
   27GLN     HA 2604   9.869   4.749   2.649  0.1245 -0.0401  0.1997
   27GLN     CB 2605  10.009   4.904   2.693  0.4796 -0.2830  0.1022
   27GLN    HB1 2606   9.963   4.992   2.650  0.4214  0.9419  2.5192
   27GLN    HB2 2607  10.058   4.943   2.782 -1.6331 -0.7437  1.5356
   27GLN     CG 2608  10.123   4.847   2.609 -0.0500  0.0265 -0.8334
   27GLN    HG1 2609  10.082   4.839   2.508 -1.8321 -0.1821 -0.1337
   27GLN    HG2 2610  10.167   4.754   2.643  0.3717 -1.0754 -4.0088
   27GLN     CD 2611  10.238   4.947   2.603  0.7950 -0.8493  0.4114
   27GLN    OE1 2612  10.227   5.061   2.646 -0.4411 -0.5423 -0.6631
   27GLN    NE2 2613  10.346   4.922   2.529  0.3005 -0.1091 -0.5849
   27GLN   HE21 2614  10.429   4.971   2.558  0.9913 -1.7766  0.4342
   27GLN   HE22 2615  10.369   4.827   2.503 -0.2742 -0.6694  0.8536
   27GLN      C 2616   9.952   4.700   2.833  0.1862  0.0504 -0.0399
   27GLN      O 2617   9.945   4.707   2.956  0.3649 -0.3354 -0.0039
   28GLN      N 2618  10.001   4.591   2.774  0.0205  0.0806 -0.2339
   28GLN      H 2619  10.004   4.593   2.673  0.2134  0.1249 -0.2278
   28GLN     CA 2620  10.053   4.467   2.827 -0.0373  0.1922  0.0806
   28GLN     HA 2621  10.092   4.480   2.928  2.2909 -0.4595 -0.6624
   28GLN     CB 2622   9.941   4.363   2.820 -0.1776  0.3413  0.1077
   28GLN    HB1 2623   9.925   4.338   2.715  1.4100  1.6424 -0.4905
   28GLN    HB2 2624   9.982   4.272   2.864 -1.8258 -1.7271 -2.3624
   28GLN     CG 2625   9.806   4.394   2.884 -0.2127  0.7127 -0.1420
   28GLN    HG1 2626   9.792   4.502   2.891  1.3470  1.0808 -1.7869
   28GLN    HG2 2627   9.800   4.357   2.986  0.8405 -0.0926 -0.3469
   28GLN     CD 2628   9.696   4.315   2.813 -0.4273  0.3597  0.5770
   28GLN    OE1 2629   9.682   4.194   2.829  0.1665  0.2051 -0.0315
   28GLN    NE2 2630   9.613   4.390   2.740 -0.4998 -0.2734  0.0057
   28GLN   HE21 2631   9.630   4.489   2.730  0.7478 -0.3750  0.8980
   28GLN   HE22 2632   9.535   4.345   2.694  1.3115 -1.4820 -2.0437
   28GLN      C 2633  10.177   4.422   2.751  0.0086  0.2617  0.1139
   28GLN      O 2634  10.253   4.342   2.805  0.4671  0.4385 -0.2622
   29SER      N 2635  10.192   4.443   2.620  0.1851  0.1519  0.1162
   29SER      H 2636  10.114   4.490   2.577  0.0435  0.2247  0.4471
   29SER     CA 2637  10.307   4.421   2.535  0.1978 -0.2914  0.2475
   29SER     HA 2638  10.391   4.402   2.603 -1.1489  1.2439  2.4991
   29SER     CB 2639  10.288   4.295   2.452  0.1043 -0.2053  0.1393
   29SER    HB1 2640  10.191   4.302   2.402 -0.8135  0.8079  1.9387
   29SER    HB2 2641  10.370   4.294   2.380 -0.5614  0.7440 -0.6562
   29SER     OG 2642  10.296   4.178   2.529  0.2113 -0.3362 -0.0699
   29SER     HG 2643  10.247   4.108   2.484 -2.3614 -1.0287  3.3468
   29SER      C 2644  10.340   4.545   2.454 -0.3712 -0.4021 -0.1535
   29SER      O 2645  10.273   4.649   2.451  0.1132 -0.0748  0.2055
   30SER      N 2646  10.454   4.536   2.385 -0.2510  0.4369 -0.0833
   30SER      H 2647  10.522   4.462   2.398 -0.8060  0.2268  1.9424
   30SER     CA 2648  10.492   4.634   2.286 -0.0426  0.2059 -0.2359
   30SER     HA 2649  10.411   4.706   2.273 -0.0106  0.4225  0.6740
   30SER     CB 2650  10.603   4.722   2.344 -0.1243 -0.0599  0.3270
   30SER    HB1 2651  10.597   4.810   2.280  2.2716 -0.1646 -0.1219
   30SER    HB2 2652  10.688   4.657   2.329 -1.0438 -1.4855  1.0684
   30SER     OG 2653  10.579   4.765   2.477 -0.5466 -0.0018  0.2358
   30SER     HG 2654  10.654   4.818   2.506 -0.2430  1.2517 -2.5347
   30SER      C 2655  10.529   4.571   2.153 -0.7740 -0.3982 -0.1591
   30SER      O 2656  10.571   4.455   2.158  0.2107 -0.0456  0.1002
   31GLN      N 2657  10.505   4.639   2.041  0.3195  0.2219 -0.0369
   31GLN      H 2658  10.479   4.736   2.051 -0.1966 -0.0211  1.0262
   31GLN     CA 2659  10.534   4.592   1.907 -0.1536 -0.0394 -0.0506
   31GLN     HA 2660  10.471   4.504   1.891 -0.4340  0.0619  0.4993
   31GLN     CB 2661  10.481   4.693   1.805 -0.7756 -0.1136  0.1960
   31GLN    HB1 2662  10.384   4.729   1.839 -0.8919 -1.1045  0.9735
   31GLN    HB2 2663  10.549   4.778   1.800 -0.0459 -0.6868  0.1222
   31GLN     CG 2664  10.463   4.637   1.664  0.2071 -0.5332  0.2288
   31GLN    HG1 2665  10.555   4.615   1.610  0.7245  0.4762  0.6543
   31GLN    HG2 2666  10.408   4.544   1.673 -0.3920 -0.3862 -1.5797
   31GLN     CD 2667  10.390   4.735   1.574 -0.0714 -0.5238  0.4652
   31GLN    OE1 2668  10.420   4.854   1.572 -0.1560 -0.4992  0.6247
   31GLN    NE2 2669  10.282   4.696   1.505  0.0614  0.0478 -0.0720
   31GLN   HE21 2670  10.241   4.771   1.452 -2.3993  0.2697  1.9902
   31GLN   HE22 2671  10.223   4.620   1.535  1.4271 -1.1024 -0.2062
   31GLN      C 2672  10.683   4.566   1.888 -0.0875  0.1109  0.2563
   31GLN      O 2673  10.770   4.650   1.911  0.7249 -0.5321 -0.4255
   32PRO      N 2674  10.720   4.449   1.836 -0.5860  0.2888 -0.5055
   32PRO     CD 2675  10.641   4.328   1.820 -0.2663 -0.0353  0.2971
   32PRO    HD1 2676  10.542   4.353   1.783  0.2038  0.0977 -0.9207
   32PRO    HD2 2677  10.644   4.278   1.916  0.2341  2.0749  1.4404
   32PRO     CG 2678  10.718   4.241   1.720 -0.0252  0.6666 -0.1403
   32PRO    HG1 2679  10.682   4.258   1.619  3.2013  2.6145 -1.0857
   32PRO    HG2 2680  10.708   4.135   1.746  0.2791  0.6307 -0.1644
   32PRO     CB 2681  10.863   4.283   1.743  0.1214  0.0366  0.0928
   32PRO    HB1 2682  10.926   4.269   1.656 -0.9413  0.2611 -0.7413
   32PRO    HB2 2683  10.901   4.230   1.831  1.6651  0.4388 -0.3096
   32PRO     CA 2684  10.855   4.429   1.788 -0.4816  0.0752 -0.1250
   32PRO     HA 2685  10.928   4.444   1.867  2.2161 -2.0565 -2.0057
   32PRO      C 2686  10.888   4.529   1.679  0.2226 -0.2356 -0.2083
   32PRO      O 2687  10.816   4.534   1.579  0.2002 -0.1302 -0.1868
   33TYR      N 2688  11.006   4.591   1.684  0.0934 -0.0150  0.1432
   33TYR      H 2689  11.075   4.547   1.743  0.6839 -0.8686 -1.1383
   33TYR     CA 2690  11.055   4.685   1.585  0.0274 -0.2422 -0.1070
   33TYR     HA 2691  10.976   4.761   1.579 -0.7683 -1.0853 -0.7364
   33TYR     CB 2692  11.178   4.764   1.627 -0.1959  0.0976 -0.0874
   33TYR    HB1 2693  11.261   4.694   1.635 -0.1547  0.0337 -0.9862
   33TYR    HB2 2694  11.207   4.820   1.538 -0.6133 -1.7328 -1.4132
   33TYR     CG 2695  11.166   4.849   1.751  0.0070  0.0866 -0.0602
   33TYR    CD1 2696  11.157   4.988   1.739 -0.1016  0.0747 -0.1119
   33TYR    HD1 2697  11.160   5.028   1.639 -1.5773  1.1803  0.2462
   33TYR    CE1 2698  11.160   5.071   1.852  0.1986  0.1798 -0.1969
   33TYR    HE1 2699  11.166   5.178   1.836 -0.7520  0.1185 -1.0587
   33TYR     CZ 2700  11.161   5.011   1.979 -0.0427  0.3196 -0.1283
   33TYR     OH 2701  11.164   5.091   2.089 -0.1569  0.4216 -0.1995
   33TYR     HH 2702  11.183   5.179   2.056  0.0245 -0.4703 -2.6815
   33TYR    CE2 2703  11.165   4.871   1.996 -0.1176  0.2877 -0.3696
   33TYR    HE2 2704  11.159   4.828   2.095 -2.0697  3.7786  1.2123
   33TYR    CD2 2705  11.166   4.793   1.880 -0.7856 -0.0821 -0.1319
   33TYR    HD2 2706  11.170   4.687   1.898  3.3449  0.0419  0.4935
   33TYR      C 2707  11.088   4.616   1.453  0.0834 -0.3070 -0.0593
   33TYR      O 2708  11.128   4.500   1.449  0.2780 -0.2323 -0.2713
   34GLY      N 2709  11.068   4.683   1.340  0.2880 -0.0555  0.0546
   34GLY      H 2710  11.055   4.783   1.341 -1.0036 -0.2184  0.8148
   34GLY     CA 2711  11.060   4.623   1.208 -0.1962  0.1087  0.0076
   34GLY    HA1 2712  10.978   4.552   1.213 -2.0736  2.0142 -1.7704
   34GLY    HA2 2713  11.044   4.699   1.131 -0.5950  1.3440  1.2666
   34GLY      C 2714  11.191   4.557   1.166 -0.1545  0.5791 -0.6154
   34GLY      O 2715  11.298   4.599   1.207 -0.1945  0.1762 -0.0787
   35GLN      N 2716  11.178   4.453   1.083 -0.2451  0.0149  0.0900
   35GLN      H 2717  11.084   4.425   1.060  0.0729 -1.5310  0.5531
   35GLN     CA 2718  11.283   4.379   1.017 -0.0617 -0.0556  0.4650
   35GLN     HA 2719  11.340   4.324   1.093  0.3582  0.3510  0.4469
   35GLN     CB 2720  11.232   4.278   0.915  0.0958  0.1673  0.1631
   35GLN    HB1 2721  11.315   4.222   0.872  2.0928  0.9909  2.7256
   35GLN    HB2 2722  11.168   4.327   0.842 -1.2110 -0.0855  1.0900
   35GLN     CG 2723  11.133   4.179   0.977  0.1803  0.1296  0.2365
   35GLN    HG1 2724  11.048   4.234   1.016  1.4957  1.8302  0.7969
   35GLN    HG2 2725  11.181   4.127   1.060 -0.9182 -0.6749  0.3859
   35GLN     CD 2726  11.094   4.066   0.882 -0.2540 -0.1441  0.7320
   35GLN    OE1 2727  11.016   4.095   0.792  0.9785  0.0077 -0.3119
   35GLN    NE2 2728  11.141   3.941   0.885  0.2183 -0.0025 -0.3535
   35GLN   HE21 2729  11.224   3.920   0.939 -0.7324 -0.0246  1.1608
   35GLN   HE22 2730  11.119   3.881   0.807 -2.2755  0.7595 -0.3209
   35GLN      C 2731  11.377   4.475   0.946 -0.1257  0.0492  0.5217
   35GLN      O 2732  11.342   4.584   0.901 -0.3134 -0.0173  0.5068
   36GLN      N 2733  11.504   4.439   0.926 -0.1816  0.2016 -0.1378
   36GLN      H 2734  11.529   4.346   0.957  0.0537  0.5890  0.8818
   36GLN     CA 2735  11.594   4.501   0.832 -0.0982 -0.1644 -0.3020
   36GLN     HA 2736  11.611   4.606   0.858 -1.8986 -0.1562  0.9911
   36GLN     CB 2737  11.730   4.431   0.832  0.0330  0.0819  0.2202
   36GLN    HB1 2738  11.723   4.324   0.810 -1.5727 -0.2406  2.0319
   36GLN    HB2 2739  11.795   4.472   0.755  0.4719  1.5162  1.3164
   36GLN     CG 2740  11.797   4.435   0.968 -0.1494  0.1253  0.3094
   36GLN    HG1 2741  11.798   4.536   1.007 -2.0762 -0.4564  2.0599
   36GLN    HG2 2742  11.734   4.382   1.040 -1.1544 -0.6098 -1.0660
   36GLN     CD 2743  11.935   4.371   0.962 -0.5810 -0.8634  0.7007
   36GLN    OE1 2744  11.968   4.287   0.878  0.0145  0.4046 -0.3638
   36GLN    NE2 2745  12.018   4.412   1.058 -0.4058 -0.1433  0.2460
   36GLN   HE21 2746  11.989   4.480   1.126  0.4062 -0.5716  1.0531
   36GLN   HE22 2747  12.109   4.368   1.060 -0.1721  0.2292 -0.9626
   36GLN      C 2748  11.540   4.487   0.690 -0.0567 -0.1389 -0.3202
   36GLN      O 2749  11.487   4.382   0.654 -0.1671 -0.2586  0.1781
   37SER      N 2750  11.562   4.587   0.605 -0.0779 -0.1983 -0.3955
   37SER      H 2751  11.601   4.675   0.635 -2.6919  0.6830  0.7010
   37SER     CA 2752  11.546   4.561   0.463  0.2558  0.0722 -0.4819
   37SER     HA 2753  11.462   4.494   0.449 -0.7929  1.1280  0.5839
   37SER     CB 2754  11.520   4.692   0.389  0.1241  0.2382 -0.1419
   37SER    HB1 2755  11.604   4.761   0.398  1.4797 -1.3614 -0.1125
   37SER    HB2 2756  11.501   4.670   0.284 -0.2522 -1.5518  0.2657
   37SER     OG 2757  11.402   4.758   0.428  0.2328  0.5833 -0.3895
   37SER     HG 2758  11.394   4.846   0.390 -4.2664  1.5347  1.9684
   37SER      C 2759  11.667   4.488   0.407  0.4081 -0.4030  0.4551
   37SER      O 2760  11.773   4.550   0.397  0.0445  0.1790  0.2127
   38TYR      N 2761  11.652   4.366   0.354 -0.0586  0.0822 -0.5466
   38TYR      H 2762  11.566   4.316   0.370  1.1133 -1.7609  0.2818
   38TYR     CA 2763  11.765   4.282   0.318 -0.2059 -0.4058  0.1134
   38TYR     HA 2764  11.847   4.285   0.389 -0.3526 -0.5051  0.2901
   38TYR     CB 2765  11.726   4.135   0.325  0.0735 -0.4864 -0.0143
   38TYR    HB1 2766  11.809   4.077   0.286  0.3671  0.4253 -0.7822
   38TYR    HB2 2767  11.657   4.114   0.243  1.2901  1.1511 -1.5299
   38TYR     CG 2768  11.661   4.083   0.451  0.1003  0.5101  0.4158
   38TYR    CD1 2769  11.546   4.005   0.436  0.3731  0.1130  0.3676
   38TYR    HD1 2770  11.498   3.984   0.342 -1.8293  2.9263  0.7304
   38TYR    CE1 2771  11.492   3.936   0.545 -0.3379  0.0323 -0.0247
   38TYR    HE1 2772  11.401   3.878   0.542 -0.1437 -0.3763  1.2014
   38TYR     CZ 2773  11.541   3.968   0.674  0.4710 -0.3055 -0.2426
   38TYR     OH 2774  11.481   3.910   0.782 -0.1891  0.5559 -0.1429
   38TYR     HH 2775  11.419   3.847   0.745  0.9917 -1.2311  0.8059
   38TYR    CE2 2776  11.658   4.045   0.690  0.5536 -0.5417  0.3019
   38TYR    HE2 2777  11.687   4.076   0.789 -0.1763  0.4779  0.2187
   38TYR    CD2 2778  11.713   4.110   0.578 -0.0233  0.3213  0.5061
   38TYR    HD2 2779  11.793   4.181   0.589  0.3137  0.0962 -0.4119
   38TYR      C 2780  11.809   4.315   0.176 -0.0126  0.0771  0.2853
   38TYR      O 2781  11.726   4.329   0.086  0.0615  0.2064  0.2364
   39SER      N 2782  11.937   4.349   0.164 -0.0720  0.1996 -0.0010
   39SER      H 2783  12.003   4.357   0.240  1.6733  0.7483 -1.4876
   39SER     CA 2784  11.994   4.400   0.040 -0.1741  0.0466 -0.1110
   39SER     HA 2785  11.941   4.351  15.752  0.6513  0.6806 -1.0602
   39SER     CB 2786  12.135   4.346   0.017 -0.3767 -0.2618 -0.6524
   39SER    HB1 2787  12.125   4.241   0.045 -0.7174  0.2964  1.5714
   39SER    HB2 2788  12.167   4.343  15.707  3.2552  0.1598  0.3311
   39SER     OG 2789  12.240   4.410   0.086 -1.1350  0.1718  0.1257
   39SER     HG 2790  12.242   4.504   0.064  0.9274  0.1315 -0.0798
   39SER      C 2791  11.986   4.551   0.023 -0.3535  0.0150 -0.3196
   39SER      O 2792  12.000   4.596  15.703 -0.1722  0.3753 -0.1575
   40GLY      N 2793  11.949   4.630   0.125  0.1667 -0.1232 -0.0195
   40GLY      H 2794  11.920   4.588   0.212 -2.5159  0.4752 -0.5327
   40GLY     CA 2795  11.933   4.774   0.122  0.4653 -0.1010 -0.8102
   40GLY    HA1 2796  11.964   4.815   0.218 -1.0411  0.6163 -0.6059
   40GLY    HA2 2797  12.006   4.819   0.054  1.7080 -0.2910  0.3715
   40GLY      C 2798  11.788   4.816   0.100  0.3036 -0.2470 -0.0369
   40GLY      O 2799  11.701   4.738   0.139 -0.0998  0.0320 -0.3691
   41TYR      N 2800  11.766   4.925   0.027 -0.2594 -0.5184 -0.2797
   41TYR      H 2801  11.844   4.986   0.004 -0.8915  0.8031  0.9546
   41TYR     CA 2802  11.634   4.968  15.778 -0.2400  0.2206  0.3854
   41TYR     HA 2803  11.559   4.915   0.043 -0.3860 -0.2393 -0.2098
   41TYR     CB 2804  11.611   5.118   0.003  0.0747  0.3079  0.0661
   41TYR    HB1 2805  11.505   5.140  15.784 -0.2835  0.2209  2.5249
   41TYR    HB2 2806  11.632   5.149   0.105  0.6115 -0.0686  0.0750
   41TYR     CG 2807  11.690   5.214  15.711  0.1288  0.0912 -0.1295
   41TYR    CD1 2808  11.816   5.251  15.761 -0.1055  0.5126  0.1543
   41TYR    HD1 2809  11.852   5.204   0.058  2.7300  2.3258  0.0620
   41TYR    CE1 2810  11.898   5.338  15.689  0.1947  0.0459 -0.0732
   41TYR    HE1 2811  11.998   5.359  15.723  0.4744 -2.7776  1.1207
   41TYR     CZ 2812  11.850   5.399  15.571 -0.2135 -0.3881 -0.1347
   41TYR     OH 2813  11.938   5.472  15.496 -0.2483 -0.3606 -0.1496
   41TYR     HH 2814  11.889   5.519  15.428 -0.1503 -0.3454 -0.2087
   41TYR    CE2 2815  11.719   5.369  15.529 -0.5721  0.3324  0.4483
   41TYR    HE2 2816  11.688   5.397  15.429  1.0025  0.3905 -0.0583
   41TYR    CD2 2817  11.642   5.272  15.593 -0.2265 -0.3971 -0.2263
   41TYR    HD2 2818  11.545   5.241  15.555 -0.6036 -0.4746  0.7793
   41TYR      C 2819  11.611   4.933  15.632  0.1475  0.6276  0.2244
   41TYR      O 2820  11.697   4.949  15.545  0.3131 -0.4067  0.1891
   42SER      N 2821  11.495   4.876  15.599  0.5255  0.3432 -0.6430
   42SER      H 2822  11.436   4.864  15.680 -0.0790  1.3477 -0.9093
   42SER     CA 2823  11.457   4.828  15.467 -0.0223 -0.6338 -0.1375
   42SER     HA 2824  11.545   4.767  15.446  1.2866  1.6049 -1.6511
   42SER     CB 2825  11.319   4.762  15.469  0.1480 -0.9789  0.4795
   42SER    HB1 2826  11.297   4.753  15.363 -1.2074  1.7183  0.4404
   42SER    HB2 2827  11.329   4.673  15.530 -1.8753 -2.9496 -1.8700
   42SER     OG 2828  11.216   4.843  15.521  0.4149 -0.5388  0.3306
   42SER     HG 2829  11.133   4.803  15.495  0.1148 -0.5497  1.2516
   42SER      C 2830  11.462   4.945  15.370  0.9032 -0.3360  0.2578
   42SER      O 2831  11.420   5.057  15.400 -0.6850 -0.7195 -0.4447
   43GLN      N 2832  11.501   4.909  15.248 -0.5069 -0.5320 -0.1514
   43GLN      H 2833  11.543   4.817  15.244  2.2788  0.5020  1.8702
   43GLN     CA 2834  11.489   4.980  15.122 -0.3268  0.0952  0.1809
   43GLN     HA 2835  11.411   5.056  15.120 -1.5448 -1.0023  2.1122
   43GLN     CB 2836  11.618   5.048  15.081 -0.0055 -0.1722  0.7258
   43GLN    HB1 2837  11.599   5.113  14.995 -0.2974 -0.4911  0.5479
   43GLN    HB2 2838  11.698   4.979  15.056  0.7995  1.6816 -2.5442
   43GLN     CG 2839  11.677   5.136  15.191  0.1897 -0.0242  0.5031
   43GLN    HG1 2840  11.615   5.225  15.204  1.9742  1.0654  2.1367
   43GLN    HG2 2841  11.681   5.090  15.290  1.0228  1.2114  1.0698
   43GLN     CD 2842  11.819   5.182  15.158  0.1683 -0.0807  0.3330
   43GLN    OE1 2843  11.918   5.110  15.165  0.2256  0.0047  0.3802
   43GLN    NE2 2844  11.840   5.308  15.121  0.1117  0.0098  0.6091
   43GLN   HE21 2845  11.935   5.336  15.098 -0.0929 -0.5467 -1.0292
   43GLN   HE22 2846  11.770   5.379  15.137  0.9365  0.8553  0.5431
   43GLN      C 2847  11.456   4.874  15.018 -0.2757  0.1534  0.1057
   43GLN      O 2848  11.498   4.759  15.021 -0.5169  0.0384 -0.5743
   44SER      N 2849  11.383   4.917  14.915  0.7340  0.2738 -0.5789
   44SER      H 2850  11.354   5.014  14.916  0.9272  0.3328 -0.6182
   44SER     CA 2851  11.343   4.835  14.803 -0.0098 -0.2704  0.0782
   44SER     HA 2852  11.343   4.733  14.843 -1.8979 -0.7311 -0.9373
   44SER     CB 2853  11.201   4.870  14.757 -0.1187 -0.9746 -0.1416
   44SER    HB1 2854  11.178   4.812  14.667 -0.8430 -0.7413 -0.1111
   44SER    HB2 2855  11.200   4.978  14.745 -0.3164 -0.3195  4.2758
   44SER     OG 2856  11.101   4.841  14.851 -0.1497  0.1533  0.1866
   44SER     HG 2857  11.018   4.846  14.804  1.9384  1.7420 -3.7218
   44SER      C 2858  11.445   4.822  14.691  0.1736  0.0587  0.2094
   44SER      O 2859  11.460   4.920  14.619  0.2013  0.5313  0.8460
   45THR      N 2860  11.505   4.706  14.666  0.2346  0.0366  0.4612
   45THR      H 2861  11.483   4.627  14.725  3.1171 -2.2782 -1.2735
   45THR     CA 2862  11.607   4.688  14.564 -0.3637 -0.2749 -0.0869
   45THR     HA 2863  11.575   4.760  14.488 -0.4812  0.1696  0.3740
   45THR     CB 2864  11.744   4.726  14.620 -0.4746  0.2303 -0.1498
   45THR     HB 2865  11.737   4.824  14.667  1.2287 -0.3095  1.3373
   45THR    CG2 2866  11.787   4.640  14.738  0.4494  0.9642  0.0545
   45THR   HG21 2867  11.803   4.534  14.718 -2.3814  0.8365 -1.9780
   45THR   HG22 2868  11.875   4.679  14.791  0.1633  0.8634  0.6148
   45THR   HG23 2869  11.700   4.645  14.803  0.0869 -0.7572 -0.2669
   45THR    OG1 2870  11.843   4.733  14.520 -0.2846 -0.5379 -0.0232
   45THR    HG1 2871  11.916   4.782  14.559  1.3650 -2.4112 -0.5862
   45THR      C 2872  11.610   4.545  14.512  0.1671 -0.1067 -0.5306
   45THR      O 2873  11.581   4.451  14.586 -0.6099  0.3886 -0.1829
   46ASP      N 2874  11.666   4.526  14.393  0.5988 -0.2619 -0.3042
   46ASP      H 2875  11.680   4.608  14.337  0.4970  0.1396  0.2488
   46ASP     CA 2876  11.678   4.393  14.336  0.4368 -0.2109 -0.4565
   46ASP     HA 2877  11.600   4.327  14.373 -0.7785  1.8029  0.7271
   46ASP     CB 2878  11.653   4.397  14.185 -0.1695  0.2056 -0.3466
   46ASP    HB1 2879  11.720   4.471  14.141 -1.3233  1.2268 -0.4716
   46ASP    HB2 2880  11.549   4.429  14.169 -0.5366 -1.8315 -2.4723
   46ASP     CG 2881  11.682   4.268  14.111 -0.0771 -0.0307  0.1006
   46ASP    OD1 2882  11.783   4.258  14.038 -0.2022  0.3797 -0.1333
   46ASP    OD2 2883  11.607   4.169  14.126 -0.1083 -0.0295 -0.0488
   46ASP      C 2884  11.808   4.328  14.382  0.4542 -0.1593 -0.4337
   46ASP      O 2885  11.820   4.208  14.363  0.1461 -0.2946  0.1900
   47THR      N 2886  11.899   4.397  14.450 -0.2410  0.2386  0.1097
   47THR      H 2887  11.895   4.498  14.462 -1.8926  0.0953  0.9913
   47THR     CA 2888  12.013   4.330  14.509 -0.0955 -0.0323 -0.4808
   47THR     HA 2889  12.045   4.244  14.449 -1.3204  0.4542 -1.8833
   47THR     CB 2890  12.127   4.430  14.522  0.1077 -0.3162 -0.0567
   47THR     HB 2891  12.206   4.378  14.577 -1.8531 -0.6471  2.6430
   47THR    CG2 2892  12.179   4.474  14.386 -0.3641 -0.2526 -0.2173
   47THR   HG21 2893  12.109   4.547  14.346  1.4400  1.5435 -0.2922
   47THR   HG22 2894  12.181   4.390  14.316  0.1069  0.9358 -1.6932
   47THR   HG23 2895  12.276   4.523  14.399  0.3131 -1.0851 -1.8290
   47THR    OG1 2896  12.084   4.542  14.596  0.3457 -0.3058  0.0689
   47THR    HG1 2897  12.117   4.623  14.555  1.3507 -0.6748  0.1219
   47THR      C 2898  11.986   4.262  14.642 -0.5902  0.0853 -0.5241
   47THR      O 2899  12.074   4.197  14.697 -0.5586  0.4296 -0.1628
   48SER      N 2900  11.863   4.270  14.695 -0.3875 -0.5880  0.0589
   48SER      H 2901  11.795   4.320  14.641 -0.8999  1.4250  2.3922
   48SER     CA 2902  11.813   4.200  14.812 -0.4342  0.0876  0.4417
   48SER     HA 2903  11.886   4.137  14.863 -2.4037 -2.9076 -0.2078
   48SER     CB 2904  11.751   4.303  14.906 -0.7425  0.1339  0.1916
   48SER    HB1 2905  11.681   4.368  14.855  0.6247  1.8201  0.3657
   48SER    HB2 2906  11.686   4.252  14.978 -0.5035  0.8371  0.9225
   48SER     OG 2907  11.853   4.378  14.968 -0.3715 -0.5217  0.3828
   48SER     HG 2908  11.915   4.309  14.994  0.1365 -0.2227 -0.0306
   48SER      C 2909  11.708   4.100  14.768 -0.1585 -0.3119  0.6903
   48SER      O 2910  11.589   4.124  14.788 -0.0783 -0.0766  0.8872
   49GLY      N 2911  11.748   3.985  14.713 -0.5136 -0.1772  0.1311
   49GLY      H 2912  11.846   3.959  14.722 -0.2224  0.5191 -0.9094
   49GLY     CA 2913  11.659   3.874  14.683 -0.3886 -0.1505 -0.3371
   49GLY    HA1 2914  11.568   3.928  14.658  0.0095  1.6989  1.8314
   49GLY    HA2 2915  11.693   3.819  14.595  1.0295  0.5926 -0.2994
   49GLY      C 2916  11.632   3.780  14.799 -0.2546 -0.0772 -0.2467
   49GLY      O 2917  11.687   3.797  14.908 -0.0780 -0.2971 -0.3004
   50TYR      N 2918  11.546   3.680  14.780 -0.3618 -0.0327  0.0009
   50TYR      H 2919  11.514   3.661  14.686 -0.5155  0.6311 -0.0899
   50TYR     CA 2920  11.476   3.606  14.883 -0.3708  0.1889  0.1520
   50TYR     HA 2921  11.515   3.642  14.978 -0.3723 -0.6048  0.4561
   50TYR     CB 2922  11.328   3.641  14.875 -0.4528 -0.2944 -0.6289
   50TYR    HB1 2923  11.324   3.750  14.875 -0.9812 -0.3048 -0.1050
   50TYR    HB2 2924  11.282   3.608  14.782 -1.4274 -0.9270  0.0603
   50TYR     CG 2925  11.245   3.604  14.996  0.7898 -0.4131  0.1970
   50TYR    CD1 2926  11.165   3.491  14.983  0.3064 -0.0423 -0.0789
   50TYR    HD1 2927  11.151   3.452  14.883 -1.8153  0.6774 -0.1031
   50TYR    CE1 2928  11.095   3.445  15.095  0.5775 -0.1288  0.0567
   50TYR    HE1 2929  11.027   3.361  15.084 -1.5676  1.4371  0.6390
   50TYR     CZ 2930  11.100   3.513  15.218  0.3105  0.0363 -0.0219
   50TYR     OH 2931  11.041   3.464  15.331  0.3412 -0.5184 -0.2411
   50TYR     HH 2932  10.980   3.396  15.304 -1.2538  1.1870 -1.2098
   50TYR    CE2 2933  11.180   3.628  15.233 -0.2088  0.3044  0.7311
   50TYR    HE2 2934  11.185   3.677  15.329  2.6924 -2.3549  2.1098
   50TYR    CD2 2935  11.255   3.667  15.121 -0.5862 -0.2997  0.2626
   50TYR    HD2 2936  11.314   3.757  15.126  3.2266 -2.6003  1.8022
   50TYR      C 2937  11.515   3.459  14.879 -0.0992  0.2660 -0.0303
   50TYR      O 2938  11.543   3.404  14.772 -0.0708 -0.3153  0.2738
   51GLY      N 2939  11.506   3.395  14.995 -0.2005 -0.3225 -0.3564
   51GLY      H 2940  11.473   3.452  15.072  0.6857  2.3576 -1.8525
   51GLY     CA 2941  11.507   3.250  15.004  0.7162 -0.3223 -0.3278
   51GLY    HA1 2942  11.522   3.213  15.105 -0.6075 -0.0899 -0.0223
   51GLY    HA2 2943  11.592   3.201  14.958 -0.5552 -0.6631 -2.4557
   51GLY      C 2944  11.396   3.174  14.933  0.3300  0.0713 -0.1556
   51GLY      O 2945  11.287   3.230  14.931  0.3606  0.1203 -0.4947
   52GLN      N 2946  11.420   3.053  14.883  0.1450 -0.0958  0.1539
   52GLN      H 2947  11.513   3.014  14.891 -0.0399 -1.5969 -3.0239
   52GLN     CA 2948  11.318   2.962  14.834 -0.1827  0.4283 -0.1560
   52GLN     HA 2949  11.223   2.986  14.881 -0.6149 -1.9678  0.3113
   52GLN     CB 2950  11.307   2.979  14.683 -0.0583 -0.8075 -0.3144
   52GLN    HB1 2951  11.222   2.922  14.646 -0.8109 -1.3274  2.0280
   52GLN    HB2 2952  11.287   3.084  14.662  0.4101 -0.6264  0.1304
   52GLN     CG 2953  11.432   2.960  14.597  0.3030  0.3319 -0.0509
   52GLN    HG1 2954  11.463   2.860  14.628 -0.7609 -0.2558 -0.7946
   52GLN    HG2 2955  11.511   3.028  14.631 -0.9916  0.9442  1.9526
   52GLN     CD 2956  11.388   2.962  14.451  0.4387  0.5185 -0.0897
   52GLN    OE1 2957  11.380   2.865  14.376 -0.8470  0.2089  0.4173
   52GLN    NE2 2958  11.358   3.082  14.402 -0.0153  0.4416 -0.0072
   52GLN   HE21 2959  11.301   3.080  14.318  0.6544 -0.3898 -0.4618
   52GLN   HE22 2960  11.364   3.163  14.462 -1.0549  0.7939 -0.3676
   52GLN      C 2961  11.340   2.815  14.868  0.2573  0.5267  0.0011
   52GLN      O 2962  11.442   2.776  14.925 -0.0636 -0.1952  0.0892
   53SER      N 2963  11.250   2.729  14.820  0.3143  0.2455  0.3921
   53SER      H 2964  11.166   2.762  14.774  0.1189  1.4542  1.5565
   53SER     CA 2965  11.252   2.586  14.842 -0.0342  0.1316 -0.2933
   53SER     HA 2966  11.345   2.557  14.892  0.3282  1.9416  0.1395
   53SER     CB 2967  11.141   2.536  14.933  0.1720 -0.4822 -0.3689
   53SER    HB1 2968  11.143   2.431  14.963 -1.6927 -1.2435 -2.6382
   53SER    HB2 2969  11.151   2.584  15.030  1.8121 -1.2364 -0.1282
   53SER     OG 2970  11.012   2.566  14.884 -0.1482 -0.2465  0.5833
   53SER     HG 2971  10.965   2.616  14.951  3.4243  1.1069  2.3498
   53SER      C 2972  11.266   2.510  14.710 -0.5214 -0.0750 -0.2281
   53SER      O 2973  11.232   2.564  14.606 -0.5415  0.3305 -0.0132
   54SER      N 2974  11.311   2.385  14.721 -0.1696  0.0275 -0.5088
   54SER      H 2975  11.340   2.348  14.810  2.4881 -0.4352 -1.4546
   54SER     CA 2976  11.300   2.295  14.608  0.0266 -0.2689 -0.2950
   54SER     HA 2977  11.329   2.350  14.518 -0.0408 -0.9612 -0.7519
   54SER     CB 2978  11.416   2.196  14.606  0.1732 -0.1021 -0.0761
   54SER    HB1 2979  11.503   2.258  14.586  0.3286 -0.1613  0.4049
   54SER    HB2 2980  11.405   2.117  14.531 -1.3184  0.7153 -0.7568
   54SER     OG 2981  11.443   2.127  14.726 -0.2049  0.0952  0.1217
   54SER     HG 2982  11.482   2.193  14.785 -1.3714  1.1517 -0.2379
   54SER      C 2983  11.160   2.240  14.583 -0.1945  0.0300  0.2684
   54SER      O 2984  11.085   2.214  14.676  0.1527  0.1149  0.5747
   55TYR      N 2985  11.138   2.201  14.457  0.3332 -0.0945  0.2086
   55TYR      H 2986  11.211   2.205  14.388  0.1945  1.0577  0.1144
   55TYR     CA 2987  11.005   2.156  14.419  0.3703  0.0328 -0.0707
   55TYR     HA 2988  10.937   2.224  14.470  3.0999  2.6819  0.3247
   55TYR     CB 2989  10.981   2.185  14.271  0.0541 -0.2078 -0.0684
   55TYR    HB1 2990  11.036   2.109  14.214  1.1621  0.2152  0.4093
   55TYR    HB2 2991  11.013   2.287  14.253 -0.7298 -0.0099 -0.3842
   55TYR     CG 2992  10.836   2.169  14.234  0.0412  0.4360 -0.3108
   55TYR    CD1 2993  10.739   2.248  14.297  0.0767 -0.1212  0.4578
   55TYR    HD1 2994  10.766   2.328  14.364 -1.0053  2.1677 -1.6782
   55TYR    CE1 2995  10.604   2.224  14.266  0.1933  0.4445 -0.5410
   55TYR    HE1 2996  10.529   2.271  14.328  1.9300 -0.0985  2.1768
   55TYR     CZ 2997  10.571   2.116  14.183 -0.0143  0.2260 -0.1781
   55TYR     OH 2998  10.440   2.082  14.166 -0.0470  0.1594  0.2129
   55TYR     HH 2999  10.373   2.136  14.209 -1.8771 -0.3666 -1.8040
   55TYR    CE2 3000  10.667   2.043  14.110 -0.0201  0.7166 -0.6812
   55TYR    HE2 3001  10.638   1.963  14.044  0.1583 -0.2492  0.3797
   55TYR    CD2 3002  10.801   2.068  14.143 -0.1051 -0.0534  0.2829
   55TYR    HD2 3003  10.873   2.001  14.100 -1.4161 -0.2655 -1.7067
   55TYR      C 3004  10.988   2.009  14.453  0.1118  0.1313  0.2247
   55TYR      O 3005  11.081   1.930  14.438  0.2050  0.1925  0.4883
   56SER      N 3006  10.868   1.970  14.498  0.1537  0.0212  0.2452
   56SER      H 3007  10.802   2.044  14.518 -0.4604 -0.6178  0.5951
   56SER     CA 3008  10.837   1.835  14.541  0.0616 -0.1972 -0.4910
   56SER     HA 3009  10.918   1.809  14.609 -1.2433 -0.7661  0.9031
   56SER     CB 3010  10.701   1.826  14.610  0.3214 -0.0433  0.0501
   56SER    HB1 3011  10.679   1.725  14.644  2.4196 -1.4925 -2.4878
   56SER    HB2 3012  10.626   1.874  14.547  0.9127 -0.3874 -0.9355
   56SER     OG 3013  10.708   1.905  14.727 -0.4009 -0.0972  0.1316
   56SER     HG 3014  10.732   1.996  14.710 -0.9703 -0.2859 -1.9807
   56SER      C 3015  10.834   1.728  14.434 -0.0109 -0.4034 -0.2833
   56SER      O 3016  10.751   1.738  14.343  0.0807  0.2612 -0.2941
   57SER      N 3017  10.920   1.626  14.439  0.4604  0.0017 -0.0105
   57SER      H 3018  10.974   1.604  14.521 -1.0376 -1.4060  0.6540
   57SER     CA 3019  10.907   1.520  14.340 -0.5970  0.1846 -0.0800
   57SER     HA 3020  10.903   1.567  14.241 -2.7111 -0.4577 -0.3484
   57SER     CB 3021  11.029   1.429  14.349 -0.2639  0.5993 -0.3081
   57SER    HB1 3022  11.031   1.396  14.245 -1.4331 -1.2849  0.2030
   57SER    HB2 3023  11.007   1.343  14.413  1.0202  0.0318 -0.6143
   57SER     OG 3024  11.154   1.487  14.375 -0.2528  0.4215  0.0441
   57SER     HG 3025  11.222   1.457  14.313  0.1524 -0.8019  1.0368
   57SER      C 3026  10.783   1.433  14.350 -0.0725 -0.5046  0.5374
   57SER      O 3027  10.707   1.437  14.447 -0.7951  0.7583 -0.0489
   58TYR      N 3028  10.740   1.374  14.238  0.2518  0.2146  0.0222
   58TYR      H 3029  10.809   1.381  14.165  1.9549  1.4003  1.6466
   58TYR     CA 3030  10.607   1.318  14.222  0.2285  0.2780 -0.0167
   58TYR     HA 3031  10.539   1.402  14.222 -1.9162 -1.3789 -0.3279
   58TYR     CB 3032  10.608   1.248  14.087  0.3412 -0.7959  0.5252
   58TYR    HB1 3033  10.653   1.309  14.008  0.8874  0.3432  1.6839
   58TYR    HB2 3034  10.675   1.162  14.085  1.3283 -0.0609 -1.6113
   58TYR     CG 3035  10.472   1.201  14.040  0.0027 -0.0391  0.7274
   58TYR    CD1 3036  10.366   1.291  14.024  0.0589 -0.1601 -0.4145
   58TYR    HD1 3037  10.384   1.395  14.044  0.1457 -0.5493  1.9277
   58TYR    CE1 3038  10.240   1.255  13.975  0.0839  0.1364 -0.6967
   58TYR    HE1 3039  10.163   1.329  13.960  2.0344  2.1832 -1.1871
   58TYR     CZ 3040  10.223   1.121  13.935  0.0372  0.0445 -0.3719
   58TYR     OH 3041  10.100   1.091  13.883 -0.2798  0.5886  0.0568
   58TYR     HH 3042  10.045   1.169  13.877  0.9451  1.4771 -0.0872
   58TYR    CE2 3043  10.326   1.028  13.957 -0.2640 -0.2457 -0.1662
   58TYR    HE2 3044  10.319   0.926  13.922  0.1565 -1.0635  1.9356
   58TYR    CD2 3045  10.447   1.065  14.018 -0.1058  0.2129 -0.7519
   58TYR    HD2 3046  10.524   0.989  14.024 -0.5873 -0.2836 -0.7236
   58TYR      C 3047  10.558   1.219  14.327 -0.6217  0.1530 -0.5221
   58TYR      O 3048  10.613   1.111  14.349 -0.1364  0.5170  0.0980
   59GLY      N 3049  10.460   1.262  14.407 -0.2838 -0.1022  0.0406
   59GLY      H 3050  10.418   1.341  14.360  2.6885  0.1875 -2.4992
   59GLY     CA 3051  10.422   1.203  14.534  0.0927  0.5880  0.4780
   59GLY    HA1 3052  10.415   1.096  14.513  0.0780  1.0777 -2.4661
   59GLY    HA2 3053  10.505   1.214  14.604 -0.4984  2.4164  0.9336
   59GLY      C 3054  10.295   1.246  14.606 -0.2229 -0.2186  0.4076
   59GLY      O 3055  10.234   1.349  14.583 -0.1040 -0.2521 -0.0808
   60GLN      N 3056  10.265   1.168  14.710 -0.2318 -0.0343  0.5428
   60GLN      H 3057  10.317   1.083  14.721  1.0949  0.8590  1.5023
   60GLN     CA 3058  10.153   1.196  14.797 -0.1760  0.0238  0.5952
   60GLN     HA 3059  10.071   1.236  14.737 -0.1747 -0.2997  0.3757
   60GLN     CB 3060  10.115   1.068  14.871  0.1821 -0.4517 -0.0323
   60GLN    HB1 3061  10.052   1.087  14.958 -1.3353  0.0996 -1.1983
   60GLN    HB2 3062  10.209   1.026  14.904  1.2254  0.6055 -1.5198
   60GLN     CG 3063  10.051   0.960  14.786  0.0244 -0.0179 -0.4678
   60GLN    HG1 3064  10.123   0.911  14.721  0.8897 -0.5670  0.8852
   60GLN    HG2 3065  10.012   0.885  14.855 -1.7421 -0.5801 -1.9805
   60GLN     CD 3066   9.926   1.007  14.712 -0.2342 -0.3213 -0.2273
   60GLN    OE1 3067   9.813   1.016  14.760  0.2326  0.0139  0.8297
   60GLN    NE2 3068   9.931   1.039  14.582 -0.1585 -0.3325 -0.2269
   60GLN   HE21 3069   9.999   0.998  14.520 -1.2435 -1.6070 -0.6192
   60GLN   HE22 3070   9.840   1.058  14.543 -1.1842 -1.9503  1.2775
   60GLN      C 3071  10.190   1.305  14.897 -0.4324  0.1885  0.5121
   60GLN      O 3072  10.106   1.386  14.935 -0.1546  0.3899  0.6996
   61SER      N 3073  10.312   1.301  14.951 -0.2619  0.2712  0.1361
   61SER      H 3074  10.376   1.227  14.924  0.2526  0.9454 -0.5545
   61SER     CA 3075  10.371   1.403  15.035  0.5078  0.1019 -0.1816
   61SER     HA 3076  10.295   1.441  15.104 -1.0204  0.2070 -1.8516
   61SER     CB 3077  10.483   1.348  15.123  0.3913  0.3859  0.1476
   61SER    HB1 3078  10.499   1.417  15.206 -0.2285  1.2171 -0.4065
   61SER    HB2 3079  10.573   1.332  15.064  0.1389 -1.4063  0.1903
   61SER     OG 3080  10.436   1.223  15.168  0.0229  0.0155 -1.2014
   61SER     HG 3081  10.511   1.174  15.204 -0.1220  0.3888 -0.3749
   61SER      C 3082  10.427   1.523  14.961 -0.2544  0.3186 -0.4231
   61SER      O 3083  10.446   1.515  14.839  0.2959  0.0026 -0.3204
   62GLN      N 3084  10.438   1.634  15.035 -0.5918 -0.0913  0.2457
   62GLN      H 3085  10.416   1.631  15.133 -0.4423  3.1178  0.4740
   62GLN     CA 3086  10.491   1.759  14.986 -0.2095 -0.3192  0.0686
   62GLN     HA 3087  10.540   1.734  14.892 -0.1817 -1.3110  0.3350
   62GLN     CB 3088  10.375   1.856  14.963  0.1770  0.1569  0.0937
   62GLN    HB1 3089  10.335   1.881  15.061  4.1084  1.4999  1.5568
   62GLN    HB2 3090  10.419   1.943  14.916 -0.7492 -0.9409 -3.0358
   62GLN     CG 3091  10.274   1.805  14.860  0.1441 -0.1201  0.2627
   62GLN    HG1 3092  10.227   1.714  14.897 -0.3294 -0.9200 -2.1572
   62GLN    HG2 3093  10.327   1.786  14.767  2.0218  1.7595  0.8626
   62GLN     CD 3094  10.159   1.901  14.833  0.0221 -0.1816  0.5551
   62GLN    OE1 3095  10.146   2.012  14.883  0.0447  0.0140  0.1264
   62GLN    NE2 3096  10.081   1.872  14.729  0.2464  0.5563  0.1766
   62GLN   HE21 3097  10.012   1.938  14.696 -0.7616 -0.8396 -0.6551
   62GLN   HE22 3098  10.085   1.779  14.689  1.4181  1.0938 -1.0403
   62GLN      C 3099  10.597   1.819  15.078 -0.6929  1.0232 -0.2239
   62GLN      O 3100  10.617   1.769  15.188 -0.1502  0.3597 -0.6133
   63ASN      N 3101  10.678   1.910  15.024  0.3422  0.0305 -0.3854
   63ASN      H 3102  10.651   1.945  14.934 -0.6730 -0.2490 -0.2050
   63ASN     CA 3103  10.798   1.951  15.095  0.0199  0.2646  0.0319
   63ASN     HA 3104  10.847   1.867  15.144 -1.1760  0.4684  1.6459
   63ASN     CB 3105  10.890   2.009  14.988 -0.0573 -0.0115 -0.1884
   63ASN    HB1 3106  10.845   2.096  14.940  1.6975  0.5215 -0.9532
   63ASN    HB2 3107  10.894   1.930  14.914 -1.8858 -0.4601  0.1524
   63ASN     CG 3108  11.032   2.051  15.024 -0.2141  0.3034  0.0695
   63ASN    OD1 3109  11.058   2.041  15.144  0.5474 -0.5499 -0.1524
   63ASN    ND2 3110  11.121   2.086  14.931  0.2638 -1.2298 -0.0816
   63ASN   HD21 3111  11.205   2.128  14.968 -0.8707  1.7763 -0.5909
   63ASN   HD22 3112  11.103   2.085  14.832  1.7166  1.2479 -0.4437
   63ASN      C 3113  10.755   2.044  15.207  0.0283  0.0117  0.2483
   63ASN      O 3114  10.642   2.092  15.219  0.3562  0.7290  0.5291
   64THR      N 3115  10.845   2.081  15.298  0.1539  0.1172  0.0808
   64THR      H 3116  10.939   2.062  15.266  0.0556  1.2961 -1.0017
   64THR     CA 3117  10.843   2.174  15.409 -0.6764  0.0037  0.1646
   64THR     HA 3118  10.750   2.170  15.466 -0.5168  1.6726  0.6018
   64THR     CB 3119  10.960   2.150  15.504 -0.2900  0.1520 -0.2663
   64THR     HB 3120  10.946   2.232  15.576 -1.3340  0.6353 -0.9914
   64THR    CG2 3121  10.939   2.028  15.593  0.8212  0.2139  0.0913
   64THR   HG21 3122  10.955   1.933  15.541 -0.4493  0.5629 -0.9902
   64THR   HG22 3123  11.016   2.025  15.670  2.1232 -0.2795 -1.1853
   64THR   HG23 3124  10.837   2.032  15.631  1.1852 -1.4240  1.3402
   64THR    OG1 3125  11.094   2.161  15.462 -0.2594  0.4887 -0.0862
   64THR    HG1 3126  11.158   2.161  15.533 -0.9627 -2.5691  0.7080
   64THR      C 3127  10.854   2.312  15.346 -0.2232 -0.2301 -0.2730
   64THR      O 3128  10.913   2.325  15.239  0.2103 -0.0534 -0.0177
   65GLY      N 3129  10.804   2.411  15.420 -0.1700 -0.6456  0.3253
   65GLY      H 3130  10.770   2.396  15.514 -1.5578  3.0327  0.5709
   65GLY     CA 3131  10.839   2.551  15.410  0.1364 -0.6899  0.7547
   65GLY    HA1 3132  10.827   2.579  15.305 -0.4371 -1.3438  0.6384
   65GLY    HA2 3133  10.783   2.612  15.481 -1.3931 -3.2841  1.9100
   65GLY      C 3134  10.989   2.566  15.434  0.1901  0.3420 -0.1242
   65GLY      O 3135  11.044   2.489  15.513  0.5146  0.6058 -0.0908
   66TYR      N 3136  11.049   2.666  15.369 -0.1924  0.5688 -0.1281
   66TYR      H 3137  10.990   2.735  15.324 -5.3457 -2.5227  0.9959
   66TYR     CA 3138  11.188   2.699  15.392 -0.0405 -0.0577 -0.1259
   66TYR     HA 3139  11.247   2.608  15.396  2.2132  1.2986 -0.7540
   66TYR     CB 3140  11.245   2.776  15.274 -0.3038 -0.4482 -0.5074
   66TYR    HB1 3141  11.341   2.732  15.246  0.1428  0.0175  0.2610
   66TYR    HB2 3142  11.186   2.757  15.183 -2.3210 -0.4832  0.7492
   66TYR     CG 3143  11.273   2.923  15.291 -0.1889 -0.4818 -0.4078
   66TYR    CD1 3144  11.175   3.023  15.283  0.4123  0.1737  0.2213
   66TYR    HD1 3145  11.072   2.993  15.270  0.1732  0.4713  1.3477
   66TYR    CE1 3146  11.206   3.158  15.298  0.1297  0.2420  0.1933
   66TYR    HE1 3147  11.125   3.230  15.300 -1.3786 -1.3976  1.8859
   66TYR     CZ 3148  11.341   3.196  15.317  0.1911 -0.0040  0.2402
   66TYR     OH 3149  11.362   3.330  15.321 -0.0720  0.0712 -0.7497
   66TYR     HH 3150  11.278   3.375  15.329  0.5144  1.2253 -0.8459
   66TYR    CE2 3151  11.444   3.100  15.313  0.0911 -0.1007 -0.0582
   66TYR    HE2 3152  11.547   3.131  15.324 -0.1488  0.6869  0.0235
   66TYR    CD2 3153  11.405   2.966  15.313 -0.4608  0.0587  0.1973
   66TYR    HD2 3154  11.485   2.895  15.301  0.4432  0.9125  1.0175
   66TYR      C 3155  11.206   2.772  15.525 -0.1156  0.3466 -0.3352
   66TYR      O 3156  11.114   2.811  15.596 -0.2199  0.0976 -0.3338
   67GLY      N 3157  11.332   2.761  15.568 -0.1526  1.0888 -0.0299
   67GLY      H 3158  11.411   2.720  15.520 -0.8557 -1.9449  1.2210
   67GLY     CA 3159  11.374   2.802  15.700 -0.2477 -0.1275  0.3838
   67GLY    HA1 3160  11.297   2.863  15.749  1.1868  2.4717 -0.3973
   67GLY    HA2 3161  11.381   2.710  15.758 -2.0656 -1.0778 -0.8113
   67GLY      C 3162  11.510   2.869  15.700 -0.2750 -0.0712 -0.2906
   67GLY      O 3163  11.595   2.840  15.615 -0.2178 -0.1980 -0.1902
   68THR      N 3164  11.528   2.958   0.004 -0.4916  0.1287 -0.4307
   68THR      H 3165  11.450   2.974   0.066 -0.4783  2.0485 -0.8390
   68THR     CA 3166  11.643   3.046   0.018 -0.2392 -0.3490  0.6401
   68THR     HA 3167  11.727   3.013  15.750  1.6372  2.6486  1.3790
   68THR     CB 3168  11.613   3.190  15.770 -0.2069 -0.5106  0.0345
   68THR     HB 3169  11.693   3.257   0.009 -1.6362  0.8296  0.8870
   68THR    CG2 3170  11.586   3.192  15.620  0.0881 -0.0046 -0.0151
   68THR   HG21 3171  11.593   3.299  15.603 -1.6198  0.1208 -0.0981
   68THR   HG22 3172  11.662   3.138  15.563  0.3016 -0.4551  0.6855
   68THR   HG23 3173  11.488   3.150  15.598 -0.7323  2.2988 -1.0729
   68THR    OG1 3174  11.498   3.238   0.042  0.2264 -0.0499  0.4681
   68THR    HG1 3175  11.492   3.330   0.016  5.0972  0.6431  0.9201
   68THR      C 3176  11.685   3.047   0.164 -0.0593 -0.3140  0.5885
   68THR      O 3177  11.603   3.028   0.254 -0.2313 -0.3372  0.4282
   69GLN      N 3178  11.815   3.065   0.187 -0.0290 -0.0622  0.2220
   69GLN      H 3179  11.878   3.066   0.107 -0.1464 -1.4322  0.0896
   69GLN     CA 3180  11.866   3.070   0.322  0.1276 -0.0130  0.1619
   69GLN     HA 3181  11.845   2.978   0.377 -0.0441 -0.2908 -0.3599
   69GLN     CB 3182  12.018   3.072   0.310  0.0589  0.2987 -0.7306
   69GLN    HB1 3183  12.058   3.156   0.254  0.6680  0.6721  0.2338
   69GLN    HB2 3184  12.056   3.080   0.412 -1.1271  1.0178 -0.3295
   69GLN     CG 3185  12.077   2.947   0.245  0.5848  0.1022  0.1110
   69GLN    HG1 3186  12.053   2.949   0.139 -0.1391 -1.2007  0.2334
   69GLN    HG2 3187  12.029   2.855   0.278  0.3755 -0.3313 -1.3273
   69GLN     CD 3188  12.227   2.931   0.266  0.5588  0.2682  0.4434
   69GLN    OE1 3189  12.307   2.962   0.177  0.0066 -0.4679 -0.3316
   69GLN    NE2 3190  12.275   2.880   0.379  0.0579 -0.0958  0.4930
   69GLN   HE21 3191  12.212   2.859   0.456 -0.5515  0.9628  0.3007
   69GLN   HE22 3192  12.370   2.871   0.411 -0.5327 -2.1075  1.9051
   69GLN      C 3193  11.822   3.188   0.408  0.3140  0.1374  0.0488
   69GLN      O 3194  11.841   3.302   0.364  0.1870  0.0796 -0.1571
   70SER      N 3195  11.754   3.176   0.522  0.1080  0.7468 -0.0026
   70SER      H 3196  11.739   3.084   0.561  1.4236  0.6610  0.3431
   70SER     CA 3197  11.672   3.283   0.574 -0.0711  0.7269 -0.2431
   70SER     HA 3198  11.686   3.381   0.529 -2.5443  1.5000  0.5318
   70SER     CB 3199  11.528   3.249   0.535  0.0860 -0.0384 -0.1811
   70SER    HB1 3200  11.466   3.322   0.586  0.2904  0.1184 -0.1520
   70SER    HB2 3201  11.488   3.155   0.572  0.1344 -0.3962 -1.0235
   70SER     OG 3202  11.500   3.272   0.398  0.5333 -0.3847 -0.3317
   70SER     HG 3203  11.514   3.196   0.341 -0.7711 -0.9218  0.0447
   70SER      C 3204  11.684   3.306   0.724 -0.0554  0.0995 -0.1460
   70SER      O 3205  11.722   3.213   0.795 -0.1757  0.1823  0.0270
   71THR      N 3206  11.654   3.424   0.777 -0.0198  0.0489 -0.0135
   71THR      H 3207  11.637   3.501   0.714  0.7869  0.1480 -0.1111
   71THR     CA 3208  11.653   3.452   0.920 -0.5242  0.0061 -0.0055
   71THR     HA 3209  11.757   3.447   0.954 -0.7862 -1.8582  0.6251
   71THR     CB 3210  11.606   3.596   0.939  0.0026  0.0996  0.6239
   71THR     HB 3211  11.561   3.612   1.037  0.2095  2.6650  0.3617
   71THR    CG2 3212  11.721   3.694   0.920  0.2707 -0.4070 -0.4242
   71THR   HG21 3213  11.764   3.672   0.822 -0.2466 -1.0324 -0.5223
   71THR   HG22 3214  11.790   3.676   1.002 -1.2113  1.4854  1.3382
   71THR   HG23 3215  11.678   3.794   0.924 -0.9615 -0.9548  0.6677
   71THR    OG1 3216  11.512   3.638   0.843  0.4735  0.1809  0.1951
   71THR    HG1 3217  11.481   3.722   0.877 -0.6197 -0.2144  0.2470
   71THR      C 3218  11.564   3.358   0.999  0.2066 -0.7298 -0.0440
   71THR      O 3219  11.460   3.323   0.943 -0.2360  1.0183 -0.3705
   72PRO      N 3220  11.592   3.321   1.124 -0.1293 -0.0089  0.2504
   72PRO     CD 3221  11.708   3.360   1.201 -0.1515  0.2855  0.1352
   72PRO    HD1 3222  11.689   3.462   1.235 -0.3910  1.2633 -2.6524
   72PRO    HD2 3223  11.806   3.350   1.155  0.5012 -0.1477  1.5599
   72PRO     CG 3224  11.715   3.264   1.320  0.4233  0.5907  0.3533
   72PRO    HG1 3225  11.763   3.286   1.415 -0.8290 -1.3858  1.5268
   72PRO    HG2 3226  11.768   3.176   1.284  1.4672  1.4426 -0.2602
   72PRO     CB 3227  11.567   3.237   1.345  0.4520  0.1949  0.1139
   72PRO    HB1 3228  11.519   3.308   1.412 -2.3673 -0.2488 -1.2746
   72PRO    HB2 3229  11.548   3.139   1.390 -1.1920  0.9275  1.1261
   72PRO     CA 3230  11.504   3.240   1.206 -0.0025 -0.0841  0.3128
   72PRO     HA 3231  11.509   3.140   1.165 -0.4171 -1.0501  2.4689
   72PRO      C 3232  11.357   3.279   1.211  0.0419  0.1559 -0.2048
   72PRO      O 3233  11.321   3.397   1.205 -0.5906  0.0064  0.4618
   73GLN      N 3234  11.269   3.182   1.238 -0.0665  0.1865 -0.4496
   73GLN      H 3235  11.305   3.088   1.230 -0.5941  0.0382 -1.2009
   73GLN     CA 3236  11.127   3.204   1.258 -0.0289  0.1963 -0.1880
   73GLN     HA 3237  11.089   3.278   1.188 -0.1424 -0.0707 -0.4153
   73GLN     CB 3238  11.047   3.077   1.229 -0.3833  0.2256  0.6343
   73GLN    HB1 3239  10.947   3.120   1.226  0.9238  3.5472 -1.2857
   73GLN    HB2 3240  11.080   3.037   1.133  1.6551 -0.0557  1.3975
   73GLN     CG 3241  11.044   2.967   1.335 -0.7136 -0.6260 -0.2459
   73GLN    HG1 3242  10.999   3.000   1.428 -1.3061 -0.8847 -0.4370
   73GLN    HG2 3243  10.973   2.892   1.300 -0.0961 -0.8992 -0.9500
   73GLN     CD 3244  11.180   2.905   1.363 -0.1523  0.7499  0.1048
   73GLN    OE1 3245  11.285   2.921   1.301 -0.3897  0.0261 -0.4781
   73GLN    NE2 3246  11.192   2.826   1.470 -0.0413  0.0103 -0.4562
   73GLN   HE21 3247  11.119   2.804   1.536  1.3971  2.3506  2.0941
   73GLN   HE22 3248  11.287   2.808   1.502 -0.7934  3.1957  4.6167
   73GLN      C 3249  11.089   3.257   1.395  0.2682 -0.1801  0.0450
   73GLN      O 3250  11.154   3.241   1.497  0.6417 -0.4950 -0.2417
   74GLY      N 3251  10.973   3.324   1.403  0.2290 -0.1815 -0.4480
   74GLY      H 3252  10.923   3.343   1.318  0.7068  1.0786 -0.4622
   74GLY     CA 3253  10.927   3.401   1.517 -0.3814 -0.7828 -0.2753
   74GLY    HA1 3254  10.847   3.466   1.480  0.0761 -0.5574 -0.8965
   74GLY    HA2 3255  10.998   3.479   1.548 -3.2415  1.7507  0.3984
   74GLY      C 3256  10.891   3.306   1.630 -0.1381 -0.2834  0.2265
   74GLY      O 3257  10.888   3.184   1.616 -0.0724 -0.3411  0.6944
   75TYR      N 3258  10.858   3.360   1.748  0.5889  0.1916  0.2240
   75TYR      H 3259  10.844   3.459   1.755 -0.5078  0.1111 -0.5804
   75TYR     CA 3260  10.816   3.290   1.868  0.2199  0.3794  0.2051
   75TYR     HA 3261  10.849   3.186   1.857  1.5949  0.8385 -0.2117
   75TYR     CB 3262  10.884   3.344   1.993  0.6823  0.7013 -0.1805
   75TYR    HB1 3263  10.819   3.412   2.047 -0.9154  0.9037 -2.2378
   75TYR    HB2 3264  10.974   3.400   1.969  0.8496  0.8484  0.7456
   75TYR     CG 3265  10.920   3.230   2.085  0.1215  0.7684  0.1287
   75TYR    CD1 3266  10.840   3.200   2.196  0.3139  0.3880  0.1662
   75TYR    HD1 3267  10.754   3.260   2.221  2.3238  2.8276  1.8570
   75TYR    CE1 3268  10.874   3.096   2.284  0.2977  0.1057 -0.1617
   75TYR    HE1 3269  10.805   3.063   2.360 -0.6399  0.3898 -0.8669
   75TYR     CZ 3270  11.000   3.033   2.270  0.2818 -0.0403  0.3200
   75TYR     OH 3271  11.041   2.937   2.357  0.3531 -0.3135 -0.0124
   75TYR     HH 3272  11.127   2.900   2.333 -0.2600 -0.5591 -2.0012
   75TYR    CE2 3273  11.077   3.067   2.157 -0.2087 -0.2564 -0.0851
   75TYR    HE2 3274  11.177   3.030   2.142  0.3732  0.6514  1.3458
   75TYR    CD2 3275  11.038   3.159   2.059 -0.5531 -0.3346 -0.0230
   75TYR    HD2 3276  11.109   3.185   1.981  0.8460  1.0573  1.6175
   75TYR      C 3277  10.665   3.280   1.881  0.2310  0.3640  0.3099
   75TYR      O 3278  10.594   3.360   1.821  0.8544  0.8571  0.2212
   76GLY      N 3279  10.626   3.177   1.957 -0.0236  0.4693  0.3235
   76GLY      H 3280  10.697   3.111   1.984  1.9890  2.4151  0.0969
   76GLY     CA 3281  10.490   3.128   1.940  0.0903  0.5604 -0.9988
   76GLY    HA1 3282  10.470   3.076   2.034 -0.5319  0.5830 -1.1154
   76GLY    HA2 3283  10.432   3.218   1.922  3.1906  2.5735 -1.8566
   76GLY      C 3284  10.477   3.031   1.824  0.2079  0.4009 -0.8784
   76GLY      O 3285  10.572   2.966   1.781  0.2814 -0.1063  0.0218
   77SER      N 3286  10.351   3.017   1.784  0.0219  0.3540 -0.2933
   77SER      H 3287  10.282   3.057   1.846 -1.3703  1.8476 -2.6518
   77SER     CA 3288  10.294   2.969   1.659  0.1528 -0.2556 -0.1203
   77SER     HA 3289  10.306   2.861   1.646  0.8456 -0.3627  1.1847
   77SER     CB 3290  10.142   2.984   1.659  0.1481 -0.3179 -0.2798
   77SER    HB1 3291  10.109   2.942   1.563  1.8799 -0.3098 -0.9170
   77SER    HB2 3292  10.115   3.090   1.661 -2.8436 -0.9674 -1.1961
   77SER     OG 3293  10.099   2.904   1.767 -0.1731  0.5014  0.2066
   77SER     HG 3294  10.107   2.958   1.846  1.5693  2.9120 -1.4553
   77SER      C 3295  10.345   3.034   1.532 -0.1613  0.1715 -0.0306
   77SER      O 3296  10.390   3.149   1.533  0.2761  0.0030 -0.1207
   78THR      N 3297  10.311   2.975   1.417 -0.0570  0.3374 -0.1475
   78THR      H 3298  10.276   2.881   1.408  0.0516  0.4845 -2.9085
   78THR     CA 3299  10.365   3.030   1.294  0.1640 -0.0609 -0.2279
   78THR     HA 3300  10.468   3.062   1.311 -0.3161  0.5916  1.6333
   78THR     CB 3301  10.359   2.917   1.191 -0.1701 -0.2062 -0.0506
   78THR     HB 3302  10.378   2.961   1.093  0.5186 -1.4156 -0.4691
   78THR    CG2 3303  10.470   2.815   1.213 -0.0806 -0.0083  0.4308
   78THR   HG21 3304  10.563   2.861   1.245  0.6552 -0.2510 -1.2450
   78THR   HG22 3305  10.445   2.756   1.301  1.6000 -0.1964  0.8166
   78THR   HG23 3306  10.487   2.760   1.120 -0.0850  0.5958  0.0629
   78THR    OG1 3307  10.234   2.853   1.185 -0.2621 -0.0331 -0.0089
   78THR    HG1 3308  10.201   2.860   1.095 -1.9099  1.4220  0.6427
   78THR      C 3309  10.284   3.150   1.249  0.2063  0.2926  0.6281
   78THR      O 3310  10.161   3.158   1.257  0.1671  0.4663 -0.1011
   79GLY      N 3311  10.357   3.243   1.188  0.0132 -0.0937 -0.2065
   79GLY      H 3312  10.456   3.225   1.180 -0.2111 -0.4107 -4.0059
   79GLY     CA 3313  10.311   3.371   1.136  0.2326 -0.1543 -0.5528
   79GLY    HA1 3314  10.227   3.352   1.069  0.2733  0.1351 -0.6830
   79GLY    HA2 3315  10.274   3.428   1.221  0.4196 -0.5759 -0.1795
   79GLY      C 3316  10.416   3.454   1.063 -0.1719  0.5035 -0.3929
   79GLY      O 3317  10.518   3.403   1.018 -0.4068 -0.3247 -0.0222
   80GLY      N 3318  10.390   3.583   1.044 -0.2078  0.5687  0.0798
   80GLY      H 3319  10.311   3.629   1.087  0.7455  2.2256  0.1792
   80GLY     CA 3320  10.477   3.663   0.960 -0.4398  0.4298 -0.2960
   80GLY    HA1 3321  10.579   3.643   0.993  0.4103  0.3034 -2.8003
   80GLY    HA2 3322  10.467   3.770   0.976  2.0024  0.3975  2.2921
   80GLY      C 3323  10.469   3.622   0.813  0.4225 -0.5200 -0.0965
   80GLY      O 3324  10.357   3.596   0.770  0.1518  0.2935  0.0930
   81TYR      N 3325  10.581   3.607   0.743  0.8532 -0.1340  0.4947
   81TYR      H 3326  10.668   3.646   0.777  0.1360  1.4171  0.6340
   81TYR     CA 3327  10.581   3.535   0.617  0.2304 -0.2805  0.5726
   81TYR     HA 3328  10.499   3.568   0.554  2.8274  0.5159 -2.6839
   81TYR     CB 3329  10.703   3.594   0.545 -0.5452  0.8524  0.1522
   81TYR    HB1 3330  10.701   3.703   0.550  0.7715  0.9019 -0.0278
   81TYR    HB2 3331  10.793   3.553   0.592 -0.4947  2.3646  1.4860
   81TYR     CG 3332  10.707   3.573   0.396 -0.5451 -0.4893  0.3227
   81TYR    CD1 3333  10.637   3.642   0.297 -0.0583 -0.0107  0.3039
   81TYR    HD1 3334  10.574   3.723   0.330  0.4014  0.0886  0.9454
   81TYR    CE1 3335  10.628   3.602   0.163 -0.1262 -0.7787  0.5353
   81TYR    HE1 3336  10.567   3.658   0.093  0.2411 -1.6633 -0.5248
   81TYR     CZ 3337  10.702   3.491   0.118  0.0002 -0.4363 -0.1185
   81TYR     OH 3338  10.713   3.452  15.781  0.1555  0.1876 -0.2917
   81TYR     HH 3339  10.660   3.512  15.728 -1.3108  0.1485  1.0609
   81TYR    CE2 3340  10.782   3.427   0.215  0.3283  0.0761 -0.0475
   81TYR    HE2 3341  10.843   3.340   0.196  1.8407  1.3204 -1.1784
   81TYR    CD2 3342  10.783   3.465   0.350  0.2007  0.1875 -0.0778
   81TYR    HD2 3343  10.825   3.396   0.421 -2.1421 -1.3393 -0.0370
   81TYR      C 3344  10.576   3.383   0.623  0.2273 -0.3071 -0.0179
   81TYR      O 3345  10.567   3.315   0.522 -0.1328 -0.3279  0.0262
   82GLY      N 3346  10.577   3.328   0.745 -0.6072 -0.5702 -0.1189
   82GLY      H 3347  10.608   3.378   0.828  1.1745 -1.3128 -0.2870
   82GLY     CA 3348  10.561   3.188   0.779  0.3471 -0.5237  0.5929
   82GLY    HA1 3349  10.624   3.125   0.716 -2.2620  0.3168 -3.2736
   82GLY    HA2 3350  10.588   3.180   0.884 -0.8554 -0.0410  0.9639
   82GLY      C 3351  10.418   3.137   0.766  0.2254 -0.0554  0.0471
   82GLY      O 3352  10.320   3.211   0.759  0.7042  0.6124  0.2577
   83SER      N 3353  10.398   3.006   0.756 -0.0348  0.0268 -0.5460
   83SER      H 3354  10.479   2.949   0.777 -0.0990 -0.1132 -0.6703
   83SER     CA 3355  10.272   2.944   0.719  0.0259 -0.0319 -0.6559
   83SER     HA 3356  10.218   2.998   0.641 -0.6361  3.3156  1.8816
   83SER     CB 3357  10.285   2.805   0.658 -0.5346 -0.4925  0.2533
   83SER    HB1 3358  10.187   2.757   0.652 -0.9270 -0.1304  2.7991
   83SER    HB2 3359  10.320   2.808   0.554 -0.5821 -1.4005  0.2050
   83SER     OG 3360  10.368   2.730   0.743  0.2776 -0.2194 -0.2880
   83SER     HG 3361  10.462   2.745   0.730  0.2524 -0.2575 -0.5096
   83SER      C 3362  10.168   2.958   0.829  0.1252 -0.2552 -0.5326
   83SER      O 3363  10.185   2.912   0.942 -0.1285 -0.5183 -0.6005
   84SER      N 3364  10.044   2.985   0.787 -0.0868 -0.4593 -0.0456
   84SER      H 3365  10.020   3.011   0.693 -1.8174  2.6590  1.0904
   84SER     CA 3366   9.925   2.966   0.868 -0.2332 -0.1259 -0.1815
   84SER     HA 3367   9.940   3.010   0.967 -1.4891 -2.9657  1.4105
   84SER     CB 3368   9.801   3.034   0.813 -0.3785 -0.4996 -0.3153
   84SER    HB1 3369   9.762   2.997   0.718 -0.1752 -0.0672 -0.5688
   84SER    HB2 3370   9.837   3.134   0.790  2.4336 -0.6461  2.8301
   84SER     OG 3371   9.702   3.050   0.912 -0.2193  0.6727 -0.3354
   84SER     HG 3372   9.631   3.101   0.873  1.0264  1.8951 -1.1126
   84SER      C 3373   9.891   2.820   0.894  0.0967 -0.0936  0.4512
   84SER      O 3374   9.803   2.764   0.830  0.4099 -0.3205  0.2155
   85GLN      N 3375   9.952   2.762   0.998 -0.0232  0.0080  0.5783
   85GLN      H 3376  10.011   2.816   1.059 -0.8872  1.7085 -0.0467
   85GLN     CA 3377   9.929   2.625   1.041 -0.0410 -0.1739 -0.0056
   85GLN     HA 3378   9.884   2.571   0.958 -0.9245 -0.2085  0.4812
   85GLN     CB 3379  10.061   2.556   1.074  0.1988  0.5253  0.5203
   85GLN    HB1 3380  10.100   2.608   1.162  0.7276  1.7071 -0.3905
   85GLN    HB2 3381  10.036   2.458   1.114  3.3863 -0.0473  1.3650
   85GLN     CG 3382  10.157   2.544   0.956 -0.7046 -0.8838 -0.0924
   85GLN    HG1 3383  10.191   2.646   0.935 -0.7180 -0.4112  2.0039
   85GLN    HG2 3384  10.106   2.499   0.870 -1.2311  0.5850 -0.5904
   85GLN     CD 3385  10.288   2.472   0.981 -0.2642  0.0668  0.3898
   85GLN    OE1 3386  10.296   2.384   1.066  0.1907 -0.1784  0.0994
   85GLN    NE2 3387  10.395   2.503   0.907 -0.4344  0.0119  0.1173
   85GLN   HE21 3388  10.385   2.587   0.853 -0.0417  0.1999  0.3313
   85GLN   HE22 3389  10.481   2.453   0.926 -0.7698  0.6770  4.3713
   85GLN      C 3390   9.833   2.611   1.158  0.1423  0.1127  0.1807
   85GLN      O 3391   9.823   2.702   1.239 -0.0906  0.0084  0.2702
   86SER      N 3392   9.761   2.499   1.173 -0.1405  0.2415 -0.2141
   86SER      H 3393   9.779   2.427   1.105  1.4425  2.9234 -2.9250
   86SER     CA 3394   9.663   2.473   1.275  0.1906 -0.2132 -0.0099
   86SER     HA 3395   9.662   2.545   1.357  1.0177 -0.8847  0.6089
   86SER     CB 3396   9.528   2.468   1.204  0.0148  0.1426  0.2979
   86SER    HB1 3397   9.528   2.555   1.139  2.2962  0.6023  0.8373
   86SER    HB2 3398   9.511   2.375   1.150  2.4113 -1.2867  1.8544
   86SER     OG 3399   9.425   2.482   1.301  0.0281 -0.2506  0.3708
   86SER     HG 3400   9.355   2.529   1.257  0.6660 -0.2666 -0.7116
   86SER      C 3401   9.699   2.346   1.352 -0.2538 -0.5755 -0.3927
   86SER      O 3402   9.797   2.281   1.316  0.2168 -0.0154 -0.1297
   87SER      N 3403   9.639   2.322   1.468 -0.0158 -0.8030 -0.3151
   87SER      H 3404   9.553   2.372   1.488 -0.9698 -2.3036 -0.5079
   87SER     CA 3405   9.679   2.210   1.551  0.2580 -0.4802 -0.0070
   87SER     HA 3406   9.621   2.220   1.643 -1.5230 -2.8629 -0.7686
   87SER     CB 3407   9.621   2.084   1.489 -0.3627 -0.1266 -0.1513
   87SER    HB1 3408   9.659   1.994   1.538  0.6038 -0.2162 -1.0255
   87SER    HB2 3409   9.630   2.076   1.381 -1.1111 -0.8854 -0.1738
   87SER     OG 3410   9.483   2.086   1.518 -0.3091  0.1286  0.0890
   87SER     HG 3411   9.441   2.061   1.435  1.1105 -2.2568 -0.0125
   87SER      C 3412   9.825   2.196   1.593  0.3648  0.2329 -0.1222
   87SER      O 3413   9.884   2.088   1.592 -0.0650 -0.0082 -0.0517
   88GLN      N 3414   9.898   2.303   1.624 -0.3040  0.6633 -0.0277
   88GLN      H 3415   9.849   2.381   1.666 -0.4861  0.2195  0.5960
   88GLN     CA 3416  10.042   2.309   1.637 -0.2612 -0.3874  0.0513
   88GLN     HA 3417  10.097   2.248   1.566  2.3144  2.2557 -0.4028
   88GLN     CB 3418  10.089   2.453   1.618  0.0156 -0.5375 -0.4162
   88GLN    HB1 3419  10.197   2.442   1.611 -0.0065 -0.2108 -1.4840
   88GLN    HB2 3420  10.071   2.514   1.706  0.8114 -1.3203  0.3073
   88GLN     CG 3421  10.038   2.526   1.494 -0.3224  0.2390  0.1749
   88GLN    HG1 3422   9.938   2.563   1.517 -0.8277 -1.2875  0.5352
   88GLN    HG2 3423  10.050   2.458   1.410  2.0207  1.1670 -0.3238
   88GLN     CD 3424  10.115   2.653   1.460  0.1471 -0.0788  0.0442
   88GLN    OE1 3425  10.231   2.675   1.493  0.4069 -0.6021 -0.5067
   88GLN    NE2 3426  10.044   2.746   1.395  0.3667  0.2535  0.2743
   88GLN   HE21 3427   9.948   2.724   1.374  0.5344 -1.4272  1.1034
   88GLN   HE22 3428  10.093   2.820   1.347  0.2530  0.1265 -0.0374
   88GLN      C 3429  10.098   2.264   1.771  0.2881 -0.2526 -0.1288
   88GLN      O 3430  10.033   2.286   1.873  0.3042 -0.2181 -0.1263
   89SER      N 3431  10.219   2.208   1.774  0.3936 -0.0129  0.0176
   89SER      H 3432  10.275   2.185   1.693  0.7109  2.9350 -0.7113
   89SER     CA 3433  10.276   2.159   1.898 -0.1393 -0.1808  0.2012
   89SER     HA 3434  10.202   2.092   1.941  2.1494 -3.9425 -1.2020
   89SER     CB 3435  10.405   2.082   1.869 -0.0407 -0.0192  0.2127
   89SER    HB1 3436  10.429   2.039   1.966  0.8427  1.8455  0.8656
   89SER    HB2 3437  10.494   2.144   1.856  1.2780 -1.4385  1.9513
   89SER     OG 3438  10.386   1.984   1.769 -0.5187  0.0662  0.2142
   89SER     HG 3439  10.452   1.993   1.700 -1.5603  0.6717 -0.7371
   89SER      C 3440  10.320   2.266   1.997  0.2724 -0.2549  0.1012
   89SER      O 3441  10.355   2.376   1.955 -0.0958 -0.2484 -0.1885
   90SER      N 3442  10.328   2.228   2.125  0.3796 -0.2445  0.0976
   90SER      H 3443  10.281   2.144   2.155  0.9239 -0.6604 -0.2118
   90SER     CA 3444  10.386   2.307   2.232 -0.0751  0.5958 -0.2650
   90SER     HA 3445  10.356   2.410   2.210 -0.9348  0.2512 -0.7245
   90SER     CB 3446  10.336   2.261   2.369  0.3022  0.9573 -0.0006
   90SER    HB1 3447  10.355   2.154   2.374 -2.3148  0.3398 -1.1386
   90SER    HB2 3448  10.383   2.321   2.446 -0.8773  1.8906  0.0305
   90SER     OG 3449  10.197   2.282   2.381  0.1728  0.2085 -0.1332
   90SER     HG 3450  10.152   2.217   2.327  2.2357 -1.3763 -0.0797
   90SER      C 3451  10.538   2.302   2.224 -0.0779  0.0264  0.0697
   90SER      O 3452  10.588   2.215   2.153 -0.2172  0.1753 -0.2074
   91TYR      N 3453  10.603   2.397   2.292  0.0283  0.2001 -0.2763
   91TYR      H 3454  10.551   2.478   2.325 -0.8309 -0.2421 -0.5091
   91TYR     CA 3455  10.742   2.390   2.329  0.1118 -0.2106 -0.6528
   91TYR     HA 3456  10.799   2.372   2.237  2.1151  1.8990  0.0653
   91TYR     CB 3457  10.780   2.534   2.362 -0.1788 -0.3121  0.1441
   91TYR    HB1 3458  10.882   2.530   2.399 -0.0677  1.8590  0.1958
   91TYR    HB2 3459  10.713   2.568   2.441 -0.0543 -0.2093  0.2074
   91TYR     CG 3460  10.790   2.631   2.246 -0.1246  0.1172  0.5038
   91TYR    CD1 3461  10.916   2.668   2.198 -0.0450  0.0726  0.6742
   91TYR    HD1 3462  11.004   2.621   2.239 -0.1551 -0.7541 -0.0154
   91TYR    CE1 3463  10.932   2.754   2.088 -0.4857  0.1054  0.6323
   91TYR    HE1 3464  11.028   2.773   2.042 -1.5461  3.6886 -0.3519
   91TYR     CZ 3465  10.814   2.808   2.033 -0.0407  0.4851  0.0377
   91TYR     OH 3466  10.821   2.884   1.921  0.3565  0.1762 -0.1531
   91TYR     HH 3467  10.736   2.923   1.898  1.6328  1.5572 -3.0817
   91TYR    CE2 3468  10.687   2.778   2.084  0.1450 -0.6251 -0.1148
   91TYR    HE2 3469  10.600   2.823   2.038  1.5806  1.1633 -1.1858
   91TYR    CD2 3470  10.675   2.684   2.187 -0.1423 -0.0292  0.4085
   91TYR    HD2 3471  10.577   2.654   2.221 -0.4569  2.0069  1.3896
   91TYR      C 3472  10.777   2.274   2.421 -0.2694  0.3051  0.1567
   91TYR      O 3473  10.698   2.180   2.428  0.4952 -0.3002  0.8918
   92GLY      N 3474  10.895   2.273   2.484 -0.3169 -0.0157  0.2399
   92GLY      H 3475  10.948   2.358   2.485 -0.8418  0.3270 -0.2495
   92GLY     CA 3476  10.945   2.171   2.573  0.2051  0.0839  0.0651
   92GLY    HA1 3477  11.026   2.113   2.528  1.1233  0.3944  1.2520
   92GLY    HA2 3478  10.859   2.105   2.588 -0.2587  0.8712  0.9396
   92GLY      C 3479  10.989   2.224   2.709  0.6944  0.5237 -0.2604
   92GLY      O 3480  11.009   2.344   2.728  0.6372  0.3439  1.0275
   93GLN      N 3481  11.016   2.138   2.807  0.7580  0.4744 -0.3211
   93GLN      H 3482  10.994   2.042   2.786  0.4515  0.6501 -0.8246
   93GLN     CA 3483  11.071   2.162   2.939 -0.0618 -0.3859  0.1898
   93GLN     HA 3484  11.016   2.247   2.979  1.2838  0.9163 -0.6463
   93GLN     CB 3485  11.055   2.036   3.025 -0.0592 -0.0829  0.6395
   93GLN    HB1 3486  10.952   1.999   3.027  1.1668 -4.0872 -0.2739
   93GLN    HB2 3487  11.114   1.961   2.973  0.6118  1.4886 -1.0011
   93GLN     CG 3488  11.086   2.060   3.172  0.0750  0.0750  0.5854
   93GLN    HG1 3489  11.024   2.139   3.213  1.3178  1.2534  0.2950
   93GLN    HG2 3490  11.182   2.112   3.181  0.2264  0.0301 -0.5467
   93GLN     CD 3491  11.063   1.942   3.264 -0.5110 -0.1343  0.1733
   93GLN    OE1 3492  10.999   1.840   3.238 -0.4149 -0.1628  0.0504
   93GLN    NE2 3493  11.121   1.959   3.383  0.1231 -0.1641 -0.1257
   93GLN   HE21 3494  11.177   2.041   3.402  0.8916 -0.0147 -2.6644
   93GLN   HE22 3495  11.095   1.890   3.452 -2.4240 -0.0982 -0.9138
   93GLN      C 3496  11.217   2.205   2.927 -0.2038  0.0824  0.1579
   93GLN      O 3497  11.303   2.123   2.896 -0.2345  0.0940  0.0365
   94GLN      N 3498  11.245   2.322   2.984 -0.3238  0.2359 -0.0949
   94GLN      H 3499  11.173   2.379   3.026  0.9338  1.9794 -0.1969
   94GLN     CA 3500  11.382   2.369   3.000 -0.2257 -0.0137 -0.1935
   94GLN     HA 3501  11.429   2.379   2.902 -0.6497 -1.3893 -0.5562
   94GLN     CB 3502  11.368   2.509   3.059 -0.1628 -0.0813 -0.0181
   94GLN    HB1 3503  11.298   2.568   2.999 -2.7550  0.3145  3.1210
   94GLN    HB2 3504  11.344   2.493   3.164  0.8524  0.4517  0.3083
   94GLN     CG 3505  11.497   2.588   3.043 -0.1862 -0.0199  0.0980
   94GLN    HG1 3506  11.533   2.578   2.941 -0.5596 -1.3197  0.0859
   94GLN    HG2 3507  11.578   2.550   3.106 -1.2001 -0.0216  1.4238
   94GLN     CD 3508  11.497   2.738   3.070 -0.4057 -0.0191  0.0941
   94GLN    OE1 3509  11.392   2.800   3.084 -0.4629 -0.1844  0.3946
   94GLN    NE2 3510  11.610   2.810   3.076  0.0377 -0.6056 -0.9440
   94GLN   HE21 3511  11.699   2.764   3.065  0.1196 -0.5467 -0.5612
   94GLN   HE22 3512  11.617   2.903   3.114  2.9515 -1.2124  0.3046
   94GLN      C 3513  11.464   2.275   3.087 -0.8028 -0.8627 -0.5472
   94GLN      O 3514  11.425   2.228   3.193  0.0288 -0.1429  0.0996
   95SER      N 3515  11.589   2.260   3.042 -0.2560  0.3175  0.5129
   95SER      H 3516  11.624   2.302   2.958 -1.3381  0.9163  0.3485
   95SER     CA 3517  11.684   2.182   3.120  0.0887  0.0930 -0.1260
   95SER     HA 3518  11.637   2.087   3.142  2.3420 -0.9398  0.4557
   95SER     CB 3519  11.801   2.142   3.030 -0.1980 -1.0180 -0.0077
   95SER    HB1 3520  11.848   2.051   3.069  0.2009 -0.2452  1.3735
   95SER    HB2 3521  11.876   2.220   3.038 -1.1535 -0.0630 -0.0882
   95SER     OG 3522  11.761   2.126   2.896 -0.0401  0.3867 -0.2316
   95SER     HG 3523  11.825   2.073   2.846  0.5028 -0.2642  1.1101
   95SER      C 3524  11.731   2.265   3.239 -0.2447  0.2032 -0.0688
   95SER      O 3525  11.770   2.380   3.224 -0.4986  0.2983  0.0088
   96SER      N 3526  11.722   2.204   3.358  0.5427 -0.0223 -0.1169
   96SER      H 3527  11.695   2.107   3.362  1.5787 -0.4098 -1.5134
   96SER     CA 3528  11.763   2.263   3.484  0.1348  0.1223 -0.0503
   96SER     HA 3529  11.846   2.327   3.455  0.7073 -1.4850 -2.2791
   96SER     CB 3530  11.649   2.346   3.542  0.2315  0.3824 -0.2356
   96SER    HB1 3531  11.603   2.389   3.453  1.5668  0.5459 -0.8697
   96SER    HB2 3532  11.580   2.282   3.597  1.7351  0.5483  1.9627
   96SER     OG 3533  11.699   2.456   3.616  0.3438  0.4610 -0.4280
   96SER     HG 3534  11.659   2.534   3.578  0.3001  0.8470  0.4029
   96SER      C 3535  11.808   2.152   3.579 -0.9054  0.3111  0.6801
   96SER      O 3536  11.780   2.035   3.555 -0.2005  0.1895  0.4315
   97TYR      N 3537  11.885   2.187   3.682 -0.2392  0.1142  0.2562
   97TYR      H 3538  11.921   2.281   3.685  2.0777 -0.6642 -0.9214
   97TYR     CA 3539  11.941   2.092   3.777 -0.5704 -0.4502 -0.1065
   97TYR     HA 3540  11.902   1.994   3.750  0.7489 -0.9298 -0.3351
   97TYR     CB 3541  12.092   2.108   3.765 -0.6734  0.2970 -0.4764
   97TYR    HB1 3542  12.121   2.213   3.765 -0.7213  0.3178 -1.2315
   97TYR    HB2 3543  12.132   2.067   3.857  0.5266 -1.3006 -1.6602
   97TYR     CG 3544  12.163   2.036   3.653 -0.2466 -0.1423  0.0735
   97TYR    CD1 3545  12.218   2.111   3.549 -0.1454  0.0596  0.2709
   97TYR    HD1 3546  12.235   2.217   3.560  0.7007  0.1262 -1.2853
   97TYR    CE1 3547  12.268   2.046   3.435  0.2230  0.4718  0.1897
   97TYR    HE1 3548  12.302   2.104   3.351  0.9336  1.7086  1.3018
   97TYR     CZ 3549  12.256   1.906   3.425  0.5749  0.4257  0.3989
   97TYR     OH 3550  12.293   1.844   3.309  0.6323 -0.1191  0.7048
   97TYR     HH 3551  12.284   1.748   3.314 -0.9029  0.0518  2.0709
   97TYR    CE2 3552  12.202   1.831   3.531  0.0316  0.0955 -0.0993
   97TYR    HE2 3553  12.191   1.725   3.516  2.4201 -0.1700 -0.4897
   97TYR    CD2 3554  12.152   1.897   3.644  0.5339 -0.2247  0.3148
   97TYR    HD2 3555  12.100   1.856   3.730 -0.6984  0.9366  0.1630
   97TYR      C 3556  11.899   2.123   3.920  0.6771 -0.8329  0.3500
   97TYR      O 3557  11.963   2.216   3.969  0.3080 -0.1023 -0.5327
   98PRO      N 3558  11.806   2.053   3.985 -0.1915 -0.0343 -0.0141
   98PRO     CD 3559  11.787   2.055   4.129  0.2804  0.4867  0.0460
   98PRO    HD1 3560  11.859   2.004   4.193 -0.9299  0.9089  1.8213
   98PRO    HD2 3561  11.784   2.155   4.171  1.9849  0.4296  0.3440
   98PRO     CG 3562  11.654   1.988   4.162  0.4569  0.1706  0.1161
   98PRO    HG1 3563  11.655   1.928   4.253 -1.3871  0.4205  0.3472
   98PRO    HG2 3564  11.569   2.056   4.153  1.1120  1.0790  0.6370
   98PRO     CB 3565  11.655   1.881   4.053 -0.3423 -0.0449  0.3124
   98PRO    HB1 3566  11.717   1.797   4.082  0.1556 -0.2481 -1.2796
   98PRO    HB2 3567  11.551   1.851   4.039 -1.0151  1.3846  1.8533
   98PRO     CA 3568  11.724   1.945   3.933 -0.6741  0.2015  0.2522
   98PRO     HA 3569  11.790   1.869   3.891  0.7053  1.7844 -0.5594
   98PRO      C 3570  11.625   1.998   3.829 -0.0520  0.2549 -0.3193
   98PRO      O 3571  11.603   2.118   3.817  0.2772  0.3291 -0.2071
   99GLY      N 3572  11.579   1.913   3.738  0.1135 -0.0949 -0.0824
   99GLY      H 3573  11.620   1.821   3.735  0.3058 -0.0274  0.5288
   99GLY     CA 3574  11.472   1.939   3.643  0.0145  0.1561  0.0964
   99GLY    HA1 3575  11.477   2.039   3.601  1.2974 -0.8036 -2.2265
   99GLY    HA2 3576  11.370   1.933   3.682 -0.5364  3.2443 -0.6634
   99GLY      C 3577  11.488   1.841   3.527 -0.6776 -0.0939  0.2034
   99GLY      O 3578  11.543   1.732   3.537  0.4765  0.4936  0.4668
  100TYR      N 3579  11.443   1.886   3.410 -0.3103 -0.1326  0.0470
  100TYR      H 3580  11.415   1.982   3.404 -0.1099 -0.0505  0.4200
  100TYR     CA 3581  11.476   1.818   3.286 -0.5183 -0.3059  0.0859
  100TYR     HA 3582  11.427   1.721   3.291  2.3498 -1.8995 -0.4969
  100TYR     CB 3583  11.398   1.888   3.175  0.0062 -0.0930 -0.1520
  100TYR    HB1 3584  11.438   1.987   3.156 -0.1015  0.7229  3.2815
  100TYR    HB2 3585  11.297   1.908   3.210  0.4594 -0.1329  1.2267
  100TYR     CG 3586  11.388   1.803   3.050  0.2761 -0.1160 -0.1573
  100TYR    CD1 3587  11.286   1.708   3.042  0.1774 -0.0209 -0.0394
  100TYR    HD1 3588  11.220   1.704   3.128  0.9096  2.4760  0.7101
  100TYR    CE1 3589  11.275   1.628   2.928  0.3826 -0.2807  0.1223
  100TYR    HE1 3590  11.191   1.560   2.923  0.2033 -0.4515  3.4542
  100TYR     CZ 3591  11.358   1.659   2.819 -0.4554  0.4061 -0.3403
  100TYR     OH 3592  11.338   1.580   2.709  0.2625  0.4127 -0.4861
  100TYR     HH 3593  11.400   1.579   2.637 -0.7081 -0.5144 -1.3469
  100TYR    CE2 3594  11.456   1.761   2.817  0.0641 -0.0828 -0.1668
  100TYR    HE2 3595  11.512   1.772   2.726  1.1287  1.4114  0.6204
  100TYR    CD2 3596  11.467   1.830   2.938  0.0346  0.1073 -0.2731
  100TYR    HD2 3597  11.536   1.914   2.936  0.3431 -0.1407 -0.1569
  100TYR      C 3598  11.623   1.808   3.249 -0.5418  0.0111 -0.0999
  100TYR      O 3599  11.697   1.890   3.303 -0.3201  0.0885 -0.5167
  101GLY      N 3600  11.659   1.714   3.162 -0.6433  0.0186 -0.1488
  101GLY      H 3601  11.587   1.649   3.131 -0.8669 -0.2392  0.8732
  101GLY     CA 3602  11.795   1.696   3.115 -0.4868 -0.4578  0.4692
  101GLY    HA1 3603  11.781   1.635   3.025 -0.8844  0.3495 -0.0335
  101GLY    HA2 3604  11.844   1.788   3.082  3.5153 -2.9544 -1.1376
  101GLY      C 3605  11.887   1.622   3.210 -0.0081 -0.4973 -0.0235
  101GLY      O 3606  11.868   1.631   3.331  0.4182  0.1998 -0.0038
  102GLN      N 3607  11.977   1.536   3.160 -0.6127 -0.8330 -0.5585
  102GLN      H 3608  11.991   1.534   3.060  0.8598 -3.2891 -0.3650
  102GLN     CA 3609  12.047   1.428   3.226  0.2574  0.1635  0.2099
  102GLN     HA 3610  11.980   1.371   3.290 -1.6018  2.5761  0.5596
  102GLN     CB 3611  12.094   1.334   3.115  0.1446 -0.1805  0.4507
  102GLN    HB1 3612  12.174   1.263   3.137  0.2251  0.0991  1.0770
  102GLN    HB2 3613  12.141   1.403   3.045 -2.0685  3.2323  2.0747
  102GLN     CG 3614  11.983   1.255   3.046 -0.0717  0.1204  0.4527
  102GLN    HG1 3615  11.946   1.313   2.961  2.0391 -1.8341 -1.9614
  102GLN    HG2 3616  11.908   1.230   3.121 -1.0638 -0.1327 -0.5969
  102GLN     CD 3617  12.044   1.131   2.983  0.7680  0.3681  0.7678
  102GLN    OE1 3618  12.035   1.014   3.019  0.1942 -0.0360 -0.6009
  102GLN    NE2 3619  12.115   1.164   2.874 -0.3319  0.1279 -0.0376
  102GLN   HE21 3620  12.129   1.092   2.805 -0.3499 -0.1373  0.2350
  102GLN   HE22 3621  12.115   1.261   2.845  1.8641  0.8847  2.0998
  102GLN      C 3622  12.166   1.474   3.307  0.6008  0.0389 -0.2184
  102GLN      O 3623  12.217   1.586   3.295  0.0070  0.3261 -0.0771
  103GLN      N 3624  12.206   1.383   3.397 -0.5374 -0.0228  0.2360
  103GLN      H 3625  12.178   1.287   3.388 -1.8862  0.5177 -2.3294
  103GLN     CA 3626  12.320   1.396   3.485 -0.2149  0.0320 -0.1844
  103GLN     HA 3627  12.347   1.501   3.492  1.4357 -0.3052 -1.0681
  103GLN     CB 3628  12.279   1.341   3.622  0.1232  0.0073 -0.0908
  103GLN    HB1 3629  12.365   1.346   3.688 -0.8837 -3.2539  1.6986
  103GLN    HB2 3630  12.240   1.240   3.609  0.5834 -0.2899  0.7758
  103GLN     CG 3631  12.168   1.419   3.692  0.4130  0.3172  0.0224
  103GLN    HG1 3632  12.197   1.522   3.714 -1.2597  1.3757 -2.2990
  103GLN    HG2 3633  12.082   1.437   3.628 -0.9370  0.1705  1.7298
  103GLN     CD 3634  12.115   1.351   3.817  0.0662  0.3697 -0.0954
  103GLN    OE1 3635  12.173   1.259   3.875 -0.3641  0.2824  0.1961
  103GLN    NE2 3636  12.007   1.400   3.879  0.2505 -0.1790  0.6827
  103GLN   HE21 3637  11.952   1.471   3.833  1.5216  0.9274  0.8105
  103GLN   HE22 3638  11.975   1.347   3.958  0.6238 -1.1941  0.1742
  103GLN      C 3639  12.441   1.325   3.427  0.1866  0.2685  0.3574
  103GLN      O 3640  12.428   1.237   3.342  0.4545  0.8412 -0.2811
  104PRO      N 3641  12.564   1.364   3.462  0.1863  0.4694  0.1285
  104PRO     CD 3642  12.681   1.322   3.387  0.0940  0.1510  0.1647
  104PRO    HD1 3643  12.675   1.330   3.279 -0.0270  0.8068  0.2192
  104PRO    HD2 3644  12.678   1.213   3.397  0.0096 -0.0574 -1.7601
  104PRO     CG 3645  12.806   1.393   3.438  0.3312 -0.2102  0.0937
  104PRO    HG1 3646  12.829   1.481   3.378  1.0648 -1.5625 -1.6822
  104PRO    HG2 3647  12.891   1.325   3.448  1.3052  1.0911  0.9573
  104PRO     CB 3648  12.757   1.443   3.574  0.6036  0.1516  0.0602
  104PRO    HB1 3649  12.777   1.370   3.653  0.4409  0.4286  0.3605
  104PRO    HB2 3650  12.816   1.529   3.604  0.2087  1.3839 -2.4350
  104PRO     CA 3651  12.606   1.460   3.562  0.5635  0.0442  0.3832
  104PRO     HA 3652  12.563   1.436   3.659  2.2797 -0.2179  1.1222
  104PRO      C 3653  12.582   1.601   3.507  0.4145 -0.2118 -0.2211
  104PRO      O 3654  12.543   1.616   3.392 -0.3750  0.4629  0.1244
  105ALA      N 3655  12.594   1.704   3.591 -0.2648 -0.2005 -0.1309
  105ALA      H 3656  12.620   1.688   3.687 -1.1454 -0.9818 -0.0171
  105ALA     CA 3657  12.581   1.840   3.543 -0.4641 -0.2450 -0.2021
  105ALA     HA 3658  12.501   1.841   3.468 -0.3698 -0.8203 -0.3140
  105ALA     CB 3659  12.524   1.927   3.654 -0.1986 -0.5579  0.1819
  105ALA    HB1 3660  12.433   1.879   3.691 -0.3351 -0.4476 -0.0100
  105ALA    HB2 3661  12.600   1.933   3.732  2.0371 -0.3451 -1.9266
  105ALA    HB3 3662  12.496   2.025   3.615 -1.7871 -2.4417 -4.0224
  105ALA      C 3663  12.713   1.888   3.484 -0.4009 -0.1018  0.0525
  105ALA      O 3664  12.815   1.831   3.522 -0.4082 -0.2031 -0.0812
  106PRO      N 3665  12.712   1.992   3.400  0.2749 -0.5607 -0.5341
  106PRO     CD 3666  12.596   2.064   3.353  0.1425 -0.0919  0.4852
  106PRO    HD1 3667  12.581   2.143   3.427  3.2009  0.7331  0.3344
  106PRO    HD2 3668  12.511   1.998   3.334  0.2851 -0.1152 -0.0714
  106PRO     CG 3669  12.646   2.137   3.230  0.4013 -0.2951  0.4683
  106PRO    HG1 3670  12.587   2.226   3.207 -1.1936 -0.7021  2.6666
  106PRO    HG2 3671  12.658   2.075   3.141 -0.1043  0.1776  0.0587
  106PRO     CB 3672  12.793   2.161   3.264  0.2862  0.6176  0.3451
  106PRO    HB1 3673  12.848   2.163   3.170 -1.0806  0.1659 -0.5049
  106PRO    HB2 3674  12.808   2.258   3.312  0.6316  0.2999  0.8904
  106PRO     CA 3675  12.838   2.045   3.352  0.0987 -0.0792 -0.4657
  106PRO     HA 3676  12.893   1.970   3.295 -1.3759 -1.4563 -0.1470
  106PRO      C 3677  12.944   2.100   3.446 -0.0005 -0.1454 -0.3149
  106PRO      O 3678  12.909   2.151   3.552 -0.1325  0.0179 -0.4368
  107SER      N 3679  13.075   2.096   3.417  0.1053  0.0969  0.1180
  107SER      H 3680  13.098   2.065   3.323  0.2594  0.8829 -0.1085
  107SER     CA 3681  13.184   2.096   3.512 -0.0499  0.5326  0.2960
  107SER     HA 3682  13.134   2.094   3.609 -1.1254  0.2877 -0.2466
  107SER     CB 3683  13.274   1.976   3.485 -0.2193  0.4621  0.0480
  107SER    HB1 3684  13.324   1.981   3.389 -2.0314  4.0596 -0.9135
  107SER    HB2 3685  13.353   1.961   3.559  0.3506  1.3273 -0.3708
  107SER     OG 3686  13.197   1.858   3.493  0.7846 -0.1944  0.1293
  107SER     HG 3687  13.147   1.870   3.574 -1.6693 -1.4465 -1.0831
  107SER      C 3688  13.275   2.217   3.503  0.5222  0.0765 -0.0492
  107SER      O 3689  13.285   2.286   3.401  0.0124 -0.3057 -0.3575
  108SER      N 3690  13.360   2.238   3.604  0.3335 -0.2804  0.1813
  108SER      H 3691  13.340   2.174   3.680 -0.8464 -1.1923 -0.8639
  108SER     CA 3692  13.484   2.312   3.605 -0.0049  0.2947 -0.0086
  108SER     HA 3693  13.462   2.410   3.562 -4.7343 -0.4944  0.1467
  108SER     CB 3694  13.529   2.332   3.749  0.4494  0.5056 -0.1746
  108SER    HB1 3695  13.618   2.394   3.743  0.0020  1.0759 -1.1291
  108SER    HB2 3696  13.554   2.237   3.796  0.3025  1.1825  1.3393
  108SER     OG 3697  13.444   2.400   3.840  0.1128 -0.2190  0.0649
  108SER     HG 3698  13.418   2.342   3.912 -0.0393 -0.2003  0.0244
  108SER      C 3699  13.589   2.245   3.517 -0.3127 -0.7940  0.4384
  108SER      O 3700  13.561   2.143   3.454 -0.5925 -0.4784  0.0487
  109THR      N 3701  13.714   2.293   3.514 -0.4392 -0.5060 -0.2257
  109THR      H 3702  13.743   2.364   3.580  0.8328 -0.0649 -1.2159
  109THR     CA 3703  13.825   2.221   3.455  0.1810  0.0341  0.2570
  109THR     HA 3704  13.799   2.114   3.455  3.7075 -0.9278  0.6969
  109THR     CB 3705  13.839   2.259   3.308  0.2085  0.5723  0.3995
  109THR     HB 3706  13.903   2.347   3.304  2.0147 -0.7296 -0.1439
  109THR    CG2 3707  13.894   2.137   3.235 -0.7600  0.3414  0.0257
  109THR   HG21 3708  14.003   2.135   3.248 -0.6562  0.7686 -0.7003
  109THR   HG22 3709  13.832   2.052   3.261 -3.2663  2.2924  0.8963
  109THR   HG23 3710  13.870   2.161   3.132 -0.1169  0.8767 -0.0127
  109THR    OG1 3711  13.715   2.290   3.248  0.1463 -0.0779  0.1868
  109THR    HG1 3712  13.683   2.367   3.297 -0.5174  0.2846 -0.7775
  109THR      C 3713  13.950   2.228   3.541  0.9412  0.5648 -0.8683
  109THR      O 3714  13.958   2.307   3.635  0.4250  0.1089 -0.4358
  110SER      N 3715  14.032   2.122   3.542 -0.1026 -0.2650  0.3870
  110SER      H 3716  14.005   2.038   3.494  1.3633 -1.7631  2.0346
  110SER     CA 3717  14.154   2.113   3.619  0.0576  0.3182  0.2103
  110SER     HA 3718  14.125   2.107   3.724 -1.6155 -1.0133 -0.2823
  110SER     CB 3719  14.215   1.974   3.607 -0.4668  0.1299 -0.2895
  110SER    HB1 3720  14.266   1.959   3.511 -0.1400 -0.1002 -0.0831
  110SER    HB2 3721  14.299   1.977   3.676 -1.0175 -0.3176  0.4143
  110SER     OG 3722  14.121   1.873   3.635 -0.0532 -0.2365 -0.2092
  110SER     HG 3723  14.074   1.849   3.555 -0.0463 -2.7665  0.4561
  110SER      C 3724  14.254   2.222   3.585  0.1718  0.1411 -0.0208
  110SER      O 3725  14.286   2.246   3.468  0.1921  0.3169  0.0195
  111GLY      N 3726  14.312   2.288   3.685 -0.6410 -0.0071  0.5553
  111GLY      H 3727  14.293   2.254   3.778  1.2492  2.1729  1.8513
  111GLY     CA 3728  14.421   2.383   3.674 -0.4440 -0.3387 -0.4273
  111GLY    HA1 3729  14.505   2.340   3.618  0.1457 -1.5038  1.2388
  111GLY    HA2 3730  14.453   2.403   3.776 -0.3483  0.6820 -0.6511
  111GLY      C 3731  14.369   2.515   3.621 -0.0723  0.1005  0.2867
  111GLY      O 3732  14.396   2.620   3.679 -0.2471  0.3324 -0.0517
  112SER      N 3733  14.302   2.514   3.506 -0.1558 -0.5174  0.3370
  112SER      H 3734  14.280   2.430   3.454 -0.2313 -1.7579  2.2942
  112SER     CA 3735  14.260   2.635   3.437  0.1891 -0.1692  0.7396
  112SER     HA 3736  14.342   2.708   3.434 -1.0754  1.3299  1.3697
  112SER     CB 3737  14.231   2.601   3.292  0.0828  0.4701  0.6097
  112SER    HB1 3738  14.219   2.696   3.239  0.6191  1.2552  1.8462
  112SER    HB2 3739  14.313   2.547   3.245 -0.7626  0.5050 -1.0069
  112SER     OG 3740  14.119   2.516   3.295  0.0237  0.5075 -0.1967
  112SER     HG 3741  14.092   2.486   3.208 -1.0048 -2.1566  0.9203
  112SER      C 3742  14.135   2.695   3.498 -0.0078 -0.0497  0.2150
  112SER      O 3743  14.074   2.638   3.589 -0.1200 -0.0576  0.1360
  113TYR      N 3744  14.094   2.813   3.449  0.0019 -0.0318  0.2495
  113TYR      H 3745  14.161   2.875   3.408 -1.0629  1.1556  0.2548
  113TYR     CA 3746  13.966   2.873   3.483  0.1514  0.7772 -0.5783
  113TYR     HA 3747  13.918   2.830   3.571 -0.6598  2.0991 -0.3596
  113TYR     CB 3748  13.987   3.022   3.510 -0.1556  0.7322 -0.0641
  113TYR    HB1 3749  13.894   3.073   3.532 -0.6162  0.2984 -0.9218
  113TYR    HB2 3750  14.025   3.069   3.419 -1.0130  2.1925  0.3134
  113TYR     CG 3751  14.082   3.047   3.624  0.2610 -0.7708 -0.0574
  113TYR    CD1 3752  14.038   3.036   3.757  0.5927  0.3328  0.1577
  113TYR    HD1 3753  13.936   3.005   3.774  0.8753 -0.5672  0.2764
  113TYR    CE1 3754  14.118   3.065   3.868  0.0959 -0.0099  0.6072
  113TYR    HE1 3755  14.086   3.069   3.971 -0.1183 -0.2760  0.5537
  113TYR     CZ 3756  14.256   3.076   3.842 -0.0024  0.0953  0.1152
  113TYR     OH 3757  14.345   3.065   3.945  0.2011 -0.5927 -0.1299
  113TYR     HH 3758  14.302   3.031   4.024 -1.1609  0.0745 -0.5603
  113TYR    CE2 3759  14.304   3.094   3.711  0.4363  0.1155  0.2784
  113TYR    HE2 3760  14.406   3.124   3.692  0.0050  0.0540 -2.4364
  113TYR    CD2 3761  14.216   3.081   3.603  0.2009 -0.1691  0.5031
  113TYR    HD2 3762  14.247   3.073   3.500  1.8402  0.8134  0.8811
  113TYR      C 3763  13.865   2.849   3.372 -0.0650  0.0521 -0.2292
  113TYR      O 3764  13.752   2.896   3.386  0.0374  0.1104  0.4531
  114GLY      N 3765  13.896   2.768   3.271  0.1651 -0.1331 -0.0140
  114GLY      H 3766  13.990   2.732   3.266  0.1610 -0.2319  0.6048
  114GLY     CA 3767  13.800   2.715   3.175  0.1494  0.1566 -0.1602
  114GLY    HA1 3768  13.744   2.793   3.124  0.3742  0.7661  0.4966
  114GLY    HA2 3769  13.847   2.654   3.098 -0.7538 -1.4086  0.4771
  114GLY      C 3770  13.692   2.626   3.235 -0.0578  0.7114  0.3060
  114GLY      O 3771  13.710   2.562   3.338  0.2096 -0.2812 -0.3411
  115SER      N 3772  13.584   2.610   3.159  0.0436  0.4096  0.2226
  115SER      H 3773  13.571   2.669   3.077  1.9524  0.8031  0.1554
  115SER     CA 3774  13.468   2.554   3.225 -0.1572  0.3758 -0.1516
  115SER     HA 3775  13.487   2.456   3.270  1.2903  0.2319 -1.0084
  115SER     CB 3776  13.406   2.646   3.329 -0.3814  0.2461 -0.1716
  115SER    HB1 3777  13.406   2.748   3.291  0.0585  0.4339  0.3198
  115SER    HB2 3778  13.299   2.623   3.338 -0.3007 -0.6502 -1.2538
  115SER     OG 3779  13.471   2.633   3.453  0.2387  0.8473 -0.4266
  115SER     HG 3780  13.410   2.653   3.525  0.9105  2.6117 -0.3022
  115SER      C 3781  13.361   2.522   3.122  0.4975 -0.3815 -0.6175
  115SER      O 3782  13.324   2.597   3.032 -0.5321 -0.1542 -0.0342
  116SER      N 3783  13.291   2.410   3.144 -0.4752  0.3848  0.3238
  116SER      H 3784  13.310   2.349   3.222  0.1868  1.3433  0.9381
  116SER     CA 3785  13.201   2.352   3.047 -0.4677 -0.1626  0.6389
  116SER     HA 3786  13.240   2.369   2.947 -1.3133 -1.0622  0.1351
  116SER     CB 3787  13.213   2.200   3.046  0.4928 -0.0896  0.6191
  116SER    HB1 3788  13.138   2.157   2.980  1.3981 -1.1593  0.2661
  116SER    HB2 3789  13.189   2.173   3.149  0.0606  3.1784  1.5164
  116SER     OG 3790  13.349   2.169   3.022  0.2757 -0.4684 -0.1606
  116SER     HG 3791  13.378   2.131   3.105 -0.7354 -0.5341  0.1882
  116SER      C 3792  13.057   2.403   3.048 -0.3730  0.1247  0.0732
  116SER      O 3793  12.997   2.404   3.155 -0.1739 -0.3338  0.1934
  117SER      N 3794  12.996   2.430   2.932  0.0449 -0.2753 -0.2434
  117SER      H 3795  13.055   2.438   2.850 -1.9820  2.1601 -1.6107
  117SER     CA 3796  12.854   2.454   2.913 -0.0223 -0.5573 -0.1010
  117SER     HA 3797  12.814   2.511   2.996  0.4735  1.7236 -1.3554
  117SER     CB 3798  12.843   2.541   2.789  0.3826  0.4387  0.5494
  117SER    HB1 3799  12.916   2.622   2.788  0.9213 -0.0449 -0.0418
  117SER    HB2 3800  12.743   2.581   2.769  0.9556  1.3887 -0.5188
  117SER     OG 3801  12.886   2.470   2.675 -0.3963  0.1898  0.4056
  117SER     HG 3802  12.859   2.514   2.594  0.7388  1.4814  0.6941
  117SER      C 3803  12.770   2.328   2.896 -0.7309 -0.0746 -0.1550
  117SER      O 3804  12.648   2.341   2.881 -0.7044  0.1215 -0.2146
  118GLN      N 3805  12.843   2.218   2.881 -0.2942  0.1605  0.2297
  118GLN      H 3806  12.940   2.229   2.856 -0.5126  1.5577 -0.0695
  118GLN     CA 3807  12.786   2.085   2.865 -0.2096  0.0899  0.5030
  118GLN     HA 3808  12.681   2.087   2.895 -0.5031  2.7936 -0.4091
  118GLN     CB 3809  12.787   2.049   2.717 -0.2940 -0.1222  0.5547
  118GLN    HB1 3810  12.804   1.941   2.716  1.6951  0.1062 -2.2789
  118GLN    HB2 3811  12.871   2.098   2.668  0.2505  0.2603  1.8208
  118GLN     CG 3812  12.655   2.085   2.649 -0.0157 -0.1279  0.0091
  118GLN    HG1 3813  12.643   2.194   2.651  2.0093  0.2207 -1.9842
  118GLN    HG2 3814  12.669   2.052   2.546 -3.2045  1.4194 -1.0420
  118GLN     CD 3815  12.531   2.016   2.703 -0.1741 -0.1751 -0.4142
  118GLN    OE1 3816  12.534   1.917   2.776  0.4958  0.1546  0.0163
  118GLN    NE2 3817  12.416   2.068   2.659 -0.1637  0.0887 -0.1333
  118GLN   HE21 3818  12.427   2.149   2.600  1.1464 -0.7694 -1.1283
  118GLN   HE22 3819  12.323   2.034   2.677 -1.8937  0.7510 -5.9882
  118GLN      C 3820  12.842   1.975   2.954  0.3279 -0.0429  0.0044
  118GLN      O 3821  12.956   1.978   3.000  0.3144  0.8109  0.0108
  119SER      N 3822  12.754   1.877   2.975 -0.3030  0.4964 -0.0704
  119SER      H 3823  12.667   1.875   2.925 -0.4585 -1.2364  0.1979
  119SER     CA 3824  12.790   1.759   3.052 -0.2443  0.3062 -0.3893
  119SER     HA 3825  12.834   1.791   3.146 -0.1310 -0.6820 -0.0929
  119SER     CB 3826  12.660   1.683   3.076 -0.3525  0.4964 -0.3683
  119SER    HB1 3827  12.607   1.680   2.981 -1.2609 -0.1227  0.1476
  119SER    HB2 3828  12.682   1.585   3.118  0.8266  0.6992 -0.4556
  119SER     OG 3829  12.585   1.757   3.169 -0.3364  0.1534 -0.0808
  119SER     HG 3830  12.580   1.699   3.245  1.3639  0.0959  0.0166
  119SER      C 3831  12.898   1.681   2.978 -0.4093 -0.2958 -0.0033
  119SER      O 3832  12.911   1.691   2.856  0.7379 -0.0521  0.1258
  120SER      N 3833  12.970   1.595   3.049 -0.2663 -0.4142 -0.2874
  120SER      H 3834  12.962   1.596   3.150 -0.5036 -0.1632 -0.3064
  120SER     CA 3835  13.068   1.499   3.002  0.3005 -0.1237  0.2702
  120SER     HA 3836  13.050   1.470   2.898 -1.1248 -1.0920  0.7649
  120SER     CB 3837  13.204   1.569   3.005  0.0418  0.3903  0.2363
  120SER    HB1 3838  13.281   1.493   2.995  0.6507  0.5645  2.9218
  120SER    HB2 3839  13.207   1.644   2.926  2.3729 -1.9392 -2.0856
  120SER     OG 3840  13.229   1.627   3.130  0.0394 -0.1607  0.4959
  120SER     HG 3841  13.276   1.708   3.112 -0.5699  0.0892 -0.0184
  120SER      C 3842  13.078   1.368   3.078 -0.0735 -0.1819  0.2201
  120SER      O 3843  13.049   1.355   3.197 -0.0182 -0.0503  0.2477
  121SER      N 3844  13.090   1.262   2.998  0.2551  0.0197  0.0011
  121SER      H 3845  13.097   1.283   2.900  0.6319  0.6818  0.1623
  121SER     CA 3846  13.093   1.121   3.033  0.4001 -0.0177 -0.1588
  121SER     HA 3847  13.001   1.102   3.089 -0.9555  0.8555 -1.9853
  121SER     CB 3848  13.088   1.043   2.902 -0.1908  0.5054 -0.4568
  121SER    HB1 3849  12.996   1.062   2.848 -1.0145  0.2759  0.8022
  121SER    HB2 3850  13.184   1.065   2.855  0.4901  2.6019  1.7240
  121SER     OG 3851  13.080   0.907   2.940  0.4481  0.4513 -0.4970
  121SER     HG 3852  13.089   0.847   2.866  1.9864 -2.3293  1.7450
  121SER      C 3853  13.217   1.085   3.113 -0.0898 -0.4823  0.4048
  121SER      O 3854  13.325   1.125   3.069 -0.4955 -0.1679 -0.3361
  122TYR      N 3855  13.209   1.014   3.226  0.3720 -0.2470  0.5882
  122TYR      H 3856  13.118   0.993   3.264 -0.1634 -0.6517 -0.8626
  122TYR     CA 3857  13.320   0.960   3.301  0.5862 -0.4258  0.1508
  122TYR     HA 3858  13.392   1.041   3.315 -2.6326  3.0889 -1.8218
  122TYR     CB 3859  13.278   0.929   3.445 -0.1377 -0.1535  0.0019
  122TYR    HB1 3860  13.200   0.853   3.445 -1.3326  1.0310 -0.1939
  122TYR    HB2 3861  13.235   1.020   3.488 -0.9647  0.0496 -1.1999
  122TYR     CG 3862  13.388   0.883   3.537  0.0867 -0.2759 -0.3261
  122TYR    CD1 3863  13.479   0.982   3.576  0.1517 -0.4761  0.0406
  122TYR    HD1 3864  13.459   1.085   3.552 -2.2335 -1.1581 -1.2071
  122TYR    CE1 3865  13.589   0.945   3.655  0.0863  0.2194  0.4669
  122TYR    HE1 3866  13.659   1.024   3.680 -2.5364  3.1653 -0.8017
  122TYR     CZ 3867  13.608   0.810   3.692 -0.4939 -0.0010 -0.0166
  122TYR     OH 3868  13.714   0.774   3.769 -0.6565 -0.1792  0.1250
  122TYR     HH 3869  13.754   0.850   3.812  1.0379 -0.0390 -1.5262
  122TYR    CE2 3870  13.526   0.708   3.640  0.3493 -0.5715 -0.2296
  122TYR    HE2 3871  13.541   0.603   3.663 -0.5752 -0.7110 -0.2523
  122TYR    CD2 3872  13.416   0.748   3.564  0.3530 -0.1624 -0.0224
  122TYR    HD2 3873  13.350   0.668   3.533  0.3881 -0.0143 -0.4977
  122TYR      C 3874  13.401   0.854   3.228 -0.1518 -0.7579 -0.1852
  122TYR      O 3875  13.363   0.789   3.131  0.0846 -0.4806 -0.4631
  123GLY      N 3876  13.526   0.844   3.274 -0.4836 -0.0604  0.9044
  123GLY      H 3877  13.546   0.894   3.359 -3.9940  1.9056  0.7889
  123GLY     CA 3878  13.624   0.744   3.237 -0.2625  0.1382  0.9562
  123GLY    HA1 3879  13.580   0.645   3.236  0.2371 -0.0909  1.4159
  123GLY    HA2 3880  13.648   0.771   3.134  1.5547  1.1472  1.6055
  123GLY      C 3881  13.751   0.746   3.321  0.2834 -0.0135  0.1491
  123GLY      O 3882  13.769   0.829   3.410 -0.2104  0.4367 -0.1621
  124GLN      N 3883  13.842   0.655   3.289  0.0866 -0.1324 -0.0723
  124GLN      H 3884  13.815   0.589   3.217 -1.4194  0.3281  0.0443
  124GLN     CA 3885  13.962   0.629   3.366  0.0919 -0.0658 -0.0581
  124GLN     HA 3886  13.933   0.623   3.471  1.5483  0.1814  0.3790
  124GLN     CB 3887  14.017   0.491   3.329 -0.0840 -0.1733  0.0753
  124GLN    HB1 3888  14.059   0.505   3.229  0.5200  1.4928  0.5179
  124GLN    HB2 3889  14.106   0.469   3.388  0.3978  3.3831  0.8981
  124GLN     CG 3890  13.918   0.379   3.355 -0.3772 -0.0858 -0.6535
  124GLN    HG1 3891  13.889   0.391   3.459  0.8447  0.6151 -0.3812
  124GLN    HG2 3892  13.833   0.394   3.288 -0.0251 -0.3629 -1.1697
  124GLN     CD 3893  13.989   0.246   3.331 -0.2114 -0.0215 -0.5186
  124GLN    OE1 3894  14.065   0.195   3.413 -0.3715 -0.1608 -0.4585
  124GLN    NE2 3895  13.996   0.199   3.206 -0.0151 -0.2890 -0.4070
  124GLN   HE21 3896  14.045   0.111   3.195  2.2498  0.7353  0.8825
  124GLN   HE22 3897  13.924   0.226   3.141 -0.5799 -2.5067 -0.8153
  124GLN      C 3898  14.069   0.737   3.360  0.3313 -0.3020 -0.1018
  124GLN      O 3899  14.080   0.807   3.260  0.1128 -0.7213 -0.4218
  125PRO      N 3900  14.148   0.770   3.463 -0.0523 -0.1837  0.1563
  125PRO     CD 3901  14.131   0.703   3.590 -0.2034 -0.1899  0.1339
  125PRO    HD1 3902  14.116   0.595   3.582 -0.4780 -0.0968 -0.5863
  125PRO    HD2 3903  14.045   0.750   3.638  0.5748  0.5375  0.8527
  125PRO     CG 3904  14.257   0.744   3.666  0.0058 -0.2820 -0.1629
  125PRO    HG1 3905  14.261   0.729   3.774  0.0544 -0.1191 -0.1413
  125PRO    HG2 3906  14.335   0.677   3.629  0.1507 -0.8836  1.1556
  125PRO     CB 3907  14.290   0.883   3.614 -0.3627 -0.1946 -0.1605
  125PRO    HB1 3908  14.393   0.919   3.620 -0.9049  1.3025  0.8915
  125PRO    HB2 3909  14.235   0.966   3.660  0.5940 -0.9565  2.5578
  125PRO     CA 3910  14.246   0.876   3.468 -0.5910  0.3379 -0.1236
  125PRO     HA 3911  14.200   0.973   3.451  0.0507  0.9364  1.3365
  125PRO      C 3912  14.356   0.855   3.364 -0.4764  0.6533 -0.0667
  125PRO      O 3913  14.364   0.755   3.293 -0.0165  0.5735  0.0962
  126GLN      N 3914  14.453   0.947   3.367  0.1126  0.0447 -0.3030
  126GLN      H 3915  14.458   1.002   3.451  2.4091  1.3428 -1.2030
  126GLN     CA 3916  14.557   0.965   3.268 -0.1489  0.0305 -0.5850
  126GLN     HA 3917  14.575   0.867   3.223  2.6668  0.0789  0.2434
  126GLN     CB 3918  14.511   1.066   3.164  0.2132  0.6565 -0.1394
  126GLN    HB1 3919  14.468   1.156   3.209 -1.2186 -0.9662  1.9356
  126GLN    HB2 3920  14.595   1.104   3.105 -0.3037  1.0825 -0.6123
  126GLN     CG 3921  14.399   1.023   3.070  0.6146 -0.4346 -0.1290
  126GLN    HG1 3922  14.305   1.005   3.122  1.3917 -3.6602  0.3503
  126GLN    HG2 3923  14.435   0.935   3.016 -2.2740 -0.6463 -1.8887
  126GLN     CD 3924  14.377   1.125   2.959  0.8434  0.8006  0.9370
  126GLN    OE1 3925  14.290   1.210   2.974  0.0221  0.1498  0.0180
  126GLN    NE2 3926  14.437   1.117   2.840 -0.1409 -0.4979  0.4966
  126GLN   HE21 3927  14.499   1.038   2.827  1.4278  0.4421  1.8015
  126GLN   HE22 3928  14.422   1.191   2.773 -1.0646  0.6395  1.8979
  126GLN      C 3929  14.686   1.020   3.327 -0.1637 -0.5346 -0.0113
  126GLN      O 3930  14.676   1.082   3.432 -0.3227  0.1502 -0.4275
  127SER      N 3931  14.803   0.985   3.273 -0.0853  0.1856 -0.3090
  127SER      H 3932  14.799   0.941   3.182 -0.5208 -0.0120 -0.1925
  127SER     CA 3933  14.931   1.022   3.332 -0.0820 -0.3704  0.0407
  127SER     HA 3934  14.915   1.092   3.414  0.7626  1.2722 -1.1245
  127SER     CB 3935  14.999   0.899   3.390  0.2007 -0.1154  0.2485
  127SER    HB1 3936  15.084   0.924   3.453  0.9577 -2.9495  0.4599
  127SER    HB2 3937  14.928   0.846   3.454  0.4125 -0.7423 -0.0339
  127SER     OG 3938  15.049   0.815   3.289 -0.5050  0.0510 -0.2451
  127SER     HG 3939  15.095   0.743   3.333  0.3217  0.7642  0.0779
  127SER      C 3940  15.021   1.097   3.234  0.2211 -0.6504  0.1054
  127SER      O 3941  15.003   1.084   3.114  0.2182  0.2647 -0.0005
  128GLY      N 3942  15.123   1.166   3.286 -0.2098 -0.1482  0.2920
  128GLY      H 3943  15.148   1.147   3.382 -0.1655  1.3699  0.5993
  128GLY     CA 3944  15.208   1.251   3.205 -0.2086  0.0496  0.5001
  128GLY    HA1 3945  15.237   1.198   3.114 -1.3812  0.4398 -0.1273
  128GLY    HA2 3946  15.303   1.277   3.250 -0.9021  1.5392  1.1646
  128GLY      C 3947  15.146   1.384   3.163 -0.2439 -0.1817 -0.1860
  128GLY      O 3948  15.055   1.434   3.228 -0.0502  0.3672 -0.3327
  129SER      N 3949  15.207   1.444   3.060  0.0614 -0.2419 -0.0404
  129SER      H 3950  15.291   1.399   3.028  1.0342  0.7994  0.9681
  129SER     CA 3951  15.190   1.581   3.018  0.0325 -0.4231 -0.6216
  129SER     HA 3952  15.174   1.647   3.103 -0.3761  1.3458 -2.0113
  129SER     CB 3953  15.319   1.630   2.954 -0.1468  0.3658 -0.3921
  129SER    HB1 3954  15.318   1.737   2.931  0.6489  0.5443  0.3532
  129SER    HB2 3955  15.333   1.562   2.870 -0.4417 -1.0454  0.6597
  129SER     OG 3956  15.419   1.624   3.053 -0.7318 -0.4089  0.1642
  129SER     HG 3957  15.498   1.670   3.022 -1.2072 -0.1028 -0.6244
  129SER      C 3958  15.065   1.613   2.935 -0.1631 -0.5111 -0.3614
  129SER      O 3959  15.074   1.670   2.827 -0.0743  0.1964  0.0142
  130TYR      N 3960  14.946   1.572   2.978  0.0316 -0.1754  0.5165
  130TYR      H 3961  14.939   1.520   3.065 -1.1793 -2.4798 -0.8671
  130TYR     CA 3962  14.823   1.604   2.909  0.6091  0.6033 -0.1650
  130TYR     HA 3963  14.841   1.628   2.804  0.0812 -1.4044 -0.7599
  130TYR     CB 3964  14.733   1.481   2.906  0.6436  0.5705  0.1238
  130TYR    HB1 3965  14.656   1.497   2.831 -0.3622 -0.2054  0.9572
  130TYR    HB2 3966  14.801   1.401   2.876  3.1416  2.7969 -0.5632
  130TYR     CG 3967  14.663   1.443   3.034  0.6521  0.6183  0.1426
  130TYR    CD1 3968  14.729   1.372   3.135  0.1212  0.0426  0.0959
  130TYR    HD1 3969  14.835   1.349   3.129  0.7234  2.4060  0.4894
  130TYR    CE1 3970  14.670   1.342   3.258 -0.1883  0.4513  0.0479
  130TYR    HE1 3971  14.726   1.297   3.338 -1.4036 -0.8351  0.2214
  130TYR     CZ 3972  14.541   1.391   3.289 -0.5304 -0.3265 -0.1201
  130TYR     OH 3973  14.494   1.378   3.416 -0.1521  0.3481  0.0921
  130TYR     HH 3974  14.411   1.422   3.435  0.3134  0.8915  0.9689
  130TYR    CE2 3975  14.472   1.453   3.183 -0.2737 -0.2623 -0.2516
  130TYR    HE2 3976  14.376   1.498   3.206 -0.1302  0.6750 -1.3745
  130TYR    CD2 3977  14.531   1.484   3.060  0.6009  0.3474  0.3107
  130TYR    HD2 3978  14.472   1.528   2.981  1.6601  0.3171 -0.5204
  130TYR      C 3979  14.754   1.730   2.960 -0.0924  0.1258  0.0718
  130TYR      O 3980  14.784   1.774   3.070 -0.3175  0.0647  0.1591
  131SER      N 3981  14.659   1.788   2.885  0.3206  0.2556 -0.3527
  131SER      H 3982  14.653   1.745   2.794  0.2137 -0.0371 -0.2075
  131SER     CA 3983  14.572   1.899   2.918  0.0907 -0.0557  0.0903
  131SER     HA 3984  14.590   1.922   3.023 -0.2015 -0.8210  0.3137
  131SER     CB 3985  14.606   2.022   2.835  0.1428 -0.2317 -0.1494
  131SER    HB1 3986  14.524   2.094   2.832 -1.1674 -1.6844 -2.1920
  131SER    HB2 3987  14.694   2.067   2.880 -1.3941  1.8189  0.9530
  131SER     OG 3988  14.632   2.010   2.696 -0.0442  0.0706 -0.2108
  131SER     HG 3989  14.632   2.095   2.652 -0.1464 -0.3254 -0.9864
  131SER      C 3990  14.425   1.865   2.894  0.0779 -0.5959  0.8926
  131SER      O 3991  14.392   1.796   2.798  0.0498 -0.0345  0.4940
  132GLN      N 3992  14.334   1.911   2.980 -0.1216  0.3567  0.1860
  132GLN      H 3993  14.370   1.966   3.057  0.5127  1.0416 -0.5772
  132GLN     CA 3994  14.189   1.907   2.968 -0.1473  0.3049  0.5146
  132GLN     HA 3995  14.152   1.817   2.920 -0.5577  0.2843  0.8649
  132GLN     CB 3996  14.136   1.909   3.111 -0.2387  0.1016  0.4843
  132GLN    HB1 3997  14.029   1.928   3.110 -0.2831  0.1312  2.3390
  132GLN    HB2 3998  14.189   1.980   3.175 -2.3799  2.1655  0.0796
  132GLN     CG 3999  14.156   1.776   3.183  0.0833  0.1233  0.4361
  132GLN    HG1 4000  14.263   1.760   3.198  0.4900  3.5948  2.1310
  132GLN    HG2 4001  14.119   1.700   3.114 -0.5190  1.3540 -0.6436
  132GLN     CD 4002  14.093   1.752   3.319  0.1237  0.2713  0.4799
  132GLN    OE1 4003  14.047   1.843   3.387 -0.0301  0.4175  0.1835
  132GLN    NE2 4004  14.079   1.625   3.358  0.0172 -0.0794 -0.6666
  132GLN   HE21 4005  14.044   1.603   3.450 -0.0865 -0.7034 -0.8479
  132GLN   HE22 4006  14.118   1.548   3.305  1.9945  0.5581 -0.2129
  132GLN      C 4007  14.130   2.016   2.880  0.0346  0.0075  0.0198
  132GLN      O 4008  14.164   2.133   2.901 -0.2086  0.0596  0.1183
  133GLN      N 4009  14.040   1.982   2.788 -0.5096  0.0254  0.5359
  133GLN      H 4010  14.025   1.883   2.772  1.5799 -0.4553  1.1729
  133GLN     CA 4011  13.955   2.073   2.714 -0.2430 -0.2005 -0.0596
  133GLN     HA 4012  13.999   2.172   2.721 -0.2013 -0.1410 -1.0136
  133GLN     CB 4013  13.959   2.043   2.565  0.0761 -0.4337 -0.0073
  133GLN    HB1 4014  13.906   1.949   2.549  1.6585 -1.5524  1.1483
  133GLN    HB2 4015  13.888   2.108   2.512 -1.1197  0.6119  2.7027
  133GLN     CG 4016  14.102   2.045   2.513  0.1305  0.6980  0.1617
  133GLN    HG1 4017  14.155   2.129   2.560 -0.4941  1.5959 -0.7013
  133GLN    HG2 4018  14.150   1.950   2.537  0.8428  0.0283 -3.3243
  133GLN     CD 4019  14.119   2.071   2.364  0.4364  0.1967  0.1083
  133GLN    OE1 4020  14.043   2.143   2.300 -0.2272 -0.2280  0.4061
  133GLN    NE2 4021  14.225   2.016   2.304  0.4130  0.1594  0.1009
  133GLN   HE21 4022  14.294   1.961   2.354  0.7590  0.1286 -0.4084
  133GLN   HE22 4023  14.232   2.015   2.203 -0.6680 -0.6945  0.0071
  133GLN      C 4024  13.813   2.066   2.768 -0.3192 -0.0030 -0.2344
  133GLN      O 4025  13.752   1.960   2.783  0.1995 -0.3148 -0.3019
  134PRO      N 4026  13.750   2.182   2.789 -0.3427  0.0279 -0.4687
  134PRO     CD 4027  13.814   2.311   2.805 -0.3548 -0.0116 -0.0716
  134PRO    HD1 4028  13.811   2.375   2.716  0.4539  1.9165  1.2198
  134PRO    HD2 4029  13.917   2.308   2.842 -0.3245  0.2682 -0.1309
  134PRO     CG 4030  13.734   2.383   2.913 -0.1156  0.0847  0.0430
  134PRO    HG1 4031  13.759   2.349   3.014  0.3526  3.3868  1.1662
  134PRO    HG2 4032  13.744   2.490   2.899  0.3129  0.3176  1.9289
  134PRO     CB 4033  13.593   2.330   2.886 -0.0065 -0.1558 -0.0566
  134PRO    HB1 4034  13.552   2.398   2.811  1.8168  2.0574  0.8266
  134PRO    HB2 4035  13.541   2.336   2.981 -1.9835 -0.2213 -1.0817
  134PRO     CA 4036  13.611   2.190   2.829 -0.2028 -0.2376  0.0826
  134PRO     HA 4037  13.592   2.117   2.907  0.7556 -0.2644  0.3086
  134PRO      C 4038  13.520   2.146   2.716 -0.0841 -0.6070  0.1286
  134PRO      O 4039  13.561   2.150   2.600 -0.3840 -0.1685  0.0335
  135SER      N 4040  13.396   2.109   2.748 -0.3902  0.0823 -0.2326
  135SER      H 4041  13.365   2.133   2.841 -1.2484  1.4454 -0.8397
  135SER     CA 4042  13.296   2.065   2.652 -0.4069  0.1407 -0.2401
  135SER     HA 4043  13.350   2.053   2.558  0.4253 -1.4288  0.4071
  135SER     CB 4044  13.240   1.930   2.693  0.2890 -0.0415  0.1331
  135SER    HB1 4045  13.160   1.891   2.630  1.3004 -2.7852  0.4260
  135SER    HB2 4046  13.202   1.939   2.795  0.7072 -2.3898  0.5601
  135SER     OG 4047  13.338   1.829   2.707  0.4649  0.0057 -0.7630
  135SER     HG 4048  13.311   1.754   2.654  0.0780  0.3582 -1.0807
  135SER      C 4049  13.187   2.170   2.633 -0.4879  0.0799 -0.1166
  135SER      O 4050  13.127   2.219   2.728 -0.1210  0.5197 -0.1062
  136TYR      N 4051  13.162   2.192   2.503 -0.2095 -0.4265 -0.2607
  136TYR      H 4052  13.213   2.146   2.429 -0.1909 -0.3882 -0.2719
  136TYR     CA 4053  13.072   2.294   2.454 -0.0836 -0.1439  0.0880
  136TYR     HA 4054  13.005   2.325   2.534 -0.7106 -0.6134 -0.2437
  136TYR     CB 4055  13.160   2.401   2.390  0.3131 -0.2517  0.4483
  136TYR    HB1 4056  13.213   2.360   2.304  0.6657  0.1331  0.4794
  136TYR    HB2 4057  13.090   2.475   2.351 -0.0189  0.3597  2.1155
  136TYR     CG 4058  13.263   2.469   2.476  0.2904  0.3746 -0.0101
  136TYR    CD1 4059  13.400   2.438   2.468  0.1827 -0.0115 -0.3977
  136TYR    HD1 4060  13.439   2.373   2.391  0.9063  0.9596 -0.8767
  136TYR    CE1 4061  13.486   2.501   2.559 -0.2526 -0.4483  0.3300
  136TYR    HE1 4062  13.593   2.496   2.546 -0.2421 -0.0750  0.2586
  136TYR     CZ 4063  13.440   2.592   2.656 -0.0250  0.0573 -0.0272
  136TYR     OH 4064  13.529   2.654   2.739 -0.1023  0.6026 -0.3490
  136TYR     HH 4065  13.496   2.702   2.815  2.5046  2.7221 -0.3833
  136TYR    CE2 4066  13.302   2.607   2.677  0.0321  0.3038  0.1818
  136TYR    HE2 4067  13.256   2.663   2.757 -2.8200  0.1423 -1.1888
  136TYR    CD2 4068  13.219   2.556   2.576  0.1236 -0.0388  0.2796
  136TYR    HD2 4069  13.114   2.583   2.581  0.2198  0.6548 -1.0577
  136TYR      C 4070  12.976   2.240   2.349 -0.3598 -0.0489  0.2920
  136TYR      O 4071  12.981   2.127   2.301  0.0414  0.1084 -0.0458
  137GLY      N 4072  12.889   2.330   2.300 -0.3148 -0.0846  0.1456
  137GLY      H 4073  12.895   2.425   2.333 -1.5565  0.7168 -1.8031
  137GLY     CA 4074  12.803   2.290   2.191  0.2338 -0.2272 -0.2403
  137GLY    HA1 4075  12.851   2.214   2.129  1.4084  0.8120 -0.6424
  137GLY    HA2 4076  12.776   2.379   2.133 -2.9719 -0.2888  0.9423
  137GLY      C 4077  12.683   2.217   2.250  0.1053  0.1158 -0.0774
  137GLY      O 4078  12.633   2.245   2.359 -0.0111 -0.2524 -0.0373
  138GLY      N 4079  12.631   2.125   2.169  0.0261 -0.4276  0.5844
  138GLY      H 4080  12.682   2.105   2.085 -0.7132  1.0825 -0.2722
  138GLY     CA 4081  12.503   2.058   2.184 -0.3423  0.0982 -0.1475
  138GLY    HA1 4082  12.471   1.998   2.099 -0.6581 -1.0416  0.7521
  138GLY    HA2 4083  12.434   2.142   2.198  0.7114  0.7054  1.7145
  138GLY      C 4084  12.511   1.960   2.300 -0.0487 -0.4738 -0.6490
  138GLY      O 4085  12.619   1.913   2.337 -0.1723  0.0039  0.3645
  139GLN      N 4086  12.393   1.910   2.336  0.1162 -0.3319  0.1084
  139GLN      H 4087  12.307   1.955   2.307 -0.5730  0.4258  3.0101
  139GLN     CA 4088  12.361   1.793   2.415 -0.3073 -0.1693  0.1839
  139GLN     HA 4089  12.422   1.814   2.503 -0.8926 -2.2050  1.1280
  139GLN     CB 4090  12.219   1.792   2.471 -0.4182  0.1077 -0.0875
  139GLN    HB1 4091  12.202   1.690   2.504  0.1142 -0.0766 -0.3713
  139GLN    HB2 4092  12.200   1.869   2.546  1.5778  1.5660 -0.9814
  139GLN     CG 4093  12.115   1.813   2.362  0.0782  0.7283 -0.4445
  139GLN    HG1 4094  12.128   1.737   2.285  2.9479  0.9155 -0.2678
  139GLN    HG2 4095  12.125   1.909   2.309 -1.2123  1.1763  0.0856
  139GLN     CD 4096  11.972   1.808   2.413  0.1200 -0.1911 -0.4047
  139GLN    OE1 4097  11.940   1.791   2.530  0.6508  0.2010 -0.1966
  139GLN    NE2 4098  11.873   1.840   2.329 -0.5778 -0.2059  0.3967
  139GLN   HE21 4099  11.891   1.856   2.231 -1.6864 -1.4953 -0.0594
  139GLN   HE22 4100  11.778   1.836   2.362 -0.6089  2.5693  0.8506
  139GLN      C 4101  12.399   1.661   2.350  0.4715  0.0051  0.2763
  139GLN      O 4102  12.404   1.644   2.228 -0.3797  0.9943  0.0922
  140GLN      N 4103  12.418   1.560   2.436  0.1122 -0.1895  0.1292
  140GLN      H 4104  12.394   1.574   2.533  1.2262  0.7630  0.2979
  140GLN     CA 4105  12.444   1.423   2.396  0.1432 -0.2590  0.3880
  140GLN     HA 4106  12.447   1.413   2.288  0.3707  1.2635  0.2346
  140GLN     CB 4107  12.577   1.367   2.445  0.2096 -0.5530 -0.1172
  140GLN    HB1 4108  12.578   1.258   2.437  0.2025 -0.3934 -3.8342
  140GLN    HB2 4109  12.580   1.394   2.551  0.3723  0.0324 -0.2665
  140GLN     CG 4110  12.693   1.427   2.366  0.1019  0.3502  0.3850
  140GLN    HG1 4111  12.674   1.393   2.264  0.0949  1.2643  0.0806
  140GLN    HG2 4112  12.682   1.535   2.374  1.2661  0.5854 -0.9635
  140GLN     CD 4113  12.831   1.377   2.408  0.0869  0.0196  0.0464
  140GLN    OE1 4114  12.892   1.429   2.500 -0.7077  0.3910  0.3727
  140GLN    NE2 4115  12.874   1.271   2.339 -0.0501  0.0238 -0.0477
  140GLN   HE21 4116  12.956   1.220   2.370  0.3905  0.3032 -0.7233
  140GLN   HE22 4117  12.819   1.226   2.268 -0.6957  3.8811 -2.2475
  140GLN      C 4118  12.327   1.338   2.443  0.0681 -0.2060  0.2969
  140GLN      O 4119  12.264   1.370   2.544 -0.1243 -0.2391  0.1881
  141GLN      N 4120  12.316   1.217   2.387  0.1281  0.1796 -0.5572
  141GLN      H 4121  12.375   1.205   2.306 -0.5584 -0.2564 -1.0083
  141GLN     CA 4122  12.221   1.116   2.431  0.5998 -0.0520 -0.0690
  141GLN     HA 4123  12.126   1.166   2.447  1.4669  1.9517 -0.7567
  141GLN     CB 4124  12.200   1.019   2.315  0.1085 -0.0515  0.0204
  141GLN    HB1 4125  12.169   0.923   2.356  0.7322  0.0043  0.6259
  141GLN    HB2 4126  12.297   1.009   2.267  1.1024  0.5589  1.8045
  141GLN     CG 4127  12.090   1.072   2.222  0.1567 -0.2016 -0.1222
  141GLN    HG1 4128  12.116   1.038   2.122 -3.3201 -0.3616 -1.0865
  141GLN    HG2 4129  12.086   1.181   2.217  1.7037 -0.1888 -2.1347
  141GLN     CD 4130  11.949   1.025   2.255 -0.0029  0.1266 -0.3330
  141GLN    OE1 4131  11.919   0.906   2.245  0.0774  0.0365  0.4483
  141GLN    NE2 4132  11.858   1.111   2.301 -0.2751 -0.1189 -0.4084
  141GLN   HE21 4133  11.883   1.209   2.304  0.1060 -0.2324  0.4394
  141GLN   HE22 4134  11.769   1.070   2.321  0.8235 -1.4125  2.2640
  141GLN      C 4135  12.254   1.039   2.558 -0.1420  0.7167  0.6009
  141GLN      O 4136  12.165   0.981   2.620  0.3712 -0.8168 -0.0535
  142SER      N 4137  12.379   1.048   2.603  0.0139  0.3662  0.2526
  142SER      H 4138  12.447   1.100   2.550  1.2567  0.7260  2.0908
  142SER     CA 4139  12.432   0.965   2.709  0.0574 -0.2753 -0.2698
  142SER     HA 4140  12.349   0.938   2.775  0.3717 -0.6436 -0.0138
  142SER     CB 4141  12.456   0.823   2.657  0.2345 -0.5057  0.4235
  142SER    HB1 4142  12.481   0.756   2.739 -1.4342 -2.4629 -0.5689
  142SER    HB2 4143  12.363   0.780   2.620  0.2007  0.4514 -0.6589
  142SER     OG 4144  12.559   0.819   2.561 -0.2762 -0.2386 -0.1479
  142SER     HG 4145  12.603   0.734   2.571  0.3187 -0.1454 -1.7927
  142SER      C 4146  12.554   1.016   2.785 -0.3269  0.1736  0.0535
  142SER      O 4147  12.644   1.082   2.735 -0.6244  0.5523  0.0198
  143TYR      N 4148  12.554   0.996   2.917  0.0686 -0.2367 -0.0063
  143TYR      H 4149  12.479   0.945   2.960  0.1960  0.6126  1.2818
  143TYR     CA 4150  12.659   1.044   3.005 -0.1263 -0.0326  0.1168
  143TYR     HA 4151  12.755   1.051   2.953  2.1187 -5.2728  2.8796
  143TYR     CB 4152  12.625   1.182   3.061  0.1215 -0.0224  0.2437
  143TYR    HB1 4153  12.704   1.217   3.128  1.0376  2.4774 -1.9655
  143TYR    HB2 4154  12.533   1.183   3.119 -0.6343  1.2961 -0.9173
  143TYR     CG 4155  12.604   1.286   2.953  0.5656  0.2414  0.4075
  143TYR    CD1 4156  12.702   1.357   2.883 -0.1829  0.5176 -0.3732
  143TYR    HD1 4157  12.804   1.322   2.890 -0.2093  0.6375  0.6866
  143TYR    CE1 4158  12.663   1.462   2.798 -0.2957  0.4041 -0.4626
  143TYR    HE1 4159  12.739   1.515   2.744  3.2790 -1.2987  2.4301
  143TYR     CZ 4160  12.529   1.497   2.776 -0.4381 -0.1217 -0.4632
  143TYR     OH 4161  12.493   1.609   2.706  0.2518  0.3116 -0.1336
  143TYR     HH 4162  12.566   1.660   2.671  0.2137 -0.8054 -1.9586
  143TYR    CE2 4163  12.430   1.418   2.838  0.1653 -0.2740  0.3172
  143TYR    HE2 4164  12.327   1.435   2.809  0.7941  0.8009 -1.5169
  143TYR    CD2 4165  12.470   1.317   2.925  0.4942 -0.2698  0.1714
  143TYR    HD2 4166  12.394   1.252   2.966  0.1286  1.1219  1.8307
  143TYR      C 4167  12.687   0.945   3.116  0.1945 -0.0944 -0.0175
  143TYR      O 4168  12.606   0.922   3.205  0.2428  0.3287  0.1376
  144GLY      N 4169  12.806   0.884   3.120  0.5689  0.6364  0.1777
  144GLY      H 4170  12.884   0.908   3.060  1.0829 -0.6133  0.3307
  144GLY     CA 4171  12.843   0.804   3.235 -0.3116  0.0657  0.0748
  144GLY    HA1 4172  12.762   0.743   3.274  1.4193 -0.7631  2.6563
  144GLY    HA2 4173  12.912   0.727   3.198 -0.9581 -0.2249 -0.5588
  144GLY      C 4174  12.907   0.881   3.349  0.0620 -0.1698  0.0276
  144GLY      O 4175  12.962   0.989   3.330  0.7438 -0.5252 -0.0673
  145GLN      N 4176  12.906   0.816   3.466 -0.3069  0.0190  0.1323
  145GLN      H 4177  12.868   0.723   3.473  4.3200 -1.9879  4.4898
  145GLN     CA 4178  12.946   0.882   3.589  0.1115  0.2686 -0.1314
  145GLN     HA 4179  13.003   0.966   3.552 -0.9732  1.1115  0.0449
  145GLN     CB 4180  12.823   0.922   3.670  0.0290 -0.4690  0.1222
  145GLN    HB1 4181  12.851   0.968   3.764 -0.7321 -1.4873  0.8724
  145GLN    HB2 4182  12.755   0.838   3.683  0.0426 -0.8158 -1.7663
  145GLN     CG 4183  12.737   1.027   3.600  1.0708  0.2988 -0.0247
  145GLN    HG1 4184  12.692   0.981   3.512 -0.2555  2.0786 -0.3420
  145GLN    HG2 4185  12.797   1.107   3.556 -0.2878  0.9711 -0.7458
  145GLN     CD 4186  12.630   1.090   3.687  0.7030  0.2713 -0.4510
  145GLN    OE1 4187  12.509   1.067   3.682  0.5997  0.7059 -0.1038
  145GLN    NE2 4188  12.669   1.180   3.778 -0.6152  0.3987  0.0273
  145GLN   HE21 4189  12.594   1.210   3.838 -1.4100 -0.3616 -0.5730
  145GLN   HE22 4190  12.762   1.218   3.790 -0.7866  1.2140 -1.0573
  145GLN      C 4191  13.035   0.798   3.680 -0.0428  0.0031 -0.2246
  145GLN      O 4192  13.058   0.681   3.652 -0.3792 -0.0371 -0.3500
  146GLN      N 4193  13.096   0.863   3.779 -0.2807 -0.2655  0.1020
  146GLN      H 4194  13.084   0.962   3.790  0.0500 -0.2975  0.8109
  146GLN     CA 4195  13.181   0.794   3.874 -0.0303 -0.1557 -0.0420
  146GLN     HA 4196  13.235   0.715   3.822  1.7112  1.0969 -0.2029
  146GLN     CB 4197  13.285   0.898   3.914 -0.3964  0.1136  0.2196
  146GLN    HB1 4198  13.328   0.942   3.824  0.8253  0.5475  0.9920
  146GLN    HB2 4199  13.243   0.980   3.972  0.8343  0.3580  0.8161
  146GLN     CG 4200  13.394   0.837   4.002 -0.0673 -0.2651 -0.4504
  146GLN    HG1 4201  13.437   0.751   3.950  1.1114 -1.2534  2.0052
  146GLN    HG2 4202  13.357   0.807   4.100  0.6697  2.9418  0.9249
  146GLN     CD 4203  13.505   0.940   4.020  0.2985 -0.6678 -0.3648
  146GLN    OE1 4204  13.492   1.058   3.986 -0.2894 -0.5226  0.3413
  146GLN    NE2 4205  13.619   0.896   4.072  0.2896  0.2667  0.4784
  146GLN   HE21 4206  13.621   0.800   4.105  1.7327 -0.6399 -1.9570
  146GLN   HE22 4207  13.702   0.954   4.068 -1.0550  2.1880 -2.5990
  146GLN      C 4208  13.111   0.725   3.991  0.4146  0.6774  0.7328
  146GLN      O 4209  13.000   0.759   4.029 -0.0537  0.3479 -0.2977
  147GLN      N 4210  13.168   0.615   4.042 -0.4168 -0.2110 -0.2248
  147GLN      H 4211  13.264   0.595   4.018  0.5018  1.9160  1.4012
  147GLN     CA 4212  13.109   0.530   4.143 -0.3593  0.2453  0.1935
  147GLN     HA 4213  13.011   0.568   4.172 -0.9460 -1.3237  0.3870
  147GLN     CB 4214  13.071   0.395   4.083  0.4134  0.1182 -0.0232
  147GLN    HB1 4215  13.041   0.322   4.158 -2.1908 -0.2397 -1.2793
  147GLN    HB2 4216  13.161   0.359   4.034  1.9898  2.2390  1.1433
  147GLN     CG 4217  12.963   0.415   3.977  0.0343  0.1747  0.3733
  147GLN    HG1 4218  13.012   0.476   3.901  0.7595  0.3390  0.9624
  147GLN    HG2 4219  12.876   0.470   4.015  0.9416  0.8681  1.4983
  147GLN     CD 4220  12.927   0.290   3.898 -0.0728  0.6708 -0.3776
  147GLN    OE1 4221  12.824   0.225   3.914  0.6837 -0.2698  0.9036
  147GLN    NE2 4222  13.024   0.239   3.822  0.0146  0.4769 -0.1407
  147GLN   HE21 4223  13.013   0.154   3.768 -1.8495  0.1767  0.6764
  147GLN   HE22 4224  13.084   0.310   3.781  0.4344  0.9099  1.1823
  147GLN      C 4225  13.204   0.526   4.262 -0.0127 -0.1243 -0.0916
  147GLN      O 4226  13.323   0.553   4.250  0.1604 -0.7618  0.1284
  148SER      N 4227  13.147   0.480   4.375 -0.0743 -0.4969 -0.2727
  148SER      H 4228  13.047   0.467   4.378 -0.3541  1.5097  2.6402
  148SER     CA 4229  13.214   0.447   4.499 -1.0964 -0.2189  0.3605
  148SER     HA 4230  13.139   0.441   4.578 -0.4661  0.5421  1.0355
  148SER     CB 4231  13.279   0.309   4.495  0.0947  0.3298  0.1881
  148SER    HB1 4232  13.321   0.283   4.592 -1.5424  2.1672  1.4677
  148SER    HB2 4233  13.359   0.314   4.422  0.7245 -1.8508  0.6570
  148SER     OG 4234  13.183   0.209   4.466 -0.3641  0.6940  0.4300
  148SER     HG 4235  13.201   0.126   4.511 -0.6800 -1.3501 -2.8562
  148SER      C 4236  13.321   0.544   4.548 -0.5739 -0.5349 -0.1434
  148SER      O 4237  13.437   0.514   4.577 -0.5449 -0.1111  0.1846
  149TYR      N 4238  13.287   0.672   4.538  0.1617 -0.3464 -0.2455
  149TYR      H 4239  13.189   0.688   4.524 -0.1326 -1.1092  0.7716
  149TYR     CA 4240  13.375   0.786   4.556 -0.4275  0.1468 -0.4435
  149TYR     HA 4241  13.458   0.752   4.619  0.7760 -0.5202 -2.3196
  149TYR     CB 4242  13.429   0.820   4.418 -0.1210 -0.1585 -0.4009
  149TYR    HB1 4243  13.346   0.814   4.347 -1.8690 -1.0225  1.6095
  149TYR    HB2 4244  13.501   0.742   4.394 -0.7811 -0.8444 -0.1633
  149TYR     CG 4245  13.517   0.942   4.407 -0.1972 -0.1051 -0.4103
  149TYR    CD1 4246  13.648   0.944   4.457 -0.2932  0.5211 -0.1723
  149TYR    HD1 4247  13.696   0.858   4.501  2.7605  1.2258 -1.7977
  149TYR    CE1 4248  13.730   1.052   4.420  0.0231  0.5153  0.4887
  149TYR    HE1 4249  13.832   1.059   4.453  1.0659  1.2707 -2.5503
  149TYR     CZ 4250  13.671   1.158   4.348 -0.1406 -0.1849 -0.4407
  149TYR     OH 4251  13.751   1.263   4.311 -0.0683 -0.0847 -0.0113
  149TYR     HH 4252  13.702   1.332   4.265  1.7278  1.9286  0.9467
  149TYR    CE2 4253  13.540   1.159   4.298 -0.3044  0.1595 -0.0193
  149TYR    HE2 4254  13.507   1.245   4.241  0.8247  0.5561 -0.0917
  149TYR    CD2 4255  13.461   1.052   4.340 -0.4050  0.5458  0.7943
  149TYR    HD2 4256  13.356   1.057   4.316 -0.3877  0.9061  0.7912
  149TYR      C 4257  13.314   0.906   4.627  0.3955  0.7809 -0.7937
  149TYR      O 4258  13.207   0.948   4.584 -0.2834  0.0220  0.1247
  150ASN      N 4259  13.370   0.952   4.739  0.2314 -0.2685 -0.2697
  150ASN      H 4260  13.463   0.919   4.758  0.0809 -0.4845  0.0961
  150ASN     CA 4261  13.300   1.038   4.833  0.3598 -0.4142 -0.0387
  150ASN     HA 4262  13.193   1.013   4.830  0.5984 -1.4762 -0.2511
  150ASN     CB 4263  13.346   1.016   4.977  0.3711  0.3990  0.0888
  150ASN    HB1 4264  13.315   0.913   4.999 -0.9249  0.6610 -0.3858
  150ASN    HB2 4265  13.454   1.027   4.980  0.3580  0.2917  1.5746
  150ASN     CG 4266  13.286   1.107   5.083  0.0409 -0.1362  0.3693
  150ASN    OD1 4267  13.347   1.208   5.118 -0.2481  0.2411 -0.1909
  150ASN    ND2 4268  13.158   1.090   5.117 -0.2277  0.4814 -0.2951
  150ASN   HD21 4269  13.104   1.006   5.099  0.2460  0.9042 -4.8738
  150ASN   HD22 4270  13.122   1.158   5.182 -1.8093 -2.2127  1.8723
  150ASN      C 4271  13.310   1.184   4.793  0.1383 -0.4062 -0.0676
  150ASN      O 4272  13.220   1.263   4.822  0.5235 -0.0003  0.0228
  151PRO      N 4273  13.418   1.234   4.733 -0.0378  0.0828  0.0168
  151PRO     CD 4274  13.547   1.173   4.707  0.1100  0.2570  0.3374
  151PRO    HD1 4275  13.573   1.100   4.784 -0.5370  0.9225  1.2188
  151PRO    HD2 4276  13.549   1.132   4.607  3.6265  1.9070 -0.4252
  151PRO     CG 4277  13.642   1.292   4.704  0.2007  0.1646 -0.5863
  151PRO    HG1 4278  13.729   1.278   4.640 -0.1808 -1.3481 -0.7973
  151PRO    HG2 4279  13.673   1.317   4.806  0.1758 -0.1675 -0.4959
  151PRO     CB 4280  13.557   1.405   4.646  0.1357  0.7024  0.5390
  151PRO    HB1 4281  13.590   1.496   4.696 -2.4693  2.0225  0.0062
  151PRO    HB2 4282  13.570   1.417   4.539  1.5548  1.1320  0.7325
  151PRO     CA 4283  13.415   1.373   4.693  0.0607  0.0460 -0.1190
  151PRO     HA 4284  13.385   1.433   4.778  1.3553 -0.0356  0.4189
  151PRO      C 4285  13.323   1.402   4.575 -0.5262  0.2056  0.3744
  151PRO      O 4286  13.284   1.304   4.511 -0.1440  0.1824  0.1737
  152PRO      N 4287  13.306   1.527   4.533  0.2111  0.1566 -0.0867
  152PRO     CD 4288  13.371   1.644   4.588  0.0430  0.2104 -0.0016
  152PRO    HD1 4289  13.479   1.631   4.585 -0.0261 -0.3460 -0.1565
  152PRO    HD2 4290  13.337   1.673   4.688 -1.0208  0.6228 -0.4711
  152PRO     CG 4291  13.329   1.761   4.499 -0.3192  0.2889  0.2708
  152PRO    HG1 4292  13.398   1.768   4.415  1.1625 -0.6159  1.3662
  152PRO    HG2 4293  13.325   1.852   4.558 -0.2204  0.0073  0.7206
  152PRO     CB 4294  13.198   1.714   4.435  0.0058 -0.1344 -0.0941
  152PRO    HB1 4295  13.115   1.724   4.505  2.0633 -0.5308  2.6175
  152PRO    HB2 4296  13.166   1.768   4.346 -2.3099 -0.4674  0.4801
  152PRO     CA 4297  13.221   1.564   4.421 -0.1019 -0.1642  0.0446
  152PRO     HA 4298  13.131   1.506   4.439 -1.2635  1.8888  1.2162
  152PRO      C 4299  13.287   1.525   4.289  0.2024  0.5058 -0.0034
  152PRO      O 4300  13.404   1.493   4.273  0.0777  0.1276 -0.1643
  153GLN      N 4301  13.202   1.516   4.186  0.4821  0.6454 -0.2489
  153GLN      H 4302  13.109   1.553   4.199  0.6475  0.2164  3.4741
  153GLN     CA 4303  13.243   1.469   4.056  0.6393 -0.2019  0.1002
  153GLN     HA 4304  13.324   1.397   4.066  0.2910 -1.0061 -2.1354
  153GLN     CB 4305  13.131   1.381   4.000  0.1063  0.5590 -0.0352
  153GLN    HB1 4306  13.142   1.347   3.897 -1.3290 -1.7053  0.5062
  153GLN    HB2 4307  13.036   1.434   4.002 -0.8078 -1.0553  0.5973
  153GLN     CG 4308  13.104   1.254   4.080  0.5533  0.2269 -0.4083
  153GLN    HG1 4309  13.083   1.270   4.186  0.8505  1.5079 -0.5277
  153GLN    HG2 4310  13.198   1.198   4.073  0.8015  0.5603  0.1934
  153GLN     CD 4311  12.991   1.172   4.020  0.5021  0.2400 -0.3320
  153GLN    OE1 4312  12.936   1.188   3.912 -0.2570  0.7382  0.1205
  153GLN    NE2 4313  12.948   1.072   4.097 -0.5513  0.7338 -0.2597
  153GLN   HE21 4314  12.985   1.049   4.188 -2.1046 -0.1306  0.1903
  153GLN   HE22 4315  12.870   1.025   4.054  0.5320 -0.5876 -0.8856
  153GLN      C 4316  13.276   1.579   3.956 -0.2091 -0.3110 -0.3044
  153GLN      O 4317  13.303   1.689   4.002  0.0690 -0.5064  0.0078
  154GLY      N 4318  13.303   1.538   3.832  0.3679 -0.3058 -0.1831
  154GLY      H 4319  13.299   1.438   3.817  0.4799 -0.2389 -0.6753
  154GLY     CA 4320  13.350   1.626   3.727  0.5168 -0.1671 -0.0003
  154GLY    HA1 4321  13.338   1.566   3.636 -1.5660  0.7381 -0.3771
  154GLY    HA2 4322  13.287   1.714   3.715 -1.2889 -1.5015 -0.8623
  154GLY      C 4323  13.493   1.677   3.739  0.2634  0.4958  0.2065
  154GLY      O 4324  13.569   1.657   3.833  0.0964 -0.9490  0.0542
  155TYR      N 4325  13.531   1.747   3.631 -0.0107  0.2518 -0.0518
  155TYR      H 4326  13.456   1.776   3.571 -0.6992 -1.7039 -0.2074
  155TYR     CA 4327  13.661   1.809   3.616  0.0790  0.0724 -0.0179
  155TYR     HA 4328  13.734   1.741   3.660  0.2631  0.4353  0.2441
  155TYR     CB 4329  13.696   1.843   3.472  0.1281  0.0302 -0.0163
  155TYR    HB1 4330  13.616   1.899   3.424  0.3503 -2.2209 -3.4127
  155TYR    HB2 4331  13.789   1.899   3.470  0.6637 -0.7742  1.4071
  155TYR     CG 4332  13.718   1.728   3.376  0.2532 -0.0053  0.0553
  155TYR    CD1 4333  13.728   1.763   3.241 -0.7793 -0.3876 -0.1313
  155TYR    HD1 4334  13.711   1.864   3.205  0.7399 -0.6587 -1.7957
  155TYR    CE1 4335  13.755   1.667   3.143 -0.1051 -0.0577 -0.2739
  155TYR    HE1 4336  13.771   1.688   3.038  1.3220 -1.9970 -0.4955
  155TYR     CZ 4337  13.784   1.534   3.181  0.2109  0.0431 -0.1516
  155TYR     OH 4338  13.805   1.434   3.091  0.3468 -0.4704  0.4486
  155TYR     HH 4339  13.830   1.352   3.135  1.5898 -0.3652 -0.0145
  155TYR    CE2 4340  13.771   1.500   3.317  0.2179 -0.0155 -0.1661
  155TYR    HE2 4341  13.776   1.395   3.344 -0.5175  0.0530  0.2766
  155TYR    CD2 4342  13.727   1.593   3.412 -0.2615 -0.1297 -0.2698
  155TYR    HD2 4343  13.713   1.558   3.513 -1.4109  0.6666 -0.1390
  155TYR      C 4344  13.670   1.931   3.707 -0.4451 -0.1892  0.3908
  155TYR      O 4345  13.570   2.001   3.717 -0.3571  0.0335 -0.2228
  156GLY      N 4346  13.791   1.970   3.748 -0.2321 -0.4274  0.0023
  156GLY      H 4347  13.874   1.918   3.724  1.2713  0.9947  1.7819
  156GLY     CA 4348  13.813   2.070   3.850 -0.0899 -0.1639 -0.2861
  156GLY    HA1 4349  13.916   2.066   3.886  0.3439 -0.0449 -1.4822
  156GLY    HA2 4350  13.791   2.169   3.810  2.1925  0.4436 -0.2178
  156GLY      C 4351  13.723   2.042   3.969 -0.0198 -0.0762 -0.2110
  156GLY      O 4352  13.717   1.929   4.017  0.2150 -0.0475 -0.1143
  157GLN      N 4353  13.675   2.151   4.030 -0.0282  0.2002 -0.7082
  157GLN      H 4354  13.702   2.236   3.983 -0.5244  1.2321  0.8092
  157GLN     CA 4355  13.616   2.157   4.162  0.2441  0.4580 -0.5985
  157GLN     HA 4356  13.644   2.064   4.211  2.6324  1.4569  0.1149
  157GLN     CB 4357  13.673   2.268   4.251  0.2539 -0.1601  0.1790
  157GLN    HB1 4358  13.626   2.267   4.349  2.1843 -0.6875  1.1374
  157GLN    HB2 4359  13.655   2.367   4.209  1.8107  0.2451  0.3939
  157GLN     CG 4360  13.823   2.240   4.261  0.3566  0.2329 -0.2328
  157GLN    HG1 4361  13.873   2.232   4.164 -0.7792  0.1596 -0.8343
  157GLN    HG2 4362  13.829   2.148   4.320 -0.0836 -1.1922 -2.2821
  157GLN     CD 4363  13.888   2.346   4.348  0.6964 -0.2282  0.0779
  157GLN    OE1 4364  13.960   2.436   4.307  0.0882  0.0927 -0.2967
  157GLN    NE2 4365  13.872   2.340   4.481  0.0164 -0.3279 -0.0020
  157GLN   HE21 4366  13.799   2.281   4.516 -2.6922  1.9267 -1.4437
  157GLN   HE22 4367  13.913   2.417   4.533 -2.2020  1.5762 -0.8977
  157GLN      C 4368  13.467   2.180   4.148  0.1336  0.1094 -0.0171
  157GLN      O 4369  13.425   2.282   4.094 -0.2477 -0.2442 -0.3961
  158GLN      N 4370  13.381   2.085   4.188  0.4995 -0.2214 -0.0101
  158GLN      H 4371  13.419   1.994   4.209 -0.5373 -0.6780 -0.0523
  158GLN     CA 4372  13.237   2.096   4.198  0.5789  0.6990  0.1953
  158GLN     HA 4373  13.199   2.181   4.142 -1.0798  0.2406  0.5521
  158GLN     CB 4374  13.177   1.971   4.135  0.5956  0.9141 -0.2467
  158GLN    HB1 4375  13.240   1.882   4.129  0.2660  0.7353 -1.3673
  158GLN    HB2 4376  13.087   1.940   4.188  0.2265  0.9869 -0.8173
  158GLN     CG 4377  13.129   1.995   3.992 -0.1306  0.6470 -0.0486
  158GLN    HG1 4378  13.051   2.069   4.009 -0.6550  0.5719 -1.9194
  158GLN    HG2 4379  13.075   1.911   3.948 -1.0563 -0.4136  2.8469
  158GLN     CD 4380  13.238   2.036   3.895  0.8137  0.2385  0.8292
  158GLN    OE1 4381  13.243   2.148   3.844 -0.0817 -0.0564  0.0701
  158GLN    NE2 4382  13.330   1.941   3.877  0.0487 -0.2564 -0.5700
  158GLN   HE21 4383  13.327   1.857   3.934 -0.9447 -0.7558 -1.3104
  158GLN   HE22 4384  13.407   1.956   3.814  0.1167 -1.6173 -0.8615
  158GLN      C 4385  13.185   2.106   4.341 -0.4266 -0.0602 -0.1031
  158GLN      O 4386  13.254   2.062   4.433 -0.2337  0.5599  0.0597
  159ASN      N 4387  13.063   2.153   4.365 -0.5989 -0.5088 -0.1009
  159ASN      H 4388  13.012   2.208   4.296 -1.0015 -1.1901 -0.3603
  159ASN     CA 4389  12.984   2.135   4.485 -0.4734  0.0558  0.0663
  159ASN     HA 4390  13.058   2.130   4.565 -0.1496 -2.1637 -0.3276
  159ASN     CB 4391  12.891   2.254   4.507  0.0624  0.5328 -0.1927
  159ASN    HB1 4392  12.815   2.243   4.429  0.0113 -1.1057  0.0511
  159ASN    HB2 4393  12.940   2.350   4.497  0.3404  0.4064 -0.0578
  159ASN     CG 4394  12.815   2.265   4.638 -0.2268 -0.3090 -0.2817
  159ASN    OD1 4395  12.855   2.193   4.729  0.3295 -0.1319 -0.3847
  159ASN    ND2 4396  12.708   2.344   4.653 -0.1160 -0.2560  0.2614
  159ASN   HD21 4397  12.677   2.406   4.579 -1.0923  0.0182  0.8796
  159ASN   HD22 4398  12.671   2.338   4.747  1.8447 -0.0459  1.1012
  159ASN      C 4399  12.920   1.997   4.484 -0.1845 -0.0753 -0.3007
  159ASN      O 4400  12.905   1.940   4.376 -0.0769 -0.4793 -0.1047
  160GLN      N 4401  12.881   1.941   4.598  0.4363 -0.0079 -0.0518
  160GLN      H 4402  12.889   1.995   4.684  1.4556  0.0280 -0.1537
  160GLN     CA 4403  12.831   1.806   4.608  0.6838 -0.1277 -0.4277
  160GLN     HA 4404  12.890   1.744   4.541  1.2900  1.1593 -1.1155
  160GLN     CB 4405  12.857   1.764   4.753  0.4515  0.5228 -0.1965
  160GLN    HB1 4406  12.961   1.786   4.777  0.4302  0.6218 -0.1938
  160GLN    HB2 4407  12.791   1.810   4.827 -1.8747 -2.1677 -0.4683
  160GLN     CG 4408  12.845   1.616   4.785 -0.2814  0.6293  0.0304
  160GLN    HG1 4409  12.904   1.601   4.875  1.2233  1.5720 -0.7755
  160GLN    HG2 4410  12.740   1.595   4.806  0.2450 -1.1668  1.0639
  160GLN     CD 4411  12.907   1.516   4.688  0.0516  0.5306  0.3412
  160GLN    OE1 4412  12.873   1.502   4.570 -0.0728 -0.5605  0.5029
  160GLN    NE2 4413  13.013   1.443   4.723 -0.3326 -0.1499  0.0924
  160GLN   HE21 4414  13.066   1.445   4.808  0.6528 -1.1013 -0.4729
  160GLN   HE22 4415  13.027   1.364   4.661 -1.6913 -0.9595  0.7636
  160GLN      C 4416  12.690   1.784   4.555  0.1080 -0.2610  1.1078
  160GLN      O 4417  12.607   1.874   4.559  0.2637 -0.0637  0.0717
  161TYR      N 4418  12.655   1.659   4.526  0.6187 -0.0484 -0.5093
  161TYR      H 4419  12.726   1.588   4.534 -0.4975 -1.3348 -1.5295
  161TYR     CA 4420  12.523   1.612   4.486  0.4801  0.0524 -0.1784
  161TYR     HA 4421  12.474   1.691   4.429 -0.5629 -0.6962 -0.3441
  161TYR     CB 4422  12.539   1.484   4.405  0.4340 -0.2172  0.2412
  161TYR    HB1 4423  12.588   1.408   4.466 -0.8576 -1.8355 -0.6522
  161TYR    HB2 4424  12.598   1.510   4.318  0.7771 -0.0085  0.5324
  161TYR     CG 4425  12.404   1.434   4.359 -0.4556  1.4350  0.9971
  161TYR    CD1 4426  12.349   1.491   4.243  0.7255  0.3711 -0.1213
  161TYR    HD1 4427  12.386   1.584   4.203 -1.2331  0.4827 -1.8134
  161TYR    CE1 4428  12.220   1.453   4.205  0.8903 -0.4070  0.0876
  161TYR    HE1 4429  12.170   1.496   4.119 -2.4696 -2.1667  0.9649
  161TYR     CZ 4430  12.155   1.344   4.266  0.0612  0.1141  0.1429
  161TYR     OH 4431  12.037   1.299   4.214 -0.0089  0.5801 -0.1108
  161TYR     HH 4432  12.001   1.237   4.279 -1.6069  2.3331  0.7976
  161TYR    CE2 4433  12.214   1.283   4.378 -0.2415  0.2354  0.3713
  161TYR    HE2 4434  12.174   1.193   4.423 -0.4629 -1.5488 -3.0960
  161TYR    CD2 4435  12.336   1.332   4.426 -0.0426  0.3282 -0.2271
  161TYR    HD2 4436  12.382   1.285   4.512 -1.6855  0.5556  0.8253
  161TYR      C 4437  12.423   1.587   4.597  0.3239  0.3366 -0.2524
  161TYR      O 4438  12.460   1.541   4.705  0.2154 -0.2482 -0.4609
  162ASN      N 4439  12.297   1.624   4.573  0.2074  0.0056 -0.1614
  162ASN      H 4440  12.272   1.653   4.479 -0.4186  0.8545  0.2550
  162ASN     CA 4441  12.191   1.632   4.671  0.0061 -0.4948 -0.3330
  162ASN     HA 4442  12.218   1.571   4.757 -0.0912  0.8370  0.6822
  162ASN     CB 4443  12.177   1.780   4.707  0.0339 -0.5911  0.0763
  162ASN    HB1 4444  12.272   1.814   4.748 -1.6093  1.3804  2.5563
  162ASN    HB2 4445  12.151   1.846   4.624  0.9600 -0.0464  0.2023
  162ASN     CG 4446  12.078   1.800   4.821 -0.0674  0.3076 -0.1624
  162ASN    OD1 4447  11.974   1.864   4.808 -0.2932  0.0253  0.2147
  162ASN    ND2 4448  12.101   1.740   4.938 -0.2158  0.2785 -0.1479
  162ASN   HD21 4449  12.189   1.697   4.963 -0.6991  0.8297  2.8248
  162ASN   HD22 4450  12.041   1.775   5.011  0.1733 -0.5093  0.5718
  162ASN      C 4451  12.062   1.579   4.612 -0.0561 -0.3156 -0.3616
  162ASN      O 4452  12.033   1.610   4.496  0.4506 -0.1192 -0.4397
  163SER      N 4453  11.985   1.510   4.697  0.4545 -0.8422 -0.3247
  163SER      H 4454  12.016   1.503   4.793  0.2841 -1.4194 -0.3110
  163SER     CA 4455  11.858   1.446   4.672  0.0534 -0.2252  0.1157
  163SER     HA 4456  11.848   1.451   4.563 -1.5209 -0.0908  0.2398
  163SER     CB 4457  11.873   1.300   4.713 -0.1334 -0.1702  0.3814
  163SER    HB1 4458  11.779   1.245   4.706  1.4842 -2.8859 -1.7888
  163SER    HB2 4459  11.900   1.305   4.818 -3.4522  2.6739  1.2941
  163SER     OG 4460  11.972   1.239   4.634  0.2284  0.2619  0.4981
  163SER     HG 4461  12.056   1.275   4.665  0.5692  0.4588 -0.5752
  163SER      C 4462  11.739   1.514   4.739  0.4167  0.2180  0.3108
  163SER    OC1 4463  11.710   1.496   4.860  0.1879 -0.0061  0.2228
  163SER    OC2 4464  11.660   1.575   4.665  0.0179 -0.4108  0.2100
    1MET      N 4465   1.701   6.053   5.097 -0.6646  0.1927  0.0593
    1MET     H1 4466   1.742   6.132   5.144  0.9197 -0.3587 -0.3082
    1MET     H2 4467   1.777   5.988   5.080  0.0809  0.0024  3.3717
    1MET     H3 4468   1.666   6.084   5.008 -0.6969  0.9058  0.3180
    1MET     CA 4469   1.599   5.990   5.183 -0.0181 -0.3103  0.4671
    1MET     HA 4470   1.643   5.898   5.221  2.6898  0.8332  0.3455
    1MET     CB 4471   1.470   5.969   5.105  0.2572  0.2944 -0.1671
    1MET    HB1 4472   1.495   5.923   5.009 -1.5584  1.7352 -1.4058
    1MET    HB2 4473   1.407   5.902   5.163  0.1703  1.3024  0.9413
    1MET     CG 4474   1.394   6.099   5.077  0.1065  0.2403 -0.0100
    1MET    HG1 4475   1.384   6.159   5.168 -0.1118  0.2669 -0.0523
    1MET    HG2 4476   1.435   6.162   4.999 -0.3160 -1.0759 -1.3389
    1MET     SD 4477   1.222   6.076   5.025  0.1570 -0.1200 -0.0254
    1MET     CE 4478   1.239   5.978   4.874 -0.0186  0.1199 -0.2026
    1MET    HE1 4479   1.294   5.886   4.894  0.7879  0.6523  0.0873
    1MET    HE2 4480   1.140   5.960   4.832  0.4224  1.1142 -1.7657
    1MET    HE3 4481   1.302   6.032   4.803 -2.8276  1.4894 -1.7830
    1MET      C 4482   1.574   6.067   5.312  0.0798  0.3104  0.1232
    1MET      O 4483   1.629   6.174   5.334  0.2228  0.4230 -0.7513
    2ALA      N 4484   1.497   6.010   5.405 -0.0892  0.2512 -0.0523
    2ALA      H 4485   1.469   5.915   5.389  1.2097 -0.1967  0.1971
    2ALA     CA 4486   1.471   6.068   5.536  0.2435 -0.2183  0.2229
    2ALA     HA 4487   1.561   6.123   5.561 -0.3041  0.9644 -0.3520
    2ALA     CB 4488   1.343   6.151   5.538  0.1011 -0.4216 -0.1427
    2ALA    HB1 4489   1.348   6.249   5.490 -2.3287  0.0767  0.5173
    2ALA    HB2 4490   1.303   6.164   5.639  0.1634 -1.1672 -0.0167
    2ALA    HB3 4491   1.265   6.100   5.482  0.2240 -0.8808  0.1033
    2ALA      C 4492   1.459   5.966   5.648  0.2421 -0.3598  0.0950
    2ALA      O 4493   1.427   5.851   5.618  0.1522 -0.2688 -0.1566
    3SER      N 4494   1.471   6.011   5.774  0.0273 -0.0676  0.0127
    3SER      H 4495   1.484   6.109   5.791  2.6298 -0.5008  0.8987
    3SER     CA 4496   1.467   5.934   5.896 -0.0037 -0.2030 -0.0728
    3SER     HA 4497   1.538   5.852   5.907 -3.7886 -3.4884  3.0822
    3SER     CB 4498   1.510   6.029   6.008 -0.2723 -0.0983 -0.0605
    3SER    HB1 4499   1.507   5.979   6.105  1.0046 -0.6143 -0.2701
    3SER    HB2 4500   1.441   6.113   6.010  2.0687  2.0329 -2.3868
    3SER     OG 4501   1.634   6.087   5.976 -0.4421  0.2628 -0.0694
    3SER     HG 4502   1.697   6.069   6.047 -1.6673  0.7538  1.1886
    3SER      C 4503   1.331   5.875   5.929 -0.0859 -0.2496 -0.4936
    3SER      O 4504   1.230   5.933   5.888  0.2218  0.5901 -0.0864
    4ASN      N 4505   1.316   5.764   6.002 -0.5467  0.4830  0.5561
    4ASN      H 4506   1.399   5.728   6.047 -1.1251 -0.4304  0.9050
    4ASN     CA 4507   1.188   5.710   6.041 -0.6260  0.0188 -0.3278
    4ASN     HA 4508   1.126   5.704   5.952 -2.0571  1.4838  0.5203
    4ASN     CB 4509   1.221   5.578   6.111  0.2293  0.2849 -0.2217
    4ASN    HB1 4510   1.284   5.603   6.196  1.2032  0.4265 -0.9723
    4ASN    HB2 4511   1.287   5.516   6.050  0.5362  2.0238 -1.7707
    4ASN     CG 4512   1.105   5.484   6.142  0.1931  0.1951 -0.6271
    4ASN    OD1 4513   0.995   5.494   6.088 -0.0309  0.4502 -0.1299
    4ASN    ND2 4514   1.128   5.383   6.226 -0.2871  0.0905 -0.6208
    4ASN   HD21 4515   1.222   5.374   6.262  0.6641  0.5763 -2.8138
    4ASN   HD22 4516   1.057   5.340   6.283 -1.0218  1.6318 -0.3070
    4ASN      C 4517   1.115   5.805   6.135  0.0826  0.1727  0.0707
    4ASN      O 4518   1.173   5.880   6.214  0.1292 -0.2179  0.4148
    5ASP      N 4519   0.984   5.786   6.144  0.0818  0.1138 -0.0693
    5ASP      H 4520   0.940   5.717   6.084  2.9841 -1.4395 -0.6154
    5ASP     CA 4521   0.897   5.849   6.241 -0.3828 -0.2145 -0.2672
    5ASP     HA 4522   0.951   5.930   6.289  1.1274 -0.9337 -0.6902
    5ASP     CB 4523   0.781   5.917   6.169 -0.4475  0.0893  0.1185
    5ASP    HB1 4524   0.807   6.021   6.145 -0.4112 -0.2116 -1.2344
    5ASP    HB2 4525   0.759   5.871   6.073  0.5512 -2.4302  1.0190
    5ASP     CG 4526   0.650   5.927   6.245 -0.4875  0.2375  0.0323
    5ASP    OD1 4527   0.542   5.892   6.191 -0.4970 -0.2891  0.3823
    5ASP    OD2 4528   0.651   5.960   6.365 -0.3527  0.0958  0.0706
    5ASP      C 4529   0.843   5.750   6.343  0.1044 -0.0108  0.1918
    5ASP      O 4530   0.787   5.644   6.317  0.4533 -0.1113 -0.1554
    6TYR      N 4531   0.872   5.779   6.470  0.1876 -0.2708  0.2340
    6TYR      H 4532   0.924   5.864   6.485 -1.1723  0.4833  0.9240
    6TYR     CA 4533   0.867   5.684   6.580  0.3716 -0.7689 -0.1862
    6TYR     HA 4534   0.906   5.592   6.538  0.9502 -1.3080  1.4711
    6TYR     CB 4535   0.964   5.727   6.689 -0.0341  0.2909 -0.2250
    6TYR    HB1 4536   0.919   5.808   6.746 -1.3649 -1.2125  0.9572
    6TYR    HB2 4537   0.958   5.650   6.766  0.5683 -1.8768 -2.2472
    6TYR     CG 4538   1.105   5.743   6.638 -0.0867  0.5686 -0.2852
    6TYR    CD1 4539   1.175   5.631   6.593 -0.5560  0.0565  0.2463
    6TYR    HD1 4540   1.132   5.533   6.608 -1.7426  0.5216  0.0064
    6TYR    CE1 4541   1.295   5.657   6.525 -0.9349  0.2549 -0.3581
    6TYR    HE1 4542   1.355   5.572   6.494  0.2801  0.7463  0.5929
    6TYR     CZ 4543   1.354   5.784   6.528  0.1179 -0.2253 -0.1581
    6TYR     OH 4544   1.476   5.813   6.475  0.3431 -0.2124  0.3607
    6TYR     HH 4545   1.494   5.907   6.482 -1.3180  0.3938 -2.1420
    6TYR    CE2 4546   1.280   5.893   6.580  0.2120 -0.2038 -0.0678
    6TYR    HE2 4547   1.320   5.993   6.573 -1.8579  0.7449  0.8324
    6TYR    CD2 4548   1.150   5.875   6.629  0.1347  0.5149 -0.0015
    6TYR    HD2 4549   1.082   5.957   6.649 -3.9154 -2.5020 -0.1879
    6TYR      C 4550   0.725   5.659   6.629  0.3526 -0.5125 -0.1055
    6TYR      O 4551   0.699   5.577   6.717 -0.0942 -0.3286 -0.0638
    7THR      N 4552   0.629   5.732   6.573  0.2974 -0.3724  0.1693
    7THR      H 4553   0.649   5.811   6.515 -1.6902 -0.0115 -0.1107
    7THR     CA 4554   0.491   5.722   6.619  0.2169  0.2183  0.0549
    7THR     HA 4555   0.493   5.709   6.727 -0.1466 -1.9336 -0.1660
    7THR     CB 4556   0.411   5.847   6.585  0.6277  0.5640  0.3434
    7THR     HB 4557   0.313   5.829   6.630  0.8824 -1.0147  0.3040
    7THR    CG2 4558   0.478   5.968   6.649  0.7436  0.4315  0.4706
    7THR   HG21 4559   0.466   5.964   6.758  0.5036 -0.3837  0.4191
    7THR   HG22 4560   0.580   5.984   6.615  1.2102 -0.5142  1.3787
    7THR   HG23 4561   0.441   6.067   6.621  1.6151  0.3694 -1.0037
    7THR    OG1 4562   0.396   5.874   6.447  0.4703 -0.1507  0.2206
    7THR    HG1 4563   0.476   5.911   6.409 -0.3064 -0.7699 -2.1908
    7THR      C 4564   0.421   5.603   6.556  0.3205  0.2831 -0.1847
    7THR      O 4565   0.463   5.557   6.450 -0.1974  0.3101 -0.4059
    8GLN      N 4566   0.311   5.560   6.617  0.4182 -0.1329 -0.2958
    8GLN      H 4567   0.288   5.612   6.701 -0.6445  0.1799 -0.7621
    8GLN     CA 4568   0.222   5.464   6.555  0.1158 -0.2899  0.3646
    8GLN     HA 4569   0.288   5.382   6.527  0.0205  0.3450 -1.9011
    8GLN     CB 4570   0.117   5.410   6.651 -0.2315  0.1728  0.2486
    8GLN    HB1 4571   0.065   5.492   6.701 -0.0155  0.7502 -0.4536
    8GLN    HB2 4572   0.057   5.353   6.581  1.6153 -0.6051 -0.7692
    8GLN     CG 4573   0.185   5.317   6.751  0.3086  0.6215  0.3043
    8GLN    HG1 4574   0.200   5.224   6.697 -1.7709  0.3546  0.1139
    8GLN    HG2 4575   0.275   5.349   6.802  1.8884 -0.2481 -1.8015
    8GLN     CD 4576   0.082   5.289   6.860  0.5350 -0.2490  0.2992
    8GLN    OE1 4577   0.066   5.365   6.954 -0.3890 -0.0351 -0.0231
    8GLN    NE2 4578  15.786   5.192   6.837  0.3562 -0.0802  0.2835
    8GLN   HE21 4579   0.007   5.121   6.767 -1.9970 -0.1447 -0.2305
    8GLN   HE22 4580  15.708   5.178   6.900 -0.0822 -0.4545 -0.3362
    8GLN      C 4581   0.164   5.525   6.428  0.1984 -0.3830  0.2821
    8GLN      O 4582   0.136   5.644   6.418 -0.1195 -0.4096  0.8387
    9GLN      N 4583   0.123   5.442   6.332 -0.6603  0.0834  0.2383
    9GLN      H 4584   0.135   5.342   6.343  1.8453 -0.0218 -2.4170
    9GLN     CA 4585   0.077   5.478   6.199  0.2152  0.8110  0.1256
    9GLN     HA 4586   0.146   5.557   6.170  2.2950  0.3203  3.2258
    9GLN     CB 4587   0.101   5.367   6.097 -0.1050  0.6958  0.1738
    9GLN    HB1 4588   0.035   5.280   6.101  0.8522 -0.1656 -1.5281
    9GLN    HB2 4589   0.080   5.424   6.006  0.7839 -0.8221 -1.0345
    9GLN     CG 4590   0.242   5.314   6.069 -0.3886  0.0623 -0.0778
    9GLN    HG1 4591   0.267   5.229   6.132 -1.8844 -2.9166 -3.1693
    9GLN    HG2 4592   0.310   5.396   6.094 -2.8177  2.0270  0.5195
    9GLN     CD 4593   0.272   5.265   5.928 -0.7735  0.2597 -0.2312
    9GLN    OE1 4594   0.260   5.147   5.896  0.1614  0.3239 -0.8405
    9GLN    NE2 4595   0.309   5.349   5.831  0.4991 -0.2207 -0.1862
    9GLN   HE21 4596   0.306   5.316   5.736 -0.7460  2.1920 -1.0642
    9GLN   HE22 4597   0.305   5.448   5.853 -0.3335 -0.0953 -0.8200
    9GLN      C 4598  15.727   5.527   6.192  0.1727  0.7014  0.2500
    9GLN      O 4599  15.643   5.490   6.274  0.5904 -0.5126  0.1480
   10ALA      N 4600  15.708   5.615   6.094  0.5041  0.2538 -0.2228
   10ALA      H 4601  15.791   5.628   6.038  0.7587 -1.9374 -0.4337
   10ALA     CA 4602  15.590   5.695   6.067  0.1097 -0.2379  0.0370
   10ALA     HA 4603  15.576   5.757   6.155 -0.1760 -1.8062  1.1314
   10ALA     CB 4604  15.614   5.776   5.940 -0.0910 -0.0696  0.1050
   10ALA    HB1 4605  15.528   5.841   5.922 -0.6123 -0.7437  0.1016
   10ALA    HB2 4606  15.643   5.713   5.856  0.7869  0.5057 -0.0278
   10ALA    HB3 4607  15.695   5.845   5.960  1.0127 -1.4669  0.5734
   10ALA      C 4608  15.464   5.610   6.054 -0.1418  0.1280  0.0841
   10ALA      O 4609  15.467   5.496   6.010  0.0280 -0.0388  0.5235
   11THR      N 4610  15.353   5.671   6.098 -0.1167  0.0080  0.3169
   11THR      H 4611  15.360   5.768   6.123  0.7356  0.2619 -0.8016
   11THR     CA 4612  15.223   5.612   6.074 -0.0929  0.1152 -0.0866
   11THR     HA 4613  15.228   5.507   6.103 -0.3767 -0.4695 -1.9796
   11THR     CB 4614  15.107   5.682   6.145 -0.0463 -0.1065  0.2087
   11THR     HB 4615  15.019   5.636   6.101  1.4466 -0.2759 -2.8531
   11THR    CG2 4616  15.119   5.663   6.296  0.5639  0.3964  0.2313
   11THR   HG21 4617  15.206   5.708   6.343  0.2290  1.1386  0.1501
   11THR   HG22 4618  15.024   5.695   6.339 -0.0206 -0.0066 -0.7183
   11THR   HG23 4619  15.129   5.554   6.301 -0.7264 -0.2765 -5.3675
   11THR    OG1 4620  15.107   5.823   6.132 -0.3748 -0.1618 -0.4027
   11THR    HG1 4621  15.023   5.846   6.092 -0.0814 -0.5134 -1.2474
   11THR      C 4622  15.180   5.612   5.928 -0.2526  0.2981 -0.0412
   11THR      O 4623  15.240   5.687   5.850 -0.5953  0.4646 -0.1432
   12GLN      N 4624  15.095   5.518   5.887 -0.2408  0.1830  0.1995
   12GLN      H 4625  15.047   5.459   5.954  0.1851 -0.1811  0.1864
   12GLN     CA 4626  15.050   5.505   5.750 -0.2599  0.2199  0.2023
   12GLN     HA 4627  15.126   5.542   5.681 -1.1857  1.3598 -0.2261
   12GLN     CB 4628  15.028   5.357   5.722 -0.1330  0.2346  0.0242
   12GLN    HB1 4629  14.975   5.336   5.629 -1.8766 -0.1322  1.0660
   12GLN    HB2 4630  14.962   5.305   5.790  0.8501 -1.3074 -0.1406
   12GLN     CG 4631  15.168   5.295   5.719  0.0007  0.5161  0.3737
   12GLN    HG1 4632  15.229   5.345   5.644 -0.0541 -0.4668 -0.3511
   12GLN    HG2 4633  15.219   5.314   5.813 -0.4695  3.5673  0.1034
   12GLN     CD 4634  15.154   5.144   5.701 -0.5743  0.5850  0.2106
   12GLN    OE1 4635  15.097   5.071   5.781 -0.0343  0.2215  0.2690
   12GLN    NE2 4636  15.190   5.095   5.582 -0.6102  0.0539  0.4150
   12GLN   HE21 4637  15.174   4.998   5.561  0.8379 -0.6773  2.3647
   12GLN   HE22 4638  15.230   5.160   5.516 -0.3975 -1.3966 -0.9406
   12GLN      C 4639  14.921   5.580   5.719 -0.1388  0.4956  0.3653
   12GLN      O 4640  14.857   5.628   5.812  0.1235  0.5706  0.5083
   13SER      N 4641  14.878   5.575   5.593  0.0847  0.1903  0.2981
   13SER      H 4642  14.938   5.530   5.526  0.8215 -0.2569  1.2321
   13SER     CA 4643  14.749   5.620   5.545  0.0935  0.0809  0.1742
   13SER     HA 4644  14.717   5.712   5.594  1.2699  0.5438  0.0843
   13SER     CB 4645  14.761   5.657   5.398  0.0221 -0.0349  0.1392
   13SER    HB1 4646  14.663   5.695   5.370  0.8055  2.2661  0.3429
   13SER    HB2 4647  14.785   5.569   5.338 -0.5326  0.1402 -0.3434
   13SER     OG 4648  14.853   5.763   5.384 -0.4988  0.3609 -0.3159
   13SER     HG 4649  14.920   5.735   5.323 -0.2983  0.3579 -0.0947
   13SER      C 4650  14.645   5.511   5.566  0.1277  0.0261  0.0639
   13SER      O 4651  14.677   5.394   5.587  0.5514  0.1559  0.1462
   14TYR      N 4652  14.517   5.547   5.575  0.0879  0.0524 -0.6294
   14TYR      H 4653  14.498   5.646   5.583 -0.5513  0.0239 -1.5341
   14TYR     CA 4654  14.401   5.460   5.577  0.1988 -0.0867 -0.1562
   14TYR     HA 4655  14.451   5.365   5.597  0.8524 -0.0228 -1.3857
   14TYR     CB 4656  14.305   5.487   5.692  0.5620 -0.2137  0.1814
   14TYR    HB1 4657  14.243   5.574   5.671  2.9606  1.1264 -1.9062
   14TYR    HB2 4658  14.366   5.515   5.777 -1.1126  0.8489  1.1070
   14TYR     CG 4659  14.213   5.375   5.735  0.3004 -0.0802 -0.0281
   14TYR    CD1 4660  14.078   5.377   5.698  0.3682 -0.5282 -0.3148
   14TYR    HD1 4661  14.038   5.471   5.664  2.4015 -0.1840 -1.9419
   14TYR    CE1 4662  13.995   5.266   5.718 -0.1500 -0.1791 -0.4864
   14TYR    HE1 4663  13.892   5.274   5.686 -1.3766 -0.6897  2.9442
   14TYR     CZ 4664  14.045   5.149   5.779 -0.0317  0.3019  0.3480
   14TYR     OH 4665  13.961   5.045   5.802  0.2734  0.1318  0.7083
   14TYR     HH 4666  13.992   4.973   5.857  0.0382 -2.5157 -2.3424
   14TYR    CE2 4667  14.181   5.146   5.816 -0.0075  0.0458  0.2378
   14TYR    HE2 4668  14.211   5.046   5.845 -3.0713 -1.4072 -1.1596
   14TYR    CD2 4669  14.263   5.257   5.791  0.2670 -0.3145 -0.4878
   14TYR    HD2 4670  14.369   5.255   5.809  0.0836 -0.6642  0.6191
   14TYR      C 4671  14.341   5.449   5.437  0.2094  0.1912 -0.1844
   14TYR      O 4672  14.358   5.533   5.350  0.1772  0.3720 -0.0176
   15GLY      N 4673  14.275   5.335   5.415  0.0474  0.1279  0.6003
   15GLY      H 4674  14.252   5.279   5.496 -2.0931  0.1472  0.0722
   15GLY     CA 4675  14.207   5.301   5.292 -0.0807 -0.1727  0.7513
   15GLY    HA1 4676  14.176   5.197   5.282  0.4473 -0.3540  0.9784
   15GLY    HA2 4677  14.272   5.318   5.207  1.8497 -1.5850  1.8646
   15GLY      C 4678  14.073   5.371   5.273  0.3673  0.4142 -0.3183
   15GLY      O 4679  14.002   5.385   5.372  0.7815 -0.2990  0.0872
   16ALA      N 4680  14.041   5.410   5.149 -0.5450 -0.0108 -0.2221
   16ALA      H 4681  14.103   5.377   5.077  0.3999 -1.5061  1.1978
   16ALA     CA 4682  13.912   5.469   5.119 -0.4744  0.2383 -0.0419
   16ALA     HA 4683  13.869   5.506   5.212 -1.4247  0.4667 -0.5586
   16ALA     CB 4684  13.938   5.589   5.029 -0.3202  0.1090 -0.1709
   16ALA    HB1 4685  13.846   5.649   5.023 -1.3021 -1.2912  0.4613
   16ALA    HB2 4686  14.005   5.657   5.082 -0.2848 -0.4305  0.4868
   16ALA    HB3 4687  13.977   5.556   4.933 -0.3812  0.0439 -0.1736
   16ALA      C 4688  13.809   5.376   5.057  0.0968 -0.3204 -0.1638
   16ALA      O 4689  13.839   5.287   4.977 -0.2769 -0.6948  0.1053
   17TYR      N 4690  13.680   5.401   5.081  0.0963 -0.3987 -0.0813
   17TYR      H 4691  13.650   5.475   5.143  0.7831 -0.3250  0.1732
   17TYR     CA 4692  13.574   5.338   5.006 -0.2724 -0.1752  0.2492
   17TYR     HA 4693  13.596   5.232   5.000 -3.4299 -1.0048  1.0867
   17TYR     CB 4694  13.438   5.353   5.073 -0.0518  0.4712  0.5560
   17TYR    HB1 4695  13.361   5.309   5.010 -3.0223  2.6989  2.3228
   17TYR    HB2 4696  13.401   5.455   5.088  0.4820  0.6730  0.4937
   17TYR     CG 4697  13.431   5.279   5.205  0.4008 -0.5708  0.0038
   17TYR    CD1 4698  13.483   5.343   5.318  0.1179  0.0803 -0.2296
   17TYR    HD1 4699  13.539   5.436   5.316 -0.9409  0.7432 -0.0712
   17TYR    CE1 4700  13.469   5.289   5.446 -0.3748 -0.0608 -0.3424
   17TYR    HE1 4701  13.513   5.334   5.533  1.9322  0.9592 -1.9440
   17TYR     CZ 4702  13.401   5.166   5.455 -0.5818  0.0900  0.1987
   17TYR     OH 4703  13.385   5.116   5.581 -0.5190  0.2610  0.2739
   17TYR     HH 4704  13.439   5.159   5.648 -0.1143 -0.2289  0.2670
   17TYR    CE2 4705  13.354   5.101   5.339 -0.2734 -0.2219  0.2454
   17TYR    HE2 4706  13.310   5.004   5.355  2.1877 -1.4296  0.1905
   17TYR    CD2 4707  13.363   5.157   5.212  0.5910 -0.6718  0.1000
   17TYR    HD2 4708  13.320   5.109   5.125 -2.6856  1.6281  0.2647
   17TYR      C 4709  13.571   5.383   4.860 -0.6247  0.3332  0.4112
   17TYR      O 4710  13.595   5.501   4.833 -0.3226 -0.0084 -0.8587
   18PRO      N 4711  13.553   5.295   4.762 -0.0110  0.2426  0.3815
   18PRO     CD 4712  13.546   5.150   4.774  0.3383  0.1944  0.0234
   18PRO    HD1 4713  13.451   5.119   4.815  0.6040 -0.8585 -0.1460
   18PRO    HD2 4714  13.624   5.120   4.843  1.6311  2.0867 -0.5102
   18PRO     CG 4715  13.571   5.098   4.633  0.2757  0.5000 -0.1031
   18PRO    HG1 4716  13.518   5.003   4.623 -2.4050  1.7433  1.4476
   18PRO    HG2 4717  13.679   5.083   4.619  0.5132  0.2755  1.6796
   18PRO     CB 4718  13.527   5.208   4.537  0.3043  0.4394 -0.1861
   18PRO    HB1 4719  13.431   5.184   4.493  0.7895  1.0519 -1.6416
   18PRO    HB2 4720  13.597   5.209   4.453  0.8374  0.5540  0.2541
   18PRO     CA 4721  13.537   5.334   4.623  0.4586  0.1074  0.2857
   18PRO     HA 4722  13.623   5.392   4.591  0.8512 -0.6541 -0.0816
   18PRO      C 4723  13.406   5.407   4.597  0.1683 -0.7029 -0.6271
   18PRO      O 4724  13.298   5.372   4.644  0.0006  0.2356 -0.2854
   19THR      N 4725  13.418   5.503   4.505 -0.0775  0.0930  0.1471
   19THR      H 4726  13.512   5.529   4.477 -0.5906  1.3510 -0.4529
   19THR     CA 4727  13.323   5.583   4.431  0.4420  0.2740 -0.3372
   19THR     HA 4728  13.385   5.647   4.369  0.3091 -0.3769 -1.1627
   19THR     CB 4729  13.242   5.495   4.337  0.1883  0.0984  0.0415
   19THR     HB 4730  13.174   5.549   4.270 -0.6089  0.8620  1.4144
   19THR    CG2 4731  13.334   5.420   4.241 -0.1007 -0.0985 -0.0849
   19THR   HG21 4732  13.405   5.490   4.197 -1.6436  0.3502 -2.0086
   19THR   HG22 4733  13.283   5.371   4.158  0.0896  0.0225 -0.2757
   19THR   HG23 4734  13.399   5.357   4.301  0.1250 -0.6314 -0.8720
   19THR    OG1 4735  13.164   5.399   4.406  0.4560  0.6835  1.1689
   19THR    HG1 4736  13.214   5.371   4.483  0.2305  1.2970  1.5519
   19THR      C 4737  13.238   5.670   4.523  0.4854  0.1539 -0.1812
   19THR      O 4738  13.119   5.688   4.498  0.4921  0.2031 -0.1756
   20GLN      N 4739  13.295   5.719   4.633  0.0641  0.2960 -0.0223
   20GLN      H 4740  13.396   5.713   4.639  0.0718  0.0077 -0.4025
   20GLN     CA 4741  13.226   5.784   4.742 -0.1842  0.2069 -0.1269
   20GLN     HA 4742  13.169   5.868   4.702  0.0550  0.4209 -0.0116
   20GLN     CB 4743  13.126   5.684   4.801  0.2208 -0.2307 -0.1810
   20GLN    HB1 4744  13.044   5.739   4.847  0.5300 -0.0684  0.1784
   20GLN    HB2 4745  13.069   5.627   4.728 -0.6617  0.5826 -0.1400
   20GLN     CG 4746  13.172   5.593   4.915  0.2349  0.3148  0.2523
   20GLN    HG1 4747  13.239   5.643   4.985  1.5941 -0.6903 -0.2877
   20GLN    HG2 4748  13.231   5.511   4.873  1.4012  1.3370 -0.1861
   20GLN     CD 4749  13.051   5.539   4.989  0.0642  0.2557 -0.0652
   20GLN    OE1 4750  13.016   5.421   4.987  0.1216  0.2329  0.1944
   20GLN    NE2 4751  12.981   5.620   5.070 -0.1183  0.1561 -0.1232
   20GLN   HE21 4752  12.906   5.575   5.119 -0.9848  0.6617 -0.9619
   20GLN   HE22 4753  13.005   5.717   5.080  0.1749  0.3617 -2.2648
   20GLN      C 4754  13.310   5.847   4.851  0.2083  0.1384 -0.3896
   20GLN      O 4755  13.416   5.796   4.888  0.1440  0.1547 -0.1767
   21PRO      N 4756  13.267   5.961   4.907  0.0936  0.2425 -0.6868
   21PRO     CD 4757  13.189   6.067   4.847 -0.4402  0.1132 -0.2353
   21PRO    HD1 4758  13.087   6.038   4.821 -0.0091 -1.1721 -0.5991
   21PRO    HD2 4759  13.227   6.107   4.753  0.0311 -1.2601 -0.6636
   21PRO     CG 4760  13.181   6.179   4.950  0.2439  0.0239 -0.0821
   21PRO    HG1 4761  13.088   6.174   5.006  1.3543 -1.4199  1.7693
   21PRO    HG2 4762  13.189   6.280   4.910 -1.2817  0.1255 -0.1803
   21PRO     CB 4763  13.294   6.151   5.049 -0.0806 -0.1959  0.2272
   21PRO    HB1 4764  13.387   6.191   5.010 -0.1204  1.5542  1.7896
   21PRO    HB2 4765  13.280   6.198   5.147  1.7007  0.7111  0.0907
   21PRO     CA 4766  13.304   5.999   5.042 -0.1675 -0.1708 -0.4952
   21PRO     HA 4767  13.403   5.960   5.066 -1.1135 -1.7195  1.1226
   21PRO      C 4768  13.215   5.930   5.145  0.0348 -0.1600 -0.3109
   21PRO      O 4769  13.102   5.891   5.118  0.1164 -0.9061  0.4181
   22GLY      N 4770  13.252   5.943   5.272 -0.2287 -0.1448 -0.2339
   22GLY      H 4771  13.338   5.993   5.288 -0.1883 -0.6088  1.1357
   22GLY     CA 4772  13.193   5.867   5.381  0.8864 -0.1123  0.4141
   22GLY    HA1 4773  13.226   5.903   5.478  0.2555 -0.1309  0.6439
   22GLY    HA2 4774  13.085   5.885   5.373  1.1195  0.7633 -1.5001
   22GLY      C 4775  13.219   5.718   5.367 -0.0257 -0.2579  0.2010
   22GLY      O 4776  13.281   5.676   5.270 -0.3477  0.2976 -0.2522
   23GLN      N 4777  13.155   5.645   5.460 -0.3375  0.0360  0.2208
   23GLN      H 4778  13.097   5.700   5.522 -0.2856 -0.5753  0.8111
   23GLN     CA 4779  13.168   5.502   5.474  0.3701  0.1246  0.5302
   23GLN     HA 4780  13.269   5.478   5.442  0.0820 -0.5068  0.0641
   23GLN     CB 4781  13.152   5.453   5.618  0.0164 -0.5088  0.2806
   23GLN    HB1 4782  13.050   5.473   5.650  0.3367  1.2403  0.3063
   23GLN    HB2 4783  13.178   5.348   5.632  4.4194  0.0265 -1.9318
   23GLN     CG 4784  13.234   5.539   5.714 -0.8180  0.3074  0.2697
   23GLN    HG1 4785  13.181   5.634   5.722 -1.2580  0.0744  0.1443
   23GLN    HG2 4786  13.331   5.558   5.668 -1.5528  2.6394 -0.4832
   23GLN     CD 4787  13.250   5.476   5.851  0.2178 -0.0056  0.0158
   23GLN    OE1 4788  13.302   5.365   5.864 -0.2867 -0.1327  1.0523
   23GLN    NE2 4789  13.218   5.558   5.952 -0.1483 -0.3283  0.1673
   23GLN   HE21 4790  13.250   5.534   6.044  1.1947  1.7168  0.2965
   23GLN   HE22 4791  13.183   5.650   5.932 -1.3738  0.0096  3.3983
   23GLN      C 4792  13.063   5.430   5.390  0.3675  0.5631  0.1602
   23GLN      O 4793  12.943   5.457   5.398  0.1529 -0.3151 -0.0718
   24GLY      N 4794  13.118   5.328   5.325 -0.2093  0.5717 -0.3538
   24GLY      H 4795  13.218   5.313   5.329 -0.6102 -2.5388  1.3120
   24GLY     CA 4796  13.035   5.223   5.270  0.0236  0.1037  0.1830
   24GLY    HA1 4797  12.939   5.260   5.234 -0.0535 -0.7507 -0.5324
   24GLY    HA2 4798  13.081   5.168   5.187 -3.2384 -3.8853  0.6760
   24GLY      C 4799  13.002   5.118   5.376 -0.2992  0.4038  0.3806
   24GLY      O 4800  13.071   5.101   5.476  0.0615  0.3889  0.1311
   25TYR      N 4801  12.893   5.048   5.343 -0.2595  0.5727 -0.1259
   25TYR      H 4802  12.843   5.075   5.260 -1.8959  2.9492  1.4928
   25TYR     CA 4803  12.836   4.945   5.428  0.0525  0.0959 -0.4911
   25TYR     HA 4804  12.910   4.919   5.502 -0.9290 -0.5024  0.3085
   25TYR     CB 4805  12.716   5.005   5.501  0.4654  0.4037 -0.0622
   25TYR    HB1 4806  12.631   5.011   5.433  0.0907 -0.3500  0.3336
   25TYR    HB2 4807  12.749   5.103   5.536 -0.9327  0.4194  1.3234
   25TYR     CG 4808  12.684   4.925   5.625  0.2049  0.2945 -0.1994
   25TYR    CD1 4809  12.607   4.808   5.613  0.2015  0.3279 -0.5179
   25TYR    HD1 4810  12.571   4.773   5.517 -1.6675  0.7660 -0.0230
   25TYR    CE1 4811  12.582   4.730   5.726  0.5326  0.1619 -0.5561
   25TYR    HE1 4812  12.527   4.638   5.714  0.2001  0.6769 -3.6694
   25TYR     CZ 4813  12.642   4.767   5.848 -0.0717 -0.2898 -0.1170
   25TYR     OH 4814  12.637   4.692   5.962 -0.8367  0.8163  0.5920
   25TYR     HH 4815  12.715   4.708   6.016 -0.3436 -2.6868  1.1738
   25TYR    CE2 4816  12.715   4.886   5.859  0.2828 -0.4868 -0.3233
   25TYR    HE2 4817  12.754   4.916   5.956 -1.9553  0.8434  0.2304
   25TYR    CD2 4818  12.736   4.967   5.747  0.2196 -0.1089 -0.0636
   25TYR    HD2 4819  12.806   5.048   5.762  0.5848 -0.6537  1.3340
   25TYR      C 4820  12.793   4.823   5.348  0.1571 -0.0426 -0.3338
   25TYR      O 4821  12.734   4.839   5.242 -0.3361 -0.7140 -0.1692
   26SER      N 4822  12.828   4.703   5.397 -0.1667  0.1070  0.2794
   26SER      H 4823  12.879   4.707   5.484  1.1344  2.9420 -0.5001
   26SER     CA 4824  12.810   4.573   5.337  0.0602  0.1568  0.1005
   26SER     HA 4825  12.758   4.586   5.242 -2.7661 -1.3701  1.2903
   26SER     CB 4826  12.946   4.510   5.310  0.2717  0.6648 -0.0297
   26SER    HB1 4827  12.932   4.402   5.296  0.2345  0.7654 -0.7898
   26SER    HB2 4828  13.017   4.523   5.393 -0.8584  1.7422  0.8022
   26SER     OG 4829  12.999   4.557   5.189 -0.4964 -0.0710 -0.6668
   26SER     HG 4830  12.998   4.653   5.189  1.5121  0.0112 -0.1224
   26SER      C 4831  12.738   4.474   5.428 -0.3008  0.0499 -0.2960
   26SER      O 4832  12.760   4.473   5.549 -0.0908  0.5195 -0.3249
   27GLN      N 4833  12.672   4.376   5.367 -0.4662  0.0281 -0.0860
   27GLN      H 4834  12.645   4.377   5.269  0.9969 -1.1230 -0.5403
   27GLN     CA 4835  12.590   4.282   5.441 -0.2989 -0.6080 -0.7020
   27GLN     HA 4836  12.633   4.264   5.540 -1.7066 -2.0404 -0.3219
   27GLN     CB 4837  12.452   4.342   5.466 -0.2310 -0.9473  0.5166
   27GLN    HB1 4838  12.395   4.274   5.529 -2.0346  0.3795  0.3775
   27GLN    HB2 4839  12.465   4.433   5.524  0.8845 -1.7264  1.5724
   27GLN     CG 4840  12.365   4.379   5.347 -0.0666 -0.0050  0.6810
   27GLN    HG1 4841  12.372   4.300   5.271 -0.1697 -1.6950  2.3510
   27GLN    HG2 4842  12.261   4.384   5.379 -0.3173 -1.1912  0.1091
   27GLN     CD 4843  12.397   4.512   5.280  0.2753 -0.2303  0.3899
   27GLN    OE1 4844  12.460   4.516   5.174  0.4851 -0.0964  0.5192
   27GLN    NE2 4845  12.368   4.624   5.346 -0.0700 -0.0347 -0.0892
   27GLN   HE21 4846  12.333   4.607   5.440  0.1486 -0.2668 -0.0505
   27GLN   HE22 4847  12.372   4.720   5.316  0.8552  0.1653  0.6427
   27GLN      C 4848  12.591   4.141   5.383 -0.5311 -0.6992 -0.4861
   27GLN      O 4849  12.543   4.050   5.449 -0.3569 -0.6604 -0.3030
   28GLN      N 4850  12.659   4.119   5.270  0.4320  0.0805 -0.0752
   28GLN      H 4851  12.689   4.198   5.215 -0.2771 -0.9926 -2.0833
   28GLN     CA 4852  12.665   3.988   5.208  0.7970  0.0621 -0.0085
   28GLN     HA 4853  12.689   3.921   5.290  2.0972  0.7918  0.2235
   28GLN     CB 4854  12.528   3.965   5.145  0.5132  0.3888  0.4898
   28GLN    HB1 4855  12.453   3.956   5.224 -0.0861  2.5684  0.2488
   28GLN    HB2 4856  12.533   3.865   5.103  0.7752  1.4801 -2.2372
   28GLN     CG 4857  12.492   4.064   5.035 -0.3017 -0.8692 -0.4048
   28GLN    HG1 4858  12.471   4.149   5.100  0.2404 -1.2470  0.2789
   28GLN    HG2 4859  12.577   4.090   4.971  0.0266  1.7958  0.9767
   28GLN     CD 4860  12.380   4.021   4.941 -0.7877 -0.1203 -0.1799
   28GLN    OE1 4861  12.334   3.907   4.940 -0.4997 -0.2404  0.0467
   28GLN    NE2 4862  12.335   4.117   4.860 -0.2136  0.4683  0.1887
   28GLN   HE21 4863  12.268   4.087   4.791  0.2890  1.8033 -0.9159
   28GLN   HE22 4864  12.385   4.204   4.848  1.7682 -0.8789 -2.4264
   28GLN      C 4865  12.785   3.958   5.119  0.5170  0.0379 -0.3856
   28GLN      O 4866  12.852   4.051   5.072 -0.3491  0.5980 -0.5279
   29SER      N 4867  12.814   3.828   5.110 -0.5027 -0.1784 -0.6564
   29SER      H 4868  12.750   3.769   5.161  0.4166  0.0918  0.8972
   29SER     CA 4869  12.901   3.766   5.013 -0.2000 -0.0790 -0.4533
   29SER     HA 4870  12.992   3.826   5.011 -0.7089  0.7029 -0.3517
   29SER     CB 4871  12.929   3.622   5.055  0.4264  0.3839  0.7334
   29SER    HB1 4872  12.844   3.559   5.079 -1.1541  1.2013 -2.3342
   29SER    HB2 4873  12.970   3.566   4.971 -0.8083  0.8201 -0.1859
   29SER     OG 4874  13.014   3.605   5.167 -0.0244  0.3328  1.0718
   29SER     HG 4875  13.011   3.513   5.194 -1.2941 -0.4253 -1.3383
   29SER      C 4876  12.832   3.770   4.877 -0.3112  0.1428 -0.3904
   29SER      O 4877  12.711   3.744   4.878 -0.1643 -0.5715 -0.3088
   30SER      N 4878  12.902   3.793   4.766  0.6317  0.1215  0.1912
   30SER      H 4879  13.002   3.782   4.765  1.0223  3.0501 -0.9032
   30SER     CA 4880  12.854   3.821   4.633  0.2427 -0.0393  0.2961
   30SER     HA 4881  12.750   3.857   4.632 -0.0280 -0.8151  0.1651
   30SER     CB 4882  12.944   3.924   4.565  0.3952 -0.3222  0.0660
   30SER    HB1 4883  12.919   3.925   4.459  2.8095 -1.0176 -0.5632
   30SER    HB2 4884  13.050   3.899   4.565  1.0476  2.1155  1.3517
   30SER     OG 4885  12.920   4.048   4.629 -0.2828 -0.1720 -0.4737
   30SER     HG 4886  12.992   4.107   4.604 -0.2376 -0.9568 -2.4079
   30SER      C 4887  12.865   3.690   4.557 -0.3839 -0.2354  0.5405
   30SER      O 4888  12.950   3.604   4.577 -0.1303 -0.0510  0.2524
   31GLN      N 4889  12.769   3.667   4.467  0.2265 -0.2174 -0.1161
   31GLN      H 4890  12.704   3.742   4.447  1.8826  1.4599  0.5051
   31GLN     CA 4891  12.771   3.560   4.369 -0.1205 -0.1402 -0.2100
   31GLN     HA 4892  12.784   3.466   4.423  1.3182  0.0004 -0.2623
   31GLN     CB 4893  12.643   3.563   4.287 -0.2316 -0.6527 -0.0589
   31GLN    HB1 4894  12.646   3.479   4.217 -1.2146  1.0643 -2.3059
   31GLN    HB2 4895  12.643   3.655   4.228  1.4782 -0.1677  0.6433
   31GLN     CG 4896  12.507   3.573   4.356 -0.0108  1.0314  0.1790
   31GLN    HG1 4897  12.522   3.653   4.427  0.3290 -0.4868  1.8843
   31GLN    HG2 4898  12.504   3.481   4.415  0.9299  1.0923  0.3416
   31GLN     CD 4899  12.390   3.584   4.259  0.0926  0.1556 -0.0561
   31GLN    OE1 4900  12.407   3.555   4.141  0.2745 -0.0923  0.0289
   31GLN    NE2 4901  12.270   3.622   4.303 -0.0197  0.1469 -0.3480
   31GLN   HE21 4902  12.261   3.640   4.403  0.6392 -0.2960 -0.2037
   31GLN   HE22 4903  12.187   3.608   4.249  0.0253 -0.1691 -0.3367
   31GLN      C 4904  12.891   3.570   4.276  0.3631 -0.0531  0.4183
   31GLN      O 4905  12.930   3.683   4.244 -0.6973  0.2372  0.1063
   32PRO      N 4906  12.945   3.459   4.226  0.5641  0.2651 -0.0853
   32PRO     CD 4907  13.028   3.459   4.108 -0.0197  0.4383 -0.4981
   32PRO    HD1 4908  13.133   3.464   4.137 -0.0235 -1.5700 -0.0123
   32PRO    HD2 4909  13.002   3.540   4.039 -0.6080  0.0392 -0.7473
   32PRO     CG 4910  12.998   3.326   4.040  0.3019 -0.0210  0.2526
   32PRO    HG1 4911  12.904   3.335   3.986  0.0787 -2.1321  0.2136
   32PRO    HG2 4912  13.076   3.293   3.971  0.9171 -0.3388  1.0763
   32PRO     CB 4913  12.979   3.232   4.159  0.1780 -0.0929  0.1760
   32PRO    HB1 4914  12.915   3.148   4.132 -1.1078  0.8012  0.3272
   32PRO    HB2 4915  13.079   3.196   4.185  0.3516 -1.1854 -1.7734
   32PRO     CA 4916  12.912   3.322   4.262  0.2389  0.3267 -0.1511
   32PRO     HA 4917  12.804   3.308   4.256  0.4528 -2.1065  0.7148
   32PRO      C 4918  12.955   3.296   4.405 -0.1795 -0.0432 -0.0920
   32PRO      O 4919  13.052   3.350   4.458  0.1534 -0.1374 -0.5920
   33TYR      N 4920  12.883   3.201   4.466  0.1590 -0.3459 -0.1590
   33TYR      H 4921  12.810   3.168   4.405  1.0969 -0.9164 -1.0147
   33TYR     CA 4922  12.902   3.151   4.601  0.5370 -0.0215 -0.0874
   33TYR     HA 4923  12.939   3.232   4.663  0.2084 -0.4752  0.7181
   33TYR     CB 4924  12.768   3.111   4.663  0.2046  0.7101 -0.3262
   33TYR    HB1 4925  12.730   3.024   4.609  1.6342  0.3399 -0.7722
   33TYR    HB2 4926  12.783   3.084   4.767 -2.1806 -3.5680 -0.8757
   33TYR     CG 4927  12.658   3.215   4.659 -0.3544  0.1274 -0.2184
   33TYR    CD1 4928  12.684   3.341   4.715 -0.4348 -0.1787  0.5258
   33TYR    HD1 4929  12.778   3.352   4.767 -0.1247  0.0340 -0.0656
   33TYR    CE1 4930  12.586   3.440   4.719 -0.0588  0.2206  0.0256
   33TYR    HE1 4931  12.596   3.528   4.782 -3.2181 -0.3283  1.5070
   33TYR     CZ 4932  12.461   3.413   4.659  0.1345  0.6155 -0.5669
   33TYR     OH 4933  12.361   3.505   4.653  0.0472  0.5464 -0.1966
   33TYR     HH 4934  12.379   3.585   4.704 -0.0930  1.0194 -0.8719
   33TYR    CE2 4935  12.438   3.288   4.598  0.2789  0.1265  0.3547
   33TYR    HE2 4936  12.336   3.263   4.574  0.6882 -2.5025  1.0399
   33TYR    CD2 4937  12.534   3.186   4.601 -0.1305 -0.2943 -0.4914
   33TYR    HD2 4938  12.514   3.092   4.551  0.1945 -0.0894 -1.0189
   33TYR      C 4939  12.999   3.035   4.617 -0.2921 -0.6876  0.1662
   33TYR      O 4940  13.010   2.948   4.531 -0.3797 -0.5708  0.0373
   34GLY      N 4941  13.048   3.019   4.740 -0.1153 -0.4587  0.1251
   34GLY      H 4942  13.026   3.083   4.815 -0.3795  0.3039 -0.5982
   34GLY     CA 4943  13.127   2.905   4.784  0.0186 -0.5191 -0.2627
   34GLY    HA1 4944  13.075   2.817   4.746 -0.8197 -1.0545  1.9525
   34GLY    HA2 4945  13.231   2.900   4.752 -0.6761  0.5025 -2.9196
   34GLY      C 4946  13.130   2.894   4.936 -0.0470 -0.8225 -0.2824
   34GLY      O 4947  13.045   2.953   5.002 -0.0699 -0.9520 -0.1970
   35GLN      N 4948  13.226   2.819   4.988 -0.2610 -0.8810  0.0327
   35GLN      H 4949  13.298   2.781   4.927 -0.2973 -4.0106  1.6898
   35GLN     CA 4950  13.235   2.790   5.130  0.2072  0.0680  0.2039
   35GLN     HA 4951  13.136   2.758   5.161  0.4283 -0.8152  0.0229
   35GLN     CB 4952  13.342   2.689   5.173 -0.2640 -0.3150  0.4857
   35GLN    HB1 4953  13.439   2.725   5.138 -1.5444  2.2310 -0.6995
   35GLN    HB2 4954  13.339   2.668   5.280  0.2982 -0.5442  0.4584
   35GLN     CG 4955  13.331   2.553   5.105  0.1414 -0.1078 -0.0003
   35GLN    HG1 4956  13.431   2.510   5.114 -0.5179 -1.5084  1.0352
   35GLN    HG2 4957  13.313   2.564   4.998  0.1973 -0.7593 -0.0777
   35GLN     CD 4958  13.226   2.468   5.175  0.1123 -0.1754 -0.1250
   35GLN    OE1 4959  13.107   2.469   5.146  0.1777 -0.2584 -0.3969
   35GLN    NE2 4960  13.257   2.391   5.279 -0.0304  0.1582  0.1683
   35GLN   HE21 4961  13.353   2.369   5.304 -0.3257  1.6754  3.0763
   35GLN   HE22 4962  13.176   2.353   5.326 -0.3247 -0.3613 -0.7406
   35GLN      C 4963  13.256   2.919   5.207  0.6940  0.0316  0.1353
   35GLN      O 4964  13.305   3.018   5.152  0.2211 -0.0393 -0.4198
   36GLN      N 4965  13.212   2.920   5.333 -0.4445  0.2420 -0.2585
   36GLN      H 4966  13.178   2.833   5.371 -2.9430  0.9784 -0.5896
   36GLN     CA 4967  13.230   3.028   5.428  0.5482  0.0626 -0.2322
   36GLN     HA 4968  13.313   3.087   5.391  1.1228  0.0173  0.9450
   36GLN     CB 4969  13.103   3.113   5.422  0.5943  0.2194  0.9021
   36GLN    HB1 4970  13.085   3.148   5.321 -1.2604 -2.7211  0.0896
   36GLN    HB2 4971  13.126   3.201   5.482  1.4265 -0.8163  2.1888
   36GLN     CG 4972  12.976   3.047   5.476  0.1920  0.1995 -0.0479
   36GLN    HG1 4973  12.988   3.005   5.576  1.2087 -2.8048 -1.3319
   36GLN    HG2 4974  12.961   2.956   5.419 -0.7657  0.2013  0.1903
   36GLN     CD 4975  12.852   3.134   5.459 -0.1312 -0.2588 -0.0486
   36GLN    OE1 4976  12.795   3.157   5.353  0.1207  0.2663 -0.0715
   36GLN    NE2 4977  12.818   3.208   5.565 -0.0450 -0.3977  0.0784
   36GLN   HE21 4978  12.744   3.275   5.544 -0.6704 -1.6846 -2.1975
   36GLN   HE22 4979  12.864   3.193   5.653  0.3130 -2.3084 -0.3929
   36GLN      C 4980  13.268   2.987   5.569 -0.0028  0.6736  0.0970
   36GLN      O 4981  13.202   2.906   5.634 -0.2022  0.6207 -0.1687
   37SER      N 4982  13.365   3.053   5.632  0.5238  0.0684 -0.0682
   37SER      H 4983  13.412   3.126   5.579  0.7940  0.1741  0.3125
   37SER     CA 4984  13.402   3.026   5.770 -0.0276 -0.0343  0.0641
   37SER     HA 4985  13.315   3.001   5.830 -0.3903  0.1693 -0.3678
   37SER     CB 4986  13.502   2.910   5.768 -0.1526 -0.1369 -0.8319
   37SER    HB1 4987  13.544   2.912   5.868 -2.5138  0.2034  0.2358
   37SER    HB2 4988  13.581   2.927   5.695  1.4534  0.7571  1.0294
   37SER     OG 4989  13.441   2.784   5.754  0.3130 -0.4058 -0.4481
   37SER     HG 4990  13.512   2.719   5.757  0.7961  0.0450 -1.5819
   37SER      C 4991  13.475   3.145   5.831 -0.1285  0.1225 -0.1191
   37SER      O 4992  13.560   3.205   5.767  0.0732  0.3041  0.3172
   38TYR      N 4993  13.461   3.174   5.961  0.6850 -0.3234  0.0768
   38TYR      H 4994  13.387   3.128   6.013  0.2121 -2.7866 -2.5221
   38TYR     CA 4995  13.550   3.264   6.032 -0.0107  0.3561  0.1077
   38TYR     HA 4996  13.648   3.256   5.984 -0.7345 -1.3185 -1.1927
   38TYR     CB 4997  13.504   3.409   6.024 -0.3417  0.2217 -0.4809
   38TYR    HB1 4998  13.413   3.409   6.084  0.2458 -1.0760  0.4559
   38TYR    HB2 4999  13.473   3.433   5.922 -0.3650  1.3892 -0.2163
   38TYR     CG 5000  13.593   3.513   6.088 -0.3423  0.2818 -0.5771
   38TYR    CD1 5001  13.726   3.527   6.048 -0.2847 -0.2150 -0.5658
   38TYR    HD1 5002  13.777   3.461   5.979  1.2882 -0.6925  0.9787
   38TYR    CE1 5003  13.800   3.631   6.107 -0.2628 -0.3641 -0.3289
   38TYR    HE1 5004  13.901   3.641   6.071 -0.7206  0.8230 -1.3521
   38TYR     CZ 5005  13.750   3.716   6.207 -0.1170 -0.1840 -0.4084
   38TYR     OH 5006  13.820   3.824   6.250 -0.6553  0.3091 -0.7498
   38TYR     HH 5007  13.766   3.864   6.319 -2.8706 -0.7007 -1.7864
   38TYR    CE2 5008  13.612   3.707   6.235 -0.0658  0.0590 -0.0784
   38TYR    HE2 5009  13.561   3.773   6.304 -1.9499 -0.1928 -1.1694
   38TYR    CD2 5010  13.536   3.605   6.176 -0.0047  0.0060 -0.0658
   38TYR    HD2 5011  13.434   3.590   6.207  0.4706  0.0951  1.6706
   38TYR      C 5012  13.550   3.216   6.176 -0.5508 -0.7259 -0.2450
   38TYR      O 5013  13.450   3.217   6.248 -0.3457 -0.4629  0.0355
   39SER      N 5014  13.668   3.190   6.233 -0.5665  0.1595  0.2145
   39SER      H 5015  13.743   3.191   6.166 -1.6795 -0.8849 -1.1219
   39SER     CA 5016  13.680   3.115   6.356  0.0942  0.0870  0.1087
   39SER     HA 5017  13.586   3.063   6.371 -1.3605  2.7854  1.0184
   39SER     CB 5018  13.797   3.017   6.352  0.0860  0.0848 -0.1090
   39SER    HB1 5019  13.891   3.069   6.372 -0.9208  1.4708  1.2716
   39SER    HB2 5020  13.784   2.945   6.433 -1.9834 -1.5214 -1.7589
   39SER     OG 5021  13.795   2.935   6.238  0.2195 -0.1116  0.0293
   39SER     HG 5022  13.826   2.848   6.265 -2.1298 -0.9645  0.2198
   39SER      C 5023  13.691   3.219   6.467 -0.0050  0.2554 -0.0391
   39SER      O 5024  13.725   3.186   6.580  0.4755 -0.2155 -0.3177
   40GLY      N 5025  13.685   3.350   6.439 -0.3865  0.2308 -0.0759
   40GLY      H 5026  13.653   3.361   6.344 -1.5299 -3.9119 -0.3983
   40GLY     CA 5027  13.727   3.459   6.525 -0.0623 -0.3057  0.4551
   40GLY    HA1 5028  13.681   3.448   6.623 -0.1514  1.5454  0.6481
   40GLY    HA2 5029  13.680   3.549   6.486 -0.8703 -0.0471  1.9714
   40GLY      C 5030  13.877   3.485   6.529 -0.0547 -0.2754 -0.0398
   40GLY      O 5031  13.958   3.395   6.513  0.4314  0.1649 -0.0883
   41TYR      N 5032  13.918   3.608   6.561  0.5702 -0.4844 -0.0270
   41TYR      H 5033  13.849   3.682   6.568  2.5784  1.5305 -0.2711
   41TYR     CA 5034  14.056   3.648   6.581  0.5298 -0.3767  0.0320
   41TYR     HA 5035  14.111   3.570   6.632  0.1124 -0.8679 -0.2576
   41TYR     CB 5036  14.112   3.665   6.440  0.3953 -0.3409 -0.0181
   41TYR    HB1 5037  14.068   3.757   6.401 -0.5802 -1.5840 -2.0307
   41TYR    HB2 5038  14.094   3.576   6.380 -0.2257  0.7559 -1.5297
   41TYR     CG 5039  14.261   3.691   6.436  0.3285 -0.0085 -0.5250
   41TYR    CD1 5040  14.339   3.586   6.487  0.0179  0.1648  0.3297
   41TYR    HD1 5041  14.303   3.493   6.527  1.4890 -0.7971 -0.4704
   41TYR    CE1 5042  14.478   3.597   6.474  0.0141 -0.6519 -0.5358
   41TYR    HE1 5043  14.550   3.522   6.504  0.5390 -0.9439 -2.3960
   41TYR     CZ 5044  14.534   3.709   6.410  0.2157 -0.3427  0.1665
   41TYR     OH 5045  14.668   3.717   6.388  0.2446 -0.6459  0.2348
   41TYR     HH 5046  14.712   3.632   6.387 -2.3652 -2.0771  0.1154
   41TYR    CE2 5047  14.454   3.818   6.370  0.3788 -0.4487 -0.4553
   41TYR    HE2 5048  14.488   3.910   6.324 -1.8041  1.4600  1.5146
   41TYR    CD2 5049  14.315   3.805   6.377  0.3350  0.1631 -0.1869
   41TYR    HD2 5050  14.245   3.882   6.347 -0.1662 -0.5723 -0.9026
   41TYR      C 5051  14.066   3.778   6.661  0.5784 -0.5192  0.2578
   41TYR      O 5052  13.974   3.860   6.660  0.2370 -0.8976 -0.1139
   42SER      N 5053  14.180   3.804   6.723  0.4263  0.5555  0.0996
   42SER      H 5054  14.253   3.735   6.735  1.8369  2.1929  1.7175
   42SER     CA 5055  14.199   3.918   6.811 -0.4371  0.4882  0.3852
   42SER     HA 5056  14.147   4.003   6.766  1.8323  0.2682 -3.0680
   42SER     CB 5057  14.159   3.889   6.955 -0.3384  0.0004  0.3156
   42SER    HB1 5058  14.198   3.791   6.982 -1.3744 -0.3663  0.5232
   42SER    HB2 5059  14.196   3.962   7.027  1.0825  0.0242 -0.4104
   42SER     OG 5060  14.018   3.886   6.968 -0.3674  0.2514  0.0547
   42SER     HG 5061  14.004   3.909   7.060 -0.3322 -0.0037  0.1238
   42SER      C 5062  14.343   3.969   6.800 -0.3302  0.1163  0.0765
   42SER      O 5063  14.436   3.890   6.786 -0.7468 -0.2751 -0.5454
   43GLN      N 5064  14.360   4.101   6.803 -0.4371  0.1251  0.3446
   43GLN      H 5065  14.279   4.155   6.830 -1.0095 -1.1755  1.3167
   43GLN     CA 5066  14.486   4.171   6.793 -0.1600 -0.4042  0.0470
   43GLN     HA 5067  14.559   4.098   6.759  0.0545 -0.6573  1.0033
   43GLN     CB 5068  14.477   4.279   6.685  0.0186 -0.3763  0.0588
   43GLN    HB1 5069  14.388   4.336   6.712  0.1370 -0.2473  0.1824
   43GLN    HB2 5070  14.557   4.352   6.679 -0.1489 -0.3088 -2.1979
   43GLN     CG 5071  14.486   4.218   6.546 -0.1408  0.0372 -0.1324
   43GLN    HG1 5072  14.433   4.124   6.537  1.6026 -0.8065 -5.0366
   43GLN    HG2 5073  14.440   4.295   6.483  1.0192  1.8555  1.1287
   43GLN     CD 5074  14.633   4.205   6.507 -0.0137 -0.1497  0.4083
   43GLN    OE1 5075  14.718   4.137   6.564  0.5406 -0.0675 -0.3121
   43GLN    NE2 5076  14.682   4.284   6.411 -0.1489 -0.4023  0.1294
   43GLN   HE21 5077  14.619   4.334   6.349  0.3229 -0.9000 -0.7585
   43GLN   HE22 5078  14.781   4.286   6.395  0.1225 -3.0883  0.8945
   43GLN      C 5079  14.527   4.230   6.928  0.1569  0.3927 -0.3880
   43GLN      O 5080  14.439   4.272   7.004 -0.0158  0.6289 -0.7164
   44SER      N 5081  14.655   4.226   6.965  0.0942 -0.5424 -0.2403
   44SER      H 5082  14.722   4.180   6.906  1.5686 -0.3765  1.2474
   44SER     CA 5083  14.705   4.280   7.090 -0.0949 -0.0361 -0.3779
   44SER     HA 5084  14.626   4.304   7.162  0.8408  0.7308  0.4115
   44SER     CB 5085  14.796   4.174   7.151  0.0390  0.2871 -0.0130
   44SER    HB1 5086  14.867   4.146   7.074  1.1236  1.2820  0.6012
   44SER    HB2 5087  14.739   4.083   7.172  1.2000 -0.2983  0.6803
   44SER     OG 5088  14.862   4.208   7.271  0.2240 -0.4082  0.0891
   44SER     HG 5089  14.893   4.134   7.324 -0.0127  0.5181  1.5929
   44SER      C 5090  14.766   4.416   7.062 -0.5684  0.2563 -0.0022
   44SER      O 5091  14.780   4.458   6.947  0.4272 -0.3031 -0.0939
   45THR      N 5092  14.800   4.483   7.173  0.2641  0.0698 -0.1384
   45THR      H 5093  14.767   4.447   7.261  0.2622 -1.1681 -0.6234
   45THR     CA 5094  14.881   4.603   7.166 -0.0128  0.2805  0.2297
   45THR     HA 5095  14.833   4.686   7.112  1.5732  0.8224 -0.4022
   45THR     CB 5096  14.901   4.660   7.306  0.4148  0.0838  0.2511
   45THR     HB 5097  14.960   4.591   7.366  0.8879  0.5408  0.3140
   45THR    CG2 5098  14.973   4.794   7.308 -0.4130  0.5338  0.8349
   45THR   HG21 5099  14.998   4.821   7.411 -2.0588  1.1022  1.1138
   45THR   HG22 5100  15.064   4.796   7.247 -1.4303  0.2109 -0.7575
   45THR   HG23 5101  14.909   4.873   7.268 -0.2120 -0.6230 -2.0243
   45THR    OG1 5102  14.780   4.677   7.378  0.1041 -0.0525 -0.2352
   45THR    HG1 5103  14.800   4.705   7.467  2.7218  2.5699 -1.4811
   45THR      C 5104  15.014   4.584   7.095 -0.3704  0.2055 -0.4343
   45THR      O 5105  15.083   4.486   7.122 -0.7278  0.1711  0.3718
   46ASP      N 5106  15.057   4.681   7.014 -0.5463  0.7289  0.0844
   46ASP      H 5107  15.004   4.764   6.993 -2.4830 -1.0930 -3.2286
   46ASP     CA 5108  15.167   4.671   6.920 -0.8225  0.1068 -0.1824
   46ASP     HA 5109  15.242   4.602   6.958 -0.6352  0.4281  0.0357
   46ASP     CB 5110  15.125   4.596   6.794 -0.6386  0.0090 -0.1854
   46ASP    HB1 5111  15.086   4.497   6.813  1.1197 -1.2500 -2.5835
   46ASP    HB2 5112  15.048   4.662   6.754 -0.3030  0.4068 -0.1940
   46ASP     CG 5113  15.235   4.576   6.690 -0.1305  0.3965  0.2698
   46ASP    OD1 5114  15.340   4.516   6.721 -0.0305  0.5333  0.1983
   46ASP    OD2 5115  15.209   4.609   6.573  0.2458 -0.0763  0.0466
   46ASP      C 5116  15.231   4.805   6.886 -0.5078 -0.2624 -1.0731
   46ASP      O 5117  15.160   4.904   6.873  0.1618  0.3898  0.1169
   47THR      N 5118  15.364   4.806   6.872 -0.3954  0.3002  0.0147
   47THR      H 5119  15.418   4.722   6.887 -0.6641  0.0738 -0.2830
   47THR     CA 5120  15.449   4.922   6.851 -0.2757  0.1329 -0.4185
   47THR     HA 5121  15.391   5.010   6.879 -0.8878 -0.7162  1.0982
   47THR     CB 5122  15.571   4.915   6.941 -0.2335  0.1081 -0.4801
   47THR     HB 5123  15.644   4.987   6.903  0.6261 -1.3069 -1.6383
   47THR    CG2 5124  15.531   4.951   7.084 -0.1762 -0.4457 -0.3219
   47THR   HG21 5125  15.602   4.924   7.163  1.9508 -1.1569 -2.3732
   47THR   HG22 5126  15.518   5.058   7.099 -1.2935 -0.8779  2.5454
   47THR   HG23 5127  15.432   4.915   7.110 -0.7813  2.0431  1.1697
   47THR    OG1 5128  15.636   4.789   6.947  0.2252  0.3692  0.2288
   47THR    HG1 5129  15.728   4.793   6.922  0.5826  2.9606  1.6200
   47THR      C 5130  15.498   4.922   6.707  0.1237  0.1093 -0.2825
   47THR      O 5131  15.511   4.814   6.647  0.3397  0.0621 -0.1544
   48SER      N 5132  15.514   5.039   6.645  0.3758  0.5607  0.6246
   48SER      H 5133  15.486   5.118   6.702 -2.2006 -0.7059  1.2803
   48SER     CA 5134  15.593   5.060   6.526 -0.2917 -0.4386 -0.0123
   48SER     HA 5135  15.547   5.013   6.439 -1.6815  0.5651  0.1678
   48SER     CB 5136  15.584   5.207   6.487  0.3127 -0.2027  0.6913
   48SER    HB1 5137  15.609   5.275   6.567 -0.1026  0.8303 -0.0316
   48SER    HB2 5138  15.664   5.226   6.415  1.9288 -0.3564  2.3815
   48SER     OG 5139  15.458   5.244   6.435  0.1545 -0.5768  0.8051
   48SER     HG 5140  15.459   5.274   6.344  0.2144 -1.2664  0.5729
   48SER      C 5141  15.735   5.006   6.538 -0.1768 -0.1260  0.0259
   48SER      O 5142   0.005   5.010   6.644 -0.1729 -0.0242  0.0200
   49GLY      N 5143   0.003   4.963   6.428 -0.0033 -0.1815  0.1418
   49GLY      H 5144  15.745   4.942   6.343  1.2891 -0.6650 -0.5405
   49GLY     CA 5145   0.142   4.927   6.413  0.0250  0.1150 -0.3188
   49GLY    HA1 5146   0.154   4.866   6.323 -0.6563 -0.4474 -0.0312
   49GLY    HA2 5147   0.174   4.873   6.501 -0.6247 -1.8769 -1.2500
   49GLY      C 5148   0.238   5.044   6.392  0.0109  0.3366  0.7961
   49GLY      O 5149   0.198   5.158   6.366  0.0540  0.1489 -0.1314
   50TYR      N 5150   0.368   5.016   6.384 -0.0658  0.1922 -0.0222
   50TYR      H 5151   0.393   4.919   6.396  0.0499  0.2617  0.2935
   50TYR     CA 5152   0.484   5.100   6.362 -0.1129  0.2697  0.0258
   50TYR     HA 5153   0.448   5.203   6.363  0.0362  0.3200  0.6365
   50TYR     CB 5154   0.585   5.081   6.475  0.0141  0.5962 -0.0311
   50TYR    HB1 5155   0.675   5.140   6.459 -0.2678  1.3406  1.0703
   50TYR    HB2 5156   0.612   4.976   6.483  0.7361  0.9563  3.3248
   50TYR     CG 5157   0.539   5.111   6.615  0.7480 -0.2107  0.3887
   50TYR    CD1 5158   0.571   5.236   6.669  0.1775  0.2422 -0.3006
   50TYR    HD1 5159   0.627   5.305   6.607 -1.0078 -0.4092 -2.1798
   50TYR    CE1 5160   0.537   5.270   6.800  0.7793 -0.1714 -0.0291
   50TYR    HE1 5161   0.550   5.372   6.835 -2.5143  0.5507 -0.5757
   50TYR     CZ 5162   0.469   5.174   6.877  0.6540 -0.1113 -0.0641
   50TYR     OH 5163   0.412   5.212   6.995  0.1726 -0.2513 -0.2497
   50TYR     HH 5164   0.336   5.156   7.014  0.3367 -0.8866 -1.4113
   50TYR    CE2 5165   0.444   5.043   6.831  0.5101 -0.1058  0.0001
   50TYR    HE2 5166   0.392   4.969   6.891 -0.6263  1.0047  0.4542
   50TYR    CD2 5167   0.480   5.015   6.699 -0.2637 -0.1262 -0.2123
   50TYR    HD2 5168   0.466   4.917   6.656 -0.3456  0.8856 -2.6750
   50TYR      C 5169   0.558   5.084   6.230  0.0910  0.1183  0.1594
   50TYR      O 5170   0.559   4.969   6.187  0.6625  0.0348  0.3798
   51GLY      N 5171   0.623   5.185   6.172  0.2233 -0.2124 -0.2738
   51GLY      H 5172   0.613   5.275   6.218  3.5294  0.2064 -0.1343
   51GLY     CA 5173   0.724   5.165   6.069  0.0716  0.4184 -0.5506
   51GLY    HA1 5174   0.677   5.095   6.000 -0.3419 -0.9216  1.0093
   51GLY    HA2 5175   0.743   5.261   6.021  1.0242  0.5213  0.0046
   51GLY      C 5176   0.855   5.112   6.125 -0.3770  0.2698  0.3801
   51GLY      O 5177   0.868   5.071   6.240 -0.1330 -0.8286 -0.0312
   52GLN      N 5178   0.960   5.106   6.043 -0.1012  0.5603  0.7086
   52GLN      H 5179   0.955   5.128   5.945  4.7352 -1.3751 -0.2752
   52GLN     CA 5180   1.095   5.065   6.077 -0.1536  0.2188  0.5150
   52GLN     HA 5181   1.110   5.053   6.184 -1.1945  0.2730  0.6718
   52GLN     CB 5182   1.127   4.931   6.012  0.1616  0.3553  0.3889
   52GLN    HB1 5183   1.231   4.901   6.025  0.3308  1.4302  1.7916
   52GLN    HB2 5184   1.124   4.935   5.903  1.7713  0.6713  0.3309
   52GLN     CG 5185   1.032   4.819   6.051  0.0051  0.1396 -0.5973
   52GLN    HG1 5186   1.023   4.814   6.159  0.2807 -1.7049 -0.6177
   52GLN    HG2 5187   0.934   4.836   6.006 -0.3210 -0.1734 -0.0200
   52GLN     CD 5188   1.074   4.685   5.992 -0.0127 -0.0601 -0.1568
   52GLN    OE1 5189   1.189   4.642   5.980 -0.0281 -0.0384 -0.3863
   52GLN    NE2 5190   0.974   4.606   5.952 -0.4630  0.1680  0.4982
   52GLN   HE21 5191   0.882   4.647   5.951 -0.8432 -0.6702  0.2598
   52GLN   HE22 5192   1.008   4.531   5.893  1.8588 -0.3597  2.3532
   52GLN      C 5193   1.208   5.159   6.038 -0.3012  0.2705  0.2065
   52GLN      O 5194   1.199   5.221   5.932 -0.6327 -0.3576 -0.1324
   53SER      N 5195   1.313   5.167   6.121 -0.0384 -0.0648 -0.0941
   53SER      H 5196   1.312   5.105   6.200  3.2996 -3.0652 -2.0709
   53SER     CA 5197   1.439   5.235   6.102 -0.0428 -0.0068  0.0854
   53SER     HA 5198   1.419   5.337   6.069 -0.1245  0.8807  2.6459
   53SER     CB 5199   1.498   5.261   6.240  0.2523  0.1552 -0.0693
   53SER    HB1 5200   1.498   5.165   6.293 -0.4896 -0.4527 -1.1432
   53SER    HB2 5201   1.599   5.301   6.230 -0.1714  0.8735 -1.7558
   53SER     OG 5202   1.411   5.346   6.310  0.1691  0.2716 -0.3135
   53SER     HG 5203   1.455   5.416   6.359 -0.9837 -0.4976  2.0175
   53SER      C 5204   1.534   5.167   6.004 -0.2171 -0.2797  0.1034
   53SER      O 5205   1.511   5.054   5.964 -0.3891 -0.2306  0.0634
   54SER      N 5206   1.634   5.240   5.954 -0.8387  0.3027 -0.3034
   54SER      H 5207   1.650   5.330   5.998 -0.7355 -0.0616  0.4118
   54SER     CA 5208   1.728   5.204   5.850 -0.1989 -0.1588  0.4280
   54SER     HA 5209   1.673   5.193   5.757  2.5345  0.6212 -1.3900
   54SER     CB 5210   1.814   5.321   5.805 -0.2176 -0.3721 -0.1747
   54SER    HB1 5211   1.874   5.360   5.888 -0.0477 -1.5343  0.2613
   54SER    HB2 5212   1.886   5.286   5.731 -1.8841  0.1310 -2.1150
   54SER     OG 5213   1.736   5.426   5.753 -0.2043 -0.0224  0.5005
   54SER     HG 5214   1.698   5.469   5.830  0.0787 -0.9268  1.1683
   54SER      C 5215   1.806   5.076   5.878  0.4645  0.1720  0.1099
   54SER      O 5216   1.844   5.051   5.993  0.2037 -1.0399 -0.0509
   55TYR      N 5217   1.841   4.998   5.776  0.3201  0.2587 -0.0042
   55TYR      H 5218   1.801   5.027   5.687  1.6565  2.9024  0.1585
   55TYR     CA 5219   1.913   4.873   5.785  0.0520  0.1389  0.5031
   55TYR     HA 5220   1.901   4.828   5.883 -0.0137 -1.5412 -0.2337
   55TYR     CB 5221   1.842   4.772   5.694 -0.0675 -0.3918  1.1746
   55TYR    HB1 5222   1.873   4.672   5.723 -3.3041 -1.6754  0.6048
   55TYR    HB2 5223   1.866   4.795   5.590  0.7524 -2.2350  0.9297
   55TYR     CG 5224   1.692   4.758   5.701 -0.1661 -0.0754 -0.1199
   55TYR    CD1 5225   1.627   4.779   5.823  0.3139  0.0404  0.1210
   55TYR    HD1 5226   1.684   4.810   5.909  1.1731 -0.3737 -0.2889
   55TYR    CE1 5227   1.488   4.765   5.830  0.3056 -0.1384 -0.3227
   55TYR    HE1 5228   1.432   4.791   5.919 -0.0175 -0.9091 -0.2904
   55TYR     CZ 5229   1.410   4.725   5.720 -0.0882 -0.3456  0.0286
   55TYR     OH 5230   1.274   4.717   5.726 -0.1728  0.3842 -0.7752
   55TYR     HH 5231   1.234   4.718   5.813 -1.6181 -1.6050 -1.3572
   55TYR    CE2 5232   1.474   4.713   5.596 -0.3567  0.0609 -0.1529
   55TYR    HE2 5233   1.419   4.680   5.509 -1.1005 -1.2388  0.7860
   55TYR    CD2 5234   1.614   4.721   5.591 -0.3212 -0.3551  0.0825
   55TYR    HD2 5235   1.661   4.722   5.493 -1.2775  1.1265 -0.4083
   55TYR      C 5236   2.063   4.881   5.760 -0.1098  0.0355 -0.5443
   55TYR      O 5237   2.113   4.984   5.714  0.1759  0.2303  0.1815
   56SER      N 5238   2.132   4.768   5.780 -0.1168  0.0721 -0.3078
   56SER      H 5239   2.081   4.686   5.809  1.7934 -0.5395  1.5357
   56SER     CA 5240   2.276   4.752   5.773 -0.1477 -0.3816  0.0941
   56SER     HA 5241   2.308   4.670   5.837  1.2227 -0.8199 -1.1107
   56SER     CB 5242   2.321   4.700   5.637  0.2340 -0.0374  0.0893
   56SER    HB1 5243   2.271   4.757   5.559 -0.1610 -0.0170  0.3542
   56SER    HB2 5244   2.428   4.720   5.627  0.3214 -0.1571  0.7179
   56SER     OG 5245   2.306   4.560   5.647 -0.2807  0.0660  0.8275
   56SER     HG 5246   2.352   4.520   5.573  2.7773  1.3898  1.8593
   56SER      C 5247   2.354   4.875   5.817 -0.3701 -0.2449  0.1124
   56SER      O 5248   2.441   4.921   5.743  0.1116 -0.8871  0.2602
   57SER      N 5249   2.324   4.935   5.932  0.0679  0.1194  0.0386
   57SER      H 5250   2.250   4.890   5.983 -0.2386 -0.6318 -1.0219
   57SER     CA 5251   2.379   5.056   5.990 -0.2218  0.3592 -0.1780
   57SER     HA 5252   2.393   5.134   5.915  3.4970  0.1506  0.0805
   57SER     CB 5253   2.307   5.098   6.118 -0.1287  0.0948 -0.0366
   57SER    HB1 5254   2.206   5.123   6.083  1.1840  4.1806 -1.5489
   57SER    HB2 5255   2.367   5.177   6.162  2.0538 -0.5256 -1.7383
   57SER     OG 5256   2.299   4.993   6.212  0.5316  0.0448 -0.0331
   57SER     HG 5257   2.300   5.027   6.302 -3.4392  1.6446 -0.3800
   57SER      C 5258   2.524   5.035   6.031 -0.2551 -0.4467 -0.4575
   57SER      O 5259   2.562   4.932   6.088  0.5029 -0.0157 -0.1621
   58TYR      N 5260   2.616   5.127   6.003 -0.0825 -0.4217  0.1732
   58TYR      H 5261   2.585   5.215   5.963  0.2409 -0.8233 -1.0150
   58TYR     CA 5262   2.746   5.133   6.068  0.0171 -0.7027  0.0015
   58TYR     HA 5263   2.798   5.042   6.041 -1.8467 -1.0532 -2.8939
   58TYR     CB 5264   2.827   5.248   6.008  0.1241 -0.6577  0.2333
   58TYR    HB1 5265   2.929   5.246   6.046 -0.0786  0.3166  0.8755
   58TYR    HB2 5266   2.791   5.347   6.036 -1.8880 -1.6345  1.2962
   58TYR     CG 5267   2.842   5.246   5.858 -0.0326 -0.1614  0.2105
   58TYR    CD1 5268   2.910   5.139   5.799 -0.0878 -0.2281  0.2668
   58TYR    HD1 5269   2.955   5.062   5.859  1.6763  1.0007  0.6116
   58TYR    CE1 5270   2.937   5.139   5.662  0.5127  0.0674  0.3809
   58TYR    HE1 5271   3.011   5.071   5.624  0.2178  0.6204 -1.2803
   58TYR     CZ 5272   2.862   5.225   5.578  0.8023  0.1952  0.2480
   58TYR     OH 5273   2.886   5.231   5.444  0.3165 -0.2496  0.1348
   58TYR     HH 5274   2.947   5.163   5.416  0.4491  0.5389 -1.6173
   58TYR    CE2 5275   2.783   5.325   5.638 -0.0294 -0.0843 -0.3640
   58TYR    HE2 5276   2.754   5.403   5.568  0.0900 -0.0715 -0.4001
   58TYR    CD2 5277   2.766   5.331   5.776  0.3494 -0.3165 -0.3092
   58TYR    HD2 5278   2.719   5.415   5.825  0.1796 -2.2936  3.3077
   58TYR      C 5279   2.744   5.135   6.220 -0.2965  0.2747 -0.0055
   58TYR      O 5280   2.639   5.130   6.283 -0.3667 -0.1296 -0.1503
   59GLY      N 5281   2.864   5.138   6.279 -0.4210 -0.1808  0.2795
   59GLY      H 5282   2.946   5.146   6.221 -0.1714 -1.1784  0.4828
   59GLY     CA 5283   2.880   5.123   6.422 -0.2381  0.8454  0.3747
   59GLY    HA1 5284   2.826   5.192   6.488  1.0132 -0.5056  2.9557
   59GLY    HA2 5285   2.846   5.021   6.441  1.6722  0.2871  0.9351
   59GLY      C 5286   3.024   5.146   6.463  0.0315  0.1268 -0.1578
   59GLY      O 5287   3.117   5.172   6.385  0.1432 -0.8126 -0.3481
   60GLN      N 5288   3.055   5.104   6.586  0.3163  0.1947 -0.2051
   60GLN      H 5289   2.974   5.087   6.643 -0.1339 -2.0347 -1.3887
   60GLN     CA 5290   3.185   5.088   6.647 -0.0396  0.3405  0.5935
   60GLN     HA 5291   3.248   5.175   6.631  1.5581 -1.0890 -1.3836
   60GLN     CB 5292   3.173   5.063   6.798  1.0618 -0.0337  0.6295
   60GLN    HB1 5293   3.271   5.060   6.846  0.3181  0.1726  2.2217
   60GLN    HB2 5294   3.130   4.963   6.802  1.6046 -0.4086 -1.4827
   60GLN     CG 5295   3.096   5.159   6.888 -0.2382 -0.3282 -0.1519
   60GLN    HG1 5296   2.992   5.162   6.853 -0.6855  1.1289  1.2030
   60GLN    HG2 5297   3.142   5.257   6.884 -0.4498 -0.2433 -0.5517
   60GLN     CD 5298   3.072   5.122   7.034 -0.0351  0.3144  0.0441
   60GLN    OE1 5299   3.166   5.080   7.100  0.4821  0.2894 -0.6939
   60GLN    NE2 5300   2.957   5.145   7.097 -0.4385 -0.2676 -0.4593
   60GLN   HE21 5301   2.952   5.126   7.196  0.4943 -0.0483 -0.3554
   60GLN   HE22 5302   2.871   5.177   7.055 -1.6523 -1.0370  1.3274
   60GLN      C 5303   3.260   4.973   6.581 -0.7283  0.0067  0.3828
   60GLN      O 5304   3.202   4.874   6.538 -0.2792 -0.1128  0.0369
   61SER      N 5305   3.393   4.982   6.569 -0.7386 -0.2067  0.0871
   61SER      H 5306   3.432   5.062   6.617 -0.7958  0.1097 -0.3940
   61SER     CA 5307   3.482   4.884   6.511 -0.0199  0.1950  0.4911
   61SER     HA 5308   3.447   4.848   6.414  0.9487 -0.7449  0.4714
   61SER     CB 5309   3.619   4.945   6.484 -0.0975  0.0039 -0.3965
   61SER    HB1 5310   3.646   5.002   6.574  0.1935  2.1414 -1.7657
   61SER    HB2 5311   3.691   4.863   6.483  1.5505  1.3776 -0.2206
   61SER     OG 5312   3.628   5.032   6.373 -0.1864  0.0438 -0.3729
   61SER     HG 5313   3.578   5.113   6.372  2.4881  1.8467 -2.2974
   61SER      C 5314   3.497   4.763   6.601  0.2753 -0.0770  0.0812
   61SER      O 5315   3.477   4.762   6.722 -0.0991  0.7598  0.0282
   62GLN      N 5316   3.522   4.653   6.529 -0.0495  0.1341 -0.3582
   62GLN      H 5317   3.553   4.669   6.435  0.2184 -2.1718 -0.7243
   62GLN     CA 5318   3.551   4.523   6.585 -0.0862  0.1321 -0.3453
   62GLN     HA 5319   3.475   4.498   6.659 -0.1919 -0.0088 -0.4996
   62GLN     CB 5320   3.528   4.411   6.483  0.3375 -0.1698 -0.1171
   62GLN    HB1 5321   3.578   4.435   6.389 -0.0239 -0.6940 -0.4474
   62GLN    HB2 5322   3.572   4.318   6.519  1.1291  0.2998  0.1450
   62GLN     CG 5323   3.380   4.394   6.448  0.3084  0.0555 -0.1058
   62GLN    HG1 5324   3.318   4.392   6.538 -0.0945 -1.5976 -0.3936
   62GLN    HG2 5325   3.343   4.479   6.391 -0.1456  0.1091  0.2651
   62GLN     CD 5326   3.356   4.270   6.364 -0.2200  0.0968 -0.0180
   62GLN    OE1 5327   3.445   4.205   6.309  0.3927  0.8312  0.0876
   62GLN    NE2 5328   3.228   4.237   6.344 -0.1977  0.0939 -0.1588
   62GLN   HE21 5329   3.205   4.172   6.270  2.0215 -1.2685  0.2403
   62GLN   HE22 5330   3.157   4.300   6.377 -0.8960 -0.0918 -1.2713
   62GLN      C 5331   3.679   4.527   6.668 -0.0174 -0.5089 -0.4125
   62GLN      O 5332   3.779   4.595   6.650 -0.4848  0.2850 -0.0792
   63ASN      N 5333   3.678   4.449   6.776  0.1492 -0.0148 -0.0522
   63ASN      H 5334   3.593   4.394   6.781  0.9957 -1.4203 -0.4752
   63ASN     CA 5335   3.790   4.432   6.866  0.0821  0.4580  0.1255
   63ASN     HA 5336   3.849   4.523   6.878  1.2126 -0.0694 -1.1252
   63ASN     CB 5337   3.745   4.385   7.004  0.1249  0.3232  0.0945
   63ASN    HB1 5338   3.692   4.291   6.992 -1.1230  1.0242 -0.1476
   63ASN    HB2 5339   3.673   4.456   7.045 -2.8131 -2.0415 -0.6517
   63ASN     CG 5340   3.863   4.375   7.100  0.3748 -0.2718 -0.2685
   63ASN    OD1 5341   3.912   4.266   7.127 -0.2339 -0.3764  0.4471
   63ASN    ND2 5342   3.923   4.485   7.146  0.0135 -0.0506 -0.3208
   63ASN   HD21 5343   3.980   4.484   7.229 -2.1774  0.2395  1.2673
   63ASN   HD22 5344   3.888   4.573   7.109  0.2951 -0.1227 -0.7700
   63ASN      C 5345   3.891   4.338   6.802  0.1297  0.6648 -0.1032
   63ASN      O 5346   3.853   4.245   6.730  0.0817  0.5610  0.0549
   64THR      N 5347   4.019   4.346   6.839  0.1478  0.2930 -0.0786
   64THR      H 5348   4.035   4.405   6.919  1.6528  0.6300 -0.5891
   64THR     CA 5349   4.138   4.277   6.792  0.0106  0.1048 -0.1471
   64THR     HA 5350   4.110   4.172   6.779 -2.0710 -0.1083  4.3501
   64THR     CB 5351   4.188   4.336   6.660  0.4295  0.1241  0.0196
   64THR     HB 5352   4.231   4.432   6.688  0.3543  0.3362 -0.5869
   64THR    CG2 5353   4.285   4.245   6.585 -0.3659  0.0130 -0.8891
   64THR   HG21 5354   4.269   4.138   6.599 -1.1923  0.0489 -1.5021
   64THR   HG22 5355   4.379   4.252   6.639  0.5597 -0.2886 -2.4156
   64THR   HG23 5356   4.304   4.279   6.483  0.5155  2.6809  0.0751
   64THR    OG1 5357   4.087   4.347   6.562  0.5794  0.8362 -0.0616
   64THR    HG1 5358   4.014   4.393   6.604  0.3630  1.5746 -1.1843
   64THR      C 5359   4.257   4.285   6.885 -0.0900  0.3696 -0.0402
   64THR      O 5360   4.296   4.392   6.932  0.1048  0.0966  0.4256
   65GLY      N 5361   4.315   4.168   6.913  0.1765  0.3739 -0.5608
   65GLY      H 5362   4.260   4.085   6.897  1.0467 -0.4674  0.6052
   65GLY     CA 5363   4.440   4.157   6.986  0.0153  0.2256 -0.3043
   65GLY    HA1 5364   4.438   4.215   7.078  2.2815 -1.9050  1.2228
   65GLY    HA2 5365   4.451   4.051   7.011 -0.6521  0.3905  0.7310
   65GLY      C 5366   4.563   4.205   6.910  0.2281 -0.1428 -0.1946
   65GLY      O 5367   4.559   4.280   6.813  0.2848 -0.1597 -0.2108
   66TYR      N 5368   4.681   4.164   6.959 -0.1405 -0.9655  0.0190
   66TYR      H 5369   4.683   4.096   7.034  0.8899 -0.7670  0.1808
   66TYR     CA 5370   4.806   4.196   6.894 -0.1805 -0.6139  0.1127
   66TYR     HA 5371   4.819   4.304   6.896  2.5934 -0.8664 -0.2759
   66TYR     CB 5372   4.920   4.115   6.953 -0.0671 -0.1526  0.5336
   66TYR    HB1 5373   4.890   4.010   6.952  2.2310 -0.8999  2.1156
   66TYR    HB2 5374   5.008   4.131   6.891 -1.2356  1.6337 -0.7375
   66TYR     CG 5375   4.951   4.162   7.093  0.3760  0.4663  0.2312
   66TYR    CD1 5376   4.948   4.066   7.195 -0.5179  0.2011 -0.0328
   66TYR    HD1 5377   4.922   3.964   7.171 -1.3468  0.5977 -0.8966
   66TYR    CE1 5378   4.967   4.105   7.329 -0.2286 -0.3159  0.0797
   66TYR    HE1 5379   4.969   4.027   7.403  0.3649 -0.3809 -0.0058
   66TYR     CZ 5380   5.000   4.238   7.360 -0.1414 -0.2328 -0.3635
   66TYR     OH 5381   5.020   4.278   7.489 -0.2844 -0.3352 -0.3099
   66TYR     HH 5382   5.051   4.368   7.495  1.5856 -0.8638 -1.3210
   66TYR    CE2 5383   5.011   4.332   7.255 -0.6864  0.5605  0.2809
   66TYR    HE2 5384   5.030   4.437   7.272 -2.1201  0.6579  1.5351
   66TYR    CD2 5385   4.983   4.295   7.123 -0.7639  0.7461  0.2457
   66TYR    HD2 5386   4.987   4.374   7.049 -0.3780  0.0912 -0.4506
   66TYR      C 5387   4.815   4.169   6.744  0.3027 -0.3011  0.0818
   66TYR      O 5388   4.760   4.066   6.704 -0.8928  0.4306 -0.2178
   67GLY      N 5389   4.886   4.253   6.669 -0.0834  0.0337  0.0887
   67GLY      H 5390   4.922   4.334   6.717 -0.8392 -0.4389  1.5045
   67GLY     CA 5391   4.928   4.216   6.535 -0.1439 -0.7251  0.2755
   67GLY    HA1 5392   4.875   4.125   6.505 -0.6205 -0.6456  0.8461
   67GLY    HA2 5393   4.891   4.289   6.463 -0.5103 -1.5580 -0.4045
   67GLY      C 5394   5.079   4.202   6.527 -0.0792 -0.0184  0.2004
   67GLY      O 5395   5.150   4.185   6.625  0.1828 -0.1871 -0.0158
   68THR      N 5396   5.134   4.209   6.405 -0.0855 -0.2238  0.1844
   68THR      H 5397   5.069   4.225   6.330  1.4082  0.6369 -0.9858
   68THR     CA 5398   5.274   4.200   6.369  0.0664  0.0606  0.6955
   68THR     HA 5399   5.344   4.201   6.453  1.3617  0.9917 -0.3442
   68THR     CB 5400   5.296   4.072   6.289  0.1546 -0.0911  0.9608
   68THR     HB 5401   5.217   4.074   6.215 -1.0805  0.1195  2.2312
   68THR    CG2 5402   5.424   4.055   6.208 -0.5988  0.0353 -0.2714
   68THR   HG21 5403   5.513   4.080   6.265  0.1927 -3.1380  0.0705
   68THR   HG22 5404   5.429   3.952   6.175  1.6472  0.3633 -1.0958
   68THR   HG23 5405   5.424   4.128   6.127  1.3780  0.0282 -0.3252
   68THR    OG1 5406   5.291   3.964   6.380  0.0071 -0.6071  0.3416
   68THR    HG1 5407   5.223   3.981   6.445  0.3694 -2.0585  1.1381
   68THR      C 5408   5.313   4.328   6.297  0.2056  0.0859  0.8146
   68THR      O 5409   5.227   4.394   6.239  0.1130 -0.7602 -0.0418
   69GLN      N 5410   5.443   4.359   6.300  0.1757  0.2916  0.1707
   69GLN      H 5411   5.506   4.295   6.345 -1.0419 -2.1881 -1.4457
   69GLN     CA 5412   5.505   4.473   6.234  0.1961  0.2976  0.1995
   69GLN     HA 5413   5.450   4.564   6.257  0.5639  0.8228 -0.9563
   69GLN     CB 5414   5.652   4.484   6.273  0.1488  0.1283  0.4336
   69GLN    HB1 5415   5.701   4.555   6.206 -2.6095  1.1001 -0.7376
   69GLN    HB2 5416   5.718   4.399   6.254  0.8715  0.7181  0.2557
   69GLN     CG 5417   5.675   4.529   6.417 -0.0060 -0.2821  0.5854
   69GLN    HG1 5418   5.608   4.477   6.486 -0.3606  0.8870  1.1492
   69GLN    HG2 5419   5.656   4.636   6.426  2.2477  0.1915  0.2316
   69GLN     CD 5420   5.818   4.507   6.462  0.1319 -0.6107 -0.0065
   69GLN    OE1 5421   5.914   4.507   6.385 -0.1819  0.7463 -0.4054
   69GLN    NE2 5422   5.842   4.474   6.589  0.5176 -0.0452  0.0698
   69GLN   HE21 5423   5.934   4.445   6.619 -0.1713  0.6377  3.2309
   69GLN   HE22 5424   5.762   4.448   6.645  0.1276  0.6493 -0.1485
   69GLN      C 5425   5.491   4.462   6.083  0.5512 -0.2982  0.2046
   69GLN      O 5426   5.474   4.350   6.035 -0.2201 -0.2385  0.3298
   70SER      N 5427   5.496   4.579   6.018  0.1026 -0.6025 -0.3796
   70SER      H 5428   5.504   4.660   6.077 -3.5558 -0.5210  0.2681
   70SER     CA 5429   5.543   4.597   5.882  0.1212 -0.3624 -0.3404
   70SER     HA 5430   5.580   4.502   5.845  0.1645 -0.0703 -1.0649
   70SER     CB 5431   5.428   4.644   5.794 -0.5353 -0.6606  0.3460
   70SER    HB1 5432   5.470   4.671   5.697  1.7114 -0.4856  1.2950
   70SER    HB2 5433   5.391   4.737   5.837  1.7749  0.7083 -0.4156
   70SER     OG 5434   5.321   4.553   5.786 -0.4740 -0.7180  0.1773
   70SER     HG 5435   5.262   4.585   5.717  0.9991 -0.6718 -1.1202
   70SER      C 5436   5.658   4.696   5.869 -0.2121  0.0164 -0.4123
   70SER      O 5437   5.632   4.816   5.855  0.2122  0.1597 -0.0110
   71THR      N 5438   5.785   4.656   5.878 -0.0713  0.4019 -0.6887
   71THR      H 5439   5.796   4.560   5.905  3.2024  0.8613  0.1197
   71THR     CA 5440   5.911   4.729   5.878  0.2528 -0.1549 -0.3073
   71THR     HA 5441   5.881   4.824   5.833 -1.7150 -0.3187  0.5399
   71THR     CB 5442   5.958   4.758   6.020 -0.3307 -0.5194 -0.0336
   71THR     HB 5443   6.050   4.816   6.016 -0.9679  0.4486 -1.3961
   71THR    CG2 5444   5.861   4.847   6.096 -0.3281 -0.2089 -0.3922
   71THR   HG21 5445   5.797   4.786   6.160  2.0098  0.7821  3.1667
   71THR   HG22 5446   5.922   4.894   6.173  0.6243 -0.7089 -0.8301
   71THR   HG23 5447   5.805   4.916   6.033 -0.4978  0.7577  0.7684
   71THR    OG1 5448   5.982   4.643   6.098  0.2993 -0.4101 -0.0577
   71THR    HG1 5449   6.035   4.671   6.173  1.1969 -1.7582 -0.1667
   71THR      C 5450   6.018   4.650   5.804 -0.0150 -0.2354 -0.6121
   71THR      O 5451   6.016   4.527   5.805 -0.0674 -0.2314  0.0569
   72PRO      N 5452   6.111   4.718   5.735 -0.0898  0.2629 -0.2263
   72PRO     CD 5453   6.128   4.862   5.736 -0.3425  0.2947 -0.2315
   72PRO    HD1 5454   6.056   4.915   5.675  0.0394  1.0774 -0.0196
   72PRO    HD2 5455   6.122   4.912   5.833  0.8961 -0.5279  0.3022
   72PRO     CG 5456   6.266   4.882   5.673  0.0337  0.3586  0.5972
   72PRO    HG1 5457   6.345   4.866   5.747  3.0953  0.5924 -2.3888
   72PRO    HG2 5458   6.268   4.980   5.626 -3.7366  0.5160  0.4429
   72PRO     CB 5459   6.267   4.768   5.572 -0.6625  0.4220  0.5159
   72PRO    HB1 5460   6.208   4.806   5.488  0.3891 -1.1290 -0.9985
   72PRO    HB2 5461   6.369   4.751   5.539 -0.5760  0.1013  0.9376
   72PRO     CA 5462   6.206   4.651   5.649 -0.1974 -0.1718 -0.0111
   72PRO     HA 5463   6.144   4.590   5.584 -1.7118 -0.4735  1.6375
   72PRO      C 5464   6.310   4.561   5.714 -0.0300 -0.2224 -0.3476
   72PRO      O 5465   6.333   4.563   5.835  0.2601  0.0425 -0.4039
   73GLN      N 5466   6.391   4.500   5.627 -0.0036 -0.3041 -0.2657
   73GLN      H 5467   6.359   4.492   5.532  1.6047  1.1072 -0.9655
   73GLN     CA 5468   6.516   4.442   5.672 -0.2956 -0.2573  0.6244
   73GLN     HA 5469   6.502   4.403   5.773 -1.1605 -2.3224 -0.2428
   73GLN     CB 5470   6.554   4.321   5.587 -0.4263  0.0454  0.1319
   73GLN    HB1 5471   6.535   4.335   5.481  4.9787  2.3790 -0.8865
   73GLN    HB2 5472   6.662   4.311   5.572 -0.4385  1.0338 -0.6947
   73GLN     CG 5473   6.491   4.193   5.639 -0.1778 -0.1104  0.0501
   73GLN    HG1 5474   6.509   4.120   5.560  2.9786 -0.3907  0.9274
   73GLN    HG2 5475   6.383   4.207   5.650 -0.4388 -0.2802 -1.8831
   73GLN     CD 5476   6.558   4.147   5.767  0.1883 -0.2120 -0.1770
   73GLN    OE1 5477   6.621   4.217   5.847 -0.7045  0.1575  0.2127
   73GLN    NE2 5478   6.575   4.016   5.786  0.5532 -0.2061 -0.4487
   73GLN   HE21 5479   6.618   3.982   5.870 -0.7127 -0.1577  0.2384
   73GLN   HE22 5480   6.537   3.960   5.711 -2.3712 -0.1805  0.8822
   73GLN      C 5481   6.629   4.545   5.674 -0.6989  0.2069 -0.0888
   73GLN      O 5482   6.697   4.565   5.774  0.1401  0.0375 -0.6206
   74GLY      N 5483   6.641   4.623   5.567 -0.5300 -0.2123 -0.3731
   74GLY      H 5484   6.586   4.611   5.483  3.1047  2.4424 -3.4591
   74GLY     CA 5485   6.735   4.733   5.556 -0.2145 -0.4004  0.3995
   74GLY    HA1 5486   6.795   4.729   5.647 -1.3439  0.0601  1.1945
   74GLY    HA2 5487   6.797   4.724   5.467  3.1255 -0.7257  2.5762
   74GLY      C 5488   6.666   4.868   5.550  0.5614 -0.0206 -0.0029
   74GLY      O 5489   6.581   4.895   5.466  0.1352 -0.4444  0.2908
   75TYR      N 5490   6.691   4.954   5.650  0.1274  0.0207  0.0720
   75TYR      H 5491   6.756   4.920   5.719 -0.5666 -1.6752 -0.0698
   75TYR     CA 5492   6.641   5.090   5.645 -0.3860 -0.1644  0.0982
   75TYR     HA 5493   6.538   5.083   5.611  0.2787 -0.4209 -2.0396
   75TYR     CB 5494   6.631   5.146   5.786  0.2957 -0.3313  0.2159
   75TYR    HB1 5495   6.730   5.137   5.831  0.2292 -1.8966  0.0838
   75TYR    HB2 5496   6.598   5.250   5.778 -1.4730 -0.8179  0.9282
   75TYR     CG 5497   6.533   5.065   5.867 -0.0055  0.2626  0.4519
   75TYR    CD1 5498   6.582   4.960   5.944  0.2016  0.2930  0.3645
   75TYR    HD1 5499   6.688   4.938   5.942 -0.0923 -1.1511 -0.3548
   75TYR    CE1 5500   6.501   4.886   6.032  0.4618  0.1187  0.4606
   75TYR    HE1 5501   6.530   4.797   6.085  0.4649 -0.8252 -1.0585
   75TYR     CZ 5502   6.370   4.934   6.052  0.4439  0.3674 -0.2096
   75TYR     OH 5503   6.282   4.867   6.132  0.7746  0.4831  0.2561
   75TYR     HH 5504   6.321   4.800   6.188 -0.1162  0.1588  0.5058
   75TYR    CE2 5505   6.326   5.051   5.987  0.1204  0.5951  0.4053
   75TYR    HE2 5506   6.221   5.075   5.993  0.0259  1.0334 -1.8962
   75TYR    CD2 5507   6.405   5.116   5.890 -0.0151  0.3810  0.1482
   75TYR    HD2 5508   6.362   5.202   5.841 -1.7518 -0.1012  0.7325
   75TYR      C 5509   6.712   5.188   5.552  0.0055  0.2004  0.7782
   75TYR      O 5510   6.826   5.154   5.521 -0.3452 -0.2890  0.0128
   76GLY      N 5511   6.648   5.299   5.517 -0.4671 -0.3514 -0.1496
   76GLY      H 5512   6.560   5.313   5.565 -1.9453 -2.8500 -1.9076
   76GLY     CA 5513   6.702   5.387   5.415  0.1369 -0.1923  0.3036
   76GLY    HA1 5514   6.622   5.409   5.344 -0.3072  2.2749  1.4382
   76GLY    HA2 5515   6.781   5.334   5.363 -1.1905 -2.0335  0.1085
   76GLY      C 5516   6.756   5.519   5.469  0.0552 -0.1458  0.2728
   76GLY      O 5517   6.816   5.523   5.576  0.7065  0.4299 -0.1028
   77SER      N 5518   6.739   5.633   5.400  0.4930 -0.1196  0.2025
   77SER      H 5519   6.684   5.628   5.316 -0.6577 -2.6991  0.9763
   77SER     CA 5520   6.782   5.768   5.429  0.0709  0.1752 -0.5297
   77SER     HA 5521   6.750   5.827   5.343 -1.2841  0.7027  0.2925
   77SER     CB 5522   6.724   5.824   5.559  0.0042 -0.4072 -0.3050
   77SER    HB1 5523   6.739   5.931   5.569 -0.0170 -0.4191 -0.1403
   77SER    HB2 5524   6.769   5.772   5.644  1.1234 -1.8549 -1.7180
   77SER     OG 5525   6.584   5.803   5.563 -0.0768  0.2030  0.3725
   77SER     HG 5526   6.572   5.717   5.521  1.9877  0.1139 -0.1692
   77SER      C 5527   6.932   5.787   5.432  0.1415 -0.4097 -0.2153
   77SER      O 5528   7.008   5.690   5.435  0.2064 -0.3532 -0.0439
   78THR      N 5529   6.983   5.911   5.431 -0.2639 -0.2425 -0.1012
   78THR      H 5530   6.915   5.982   5.408 -0.5400 -0.5687 -0.3027
   78THR     CA 5531   7.122   5.949   5.415 -0.3198  0.0416  0.0843
   78THR     HA 5532   7.158   5.888   5.332 -0.7368  0.3235 -0.3125
   78THR     CB 5533   7.119   6.092   5.362 -0.0230 -0.1810 -0.5449
   78THR     HB 5534   7.073   6.156   5.438  0.4097  2.0552 -2.0695
   78THR    CG2 5535   7.254   6.152   5.326 -0.0280  0.0983 -0.1050
   78THR   HG21 5536   7.325   6.147   5.408 -0.7284 -0.3688  0.4835
   78THR   HG22 5537   7.237   6.254   5.290  0.3440  0.5329  0.9100
   78THR   HG23 5538   7.289   6.092   5.243 -0.2950  0.7589 -0.7083
   78THR    OG1 5539   7.026   6.108   5.257  0.0420  0.5840 -0.4939
   78THR    HG1 5540   7.042   6.199   5.232  3.0356 -0.2401 -2.1343
   78THR      C 5541   7.207   5.938   5.540 -0.0133  0.8618 -0.0433
   78THR      O 5542   7.158   5.955   5.652  0.8412  0.2094  0.4494
   79GLY      N 5543   7.338   5.911   5.530 -0.2508 -0.3538 -0.0881
   79GLY      H 5544   7.373   5.894   5.437  1.0762 -0.3329  0.3909
   79GLY     CA 5545   7.424   5.897   5.645 -0.0844  0.0831 -0.1552
   79GLY    HA1 5546   7.517   5.862   5.601  0.6004  1.0987  0.4523
   79GLY    HA2 5547   7.376   5.824   5.712  1.6237 -0.7654  0.1967
   79GLY      C 5548   7.467   6.029   5.707 -0.5724  0.1729 -0.0046
   79GLY      O 5549   7.489   6.129   5.639  0.6689  0.2890  0.5352
   80GLY      N 5550   7.485   6.023   5.839  0.3840  0.1862 -0.1272
   80GLY      H 5551   7.455   5.938   5.885 -1.0047  0.3975 -0.5805
   80GLY     CA 5552   7.517   6.138   5.922  0.0447  0.0048  0.2621
   80GLY    HA1 5553   7.621   6.158   5.899 -0.0125 -1.1920 -1.1658
   80GLY    HA2 5554   7.461   6.219   5.875 -1.4061 -0.4137  1.1752
   80GLY      C 5555   7.506   6.109   6.071 -0.5057 -0.0941  0.2069
   80GLY      O 5556   7.541   6.002   6.120  0.1162 -0.2292 -0.5051
   81TYR      N 5557   7.442   6.205   6.138  0.0211  0.2815  0.1825
   81TYR      H 5558   7.417   6.284   6.080 -0.7760 -0.6302 -0.7493
   81TYR     CA 5559   7.410   6.210   6.280 -0.3238 -0.5027  0.1371
   81TYR     HA 5560   7.457   6.124   6.328  0.8960  0.5292  0.8547
   81TYR     CB 5561   7.482   6.331   6.339  0.2831 -0.5602 -0.4641
   81TYR    HB1 5562   7.436   6.346   6.437 -1.4098 -0.9235 -1.1609
   81TYR    HB2 5563   7.458   6.421   6.283  2.6278  1.2095  1.1819
   81TYR     CG 5564   7.631   6.323   6.362  0.2908 -0.3983 -0.4555
   81TYR    CD1 5565   7.717   6.420   6.308  0.1619  0.0837  0.1971
   81TYR    HD1 5566   7.678   6.489   6.235 -0.6633 -1.2342 -0.6478
   81TYR    CE1 5567   7.850   6.423   6.350  0.1026 -0.1809  0.4049
   81TYR    HE1 5568   7.911   6.502   6.311  0.6612 -2.0616 -2.8950
   81TYR     CZ 5569   7.902   6.327   6.440  0.1044 -0.0728  0.5196
   81TYR     OH 5570   8.032   6.343   6.476  0.4697  0.0300 -0.7938
   81TYR     HH 5571   8.054   6.281   6.546 -0.6301  0.7305  0.2060
   81TYR    CE2 5572   7.816   6.225   6.486 -0.3075 -0.1528 -0.4026
   81TYR    HE2 5573   7.845   6.158   6.565 -1.4218 -0.1657  0.0101
   81TYR    CD2 5574   7.680   6.227   6.451 -0.4182 -0.3352  0.0113
   81TYR    HD2 5575   7.603   6.167   6.497 -0.9792  0.5181  0.1962
   81TYR      C 5576   7.260   6.222   6.304 -0.3511 -0.1483 -0.1862
   81TYR      O 5577   7.202   6.313   6.247 -0.2825  0.3755  0.5656
   82GLY      N 5578   7.206   6.131   6.386 -0.2539  0.2448  0.3244
   82GLY      H 5579   7.266   6.060   6.428 -0.1263  0.5127  0.5953
   82GLY     CA 5580   7.063   6.126   6.407 -0.2995 -0.6539 -0.1070
   82GLY    HA1 5581   7.031   6.226   6.439  2.0059 -0.0762  0.5927
   82GLY    HA2 5582   7.053   6.065   6.497  2.3860  0.0781  0.8018
   82GLY      C 5583   6.970   6.071   6.301 -0.0614 -0.2783 -0.5135
   82GLY      O 5584   7.007   6.023   6.194  0.4970  0.3247 -0.5946
   83SER      N 5585   6.844   6.051   6.340  0.0462 -0.1906 -0.1174
   83SER      H 5586   6.812   6.097   6.424 -0.7307 -0.8169 -0.0481
   83SER     CA 5587   6.742   5.977   6.268 -0.2266  0.1008 -0.0365
   83SER     HA 5588   6.785   5.895   6.210 -0.9059  0.7312 -1.4674
   83SER     CB 5589   6.648   5.911   6.368 -0.1867 -0.0287 -0.0839
   83SER    HB1 5590   6.625   5.991   6.437  1.6278 -0.4258  1.0756
   83SER    HB2 5591   6.564   5.880   6.307  0.4909  0.8307 -1.4999
   83SER     OG 5592   6.706   5.795   6.425 -0.3450 -0.1827 -0.2352
   83SER     HG 5593   6.704   5.725   6.360 -1.9655 -2.1106  1.7530
   83SER      C 5594   6.676   6.078   6.176  0.9601  0.7998 -0.1428
   83SER      O 5595   6.628   6.185   6.215  0.1082  0.2948  0.2257
   84SER      N 5596   6.663   6.040   6.049  0.0341  0.4981  0.0358
   84SER      H 5597   6.699   5.952   6.014  3.0424  1.5384  0.2252
   84SER     CA 5598   6.597   6.122   5.949 -0.3113  0.1060 -0.0634
   84SER     HA 5599   6.654   6.215   5.953  0.6468 -0.4999  0.8591
   84SER     CB 5600   6.620   6.057   5.813  0.3268 -0.1347  0.1574
   84SER    HB1 5601   6.557   6.093   5.732  0.3568 -1.0252 -0.2773
   84SER    HB2 5602   6.613   5.948   5.822 -3.5996  0.0327  0.7675
   84SER     OG 5603   6.750   6.088   5.771  0.0614 -0.0374 -0.5971
   84SER     HG 5604   6.810   6.038   5.826 -1.0338 -1.0311 -0.2706
   84SER      C 5605   6.449   6.152   5.967 -0.2300  0.2651  0.3768
   84SER      O 5606   6.371   6.059   5.992 -0.3151  0.3720  0.5099
   85GLN      N 5607   6.408   6.279   5.958 -0.3042  0.2355  0.2796
   85GLN      H 5608   6.475   6.348   5.927 -1.4887  1.4571  0.3447
   85GLN     CA 5609   6.271   6.316   5.932 -0.3381 -0.3206 -0.3660
   85GLN     HA 5610   6.208   6.266   6.005 -0.0247 -1.6786 -0.9857
   85GLN     CB 5611   6.260   6.466   5.959 -0.3090 -0.3856  0.0121
   85GLN    HB1 5612   6.304   6.476   6.058  1.5716 -1.5418 -0.6473
   85GLN    HB2 5613   6.329   6.520   5.895 -0.6883  0.9079  0.6670
   85GLN     CG 5614   6.125   6.537   5.957  0.0402  0.2728 -0.2431
   85GLN    HG1 5615   6.072   6.530   5.862  1.4131  2.0193 -1.1952
   85GLN    HG2 5616   6.053   6.508   6.033  2.4909  1.8422  2.9497
   85GLN     CD 5617   6.145   6.686   5.982 -0.3651  0.2852  0.0028
   85GLN    OE1 5618   6.255   6.737   5.966 -0.3111  0.0061 -0.5401
   85GLN    NE2 5619   6.036   6.758   6.012 -0.1403  0.6850 -0.1319
   85GLN   HE21 5620   6.042   6.855   6.038  0.9652  0.5115  0.3252
   85GLN   HE22 5621   5.951   6.704   6.023  0.0940 -0.7969 -3.9540
   85GLN      C 5622   6.220   6.284   5.792 -0.3535 -0.5583 -0.3073
   85GLN      O 5623   6.301   6.263   5.702  0.1452 -0.2024  0.0526
   86SER      N 5624   6.088   6.284   5.776 -0.4361 -0.3245  0.3355
   86SER      H 5625   6.032   6.282   5.860 -0.1479  1.4501  0.6100
   86SER     CA 5626   6.019   6.283   5.648 -0.1056 -0.2101  0.1560
   86SER     HA 5627   6.064   6.197   5.597 -0.1153 -0.3425  0.3675
   86SER     CB 5628   5.868   6.265   5.653 -0.1083 -0.1047  0.4533
   86SER    HB1 5629   5.847   6.167   5.696  2.3981 -0.4757  0.9806
   86SER    HB2 5630   5.825   6.278   5.554  0.1244  1.8534  0.5668
   86SER     OG 5631   5.807   6.354   5.744 -0.4534 -0.3348  0.4484
   86SER     HG 5632   5.820   6.314   5.830 -2.2437 -1.8241  0.0983
   86SER      C 5633   6.043   6.410   5.568  0.3575 -0.2768  0.1825
   86SER      O 5634   6.056   6.521   5.619  0.4143 -0.0066 -0.4099
   87SER      N 5635   6.044   6.389   5.436  0.1404 -0.0987  0.1503
   87SER      H 5636   6.041   6.293   5.404  1.9093 -0.0368 -0.3442
   87SER     CA 5637   6.057   6.494   5.338  0.2668 -0.1537  0.1059
   87SER     HA 5638   6.134   6.566   5.367  0.1532  0.3340 -0.7547
   87SER     CB 5639   6.108   6.435   5.207 -0.0955 -0.0437 -0.0874
   87SER    HB1 5640   6.214   6.410   5.215  0.2455  0.9022 -1.3487
   87SER    HB2 5641   6.053   6.348   5.173  0.7736 -0.9320  0.7217
   87SER     OG 5642   6.105   6.537   5.109 -0.2847  0.1559  0.1254
   87SER     HG 5643   6.158   6.500   5.038 -0.3848  0.3727 -0.0623
   87SER      C 5644   5.928   6.575   5.333  0.2383 -0.2122 -0.1105
   87SER      O 5645   5.820   6.515   5.329  0.0020  0.1870  0.2281
   88GLN      N 5646   5.940   6.708   5.331  0.0497 -0.1994 -0.7728
   88GLN      H 5647   6.035   6.742   5.329 -0.9007  2.6602 -1.4290
   88GLN     CA 5648   5.843   6.815   5.322  0.3356  0.0997 -0.3591
   88GLN     HA 5649   5.766   6.767   5.261 -0.6974  1.4623 -0.1651
   88GLN     CB 5650   5.774   6.865   5.449  0.0408  0.0698 -0.5040
   88GLN    HB1 5651   5.703   6.944   5.430 -0.9418  0.1266  2.7709
   88GLN    HB2 5652   5.705   6.790   5.486  1.3271 -1.5597 -1.2535
   88GLN     CG 5653   5.870   6.900   5.563 -0.4095 -0.0898 -0.0702
   88GLN    HG1 5654   5.957   6.961   5.537  0.4024 -1.4482 -0.6849
   88GLN    HG2 5655   5.921   6.809   5.594  0.5145  0.2146 -0.6499
   88GLN     CD 5656   5.809   6.965   5.685 -0.3090  0.2575 -0.2036
   88GLN    OE1 5657   5.689   6.991   5.695 -0.2996  0.0497  0.5576
   88GLN    NE2 5658   5.879   6.987   5.797  0.0438  0.4247 -0.4550
   88GLN   HE21 5659   5.979   6.970   5.796  0.2559  1.5747  0.0761
   88GLN   HE22 5660   5.835   7.042   5.869  2.9764  1.0445  1.0210
   88GLN      C 5661   5.893   6.929   5.234  0.2676 -0.1022 -0.6632
   88GLN      O 5662   5.993   6.997   5.256 -0.0046  0.0254  0.2499
   89SER      N 5663   5.822   6.949   5.124 -0.3322 -0.0328 -0.2693
   89SER      H 5664   5.745   6.887   5.104  0.0295 -0.4070 -0.5201
   89SER     CA 5665   5.865   7.045   5.024  0.0203  0.0138 -0.0751
   89SER     HA 5666   5.973   7.048   5.012  0.1788  0.0498  1.2411
   89SER     CB 5667   5.806   7.012   4.886  0.0791  0.0381 -0.1062
   89SER    HB1 5668   5.826   6.906   4.871 -1.3290 -0.2045 -0.3998
   89SER    HB2 5669   5.699   7.023   4.900  0.1836 -0.7206  1.5232
   89SER     OG 5670   5.847   7.100   4.784  0.2959 -0.0237 -0.0744
   89SER     HG 5671   5.933   7.066   4.761 -0.1025 -1.2010  0.1326
   89SER      C 5672   5.818   7.185   5.060  0.1528 -0.1218  0.6296
   89SER      O 5673   5.719   7.204   5.131  0.0165  0.2080  0.3599
   90SER      N 5674   5.903   7.285   5.036 -0.0975 -0.1564 -0.4656
   90SER      H 5675   5.986   7.260   4.985  1.7032 -0.7944  2.5133
   90SER     CA 5676   5.913   7.408   5.112 -0.2044 -0.4402  0.0133
   90SER     HA 5677   5.897   7.377   5.215 -0.5253 -1.9357 -0.4594
   90SER     CB 5678   6.057   7.458   5.100 -0.4859  0.3777 -0.0375
   90SER    HB1 5679   6.104   7.444   5.002  2.0991 -5.4243  1.6358
   90SER    HB2 5680   6.059   7.563   5.129 -0.7465  0.0055  1.4078
   90SER     OG 5681   6.148   7.395   5.186 -0.6104  0.2140 -0.0247
   90SER     HG 5682   6.202   7.328   5.143 -0.8660  0.2184 -0.3481
   90SER      C 5683   5.806   7.513   5.081 -0.1826 -0.3672  0.1815
   90SER      O 5684   5.753   7.518   4.971  0.0580  0.0891  0.0843
   91TYR      N 5685   5.789   7.604   5.177 -0.1778 -0.1903  0.0120
   91TYR      H 5686   5.845   7.593   5.259  0.0015 -2.1630 -0.3381
   91TYR     CA 5687   5.700   7.718   5.169  0.3193  0.2080  0.1015
   91TYR     HA 5688   5.645   7.709   5.075 -0.0259 -3.1282  0.5268
   91TYR     CB 5689   5.584   7.713   5.269  0.2792  0.2074  0.0551
   91TYR    HB1 5690   5.627   7.696   5.367 -3.3256 -0.4178  1.6704
   91TYR    HB2 5691   5.533   7.808   5.282 -1.1034 -0.3778 -0.8946
   91TYR     CG 5692   5.472   7.615   5.246  0.2519  0.3332 -0.3636
   91TYR    CD1 5693   5.489   7.477   5.264 -0.5824  0.2803  0.0635
   91TYR    HD1 5694   5.590   7.442   5.279 -0.4363 -0.0849 -1.5365
   91TYR    CE1 5695   5.385   7.384   5.246  0.1356 -0.3816 -0.7774
   91TYR    HE1 5696   5.402   7.278   5.254 -2.3169 -0.9157 -1.6815
   91TYR     CZ 5697   5.257   7.439   5.227  0.3928  0.3567 -0.4379
   91TYR     OH 5698   5.152   7.353   5.214  0.2587  0.3723  0.4551
   91TYR     HH 5699   5.183   7.263   5.221  2.9811  1.2384  0.6962
   91TYR    CE2 5700   5.237   7.578   5.213  0.5013  0.3950 -0.2205
   91TYR    HE2 5701   5.134   7.607   5.200  0.0992 -0.6830  0.4728
   91TYR    CD2 5702   5.343   7.668   5.232  0.2712  0.5619  0.2850
   91TYR    HD2 5703   5.330   7.775   5.233 -1.3080  0.3991 -0.4363
   91TYR      C 5704   5.773   7.851   5.182  0.3888  0.1362  0.4351
   91TYR      O 5705   5.872   7.856   5.255  0.5366  0.1294  0.2354
   92GLY      N 5706   5.732   7.956   5.111  0.2001 -0.0562  0.2617
   92GLY      H 5707   5.669   7.936   5.034  0.6924  0.9848 -0.4307
   92GLY     CA 5708   5.812   8.076   5.101  0.1428  0.0349  0.8788
   92GLY    HA1 5709   5.754   8.158   5.060  0.8434  1.5216  2.7213
   92GLY    HA2 5710   5.845   8.104   5.201 -3.1829  0.8163  1.8575
   92GLY      C 5711   5.942   8.067   5.021 -0.4520 -0.0388 -0.0927
   92GLY      O 5712   5.983   7.957   4.984 -0.0231  0.0515  0.1106
   93GLN      N 5713   6.013   8.177   5.000 -0.1043 -0.2031  0.2128
   93GLN      H 5714   5.978   8.263   5.039  0.8978  0.1775  0.3182
   93GLN     CA 5715   6.149   8.186   4.951 -0.3543 -0.1252 -0.4820
   93GLN     HA 5716   6.166   8.105   4.881  2.8961  1.8064 -2.1768
   93GLN     CB 5717   6.183   8.314   4.874  0.2588 -0.2292 -0.3915
   93GLN    HB1 5718   6.289   8.331   4.858  0.6229  0.1817  2.0878
   93GLN    HB2 5719   6.161   8.402   4.933  0.3253 -2.5210  3.4118
   93GLN     CG 5720   6.108   8.314   4.741 -0.6721 -0.1385  0.1238
   93GLN    HG1 5721   6.005   8.279   4.743 -0.7617 -0.0849 -1.9117
   93GLN    HG2 5722   6.154   8.238   4.678 -1.4444 -2.1655  1.8687
   93GLN     CD 5723   6.099   8.445   4.664  0.4351  0.1704  0.5049
   93GLN    OE1 5724   6.153   8.547   4.706  0.2619  0.2098  0.6337
   93GLN    NE2 5725   6.029   8.452   4.551 -0.2543 -0.5607  0.8734
   93GLN   HE21 5726   6.014   8.538   4.500 -0.5552 -1.7552 -1.1802
   93GLN   HE22 5727   5.982   8.370   4.518 -1.7683  0.5388  0.1668
   93GLN      C 5728   6.251   8.153   5.060 -0.5560 -0.1415 -0.2978
   93GLN      O 5729   6.213   8.155   5.177 -0.3781 -0.1517 -0.2393
   94GLN      N 5730   6.371   8.118   5.014 -0.4138  0.3035 -0.2740
   94GLN      H 5731   6.388   8.122   4.915  1.3160 -1.7466 -0.1475
   94GLN     CA 5732   6.483   8.112   5.105 -0.2749  0.1383 -0.4549
   94GLN     HA 5733   6.453   8.053   5.191 -1.6677  2.4027  0.7162
   94GLN     CB 5734   6.600   8.045   5.034  0.4077  0.1895  0.5860
   94GLN    HB1 5735   6.691   8.048   5.093  1.0962  1.0727 -0.4602
   94GLN    HB2 5736   6.617   8.099   4.940 -0.5579 -1.4716 -0.5951
   94GLN     CG 5737   6.581   7.897   5.003 -0.3814  0.4895 -0.4242
   94GLN    HG1 5738   6.508   7.892   4.922 -0.6740  1.3054 -0.2168
   94GLN    HG2 5739   6.540   7.859   5.097  1.5282 -1.3619 -0.2648
   94GLN     CD 5740   6.704   7.819   4.961 -0.2514  0.2953  0.3005
   94GLN    OE1 5741   6.811   7.867   4.925  0.0570 -0.0035  0.8066
   94GLN    NE2 5742   6.688   7.688   4.946  0.8522  0.2283 -0.4084
   94GLN   HE21 5743   6.753   7.632   4.891  0.8710 -1.9026  1.6504
   94GLN   HE22 5744   6.603   7.647   4.982  1.6935 -0.1447  1.2274
   94GLN      C 5745   6.538   8.244   5.157  0.5251 -0.0759 -0.7393
   94GLN      O 5746   6.538   8.352   5.098 -0.3568  0.1753 -0.2965
   95SER      N 5747   6.596   8.244   5.278  0.2067  0.7238 -0.5774
   95SER      H 5748   6.590   8.159   5.332  2.0207  0.6910 -0.3802
   95SER     CA 5749   6.651   8.353   5.355  0.1966 -0.0128  0.4927
   95SER     HA 5750   6.661   8.313   5.456  2.1249 -1.8370 -0.3409
   95SER     CB 5751   6.791   8.394   5.309  0.0730  0.3917  0.4708
   95SER    HB1 5752   6.838   8.462   5.380  0.8121 -1.4478  1.8219
   95SER    HB2 5753   6.794   8.433   5.207 -0.3225 -0.9477 -0.0850
   95SER     OG 5754   6.882   8.286   5.306 -0.1858  0.1877 -0.2002
   95SER     HG 5755   6.840   8.200   5.303  1.6448 -0.8119  1.0173
   95SER      C 5756   6.556   8.471   5.369 -0.2375 -0.2903 -0.0669
   95SER      O 5757   6.590   8.588   5.383 -0.5748 -0.1897 -0.0818
   96SER      N 5758   6.426   8.439   5.376 -0.3549  0.2893  0.5557
   96SER      H 5759   6.400   8.342   5.366 -0.6507  0.5637 -2.6521
   96SER     CA 5760   6.315   8.530   5.396 -0.4844  0.2144  0.1895
   96SER     HA 5761   6.343   8.629   5.362 -0.1345  0.4919  1.2461
   96SER     CB 5762   6.195   8.481   5.315  0.0248  0.1489 -0.5384
   96SER    HB1 5763   6.176   8.375   5.332  0.4219 -0.0599 -1.3622
   96SER    HB2 5764   6.118   8.549   5.351  2.1117  1.5195  1.6559
   96SER     OG 5765   6.221   8.503   5.178 -0.4019  0.0618 -0.6362
   96SER     HG 5766   6.143   8.483   5.126 -1.0793 -0.1956  0.4318
   96SER      C 5767   6.284   8.543   5.544 -0.3640  0.2615  0.2109
   96SER      O 5768   6.174   8.502   5.582 -0.1040 -0.1265  0.5503
   97TYR      N 5769   6.375   8.599   5.624  0.0578  0.2494 -0.2580
   97TYR      H 5770   6.461   8.633   5.584  0.6651 -2.7176 -1.7818
   97TYR     CA 5771   6.354   8.623   5.765  0.2344 -0.4667 -0.1046
   97TYR     HA 5772   6.262   8.681   5.767 -0.4860 -1.4290 -2.3611
   97TYR     CB 5773   6.343   8.496   5.849 -0.2797 -0.1295  0.3479
   97TYR    HB1 5774   6.242   8.456   5.843 -0.1479 -0.7229  1.6701
   97TYR    HB2 5775   6.351   8.523   5.955 -0.7116 -0.2662  0.4142
   97TYR     CG 5776   6.450   8.395   5.815  0.2719  0.6945 -0.4220
   97TYR    CD1 5777   6.563   8.395   5.897  0.5359  0.4451 -0.7847
   97TYR    HD1 5778   6.575   8.467   5.977 -1.1392 -1.6442  1.5091
   97TYR    CE1 5779   6.653   8.287   5.893  0.4159  0.3189 -0.2299
   97TYR    HE1 5780   6.735   8.275   5.962  0.9589 -1.3136 -1.1048
   97TYR     CZ 5781   6.634   8.180   5.803 -0.3847 -0.0941  0.4139
   97TYR     OH 5782   6.733   8.087   5.791 -0.1413  0.2661 -0.5099
   97TYR     HH 5783   6.714   8.015   5.730 -2.3242 -0.2814  0.6805
   97TYR    CE2 5784   6.526   8.190   5.713  0.1608  0.2023 -0.2131
   97TYR    HE2 5785   6.512   8.117   5.635 -1.9948  0.1198  0.1923
   97TYR    CD2 5786   6.430   8.292   5.723  0.1445  0.1465  0.2127
   97TYR    HD2 5787   6.343   8.296   5.659 -0.1821  1.4171  0.7114
   97TYR      C 5788   6.465   8.709   5.825 -0.3100  0.7851 -0.8388
   97TYR      O 5789   6.579   8.688   5.784 -0.1482 -0.2678  0.1006
   98PRO      N 5790   6.434   8.787   5.928 -0.0369 -0.5312  0.2625
   98PRO     CD 5791   6.306   8.814   5.989  0.0999 -0.0658  0.3474
   98PRO    HD1 5792   6.234   8.873   5.932 -0.3092 -1.2535 -0.4012
   98PRO    HD2 5793   6.266   8.716   6.017  0.8992 -0.1831  1.1373
   98PRO     CG 5794   6.328   8.878   6.126  0.1383 -0.7254  0.6545
   98PRO    HG1 5795   6.243   8.940   6.154  0.6657 -0.7366  2.4246
   98PRO    HG2 5796   6.337   8.792   6.193 -0.9940 -1.5395 -0.1826
[truncated: 883,370 more chars]
