# Supplementary material for: Thermodynamic forces from protein and water govern condensate formation of an intrinsically disordered protein domain
Source: Nat Commun. 2023 Sep 21;14:5892. doi: 10.1038/s41467-023-41586-y (PMC10514047; doi:10.1038/s41467-023-41586-y)
Supplement: Supplementary file 4 — Supplementary Data 1 [file 41467_2023_41586_MOESM4_ESM.zip › final_coord_set-3_100mgmL.gro]

Protein in water
18298
    1MET      N    1   5.363   1.983   2.196  0.5957 -0.4371  0.0660
    1MET     H1    2   5.284   2.023   2.245  0.2148 -0.6594 -0.3572
    1MET     H2    3   5.371   1.889   2.231  1.1610 -0.4353 -0.0616
    1MET     H3    4   5.328   1.977   2.101 -0.7854 -1.1255  0.5764
    1MET     CA    5   5.485   2.063   2.204  0.3552 -0.0205 -0.3629
    1MET     HA    6   5.570   2.005   2.169 -0.7778 -1.6858 -0.4541
    1MET     CB    7   5.483   2.192   2.122 -0.4350  0.2976  0.1403
    1MET    HB1    8   5.398   2.252   2.153 -0.5123  0.4363 -0.3359
    1MET    HB2    9   5.457   2.159   2.021  0.5695 -1.5458  0.4390
    1MET     CG   10   5.609   2.279   2.119 -0.0615 -0.2445 -0.2333
    1MET    HG1   11   5.599   2.349   2.036 -0.8458 -1.7708 -1.4754
    1MET    HG2   12   5.620   2.327   2.216  0.3532  0.7322 -0.7547
    1MET     SD   13   5.758   2.181   2.087  0.2212  0.1277 -0.0541
    1MET     CE   14   5.873   2.321   2.094 -0.0686  0.3752 -0.1860
    1MET    HE1   15   5.973   2.284   2.069 -1.0823 -1.9584 -1.0475
    1MET    HE2   16   5.868   2.357   2.196 -1.0179  0.5330 -0.2774
    1MET    HE3   17   5.843   2.399   2.024 -1.1971  0.4848  0.4091
    1MET      C   18   5.525   2.096   2.348  0.0131  0.6828 -0.4221
    1MET      O   19   5.438   2.150   2.415 -0.1455  0.0711 -0.1289
    2ALA      N   20   5.649   2.069   2.389 -0.1670  0.5785  0.0563
    2ALA      H   21   5.708   2.006   2.336 -0.0534  0.6500  0.0969
    2ALA     CA   22   5.704   2.099   2.520  0.1380 -0.0977  0.0891
    2ALA     HA   23   5.661   2.194   2.550  0.0809 -1.0637  3.4623
    2ALA     CB   24   5.655   1.998   2.623  0.0201 -0.1747 -0.0428
    2ALA    HB1   25   5.692   2.025   2.722 -0.5539  1.5162 -0.2620
    2ALA    HB2   26   5.684   1.899   2.585 -1.2797 -0.5247 -0.1814
    2ALA    HB3   27   5.546   1.998   2.623 -0.0154 -1.7718 -0.0509
    2ALA      C   28   5.855   2.115   2.517  0.2440 -0.8879  0.7431
    2ALA      O   29   5.924   2.058   2.433 -0.1308 -0.1642 -0.0801
    3SER      N   30   5.910   2.198   2.607 -0.2399  0.2855 -0.0144
    3SER      H   31   5.849   2.237   2.678  0.2989  2.1026 -0.5068
    3SER     CA   32   6.052   2.225   2.617 -0.1379 -0.0762 -0.4293
    3SER     HA   33   6.107   2.160   2.549  0.2018 -0.4694  0.2115
    3SER     CB   34   6.078   2.373   2.590 -0.6876  0.0255 -0.4109
    3SER    HB1   35   6.182   2.394   2.612 -1.0139  2.9612 -1.3346
    3SER    HB2   36   6.016   2.438   2.652 -0.3377  0.2697 -0.3172
    3SER     OG   37   6.064   2.403   2.453  0.6922  0.2822 -0.5054
    3SER     HG   38   5.974   2.436   2.445  0.9636  1.0660 -0.4542
    3SER      C   39   6.096   2.191   2.759 -0.0973  0.0919 -0.4012
    3SER      O   40   6.012   2.189   2.849  0.0491 -0.0998 -0.2670
    4ASN      N   41   6.226   2.170   2.780 -0.1198  0.1934 -0.1558
    4ASN      H   42   6.293   2.173   2.704 -0.0927  1.5949 -0.1002
    4ASN     CA   43   6.269   2.131   2.913 -0.4202  0.2415 -0.0436
    4ASN     HA   44   6.188   2.131   2.986 -0.7081 -1.1332 -0.3273
    4ASN     CB   45   6.306   1.983   2.905  0.1307  0.3961 -0.4469
    4ASN    HB1   46   6.209   1.937   2.882 -0.0224  1.4628 -2.2073
    4ASN    HB2   47   6.385   1.966   2.832 -1.0020  0.9456 -1.8640
    4ASN     CG   48   6.348   1.934   3.042  0.5359 -0.6297 -0.9225
    4ASN    OD1   49   6.464   1.943   3.083  0.0743  0.0746  0.2895
    4ASN    ND2   50   6.247   1.902   3.124  0.2285  0.3751 -0.8890
    4ASN   HD21   51   6.272   1.872   3.217 -1.3988 -1.2605 -0.9127
    4ASN   HD22   52   6.151   1.909   3.096 -0.2165  0.8459  0.6883
    4ASN      C   53   6.372   2.227   2.971  0.2785 -0.5752  0.1034
    4ASN      O   54   6.467   2.262   2.902 -0.0127 -0.2176 -0.1209
    5ASP      N   55   6.370   2.253   3.102  0.2263 -0.1418  0.0178
    5ASP      H   56   6.297   2.211   3.157  0.1355  0.3409  0.2708
    5ASP     CA   57   6.483   2.307   3.175  0.1282  0.1641 -0.0506
    5ASP     HA   58   6.578   2.296   3.122  0.2737  0.7499  0.0803
    5ASP     CB   59   6.467   2.458   3.182 -0.1751  0.1220  0.1550
    5ASP    HB1   60   6.447   2.487   3.078 -1.1541 -1.5711 -0.1633
    5ASP    HB2   61   6.376   2.482   3.238 -0.5504  2.3901 -1.2834
    5ASP     CG   62   6.590   2.523   3.242  0.2863 -0.7064  0.1115
    5ASP    OD1   63   6.675   2.577   3.168  0.0764  0.3036  0.5921
    5ASP    OD2   64   6.599   2.532   3.367 -0.1407  0.2598  0.0799
    5ASP      C   65   6.490   2.239   3.311  0.0115  0.8997  0.3253
    5ASP      O   66   6.404   2.239   3.399 -0.2186 -0.0939  0.1197
    6TYR      N   67   6.613   2.196   3.340 -0.3203 -0.1895  0.1558
    6TYR      H   68   6.681   2.213   3.267 -2.2779  1.8009 -1.3409
    6TYR     CA   69   6.636   2.089   3.435 -0.0710 -0.0647  0.2344
    6TYR     HA   70   6.562   2.078   3.514 -0.0888  0.7037  0.3329
    6TYR     CB   71   6.636   1.959   3.355 -0.0661  0.0655  0.0219
    6TYR    HB1   72   6.688   1.975   3.261 -1.2287 -0.7245 -0.7853
    6TYR    HB2   73   6.531   1.940   3.332 -0.3562  0.9541  0.5315
    6TYR     CG   74   6.703   1.837   3.412  0.1374  0.0405 -0.2749
    6TYR    CD1   75   6.841   1.811   3.400  0.1879  0.0100  0.3391
    6TYR    HD1   76   6.913   1.880   3.359  2.2778 -2.8496 -1.1023
    6TYR    CE1   77   6.898   1.693   3.446  0.5461  0.2122  0.4157
    6TYR    HE1   78   7.004   1.675   3.431  0.2848 -0.0130 -1.3466
    6TYR     CZ   79   6.819   1.590   3.501  0.3749  0.2742  0.2845
    6TYR     OH   80   6.879   1.476   3.546  0.2219 -0.0463 -0.3016
    6TYR     HH   81   6.972   1.500   3.554 -0.0460  0.5352  1.4348
    6TYR    CE2   82   6.680   1.614   3.509  0.2571 -0.3134  0.1087
    6TYR    HE2   83   6.613   1.541   3.549 -2.3790  3.0682  2.4163
    6TYR    CD2   84   6.624   1.736   3.468  0.7070  0.0628  0.5911
    6TYR    HD2   85   6.519   1.756   3.482  0.6569  2.9733 -2.5436
    6TYR      C   86   6.769   2.105   3.508 -0.0157  0.3541  0.0475
    6TYR      O   87   6.851   2.188   3.470 -0.5763  0.6534 -0.5151
    7THR      N   88   6.789   2.035   3.620 -0.1864 -0.5161 -0.4556
    7THR      H   89   6.713   1.974   3.645 -1.2475  0.2720 -1.6410
    7THR     CA   90   6.912   2.022   3.697 -0.5616 -0.1522  0.2176
    7THR     HA   91   6.992   2.059   3.633 -1.6791 -1.1530 -1.8918
    7THR     CB   92   6.918   2.120   3.813 -0.1224  0.1782 -0.0864
    7THR     HB   93   7.016   2.115   3.860 -0.2443  0.1143  0.1573
    7THR    CG2   94   6.906   2.267   3.773  0.0758 -0.0232 -0.9087
    7THR   HG21   95   6.917   2.335   3.858 -1.3627  1.0630 -1.5375
    7THR   HG22   96   6.807   2.296   3.738 -0.4512  1.2474  1.4034
    7THR   HG23   97   6.984   2.292   3.701  0.7255  0.3748 -0.0915
    7THR    OG1   98   6.818   2.095   3.909 -0.1030 -0.4852 -0.2346
    7THR    HG1   99   6.853   2.032   3.972  1.1201  0.8342  0.4644
    7THR      C  100   6.941   1.876   3.730  0.1519 -0.1575 -0.4031
    7THR      O  101   6.845   1.801   3.746  0.0175  0.1477  0.2395
    8GLN      N  102   7.067   1.834   3.741  0.1075 -0.1522  0.1402
    8GLN      H  103   7.140   1.900   3.719  0.8587 -1.7712 -2.5371
    8GLN     CA  104   7.106   1.700   3.778 -0.0423 -0.2323  0.0051
    8GLN     HA  105   7.012   1.646   3.793 -0.7437  1.0770  0.4091
    8GLN     CB  106   7.185   1.693   3.908 -0.4861  0.1245  0.2970
    8GLN    HB1  107   7.225   1.593   3.926  0.7946 -0.0641 -2.9372
    8GLN    HB2  108   7.269   1.763   3.903  0.2162 -0.7777 -1.1797
    8GLN     CG  109   7.095   1.722   4.027 -0.2965 -0.0982  0.4963
    8GLN    HG1  110   7.169   1.697   4.103  1.9394  1.7472 -0.9334
    8GLN    HG2  111   7.006   1.659   4.028  0.0137 -0.5630 -0.3676
    8GLN     CD  112   7.058   1.867   4.054 -0.5041 -0.0314 -0.1375
    8GLN    OE1  113   6.946   1.917   4.043 -0.4917  0.0011 -0.1166
    8GLN    NE2  114   7.154   1.949   4.097 -0.0294 -0.5842 -0.1436
    8GLN   HE21  115   7.244   1.915   4.129  1.4308  2.4594 -0.5964
    8GLN   HE22  116   7.122   2.038   4.133 -1.2777 -0.8143 -0.6541
    8GLN      C  117   7.170   1.623   3.663 -0.0067 -0.2222  0.0192
    8GLN      O  118   7.133   1.510   3.632 -0.3036 -0.3373  0.7640
    9GLN      N  119   7.272   1.676   3.594 -0.0750  0.1752  0.2160
    9GLN      H  120   7.308   1.766   3.621  0.3407 -0.0366  0.3717
    9GLN     CA  121   7.339   1.604   3.487  0.2621  0.4281  0.2591
    9GLN     HA  122   7.263   1.568   3.418  1.6895 -2.3354  0.0125
    9GLN     CB  123   7.425   1.711   3.421  0.7077 -0.4904 -0.6707
    9GLN    HB1  124   7.500   1.663   3.359  0.7386  1.7062 -2.4954
    9GLN    HB2  125   7.489   1.763   3.492  2.7081 -2.9275 -0.5392
    9GLN     CG  126   7.359   1.811   3.326  0.0534 -0.0774  0.2058
    9GLN    HG1  127   7.286   1.757   3.267  0.3466  0.7855 -0.9834
    9GLN    HG2  128   7.443   1.851   3.268  1.8246 -3.1182  0.4273
    9GLN     CD  129   7.291   1.930   3.393  0.1859  0.0140  0.1790
    9GLN    OE1  130   7.292   1.937   3.516  0.4441  1.1931  0.1174
    9GLN    NE2  131   7.239   2.028   3.320 -0.4078 -0.0506  0.5036
    9GLN   HE21  132   7.171   2.091   3.361 -2.4158 -1.9726  0.2812
    9GLN   HE22  133   7.255   2.018   3.220 -0.0535  1.1942  0.4107
    9GLN      C  134   7.421   1.486   3.538 -0.1656  0.1547  0.3152
    9GLN      O  135   7.488   1.499   3.640 -0.5686  0.1314  0.5861
   10ALA      N  136   7.416   1.374   3.465  0.1015  0.0289  0.4883
   10ALA      H  137   7.348   1.361   3.391  0.5695 -1.5453  0.2954
   10ALA     CA  138   7.486   1.251   3.495  0.1656  0.1286  0.7500
   10ALA     HA  139   7.556   1.272   3.576  2.3319  2.1371 -1.4686
   10ALA     CB  140   7.388   1.143   3.540 -0.2115  0.3655  0.5135
   10ALA    HB1  141   7.307   1.189   3.595 -0.6097 -0.1152  0.3383
   10ALA    HB2  142   7.360   1.095   3.446 -1.5151  1.0112  0.5517
   10ALA    HB3  143   7.444   1.077   3.607 -0.0502  0.0889  0.1083
   10ALA      C  144   7.579   1.200   3.386 -0.3521 -0.3573  0.5305
   10ALA      O  145   7.531   1.160   3.279 -0.6691  0.0068  0.5329
   11THR      N  146   7.707   1.184   3.417 -0.1021  0.1644 -0.1971
   11THR      H  147   7.740   1.215   3.507  1.2384  1.2740 -1.0364
   11THR     CA  148   7.812   1.116   3.343 -0.2153  0.0580 -0.2615
   11THR     HA  149   7.783   1.027   3.288  2.4471 -1.1759  0.1602
   11THR     CB  150   7.881   1.198   3.233  0.0616  0.0931 -0.0638
   11THR     HB  151   7.956   1.133   3.188  1.5595  1.1075  0.8850
   11THR    CG2  152   7.792   1.238   3.116 -0.3793 -0.3466  0.1153
   11THR   HG21  153   7.735   1.159   3.067 -0.0343 -0.0966 -0.7143
   11THR   HG22  154   7.848   1.294   3.041 -0.1770 -0.2872  0.3111
   11THR   HG23  155   7.713   1.310   3.138 -0.0637 -0.0405  0.2513
   11THR    OG1  156   7.923   1.322   3.286 -0.0858  0.3561 -0.5578
   11THR    HG1  157   7.848   1.382   3.283  0.7338  1.3771 -1.4371
   11THR      C  158   7.924   1.076   3.438 -0.2763 -0.2224 -0.3081
   11THR      O  159   7.916   1.118   3.554  0.4275  0.1408 -0.3872
   12GLN      N  160   8.026   1.001   3.397  0.2001  0.2239  0.0467
   12GLN      H  161   8.022   0.976   3.299 -1.9900  0.1361  0.1080
   12GLN     CA  162   8.143   0.973   3.477  0.2503  0.3251  0.0074
   12GLN     HA  163   8.113   0.979   3.582 -0.7566  0.9259 -0.2993
   12GLN     CB  164   8.186   0.831   3.444 -0.0926  0.1681  0.2274
   12GLN    HB1  165   8.276   0.818   3.504  0.2357  2.5520  0.3321
   12GLN    HB2  166   8.212   0.825   3.338 -0.1335 -2.2365  0.2914
   12GLN     CG  167   8.088   0.719   3.477  0.4668 -0.3623  0.1181
   12GLN    HG1  168   8.129   0.622   3.448 -0.0969 -0.4407 -0.4210
   12GLN    HG2  169   8.005   0.729   3.408 -0.0555 -0.3296  0.7445
   12GLN     CD  170   8.028   0.726   3.617  0.4837  0.1542  0.1001
   12GLN    OE1  171   7.931   0.798   3.640  0.7487  0.6380 -0.2698
   12GLN    NE2  172   8.072   0.639   3.708  0.1322 -0.7401 -0.5776
   12GLN   HE21  173   8.158   0.586   3.694  1.1959  1.1562 -1.5969
   12GLN   HE22  174   8.025   0.640   3.797 -2.2396 -0.3207 -1.7572
   12GLN      C  175   8.262   1.068   3.471  0.1779  0.4031 -0.2192
   12GLN      O  176   8.282   1.135   3.370  0.5591  0.1285 -0.3268
   13SER      N  177   8.331   1.089   3.584  0.2018  0.1008 -0.1779
   13SER      H  178   8.301   1.041   3.668  1.7997  0.5150  0.6635
   13SER     CA  179   8.452   1.168   3.592  0.0803  0.2577  0.1496
   13SER     HA  180   8.507   1.172   3.498 -1.1037  1.4253 -0.5245
   13SER     CB  181   8.404   1.308   3.629  0.4843  0.3469  0.3399
   13SER    HB1  182   8.318   1.337   3.568  0.8948  0.6793 -0.0921
   13SER    HB2  183   8.484   1.381   3.622  1.0892 -0.0839  2.2406
   13SER     OG  184   8.362   1.309   3.763 -0.0249 -0.4685  0.1949
   13SER     HG  185   8.269   1.287   3.764  0.6119 -3.7069 -0.5362
   13SER      C  186   8.550   1.121   3.698 -0.3688  0.6219  0.7307
   13SER      O  187   8.518   1.039   3.784  0.1084 -0.0452  0.2864
   14TYR      N  188   8.672   1.175   3.688 -0.0215 -0.2937 -0.1361
   14TYR      H  189   8.691   1.221   3.600  1.7777  1.1086  0.9117
   14TYR     CA  190   8.784   1.168   3.780  0.0363  0.3528 -0.1488
   14TYR     HA  191   8.785   1.074   3.836  1.0079  0.5656  0.1958
   14TYR     CB  192   8.920   1.184   3.713 -0.1490  0.0525 -0.6079
   14TYR    HB1  193   9.009   1.194   3.775 -0.7019  1.5322  0.0007
   14TYR    HB2  194   8.904   1.280   3.663  1.5075 -0.7107 -2.7559
   14TYR     CG  195   8.952   1.078   3.610  0.1208 -0.1494 -0.3169
   14TYR    CD1  196   8.970   1.127   3.480  0.1851  0.5102 -0.0635
   14TYR    HD1  197   8.947   1.228   3.449 -4.5796 -0.6253 -0.9757
   14TYR    CE1  198   9.023   1.046   3.379 -0.1782 -0.3156  0.3926
   14TYR    HE1  199   9.036   1.088   3.281 -2.7102  2.6693  1.1787
   14TYR     CZ  200   9.059   0.914   3.414  0.2937 -0.2329  0.2351
   14TYR     OH  201   9.101   0.836   3.311  0.2015  0.0282 -0.0040
   14TYR     HH  202   9.089   0.876   3.224  2.6112  0.5238 -0.1590
   14TYR    CE2  203   9.027   0.861   3.541  0.5625 -0.2096  0.3117
   14TYR    HE2  204   9.046   0.757   3.559  3.0491  0.2645  0.8082
   14TYR    CD2  205   8.977   0.944   3.642 -0.1029 -0.1351 -0.0700
   14TYR    HD2  206   8.975   0.911   3.745 -0.9409 -0.6853 -0.2550
   14TYR      C  207   8.772   1.276   3.886  0.3044  0.2497 -0.0130
   14TYR      O  208   8.687   1.364   3.873  0.6290  0.6412  0.4682
   15GLY      N  209   8.853   1.271   3.992  0.2469 -0.9079 -0.0142
   15GLY      H  210   8.909   1.188   4.001 -0.5767 -1.2258  3.7981
   15GLY     CA  211   8.851   1.369   4.098 -0.0861 -0.6215 -0.2809
   15GLY    HA1  212   8.747   1.391   4.123  0.6745  1.3908  1.4817
   15GLY    HA2  213   8.890   1.463   4.059  1.5199 -1.7449 -1.5228
   15GLY      C  214   8.942   1.323   4.212  0.4990 -0.1012 -0.5279
   15GLY      O  215   8.951   1.202   4.229  0.7536  0.0180  0.1985
   16ALA      N  216   9.016   1.417   4.271 -0.1447  0.3098 -0.3612
   16ALA      H  217   9.001   1.511   4.238  0.2314  0.4164 -0.2308
   16ALA     CA  218   9.094   1.389   4.390 -0.0161  0.4747 -0.4068
   16ALA     HA  219   9.045   1.310   4.447 -0.2019  1.3919  0.7399
   16ALA     CB  220   9.233   1.338   4.353  0.2441  0.7756  0.1372
   16ALA    HB1  221   9.266   1.271   4.432 -3.2975 -0.1540  1.0351
   16ALA    HB2  222   9.217   1.281   4.261 -1.1527  0.2711  0.6686
   16ALA    HB3  223   9.315   1.403   4.324  1.3274 -0.3409  0.5770
   16ALA      C  224   9.104   1.506   4.487  0.2177  0.0941  0.0298
   16ALA      O  225   9.070   1.615   4.442 -0.2859 -0.1565 -0.2032
   17TYR      N  226   9.136   1.484   4.615 -0.2081 -0.1187  0.1019
   17TYR      H  227   9.158   1.389   4.640 -1.9741 -0.2761  1.2291
   17TYR     CA  228   9.104   1.579   4.720 -0.0397  0.1665 -0.1032
   17TYR     HA  229   9.107   1.680   4.680  1.8294 -0.1049 -0.7420
   17TYR     CB  230   8.964   1.552   4.773 -0.0830 -0.4897 -0.5370
   17TYR    HB1  231   8.973   1.468   4.842 -1.9567  1.3490  2.1653
   17TYR    HB2  232   8.932   1.631   4.842  0.4494 -2.1793  1.7770
   17TYR     CG  233   8.853   1.521   4.675 -0.4494 -0.1497 -0.2355
   17TYR    CD1  234   8.768   1.621   4.627  0.1489  0.4453 -0.0773
   17TYR    HD1  235   8.774   1.720   4.669 -0.6742  0.3846  0.1998
   17TYR    CE1  236   8.672   1.592   4.529  0.1806  0.0630  0.0021
   17TYR    HE1  237   8.603   1.668   4.496  1.1548 -0.1633 -2.8625
   17TYR     CZ  238   8.675   1.467   4.464  0.1499 -0.0995  0.3111
   17TYR     OH  239   8.595   1.437   4.357  0.5359 -0.2075  0.0497
   17TYR     HH  240   8.608   1.347   4.328 -0.5128 -0.4558  0.2964
   17TYR    CE2  241   8.765   1.367   4.504 -0.5747 -0.8755  0.0482
   17TYR    HE2  242   8.765   1.267   4.462 -0.5835 -0.3421 -1.2804
   17TYR    CD2  243   8.846   1.395   4.615 -0.6318 -0.2194 -0.0703
   17TYR    HD2  244   8.905   1.313   4.654 -1.1747 -0.3909  0.4046
   17TYR      C  245   9.213   1.570   4.826 -0.0631 -0.1139 -0.0996
   17TYR      O  246   9.290   1.475   4.821 -0.6068 -0.5619 -0.0269
   18PRO      N  247   9.233   1.673   4.909  0.2850  0.1157 -0.4624
   18PRO     CD  248   9.144   1.784   4.936 -0.2464 -0.3949 -0.0867
   18PRO    HD1  249   9.124   1.839   4.844  2.3244  0.1210 -0.3935
   18PRO    HD2  250   9.056   1.747   4.990  1.1557 -0.6058  2.1555
   18PRO     CG  251   9.210   1.877   5.037 -0.1641 -0.1380 -0.3737
   18PRO    HG1  252   9.208   1.979   5.000  0.0833  0.4167  1.0588
   18PRO    HG2  253   9.158   1.865   5.133 -0.7799  2.0775 -0.3897
   18PRO     CB  254   9.351   1.820   5.046  0.0731  0.4646 -0.2781
   18PRO    HB1  255   9.409   1.871   4.969 -2.4518  1.0614 -1.8772
   18PRO    HB2  256   9.398   1.837   5.143  1.0875 -0.3825 -0.6024
   18PRO     CA  257   9.341   1.674   5.005 -0.2268  0.3718  0.1197
   18PRO     HA  258   9.433   1.640   4.957 -0.2791 -0.9192  0.8838
   18PRO      C  259   9.320   1.578   5.121  0.3952  0.2183  0.1107
   18PRO      O  260   9.225   1.577   5.200  0.2377 -0.6095 -0.0739
   19THR      N  261   9.408   1.478   5.128  0.6737  0.4700  0.1946
   19THR      H  262   9.479   1.486   5.057 -0.1063 -1.1645 -0.8349
   19THR     CA  263   9.420   1.377   5.232 -0.1131  0.0584 -0.1106
   19THR     HA  264   9.491   1.304   5.193 -0.3317  0.9906 -2.4572
   19THR     CB  265   9.485   1.418   5.363  0.4596 -0.3809 -0.2551
   19THR     HB  266   9.402   1.460   5.420 -1.4418 -2.0397 -1.6891
   19THR    CG2  267   9.556   1.303   5.433  0.5425 -0.0510  0.2092
   19THR   HG21  268   9.652   1.277   5.388  0.4128 -0.3867  0.1209
   19THR   HG22  269   9.492   1.217   5.412  3.3328 -1.5012 -3.5369
   19THR   HG23  270   9.547   1.318   5.541  0.5497  0.5750  0.1235
   19THR    OG1  271   9.590   1.503   5.322  0.4741 -0.3740 -0.2061
   19THR    HG1  272   9.615   1.570   5.387 -1.2044  1.1828 -1.0860
   19THR      C  273   9.296   1.290   5.247 -0.2262  0.1987 -0.2215
   19THR      O  274   9.238   1.280   5.355 -0.3266  0.2001 -0.2754
   20GLN      N  275   9.247   1.228   5.139 -0.1584  0.9115 -0.6749
   20GLN      H  276   9.299   1.254   5.057  1.5574 -0.0622  0.0485
   20GLN     CA  277   9.130   1.142   5.140  0.5461 -0.0723 -0.3173
   20GLN     HA  278   9.051   1.202   5.187 -0.9636  0.8114 -3.6916
   20GLN     CB  279   9.081   1.137   4.996 -0.1751  0.0847 -0.0819
   20GLN    HB1  280   9.036   1.232   4.966 -1.0962  0.1080  1.2622
   20GLN    HB2  281   8.999   1.066   4.987  0.8025 -1.1554  0.4593
   20GLN     CG  282   9.183   1.083   4.896 -0.2905  0.1111 -0.2138
   20GLN    HG1  283   9.269   1.150   4.902  0.0564 -0.1842 -1.5746
   20GLN    HG2  284   9.215   0.981   4.915 -1.8183 -0.4078 -0.3037
   20GLN     CD  285   9.142   1.104   4.751 -0.7607  0.5140 -0.0272
   20GLN    OE1  286   9.164   1.209   4.691 -0.2658  0.2637 -0.2891
   20GLN    NE2  287   9.073   1.004   4.693 -0.1511 -0.1420  0.3611
   20GLN   HE21  288   9.058   0.911   4.729 -0.6675 -0.3285 -0.3205
   20GLN   HE22  289   9.047   1.024   4.598  0.7235  1.3724  0.4025
   20GLN      C  290   9.144   1.011   5.216 -0.2943  0.1560  0.2498
   20GLN      O  291   9.252   0.955   5.200 -0.3119  0.2534 -0.2474
   21PRO      N  292   9.045   0.960   5.289 -0.4420 -0.2727 -0.2419
   21PRO     CD  293   8.913   1.013   5.315 -0.3190  0.2120 -0.5921
   21PRO    HD1  294   8.932   1.112   5.356 -0.2423  0.5717 -1.4760
   21PRO    HD2  295   8.857   1.031   5.223 -0.1010  2.9900 -0.2564
   21PRO     CG  296   8.846   0.910   5.406 -0.1986  0.4922 -0.1801
   21PRO    HG1  297   8.791   0.847   5.336  0.8998 -0.7617  0.0487
   21PRO    HG2  298   8.778   0.957   5.477 -2.2047 -1.3304 -0.7673
   21PRO     CB  299   8.960   0.827   5.464 -0.4936  0.1406 -0.1001
   21PRO    HB1  300   9.008   0.880   5.546  0.3332  1.8528 -1.6163
   21PRO    HB2  301   8.926   0.728   5.494  1.3322 -0.1246  1.2718
   21PRO     CA  302   9.054   0.826   5.344 -0.0145 -0.0370  0.2747
   21PRO     HA  303   9.154   0.799   5.379  0.2583  1.1547  0.4557
   21PRO      C  304   9.013   0.725   5.238 -0.2923 -0.2093  0.5457
   21PRO      O  305   8.912   0.730   5.168  0.1501 -0.3206 -0.1219
   22GLY      N  306   9.101   0.632   5.201 -0.3672 -0.1812  0.2908
   22GLY      H  307   9.196   0.647   5.234 -0.1156 -0.3306 -0.3538
   22GLY     CA  308   9.083   0.531   5.099 -0.1577 -0.1434  0.2150
   22GLY    HA1  309   9.068   0.577   5.001  1.5681 -1.9481 -0.9872
   22GLY    HA2  310   9.177   0.479   5.082 -2.0141 -3.5572 -0.6106
   22GLY      C  311   8.975   0.430   5.135 -0.5383  0.2488  0.1883
   22GLY      O  312   8.922   0.421   5.245 -0.0454  0.3732  0.4361
   23GLN      N  313   8.928   0.348   5.040  0.2418  0.2395 -0.1935
   23GLN      H  314   8.974   0.354   4.950 -1.1116  1.5839 -0.8314
   23GLN     CA  315   8.816   0.257   5.046 -0.0049  0.5337 -0.3058
   23GLN     HA  316   8.762   0.273   5.139 -0.2161  0.4315 -0.4107
   23GLN     CB  317   8.722   0.277   4.928  0.4493  0.8172 -0.6236
   23GLN    HB1  318   8.636   0.212   4.948  0.2932  1.7084  2.0153
   23GLN    HB2  319   8.773   0.251   4.835 -0.1316  1.2720 -1.0861
   23GLN     CG  320   8.671   0.420   4.906  0.3550  0.7901 -0.5820
   23GLN    HG1  321   8.755   0.490   4.902  0.3716  0.7622 -0.7224
   23GLN    HG2  322   8.631   0.414   4.805 -0.4502  0.2131 -0.2415
   23GLN     CD  323   8.566   0.467   5.005  0.2115 -0.3289 -0.1787
   23GLN    OE1  324   8.523   0.392   5.092  0.4367 -0.4137 -0.1412
   23GLN    NE2  325   8.500   0.581   4.980 -0.4554 -0.7483 -0.3583
   23GLN   HE21  326   8.545   0.639   4.910  0.4151 -1.6498 -0.5660
   23GLN   HE22  327   8.442   0.617   5.054 -1.1576 -0.0817 -1.2064
   23GLN      C  328   8.859   0.111   5.047  0.0588  0.5540  0.0142
   23GLN      O  329   8.951   0.065   4.980 -0.3422  0.1305 -0.2456
   24GLY      N  330   8.775   0.030   5.112  0.5364  0.1405  0.1222
   24GLY      H  331   8.696   0.070   5.160  1.6359  1.0775  1.2242
   24GLY     CA  332   8.788  13.092   5.115 -0.0735  0.0597 -0.7619
   24GLY    HA1  333   8.785  13.057   5.012  0.5155  0.2186 -0.8385
   24GLY    HA2  334   8.889  13.065   5.147 -0.0098 -0.2989 -1.2659
   24GLY      C  335   8.693  13.018   5.208  0.4211  0.6034  0.1925
   24GLY      O  336   8.618  13.074   5.288  0.0123 -0.0777  0.2961
   25TYR      N  337   8.691  12.886   5.191 -0.1364  0.6089  0.2041
   25TYR      H  338   8.743  12.842   5.117 -2.2755 -1.1058 -0.3987
   25TYR     CA  339   8.605  12.798   5.268  0.0835  0.2856  0.0830
   25TYR     HA  340   8.512  12.847   5.298 -0.4119  0.1006 -1.0966
   25TYR     CB  341   8.565  12.686   5.173  0.7792 -0.0373  0.1686
   25TYR    HB1  342   8.504  12.723   5.090 -0.4527 -0.1584  1.0030
   25TYR    HB2  343   8.653  12.635   5.133  0.4068 -0.6370  0.1012
   25TYR     CG  344   8.478  12.577   5.230  0.3717  0.5950  0.7568
   25TYR    CD1  345   8.340  12.598   5.245  0.3169  0.4524  0.4563
   25TYR    HD1  346   8.296  12.688   5.207 -1.3441 -0.8771 -0.9078
   25TYR    CE1  347   8.257  12.500   5.301  0.6074  0.5019  0.9812
   25TYR    HE1  348   8.150  12.517   5.304  0.7291  1.4705  0.4481
   25TYR     CZ  349   8.318  12.382   5.347  0.2379 -0.1520 -0.1849
   25TYR     OH  350   8.234  12.291   5.402  0.1456  0.2213  0.2899
   25TYR     HH  351   8.286  12.215   5.427 -0.4269 -0.7279 -1.2888
   25TYR    CE2  352   8.458  12.361   5.341  0.2643  0.0337 -0.2073
   25TYR    HE2  353   8.502  12.273   5.384 -3.0991  0.2572  4.3884
   25TYR    CD2  354   8.537  12.461   5.281  0.2961  0.4535  0.5252
   25TYR    HD2  355   8.644  12.457   5.295  0.2184  0.2246  1.0810
   25TYR      C  356   8.675  12.741   5.391 -0.5792 -0.4779  0.1120
   25TYR      O  357   8.797  12.733   5.402 -0.4658 -0.1107 -0.7489
   26SER      N  358   8.598  12.705   5.494 -0.3547  0.4979  0.6273
   26SER      H  359   8.500  12.709   5.473 -0.5603 -0.3760  1.3319
   26SER     CA  360   8.648  12.647   5.617  0.5450 -0.1678 -0.0345
   26SER     HA  361   8.726  12.578   5.584  0.7725 -0.3616  0.8610
   26SER     CB  362   8.702  12.756   5.709  0.2071 -0.1082  0.0957
   26SER    HB1  363   8.721  12.702   5.802 -0.6991  1.1417  1.0482
   26SER    HB2  364   8.777  12.821   5.663 -1.2956  0.6402 -1.3871
   26SER     OG  365   8.602  12.845   5.753  0.5144  0.1528  0.2650
   26SER     HG  366   8.597  12.904   5.677  1.1850  1.9706  1.5571
   26SER      C  367   8.538  12.567   5.685  0.4241  0.2228  0.2349
   26SER      O  368   8.420  12.603   5.688  0.1658 -0.5781  0.1094
   27GLN      N  369   8.584  12.464   5.755  0.1555 -0.1784 -0.1716
   27GLN      H  370   8.676  12.426   5.739  0.4616  0.9804 -1.3169
   27GLN     CA  371   8.495  12.384   5.838 -0.0374 -0.1571 -0.3558
   27GLN     HA  372   8.417  12.443   5.885  1.0441  0.5660  0.6137
   27GLN     CB  373   8.426  12.281   5.749 -0.0618 -0.2486 -0.2306
   27GLN    HB1  374   8.367  12.220   5.817  2.7660  0.3500  3.0301
   27GLN    HB2  375   8.356  12.339   5.689 -2.4987  0.2901  2.8885
   27GLN     CG  376   8.520  12.187   5.674  0.3432 -0.4455  0.5121
   27GLN    HG1  377   8.597  12.141   5.735  1.9057  2.8766  1.2948
   27GLN    HG2  378   8.573  12.237   5.592 -0.2613 -0.9720 -0.2124
   27GLN     CD  379   8.432  12.077   5.617  0.0738 -0.0879  0.2340
   27GLN    OE1  380   8.401  12.086   5.499 -0.3872  0.1849  0.3683
   27GLN    NE2  381   8.406  11.971   5.694  0.6223 -0.4889 -0.1305
   27GLN   HE21  382   8.443  11.969   5.788  0.4282 -0.0135 -0.0434
   27GLN   HE22  383   8.337  11.907   5.657 -1.0722  0.5967  0.9889
   27GLN      C  384   8.568  12.308   5.949 -0.1123  0.2175 -0.0469
   27GLN      O  385   8.688  12.327   5.966 -0.0660 -0.0567 -0.0665
   28GLN      N  386   8.491  12.234   6.029 -0.1671  0.4580  0.1252
   28GLN      H  387   8.391  12.223   6.022 -0.0686 -0.2711 -0.2641
   28GLN     CA  388   8.554  12.141   6.121 -0.3332 -0.0620 -0.2825
   28GLN     HA  389   8.649  12.188   6.147 -0.6084  0.1093  0.4399
   28GLN     CB  390   8.468  12.136   6.247  0.1485 -0.0610  0.0494
   28GLN    HB1  391   8.366  12.164   6.222  0.2825 -0.5200 -1.0865
   28GLN    HB2  392   8.465  12.032   6.280 -1.3465 -0.4206 -1.0792
   28GLN     CG  393   8.520  12.235   6.350 -0.4662  0.2164  0.0993
   28GLN    HG1  394   8.627  12.213   6.357 -0.6342 -0.6861 -0.0535
   28GLN    HG2  395   8.508  12.339   6.323  1.8878  0.1364 -1.5503
   28GLN     CD  396   8.457  12.199   6.484 -0.2153  0.2398  0.2252
   28GLN    OE1  397   8.336  12.201   6.508 -0.3456  0.0286 -0.3980
   28GLN    NE2  398   8.539  12.153   6.579  0.2272  0.4065 -0.0759
   28GLN   HE21  399   8.637  12.145   6.555 -0.0831  1.7557 -2.0635
   28GLN   HE22  400   8.506  12.119   6.668  2.4947 -2.2247 -0.1050
   28GLN      C  401   8.576  12.001   6.064 -0.4604 -0.3027  0.2563
   28GLN      O  402   8.496  11.943   5.991 -0.1228  0.0977 -0.4468
   29SER      N  403   8.679  11.930   6.110 -0.5117 -0.1956  0.5378
   29SER      H  404   8.740  11.968   6.181  0.2045 -0.3234  0.0033
   29SER     CA  405   8.715  11.800   6.056  0.5506  0.1420  0.4198
   29SER     HA  406   8.700  11.803   5.948 -0.4219  0.1110  0.5527
   29SER     CB  407   8.859  11.761   6.087  0.7976  0.4883 -0.2715
   29SER    HB1  408   8.922  11.848   6.069 -1.1070  1.4760 -2.5485
   29SER    HB2  409   8.886  11.674   6.027 -1.9927 -0.9480  0.4011
   29SER     OG  410   8.868  11.735   6.226  0.1517  0.1897 -0.2857
   29SER     HG  411   8.947  11.684   6.242 -0.9272 -1.0051  1.6180
   29SER      C  412   8.621  11.692   6.108  0.4263  0.2385  0.3940
   29SER      O  413   8.623  11.579   6.061  0.3168  0.1852  0.5185
   30SER      N  414   8.528  11.728   6.197 -0.2018  0.2140 -0.2440
   30SER      H  415   8.524  11.815   6.249 -2.2687 -1.0590  1.8791
   30SER     CA  416   8.420  11.645   6.244 -0.1968  0.2353 -0.1978
   30SER     HA  417   8.454  11.542   6.259  1.8763  0.8734 -0.2684
   30SER     CB  418   8.383  11.696   6.383  0.0838 -0.0489 -0.0163
   30SER    HB1  419   8.298  11.645   6.428  0.1805  0.4041  0.6999
   30SER    HB2  420   8.470  11.689   6.449 -1.6236 -0.3850  2.3287
   30SER     OG  421   8.345  11.831   6.375  0.6138  0.1342  0.4913
   30SER     HG  422   8.343  11.865   6.465 -0.1537 -0.8657  0.8681
   30SER      C  423   8.298  11.642   6.153 -0.2801 -0.2676 -0.0732
   30SER      O  424   8.210  11.555   6.152 -0.3181 -0.2281 -0.2398
   31GLN      N  425   8.292  11.749   6.074 -0.5036  0.4040  0.8387
   31GLN      H  426   8.372  11.810   6.071 -0.7242  0.6852  0.5097
   31GLN     CA  427   8.193  11.779   5.972  0.4468  0.4851 -0.0751
   31GLN     HA  428   8.101  11.748   6.021  0.7092  0.7516  0.5958
   31GLN     CB  429   8.168  11.926   5.942  0.0543  0.2808 -0.7659
   31GLN    HB1  430   8.088  11.939   5.868 -1.4300  0.6143  0.8355
   31GLN    HB2  431   8.249  11.982   5.896  0.6681  0.1549  0.1421
   31GLN     CG  432   8.115  11.992   6.069 -0.4960 -0.1622 -0.7614
   31GLN    HG1  433   8.029  11.940   6.110 -0.8526  0.0290 -1.2558
   31GLN    HG2  434   8.199  11.989   6.139 -0.2762 -0.4359 -1.0341
   31GLN     CD  435   8.092  12.141   6.053  0.0954 -0.0197 -0.3220
   31GLN    OE1  436   8.168  12.204   5.979 -0.0387  0.1239 -0.3384
   31GLN    NE2  437   8.011  12.210   6.133  1.0861  0.4789  0.2684
   31GLN   HE21  438   8.025  12.310   6.131 -0.1827  0.7048  1.2900
   31GLN   HE22  439   7.959  12.166   6.208 -0.0742  1.8900  0.3574
   31GLN      C  440   8.215  11.700   5.844  0.0632  0.3686 -0.0711
   31GLN      O  441   8.331  11.678   5.807  0.0054 -0.0531 -0.0089
   32PRO      N  442   8.113  11.675   5.762  0.3907 -0.2721 -0.2911
   32PRO     CD  443   7.974  11.658   5.802  0.5735 -0.4653  0.2767
   32PRO    HD1  444   7.973  11.628   5.907  1.2478  0.2999  0.5140
   32PRO    HD2  445   7.922  11.753   5.794  1.1533 -0.2700 -1.6777
   32PRO     CG  446   7.912  11.562   5.701 -0.0305  0.2883 -0.0751
   32PRO    HG1  447   7.934  11.458   5.723  1.9200  1.1003  2.2439
   32PRO    HG2  448   7.805  11.583   5.701  0.1977  1.5446 -0.4173
   32PRO     CB  449   7.981  11.611   5.574 -0.2792 -0.1745 -0.3884
   32PRO    HB1  450   7.948  11.708   5.539  1.2118 -0.2202 -2.0686
   32PRO    HB2  451   7.992  11.544   5.489 -2.4717  0.9629 -1.6556
   32PRO     CA  452   8.124  11.628   5.626 -0.2820 -0.1287 -0.3964
   32PRO     HA  453   8.174  11.532   5.633 -1.2575 -0.5472  1.8163
   32PRO      C  454   8.204  11.724   5.539  0.2598 -0.0164  0.2267
   32PRO      O  455   8.191  11.845   5.552 -0.1032 -0.0553  0.2318
   33TYR      N  456   8.292  11.678   5.449  0.1236  0.1394  0.0160
   33TYR      H  457   8.304  11.578   5.448  0.8741  0.1961  1.5110
   33TYR     CA  458   8.389  11.761   5.380  0.3351  0.1944  0.3745
   33TYR     HA  459   8.412  11.851   5.436  1.0160  0.0207  0.3780
   33TYR     CB  460   8.519  11.683   5.357 -0.1905 -0.4818 -0.3892
   33TYR    HB1  461   8.511  11.612   5.275  0.4036 -0.5405 -0.3976
   33TYR    HB2  462   8.598  11.751   5.324 -0.2537  0.5923  1.5210
   33TYR     CG  463   8.560  11.612   5.484 -0.3479 -0.1254 -0.1356
   33TYR    CD1  464   8.623  11.678   5.590  0.0067 -0.4356 -0.1522
   33TYR    HD1  465   8.633  11.785   5.587 -0.0059 -0.4468 -0.6020
   33TYR    CE1  466   8.665  11.605   5.702  0.6127 -0.2320 -0.2417
   33TYR    HE1  467   8.704  11.649   5.793 -0.6505 -1.4585  0.9438
   33TYR     CZ  468   8.657  11.464   5.708  0.1246 -0.2027 -0.1852
   33TYR     OH  469   8.697  11.389   5.814 -0.0418 -0.1936 -0.1150
   33TYR     HH  470   8.718  11.448   5.887 -3.7334  0.5013  0.5635
   33TYR    CE2  471   8.608  11.393   5.596  0.2562 -0.0797 -0.3200
   33TYR    HE2  472   8.605  11.286   5.588  2.0704 -0.2081  0.2925
   33TYR    CD2  473   8.571  11.473   5.487  0.0875 -0.0998 -0.2755
   33TYR    HD2  474   8.542  11.416   5.400  1.4760  0.3387 -1.0491
   33TYR      C  475   8.332  11.817   5.250  0.1113  0.3654  0.5444
   33TYR      O  476   8.267  11.748   5.171  0.5522  0.4417  0.1121
   34GLY      N  477   8.368  11.943   5.226 -0.1261  0.4297  0.5233
   34GLY      H  478   8.428  11.993   5.290  0.0029  1.9218 -0.7200
   34GLY     CA  479   8.329  12.012   5.105 -0.0940 -0.0906  0.2124
   34GLY    HA1  480   8.341  11.949   5.017 -1.3976 -0.4995  0.3087
   34GLY    HA2  481   8.408  12.087   5.099 -0.4639  0.3570  0.8924
   34GLY      C  482   8.191  12.077   5.113 -0.0745 -0.0393  0.1405
   34GLY      O  483   8.108  12.037   5.194 -0.0247 -0.4270  0.0022
   35GLN      N  484   8.172  12.186   5.038 -0.7118 -0.4462 -0.2958
   35GLN      H  485   8.249  12.218   4.981  0.2208 -0.7240  0.7610
   35GLN     CA  486   8.064  12.280   5.058 -0.0635  0.2414  0.0089
   35GLN     HA  487   8.055  12.312   5.162  1.0419  0.0692  0.1668
   35GLN     CB  488   8.081  12.409   4.979 -0.0600  0.2037 -0.0519
   35GLN    HB1  489   8.072  12.406   4.870 -2.1685  0.2403  0.0787
   35GLN    HB2  490   8.184  12.444   4.994 -0.0734  0.9567 -1.4724
   35GLN     CG  491   7.986  12.519   5.025 -0.4597 -0.5042  0.8335
   35GLN    HG1  492   8.005  12.540   5.131 -0.6407  2.5731  0.3593
   35GLN    HG2  493   8.009  12.619   4.988 -0.6740 -0.4070  0.9662
   35GLN     CD  494   7.837  12.503   5.001 -0.3654 -0.2399  0.0638
   35GLN    OE1  495   7.799  12.475   4.887  0.1367 -0.3628 -0.0780
   35GLN    NE2  496   7.756  12.531   5.103  0.1743 -0.6677  0.6179
   35GLN   HE21  497   7.797  12.575   5.184  0.2761  0.9204 -0.2422
   35GLN   HE22  498   7.657  12.540   5.083 -0.2113  1.3848  2.9111
   35GLN      C  499   7.941  12.203   5.011  0.2125 -0.4333  0.3754
   35GLN      O  500   7.927  12.157   4.898 -0.2959  0.3371  0.1148
   36GLN      N  501   7.848  12.183   5.104 -0.3155  0.5961  0.0868
   36GLN      H  502   7.868  12.206   5.200 -2.3586  0.7127  0.5422
   36GLN     CA  503   7.714  12.136   5.074  0.0703 -0.4336 -0.0638
   36GLN     HA  504   7.693  12.146   4.967  0.6881  0.7933 -0.0893
   36GLN     CB  505   7.704  11.992   5.124  0.2381 -0.1870  0.6916
   36GLN    HB1  506   7.601  11.961   5.109 -0.0588  0.8910  0.3981
   36GLN    HB2  507   7.721  11.976   5.230  0.0047 -2.5952  0.4247
   36GLN     CG  508   7.801  11.890   5.065  0.4247  0.1382  0.4362
   36GLN    HG1  509   7.900  11.927   5.090  1.0841  0.3213 -2.0994
   36GLN    HG2  510   7.797  11.909   4.957 -1.1186  1.2890  0.6617
   36GLN     CD  511   7.791  11.741   5.093 -0.2757  0.0445 -0.2881
   36GLN    OE1  512   7.731  11.663   5.019 -1.0100 -0.1371  0.4878
   36GLN    NE2  513   7.837  11.694   5.209  0.4635  0.0841 -0.5601
   36GLN   HE21  514   7.865  11.761   5.279  0.9433 -1.8987  1.2506
   36GLN   HE22  515   7.812  11.601   5.239 -0.9952  1.4747  3.1304
   36GLN      C  516   7.610  12.225   5.140 -0.1103 -0.6830 -0.0113
   36GLN      O  517   7.534  12.291   5.070  0.1004  0.1650  0.5387
   37SER      N  518   7.603  12.258   5.269  0.0721  0.0368 -0.1837
   37SER      H  519   7.523  12.308   5.304  0.0881 -1.1422  1.6723
   37SER     CA  520   7.694  12.222   5.376 -0.2161 -0.1166  0.0110
   37SER     HA  521   7.767  12.150   5.337  0.3850  0.2683  0.4086
   37SER     CB  522   7.776  12.339   5.428  0.0034 -0.3456  0.1848
   37SER    HB1  523   7.803  12.325   5.533  0.5260  0.8368  0.2339
   37SER    HB2  524   7.709  12.425   5.420  1.1272  0.5822  0.2949
   37SER     OG  525   7.889  12.371   5.350 -0.6089 -0.1075 -0.6152
   37SER     HG  526   7.928  12.452   5.385 -1.0233 -0.9656  1.9941
   37SER      C  527   7.621  12.158   5.493 -0.4572 -0.1712 -0.1681
   37SER      O  528   7.500  12.173   5.506 -0.3478  0.4563  0.1450
   38TYR      N  529   7.689  12.077   5.575 -0.6705  0.0096  0.1905
   38TYR      H  530   7.790  12.081   5.567 -0.7372 -0.1056 -1.0006
   38TYR     CA  531   7.634  12.000   5.685 -0.3563 -0.0109  0.3336
   38TYR     HA  532   7.531  12.033   5.693 -0.4645 -0.8283  4.6562
   38TYR     CB  533   7.623  11.849   5.666  0.3826  0.0119 -0.3044
   38TYR    HB1  534   7.601  11.790   5.754  1.8378  0.7092  0.5857
   38TYR    HB2  535   7.726  11.822   5.641 -0.1481 -0.8696 -1.6539
   38TYR     CG  536   7.534  11.809   5.551  0.3903  0.6822 -0.5496
   38TYR    CD1  537   7.397  11.801   5.576  0.5473  0.6843  0.3257
   38TYR    HD1  538   7.361  11.819   5.676 -0.9117 -0.9901  0.1521
   38TYR    CE1  539   7.313  11.750   5.477  0.4930  0.0312  0.6981
   38TYR    HE1  540   7.205  11.748   5.481  0.4043  0.0126 -0.9037
   38TYR     CZ  541   7.363  11.715   5.350 -0.2983 -0.5714  0.5412
   38TYR     OH  542   7.280  11.693   5.244  0.2507  1.0139 -0.2578
   38TYR     HH  543   7.319  11.682   5.157  0.1179  2.9293 -0.5911
   38TYR    CE2  544   7.500  11.732   5.322 -0.4664 -0.4108 -0.2007
   38TYR    HE2  545   7.538  11.721   5.221 -0.1747 -0.8187 -0.0490
   38TYR    CD2  546   7.585  11.773   5.425 -0.1446 -0.4033 -0.4669
   38TYR    HD2  547   7.692  11.784   5.413 -0.3343  0.8771 -1.2275
   38TYR      C  548   7.698  12.034   5.819 -0.1046 -0.0226  0.2175
   38TYR      O  549   7.796  12.107   5.831 -0.0525 -0.0769  0.1211
   39SER      N  550   7.645  11.978   5.928 -0.2282 -0.0152  0.1612
   39SER      H  551   7.566  11.915   5.929  1.3887 -2.1358  1.0700
   39SER     CA  552   7.685  12.006   6.065  0.1231  0.0938  0.0374
   39SER     HA  553   7.793  11.997   6.066  0.0019 -1.7401 -0.4205
   39SER     CB  554   7.634  12.146   6.097 -0.3704  0.1787 -1.0464
   39SER    HB1  555   7.538  12.165   6.049  0.0436  1.8787 -1.2870
   39SER    HB2  556   7.632  12.152   6.206  0.8710  1.6369 -1.0594
   39SER     OG  557   7.726  12.250   6.070  0.6765 -0.4029  0.1569
   39SER     HG  558   7.766  12.230   5.985 -0.1248  1.3744 -0.7001
   39SER      C  559   7.625  11.901   6.157 -0.2413 -0.4636 -0.8200
   39SER      O  560   7.525  11.837   6.124 -0.7471  0.3172 -0.8316
   40GLY      N  561   7.684  11.874   6.273 -0.1917  0.1359 -0.7016
   40GLY      H  562   7.760  11.934   6.302 -0.0477  0.6465 -2.0789
   40GLY     CA  563   7.625  11.785   6.371 -0.2260  0.7511 -0.1529
   40GLY    HA1  564   7.621  11.683   6.331  2.5730  1.0240 -1.3736
   40GLY    HA2  565   7.686  11.773   6.460  0.7537  1.0235 -0.7771
   40GLY      C  566   7.487  11.829   6.419 -0.2086 -0.0025  0.6169
   40GLY      O  567   7.469  11.950   6.433  0.5812  0.2469 -0.3644
   41TYR      N  568   7.394  11.735   6.434 -0.1959 -0.2677 -0.8922
   41TYR      H  569   7.414  11.638   6.414 -1.8740 -0.3995 -2.1781
   41TYR     CA  570   7.257  11.762   6.474  0.0586 -0.2646 -0.0126
   41TYR     HA  571   7.215  11.828   6.398  0.7659 -0.2645 -0.4138
   41TYR     CB  572   7.177  11.633   6.488 -0.1242 -0.1066  0.3991
   41TYR    HB1  573   7.219  11.585   6.576  0.9070  1.2325  0.6619
   41TYR    HB2  574   7.214  11.580   6.400  0.0127  0.1152  0.3205
   41TYR     CG  575   7.026  11.645   6.497 -0.1675 -0.1326 -0.2564
   41TYR    CD1  576   6.949  11.656   6.381  0.1075 -0.8027 -0.5070
   41TYR    HD1  577   6.996  11.663   6.283 -0.9667  0.8910 -0.9333
   41TYR    CE1  578   6.809  11.664   6.383  0.1667  0.1731  0.2619
   41TYR    HE1  579   6.748  11.678   6.296  1.1880 -1.5638 -0.7891
   41TYR     CZ  580   6.754  11.648   6.512 -0.0864 -0.6782  0.0527
   41TYR     OH  581   6.619  11.656   6.528  0.0473  0.2510  0.7376
   41TYR     HH  582   6.574  11.684   6.447 -2.2017 -1.6535  1.2187
   41TYR    CE2  583   6.827  11.622   6.629 -0.3574 -0.0795  0.3577
   41TYR    HE2  584   6.773  11.605   6.721  0.2922 -1.6837  0.4833
   41TYR    CD2  585   6.967  11.616   6.620 -0.3947 -0.0048 -0.3351
   41TYR    HD2  586   7.029  11.591   6.705 -0.2700 -1.7771 -0.9042
   41TYR      C  587   7.250  11.837   6.606  0.2396  0.6202 -0.4979
   41TYR      O  588   7.324  11.802   6.698 -0.1295  0.2260 -0.3510
   42SER      N  589   7.159  11.934   6.624 -0.3232 -0.0335  0.2472
   42SER      H  590   7.097  11.953   6.547 -1.7529  0.1044  1.3958
   42SER     CA  591   7.158  12.028   6.735  0.3947  0.2870 -0.0121
   42SER     HA  592   7.261  12.047   6.765  0.0763 -0.3108  1.5453
   42SER     CB  593   7.096  12.163   6.703 -0.1791  0.0668  0.1661
   42SER    HB1  594   6.989  12.156   6.685 -0.6184  0.7577  2.1778
   42SER    HB2  595   7.106  12.223   6.794 -0.1842 -1.2844  1.0913
   42SER     OG  596   7.154  12.223   6.589  0.5517 -0.3529  0.3086
   42SER     HG  597   7.119  12.173   6.515  1.4310  0.0124 -0.3615
   42SER      C  598   7.095  11.974   6.862  0.2094  0.0721 -0.1935
   42SER      O  599   6.998  11.900   6.855 -0.0891  0.3555  0.7898
   43GLN      N  600   7.167  12.004   6.971  0.0049  0.0329 -0.0474
   43GLN      H  601   7.242  12.071   6.962  0.1801 -0.3283 -1.5668
   43GLN     CA  602   7.122  11.973   7.105  0.2451 -0.1525 -0.0107
   43GLN     HA  603   7.014  11.984   7.108  0.0988 -1.3495 -0.5324
   43GLN     CB  604   7.167  11.835   7.153  0.8631 -0.1088 -0.4417
   43GLN    HB1  605   7.165  11.828   7.262  2.8017 -1.6671 -0.4522
   43GLN    HB2  606   7.274  11.833   7.136  1.1728 -2.0698  1.2898
   43GLN     CG  607   7.092  11.716   7.094  0.6474 -0.0098 -0.3716
   43GLN    HG1  608   7.135  11.625   7.136 -1.0090 -2.3542 -3.3231
   43GLN    HG2  609   7.107  11.710   6.986 -2.7575  2.9133 -1.1860
   43GLN     CD  610   6.946  11.712   7.135  0.5709 -0.5038 -0.6867
   43GLN    OE1  611   6.918  11.676   7.249  0.1890  0.4667 -0.4640
   43GLN    NE2  612   6.859  11.771   7.051  0.1337 -0.3134 -0.1051
   43GLN   HE21  613   6.889  11.811   6.963 -3.6387  2.1152 -0.4942
   43GLN   HE22  614   6.763  11.782   7.080  0.4106  0.4365  0.5856
   43GLN      C  615   7.161  12.091   7.194 -0.3755  0.0984 -0.0707
   43GLN      O  616   7.275  12.136   7.202 -0.5762  0.4637  0.8942
   44SER      N  617   7.069  12.135   7.280  0.0458  0.0109  0.4260
   44SER      H  618   6.979  12.090   7.267 -0.3493  1.1376 -0.9558
   44SER     CA  619   7.083  12.242   7.376 -0.0710  0.3788  0.0369
   44SER     HA  620   7.170  12.305   7.360  0.1510  0.5097  1.5525
   44SER     CB  621   6.957  12.327   7.361 -0.2992 -0.0068 -0.2384
   44SER    HB1  622   6.953  12.416   7.424  0.8693 -1.8370  2.6437
   44SER    HB2  623   6.878  12.261   7.396  0.5896 -0.5118  0.8967
   44SER     OG  624   6.932  12.365   7.227 -0.1854  0.6091 -0.0868
   44SER     HG  625   6.874  12.297   7.193  0.0080  0.1197  0.5202
   44SER      C  626   7.114  12.198   7.519  0.0017 -0.0574 -0.1114
   44SER      O  627   7.101  12.079   7.546  0.1660  0.0547  0.4734
   45THR      N  628   7.146  12.289   7.611 -0.1631 -0.1638  0.0511
   45THR      H  629   7.140  12.386   7.582  0.2164 -0.4061 -0.8708
   45THR     CA  630   7.179  12.258   7.748 -0.3211 -0.0722  0.1106
   45THR     HA  631   7.241  12.169   7.740 -0.4959 -0.3825  1.7164
   45THR     CB  632   7.256  12.369   7.820  0.0954 -0.1660 -0.1861
   45THR     HB  633   7.206  12.464   7.835  0.3527  0.2141 -1.6104
   45THR    CG2  634   7.299  12.317   7.957  0.7087 -0.1284 -0.3632
   45THR   HG21  635   7.397  12.353   7.987  0.3434  0.6353 -0.0715
   45THR   HG22  636   7.297  12.208   7.959 -0.7174 -0.1107  1.1788
   45THR   HG23  637   7.223  12.342   8.031 -1.5997 -2.4263 -1.8134
   45THR    OG1  638   7.371  12.391   7.742  0.1894 -0.2464 -0.0726
   45THR    HG1  639   7.397  12.483   7.745  0.1244 -0.2502  2.3082
   45THR      C  640   7.051  12.212   7.816 -0.4294 -0.3818 -0.3008
   45THR      O  641   7.048  12.113   7.889 -0.1970  0.0693  0.3235
   46ASP      N  642   6.936  12.278   7.802 -0.1078  0.4341  0.7627
   46ASP      H  643   6.942  12.369   7.759 -0.9281  0.2423  0.2219
   46ASP     CA  644   6.808  12.220   7.840 -0.1613  0.0529  0.0183
   46ASP     HA  645   6.815  12.172   7.937 -2.7085  0.4492  0.4561
   46ASP     CB  646   6.703  12.329   7.859 -0.2732 -0.0808  0.1542
   46ASP    HB1  647   6.670  12.377   7.767 -1.3345  2.1247  1.5822
   46ASP    HB2  648   6.764  12.408   7.903 -0.5772  0.6670 -0.7380
   46ASP     CG  649   6.584  12.287   7.945 -0.0568 -0.4729  0.2653
   46ASP    OD1  650   6.512  12.191   7.912 -0.2803 -0.1606 -0.1777
   46ASP    OD2  651   6.563  12.357   8.046 -0.1611  0.2125 -0.2237
   46ASP      C  652   6.766  12.123   7.731 -0.0619 -0.1528  0.1636
   46ASP      O  653   6.765  12.148   7.611  0.0116  0.4345  0.2854
   47THR      N  654   6.715  12.003   7.763 -0.6439  0.1633  0.4289
   47THR      H  655   6.717  11.989   7.863  0.0878  1.3211  0.5997
   47THR     CA  656   6.678  11.895   7.675 -0.3490  0.3052  0.1323
   47THR     HA  657   6.759  11.883   7.602 -0.2648  1.3615  0.0376
   47THR     CB  658   6.666  11.760   7.745 -0.2412  0.1758 -0.0958
   47THR     HB  659   6.636  11.684   7.673  0.6169 -0.9942  0.7339
   47THR    CG2  660   6.798  11.712   7.806 -0.2347  0.2723 -0.0357
   47THR   HG21  661   6.874  11.729   7.730  1.3407  1.4568  1.7125
   47THR   HG22  662   6.787  11.604   7.816  0.3891  0.0086 -1.9164
   47THR   HG23  663   6.815  11.765   7.900 -0.0742 -1.6151  1.0685
   47THR    OG1  664   6.580  11.761   7.856  0.2082 -0.4261  0.2690
   47THR    HG1  665   6.561  11.673   7.889  0.2035 -0.7554 -0.5827
   47THR      C  666   6.546  11.906   7.601  0.0090  0.2844 -0.5233
   47THR      O  667   6.511  11.835   7.507 -0.5802  0.4840 -0.4619
   48SER      N  668   6.461  11.999   7.645  0.1283  0.2700 -0.2623
   48SER      H  669   6.496  12.050   7.725  1.0160 -0.5792 -0.0918
   48SER     CA  670   6.327  12.033   7.601  0.0991  0.6047  0.0769
   48SER     HA  671   6.301  11.976   7.511 -0.9077 -0.1278  0.8103
   48SER     CB  672   6.231  11.969   7.700  0.1545  0.1120 -0.1830
   48SER    HB1  673   6.230  12.021   7.796 -0.6735 -0.4559  0.1355
   48SER    HB2  674   6.132  11.980   7.655 -0.0804 -0.8159  0.0958
   48SER     OG  675   6.244  11.831   7.723  0.2722  0.1427 -0.0601
   48SER     HG  676   6.245  11.815   7.817 -0.9268  1.9710  0.2967
   48SER      C  677   6.302  12.182   7.580 -0.5975  0.4448 -0.2722
   48SER      O  678   6.378  12.272   7.614  0.1247 -0.3181  0.1723
   49GLY      N  679   6.198  12.206   7.501 -0.6434 -0.0786 -0.3780
   49GLY      H  680   6.160  12.123   7.459 -0.1641 -0.2046 -0.5687
   49GLY     CA  681   6.153  12.336   7.454  0.0373  0.3712  0.2030
   49GLY    HA1  682   6.163  12.411   7.532  0.3102  1.2823 -0.6804
   49GLY    HA2  683   6.046  12.341   7.438  0.1993  0.9068 -0.8340
   49GLY      C  684   6.234  12.387   7.335  0.3982  0.0539  0.3092
   49GLY      O  685   6.310  12.317   7.267  0.3346  0.1398  0.1484
   50TYR      N  686   6.213  12.514   7.301  0.0707 -0.1316 -0.2063
   50TYR      H  687   6.136  12.567   7.339  0.3024  2.2344 -2.7052
   50TYR     CA  688   6.275  12.579   7.187 -0.1039  0.2285 -0.0966
   50TYR     HA  689   6.259  12.514   7.101  0.8536 -0.2883  0.1099
   50TYR     CB  690   6.210  12.717   7.173 -0.4306  0.0627 -0.2132
   50TYR    HB1  691   6.106  12.712   7.207 -0.2151  0.0864  0.4532
   50TYR    HB2  692   6.246  12.789   7.246  0.3582 -0.7552  0.2220
   50TYR     CG  693   6.227  12.783   7.038  0.0385  0.0044 -0.1831
   50TYR    CD1  694   6.326  12.879   7.014 -0.0534  0.1146 -0.1184
   50TYR    HD1  695   6.395  12.917   7.088  0.6412  0.0213 -0.7121
   50TYR    CE1  696   6.332  12.935   6.886 -0.1831  0.4448  0.0175
   50TYR    HE1  697   6.399  13.015   6.856  0.1959  0.2394  0.3201
   50TYR     CZ  698   6.242  12.897   6.784 -0.1794  0.2827  0.0742
   50TYR     OH  699   6.244  12.947   6.656  0.6133  0.5925  0.1972
   50TYR     HH  700   6.172  12.912   6.603  1.3769  1.1243 -1.2358
   50TYR    CE2  701   6.147  12.796   6.808  1.2474 -1.2143 -0.3771
   50TYR    HE2  702   6.081  12.773   6.726  1.6853 -0.5196 -0.9383
   50TYR    CD2  703   6.145  12.738   6.935 -0.6064  0.1535  0.2594
   50TYR    HD2  704   6.075  12.657   6.953  0.3880 -1.2648 -1.7421
   50TYR      C  705   6.426  12.591   7.201 -0.1323  0.6127 -0.0966
   50TYR      O  706   6.474  12.665   7.286 -0.3667 -0.1768  0.7420
   51GLY      N  707   6.501  12.519   7.118 -0.4438 -0.0040  0.1506
   51GLY      H  708   6.454  12.466   7.045  1.5013 -1.0584 -0.4251
   51GLY     CA  709   6.644  12.497   7.115 -0.4658 -0.0858 -0.4126
   51GLY    HA1  710   6.661  12.421   7.039  0.6221  0.0458 -0.3250
   51GLY    HA2  711   6.673  12.449   7.208  0.7126  0.4576 -0.4827
   51GLY      C  712   6.721  12.625   7.086 -0.2485 -0.0606  0.2633
   51GLY      O  713   6.670  12.724   7.033 -0.2066 -0.0372  0.2663
   52GLN      N  714   6.848  12.628   7.128 -0.4825 -0.3167  1.0109
   52GLN      H  715   6.889  12.544   7.166  2.3703 -0.1274 -1.2514
   52GLN     CA  716   6.937  12.738   7.095 -0.1196 -0.8769  0.0804
   52GLN     HA  717   6.894  12.826   7.141  0.8897 -0.3184 -0.0328
   52GLN     CB  718   7.073  12.722   7.163 -0.1982 -0.5582  0.3116
   52GLN    HB1  719   7.119  12.633   7.120  1.1058 -1.1955  2.8182
   52GLN    HB2  720   7.146  12.795   7.128  1.6766 -2.0255  1.0269
   52GLN     CG  721   7.069  12.708   7.315  0.6726  0.0354  0.3937
   52GLN    HG1  722   7.069  12.806   7.362 -0.9156  0.9841 -1.4367
   52GLN    HG2  723   6.980  12.658   7.352  0.2062  0.9947  0.5919
   52GLN     CD  724   7.173  12.610   7.367  0.4579 -0.3440  0.1088
   52GLN    OE1  725   7.250  12.544   7.297 -0.2004 -0.1414 -0.8275
   52GLN    NE2  726   7.184  12.597   7.499  0.1630 -0.8503  0.0874
   52GLN   HE21  727   7.273  12.554   7.520  0.9229  0.3539 -0.5666
   52GLN   HE22  728   7.132  12.654   7.564 -0.2675 -0.0214 -0.9487
   52GLN      C  729   6.947  12.756   6.944 -0.1555 -0.1052  0.1669
   52GLN      O  730   6.953  12.665   6.862 -0.3528 -0.2934  0.3596
   53SER      N  731   6.962  12.883   6.906  0.2171 -0.1941  0.0134
   53SER      H  732   6.967  12.946   6.985  1.2675 -0.1395 -0.0798
   53SER     CA  733   7.001  12.932   6.776 -0.1857 -0.5130 -0.2275
   53SER     HA  734   6.953  12.876   6.695  0.2516 -0.1073 -0.7757
   53SER     CB  735   6.959  13.078   6.760 -0.8246 -0.5683  0.8316
   53SER    HB1  736   6.986  13.109   6.659  0.6760 -1.6269  0.8649
   53SER    HB2  737   6.852  13.090   6.772 -0.5773  1.1332  1.6273
   53SER     OG  738   7.020  13.167   6.851 -0.4608 -0.2137  0.2513
   53SER     HG  739   6.976  13.157   6.936 -1.1600 -1.3133 -0.2078
   53SER      C  740   7.151  12.928   6.752 -0.1226  0.2660  0.0181
   53SER      O  741   7.230  12.924   6.845 -0.1130 -0.0109 -0.0002
   54SER      N  742   7.189  12.941   6.624 -0.1547  0.0216 -0.0169
   54SER      H  743   7.115  12.959   6.557 -0.4546  0.4812  0.4235
   54SER     CA  744   7.327  12.965   6.589 -0.1053 -0.1008  0.0936
   54SER     HA  745   7.397  12.994   6.667 -0.9372 -0.1885  0.8835
   54SER     CB  746   7.400  12.840   6.541  0.2749  0.1126  0.1142
   54SER    HB1  747   7.401  12.829   6.433 -1.5979 -1.0203  0.1688
   54SER    HB2  748   7.353  12.749   6.579  0.7014 -0.3051 -0.3311
   54SER     OG  749   7.535  12.838   6.583  0.1808 -0.5786  0.3935
   54SER     HG  750   7.542  12.772   6.653 -2.6349  0.3098  1.6555
   54SER      C  751   7.336  13.068   6.477 -0.2693 -0.1678  0.0180
   54SER      O  752   7.235  13.100   6.415 -0.0706  0.2135 -0.1073
   55TYR      N  753   7.455  13.124   6.455 -0.2650 -0.2625 -0.2029
   55TYR      H  754   7.534  13.079   6.499 -0.3488 -0.8730 -0.6629
   55TYR     CA  755   7.490  13.201   6.337 -0.0377  0.2034  0.1685
   55TYR     HA  756   7.445  13.161   6.247 -0.3579 -0.6555  0.6974
   55TYR     CB  757   7.436   0.136   6.349  0.1313  0.2949 -0.1369
   55TYR    HB1  758   7.481   0.166   6.444  0.9740 -1.3409  0.0114
   55TYR    HB2  759   7.328   0.127   6.359  0.1238  0.9805  0.5358
   55TYR     CG  760   7.474   0.239   6.245  0.2935  0.6892  0.3036
   55TYR    CD1  761   7.548   0.352   6.280  0.6554  0.4586  0.2919
   55TYR    HD1  762   7.584   0.365   6.381  1.4302 -1.5188  0.3171
   55TYR    CE1  763   7.585   0.443   6.180 -0.1278  0.3860 -0.0648
   55TYR    HE1  764   7.645   0.529   6.204  0.5358  0.0779 -0.6035
   55TYR     CZ  765   7.546   0.418   6.047 -0.1899  0.0932  0.0080
   55TYR     OH  766   7.594   0.492   5.943 -0.3515 -0.8719 -0.7705
   55TYR     HH  767   7.658   0.556   5.975 -0.9094 -0.5037 -0.3714
   55TYR    CE2  768   7.468   0.306   6.013  0.5294 -0.4009 -0.0327
   55TYR    HE2  769   7.440   0.296   5.910  2.7922  0.1356 -0.7454
   55TYR    CD2  770   7.429   0.216   6.114 -0.2472  0.5343  0.5142
   55TYR    HD2  771   7.371   0.129   6.090  0.8640 -0.1746  0.3349
   55TYR      C  772   7.642  13.202   6.321 -0.0595  0.2701 -0.0346
   55TYR      O  773   7.716  13.206   6.420 -0.3234  0.0863  0.1742
   56SER      N  774   7.693   0.002   6.198  0.4554 -0.4511  0.1360
   56SER      H  775   7.627  13.184   6.126 -0.4040 -0.2569  0.8302
   56SER     CA  776   7.832  13.204   6.161  0.3188 -0.3098 -0.3931
   56SER     HA  777   7.866   0.099   6.182  1.0661 -0.4818 -0.7348
   56SER     CB  778   7.840  13.180   6.010  0.0276 -0.8800 -0.3183
   56SER    HB1  779   7.800  13.079   6.000 -0.8133 -0.5308 -0.6359
   56SER    HB2  780   7.946  13.181   5.987 -0.3798  1.6510 -2.6038
   56SER     OG  781   7.787   0.071   5.924  0.2509 -0.5864 -0.1239
   56SER     HG  782   7.692   0.079   5.936  0.0570  1.8663 -2.2907
   56SER      C  783   7.913  13.088   6.216 -0.1992 -0.5763 -0.1934
   56SER      O  784   7.854  12.987   6.253 -0.1048 -0.5368  0.0717
   57SER      N  785   8.043  13.117   6.221 -0.3015 -0.1017 -0.2381
   57SER      H  786   8.069  13.204   6.176  0.3581 -0.0734  0.1790
   57SER     CA  787   8.145  13.014   6.233  0.0890  0.3238  0.1314
   57SER     HA  788   8.099  12.915   6.240 -2.1328  1.2344 -0.5426
   57SER     CB  789   8.219  13.007   6.100  0.4050 -0.0233  0.3252
   57SER    HB1  790   8.265  13.101   6.072  1.8693 -0.7050  0.3554
   57SER    HB2  791   8.297  12.931   6.101 -1.5404 -2.2945 -2.7647
   57SER     OG  792   8.131  12.974   5.996  0.4655 -0.3319  0.3693
   57SER     HG  793   8.181  12.943   5.920 -0.5951  1.4783 -1.1737
   57SER      C  794   8.252  13.043   6.337  0.3644 -0.1140 -0.0277
   57SER      O  795   8.299  12.945   6.393 -0.1579 -0.4190 -0.1230
   58TYR      N  796   8.286  13.169   6.364 -0.1216 -0.0383  0.2399
   58TYR      H  797   8.232   0.034   6.318  0.3002 -0.5069 -1.0088
   58TYR     CA  798   8.386   0.003   6.461 -0.0876  0.2427  0.0914
   58TYR     HA  799   8.476  13.153   6.440  1.7168  2.6408  0.9135
   58TYR     CB  800   8.407   0.154   6.461 -0.0268  0.2335  0.1163
   58TYR    HB1  801   8.306   0.190   6.480 -0.0446 -0.6292  1.9111
   58TYR    HB2  802   8.464   0.180   6.551 -1.1263 -1.5618  1.4090
   58TYR     CG  803   8.476   0.213   6.340 -0.2726  0.2950  0.0055
   58TYR    CD1  804   8.417   0.320   6.272  0.1096  0.7355  0.3663
   58TYR    HD1  805   8.313   0.341   6.292 -0.9375 -1.1461 -2.5035
   58TYR    CE1  806   8.478   0.391   6.168 -0.1574 -0.3161 -0.5204
   58TYR    HE1  807   8.433   0.474   6.115  1.8881  0.6249 -0.8574
   58TYR     CZ  808   8.607   0.352   6.129  0.1280  0.2613 -0.1611
   58TYR     OH  809   8.678   0.434   6.045  0.2372  0.2446 -0.0852
   58TYR     HH  810   8.768   0.404   6.033 -0.5995 -2.3557 -0.5778
   58TYR    CE2  811   8.664   0.243   6.197 -0.4782  0.0926  0.0804
   58TYR    HE2  812   8.767   0.216   6.175  0.3529 -0.1673  3.5987
   58TYR    CD2  813   8.607   0.177   6.307 -0.5357 -0.4396 -0.2673
   58TYR    HD2  814   8.660   0.105   6.367 -0.5145  0.0743  0.3353
   58TYR      C  815   8.341  13.177   6.603  0.1199 -0.0059  0.1021
   58TYR      O  816   8.219  13.169   6.621  0.1454  0.3433  0.4427
   59GLY      N  817   8.430  13.169   6.702 -0.0084  0.7540  0.2824
   59GLY      H  818   8.527  13.182   6.680 -0.5246  0.7056 -2.3405
   59GLY     CA  819   8.400  13.152   6.843  0.2177 -0.1860  0.2217
   59GLY    HA1  820   8.465   0.005   6.906 -0.1963  1.9505 -1.2918
   59GLY    HA2  821   8.304  13.202   6.857 -0.0812 -1.2331  2.3142
   59GLY      C  822   8.388  13.008   6.891  0.0522 -0.1576  0.2685
   59GLY      O  823   8.484  12.939   6.857 -0.1373 -0.1272 -0.3554
   60GLN      N  824   8.278  12.972   6.957 -0.3008  0.3177 -0.0523
   60GLN      H  825   8.205  13.039   6.977 -0.7139 -0.4487  1.1164
   60GLN     CA  826   8.262  12.840   7.015 -0.3499  0.3056 -0.0929
   60GLN     HA  827   8.356  12.785   7.009  0.6139  1.8949 -0.0765
   60GLN     CB  828   8.219  12.852   7.161 -0.1783  0.3554 -0.0464
   60GLN    HB1  829   8.122  12.901   7.155 -0.7631 -0.9226 -2.2141
   60GLN    HB2  830   8.197  12.753   7.202 -1.3441  0.8803  0.6409
   60GLN     CG  831   8.312  12.928   7.256 -0.0152 -0.1107  0.1749
   60GLN    HG1  832   8.358  13.009   7.199  0.2833 -0.2190  0.2654
   60GLN    HG2  833   8.387  12.855   7.283  1.1781  0.6228 -1.0275
   60GLN     CD  834   8.248  12.992   7.378 -0.2107  0.5399 -0.2569
   60GLN    OE1  835   8.128  12.996   7.405 -0.2374  0.0698 -0.2917
   60GLN    NE2  836   8.330  13.054   7.463  0.4606 -0.2333 -0.3220
   60GLN   HE21  837   8.275  13.078   7.545  0.4201 -1.8475  0.1587
   60GLN   HE22  838   8.427  13.030   7.455  0.6425  0.8979 -1.9441
   60GLN      C  839   8.150  12.764   6.946 -0.0498  0.0331 -0.2822
   60GLN      O  840   8.050  12.823   6.904  0.0131  0.1308 -0.2987
   61SER      N  841   8.166  12.632   6.944  0.0302  0.0277  0.4680
   61SER      H  842   8.239  12.586   6.997  1.2158  1.6310  0.2957
   61SER     CA  843   8.064  12.538   6.899  0.4943 -0.2135 -0.1044
   61SER     HA  844   7.994  12.602   6.846 -0.0400 -0.5035  0.2492
   61SER     CB  845   8.124  12.438   6.801 -0.2331 -0.9764  0.2187
   61SER    HB1  846   8.220  12.398   6.834  0.0597 -1.0844 -0.7360
   61SER    HB2  847   8.047  12.365   6.775 -0.7324 -0.0962 -0.8880
   61SER     OG  848   8.152  12.517   6.687 -0.2885  0.3719  1.1175
   61SER     HG  849   8.133  12.610   6.700  1.2159  0.7133  1.0793
   61SER      C  850   7.985  12.473   7.011  0.4608  0.3078  0.1803
   61SER      O  851   8.052  12.424   7.102  0.5697  0.1771  0.0302
   62GLN      N  852   7.854  12.453   6.994  0.4408 -0.0818  0.7465
   62GLN      H  853   7.815  12.480   6.905 -1.1256 -0.9923  1.1153
   62GLN     CA  854   7.766  12.389   7.089 -0.3111 -0.2491 -0.0478
   62GLN     HA  855   7.796  12.420   7.189  1.1306 -1.0663 -0.2005
   62GLN     CB  856   7.619  12.420   7.059 -0.2018 -0.3234 -0.6651
   62GLN    HB1  857   7.568  12.357   7.132  3.4885 -0.1309  2.4316
   62GLN    HB2  858   7.603  12.381   6.958  1.7845 -1.8995 -0.4481
   62GLN     CG  859   7.581  12.565   7.083  0.0010 -0.3829  0.0410
   62GLN    HG1  860   7.653  12.641   7.051 -0.0407 -0.9116 -1.3518
   62GLN    HG2  861   7.486  12.584   7.033  0.8406  0.1274 -1.4295
   62GLN     CD  862   7.542  12.605   7.225  0.0619  0.4295 -0.1637
   62GLN    OE1  863   7.554  12.521   7.313  0.1691  0.6707  0.0513
   62GLN    NE2  864   7.507  12.731   7.250 -0.2216  0.3415 -0.1115
   62GLN   HE21  865   7.510  12.807   7.183 -1.1226 -0.0778 -0.6523
   62GLN   HE22  866   7.508  12.759   7.347  1.2037  0.6209 -0.1870
   62GLN      C  867   7.793  12.240   7.094  0.1813 -0.1443  0.4892
   62GLN      O  868   7.858  12.184   7.006  0.1710  0.5683  0.0224
   63ASN      N  869   7.730  12.171   7.190 -0.8871  0.3112  0.1275
   63ASN      H  870   7.673  12.224   7.254  0.9778  0.3169  1.9168
   63ASN     CA  871   7.719  12.027   7.190  0.0549  0.2306 -0.3166
   63ASN     HA  872   7.819  11.986   7.172  0.6117  1.6960 -0.7347
   63ASN     CB  873   7.673  12.000   7.333 -0.2342  0.1517 -0.4255
   63ASN    HB1  874   7.564  12.011   7.330 -0.3990 -1.3578 -1.1238
   63ASN    HB2  875   7.724  12.061   7.407 -0.1116 -1.7050  1.0941
   63ASN     CG  876   7.693  11.854   7.371 -0.0147  0.2831 -0.0321
   63ASN    OD1  877   7.727  11.768   7.289 -0.2773  0.4045 -0.2702
   63ASN    ND2  878   7.661  11.811   7.493  0.3986 -0.1590 -0.0742
   63ASN   HD21  879   7.609  11.864   7.562  0.2597 -1.3888  0.7986
   63ASN   HD22  880   7.664  11.710   7.496 -3.1387 -0.6497 -3.7508
   63ASN      C  881   7.617  11.980   7.088  0.2145 -0.0841 -0.3344
   63ASN      O  882   7.534  12.055   7.037 -0.0431 -0.2577 -0.1738
   64THR      N  883   7.632  11.856   7.042  0.6818 -0.0870 -0.1728
   64THR      H  884   7.687  11.792   7.098 -1.9513 -1.9007  0.5382
   64THR     CA  885   7.555  11.794   6.936  0.6269 -0.2668 -0.0291
   64THR     HA  886   7.469  11.858   6.916  0.3367  0.0349  2.0275
   64THR     CB  887   7.623  11.774   6.800 -0.0414  0.0447 -0.4142
   64THR     HB  888   7.550  11.751   6.722  0.2770  0.2249 -0.7618
   64THR    CG2  889   7.702  11.894   6.751  0.2931  0.0320  0.0815
   64THR   HG21  890   7.641  11.985   6.753 -0.8781 -0.7341  2.4244
   64THR   HG22  891   7.734  11.873   6.649  0.9255  2.4450 -0.2936
   64THR   HG23  892   7.781  11.917   6.822  0.7335 -1.5727  0.1353
   64THR    OG1  893   7.712  11.665   6.815  0.2025  0.2954 -0.0250
   64THR    HG1  894   7.713  11.634   6.724  0.2462 -0.3538  0.1967
   64THR      C  895   7.483  11.669   6.983 -0.2945  0.1136 -0.4119
   64THR      O  896   7.524  11.601   7.077 -0.1900  0.7717  0.0222
   65GLY      N  897   7.384  11.625   6.904 -0.6596  0.2547 -0.0390
   65GLY      H  898   7.355  11.683   6.826 -2.2685 -0.7283 -0.2020
   65GLY     CA  899   7.319  11.496   6.906  0.0950 -0.1331 -0.1562
   65GLY    HA1  900   7.340  11.436   6.995  1.3555  1.6276  0.8047
   65GLY    HA2  901   7.212  11.513   6.897  0.0310 -0.4865 -0.0902
   65GLY      C  902   7.356  11.409   6.787  0.3699  0.0934 -0.2385
   65GLY      O  903   7.447  11.437   6.710 -0.1613  0.7001 -0.6576
   66TYR      N  904   7.294  11.291   6.777  0.1680  0.2034 -0.3069
   66TYR      H  905   7.213  11.281   6.836  1.9187  0.9629  2.4208
   66TYR     CA  906   7.310  11.195   6.669 -0.4132 -0.1726 -0.0619
   66TYR     HA  907   7.413  11.159   6.680  0.4262  1.6824 -1.4338
   66TYR     CB  908   7.215  11.077   6.685 -0.4338 -0.1815 -0.2437
   66TYR    HB1  909   7.110  11.105   6.687 -0.3885  0.0218 -0.7132
   66TYR    HB2  910   7.222  11.029   6.783 -1.0870  0.6904  0.2423
   66TYR     CG  911   7.217  10.974   6.575  0.0363 -0.5111  0.0680
   66TYR    CD1  912   7.335  10.903   6.548  0.2653 -0.0300 -0.1969
   66TYR    HD1  913   7.422  10.913   6.611 -0.8464 -1.4659  1.6799
   66TYR    CE1  914   7.345  10.828   6.430 -0.0710 -0.7197  0.2080
   66TYR    HE1  915   7.437  10.778   6.403 -0.1813 -0.6615 -0.2808
   66TYR     CZ  916   7.234  10.817   6.344  0.0010  0.5488 -0.0696
   66TYR     OH  917   7.246  10.761   6.220 -0.2842  0.6702 -0.1528
   66TYR     HH  918   7.338  10.735   6.228 -0.2423  1.4113  2.3062
   66TYR    CE2  919   7.115  10.885   6.375 -0.3449 -0.2407  0.3697
   66TYR    HE2  920   7.033  10.872   6.306 -0.8923 -3.4013  1.4618
   66TYR    CD2  921   7.107  10.967   6.488 -0.1606 -0.1002  0.2816
   66TYR    HD2  922   7.014  11.016   6.513  0.4243  0.6808  0.9745
   66TYR      C  923   7.291  11.259   6.533  0.0154 -0.2732 -0.1700
   66TYR      O  924   7.192  11.327   6.507 -0.0319 -0.4076 -0.3403
   67GLY      N  925   7.377  11.223   6.437  0.1453  0.3262 -0.2837
   67GLY      H  926   7.449  11.157   6.461  1.2100  1.8877  1.0731
   67GLY     CA  927   7.366  11.258   6.296  0.2433 -0.2351 -0.4309
   67GLY    HA1  928   7.262  11.237   6.274 -0.7372  1.8187  1.8498
   67GLY    HA2  929   7.428  11.200   6.227  2.2928  2.1828 -0.7669
   67GLY      C  930   7.394  11.404   6.266 -0.0904 -0.0570  0.1026
   67GLY      O  931   7.466  11.475   6.337  0.5505 -0.2408 -0.3483
   68THR      N  932   7.325  11.450   6.162  0.0404  0.1753  0.1180
   68THR      H  933   7.263  11.388   6.112 -0.4370  0.7663 -0.0516
   68THR     CA  934   7.359  11.573   6.093  0.1369  0.1380  0.0986
   68THR     HA  935   7.414  11.636   6.163  2.1763 -0.0056 -1.2995
   68THR     CB  936   7.448  11.553   5.971  0.3176 -0.3012  0.3033
   68THR     HB  937   7.421  11.625   5.894 -2.1624 -1.6329 -0.1838
   68THR    CG2  938   7.600  11.559   5.984  0.3327 -0.0671  0.0265
   68THR   HG21  939   7.637  11.497   6.065  0.2612 -0.0719  0.0556
   68THR   HG22  940   7.637  11.503   5.898  0.8233  2.0702 -1.2174
   68THR   HG23  941   7.643  11.658   5.987 -0.9752  0.5033  0.8813
   68THR    OG1  942   7.421  11.428   5.911  0.5860 -0.2080 -0.0167
   68THR    HG1  943   7.477  11.363   5.955  1.9741  2.2623  2.1224
   68THR      C  944   7.235  11.651   6.051 -0.0798 -0.1551  0.1932
   68THR      O  945   7.124  11.602   6.027  0.1120 -0.2434 -0.5383
   69GLN      N  946   7.250  11.783   6.035  0.0376 -0.1800  0.0985
   69GLN      H  947   7.344  11.818   6.042 -0.7515  2.0620  0.1512
   69GLN     CA  948   7.155  11.871   5.970 -0.0852 -0.1992  0.2497
   69GLN     HA  949   7.074  11.815   5.923 -1.6287  1.1147  1.2232
   69GLN     CB  950   7.106  11.963   6.083  0.4166 -0.0900  0.3798
   69GLN    HB1  951   7.053  11.900   6.154  1.8749 -0.6635  1.0119
   69GLN    HB2  952   7.032  12.031   6.043  0.7584  1.1962  1.8494
   69GLN     CG  953   7.207  12.046   6.161  0.7162 -0.2965  0.2169
   69GLN    HG1  954   7.261  12.118   6.100  1.1675  1.5842  2.6879
   69GLN    HG2  955   7.276  11.981   6.216 -1.6533 -1.7776  1.6265
   69GLN     CD  956   7.134  12.122   6.271  0.5675  0.0984 -0.1560
   69GLN    OE1  957   7.102  12.071   6.378  0.4522  0.3594 -0.0638
   69GLN    NE2  958   7.077  12.241   6.248  0.2215  0.0750  0.5726
   69GLN   HE21  959   7.102  12.284   6.161  0.8761 -0.4184  0.5063
   69GLN   HE22  960   7.031  12.285   6.326 -0.5703  1.2310 -0.5142
   69GLN      C  961   7.230  11.955   5.867 -0.1341 -0.2302  0.1893
   69GLN      O  962   7.352  11.964   5.874 -0.1584  0.3305 -0.0926
   70SER      N  963   7.155  12.021   5.778  0.4826  0.5521  0.2405
   70SER      H  964   7.056  12.011   5.795  0.4845 -0.3052 -0.1679
   70SER     CA  965   7.192  12.116   5.676  0.1555 -0.0672 -0.4686
   70SER     HA  966   7.283  12.073   5.633  0.6953  0.2412  0.3350
   70SER     CB  967   7.091  12.143   5.565  0.0920 -0.1617 -0.4317
   70SER    HB1  968   7.112  12.233   5.509  1.1493  0.1033  0.3571
   70SER    HB2  969   6.988  12.161   5.598  0.8034  1.3179  1.1610
   70SER     OG  970   7.090  12.027   5.485 -0.1461 -0.3571 -0.1474
   70SER     HG  971   6.996  12.005   5.484  0.3978 -3.3511  1.5033
   70SER      C  972   7.225  12.244   5.752 -0.5580  0.2371 -0.6667
   70SER      O  973   7.163  12.268   5.855 -0.5013 -0.6107 -0.4271
   71THR      N  974   7.319  12.327   5.706 -0.3945  0.2958 -0.2373
   71THR      H  975   7.389  12.298   5.639  1.5786  0.2646  1.7436
   71THR     CA  976   7.342  12.457   5.765  0.1432  0.1283 -0.0750
   71THR     HA  977   7.351  12.433   5.871 -0.5004  1.5063  0.3090
   71THR     CB  978   7.476  12.512   5.715  0.2795  0.0845  0.2375
   71THR     HB  979   7.467  12.620   5.728 -0.2365 -0.0806  1.4156
   71THR    CG2  980   7.605  12.459   5.775  0.4483  0.5696  0.3091
   71THR   HG21  981   7.695  12.509   5.739  1.2138 -0.7938  0.2513
   71THR   HG22  982   7.589  12.466   5.882 -3.6080 -0.7623 -0.0311
   71THR   HG23  983   7.618  12.354   5.747  0.7537  0.8745 -0.7526
   71THR    OG1  984   7.488  12.482   5.578 -0.0773 -0.3818  0.3031
   71THR    HG1  985   7.550  12.547   5.542  0.6390 -0.8049  0.7424
   71THR      C  986   7.231  12.558   5.741  0.6020  0.5337 -0.5080
   71THR      O  987   7.165  12.544   5.639  0.4243  0.2264 -0.3526
   72PRO      N  988   7.204  12.653   5.830 -0.2163  0.2229 -0.4113
   72PRO     CD  989   7.098  12.748   5.801 -0.1736  0.4133  0.0364
   72PRO    HD1  990   7.134  12.815   5.723  0.6557  0.6655  0.6265
   72PRO    HD2  991   6.999  12.710   5.777 -0.0664 -0.3037  0.6886
   72PRO     CG  992   7.094  12.824   5.933 -0.3345  0.4037  0.0360
   72PRO    HG1  993   7.042  12.919   5.922  0.2566  0.7019 -0.2412
   72PRO    HG2  994   7.026  12.767   5.997 -2.3233  1.1516 -1.3014
   72PRO     CB  995   7.234  12.827   5.993  0.0847  0.5122 -0.9360
   72PRO    HB1  996   7.221  12.827   6.101  0.6983  0.1697 -0.8539
   72PRO    HB2  997   7.291  12.908   5.947 -2.0302  2.3394 -0.4736
   72PRO     CA  998   7.282  12.690   5.947 -0.4198  0.0958 -0.2354
   72PRO     HA  999   7.388  12.706   5.925 -0.1455  1.6066  1.9055
   72PRO      C 1000   7.274  12.591   6.062 -0.1501 -0.1935 -0.4617
   72PRO      O 1001   7.174  12.519   6.070 -0.5996  0.4901  0.1836
   73GLN      N 1002   7.372  12.589   6.153 -0.6202 -0.1298  0.0500
   73GLN      H 1003   7.452  12.648   6.138 -0.3600  0.3116  2.7014
   73GLN     CA 1004   7.364  12.528   6.284 -0.0267 -0.0750  0.1116
   73GLN     HA 1005   7.351  12.420   6.277 -1.2129 -0.1701  2.5995
   73GLN     CB 1006   7.499  12.546   6.353 -0.0353  0.6094 -0.0470
   73GLN    HB1 1007   7.530  12.650   6.338 -0.4531  0.5811 -1.1595
   73GLN    HB2 1008   7.491  12.530   6.461 -0.1452 -2.3158 -0.4121
   73GLN     CG 1009   7.605  12.455   6.292 -0.3111  0.6213 -0.5413
   73GLN    HG1 1010   7.572  12.351   6.298 -0.5884  0.6020 -2.0200
   73GLN    HG2 1011   7.624  12.483   6.188 -0.2115  1.0571 -0.4076
   73GLN     CD 1012   7.742  12.459   6.358 -0.5192 -0.1069 -0.0452
   73GLN    OE1 1013   7.766  12.525   6.459 -0.0271 -0.1275 -0.1465
   73GLN    NE2 1014   7.834  12.380   6.302 -0.2139  0.2567 -0.0646
   73GLN   HE21 1015   7.814  12.336   6.213 -1.3098  0.2055  0.1902
   73GLN   HE22 1016   7.921  12.393   6.350 -1.5366  0.9641  2.2717
   73GLN      C 1017   7.250  12.577   6.372 -0.6247 -0.7483 -0.2823
   73GLN      O 1018   7.182  12.674   6.339  0.2048  0.0787  0.4068
   74GLY      N 1019   7.231  12.503   6.481 -0.3117 -0.2262  0.1255
   74GLY      H 1020   7.296  12.431   6.507  0.8957  0.8246  0.1414
   74GLY     CA 1021   7.129  12.531   6.581 -0.1171  0.2120  0.2075
   74GLY    HA1 1022   7.126  12.635   6.612 -0.3291  0.6575 -1.2386
   74GLY    HA2 1023   7.153  12.477   6.672  3.3362 -0.4587 -0.9490
   74GLY      C 1024   6.988  12.492   6.538 -0.0215 -0.1657  0.2282
   74GLY      O 1025   6.970  12.418   6.441  0.3061 -0.1240  0.1326
   75TYR      N 1026   6.887  12.522   6.619  0.0704  0.3566  0.1539
   75TYR      H 1027   6.905  12.589   6.692  0.2024  1.7587 -1.1134
   75TYR     CA 1028   6.748  12.482   6.606  0.1102  0.2617  0.0220
   75TYR     HA 1029   6.748  12.380   6.567 -0.9519  1.2178 -2.7446
   75TYR     CB 1030   6.684  12.501   6.743  0.1787  0.1888  0.0642
   75TYR    HB1 1031   6.667  12.607   6.766  0.2580  0.0796  0.6584
   75TYR    HB2 1032   6.756  12.465   6.817 -1.0631 -0.1460  1.1408
   75TYR     CG 1033   6.558  12.422   6.766  0.2174  0.0767 -0.1074
   75TYR    CD1 1034   6.562  12.282   6.771  0.0018  0.0685 -0.1515
   75TYR    HD1 1035   6.652  12.228   6.743 -0.2534 -1.1235  1.2259
   75TYR    CE1 1036   6.448  12.207   6.798 -0.1122  0.4002  0.2916
   75TYR    HE1 1037   6.460  12.099   6.801  0.3657  0.4481  0.1478
   75TYR     CZ 1038   6.327  12.275   6.824 -0.2580  0.4261 -0.4423
   75TYR     OH 1039   6.218  12.204   6.865  0.0555  0.2116  0.0263
   75TYR     HH 1040   6.225  12.108   6.857 -0.4812 -0.1249  2.6265
   75TYR    CE2 1041   6.316  12.415   6.812 -0.1423  0.4614 -0.1621
   75TYR    HE2 1042   6.220  12.459   6.836 -1.2762 -1.8324 -0.1721
   75TYR    CD2 1043   6.432  12.483   6.775  0.1929  0.0071  0.0391
   75TYR    HD2 1044   6.437  12.591   6.767 -0.1911  0.2007  1.9400
   75TYR      C 1045   6.676  12.560   6.497  0.3074  0.0911 -0.2306
   75TYR      O 1046   6.697  12.675   6.459  0.0403  0.3211  0.3152
   76GLY      N 1047   6.559  12.502   6.470  0.3193 -0.0461  0.0159
   76GLY      H 1048   6.528  12.433   6.537  0.7842  0.3848  0.6875
   76GLY     CA 1049   6.471  12.540   6.362  0.3171  0.1544  0.0868
   76GLY    HA1 1050   6.443  12.449   6.309  1.7816  0.0591 -0.5650
   76GLY    HA2 1051   6.514  12.601   6.283  0.5025 -2.7391 -2.2500
   76GLY      C 1052   6.350  12.617   6.413 -0.0933 -0.5669  0.2288
   76GLY      O 1053   6.357  12.684   6.517 -0.6796 -0.2054  0.0412
   77SER      N 1054   6.229  12.591   6.364 -0.0225 -0.0472 -0.2307
   77SER      H 1055   6.228  12.533   6.282  0.2842 -1.1474  0.5305
   77SER     CA 1056   6.100  12.640   6.409  0.0184 -0.1977  0.0558
   77SER     HA 1057   6.030  12.598   6.337  1.1573 -1.4184 -0.3675
   77SER     CB 1058   6.055  12.577   6.540 -0.0883  0.2999  0.2601
   77SER    HB1 1059   5.962  12.614   6.583 -0.8984 -0.5627 -0.7229
   77SER    HB2 1060   6.134  12.585   6.616  0.0639 -1.0869  0.2782
   77SER     OG 1061   6.036  12.439   6.521  0.5729  0.2284  0.0607
   77SER     HG 1062   6.017  12.408   6.610  1.2845 -0.7024 -0.1012
   77SER      C 1063   6.099  12.792   6.401 -0.7205 -0.1934  0.1757
   77SER      O 1064   6.046  12.856   6.493 -0.1063  0.2809  0.2055
   78THR      N 1065   6.153  12.855   6.297 -0.0674 -0.1311  0.5453
   78THR      H 1066   6.192  12.799   6.222 -0.4529 -0.8734  0.8846
   78THR     CA 1067   6.183  12.997   6.298 -0.3738 -0.0556 -0.1899
   78THR     HA 1068   6.186  13.026   6.403  1.5721  0.7760 -0.4300
   78THR     CB 1069   6.319  13.036   6.243 -0.2360 -0.0480  0.1511
   78THR     HB 1070   6.334  13.140   6.275  2.4798 -0.0615 -0.7951
   78THR    CG2 1071   6.432  12.945   6.289 -0.3510 -0.3860 -0.2297
   78THR   HG21 1072   6.526  12.987   6.254 -0.0799 -2.3874 -2.1302
   78THR   HG22 1073   6.422  12.842   6.254  0.4245 -0.6242  0.2253
   78THR   HG23 1074   6.443  12.942   6.397 -0.4945  0.1259 -0.2006
   78THR    OG1 1075   6.328  13.033   6.102 -0.6531 -0.7082  0.1366
   78THR    HG1 1076   6.395  13.099   6.083 -0.4203 -0.3700  1.9396
   78THR      C 1077   6.078  13.086   6.233 -0.8517 -0.1047  0.5110
   78THR      O 1078   6.070  13.203   6.272 -0.1262  0.4200 -0.8646
   79GLY      N 1079   6.002  13.038   6.135  0.3092 -0.1483 -0.3825
   79GLY      H 1080   6.003  12.937   6.124 -1.2831 -0.4611  1.8014
   79GLY     CA 1081   5.926  13.121   6.044  0.2045 -0.3591 -0.4892
   79GLY    HA1 1082   5.992  13.180   5.980  0.9062  0.7545  1.1907
   79GLY    HA2 1083   5.881  13.199   6.107 -0.5279 -0.5038 -0.8236
   79GLY      C 1084   5.811  13.052   5.973 -0.3175 -0.0604  0.0553
   79GLY      O 1085   5.771  12.939   6.003 -0.8609  0.0743 -0.1441
   80GLY      N 1086   5.763  13.119   5.869 -0.4605  0.4953  0.4771
   80GLY      H 1087   5.802   0.004   5.850  1.1802 -0.3748 -0.5117
   80GLY     CA 1088   5.634  13.094   5.808 -0.0072  0.0603 -0.3194
   80GLY    HA1 1089   5.630  12.992   5.770  0.3655 -0.2159  0.3528
   80GLY    HA2 1090   5.620  13.149   5.715 -1.9207 -1.8611 -1.2773
   80GLY      C 1091   5.516  13.119   5.901  0.2257  0.1252 -0.0414
   80GLY      O 1092   5.525  13.166   6.014 -0.3055 -0.0276  0.0698
   81TYR      N 1093   5.396  13.104   5.845  0.0990 -0.6757  0.4309
   81TYR      H 1094   5.389  13.084   5.746 -1.5753  0.6759  0.2379
   81TYR     CA 1095   5.268  13.135   5.906  0.1082  0.1891  0.0256
   81TYR     HA 1096   5.277   0.022   5.961  0.2187  1.0057 -1.3115
   81TYR     CB 1097   5.160  13.151   5.799  0.2750 -0.0978 -0.1861
   81TYR    HB1 1098   5.152  13.055   5.747  0.4957  0.6160 -1.5890
   81TYR    HB2 1099   5.197   0.014   5.724  0.1149 -1.2650 -1.3964
   81TYR     CG 1100   5.023  13.186   5.850  0.1973 -0.1126 -0.3833
   81TYR    CD1 1101   4.908  13.129   5.794  0.2394 -0.2141 -0.3660
   81TYR    HD1 1102   4.920  13.062   5.710  1.4470 -0.7777  0.2267
   81TYR    CE1 1103   4.781  13.162   5.842  0.5166 -0.1931  0.3710
   81TYR    HE1 1104   4.695  13.121   5.792  0.4779  0.1127  0.1820
   81TYR     CZ 1105   4.765   0.058   5.937  0.3642  0.0148  0.1208
   81TYR     OH 1106   4.640   0.092   5.981  0.5198 -0.2763  0.8018
   81TYR     HH 1107   4.631   0.167   6.040 -2.1449  0.1189  0.0263
   81TYR    CE2 1108   4.878   0.122   5.991  0.3407  0.5379 -0.4373
   81TYR    HE2 1109   4.868   0.206   6.059  1.8324  2.4547 -2.4303
   81TYR    CD2 1110   5.004   0.079   5.947  0.1291  0.1986 -0.7159
   81TYR    HD2 1111   5.091   0.136   5.974  0.1736  1.7823 -3.7344
   81TYR      C 1112   5.232  13.012   5.988 -0.3987  0.1615 -0.2337
   81TYR      O 1113   5.229  12.898   5.942  0.1329  0.2578 -0.5207
   82GLY      N 1114   5.206  13.032   6.117 -0.0036 -0.0365 -0.1227
   82GLY      H 1115   5.219  13.124   6.155  0.4389  0.1427 -0.7040
   82GLY     CA 1116   5.185  12.935   6.223 -0.1074  0.6312  0.4744
   82GLY    HA1 1117   5.155  12.985   6.315 -0.0140  0.5414  0.5537
   82GLY    HA2 1118   5.112  12.861   6.188  3.5371 -2.6013 -1.0381
   82GLY      C 1119   5.301  12.843   6.258 -0.4196 -0.1309 -0.4433
   82GLY      O 1120   5.414  12.863   6.213 -0.4298  0.0365 -0.3948
   83SER      N 1121   5.267  12.738   6.333 -0.4103  0.3848  0.2937
   83SER      H 1122   5.177  12.739   6.379 -0.9893 -0.0008 -0.8042
   83SER     CA 1123   5.363  12.643   6.387 -0.3561  0.1189 -0.2646
   83SER     HA 1124   5.438  12.630   6.309 -1.8374 -1.1397 -1.5496
   83SER     CB 1125   5.431  12.713   6.504 -0.7984  0.1662 -0.0326
   83SER    HB1 1126   5.483  12.805   6.478  2.0358 -1.1650  0.5312
   83SER    HB2 1127   5.509  12.648   6.544 -0.2227 -0.3467 -1.9053
   83SER     OG 1128   5.333  12.744   6.601 -0.5438 -0.1901  0.3383
   83SER     HG 1129   5.301  12.829   6.572  1.7822  0.3230 -0.9621
   83SER      C 1130   5.310  12.510   6.439 -0.5228  0.2498 -0.0977
   83SER      O 1131   5.202  12.503   6.497 -0.1745 -0.2474  0.4948
   84SER      N 1132   5.382  12.400   6.417 -0.4552  0.2729  0.0113
   84SER      H 1133   5.464  12.403   6.357 -0.9219  2.5394 -0.6186
   84SER     CA 1134   5.345  12.266   6.456  0.1836  0.0549 -0.1185
   84SER     HA 1135   5.238  12.262   6.478  0.0618 -0.5270 -0.7611
   84SER     CB 1136   5.348  12.172   6.335 -0.2412 -0.1482  0.0276
   84SER    HB1 1137   5.451  12.149   6.310  0.3095  0.3767  1.7030
   84SER    HB2 1138   5.315  12.071   6.360  1.7842 -1.1199 -0.9680
   84SER     OG 1139   5.276  12.232   6.230  0.2467  0.4794  0.0475
   84SER     HG 1140   5.180  12.235   6.237 -0.0563 -3.3829 -0.5653
   84SER      C 1141   5.433  12.219   6.571  0.0983 -0.2398 -0.1720
   84SER      O 1142   5.544  12.268   6.589 -0.2463  0.5729 -0.2219
   85GLN      N 1143   5.384  12.123   6.650 -0.5724  0.4671  0.2920
   85GLN      H 1144   5.292  12.094   6.621  0.2258 -0.8064 -1.1636
   85GLN     CA 1145   5.453  12.029   6.736 -0.1395  0.0596 -0.4800
   85GLN     HA 1146   5.562  12.039   6.739 -0.2160  1.3298 -1.2398
   85GLN     CB 1147   5.400  12.053   6.877  0.6281 -0.4648 -0.0929
   85GLN    HB1 1148   5.291  12.046   6.866  0.4083 -0.1680  1.5723
   85GLN    HB2 1149   5.434  11.976   6.946 -0.5280 -0.6806  0.2566
   85GLN     CG 1150   5.434  12.186   6.943  0.4704 -0.3090 -0.3200
   85GLN    HG1 1151   5.374  12.257   6.886 -0.2502 -0.9618 -0.3922
   85GLN    HG2 1152   5.391  12.182   7.043  1.7327  2.2451  0.4222
   85GLN     CD 1153   5.581  12.220   6.966  0.3148  0.3470 -0.2596
   85GLN    OE1 1154   5.670  12.135   6.959  0.0573  0.0235  0.3182
   85GLN    NE2 1155   5.619  12.346   6.988  0.6663  0.1401  0.3312
   85GLN   HE21 1156   5.717  12.373   6.991  1.7295 -2.6883 -2.3489
   85GLN   HE22 1157   5.550  12.418   6.999 -2.1583 -2.4460  0.7763
   85GLN      C 1158   5.430  11.885   6.694 -0.1775  0.0791 -0.5231
   85GLN      O 1159   5.325  11.855   6.638 -0.6120  0.4958  0.0540
   86SER      N 1160   5.525  11.794   6.715 -0.0351  0.2838 -0.2646
   86SER      H 1161   5.612  11.815   6.762 -0.3791  1.0508  0.0443
   86SER     CA 1162   5.503  11.654   6.685  0.2320  0.2492 -0.2998
   86SER     HA 1163   5.397  11.633   6.702 -0.1590  1.2473 -1.4031
   86SER     CB 1164   5.538  11.628   6.539  0.8575  0.0439 -0.1169
   86SER    HB1 1165   5.642  11.604   6.518  0.0425 -1.7646 -2.6491
   86SER    HB2 1166   5.503  11.699   6.464 -1.9398  0.0783  1.1053
   86SER     OG 1167   5.483  11.503   6.504 -0.0127  0.2857  0.3679
   86SER     HG 1168   5.541  11.439   6.463 -1.6737 -0.8432 -0.3473
   86SER      C 1169   5.580  11.559   6.777 -0.2301 -0.1332 -0.3033
   86SER      O 1170   5.693  11.593   6.812 -0.3589 -0.0980  0.0856
   87SER      N 1171   5.527  11.441   6.808 -0.1372 -0.1528 -0.2213
   87SER      H 1172   5.440  11.419   6.760 -0.8899  2.8057 -0.3978
   87SER     CA 1173   5.571  11.351   6.913 -0.2487  0.0290 -0.0184
   87SER     HA 1174   5.614  11.404   6.998  0.1154  0.4879 -0.4791
   87SER     CB 1175   5.451  11.274   6.966 -0.1418 -0.3353 -0.3039
   87SER    HB1 1176   5.388  11.347   7.017 -2.2781  0.2151 -3.4266
   87SER    HB2 1177   5.484  11.193   7.032 -0.0797 -1.2124 -1.3774
   87SER     OG 1178   5.381  11.208   6.863 -0.2213  0.0461 -0.4948
   87SER     HG 1179   5.290  11.211   6.892  0.1453 -1.5154  0.9785
   87SER      C 1180   5.674  11.248   6.870 -0.0072  0.1719  0.2098
   87SER      O 1181   5.662  11.186   6.764  0.0273  0.0991  0.2489
   88GLN      N 1182   5.780  11.234   6.950  0.1999 -0.6200 -0.1883
   88GLN      H 1183   5.790  11.294   7.031 -0.4807 -0.1555 -0.4385
   88GLN     CA 1184   5.892  11.144   6.935  0.2854 -0.4659 -0.4651
   88GLN     HA 1185   5.917  11.141   6.828  0.1999  2.5105 -0.6649
   88GLN     CB 1186   6.006  11.216   7.007 -0.2232 -0.2790  0.1552
   88GLN    HB1 1187   5.980  11.212   7.113 -3.5833 -0.5013 -0.5783
   88GLN    HB2 1188   6.021  11.316   6.968 -1.5414 -0.7861 -1.8353
   88GLN     CG 1189   6.135  11.135   6.994 -0.1597 -0.1062 -0.2788
   88GLN    HG1 1190   6.131  11.048   7.059  0.6047  1.3025  1.7508
   88GLN    HG2 1191   6.150  11.096   6.893  0.1466  0.1425 -0.3303
   88GLN     CD 1192   6.251  11.225   7.034 -0.5395  0.3483 -0.1936
   88GLN    OE1 1193   6.259  11.274   7.147  0.3126 -0.1522 -0.0290
   88GLN    NE2 1194   6.341  11.274   6.949  0.1469  0.0284  0.3398
   88GLN   HE21 1195   6.411  11.337   6.988 -0.3009  2.2772 -2.2081
   88GLN   HE22 1196   6.320  11.279   6.851  1.6461  0.4763  0.0115
   88GLN      C 1197   5.866  11.014   7.008 -0.2947 -0.1561 -0.1166
   88GLN      O 1198   5.805  11.002   7.114 -0.6686 -0.4948 -0.3694
   89SER      N 1199   5.932  10.908   6.961  0.2328 -0.0350  0.3298
   89SER      H 1200   6.007  10.919   6.893  0.0782  2.6453  0.4775
   89SER     CA 1201   5.910  10.771   7.002 -0.1488 -0.0096  0.2079
   89SER     HA 1202   5.803  10.749   7.002 -0.2268  0.3567  0.4184
   89SER     CB 1203   5.966  10.673   6.900  0.3935  0.3968  0.1115
   89SER    HB1 1204   6.061  10.702   6.856 -0.5336 -0.1176 -2.4190
   89SER    HB2 1205   5.973  10.576   6.948  0.9857  0.6597  0.5713
   89SER     OG 1206   5.876  10.644   6.795  0.6388 -0.1135  0.0367
   89SER     HG 1207   5.918  10.582   6.735  1.4391  0.2112  0.2524
   89SER      C 1208   5.965  10.742   7.141 -0.1372  0.2048  0.2486
   89SER      O 1209   6.067  10.790   7.190  0.1151  0.1720 -0.2418
   90SER      N 1210   5.896  10.652   7.213  0.3240  0.1261  0.5938
   90SER      H 1211   5.818  10.612   7.164  0.4417  1.0133 -0.3701
   90SER     CA 1212   5.918  10.611   7.350 -0.1519 -0.2988  0.5433
   90SER     HA 1213   6.020  10.640   7.374 -0.2486  0.2861  0.2718
   90SER     CB 1214   5.823  10.682   7.446  0.4745  0.0742  0.8974
   90SER    HB1 1215   5.743  10.619   7.487  0.7817  1.0774  3.2169
   90SER    HB2 1216   5.875  10.703   7.540 -0.3130  0.6513  1.2188
   90SER     OG 1217   5.768  10.803   7.401 -0.1301 -0.3102  0.5867
   90SER     HG 1218   5.707  10.788   7.328  0.7385 -0.6450 -0.0841
   90SER      C 1219   5.921  10.461   7.373 -0.1940 -0.2546  0.8421
   90SER      O 1220   5.843  10.388   7.312  0.3034  0.2464 -0.4254
   91TYR      N 1221   6.006  10.405   7.460  1.0124  0.1825 -0.0294
   91TYR      H 1222   6.067  10.463   7.515  1.0349  1.4480 -1.3106
   91TYR     CA 1223   6.019  10.262   7.480  0.1851  0.0430 -0.4180
   91TYR     HA 1224   6.005  10.208   7.387  1.1368 -0.5284 -0.2423
   91TYR     CB 1225   6.157  10.233   7.539 -0.2938 -0.1572  0.6235
   91TYR    HB1 1226   6.156  10.126   7.559  0.5227 -0.4824 -0.9207
   91TYR    HB2 1227   6.167  10.290   7.631  1.2973  3.2439 -1.4460
   91TYR     CG 1228   6.278  10.261   7.453 -0.3660 -0.6392  0.3570
   91TYR    CD1 1229   6.390  10.325   7.507 -0.3589 -0.3356 -0.0133
   91TYR    HD1 1230   6.380  10.374   7.603 -1.3859  0.2338 -0.3970
   91TYR    CE1 1231   6.506  10.349   7.432 -0.7224  0.9303 -0.1984
   91TYR    HE1 1232   6.590  10.399   7.477 -1.5276 -0.0512  2.6220
   91TYR     CZ 1233   6.505  10.305   7.298 -0.2655  0.1567  0.0437
   91TYR     OH 1234   6.612  10.333   7.218 -0.2262 -0.2103 -0.0320
   91TYR     HH 1235   6.604  10.302   7.127  0.3545  1.6381 -0.7730
   91TYR    CE2 1236   6.395  10.237   7.242 -0.3400  0.0179  0.3546
   91TYR    HE2 1237   6.398  10.222   7.135 -0.3066 -1.3005  0.5207
   91TYR    CD2 1238   6.282  10.216   7.321 -0.1117 -0.8901  0.4483
   91TYR    HD2 1239   6.196  10.165   7.280 -1.5318  1.0732  0.8149
   91TYR      C 1240   5.910  10.212   7.573  0.7013 -0.0353  0.1562
   91TYR      O 1241   5.849  10.285   7.650 -0.0746 -0.0318 -0.4471
   92GLY      N 1242   5.883  10.081   7.569 -0.3534  0.1716  0.0056
   92GLY      H 1243   5.942  10.032   7.502 -0.0958 -1.6034  1.4554
   92GLY     CA 1244   5.792  10.009   7.655  0.6231 -0.5403  0.4685
   92GLY    HA1 1245   5.743  10.077   7.725 -2.0927 -0.5565 -1.2484
   92GLY    HA2 1246   5.854   9.945   7.717  0.7763 -0.7287  0.1220
   92GLY      C 1247   5.685   9.934   7.577  0.1743  0.5751 -0.0203
   92GLY      O 1248   5.677   9.958   7.457  0.0704  0.4023 -0.0495
   93GLN      N 1249   5.604   9.854   7.648  0.3950  0.0659 -0.3326
   93GLN      H 1250   5.603   9.856   7.749 -0.4575 -0.2572 -0.3309
   93GLN     CA 1251   5.488   9.786   7.595  0.2460 -0.2153  0.3388
   93GLN     HA 1252   5.490   9.795   7.486 -1.5812 -0.8968  0.2269
   93GLN     CB 1253   5.498   9.636   7.620 -0.3220 -0.2908  0.1324
   93GLN    HB1 1254   5.566   9.590   7.550 -0.0948 -0.5881  0.5441
   93GLN    HB2 1255   5.397   9.596   7.618  0.1334 -1.4367 -1.8028
   93GLN     CG 1256   5.550   9.590   7.756  0.2544  0.2748  0.1106
   93GLN    HG1 1257   5.469   9.591   7.829  0.9089  1.3863  0.8543
   93GLN    HG2 1258   5.628   9.655   7.795  1.2504 -0.7440 -0.1412
   93GLN     CD 1259   5.610   9.450   7.752  0.0952  0.2196 -0.4447
   93GLN    OE1 1260   5.731   9.436   7.735  0.1580 -0.9025  0.7732
   93GLN    NE2 1261   5.531   9.343   7.763  0.3430  0.0633 -0.1721
   93GLN   HE21 1262   5.568   9.250   7.746 -3.4029 -1.3236 -1.7175
   93GLN   HE22 1263   5.435   9.361   7.788  0.2736  0.7293 -0.8838
   93GLN      C 1264   5.359   9.858   7.633  0.2428 -0.1787  0.2610
   93GLN      O 1265   5.353   9.934   7.729 -0.0263  0.4480 -0.2459
   94GLN      N 1266   5.255   9.849   7.550  0.2069  0.7714  0.1879
   94GLN      H 1267   5.257   9.786   7.471 -0.3729  0.8870  0.0786
   94GLN     CA 1268   5.131   9.924   7.555 -0.1383  0.2124  0.1305
   94GLN     HA 1269   5.159  10.009   7.616  0.9464  0.6554 -0.9292
   94GLN     CB 1270   5.098   9.978   7.416  0.6981 -0.1104 -0.2013
   94GLN    HB1 1271   5.001  10.028   7.416  0.0635 -1.3017 -0.6065
   94GLN    HB2 1272   5.083   9.893   7.349  1.9347  0.5524 -1.3647
   94GLN     CG 1273   5.194  10.078   7.353  0.1148  0.6118  0.0505
   94GLN    HG1 1274   5.160  10.096   7.251  1.5554  1.5421 -0.2989
   94GLN    HG2 1275   5.190  10.173   7.406 -0.2036  0.3654  0.4740
   94GLN     CD 1276   5.336  10.028   7.328 -0.1819  0.3068 -1.0898
   94GLN    OE1 1277   5.353   9.915   7.283  0.7076 -0.0197  0.0165
   94GLN    NE2 1278   5.435  10.112   7.360  0.1010 -0.3879 -0.1163
   94GLN   HE21 1279   5.532  10.088   7.373 -0.2856 -2.3991 -0.5732
   94GLN   HE22 1280   5.411  10.207   7.384  0.6960 -0.4414  0.7549
   94GLN      C 1281   5.008   9.860   7.618 -0.2825  0.2377 -0.1230
   94GLN      O 1282   4.943   9.777   7.556 -0.7082 -0.0085  0.6397
   95SER      N 1283   4.964   9.914   7.732  0.3050 -0.4810  0.4552
   95SER      H 1284   5.033   9.974   7.775  0.9335 -1.4052  0.7609
   95SER     CA 1285   4.832   9.904   7.791  0.0149  0.6965  0.0450
   95SER     HA 1286   4.796   9.801   7.784  1.4934 -0.0611  2.3301
   95SER     CB 1287   4.836   9.944   7.938 -0.3653 -0.3409  0.3454
   95SER    HB1 1288   4.733   9.939   7.974 -1.5210  0.4736 -2.6005
   95SER    HB2 1289   4.853  10.050   7.954 -1.2797 -0.2657  0.9011
   95SER     OG 1290   4.924   9.869   8.019  0.1946  0.3142  0.3418
   95SER     HG 1291   4.893   9.875   8.109 -0.3760 -1.6290  0.3054
   95SER      C 1292   4.728   9.978   7.708 -0.1805  0.2535 -0.1098
   95SER      O 1293   4.765  10.055   7.619  0.2684  0.3618  0.1651
   96SER      N 1294   4.603   9.939   7.729  0.1394 -0.3426  0.7453
   96SER      H 1295   4.577   9.873   7.802  0.0303 -1.6646 -0.4515
   96SER     CA 1296   4.493   9.966   7.639  0.0873 -0.3907  0.7936
   96SER     HA 1297   4.509  10.058   7.581 -1.9819  0.8809  2.0953
   96SER     CB 1298   4.459   9.858   7.537 -0.2554  0.8206 -0.4059
   96SER    HB1 1299   4.424   9.770   7.591  0.3258  0.3330 -0.8124
   96SER    HB2 1300   4.378   9.884   7.469  2.0373 -0.4463 -3.9078
   96SER     OG 1301   4.576   9.825   7.465 -0.0240 -0.0949  0.3727
   96SER     HG 1302   4.558   9.747   7.413  0.8512  0.2510 -0.4702
   96SER      C 1303   4.364   9.976   7.718 -0.3428 -0.2468  0.0879
   96SER      O 1304   4.341   9.892   7.805 -0.5266 -0.1392  0.1463
   97TYR      N 1305   4.283  10.078   7.687 -0.1204 -0.0506  0.1548
   97TYR      H 1306   4.317  10.137   7.613  2.7316 -1.6972 -0.0251
   97TYR     CA 1307   4.167  10.112   7.767  0.1244  0.0840  0.4554
   97TYR     HA 1308   4.153  10.023   7.829 -0.8407 -1.3509 -1.7317
   97TYR     CB 1309   4.188  10.239   7.849 -0.0166  0.5902 -0.2868
   97TYR    HB1 1310   4.103  10.259   7.913 -0.7827  0.2215 -1.1725
   97TYR    HB2 1311   4.193  10.322   7.778  1.2711  0.2635 -0.6146
   97TYR     CG 1312   4.317  10.233   7.927 -0.0371  0.7203 -0.2423
   97TYR    CD1 1313   4.331  10.165   8.049  0.2710  1.3508  0.0769
   97TYR    HD1 1314   4.250  10.105   8.086 -0.7657  2.0879 -0.9492
   97TYR    CE1 1315   4.447  10.165   8.128  0.5088 -0.3531 -0.2498
   97TYR    HE1 1316   4.442  10.104   8.217 -1.8386 -1.2290 -0.9059
   97TYR     CZ 1317   4.558  10.239   8.082  0.2563  0.1880  0.0105
   97TYR     OH 1318   4.670  10.255   8.158  0.4379 -0.4090 -0.1250
   97TYR     HH 1319   4.743  10.301   8.115  0.5642  1.4927  1.9395
   97TYR    CE2 1320   4.547  10.298   7.955 -0.1644  0.1316  0.0205
   97TYR    HE2 1321   4.633  10.338   7.903 -1.6896  2.5558 -0.8208
   97TYR    CD2 1322   4.430  10.298   7.877  0.3073 -0.2045 -0.6962
   97TYR    HD2 1323   4.416  10.356   7.787 -2.1593  1.4739  0.6313
   97TYR      C 1324   4.045  10.122   7.678  0.0367  0.2140  0.5902
   97TYR      O 1325   4.061  10.184   7.573  0.6524  0.0806  0.6015
   98PRO      N 1326   3.924  10.076   7.710 -0.1534  0.3275  0.0409
   98PRO     CD 1327   3.885   9.999   7.826 -0.0968  0.5328  0.1957
   98PRO    HD1 1328   3.928  10.038   7.918 -1.3258 -0.6791  1.3331
   98PRO    HD2 1329   3.917   9.896   7.816 -1.5915 -0.1131  1.5128
   98PRO     CG 1330   3.733  10.009   7.839 -0.1029  0.3947  0.2315
   98PRO    HG1 1331   3.695  10.097   7.891  0.4026  0.8760 -0.2098
   98PRO    HG2 1332   3.690   9.921   7.887 -0.3056  0.3713  0.0144
   98PRO     CB 1333   3.695  10.011   7.691  0.0260  0.3845  0.1988
   98PRO    HB1 1334   3.593  10.046   7.676 -1.2898 -2.8547  0.7825
   98PRO    HB2 1335   3.701   9.909   7.651 -2.5516 -0.1569  1.0480
   98PRO     CA 1336   3.805  10.096   7.628  0.1387 -0.2915 -0.5451
   98PRO     HA 1337   3.828  10.061   7.528  2.3794 -2.4688  0.6127
   98PRO      C 1338   3.761  10.242   7.626  0.0982 -0.2878  0.1771
   98PRO      O 1339   3.787  10.320   7.716  0.6371  0.0079 -0.2319
   99GLY      N 1340   3.682  10.283   7.526  0.2960  0.0555  0.1595
   99GLY      H 1341   3.686  10.222   7.445  0.1550  1.3786 -0.8709
   99GLY     CA 1342   3.596  10.399   7.533  0.0075 -0.0907 -0.7601
   99GLY    HA1 1343   3.664  10.484   7.525  0.6981 -0.4933  0.4417
   99GLY    HA2 1344   3.528  10.397   7.449 -0.2059  1.1456 -0.6437
   99GLY      C 1345   3.507  10.407   7.656  0.7457  0.1721 -0.2325
   99GLY      O 1346   3.422  10.320   7.676 -0.5306  1.5289  0.5002
  100TYR      N 1347   3.520  10.514   7.734  0.3224 -0.3570  0.5866
  100TYR      H 1348   3.571  10.589   7.690 -1.7089 -0.6087 -2.5220
  100TYR     CA 1349   3.434  10.549   7.846  0.0300  0.2367  0.1816
  100TYR     HA 1350   3.409  10.452   7.888 -1.6590 -0.3225 -1.9423
  100TYR     CB 1351   3.520  10.628   7.945  0.5297  0.1455 -0.1698
  100TYR    HB1 1352   3.459  10.656   8.031  0.1528 -1.7596  0.2419
  100TYR    HB2 1353   3.544  10.721   7.894  2.7556  0.7347  1.7668
  100TYR     CG 1354   3.642  10.557   7.998 -0.1167 -0.6116  0.3463
  100TYR    CD1 1355   3.647  10.419   8.018 -0.4403 -0.6867 -0.0783
  100TYR    HD1 1356   3.554  10.364   8.006 -0.4822 -0.1983 -2.2545
  100TYR    CE1 1357   3.759  10.355   8.073 -0.1149  0.2742  0.3975
  100TYR    HE1 1358   3.752  10.249   8.089 -1.4383  0.3441  0.3946
  100TYR     CZ 1359   3.877  10.430   8.092  0.2714 -0.3083  0.2987
  100TYR     OH 1360   3.995  10.377   8.136  0.0098 -0.3863  0.9227
  100TYR     HH 1361   3.985  10.288   8.172 -0.2546 -0.2550  1.1768
  100TYR    CE2 1362   3.876  10.568   8.068 -0.2937 -0.1875  0.9904
  100TYR    HE2 1363   3.965  10.629   8.082  0.9457 -2.0410  1.5573
  100TYR    CD2 1364   3.761  10.629   8.016 -0.1168 -0.5612  0.1564
  100TYR    HD2 1365   3.770  10.736   8.013 -0.1183 -0.5511  0.5224
  100TYR      C 1366   3.312  10.628   7.800 -0.0015 -0.0319 -0.2068
  100TYR      O 1367   3.307  10.683   7.690  0.0059 -0.0160 -0.1993
  101GLY      N 1368   3.212  10.628   7.888  0.2800  0.3068  0.1254
  101GLY      H 1369   3.220  10.566   7.967 -1.0482  1.9600  1.6404
  101GLY     CA 1370   3.089  10.704   7.883  0.2913  0.3282  0.1865
  101GLY    HA1 1371   3.017  10.668   7.809  0.5467  1.9958 -0.9466
  101GLY    HA2 1372   3.106  10.808   7.852 -0.8472  0.8949  1.3692
  101GLY      C 1373   3.018  10.702   8.018 -0.3076  0.0363 -0.1273
  101GLY      O 1374   3.047  10.624   8.108 -0.1815  0.4890  0.2289
  102GLN      N 1375   2.929  10.800   8.035 -0.4748 -0.1599  0.1195
  102GLN      H 1376   2.893  10.844   7.952 -2.7011 -1.3591  0.3750
  102GLN     CA 1377   2.869  10.839   8.161  0.2896 -0.0845  0.4692
  102GLN     HA 1378   2.885  10.754   8.227  0.1922 -1.2823 -0.9982
  102GLN     CB 1379   2.951  10.955   8.216  0.2817 -0.0214  0.3475
  102GLN    HB1 1380   2.935  11.030   8.138  0.8279  0.5061  0.7366
  102GLN    HB2 1381   3.054  10.921   8.218  0.2145 -0.2100  0.5995
  102GLN     CG 1382   2.928  11.023   8.351  0.5113  0.0831  0.3335
  102GLN    HG1 1383   2.998  11.105   8.370  0.6589  0.1741 -0.5573
  102GLN    HG2 1384   2.835  11.079   8.361  0.8505  0.9179 -0.8825
  102GLN     CD 1385   2.944  10.925   8.466  0.3738 -0.1998  0.1125
  102GLN    OE1 1386   3.036  10.844   8.477  0.1312 -0.5204 -0.2094
  102GLN    NE2 1387   2.852  10.923   8.563  0.4411 -0.5625  0.1708
  102GLN   HE21 1388   2.885  10.869   8.642 -0.8712 -0.4397  0.8198
  102GLN   HE22 1389   2.776  10.989   8.564  0.9615  0.0392  0.5621
  102GLN      C 1390   2.718  10.861   8.155  0.2691 -0.3454 -0.0227
  102GLN      O 1391   2.672  10.898   8.047 -0.1218 -0.5324  0.0788
  103GLN      N 1392   2.638  10.821   8.253 -0.1835 -0.3140 -0.3782
  103GLN      H 1393   2.678  10.781   8.337 -0.7922  4.4613  2.5792
  103GLN     CA 1394   2.494  10.837   8.247 -0.1380  0.0488 -0.5036
  103GLN     HA 1395   2.453  10.778   8.166 -2.0339  1.2912 -0.5087
  103GLN     CB 1396   2.437  10.781   8.377 -0.0980  0.5338 -0.2725
  103GLN    HB1 1397   2.467  10.676   8.379 -0.0738  0.3111 -4.3707
  103GLN    HB2 1398   2.329  10.773   8.365 -0.2318 -0.5674  1.2862
  103GLN     CG 1399   2.475  10.848   8.509  0.0120 -0.0015 -0.0325
  103GLN    HG1 1400   2.568  10.813   8.554  0.6606  4.0474  2.2001
  103GLN    HG2 1401   2.484  10.956   8.502 -0.2421  0.0403  0.2612
  103GLN     CD 1402   2.367  10.809   8.608  0.6007 -0.2533  0.5166
  103GLN    OE1 1403   2.384  10.723   8.695  0.2355 -0.4028  0.4419
  103GLN    NE2 1404   2.251  10.875   8.600  0.4351 -0.6280 -0.2536
  103GLN   HE21 1405   2.172  10.849   8.657 -1.6875  3.4359 -0.9487
  103GLN   HE22 1406   2.239  10.962   8.550 -1.7461  1.1579  2.9706
  103GLN      C 1407   2.454  10.982   8.223 -0.5056  0.0526  0.1074
  103GLN      O 1408   2.521  11.078   8.262 -0.1731 -0.1296 -0.0173
  104PRO      N 1409   2.338  11.001   8.160 -0.3343  0.0845 -0.1940
  104PRO     CD 1410   2.247  10.900   8.110 -0.0538 -0.3562  0.1937
  104PRO    HD1 1411   2.198  10.849   8.194 -1.6491 -0.1620 -0.5893
  104PRO    HD2 1412   2.305  10.832   8.047 -2.6240 -1.0702 -1.5365
  104PRO     CG 1413   2.139  10.975   8.034  0.3575  0.1543  0.1021
  104PRO    HG1 1414   2.066  10.988   8.115  0.9906  1.5574  0.4582
  104PRO    HG2 1415   2.103  10.909   7.955  0.8167 -0.5356  0.4578
  104PRO     CB 1416   2.205  11.106   7.995 -0.0905  0.3997  0.1586
  104PRO    HB1 1417   2.264  11.077   7.908  0.1644 -0.1310  0.5047
  104PRO    HB2 1418   2.145  11.196   7.978  0.2204  0.4039 -0.9933
  104PRO     CA 1419   2.298  11.133   8.113  0.4458  0.3086 -0.2422
  104PRO     HA 1420   2.384  11.189   8.076  1.4080 -0.0982  1.2676
  104PRO      C 1421   2.225  11.209   8.222  0.1817 -0.3403  0.0372
  104PRO      O 1422   2.171  11.157   8.320  0.0874  0.0866  0.2154
  105ALA      N 1423   2.213  11.340   8.199 -0.0204 -0.4081 -0.2429
  105ALA      H 1424   2.257  11.370   8.113  0.4958 -0.7230 -0.0939
  105ALA     CA 1425   2.145  11.431   8.289  0.1869 -0.3146 -0.1796
  105ALA     HA 1426   2.191  11.420   8.387 -2.2700  1.8722  1.3403
  105ALA     CB 1427   2.178  11.573   8.245  0.2106  0.0595  1.0166
  105ALA    HB1 1428   2.141  11.594   8.145  1.1752  0.9717  0.8287
  105ALA    HB2 1429   2.130  11.648   8.308 -0.8329 -0.2864  0.6521
  105ALA    HB3 1430   2.284  11.597   8.238  0.2724 -0.0819  1.4555
  105ALA      C 1431   1.994  11.414   8.304  0.1263  0.2905 -0.1088
  105ALA      O 1432   1.935  11.364   8.209 -0.1915  0.2411  0.1129
  106PRO      N 1433   1.934  11.466   8.412  0.4268 -0.0255  0.2127
  106PRO     CD 1434   1.989  11.543   8.521  0.2102 -0.0109  0.3095
  106PRO    HD1 1435   1.969  11.646   8.493  1.5366 -0.0020 -0.6958
  106PRO    HD2 1436   2.096  11.526   8.538 -0.2130 -1.3587  1.9494
  106PRO     CG 1437   1.906  11.497   8.640 -0.2803 -0.8843 -0.3572
  106PRO    HG1 1438   1.932  11.398   8.679 -1.8141 -0.7324  1.2140
  106PRO    HG2 1439   1.912  11.572   8.720 -0.4531  0.0098 -1.1675
  106PRO     CB 1440   1.765  11.501   8.581 -0.5744 -0.6930  0.3368
  106PRO    HB1 1441   1.692  11.441   8.634 -0.4923 -1.2666 -0.1915
  106PRO    HB2 1442   1.738  11.607   8.580 -0.3417 -0.6316  0.4165
  106PRO     CA 1443   1.794  11.447   8.441  0.3148  0.5279  0.0317
  106PRO     HA 1444   1.781  11.341   8.459 -1.0351  0.7565  0.5766
  106PRO      C 1445   1.698  11.479   8.327 -0.0550  0.5763  0.3527
  106PRO      O 1446   1.721  11.565   8.242  0.3648  0.1479  0.0214
  107SER      N 1447   1.578  11.421   8.329  0.1104  0.2324  0.3716
  107SER      H 1448   1.558  11.350   8.399  0.3156 -1.0840 -0.8609
  107SER     CA 1449   1.481  11.429   8.222  0.5205  0.2693  0.0021
  107SER     HA 1450   1.521  11.456   8.124 -0.9672 -1.8756 -1.2632
  107SER     CB 1451   1.400  11.302   8.200  0.4950  0.2682  0.1084
  107SER    HB1 1452   1.347  11.260   8.286  1.2509 -1.3281 -0.1671
  107SER    HB2 1453   1.325  11.325   8.124 -3.9363 -1.8844  3.3998
  107SER     OG 1454   1.483  11.196   8.158 -0.3498 -0.6647  0.7444
  107SER     HG 1455   1.423  11.122   8.149  1.1293 -1.8875  0.5388
  107SER      C 1456   1.376  11.535   8.252  0.0165 -0.1352 -0.3041
  107SER      O 1457   1.313  11.533   8.358 -0.0700  0.4458 -0.3411
  108SER      N 1458   1.355  11.626   8.157  0.3143  0.4397  0.1703
  108SER      H 1459   1.394  11.607   8.066 -1.8059  0.3937 -0.7964
  108SER     CA 1460   1.269  11.743   8.166  0.0606  0.2695 -0.0260
  108SER     HA 1461   1.224  11.739   8.265  0.1872 -1.6825 -0.0094
  108SER     CB 1462   1.350  11.871   8.145  0.2551  0.0677 -0.5345
  108SER    HB1 1463   1.289  11.957   8.172  2.4339  1.2503  0.8724
  108SER    HB2 1464   1.379  11.879   8.040  1.9108  1.4394 -0.0125
  108SER     OG 1465   1.460  11.859   8.232 -0.1149 -1.0149 -0.1942
  108SER     HG 1466   1.501  11.946   8.228  1.7165 -1.8392 -0.5146
  108SER      C 1467   1.160  11.729   8.061  0.3528 -0.4065 -0.2503
  108SER      O 1468   1.184  11.756   7.943  0.9551 -0.1382 -0.0668
  109THR      N 1469   1.046  11.673   8.103  0.2756  0.2179  0.4050
  109THR      H 1470   1.025  11.677   8.202 -0.8644 -1.0636  0.2527
  109THR     CA 1471   0.943  11.632   8.010  0.5281  0.4238  0.0339
  109THR     HA 1472   0.955  11.672   7.909  0.0791 -2.6223 -1.3452
  109THR     CB 1473   0.942  11.481   7.987  0.0943  0.4218  0.0605
  109THR     HB 1474   0.864  11.468   7.913 -0.4198  0.0674  0.6509
  109THR    CG2 1475   1.076  11.437   7.930 -0.0902 -0.3574  0.2259
  109THR   HG21 1476   1.088  11.332   7.902  0.5018  0.1459 -1.4914
  109THR   HG22 1477   1.168  11.466   7.982  1.0924 -1.9242 -0.8776
  109THR   HG23 1478   1.086  11.485   7.833  0.7736 -0.7019  0.1268
  109THR    OG1 1479   0.916  11.397   8.098 -0.0330 -0.1881 -0.4293
  109THR    HG1 1480   0.821  11.393   8.111 -0.1034  0.6422 -0.6297
  109THR      C 1481   0.808  11.682   8.059  0.4752  0.1412  0.1749
  109THR      O 1482   0.756  11.634   8.160  0.1826 -0.7154 -0.3666
  110SER      N 1483   0.755  11.783   7.990  0.0667 -0.3498 -0.2449
  110SER      H 1484   0.809  11.815   7.911  1.4572  0.8650  1.1302
  110SER     CA 1485   0.644  11.865   8.034  0.4171  0.1231 -0.2321
  110SER     HA 1486   0.655  11.873   8.142 -0.2629  0.1430 -0.1598
  110SER     CB 1487   0.638  12.002   7.967  0.5051  0.0438 -0.4040
  110SER    HB1 1488   0.633  12.000   7.858  1.4460  1.4968 -0.4970
  110SER    HB2 1489   0.550  12.053   8.005 -1.4006 -2.2709 -1.4531
  110SER     OG 1490   0.758  12.068   8.000  0.0778  0.8430 -0.4223
  110SER     HG 1491   0.746  12.163   8.007  1.4486  1.0139 -0.0745
  110SER      C 1492   0.516  11.784   8.017  0.5581 -0.2041  0.2291
  110SER      O 1493   0.503  11.710   7.919 -0.0746  0.0418  0.1175
  111GLY      N 1494   0.419  11.807   8.106  0.0030 -0.0625 -0.4066
  111GLY      H 1495   0.423  11.866   8.188  0.1070  0.4203 -0.7547
  111GLY     CA 1496   0.294  11.734   8.111 -0.0426  0.0319 -0.1340
  111GLY    HA1 1497   0.234  11.764   8.196  0.1567  2.3234 -0.7506
  111GLY    HA2 1498   0.232  11.761   8.026  2.2975  0.2998 -1.8704
  111GLY      C 1499   0.300  11.582   8.118 -0.0321  0.0321 -0.1314
  111GLY      O 1500   0.407  11.522   8.128 -0.2757 -0.4773 -0.5161
  112SER      N 1501   0.182  11.527   8.088  0.1993 -0.3145 -0.4206
  112SER      H 1502   0.108  11.588   8.058  0.5649 -0.3561 -1.4319
  112SER     CA 1503   0.164  11.385   8.071  0.0939 -0.3411 -0.0948
  112SER     HA 1504   0.261  11.334   8.064  0.5156  0.6423 -2.4101
  112SER     CB 1505   0.095  11.332   8.196 -0.3670 -0.0528 -0.2255
  112SER    HB1 1506  13.198  11.365   8.208 -0.1217  0.4183  0.6368
  112SER    HB2 1507   0.091  11.223   8.197 -1.6085 -0.0154 -0.1265
  112SER     OG 1508   0.156  11.364   8.319 -0.0933 -0.6222 -0.2107
  112SER     HG 1509   0.103  11.342   8.395  0.5257  0.8158  0.6781
  112SER      C 1510   0.092  11.352   7.941 -0.1321 -0.0176 -0.0509
  112SER      O 1511  13.204  11.424   7.907 -0.2441 -0.3547 -0.4576
  113TYR      N 1512   0.145  11.250   7.874  0.4729  0.4771 -0.3368
  113TYR      H 1513   0.215  11.194   7.921 -0.3187 -0.7733 -0.6023
  113TYR     CA 1514   0.081  11.182   7.763 -0.2991  0.5277  0.0720
  113TYR     HA 1515   0.015  11.250   7.711 -1.0761 -0.7592 -0.6910
  113TYR     CB 1516   0.176  11.127   7.657  0.2679  1.5880  0.0209
  113TYR    HB1 1517   0.254  11.202   7.642  1.3631  0.5562  0.3325
  113TYR    HB2 1518   0.231  11.042   7.699 -2.2658  1.6324  3.9524
  113TYR     CG 1519   0.117  11.093   7.522  0.8837  0.0603  0.1159
  113TYR    CD1 1520   0.086  11.193   7.429 -0.3593 -0.5613 -0.1540
  113TYR    HD1 1521   0.096  11.295   7.464 -1.2421 -0.2900 -0.6600
  113TYR    CE1 1522   0.022  11.158   7.310  0.7063 -0.3101 -0.8086
  113TYR    HE1 1523   0.001  11.241   7.243  2.3404  2.8135  2.2154
  113TYR     CZ 1524  13.202  11.022   7.284 -0.2397 -0.2486 -0.2311
  113TYR     OH 1525  13.138  10.988   7.168 -0.5004  0.6125 -0.3488
  113TYR     HH 1526  13.113  11.065   7.116  0.2490 -0.1706 -1.9343
  113TYR    CE2 1527   0.022  10.927   7.384  0.3544  0.0533 -0.0940
  113TYR    HE2 1528   0.002  10.822   7.371  1.9877 -0.2266 -0.5472
  113TYR    CD2 1529   0.084  10.958   7.506 -0.9502  0.4404  0.4914
  113TYR    HD2 1530   0.111  10.881   7.577  2.5495  0.6006 -0.4977
  113TYR      C 1531  13.189  11.082   7.821  0.0057  0.3984  0.3762
  113TYR      O 1532   0.016  11.023   7.923  0.0866 -0.0107  0.1151
  114GLY      N 1533  13.074  11.054   7.759  0.0325 -0.1038  0.5495
  114GLY      H 1534  13.065  11.086   7.664 -0.2281 -1.2363  0.1759
  114GLY     CA 1535  12.964  10.976   7.812 -0.3173  0.2191  0.3081
  114GLY    HA1 1536  12.999  10.896   7.878  0.1924  0.1897  0.0100
  114GLY    HA2 1537  12.909  10.928   7.731  1.5316 -2.1657  0.3549
  114GLY      C 1538  12.864  11.053   7.897  0.0784  0.3575  0.6540
  114GLY      O 1539  12.843  11.171   7.872  0.7472  0.4681  0.6248
  115SER      N 1540  12.819  10.994   8.008 -0.2704 -0.4270  0.1054
  115SER      H 1541  12.838  10.897   8.031 -1.2645 -0.2150  2.0505
  115SER     CA 1542  12.745  11.068   8.108 -0.2640 -0.4131  0.1000
  115SER     HA 1543  12.661  11.118   8.060  2.0182  1.7862 -1.7727
  115SER     CB 1544  12.687  10.968   8.209 -0.7959 -0.3448 -0.1361
  115SER    HB1 1545  12.646  10.882   8.155  0.2414 -3.1018  3.1385
  115SER    HB2 1546  12.755  10.915   8.275 -0.6243  0.5724  0.4423
  115SER     OG 1547  12.588  11.029   8.289 -0.3848  0.0949  0.0418
  115SER     HG 1548  12.628  11.036   8.376  0.8825 -0.0723 -0.5030
  115SER      C 1549  12.828  11.172   8.180 -0.0532 -0.1931 -0.4627
  115SER      O 1550  12.951  11.175   8.179 -0.0533  0.1061 -0.0755
  116SER      N 1551  12.758  11.267   8.242  0.0694 -0.5240  0.1907
  116SER      H 1552  12.657  11.259   8.236  0.0248  0.4406 -0.5842
  116SER     CA 1553  12.817  11.368   8.328 -0.1096 -0.1599 -0.1117
  116SER     HA 1554  12.907  11.330   8.375 -0.0280  1.5687  1.2658
  116SER     CB 1555  12.853  11.499   8.257 -0.4895 -0.0501 -0.1094
  116SER    HB1 1556  12.924  11.559   8.314 -2.2019 -0.3227  2.5015
  116SER    HB2 1557  12.760  11.556   8.252  0.5342  1.9162  1.6607
  116SER     OG 1558  12.905  11.483   8.127  0.0083  0.6442  0.0022
  116SER     HG 1559  12.876  11.396   8.100 -0.0748  0.2598  1.2418
  116SER      C 1560  12.731  11.410   8.447 -0.1871 -0.1818 -0.1607
  116SER      O 1561  12.619  11.362   8.460 -0.3471  0.3569  0.4724
  117SER      N 1562  12.792  11.479   8.542  0.4203 -0.6301 -0.2184
  117SER      H 1563  12.893  11.487   8.541  0.5080 -1.0686  1.4948
  117SER     CA 1564  12.734  11.529   8.666  0.4834  0.1787 -0.5064
  117SER     HA 1565  12.642  11.479   8.696 -0.3207  0.4456 -2.3701
  117SER     CB 1566  12.830  11.500   8.781 -0.1981  0.1616  0.0593
  117SER    HB1 1567  12.802  11.556   8.870  1.1169  2.8408 -1.0991
  117SER    HB2 1568  12.929  11.539   8.760 -0.2739  0.5448  0.4089
  117SER     OG 1569  12.822  11.360   8.802 -0.8335  0.0824 -0.6630
  117SER     HG 1570  12.875  11.346   8.881 -0.6314 -1.1603 -1.0035
  117SER      C 1571  12.694  11.675   8.651 -0.0423  0.0807 -0.0836
  117SER      O 1572  12.724  11.735   8.548  0.1521  0.1001 -0.0186
  118GLN      N 1573  12.618  11.731   8.745 -0.0857  0.1840 -0.1810
  118GLN      H 1574  12.608  11.675   8.828  1.4943 -0.0595 -0.1116
  118GLN     CA 1575  12.563  11.865   8.742  0.2160  0.3037 -0.5019
  118GLN     HA 1576  12.580  11.913   8.646  2.4875  0.2830 -0.1627
  118GLN     CB 1577  12.412  11.871   8.761  0.2714  0.0322  0.0340
  118GLN    HB1 1578  12.386  11.974   8.787 -0.7926 -0.0499 -0.6475
  118GLN    HB2 1579  12.392  11.816   8.854 -1.6053  0.6686  0.0569
  118GLN     CG 1580  12.337  11.829   8.635 -0.1390  0.7068  0.0465
  118GLN    HG1 1581  12.330  11.912   8.565 -2.3141  0.8031  0.3090
  118GLN    HG2 1582  12.392  11.746   8.590  1.0665  1.5314 -0.0277
  118GLN     CD 1583  12.201  11.779   8.680  0.0611 -0.5148 -0.6607
  118GLN    OE1 1584  12.100  11.849   8.675  0.4062  0.0659  0.2542
  118GLN    NE2 1585  12.195  11.658   8.737  0.6923 -0.4325 -0.4122
  118GLN   HE21 1586  12.107  11.631   8.778 -0.3936  1.1845 -1.5594
  118GLN   HE22 1587  12.277  11.598   8.732  0.9628 -0.3185  1.9285
  118GLN      C 1588  12.630  11.955   8.845  0.0661 -0.0705 -0.0710
  118GLN      O 1589  12.697  11.908   8.936 -0.4408 -0.7669 -0.0538
  119SER      N 1590  12.614  12.087   8.836  0.2400 -0.0617 -0.2608
  119SER      H 1591  12.553  12.128   8.767 -0.1303  0.4020  0.3311
  119SER     CA 1592  12.676  12.183   8.925  0.0081  0.0654 -0.2328
  119SER     HA 1593  12.770  12.135   8.953  1.1445  1.1674 -1.9812
  119SER     CB 1594  12.708  12.312   8.850 -0.0806  0.1624 -0.1005
  119SER    HB1 1595  12.763  12.383   8.911  2.4656 -1.5004 -0.3359
  119SER    HB2 1596  12.615  12.360   8.818  0.7977  0.8568 -1.7224
  119SER     OG 1597  12.794  12.288   8.741 -0.1047 -0.3308 -0.0134
  119SER     HG 1598  12.765  12.209   8.696  0.6424 -0.5861 -0.0652
  119SER      C 1599  12.582  12.224   9.038 -0.0584  0.1362 -0.3151
  119SER      O 1600  12.462  12.227   9.012 -0.0501  0.0965 -0.3593
  120SER      N 1601  12.635  12.260   9.155 -0.5214 -0.1304 -0.0242
  120SER      H 1602  12.731  12.235   9.174  0.4729  2.3518 -1.2452
  120SER     CA 1603  12.554  12.316   9.261  0.2685  0.0863  0.4763
  120SER     HA 1604  12.467  12.253   9.284 -0.7053 -0.2413 -3.4073
  120SER     CB 1605  12.632  12.352   9.387  0.2664  0.5134  0.3562
  120SER    HB1 1606  12.560  12.362   9.469  0.7004 -0.1712  0.8345
  120SER    HB2 1607  12.689  12.444   9.387 -1.8936  1.9364  1.0125
  120SER     OG 1608  12.721  12.248   9.420  0.0633  0.1915 -0.1017
  120SER     HG 1609  12.796  12.286   9.467 -0.8396  2.3640 -0.3372
  120SER      C 1610  12.485  12.443   9.214  0.1664  0.2193  0.9759
  120SER      O 1611  12.555  12.523   9.152  0.0165  0.2914  0.9012
  121SER      N 1612  12.359  12.468   9.250 -0.2044  0.2688 -0.2915
  121SER      H 1613  12.320  12.411   9.324 -2.1314  2.6578  0.6650
  121SER     CA 1614  12.279  12.581   9.207 -0.0347  0.5911  0.2199
  121SER     HA 1615  12.300  12.589   9.100 -1.7858 -1.6125 -0.3648
  121SER     CB 1616  12.128  12.571   9.223 -0.1021  0.0363 -0.6820
  121SER    HB1 1617  12.080  12.660   9.182 -2.1202  0.3147  2.0320
  121SER    HB2 1618  12.110  12.582   9.330  0.7962  0.2213 -0.5390
  121SER     OG 1619  12.073  12.459   9.158 -0.1611 -0.1086 -0.3868
  121SER     HG 1620  11.981  12.486   9.157  0.0792  0.9060  1.4849
  121SER      C 1621  12.326  12.703   9.285 -0.3894  0.3625  0.7930
  121SER      O 1622  12.399  12.692   9.384 -0.1175 -1.1011  0.4625
  122TYR      N 1623  12.284  12.820   9.236 -0.1487 -0.0823 -0.5187
  122TYR      H 1624  12.224  12.821   9.155 -1.3568  0.9202  0.3583
  122TYR     CA 1625  12.352  12.943   9.271  0.0452 -0.3656  0.1197
  122TYR     HA 1626  12.455  12.918   9.299  0.2518  0.0847 -0.2120
  122TYR     CB 1627  12.358  13.033   9.148  0.1595 -0.7726 -0.1782
  122TYR    HB1 1628  12.377  13.136   9.180  3.7533 -0.5508 -2.4982
  122TYR    HB2 1629  12.259  13.024   9.102  0.1379 -2.6230  0.1647
  122TYR     CG 1630  12.452  13.000   9.035  0.0080  0.1086 -0.5739
  122TYR    CD1 1631  12.557  12.908   9.045 -0.4579 -0.3594  0.1491
  122TYR    HD1 1632  12.585  12.862   9.139  0.1099 -0.7625 -0.2088
  122TYR    CE1 1633  12.635  12.887   8.931  0.0018 -0.2331  0.4345
  122TYR    HE1 1634  12.713  12.812   8.939  1.2509  0.9672 -0.1829
  122TYR     CZ 1635  12.619  12.959   8.811 -0.1465 -0.2525  0.4445
  122TYR     OH 1636  12.713  12.946   8.713 -0.0614  0.0351  0.4864
  122TYR     HH 1637  12.714  13.027   8.662 -1.3496 -0.1184  0.1794
  122TYR    CE2 1638  12.513  13.051   8.802  0.1238 -0.0085 -0.3346
  122TYR    HE2 1639  12.493  13.106   8.711 -1.1073  0.2258  0.0582
  122TYR    CD2 1640  12.428  13.063   8.912 -0.3926 -0.2766 -0.6964
  122TYR    HD2 1641  12.342  13.127   8.900 -0.3943 -0.4228 -1.4834
  122TYR      C 1642  12.286  13.014   9.387  0.2526  0.2626 -0.1387
  122TYR      O 1643  12.168  12.990   9.413  0.0731  0.6750 -0.5755
  123GLY      N 1644  12.361  13.092   9.465 -0.2177  0.5182  0.0658
  123GLY      H 1645  12.453  13.115   9.429 -0.3320 -0.7535 -1.1086
  123GLY     CA 1646  12.307  13.162   9.580 -0.2350  0.1029  0.3108
  123GLY    HA1 1647  12.334  13.109   9.672 -2.1071 -0.9048  0.3302
  123GLY    HA2 1648  12.200  13.172   9.561  0.3726  2.5384 -2.5506
  123GLY      C 1649  12.366   0.094   9.595  0.2029 -0.0687  0.1933
  123GLY      O 1650  12.488   0.110   9.599  0.1909  0.1685 -0.3757
  124GLN      N 1651  12.281   0.197   9.599  0.0828 -0.1658  0.1518
  124GLN      H 1652  12.183   0.182   9.579 -0.2229  2.0500 -0.2816
  124GLN     CA 1653  12.319   0.337   9.587  0.1901 -0.2242 -0.2058
  124GLN     HA 1654  12.372   0.342   9.492 -0.5246 -1.0400 -0.6630
  124GLN     CB 1655  12.196   0.426   9.578  0.5085  0.2313 -0.0819
  124GLN    HB1 1656  12.221   0.522   9.624  0.1150  0.2494  0.1019
  124GLN    HB2 1657  12.115   0.385   9.638 -0.8533  1.5063 -0.9836
  124GLN     CG 1658  12.154   0.453   9.434 -0.4108 -0.3388  0.0733
  124GLN    HG1 1659  12.241   0.474   9.372 -0.0631 -2.6081 -0.3162
  124GLN    HG2 1660  12.108   0.362   9.395 -1.4199 -0.3618  1.2424
  124GLN     CD 1661  12.039   0.553   9.422 -0.0656  0.0569  0.0584
  124GLN    OE1 1662  11.960   0.571   9.514  0.2333 -0.2156  0.3713
  124GLN    NE2 1663  12.029   0.611   9.303 -0.1226  0.2034  0.1336
  124GLN   HE21 1664  12.087   0.596   9.222 -2.5870  1.2445 -1.9784
  124GLN   HE22 1665  11.947   0.665   9.281 -0.3538  0.1561  0.8542
  124GLN      C 1666  12.419   0.392   9.687 -0.1716 -0.0579  0.0645
  124GLN      O 1667  12.523   0.446   9.649 -0.4554  0.4494  0.0030
  125PRO      N 1668  12.390   0.391   9.817  0.2291  0.6682  0.1667
  125PRO     CD 1669  12.472   0.461   9.914  0.2362  0.7271  0.1181
  125PRO    HD1 1670  12.566   0.410   9.931 -1.8423 -2.6332  2.8828
  125PRO    HD2 1671  12.514   0.551   9.868  1.6622  1.1561  2.1262
  125PRO     CG 1672  12.401   0.482  10.047  0.1353 -0.4022  0.2469
  125PRO    HG1 1673  12.401   0.584  10.084  0.8494  0.1643 -1.2716
  125PRO    HG2 1674  12.437   0.407  10.119  2.2720  0.0905 -0.2476
  125PRO     CB 1675  12.260   0.439  10.006  0.1433 -0.3400  0.1605
  125PRO    HB1 1676  12.205   0.525   9.968 -0.7077 -1.4906 -1.3310
  125PRO    HB2 1677  12.214   0.399  10.096  2.0695 -1.2352  0.8181
  125PRO     CA 1678  12.277   0.339   9.892  0.3700 -0.0197 -0.0886
  125PRO     HA 1679  12.185   0.335   9.834  0.4223  1.9869 -0.3761
  125PRO      C 1680  12.321   0.203   9.944 -0.1923 -0.1487  0.0556
  125PRO      O 1681  12.420   0.140   9.908  0.5142  0.6803  0.5219
  126GLN      N 1682  12.239   0.150  10.035 -0.2030 -0.1787  0.0282
  126GLN      H 1683  12.157   0.205  10.058  1.5349  2.6686 -0.1718
  126GLN     CA 1684  12.254   0.018  10.092  0.3861 -0.0478  0.1760
  126GLN     HA 1685  12.352   0.031  10.138  0.3312  0.6593  0.0984
  126GLN     CB 1686  12.148   0.015  10.202 -0.3675  0.2383 -0.5395
  126GLN    HB1 1687  12.176  13.128  10.251  0.7460 -0.1400 -1.8349
  126GLN    HB2 1688  12.048   0.008  10.158 -1.1920 -3.7846  1.4697
  126GLN     CG 1689  12.140   0.133  10.298  0.1857 -0.3530  0.2513
  126GLN    HG1 1690  12.111   0.226  10.248  0.0023 -0.4299  0.2138
  126GLN    HG2 1691  12.063   0.101  10.367  1.1628 -1.8563  0.6980
  126GLN     CD 1692  12.269   0.161  10.372  0.6267 -0.7423 -0.3561
  126GLN    OE1 1693  12.347   0.252  10.343 -0.1600 -0.0982 -0.4728
  126GLN    NE2 1694  12.295   0.086  10.480  0.1677 -0.4792 -0.0580
  126GLN   HE21 1695  12.373   0.112  10.539 -0.7432  4.3673 -0.5631
  126GLN   HE22 1696  12.235   0.011  10.509 -0.4649  0.5724  1.4895
  126GLN      C 1697  12.255  13.107   9.995  0.6756  0.4464 -0.4214
  126GLN      O 1698  12.181  13.117   9.897  0.1434 -0.5909 -0.1352
  127SER      N 1699  12.350  13.014  10.006  0.1835  0.0276  0.3446
  127SER      H 1700  12.430  13.037  10.064 -0.8280 -0.5095  2.0261
  127SER     CA 1701  12.367  12.908   9.909  0.1375  0.2328  0.1146
  127SER     HA 1702  12.286  12.910   9.836  2.2619 -0.6401 -2.4657
  127SER     CB 1703  12.499  12.928   9.833  0.1097 -0.1024 -0.0247
  127SER    HB1 1704  12.495  12.848   9.759 -1.5698 -1.4757  1.4453
  127SER    HB2 1705  12.501  13.026   9.786  0.2616 -0.2291 -0.2798
  127SER     OG 1706  12.610  12.927   9.919 -0.4788  0.3640  0.7606
  127SER     HG 1707  12.682  12.965   9.868  0.1682 -1.2640  0.3926
  127SER      C 1708  12.345  12.772   9.973  0.3096 -0.0399 -0.4018
  127SER      O 1709  12.328  12.764  10.094 -0.1899  0.5039 -0.4331
  128GLY      N 1710  12.332  12.664   9.896  0.4601  0.0363 -0.5356
  128GLY      H 1711  12.329  12.678   9.796  0.8149 -2.8216 -1.0424
  128GLY     CA 1712  12.276  12.539   9.945  0.1972  0.5176  0.4026
  128GLY    HA1 1713  12.186  12.560  10.003  1.4237  0.6908  2.3432
  128GLY    HA2 1714  12.248  12.481   9.857  2.2276 -0.4022  0.2904
  128GLY      C 1715  12.365  12.452  10.032  0.0116  0.1717  0.2513
  128GLY      O 1716  12.418  12.348   9.993  0.2629  0.4583 -0.1849
  129SER      N 1717  12.397  12.499  10.153  0.2392  0.4039  0.1029
  129SER      H 1718  12.362  12.590  10.179 -3.8844 -0.9098 -0.2252
  129SER     CA 1719  12.482  12.426  10.245  0.4279  0.0878 -0.3155
  129SER     HA 1720  12.576  12.399  10.197  0.7534  0.0211  0.3496
  129SER     CB 1721  12.513  12.514  10.366  0.0008  0.3513 -0.3950
  129SER    HB1 1722  12.436  12.512  10.443 -0.5534 -3.4883 -0.8899
  129SER    HB2 1723  12.595  12.459  10.412 -0.0398  0.1833 -0.5249
  129SER     OG 1724  12.545  12.647  10.329 -0.5172  0.3394 -0.8923
  129SER     HG 1725  12.535  12.694  10.411  0.4963 -2.3513  0.9205
  129SER      C 1726  12.412  12.299  10.293  0.2263  0.0384 -0.7451
  129SER      O 1727  12.307  12.306  10.356  0.1587 -0.5501 -0.7912
  130TYR      N 1728  12.479  12.189  10.259 -0.3940 -0.4016 -0.5631
  130TYR      H 1729  12.574  12.204  10.226 -1.0564  2.0839 -1.5932
  130TYR     CA 1730  12.436  12.055  10.294  0.2830 -0.4441  0.1522
  130TYR     HA 1731  12.340  12.030  10.248  0.1743 -0.7946  0.5707
  130TYR     CB 1732  12.543  11.970  10.228  0.6174 -0.2106  0.3893
  130TYR    HB1 1733  12.637  11.961  10.283  0.5135 -1.6028  0.3901
  130TYR    HB2 1734  12.566  12.007  10.127 -1.9719 -0.0332 -0.1899
  130TYR     CG 1735  12.492  11.828  10.226  0.0068  0.0094 -0.2359
  130TYR    CD1 1736  12.539  11.735  10.320  0.2734 -0.3588 -0.7261
  130TYR    HD1 1737  12.599  11.771  10.403 -1.7016 -2.4291  1.7563
  130TYR    CE1 1738  12.497  11.602  10.319  0.2451 -0.3628  0.0291
  130TYR    HE1 1739  12.530  11.528  10.391  0.8425 -2.3317 -2.1247
  130TYR     CZ 1740  12.404  11.563  10.220 -0.6177 -0.1661  0.7543
  130TYR     OH 1741  12.362  11.434  10.216 -0.4537 -0.2045  0.3423
  130TYR     HH 1742  12.425  11.384  10.269  0.9388  0.0654 -0.9657
  130TYR    CE2 1743  12.343  11.659  10.137  0.2292 -0.6854 -0.4969
  130TYR    HE2 1744  12.272  11.634  10.060  2.7997 -1.9759 -2.6265
  130TYR    CD2 1745  12.400  11.787  10.129 -0.2105 -0.4386  0.1528
  130TYR    HD2 1746  12.363  11.860  10.059 -0.9509 -1.9524 -1.0979
  130TYR      C 1747  12.426  12.026  10.443 -0.3858  0.0507  0.2090
  130TYR      O 1748  12.517  12.067  10.515 -0.1586 -0.3534  0.1529
  131SER      N 1749  12.325  11.951  10.486 -0.6054  0.2821  0.1028
  131SER      H 1750  12.257  11.928  10.414  0.2457  4.8769 -2.5598
  131SER     CA 1751  12.284  11.914  10.620 -0.2234 -0.6349 -0.0205
  131SER     HA 1752  12.364  11.924  10.693 -2.0729 -4.2911  2.8220
  131SER     CB 1753  12.172  12.002  10.677  0.3621  0.1403 -0.0521
  131SER    HB1 1754  12.181  12.094  10.619  0.9779 -0.0743 -0.3137
  131SER    HB2 1755  12.072  11.959  10.667  0.6418 -0.2168 -1.6164
  131SER     OG 1756  12.191  12.024  10.815  0.3834 -0.0001 -0.0320
  131SER     HG 1757  12.129  12.094  10.836 -1.7895 -2.2394  1.5796
  131SER      C 1758  12.232  11.771  10.626 -0.3202 -0.6055 -0.1350
  131SER      O 1759  12.162  11.733  10.532 -0.0201  0.0249 -0.6247
  132GLN      N 1760  12.258  11.702  10.737  0.2854 -0.0636  0.0649
  132GLN      H 1761  12.320  11.744  10.805 -1.3134  1.9420  0.3932
  132GLN     CA 1762  12.225  11.564  10.764 -0.0885 -0.0354 -0.2428
  132GLN     HA 1763  12.137  11.538  10.705 -1.1792 -1.2461  1.7915
  132GLN     CB 1764  12.337  11.470  10.720 -0.0154 -0.0717  0.0256
  132GLN    HB1 1765  12.350  11.474  10.612  2.7409  0.6087  0.3295
  132GLN    HB2 1766  12.432  11.509  10.756  1.0425 -2.4795  0.0075
  132GLN     CG 1767  12.329  11.324  10.764  0.3779  0.1555  0.8752
  132GLN    HG1 1768  12.359  11.311  10.868  0.2339 -0.1586  0.8769
  132GLN    HG2 1769  12.231  11.278  10.751  2.3283 -4.1313 -0.3646
  132GLN     CD 1770  12.435  11.241  10.694  0.2663  0.3929  0.4205
  132GLN    OE1 1771  12.520  11.278  10.614 -0.2553  0.4019 -0.1343
  132GLN    NE2 1772  12.439  11.108  10.709  0.4964  0.3787  0.2464
  132GLN   HE21 1773  12.387  11.066  10.785  1.9559  2.3196  2.4929
  132GLN   HE22 1774  12.497  11.052  10.648 -1.2144  0.4205 -1.4999
  132GLN      C 1775  12.183  11.538  10.908  0.6497 -0.1982 -0.0551
  132GLN      O 1776  12.249  11.570  11.007  0.1668 -0.0775  0.2336
  133GLN      N 1777  12.065  11.479  10.927  0.4298  0.2499 -0.0367
  133GLN      H 1778  12.018  11.435  10.849 -0.2646 -1.2148  1.1548
  133GLN     CA 1779  11.978  11.482  11.043 -0.0069  0.1274 -0.3541
  133GLN     HA 1780  12.046  11.490  11.128  0.4594  2.2841 -0.8716
  133GLN     CB 1781  11.885  11.603  11.047 -0.1272  0.0230  0.0871
  133GLN    HB1 1782  11.805  11.581  10.976 -0.7242 -3.4873  1.6300
  133GLN    HB2 1783  11.836  11.598  11.144  0.7709  1.6923  0.6622
  133GLN     CG 1784  11.946  11.741  11.026 -0.6238  0.2740  0.2665
  133GLN    HG1 1785  12.010  11.749  10.938  2.4265  1.4218  2.4294
  133GLN    HG2 1786  11.869  11.818  11.022 -3.4694 -2.0322  3.9239
  133GLN     CD 1787  12.032  11.770  11.148  0.2416 -0.0512 -0.2598
  133GLN    OE1 1788  12.016  11.710  11.254  0.2505 -0.4324 -0.4717
  133GLN    NE2 1789  12.117  11.872  11.160 -0.0253  0.1717 -0.2528
  133GLN   HE21 1790  12.132  11.936  11.083 -3.0599  2.0358  0.5503
  133GLN   HE22 1791  12.167  11.884  11.247 -1.2838 -2.7294  1.0064
  133GLN      C 1792  11.894  11.357  11.062  0.2102  0.0252 -0.0693
  133GLN      O 1793  11.852  11.296  10.965 -0.1460 -0.4414  0.3724
  134PRO      N 1794  11.854  11.314  11.182  0.0967 -0.1487 -0.1695
  134PRO     CD 1795  11.891  11.367  11.312 -0.0084  0.0406 -0.2171
  134PRO    HD1 1796  12.000  11.368  11.315  0.0439 -2.1233  0.2599
  134PRO    HD2 1797  11.862  11.470  11.332 -0.2522 -0.1375  0.3740
  134PRO     CG 1798  11.830  11.273  11.416 -0.0248  0.3930  0.0931
  134PRO    HG1 1799  11.899  11.270  11.501 -0.1677  0.3199  0.2072
  134PRO    HG2 1800  11.735  11.310  11.453  0.1226 -0.9905  1.9927
  134PRO     CB 1801  11.832  11.141  11.340  0.1437  0.2145  0.4046
  134PRO    HB1 1802  11.933  11.102  11.344 -0.2998 -0.8807  2.3646
  134PRO    HB2 1803  11.761  11.063  11.368  0.8667 -0.5866  0.0537
  134PRO     CA 1804  11.785  11.188  11.203  0.2428 -0.1646  0.2387
  134PRO     HA 1805  11.827  11.118  11.131 -1.3438  0.3091 -1.2209
  134PRO      C 1806  11.633  11.184  11.200  0.2550 -0.2760 -0.3715
  134PRO      O 1807  11.570  11.276  11.252  0.7307 -0.2131  0.0947
  135SER      N 1808  11.575  11.080  11.139  0.2181 -0.2440 -0.3914
  135SER      H 1809  11.626  11.001  11.102  0.3168 -0.2658 -0.2063
  135SER     CA 1810  11.430  11.068  11.139  0.1912  0.0943 -0.1263
  135SER     HA 1811  11.386  11.145  11.202 -2.9407  0.9609 -3.0923
  135SER     CB 1812  11.379  11.090  10.997  0.8215  0.0415 -0.3639
  135SER    HB1 1813  11.272  11.074  10.993  0.8395  0.1165 -2.3447
  135SER    HB2 1814  11.433  11.019  10.934  0.3539 -0.3996 -0.2656
  135SER     OG 1815  11.400  11.221  10.948  0.8644  0.2051  0.0841
  135SER     HG 1816  11.335  11.280  10.986 -0.1274 -0.0702 -1.1257
  135SER      C 1817  11.392  10.933  11.198  0.6195  0.1649  0.3284
  135SER      O 1818  11.457  10.834  11.165 -0.2720 -0.2515 -0.2141
  136TYR      N 1819  11.280  10.935  11.270  0.2483 -0.2282 -0.2223
  136TYR      H 1820  11.232  11.024  11.278 -0.1328 -0.4748  0.3009
  136TYR     CA 1821  11.225  10.822  11.343 -0.1119  0.1895  0.1592
  136TYR     HA 1822  11.297  10.742  11.331 -1.8304 -1.2815 -0.7846
  136TYR     CB 1823  11.205  10.863  11.489  0.1355 -0.4054  0.3631
  136TYR    HB1 1824  11.175  10.776  11.547 -1.6492 -0.9542 -1.2666
  136TYR    HB2 1825  11.126  10.938  11.498  0.7258  0.0665  1.8125
  136TYR     CG 1826  11.323  10.933  11.553 -0.1761  0.1004  0.3892
  136TYR    CD1 1827  11.317  11.069  11.587 -0.2461  0.1133  0.3257
  136TYR    HD1 1828  11.226  11.120  11.561  1.0577  2.1775 -0.3843
  136TYR    CE1 1829  11.426  11.135  11.643 -0.0561  0.0699  0.0136
  136TYR    HE1 1830  11.414  11.238  11.670  0.2081  0.1290 -0.0915
  136TYR     CZ 1831  11.545  11.062  11.669  0.0046  0.2916  0.3606
  136TYR     OH 1832  11.661  11.117  11.715 -0.0219  0.0884  0.6736
  136TYR     HH 1833  11.645  11.211  11.730 -1.2034 -0.0718  0.5570
  136TYR    CE2 1834  11.551  10.927  11.629 -0.3184  0.3557  0.0880
  136TYR    HE2 1835  11.633  10.859  11.644 -0.7634 -0.4442 -0.9737
  136TYR    CD2 1836  11.437  10.859  11.585 -0.1622  0.0334  0.1839
  136TYR    HD2 1837  11.442  10.754  11.560 -0.1864  0.1931 -0.5117
  136TYR      C 1838  11.099  10.761  11.283  0.1858  0.1178 -0.3967
  136TYR      O 1839  11.002  10.828  11.250 -0.0971  0.0325  0.2576
  137GLY      N 1840  11.098  10.628  11.279 -0.3142  0.0989  0.1975
  137GLY      H 1841  11.185  10.577  11.284 -1.7337 -2.5080  0.1791
  137GLY     CA 1842  10.990  10.537  11.247  0.0380 -0.3220  0.1840
  137GLY    HA1 1843  11.042  10.450  11.208 -1.2581  0.4476 -3.7567
  137GLY    HA2 1844  10.942  10.582  11.159  3.7690  1.5758 -1.0785
  137GLY      C 1845  10.886  10.508  11.354 -0.0171 -0.2076  0.1623
  137GLY      O 1846  10.898  10.531  11.474  0.2762 -0.1375  0.1183
  138GLY      N 1847  10.784  10.434  11.311  0.2997 -0.4366 -0.1978
  138GLY      H 1848  10.790  10.392  11.219 -0.9846  0.3427 -0.6683
  138GLY     CA 1849  10.675  10.389  11.395  0.0265 -0.1850 -0.4134
  138GLY    HA1 1850  10.667  10.445  11.489  0.9728 -1.7584  0.6402
  138GLY    HA2 1851  10.581  10.410  11.344 -0.0649 -2.5455 -1.3565
  138GLY      C 1852  10.693  10.243  11.433 -0.0863 -0.0493  0.1778
  138GLY      O 1853  10.804  10.191  11.447 -0.2600 -0.3391  0.4800
  139GLN      N 1854  10.584  10.175  11.469  0.0527 -0.4741 -0.1901
  139GLN      H 1855  10.495  10.222  11.471 -0.3493 -1.1299 -1.4200
  139GLN     CA 1856  10.585  10.051  11.544  0.6745 -0.3739 -0.0242
  139GLN     HA 1857  10.686  10.009  11.546  1.2702  1.0329  0.6815
  139GLN     CB 1858  10.535  10.078  11.685 -0.0224 -0.3884 -0.2659
  139GLN    HB1 1859  10.442  10.135  11.681 -2.4178 -4.0269 -2.3461
  139GLN    HB2 1860  10.510   9.991  11.745  2.1596  0.8640  2.7251
  139GLN     CG 1861  10.646  10.158  11.753 -0.0971 -0.1988 -0.3671
  139GLN    HG1 1862  10.663  10.257  11.712 -2.3775  1.1515  1.6795
  139GLN    HG2 1863  10.608  10.177  11.853  1.1504  2.4787 -0.3080
  139GLN     CD 1864  10.777  10.086  11.778 -0.0563 -0.0570 -0.1765
  139GLN    OE1 1865  10.777   9.966  11.806  0.3415 -0.0449 -0.1087
  139GLN    NE2 1866  10.894  10.151  11.782 -0.3583  0.4602  0.2174
  139GLN   HE21 1867  10.900  10.250  11.765 -0.3369  0.4610  0.2291
  139GLN   HE22 1868  10.971  10.088  11.800  2.8696  3.3586 -2.2059
  139GLN      C 1869  10.491   9.954  11.474  0.1586  0.0708  0.0417
  139GLN      O 1870  10.390   9.995  11.419  0.2078 -0.0308 -0.1254
  140GLN      N 1871  10.515   9.822  11.467  0.0752  0.0551  0.0442
  140GLN      H 1872  10.595   9.779  11.510 -1.1940 -3.3615 -0.6668
  140GLN     CA 1873  10.424   9.732  11.398 -0.0898  0.0030  0.3271
  140GLN     HA 1874  10.387   9.779  11.307 -2.2474  0.1850  1.2615
  140GLN     CB 1875  10.508   9.611  11.358 -0.0283  0.1327  0.0603
  140GLN    HB1 1876  10.439   9.532  11.328  1.0320  0.0914 -2.5539
  140GLN    HB2 1877  10.570   9.583  11.443  1.7195  2.3582 -0.4000
  140GLN     CG 1878  10.595   9.621  11.233 -0.1279 -0.7384 -0.0895
  140GLN    HG1 1879  10.634   9.521  11.215 -2.0134 -1.5445  0.0990
  140GLN    HG2 1880  10.539   9.644  11.142  1.5948  0.1698 -0.9783
  140GLN     CD 1881  10.710   9.720  11.249 -0.2449 -0.5593 -0.3331
  140GLN    OE1 1882  10.710   9.835  11.205  0.2911 -0.3757  0.1340
  140GLN    NE2 1883  10.828   9.675  11.294 -0.0117  0.0064 -0.3713
  140GLN   HE21 1884  10.827   9.583  11.336 -2.6460  0.3158  0.4802
  140GLN   HE22 1885  10.895   9.745  11.320 -0.5055  0.1518  0.5624
  140GLN      C 1886  10.313   9.688  11.492 -0.1240  0.0194  0.2930
  140GLN      O 1887  10.323   9.689  11.614 -0.3369  0.1566  0.3102
  141GLN      N 1888  10.208   9.626  11.437  0.1201 -0.4244  0.3302
  141GLN      H 1889  10.217   9.615  11.337  3.0916  1.1616  0.2961
  141GLN     CA 1890  10.123   9.537  11.514 -0.7496 -0.0069 -0.1323
  141GLN     HA 1891  10.093   9.592  11.602  0.8291  1.1682 -0.2826
  141GLN     CB 1892   9.992   9.500  11.445 -0.3363 -0.4098 -0.7229
  141GLN    HB1 1893  10.008   9.438  11.357  1.9683 -2.0775  0.7666
  141GLN    HB2 1894   9.956   9.598  11.413  1.5473 -0.5247 -3.4618
  141GLN     CG 1895   9.890   9.449  11.547  0.3500  0.2344  0.3132
  141GLN    HG1 1896   9.928   9.357  11.593 -0.0210  0.3083  0.7702
  141GLN    HG2 1897   9.886   9.516  11.632  2.2195  0.3071  0.3838
  141GLN     CD 1898   9.752   9.421  11.489  0.4508 -0.1196  0.2376
  141GLN    OE1 1899   9.708   9.459  11.381  0.6503 -0.4069  0.0548
  141GLN    NE2 1900   9.667   9.336  11.549  0.3952 -0.2450 -0.0183
  141GLN   HE21 1901   9.700   9.294  11.634  0.4548  1.4487  0.8267
  141GLN   HE22 1902   9.570   9.336  11.521  0.3996  1.8070 -0.2353
  141GLN      C 1903  10.201   9.416  11.564  0.1032  0.6043  0.0430
  141GLN      O 1904  10.280   9.348  11.498 -0.0557  0.2403  0.2182
  142SER      N 1905  10.165   9.381  11.688  0.3710  0.2134  0.0132
  142SER      H 1906  10.111   9.441  11.749  1.1278  0.0681  0.8508
  142SER     CA 1907  10.232   9.268  11.749  0.2729  0.0683 -0.1457
  142SER     HA 1908  10.336   9.266  11.717 -0.4884  0.9773 -3.0415
  142SER     CB 1909  10.231   9.279  11.901 -0.1674 -0.6187 -0.0958
  142SER    HB1 1910  10.282   9.201  11.957  0.8865  1.0542  1.3925
  142SER    HB2 1911  10.292   9.364  11.931 -0.9321 -0.1667  0.2198
  142SER     OG 1912  10.098   9.297  11.945 -0.1497  0.6570 -0.5315
  142SER     HG 1913  10.076   9.210  11.979 -1.0572  0.6376 -1.1354
  142SER      C 1914  10.162   9.137  11.715 -0.3593  0.1776  0.6928
  142SER      O 1915  10.043   9.132  11.685 -0.1814 -0.1074  0.0220
  143TYR      N 1916  10.235   9.027  11.733  0.0074  0.4065  0.6034
  143TYR      H 1917  10.335   9.034  11.749  1.1674 -0.1743 -4.5232
  143TYR     CA 1918  10.188   8.894  11.701  0.4826  0.2367  0.5874
  143TYR     HA 1919  10.128   8.899  11.610 -0.3015 -2.5334  0.8638
  143TYR     CB 1920  10.302   8.799  11.666  0.1469 -0.1263  0.4687
  143TYR    HB1 1921  10.269   8.695  11.668  1.5162 -0.5668  2.5172
  143TYR    HB2 1922  10.382   8.805  11.739  0.8067  3.7883 -0.3367
  143TYR     CG 1923  10.377   8.817  11.536 -0.0843  0.0228  0.3528
  143TYR    CD1 1924  10.495   8.893  11.532 -0.2660  0.2988  0.3041
  143TYR    HD1 1925  10.536   8.954  11.610 -0.0638  1.3472 -0.5878
  143TYR    CE1 1926  10.575   8.890  11.417 -0.3014 -0.3327  0.2951
  143TYR    HE1 1927  10.665   8.948  11.410 -0.6391  0.2443  0.6695
  143TYR     CZ 1928  10.535   8.826  11.297  0.6081 -0.2598 -0.0525
  143TYR     OH 1929  10.617   8.830  11.188 -0.1427  0.2690 -0.6134
  143TYR     HH 1930  10.582   8.778  11.115 -0.8709 -0.5552  0.2958
  143TYR    CE2 1931  10.419   8.747  11.306  0.7881 -0.4979  0.2245
  143TYR    HE2 1932  10.387   8.689  11.220 -0.4480 -0.5947  0.7247
  143TYR    CD2 1933  10.340   8.747  11.421  0.5588  0.1251  0.0767
  143TYR    HD2 1934  10.250   8.686  11.423  0.3015  0.4687 -0.8213
  143TYR      C 1935  10.104   8.845  11.818  0.0120  0.1103  0.2023
  143TYR      O 1936  10.161   8.790  11.912 -0.3761 -0.3524  0.1678
  144GLY      N 1937   9.972   8.860  11.812 -0.1320 -1.0234  0.4537
  144GLY      H 1938   9.927   8.899  11.731 -2.9742 -0.3925  2.1910
  144GLY     CA 1939   9.884   8.842  11.926 -0.0303  0.0256  0.7026
  144GLY    HA1 1940   9.898   8.743  11.970 -0.8643 -0.6753 -0.5735
  144GLY    HA2 1941   9.782   8.858  11.891  0.8780  2.3659 -1.1630
  144GLY      C 1942   9.891   8.950  12.034  0.5054 -0.0105  0.7056
  144GLY      O 1943   9.965   9.048  12.027  0.0217  0.3065 -0.2043
  145GLN      N 1944   9.814   8.936  12.142 -0.3586  0.0881  0.1102
  145GLN      H 1945   9.764   8.848  12.140 -0.9719  0.4287 -1.2921
  145GLN     CA 1946   9.803   9.025  12.255  0.2884 -0.1182  0.3351
  145GLN     HA 1947   9.903   9.031  12.300 -0.5550 -0.5200  2.3692
  145GLN     CB 1948   9.713   8.962  12.361 -0.0045  0.0285  0.1736
  145GLN    HB1 1949   9.749   8.861  12.377  0.7364  0.4650  1.4489
  145GLN    HB2 1950   9.716   9.017  12.455  1.3558 -1.5745  1.1228
  145GLN     CG 1951   9.562   8.965  12.336  0.0992 -0.3180 -0.5249
  145GLN    HG1 1952   9.524   9.066  12.318  0.7508  0.2144  0.8792
  145GLN    HG2 1953   9.531   8.905  12.251 -1.4921 -0.6955  0.2902
  145GLN     CD 1954   9.491   8.896  12.452 -0.4104  0.4502 -0.3715
  145GLN    OE1 1955   9.540   8.884  12.563 -0.5015  0.0040 -0.3759
  145GLN    NE2 1956   9.371   8.843  12.427  0.1763 -1.0515 -0.0752
  145GLN   HE21 1957   9.313   8.801  12.499  0.7315 -1.4473  0.1499
  145GLN   HE22 1958   9.329   8.868  12.339 -1.9854  1.4335  1.5040
  145GLN      C 1959   9.761   9.169  12.227 -0.1070 -0.3099 -0.0608
  145GLN      O 1960   9.678   9.195  12.141 -0.0241  0.4624  0.0870
  146GLN      N 1961   9.809   9.261  12.311 -0.0438  0.0506 -0.4917
  146GLN      H 1962   9.870   9.229  12.384 -0.6259 -1.7774 -0.7555
  146GLN     CA 1963   9.791   9.404  12.298  0.0225  0.0531 -0.5491
  146GLN     HA 1964   9.749   9.437  12.203  0.5243 -1.9839 -1.5398
  146GLN     CB 1965   9.688   9.452  12.399 -0.1059  0.1728 -0.7316
  146GLN    HB1 1966   9.649   9.553  12.386 -0.5969  0.1438  0.3814
  146GLN    HB2 1967   9.735   9.455  12.498  0.1611  2.2752 -0.8738
  146GLN     CG 1968   9.562   9.367  12.408 -0.1875  0.3622  0.0930
  146GLN    HG1 1969   9.589   9.271  12.452  1.6851  1.2970  1.0928
  146GLN    HG2 1970   9.530   9.344  12.306  4.0277 -2.6668 -0.8281
  146GLN     CD 1971   9.451   9.435  12.486 -0.6791 -0.6070  0.2529
  146GLN    OE1 1972   9.443   9.418  12.607  0.1026 -0.1380  0.3732
  146GLN    NE2 1973   9.364   9.509  12.416 -0.4315 -0.2610  0.3119
  146GLN   HE21 1974   9.274   9.533  12.453  0.7734  4.3171  0.8588
  146GLN   HE22 1975   9.374   9.509  12.315  0.6782  2.1186  0.3346
  146GLN      C 1976   9.920   9.482  12.318 -0.0366  0.0178 -0.0316
  146GLN      O 1977  10.025   9.423  12.344 -0.1694 -0.0775  0.2975
  147GLN      N 1978   9.920   9.613  12.289 -0.0909  0.1482  0.5406
  147GLN      H 1979   9.831   9.655  12.266  0.1722  0.5245  0.1858
  147GLN     CA 1980  10.032   9.704  12.296  0.1210 -0.0050 -0.5727
  147GLN     HA 1981  10.106   9.662  12.364 -0.3385 -0.2399 -0.2066
  147GLN     CB 1982  10.089   9.714  12.155 -0.5582  0.0931 -0.8435
  147GLN    HB1 1983  10.161   9.795  12.148 -0.1478 -0.1549  0.3045
  147GLN    HB2 1984  10.003   9.739  12.093 -0.5638 -0.1138 -0.9224
  147GLN     CG 1985  10.161   9.591  12.100 -0.1896 -0.1202  0.1023
  147GLN    HG1 1986  10.123   9.496  12.137 -1.0038 -0.1686 -0.8269
  147GLN    HG2 1987  10.266   9.592  12.132  0.8546 -0.6795 -2.9715
  147GLN     CD 1988  10.162   9.591  11.948 -0.0277 -0.2151  0.1037
  147GLN    OE1 1989  10.061   9.571  11.881  0.0837 -0.4749  0.0151
  147GLN    NE2 1990  10.262   9.659  11.892 -0.4494 -0.6063 -1.1689
  147GLN   HE21 1991  10.275   9.655  11.792 -1.0292 -1.2693 -1.2206
  147GLN   HE22 1992  10.345   9.674  11.948 -1.6653 -0.8727  0.8078
  147GLN      C 1993   9.984   9.843  12.337 -0.0366 -0.2162 -0.0358
  147GLN      O 1994   9.867   9.877  12.320  0.1691  0.2804 -0.4541
  148SER      N 1995  10.076   9.919  12.396 -0.0369 -0.4975  0.3282
  148SER      H 1996  10.168   9.884  12.418 -0.6638 -0.7855  2.7817
  148SER     CA 1997  10.047  10.058  12.426  0.5251 -0.2654 -0.2031
  148SER     HA 1998   9.952  10.061  12.478  0.5105 -3.9983  0.2732
  148SER     CB 1999  10.155  10.122  12.513  0.2760  0.0357 -0.1142
  148SER    HB1 2000  10.175  10.068  12.605 -0.1845 -2.2920 -1.2829
  148SER    HB2 2001  10.249  10.124  12.457  0.1492  0.2292 -0.3196
  148SER     OG 2002  10.117  10.256  12.532 -0.0990 -0.0721 -0.0984
  148SER     HG 2003  10.196  10.304  12.560 -0.5389  1.2299 -0.9608
  148SER      C 2004  10.037  10.133  12.294  0.2534  0.5150  0.2604
  148SER      O 2005  10.123  10.112  12.208 -0.0757  0.0811  0.0324
  149TYR      N 2006   9.937  10.222  12.295  0.3510  0.6286  0.1178
  149TYR      H 2007   9.883  10.237  12.379 -0.6830 -0.5069 -0.3111
  149TYR     CA 2008   9.917  10.309  12.180 -0.0724 -0.4127 -0.6177
  149TYR     HA 2009   9.909  10.247  12.091  0.1272  0.0200 -0.9366
  149TYR     CB 2010   9.786  10.381  12.207  0.4329  0.1832  0.3107
  149TYR    HB1 2011   9.782  10.422  12.308 -1.6631 -2.4648  1.4297
  149TYR    HB2 2012   9.709  10.305  12.200  0.0404  0.6500 -0.6138
  149TYR     CG 2013   9.764  10.485  12.099 -0.4498 -0.3157  0.0022
  149TYR    CD1 2014   9.718  10.447  11.972  0.0974 -0.7999 -0.0520
  149TYR    HD1 2015   9.688  10.344  11.960  2.6095 -1.7287  0.7765
  149TYR    CE1 2016   9.714  10.544  11.871  0.9140 -0.5195  0.1753
  149TYR    HE1 2017   9.684  10.517  11.771  1.1315 -1.8086  0.4333
  149TYR     CZ 2018   9.747  10.678  11.897  0.6892 -0.3683 -0.3122
  149TYR     OH 2019   9.740  10.770  11.796 -0.0967  0.0322  0.0962
  149TYR     HH 2020   9.704  10.727  11.718  1.7684 -0.3777 -0.5928
  149TYR    CE2 2021   9.782  10.716  12.028 -0.6299 -0.1753 -0.0035
  149TYR    HE2 2022   9.800  10.820  12.048  1.6492 -0.8178  1.7496
  149TYR    CD2 2023   9.792  10.619  12.129 -0.0585 -0.3452 -0.2190
  149TYR    HD2 2024   9.820  10.648  12.229 -1.0644 -1.3359  0.3811
  149TYR      C 2025  10.033  10.403  12.150 -0.1618 -0.2267 -0.3836
  149TYR      O 2026  10.105  10.443  12.241  0.1662 -0.2711 -0.6229
  150ASN      N 2027  10.053  10.430  12.020  0.1579  0.3098 -0.2250
  150ASN      H 2028   9.979  10.411  11.954  1.9414 -3.0798 -1.5329
  150ASN     CA 2029  10.165  10.504  11.966  0.1768  0.3267 -0.1631
  150ASN     HA 2030  10.222  10.521  12.057  1.5882 -0.9766 -0.7809
  150ASN     CB 2031  10.243  10.408  11.878  0.5125 -0.2369  0.7306
  150ASN    HB1 2032  10.173  10.386  11.797  0.7897  0.3045  0.3395
  150ASN    HB2 2033  10.282  10.316  11.922  1.8921 -0.0677 -0.0760
  150ASN     CG 2034  10.367  10.467  11.812  0.1363 -0.2074  0.0367
  150ASN    OD1 2035  10.367  10.530  11.707 -0.2764 -0.2731 -0.0048
  150ASN    ND2 2036  10.481  10.470  11.880  0.1762 -0.1128 -0.0339
  150ASN   HD21 2037  10.497  10.431  11.972 -0.7112  2.0838  1.1171
  150ASN   HD22 2038  10.562  10.521  11.847 -0.1394  1.2845  1.2365
  150ASN      C 2039  10.127  10.642  11.914 -0.1874  0.3916  0.2581
  150ASN      O 2040  10.062  10.654  11.810  0.1434  0.0697  0.0108
  151PRO      N 2041  10.157  10.750  11.986  0.2230  0.0999  0.5258
  151PRO     CD 2042  10.205  10.756  12.123 -0.1775 -0.4140  0.6902
  151PRO    HD1 2043  10.313  10.743  12.123 -0.2559 -1.6171 -1.6519
  151PRO    HD2 2044  10.160  10.681  12.188 -0.9137  0.4353  1.1841
  151PRO     CG 2045  10.160  10.891  12.175 -0.1416 -0.1654  0.0873
  151PRO    HG1 2046  10.058  10.870  12.208  0.2247 -1.5241  0.4164
  151PRO    HG2 2047  10.232  10.928  12.248  0.4018 -0.9402 -0.0508
  151PRO     CB 2048  10.167  10.974  12.047  0.0682 -0.1195  0.1288
  151PRO    HB1 2049  10.086  11.047  12.036  0.8568  0.5246 -1.6627
  151PRO    HB2 2050  10.261  11.028  12.044 -0.3056  0.5487  0.3883
  151PRO     CA 2051  10.150  10.882  11.926  0.4990 -0.0972  0.0514
  151PRO     HA 2052  10.051  10.887  11.880 -0.3610  0.5098  1.8448
  151PRO      C 2053  10.266  10.919  11.835  0.3600  0.4150  0.0773
  151PRO      O 2054  10.363  10.843  11.834  0.2835  0.3113  0.3696
  152PRO      N 2055  10.259  11.033  11.767  0.3006  0.6263  0.4327
  152PRO     CD 2056  10.142  11.113  11.734 -0.3543 -0.4997 -0.0465
  152PRO    HD1 2057  10.120  11.189  11.809 -0.0578 -1.5692  1.1751
  152PRO    HD2 2058  10.054  11.050  11.722 -0.0511 -0.9809  0.1930
  152PRO     CG 2059  10.176  11.182  11.603 -0.1262  0.1608  0.3573
  152PRO    HG1 2060  10.114  11.271  11.587 -0.2867 -0.4844 -3.5745
  152PRO    HG2 2061  10.160  11.109  11.524 -0.6795  0.4202  0.2265
  152PRO     CB 2062  10.327  11.206  11.612 -0.0828  0.2075 -0.3851
  152PRO    HB1 2063  10.345  11.289  11.681  0.5960  1.1222 -1.6204
  152PRO    HB2 2064  10.367  11.216  11.511 -2.8889 -1.2177 -1.7543
  152PRO     CA 2065  10.370  11.079  11.686 -0.0412  0.3131 -0.2247
  152PRO     HA 2066  10.392  10.998  11.617 -1.2349  0.1055 -0.3797
  152PRO      C 2067  10.505  11.099  11.754 -0.2048 -0.1143  0.2265
  152PRO      O 2068  10.504  11.124  11.875 -0.0750  0.2916  0.1442
  153GLN      N 2069  10.615  11.102  11.680 -0.0533 -0.6952  0.4260
  153GLN      H 2070  10.616  11.097  11.579  1.1882 -0.6929  0.4204
  153GLN     CA 2071  10.748  11.114  11.738  0.3781  0.2300 -0.7148
  153GLN     HA 2072  10.741  11.037  11.814 -0.5701  1.6977  0.7405
  153GLN     CB 2073  10.844  11.079  11.625  0.2297  0.2794 -0.8577
  153GLN    HB1 2074  10.944  11.120  11.637  1.1680 -1.7297 -1.2600
  153GLN    HB2 2075  10.808  11.116  11.529 -1.7016 -0.4334 -0.4528
  153GLN     CG 2076  10.857  10.927  11.611 -0.2927  0.0665  0.8446
  153GLN    HG1 2077  10.901  10.916  11.512 -1.1262  2.4349  0.1366
  153GLN    HG2 2078  10.758  10.882  11.607 -0.8124  1.2152  0.5280
  153GLN     CD 2079  10.949  10.862  11.714  0.4522  0.2587  0.3035
  153GLN    OE1 2080  11.000  10.920  11.809  0.7530  0.4650  0.0209
  153GLN    NE2 2081  10.973  10.731  11.710  0.0495  0.1898  0.1158
  153GLN   HE21 2082  11.010  10.699  11.799 -2.1761 -0.0235  1.0581
  153GLN   HE22 2083  10.925  10.670  11.645  3.2998 -0.7338 -1.6080
  153GLN      C 2084  10.789  11.241  11.809  0.2932 -0.2635  0.2353
  153GLN      O 2085  10.744  11.350  11.774  0.1422 -0.1740  0.6953
  154GLY      N 2086  10.869  11.248  11.916  0.2741  0.1377  0.2260
  154GLY      H 2087  10.906  11.159  11.946  1.4533  0.5291 -0.0329
  154GLY     CA 2088  10.914  11.369  11.982  0.1528  0.3113 -0.0084
  154GLY    HA1 2089  10.832  11.418  12.035 -0.2087  2.3215 -2.2130
  154GLY    HA2 2090  10.933  11.450  11.911 -2.6771 -0.7911 -2.2315
  154GLY      C 2091  11.028  11.343  12.078  0.1449 -0.3964 -0.1835
  154GLY      O 2092  11.099  11.244  12.063  0.6479  0.0077 -0.4858
  155TYR      N 2093  11.036  11.427  12.182  0.1913  0.1006 -0.5900
  155TYR      H 2094  10.969  11.500  12.203  0.6826 -0.4317  3.5654
  155TYR     CA 2095  11.130  11.436  12.292 -0.7214 -0.3943  0.2382
  155TYR     HA 2096  11.232  11.448  12.256 -0.1498  0.4666  2.0358
  155TYR     CB 2097  11.094  11.558  12.376 -0.3105 -0.1954  0.1294
  155TYR    HB1 2098  11.088  11.647  12.314 -0.7262 -0.8517 -0.8112
  155TYR    HB2 2099  10.993  11.538  12.413  0.5434 -2.0291  1.6787
  155TYR     CG 2100  11.175  11.583  12.501 -0.3599 -0.6608  0.2587
  155TYR    CD1 2101  11.310  11.619  12.489 -0.4575 -0.1963  0.5478
  155TYR    HD1 2102  11.355  11.628  12.392  0.8137  1.5559  1.2407
  155TYR    CE1 2103  11.391  11.642  12.601  0.1592  0.4108 -0.0100
  155TYR    HE1 2104  11.492  11.673  12.583  0.5815 -0.9752 -0.1939
  155TYR     CZ 2105  11.330  11.640  12.728  0.1341 -0.1788 -0.0241
  155TYR     OH 2106  11.401  11.681  12.837  0.3106  0.1671 -0.2676
  155TYR     HH 2107  11.493  11.705  12.822  1.0699 -0.3768  2.8319
  155TYR    CE2 2108  11.195  11.603  12.740  0.1849 -0.2546  0.3180
  155TYR    HE2 2109  11.142  11.611  12.834 -0.3870 -2.0629  0.2055
  155TYR    CD2 2110  11.116  11.575  12.627 -0.0920  0.0488  0.4348
  155TYR    HD2 2111  11.011  11.551  12.634  0.2818 -1.5937  0.8933
  155TYR      C 2112  11.122  11.307  12.372  0.1937 -0.8745 -0.4205
  155TYR      O 2113  11.016  11.268  12.421 -0.0083  0.0848 -0.0819
  156GLY      N 2114  11.228  11.229  12.394  0.6031 -0.3416 -0.4907
  156GLY      H 2115  11.315  11.257  12.351  1.5653 -2.3143  0.0229
  156GLY     CA 2116  11.223  11.093  12.444  0.2832 -0.4102 -0.7038
  156GLY    HA1 2117  11.202  11.018  12.367 -2.0715  0.4906 -1.0229
  156GLY    HA2 2118  11.133  11.100  12.504  0.5525 -0.1060 -0.3331
  156GLY      C 2119  11.346  11.044  12.520 -0.4007 -0.3124  0.4770
  156GLY      O 2120  11.427  11.125  12.564 -0.1615 -0.4282  0.2497
  157GLN      N 2121  11.369  10.913  12.523 -0.4936 -0.3471 -0.2247
  157GLN      H 2122  11.310  10.851  12.469 -0.2198  0.6947 -1.8007
  157GLN     CA 2123  11.479  10.856  12.597 -0.8011 -0.6135  0.0340
  157GLN     HA 2124  11.563  10.925  12.597 -1.3130  0.0179  0.7947
  157GLN     CB 2125  11.433  10.837  12.741 -0.2449  1.3186  0.4886
  157GLN    HB1 2126  11.514  10.786  12.792  0.8056  0.0369 -2.2617
  157GLN    HB2 2127  11.393  10.928  12.786 -1.1011 -0.1263  2.8371
  157GLN     CG 2128  11.314  10.742  12.746  0.1668  0.7384 -0.4140
  157GLN    HG1 2129  11.234  10.778  12.682 -1.6666  1.7914  2.2546
  157GLN    HG2 2130  11.339  10.646  12.702  0.0224  0.9959 -1.0708
  157GLN     CD 2131  11.238  10.721  12.877  0.1771  0.6010 -0.4292
  157GLN    OE1 2132  11.284  10.735  12.990 -0.1915  0.5005 -0.2655
  157GLN    NE2 2133  11.109  10.688  12.867  0.3018  0.0902 -0.3749
  157GLN   HE21 2134  11.051  10.692  12.949 -0.1965 -1.7818 -0.5913
  157GLN   HE22 2135  11.062  10.679  12.778  1.2724 -1.9327 -0.7308
  157GLN      C 2136  11.523  10.721  12.541 -0.1459 -0.4255  0.0906
  157GLN      O 2137  11.464  10.672  12.445 -0.5408  0.0312  0.0957
  158GLN      N 2138  11.615  10.650  12.606 -0.0647 -0.3659  0.0423
  158GLN      H 2139  11.656  10.696  12.687 -0.6658 -1.0074  0.7149
  158GLN     CA 2140  11.689  10.533  12.565  0.2434 -0.2326  0.2031
  158GLN     HA 2141  11.632  10.478  12.490  2.5426 -0.1887 -1.6916
  158GLN     CB 2142  11.821  10.583  12.506 -0.0333  0.6844  0.3548
  158GLN    HB1 2143  11.865  10.655  12.575  0.3788 -0.4211  1.2921
  158GLN    HB2 2144  11.888  10.497  12.506 -0.8729 -0.0001  0.9962
  158GLN     CG 2145  11.817  10.636  12.363  0.3512 -0.8523 -0.2451
  158GLN    HG1 2146  11.752  10.570  12.305 -0.3202  0.7713 -1.4106
  158GLN    HG2 2147  11.758  10.728  12.363  3.1454  1.0419 -0.9909
  158GLN     CD 2148  11.952  10.677  12.306  0.4771 -0.1506  0.5307
  158GLN    OE1 2149  12.011  10.603  12.227 -0.2323 -0.2911  0.1166
  158GLN    NE2 2150  11.998  10.798  12.336  0.1538  0.0115  0.3821
  158GLN   HE21 2151  11.955  10.858  12.404 -0.2835 -0.2500  0.3370
  158GLN   HE22 2152  12.081  10.827  12.285 -0.7930  0.1211 -1.1494
  158GLN      C 2153  11.706  10.449  12.691 -0.4681 -0.1287  0.3689
  158GLN      O 2154  11.727  10.497  12.802 -0.3486 -0.0784  0.3249
  159ASN      N 2155  11.691  10.318  12.670 -0.0704 -0.1240  0.0488
  159ASN      H 2156  11.674  10.283  12.577  1.2931  1.5017 -0.8808
  159ASN     CA 2157  11.735  10.220  12.766 -0.6439 -0.3586  0.0780
  159ASN     HA 2158  11.801  10.261  12.842  0.9187 -1.3302 -0.6902
  159ASN     CB 2159  11.608  10.163  12.828 -0.7528 -0.4153 -0.1917
  159ASN    HB1 2160  11.555  10.129  12.739  0.0214  1.2706 -1.3499
  159ASN    HB2 2161  11.553  10.237  12.886 -0.6369 -1.5942  1.4910
  159ASN     CG 2162  11.646  10.051  12.924  0.3052 -0.2547 -0.4081
  159ASN    OD1 2163  11.621   9.933  12.902 -0.1719 -0.3094  0.3878
  159ASN    ND2 2164  11.703  10.083  13.040 -0.1562 -0.4045 -0.1384
  159ASN   HD21 2165  11.702  10.182  13.060 -0.4787 -0.7011  1.4952
  159ASN   HD22 2166  11.718  10.014  13.113  2.5913  0.2778  0.0665
  159ASN      C 2167  11.823  10.111  12.704 -0.0446  0.1708 -0.0114
  159ASN      O 2168  11.924  10.061  12.753 -0.2954 -0.1608  0.1676
  160GLN      N 2169  11.782  10.058  12.589 -0.1547 -0.0456  0.1278
  160GLN      H 2170  11.703  10.101  12.543 -2.0638 -2.8704  0.4630
  160GLN     CA 2171  11.840   9.944  12.520  0.0512  0.1517 -0.0272
  160GLN     HA 2172  11.906   9.887  12.586 -0.7402 -1.5099 -0.6145
  160GLN     CB 2173  11.728   9.853  12.471 -0.2274  0.3008  0.3266
  160GLN    HB1 2174  11.654   9.917  12.421  1.0666  0.8311 -0.9719
  160GLN    HB2 2175  11.769   9.784  12.398  1.7962  2.1614 -0.3951
  160GLN     CG 2176  11.672   9.764  12.581 -0.3882  0.1014  0.0860
  160GLN    HG1 2177  11.583   9.810  12.624 -1.9417 -1.8840 -0.8187
  160GLN    HG2 2178  11.757   9.759  12.649  0.4308  1.1184 -0.8356
  160GLN     CD 2179  11.623   9.625  12.542 -0.2335  0.1405 -0.2577
  160GLN    OE1 2180  11.594   9.592  12.428 -0.6220 -0.0261 -0.1121
  160GLN    NE2 2181  11.621   9.525  12.631 -0.8600  0.2894 -0.0993
  160GLN   HE21 2182  11.659   9.533  12.724 -1.1346 -2.4000  0.3110
  160GLN   HE22 2183  11.554   9.451  12.615  0.6551 -0.9625 -0.8364
  160GLN      C 2184  11.932   9.998  12.412  0.6894 -0.4468  0.2125
  160GLN      O 2185  11.908   9.998  12.291 -0.3084  0.0297  0.4026
  161TYR      N 2186  12.036  10.073  12.450  0.2723  0.0728  0.3286
  161TYR      H 2187  12.067  10.070  12.545  2.0244 -1.3262 -0.2409
  161TYR     CA 2188  12.104  10.165  12.361  0.4540  0.1530  0.5503
  161TYR     HA 2189  12.038  10.238  12.315  0.2971 -0.8852 -0.9601
  161TYR     CB 2190  12.213  10.243  12.434  0.4665  0.8634 -0.2068
  161TYR    HB1 2191  12.268  10.177  12.501 -0.5969  1.9246  1.8206
  161TYR    HB2 2192  12.286  10.281  12.363  0.2387  0.4527 -0.6732
  161TYR     CG 2193  12.173  10.347  12.536  0.4192  0.4180  0.2357
  161TYR    CD1 2194  12.174  10.484  12.504 -0.6721  0.2385 -0.6390
  161TYR    HD1 2195  12.202  10.513  12.404  0.2554 -0.2126 -0.5226
  161TYR    CE1 2196  12.144  10.576  12.605  0.0251 -0.3813  0.1507
  161TYR    HE1 2197  12.130  10.679  12.574 -1.8172 -0.8244 -0.6271
  161TYR     CZ 2198  12.101  10.535  12.732  0.2618 -0.0230  0.3481
  161TYR     OH 2199  12.050  10.624  12.823 -0.2462  0.2655 -0.2121
  161TYR     HH 2200  12.054  10.714  12.792  1.6682 -0.0551 -1.1247
  161TYR    CE2 2201  12.092  10.397  12.761 -0.2206 -0.0151  0.2488
  161TYR    HE2 2202  12.065  10.364  12.860  0.0042  1.1986  0.7360
  161TYR    CD2 2203  12.131  10.306  12.663 -0.0156  0.2824  0.0506
  161TYR    HD2 2204  12.125  10.201  12.690  1.4803  0.3496  0.7307
  161TYR      C 2205  12.157  10.086  12.242  0.2208 -0.1027  0.6159
  161TYR      O 2206  12.204   9.974  12.258 -0.3603 -0.4079  0.2272
  162ASN      N 2207  12.140  10.146  12.124 -0.3032 -0.2739  0.6022
  162ASN      H 2208  12.082  10.228  12.113  1.2217  0.5320 -2.3580
  162ASN     CA 2209  12.183  10.094  11.996 -0.4093  0.0634  0.4259
  162ASN     HA 2210  12.164   9.987  12.003 -2.7078  0.2164 -2.1599
  162ASN     CB 2211  12.075  10.142  11.901 -0.1580 -0.4371 -0.1233
  162ASN    HB1 2212  11.974  10.129  11.941 -0.9155 -0.8716 -2.0268
  162ASN    HB2 2213  12.091  10.249  11.884 -1.2254 -0.1710  0.4315
  162ASN     CG 2214  12.071  10.067  11.768  0.1301  0.0089 -0.3867
  162ASN    OD1 2215  12.135   9.965  11.746  0.1414 -0.0562 -0.0678
  162ASN    ND2 2216  12.004  10.124  11.667 -0.0863 -0.1096 -0.3116
  162ASN   HD21 2217  12.005  10.072  11.580  0.7135  0.8397 -0.9021
  162ASN   HD22 2218  11.952  10.210  11.672  0.1779  0.0253  0.1671
  162ASN      C 2219  12.325  10.127  11.953 -0.6292  0.3151 -0.1101
  162ASN      O 2220  12.393  10.208  12.016 -0.3250 -0.1182  0.1266
  163SER      N 2221  12.373  10.070  11.842  0.1189  0.5543  0.0832
  163SER      H 2222  12.311  10.015  11.784  0.2970  0.6696 -0.2188
  163SER     CA 2223  12.508  10.080  11.791  0.1901 -0.3696  0.0768
  163SER     HA 2224  12.557  10.172  11.823 -0.4056  0.6918 -1.9155
  163SER     CB 2225  12.594   9.976  11.864  0.3751 -0.2779 -0.0120
  163SER    HB1 2226  12.556   9.875  11.848  3.0996 -1.0759 -2.2856
  163SER    HB2 2227  12.696   9.971  11.825  0.2349  0.3384 -0.4879
  163SER     OG 2228  12.599  10.008  12.001 -0.0403 -0.4901  0.0566
  163SER     HG 2229  12.513  10.017  12.042 -1.2434 -0.0755 -2.3895
  163SER      C 2230  12.518  10.051  11.642 -1.1349 -0.5617  0.0135
  163SER    OC1 2231  12.556  10.141  11.564  0.1545 -0.7452  0.3929
  163SER    OC2 2232  12.500   9.933  11.604 -0.1203 -0.5808 -0.4445
    1MET      N 2233  10.160  11.245   8.482 -0.0915  0.2387  0.6631
    1MET     H1 2234  10.112  11.331   8.458  1.7952  1.0649 -0.4060
    1MET     H2 2235  10.222  11.275   8.556  0.0531  1.9084 -0.0834
    1MET     H3 2236  10.213  11.216   8.401 -1.0061  3.1540 -1.1282
    1MET     CA 2237  10.075  11.139   8.538  0.6553 -0.7269 -0.0002
    1MET     HA 2238  10.137  11.050   8.552  0.3754 -0.7721  1.0170
    1MET     CB 2239  10.015  11.183   8.671  0.7511 -0.5055 -0.0313
    1MET    HB1 2240   9.948  11.266   8.647  1.2597 -0.7767 -2.6789
    1MET    HB2 2241  10.086  11.227   8.741 -0.0180 -0.7222  0.9131
    1MET     CG 2242   9.950  11.066   8.744 -0.0396  0.0564  0.1876
    1MET    HG1 2243   9.853  11.052   8.696  0.4507 -1.6139 -0.4117
    1MET    HG2 2244   9.939  11.094   8.849  2.5504 -1.1901  0.8972
    1MET     SD 2245  10.034  10.905   8.751  0.0549  0.1001  0.0665
    1MET     CE 2246   9.908  10.813   8.842 -0.1018 -0.3743 -0.6301
    1MET    HE1 2247   9.954  10.716   8.859 -2.5240 -1.6727 -1.0093
    1MET    HE2 2248   9.820  10.801   8.779 -1.8078  2.8173  0.9538
    1MET    HE3 2249   9.889  10.862   8.937  0.4774  0.9177 -1.1622
    1MET      C 2250   9.965  11.099   8.441  0.4379  0.1351 -0.1181
    1MET      O 2251   9.876  11.176   8.405  0.3311  0.0641 -0.0045
    2ALA      N 2252   9.968  10.971   8.402 -0.6886 -0.0502  0.3799
    2ALA      H 2253  10.048  10.912   8.418  0.1672  1.7316  3.6204
    2ALA     CA 2254   9.871  10.908   8.315 -0.4532 -0.3022  0.2994
    2ALA     HA 2255   9.770  10.946   8.332 -0.5987  0.1520 -1.4161
    2ALA     CB 2256   9.911  10.956   8.176  0.0459 -0.1635  0.4878
    2ALA    HB1 2257   9.885  11.061   8.164  1.3185 -0.0937 -2.3463
    2ALA    HB2 2258  10.017  10.955   8.153 -0.0095 -1.1106  0.2458
    2ALA    HB3 2259   9.858  10.890   8.107 -0.0699  1.0501 -0.6213
    2ALA      C 2260   9.881  10.756   8.313  0.2613 -0.2517 -0.2998
    2ALA      O 2261   9.984  10.699   8.348 -0.0140 -0.4930  0.1233
    3SER      N 2262   9.777  10.699   8.253 -0.1111  0.1110 -0.0099
    3SER      H 2263   9.698  10.758   8.231  0.4800  1.6043  1.6156
    3SER     CA 2264   9.750  10.557   8.234  0.2487  0.0472 -0.0381
    3SER     HA 2265   9.751  10.504   8.329  0.3860 -0.8080 -0.5129
    3SER     CB 2266   9.612  10.546   8.171  0.3544 -0.0185 -0.2587
    3SER    HB1 2267   9.611  10.618   8.090  1.8974 -0.0054 -0.2887
    3SER    HB2 2268   9.590  10.443   8.141  2.5795 -0.8904  0.8848
    3SER     OG 2269   9.507  10.583   8.257  0.4090 -0.5650  0.0493
    3SER     HG 2270   9.429  10.548   8.213  0.6232  2.2068 -2.9274
    3SER      C 2271   9.862  10.492   8.154  0.4402 -0.1940  0.4245
    3SER      O 2272   9.940  10.557   8.085  0.5261 -0.3478  0.3740
    4ASN      N 2273   9.871  10.360   8.170  0.2907 -0.2555  0.0143
    4ASN      H 2274   9.828  10.326   8.255 -0.2756 -3.8109 -1.5081
    4ASN     CA 2275   9.964  10.280   8.093  0.2913 -0.0783 -0.1705
    4ASN     HA 2276  10.059  10.333   8.100 -0.7121  1.8530 -0.5135
    4ASN     CB 2277   9.980  10.147   8.168  0.2771  0.2861  0.4886
    4ASN    HB1 2278  10.035  10.160   8.261  0.6597 -0.2052  0.3354
    4ASN    HB2 2279   9.877  10.114   8.177  0.7665 -1.0987  1.1992
    4ASN     CG 2280  10.059  10.043   8.090 -0.1880 -0.1606  0.6094
    4ASN    OD1 2281  10.182  10.044   8.098 -0.0992 -0.0250 -0.6037
    4ASN    ND2 2282   9.999   9.965   8.000  0.6341 -0.4617  0.3165
    4ASN   HD21 2283   9.899   9.969   7.986  0.3787 -1.4117  1.7015
    4ASN   HD22 2284  10.056   9.894   7.956  1.1686 -0.5896  1.1930
    4ASN      C 2285   9.917  10.266   7.949  0.0444 -0.4151 -0.0597
    4ASN      O 2286   9.802  10.228   7.933 -0.2089 -0.0841  0.8884
    5ASP      N 2287  10.005  10.290   7.851  0.5120  0.5116  0.5683
    5ASP      H 2288  10.096  10.326   7.876  1.6388 -1.4589 -0.4112
    5ASP     CA 2289   9.982  10.253   7.713  0.4982  0.3721  0.6074
    5ASP     HA 2290   9.879  10.217   7.702 -0.0064  1.5872  1.1426
    5ASP     CB 2291   9.997  10.381   7.631 -0.0765  0.1148  0.0911
    5ASP    HB1 2292   9.965  10.473   7.680  0.7385 -0.0212  0.9104
    5ASP    HB2 2293  10.102  10.405   7.612 -0.1862 -0.6886 -1.7907
    5ASP     CG 2294   9.931  10.373   7.494  0.3462  0.2498 -0.1234
    5ASP    OD1 2295   9.843  10.289   7.463  0.0856  0.5547 -0.2081
    5ASP    OD2 2296   9.967  10.457   7.409  0.1227  0.5336  0.0616
    5ASP      C 2297  10.066  10.135   7.666  0.0050  0.2009  0.1399
    5ASP      O 2298  10.188  10.140   7.659 -0.0299  0.0403 -0.7526
    6TYR      N 2299  10.002  10.021   7.638  0.3262  0.1240 -0.2862
    6TYR      H 2300   9.902  10.012   7.648  0.7284 -2.9078  2.4260
    6TYR     CA 2301  10.078   9.903   7.603  0.1652 -0.1282  0.2023
    6TYR     HA 2302  10.156   9.893   7.678  0.4923  1.1182  0.0526
    6TYR     CB 2303   9.994   9.776   7.605  0.0525 -0.0622 -0.1171
    6TYR    HB1 2304   9.893   9.795   7.567 -0.0285  1.2991  0.7191
    6TYR    HB2 2305  10.039   9.705   7.537 -0.1078 -0.1543 -0.1278
    6TYR     CG 2306   9.980   9.723   7.746  0.0709  0.6753  0.1677
    6TYR    CD1 2307   9.856   9.724   7.812  0.1157 -0.2572  0.2815
    6TYR    HD1 2308   9.769   9.756   7.756  0.5316  1.9288  0.8078
    6TYR    CE1 2309   9.845   9.685   7.946 -0.3496 -0.0344  0.3102
    6TYR    HE1 2310   9.755   9.691   8.005  0.4751  1.6955  1.4642
    6TYR     CZ 2311   9.960   9.625   8.002  0.0626  0.1826 -0.2936
    6TYR     OH 2312   9.960   9.597   8.135 -0.4140  0.2703 -0.2716
    6TYR     HH 2313   9.880   9.632   8.174 -0.6519 -0.5979  0.0390
    6TYR    CE2 2314  10.085   9.619   7.936 -0.0001 -0.0348 -0.3933
    6TYR    HE2 2315  10.165   9.566   7.985  0.8098  0.1615 -1.4746
    6TYR    CD2 2316  10.094   9.669   7.806  0.0842  0.1562 -0.3150
    6TYR    HD2 2317  10.190   9.659   7.757  1.5807  0.8710  2.2937
    6TYR      C 2318  10.160   9.904   7.474 -0.3063 -0.3189 -0.1028
    6TYR      O 2319  10.122   9.974   7.380  0.0697  0.2827  0.1887
    7THR      N 2320  10.273   9.835   7.468  0.3371  0.6368  0.7000
    7THR      H 2321  10.302   9.792   7.555 -1.3756  0.8253  1.3833
    7THR     CA 2322  10.371   9.840   7.361 -0.1080 -0.2496  0.2396
    7THR     HA 2323  10.390   9.947   7.356 -0.7845 -0.1184  0.4284
    7THR     CB 2324  10.499   9.767   7.402  0.0305 -0.4684 -0.5750
    7THR     HB 2325  10.489   9.666   7.362 -2.0168 -1.4515  2.1884
    7THR    CG2 2326  10.626   9.835   7.351  0.1365 -0.0161  0.2689
    7THR   HG21 2327  10.705   9.788   7.409  0.6335 -0.2486 -0.5767
    7THR   HG22 2328  10.636   9.814   7.244 -2.1874  0.5041 -0.1045
    7THR   HG23 2329  10.623   9.941   7.375 -1.6397 -0.4364  2.1587
    7THR    OG1 2330  10.526   9.757   7.540 -0.0931  0.0582 -0.5117
    7THR    HG1 2331  10.529   9.848   7.572  1.6281  0.2144 -1.0312
    7THR      C 2332  10.321   9.788   7.227  0.7445 -0.0054 -0.1855
    7THR      O 2333  10.281   9.671   7.223 -0.3178  0.3326  0.1257
    8GLN      N 2334  10.320   9.871   7.123  0.1084  0.3783  0.1171
    8GLN      H 2335  10.360   9.960   7.145  3.2012 -0.8840  0.1550
    8GLN     CA 2336  10.263   9.831   6.995 -0.0387 -0.0877  0.3241
    8GLN     HA 2337  10.161   9.792   7.006  0.3100 -1.5587 -1.2908
    8GLN     CB 2338  10.250   9.954   6.906  0.4083  0.0069  0.3865
    8GLN    HB1 2339  10.347   9.995   6.878  0.2516 -0.5356 -1.0504
    8GLN    HB2 2340  10.196   9.941   6.812 -1.8076  0.0228  1.5732
    8GLN     CG 2341  10.159  10.048   6.985  0.2546  0.1895 -0.0008
    8GLN    HG1 2342  10.210  10.103   7.064  0.8716 -1.2952  0.6844
    8GLN    HG2 2343  10.074   9.995   7.028 -0.7445  1.6733 -0.1096
    8GLN     CD 2344  10.088  10.153   6.901 -0.2955 -0.2418 -0.0782
    8GLN    OE1 2345   9.974  10.141   6.857 -0.3232 -0.2593 -0.0020
    8GLN    NE2 2346  10.161  10.256   6.858  0.2942 -0.4547  0.3879
    8GLN   HE21 2347  10.258  10.261   6.886  0.9441  0.1428 -1.7925
    8GLN   HE22 2348  10.125  10.315   6.784 -2.0542  0.9144  2.4470
    8GLN      C 2349  10.339   9.729   6.912  0.2609  0.2732  0.1561
    8GLN      O 2350  10.461   9.722   6.905  0.2275 -0.2875  0.1228
    9GLN      N 2351  10.265   9.646   6.838  0.4494  0.2251  0.0205
    9GLN      H 2352  10.165   9.661   6.840  0.3862 -0.0340 -0.8916
    9GLN     CA 2353  10.320   9.549   6.746  0.3327  0.2775 -0.1070
    9GLN     HA 2354  10.416   9.520   6.790 -1.0160 -0.0099  2.9274
    9GLN     CB 2355  10.225   9.430   6.736  0.7889 -0.0982 -0.0524
    9GLN    HB1 2356  10.122   9.463   6.719  0.6921 -0.3426  0.0633
    9GLN    HB2 2357  10.257   9.374   6.649  1.5953 -0.2430  0.3362
    9GLN     CG 2358  10.223   9.337   6.857  0.4544 -0.0758 -0.0384
    9GLN    HG1 2359  10.324   9.311   6.889  1.0833  0.7929 -1.2381
    9GLN    HG2 2360  10.191   9.407   6.934  0.5357  0.2064 -0.2586
    9GLN     CD 2361  10.134   9.215   6.841  0.1203  0.1789 -0.1164
    9GLN    OE1 2362  10.114   9.160   6.733 -0.1185 -0.4011  0.2206
    9GLN    NE2 2363  10.074   9.159   6.945  0.5387  0.2579  0.1684
    9GLN   HE21 2364   9.997   9.097   6.922  0.0203  0.8612  0.2485
    9GLN   HE22 2365  10.073   9.207   7.034  0.4647 -2.3558  1.6918
    9GLN      C 2366  10.344   9.603   6.606 -0.1555 -0.2544 -0.4004
    9GLN      O 2367  10.259   9.671   6.550 -0.1435 -0.1785 -0.3270
   10ALA      N 2368  10.457   9.559   6.551  0.0224 -0.6624  0.2707
   10ALA      H 2369  10.523   9.518   6.615  0.9764 -0.0699 -0.2965
   10ALA     CA 2370  10.493   9.569   6.410  0.0467  0.1571  0.3323
   10ALA     HA 2371  10.451   9.661   6.370 -1.5831 -0.5510  0.3501
   10ALA     CB 2372  10.645   9.559   6.410  0.0689  0.4480 -0.3799
   10ALA    HB1 2373  10.690   9.574   6.312  4.7514 -3.0639  0.8749
   10ALA    HB2 2374  10.705   9.607   6.487 -1.0490 -1.1290  1.5630
   10ALA    HB3 2375  10.678   9.458   6.433 -0.1405  0.2425 -0.9512
   10ALA      C 2376  10.437   9.456   6.325  0.2047  0.3004  0.0396
   10ALA      O 2377  10.382   9.359   6.376  0.0398 -0.2960 -1.2260
   11THR      N 2378  10.466   9.459   6.195 -0.0950  0.3518 -0.0273
   11THR      H 2379  10.498   9.540   6.144  1.0272 -0.8747 -1.3964
   11THR     CA 2380  10.441   9.344   6.110 -0.5286  0.3694  0.0732
   11THR     HA 2381  10.338   9.314   6.129 -0.6111  1.1636  0.9172
   11THR     CB 2382  10.450   9.379   5.961  0.0378  0.2551  0.0761
   11THR     HB 2383  10.492   9.299   5.901  3.0094  1.2502  0.6485
   11THR    CG2 2384  10.316   9.429   5.908 -0.0707 -0.2349 -0.1165
   11THR   HG21 2385  10.316   9.436   5.800  1.9964 -2.6234 -0.3576
   11THR   HG22 2386  10.286   9.516   5.967 -0.5968 -0.9293  0.6678
   11THR   HG23 2387  10.238   9.354   5.922 -1.2601  1.1371  0.9621
   11THR    OG1 2388  10.544   9.481   5.939 -0.5066  0.6122 -0.5951
   11THR    HG1 2389  10.522   9.507   5.849 -0.7211  1.6615 -0.2597
   11THR      C 2390  10.538   9.228   6.126 -0.4093  0.4752  0.1097
   11THR      O 2391  10.657   9.248   6.150 -0.1034 -0.3988 -0.6215
   12GLN      N 2392  10.486   9.105   6.124  0.4278  0.1196 -0.5984
   12GLN      H 2393  10.386   9.093   6.122  0.4675 -0.7483  0.8840
   12GLN     CA 2394  10.564   8.983   6.128  0.2744  0.0342 -0.1512
   12GLN     HA 2395  10.661   9.010   6.087  1.1121  0.6048  2.0738
   12GLN     CB 2396  10.600   8.929   6.266  0.4966 -0.2472 -0.3187
   12GLN    HB1 2397  10.668   8.844   6.261 -1.5806 -2.2585  2.4730
   12GLN    HB2 2398  10.660   9.010   6.308  1.7767 -0.4947 -1.6050
   12GLN     CG 2399  10.490   8.883   6.361  0.6755 -0.2989 -0.1366
   12GLN    HG1 2400  10.434   8.977   6.363  0.2675 -0.5359 -0.1320
   12GLN    HG2 2401  10.418   8.812   6.319  0.6260 -1.7326  2.1930
   12GLN     CD 2402  10.528   8.860   6.506 -0.3889  0.0494  0.2091
   12GLN    OE1 2403  10.444   8.850   6.596  0.0997 -0.0715  0.6608
   12GLN    NE2 2404  10.657   8.865   6.541 -0.3137 -0.0143 -0.0583
   12GLN   HE21 2405  10.729   8.862   6.471 -0.3962  1.2223 -0.2140
   12GLN   HE22 2406  10.678   8.862   6.640  0.8644  0.7235 -0.2759
   12GLN      C 2407  10.507   8.870   6.043  0.1846  0.0309 -0.0879
   12GLN      O 2408  10.387   8.862   6.019  0.2631 -0.2026 -0.4080
   13SER      N 2409  10.589   8.771   6.006  0.5322  0.0458  0.6249
   13SER      H 2410  10.683   8.774   6.044  0.2247  1.6845  1.3336
   13SER     CA 2411  10.555   8.647   5.940  0.0940  0.3767  0.2155
   13SER     HA 2412  10.451   8.616   5.941  0.0767  0.3689  1.8180
   13SER     CB 2413  10.588   8.667   5.793  0.1213 -0.0973  0.1561
   13SER    HB1 2414  10.685   8.717   5.787 -0.2635  0.6025 -0.4293
   13SER    HB2 2415  10.594   8.571   5.741 -0.0284  1.7648 -3.6679
   13SER     OG 2416  10.492   8.749   5.731 -0.0931 -0.2361  0.3057
   13SER     HG 2417  10.517   8.840   5.748 -0.0447 -0.1185 -0.3805
   13SER      C 2418  10.623   8.521   5.995 -0.3501 -0.0274 -0.1561
   13SER      O 2419  10.712   8.545   6.075  0.0996  0.7509 -0.8698
   14TYR      N 2420  10.581   8.398   5.966  0.1492 -0.2229 -0.0538
   14TYR      H 2421  10.516   8.384   5.890  0.4296 -2.1790  0.0011
   14TYR     CA 2422  10.658   8.281   6.002  0.4919 -0.0240 -0.1359
   14TYR     HA 2423  10.764   8.303   5.997  0.5688 -0.1504  0.7521
   14TYR     CB 2424  10.624   8.253   6.148 -0.0384  0.2486 -0.2050
   14TYR    HB1 2425  10.515   8.246   6.153  0.0039 -1.0277 -0.7086
   14TYR    HB2 2426  10.648   8.334   6.217 -1.8737 -2.1190  3.5491
   14TYR     CG 2427  10.684   8.126   6.205  0.1552  0.1571 -0.6111
   14TYR    CD1 2428  10.820   8.119   6.236 -0.1379 -0.4296  0.6208
   14TYR    HD1 2429  10.879   8.209   6.228 -1.6390  0.5077 -0.5981
   14TYR    CE1 2430  10.877   8.005   6.293  0.7868 -0.2126  0.1595
   14TYR    HE1 2431  10.980   8.003   6.326  0.4399 -2.9721  1.3651
   14TYR     CZ 2432  10.795   7.891   6.308  0.3941  0.0417 -0.0486
   14TYR     OH 2433  10.841   7.781   6.374  0.0476 -0.1813 -0.1724
   14TYR     HH 2434  10.933   7.800   6.394 -0.0740  1.4646 -1.0085
   14TYR    CE2 2435  10.657   7.896   6.278  0.3740 -0.0746  0.0269
   14TYR    HE2 2436  10.596   7.811   6.307  2.3107 -1.1622  1.1222
   14TYR    CD2 2437  10.602   8.017   6.235  0.5879 -0.0603 -0.2111
   14TYR    HD2 2438  10.498   8.019   6.206  0.2756 -0.9890  0.7858
   14TYR      C 2439  10.629   8.166   5.906  0.5173  0.1387 -0.3371
   14TYR      O 2440  10.527   8.164   5.838  0.2743 -0.7238  0.0441
   15GLY      N 2441  10.707   8.058   5.915 -0.0329 -0.2385 -0.0346
   15GLY      H 2442  10.795   8.075   5.961 -0.8440  1.3894  0.9890
   15GLY     CA 2443  10.699   7.941   5.830  0.0579 -0.1107 -0.2196
   15GLY    HA1 2444  10.596   7.938   5.794  0.9388 -2.2219 -2.9264
   15GLY    HA2 2445  10.758   7.941   5.738 -0.2613 -0.3277 -0.4265
   15GLY      C 2446  10.742   7.809   5.892  0.6039 -0.1847 -0.7355
   15GLY      O 2447  10.826   7.807   5.982 -0.7530 -0.2972  0.5701
   16ALA      N 2448  10.700   7.692   5.842  0.1355 -0.1371 -0.4642
   16ALA      H 2449  10.653   7.700   5.753  0.3018  0.4222 -0.5103
   16ALA     CA 2450  10.740   7.563   5.894 -0.0740 -0.1620 -0.3646
   16ALA     HA 2451  10.731   7.567   6.003 -0.2317 -1.3025 -0.3222
   16ALA     CB 2452  10.652   7.447   5.846 -0.3731 -0.1886  0.2359
   16ALA    HB1 2453  10.669   7.361   5.911  0.9204 -1.4546 -1.6904
   16ALA    HB2 2454  10.685   7.418   5.747 -0.5905 -1.1996  0.4476
   16ALA    HB3 2455  10.547   7.475   5.851 -0.1450  0.9005 -0.6207
   16ALA      C 2456  10.886   7.528   5.870 -0.0978 -0.2576 -0.3677
   16ALA      O 2457  10.956   7.603   5.802  0.0791 -0.3555 -0.2958
   17TYR      N 2458  10.927   7.413   5.922 -0.6511 -0.2330  0.1342
   17TYR      H 2459  10.854   7.366   5.974 -2.5511  1.7938 -0.5536
   17TYR     CA 2460  11.062   7.361   5.910 -0.5118 -0.0518  0.8440
   17TYR     HA 2461  11.100   7.403   5.817  1.9413 -0.3025  1.6579
   17TYR     CB 2462  11.151   7.416   6.021  0.4202  0.6364 -0.2181
   17TYR    HB1 2463  11.138   7.524   6.013  2.1661  1.2854  3.4446
   17TYR    HB2 2464  11.254   7.385   6.006  0.2439  0.4608 -1.1281
   17TYR     CG 2465  11.090   7.388   6.157  0.0418  0.2728 -0.4614
   17TYR    CD1 2466  11.121   7.265   6.216 -0.8057  0.3972  0.2592
   17TYR    HD1 2467  11.198   7.212   6.162  0.7868  1.6511  1.1953
   17TYR    CE1 2468  11.076   7.230   6.344 -0.3452 -0.0499  0.3034
   17TYR    HE1 2469  11.113   7.137   6.386 -0.0065 -0.0745 -0.0381
   17TYR     CZ 2470  10.995   7.320   6.416 -0.3097  0.3275 -0.1226
   17TYR     OH 2471  10.950   7.297   6.543  0.0162  0.4541  0.0176
   17TYR     HH 2472  11.003   7.225   6.576 -0.7433  0.5740  1.5785
   17TYR    CE2 2473  10.964   7.445   6.360 -0.4130  0.4526  0.2096
   17TYR    HE2 2474  10.913   7.521   6.417 -2.3420  0.3283 -1.2743
   17TYR    CD2 2475  11.004   7.472   6.228  0.3095 -0.0985  0.3104
   17TYR    HD2 2476  10.972   7.566   6.187 -2.3152  1.1338  4.5924
   17TYR      C 2477  11.067   7.210   5.891  0.2266  0.0280  0.3647
   17TYR      O 2478  10.985   7.140   5.949 -0.2571  0.0766 -0.2593
   18PRO      N 2479  11.155   7.162   5.803 -0.1545  0.1632 -0.0935
   18PRO     CD 2480  11.271   7.227   5.745  0.0649  0.1151  0.2865
   18PRO    HD1 2481  11.313   7.297   5.818 -3.2921  1.4886  1.1144
   18PRO    HD2 2482  11.240   7.288   5.660 -0.6507 -1.1795 -0.4096
   18PRO     CG 2483  11.369   7.122   5.694 -0.0998  0.5543 -0.9755
   18PRO    HG1 2484  11.432   7.150   5.609 -0.3577 -0.4523 -1.5065
   18PRO    HG2 2485  11.444   7.088   5.766 -0.7338 -0.5043 -0.7956
   18PRO     CB 2486  11.270   7.011   5.663 -0.0774  0.1817  0.2339
   18PRO    HB1 2487  11.326   6.918   5.669 -1.3604 -0.5706  1.0665
   18PRO    HB2 2488  11.226   7.009   5.564 -2.9598 -1.0347  1.4290
   18PRO     CA 2489  11.160   7.021   5.768  0.0311  0.0536  0.3609
   18PRO     HA 2490  11.059   6.996   5.735  0.4055 -2.2652  0.8037
   18PRO      C 2491  11.196   6.936   5.888  0.3725 -0.0674  0.1742
   18PRO      O 2492  11.266   6.987   5.976  0.1875  0.0054  0.2802
   19THR      N 2493  11.151   6.810   5.886 -0.1476  0.1177  0.0649
   19THR      H 2494  11.095   6.777   5.809 -0.7748  0.2371  0.4606
   19THR     CA 2495  11.202   6.704   5.971 -0.1564 -0.0296 -0.1149
   19THR     HA 2496  11.212   6.743   6.072 -0.2230  0.7816 -0.4140
   19THR     CB 2497  11.106   6.585   5.983 -0.4241  0.2248  0.2439
   19THR     HB 2498  11.153   6.506   6.042 -0.6194  0.1284  0.2713
   19THR    CG2 2499  10.976   6.624   6.052 -0.4799  0.1766  0.1629
   19THR   HG21 2500  10.921   6.682   5.978 -2.0559 -2.8135 -1.2177
   19THR   HG22 2501  10.918   6.532   6.065  0.2706 -0.2705  0.3765
   19THR   HG23 2502  10.996   6.674   6.146  0.4176  0.3561 -0.1171
   19THR    OG1 2503  11.066   6.535   5.858 -0.0798 -0.0695  0.2485
   19THR    HG1 2504  11.014   6.461   5.890 -0.1979 -0.3575 -0.5950
   19THR      C 2505  11.341   6.656   5.933 -0.2639 -0.3685 -0.0911
   19THR      O 2506  11.396   6.677   5.825  0.2918 -0.1915  0.2182
   20GLN      N 2507  11.400   6.590   6.034 -0.2052 -0.5537 -0.2459
   20GLN      H 2508  11.342   6.567   6.114 -1.4015 -0.4944 -1.0630
   20GLN     CA 2509  11.541   6.565   6.053 -0.1883 -0.1567  0.1689
   20GLN     HA 2510  11.599   6.603   5.968  0.6052 -0.6613  0.4753
   20GLN     CB 2511  11.601   6.652   6.163  0.5524 -0.1517 -0.2277
   20GLN    HB1 2512  11.550   6.619   6.254 -0.7210  1.3720 -0.3236
   20GLN    HB2 2513  11.703   6.621   6.186  0.8081  1.2005  0.6479
   20GLN     CG 2514  11.600   6.804   6.150  0.0061 -0.1330 -0.0310
   20GLN    HG1 2515  11.643   6.841   6.243 -2.8921  0.8279  1.0173
   20GLN    HG2 2516  11.503   6.852   6.143  0.8071  1.4761 -0.7539
   20GLN     CD 2517  11.676   6.873   6.037  0.0666 -0.0392  0.0667
   20GLN    OE1 2518  11.738   6.815   5.949 -0.3876 -0.3952 -0.0230
   20GLN    NE2 2519  11.672   7.007   6.033 -0.8787 -0.0798 -0.5225
   20GLN   HE21 2520  11.607   7.059   6.090 -0.8462  1.6369 -1.9688
   20GLN   HE22 2521  11.738   7.046   5.967 -0.2030 -2.1373 -1.1352
   20GLN      C 2522  11.571   6.416   6.060  0.4400 -0.0326  0.2221
   20GLN      O 2523  11.488   6.338   6.105 -0.0458  0.4099  0.1080
   21PRO      N 2524  11.689   6.378   6.010  0.1810 -0.0617 -0.3780
   21PRO     CD 2525  11.803   6.448   5.954  0.1292  0.3358  0.0009
   21PRO    HD1 2526  11.843   6.517   6.027  0.3988  0.6817 -0.4717
   21PRO    HD2 2527  11.759   6.502   5.870  0.3057  0.1489 -0.2123
   21PRO     CG 2528  11.903   6.341   5.910 -0.0775  0.2339 -0.2331
   21PRO    HG1 2529  11.977   6.321   5.988 -2.1283 -1.1864  1.4341
   21PRO    HG2 2530  11.961   6.371   5.822  3.9169  1.5744  2.5553
   21PRO     CB 2531  11.822   6.214   5.890  0.3808 -0.2403  0.8327
   21PRO    HB1 2532  11.883   6.124   5.898  1.6763  0.3992 -1.0384
   21PRO    HB2 2533  11.777   6.221   5.791  0.7976  3.3448  0.7570
   21PRO     CA 2534  11.721   6.237   6.001 -0.4971 -0.2467  0.0495
   21PRO     HA 2535  11.629   6.184   5.980 -1.0966 -1.0728  3.8898
   21PRO      C 2536  11.777   6.178   6.130 -0.4959 -0.0518  0.1404
   21PRO      O 2537  11.824   6.254   6.213  0.2726 -0.3059 -0.0497
   22GLY      N 2538  11.749   6.050   6.159  0.0204 -0.2321 -0.1560
   22GLY      H 2539  11.793   6.019   6.244 -1.1184 -0.8260  0.2324
   22GLY     CA 2540  11.698   5.943   6.076  0.3071 -0.4815 -0.0136
   22GLY    HA1 2541  11.589   5.947   6.066  0.2517  1.3081  0.9407
   22GLY    HA2 2542  11.745   5.950   5.978 -1.5691 -0.1087 -0.9419
   22GLY      C 2543  11.726   5.803   6.128  0.1023 -0.5472 -0.0811
   22GLY      O 2544  11.737   5.784   6.249  0.1555  0.9050  0.1543
   23GLN      N 2545  11.727   5.712   6.031 -1.1723 -0.4555 -0.2064
   23GLN      H 2546  11.703   5.742   5.938 -1.3571 -0.4797 -0.1662
   23GLN     CA 2547  11.759   5.571   6.048 -0.0673 -0.2287 -0.2943
   23GLN     HA 2548  11.811   5.560   6.143 -0.6824  1.3510  0.2633
   23GLN     CB 2549  11.633   5.486   6.066 -0.1005 -0.0747  0.2180
   23GLN    HB1 2550  11.569   5.538   6.137 -0.8729 -0.7400  0.0219
   23GLN    HB2 2551  11.574   5.474   5.975  1.9610  1.3293 -1.4042
   23GLN     CG 2552  11.667   5.351   6.128  0.4291 -0.0826 -0.0817
   23GLN    HG1 2553  11.717   5.293   6.051  0.7290  0.3364 -0.2132
   23GLN    HG2 2554  11.739   5.366   6.210 -0.5169  0.1364  0.7309
   23GLN     CD 2555  11.554   5.266   6.183  0.1420  0.3239 -0.0401
   23GLN    OE1 2556  11.439   5.308   6.196  0.0867  0.4774 -0.9326
   23GLN    NE2 2557  11.583   5.142   6.223 -0.0189  0.2205 -0.2407
   23GLN   HE21 2558  11.683   5.127   6.225 -0.0334 -0.4314 -2.0320
   23GLN   HE22 2559  11.519   5.085   6.276  1.0167  0.0116  0.8116
   23GLN      C 2560  11.854   5.512   5.945 -0.2177 -0.0050 -0.5639
   23GLN      O 2561  11.825   5.540   5.829  0.2504  0.5118 -0.5643
   24GLY      N 2562  11.964   5.447   5.983 -0.3588  0.1722  0.1691
   24GLY      H 2563  11.995   5.457   6.078 -1.8958  0.8894  0.6145
   24GLY     CA 2564  12.041   5.375   5.883 -0.2348 -0.3677  0.6468
   24GLY    HA1 2565  12.103   5.297   5.927 -1.4719 -1.6779  0.1204
   24GLY    HA2 2566  11.974   5.323   5.815  0.5965  1.2041 -1.4822
   24GLY      C 2567  12.136   5.463   5.802 -0.1510 -0.2901  0.8292
   24GLY      O 2568  12.150   5.581   5.833  0.4490 -0.1282 -0.0302
   25TYR      N 2569  12.207   5.410   5.702 -0.3394  0.5988  0.2139
   25TYR      H 2570  12.207   5.309   5.697 -0.9113  0.5474  0.9986
   25TYR     CA 2571  12.298   5.480   5.614 -0.2481  0.5339  0.2575
   25TYR     HA 2572  12.292   5.586   5.638 -1.9088  0.1332  1.7715
   25TYR     CB 2573  12.443   5.433   5.622 -0.2614  0.3859 -0.3093
   25TYR    HB1 2574  12.452   5.326   5.604  2.1453  0.4414  0.2182
   25TYR    HB2 2575  12.488   5.450   5.720 -1.5049 -1.0811  0.5512
   25TYR     CG 2576  12.540   5.491   5.522  0.5482  0.2078  0.3563
   25TYR    CD1 2577  12.552   5.628   5.496 -0.4703  0.2058 -0.2140
   25TYR    HD1 2578  12.502   5.699   5.560  1.7191  2.1463 -0.5170
   25TYR    CE1 2579  12.631   5.669   5.389  0.4233  0.2661  0.4510
   25TYR    HE1 2580  12.647   5.775   5.372 -0.2460  0.5246  1.4189
   25TYR     CZ 2581  12.702   5.573   5.314 -0.3680  0.2847 -0.3447
   25TYR     OH 2582  12.789   5.614   5.217  0.5804  0.2477  0.4721
   25TYR     HH 2583  12.840   5.537   5.193  1.1492  0.7078  0.1689
   25TYR    CE2 2584  12.687   5.435   5.339 -0.0981  0.2905 -0.1501
   25TYR    HE2 2585  12.730   5.362   5.273 -0.4905 -0.3643  0.3043
   25TYR    CD2 2586  12.605   5.393   5.445 -0.0869  0.1955 -0.1781
   25TYR    HD2 2587  12.592   5.287   5.458 -0.2445  0.4545  2.2960
   25TYR      C 2588  12.253   5.458   5.470 -0.3480  0.0964  0.3552
   25TYR      O 2589  12.219   5.345   5.435  0.0775  0.0055  0.2330
   26SER      N 2590  12.250   5.568   5.395  0.0710 -0.2634 -0.1915
   26SER      H 2591  12.268   5.659   5.434  1.9611 -0.2807 -0.9002
   26SER     CA 2592  12.211   5.571   5.255  0.6991 -0.1454 -0.3697
   26SER     HA 2593  12.247   5.479   5.211  2.7636  0.9672 -1.1422
   26SER     CB 2594  12.059   5.578   5.235  0.7425  0.2144 -0.5871
   26SER    HB1 2595  12.037   5.598   5.130  0.1520  0.6614 -0.3802
   26SER    HB2 2596  12.016   5.486   5.274  0.6663  0.2744 -0.5303
   26SER     OG 2597  12.004   5.670   5.327  0.3986 -0.9170  0.3723
   26SER     HG 2598  11.910   5.666   5.312  0.1838 -3.4086  1.9060
   26SER      C 2599  12.283   5.681   5.178  0.1621  0.3119 -0.2331
   26SER      O 2600  12.350   5.764   5.238  0.0160  0.1832  0.1085
   27GLN      N 2601  12.277   5.678   5.045 -0.2613 -0.2032 -0.2108
   27GLN      H 2602  12.225   5.607   4.996  0.5373 -0.8953 -0.0708
   27GLN     CA 2603  12.354   5.760   4.953  0.2706 -0.2570  0.1795
   27GLN     HA 2604  12.404   5.842   5.004  0.8885 -0.0998 -0.6571
   27GLN     CB 2605  12.455   5.677   4.875 -0.1843  0.0858 -0.7947
   27GLN    HB1 2606  12.419   5.590   4.821 -0.7317  0.7311 -1.4916
   27GLN    HB2 2607  12.500   5.740   4.798 -0.3913  1.6564  0.3304
   27GLN     CG 2608  12.566   5.635   4.971 -0.0809  0.4323 -0.7583
   27GLN    HG1 2609  12.510   5.582   5.048 -2.6107  1.2101 -1.9705
   27GLN    HG2 2610  12.617   5.722   5.012 -1.5241  0.7474  0.4706
   27GLN     CD 2611  12.659   5.530   4.911 -0.1019  0.0295 -0.1072
   27GLN    OE1 2612  12.657   5.415   4.953  0.0273  0.1484  0.2253
   27GLN    NE2 2613  12.741   5.565   4.811 -0.1419  0.0336 -0.1381
   27GLN   HE21 2614  12.748   5.661   4.782  1.5950  0.0918  0.3872
   27GLN   HE22 2615  12.787   5.495   4.754 -1.0486 -0.2666 -0.5219
   27GLN      C 2616  12.256   5.815   4.850  0.0127  0.4332  0.7842
   27GLN      O 2617  12.180   5.743   4.787  0.5916  0.5827 -0.1112
   28GLN      N 2618  12.273   5.943   4.813  0.5381  0.0414 -0.3807
   28GLN      H 2619  12.345   5.996   4.860  0.5434 -0.8997  0.7158
   28GLN     CA 2620  12.217   6.008   4.696  0.1362  0.1632 -0.1207
   28GLN     HA 2621  12.114   5.977   4.676 -0.4806  1.6920  0.5197
   28GLN     CB 2622  12.225   6.156   4.733  0.7083  0.0636  0.1643
   28GLN    HB1 2623  12.330   6.182   4.750  0.9131  0.5777 -1.6706
   28GLN    HB2 2624  12.190   6.200   4.639  1.3468 -4.9441 -2.7929
   28GLN     CG 2625  12.140   6.213   4.845 -0.0960  0.1936 -0.5022
   28GLN    HG1 2626  12.153   6.320   4.861 -0.7391  0.1817  0.1659
   28GLN    HG2 2627  12.165   6.167   4.941 -1.5578  0.6256  0.1160
   28GLN     CD 2628  11.993   6.179   4.831 -0.0851  0.1145 -0.4174
   28GLN    OE1 2629  11.939   6.146   4.725  0.0833  0.1631 -0.5179
   28GLN    NE2 2630  11.908   6.191   4.933  0.5942  0.2251  0.1395
   28GLN   HE21 2631  11.813   6.165   4.910  0.6817  1.5781 -2.1030
   28GLN   HE22 2632  11.941   6.210   5.027  0.3703 -0.6229  0.3961
   28GLN      C 2633  12.297   5.983   4.569  0.2902  0.1839 -0.0274
   28GLN      O 2634  12.419   5.981   4.562  0.3383 -0.2902  0.7240
   29SER      N 2635  12.221   5.970   4.460  0.1651 -0.1181  0.0925
   29SER      H 2636  12.120   5.977   4.462  0.2094  0.8220 -0.5708
   29SER     CA 2637  12.274   5.979   4.325  0.2720 -0.0709  0.1373
   29SER     HA 2638  12.368   5.923   4.326 -0.1877 -0.8730  0.9086
   29SER     CB 2639  12.168   5.910   4.240  0.0859 -0.3613  0.5985
   29SER    HB1 2640  12.133   5.815   4.281 -1.0143 -0.0030  0.5158
   29SER    HB2 2641  12.213   5.896   4.141  0.9961  1.0540  0.7840
   29SER     OG 2642  12.050   5.986   4.226  0.1921 -0.3341 -0.2317
   29SER     HG 2643  12.010   5.996   4.313  0.3338 -1.1150 -0.0669
   29SER      C 2644  12.287   6.123   4.280 -0.5632 -0.0201  0.0365
   29SER      O 2645  12.240   6.217   4.343 -0.0015 -0.0068  0.4459
   30SER      N 2646  12.348   6.142   4.162  0.3982  0.0448  0.5315
   30SER      H 2647  12.387   6.061   4.117 -0.8254 -0.1686 -0.1834
   30SER     CA 2648  12.357   6.267   4.089 -0.1464 -0.1836  0.0723
   30SER     HA 2649  12.375   6.345   4.162  0.1845 -0.1405 -0.0521
   30SER     CB 2650  12.471   6.283   3.988 -0.0151 -0.4655  0.1739
   30SER    HB1 2651  12.443   6.215   3.908  1.0652 -1.2863  0.4725
   30SER    HB2 2652  12.488   6.386   3.957 -1.4956 -0.0450  0.6557
   30SER     OG 2653  12.585   6.228   4.050 -0.0254 -0.2082  0.4254
   30SER     HG 2654  12.599   6.269   4.136  1.6177 -0.8453  0.4972
   30SER      C 2655  12.228   6.314   4.023 -0.1101  0.0043  0.1377
   30SER      O 2656  12.241   6.402   3.937  0.2992  0.0768  0.2678
   31GLN      N 2657  12.114   6.249   4.043  0.1398 -0.4576  0.0751
   31GLN      H 2658  12.100   6.190   4.124 -1.2530  2.0860  1.8499
   31GLN     CA 2659  11.999   6.265   3.956  0.1352  0.3491  0.2158
   31GLN     HA 2660  12.042   6.273   3.856 -2.0619 -2.3373 -1.1143
   31GLN     CB 2661  11.918   6.137   3.937 -0.1902  0.5260  0.4124
   31GLN    HB1 2662  11.839   6.155   3.864 -0.8870  0.2722  1.0811
   31GLN    HB2 2663  11.875   6.102   4.031 -0.9189  0.2340 -0.0206
   31GLN     CG 2664  12.001   6.030   3.868 -1.1396 -0.0911  0.2000
   31GLN    HG1 2665  12.037   6.056   3.768  0.2073 -1.1290  0.3783
   31GLN    HG2 2666  12.094   6.029   3.925  0.2632  1.2722 -1.8956
   31GLN     CD 2667  11.953   5.886   3.876 -0.1280 -0.4360  0.3059
   31GLN    OE1 2668  11.891   5.833   3.784 -0.1068 -0.0213  0.0528
   31GLN    NE2 2669  11.963   5.816   3.990 -0.0211 -0.6555  0.1618
   31GLN   HE21 2670  12.001   5.855   4.075  0.2649 -0.1552 -0.1817
   31GLN   HE22 2671  11.934   5.720   3.993 -0.3651 -0.5349  0.7428
   31GLN      C 2672  11.911   6.387   3.977 -0.4515 -0.0011 -0.1705
   31GLN      O 2673  11.900   6.432   4.091 -0.9223 -0.1751 -0.1439
   32PRO      N 2674  11.849   6.436   3.869 -0.0131  0.1471 -0.3586
   32PRO     CD 2675  11.867   6.406   3.729  0.2102  0.2963 -0.3629
   32PRO    HD1 2676  11.811   6.316   3.703  0.8414 -0.7836  1.8135
   32PRO    HD2 2677  11.971   6.392   3.699  0.5330 -0.9981  1.2168
   32PRO     CG 2678  11.807   6.524   3.653 -0.1194  0.2764 -0.1369
   32PRO    HG1 2679  11.767   6.495   3.556 -2.5932  0.1417  0.8676
   32PRO    HG2 2680  11.885   6.601   3.653  0.9030 -0.7301 -0.3421
   32PRO     CB 2681  11.689   6.549   3.747  0.0627 -0.2208  0.2272
   32PRO    HB1 2682  11.649   6.649   3.727  3.5827  0.8613 -2.5570
   32PRO    HB2 2683  11.616   6.473   3.719  0.9122 -0.0473 -2.8962
   32PRO     CA 2684  11.737   6.526   3.890  0.4036  0.5354  0.2386
   32PRO     HA 2685  11.769   6.616   3.942  0.7281  0.4590  0.1793
   32PRO      C 2686  11.626   6.470   3.976  0.0143  0.4103 -0.3365
   32PRO      O 2687  11.617   6.347   3.978  0.4827  0.3787  0.0645
   33TYR      N 2688  11.547   6.553   4.045  0.0154  0.3524 -0.2646
   33TYR      H 2689  11.580   6.649   4.051  2.3579 -0.3503 -0.6817
   33TYR     CA 2690  11.437   6.516   4.132 -0.0665  0.0626 -0.4923
   33TYR     HA 2691  11.386   6.434   4.081 -1.1708 -0.2719  1.0819
   33TYR     CB 2692  11.496   6.470   4.265 -0.0028  0.1317 -0.4979
   33TYR    HB1 2693  11.535   6.370   4.247 -2.4850 -0.5253 -2.8102
   33TYR    HB2 2694  11.569   6.544   4.301 -1.9218  1.5623  0.6553
   33TYR     CG 2695  11.386   6.466   4.369  0.2127  0.2779 -0.2634
   33TYR    CD1 2696  11.293   6.363   4.355  0.0625  0.4353 -0.4263
   33TYR    HD1 2697  11.304   6.284   4.283  1.4686 -0.9615  1.2462
   33TYR    CE1 2698  11.190   6.353   4.450  0.1521 -0.2182 -0.3952
   33TYR    HE1 2699  11.124   6.267   4.450  1.6972 -1.4504 -0.5185
   33TYR     CZ 2700  11.173   6.457   4.544  0.3700 -0.1545 -0.4256
   33TYR     OH 2701  11.066   6.467   4.628  0.4881  0.2438 -0.3230
   33TYR     HH 2702  11.028   6.380   4.615  1.9668 -0.4915 -0.0008
   33TYR    CE2 2703  11.257   6.570   4.541  0.2439 -0.0392  0.2071
   33TYR    HE2 2704  11.224   6.658   4.593  1.0750 -0.0928  0.8388
   33TYR    CD2 2705  11.370   6.573   4.459 -0.0302  0.1613 -0.1681
   33TYR    HD2 2706  11.430   6.662   4.469  0.6157 -0.3712  0.8872
   33TYR      C 2707  11.334   6.627   4.139  0.2197  0.3163 -0.2783
   33TYR      O 2708  11.374   6.743   4.130  0.5474  0.2554  0.3723
   34GLY      N 2709  11.204   6.603   4.155  0.2512  0.0481 -0.4283
   34GLY      H 2710  11.169   6.508   4.156 -1.3259  0.6086 -0.2680
   34GLY     CA 2711  11.103   6.705   4.171 -0.1537 -0.3331 -0.5429
   34GLY    HA1 2712  11.135   6.778   4.246  0.6752 -0.3226 -0.9008
   34GLY    HA2 2713  11.006   6.658   4.185 -1.0207  1.2473 -0.9963
   34GLY      C 2714  11.081   6.780   4.040 -0.4922  0.2291 -0.1697
   34GLY      O 2715  11.106   6.739   3.927 -0.0029 -0.3843  0.1574
   35GLN      N 2716  11.019   6.896   4.060  0.3209  0.5979  0.2583
   35GLN      H 2717  11.001   6.918   4.157 -1.3024  2.3800 -0.3860
   35GLN     CA 2718  10.982   6.984   3.951 -0.0895 -0.0053 -0.0905
   35GLN     HA 2719  10.949   6.919   3.869  2.0158 -1.9438  0.4954
   35GLN     CB 2720  10.856   7.065   3.980  0.0363  0.2705 -0.3126
   35GLN    HB1 2721  10.824   7.122   3.893  3.9305  0.0259 -2.1194
   35GLN    HB2 2722  10.778   7.001   4.020  1.0014 -0.9592 -0.3561
   35GLN     CG 2723  10.872   7.183   4.076 -0.2412 -0.0753  0.1583
   35GLN    HG1 2724  10.915   7.143   4.169  0.4714  0.8055  0.2208
   35GLN    HG2 2725  10.940   7.251   4.024 -0.9010 -1.5069 -2.7928
   35GLN     CD 2726  10.740   7.248   4.111 -0.1898 -0.1990  0.6017
   35GLN    OE1 2727  10.636   7.214   4.054  0.2006 -0.1152 -0.1777
   35GLN    NE2 2728  10.735   7.331   4.215  0.2161  0.5322  0.0479
   35GLN   HE21 2729  10.819   7.344   4.270  1.3326 -0.6167 -1.3008
   35GLN   HE22 2730  10.644   7.371   4.230 -0.7759 -1.6124  0.0648
   35GLN      C 2731  11.094   7.074   3.901  0.0185  0.1690  0.4644
   35GLN      O 2732  11.190   7.106   3.971  0.2496 -0.0598  0.2562
   36GLN      N 2733  11.088   7.103   3.771  0.1178 -0.3113  0.3508
   36GLN      H 2734  11.001   7.071   3.731 -0.7265  1.4943  0.6862
   36GLN     CA 2735  11.183   7.184   3.698 -0.1635  0.0163  0.3493
   36GLN     HA 2736  11.272   7.122   3.693  0.3333  0.8128 -1.0743
   36GLN     CB 2737  11.113   7.217   3.566 -0.0178  0.0626  0.2824
   36GLN    HB1 2738  11.187   7.237   3.489  0.2948  1.7889  1.0045
   36GLN    HB2 2739  11.043   7.299   3.579 -1.0174 -0.5779 -0.8250
   36GLN     CG 2740  11.032   7.105   3.501  0.1261  0.2713 -0.2583
   36GLN    HG1 2741  10.931   7.086   3.537  0.1787  0.0572 -0.2209
   36GLN    HG2 2742  11.083   7.012   3.525 -1.1136 -0.0556  1.2461
   36GLN     CD 2743  11.026   7.119   3.350 -0.3597 -0.0660 -0.2751
   36GLN    OE1 2744  11.107   7.062   3.276 -0.3566 -0.3097 -0.0844
   36GLN    NE2 2745  10.934   7.199   3.296 -0.4865  0.2275  0.3675
   36GLN   HE21 2746  10.911   7.194   3.197 -0.4867 -1.8705  0.4332
   36GLN   HE22 2747  10.864   7.237   3.358  0.2335  0.4137  1.0693
   36GLN      C 2748  11.217   7.312   3.773 -0.1939 -0.2091  0.7499
   36GLN      O 2749  11.128   7.389   3.807 -0.1928 -0.0831  0.4702
   37SER      N 2750  11.346   7.347   3.779 -0.4236  0.7930  0.0552
   37SER      H 2751  11.412   7.281   3.740 -0.6907  1.0295 -0.8212
   37SER     CA 2752  11.391   7.454   3.865  0.5422  0.0559  0.4825
   37SER     HA 2753  11.303   7.499   3.912 -1.7931 -3.8697  0.2899
   37SER     CB 2754  11.467   7.393   3.983  0.0700 -0.0908  0.7120
   37SER    HB1 2755  11.396   7.353   4.055 -0.3524 -1.7981 -0.5698
   37SER    HB2 2756  11.532   7.468   4.027  2.0382  0.0088 -2.0945
   37SER     OG 2757  11.555   7.295   3.933 -0.3648 -0.0260 -0.1945
   37SER     HG 2758  11.556   7.225   3.998  1.6469 -0.1649 -0.3100
   37SER      C 2759  11.476   7.557   3.791 -0.4589  0.2365 -0.4280
   37SER      O 2760  11.535   7.524   3.688  0.2422  0.5215 -0.1238
   38TYR      N 2761  11.484   7.682   3.838  0.6724 -0.0779  0.2402
   38TYR      H 2762  11.420   7.703   3.912 -0.1952  0.5112 -0.6514
   38TYR     CA 2763  11.568   7.790   3.788  0.4635  0.0944  0.2652
   38TYR     HA 2764  11.575   7.774   3.681 -0.4362  0.7464  0.0977
   38TYR     CB 2765  11.505   7.925   3.819  0.2212  0.0422  0.0082
   38TYR    HB1 2766  11.410   7.937   3.767 -1.5271 -1.1694  2.6654
   38TYR    HB2 2767  11.478   7.929   3.925  0.9839  0.9453  0.1911
   38TYR     CG 2768  11.577   8.056   3.796  0.3681 -0.0852 -0.2546
   38TYR    CD1 2769  11.630   8.097   3.673 -0.1109 -0.0971 -0.4689
   38TYR    HD1 2770  11.599   8.053   3.580 -0.1154 -0.7585 -0.1580
   38TYR    CE1 2771  11.716   8.207   3.654 -0.1717 -0.0077 -0.2295
   38TYR    HE1 2772  11.747   8.233   3.554 -0.3484 -0.8343 -0.5149
   38TYR     CZ 2773  11.752   8.275   3.772 -0.3396  0.5684 -0.5048
   38TYR     OH 2774  11.830   8.387   3.764  0.0470  0.3295 -0.1852
   38TYR     HH 2775  11.837   8.437   3.845  1.3577  1.4334 -0.9441
   38TYR    CE2 2776  11.709   8.233   3.900  0.4221 -0.6223 -0.6171
   38TYR    HE2 2777  11.736   8.292   3.986  1.7641 -0.6212 -1.0215
   38TYR    CD2 2778  11.616   8.129   3.909  0.1768 -0.3572 -0.0125
   38TYR    HD2 2779  11.564   8.118   4.003 -0.6270 -0.2443 -0.4366
   38TYR      C 2780  11.711   7.782   3.837  0.4470 -0.3717  0.2543
   38TYR      O 2781  11.742   7.693   3.916  0.1751 -0.7563 -0.0729
   39SER      N 2782  11.802   7.869   3.790  0.1608 -0.0822  0.2347
   39SER      H 2783  11.762   7.942   3.733 -0.3115 -1.1349 -0.8276
   39SER     CA 2784  11.942   7.881   3.823  0.1610  0.0294  0.1970
   39SER     HA 2785  11.993   7.794   3.782 -1.4837  0.2290 -2.5020
   39SER     CB 2786  11.996   7.998   3.740  0.3005 -0.2121 -0.0560
   39SER    HB1 2787  12.103   8.006   3.760  0.3872 -0.5461 -0.3820
   39SER    HB2 2788  11.946   8.088   3.775  0.0869 -0.2557 -0.2443
   39SER     OG 2789  11.969   7.983   3.603  0.0151  0.7901 -0.1142
   39SER     HG 2790  12.015   8.054   3.558  1.2950  0.2375  0.2939
   39SER      C 2791  11.971   7.900   3.971 -0.4296 -0.5878  0.3921
   39SER      O 2792  11.886   7.940   4.050 -0.1430 -0.3133  0.5616
   40GLY      N 2793  12.094   7.872   4.014 -0.1141  0.3758  0.1264
   40GLY      H 2794  12.170   7.857   3.948 -1.2954 -0.5015 -1.0870
   40GLY     CA 2795  12.123   7.855   4.155 -0.8613  0.1543  0.2586
   40GLY    HA1 2796  12.092   7.933   4.224  2.3484  1.1301  0.7885
   40GLY    HA2 2797  12.232   7.848   4.158 -0.8883 -1.2390 -0.9488
   40GLY      C 2798  12.060   7.731   4.215 -0.4068 -0.1401  0.1329
   40GLY      O 2799  12.057   7.630   4.145  0.1698 -0.1895  0.1778
   41TYR      N 2800  12.013   7.729   4.340 -0.3086  0.3633  0.1773
   41TYR      H 2801  12.046   7.810   4.392  1.7465 -1.3054  1.6716
   41TYR     CA 2802  11.955   7.625   4.422  0.2464 -0.1017 -0.0137
   41TYR     HA 2803  11.936   7.536   4.362 -1.9516 -0.7134  1.4879
   41TYR     CB 2804  12.053   7.577   4.529  0.1789 -0.4001 -0.0853
   41TYR    HB1 2805  11.994   7.507   4.589  1.2476  0.0565  1.5767
   41TYR    HB2 2806  12.087   7.657   4.594 -0.7849  0.2062 -0.3153
   41TYR     CG 2807  12.179   7.507   4.484  0.3215 -0.3144  0.1772
   41TYR    CD1 2808  12.277   7.580   4.415 -0.0702  0.3261  0.2813
   41TYR    HD1 2809  12.274   7.687   4.402 -1.0356  0.1451 -1.1310
   41TYR    CE1 2810  12.393   7.516   4.369 -0.1802  0.1385  0.2641
   41TYR    HE1 2811  12.469   7.578   4.323 -0.7713  1.0500  0.4785
   41TYR     CZ 2812  12.415   7.380   4.397 -0.0827  0.0932 -0.0294
   41TYR     OH 2813  12.526   7.315   4.353  0.0318  0.0215  0.3664
   41TYR     HH 2814  12.537   7.228   4.393 -0.8494 -0.1083  0.3461
   41TYR    CE2 2815  12.321   7.312   4.477  0.0503  0.1103  0.1434
   41TYR    HE2 2816  12.348   7.209   4.495 -1.2916 -0.3704 -0.4536
   41TYR    CD2 2817  12.200   7.372   4.514 -0.3148 -0.4734 -0.0699
   41TYR    HD2 2818  12.119   7.320   4.561 -2.0690  2.0192 -0.1371
   41TYR      C 2819  11.817   7.663   4.474  0.0223 -0.7776 -0.1094
   41TYR      O 2820  11.791   7.777   4.510  0.4095 -0.7506  0.0853
   42SER      N 2821  11.733   7.562   4.500 -0.5897 -0.1700  0.3080
   42SER      H 2822  11.768   7.468   4.487 -0.1275  0.1448 -0.9822
   42SER     CA 2823  11.613   7.570   4.580 -0.4920  0.1938  0.4226
   42SER     HA 2824  11.631   7.634   4.666  1.4643 -1.0972  1.0508
   42SER     CB 2825  11.489   7.604   4.498 -0.2594 -0.5553 -0.2616
   42SER    HB1 2826  11.483   7.540   4.410  0.8265 -1.3724  0.2368
   42SER    HB2 2827  11.396   7.602   4.555  0.0575  0.4874  0.3332
   42SER     OG 2828  11.490   7.731   4.436 -0.4890 -0.4587 -0.0694
   42SER     HG 2829  11.565   7.731   4.377 -0.8103 -0.1817 -0.4869
   42SER      C 2830  11.581   7.436   4.645  0.7357  0.0053  0.6628
   42SER      O 2831  11.623   7.328   4.603 -0.1255  0.0217 -0.2842
   43GLN      N 2832  11.497   7.436   4.749  0.1846  0.7004  0.2291
   43GLN      H 2833  11.471   7.527   4.783  0.4389  1.1950 -0.8435
   43GLN     CA 2834  11.462   7.325   4.836  0.7550  0.0942 -0.2960
   43GLN     HA 2835  11.523   7.236   4.826  0.7991  0.0713  0.1571
   43GLN     CB 2836  11.471   7.380   4.978  0.0244  0.4827 -0.3960
   43GLN    HB1 2837  11.415   7.471   5.002 -1.4584  0.2054 -2.5631
   43GLN    HB2 2838  11.574   7.413   4.985  0.5923 -0.6929 -2.6175
   43GLN     CG 2839  11.442   7.280   5.089  0.3894  0.3895 -0.3853
   43GLN    HG1 2840  11.500   7.188   5.077 -2.2042 -1.3946 -0.1292
   43GLN    HG2 2841  11.338   7.249   5.087  0.8283 -1.2207 -2.9723
   43GLN     CD 2842  11.456   7.338   5.229 -0.6264 -0.0364 -0.0973
   43GLN    OE1 2843  11.461   7.458   5.252  0.3959 -0.1517  0.3500
   43GLN    NE2 2844  11.464   7.264   5.340  0.5151 -0.0118 -0.1496
   43GLN   HE21 2845  11.480   7.165   5.328  0.3401 -0.0057 -0.4394
   43GLN   HE22 2846  11.489   7.315   5.424  2.2400  0.2595 -0.7904
   43GLN      C 2847  11.320   7.274   4.817  0.6669  0.2599 -0.0911
   43GLN      O 2848  11.231   7.352   4.780 -0.0593 -0.3643  0.3205
   44SER      N 2849  11.295   7.145   4.838 -0.4924  0.4697 -0.1162
   44SER      H 2850  11.360   7.088   4.891 -1.3030 -0.1304  0.2563
   44SER     CA 2851  11.166   7.088   4.802 -0.2476  0.0017 -0.2659
   44SER     HA 2852  11.138   7.135   4.708 -0.8099  0.7947  0.2777
   44SER     CB 2853  11.166   6.936   4.801 -0.7520  0.0018 -0.5163
   44SER    HB1 2854  11.070   6.894   4.770 -1.1132 -0.6177  1.2961
   44SER    HB2 2855  11.170   6.902   4.905  0.8922  0.1976 -0.4773
   44SER     OG 2856  11.272   6.886   4.722 -0.1029  0.2293  0.2029
   44SER     HG 2857  11.344   6.950   4.724  1.2135 -1.0722 -1.7188
   44SER      C 2858  11.057   7.127   4.901 -0.0076  0.3269 -0.1264
   44SER      O 2859  11.077   7.146   5.021 -0.0963  0.3389 -0.1136
   45THR      N 2860  10.933   7.114   4.852  0.1062 -0.5246 -0.1927
   45THR      H 2861  10.912   7.070   4.763 -1.3182  1.0860 -0.6942
   45THR     CA 2862  10.816   7.128   4.936 -0.1553  0.1648 -0.6670
   45THR     HA 2863  10.846   7.140   5.040 -0.4852 -1.8714 -0.3033
   45THR     CB 2864  10.747   7.255   4.887 -0.0097  0.2649 -0.6109
   45THR     HB 2865  10.708   7.239   4.787  0.9073  2.0015 -1.2891
   45THR    CG2 2866  10.635   7.300   4.981 -0.1328 -0.2035 -0.5294
   45THR   HG21 2867  10.569   7.216   4.997 -0.6365  0.1329 -0.8061
   45THR   HG22 2868  10.673   7.324   5.080 -0.7829 -0.5059 -0.2099
   45THR   HG23 2869  10.591   7.395   4.950  1.7964  0.6897 -0.6867
   45THR    OG1 2870  10.832   7.367   4.873  0.6796 -0.1551  0.1035
   45THR    HG1 2871  10.782   7.449   4.867  1.6157  0.5161  1.0645
   45THR      C 2872  10.724   7.008   4.931  0.4027 -0.2976 -0.0315
   45THR      O 2873  10.723   6.934   4.833  0.7249 -0.1197 -0.1689
   46ASP      N 2874  10.652   6.984   5.041  0.3349 -0.4509 -0.1083
   46ASP      H 2875  10.659   7.061   5.106 -0.3884 -0.4986  0.0369
   46ASP     CA 2876  10.569   6.867   5.064 -0.0884 -0.2828 -0.7718
   46ASP     HA 2877  10.538   6.833   4.965  2.1520  0.8877 -1.9598
   46ASP     CB 2878  10.662   6.768   5.133  0.4405  0.8848  0.2388
   46ASP    HB1 2879  10.721   6.817   5.210 -0.6911 -0.5150  2.1104
   46ASP    HB2 2880  10.737   6.734   5.062 -2.0057  0.5038 -2.3470
   46ASP     CG 2881  10.592   6.650   5.200  1.1161 -0.0599 -0.6857
   46ASP    OD1 2882  10.510   6.584   5.133  0.4070  0.3179 -0.1970
   46ASP    OD2 2883  10.631   6.616   5.314 -0.7821  0.1837  0.0678
   46ASP      C 2884  10.442   6.895   5.144  0.0670  0.0544 -0.6416
   46ASP      O 2885  10.443   6.988   5.224  0.4498 -0.3296 -0.1872
   47THR      N 2886  10.336   6.816   5.129  0.2283 -0.3466  0.2425
   47THR      H 2887  10.346   6.738   5.066 -1.1630 -1.3880  1.2413
   47THR     CA 2888  10.213   6.839   5.203  0.0303  0.1660 -0.2396
   47THR     HA 2889  10.205   6.945   5.226 -2.5752  0.5217 -2.3014
   47THR     CB 2890  10.092   6.807   5.116 -0.7278  0.4605  0.6864
   47THR     HB 2891  10.079   6.699   5.100 -2.0481  0.7847 -0.7319
   47THR    CG2 2892   9.962   6.868   5.168 -1.1588 -0.0338  0.2083
   47THR   HG21 2893   9.882   6.849   5.096 -1.7729  4.2414 -0.4593
   47THR   HG22 2894   9.937   6.837   5.269  0.1026 -2.9388 -0.2559
   47THR   HG23 2895   9.958   6.976   5.173  0.4101 -0.0088  2.7217
   47THR    OG1 2896  10.109   6.872   4.992  0.1368  0.0434  0.5808
   47THR    HG1 2897  10.023   6.869   4.950 -0.2529  1.4342  1.2192
   47THR      C 2898  10.212   6.754   5.329 -0.4321 -0.2532 -0.5201
   47THR      O 2899  10.168   6.639   5.331 -0.7175 -0.1457 -0.5236
   48SER      N 2900  10.266   6.799   5.443 -0.5192 -0.6679 -0.3115
   48SER      H 2901  10.305   6.892   5.447  0.6947 -1.2030  1.0188
   48SER     CA 2902  10.276   6.729   5.569 -0.0204  0.0837  0.0749
   48SER     HA 2903  10.191   6.661   5.569 -2.0617  2.4468 -0.7889
   48SER     CB 2904  10.408   6.653   5.579  0.3640  0.6101 -0.8642
   48SER    HB1 2905  10.498   6.707   5.549  2.9372 -1.7843  1.8974
   48SER    HB2 2906  10.426   6.616   5.680 -0.7275 -2.0607 -1.5607
   48SER     OG 2907  10.399   6.537   5.500 -0.0233  0.2521 -0.3035
   48SER     HG 2908  10.450   6.551   5.420  0.0094  1.5714 -0.0727
   48SER      C 2909  10.258   6.815   5.694  0.5622  0.3182 -0.0004
   48SER      O 2910  10.261   6.767   5.807  0.1123  0.4321  0.0635
   49GLY      N 2911  10.231   6.944   5.676  0.7128  0.3741  0.1766
   49GLY      H 2912  10.208   6.976   5.583  0.5413  2.3362  0.8330
   49GLY     CA 2913  10.174   7.031   5.777  0.1918  0.2266  0.0123
   49GLY    HA1 2914  10.202   7.132   5.748  1.3095 -0.0275  0.1544
   49GLY    HA2 2915  10.230   7.017   5.869 -0.3348  0.2442  0.3394
   49GLY      C 2916  10.025   7.017   5.803  0.3571 -0.8372  0.4533
   49GLY      O 2917   9.960   6.927   5.750 -0.3485 -0.3928  0.5434
   50TYR      N 2918   9.969   7.105   5.886  0.3059 -0.4473  0.0138
   50TYR      H 2919  10.028   7.179   5.920  1.3076 -0.8315 -0.8472
   50TYR     CA 2920   9.829   7.108   5.924  0.2529 -0.0696 -0.2071
   50TYR     HA 2921   9.768   7.066   5.843  1.5849 -0.4111 -1.0603
   50TYR     CB 2922   9.802   7.009   6.037 -0.4083  0.2291 -0.0982
   50TYR    HB1 2923   9.862   7.048   6.119 -2.6075  1.5103  0.9961
   50TYR    HB2 2924   9.846   6.911   6.021 -1.1449 -0.0337 -0.5865
   50TYR     CG 2925   9.656   7.001   6.075 -0.3376 -0.2789  0.0688
   50TYR    CD1 2926   9.605   7.076   6.182 -0.5848 -0.2785 -0.0483
   50TYR    HD1 2927   9.678   7.130   6.241 -0.6621 -0.7865  0.5185
   50TYR    CE1 2928   9.474   7.061   6.227 -0.7492  0.8213 -0.1250
   50TYR    HE1 2929   9.436   7.116   6.312 -0.9719  0.2780  0.1345
   50TYR     CZ 2930   9.391   6.972   6.155 -0.0609  0.2137 -0.1840
   50TYR     OH 2931   9.260   6.952   6.189  0.1964 -0.8452  0.2032
   50TYR     HH 2932   9.236   6.984   6.276 -2.0382 -2.5218  0.3054
   50TYR    CE2 2933   9.432   6.908   6.037 -0.2779 -0.0760 -0.1048
   50TYR    HE2 2934   9.363   6.849   5.979 -1.6675  2.0101 -0.6721
   50TYR    CD2 2935   9.567   6.923   6.001 -0.3228 -0.0032 -0.2439
   50TYR    HD2 2936   9.602   6.863   5.918  2.1070 -0.0330  0.7076
   50TYR      C 2937   9.786   7.247   5.967 -0.2211 -0.4001  0.4024
   50TYR      O 2938   9.855   7.312   6.045  0.1802  0.0231 -0.2984
   51GLY      N 2939   9.669   7.291   5.920 -0.0485 -0.5239 -0.1468
   51GLY      H 2940   9.610   7.230   5.865 -1.3435  0.7654 -0.2597
   51GLY     CA 2941   9.611   7.419   5.957  0.0949 -0.5538  0.1862
   51GLY    HA1 2942   9.693   7.489   5.974  0.1499 -0.7976  0.9275
   51GLY    HA2 2943   9.566   7.410   6.056  1.6216  0.7290  1.0350
   51GLY      C 2944   9.505   7.474   5.863  0.0419  0.5580  0.8811
   51GLY      O 2945   9.425   7.394   5.815  0.9600  0.3046 -0.2792
   52GLN      N 2946   9.498   7.605   5.839  0.1664  0.3588 -0.3378
   52GLN      H 2947   9.565   7.665   5.885 -0.2899  0.1957  0.5647
   52GLN     CA 2948   9.392   7.668   5.762 -0.1385  0.2176 -0.0354
   52GLN     HA 2949   9.345   7.592   5.699 -0.3377  0.6156 -0.3635
   52GLN     CB 2950   9.290   7.747   5.843  0.0606  0.2238  0.2133
   52GLN    HB1 2951   9.223   7.804   5.779  0.7223  0.5387 -0.2081
   52GLN    HB2 2952   9.332   7.822   5.910  0.1644  1.4562 -1.1751
   52GLN     CG 2953   9.223   7.644   5.934  0.4183 -0.1757  0.0285
   52GLN    HG1 2954   9.159   7.575   5.879 -0.9087  0.4736  0.7261
   52GLN    HG2 2955   9.291   7.584   5.994  1.0111  0.2069 -0.2487
   52GLN     CD 2956   9.121   7.710   6.026  0.5984  0.5720 -0.2937
   52GLN    OE1 2957   9.001   7.685   6.012  0.6506  0.4652 -0.5778
   52GLN    NE2 2958   9.154   7.803   6.115  0.4954  0.0038  0.3556
   52GLN   HE21 2959   9.251   7.833   6.115  0.5317 -0.1130  0.8645
   52GLN   HE22 2960   9.090   7.821   6.191  0.5995  0.6444  0.2999
   52GLN      C 2961   9.459   7.764   5.666 -0.2575  0.3233 -0.0129
   52GLN      O 2962   9.527   7.857   5.707 -0.5850  0.4126  0.3323
   53SER      N 2963   9.442   7.737   5.536  0.1356  0.1894 -0.0388
   53SER      H 2964   9.379   7.661   5.517 -0.7197  0.2903  2.0879
   53SER     CA 2965   9.495   7.815   5.425 -0.1416 -0.1794 -0.4317
   53SER     HA 2966   9.602   7.826   5.440 -0.0461 -0.9198 -0.5407
   53SER     CB 2967   9.462   7.744   5.294 -0.1156 -0.4497 -0.2930
   53SER    HB1 2968   9.511   7.801   5.215  0.4389  0.0766  0.4164
   53SER    HB2 2969   9.354   7.742   5.283 -0.2724  0.2461  0.9819
   53SER     OG 2970   9.503   7.609   5.299  0.5313 -0.2341  0.4161
   53SER     HG 2971   9.429   7.566   5.341 -0.7531 -0.4538 -1.9031
   53SER      C 2972   9.427   7.951   5.421  0.5211  0.1836  0.3964
   53SER      O 2973   9.312   7.972   5.457  0.3076  0.0979 -0.2233
   54SER      N 2974   9.498   8.054   5.372  0.1584  0.5216  0.5815
   54SER      H 2975   9.592   8.036   5.341  0.1656 -2.7204  2.0647
   54SER     CA 2976   9.450   8.191   5.369 -0.3690  0.3489  0.8333
   54SER     HA 2977   9.343   8.189   5.385 -0.8834  1.4532 -1.8842
   54SER     CB 2978   9.522   8.270   5.478  0.7059  0.1241  0.3048
   54SER    HB1 2979   9.630   8.258   5.473  0.8423  0.4790  1.9178
   54SER    HB2 2980   9.492   8.373   5.460 -1.3297 -0.8923 -3.1843
   54SER     OG 2981   9.494   8.230   5.610 -0.1412 -0.2185  0.0313
   54SER     HG 2982   9.526   8.142   5.628 -1.4893 -0.8514 -0.5217
   54SER      C 2983   9.459   8.262   5.234  0.1188 -0.5144  0.4050
   54SER      O 2984   9.538   8.219   5.150  0.2726 -0.1370  0.3545
   55TYR      N 2985   9.388   8.374   5.219  0.5230 -0.4049 -0.7534
   55TYR      H 2986   9.330   8.401   5.296  1.9224 -1.3546  0.7050
   55TYR     CA 2987   9.393   8.466   5.107 -0.0334  0.4325 -0.0984
   55TYR     HA 2988   9.422   8.409   5.019 -0.4422  1.7609 -1.1284
   55TYR     CB 2989   9.255   8.516   5.065 -0.0371  0.2396 -0.3191
   55TYR    HB1 2990   9.204   8.558   5.152 -0.9618 -1.1190 -0.1735
   55TYR    HB2 2991   9.192   8.429   5.045 -2.5076  1.8130  0.3021
   55TYR     CG 2992   9.260   8.612   4.949  0.5660 -0.1566 -0.6273
   55TYR    CD1 2993   9.225   8.745   4.976 -0.4785 -0.4190 -0.6341
   55TYR    HD1 2994   9.208   8.774   5.079 -0.3074 -0.3472 -0.6254
   55TYR    CE1 2995   9.222   8.838   4.872  0.1934 -0.0597 -0.3407
   55TYR    HE1 2996   9.198   8.940   4.900 -0.4318 -0.8132  2.0532
   55TYR     CZ 2997   9.252   8.810   4.737  0.3603  0.1696 -0.3517
   55TYR     OH 2998   9.259   8.905   4.639  0.0198  0.3790 -0.1782
   55TYR     HH 2999   9.234   8.994   4.664  0.5112  0.8567 -1.3254
   55TYR    CE2 3000   9.281   8.674   4.718  0.1694  0.0939 -0.1131
   55TYR    HE2 3001   9.316   8.645   4.620  1.3936 -2.1074  0.9055
   55TYR    CD2 3002   9.277   8.574   4.815  0.1833 -0.3931 -0.6086
   55TYR    HD2 3003   9.301   8.473   4.784  1.0794 -0.6414  0.7983
   55TYR      C 3004   9.502   8.573   5.113 -0.1343  0.5406 -0.1870
   55TYR      O 3005   9.537   8.622   5.220  0.0266 -0.5034  0.2520
   56SER      N 3006   9.556   8.616   4.999 -0.1385  0.1900 -0.3217
   56SER      H 3007   9.523   8.584   4.909 -0.8582 -0.8834  0.3016
   56SER     CA 3008   9.628   8.741   4.985  0.2676 -0.0112 -0.0511
   56SER     HA 3009   9.577   8.800   5.062 -0.2898 -1.9356  1.1253
   56SER     CB 3010   9.778   8.724   5.004  0.2544  0.1178  0.1744
   56SER    HB1 3011   9.823   8.656   4.932  0.0190  0.0754  0.0682
   56SER    HB2 3012   9.787   8.672   5.100 -1.4092  0.6905  0.6657
   56SER     OG 3013   9.841   8.850   5.000  0.1853  0.1450 -0.0573
   56SER     HG 3014   9.923   8.846   5.050  0.2379 -0.1488 -0.1690
   56SER      C 3015   9.603   8.800   4.847  0.1929  0.0655 -0.0044
   56SER      O 3016   9.577   8.725   4.753  0.0282  0.2418 -0.0995
   57SER      N 3017   9.619   8.930   4.821  0.1010  0.1278  0.2432
   57SER      H 3018   9.624   8.992   4.901  0.6625 -0.2033  0.4678
   57SER     CA 3019   9.632   8.988   4.689 -0.1240  0.0583  0.1896
   57SER     HA 3020   9.543   8.962   4.633  0.8610 -0.8420 -1.0018
   57SER     CB 3021   9.636   9.141   4.697 -0.3042  0.0720  0.0247
   57SER    HB1 3022   9.729   9.176   4.741 -0.2602  2.0242 -1.4936
   57SER    HB2 3023   9.633   9.179   4.595 -0.7722  0.3447  0.1383
   57SER     OG 3024   9.527   9.198   4.766  0.0151  0.2111  0.4181
   57SER     HG 3025   9.518   9.285   4.728  1.1753 -0.3022 -1.1864
   57SER      C 3026   9.754   8.950   4.606 -0.6087 -0.4644 -0.2951
   57SER      O 3027   9.762   8.972   4.485  0.5822  0.2350 -0.1147
   58TYR      N 3028   9.860   8.898   4.668 -0.2531  0.3727 -0.1787
   58TYR      H 3029   9.841   8.882   4.766 -0.2510 -0.3904 -0.2974
   58TYR     CA 3030   9.988   8.859   4.613 -0.0731 -0.0946  0.5533
   58TYR     HA 3031   9.993   8.892   4.509 -0.9003 -2.3568 -0.2813
   58TYR     CB 3032  10.103   8.919   4.693  0.6284  0.0105 -0.5085
   58TYR    HB1 3033  10.109   8.865   4.788  0.2586  0.5120 -0.1960
   58TYR    HB2 3034  10.195   8.881   4.647  0.0479 -2.3462  0.1265
   58TYR     CG 3035  10.102   9.070   4.691 -0.6009  0.0190  0.0709
   58TYR    CD1 3036  10.030   9.149   4.781 -0.0497  0.3662  0.2079
   58TYR    HD1 3037   9.980   9.104   4.866  1.1521  0.5141  1.0248
   58TYR    CE1 3038  10.024   9.287   4.759 -0.0951  0.3338  0.0073
   58TYR    HE1 3039   9.951   9.342   4.817 -1.7621 -0.4237 -1.2621
   58TYR     CZ 3040  10.090   9.348   4.651 -0.1948 -0.3111 -0.4261
   58TYR     OH 3041  10.069   9.480   4.624 -0.8221 -0.2882  0.1387
   58TYR     HH 3042   9.998   9.522   4.674 -0.7002 -0.5751  0.5527
   58TYR    CE2 3043  10.181   9.272   4.575  0.5381 -0.1192  0.2454
   58TYR    HE2 3044  10.244   9.309   4.496  2.0351 -2.2499  0.3561
   58TYR    CD2 3045  10.181   9.133   4.595 -0.3506 -0.1360  0.1741
   58TYR    HD2 3046  10.254   9.082   4.534  0.1641 -0.1880  0.8198
   58TYR      C 3047   9.994   8.707   4.601 -0.1116 -0.0588  0.0432
   58TYR      O 3048   9.943   8.641   4.691  0.0800 -0.1994  0.0480
   59GLY      N 3049  10.058   8.649   4.499 -0.3931  0.1722 -0.2664
   59GLY      H 3050  10.094   8.725   4.443  0.8131  0.1174  0.4059
   59GLY     CA 3051  10.084   8.510   4.466 -0.3288  0.1799 -0.2452
   59GLY    HA1 3052  10.152   8.500   4.382 -0.7460 -3.3861 -0.3010
   59GLY    HA2 3053  10.124   8.477   4.562 -0.6524 -1.2829 -0.5952
   59GLY      C 3054   9.964   8.419   4.450 -0.2243  0.0951 -0.5567
   59GLY      O 3055   9.850   8.467   4.449 -0.2324  0.1075  0.4393
   60GLN      N 3056   9.985   8.287   4.441 -0.3502  0.0216  0.2135
   60GLN      H 3057  10.079   8.250   4.446 -0.2539  0.0333 -1.1156
   60GLN     CA 3058   9.875   8.195   4.457 -0.3191 -0.1174 -0.3516
   60GLN     HA 3059   9.802   8.224   4.382  1.2989  0.2274 -1.8395
   60GLN     CB 3060   9.930   8.052   4.452 -0.2388 -0.0906 -0.2812
   60GLN    HB1 3061   9.848   7.985   4.479  0.1454  0.0643  1.3372
   60GLN    HB2 3062  10.000   8.032   4.533 -0.0342 -0.3088 -0.5101
   60GLN     CG 3063   9.978   8.019   4.311  0.0355 -0.4273 -0.1069
   60GLN    HG1 3064  10.023   7.919   4.310  0.5658 -0.2883  2.2285
   60GLN    HG2 3065  10.060   8.085   4.282 -0.6277  0.9565  1.0894
   60GLN     CD 3066   9.880   8.020   4.196  0.0113  0.3601 -0.0834
   60GLN    OE1 3067   9.759   8.043   4.199 -0.0279  0.1135  0.3176
   60GLN    NE2 3068   9.929   7.983   4.077  0.7776 -0.4492  0.4660
   60GLN   HE21 3069   9.868   7.973   3.996 -3.3336  0.0137  3.1754
   60GLN   HE22 3070  10.025   7.963   4.055  0.3029 -0.3067 -2.1726
   60GLN      C 3071   9.825   8.221   4.599  0.4497 -0.1117 -0.0757
   60GLN      O 3072   9.901   8.244   4.693  0.1842 -0.2650  0.1760
   61SER      N 3073   9.695   8.206   4.624  0.3805  0.0210 -0.3538
   61SER      H 3074   9.642   8.172   4.545 -0.6951  0.0939  0.3158
   61SER     CA 3075   9.639   8.199   4.757  0.2404 -0.1428 -0.4215
   61SER     HA 3076   9.697   8.122   4.807 -2.0086 -1.4182  0.3944
   61SER     CB 3077   9.644   8.329   4.837 -0.2480 -0.2517 -0.2076
   61SER    HB1 3078   9.631   8.328   4.945  1.9423  0.3750  0.1063
   61SER    HB2 3079   9.748   8.358   4.825  0.3737 -1.5381  1.6157
   61SER     OG 3080   9.562   8.428   4.778 -0.0924 -0.0256 -0.0437
   61SER     HG 3081   9.583   8.441   4.686 -1.3374 -2.4771 -0.7835
   61SER      C 3082   9.497   8.143   4.768  0.0881  0.3389  0.1078
   61SER      O 3083   9.421   8.167   4.675 -0.1556  0.1828  0.2670
   62GLN      N 3084   9.462   8.067   4.872 -0.2793  0.2235 -0.0994
   62GLN      H 3085   9.528   8.050   4.946 -1.1291 -3.8303  0.0010
   62GLN     CA 3086   9.333   8.002   4.881 -0.1369 -0.0683 -0.1388
   62GLN     HA 3087   9.266   8.065   4.822 -0.6584 -0.6991 -0.2377
   62GLN     CB 3088   9.334   7.863   4.820  0.5029 -0.0480 -0.1809
   62GLN    HB1 3089   9.343   7.884   4.713  1.8364 -0.3095 -0.1291
   62GLN    HB2 3090   9.417   7.813   4.870 -1.8513 -0.5716  3.5367
   62GLN     CG 3091   9.211   7.777   4.846  0.6406 -0.0981  0.3033
   62GLN    HG1 3092   9.127   7.837   4.810  1.7883  1.6534  0.4351
   62GLN    HG2 3093   9.197   7.760   4.953 -0.0731 -3.0514 -0.1407
   62GLN     CD 3094   9.210   7.634   4.794 -0.6524 -0.1883  0.5384
   62GLN    OE1 3095   9.310   7.563   4.799 -0.0487  0.5719 -0.3903
   62GLN    NE2 3096   9.100   7.583   4.737 -0.0565 -0.4311 -0.4217
   62GLN   HE21 3097   9.014   7.635   4.731 -0.5151 -1.1300 -0.0789
   62GLN   HE22 3098   9.094   7.487   4.705  0.5668 -0.3214 -0.8905
   62GLN      C 3099   9.275   8.003   5.022 -0.0876 -0.3614 -0.1171
   62GLN      O 3100   9.348   7.956   5.110  0.0070  0.0080  0.0020
   63ASN      N 3101   9.154   8.053   5.045  0.0890  0.0253 -0.0149
   63ASN      H 3102   9.105   8.105   4.974  1.4612 -0.5591 -1.4371
   63ASN     CA 3103   9.100   8.057   5.180 -0.0326 -0.1131 -0.0580
   63ASN     HA 3104   9.184   8.043   5.249 -0.5842 -0.4628  0.5433
   63ASN     CB 3105   9.042   8.197   5.198 -0.0519 -0.1621  0.2728
   63ASN    HB1 3106   8.965   8.208   5.122  0.2550  1.8103  0.1738
   63ASN    HB2 3107   9.117   8.275   5.185 -0.8958  0.5364 -0.5152
   63ASN     CG 3108   8.957   8.229   5.320 -0.2288  0.0369  0.0978
   63ASN    OD1 3109   8.840   8.193   5.323 -0.2068 -0.0325  0.1487
   63ASN    ND2 3110   9.016   8.284   5.426  0.2653  0.1670 -0.2408
   63ASN   HD21 3111   8.958   8.288   5.508  0.6600 -1.1211  0.1395
   63ASN   HD22 3112   9.117   8.285   5.438  0.4864  2.4596 -1.8182
   63ASN      C 3113   9.003   7.945   5.214 -0.0032 -0.0930  0.0911
   63ASN      O 3114   8.895   7.938   5.155  0.0456  0.1156 -0.0257
   64THR      N 3115   9.039   7.862   5.312  0.1673 -0.2056 -0.0649
   64THR      H 3116   9.120   7.888   5.367  1.2235 -0.0003 -1.6596
   64THR     CA 3117   8.973   7.739   5.351 -0.2946  0.1593  0.3050
   64THR     HA 3118   8.867   7.764   5.345 -0.5077 -0.5928  0.8559
   64THR     CB 3119   9.013   7.616   5.271 -0.3369  0.4200 -0.1233
   64THR     HB 3120   9.006   7.526   5.333  1.6215  0.7621  0.6631
   64THR    CG2 3121   8.939   7.596   5.139  0.0022  0.5113 -0.3292
   64THR   HG21 3122   8.961   7.502   5.089 -1.5692 -0.4410  0.6675
   64THR   HG22 3123   8.830   7.596   5.153  0.2865  1.0071  2.6190
   64THR   HG23 3124   8.963   7.676   5.069  0.1306  0.6120 -0.1708
   64THR    OG1 3125   9.150   7.604   5.238 -0.3209 -0.4830  0.2468
   64THR    HG1 3126   9.204   7.595   5.317  0.8902 -0.6517 -0.5780
   64THR      C 3127   8.996   7.705   5.497 -0.4607 -0.0471  0.2839
   64THR      O 3128   9.077   7.769   5.564  0.5651  0.0175 -0.9832
   65GLY      N 3129   8.909   7.614   5.542  0.4063 -1.0910 -0.0783
   65GLY      H 3130   8.854   7.560   5.477  0.3898 -2.1404  0.7897
   65GLY     CA 3131   8.910   7.564   5.678  0.1630 -0.2809  0.2288
   65GLY    HA1 3132   8.925   7.657   5.734 -1.8308  0.6766 -0.7093
   65GLY    HA2 3133   8.813   7.526   5.708 -1.5211  3.3705 -0.0262
   65GLY      C 3134   9.025   7.469   5.711 -0.0804 -0.6414  0.0388
   65GLY      O 3135   9.127   7.464   5.644  0.3291  0.7594  0.5102
   66TYR      N 3136   9.003   7.383   5.811  0.4656 -0.7700  0.0484
   66TYR      H 3137   8.921   7.392   5.868  2.0302  0.3113  2.2567
   66TYR     CA 3138   9.096   7.280   5.854  0.7383 -0.2379  0.7433
   66TYR     HA 3139   9.190   7.329   5.880  2.0114 -2.2375  0.1149
   66TYR     CB 3140   9.052   7.228   5.991 -0.9179  0.0275  0.3430
   66TYR    HB1 3141   8.957   7.177   5.978  0.3256 -1.7409 -3.3876
   66TYR    HB2 3142   9.121   7.147   6.016 -1.3237 -0.4903 -0.2031
   66TYR     CG 3143   9.066   7.321   6.109 -0.4481  0.6158 -0.1721
   66TYR    CD1 3144   9.198   7.356   6.140 -0.3821  0.0721  0.1789
   66TYR    HD1 3145   9.283   7.323   6.082 -1.1429 -0.5001 -0.6314
   66TYR    CE1 3146   9.216   7.444   6.247  0.3580  0.5082 -0.2879
   66TYR    HE1 3147   9.311   7.479   6.286 -0.7133 -0.1837  3.4053
   66TYR     CZ 3148   9.104   7.493   6.318  0.1999  0.1650 -0.2935
   66TYR     OH 3149   9.133   7.582   6.418  0.4126 -0.0071 -0.1994
   66TYR     HH 3150   9.056   7.619   6.462  1.3813  0.6618  0.9584
   66TYR    CE2 3151   8.974   7.451   6.285  0.2060 -0.5216  0.5322
   66TYR    HE2 3152   8.886   7.497   6.326  0.1212  0.9451 -1.2065
   66TYR    CD2 3153   8.951   7.367   6.174 -0.4432 -0.6712  0.7751
   66TYR    HD2 3154   8.855   7.322   6.155 -0.4906 -0.0292 -0.5947
   66TYR      C 3155   9.131   7.174   5.751  0.1287  0.2497  0.0260
   66TYR      O 3156   9.043   7.113   5.691 -0.1015  0.1465  0.4644
   67GLY      N 3157   9.258   7.138   5.736  0.0951  0.3011 -0.4027
   67GLY      H 3158   9.326   7.194   5.787  1.8080 -2.3060  0.4222
   67GLY     CA 3159   9.318   7.056   5.633 -0.1451  0.0491 -0.3447
   67GLY    HA1 3160   9.277   6.955   5.632  0.6559 -0.2921  0.1162
   67GLY    HA2 3161   9.313   7.111   5.539  0.8429  0.8463  0.0474
   67GLY      C 3162   9.468   7.041   5.653 -0.2061 -0.3739 -0.2019
   67GLY      O 3163   9.527   7.103   5.741 -0.4250 -0.1150 -0.2395
   68THR      N 3164   9.535   6.953   5.578  0.6798 -0.0654  0.2040
   68THR      H 3165   9.476   6.915   5.505  0.1306  1.2974 -0.0962
   68THR     CA 3166   9.679   6.936   5.573  0.7347  0.1766  0.9219
   68THR     HA 3167   9.716   6.957   5.673  0.5888  0.1423  0.9855
   68THR     CB 3168   9.722   6.795   5.534 -0.3366  0.1479 -0.2314
   68THR     HB 3169   9.828   6.798   5.509 -0.8212  1.5798 -2.3061
   68THR    CG2 3170   9.695   6.696   5.648 -0.1246  0.2690 -0.0754
   68THR   HG21 3171   9.588   6.701   5.667 -0.1465  0.1107 -0.1536
   68THR   HG22 3172   9.757   6.716   5.735  1.9700 -0.5268 -1.3173
   68THR   HG23 3173   9.718   6.598   5.606  1.0477  1.8717 -3.5261
   68THR    OG1 3174   9.652   6.747   5.421 -0.2937  0.0855 -0.2326
   68THR    HG1 3175   9.704   6.679   5.379 -2.2146 -1.7080  0.1412
   68THR      C 3176   9.738   7.045   5.485  0.0059  0.2152  0.4710
   68THR      O 3177   9.674   7.093   5.392  0.3812  0.0177  0.1068
   69GLN      N 3178   9.863   7.081   5.511  0.0916  0.2378  0.0302
   69GLN      H 3179   9.918   7.031   5.579 -1.6523  0.0190  1.3390
   69GLN     CA 3180   9.921   7.199   5.449 -0.2262  0.0813 -0.5683
   69GLN     HA 3181   9.877   7.224   5.352  1.0918 -1.2313 -1.5575
   69GLN     CB 3182   9.915   7.319   5.542 -0.5090 -0.0205 -0.4543
   69GLN    HB1 3183   9.970   7.401   5.495 -2.6381  0.9776 -1.3318
   69GLN    HB2 3184   9.968   7.298   5.635  1.0573 -0.1158 -1.3425
   69GLN     CG 3185   9.774   7.360   5.585 -0.1847  0.3255  0.2974
   69GLN    HG1 3186   9.718   7.351   5.492  0.7818  0.6313 -0.3315
   69GLN    HG2 3187   9.747   7.280   5.655 -0.4398 -1.8844 -2.1827
   69GLN     CD 3188   9.765   7.500   5.644 -0.3430  0.3468  0.2223
   69GLN    OE1 3189   9.795   7.531   5.759  0.0006  0.1819  0.1804
   69GLN    NE2 3190   9.698   7.589   5.569 -0.6076 -0.3700 -0.4118
   69GLN   HE21 3191   9.703   7.676   5.620  2.4602  0.0751 -1.2324
   69GLN   HE22 3192   9.686   7.582   5.469 -2.6529 -0.6716 -0.1833
   69GLN      C 3193  10.065   7.175   5.405 -0.0292 -0.1214  0.1747
   69GLN      O 3194  10.127   7.075   5.442  0.0080  0.0091  0.4659
   70SER      N 3195  10.112   7.265   5.319  0.1963  0.2744  0.7098
   70SER      H 3196  10.061   7.348   5.292 -0.0990 -0.9935 -3.1804
   70SER     CA 3197  10.243   7.257   5.258 -0.0378 -0.4249  0.2927
   70SER     HA 3198  10.253   7.156   5.219  0.8078  0.1617 -1.0790
   70SER     CB 3199  10.256   7.340   5.131  0.2557 -0.8926  0.0133
   70SER    HB1 3200  10.240   7.447   5.148  2.4925 -0.2719 -1.2144
   70SER    HB2 3201  10.359   7.343   5.092  0.1757  0.9280 -0.1574
   70SER     OG 3202  10.172   7.293   5.028 -0.4957 -0.1284  0.2643
   70SER     HG 3203  10.208   7.218   4.980 -2.8141 -1.7813  0.9410
   70SER      C 3204  10.347   7.301   5.360  0.1620 -0.1567 -0.0246
   70SER      O 3205  10.333   7.398   5.434 -0.0517 -0.0653 -0.1830
   71THR      N 3206  10.463   7.235   5.355  0.1915 -0.1243  0.2577
   71THR      H 3207  10.481   7.166   5.284  1.2957  0.4245 -0.0177
   71THR     CA 3208  10.571   7.257   5.449  0.2921  0.6018 -0.0170
   71THR     HA 3209  10.575   7.361   5.480 -1.0277  0.9966 -1.1109
   71THR     CB 3210  10.551   7.162   5.567  0.2109  0.0095 -0.4991
   71THR     HB 3211  10.646   7.153   5.621  0.3358  1.0890 -0.5151
   71THR    CG2 3212  10.451   7.223   5.666  0.0693 -0.3767 -0.4047
   71THR   HG21 3213  10.447   7.164   5.758  0.7228  1.2109  0.6975
   71THR   HG22 3214  10.475   7.328   5.684  0.7418 -0.7650  1.1848
   71THR   HG23 3215  10.350   7.204   5.631 -0.0283 -0.1562 -0.2432
   71THR    OG1 3216  10.499   7.037   5.531  0.0419 -0.2571  0.6331
   71THR    HG1 3217  10.510   7.030   5.436  2.6360  0.0389  0.8365
   71THR      C 3218  10.700   7.208   5.383  0.4742  0.1426  0.6627
   71THR      O 3219  10.693   7.133   5.286  0.2963  0.4332  0.4478
   72PRO      N 3220  10.817   7.255   5.425  0.4911  0.1812  0.5696
   72PRO     CD 3221  10.849   7.348   5.532 -0.1668  0.0348  0.8988
   72PRO    HD1 3222  10.769   7.421   5.544 -0.9711 -0.5950 -0.3502
   72PRO    HD2 3223  10.851   7.291   5.625 -4.1757 -0.1519  1.0423
   72PRO     CG 3224  10.984   7.409   5.495 -0.2751 -0.2841 -0.0549
   72PRO    HG1 3225  11.037   7.465   5.573  1.8777  0.2778 -1.8347
   72PRO    HG2 3226  10.969   7.484   5.418  2.0054  1.6829  1.2512
   72PRO     CB 3227  11.060   7.290   5.438 -0.0484 -0.0993 -0.1382
   72PRO    HB1 3228  11.098   7.223   5.515  0.0496 -0.7784 -0.7702
   72PRO    HB2 3229  11.136   7.321   5.365 -1.3033  2.6648 -0.4052
   72PRO     CA 3230  10.945   7.220   5.366 -0.0070  0.3162 -0.6144
   72PRO     HA 3231  10.940   7.245   5.260 -0.8748  3.7069  0.1045
   72PRO      C 3232  10.976   7.072   5.384  0.1954  0.4199 -0.0699
   72PRO      O 3233  10.957   7.020   5.493 -0.3902  0.1161 -0.3092
   73GLN      N 3234  11.023   7.003   5.280  0.3302 -0.2482  0.4285
   73GLN      H 3235  11.040   7.050   5.192 -1.3498  0.8078  0.6194
   73GLN     CA 3236  11.044   6.860   5.279  0.3909 -0.2392  0.4908
   73GLN     HA 3237  10.950   6.810   5.301  0.7286 -1.8064 -1.3163
   73GLN     CB 3238  11.052   6.811   5.134  0.0477  0.0209  0.3829
   73GLN    HB1 3239  11.150   6.840   5.095  0.0720  0.1031  0.5021
   73GLN    HB2 3240  10.972   6.855   5.075  0.8829 -0.0857 -0.8538
   73GLN     CG 3241  11.037   6.660   5.118  0.4749 -0.0177  0.3235
   73GLN    HG1 3242  11.126   6.600   5.136  2.0467  2.4486  1.3297
   73GLN    HG2 3243  10.971   6.618   5.194  0.3295 -2.9161 -1.2593
   73GLN     CD 3244  10.995   6.618   4.978 -0.0864  0.1365  0.4435
   73GLN    OE1 3245  10.883   6.571   4.956  0.1034 -0.1379  0.0418
   73GLN    NE2 3246  11.080   6.623   4.876 -0.2371  0.0020  0.3094
   73GLN   HE21 3247  11.057   6.581   4.787 -2.6685 -0.1959  0.9678
   73GLN   HE22 3248  11.171   6.660   4.901  0.0091  0.6027 -1.3622
   73GLN      C 3249  11.153   6.803   5.368  0.2450 -0.3909  0.5724
   73GLN      O 3250  11.265   6.853   5.361 -0.0630  0.1795 -0.3727
   74GLY      N 3251  11.115   6.705   5.451  0.2631 -0.2907  0.6978
   74GLY      H 3252  11.020   6.673   5.436 -0.1212  1.0874 -0.0600
   74GLY     CA 3253  11.204   6.663   5.557  0.6444  0.3500  0.6349
   74GLY    HA1 3254  11.144   6.658   5.648 -1.1505 -1.1975 -0.5630
   74GLY    HA2 3255  11.286   6.735   5.564  0.8256  0.2247 -0.0995
   74GLY      C 3256  11.275   6.532   5.531 -0.5299 -0.1119 -0.3491
   74GLY      O 3257  11.330   6.510   5.423  0.8443 -0.1539  0.3262
   75TYR      N 3258  11.283   6.445   5.632 -0.3553 -0.2122 -0.4473
   75TYR      H 3259  11.245   6.466   5.724 -0.4696  1.0205 -0.7609
   75TYR     CA 3260  11.327   6.307   5.619 -0.4857 -0.3596  0.5860
   75TYR     HA 3261  11.376   6.293   5.523  0.1227  1.4945  0.5894
   75TYR     CB 3262  11.441   6.299   5.720  0.0190  0.0262  0.0489
   75TYR    HB1 3263  11.408   6.349   5.811  0.3200  0.2816  0.0234
   75TYR    HB2 3264  11.520   6.365   5.684 -0.7645 -0.4520 -2.8334
   75TYR     CG 3265  11.489   6.158   5.741 -0.2241 -0.1601 -0.6454
   75TYR    CD1 3266  11.592   6.091   5.672  0.3001  0.1819 -0.1963
   75TYR    HD1 3267  11.654   6.146   5.604 -0.8140  1.3974 -0.2808
   75TYR    CE1 3268  11.620   5.956   5.694 -0.2728  0.0765 -0.0776
   75TYR    HE1 3269  11.689   5.899   5.633  0.7496 -0.2491  1.3277
   75TYR     CZ 3270  11.547   5.888   5.794  0.0112 -0.0853  0.0209
   75TYR     OH 3271  11.567   5.755   5.811 -0.1027 -0.0225  0.6868
   75TYR     HH 3272  11.485   5.718   5.845  0.3201 -0.5775  1.1362
   75TYR    CE2 3273  11.452   5.957   5.873  0.3682  0.1179  0.2774
   75TYR    HE2 3274  11.398   5.897   5.944 -2.2327 -1.4603 -2.8014
   75TYR    CD2 3275  11.419   6.089   5.841  0.7213  0.2138  0.2912
   75TYR    HD2 3276  11.330   6.135   5.881 -0.6385 -2.5300  0.6539
   75TYR      C 3277  11.211   6.210   5.637 -0.7669 -0.1595 -0.1102
   75TYR      O 3278  11.122   6.224   5.720 -0.4478  0.0864  0.1978
   76GLY      N 3279  11.217   6.103   5.557  0.0614 -0.3742  0.2243
   76GLY      H 3280  11.280   6.107   5.479  0.0785 -0.6770  0.2195
   76GLY     CA 3281  11.136   5.984   5.575  0.0915 -0.5193 -0.5607
   76GLY    HA1 3282  11.056   5.983   5.501  0.0005 -0.9415 -0.4613
   76GLY    HA2 3283  11.088   5.984   5.673 -1.2126 -0.4083 -1.1823
   76GLY      C 3284  11.223   5.860   5.561  0.5615 -0.2713  0.0998
   76GLY      O 3285  11.300   5.840   5.467  0.4030  0.1672 -0.1233
   77SER      N 3286  11.204   5.769   5.657 -0.1646  0.0822  0.2952
   77SER      H 3287  11.138   5.786   5.732 -1.3390 -1.5338 -0.3056
   77SER     CA 3288  11.271   5.641   5.660 -0.1167  0.1188  0.6902
   77SER     HA 3289  11.379   5.649   5.646  0.1163  0.6090  2.4720
   77SER     CB 3290  11.262   5.584   5.802  0.3084 -0.3643  0.5302
   77SER    HB1 3291  11.160   5.554   5.827  0.6529 -0.3625  2.0486
   77SER    HB2 3292  11.329   5.499   5.803 -0.7661 -1.4560 -3.1130
   77SER     OG 3293  11.300   5.668   5.909  0.4131  0.0114  0.2026
   77SER     HG 3294  11.220   5.694   5.955  1.1158  1.0462  0.8859
   77SER      C 3295  11.206   5.548   5.559  0.5874 -0.3258  0.6327
   77SER      O 3296  11.084   5.547   5.543  0.6521  0.2072  0.0355
   78THR      N 3297  11.292   5.472   5.492  0.3281 -0.3213  0.2913
   78THR      H 3298  11.392   5.472   5.509  0.2241 -1.6061  1.0102
   78THR     CA 3299  11.247   5.386   5.384  0.2047 -0.3014  0.3279
   78THR     HA 3300  11.167   5.436   5.330  0.9646  0.1111 -0.4518
   78THR     CB 3301  11.363   5.363   5.287  0.1618 -0.3627  0.2910
   78THR     HB 3302  11.345   5.274   5.227 -0.4342  0.3174 -0.5660
   78THR    CG2 3303  11.385   5.479   5.192  0.7347 -0.4978  0.2567
   78THR   HG21 3304  11.447   5.444   5.109 -0.2762 -3.3329  0.6242
   78THR   HG22 3305  11.290   5.505   5.145 -0.3626 -0.8589  2.1899
   78THR   HG23 3306  11.430   5.572   5.228 -1.7455  0.4029  1.2069
   78THR    OG1 3307  11.483   5.332   5.355  0.3911 -0.5079 -0.1756
   78THR    HG1 3308  11.546   5.382   5.303 -1.8426  0.4752 -2.1618
   78THR      C 3309  11.173   5.261   5.429 -0.4263 -0.0785 -0.0752
   78THR      O 3310  11.185   5.211   5.540  0.3940  0.0577 -0.0953
   79GLY      N 3311  11.082   5.219   5.341 -0.0058  0.3205 -0.7138
   79GLY      H 3312  11.067   5.262   5.251 -0.7539  0.2132 -0.6475
   79GLY     CA 3313  11.010   5.096   5.366  0.9171  0.1217  1.1010
   79GLY    HA1 3314  10.963   5.090   5.465 -1.5461 -0.9785 -0.0357
   79GLY    HA2 3315  10.920   5.087   5.305  2.7431 -0.3450 -1.6393
   79GLY      C 3316  11.098   4.973   5.348 -0.0115 -0.3410 -0.4078
   79GLY      O 3317  11.212   4.990   5.306  0.0644  0.0487 -0.0478
   80GLY      N 3318  11.040   4.855   5.371 -0.1219 -0.1550  0.2665
   80GLY      H 3319  10.943   4.864   5.400 -0.2034  1.9517 -0.4436
   80GLY     CA 3320  11.098   4.726   5.344 -0.5446 -0.3304  0.1863
   80GLY    HA1 3321  11.206   4.738   5.348 -0.5882  0.4246 -0.7538
   80GLY    HA2 3322  11.059   4.655   5.417 -1.1228  0.2467  0.4410
   80GLY      C 3323  11.069   4.660   5.210  0.2448  0.1293 -0.2158
   80GLY      O 3324  11.019   4.730   5.123 -0.0046  0.0783 -0.1141
   81TYR      N 3325  11.119   4.538   5.191  0.3289 -0.0102  0.8350
   81TYR      H 3326  11.159   4.494   5.272 -1.7138 -0.9025  1.4328
   81TYR     CA 3327  11.086   4.455   5.076  0.1604  0.3266  0.6395
   81TYR     HA 3328  10.985   4.481   5.044  0.0596 -2.0036 -1.2156
   81TYR     CB 3329  11.184   4.481   4.962  0.2139 -0.7080  0.4423
   81TYR    HB1 3330  11.278   4.516   5.004  0.5969 -1.2970  0.0989
   81TYR    HB2 3331  11.217   4.392   4.909  0.2522 -0.8649  0.7283
   81TYR     CG 3332  11.129   4.563   4.848  0.7304 -1.0105 -0.0297
   81TYR    CD1 3333  11.055   4.489   4.754 -0.7459  0.0329  0.2833
   81TYR    HD1 3334  11.048   4.382   4.764  0.7551 -0.2706 -1.5438
   81TYR    CE1 3335  10.994   4.554   4.646 -0.0896 -0.1811 -0.2208
   81TYR    HE1 3336  10.935   4.505   4.570 -1.7251  0.6702  0.4291
   81TYR     CZ 3337  11.024   4.690   4.626 -0.8958  0.1280  0.5798
   81TYR     OH 3338  10.961   4.753   4.523 -0.3823  0.1570  0.2770
   81TYR     HH 3339  10.987   4.845   4.516 -0.7612  0.3799  1.5114
   81TYR    CE2 3340  11.101   4.765   4.718 -0.1819  0.0954  0.0130
   81TYR    HE2 3341  11.121   4.871   4.706 -0.7342  0.5359  2.4130
   81TYR    CD2 3342  11.160   4.698   4.826 -0.3933 -0.8032 -0.4243
   81TYR    HD2 3343  11.227   4.754   4.889  0.8508 -2.0824 -0.5393
   81TYR      C 3344  11.091   4.308   5.115  0.4319  0.1292 -0.1121
   81TYR      O 3345  11.153   4.267   5.213 -0.7718 -0.3030  0.4927
   82GLY      N 3346  11.018   4.222   5.044  0.1236  0.1670  0.1523
   82GLY      H 3347  10.957   4.263   4.975  0.2368  0.6865  0.3559
   82GLY     CA 3348  11.007   4.078   5.061  0.0634  0.1551  0.0126
   82GLY    HA1 3349  11.109   4.040   5.059  0.5000  1.2769 -0.1132
   82GLY    HA2 3350  10.947   4.046   4.975 -1.6852  1.0527  0.8497
   82GLY      C 3351  10.931   4.026   5.182 -0.5289  0.0361 -0.4072
   82GLY      O 3352  10.897   4.091   5.280 -0.4447  0.0357 -0.3782
   83SER      N 3353  10.914   3.894   5.173 -0.2278 -0.0055 -0.3516
   83SER      H 3354  10.937   3.845   5.087 -0.4299 -1.9635  0.6665
   83SER     CA 3355  10.882   3.819   5.292  0.4401 -0.0026 -0.1643
   83SER     HA 3356  10.791   3.852   5.343  1.4694  0.0737  1.7317
   83SER     CB 3357  10.862   3.672   5.255 -0.4459  0.1962 -0.5048
   83SER    HB1 3358  10.826   3.621   5.344 -0.1742  0.4523 -0.2452
   83SER    HB2 3359  10.956   3.630   5.219 -0.5373 -0.7572  0.3078
   83SER     OG 3360  10.760   3.652   5.160 -0.1797  0.0182 -0.7539
   83SER     HG 3361  10.735   3.561   5.177 -2.3519  0.6580 -0.2002
   83SER      C 3362  10.995   3.827   5.394  0.2290  0.3305  0.0480
   83SER      O 3363  11.112   3.796   5.368  0.0438  0.0028 -0.4066
   84SER      N 3364  10.969   3.865   5.519 -0.0070  0.4877 -0.0488
   84SER      H 3365  10.879   3.901   5.548  0.0291  1.0309 -0.5818
   84SER     CA 3366  11.073   3.872   5.619 -0.0945 -0.1952  0.0983
   84SER     HA 3367  11.162   3.921   5.578  1.2537  0.6916  3.6657
   84SER     CB 3368  11.022   3.956   5.736  0.1952  0.2190 -0.0697
   84SER    HB1 3369  11.085   3.943   5.824  1.3651 -1.7922 -1.1104
   84SER    HB2 3370  10.922   3.928   5.769  0.1590  1.0536  0.5415
   84SER     OG 3371  11.025   4.092   5.700 -0.9856  0.3105  0.1504
   84SER     HG 3372  11.030   4.140   5.783 -0.1758  0.0415  0.2620
   84SER      C 3373  11.114   3.733   5.665 -0.2507 -0.4111 -0.4130
   84SER      O 3374  11.028   3.647   5.683 -0.1949 -0.4110 -0.1428
   85GLN      N 3375  11.242   3.702   5.687 -0.1102  0.3524 -0.1181
   85GLN      H 3376  11.307   3.774   5.659  0.0654 -0.1553 -1.0778
   85GLN     CA 3377  11.305   3.575   5.718 -0.2348  0.3637  0.1880
   85GLN     HA 3378  11.234   3.496   5.693 -0.2905  0.3029  0.5353
   85GLN     CB 3379  11.422   3.566   5.620 -0.8628 -0.1711 -0.5219
   85GLN    HB1 3380  11.482   3.657   5.629  2.7692 -2.1821 -2.1576
   85GLN    HB2 3381  11.479   3.481   5.658 -0.7610 -0.0060 -0.3100
   85GLN     CG 3382  11.395   3.531   5.474 -0.7225 -0.2622 -0.5261
   85GLN    HG1 3383  11.321   3.594   5.424 -0.8795 -0.2732 -0.3097
   85GLN    HG2 3384  11.338   3.438   5.469 -1.2465  0.1087 -3.2865
   85GLN     CD 3385  11.523   3.521   5.393 -0.3515 -0.1347  0.0399
   85GLN    OE1 3386  11.620   3.466   5.445 -0.2526 -0.3948 -0.4101
   85GLN    NE2 3387  11.525   3.567   5.267  0.3191 -0.2191  0.0183
   85GLN   HE21 3388  11.450   3.625   5.232  0.4648 -0.7117 -1.1656
   85GLN   HE22 3389  11.610   3.555   5.213  0.7703  0.2014  0.6130
   85GLN      C 3390  11.348   3.559   5.863 -0.1475 -0.2549  0.0972
   85GLN      O 3391  11.389   3.660   5.919 -0.0989 -0.2844  0.1141
   86SER      N 3392  11.341   3.440   5.923 -0.4586 -0.3283 -0.0819
   86SER      H 3393  11.323   3.361   5.862  0.7926 -0.0512 -0.8479
   86SER     CA 3394  11.379   3.403   6.058  0.3542 -0.4158 -0.3293
   86SER     HA 3395  11.361   3.485   6.127  2.9422  0.3405 -0.4501
   86SER     CB 3396  11.291   3.287   6.104  0.2933 -0.2319  0.0141
   86SER    HB1 3397  11.187   3.317   6.116  0.1369 -0.7598 -0.0344
   86SER    HB2 3398  11.325   3.258   6.203  1.2074  2.0054  0.4278
   86SER     OG 3399  11.316   3.167   6.034  0.1594  0.0309 -0.4914
   86SER     HG 3400  11.230   3.132   6.010  0.8475 -2.0022 -0.1662
   86SER      C 3401  11.529   3.377   6.068  0.3897  0.0466  0.3808
   86SER      O 3402  11.607   3.357   5.975 -0.0849 -0.5363  0.1025
   87SER      N 3403  11.577   3.381   6.192  0.3946 -0.0676  0.3823
   87SER      H 3404  11.516   3.406   6.269 -0.0820 -0.8059  0.2521
   87SER     CA 3405  11.708   3.344   6.241  0.5039  0.4223  0.4771
   87SER     HA 3406  11.780   3.357   6.160  0.6280  1.9407  0.8156
   87SER     CB 3407  11.758   3.440   6.349 -0.0690  0.2901  0.8623
   87SER    HB1 3408  11.857   3.407   6.381  0.6319  0.6138 -0.8704
   87SER    HB2 3409  11.682   3.440   6.427 -2.5680 -1.1775 -1.3792
   87SER     OG 3410  11.776   3.571   6.302  0.6650 -0.0487  0.1785
   87SER     HG 3411  11.859   3.581   6.254  0.0670  0.0769 -0.8651
   87SER      C 3412  11.721   3.198   6.283 -0.3229  0.2325  0.0951
   87SER      O 3413  11.621   3.132   6.309 -0.0611 -0.1657  0.1116
   88GLN      N 3414  11.843   3.144   6.276 -0.4625 -0.0198 -0.5270
   88GLN      H 3415  11.924   3.205   6.278 -2.1451  2.3980  2.4049
   88GLN     CA 3416  11.874   3.007   6.311 -0.0032  0.1689 -0.1674
   88GLN     HA 3417  11.806   2.932   6.269  0.9376 -1.5732  1.2964
   88GLN     CB 3418  12.015   2.968   6.266  0.1249  0.4885 -0.0388
   88GLN    HB1 3419  12.050   2.875   6.309 -0.8456 -0.7005 -1.6927
   88GLN    HB2 3420  12.083   3.044   6.304 -0.9282  1.5407 -0.1740
   88GLN     CG 3421  12.018   2.960   6.113  1.0347  0.1628 -0.0084
   88GLN    HG1 3422  11.976   3.047   6.063  1.9549 -0.1199 -1.3084
   88GLN    HG2 3423  12.121   2.950   6.082  1.5928  0.3942  1.6595
   88GLN     CD 3424  11.961   2.824   6.074  0.2611  0.4605  0.0607
   88GLN    OE1 3425  11.921   2.739   6.152  0.6569  0.2759  0.0671
   88GLN    NE2 3426  11.958   2.792   5.944  0.4563  0.3130  0.0915
   88GLN   HE21 3427  11.919   2.700   5.929  0.2628  0.5837 -1.1986
   88GLN   HE22 3428  12.006   2.851   5.879  1.6938 -0.9517 -0.1975
   88GLN      C 3429  11.859   2.985   6.461  0.1142 -0.6722 -0.2719
   88GLN      O 3430  11.858   3.080   6.539  0.1289 -0.6429 -0.3073
   89SER      N 3431  11.837   2.861   6.505 -0.7423 -0.5629 -0.3660
   89SER      H 3432  11.855   2.782   6.444  1.0787 -0.3212 -0.1960
   89SER     CA 3433  11.757   2.830   6.621  0.2643 -0.6041  0.3257
   89SER     HA 3434  11.681   2.907   6.635 -0.1350 -1.1333  1.1634
   89SER     CB 3435  11.675   2.707   6.586 -0.4285 -0.0669  0.0448
   89SER    HB1 3436  11.606   2.691   6.669 -0.9942  0.8819 -0.2223
   89SER    HB2 3437  11.739   2.619   6.583 -0.0255  0.1237  2.0610
   89SER     OG 3438  11.605   2.725   6.464  0.0021 -0.0496 -0.2012
   89SER     HG 3439  11.543   2.651   6.456 -1.4742  1.1168  0.0660
   89SER      C 3440  11.848   2.811   6.742  0.6105  0.5155  0.2546
   89SER      O 3441  11.968   2.786   6.733  0.5656  0.4450 -0.1987
   90SER      N 3442  11.788   2.820   6.861 -0.1802 -0.6582 -0.0307
   90SER      H 3443  11.694   2.856   6.865 -0.0629 -0.1345 -1.2879
   90SER     CA 3444  11.844   2.782   6.989 -0.0299 -0.2341  0.0343
   90SER     HA 3445  11.939   2.836   6.990 -0.3260  0.3076 -0.7337
   90SER     CB 3446  11.758   2.834   7.103 -0.6974 -0.1336 -0.5050
   90SER    HB1 3447  11.654   2.811   7.081 -0.4940 -0.3773 -1.2170
   90SER    HB2 3448  11.797   2.785   7.192 -1.6885  0.2315  0.1452
   90SER     OG 3449  11.785   2.972   7.117  0.0716 -0.3139 -0.1358
   90SER     HG 3450  11.727   3.009   7.183 -1.1730  1.4136 -2.0620
   90SER      C 3451  11.877   2.633   6.996  0.5434 -0.1141 -0.0895
   90SER      O 3452  11.794   2.555   6.949  0.2730  0.2971 -0.3056
   91TYR      N 3453  11.997   2.583   7.025  0.2635 -0.3174  0.7417
   91TYR      H 3454  12.068   2.646   7.059 -0.0216  0.9122 -0.8150
   91TYR     CA 3455  12.026   2.441   7.035 -0.1125 -0.4158  0.4567
   91TYR     HA 3456  11.987   2.397   6.943  1.2615  0.9424 -0.8430
   91TYR     CB 3457  12.177   2.421   7.044 -0.0925 -0.1788  0.6817
   91TYR    HB1 3458  12.201   2.479   7.133 -0.6865 -0.7491  1.2219
   91TYR    HB2 3459  12.227   2.461   6.956  0.1786 -0.5360  0.6715
   91TYR     CG 3460  12.227   2.279   7.056  1.1593  0.1843 -0.0262
   91TYR    CD1 3461  12.313   2.237   7.159  0.0214 -0.7404  0.5791
   91TYR    HD1 3462  12.341   2.303   7.239 -0.0056 -0.5012  0.3931
   91TYR    CE1 3463  12.365   2.107   7.160  1.0042 -0.3741 -0.1831
   91TYR    HE1 3464  12.426   2.078   7.245  0.7898  1.6457  0.7313
   91TYR     CZ 3465  12.313   2.011   7.071  0.0956  0.0102 -0.0782
   91TYR     OH 3466  12.362   1.884   7.076 -0.7079 -0.3053 -0.1256
   91TYR     HH 3467  12.415   1.872   7.155 -0.1264 -0.8888 -0.5942
   91TYR    CE2 3468  12.233   2.051   6.962  0.1530  0.1508 -0.0696
   91TYR    HE2 3469  12.211   1.978   6.886  0.5642 -0.1888  0.1344
   91TYR    CD2 3470  12.187   2.183   6.962 -0.2822  0.0049  0.7506
   91TYR    HD2 3471  12.141   2.222   6.873  1.2526  0.4589  0.1257
   91TYR      C 3472  11.966   2.389   7.165 -0.0164 -0.5386  0.4510
   91TYR      O 3473  11.942   2.465   7.258 -0.3863 -0.4994  0.3257
   92GLY      N 3474  11.943   2.258   7.172  0.1572 -0.5939  0.0134
   92GLY      H 3475  11.989   2.209   7.096 -1.2215  0.0556 -1.2879
   92GLY     CA 3476  11.883   2.187   7.283  0.3201 -0.2977  0.2939
   92GLY    HA1 3477  11.949   2.205   7.368 -0.1558 -1.8606  1.0402
   92GLY    HA2 3478  11.783   2.227   7.297  0.8063  1.0500  0.0425
   92GLY      C 3479  11.861   2.038   7.261 -0.1314 -0.1855 -0.0209
   92GLY      O 3480  11.911   1.980   7.165 -0.2310  0.1300 -0.2621
   93GLN      N 3481  11.783   1.969   7.345  0.3477 -0.5023  0.1689
   93GLN      H 3482  11.745   2.015   7.426  1.8364 -0.4603  0.8669
   93GLN     CA 3483  11.731   1.835   7.324  0.3305 -0.5180  0.3097
   93GLN     HA 3484  11.820   1.772   7.314 -0.0303 -0.8354 -1.1194
   93GLN     CB 3485  11.639   1.796   7.439 -0.1023 -0.3284  0.0304
   93GLN    HB1 3486  11.678   1.835   7.533  1.0256 -0.3427 -0.4168
   93GLN    HB2 3487  11.544   1.847   7.423  0.1481 -0.6027 -2.6616
   93GLN     CG 3488  11.609   1.646   7.445 -1.1914 -0.1161 -0.0191
   93GLN    HG1 3489  11.702   1.589   7.441 -2.1908 -1.7354 -1.4015
   93GLN    HG2 3490  11.553   1.613   7.358 -0.2614 -2.6198  0.2665
   93GLN     CD 3491  11.526   1.611   7.568 -0.1505 -0.2148  0.6733
   93GLN    OE1 3492  11.492   1.698   7.647  0.0611  0.2742  0.2276
   93GLN    NE2 3493  11.495   1.482   7.588  0.0101 -0.3045  0.3623
   93GLN   HE21 3494  11.522   1.418   7.515  0.3329  1.0583 -0.7580
   93GLN   HE22 3495  11.447   1.450   7.671 -0.2284 -2.2071 -0.4595
   93GLN      C 3496  11.657   1.833   7.191 -0.5235 -0.4190  0.7796
   93GLN      O 3497  11.583   1.926   7.161 -0.6584 -0.6557  0.3724
   94GLN      N 3498  11.670   1.728   7.111 -0.0754 -0.4260  0.8592
   94GLN      H 3499  11.740   1.657   7.132  1.4995  0.7193 -0.2890
   94GLN     CA 3500  11.601   1.707   6.986  0.1054  0.2406  0.6434
   94GLN     HA 3501  11.542   1.792   6.954  1.1678  1.1607  1.0849
   94GLN     CB 3502  11.707   1.695   6.876 -0.3040 -0.1326  0.2818
   94GLN    HB1 3503  11.660   1.656   6.786  1.2667  1.0955 -1.1227
   94GLN    HB2 3504  11.786   1.632   6.917 -2.4745 -2.0779  1.8034
   94GLN     CG 3505  11.761   1.832   6.839 -0.1676 -0.2603  0.0123
   94GLN    HG1 3506  11.686   1.885   6.781 -0.3194 -0.8042 -0.3002
   94GLN    HG2 3507  11.798   1.898   6.918 -1.5183  2.5249 -1.5374
   94GLN     CD 3508  11.888   1.815   6.755 -0.0949 -0.7855  0.2247
   94GLN    OE1 3509  11.888   1.822   6.632  0.1699 -0.8606  0.2217
   94GLN    NE2 3510  12.002   1.791   6.819  0.2631  0.4226  0.0715
   94GLN   HE21 3511  11.987   1.755   6.913 -0.6066  0.2035 -0.1468
   94GLN   HE22 3512  12.084   1.778   6.762 -0.7646  1.0533 -1.6338
   94GLN      C 3513  11.515   1.581   6.998  0.2167  0.0712 -0.2606
   94GLN      O 3514  11.543   1.484   7.068 -0.1735  0.1610  0.0210
   95SER      N 3515  11.402   1.586   6.927  0.1046  0.0838 -0.0828
   95SER      H 3516  11.384   1.673   6.879 -1.7911 -0.7623 -1.0146
   95SER     CA 3517  11.298   1.487   6.911  0.0221  0.2080 -0.3311
   95SER     HA 3518  11.325   1.396   6.965 -1.9687 -0.8193 -0.9441
   95SER     CB 3519  11.174   1.542   6.983  0.0064 -0.1418 -0.0854
   95SER    HB1 3520  11.089   1.477   6.963  0.3340 -1.5393  2.5887
   95SER    HB2 3521  11.155   1.648   6.968 -0.4169 -0.1023  0.7305
   95SER     OG 3522  11.197   1.530   7.121  0.6068 -0.0045 -0.1693
   95SER     HG 3523  11.227   1.612   7.162  0.6263 -0.7859  1.4765
   95SER      C 3524  11.268   1.453   6.766  0.3956 -0.1398 -0.3289
   95SER      O 3525  11.285   1.530   6.671  0.0090  0.0304 -0.2634
   96SER      N 3526  11.237   1.326   6.741  0.4477 -0.2163 -0.0053
   96SER      H 3527  11.213   1.267   6.819  1.7726 -0.8285 -0.0273
   96SER     CA 3528  11.255   1.269   6.609  0.4991  0.1861 -0.1741
   96SER     HA 3529  11.333   1.315   6.549  1.3892 -1.7488 -0.6025
   96SER     CB 3530  11.306   1.125   6.621 -0.2526 -0.0749 -0.1091
   96SER    HB1 3531  11.322   1.082   6.523  1.1238 -0.2989  0.1977
   96SER    HB2 3532  11.237   1.063   6.679  1.3476 -2.1427 -0.3302
   96SER     OG 3533  11.431   1.126   6.687  0.0342 -0.2923 -0.6528
   96SER     HG 3534  11.485   1.056   6.649  1.8260  1.1252 -0.8560
   96SER      C 3535  11.129   1.272   6.524  0.1657  0.4326  0.3264
   96SER      O 3536  11.015   1.287   6.567  0.1608  0.5993  0.2581
   97TYR      N 3537  11.154   1.254   6.394 -0.5944  0.4577  0.1741
   97TYR      H 3538  11.248   1.254   6.358 -1.9249 -0.0213 -3.6849
   97TYR     CA 3539  11.057   1.238   6.288 -0.3036 -0.1414 -0.0003
   97TYR     HA 3540  10.979   1.308   6.315 -1.1321 -0.7118 -0.8562
   97TYR     CB 3541  11.116   1.289   6.156 -0.0890  0.0253  0.1599
   97TYR    HB1 3542  11.032   1.292   6.087 -0.3141 -1.6830  0.3222
   97TYR    HB2 3543  11.181   1.212   6.114 -1.3798 -0.1668 -1.5799
   97TYR     CG 3544  11.176   1.427   6.155 -0.1463  0.0490 -0.7861
   97TYR    CD1 3545  11.311   1.445   6.124  0.3527 -0.7119  0.8581
   97TYR    HD1 3546  11.367   1.352   6.122  1.1366 -0.2413  0.1700
   97TYR    CE1 3547  11.364   1.572   6.103 -0.3740 -0.5649 -0.1351
   97TYR    HE1 3548  11.466   1.584   6.067 -0.2879 -1.7814 -0.3115
   97TYR     CZ 3549  11.278   1.683   6.117  0.2757 -0.0304 -0.2873
   97TYR     OH 3550  11.323   1.809   6.090  0.2446  0.1311  0.4030
   97TYR     HH 3551  11.405   1.808   6.040  0.6493  0.3651  1.0517
   97TYR    CE2 3552  11.144   1.664   6.157  0.3740  0.4503  0.2719
   97TYR    HE2 3553  11.094   1.757   6.180  1.7814  1.6194 -1.1570
   97TYR    CD2 3554  11.091   1.536   6.179  0.3341  0.3480 -0.4166
   97TYR    HD2 3555  10.986   1.528   6.202 -0.3357  0.3889 -3.0649
   97TYR      C 3556  11.002   1.096   6.281 -0.1791 -0.2073  0.3224
   97TYR      O 3557  11.073   1.005   6.321  0.2523  0.1657  0.4159
   98PRO      N 3558  10.881   1.071   6.231 -0.1864 -0.0216  0.2493
   98PRO     CD 3559  10.798   1.157   6.149  0.0005 -0.4736 -0.4239
   98PRO    HD1 3560  10.836   1.161   6.047 -1.1208  0.6564 -0.8330
   98PRO    HD2 3561  10.793   1.255   6.197 -0.5918 -0.6003 -0.2159
   98PRO     CG 3562  10.657   1.099   6.164 -0.2009  0.2733  0.7077
   98PRO    HG1 3563  10.624   1.125   6.264  2.0615  0.1758  1.5483
   98PRO    HG2 3564  10.591   1.136   6.086  0.6686  0.6153  0.1163
   98PRO     CB 3565  10.691   0.951   6.154 -0.6445  0.1917  0.3731
   98PRO    HB1 3566  10.701   0.926   6.048 -0.4806  2.3130 -0.1502
   98PRO    HB2 3567  10.619   0.881   6.197 -1.0525 -0.6959 -1.6577
   98PRO     CA 3568  10.824   0.938   6.229 -0.4817  0.1060  0.0730
   98PRO     HA 3569  10.795   0.909   6.330 -0.2786  0.4606  0.2359
   98PRO      C 3570  10.909   0.832   6.160 -0.7470  0.3253 -0.6054
   98PRO      O 3571  10.992   0.861   6.074  0.0250 -0.4337 -0.1338
   99GLY      N 3572  10.871   0.706   6.177  0.3333  0.1099  0.3639
   99GLY      H 3573  10.792   0.690   6.239  0.5191 -2.4115  0.0787
   99GLY     CA 3574  10.923   0.589   6.110 -0.4927 -0.2774  0.3765
   99GLY    HA1 3575  10.851   0.507   6.100 -2.1158  0.7149  2.9695
   99GLY    HA2 3576  10.933   0.613   6.004 -2.6086 -2.3107 -0.3861
   99GLY      C 3577  11.055   0.541   6.171 -0.1749 -0.0370 -0.1169
   99GLY      O 3578  11.080   0.551   6.290 -0.3260 -0.0041 -0.0871
  100TYR      N 3579  11.141   0.484   6.086 -0.1935  0.0930 -0.2237
  100TYR      H 3580  11.117   0.485   5.988  0.6432 -0.4757 -0.4428
  100TYR     CA 3581  11.267   0.430   6.134 -0.4227  0.1072  0.4080
  100TYR     HA 3582  11.254   0.403   6.238 -1.3919  1.5440  0.6973
  100TYR     CB 3583  11.311   0.303   6.062  0.6017  0.3843  0.5250
  100TYR    HB1 3584  11.300   0.308   5.953 -0.8387 -1.5295  0.5281
  100TYR    HB2 3585  11.417   0.288   6.077  0.5282 -1.3239 -0.4127
  100TYR     CG 3586  11.226   0.188   6.110  0.0631  0.2549 -0.6854
  100TYR    CD1 3587  11.121   0.129   6.038 -0.2597 -0.0599  0.0333
  100TYR    HD1 3588  11.096   0.173   5.943  0.1954 -1.3483 -0.7144
  100TYR    CE1 3589  11.070   0.004   6.075 -0.8253  0.1928  0.1170
  100TYR    HE1 3590  11.009  13.151   6.008  0.4474 -2.5122  1.1906
  100TYR     CZ 3591  11.124  13.140   6.185  0.1201 -0.1393 -0.5471
  100TYR     OH 3592  11.081  13.015   6.216 -0.1703  0.1027  0.0431
  100TYR     HH 3593  11.119  12.988   6.300  0.0449 -0.6773 -0.2920
  100TYR    CE2 3594  11.217  13.206   6.268 -0.0948  0.1489 -0.5356
  100TYR    HE2 3595  11.258  13.161   6.357  1.0664 -0.1895 -1.2196
  100TYR    CD2 3596  11.274   0.119   6.222  0.2101 -0.1792 -1.0135
  100TYR    HD2 3597  11.348   0.157   6.291 -0.5623 -0.9258  0.2709
  100TYR      C 3598  11.372   0.540   6.126 -0.3613  0.0244  0.0388
  100TYR      O 3599  11.357   0.614   6.029  0.2558  0.2597  0.1173
  101GLY      N 3600  11.477   0.546   6.209 -0.1294  0.2364 -0.2683
  101GLY      H 3601  11.486   0.484   6.288 -0.0904  0.7109  0.1037
  101GLY     CA 3602  11.580   0.647   6.198 -0.2883  0.4973  0.5919
  101GLY    HA1 3603  11.545   0.741   6.155  1.9357  0.8007 -0.7084
  101GLY    HA2 3604  11.651   0.606   6.127  0.8251  0.8679  1.4616
  101GLY      C 3605  11.664   0.680   6.320  0.7606 -0.1555  0.0557
  101GLY      O 3606  11.659   0.616   6.425  0.2509  0.1404  0.2129
  102GLN      N 3607  11.715   0.803   6.324  0.0346  0.1253  0.9682
  102GLN      H 3608  11.705   0.864   6.243 -0.1856  1.7001  2.1381
  102GLN     CA 3609  11.781   0.855   6.441  0.3822  0.5131  0.6039
  102GLN     HA 3610  11.862   0.783   6.452  0.5149  0.7659  1.3545
  102GLN     CB 3611  11.836   0.990   6.394  0.1920  0.2539 -0.3824
  102GLN    HB1 3612  11.757   1.056   6.359  1.0450  0.7617 -1.4063
  102GLN    HB2 3613  11.898   0.977   6.306  1.0353 -0.0569  0.2413
  102GLN     CG 3614  11.904   1.066   6.508 -0.3837  0.3322 -0.0891
  102GLN    HG1 3615  11.989   1.013   6.550 -1.3354 -2.9582 -1.8986
  102GLN    HG2 3616  11.836   1.088   6.591 -1.5986 -0.6589 -0.7818
  102GLN     CD 3617  11.946   1.208   6.474  0.2736  0.1735  0.0486
  102GLN    OE1 3618  11.955   1.250   6.359 -0.2783  0.8734  0.2486
  102GLN    NE2 3619  11.969   1.287   6.579  0.1828  0.2094  0.0411
  102GLN   HE21 3620  11.960   1.251   6.673 -1.2086 -1.3736 -0.6425
  102GLN   HE22 3621  12.007   1.378   6.559 -1.1829  1.1700  1.5613
  102GLN      C 3622  11.693   0.860   6.566 -0.4003  0.0065  0.0788
  102GLN      O 3623  11.590   0.926   6.570 -0.3381  0.1295 -0.2210
  103GLN      N 3624  11.738   0.806   6.679 -0.3379 -0.2201 -0.0534
  103GLN      H 3625  11.826   0.758   6.678  0.0478  0.3463  1.9574
  103GLN     CA 3626  11.663   0.809   6.803  0.0768  0.4363  0.1861
  103GLN     HA 3627  11.564   0.766   6.785 -0.3459  1.4840 -0.0325
  103GLN     CB 3628  11.729   0.715   6.904  0.7011  0.0293 -0.5934
  103GLN    HB1 3629  11.827   0.759   6.927 -1.2848  4.8994 -0.1764
  103GLN    HB2 3630  11.673   0.720   6.997 -1.3728 -0.6490 -1.7414
  103GLN     CG 3631  11.736   0.565   6.876  0.2820 -0.0859 -0.0943
  103GLN    HG1 3632  11.634   0.528   6.880  0.4474 -1.0608 -2.7319
  103GLN    HG2 3633  11.771   0.544   6.775 -1.4494 -2.4380 -0.2973
  103GLN     CD 3634  11.817   0.490   6.980 -0.1702 -0.4441  0.0032
  103GLN    OE1 3635  11.935   0.521   6.992 -0.1636 -0.4171 -0.1332
  103GLN    NE2 3636  11.773   0.393   7.060  0.2610 -0.6535 -0.0123
  103GLN   HE21 3637  11.677   0.362   7.059 -0.7898  2.0811  1.9160
  103GLN   HE22 3638  11.840   0.332   7.105 -0.9155 -0.9996  1.3658
  103GLN      C 3639  11.653   0.948   6.863 -0.3049  0.4922 -0.0047
  103GLN      O 3640  11.743   1.030   6.848  0.4174 -0.3869 -0.5627
  104PRO      N 3641  11.546   0.984   6.935 -0.4042  0.0920  0.0452
  104PRO     CD 3642  11.430   0.898   6.948  0.2885 -0.8449  0.1303
  104PRO    HD1 3643  11.449   0.820   7.022 -1.5542 -0.2109  1.3405
  104PRO    HD2 3644  11.397   0.855   6.853 -2.5668  1.1670  0.0719
  104PRO     CG 3645  11.322   0.993   6.999  0.7104  0.0985 -0.7129
  104PRO    HG1 3646  11.268   0.941   7.078  2.9531  1.7437  2.1074
  104PRO    HG2 3647  11.264   1.036   6.917 -1.5153 -1.8934 -0.2700
  104PRO     CB 3648  11.398   1.099   7.078  0.0417  0.0782 -0.0340
  104PRO    HB1 3649  11.402   1.073   7.184  1.6408  0.3622 -0.0017
  104PRO    HB2 3650  11.347   1.193   7.059  1.3262  0.8574  0.2284
  104PRO     CA 3651  11.540   1.099   7.022 -0.0050  0.2622 -0.1521
  104PRO     HA 3652  11.551   1.192   6.966  0.7922  0.1324 -0.2208
  104PRO      C 3653  11.657   1.114   7.118  0.1772 -0.1170 -0.3162
  104PRO      O 3654  11.709   1.026   7.186  0.0707 -0.1912 -0.3299
  105ALA      N 3655  11.696   1.240   7.139  0.2723 -0.2138  0.0988
  105ALA      H 3656  11.663   1.306   7.070  2.6916 -1.0188 -2.0032
  105ALA     CA 3657  11.804   1.280   7.226  0.5815 -0.2779 -0.2486
  105ALA     HA 3658  11.875   1.198   7.213  0.7767 -0.8475  3.2082
  105ALA     CB 3659  11.857   1.417   7.184  0.0064 -0.0210 -0.1448
  105ALA    HB1 3660  11.794   1.494   7.229 -1.3635 -0.6362 -0.9471
  105ALA    HB2 3661  11.962   1.433   7.207 -0.0856  0.2255  0.1072
  105ALA    HB3 3662  11.834   1.427   7.078  4.3857  0.0517 -1.2707
  105ALA      C 3663  11.760   1.264   7.371  0.1034  0.3146 -0.3234
  105ALA      O 3664  11.645   1.291   7.405  0.1474 -0.2036  0.2520
  106PRO      N 3665  11.850   1.241   7.467 -0.2652  0.3373  0.0303
  106PRO     CD 3666  11.984   1.191   7.439 -0.3086  0.1621  0.1268
  106PRO    HD1 3667  11.979   1.101   7.379  1.5155 -0.7135  1.2202
  106PRO    HD2 3668  12.053   1.262   7.394 -0.8257  0.9193  0.5039
  106PRO     CG 3669  12.038   1.142   7.573  0.2793  0.4004 -0.0187
  106PRO    HG1 3670  12.106   1.216   7.615  0.0321  1.5288 -1.5358
  106PRO    HG2 3671  12.087   1.046   7.556 -1.3218 -0.3550 -0.6330
  106PRO     CB 3672  11.917   1.128   7.665  0.1721  0.6847 -0.1179
  106PRO    HB1 3673  11.869   1.030   7.668 -2.1424  1.6779 -1.9156
  106PRO    HB2 3674  11.957   1.167   7.759 -0.9193 -0.1892  0.7276
  106PRO     CA 3675  11.812   1.221   7.606 -0.3842  0.1198 -0.0326
  106PRO     HA 3676  11.713   1.175   7.599 -0.3753  0.3608 -2.8374
  106PRO      C 3677  11.793   1.351   7.684 -0.0146  0.3030 -0.2435
  106PRO      O 3678  11.824   1.459   7.635 -0.0236  0.5495  0.2904
  107SER      N 3679  11.733   1.346   7.803  0.3879  0.1890 -0.0427
  107SER      H 3680  11.683   1.261   7.822  0.2760  0.2914  0.1259
  107SER     CA 3681  11.693   1.468   7.871  0.2215  0.1043  0.0138
  107SER     HA 3682  11.682   1.546   7.795  2.3171  0.9824  0.5264
  107SER     CB 3683  11.558   1.455   7.941 -0.2333  1.1219 -0.6522
  107SER    HB1 3684  11.515   1.550   7.972 -0.4041  0.1833  2.2679
  107SER    HB2 3685  11.567   1.398   8.033 -0.5345  0.3437 -1.0999
  107SER     OG 3686  11.466   1.388   7.858 -0.0137  0.0566 -0.0535
  107SER     HG 3687  11.376   1.390   7.890 -0.0070  1.0939 -0.0603
  107SER      C 3688  11.797   1.523   7.968  0.2437  0.1569 -0.0414
  107SER      O 3689  11.887   1.449   8.007  0.1016  0.0362  0.0597
  108SER      N 3690  11.782   1.645   8.019  0.0177  0.1284 -0.0375
  108SER      H 3691  11.702   1.703   7.997  0.9600  0.7787 -1.9683
  108SER     CA 3692  11.869   1.696   8.123 -0.0096 -0.0402  0.0688
  108SER     HA 3693  11.971   1.674   8.092  0.6041  1.2235  1.0849
  108SER     CB 3694  11.859   1.848   8.137  0.2991  0.0687 -0.7865
  108SER    HB1 3695  11.757   1.880   8.159  0.7528  0.4092  1.0515
  108SER    HB2 3696  11.925   1.890   8.214 -0.2349 -0.6771  0.1007
  108SER     OG 3697  11.908   1.908   8.019  0.1410  0.2288 -0.7717
  108SER     HG 3698  11.975   1.968   8.050 -2.2749  1.7181  2.0917
  108SER      C 3699  11.852   1.628   8.258  0.9006  0.0545  0.2413
  108SER      O 3700  11.749   1.570   8.292  0.5338  0.4204 -0.2224
  109THR      N 3701  11.954   1.652   8.340  0.7454 -0.1113  0.4826
  109THR      H 3702  12.029   1.710   8.307  0.7726  0.2993  1.2360
  109THR     CA 3703  11.958   1.611   8.479 -0.0863 -0.4624  0.4068
  109THR     HA 3704  11.896   1.522   8.488  1.5009 -1.6224  0.2687
  109THR     CB 3705  12.093   1.558   8.525  0.0298 -0.0598  0.5368
  109THR     HB 3706  12.080   1.518   8.626 -1.1991 -3.6499 -0.9030
  109THR    CG2 3707  12.143   1.447   8.434 -0.7999 -0.2367  0.2945
  109THR   HG21 3708  12.066   1.370   8.424  0.2288 -1.1384 -1.1041
  109THR   HG22 3709  12.242   1.407   8.453 -0.4814  1.1056  1.5809
  109THR   HG23 3710  12.155   1.484   8.332 -0.0453 -2.2859 -0.4252
  109THR    OG1 3711  12.188   1.662   8.524 -0.3163  0.2601 -0.6303
  109THR    HG1 3712  12.179   1.704   8.610  0.5040 -1.3633  0.3007
  109THR      C 3713  11.908   1.715   8.579 -0.1062 -0.0121 -0.0708
  109THR      O 3714  11.886   1.830   8.541 -1.1808 -0.1047  0.2277
  110SER      N 3715  11.894   1.676   8.706  0.0891  0.3023  0.0473
  110SER      H 3716  11.899   1.577   8.724  1.8632 -0.1201 -2.2769
  110SER     CA 3717  11.871   1.766   8.818  0.3240  0.2168  0.1646
  110SER     HA 3718  11.922   1.861   8.805  0.6162 -0.0221 -0.4759
  110SER     CB 3719  11.723   1.799   8.833  0.1739 -0.4712  0.2348
  110SER    HB1 3720  11.702   1.875   8.908  0.7834  0.6837 -0.7393
  110SER    HB2 3721  11.687   1.842   8.740 -0.1899 -1.4860 -0.1162
  110SER     OG 3722  11.641   1.689   8.869 -0.6303 -0.0162 -0.1801
  110SER     HG 3723  11.670   1.613   8.818 -0.9477 -0.9600  0.9972
  110SER      C 3724  11.922   1.705   8.948  0.3773  0.1932  0.1326
  110SER      O 3725  11.922   1.584   8.967  0.7482  0.2486  0.5153
  111GLY      N 3726  11.972   1.794   9.035  0.2810 -0.0216  0.4070
  111GLY      H 3727  11.963   1.892   9.014 -1.0239 -0.6835 -2.6645
  111GLY     CA 3728  12.028   1.760   9.164  0.2414 -0.2715  0.3590
  111GLY    HA1 3729  12.052   1.845   9.228 -0.6137 -0.8054  1.4117
  111GLY    HA2 3730  11.958   1.706   9.227  0.3827  0.5175  1.2063
  111GLY      C 3731  12.156   1.680   9.140 -0.2134 -0.7706 -0.4334
  111GLY      O 3732  12.226   1.705   9.042  0.2008 -0.4643 -0.0642
  112SER      N 3733  12.199   1.603   9.240 -0.0182  0.3854  0.3914
  112SER      H 3734  12.128   1.581   9.310  1.7921 -0.3037  2.1115
  112SER     CA 3735  12.326   1.535   9.254 -0.1771  0.0184  0.0417
  112SER     HA 3736  12.328   1.486   9.351  0.3439  0.9314  0.4986
  112SER     CB 3737  12.333   1.427   9.146 -0.3782 -0.0381  0.0852
  112SER    HB1 3738  12.336   1.482   9.052  0.4458  3.2477  1.8843
  112SER    HB2 3739  12.435   1.389   9.150 -0.2935  0.2603  1.1341
  112SER     OG 3740  12.231   1.330   9.161 -0.1010 -0.3407  0.0258
  112SER     HG 3741  12.179   1.325   9.081 -1.1785  4.1220  0.1684
  112SER      C 3742  12.441   1.634   9.249 -0.4092  0.2535 -0.8145
  112SER      O 3743  12.543   1.615   9.183  0.1089 -0.2617  0.1252
  113TYR      N 3744  12.431   1.743   9.325  0.1870 -0.1605 -0.1383
  113TYR      H 3745  12.347   1.752   9.380  0.6028 -0.4653  0.5650
  113TYR     CA 3746  12.536   1.840   9.348  0.0273 -0.1027  0.3746
  113TYR     HA 3747  12.614   1.830   9.272 -0.4175 -1.3072  0.0512
  113TYR     CB 3748  12.494   1.984   9.316  0.1320 -0.1612 -0.0348
  113TYR    HB1 3749  12.581   2.049   9.307 -0.7870  1.5026  2.2518
  113TYR    HB2 3750  12.429   2.022   9.394  0.4193  1.8722 -0.7367
  113TYR     CG 3751  12.425   1.998   9.183  0.7323  1.0213 -0.2319
  113TYR    CD1 3752  12.305   2.070   9.170  0.0207 -0.0619  0.1826
  113TYR    HD1 3753  12.250   2.113   9.252 -0.1678 -0.9483  0.5344
  113TYR    CE1 3754  12.245   2.090   9.045  0.3725  0.0862  0.0338
  113TYR    HE1 3755  12.151   2.142   9.039 -0.3838 -1.1127  0.9472
  113TYR     CZ 3756  12.310   2.040   8.930  0.3886 -0.0531  0.1044
  113TYR     OH 3757  12.259   2.068   8.807 -0.3107  0.5060  0.5140
  113TYR     HH 3758  12.171   2.104   8.823 -0.1957  0.7806  0.5418
  113TYR    CE2 3759  12.430   1.968   8.941  0.5329  0.1186 -0.3504
  113TYR    HE2 3760  12.475   1.924   8.853  2.1553 -1.0060  0.9752
  113TYR    CD2 3761  12.485   1.946   9.068  0.3712  0.5391 -0.2063
  113TYR    HD2 3762  12.569   1.877   9.071 -1.7388 -2.1759  1.2267
  113TYR      C 3763  12.607   1.835   9.482  0.0359  0.1731  0.3820
  113TYR      O 3764  12.700   1.912   9.501  0.1195 -0.0581  0.9358
  114GLY      N 3765  12.553   1.752   9.572 -0.1386 -0.2876 -0.1437
  114GLY      H 3766  12.474   1.697   9.541  0.2366 -0.9139  0.0075
  114GLY     CA 3767  12.623   1.729   9.696 -0.1427 -0.0494 -0.0953
  114GLY    HA1 3768  12.559   1.661   9.753 -0.7480  0.3942 -0.2421
  114GLY    HA2 3769  12.642   1.825   9.743  0.5533  0.4763 -1.4197
  114GLY      C 3770  12.755   1.653   9.688 -0.3260 -0.4395  0.4636
  114GLY      O 3771  12.780   1.609   9.576  0.2687 -0.2464  0.5179
  115SER      N 3772  12.831   1.658   9.797  0.0521  0.0129  0.1883
  115SER      H 3773  12.789   1.692   9.883  2.1495 -1.6019  1.9721
  115SER     CA 3774  12.974   1.639   9.785  0.0611  0.1798  0.0442
  115SER     HA 3775  13.007   1.677   9.689  2.1412  0.0925  0.6794
  115SER     CB 3776  13.043   1.714   9.899 -0.2399 -0.0139  0.3564
  115SER    HB1 3777  13.021   1.671   9.996 -0.0931 -0.4264  0.2088
  115SER    HB2 3778  13.150   1.703   9.887 -0.1406  0.6256  0.6202
  115SER     OG 3779  13.007   1.851   9.900  0.3572  0.1516  0.0110
  115SER     HG 3780  13.044   1.878   9.816 -2.4772 -0.3887 -1.5457
  115SER      C 3781  13.029   1.497   9.783  0.4098  0.3253 -0.7916
  115SER      O 3782  13.078   1.449   9.885  0.0536 -0.1236 -0.8309
  116SER      N 3783  13.025   1.432   9.666 -0.0080  0.1164 -0.6597
  116SER      H 3784  12.983   1.483   9.590 -0.1456  0.5323 -0.3133
  116SER     CA 3785  13.097   1.309   9.642  0.4640  0.2729 -0.0919
  116SER     HA 3786  13.191   1.304   9.696 -0.2178  2.8941  1.5137
  116SER     CB 3787  12.998   1.197   9.676  0.0117  0.7893  0.3160
  116SER    HB1 3788  12.938   1.185   9.586  2.0575  1.0377 -1.1704
  116SER    HB2 3789  12.923   1.219   9.752 -0.7267 -2.5093  0.6789
  116SER     OG 3790  13.062   1.078   9.716 -0.1711  0.7799  0.5788
  116SER     HG 3791  12.993   1.011   9.724 -0.3061  1.1078  2.8473
  116SER      C 3792  13.130   1.306   9.493  0.5519  0.0613 -0.0678
  116SER      O 3793  13.117   1.398   9.413 -0.0876  0.2878  0.2894
  117SER      N 3794  13.184   1.190   9.454  0.3252 -0.0405 -0.0839
  117SER      H 3795  13.195   1.115   9.521  1.8149  0.8582  0.7468
  117SER     CA 3796  13.188   1.144   9.317 -0.2096 -0.0963 -0.0851
  117SER     HA 3797   0.050   1.222   9.282 -0.1533 -0.1024  0.0113
  117SER     CB 3798   0.058   1.012   9.322 -0.1972 -0.0675  0.5906
  117SER    HB1 3799   0.155   1.036   9.365 -0.4445  1.5215  0.3519
  117SER    HB2 3800   0.077   0.972   9.222  0.4412  0.0822  0.6454
  117SER     OG 3801  13.188   0.920   9.396 -0.2557 -0.4447  0.0696
  117SER     HG 3802   0.036   0.847   9.426 -2.4627 -1.4595  1.8802
  117SER      C 3803  13.052   1.131   9.252 -0.3681  0.3486  0.1492
  117SER      O 3804  12.947   1.139   9.316 -0.2934 -0.1387  0.3368
  118GLN      N 3805  13.057   1.119   9.119 -0.7219  0.1356  0.1516
  118GLN      H 3806  13.145   1.097   9.075 -1.0564  1.2103 -1.1149
  118GLN     CA 3807  12.932   1.090   9.051 -0.5932  0.6361 -0.3051
  118GLN     HA 3808  12.877   1.184   9.053 -0.1798  0.9559 -2.0049
  118GLN     CB 3809  12.968   1.068   8.904  0.4731 -0.0277  0.0439
  118GLN    HB1 3810  13.009   1.153   8.851  2.5741 -0.4133  0.9516
  118GLN    HB2 3811  12.875   1.043   8.854  1.0258 -2.1838 -0.0471
  118GLN     CG 3812  13.055   0.947   8.872 -0.0266 -0.3631 -0.0616
  118GLN    HG1 3813  13.157   0.949   8.913  0.1922  1.7006 -0.5943
  118GLN    HG2 3814  13.021   0.852   8.914  1.8118 -0.7657  0.6583
  118GLN     CD 3815  13.054   0.921   8.722  0.4466  0.0013 -0.1304
  118GLN    OE1 3816  12.975   0.839   8.676  0.0058  0.0923  0.4460
  118GLN    NE2 3817  13.135   0.989   8.640  0.1539  0.5702  0.0419
  118GLN   HE21 3818  13.199   1.060   8.672  1.0010 -0.6921  1.3034
  118GLN   HE22 3819  13.131   0.962   8.543 -2.5264 -1.9141  0.6692
  118GLN      C 3820  12.848   0.974   9.102 -0.0824  0.4120  0.0332
  118GLN      O 3821  12.903   0.893   9.177  0.0747  0.4297 -0.0631
  119SER      N 3822  12.720   0.957   9.068  0.0235 -0.3237 -0.0179
  119SER      H 3823  12.680   1.018   8.998  1.2192 -0.5933 -0.9681
  119SER     CA 3824  12.635   0.858   9.130  0.1353 -0.2495  0.2587
  119SER     HA 3825  12.643   0.873   9.238  3.2607 -2.4169  0.4771
  119SER     CB 3826  12.493   0.874   9.076  0.5938  0.8778 -0.6345
  119SER    HB1 3827  12.429   0.802   9.127  1.4004 -1.7771 -3.1332
  119SER    HB2 3828  12.490   0.840   8.973  1.8570 -1.3892 -0.0054
  119SER     OG 3829  12.450   1.008   9.091 -0.0102  0.5846  0.3394
  119SER     HG 3830  12.355   1.012   9.081  0.0954  2.7614 -0.1337
  119SER      C 3831  12.681   0.714   9.110 -1.0673 -0.5068 -0.7607
  119SER      O 3832  12.733   0.668   9.009 -0.1920 -0.4174 -0.3573
  120SER      N 3833  12.649   0.631   9.209  0.2723 -0.0612  0.0679
  120SER      H 3834  12.596   0.672   9.285  0.5217  1.6535 -0.6460
  120SER     CA 3835  12.665   0.487   9.209 -0.7498 -0.1827  0.4948
  120SER     HA 3836  12.771   0.466   9.191 -1.1307 -1.1303 -0.8295
  120SER     CB 3837  12.623   0.426   9.343 -0.9337  0.0498  0.5438
  120SER    HB1 3838  12.522   0.462   9.362 -1.3664 -1.1652  0.6464
  120SER    HB2 3839  12.622   0.317   9.334  0.0896 -0.2976  3.4002
  120SER     OG 3840  12.717   0.459   9.443  0.0458  0.2252 -0.4159
  120SER     HG 3841  12.681   0.434   9.528 -2.0149  1.1794 -0.9445
  120SER      C 3842  12.592   0.431   9.088 -0.2778  0.1187  0.0700
  120SER      O 3843  12.493   0.489   9.044 -0.4935 -0.1267  0.2291
  121SER      N 3844  12.630   0.311   9.042 -0.0158  0.3810 -0.4068
  121SER      H 3845  12.688   0.253   9.100 -0.4947 -0.4053 -0.6906
  121SER     CA 3846  12.598   0.254   8.912  0.3023 -0.1520 -0.2545
  121SER     HA 3847  12.616   0.323   8.829  1.1212 -0.3656 -0.2605
  121SER     CB 3848  12.682   0.131   8.883 -0.3979 -0.4999 -0.8425
  121SER    HB1 3849  12.674   0.069   8.973 -2.4899 -1.6145 -1.7211
  121SER    HB2 3850  12.645   0.075   8.798 -1.0380 -0.4544 -0.5953
  121SER     OG 3851  12.815   0.175   8.867 -0.3949 -0.2686 -0.2254
  121SER     HG 3852  12.861   0.096   8.896 -1.6831 -0.8906  0.2078
  121SER      C 3853  12.453   0.213   8.895  0.1315  0.0788  0.5809
  121SER      O 3854  12.397   0.155   8.988  0.0190 -0.6164  0.0947
  122TYR      N 3855  12.381   0.233   8.784  0.0119 -0.1278  0.6196
  122TYR      H 3856  12.429   0.285   8.711 -1.6423 -0.3720 -0.7086
  122TYR     CA 3857  12.239   0.219   8.759  0.0582 -0.1450  0.3646
  122TYR     HA 3858  12.188   0.201   8.853 -0.7887 -0.4238 -0.1438
  122TYR     CB 3859  12.185   0.342   8.685  0.4420 -0.2514 -0.1066
  122TYR    HB1 3860  12.238   0.349   8.591  0.9492 -2.5599 -0.0532
  122TYR    HB2 3861  12.213   0.432   8.738 -1.3863 -1.1308  2.6177
  122TYR     CG 3862  12.035   0.342   8.663  0.3642 -0.7558  0.3716
  122TYR    CD1 3863  11.952   0.341   8.776 -0.1540 -0.1016  0.0013
  122TYR    HD1 3864  11.996   0.354   8.874 -0.4183  2.5662 -0.1677
  122TYR    CE1 3865  11.814   0.325   8.766 -0.1902  0.1766  0.0297
  122TYR    HE1 3866  11.755   0.326   8.857 -2.3905  1.1841 -1.3187
  122TYR     CZ 3867  11.756   0.316   8.638  0.0743  0.2836 -0.0993
  122TYR     OH 3868  11.621   0.292   8.632  0.1015  0.0445  0.1827
  122TYR     HH 3869  11.586   0.257   8.714  0.1027 -0.5586 -0.0672
  122TYR    CE2 3870  11.838   0.315   8.524 -0.4381  0.3413 -0.4744
  122TYR    HE2 3871  11.798   0.312   8.424 -0.8673 -1.7656 -0.2913
  122TYR    CD2 3872  11.977   0.330   8.536 -0.4797 -0.1015  0.6878
  122TYR    HD2 3873  12.034   0.319   8.445 -0.7063 -0.9218  0.6353
  122TYR      C 3874  12.214   0.092   8.680 -0.0423  0.1043 -0.0095
  122TYR      O 3875  12.288   0.065   8.586  0.2382  0.7205  0.0317
  123GLY      N 3876  12.094   0.036   8.696 -0.3800  0.7523 -0.2320
  123GLY      H 3877  12.029   0.058   8.770 -1.1204 -0.8221 -0.3680
  123GLY     CA 3878  12.050  13.140   8.603 -0.0733  0.3919  0.0200
  123GLY    HA1 3879  11.941  13.139   8.604 -0.1282  2.4738  0.0198
  123GLY    HA2 3880  12.086  13.163   8.503 -1.8487  0.7858 -0.5619
  123GLY      C 3881  12.105  13.000   8.626 -0.4573  0.2604  0.1317
  123GLY      O 3882  12.161  12.970   8.730 -0.5450 -0.0434  0.0939
  124GLN      N 3883  12.081  12.909   8.531  0.1087  0.4315 -0.1765
  124GLN      H 3884  12.031  12.926   8.445  0.8802 -1.5095 -1.0807
  124GLN     CA 3885  12.124  12.771   8.546  0.0493  0.4830  0.4589
  124GLN     HA 3886  12.060  12.730   8.624 -0.3728  1.3808  0.5948
  124GLN     CB 3887  12.094  12.689   8.421 -0.4758  0.3776  0.6515
  124GLN    HB1 3888  12.164  12.725   8.345  2.3846 -2.3436  1.7601
  124GLN    HB2 3889  12.124  12.585   8.438 -0.9253  0.1994  0.3677
  124GLN     CG 3890  11.945  12.692   8.391 -0.2622  0.2181 -0.4445
  124GLN    HG1 3891  11.908  12.791   8.363 -0.1171 -0.2572 -2.5187
  124GLN    HG2 3892  11.889  12.660   8.479  0.2809  0.0609 -0.1537
  124GLN     CD 3893  11.927  12.604   8.268 -0.0567 -0.1049 -0.2451
  124GLN    OE1 3894  11.889  12.487   8.276 -0.3069  0.0212  0.4380
  124GLN    NE2 3895  11.965  12.645   8.146  0.2037  0.6976  0.1021
  124GLN   HE21 3896  11.937  12.584   8.071 -0.9936 -0.4275  1.4068
  124GLN   HE22 3897  11.998  12.739   8.132  1.9231  0.1735  0.3511
  124GLN      C 3898  12.272  12.761   8.579  0.1533 -0.0554 -0.1582
  124GLN      O 3899  12.347  12.846   8.532  0.3025 -0.0430  0.0997
  125PRO      N 3900  12.316  12.669   8.665  0.2150  0.2051  0.0897
  125PRO     CD 3901  12.232  12.566   8.725  0.4442 -0.2131 -0.3001
  125PRO    HD1 3902  12.151  12.603   8.788  1.2593  1.9997 -0.4429
  125PRO    HD2 3903  12.202  12.492   8.651  3.2452 -0.7067 -1.0757
  125PRO     CG 3904  12.323  12.485   8.816  0.3876  0.0055 -0.0514
  125PRO    HG1 3905  12.372  12.408   8.756 -0.6144 -0.2743 -0.5249
  125PRO    HG2 3906  12.279  12.446   8.908  0.6532  0.0347  0.0902
  125PRO     CB 3907  12.429  12.589   8.851 -0.2465  0.5145  0.3836
  125PRO    HB1 3908  12.518  12.538   8.890 -1.0841  0.1002  1.8588
  125PRO    HB2 3909  12.381  12.665   8.912 -0.7118  0.7778 -0.3034
  125PRO     CA 3910  12.450  12.664   8.720  0.2564 -0.3449 -0.0437
  125PRO     HA 3911  12.478  12.768   8.737  1.6657 -0.4353 -1.6132
  125PRO      C 3912  12.552  12.600   8.628  0.2843 -0.0342 -0.2272
  125PRO      O 3913  12.529  12.499   8.562 -0.1785 -0.4084  0.4994
  126GLN      N 3914  12.673  12.657   8.629  0.4128 -0.3125  0.4081
  126GLN      H 3915  12.689  12.742   8.683  1.1876 -0.1412 -0.0850
  126GLN     CA 3916  12.794  12.623   8.558  0.5167 -0.0186  0.4442
  126GLN     HA 3917  12.785  12.518   8.533  0.2854  0.0412  0.2728
  126GLN     CB 3918  12.806  12.712   8.434 -0.2738 -0.0305  0.3528
  126GLN    HB1 3919  12.791  12.819   8.446  0.2030  0.2534 -1.3702
  126GLN    HB2 3920  12.908  12.706   8.396 -0.4814  1.4413 -0.4901
  126GLN     CG 3921  12.720  12.658   8.320  0.0130  0.0217  0.1112
  126GLN    HG1 3922  12.745  12.732   8.244 -1.6885  0.1529 -0.3566
  126GLN    HG2 3923  12.613  12.663   8.341 -0.3834 -0.1968 -1.7077
  126GLN     CD 3924  12.742  12.519   8.263  0.1272  0.0077  0.1930
  126GLN    OE1 3925  12.822  12.503   8.171 -0.7345 -0.5478 -0.4748
  126GLN    NE2 3926  12.663  12.417   8.299  0.3356 -0.3594 -0.3862
  126GLN   HE21 3927  12.673  12.326   8.256 -1.3830 -0.7387 -0.0300
  126GLN   HE22 3928  12.589  12.434   8.364  0.6943 -0.3109  0.0133
  126GLN      C 3929  12.924  12.642   8.635  0.5967  0.0230  0.3012
  126GLN      O 3930  12.959  12.753   8.674  0.5306  0.4268 -0.7602
  127SER      N 3931  13.004  12.537   8.652  0.1925 -0.3492 -0.0837
  127SER      H 3932  12.970  12.453   8.607 -0.9158  1.1053 -2.0968
  127SER     CA 3933  13.120  12.534   8.739  0.1303 -0.3471  0.0019
  127SER     HA 3934  13.166  12.633   8.736  0.6624 -0.6045 -0.6007
  127SER     CB 3935  13.078  12.501   8.882 -0.0297 -0.0264  0.0297
  127SER    HB1 3936  13.058  12.394   8.880  0.5294 -0.1493  0.6812
  127SER    HB2 3937  13.158  12.513   8.955  0.6972 -3.2936 -0.0642
  127SER     OG 3938  12.967  12.579   8.919  0.1606  0.3897 -0.2636
  127SER     HG 3939  12.931  12.546   9.002  0.4560 -0.2118 -0.3665
  127SER      C 3940   0.026  12.445   8.687  0.2772 -0.1515 -0.0136
  127SER      O 3941   0.000  12.358   8.604  0.0385  0.0413 -0.1446
  128GLY      N 3942   0.146  12.474   8.737  0.0521 -0.3211  0.6346
  128GLY      H 3943   0.150  12.543   8.811 -1.2594  0.0442  0.3939
  128GLY     CA 3944   0.273  12.419   8.695  0.2686  0.5470  0.1209
  128GLY    HA1 3945   0.348  12.429   8.773 -0.5777 -0.0509  1.0426
  128GLY    HA2 3946   0.268  12.311   8.677  0.7247  0.5266  0.1037
  128GLY      C 3947   0.331  12.472   8.565 -0.0573  0.2115 -0.1639
  128GLY      O 3948   0.308  12.587   8.527 -0.2022  0.4538  0.6415
  129SER      N 3949   0.416  12.395   8.497  0.0038  0.1737 -0.0442
  129SER      H 3950   0.426  12.298   8.525  0.1510  0.3467  0.5124
  129SER     CA 3951   0.508  12.440   8.395  0.1059  0.1476  0.0351
  129SER     HA 3952   0.577  12.511   8.441  0.4488 -0.7838  1.0079
  129SER     CB 3953   0.589  12.321   8.342  0.3607  0.1583  0.4041
  129SER    HB1 3954   0.636  12.264   8.422  1.6051 -1.2797 -1.2801
  129SER    HB2 3955   0.671  12.363   8.284  1.5283 -2.0118  0.3956
  129SER     OG 3956   0.509  12.234   8.265  0.0473  0.3723  0.4845
  129SER     HG 3957   0.473  12.272   8.185 -1.1628  0.0676  0.8742
  129SER      C 3958   0.442  12.516   8.280 -0.2082  0.2573  0.2886
  129SER      O 3959   0.330  12.497   8.233 -0.0477  0.2283 -0.0836
  130TYR      N 3960   0.525  12.607   8.229 -0.1716  0.1466  0.1475
  130TYR      H 3961   0.622  12.602   8.256 -0.1077 -0.2911 -0.1535
  130TYR     CA 3962   0.491  12.712   8.135 -0.0148 -0.1925 -0.2879
  130TYR     HA 3963   0.385  12.729   8.153  0.4209  0.0556  2.5315
  130TYR     CB 3964   0.567  12.841   8.165 -0.2749 -0.0854 -0.0878
  130TYR    HB1 3965   0.674  12.831   8.143 -0.4745 -1.8508 -0.4450
  130TYR    HB2 3966   0.541  12.919   8.094 -1.2086  0.3622  0.7305
  130TYR     CG 3967   0.548  12.905   8.301 -0.1157  0.1506 -0.1770
  130TYR    CD1 3968   0.648  12.885   8.396 -0.0764  0.0661 -0.2351
  130TYR    HD1 3969   0.745  12.852   8.364  0.3415  1.1616 -0.1493
  130TYR    CE1 3970   0.627  12.940   8.524  0.0322 -0.8992  0.2053
  130TYR    HE1 3971   0.702  12.936   8.601  1.2431  1.3494 -0.7620
  130TYR     CZ 3972   0.501  12.989   8.563  0.2707 -0.1052 -0.0022
  130TYR     OH 3973   0.480  13.031   8.691  0.0536  0.0158 -0.0771
  130TYR     HH 3974   0.386  13.047   8.705 -0.7292 -3.4787 -0.3984
  130TYR    CE2 3975   0.396  13.000   8.469  0.4883  0.3359 -0.1931
  130TYR    HE2 3976   0.300  13.043   8.492  0.8289  1.3865 -0.6543
  130TYR    CD2 3977   0.425  12.960   8.337 -0.3989 -0.4853 -0.1469
  130TYR    HD2 3978   0.351  12.956   8.259 -0.6828  2.3465 -0.1292
  130TYR      C 3979   0.507  12.669   7.990  0.4591  0.1052 -0.3257
  130TYR      O 3980   0.597  12.594   7.954  0.5211  0.0324 -0.0219
  131SER      N 3981   0.423  12.714   7.897 -0.0389 -0.6042 -0.2230
  131SER      H 3982   0.370  12.795   7.928  2.2530  0.4259  1.2566
  131SER     CA 3983   0.418  12.683   7.756 -0.3313  0.0132 -0.3522
  131SER     HA 3984   0.481  12.596   7.738  0.5003 -0.0057  2.2990
  131SER     CB 3985   0.274  12.658   7.712 -0.5757  0.2259  0.3284
  131SER    HB1 3986   0.273  12.637   7.605 -1.3210  0.7911  0.2131
  131SER    HB2 3987   0.207  12.743   7.729 -1.0661  0.4243 -2.2530
  131SER     OG 3988   0.226  12.543   7.779  0.0351 -0.3874 -0.2783
  131SER     HG 3989   0.165  12.502   7.718  0.2730 -1.8761  0.4320
  131SER      C 3990   0.473  12.797   7.672 -0.0522 -0.1640 -0.4089
  131SER      O 3991   0.408  12.899   7.649 -0.3146 -0.3401 -0.4509
  132GLN      N 3992   0.600  12.774   7.635  0.0345 -0.1476 -0.1253
  132GLN      H 3993   0.651  12.689   7.653  0.5409  0.1088 -0.3309
  132GLN     CA 3994   0.689  12.871   7.576  0.1794 -0.0127  0.3167
  132GLN     HA 3995   0.627  12.952   7.536  0.0965 -0.5340 -0.6312
  132GLN     CB 3996   0.781  12.938   7.678  0.5464  0.4053 -0.2851
  132GLN    HB1 3997   0.846  13.008   7.624  0.0597  1.3435  0.3078
  132GLN    HB2 3998   0.842  12.858   7.719  1.1193  1.6715  1.4563
  132GLN     CG 3999   0.709  13.012   7.790  0.2281 -0.2072 -0.0818
  132GLN    HG1 4000   0.643  13.091   7.754  1.3944  1.5559  1.4681
  132GLN    HG2 4001   0.654  12.938   7.849  2.1758  0.8630  3.3885
  132GLN     CD 4002   0.804  13.066   7.896  0.0949 -0.1219 -0.0050
  132GLN    OE1 4003   0.927  13.061   7.885  0.1836  0.9285  0.4494
  132GLN    NE2 4004   0.740  13.116   8.002  0.1822 -0.6204  0.2860
  132GLN   HE21 4005   0.794  13.166   8.071  1.0659  0.0278 -0.8478
  132GLN   HE22 4006   0.641  13.128   8.011  0.3795  1.5542 -0.0668
  132GLN      C 4007   0.751  12.814   7.450 -0.2403  0.0772  0.0689
  132GLN      O 4008   0.873  12.805   7.436 -0.3422 -0.8058 -0.3319
  133GLN      N 4009   0.670  12.761   7.357 -0.3118  0.5214 -0.1221
  133GLN      H 4010   0.571  12.778   7.369 -0.2108  1.1900 -0.1680
  133GLN     CA 4011   0.714  12.722   7.225  0.3272  0.1377  0.2023
  133GLN     HA 4012   0.797  12.652   7.229  0.1812 -0.0447  0.0248
  133GLN     CB 4013   0.600  12.651   7.153  0.1052  0.4331  0.2612
  133GLN    HB1 4014   0.523  12.728   7.144  1.5427  2.4880  3.5800
  133GLN    HB2 4015   0.635  12.618   7.055  3.1945 -0.2777  1.4786
  133GLN     CG 4016   0.564  12.521   7.224  0.1723  0.4974  0.4131
  133GLN    HG1 4017   0.474  12.469   7.189  0.0683  0.2004  1.1021
  133GLN    HG2 4018   0.539  12.531   7.330  2.1164 -1.3901  1.1131
  133GLN     CD 4019   0.670  12.412   7.213 -0.2923  0.0488  0.3058
  133GLN    OE1 4020   0.730  12.399   7.107  0.0563  0.0147  0.5047
  133GLN    NE2 4021   0.706  12.341   7.320 -0.2419  0.1049  0.3259
  133GLN   HE21 4022   0.652  12.346   7.405 -0.7005  1.4555 -0.0299
  133GLN   HE22 4023   0.770  12.264   7.303  1.3787  1.6953 -1.2259
  133GLN      C 4024   0.769  12.834   7.138 -0.0375  0.1264 -0.0442
  133GLN      O 4025   0.756  12.952   7.172 -0.1624  0.1449 -0.1593
  134PRO      N 4026   0.829  12.813   7.021  0.5803  0.4206  0.2163
  134PRO     CD 4027   0.884  12.689   6.971 -0.8602 -0.0326 -0.2989
  134PRO    HD1 4028   0.933  12.629   7.048 -1.3265 -0.3175 -0.2256
  134PRO    HD2 4029   0.804  12.630   6.927 -0.2976 -0.9526 -0.1222
  134PRO     CG 4030   0.995  12.724   6.872 -0.4602 -0.5486 -0.0441
  134PRO    HG1 4031   1.003  12.641   6.802 -0.1405 -0.9669  0.4892
  134PRO    HG2 4032   1.086  12.760   6.920  0.2709  1.8800 -2.9355
  134PRO     CB 4033   0.931  12.851   6.815 -0.2932 -0.6439 -0.4445
  134PRO    HB1 4034   0.855  12.825   6.741  0.3678  0.2963 -1.4884
  134PRO    HB2 4035   1.008  12.920   6.782 -0.9538 -0.0899 -0.8537
  134PRO     CA 4036   0.873  12.922   6.936  0.3497 -0.0321 -0.4897
  134PRO     HA 4037   0.950  12.977   6.990 -0.6756  2.0590 -1.0556
  134PRO      C 4038   0.755  13.008   6.892  0.3293  0.0814 -0.2131
  134PRO      O 4039   0.643  12.958   6.878  0.4246 -0.2832  0.3033
  135SER      N 4040   0.768  13.140   6.892  0.2833  0.0860 -0.3719
  135SER      H 4041   0.857  13.178   6.922  2.5466 -1.9165 -3.8616
  135SER     CA 4042   0.663   0.022   6.846  0.0950  0.0794  0.0417
  135SER     HA 4043   0.564  13.198   6.881 -0.4942  1.8268  0.0277
  135SER     CB 4044   0.683   0.163   6.902  0.0460  0.0855  0.0443
  135SER    HB1 4045   0.719   0.158   7.005 -0.6875  0.9705  0.3533
  135SER    HB2 4046   0.760   0.213   6.843  0.9943 -0.0810  1.0976
  135SER     OG 4047   0.561   0.234   6.896 -0.2868 -0.4260  0.7063
  135SER     HG 4048   0.575   0.305   6.959  1.3194  0.1842 -0.2895
  135SER      C 4049   0.659   0.040   6.695  0.1927 -0.4823 -0.0271
  135SER      O 4050   0.762   0.012   6.635  0.5378  0.1268  0.2779
  136TYR      N 4051   0.546   0.075   6.633  0.4179 -0.1390 -0.2415
  136TYR      H 4052   0.475   0.112   6.694  1.7194  1.1293  0.5731
  136TYR     CA 4053   0.520   0.067   6.490  0.1730 -0.1841 -0.1941
  136TYR     HA 4054   0.621   0.055   6.451 -0.4000 -1.1468 -1.4226
  136TYR     CB 4055   0.431  13.154   6.459 -0.2129  0.0185  0.1103
  136TYR    HB1 4056   0.433  13.130   6.353  0.2731  1.2433 -0.1692
  136TYR    HB2 4057   0.328  13.178   6.485 -0.4523  1.0253 -1.6385
  136TYR     CG 4058   0.476  13.028   6.529  0.0571  0.1689  0.2066
  136TYR    CD1 4059   0.585  12.957   6.476 -0.4065 -0.0870 -0.4168
  136TYR    HD1 4060   0.627  12.983   6.380 -0.5145 -0.3401 -0.5347
  136TYR    CE1 4061   0.632  12.837   6.532 -0.0775  0.1445 -0.1934
  136TYR    HE1 4062   0.713  12.785   6.484  0.6460  0.7537  0.3429
  136TYR     CZ 4063   0.559  12.770   6.632  0.0081  0.0646 -0.1851
  136TYR     OH 4064   0.605  12.653   6.685  0.0305  0.2451  0.1966
  136TYR     HH 4065   0.680  12.623   6.634 -1.0255 -1.3238 -0.4957
  136TYR    CE2 4066   0.454  12.844   6.690 -0.3707 -0.4761 -0.1771
  136TYR    HE2 4067   0.407  12.797   6.776 -1.0948 -0.0172 -0.3144
  136TYR    CD2 4068   0.412  12.966   6.637  0.3177 -0.0559  0.2374
  136TYR    HD2 4069   0.331  13.018   6.687 -0.4950 -1.8255  0.8239
  136TYR      C 4070   0.452   0.189   6.429 -0.1186 -0.1123  0.2654
  136TYR      O 4071   0.397   0.274   6.498  0.2493  0.2456  0.1168
  137GLY      N 4072   0.430   0.184   6.297  0.2658  0.4005  0.1800
  137GLY      H 4073   0.474   0.109   6.246 -0.1646  0.8826 -0.9368
  137GLY     CA 4074   0.337   0.270   6.225  0.0331 -0.2314 -0.2803
  137GLY    HA1 4075   0.354   0.374   6.249 -1.8578  0.4110 -1.4958
  137GLY    HA2 4076   0.356   0.262   6.118 -0.2823 -2.8528 -0.2173
  137GLY      C 4077   0.190   0.239   6.248  0.0504 -0.1939 -0.1153
  137GLY      O 4078   0.155   0.145   6.318 -0.2551  0.4133  0.5646
  138GLY      N 4079   0.109   0.327   6.189  0.1324 -0.0705 -0.0458
  138GLY      H 4080   0.153   0.395   6.129  1.1697 -0.5896  0.1184
  138GLY     CA 4081  13.173   0.329   6.215  0.1920 -0.0436  0.2780
  138GLY    HA1 4082  13.130   0.231   6.193 -0.3532  0.1493  0.4682
  138GLY    HA2 4083  13.143   0.355   6.316  0.3418 -3.4992  1.3598
  138GLY      C 4084  13.094   0.418   6.121  0.3977  0.2348  0.3688
  138GLY      O 4085  13.141   0.486   6.030 -0.1965 -0.6635 -0.6254
  139GLN      N 4086  12.963   0.424   6.148  0.1349  0.3768 -0.8569
  139GLN      H 4087  12.938   0.374   6.232 -1.3283 -1.7877 -2.4821
  139GLN     CA 4088  12.853   0.507   6.104 -0.8736 -0.4046  0.1142
  139GLN     HA 4089  12.906   0.578   6.040  0.9097 -0.7577  1.1165
  139GLN     CB 4090  12.747   0.433   6.023 -0.7103 -0.3953 -0.1080
  139GLN    HB1 4091  12.696   0.375   6.099 -0.9757 -0.0092  0.0143
  139GLN    HB2 4092  12.675   0.504   5.982  1.2449  0.9945 -1.3794
  139GLN     CG 4093  12.801   0.344   5.911  0.1071  0.0358 -0.0654
  139GLN    HG1 4094  12.830   0.399   5.822 -1.0123 -1.6671 -1.5409
  139GLN    HG2 4095  12.885   0.281   5.942  2.0573  0.5151 -3.8794
  139GLN     CD 4096  12.692   0.248   5.866  0.3296 -0.0996 -0.3205
  139GLN    OE1 4097  12.649   0.262   5.752  0.1486  0.6851 -0.1638
  139GLN    NE2 4098  12.650   0.159   5.957 -0.4955  0.2543 -0.3451
  139GLN   HE21 4099  12.678   0.164   6.054 -0.4327  0.3861 -0.3701
  139GLN   HE22 4100  12.580   0.091   5.933 -0.7438  0.5145 -0.3626
  139GLN      C 4101  12.801   0.586   6.223 -0.7079 -0.4272  0.2020
  139GLN      O 4102  12.826   0.550   6.338  0.1249  0.4716  0.3158
  140GLN      N 4103  12.713   0.682   6.196 -0.4755 -0.1282  0.4883
  140GLN      H 4104  12.677   0.691   6.102 -3.1896  0.8469  1.5009
  140GLN     CA 4105  12.622   0.752   6.284 -0.3615  0.0131  0.4912
  140GLN     HA 4106  12.636   0.726   6.389 -1.9970  0.6075  0.8908
  140GLN     CB 4107  12.656   0.899   6.260 -0.5002  0.0546  0.5466
  140GLN    HB1 4108  12.595   0.950   6.335 -1.7547 -1.1474  0.3720
  140GLN    HB2 4109  12.604   0.937   6.173 -1.4501  0.6502  1.3567
  140GLN     CG 4110  12.798   0.951   6.282 -0.0701 -0.7397 -0.2709
  140GLN    HG1 4111  12.794   1.060   6.276  0.6042 -0.6910  0.0923
  140GLN    HG2 4112  12.859   0.911   6.201  0.0411 -1.2190  0.0455
  140GLN     CD 4113  12.847   0.902   6.417 -0.3171  0.0305  0.1062
  140GLN    OE1 4114  12.810   0.949   6.525  0.2593 -0.6524  0.6128
  140GLN    NE2 4115  12.947   0.814   6.421  0.0424  0.4562  0.7396
  140GLN   HE21 4116  12.979   0.788   6.329 -3.0428 -0.5791 -0.1644
  140GLN   HE22 4117  12.988   0.784   6.509  0.4161 -1.3481  0.0020
  140GLN      C 4118  12.477   0.722   6.250 -0.3105  0.3122 -0.0031
  140GLN      O 4119  12.452   0.658   6.149 -0.4907 -0.1597  0.3354
  141GLN      N 4120  12.383   0.760   6.338 -0.1124  0.5170  0.1214
  141GLN      H 4121  12.417   0.818   6.413  2.0558 -0.0855 -0.3178
  141GLN     CA 4122  12.244   0.722   6.327  0.0561 -0.1238  0.1127
  141GLN     HA 4123  12.238   0.617   6.301 -1.5626  0.5499 -2.7232
  141GLN     CB 4124  12.176   0.750   6.461  0.1001  0.3340  0.0448
  141GLN    HB1 4125  12.075   0.721   6.431  0.5560 -1.2980 -0.0615
  141GLN    HB2 4126  12.183   0.855   6.489 -0.1611 -0.3387  2.9289
  141GLN     CG 4127  12.233   0.670   6.577 -0.0641  0.1754  0.0175
  141GLN    HG1 4128  12.249   0.564   6.556 -0.8175 -0.1343  0.9519
  141GLN    HG2 4129  12.329   0.712   6.608 -0.0542 -0.5789  1.0779
  141GLN     CD 4130  12.133   0.673   6.691  0.2806  0.2852  0.3210
  141GLN    OE1 4131  12.041   0.755   6.691 -0.2107 -0.2528 -0.3209
  141GLN    NE2 4132  12.133   0.573   6.780  0.1731 -0.0578 -0.0619
  141GLN   HE21 4133  12.059   0.563   6.847  0.0793  0.5255 -0.0712
  141GLN   HE22 4134  12.206   0.503   6.768  0.1464  0.1283 -1.3987
  141GLN      C 4135  12.175   0.795   6.212 -0.0009 -0.2697  0.0543
  141GLN      O 4136  12.144   0.914   6.225  0.4418 -0.1379 -0.0697
  142SER      N 4137  12.150   0.728   6.099 -0.0123 -0.0779 -0.0586
  142SER      H 4138  12.171   0.629   6.104 -0.7983 -0.3322 -1.5071
  142SER     CA 4139  12.083   0.784   5.984 -0.0228 -0.3257 -0.1727
  142SER     HA 4140  12.119   0.886   5.971  2.4614 -1.0572  0.4941
  142SER     CB 4141  12.129   0.707   5.860  0.1501 -0.0688 -0.2666
  142SER    HB1 4142  12.082   0.759   5.777 -2.0396 -0.6969  0.5221
  142SER    HB2 4143  12.090   0.606   5.865  0.9338 -0.5416 -2.5021
  142SER     OG 4144  12.270   0.699   5.856  0.1510 -0.2861  0.1715
  142SER     HG 4145  12.296   0.616   5.817 -1.4047 -0.8427  0.2599
  142SER      C 4146  11.932   0.780   6.006  0.0047 -0.1084  0.0555
  142SER      O 4147  11.879   0.700   6.082 -0.5120 -0.6148 -0.8192
  143TYR      N 4148  11.853   0.847   5.922  0.0664 -0.3126 -0.1693
  143TYR      H 4149  11.903   0.898   5.850  1.0276 -1.4073 -0.3023
  143TYR     CA 4150  11.715   0.811   5.899 -0.0781  0.0884  0.0438
  143TYR     HA 4151  11.669   0.775   5.991  1.5730  1.8292  1.6436
  143TYR     CB 4152  11.639   0.934   5.851 -0.3830 -0.1242 -0.0217
  143TYR    HB1 4153  11.695   0.999   5.784  3.3865 -0.9012  2.1064
  143TYR    HB2 4154  11.557   0.904   5.786  0.1078  0.2003 -0.8102
  143TYR     CG 4155  11.577   1.007   5.968  0.3769  0.4893  0.0092
  143TYR    CD1 4156  11.649   1.113   6.023 -0.2766  1.1167 -0.3157
  143TYR    HD1 4157  11.750   1.133   5.989  1.4823 -0.0477  3.5879
  143TYR    CE1 4158  11.606   1.185   6.135 -0.1613  0.1274  0.3777
  143TYR    HE1 4159  11.672   1.260   6.176  2.1586 -0.7203 -1.5721
  143TYR     CZ 4160  11.482   1.150   6.193 -0.1934 -0.0273  0.2166
  143TYR     OH 4161  11.430   1.213   6.302  0.1166 -0.2538  0.4967
  143TYR     HH 4162  11.493   1.275   6.338  0.3810  0.4673 -1.1336
  143TYR    CE2 4163  11.407   1.044   6.137  0.3453 -0.1338 -0.3033
  143TYR    HE2 4164  11.312   1.020   6.182  0.2296 -1.2990 -1.1214
  143TYR    CD2 4165  11.455   0.972   6.027  0.4119 -0.1299 -0.2776
  143TYR    HD2 4166  11.385   0.905   5.980  0.1699  0.2879 -0.5175
  143TYR      C 4167  11.709   0.693   5.802  0.1214 -0.0813  0.2347
  143TYR      O 4168  11.793   0.678   5.714  0.1544 -0.2345  0.2920
  144GLY      N 4169  11.600   0.615   5.803 -0.1286  0.2545 -0.2410
  144GLY      H 4170  11.526   0.629   5.871  0.7590 -0.1542  0.8490
  144GLY     CA 4171  11.593   0.489   5.733 -0.0767 -0.0563  0.3078
  144GLY    HA1 4172  11.488   0.462   5.738 -1.3959  3.9897 -1.5274
  144GLY    HA2 4173  11.619   0.500   5.628  0.6598  0.3257  0.5237
  144GLY      C 4174  11.680   0.377   5.789  0.5620  0.0883 -0.3760
  144GLY      O 4175  11.760   0.399   5.879  0.1001 -0.3229  0.1413
  145GLN      N 4176  11.645   0.255   5.747 -0.2236  0.3601 -0.5237
  145GLN      H 4177  11.561   0.251   5.690 -0.1428  0.3506 -0.6423
  145GLN     CA 4178  11.724   0.136   5.770 -0.0953  0.5570  0.0749
  145GLN     HA 4179  11.709   0.104   5.873  0.1361  1.7964  0.5014
  145GLN     CB 4180  11.673   0.023   5.681  0.0817  0.1186  0.5281
  145GLN    HB1 4181  11.569   0.004   5.709  0.1567 -1.7960 -0.2774
  145GLN    HB2 4182  11.671   0.056   5.577 -2.4922 -1.3240  0.0261
  145GLN     CG 4183  11.742  13.093   5.686 -0.0505  0.0320  0.0209
  145GLN    HG1 4184  11.678  13.039   5.616 -5.2726  1.1785  3.3116
  145GLN    HG2 4185  11.843  13.116   5.652 -1.1911  2.6131 -2.0472
  145GLN     CD 4186  11.730  13.025   5.821 -0.5526 -0.2847 -0.1796
  145GLN    OE1 4187  11.632  13.036   5.895 -0.5735  0.4186 -0.3060
  145GLN    NE2 4188  11.816  12.926   5.846  0.2401  0.4832  0.2000
  145GLN   HE21 4189  11.884  12.909   5.774 -1.3535  1.3841 -1.6025
  145GLN   HE22 4190  11.792  12.853   5.912  1.8277  0.9255  1.3033
  145GLN      C 4191  11.875   0.147   5.756 -0.0748 -0.0323 -0.2269
  145GLN      O 4192  11.914   0.168   5.642  0.5616  0.1905  0.0267
  146GLN      N 4193  11.949   0.127   5.866 -0.4591 -0.3309 -0.0197
  146GLN      H 4194  11.907   0.100   5.953  0.0367 -0.2375  0.2530
  146GLN     CA 4195  12.093   0.144   5.857 -0.4934  0.0968  0.2372
  146GLN     HA 4196  12.119   0.209   5.773  0.1926 -1.1232 -0.5110
  146GLN     CB 4197  12.146   0.209   5.985 -0.4399  0.2395  0.1425
  146GLN    HB1 4198  12.100   0.306   6.001  0.6279  0.7597  0.1945
  146GLN    HB2 4199  12.128   0.140   6.068 -0.5660  0.3162  0.1774
  146GLN     CG 4200  12.297   0.231   5.980 -0.3772 -0.2153 -0.0671
  146GLN    HG1 4201  12.355   0.150   6.025  1.4634  1.2162  0.2491
  146GLN    HG2 4202  12.316   0.254   5.875 -1.8102  1.2536 -0.0439
  146GLN     CD 4203  12.345   0.351   6.061 -0.2524 -0.2021 -0.1614
  146GLN    OE1 4204  12.344   0.352   6.184  0.4399 -0.3568 -0.1464
  146GLN    NE2 4205  12.414   0.444   5.995 -0.6800  0.2837  0.0771
  146GLN   HE21 4206  12.435   0.530   6.044 -2.6423  2.0634 -2.0128
  146GLN   HE22 4207  12.417   0.440   5.895 -0.3138 -1.6665  0.1249
  146GLN      C 4208  12.147   0.008   5.817 -0.1420  0.2753  0.1044
  146GLN      O 4209  12.119  13.113   5.881  0.7954 -0.0323  0.0369
  147GLN      N 4210  12.226   0.006   5.709 -0.5449 -0.1572 -0.1884
  147GLN      H 4211  12.240   0.086   5.649 -2.8115  1.4910  1.2925
  147GLN     CA 4212  12.308  13.096   5.684  0.2363  0.3737 -0.1345
  147GLN     HA 4213  12.253  13.002   5.692 -2.1725  1.5499 -1.8189
  147GLN     CB 4214  12.369  13.101   5.544 -0.0605  0.3213 -0.2655
  147GLN    HB1 4215  12.463  13.156   5.548  0.4628 -0.5669 -0.0120
  147GLN    HB2 4216  12.402  13.001   5.515  2.0070  1.3479 -1.6520
  147GLN     CG 4217  12.290  13.161   5.428 -0.3582  0.1950 -0.1307
  147GLN    HG1 4218  12.282   0.063   5.432  0.0224  0.4407 -3.4578
  147GLN    HG2 4219  12.342  13.141   5.334  1.8572  2.6224  0.4783
  147GLN     CD 4220  12.151  13.100   5.423 -0.0451 -0.5359 -0.0964
  147GLN    OE1 4221  12.118  12.992   5.470 -0.3828 -0.2076  0.4347
  147GLN    NE2 4222  12.051  13.175   5.374 -0.7382 -1.2637  0.1898
  147GLN   HE21 4223  12.079   0.062   5.352 -2.1674 -1.0356 -0.8115
  147GLN   HE22 4224  11.961  13.129   5.365 -0.3941 -2.4309  2.1394
  147GLN      C 4225  12.420  13.083   5.786 -0.0948  0.2833  0.2181
  147GLN      O 4226  12.451  13.171   5.867 -0.4125 -0.1997  0.8740
  148SER      N 4227  12.493  12.971   5.790 -0.2842  0.1701  0.5657
  148SER      H 4228  12.466  12.893   5.732 -1.9709  0.4849  0.8751
  148SER     CA 4229  12.614  12.948   5.865 -0.2999  0.2561  0.6179
  148SER     HA 4230  12.587  12.972   5.967  0.7847 -2.5650  1.6681
  148SER     CB 4231  12.645  12.799   5.870 -0.8413  0.0745 -0.8263
  148SER    HB1 4232  12.566  12.740   5.917 -0.7162 -0.6123 -1.4448
  148SER    HB2 4233  12.734  12.785   5.932 -2.0069 -0.7953  0.7139
  148SER     OG 4234  12.662  12.751   5.738 -0.5106 -0.6052 -0.5423
  148SER     HG 4235  12.666  12.656   5.750  0.4931 -0.4460  0.7109
  148SER      C 4236  12.736  13.026   5.815  0.1605 -0.7170  0.1777
  148SER      O 4237  12.734  13.072   5.701  0.0133  0.2385  0.5518
  149TYR      N 4238  12.829  13.043   5.909 -0.2641  0.0188  0.4747
  149TYR      H 4239  12.814  12.996   5.997 -1.1375 -1.4989 -0.4392
  149TYR     CA 4240  12.955  13.111   5.884 -0.0570 -0.6547 -0.3363
  149TYR     HA 4241  12.936   0.002   5.840  1.9839 -0.3736 -0.7008
  149TYR     CB 4242  13.030  13.124   6.016 -0.1781 -0.1420 -0.3144
  149TYR    HB1 4243  13.037  13.025   6.063 -2.8312 -0.2118  0.0872
  149TYR    HB2 4244  12.973  13.183   6.088  0.6678 -1.4461  1.5198
  149TYR     CG 4245  13.171  13.176   6.008 -0.0789 -0.3974 -0.2701
  149TYR    CD1 4246  13.200   0.084   5.933 -0.5069 -0.0343  0.1052
  149TYR    HD1 4247  13.123   0.147   5.893  1.5552  2.5926 -0.0261
  149TYR    CE1 4248   0.124   0.133   5.920 -0.3465 -0.2964  0.7069
  149TYR    HE1 4249   0.145   0.223   5.864 -2.0052 -1.5854 -2.2086
  149TYR     CZ 4250   0.231   0.053   5.965 -0.2675 -0.0498  0.9582
  149TYR     OH 4251   0.363   0.085   5.947 -0.4481  0.0463 -0.3123
  149TYR     HH 4252   0.427   0.038   6.002 -0.9807  0.8864  1.0882
  149TYR    CE2 4253   0.201  13.141   6.034  0.0057 -0.8202 -0.2166
  149TYR    HE2 4254   0.289  13.091   6.074 -0.1934 -0.0498  1.2389
  149TYR    CD2 4255   0.070  13.103   6.063 -0.1161 -0.0553  0.2707
  149TYR    HD2 4256   0.046  13.013   6.117 -0.4376 -0.9952 -1.3740
  149TYR      C 4257  13.035  13.018   5.793  0.3350 -0.2048 -0.4569
  149TYR      O 4258  12.998  12.901   5.778  0.2433 -0.2309 -0.0439
  150ASN      N 4259  13.135  13.070   5.722  0.4501  0.2851  0.0513
  150ASN      H 4260  13.160  13.167   5.735 -0.1407  0.4412  0.0826
  150ASN     CA 4261   0.020  12.987   5.647  0.2615  0.1871 -0.0747
  150ASN     HA 4262   0.012  12.882   5.677  0.6200 -0.1125 -1.0072
  150ASN     CB 4263  13.186  12.993   5.500 -0.3340 -0.2457  0.0697
  150ASN    HB1 4264  13.194  13.098   5.473 -0.6959 -0.8362 -2.6108
  150ASN    HB2 4265  13.083  12.962   5.483 -0.4422  0.9122 -1.6108
  150ASN     CG 4266   0.072  12.916   5.406 -0.1736  0.3178 -0.2366
  150ASN    OD1 4267   0.148  12.977   5.332 -0.1675  0.5441 -0.0492
  150ASN    ND2 4268   0.077  12.783   5.412  0.2498  0.3333 -0.2414
  150ASN   HD21 4269   0.141  12.747   5.343  2.6300  1.0919  1.4152
  150ASN   HD22 4270   0.012  12.722   5.459 -1.5009 -0.0945 -3.0480
  150ASN      C 4271   0.162  13.040   5.662  0.2147  0.1406  0.5510
  150ASN      O 4272   0.181  13.155   5.623  0.1178  0.0758  0.3141
  151PRO      N 4273   0.255  12.960   5.715  0.4813 -0.2693 -0.5165
  151PRO     CD 4274   0.231  12.826   5.763 -0.0516  0.0397  0.0933
  151PRO    HD1 4275   0.171  12.822   5.854  1.2660 -1.0801  0.9633
  151PRO    HD2 4276   0.201  12.756   5.685  1.8980 -2.9714  1.8106
  151PRO     CG 4277   0.373  12.778   5.793  0.0933  0.2877 -0.1951
  151PRO    HG1 4278   0.414  12.729   5.705 -2.2309 -1.2212 -0.5354
  151PRO    HG2 4279   0.366  12.697   5.865 -0.2554 -0.7189 -1.3346
  151PRO     CB 4280   0.446  12.907   5.830 -0.1416  0.5026 -0.4708
  151PRO    HB1 4281   0.406  12.934   5.928  0.9810  2.3565 -0.4668
  151PRO    HB2 4282   0.554  12.887   5.833 -0.1549  0.3872 -0.8104
  151PRO     CA 4283   0.393  13.005   5.727  0.1274  0.8028 -0.3287
  151PRO     HA 4284   0.390  13.107   5.765 -1.6350  0.8288 -0.4649
  151PRO      C 4285   0.468  13.004   5.594  0.0234  0.2443 -0.3877
  151PRO      O 4286   0.422  12.945   5.497  0.0295 -0.4607  0.0342
  152PRO      N 4287   0.587  13.066   5.593  0.0307  0.2448  0.0032
  152PRO     CD 4288   0.639  13.160   5.689 -0.1531  0.3316  0.0186
  152PRO    HD1 4289   0.632  13.103   5.781 -1.1019 -3.3509 -2.1562
  152PRO    HD2 4290   0.576   0.043   5.686 -0.0032  0.5517  2.0787
  152PRO     CG 4291   0.783  13.181   5.641 -0.0211 -0.0443  0.2522
  152PRO    HG1 4292   0.848  13.099   5.671  1.2168  1.3456  1.5312
  152PRO    HG2 4293   0.825   0.070   5.671  1.6514 -0.8067  0.4303
  152PRO     CB 4294   0.765  13.184   5.489  0.5069 -0.1899  0.1846
  152PRO    HB1 4295   0.713   0.070   5.466  0.2272  0.2264  2.2754
  152PRO    HB2 4296   0.858  13.164   5.435 -1.6932 -1.6618 -3.4179
  152PRO     CA 4297   0.676  13.060   5.479  0.1095  0.1023  0.0723
  152PRO     HA 4298   0.617  13.059   5.387 -0.9713  0.6160  0.7488
  152PRO      C 4299   0.758  12.932   5.465  0.1413  0.1073  0.2161
  152PRO      O 4300   0.789  12.863   5.562 -0.0183 -0.3331 -0.0434
  153GLN      N 4301   0.801  12.912   5.341 -0.6138 -0.2212  0.0058
  153GLN      H 4302   0.743  12.954   5.269 -1.4105 -1.0796  0.1240
  153GLN     CA 4303   0.893  12.815   5.285 -0.0992  0.1028  0.2807
  153GLN     HA 4304   0.948  12.765   5.364 -2.1914 -0.3222  1.5354
  153GLN     CB 4305   0.819  12.702   5.214  0.9589 -0.3646 -0.0999
  153GLN    HB1 4306   0.746  12.734   5.139 -0.1975 -2.2243  0.1683
  153GLN    HB2 4307   0.898  12.651   5.159  1.6214  0.5003  0.0316
  153GLN     CG 4308   0.738  12.609   5.304  0.2604  0.0749 -0.2620
  153GLN    HG1 4309   0.810  12.545   5.355  1.5079  0.9304 -0.8998
  153GLN    HG2 4310   0.680  12.664   5.378 -2.2237 -1.7004 -0.7592
  153GLN     CD 4311   0.632  12.523   5.236  0.1406  0.0180 -0.0093
  153GLN    OE1 4312   0.607  12.527   5.115 -0.2460 -0.0455  0.0688
  153GLN    NE2 4313   0.553  12.442   5.307  0.0966  0.4101  0.3907
  153GLN   HE21 4314   0.508  12.368   5.255  0.1961 -0.8434  2.0219
  153GLN   HE22 4315   0.557  12.450   5.407 -2.1240  1.6791  0.4352
  153GLN      C 4316   0.994  12.883   5.194 -0.1628  0.1801  0.2664
  153GLN      O 4317   0.953  12.968   5.115  0.4354  0.2237 -0.0005
  154GLY      N 4318   1.123  12.849   5.205 -0.1514  0.0818 -0.1486
  154GLY      H 4319   1.154  12.783   5.276  0.2999 -0.5044 -0.8785
  154GLY     CA 4320   1.230  12.901   5.123 -0.2995  0.0636 -0.3549
  154GLY    HA1 4321   1.205  12.883   5.019 -1.6106  0.6598 -0.1656
  154GLY    HA2 4322   1.224  13.008   5.144  0.2016  0.2601 -1.1617
  154GLY      C 4323   1.364  12.851   5.175 -0.5433 -0.3871 -0.1556
  154GLY      O 4324   1.379  12.799   5.285 -0.0171 -0.1460 -0.1102
  155TYR      N 4325   1.468  12.876   5.096  0.1908 -0.3497  0.8102
  155TYR      H 4326   1.447  12.927   5.011  1.1984 -1.7239 -0.3099
  155TYR     CA 4327   1.604  12.833   5.123  0.1006 -0.5830  0.8902
  155TYR     HA 4328   1.605  12.735   5.172 -0.1621 -0.8506  0.3659
  155TYR     CB 4329   1.671  12.803   4.990 -0.0254 -0.4982  0.8069
  155TYR    HB1 4330   1.657  12.891   4.927  1.6111 -0.7660 -0.0040
  155TYR    HB2 4331   1.617  12.723   4.938  0.8748  0.3431 -1.6002
  155TYR     CG 4332   1.814  12.752   4.985  0.0699 -0.1513 -0.6243
  155TYR    CD1 4333   1.833  12.618   5.018 -0.4264  0.0147  0.3839
  155TYR    HD1 4334   1.747  12.564   5.056 -1.4953  0.8069 -0.8333
  155TYR    CE1 4335   1.958  12.564   4.985 -0.4297  0.4720 -0.3888
  155TYR    HE1 4336   1.971  12.459   5.006  3.3194  1.4837  4.0585
  155TYR     CZ 4337   2.067  12.642   4.940 -0.0460 -0.0929 -0.4392
  155TYR     OH 4338   2.190  12.584   4.939  0.0318  0.0561  0.0951
  155TYR     HH 4339   2.248  12.628   4.876  1.1428 -1.9589 -0.3893
  155TYR    CE2 4340   2.048  12.780   4.924  0.1783  0.0517  0.4586
  155TYR    HE2 4341   2.126  12.847   4.889  0.1210 -0.4930 -0.7520
  155TYR    CD2 4342   1.922  12.834   4.949  0.0585  0.0688 -0.1623
  155TYR    HD2 4343   1.901  12.936   4.922  0.7433 -0.2049 -1.8518
  155TYR      C 4344   1.678  12.931   5.212  0.1778 -0.0444  0.2440
  155TYR      O 4345   1.660  13.053   5.210 -0.5347 -0.1528 -0.1359
  156GLY      N 4346   1.769  12.873   5.291  0.3554 -0.2925 -0.1458
  156GLY      H 4347   1.784  12.774   5.278 -0.4024 -0.1619 -2.5451
  156GLY     CA 4348   1.809  12.934   5.416  0.1933 -0.2740 -0.1043
  156GLY    HA1 4349   1.828  13.039   5.394  1.8876 -0.9826 -2.4011
  156GLY    HA2 4350   1.900  12.888   5.453 -0.5607 -1.5271  0.2684
  156GLY      C 4351   1.704  12.934   5.526  0.0736  0.2242 -0.2155
  156GLY      O 4352   1.610  12.854   5.519 -0.2472  0.5878 -0.0804
  157GLN      N 4353   1.715  13.022   5.626  0.3665 -0.0191 -0.0290
  157GLN      H 4354   1.794  13.085   5.628  0.6547 -0.3994  1.6073
  157GLN     CA 4355   1.615  13.050   5.727  0.3264  0.6347 -0.2468
  157GLN     HA 4356   1.552  12.962   5.734  0.9038  0.2654  0.4398
  157GLN     CB 4357   1.683  13.073   5.862  0.0721  0.2156 -0.0462
  157GLN    HB1 4358   1.717  13.176   5.870 -2.9724  1.2665  0.3751
  157GLN    HB2 4359   1.610  13.063   5.942 -1.8462  2.8005 -1.3554
  157GLN     CG 4360   1.792  12.969   5.889 -0.1991 -0.0206  0.1456
  157GLN    HG1 4361   1.831  12.980   5.990 -1.1925 -0.1418  0.5538
  157GLN    HG2 4362   1.871  12.995   5.818 -1.0969 -1.3017 -1.3889
  157GLN     CD 4363   1.746  12.824   5.885 -0.5049  0.0920 -0.5122
  157GLN    OE1 4364   1.643  12.790   5.943  0.0685 -0.2555  0.3228
  157GLN    NE2 4365   1.799  12.741   5.795  1.0311  0.3417  0.1273
  157GLN   HE21 4366   1.766  12.646   5.793 -0.8236  0.8478 -4.2718
  157GLN   HE22 4367   1.885  12.761   5.746  2.2693 -0.9183  1.7046
  157GLN      C 4368   1.542  13.179   5.692 -0.4262  0.2519 -0.1080
  157GLN      O 4369   1.600   0.078   5.664 -0.0283  0.0400 -0.0956
  158GLN      N 4370   1.410  13.179   5.710 -0.3716 -0.2097  0.2912
  158GLN      H 4371   1.367  13.088   5.722  1.2435 -0.9777  0.5116
  158GLN     CA 4372   1.326   0.089   5.693  0.0064 -0.0470 -0.4825
  158GLN     HA 4373   1.361   0.136   5.601 -1.1868 -0.0850 -0.9836
  158GLN     CB 4374   1.184   0.043   5.661 -0.2028  0.3909 -0.1955
  158GLN    HB1 4375   1.118   0.129   5.671 -0.4957  0.0207  1.2976
  158GLN    HB2 4376   1.150  13.168   5.725 -0.0786 -0.1074 -0.7572
  158GLN     CG 4377   1.171  13.205   5.516  0.8725 -0.1941 -0.1223
  158GLN    HG1 4378   1.216   0.073   5.450  0.4398 -0.3724 -0.6361
  158GLN    HG2 4379   1.066  13.197   5.487  1.7898 -0.5850 -3.9833
  158GLN     CD 4380   1.221  13.065   5.482  0.2813 -0.4203 -0.0843
  158GLN    OE1 4381   1.148  12.967   5.472  0.4073 -0.4791 -0.4636
  158GLN    NE2 4382   1.345  13.050   5.434  0.4214  0.2831  0.0447
  158GLN   HE21 4383   1.403  13.130   5.414 -0.1085  0.4285 -0.9451
  158GLN   HE22 4384   1.375  12.959   5.402 -2.4670 -0.4433 -0.8453
  158GLN      C 4385   1.333   0.186   5.810 -0.4577 -0.3183 -0.2286
  158GLN      O 4386   1.367   0.153   5.923 -0.1755 -0.0811 -0.2421
  159ASN      N 4387   1.304   0.314   5.786  0.6132 -0.0013  0.1317
  159ASN      H 4388   1.271   0.326   5.691 -0.0785 -0.5532  0.2928
  159ASN     CA 4389   1.294   0.415   5.889  0.0711 -0.2394  0.3130
  159ASN     HA 4390   1.372   0.403   5.964  1.2313 -0.4315 -0.9002
  159ASN     CB 4391   1.313   0.550   5.820  0.2179 -0.3074  0.2219
  159ASN    HB1 4392   1.406   0.560   5.763 -0.2555 -0.4324 -0.5916
  159ASN    HB2 4393   1.227   0.565   5.755 -0.1578 -1.6178  0.3769
  159ASN     CG 4394   1.302   0.668   5.916  0.0286 -0.0431 -0.1217
  159ASN    OD1 4395   1.296   0.653   6.038  0.1744  0.6019 -0.0341
  159ASN    ND2 4396   1.320   0.788   5.861  0.7636 -0.2875 -0.4347
  159ASN   HD21 4397   1.276   0.861   5.915 -2.4348 -2.2639 -0.1475
  159ASN   HD22 4398   1.327   0.792   5.760 -0.5221 -2.1030 -0.6381
  159ASN      C 4399   1.161   0.408   5.964 -0.1540  0.3883 -0.0183
  159ASN      O 4400   1.055   0.417   5.902 -0.1692  0.4432  0.0155
  160GLN      N 4401   1.170   0.398   6.097 -0.2278 -0.0752 -0.0473
  160GLN      H 4402   1.264   0.405   6.132 -0.8898 -2.5334  2.5329
  160GLN     CA 4403   1.061   0.378   6.190 -0.4751 -0.6380 -0.4488
  160GLN     HA 4404   0.993   0.303   6.150 -0.4621 -1.7766  1.5244
  160GLN     CB 4405   1.118   0.321   6.320 -0.2539  0.4307 -0.0723
  160GLN    HB1 4406   1.028   0.314   6.382 -0.9720 -1.6785 -1.2572
  160GLN    HB2 4407   1.187   0.393   6.366 -0.1062  0.3545 -0.1743
  160GLN     CG 4408   1.178   0.183   6.297 -0.0520  0.4522  0.3208
  160GLN    HG1 4409   1.096   0.116   6.271 -0.4309  1.3373 -0.8354
  160GLN    HG2 4410   1.246   0.187   6.212 -0.4041 -3.6828 -0.3693
  160GLN     CD 4411   1.244   0.130   6.423 -0.2113 -0.6322 -0.0429
  160GLN    OE1 4412   1.213   0.158   6.539  0.2774 -1.0020  0.1851
  160GLN    NE2 4413   1.357   0.062   6.402  0.6088  0.6701  0.0220
  160GLN   HE21 4414   1.362   0.026   6.308 -1.4962 -2.9895  1.0734
  160GLN   HE22 4415   1.393   0.008   6.480 -0.7572  0.7167  0.7117
  160GLN      C 4416   0.980   0.506   6.206 -0.0031 -0.4171  0.2063
  160GLN      O 4417   0.877   0.494   6.271 -0.2634 -0.4962 -0.2204
  161TYR      N 4418   1.020   0.622   6.152  0.1458 -0.1428  0.8941
  161TYR      H 4419   1.105   0.620   6.097 -1.1958 -0.6381 -1.2859
  161TYR     CA 4420   0.973   0.756   6.175 -0.6090 -0.3092  0.3571
  161TYR     HA 4421   0.883   0.749   6.237 -0.2503 -0.6805  0.8425
  161TYR     CB 4422   1.071   0.834   6.263 -0.0609  0.2148 -0.7034
  161TYR    HB1 4423   1.150   0.876   6.200 -1.2296  2.0063 -1.0273
  161TYR    HB2 4424   1.028   0.919   6.315 -1.9566 -1.4179  0.5297
  161TYR     CG 4425   1.136   0.766   6.382 -0.3379  0.8716 -0.1745
  161TYR    CD1 4426   1.272   0.733   6.374 -0.5644 -0.1546  0.1096
  161TYR    HD1 4427   1.331   0.765   6.289 -2.6003  0.2604 -1.2399
  161TYR    CE1 4428   1.320   0.646   6.472 -0.6211 -0.1181  0.1704
  161TYR    HE1 4429   1.421   0.608   6.468 -0.2918  0.5420  1.6704
  161TYR     CZ 4430   1.243   0.603   6.582 -0.8069 -0.4876 -0.1049
  161TYR     OH 4431   1.297   0.518   6.674 -0.7202  0.1133  0.4040
  161TYR     HH 4432   1.244   0.513   6.754 -0.6574  0.0488  0.4416
  161TYR    CE2 4433   1.110   0.646   6.591 -0.5869  0.0426  0.6534
  161TYR    HE2 4434   1.047   0.604   6.669 -1.2998 -0.2829 -0.0880
  161TYR    CD2 4435   1.060   0.735   6.495  0.6592  0.4732  0.3931
  161TYR    HD2 4436   0.955   0.760   6.498  0.9631  1.8944  0.0641
  161TYR      C 4437   0.944   0.831   6.046 -0.5334 -0.3958  0.2912
  161TYR      O 4438   0.982   0.786   5.937  0.7568  0.4215  0.3766
  162ASN      N 4439   0.886   0.950   6.055 -0.3708 -0.2997  0.1001
  162ASN      H 4440   0.867   0.991   6.146 -3.5778 -0.6864 -0.2615
  162ASN     CA 4441   0.863   1.045   5.949  0.1971 -0.3177 -0.0384
  162ASN     HA 4442   0.816   0.988   5.869  0.4414  2.3777 -2.2878
  162ASN     CB 4443   0.746   1.133   5.990  0.8144  0.4537  0.0925
  162ASN    HB1 4444   0.779   1.214   6.057 -0.0205  0.0781  0.9859
  162ASN    HB2 4445   0.673   1.076   6.047  1.0335  0.5454  0.4730
  162ASN     CG 4446   0.677   1.197   5.871  0.5398 -0.6940 -0.3762
  162ASN    OD1 4447   0.565   1.165   5.832  0.0803  0.0348  0.3093
  162ASN    ND2 4448   0.734   1.293   5.797  0.3995 -0.2748  0.0569
  162ASN   HD21 4449   0.683   1.325   5.716 -1.3338 -2.3340  0.2500
  162ASN   HD22 4450   0.820   1.341   5.820  0.1222 -0.2133  1.0110
  162ASN      C 4451   0.990   1.118   5.906  0.4008 -0.6127  0.0574
  162ASN      O 4452   1.071   1.155   5.990 -0.2117  0.2794  0.2771
  163SER      N 4453   1.013   1.138   5.776  0.6074 -0.1273  0.1657
  163SER      H 4454   0.948   1.091   5.714 -1.3805  2.3527  0.2083
  163SER     CA 4455   1.111   1.223   5.710  0.1116  0.1560 -0.2122
  163SER     HA 4456   1.214   1.203   5.737 -0.2520 -0.2813  0.9490
  163SER     CB 4457   1.094   1.209   5.559  0.5907  0.3527 -0.2830
  163SER    HB1 4458   1.164   1.263   5.495 -2.2360  2.0980 -2.0901
  163SER    HB2 4459   0.993   1.240   5.533  0.1075 -0.6738  0.3024
  163SER     OG 4460   1.086   1.071   5.533  0.5682  0.2924  0.0430
  163SER     HG 4461   1.175   1.036   5.537  0.2552 -1.3244 -3.4966
  163SER      C 4462   1.094   1.367   5.756  0.1595 -0.0453  0.4460
  163SER    OC1 4463   1.200   1.433   5.748  0.1556 -0.1022 -0.0673
  163SER    OC2 4464   0.983   1.423   5.774 -0.0187 -0.3085  0.1716
    1MET      N 4465  11.660   0.938   4.898  0.6050  0.2368  0.0780
    1MET     H1 4466  11.724   1.008   4.932 -0.7371  0.6182  1.9564
    1MET     H2 4467  11.614   0.967   4.813 -1.0883 -0.8658  0.5646
    1MET     H3 4468  11.698   0.847   4.878  1.0183  0.0513  1.5699
    1MET     CA 4469  11.548   0.920   4.993  0.3282  0.4450 -0.2065
    1MET     HA 4470  11.465   0.870   4.944 -0.3700  0.4964  0.9047
    1MET     CB 4471  11.593   0.824   5.102 -0.6030 -0.2023 -0.3842
    1MET    HB1 4472  11.668   0.877   5.161 -0.7632 -0.3167 -0.0792
    1MET    HB2 4473  11.650   0.740   5.062  1.8613  1.3556 -0.3327
    1MET     CG 4474  11.483   0.781   5.198 -0.6208  0.0621 -0.2868
    1MET    HG1 4475  11.399   0.735   5.146  0.0205  0.1540 -1.4433
    1MET    HG2 4476  11.443   0.870   5.249  0.2429 -0.0037  0.5438
    1MET     SD 4477  11.554   0.689   5.337 -0.0900  0.2247 -0.4503
    1MET     CE 4478  11.576   0.821   5.460  0.2010 -0.5660  0.3579
    1MET    HE1 4479  11.479   0.872   5.462 -0.7534 -2.3306  1.1690
    1MET    HE2 4480  11.586   0.788   5.563 -2.2595 -1.7173  0.2969
    1MET    HE3 4481  11.655   0.891   5.434  0.5792 -1.0626  0.1352
    1MET      C 4482  11.497   1.055   5.042 -0.0464  0.2531 -0.0682
    1MET      O 4483  11.583   1.140   5.064  0.1317  0.0405  0.0663
    2ALA      N 4484  11.369   1.091   5.052 -0.0683  0.1076  0.1814
    2ALA      H 4485  11.305   1.013   5.049 -0.0023  0.0833 -0.8689
    2ALA     CA 4486  11.304   1.218   5.081  0.1801  0.2607  0.0784
    2ALA     HA 4487  11.353   1.304   5.037  0.4261 -1.1725 -2.7396
    2ALA     CB 4488  11.172   1.216   5.003  0.4777 -0.1314 -0.4212
    2ALA    HB1 4489  11.194   1.205   4.897 -2.2537  1.0737 -1.2052
    2ALA    HB2 4490  11.122   1.311   5.019  0.8854 -0.1528  1.1636
    2ALA    HB3 4491  11.112   1.131   5.035  0.6926 -0.6677 -1.3886
    2ALA      C 4492  11.268   1.227   5.228 -0.5347 -0.6963 -0.0187
    2ALA      O 4493  11.241   1.124   5.290  0.6102 -0.7017  0.5134
    3SER      N 4494  11.263   1.347   5.287  0.1562 -0.8059  0.2702
    3SER      H 4495  11.312   1.424   5.244 -0.0177 -0.1730  1.1672
    3SER     CA 4496  11.210   1.379   5.419  0.0981  0.3783 -0.0302
    3SER     HA 4497  11.221   1.294   5.487 -0.6735  1.0515  0.9545
    3SER     CB 4498  11.277   1.504   5.475 -0.1958  0.6629 -0.3100
    3SER    HB1 4499  11.223   1.545   5.561 -0.1221  0.6498 -0.2574
    3SER    HB2 4500  11.281   1.577   5.394  0.9193  0.5967 -0.3195
    3SER     OG 4501  11.410   1.477   5.512 -0.4499  0.1558  0.2526
    3SER     HG 4502  11.446   1.553   5.558  0.1127 -0.7044  1.2757
    3SER      C 4503  11.060   1.399   5.406  0.0016 -0.2669  0.0704
    3SER      O 4504  11.007   1.466   5.318 -0.1550  0.0834  0.4236
    4ASN      N 4505  10.991   1.352   5.511 -0.0875  0.0712  0.1651
    4ASN      H 4506  11.040   1.282   5.564 -1.2444 -0.2930  0.7742
    4ASN     CA 4507  10.852   1.382   5.537 -0.1721 -0.1186 -0.0659
    4ASN     HA 4508  10.832   1.480   5.493  0.6817  1.4416  2.8058
    4ASN     CB 4509  10.778   1.260   5.484  0.2273 -0.2340 -0.3656
    4ASN    HB1 4510  10.811   1.246   5.381 -1.1911 -0.2891 -0.8390
    4ASN    HB2 4511  10.811   1.165   5.526 -2.7682 -0.9569  0.6742
    4ASN     CG 4512  10.625   1.259   5.487  0.2247 -0.0002 -0.4571
    4ASN    OD1 4513  10.565   1.354   5.538  0.4792  0.0252 -0.2005
    4ASN    ND2 4514  10.551   1.174   5.416 -0.6196  0.1628  0.2100
    4ASN   HD21 4515  10.456   1.204   5.432  0.4779  2.3674  3.8737
    4ASN   HD22 4516  10.582   1.094   5.362  0.0481  0.1141  0.6567
    4ASN      C 4517  10.819   1.396   5.685  0.4344  0.5308  0.0122
    4ASN      O 4518  10.866   1.320   5.769  0.2008  0.1496 -0.1983
    5ASP      N 4519  10.743   1.501   5.717 -0.0494  0.3368 -0.4742
    5ASP      H 4520  10.713   1.565   5.645 -0.0626 -0.2236 -0.9721
    5ASP     CA 4521  10.713   1.529   5.856 -0.0515  0.0790 -0.4234
    5ASP     HA 4522  10.803   1.509   5.915 -1.6428  0.5718  2.3732
    5ASP     CB 4523  10.694   1.680   5.867  0.4108  0.0968  0.2018
    5ASP    HB1 4524  10.780   1.730   5.823  2.5156 -1.0676  2.7145
    5ASP    HB2 4525  10.608   1.706   5.806  0.6268  1.0041  0.2787
    5ASP     CG 4526  10.682   1.730   6.010 -0.3414  0.2521  0.0897
    5ASP    OD1 4527  10.783   1.769   6.073  0.4021 -0.5360 -0.5775
    5ASP    OD2 4528  10.569   1.742   6.063 -0.5211  0.7523 -0.4004
    5ASP      C 4529  10.593   1.454   5.913  0.1778 -0.1225 -0.1989
    5ASP      O 4530  10.588   1.429   6.034 -0.2840  0.1007 -0.1684
    6TYR      N 4531  10.495   1.433   5.825  0.1324 -0.0717 -0.1614
    6TYR      H 4532  10.529   1.456   5.733 -0.6371  1.5186 -0.0857
    6TYR     CA 4533  10.369   1.363   5.835  0.1639 -0.0846  0.1572
    6TYR     HA 4534  10.319   1.394   5.927  0.3764  0.6588  0.0266
    6TYR     CB 4535  10.269   1.383   5.721 -0.3394 -0.3714  0.5464
    6TYR    HB1 4536  10.322   1.334   5.640  0.6971  0.7735  0.4982
    6TYR    HB2 4537  10.181   1.323   5.745 -0.1296 -0.4155  1.2481
    6TYR     CG 4538  10.240   1.528   5.690 -0.2603 -0.5275 -0.2638
    6TYR    CD1 4539  10.323   1.613   5.615 -0.1660  0.1858  0.6340
    6TYR    HD1 4540  10.417   1.572   5.583  0.4258 -0.0007  2.4863
    6TYR    CE1 4541  10.291   1.748   5.598 -0.1860  0.0652 -0.3530
    6TYR    HE1 4542  10.364   1.816   5.557 -1.1987  1.9134  0.7701
    6TYR     CZ 4543  10.184   1.801   5.673  0.0175  0.0230 -0.0278
    6TYR     OH 4544  10.162   1.936   5.675  0.0188  0.0287 -0.3397
    6TYR     HH 4545  10.222   1.977   5.612 -0.6712  0.9612 -0.4109
    6TYR    CE2 4546  10.100   1.715   5.747  0.0087 -0.0426 -0.1132
    6TYR    HE2 4547  10.016   1.760   5.799  0.8640  1.5201  0.0002
    6TYR    CD2 4548  10.125   1.578   5.752  0.5344  0.0765  0.7621
    6TYR    HD2 4549  10.059   1.522   5.817 -1.1382 -0.2622 -1.1076
    6TYR      C 4550  10.397   1.214   5.851 -0.0838 -0.1301  0.1814
    6TYR      O 4551  10.469   1.155   5.771 -0.0750 -0.0239  0.1102
    7THR      N 4552  10.327   1.148   5.943 -0.4459  0.2495  0.1811
    7THR      H 4553  10.257   1.202   5.992 -2.0771 -1.4209 -0.2252
    7THR     CA 4554  10.341   1.008   5.976  0.0680  0.3672  0.4844
    7THR     HA 4555  10.446   0.986   5.995 -0.0239  0.9165  1.7510
    7THR     CB 4556  10.261   0.981   6.104  0.1891 -0.5322  0.3754
    7THR     HB 4557  10.159   1.016   6.090  0.6780  0.7225 -0.1459
    7THR    CG2 4558  10.262   0.832   6.138  0.1843 -0.7003 -0.3261
    7THR   HG21 4559  10.363   0.798   6.119  0.2453 -0.5270 -0.3162
    7THR   HG22 4560  10.191   0.788   6.069  0.5902 -0.3280 -0.9878
    7THR   HG23 4561  10.246   0.816   6.245 -0.8665  0.1680 -0.3264
    7THR    OG1 4562  10.320   1.055   6.208  0.4873 -0.0075 -0.1572
    7THR    HG1 4563  10.249   1.106   6.248 -1.4184  0.4809 -3.7608
    7THR      C 4564  10.288   0.924   5.861  0.4818  0.1639  0.4430
    7THR      O 4565  10.191   0.960   5.795  0.5481  0.0200  0.2657
    8GLN      N 4566  10.348   0.808   5.832 -0.3838 -0.1879  0.0213
    8GLN      H 4567  10.428   0.773   5.884  0.9546  0.4164 -1.5419
    8GLN     CA 4568  10.321   0.725   5.716 -0.3207 -0.2626  0.0595
    8GLN     HA 4569  10.216   0.728   5.686 -0.7475 -0.3138  1.4733
    8GLN     CB 4570  10.403   0.780   5.600 -0.1527  0.5056  0.5328
    8GLN    HB1 4571  10.372   0.884   5.583  0.6352  0.9609  1.7398
    8GLN    HB2 4572  10.378   0.732   5.505  1.7310  1.6917 -0.6256
    8GLN     CG 4573  10.554   0.793   5.615 -0.0562  0.1075 -0.0685
    8GLN    HG1 4574  10.586   0.690   5.633 -0.7579 -0.4642 -1.8533
    8GLN    HG2 4575  10.582   0.858   5.698  1.5982 -0.2781 -0.2861
    8GLN     CD 4576  10.620   0.852   5.491 -0.3529  0.0789 -0.2395
    8GLN    OE1 4577  10.569   0.843   5.379  0.0547  0.0304 -0.4220
    8GLN    NE2 4578  10.739   0.910   5.508 -0.2518 -0.2769  0.2906
    8GLN   HE21 4579  10.768   0.952   5.595  2.4211 -0.8359 -0.2426
    8GLN   HE22 4580  10.789   0.917   5.421  0.4807 -0.3228  0.7039
    8GLN      C 4581  10.355   0.578   5.736 -0.0816 -0.1668  0.3644
    8GLN      O 4582  10.394   0.538   5.846  0.4006 -0.1213  0.2100
    9GLN      N 4583  10.329   0.492   5.638  0.0626  0.4022 -0.1748
    9GLN      H 4584  10.323   0.525   5.542  0.6397 -0.8428 -0.6617
    9GLN     CA 4585  10.338   0.349   5.656  0.0382  0.3961 -0.2098
    9GLN     HA 4586  10.294   0.321   5.752 -0.5332 -0.6310 -0.7536
    9GLN     CB 4587  10.282   0.274   5.535 -0.2636 -0.3321  0.3736
    9GLN    HB1 4588  10.311   0.169   5.527  1.4008  0.1783 -0.9132
    9GLN    HB2 4589  10.327   0.314   5.444 -0.3659  1.7110  1.1675
    9GLN     CG 4590  10.132   0.287   5.513 -0.2160 -0.3434  0.0303
    9GLN    HG1 4591  10.115   0.395   5.508 -2.0502 -0.5886  0.0384
    9GLN    HG2 4592  10.071   0.238   5.589 -3.2295 -0.2755 -2.1362
    9GLN     CD 4593  10.091   0.220   5.383  0.1166  0.2553 -0.3870
    9GLN    OE1 4594  10.062   0.101   5.374 -0.0938  0.3061 -0.3978
    9GLN    NE2 4595  10.096   0.289   5.269  0.0539  0.2465 -0.3951
    9GLN   HE21 4596  10.080   0.226   5.191  0.7136  0.7913 -0.9867
    9GLN   HE22 4597  10.158   0.369   5.268 -0.5180  0.7286  0.9860
    9GLN      C 4598  10.486   0.314   5.653 -0.0191  0.1464 -0.1468
    9GLN      O 4599  10.569   0.400   5.624 -0.1428  0.2576 -0.1684
   10ALA      N 4600  10.528   0.193   5.691  0.3638  0.3738  0.1613
   10ALA      H 4601  10.462   0.124   5.724  0.2739  1.1500  1.7185
   10ALA     CA 4602  10.664   0.148   5.670  0.3508  0.4182 -0.0251
   10ALA     HA 4603  10.727   0.226   5.712  1.9599 -1.1827  0.7124
   10ALA     CB 4604  10.685   0.019   5.750  0.0790  0.5420  0.2477
   10ALA    HB1 4605  10.785  13.184   5.741 -0.0661  0.2067  0.1800
   10ALA    HB2 4606  10.674   0.050   5.854 -2.5611 -1.7622  0.7703
   10ALA    HB3 4607  10.613  13.146   5.736 -0.2115  0.3922  2.3043
   10ALA      C 4608  10.688   0.117   5.523 -0.2982  0.3250 -0.1139
   10ALA      O 4609  10.596   0.102   5.442  0.2397  0.6898 -0.8037
   11THR      N 4610  10.813   0.113   5.478 -0.2947 -0.4093 -0.0553
   11THR      H 4611  10.879   0.101   5.553 -1.2513 -1.9510  0.5898
   11THR     CA 4612  10.850   0.133   5.339 -0.1128  0.4738  0.1164
   11THR     HA 4613  10.801   0.227   5.315 -0.4709  0.7946  1.9790
   11THR     CB 4614  10.999   0.157   5.313 -0.1479  0.4553 -0.1078
   11THR     HB 4615  11.025   0.139   5.209  0.3979 -0.7214  0.2158
   11THR    CG2 4616  11.043   0.293   5.367  0.2696  0.2692  0.0247
   11THR   HG21 4617  10.986   0.371   5.317 -0.3807  0.4818  1.0473
   11THR   HG22 4618  11.149   0.313   5.358  0.8387 -1.1787  2.4017
   11THR   HG23 4619  11.013   0.295   5.472 -0.0377 -1.4613 -0.0031
   11THR    OG1 4620  11.084   0.073   5.388 -0.0319 -0.0347 -0.7864
   11THR    HG1 4621  11.054   0.086   5.478 -0.8936  2.7569 -1.3748
   11THR      C 4622  10.781   0.032   5.249  0.0688 -0.0958  0.6107
   11THR      O 4623  10.755  13.125   5.288 -0.6013 -0.2218 -0.1735
   12GLN      N 4624  10.752   0.068   5.124  0.5120 -0.3495  0.4335
   12GLN      H 4625  10.781   0.157   5.086 -0.1953 -0.2088  0.2046
   12GLN     CA 4626  10.703  13.182   5.024 -0.3032  0.2766  0.2454
   12GLN     HA 4627  10.606  13.148   5.060  0.4351 -0.4069  1.6756
   12GLN     CB 4628  10.675   0.057   4.898  0.1473  0.3637  0.1998
   12GLN    HB1 4629  10.771   0.089   4.859 -0.2525  0.6071 -0.6172
   12GLN    HB2 4630  10.615   0.143   4.928 -1.7229 -1.1711  1.1167
   12GLN     CG 4631  10.602  13.180   4.793  0.6161  0.3703 -0.1316
   12GLN    HG1 4632  10.671  13.100   4.764 -0.5812 -0.8197  0.1851
   12GLN    HG2 4633  10.517  13.132   4.841 -0.1331  1.6472 -0.1583
   12GLN     CD 4634  10.545   0.055   4.678  0.3219 -0.0183 -0.2635
   12GLN    OE1 4635  10.576   0.173   4.665  0.6992 -0.0659  0.1828
   12GLN    NE2 4636  10.463  13.200   4.592  0.3398 -0.2050 -0.1469
   12GLN   HE21 4637  10.441  13.102   4.596 -2.9322  0.2906 -2.2585
   12GLN   HE22 4638  10.424   0.043   4.513  1.4112  0.4426 -0.2874
   12GLN      C 4639  10.795  13.063   5.002 -0.4228  0.1843  0.2427
   12GLN      O 4640  10.918  13.074   5.004 -0.4106  0.1314 -0.1489
   13SER      N 4641  10.734  12.947   4.981  0.2262 -0.1842  0.3418
   13SER      H 4642  10.634  12.953   4.992  0.3484 -0.4061  1.6676
   13SER     CA 4643  10.800  12.818   4.987  0.1467 -0.2372  0.1095
   13SER     HA 4644  10.832  12.794   5.088  0.8112  0.2665  0.0268
   13SER     CB 4645  10.702  12.706   4.955  0.2477 -0.2936 -0.0022
   13SER    HB1 4646  10.621  12.729   5.025  1.3460 -0.8052  1.4969
   13SER    HB2 4647  10.671  12.704   4.851  2.3663  1.6933 -0.7626
   13SER     OG 4648  10.750  12.584   5.006 -0.0162 -0.2451  0.3703
   13SER     HG 4649  10.669  12.541   5.034  0.1456 -1.2274 -0.5945
   13SER      C 4650  10.917  12.814   4.890 -0.1467  0.7857 -0.2965
   13SER      O 4651  10.903  12.845   4.771  0.2370  0.4794 -0.4196
   14TYR      N 4652  11.032  12.777   4.946 -0.3793 -0.0115 -0.3416
   14TYR      H 4653  11.028  12.738   5.039  2.7027 -0.9107 -0.4880
   14TYR     CA 4654  11.157  12.776   4.872 -0.0207 -0.1529  0.2588
   14TYR     HA 4655  11.140  12.795   4.766 -0.5092 -0.9478  0.1811
   14TYR     CB 4656  11.234  12.902   4.908  0.1434 -0.1428 -0.1192
   14TYR    HB1 4657  11.317  12.913   4.839  0.4594 -2.2966 -0.1551
   14TYR    HB2 4658  11.164  12.986   4.914 -1.0111 -0.9906 -1.3211
   14TYR     CG 4659  11.307  12.903   5.040  0.4337  0.4758 -0.2821
   14TYR    CD1 4660  11.234  12.939   5.154 -0.0337 -0.5373 -0.2535
   14TYR    HD1 4661  11.131  12.972   5.149  0.4741  1.0172 -0.9622
   14TYR    CE1 4662  11.292  12.923   5.280 -0.1783 -0.0598 -0.1233
   14TYR    HE1 4663  11.248  12.961   5.371 -0.3876  1.1314 -0.7038
   14TYR     CZ 4664  11.419  12.864   5.297  0.0176  0.3416 -0.2120
   14TYR     OH 4665  11.479  12.847   5.418 -0.2594  0.2925 -0.0809
   14TYR     HH 4666  11.414  12.851   5.488  1.4630 -1.5717  1.8048
   14TYR    CE2 4667  11.491  12.826   5.182  0.1596 -0.0657  0.0114
   14TYR    HE2 4668  11.588  12.779   5.194 -1.0852 -2.7680  0.0195
   14TYR    CD2 4669  11.433  12.843   5.056  0.1130 -0.1269  0.0245
   14TYR    HD2 4670  11.478  12.799   4.968 -0.3092 -0.7969  0.1419
   14TYR      C 4671  11.233  12.648   4.904  0.0861 -0.1792 -0.0911
   14TYR      O 4672  11.202  12.580   5.002  0.2534 -0.3376 -0.1477
   15GLY      N 4673  11.335  12.605   4.829 -0.4362 -0.5746 -0.5872
   15GLY      H 4674  11.364  12.671   4.758  1.5592  1.2608  1.7565
   15GLY     CA 4675  11.417  12.489   4.854  0.2045 -0.0383 -0.1486
   15GLY    HA1 4676  11.521  12.497   4.821 -0.0954  1.9772 -0.7303
   15GLY    HA2 4677  11.430  12.467   4.960  0.0598 -1.9755 -0.4922
   15GLY      C 4678  11.352  12.364   4.795 -0.3576  0.0790  0.2200
   15GLY      O 4679  11.284  12.369   4.692 -0.0064 -0.4298 -0.0412
   16ALA      N 4680  11.367  12.257   4.872 -0.3402  0.1233  0.2767
   16ALA      H 4681  11.434  12.265   4.947 -0.5672 -2.8069  0.9076
   16ALA     CA 4682  11.290  12.138   4.840  0.0676  0.0706 -0.5388
   16ALA     HA 4683  11.240  12.143   4.744  0.1385 -0.1444 -0.5893
   16ALA     CB 4684  11.394  12.026   4.846  0.5830  0.5934  0.8949
   16ALA    HB1 4685  11.468  12.035   4.767 -0.9570 -1.6422 -0.9767
   16ALA    HB2 4686  11.347  11.928   4.835 -0.6478  1.0732  1.6886
   16ALA    HB3 4687  11.446  12.036   4.941 -1.0603  0.6068  1.8345
   16ALA      C 4688  11.173  12.109   4.933  0.4812 -0.4317 -0.1652
   16ALA      O 4689  11.084  12.032   4.899 -0.2737  0.2415  0.2473
   17TYR      N 4690  11.172  12.162   5.056  0.1649  0.2113 -0.4405
   17TYR      H 4691  11.245  12.225   5.082 -1.1268  1.7191 -0.3184
   17TYR     CA 4692  11.068  12.142   5.155  0.0839 -0.2200 -0.6087
   17TYR     HA 4693  10.988  12.102   5.093 -0.0456  0.4067 -0.8428
   17TYR     CB 4694  11.116  12.037   5.256 -0.5039  0.0179 -0.0746
   17TYR    HB1 4695  11.201  12.086   5.302 -1.4418  1.3773  0.2714
   17TYR    HB2 4696  11.047  12.020   5.339 -0.1016 -0.9484  0.0761
   17TYR     CG 4697  11.163  11.903   5.205  0.2382  0.2541 -0.0290
   17TYR    CD1 4698  11.077  11.792   5.200  0.2993  0.2415 -0.9464
   17TYR    HD1 4699  10.976  11.808   5.234 -0.0597  1.6688 -2.6061
   17TYR    CE1 4700  11.117  11.670   5.144 -0.2628 -0.7178  0.6601
   17TYR    HE1 4701  11.048  11.588   5.131 -0.9829 -0.0953  0.5334
   17TYR     CZ 4702  11.252  11.648   5.111 -0.2234 -0.0710  0.3700
   17TYR     OH 4703  11.295  11.530   5.058  0.1289 -0.0162  0.5327
   17TYR     HH 4704  11.232  11.459   5.075  1.0993 -0.4185  2.8670
   17TYR    CE2 4705  11.335  11.762   5.107 -0.2353 -0.0888 -0.7687
   17TYR    HE2 4706  11.441  11.752   5.092  0.2005 -0.1153  1.7954
   17TYR    CD2 4707  11.294  11.886   5.159  0.1373 -0.2257 -0.1446
   17TYR    HD2 4708  11.358  11.971   5.172  1.3615 -1.2782  1.1594
   17TYR      C 4709  11.004  12.260   5.228 -0.1125 -0.3957 -0.4941
   17TYR      O 4710  11.071  12.362   5.234  0.1219 -0.5927  0.2897
   18PRO      N 4711  10.887  12.244   5.289 -0.0286  0.3399 -0.1334
   18PRO     CD 4712  10.797  12.132   5.269  0.3672 -0.0657  0.3213
   18PRO    HD1 4713  10.828  12.052   5.336  0.8979  0.7144  1.0296
   18PRO    HD2 4714  10.794  12.103   5.164 -2.2970  0.5494  0.1607
   18PRO     CG 4715  10.655  12.174   5.305  0.2609 -0.7338  0.7017
   18PRO    HG1 4716  10.610  12.210   5.213  0.3212  0.4793  1.1191
   18PRO    HG2 4717  10.588  12.104   5.354 -0.2032 -1.3996 -0.8341
   18PRO     CB 4718  10.679  12.292   5.399 -0.5884  0.1620 -0.1883
   18PRO    HB1 4719  10.608  12.372   5.376 -0.4415  0.5673  0.7456
   18PRO    HB2 4720  10.669  12.270   5.505 -1.9274  0.9254 -0.1335
   18PRO     CA 4721  10.820  12.343   5.372 -0.3645 -0.2124  0.2657
   18PRO     HA 4722  10.811  12.427   5.303 -0.3437 -1.7179 -1.6687
   18PRO      C 4723  10.893  12.395   5.495  0.0990  0.0074 -0.0987
   18PRO      O 4724  10.950  12.316   5.570 -0.2508  0.1436  0.3122
   19THR      N 4725  10.876  12.525   5.519  0.6326 -0.0774  0.7792
   19THR      H 4726  10.813  12.573   5.456  1.0078  0.4507  0.8007
   19THR     CA 4727  10.924  12.604   5.630 -0.1093  0.4186  0.7490
   19THR     HA 4728  10.981  12.543   5.700 -1.0356 -0.2871  0.9039
   19THR     CB 4729  11.021  12.714   5.588 -0.2601  0.1960 -0.2071
   19THR     HB 4730  11.010  12.793   5.663  0.9828  0.7316 -0.5668
   19THR    CG2 4731  11.164  12.664   5.572 -0.2033  0.0681  0.6645
   19THR   HG21 4732  11.216  12.752   5.535 -3.2257  2.3789  1.4734
   19THR   HG22 4733  11.200  12.635   5.671 -0.4459 -0.2907  0.6523
   19THR   HG23 4734  11.165  12.576   5.507 -3.2413 -1.0749  1.9661
   19THR    OG1 4735  10.978  12.770   5.466 -0.4068 -0.0702 -0.2797
   19THR    HG1 4736  11.005  12.710   5.396  1.1054  1.9696 -1.5735
   19THR      C 4737  10.807  12.666   5.705 -0.2025  1.2466 -0.0664
   19THR      O 4738  10.696  12.669   5.652 -0.2147  0.3191 -0.1063
   20GLN      N 4739  10.830  12.684   5.835 -0.1298  0.1231  0.0845
   20GLN      H 4740  10.914  12.653   5.881 -0.4979  0.2154  0.8559
   20GLN     CA 4741  10.727  12.732   5.925 -0.1599  0.1451  0.0370
   20GLN     HA 4742  10.627  12.715   5.884  0.1119  0.3034 -0.7045
   20GLN     CB 4743  10.745  12.645   6.049  0.3010  0.3497  0.1137
   20GLN    HB1 4744  10.842  12.660   6.097 -0.1985 -0.0542  1.2989
   20GLN    HB2 4745  10.670  12.673   6.123 -0.4903  2.4657 -1.4099
   20GLN     CG 4746  10.723  12.497   6.021  0.2854  0.2190  0.7942
   20GLN    HG1 4747  10.617  12.484   6.002  0.8242 -1.2914 -1.6562
   20GLN    HG2 4748  10.777  12.467   5.931 -0.5676  3.2192 -0.8637
   20GLN     CD 4749  10.757  12.399   6.133 -0.5315 -0.5486  0.3802
   20GLN    OE1 4750  10.732  12.424   6.250 -0.2602  0.0396  0.3165
   20GLN    NE2 4751  10.821  12.285   6.107  0.2701 -0.0968  0.3572
   20GLN   HE21 4752  10.848  12.234   6.189 -1.4163 -1.0455  0.3611
   20GLN   HE22 4753  10.841  12.250   6.014 -1.7471 -0.4076 -0.0105
   20GLN      C 4754  10.742  12.880   5.958 -0.4050  0.0204  0.7254
   20GLN      O 4755  10.845  12.936   5.922 -0.1674 -0.4211  0.7180
   21PRO      N 4756  10.650  12.935   6.039 -0.6098  0.0448  0.4733
   21PRO     CD 4757  10.510  12.900   6.041 -0.5475 -0.2454 -0.0159
   21PRO    HD1 4758  10.475  12.850   5.950 -0.0837  0.0496 -0.3617
   21PRO    HD2 4759  10.495  12.830   6.123 -0.3119 -0.0668  0.1803
   21PRO     CG 4760  10.436  13.033   6.052 -0.0439  0.0793 -0.4906
   21PRO    HG1 4761  10.427  13.076   5.952  0.9272  1.3938 -0.0398
   21PRO    HG2 4762  10.338  13.013   6.096  0.2365  1.3358  0.7880
   21PRO     CB 4763  10.533  13.110   6.141 -0.2526  0.1525 -0.3283
   21PRO    HB1 4764  10.501  13.089   6.243 -0.9441 -2.1994 -0.9809
   21PRO    HB2 4765  10.518   0.010   6.121 -1.0026  0.8487  3.2004
   21PRO     CA 4766  10.673  13.057   6.114 -0.1439  0.3089 -0.0868
   21PRO     HA 4767  10.724  13.128   6.048  1.3786  0.9075  1.6639
   21PRO      C 4768  10.765  13.039   6.233 -0.2509 -0.0003 -0.0522
   21PRO      O 4769  10.802  12.931   6.279  0.0295  0.2066  0.2091
   22GLY      N 4770  10.804  13.147   6.301  0.4888 -0.3567  0.1042
   22GLY      H 4771  10.760   0.025   6.267  0.2877 -1.2365 -2.0269
   22GLY     CA 4772  10.890  13.160   6.416  0.0486 -0.1514  0.4124
   22GLY    HA1 4773  10.959  13.076   6.414 -0.8644 -0.9700  1.8720
   22GLY    HA2 4774  10.952   0.043   6.424  1.5676 -0.9439 -1.6469
   22GLY      C 4775  10.806  13.152   6.543 -0.2692  0.1263  0.2186
   22GLY      O 4776  10.683  13.164   6.538 -0.1995  0.7876 -0.0492
   23GLN      N 4777  10.880  13.123   6.650  0.2588 -0.3373 -0.2607
   23GLN      H 4778  10.980  13.113   6.640  0.3802 -0.7932  1.1872
   23GLN     CA 4779  10.825  13.100   6.782 -0.1950  0.0963 -0.3689
   23GLN     HA 4780  10.717  13.112   6.791 -0.4415 -1.4464 -0.9555
   23GLN     CB 4781  10.860  12.955   6.816 -0.1830  0.2025  0.0812
   23GLN    HB1 4782  10.965  12.936   6.794 -0.5955 -3.6084  0.7174
   23GLN    HB2 4783  10.843  12.939   6.923 -0.6995  0.6466  0.0755
   23GLN     CG 4784  10.778  12.851   6.740  0.6870 -0.3301 -0.1322
   23GLN    HG1 4785  10.670  12.862   6.742  0.5541  0.1604 -3.6026
   23GLN    HG2 4786  10.796  12.869   6.634 -1.3470 -0.9206 -0.6063
   23GLN     CD 4787  10.813  12.704   6.762  0.2740 -0.3784  0.1948
   23GLN    OE1 4788  10.782  12.646   6.866  0.2248 -0.2985  0.2251
   23GLN    NE2 4789  10.890  12.644   6.672  0.0725 -0.2435 -0.0694
   23GLN   HE21 4790  10.909  12.693   6.585 -1.6551 -0.4919 -0.6187
   23GLN   HE22 4791  10.920  12.548   6.684  2.0555  0.2355 -0.7777
   23GLN      C 4792  10.902  13.189   6.878 -0.0473 -0.3379 -0.0824
   23GLN      O 4793  11.013   0.024   6.844 -0.0016 -0.6358 -0.2973
   24GLY      N 4794  10.848   0.008   6.998 -0.3670  0.2304 -0.3439
   24GLY      H 4795  10.748  13.204   7.009 -1.0822  2.2499 -3.5434
   24GLY     CA 4796  10.910   0.074   7.111 -0.1026 -0.2550 -0.2015
   24GLY    HA1 4797  10.853   0.058   7.202  1.0081 -2.0528  0.2331
   24GLY    HA2 4798  11.009   0.029   7.119  0.9596  1.6718 -1.5135
   24GLY      C 4799  10.931   0.224   7.095 -0.3490 -0.1701  0.2548
   24GLY      O 4800  10.913   0.274   6.984  0.2907  0.0458  0.2414
   25TYR      N 4801  10.980   0.285   7.203  0.3333 -0.5261  0.1512
   25TYR      H 4802  10.992   0.233   7.289 -0.2319  0.1509  0.6421
   25TYR     CA 4803  11.044   0.415   7.193 -0.3981 -0.1944 -0.2736
   25TYR     HA 4804  11.082   0.418   7.091  1.5632  0.3649  0.4249
   25TYR     CB 4805  10.949   0.531   7.220 -0.1635 -0.0922  0.1110
   25TYR    HB1 4806  11.017   0.615   7.205  1.4471 -1.6648 -1.9655
   25TYR    HB2 4807  10.915   0.533   7.324  0.2204  0.1321  0.2368
   25TYR     CG 4808  10.844   0.550   7.114  0.0066  0.0487 -0.0328
   25TYR    CD1 4809  10.711   0.533   7.156 -0.0516 -0.5002 -0.4289
   25TYR    HD1 4810  10.692   0.491   7.253  0.4795 -0.7585 -0.4285
   25TYR    CE1 4811  10.609   0.566   7.066  0.2937  0.8648 -0.3431
   25TYR    HE1 4812  10.508   0.544   7.097 -0.0071  2.2763 -0.2630
   25TYR     CZ 4813  10.637   0.609   6.935  0.2397 -0.0079 -0.6420
   25TYR     OH 4814  10.532   0.625   6.849  0.1314 -0.2248 -0.5513
   25TYR     HH 4815  10.555   0.660   6.763  0.4779  0.2061 -0.2851
   25TYR    CE2 4816  10.772   0.627   6.902  0.4717 -0.3476  0.1018
   25TYR    HE2 4817  10.799   0.669   6.806 -0.5832 -0.2626 -0.1609
   25TYR    CD2 4818  10.879   0.608   6.991  0.4106  0.8268  0.4420
   25TYR    HD2 4819  10.981   0.630   6.963 -0.1125  1.1951 -1.2867
   25TYR      C 4820  11.155   0.413   7.298 -0.4187  0.2269 -0.2429
   25TYR      O 4821  11.130   0.367   7.409 -0.8408  0.2510 -0.3262
   26SER      N 4822  11.273   0.464   7.261 -0.3140  0.0538 -0.1433
   26SER      H 4823  11.281   0.502   7.168  0.8857  0.2869  0.0464
   26SER     CA 4824  11.396   0.475   7.337 -0.1268 -0.1156 -0.4226
   26SER     HA 4825  11.373   0.449   7.440 -0.7101 -0.2582 -0.5809
   26SER     CB 4826  11.515   0.394   7.285  0.3445  0.0377  0.4002
   26SER    HB1 4827  11.616   0.426   7.309  1.7474 -2.2209 -2.0581
   26SER    HB2 4828  11.506   0.399   7.177 -2.0794 -0.6154  0.5107
   26SER     OG 4829  11.503   0.258   7.320 -0.1125  0.0013  0.1114
   26SER     HG 4830  11.423   0.231   7.274 -1.2906  0.5196  1.7486
   26SER      C 4831  11.454   0.615   7.335  0.5900 -0.4001  0.0498
   26SER      O 4832  11.413   0.692   7.249  0.0481 -0.2344  0.4497
   27GLN      N 4833  11.547   0.652   7.423  0.0509  0.1649  0.3896
   27GLN      H 4834  11.579   0.577   7.482 -3.4158 -0.6961  1.4122
   27GLN     CA 4835  11.639   0.763   7.406  0.2353 -0.0917 -0.3111
   27GLN     HA 4836  11.608   0.824   7.321  1.7801  1.7160  0.3395
   27GLN     CB 4837  11.644   0.857   7.526  0.0402  0.2481 -0.5672
   27GLN    HB1 4838  11.714   0.936   7.502  0.9868 -0.5624 -0.5548
   27GLN    HB2 4839  11.685   0.795   7.606 -1.3704  0.1273  0.1018
   27GLN     CG 4840  11.513   0.919   7.574 -0.1403 -0.5654  0.0142
   27GLN    HG1 4841  11.439   0.843   7.599  0.5426 -0.6094  2.0687
   27GLN    HG2 4842  11.471   0.972   7.489  0.9159  2.5730  1.3226
   27GLN     CD 4843  11.543   1.012   7.690 -0.0405 -0.5503 -0.0237
   27GLN    OE1 4844  11.632   0.990   7.772  0.2730 -0.3797 -0.3152
   27GLN    NE2 4845  11.466   1.120   7.710  0.9394  0.1382  0.0857
   27GLN   HE21 4846  11.482   1.168   7.798 -2.3299 -0.1967  0.9672
   27GLN   HE22 4847  11.381   1.138   7.660  1.2223  1.2070 -0.0291
   27GLN      C 4848  11.776   0.721   7.352  0.2526 -0.2732 -0.1254
   27GLN      O 4849  11.825   0.615   7.389  0.3482 -0.1871 -0.0066
   28GLN      N 4850  11.848   0.804   7.278  0.0929  0.2829  0.3316
   28GLN      H 4851  11.815   0.897   7.255  0.8976 -0.0555 -2.6994
   28GLN     CA 4852  11.987   0.777   7.247 -0.1055 -0.0764 -0.2647
   28GLN     HA 4853  11.986   0.689   7.182 -0.7006 -0.5007  0.3105
   28GLN     CB 4854  12.043   0.891   7.162 -0.1426  0.3385  0.2627
   28GLN    HB1 4855  12.058   0.975   7.229  1.0671 -0.9184  1.6312
   28GLN    HB2 4856  11.976   0.918   7.080  1.3112 -1.6134 -1.6813
   28GLN     CG 4857  12.173   0.851   7.093 -0.5252  0.0424 -0.2936
   28GLN    HG1 4858  12.156   0.757   7.040 -0.7280 -1.3754  2.1524
   28GLN    HG2 4859  12.250   0.828   7.167  0.7066 -0.2796 -1.6361
   28GLN     CD 4860  12.228   0.957   6.999  0.1284 -0.2543 -0.2505
   28GLN    OE1 4861  12.326   1.024   7.029 -0.0898  0.3350 -0.8252
   28GLN    NE2 4862  12.170   0.969   6.879  0.5728 -0.2577 -0.4660
   28GLN   HE21 4863  12.089   0.917   6.849 -0.2369  0.5670  0.2716
   28GLN   HE22 4864  12.193   1.047   6.819  0.6010  0.2011  0.1341
   28GLN      C 4865  12.077   0.750   7.367 -0.3730  0.0667 -0.0320
   28GLN      O 4866  12.087   0.826   7.463 -0.0501  0.1243 -0.1113
   29SER      N 4867  12.136   0.630   7.367 -0.4211  0.0425  0.1667
   29SER      H 4868  12.141   0.571   7.285  2.8319 -0.3124  0.4923
   29SER     CA 4869  12.193   0.567   7.485 -0.2298 -0.4367 -0.1793
   29SER     HA 4870  12.207   0.644   7.561 -2.7196  0.0340 -0.1169
   29SER     CB 4871  12.091   0.468   7.540 -0.4952  0.0132  0.1508
   29SER    HB1 4872  11.994   0.512   7.562  0.3361  1.2813  1.5308
   29SER    HB2 4873  12.141   0.426   7.628  1.0611  0.1109 -0.6458
   29SER     OG 4874  12.077   0.357   7.454  0.4371 -0.2993  0.3860
   29SER     HG 4875  12.073   0.278   7.509 -1.5112 -1.5954 -1.4838
   29SER      C 4876  12.324   0.494   7.461 -0.0486 -0.1555 -0.0482
   29SER      O 4877  12.374   0.483   7.349 -0.0893  0.5521 -0.1405
   30SER      N 4878  12.384   0.438   7.567  0.4413  0.0476 -0.2127
   30SER      H 4879  12.332   0.432   7.653  2.9740 -0.6645  1.3498
   30SER     CA 4880  12.493   0.343   7.564  0.3588 -0.0584  0.1220
   30SER     HA 4881  12.580   0.402   7.539 -0.9425  2.2829  0.8598
   30SER     CB 4882  12.511   0.285   7.704  0.4177 -0.3494 -0.0045
   30SER    HB1 4883  12.424   0.226   7.731  0.9120 -1.0397  0.0859
   30SER    HB2 4884  12.599   0.220   7.710  2.9290  2.7527 -0.0892
   30SER     OG 4885  12.531   0.391   7.795  0.0928 -0.3159  0.0291
   30SER     HG 4886  12.489   0.358   7.874 -0.6500  0.3243 -0.0853
   30SER      C 4887  12.474   0.237   7.457 -0.3371  0.3229 -0.1378
   30SER      O 4888  12.365   0.179   7.454  0.0906 -0.5369  0.4638
   31GLN      N 4889  12.582   0.185   7.398  0.0261 -0.0358  0.8251
   31GLN      H 4890  12.671   0.227   7.419 -0.7255  0.6617  2.8266
   31GLN     CA 4891  12.580   0.055   7.335  0.9961  0.1096  0.4777
   31GLN     HA 4892  12.494   0.049   7.267  0.4317 -1.2669  1.2847
   31GLN     CB 4893  12.706   0.041   7.249  0.5961 -0.4109 -0.0331
   31GLN    HB1 4894  12.717  13.140   7.239  0.9094 -0.4707  0.8798
   31GLN    HB2 4895  12.797   0.070   7.301  1.9120 -1.3631 -1.7202
   31GLN     CG 4896  12.697   0.113   7.114 -0.4269  0.4157  0.4535
   31GLN    HG1 4897  12.665   0.216   7.125  2.9140  1.3915  2.7171
   31GLN    HG2 4898  12.788   0.105   7.054 -2.4102 -1.5594 -2.5512
   31GLN     CD 4899  12.599   0.051   7.016 -0.1407 -0.0007  0.4245
   31GLN    OE1 4900  12.592  13.136   7.001  0.3208 -0.0340  0.4535
   31GLN    NE2 4901  12.519   0.131   6.945 -0.1548 -0.3740  0.0133
   31GLN   HE21 4902  12.533   0.231   6.951 -0.6327 -0.3242  0.3651
   31GLN   HE22 4903  12.463   0.085   6.876 -2.5027  0.3022  1.3681
   31GLN      C 4904  12.577  13.150   7.438  0.2296 -0.3786 -0.0599
   31GLN      O 4905  12.630  13.174   7.546 -0.0307 -0.1728  0.0260
   32PRO      N 4906  12.513  13.035   7.416  0.1144 -0.2765 -0.2568
   32PRO     CD 4907  12.551  12.916   7.489  0.5344  0.0909  0.1340
   32PRO    HD1 4908  12.474  12.888   7.561 -1.3913 -0.0480 -1.8684
   32PRO    HD2 4909  12.642  12.932   7.547  0.9591  0.6325 -0.6682
   32PRO     CG 4910  12.559  12.801   7.389  0.1696  0.1667  0.0157
   32PRO    HG1 4911  12.654  12.811   7.336 -1.2642  2.0814 -2.4122
   32PRO    HG2 4912  12.549  12.706   7.442  0.9789 -0.4436 -0.8919
   32PRO     CB 4913  12.435  12.838   7.307  0.1560 -0.1097 -0.0930
   32PRO    HB1 4914  12.442  12.797   7.207  1.9650  1.2014 -0.5546
   32PRO    HB2 4915  12.349  12.801   7.362  2.4970 -3.2292  1.7751
   32PRO     CA 4916  12.447  12.990   7.295 -0.3330 -0.0711 -0.0899
   32PRO     HA 4917  12.513  13.024   7.215 -1.5809  1.0380 -0.6853
   32PRO      C 4918  12.309  13.051   7.279 -0.3689 -0.2519 -0.4916
   32PRO      O 4919  12.252  13.096   7.379  0.6369  0.0074 -0.0293
   33TYR      N 4920  12.267  13.052   7.153  0.4177 -0.3980 -0.7584
   33TYR      H 4921  12.323  13.005   7.083  0.7341  0.0101 -0.7808
   33TYR     CA 4922  12.150  13.123   7.104  0.2022 -0.2157  0.0173
   33TYR     HA 4923  12.157   0.015   7.149 -0.3751 -0.6352  1.0687
   33TYR     CB 4924  12.138  13.147   6.954 -0.9634 -0.7399  0.0125
   33TYR    HB1 4925  12.240  13.163   6.919 -0.7690 -1.6814  0.1290
   33TYR    HB2 4926  12.117  13.049   6.912 -0.0495 -0.2981 -1.5652
   33TYR     CG 4927  12.044   0.045   6.899 -0.1995  0.0950  0.2725
   33TYR    CD1 4928  11.912   0.003   6.883 -0.3034  0.2283  0.7732
   33TYR    HD1 4929  11.883  13.114   6.924  1.6092 -1.0352 -0.6752
   33TYR    CE1 4930  11.818   0.088   6.824  0.4882  0.6297  0.0769
   33TYR    HE1 4931  11.716   0.052   6.812  0.7522  0.3034 -1.4075
   33TYR     CZ 4932  11.856   0.214   6.773  0.3774  0.5416 -0.2264
   33TYR     OH 4933  11.764   0.290   6.706 -0.6876  0.1565  0.7705
   33TYR     HH 4934  11.818   0.360   6.667  0.5705 -0.5953  1.0810
   33TYR    CE2 4935  11.988   0.257   6.799  0.3630  0.2163  0.3822
   33TYR    HE2 4936  12.016   0.355   6.764  1.6044  0.2768  1.4566
   33TYR    CD2 4937  12.082   0.175   6.863  0.3289 -0.1340 -0.0116
   33TYR    HD2 4938  12.181   0.213   6.883  0.4515  1.5457 -3.1850
   33TYR      C 4939  12.025  13.063   7.168  0.2575  0.3235  0.6395
   33TYR      O 4940  12.012  12.941   7.172  0.3273  0.2820 -0.3461
   34GLY      N 4941  11.936  13.149   7.219 -0.3263  0.0463  0.1053
   34GLY      H 4942  11.960   0.040   7.214  0.0537 -0.1044 -1.4703
   34GLY     CA 4943  11.819  13.103   7.290 -0.0482  0.1551  0.6437
   34GLY    HA1 4944  11.764  13.191   7.324 -2.1765 -2.1661  3.9484
   34GLY    HA2 4945  11.761  13.031   7.232  2.0658 -2.1843  1.2761
   34GLY      C 4946  11.852  13.027   7.418  0.3963 -0.2838  0.2717
   34GLY      O 4947  11.954  13.055   7.481  0.2407 -0.2102  0.4908
   35GLN      N 4948  11.760  12.949   7.475 -0.2050  0.0335 -0.2637
   35GLN      H 4949  11.679  12.924   7.420 -0.1218 -1.2943  0.1795
   35GLN     CA 4950  11.777  12.893   7.607 -0.3106 -0.0081 -0.2661
   35GLN     HA 4951  11.880  12.869   7.634 -0.2492  0.8004  0.2439
   35GLN     CB 4952  11.742  12.994   7.716  0.1974 -0.2610  0.1377
   35GLN    HB1 4953  11.782  13.095   7.700 -0.4892  0.3999  2.2697
   35GLN    HB2 4954  11.637  13.021   7.704  0.3290  0.4472  0.4623
   35GLN     CG 4955  11.774  12.950   7.858  0.5001 -0.1304  0.1126
   35GLN    HG1 4956  11.722  12.854   7.865  1.5088 -0.6479  0.8424
   35GLN    HG2 4957  11.882  12.936   7.866  0.4092 -0.6036  0.6011
   35GLN     CD 4958  11.727  13.050   7.963  0.3090 -0.2390  0.1323
   35GLN    OE1 4959  11.807  13.123   8.020  0.4017  0.0338 -0.3460
   35GLN    NE2 4960  11.596  13.073   7.980  0.3010 -0.4985  0.4162
   35GLN   HE21 4961  11.557  13.137   8.048 -0.8858  0.0086 -0.6994
   35GLN   HE22 4962  11.527  13.016   7.934 -0.2636  1.0777 -0.7658
   35GLN      C 4963  11.693  12.767   7.620  0.1288 -0.2939 -0.1877
   35GLN      O 4964  11.581  12.773   7.569  0.1466  0.4543 -0.1519
   36GLN      N 4965  11.741  12.667   7.695  0.6061 -0.0422 -0.1513
   36GLN      H 4966  11.834  12.679   7.731  1.6200  0.2211 -2.6546
   36GLN     CA 4967  11.682  12.534   7.702  0.2724  0.1303  0.3980
   36GLN     HA 4968  11.582  12.544   7.662  1.5246  0.9149 -2.8693
   36GLN     CB 4969  11.751  12.432   7.612  0.2857  0.4086  0.0890
   36GLN    HB1 4970  11.850  12.413   7.653 -0.8501 -2.5150  1.7769
   36GLN    HB2 4971  11.701  12.335   7.620  0.6777  0.1897 -0.0891
   36GLN     CG 4972  11.765  12.473   7.466 -0.3991 -0.2249 -0.1579
   36GLN    HG1 4973  11.817  12.390   7.418 -2.4264 -1.2408 -0.7578
   36GLN    HG2 4974  11.825  12.564   7.463 -1.2753  0.4547  1.6734
   36GLN     CD 4975  11.628  12.490   7.402 -0.3115  0.0145 -0.2849
   36GLN    OE1 4976  11.518  12.469   7.454 -0.2355  0.1170 -0.0864
   36GLN    NE2 4977  11.630  12.556   7.286  0.5503  0.5686  0.0383
   36GLN   HE21 4978  11.542  12.587   7.248  0.6692 -0.0502 -0.7822
   36GLN   HE22 4979  11.711  12.592   7.238  0.7692  0.4705  0.3320
   36GLN      C 4980  11.682  12.480   7.844 -0.0711 -0.1042  0.3084
   36GLN      O 4981  11.744  12.529   7.938  0.4157  0.0074 -0.0663
   37SER      N 4982  11.613  12.367   7.864 -0.6296  0.1551 -0.1272
   37SER      H 4983  11.569  12.328   7.782  0.2017  1.1480 -1.0731
   37SER     CA 4984  11.619  12.279   7.979  0.4771  0.2589 -0.0928
   37SER     HA 4985  11.647  12.346   8.061 -0.3961 -1.3837  1.6261
   37SER     CB 4986  11.481  12.220   8.006  0.3158  0.6217 -0.1216
   37SER    HB1 4987  11.440  12.178   7.914 -3.0480  0.9477  1.0794
   37SER    HB2 4988  11.481  12.142   8.082 -1.1204  0.6517 -0.0588
   37SER     OG 4989  11.402  12.324   8.058 -0.3449 -0.1540  0.4485
   37SER     HG 4990  11.313  12.287   8.061 -1.0688  1.3632 -0.8259
   37SER      C 4991  11.731  12.177   7.972  0.1364 -0.1369  0.1386
   37SER      O 4992  11.782  12.139   7.866  0.3576 -0.4128  0.3415
   38TYR      N 4993  11.764  12.122   8.089 -0.3938 -0.6815  0.0353
   38TYR      H 4994  11.699  12.146   8.162 -0.2028  0.2395 -0.0908
   38TYR     CA 4995  11.858  12.012   8.104 -0.0331 -0.3669  0.0875
   38TYR     HA 4996  11.958  12.045   8.075  0.7518 -1.8454  0.9880
   38TYR     CB 4997  11.874  11.975   8.251  0.5960  0.6307  0.2816
   38TYR    HB1 4998  11.913  12.060   8.306  1.5718  0.3938 -0.0348
   38TYR    HB2 4999  11.773  11.966   8.292  0.2506  0.7723 -0.5257
   38TYR     CG 5000  11.951  11.851   8.289 -0.0256  0.2922  0.4448
   38TYR    CD1 5001  11.912  11.751   8.379  0.0101  0.1183  0.2705
   38TYR    HD1 5002  11.818  11.760   8.433  0.3368 -0.5395  0.9641
   38TYR    CE1 5003  11.989  11.642   8.419  0.0830  0.0516 -0.0557
   38TYR    HE1 5004  11.946  11.568   8.484  0.5108  1.2037  1.5888
   38TYR     CZ 5005  12.117  11.633   8.361  0.0619 -0.2561 -0.0577
   38TYR     OH 5006  12.204  11.531   8.390  0.2991 -0.0933 -0.1922
   38TYR     HH 5007  12.288  11.544   8.347 -0.6933 -1.2995 -2.6966
   38TYR    CE2 5008  12.163  11.735   8.276 -0.1587 -0.1088  0.0023
   38TYR    HE2 5009  12.256  11.732   8.221 -2.3058  0.8935 -4.1105
   38TYR    CD2 5010  12.082  11.844   8.241 -0.2812 -0.2590 -0.1869
   38TYR    HD2 5011  12.117  11.930   8.185 -2.0927  1.7434  1.5907
   38TYR      C 5012  11.817  11.891   8.021 -0.0271 -0.2712 -0.0572
   38TYR      O 5013  11.698  11.865   8.009 -0.0976  0.0304 -0.0211
   39SER      N 5014  11.915  11.829   7.954  0.1758  0.1786 -0.1765
   39SER      H 5015  12.008  11.866   7.970  0.3114  0.0112 -0.5593
   39SER     CA 5016  11.899  11.711   7.871  0.4017  0.3102 -0.4079
   39SER     HA 5017  11.805  11.665   7.900  1.0787  0.2594  2.0078
   39SER     CB 5018  11.894  11.742   7.722  0.7405 -0.2615 -0.5398
   39SER    HB1 5019  11.876  11.849   7.714 -0.2768  0.0385  3.6218
   39SER    HB2 5020  11.991  11.719   7.677  1.9145 -1.1904  2.2514
   39SER     OG 5021  11.801  11.669   7.645  0.3562 -0.3645  0.0157
   39SER     HG 5022  11.718  11.707   7.673 -0.1673 -1.0681 -0.5375
   39SER      C 5023  11.995  11.599   7.910  0.1006  0.3867  0.5923
   39SER      O 5024  12.110  11.629   7.942  0.1802  0.0596  0.6120
   40GLY      N 5025  11.947  11.476   7.892  0.1179  0.3742  0.6379
   40GLY      H 5026  11.847  11.463   7.888  0.0233  0.7812  1.4274
   40GLY     CA 5027  12.024  11.353   7.893 -0.1185  0.2115 -0.1846
   40GLY    HA1 5028  11.968  11.266   7.861 -0.2738 -0.9522  2.9058
   40GLY    HA2 5029  12.057  11.349   7.997 -0.5902  1.1089  0.0144
   40GLY      C 5030  12.141  11.360   7.796 -0.0527  0.0309 -0.1176
   40GLY      O 5031  12.124  11.418   7.689  0.0596  0.4350  0.0813
   41TYR      N 5032  12.256  11.305   7.833  0.0747 -0.1299 -0.7417
   41TYR      H 5033  12.253  11.240   7.911 -0.4726 -0.0626 -0.7088
   41TYR     CA 5034  12.375  11.305   7.750  0.4806  0.2934 -0.1660
   41TYR     HA 5035  12.403  11.406   7.722  1.2959  0.3781  0.8757
   41TYR     CB 5036  12.485  11.250   7.842  0.1754  0.3978  0.2664
   41TYR    HB1 5037  12.461  11.145   7.858  0.0773  0.0479 -1.8248
   41TYR    HB2 5038  12.583  11.264   7.796 -0.2646  0.4008 -0.7045
   41TYR     CG 5039  12.499  11.336   7.965  0.0384 -0.0908  0.6246
   41TYR    CD1 5040  12.456  11.279   8.085 -0.1260  0.0193  0.6177
   41TYR    HD1 5041  12.427  11.175   8.089 -0.3405  0.0808  0.6852
   41TYR    CE1 5042  12.440  11.363   8.196 -0.4615  0.0387  0.5578
   41TYR    HE1 5043  12.386  11.331   8.283 -2.6109  1.7062 -0.0680
   41TYR     CZ 5044  12.479  11.499   8.192 -0.3412 -0.0169 -0.2129
   41TYR     OH 5045  12.458  11.580   8.299 -0.0096  0.1982 -0.3089
   41TYR     HH 5046  12.500  11.665   8.285  1.0409  0.2905  2.5898
   41TYR    CE2 5047  12.538  11.547   8.073 -0.0450 -0.0234 -0.0677
   41TYR    HE2 5048  12.580  11.646   8.075 -0.6701  0.2431 -0.0232
   41TYR    CD2 5049  12.548  11.467   7.959 -1.1087  0.3114 -0.4117
   41TYR    HD2 5050  12.584  11.518   7.871 -0.1599  1.1040  0.4188
   41TYR      C 5051  12.369  11.232   7.617  0.6390  0.2160 -0.1328
   41TYR      O 5052  12.369  11.110   7.606  0.0693  0.2393 -0.4809
   42SER      N 5053  12.350  11.316   7.515  0.5139  0.0011 -0.2869
   42SER      H 5054  12.343  11.417   7.523 -0.4444  0.1875 -2.6302
   42SER     CA 5055  12.326  11.266   7.381 -0.0067 -0.2212 -0.1122
   42SER     HA 5056  12.246  11.193   7.395 -0.7627  0.6080  0.0174
   42SER     CB 5057  12.279  11.381   7.293  0.0383 -0.3813 -0.3478
   42SER    HB1 5058  12.184  11.418   7.333  0.5949  0.5212  0.1836
   42SER    HB2 5059  12.258  11.351   7.191  0.8472 -1.0916 -0.3149
   42SER     OG 5060  12.374  11.485   7.283 -0.2883  0.0212  0.6706
   42SER     HG 5061  12.329  11.567   7.262  0.6889  0.1135 -1.2356
   42SER      C 5062  12.451  11.200   7.325  0.1903 -0.0641  0.1408
   42SER      O 5063  12.564  11.235   7.359 -0.0103  0.7348  0.0145
   43GLN      N 5064  12.430  11.102   7.237  0.5834  0.6175 -0.7267
   43GLN      H 5065  12.339  11.087   7.196  0.9943  0.9722 -1.8071
   43GLN     CA 5066  12.544  11.040   7.172  0.5506 -0.2190 -0.0095
   43GLN     HA 5067  12.630  11.035   7.239  1.9474  3.0082 -1.3256
   43GLN     CB 5068  12.501  10.899   7.133  0.1626 -0.2216  0.4262
   43GLN    HB1 5069  12.403  10.903   7.085  0.7711 -0.0708 -0.8621
   43GLN    HB2 5070  12.574  10.856   7.063 -1.7317 -3.1418  0.0553
   43GLN     CG 5071  12.494  10.794   7.244 -0.0568 -0.0184  0.6058
   43GLN    HG1 5072  12.416  10.818   7.316 -1.0501  0.1581 -0.4891
   43GLN    HG2 5073  12.588  10.800   7.298  0.4242  0.4607 -0.2558
   43GLN     CD 5074  12.470  10.650   7.202  0.1131  0.2694 -0.5277
   43GLN    OE1 5075  12.558  10.563   7.195 -0.1613 -0.0547 -0.0584
   43GLN    NE2 5076  12.349  10.609   7.165  0.0120  0.6609 -0.6230
   43GLN   HE21 5077  12.348  10.516   7.126 -0.9132  0.9686 -1.3975
   43GLN   HE22 5078  12.272  10.674   7.155 -1.6698 -0.5533  2.9640
   43GLN      C 5079  12.593  11.127   7.057 -0.3596  0.4978  0.1348
   43GLN      O 5080  12.514  11.176   6.975  0.0443  0.3575 -0.3413
   44SER      N 5081  12.723  11.155   7.045 -0.3541  0.4448  0.0671
   44SER      H 5082  12.778  11.119   7.122 -1.0649 -0.3671  0.2092
   44SER     CA 5083  12.791  11.240   6.950 -0.2302  0.1102 -0.1465
   44SER     HA 5084  12.724  11.323   6.930  0.6640  0.6564 -0.9541
   44SER     CB 5085  12.916  11.296   7.018 -0.7446  0.2248  0.7248
   44SER    HB1 5086  12.978  11.356   6.951 -4.4296  0.2324 -3.1069
   44SER    HB2 5087  12.893  11.366   7.098  1.8169  2.6854 -0.5123
   44SER     OG 5088  12.996  11.198   7.079  0.4638  0.4033 -0.5197
   44SER     HG 5089  12.953  11.165   7.158  0.0845  1.4433 -0.2744
   44SER      C 5090  12.828  11.179   6.816 -0.1285 -0.2963  0.0664
   44SER      O 5091  12.870  11.063   6.815 -0.1191 -0.2925 -0.7991
   45THR      N 5092  12.797  11.252   6.709 -0.3569 -0.4265  0.0440
   45THR      H 5093  12.768  11.345   6.734  3.0446  0.5597  0.7233
   45THR     CA 5094  12.826  11.206   6.574 -0.2545  0.0736 -0.1057
   45THR     HA 5095  12.766  11.117   6.556  0.0213  0.2439 -2.0878
   45THR     CB 5096  12.790  11.315   6.474  0.1689  0.1055 -0.2249
   45THR     HB 5097  12.810  11.277   6.373 -1.5519 -0.7297 -0.2888
   45THR    CG2 5098  12.641  11.347   6.467  0.1577  0.1683  0.3117
   45THR   HG21 5099  12.603  11.393   6.558 -0.0845  1.0938 -0.2539
   45THR   HG22 5100  12.634  11.422   6.389  1.5377 -0.5928 -0.5941
   45THR   HG23 5101  12.578  11.259   6.450  1.8458 -0.9293 -0.6208
   45THR    OG1 5102  12.862  11.435   6.485  0.4200 -0.0820  0.1805
   45THR    HG1 5103  12.795  11.503   6.473  0.1182  0.0338  2.1563
   45THR      C 5104  12.970  11.166   6.543 -0.2370  0.1221 -0.0828
   45THR      O 5105  13.061  11.190   6.622  0.0658  0.1759 -0.4444
   46ASP      N 5106  13.003  11.094   6.435 -0.2328 -0.3516  0.2297
   46ASP      H 5107  12.930  11.069   6.370  0.3129  3.6707 -2.3201
   46ASP     CA 5108  13.137  11.073   6.386 -0.0164 -0.1743  0.7352
   46ASP     HA 5109  13.207  11.068   6.470 -0.8196 -2.1671  1.3342
   46ASP     CB 5110  13.143  10.941   6.310  0.0152  0.0839  0.2901
   46ASP    HB1 5111  13.107  10.857   6.370  0.5284  1.0364  2.0022
   46ASP    HB2 5112  13.070  10.936   6.229 -0.6923  0.6800  0.8737
   46ASP     CG 5113   0.071  10.900   6.253 -0.3531 -0.1800 -0.4063
   46ASP    OD1 5114   0.125  10.963   6.160 -0.0120 -0.0130 -0.0970
   46ASP    OD2 5115   0.129  10.802   6.304 -0.2942  0.3218  0.5069
   46ASP      C 5116  13.180  11.196   6.308  0.2853 -0.7419 -0.0054
   46ASP      O 5117  13.110  11.233   6.214  0.4470  0.0183  0.1675
   47THR      N 5118   0.095  11.244   6.333  0.0611  0.3002 -0.8427
   47THR      H 5119   0.142  11.210   6.415 -1.4669 -0.0950 -0.0999
   47THR     CA 5120   0.153  11.363   6.272 -0.3135  0.6038 -0.6150
   47THR     HA 5121   0.092  11.397   6.189  0.6215  2.6629 -0.5253
   47THR     CB 5122   0.170  11.470   6.379  0.5512 -0.2455  0.1236
   47THR     HB 5123   0.219  11.558   6.338 -0.5688 -0.4779 -1.8195
   47THR    CG2 5124   0.038  11.519   6.440  0.4699  0.3006 -0.4845
   47THR   HG21 5125  13.190  11.585   6.373 -0.2872  0.3868  0.2023
   47THR   HG22 5126  13.184  11.440   6.483 -0.9184  2.0164  0.8451
   47THR   HG23 5127   0.069  11.583   6.522 -1.2109 -0.5908  0.8981
   47THR    OG1 5128   0.247  11.418   6.485  0.0772 -0.0217  0.5902
   47THR    HG1 5129   0.342  11.426   6.473  0.3798  2.0243  3.5009
   47THR      C 5130   0.284  11.336   6.200 -0.4220 -0.0728 -0.5682
   47THR      O 5131   0.340  11.436   6.155 -0.4785  0.1928 -0.0519
   48SER      N 5132   0.331  11.214   6.171 -0.4111 -0.1040 -0.4167
   48SER      H 5133   0.276  11.134   6.198 -0.0085 -0.8422 -1.7057
   48SER     CA 5134   0.460  11.190   6.109 -0.1822  0.1963 -0.0634
   48SER     HA 5135   0.535  11.246   6.165  2.8049 -3.2122 -0.3104
   48SER     CB 5136   0.494  11.042   6.122 -0.0096  0.2473  0.0583
   48SER    HB1 5137   0.403  10.984   6.105 -0.4341  0.8496  0.2427
   48SER    HB2 5138   0.582  11.016   6.063  1.5830 -0.5918  2.6188
   48SER     OG 5139   0.539  11.028   6.255  0.3119  0.3538 -0.0372
   48SER     HG 5140   0.630  10.999   6.250 -0.2993 -1.6892 -0.6159
   48SER      C 5141   0.456  11.229   5.962  0.0209 -0.4590 -0.2439
   48SER      O 5142   0.347  11.236   5.907 -0.0112 -0.3459 -0.1661
   49GLY      N 5143   0.569  11.279   5.911 -0.1537  0.1531 -0.0442
   49GLY      H 5144   0.657  11.258   5.956  0.4929  1.2594 -0.7571
   49GLY     CA 5145   0.574  11.342   5.780  0.3992 -0.0407 -0.1215
   49GLY    HA1 5146   0.506  11.286   5.715  0.5695 -2.0299  1.3093
   49GLY    HA2 5147   0.673  11.322   5.741  0.7897  0.1615  0.7298
   49GLY      C 5148   0.546  11.491   5.771  0.3840 -0.0100  0.3913
   49GLY      O 5149   0.569  11.552   5.667 -0.2941  0.0414  0.2683
   50TYR      N 5150   0.493  11.551   5.878  0.0637  0.0735  0.1905
   50TYR      H 5151   0.459  11.489   5.950  0.8205  0.7541  1.1621
   50TYR     CA 5152   0.453  11.688   5.899 -0.0220  0.0438  0.2176
   50TYR     HA 5153   0.471  11.753   5.813  2.3457 -1.3249 -0.4141
   50TYR     CB 5154   0.304  11.686   5.931 -0.0586  0.7780  0.1289
   50TYR    HB1 5155   0.263  11.787   5.931 -0.0273  0.8128 -1.1926
   50TYR    HB2 5156   0.285  11.641   6.029 -0.7064  0.7419 -0.0095
   50TYR     CG 5157   0.224  11.605   5.832  0.5363  0.1673  0.1433
   50TYR    CD1 5158   0.238  11.626   5.694  0.5051 -0.2344  0.0755
   50TYR    HD1 5159   0.312  11.691   5.650  0.9334 -0.4045  0.5440
   50TYR    CE1 5160   0.144  11.565   5.611  0.5313  0.2594 -0.3242
   50TYR    HE1 5161   0.139  11.582   5.504 -1.8711  0.7700 -0.1819
   50TYR     CZ 5162   0.045  11.478   5.661  0.3850  0.0470 -0.9735
   50TYR     OH 5163  13.148  11.432   5.585 -0.5614  0.1689  0.2293
   50TYR     HH 5164  13.081  11.389   5.639 -0.7086  2.0210  1.6256
   50TYR    CE2 5165   0.038  11.449   5.798  0.1008  0.6373 -0.8626
   50TYR    HE2 5166  13.182  11.375   5.846  0.3362 -0.5532 -2.3407
   50TYR    CD2 5167   0.126  11.518   5.882  0.1331  0.2159 -0.5454
   50TYR    HD2 5168   0.112  11.508   5.989  3.5752  0.2711  0.0429
   50TYR      C 5169   0.528  11.752   6.015  1.0326 -0.5377 -0.1320
   50TYR      O 5170   0.565  11.693   6.116 -0.0332  0.0001  0.5924
   51GLY      N 5171   0.551  11.883   6.003  0.1177 -0.3847 -0.3041
   51GLY      H 5172   0.533  11.927   5.913  2.8931  0.2355 -0.6442
   51GLY     CA 5173   0.617  11.962   6.104 -0.4577 -0.3576  0.0540
   51GLY    HA1 5174   0.691  11.903   6.159  0.9263  0.4427 -0.8794
   51GLY    HA2 5175   0.676  12.038   6.052 -2.4901  1.3459  0.1223
   51GLY      C 5176   0.521  12.018   6.208  0.1455  0.0041  0.4227
   51GLY      O 5177   0.402  12.035   6.183  0.1267 -0.4201  0.2161
   52GLN      N 5178   0.572  12.057   6.326  0.3610  0.7785  0.0747
   52GLN      H 5179   0.672  12.044   6.329  0.0757 -2.3978 -0.6584
   52GLN     CA 5180   0.503  12.132   6.429  0.0255  0.0607  0.3749
   52GLN     HA 5181   0.429  12.066   6.476  2.4135 -2.4959  0.8252
   52GLN     CB 5182   0.602  12.168   6.540  0.0378  0.1994  0.3187
   52GLN    HB1 5183   0.701  12.184   6.497  0.8493 -0.5494  1.8164
   52GLN    HB2 5184   0.608  12.078   6.601 -0.6186  0.1022  0.2452
   52GLN     CG 5185   0.577  12.286   6.634 -0.4280  0.7098 -0.4365
   52GLN    HG1 5186   0.478  12.274   6.677 -0.2556 -0.4862 -0.3368
   52GLN    HG2 5187   0.577  12.382   6.583 -3.4955  0.1416 -1.7689
   52GLN     CD 5188   0.675  12.289   6.750 -0.4634 -0.2580 -0.3696
   52GLN    OE1 5189   0.762  12.207   6.779 -0.3934 -0.2213 -0.4706
   52GLN    NE2 5190   0.645  12.393   6.828 -0.2581  0.2016 -0.8962
   52GLN   HE21 5191   0.577  12.464   6.806  1.4781  1.3164 -3.0928
   52GLN   HE22 5192   0.685  12.389   6.921  0.5503 -3.3169 -1.2364
   52GLN      C 5193   0.431  12.254   6.374 -0.2689 -0.2341  0.1042
   52GLN      O 5194   0.493  12.329   6.299 -0.0580  0.0116  0.5216
   53SER      N 5195   0.301  12.269   6.402 -0.1603  0.3195  0.3210
   53SER      H 5196   0.253  12.193   6.449  1.8386 -0.5301  1.1006
   53SER     CA 5197   0.213  12.379   6.369  0.1398  0.5316  0.2213
   53SER     HA 5198   0.171  12.368   6.269  0.5204  0.1392  0.1015
   53SER     CB 5199   0.086  12.381   6.455 -0.2517  0.3266 -0.3484
   53SER    HB1 5200   0.045  12.482   6.444  2.4429  1.5717 -0.0746
   53SER    HB2 5201   0.112  12.355   6.557  2.6003  0.5317 -0.9396
   53SER     OG 5202  13.201  12.283   6.413 -0.0133 -0.0182 -0.0624
   53SER     HG 5203   0.023  12.201   6.453 -0.2855  0.4671  1.1735
   53SER      C 5204   0.273  12.517   6.391  0.3736  0.4657 -0.0025
   53SER      O 5205   0.332  12.534   6.497  0.3540 -0.2207  0.1229
   54SER      N 5206   0.259  12.614   6.300 -0.5394  0.3472  0.0039
   54SER      H 5207   0.210  12.610   6.212  1.3897  1.4082 -1.1768
   54SER     CA 5208   0.319  12.742   6.329 -0.4881  0.4058 -0.3567
   54SER     HA 5209   0.409  12.733   6.390 -0.8417 -0.5015  0.0343
   54SER     CB 5210   0.353  12.814   6.198  0.3119  0.4634 -0.1213
   54SER    HB1 5211   0.263  12.806   6.138 -0.6250 -0.1075  1.3021
   54SER    HB2 5212   0.393  12.915   6.207  0.3439  0.4869 -0.5511
   54SER     OG 5213   0.459  12.741   6.140 -0.2124 -0.4129  0.0089
   54SER     HG 5214   0.540  12.789   6.156  1.8312 -3.3337 -0.7733
   54SER      C 5215   0.221  12.828   6.408 -0.1231  0.2335  0.2928
   54SER      O 5216   0.175  12.935   6.368 -0.0638  0.3322  0.4924
   55TYR      N 5217   0.177  12.778   6.524  0.0607 -0.1988  0.1779
   55TYR      H 5218   0.218  12.694   6.562 -0.7379  0.3321  2.3237
   55TYR     CA 5219   0.076  12.835   6.609  0.1310  0.0512  0.0957
   55TYR     HA 5220   0.075  12.944   6.603  0.5329  0.0478 -0.0407
   55TYR     CB 5221  13.143  12.778   6.584 -0.0167  0.4406  0.0181
   55TYR    HB1 5222  13.158  12.670   6.576 -0.5932  0.0890  2.7130
   55TYR    HB2 5223  13.088  12.778   6.678 -1.2800 -0.5169 -0.6914
   55TYR     CG 5224  13.058  12.835   6.473 -0.2890 -0.3263 -0.1744
   55TYR    CD1 5225  13.068  12.782   6.344  0.1312  0.4922 -0.4825
   55TYR    HD1 5226  13.148  12.715   6.315  0.9024  1.0705  0.2514
   55TYR    CE1 5227  12.975  12.813   6.244 -0.5514  0.2881  0.0867
   55TYR    HE1 5228  12.982  12.762   6.149 -1.8552 -1.5710  0.9159
   55TYR     CZ 5229  12.872  12.904   6.277 -0.8492 -0.1188  0.2860
   55TYR     OH 5230  12.778  12.920   6.180 -0.6435 -0.1968  0.0714
   55TYR     HH 5231  12.713  12.980   6.216 -1.7899 -1.9253  0.9890
   55TYR    CE2 5232  12.857  12.957   6.407 -0.1318  0.0057  0.3230
   55TYR    HE2 5233  12.768  13.015   6.427 -0.6002 -0.4492 -0.3867
   55TYR    CD2 5234  12.949  12.917   6.505 -0.0350 -0.1232  0.1809
   55TYR    HD2 5235  12.938  12.955   6.605 -1.7218  0.4220 -0.1811
   55TYR      C 5236   0.110  12.827   6.757 -0.1065 -0.2329  0.1343
   55TYR      O 5237   0.154  12.723   6.806 -0.3195 -0.2080  0.3824
   56SER      N 5238   0.088  12.932   6.837  0.5045 -0.3279  0.4328
   56SER      H 5239   0.057  13.020   6.800 -1.0271 -0.0500  2.2655
   56SER     CA 5240   0.125  12.936   6.977  0.0903 -0.4247  0.5474
   56SER     HA 5241   0.219  12.880   6.982 -0.6814 -1.6466  3.9152
   56SER     CB 5242   0.145  13.077   7.031 -0.1138 -0.0761 -0.2724
   56SER    HB1 5243   0.165  13.074   7.138 -0.3302 -1.0176 -0.2527
   56SER    HB2 5244   0.061  13.146   7.022  0.0999  0.1362 -0.6445
   56SER     OG 5245   0.259  13.134   6.971 -0.1649 -0.0641 -0.3571
   56SER     HG 5246   0.335  13.080   6.993  0.7242  1.8739  1.6796
   56SER      C 5247   0.027  12.857   7.061 -0.2343 -0.6880 -0.0734
   56SER      O 5248  13.122  12.828   7.018 -0.4686  0.0397  0.0297
   57SER      N 5249   0.072  12.809   7.178  0.2422 -0.6224 -0.2311
   57SER      H 5250   0.171  12.814   7.198  0.0719 -0.3476  0.5525
   57SER     CA 5251  13.199  12.726   7.265 -0.5991  0.0741 -0.3267
   57SER     HA 5252  13.102  12.715   7.218 -0.0305 -1.2084 -1.2319
   57SER     CB 5253   0.056  12.588   7.271  0.0634  0.3716 -0.4859
   57SER    HB1 5254   0.003  12.520   7.338  1.4547  0.1653  0.4548
   57SER    HB2 5255   0.151  12.592   7.325  0.3133 -0.3361 -0.8485
   57SER     OG 5256   0.083  12.528   7.146 -0.0956  0.2314 -0.4537
   57SER     HG 5257   0.122  12.442   7.162 -0.5069 -0.0753 -1.0747
   57SER      C 5258  13.178  12.787   7.403  0.0681  0.3107 -0.3250
   57SER      O 5259   0.044  12.878   7.442  0.2951  0.0274 -0.0856
   58TYR      N 5260  13.072  12.756   7.479 -0.0743  0.4269 -0.4728
   58TYR      H 5261  13.015  12.677   7.453 -0.3563  0.1734  0.8222
   58TYR     CA 5262  13.032  12.830   7.597  0.3405 -0.0677 -0.0105
   58TYR     HA 5263  13.117  12.888   7.635 -1.7494  2.2635  1.4642
   58TYR     CB 5264  12.926  12.934   7.561  0.1574 -0.2463  0.0162
   58TYR    HB1 5265  12.838  12.882   7.523 -1.6962  0.6958  2.6550
   58TYR    HB2 5266  12.904  12.981   7.657 -0.5990  1.5100 -0.9665
   58TYR     CG 5267  12.962  13.042   7.463  0.0218 -0.0677  0.1612
   58TYR    CD1 5268  13.028  13.159   7.503  0.6020 -0.3701  0.1060
   58TYR    HD1 5269  13.038  13.178   7.609  1.0995 -1.7073  0.3107
   58TYR    CE1 5270  13.072   0.046   7.409  0.1399  0.2286  0.4789
   58TYR    HE1 5271  13.118   0.138   7.443  2.3413  0.2689 -2.2284
   58TYR     CZ 5272  13.068   0.009   7.273  0.7345 -0.0562  0.5379
   58TYR     OH 5273  13.096   0.107   7.182 -0.2164 -0.3264 -0.0544
   58TYR     HH 5274  13.135   0.182   7.228 -1.2771 -0.9433  1.9574
   58TYR    CE2 5275  13.008  13.095   7.234 -0.1285  0.4286  0.3582
   58TYR    HE2 5276  13.001  13.063   7.131  2.0695  1.1455 -0.0666
   58TYR    CD2 5277  12.956  13.005   7.328 -0.1628  0.1783  0.1020
   58TYR    HD2 5278  12.930  12.904   7.303  1.8928 -0.4465  0.3164
   58TYR      C 5279  12.987  12.735   7.706  0.7889 -0.4522 -0.1555
   58TYR      O 5280  12.892  12.659   7.692 -0.0673  0.6406 -0.4148
   59GLY      N 5281  13.037  12.759   7.828  0.4031 -0.6787  0.0489
   59GLY      H 5282  13.118  12.819   7.831 -0.9217  1.1492  2.0901
   59GLY     CA 5283  13.000  12.711   7.959 -0.3295 -0.0875  0.0686
   59GLY    HA1 5284  12.928  12.629   7.948  0.2326 -0.9348  2.1895
   59GLY    HA2 5285  12.948  12.791   8.012  0.9323  0.0954  1.0894
   59GLY      C 5286  13.123  12.671   8.038  0.2000 -0.2056 -0.8033
   59GLY      O 5287   0.024  12.722   8.008  0.1074  0.4261 -0.1212
   60GLN      N 5288  13.111  12.578   8.134  0.3871  0.4674 -0.1123
   60GLN      H 5289  13.024  12.529   8.147  1.1078 -0.8298 -0.0793
   60GLN     CA 5290   0.015  12.527   8.212 -0.3288  0.2314  0.7536
   60GLN     HA 5291   0.103  12.564   8.160 -0.9448  0.6147 -0.0364
   60GLN     CB 5292   0.016  12.597   8.348  0.3903 -0.0450  0.8944
   60GLN    HB1 5293  13.124  12.632   8.376  1.1345  2.7636  0.3364
   60GLN    HB2 5294   0.062  12.541   8.430 -0.9560 -0.3098  1.4903
   60GLN     CG 5295   0.096  12.726   8.337 -0.2724  0.3076  0.0632
   60GLN    HG1 5296   0.076  12.775   8.242 -0.4174  0.7881  0.3362
   60GLN    HG2 5297   0.204  12.711   8.344 -0.1158  1.9359  2.1906
   60GLN     CD 5298   0.073  12.828   8.447 -0.4526  0.4152 -0.0737
   60GLN    OE1 5299   0.004  12.929   8.436 -0.4406  0.4780  0.3908
   60GLN    NE2 5300   0.113  12.787   8.568  0.1129 -0.0231 -0.4075
   60GLN   HE21 5301   0.184  12.715   8.570  0.0845 -0.0424  1.4491
   60GLN   HE22 5302   0.098  12.847   8.648 -0.5478 -0.9217  0.1596
   60GLN      C 5303   0.004  12.376   8.230  0.0871  0.1092  0.0316
   60GLN      O 5304  13.104  12.316   8.216  0.1492  0.0533 -0.2178
   61SER      N 5305   0.120  12.314   8.253 -0.3210 -0.6142  0.1582
   61SER      H 5306   0.204  12.369   8.261  0.3854 -1.6903  0.2984
   61SER     CA 5307   0.137  12.170   8.253 -0.1487 -0.5932 -0.0578
   61SER     HA 5308   0.246  12.159   8.259  0.0492  0.8204 -0.7202
   61SER     CB 5309   0.074  12.116   8.381 -0.1787  0.0431  0.2000
   61SER    HB1 5310  13.174  12.137   8.387  0.1591  2.0631 -0.2232
   61SER    HB2 5311   0.090  12.009   8.391  1.0460 -0.0409 -2.0655
   61SER     OG 5312   0.140  12.171   8.493  0.3666  0.4042 -0.2893
   61SER     HG 5313   0.077  12.236   8.525  0.2116  0.5135 -0.8046
   61SER      C 5314   0.100  12.090   8.129 -0.2119 -0.3518 -0.1932
   61SER      O 5315   0.050  11.978   8.127 -0.3480 -0.2953  0.0657
   62GLN      N 5316   0.113  12.159   8.015 -0.3029 -0.2731 -0.1572
   62GLN      H 5317   0.153  12.251   8.014 -0.8781 -0.0041  0.4986
   62GLN     CA 5318   0.080  12.103   7.885 -0.4496  0.0009 -0.2371
   62GLN     HA 5319  13.187  12.059   7.893 -1.2684  1.8066 -0.0553
   62GLN     CB 5320   0.077  12.212   7.778  0.1255  0.0054 -0.2492
   62GLN    HB1 5321   0.176  12.258   7.777 -0.1321  0.6057  0.5460
   62GLN    HB2 5322   0.060  12.168   7.680  2.5868  2.4448 -1.9048
   62GLN     CG 5323  13.189  12.321   7.827 -0.0679 -0.2001 -0.1600
   62GLN    HG1 5324   0.038  12.394   7.885 -1.7603 -0.4919  1.9210
   62GLN    HG2 5325  13.115  12.273   7.890  2.9735 -3.0915  1.5150
   62GLN     CD 5326  13.139  12.402   7.708  0.3354  0.3715  0.0577
   62GLN    OE1 5327   0.005  12.478   7.644 -0.2332  0.7683 -0.1227
   62GLN    NE2 5328  13.010  12.387   7.679  0.4263 -0.1936 -0.0618
   62GLN   HE21 5329  12.953  12.323   7.733  1.0562  0.3877  1.3294
   62GLN   HE22 5330  12.969  12.463   7.627  0.0363  0.8534  1.6968
   62GLN      C 5331   0.186  11.997   7.860 -0.1892  0.0682  0.5593
   62GLN      O 5332   0.304  12.021   7.886  0.1145 -0.6529 -0.1375
   63ASN      N 5333   0.148  11.881   7.807  0.1565 -0.0586  0.5843
   63ASN      H 5334   0.048  11.867   7.805  0.2299 -0.6812  0.9505
   63ASN     CA 5335   0.230  11.787   7.733 -0.0235 -0.0917  0.4238
   63ASN     HA 5336   0.323  11.785   7.790  0.4533  1.4490 -0.2525
   63ASN     CB 5337   0.171  11.646   7.736 -0.2519  0.0036  0.4359
   63ASN    HB1 5338   0.091  11.645   7.662 -0.4438 -1.1479  0.6484
   63ASN    HB2 5339   0.137  11.627   7.838  0.9494 -1.0139  0.6614
   63ASN     CG 5340   0.268  11.536   7.696  0.3438  0.7480 -0.1977
   63ASN    OD1 5341   0.250  11.481   7.587 -0.0625  0.4667  0.0104
   63ASN    ND2 5342   0.377  11.514   7.770  0.3617  0.4159 -0.3234
   63ASN   HD21 5343   0.441  11.444   7.734  1.0386  0.6579  0.3840
   63ASN   HD22 5344   0.402  11.569   7.850  0.5098 -1.4892  1.0154
   63ASN      C 5345   0.277  11.832   7.596 -0.4668 -0.0122  0.2957
   63ASN      O 5346   0.219  11.926   7.541 -0.0879  0.1681  0.1924
   64THR      N 5347   0.383  11.771   7.541 -0.3456  0.4662 -0.0103
   64THR      H 5348   0.425  11.692   7.587  1.8743  1.2002 -0.6432
   64THR     CA 5349   0.444  11.790   7.411  0.7714  0.0929  0.4469
   64THR     HA 5350   0.370  11.824   7.337 -0.8705 -0.7883  1.6151
   64THR     CB 5351   0.549  11.900   7.419  0.5970  0.2828  0.1823
   64THR     HB 5352   0.610  11.879   7.331 -0.9489 -0.0656 -0.8288
   64THR    CG2 5353   0.489  12.040   7.406 -0.1897 -0.0868 -0.1983
   64THR   HG21 5354   0.420  12.035   7.322  0.1657  0.8654 -0.5522
   64THR   HG22 5355   0.563  12.118   7.388 -0.2122  0.1995  0.8697
   64THR   HG23 5356   0.436  12.057   7.500  0.6874 -0.7356  0.4402
   64THR    OG1 5357   0.633  11.897   7.533  0.5432  0.3260  0.2232
   64THR    HG1 5358   0.708  11.953   7.512 -0.6596  1.9145 -0.0887
   64THR      C 5359   0.487  11.652   7.362  0.2466  0.0682  0.0395
   64THR      O 5360   0.526  11.568   7.443 -0.0734  0.0957  0.2265
   65GLY      N 5361   0.486  11.635   7.230  0.0481 -0.1758  0.0722
   65GLY      H 5362   0.424  11.693   7.176 -1.0957 -0.8512  0.6140
   65GLY     CA 5363   0.537  11.519   7.160 -0.2083  0.0270 -0.4516
   65GLY    HA1 5364   0.624  11.474   7.208  0.5863  2.5621  0.6307
   65GLY    HA2 5365   0.560  11.546   7.057 -1.8402 -0.8880 -1.1002
   65GLY      C 5366   0.435  11.406   7.153 -0.1414 -0.0468 -0.2410
   65GLY      O 5367   0.315  11.430   7.167 -0.0906 -0.1077  0.3182
   66TYR      N 5368   0.480  11.283   7.129  0.0886  0.0801 -0.4738
   66TYR      H 5369   0.579  11.271   7.113 -0.5609 -2.8810 -3.1178
   66TYR     CA 5370   0.399  11.163   7.118  0.0280  0.0640  0.1293
   66TYR     HA 5371   0.299  11.189   7.152 -0.4591 -2.2614  0.6577
   66TYR     CB 5372   0.391  11.132   6.969  0.2396  0.5105  0.0226
   66TYR    HB1 5373   0.401  11.228   6.918 -0.4218  0.9557  0.6999
   66TYR    HB2 5374   0.467  11.069   6.923 -0.7749 -0.2869 -0.6028
   66TYR     CG 5375   0.260  11.069   6.928  0.3533 -0.2109  0.7307
   66TYR    CD1 5376   0.244  10.934   6.894 -0.1406 -0.1110  0.5555
   66TYR    HD1 5377   0.327  10.866   6.906  1.5375  1.8932  0.9650
   66TYR    CE1 5378   0.117  10.881   6.867 -0.0730 -0.1726  0.3614
   66TYR    HE1 5379   0.110  10.774   6.849 -0.3744 -0.2056  0.6709
   66TYR     CZ 5380   0.005  10.965   6.857  0.1272  0.0911  0.3161
   66TYR     OH 5381  13.091  10.910   6.824  0.3108 -0.2160  0.1490
   66TYR     HH 5382  13.024  10.979   6.821  0.1628 -0.2836  1.4519
   66TYR    CE2 5383   0.021  11.103   6.877  0.0618  0.0428  0.7035
   66TYR    HE2 5384  13.150  11.178   6.867 -1.3495 -1.5765 -1.5454
   66TYR    CD2 5385   0.144  11.148   6.926  0.4646 -0.0576 -0.2062
   66TYR    HD2 5386   0.147  11.250   6.961 -0.6236 -0.6394  1.7227
   66TYR      C 5387   0.441  11.042   7.201 -0.0877 -0.2515 -0.2713
   66TYR      O 5388   0.555  11.024   7.243 -0.2631  0.1663  0.4055
   67GLY      N 5389   0.335  10.962   7.214 -0.2802 -0.0119 -0.3566
   67GLY      H 5390   0.253  10.979   7.158 -1.5660 -0.9305  1.1794
   67GLY     CA 5391   0.337  10.834   7.281 -0.1670 -0.0360 -0.4052
   67GLY    HA1 5392   0.236  10.797   7.262 -0.2833  0.0519  0.0178
   67GLY    HA2 5393   0.357  10.847   7.387  1.8861  1.9506 -0.9573
   67GLY      C 5394   0.427  10.731   7.215  0.2190 -0.1454  0.2813
   67GLY      O 5395   0.474  10.752   7.104  0.0315  0.1132  0.2493
   68THR      N 5396   0.459  10.616   7.275  0.9894 -0.0179  0.1288
   68THR      H 5397   0.423  10.612   7.370 -0.9735 -0.7897 -0.5868
   68THR     CA 5398   0.565  10.523   7.244  0.7032 -0.2011 -0.3114
   68THR     HA 5399   0.599  10.547   7.143 -0.6401  1.3087 -0.4408
   68THR     CB 5400   0.683  10.542   7.339  0.6052 -0.4694 -0.1380
   68THR     HB 5401   0.760  10.465   7.345 -0.4400 -1.4445  2.0327
   68THR    CG2 5402   0.751  10.669   7.289 -0.2071  0.0914  0.1677
   68THR   HG21 5403   0.812  10.650   7.201 -1.6868  0.4226 -0.9674
   68THR   HG22 5404   0.828  10.688   7.363 -0.3726  1.4011  0.0178
   68THR   HG23 5405   0.692  10.760   7.295 -1.0803 -0.4198 -0.3661
   68THR    OG1 5406   0.641  10.572   7.470  0.0250 -0.2211 -0.3796
   68THR    HG1 5407   0.598  10.493   7.502  0.7235  0.0803  1.4584
   68THR      C 5408   0.524  10.377   7.240  0.1158 -0.0697  0.5726
   68THR      O 5409   0.605  10.296   7.195 -0.3925 -0.3395  0.1213
   69GLN      N 5410   0.400  10.336   7.268  0.0402 -0.4549 -0.2845
   69GLN      H 5411   0.340  10.413   7.293  1.1146  0.5884 -0.7978
   69GLN     CA 5412   0.343  10.203   7.259  0.2580 -0.5550 -0.1987
   69GLN     HA 5413   0.415  10.141   7.312  1.4583  0.4656 -0.5706
   69GLN     CB 5414   0.207  10.201   7.329  0.6022 -0.3222  0.4876
   69GLN    HB1 5415   0.141  10.270   7.276 -0.1384 -0.2563  1.4654
   69GLN    HB2 5416   0.218  10.255   7.423 -0.8848 -0.6027  0.8499
   69GLN     CG 5417   0.130  10.073   7.362  0.2133 -0.1188  0.3736
   69GLN    HG1 5418   0.096  10.018   7.275 -3.8301  0.1991  1.5433
   69GLN    HG2 5419   0.192  10.000   7.414 -0.8433 -1.0590  0.3322
   69GLN     CD 5420   0.002  10.093   7.442 -0.0843 -0.1369 -0.0954
   69GLN    OE1 5421  13.200  10.057   7.560  0.0057  0.3625  0.0629
   69GLN    NE2 5422  13.098  10.134   7.380  0.2132  0.3771 -0.2961
   69GLN   HE21 5423  13.101  10.147   7.280  1.1431 -1.1202 -0.4933
   69GLN   HE22 5424  13.012  10.118   7.430  0.5931 -1.4009 -0.1365
   69GLN      C 5425   0.322  10.150   7.118  0.2648  0.1387 -0.4666
   69GLN      O 5426   0.299  10.233   7.031 -0.6686  0.3939  0.0169
   70SER      N 5427   0.352  10.021   7.097  0.2788  0.1150 -0.2935
   70SER      H 5428   0.376   9.963   7.176  1.2484  1.4699  0.4689
   70SER     CA 5429   0.365   9.957   6.968  0.1950  0.4327 -0.4619
   70SER     HA 5430   0.403  10.026   6.894  0.4602  1.3578  0.5087
   70SER     CB 5431   0.474   9.850   6.978 -0.0719  0.2070  0.1391
   70SER    HB1 5432   0.460   9.793   7.070  0.4360 -2.7057 -1.4850
   70SER    HB2 5433   0.472   9.792   6.886 -1.7084  1.8866 -0.9697
   70SER     OG 5434   0.602   9.907   6.991 -0.0379  0.1907 -0.1250
   70SER     HG 5435   0.617   9.941   7.079 -0.5852  1.0410 -0.3511
   70SER      C 5436   0.237   9.903   6.904  0.2906 -0.2460 -0.0977
   70SER      O 5437   0.137   9.877   6.970  0.0441 -0.4608 -0.5508
   71THR      N 5438   0.232   9.889   6.771  0.2699  0.7892 -0.2160
   71THR      H 5439   0.312   9.911   6.713  0.4282  0.6981 -0.0344
   71THR     CA 5440   0.111   9.856   6.699  0.4080 -0.3322  0.0460
   71THR     HA 5441   0.029   9.885   6.764  1.4469  2.2256  0.3415
   71THR     CB 5442   0.090   9.932   6.568  0.4061  0.3267  0.4252
   71THR     HB 5443  13.204   9.893   6.527  0.7738 -0.7979  0.6397
   71THR    CG2 5444   0.050  10.077   6.595  0.7659  0.4297  0.4138
   71THR   HG21 5445   0.002  10.126   6.511 -1.5263 -1.8356  0.2606
   71THR   HG22 5446  13.171  10.074   6.663 -0.1751  3.7934 -0.4621
   71THR   HG23 5447   0.135  10.138   6.624  0.7405  1.3383 -1.3191
   71THR    OG1 5448   0.204   9.945   6.486  0.0267  0.5260 -0.0777
   71THR    HG1 5449   0.159   9.985   6.412 -1.6765  0.0221  0.6458
   71THR      C 5450   0.088   9.708   6.673  0.3485 -0.3249  0.0651
   71THR      O 5451  13.176   9.675   6.674  0.0818  0.5966 -0.0326
   72PRO      N 5452   0.184   9.615   6.668 -0.0052 -0.6656 -0.5223
   72PRO     CD 5453   0.165   9.491   6.741 -0.2852 -0.3539 -0.0576
   72PRO    HD1 5454   0.112   9.495   6.836 -2.3698 -3.4473 -0.9448
   72PRO    HD2 5455   0.116   9.414   6.681 -1.2587  0.3581 -0.2048
   72PRO     CG 5456   0.306   9.448   6.777 -0.0911  0.0534 -0.3208
   72PRO    HG1 5457   0.332   9.500   6.869  0.1090  1.5282 -1.1866
   72PRO    HG2 5458   0.326   9.340   6.781  2.1370  0.3613 -1.3996
   72PRO     CB 5459   0.391   9.498   6.660  0.4525  0.6204  0.3085
   72PRO    HB1 5460   0.377   9.426   6.579 -2.8407  2.0622 -0.5775
   72PRO    HB2 5461   0.496   9.500   6.688  0.7151  1.5953 -0.6663
   72PRO     CA 5462   0.323   9.631   6.630 -0.1130  0.1357 -0.5975
   72PRO     HA 5463   0.359   9.712   6.693 -2.8112 -0.9007  2.5859
   72PRO      C 5464   0.336   9.663   6.482 -0.1922 -0.0985 -0.6564
   72PRO      O 5465   0.425   9.742   6.449  0.2253 -0.1258  0.3627
   73GLN      N 5466   0.249   9.620   6.390 -0.4919 -0.2769 -0.2902
   73GLN      H 5467   0.169   9.568   6.424  0.9094 -0.9709  2.2131
   73GLN     CA 5468   0.223   9.667   6.255  0.0086  0.3234 -0.1844
   73GLN     HA 5469   0.309   9.728   6.229  2.4076 -2.5587  0.3886
   73GLN     CB 5470   0.229   9.548   6.160  0.2260 -0.3168  0.6193
   73GLN    HB1 5471   0.143   9.482   6.176  0.9517 -1.5785 -0.5157
   73GLN    HB2 5472   0.226   9.590   6.060 -1.3028  0.3861  0.9184
   73GLN     CG 5473   0.361   9.471   6.156  0.4071  0.0210 -0.0174
   73GLN    HG1 5474   0.440   9.534   6.115  0.3902 -0.0839 -0.2145
   73GLN    HG2 5475   0.390   9.445   6.258 -1.7894  0.8790  0.8931
   73GLN     CD 5476   0.340   9.341   6.081  0.5005 -0.2090  0.3529
   73GLN    OE1 5477   0.284   9.241   6.125 -0.2393  0.0423 -0.0018
   73GLN    NE2 5478   0.390   9.328   5.957  0.5130 -0.3401  0.3708
   73GLN   HE21 5479   0.338   9.257   5.908 -0.2033 -0.9728  1.9840
   73GLN   HE22 5480   0.433   9.406   5.908  0.6110 -1.0094 -0.6352
   73GLN      C 5481   0.089   9.736   6.237 -0.3074 -0.0832  0.5426
   73GLN      O 5482  13.197   9.701   6.302 -0.1512 -0.5868  0.5161
   74GLY      N 5483   0.079   9.833   6.146 -0.1388 -0.7083 -0.1519
   74GLY      H 5484   0.161   9.838   6.087  1.2339 -1.2057  1.6255
   74GLY     CA 5485  13.174   9.919   6.113  0.3491 -0.1197 -0.2903
   74GLY    HA1 5486  13.175   9.936   6.005  3.8749 -1.7877 -0.6662
   74GLY    HA2 5487  13.079   9.874   6.143  0.2912  0.0129 -0.2769
   74GLY      C 5488  13.174  10.049   6.193  0.3662 -0.1197 -0.2895
   74GLY      O 5489   0.048  10.067   6.283  0.4268  0.8131 -0.5175
   75TYR      N 5490  13.081  10.140   6.161  0.4395  0.0997  0.1199
   75TYR      H 5491  13.018  10.123   6.084 -2.4215  1.3487  2.0167
   75TYR     CA 5492  13.068  10.268   6.226  0.3180  0.2321 -0.1636
   75TYR     HA 5493  13.167  10.308   6.251 -0.0240  0.8444  0.2358
   75TYR     CB 5494  12.994  10.365   6.135 -0.1662 -0.0275 -0.0488
   75TYR    HB1 5495  12.933  10.428   6.201 -0.3916  0.0153 -0.2984
   75TYR    HB2 5496  12.914  10.316   6.079  1.2037 -0.7636 -1.4139
   75TYR     CG 5497  13.083  10.443   6.041  0.1765 -0.4028 -0.0380
   75TYR    CD1 5498  13.154  10.554   6.089 -0.3264 -0.1002  0.0225
   75TYR    HD1 5499  13.164  10.567   6.196 -2.0779  0.3636  0.1560
   75TYR    CE1 5500   0.028  10.630   6.003 -0.5108  0.2078  0.1229
   75TYR    HE1 5501   0.094  10.706   6.043 -0.9939  0.2184  0.9328
   75TYR     CZ 5502   0.028  10.605   5.865 -0.4978  0.1666  0.1310
   75TYR     OH 5503   0.118  10.667   5.783 -0.2050 -0.5929 -0.1377
   75TYR     HH 5504   0.093  10.661   5.691  2.7847 -1.4642 -1.0017
   75TYR    CE2 5505  13.154  10.500   5.816  0.3454 -0.4495  0.0314
   75TYR    HE2 5506  13.142  10.501   5.708 -0.3357 -1.0017  0.0963
   75TYR    CD2 5507  13.073  10.426   5.903 -0.0786 -0.0987 -0.0603
   75TYR    HD2 5508  12.995  10.366   5.860 -0.3136  0.5132 -0.4972
   75TYR      C 5509  12.998  10.246   6.359  0.6221 -0.0479 -0.0487
   75TYR      O 5510  12.926  10.148   6.381  1.1427 -0.2966  0.5944
   76GLY      N 5511  13.023  10.335   6.455  0.2642 -0.2532  0.2420
   76GLY      H 5512  13.064  10.423   6.427 -3.2720  0.9743 -1.6821
   76GLY     CA 5513  12.984  10.323   6.594  0.1049  0.2496  0.2446
   76GLY    HA1 5514  13.004  10.218   6.618  0.4166 -0.9429 -4.3460
   76GLY    HA2 5515  13.030  10.389   6.668 -1.2717 -0.2771  1.6316
   76GLY      C 5516  12.834  10.337   6.608  0.0786 -0.0692  0.3231
   76GLY      O 5517  12.755  10.314   6.516  0.0820  0.9240  0.0516
   77SER      N 5518  12.790  10.392   6.722  0.8991  0.2570  0.4840
   77SER      H 5519  12.856  10.403   6.797  2.0548  1.9843 -0.6916
   77SER     CA 5520  12.649  10.408   6.751  0.5935 -0.2278 -0.6708
   77SER     HA 5521  12.596  10.316   6.724  0.4235 -0.5814  0.7938
   77SER     CB 5522  12.632  10.421   6.902 -0.7616  0.2230 -0.8482
   77SER    HB1 5523  12.683  10.337   6.949  1.7252  2.4590  0.7541
   77SER    HB2 5524  12.527  10.429   6.931 -0.6183 -1.1102  0.1132
   77SER     OG 5525  12.699  10.532   6.958 -0.6165 -0.5711  0.6062
   77SER     HG 5526  12.662  10.552   7.044 -0.9294  1.3135  0.0732
   77SER      C 5527  12.575  10.515   6.673  0.2413  0.1567  0.1817
   77SER      O 5528  12.455  10.529   6.694  0.1458  0.5117 -0.5583
   78THR      N 5529  12.640  10.600   6.592  0.3089  0.3133  0.3989
   78THR      H 5530  12.738  10.579   6.587 -0.3218 -3.7268  0.9596
   78THR     CA 5531  12.585  10.728   6.552  0.0579  0.1546  0.2341
   78THR     HA 5532  12.476  10.730   6.561  0.0761 -0.6843  0.8298
   78THR     CB 5533  12.642  10.836   6.643 -0.8152  0.6978  0.1515
   78THR     HB 5534  12.628  10.940   6.613  1.3341  1.3759  1.2987
   78THR    CG2 5535  12.585  10.829   6.785 -0.0645 -0.4984  0.4051
   78THR   HG21 5536  12.618  10.908   6.853 -0.7226 -1.5174  1.9670
   78THR   HG22 5537  12.600  10.730   6.829  1.2092 -1.0062 -1.0601
   78THR   HG23 5538  12.478  10.846   6.787 -0.0868 -0.6258  0.2951
   78THR    OG1 5539  12.780  10.822   6.667 -0.7557  0.0395 -0.5324
   78THR    HG1 5540  12.817  10.905   6.699  2.8584 -1.3909 -0.5394
   78THR      C 5541  12.617  10.764   6.408  0.1264  0.0104  0.2134
   78THR      O 5542  12.703  10.702   6.347  0.7932  0.3427  0.8008
   79GLY      N 5543  12.536  10.857   6.357  0.0786 -0.5024 -0.6585
   79GLY      H 5544  12.464  10.900   6.413 -0.0617  0.3904 -1.5000
   79GLY     CA 5545  12.554  10.919   6.227  0.1395  0.6868 -0.0955
   79GLY    HA1 5546  12.458  10.959   6.194 -0.9333 -2.5611 -1.3095
   79GLY    HA2 5547  12.550  10.838   6.154 -1.6490  0.9868 -0.3658
   79GLY      C 5548  12.674  11.011   6.212  0.0350  0.8121 -0.1608
   79GLY      O 5549  12.728  11.044   6.317  0.2772 -0.1885  0.0339
   80GLY      N 5550  12.723  11.045   6.092  0.4820 -0.5142 -0.3638
   80GLY      H 5551  12.660  11.033   6.015  0.2029  0.0188 -0.2191
   80GLY     CA 5552  12.832  11.140   6.082 -0.2785  0.3354 -0.7047
   80GLY    HA1 5553  12.869  11.117   5.982  0.2136 -1.4046 -0.1663
   80GLY    HA2 5554  12.913  11.107   6.148 -0.1980  1.1782 -0.3698
   80GLY      C 5555  12.802  11.289   6.092  0.1612  0.3966 -0.2582
   80GLY      O 5556  12.688  11.332   6.104 -0.0236 -0.2823  0.5925
   81TYR      N 5557  12.902  11.376   6.082  0.3655  0.1229 -0.6367
   81TYR      H 5558  12.997  11.346   6.065  0.2667  0.3616 -1.6422
   81TYR     CA 5559  12.890  11.518   6.110  0.1988  0.0949 -0.5663
   81TYR     HA 5560  12.868  11.531   6.216 -0.4757  0.0892 -0.7019
   81TYR     CB 5561  13.028  11.579   6.091  0.4068 -0.3079 -0.3524
   81TYR    HB1 5562  13.069  11.551   5.994 -0.7434 -0.1892 -0.8872
   81TYR    HB2 5563  13.093  11.520   6.155  1.6055  0.6123 -0.6703
   81TYR     CG 5564  13.047  11.727   6.117 -0.5541 -0.2246 -0.1058
   81TYR    CD1 5565  13.017  11.782   6.242 -0.0689  0.2960 -0.2144
   81TYR    HD1 5566  12.989  11.717   6.324  0.2104 -1.6902 -1.6116
   81TYR    CE1 5567  13.030  11.920   6.261 -0.8516  0.3931 -0.3494
   81TYR    HE1 5568  13.014  11.961   6.359 -0.6958  0.5513 -0.3894
   81TYR     CZ 5569  13.079  12.003   6.157  0.4590 -0.0656 -0.1151
   81TYR     OH 5570  13.086  12.138   6.177  0.1644 -0.0121 -0.3535
   81TYR     HH 5571  13.070  12.168   6.266 -3.1843 -0.0496 -0.8259
   81TYR    CE2 5572  13.100  11.945   6.031  0.3629 -0.0230 -0.1501
   81TYR    HE2 5573  13.136  12.014   5.955 -0.4376 -0.8966 -1.3517
   81TYR    CD2 5574  13.093  11.806   6.011  0.0523 -0.0691  0.2710
   81TYR    HD2 5575  13.118  11.765   5.915  1.7230  2.6584 -0.6006
   81TYR      C 5576  12.781  11.587   6.028 -0.3031 -0.0196 -0.0043
   81TYR      O 5577  12.765  11.554   5.910  0.3372  0.4258 -0.2202
   82GLY      N 5578  12.709  11.678   6.093 -0.3385 -0.2393  0.2677
   82GLY      H 5579  12.727  11.678   6.192  1.7309  1.0817 -0.0406
   82GLY     CA 5580  12.626  11.781   6.034  0.1472 -0.0717 -0.1314
   82GLY    HA1 5581  12.560  11.730   5.964  2.4544 -1.8411 -1.1274
   82GLY    HA2 5582  12.572  11.817   6.122  0.8602  2.6664 -0.7118
   82GLY      C 5583  12.690  11.900   5.963  0.3733 -0.2425 -0.2158
   82GLY      O 5584  12.803  11.897   5.915  0.6476 -0.2864  0.4162
   83SER      N 5585  12.626  12.017   5.966  0.4517 -0.2092  0.2815
   83SER      H 5586  12.543  12.020   6.024 -0.0504 -0.1252 -0.4275
   83SER     CA 5587  12.680  12.148   5.935  0.7293 -0.3817  0.0332
   83SER     HA 5588  12.788  12.145   5.949  0.7001 -1.6101  0.0693
   83SER     CB 5589  12.649  12.183   5.790  0.2504  0.5350  0.3437
   83SER    HB1 5590  12.672  12.100   5.723  0.1217  0.6816  0.1179
   83SER    HB2 5591  12.698  12.274   5.755  0.8814 -0.7882 -2.5449
   83SER     OG 5592  12.510  12.206   5.782  0.1549 -0.0620  0.2407
   83SER     HG 5593  12.467  12.120   5.790 -1.7485  0.8848  0.5515
   83SER      C 5594  12.629  12.254   6.032 -0.4695 -1.0647  0.1696
   83SER      O 5595  12.515  12.249   6.077 -0.3539  0.0343  0.6003
   84SER      N 5596  12.713  12.351   6.069 -0.4368 -1.0902  0.1609
   84SER      H 5597  12.806  12.353   6.031 -0.1386 -0.1775  0.8931
   84SER     CA 5598  12.677  12.453   6.166  0.2382  0.0653 -0.7875
   84SER     HA 5599  12.659  12.401   6.259  1.2033 -0.2088 -0.7410
   84SER     CB 5600  12.799  12.544   6.180  0.0582  0.2228 -0.2127
   84SER    HB1 5601  12.825  12.601   6.091  0.2451  0.5820  0.0706
   84SER    HB2 5602  12.770  12.611   6.260 -2.9528  0.3510 -1.2608
   84SER     OG 5603  12.910  12.475   6.232 -0.5912 -0.1100  0.7696
   84SER     HG 5604  12.959  12.455   6.151 -0.8863  1.4804  0.1796
   84SER      C 5605  12.555  12.541   6.139  0.9275  1.1630 -0.3734
   84SER      O 5606  12.513  12.554   6.025 -0.9842 -0.4029  0.1050
   85GLN      N 5607  12.509  12.614   6.241 -0.3948 -0.8497  0.5233
   85GLN      H 5608  12.536  12.603   6.338 -1.4023 -1.4564  0.7576
   85GLN     CA 5609  12.408  12.717   6.240  0.3659 -0.0917  0.8031
   85GLN     HA 5610  12.405  12.751   6.136  3.6641 -2.5767 -0.2858
   85GLN     CB 5611  12.269  12.663   6.272  0.3574 -0.6457 -0.1383
   85GLN    HB1 5612  12.274  12.630   6.376 -0.0323 -0.3345 -0.0215
   85GLN    HB2 5613  12.199  12.746   6.278  0.9271 -0.2354  1.3790
   85GLN     CG 5614  12.235  12.539   6.189  0.3759 -0.3568 -0.5823
   85GLN    HG1 5615  12.251  12.556   6.083  1.0968  1.0600 -0.2668
   85GLN    HG2 5616  12.296  12.461   6.234 -0.1785  1.6372  4.3673
   85GLN     CD 5617  12.091  12.497   6.219  0.1606  0.7503  0.0174
   85GLN    OE1 5618  12.061  12.479   6.337 -0.9084 -0.2092 -0.3789
   85GLN    NE2 5619  12.016  12.464   6.114  0.0009  0.4931  0.2118
   85GLN   HE21 5620  12.060  12.475   6.024  0.8927 -0.0343  0.5727
   85GLN   HE22 5621  11.925  12.422   6.125  0.0302  0.5967  0.9006
   85GLN      C 5622  12.434  12.846   6.317  0.4671  0.1076  0.4411
   85GLN      O 5623  12.505  12.845   6.417 -0.0522  0.1050  0.8184
   86SER      N 5624  12.366  12.953   6.277  0.3673  0.0408  0.4318
   86SER      H 5625  12.306  12.955   6.195  0.6180  0.3631  0.2522
   86SER     CA 5626  12.387  13.086   6.331 -0.2254  0.0591  0.6205
   86SER     HA 5627  12.434  13.082   6.429  1.3676 -0.9326 -0.1471
   86SER     CB 5628  12.468  13.175   6.238 -0.0943 -0.4494  0.2464
   86SER    HB1 5629  12.420  13.158   6.141 -1.7578 -0.6167  1.0698
   86SER    HB2 5630  12.460   0.073   6.268 -0.8128 -0.3332 -0.3357
   86SER     OG 5631  12.604  13.137   6.239  0.1431  0.3835  0.3080
   86SER     HG 5632  12.654   0.007   6.268 -0.7315  0.4107  1.8586
   86SER      C 5633  12.251  13.153   6.349 -0.2505  0.2135 -0.1117
   86SER      O 5634  12.164  13.140   6.263 -0.0246 -0.6458 -0.2141
   87SER      N 5635  12.237   0.024   6.457 -0.3478  0.3877 -0.2501
   87SER      H 5636  12.319   0.039   6.514 -1.2403 -0.0400  1.2066
   87SER     CA 5637  12.118   0.095   6.499 -0.2998  0.4663 -0.2463
   87SER     HA 5638  12.137   0.131   6.600 -1.7679  0.5263  0.0334
   87SER     CB 5639  12.113   0.224   6.418 -0.2294  0.6368  0.0243
   87SER    HB1 5640  12.094   0.208   6.312  0.7162  1.3513 -0.2699
   87SER    HB2 5641  12.030   0.285   6.453  0.4929  2.2381 -0.9503
   87SER     OG 5642  12.237   0.291   6.429 -0.0611  0.3801 -0.3138
   87SER     HG 5643  12.277   0.304   6.342  2.5683  4.2589  1.1913
   87SER      C 5644  11.985   0.021   6.501 -0.4261  0.7002  0.0582
   87SER      O 5645  11.880   0.081   6.476 -0.4515  0.7289  0.2355
   88GLN      N 5646  11.983  13.095   6.516  0.1882  0.7263  0.4001
   88GLN      H 5647  12.066  13.045   6.544 -1.3167 -1.0023  2.1742
   88GLN     CA 5648  11.862  13.017   6.534  0.3177  0.4758  0.1936
   88GLN     HA 5649  11.778  13.084   6.548 -1.8073 -2.0223  0.2632
   88GLN     CB 5650  11.815  12.937   6.412  0.3525  0.7043  0.0292
   88GLN    HB1 5651  11.722  12.882   6.427  0.6770 -0.1901 -1.0984
   88GLN    HB2 5652  11.791  13.007   6.333  0.7674 -0.8176 -1.4945
   88GLN     CG 5653  11.925  12.850   6.352 -0.3183 -0.6159  0.6512
   88GLN    HG1 5654  11.973  12.791   6.431 -2.0388 -0.7058  1.6672
   88GLN    HG2 5655  11.996  12.926   6.320 -1.7054  0.9663  1.1928
   88GLN     CD 5656  11.872  12.763   6.239  0.3955 -0.5207  0.2341
   88GLN    OE1 5657  11.785  12.678   6.253 -0.0575 -0.1011  0.0034
   88GLN    NE2 5658  11.934  12.776   6.122 -0.0582 -0.1288  0.0324
   88GLN   HE21 5659  12.004  12.845   6.100  0.6877 -0.6114  0.8331
   88GLN   HE22 5660  11.885  12.729   6.047 -0.1318  0.4293 -0.2701
   88GLN      C 5661  11.858  12.929   6.658  0.0745  0.1914 -0.0110
   88GLN      O 5662  11.963  12.898   6.715 -0.1118 -0.3246  0.0559
   89SER      N 5663  11.743  12.888   6.711  0.1867 -0.0308  0.0581
   89SER      H 5664  11.658  12.928   6.673 -0.5945 -1.4312  0.2572
   89SER     CA 5665  11.736  12.800   6.826 -0.7111  0.3072  0.2686
   89SER     HA 5666  11.824  12.736   6.821 -1.1798 -0.2874 -1.0723
   89SER     CB 5667  11.734  12.875   6.959  0.7535  0.7103  0.0763
   89SER    HB1 5668  11.829  12.922   6.985  1.2772 -0.4567  0.3703
   89SER    HB2 5669  11.733  12.802   7.040  1.3264  1.1313  0.4707
   89SER     OG 5670  11.622  12.959   6.975 -0.0030 -0.1717 -0.4490
   89SER     HG 5671  11.579  12.921   7.051  2.0534  0.3836  1.0985
   89SER      C 5672  11.610  12.715   6.808 -0.2977 -0.2550  0.0162
   89SER      O 5673  11.523  12.734   6.724 -0.3773 -0.6509  0.0062
   90SER      N 5674  11.596  12.616   6.897  0.1469 -0.2358  0.1133
   90SER      H 5675  11.670  12.605   6.964 -0.4130  1.6979  1.1399
   90SER     CA 5676  11.493  12.514   6.896 -0.2228  0.1292 -0.1121
   90SER     HA 5677  11.447  12.514   6.797  2.6159  0.6544 -1.5634
   90SER     CB 5678  11.553  12.376   6.919  0.1300  0.3223  0.1315
   90SER    HB1 5679  11.625  12.384   7.001  0.3767 -0.0209 -0.0458
   90SER    HB2 5680  11.473  12.307   6.944 -0.6930  1.0217 -0.5507
   90SER     OG 5681  11.613  12.337   6.798 -0.6372 -0.2516 -0.0723
   90SER     HG 5682  11.700  12.298   6.814 -0.1172  0.6281 -0.6397
   90SER      C 5683  11.395  12.546   7.008 -0.2358  0.2423 -0.1572
   90SER      O 5684  11.424  12.621   7.100 -0.6281  0.1293  0.0590
   91TYR      N 5685  11.275  12.489   7.005 -0.3047  0.3901 -0.2685
   91TYR      H 5686  11.277  12.420   6.931  2.2403 -2.0572  1.8268
   91TYR     CA 5687  11.154  12.516   7.081 -0.0550  0.0632  0.2546
   91TYR     HA 5688  11.184  12.588   7.157 -1.3189 -0.6478  1.4643
   91TYR     CB 5689  11.059  12.592   6.989  0.1032  0.1386  0.1544
   91TYR    HB1 5690  11.065  12.558   6.886  2.1198  1.4044 -0.2175
   91TYR    HB2 5691  10.961  12.579   7.034 -0.7475  0.9437 -1.3906
   91TYR     CG 5692  11.096  12.738   6.977 -0.0937  0.1436 -0.4428
   91TYR    CD1 5693  11.056  12.831   7.074 -0.0559 -0.0571 -0.2352
   91TYR    HD1 5694  10.975  12.793   7.135  0.4024 -0.2602  0.2615
   91TYR    CE1 5695  11.107  12.961   7.081  0.5287 -0.3335  0.8696
   91TYR    HE1 5696  11.066  13.031   7.152 -1.6546 -1.1700  0.4975
   91TYR     CZ 5697  11.204  13.004   6.988  0.1072 -0.0658  0.5564
   91TYR     OH 5698  11.263  13.126   7.004  0.2052 -0.0778  0.2833
   91TYR     HH 5699  11.338  13.135   6.944 -0.5821  1.9203 -0.5152
   91TYR    CE2 5700  11.236  12.915   6.884  0.1564 -0.0376  0.5475
   91TYR    HE2 5701  11.317  12.941   6.818  0.9492 -1.2937  0.9923
   91TYR    CD2 5702  11.185  12.784   6.880  0.3062 -0.0744 -0.1838
   91TYR    HD2 5703  11.217  12.716   6.803 -1.2210 -0.6607 -0.3333
   91TYR      C 5704  11.089  12.402   7.158  0.3207  0.0038  0.4829
   91TYR      O 5705  11.116  12.288   7.119 -0.2314  0.0715 -0.0974
   92GLY      N 5706  11.013  12.423   7.266 -0.0752 -0.1866  0.2425
   92GLY      H 5707  11.009  12.515   7.306  3.1859  0.6281 -0.9643
   92GLY     CA 5708  10.937  12.311   7.319 -0.3038 -0.3925 -0.5108
   92GLY    HA1 5709  10.855  12.342   7.383  1.4633 -1.3703  2.4439
   92GLY    HA2 5710  10.902  12.263   7.228  0.1939  0.1402 -0.9963
   92GLY      C 5711  11.020  12.208   7.395 -0.0819  0.1847  0.0400
   92GLY      O 5712  11.141  12.220   7.411 -0.1250  0.3008  0.2657
   93GLN      N 5713  10.949  12.107   7.446 -0.1968 -0.0187 -0.5091
   93GLN      H 5714  10.849  12.118   7.436 -0.0928  1.3656 -0.2068
   93GLN     CA 5715  10.993  11.997   7.529 -0.3081  0.1809 -0.1807
   93GLN     HA 5716  11.080  12.029   7.587  0.6528 -2.2473 -0.1411
   93GLN     CB 5717  10.884  11.937   7.617 -0.2057  0.3229  0.0441
   93GLN    HB1 5718  10.802  11.895   7.558 -1.5768  0.0757  2.0211
   93GLN    HB2 5719  10.931  11.867   7.686  0.1541 -1.0058 -1.4937
   93GLN     CG 5720  10.817  12.047   7.698  0.4949  0.5523  0.3203
   93GLN    HG1 5721  10.768  12.124   7.638  0.1685  0.3341  0.3034
   93GLN    HG2 5722  10.892  12.104   7.752 -0.8198 -0.1476  3.0241
   93GLN     CD 5723  10.716  11.993   7.798  0.3419  0.6042  0.1944
   93GLN    OE1 5724  10.747  11.963   7.913 -0.6806 -0.4127  0.2258
   93GLN    NE2 5725  10.588  11.985   7.760  0.4261 -0.1557  0.0454
   93GLN   HE21 5726  10.565  12.014   7.666 -1.2569  0.2510  0.5510
   93GLN   HE22 5727  10.514  11.955   7.822 -1.9602  2.7513 -1.1558
   93GLN      C 5728  11.058  11.884   7.450  0.0956  0.1444  0.2035
   93GLN      O 5729  11.032  11.874   7.331 -0.2468  0.4307  0.2542
   94GLN      N 5730  11.131  11.800   7.524 -0.2364 -0.0942  0.2618
   94GLN      H 5731  11.155  11.824   7.619  1.0905  1.5129 -0.4288
   94GLN     CA 5732  11.198  11.681   7.474 -0.2409 -0.0416  0.1303
   94GLN     HA 5733  11.225  11.707   7.372  1.1760 -0.5289  0.3606
   94GLN     CB 5734  11.316  11.655   7.568 -0.0808 -0.5556 -0.2080
   94GLN    HB1 5735  11.368  11.749   7.584 -2.7923  1.4805 -2.2727
   94GLN    HB2 5736  11.270  11.627   7.663  0.0642 -2.1810 -0.5857
   94GLN     CG 5737  11.404  11.543   7.515  0.2452 -0.4986  0.2151
   94GLN    HG1 5738  11.350  11.448   7.506  1.5773 -1.2451 -0.2386
   94GLN    HG2 5739  11.484  11.534   7.589 -0.6634  2.7625  1.7477
   94GLN     CD 5740  11.465  11.574   7.379  0.1582 -0.0147  0.2851
   94GLN    OE1 5741  11.481  11.686   7.331  0.2268 -0.1901 -0.1019
   94GLN    NE2 5742  11.494  11.467   7.305 -0.5999 -0.0288  0.0006
   94GLN   HE21 5743  11.541  11.481   7.217  0.8106 -1.1074  0.5427
   94GLN   HE22 5744  11.474  11.380   7.354  1.4319  0.0917  1.1345
   94GLN      C 5745  11.102  11.563   7.463 -0.2629 -0.0319  0.2244
   94GLN      O 5746  11.032  11.534   7.560 -0.0664 -0.6941  0.1708
   95SER      N 5747  11.098  11.501   7.345 -0.4533  0.1441  0.1368
   95SER      H 5748  11.142  11.545   7.265  1.2366  2.2210  2.0746
   95SER     CA 5749  11.011  11.387   7.324 -0.4562  0.2629 -0.5138
   95SER     HA 5750  11.001  11.315   7.405 -0.9726  1.6121  0.6663
   95SER     CB 5751  10.870  11.434   7.289 -0.6398  0.0192 -0.1109
   95SER    HB1 5752  10.818  11.487   7.369 -0.7007 -0.0671 -0.0929
   95SER    HB2 5753  10.871  11.500   7.202 -1.1917  1.3626  0.8600
   95SER     OG 5754  10.787  11.321   7.275  0.1435 -0.5337 -0.3472
   95SER     HG 5755  10.784  11.271   7.356  0.9833 -0.0959 -0.0365
   95SER      C 5756  11.068  11.315   7.202 -0.0593  0.2341 -0.3132
   95SER      O 5757  11.097  11.378   7.101  0.1440 -0.0482 -0.4312
   96SER      N 5758  11.073  11.182   7.209  0.2850  0.2890  0.5521
   96SER      H 5759  11.042  11.133   7.292 -0.9757 -1.0538 -0.6743
   96SER     CA 5760  11.102  11.091   7.100 -0.3197  0.0384  0.6001
   96SER     HA 5761  11.096  11.141   7.003  1.5509  0.4305  0.6425
   96SER     CB 5762  11.244  11.042   7.127 -0.2361 -0.0911 -0.0545
   96SER    HB1 5763  11.252  11.001   7.228  2.4827 -2.8946 -1.2502
   96SER    HB2 5764  11.270  10.961   7.059 -2.5173  0.7966 -2.1398
   96SER     OG 5765  11.341  11.143   7.113 -0.3460 -0.0118 -0.2452
   96SER     HG 5766  11.337  11.170   7.021 -0.5725 -6.0161 -2.4267
   96SER      C 5767  11.005  10.974   7.090  0.2166 -0.3415 -0.2200
   96SER      O 5768  10.919  10.958   7.176  0.5012  0.5300  0.2383
   97TYR      N 5769  11.014  10.893   6.984 -0.3989 -0.3823 -0.2425
   97TYR      H 5770  11.089  10.911   6.919 -0.5173  1.1160  0.0073
   97TYR     CA 5771  10.922  10.784   6.956 -0.4767 -0.3174 -0.2415
   97TYR     HA 5772  10.822  10.810   6.991 -0.3171  0.4013 -0.2936
   97TYR     CB 5773  10.898  10.776   6.805  0.4820  0.4241 -0.4440
   97TYR    HB1 5774  10.824  10.698   6.787 -0.4359  1.3603 -0.7563
   97TYR    HB2 5775  10.984  10.730   6.755 -0.3948 -2.1072  0.2320
   97TYR     CG 5776  10.860  10.901   6.730  0.0505  0.4028 -0.2621
   97TYR    CD1 5777  10.905  10.918   6.599  0.4721  0.3677 -0.1249
   97TYR    HD1 5778  10.961  10.838   6.551 -1.4178 -0.5669 -0.9109
   97TYR    CE1 5779  10.853  11.018   6.516  0.0017  0.1587 -0.0891
   97TYR    HE1 5780  10.904  11.036   6.423  3.1826 -0.0844  1.4649
   97TYR     CZ 5781  10.764  11.116   6.564 -0.2971 -0.1534 -0.0031
   97TYR     OH 5782  10.710  11.209   6.480  0.1380  0.0902 -0.0165
   97TYR     HH 5783  10.732  11.185   6.390 -1.6852 -0.5866 -0.3383
   97TYR    CE2 5784  10.726  11.102   6.699 -0.8818 -0.4011 -0.1884
   97TYR    HE2 5785  10.655  11.167   6.746  0.7136  0.4375  1.1670
   97TYR    CD2 5786  10.774  10.999   6.781  0.5110  0.5531  0.2330
   97TYR    HD2 5787  10.741  10.983   6.883  1.4077  1.7991  0.7470
   97TYR      C 5788  10.965  10.654   7.022 -0.2583 -0.2568 -0.2632
   97TYR      O 5789  11.084  10.635   7.045 -0.2607 -0.0636 -0.0880
   98PRO      N 5790  10.873  10.565   7.059 -0.5195  0.0790 -0.0959
   98PRO     CD 5791  10.734  10.589   7.091 -0.3662  0.2259  0.4901
   98PRO    HD1 5792  10.728  10.687   7.139  3.1157  0.3584  0.9019
   98PRO    HD2 5793  10.684  10.567   6.996 -0.0718  0.8594  0.1843
   98PRO     CG 5794  10.687  10.476   7.182 -0.2768 -0.1149  0.1158
   98PRO    HG1 5795  10.712  10.507   7.283  2.0529  2.0785 -1.0146
   98PRO    HG2 5796  10.583  10.444   7.169 -0.1587  0.3678 -2.6350
[truncated: 862,670 more chars]
