# Supplementary material for: Thermodynamic forces from protein and water govern condensate formation of an intrinsically disordered protein domain
Source: Nat Commun. 2023 Sep 21;14:5892. doi: 10.1038/s41467-023-41586-y (PMC10514047; doi:10.1038/s41467-023-41586-y)
Supplement: Supplementary file 4 — Supplementary Data 1 [file 41467_2023_41586_MOESM4_ESM.zip › final_coord_set-3_145mgmL.gro]

Protein in water
18170
    1MET      N    1   7.928   6.657   1.904  0.4795  0.3995 -0.0398
    1MET     H1    2   7.834   6.622   1.888  0.0650  0.8803  1.2327
    1MET     H2    3   7.972   6.618   1.986  1.6960 -0.7457 -1.1818
    1MET     H3    4   7.978   6.635   1.819 -0.3981 -0.3679 -0.3811
    1MET     CA    5   7.930   6.803   1.918  0.7249  0.3676  0.2690
    1MET     HA    6   8.033   6.827   1.944  1.6546 -0.0446 -2.6984
    1MET     CB    7   7.885   6.880   1.794  0.0174  0.3655  0.5186
    1MET    HB1    8   7.869   6.983   1.825  0.0081  0.2410  0.9371
    1MET    HB2    9   7.966   6.877   1.722 -1.4767  3.3788 -1.5158
    1MET     CG   10   7.762   6.833   1.716  0.0622  0.2020  0.5458
    1MET    HG1   11   7.761   6.884   1.620  0.8600 -0.6673  0.0606
    1MET    HG2   12   7.762   6.726   1.697 -0.0753  0.3174 -0.1108
    1MET     SD   13   7.603   6.878   1.791 -0.0825 -0.0353  0.3831
    1MET     CE   14   7.484   6.792   1.685 -0.1456  0.0103  0.4161
    1MET    HE1   15   7.495   6.686   1.709 -0.1530 -0.5732 -1.8869
    1MET    HE2   16   7.504   6.815   1.580 -1.9824  2.8723  0.5983
    1MET    HE3   17   7.383   6.812   1.719  0.6865 -0.3427  3.3851
    1MET      C   18   7.836   6.849   2.029  0.3664  0.4008 -0.0450
    1MET      O   19   7.747   6.776   2.072  0.7836  0.0728  0.2683
    2ALA      N   20   7.857   6.969   2.084 -0.0410  0.2355  0.4803
    2ALA      H   21   7.913   7.036   2.033 -0.2444 -0.0937 -0.1870
    2ALA     CA   22   7.796   7.019   2.205 -0.3808  0.6985  0.1269
    2ALA     HA   23   7.814   6.942   2.281 -0.0787  0.4342 -0.2130
    2ALA     CB   24   7.871   7.139   2.261  0.2171  0.1000  0.6354
    2ALA    HB1   25   7.960   7.113   2.318  0.2467 -0.0379  0.5258
    2ALA    HB2   26   7.809   7.212   2.313  1.6693  1.7905  0.0909
    2ALA    HB3   27   7.904   7.189   2.170 -0.3160 -2.5670 -1.1461
    2ALA      C   28   7.647   7.051   2.195 -0.7667 -1.0164 -0.0056
    2ALA      O   29   7.600   7.079   2.085 -0.0459 -0.0253 -0.0775
    3SER      N   30   7.584   7.069   2.311 -0.8296 -1.1231 -0.0234
    3SER      H   31   7.641   7.065   2.394  0.7591 -1.8448 -1.0896
    3SER     CA   32   7.456   7.134   2.331 -0.1408  0.3569 -0.2426
    3SER     HA   33   7.387   7.101   2.253 -0.5859 -1.6357  0.8974
    3SER     CB   34   7.401   7.076   2.461  0.0101  0.0857 -0.2987
    3SER    HB1   35   7.454   7.127   2.542 -2.0845  3.0484 -0.6297
    3SER    HB2   36   7.419   6.970   2.478  1.6819  0.6646  2.1259
    3SER     OG   37   7.265   7.109   2.478  0.1586  0.5017  0.1152
    3SER     HG   38   7.234   7.075   2.562 -0.2102 -1.1197 -0.6275
    3SER      C   39   7.461   7.285   2.338 -0.0263  0.3438 -0.0546
    3SER      O   40   7.571   7.338   2.352  0.1772 -0.0668 -0.1086
    4ASN      N   41   7.348   7.352   2.314 -0.3383 -0.1073  0.1439
    4ASN      H   42   7.262   7.301   2.298 -0.4045 -0.1328  0.5598
    4ASN     CA   43   7.350   7.497   2.320  0.7643 -0.1113  0.0087
    4ASN     HA   44   7.419   7.538   2.393 -0.7274  1.7094  0.4678
    4ASN     CB   45   7.377   7.550   2.180  0.0209 -0.1794 -0.1654
    4ASN    HB1   46   7.467   7.502   2.141  2.0663  0.7516  3.0022
    4ASN    HB2   47   7.284   7.539   2.124 -0.7365 -0.9666  1.2091
    4ASN     CG   48   7.417   7.697   2.189 -0.0970 -0.1475 -0.1613
    4ASN    OD1   49   7.458   7.750   2.292  0.4875 -0.0748 -0.4300
    4ASN    ND2   50   7.398   7.773   2.080  0.0985  0.5748  0.3048
    4ASN   HD21   51   7.356   7.731   1.999 -1.0212  2.0074  0.1046
    4ASN   HD22   52   7.445   7.863   2.075 -0.0175  0.5827 -0.8948
    4ASN      C   53   7.212   7.547   2.361  0.6493  0.0010 -0.5026
    4ASN      O   54   7.110   7.480   2.344  0.5396  0.2842 -0.9671
    5ASP      N   55   7.201   7.675   2.398  0.0377 -0.2844  0.3554
    5ASP      H   56   7.285   7.732   2.401 -1.5519  2.3164 -0.9930
    5ASP     CA   57   7.085   7.759   2.412  0.1870 -0.0205  0.0247
    5ASP     HA   58   7.002   7.697   2.448 -0.9303  0.7872 -1.0588
    5ASP     CB   59   7.105   7.865   2.520 -0.2994 -0.1016  0.2003
    5ASP    HB1   60   7.120   7.827   2.621 -0.4114  1.9868  1.0516
    5ASP    HB2   61   7.190   7.927   2.491  0.8754 -1.9151 -0.3997
    5ASP     CG   62   6.983   7.954   2.537 -0.3636 -0.1421 -0.0388
    5ASP    OD1   63   6.983   8.075   2.505 -0.1827 -0.0868  0.1656
    5ASP    OD2   64   6.881   7.901   2.586 -0.1571  0.0972  0.6604
    5ASP      C   65   7.039   7.820   2.280  0.1689 -0.2342 -0.0664
    5ASP      O   66   7.118   7.837   2.188  0.3419 -0.0803  0.1099
    6TYR      N   67   6.914   7.865   2.272  0.2649  0.1409  0.4846
    6TYR      H   68   6.852   7.858   2.352  2.6280 -2.3445  2.2486
    6TYR     CA   69   6.861   7.924   2.150  0.5748 -0.0430  0.2592
    6TYR     HA   70   6.943   7.966   2.092  1.2040 -1.8640 -0.2405
    6TYR     CB   71   6.798   7.806   2.078 -0.7969  0.3711  0.7483
    6TYR    HB1   72   6.873   7.734   2.046 -0.8443  1.9193 -3.6268
    6TYR    HB2   73   6.737   7.752   2.150  0.2432  1.0808  2.1964
    6TYR     CG   74   6.723   7.833   1.949  0.5253  0.5299 -0.0031
    6TYR    CD1   75   6.785   7.824   1.824 -0.5849  0.1758 -0.5403
    6TYR    HD1   76   6.893   7.819   1.823 -0.5226  0.7510  0.8030
    6TYR    CE1   77   6.711   7.861   1.711 -0.0946  0.2698 -0.8328
    6TYR    HE1   78   6.755   7.874   1.613 -2.7672 -0.7063 -2.2610
    6TYR     CZ   79   6.573   7.883   1.725 -0.1523 -0.5888  0.1201
    6TYR     OH   80   6.500   7.919   1.615  0.0015  0.4590  0.3440
    6TYR     HH   81   6.552   7.936   1.536 -0.1577 -1.0965 -0.1510
    6TYR    CE2   82   6.506   7.879   1.848  0.2253  0.3511  0.3660
    6TYR    HE2   83   6.403   7.910   1.860  0.0578  0.1646 -0.5218
    6TYR    CD2   84   6.585   7.856   1.961  0.3549 -0.4903  0.1076
    6TYR    HD2   85   6.547   7.838   2.060  0.5152 -1.6655 -0.0298
    6TYR      C   86   6.757   8.032   2.178  0.1296 -0.4226  0.0820
    6TYR      O   87   6.675   8.017   2.269  0.2265  0.4449  0.3249
    7THR      N   88   6.747   8.134   2.094 -0.5525  0.1204  0.8037
    7THR      H   89   6.813   8.134   2.017 -1.4240 -0.5560  0.0277
    7THR     CA   90   6.649   8.240   2.108 -0.2083  0.5538  0.0020
    7THR     HA   91   6.599   8.224   2.203 -0.5203  0.5080 -0.1669
    7THR     CB   92   6.714   8.377   2.123  0.5337  0.2612 -0.4722
    7THR     HB   93   6.779   8.389   2.036  0.2791 -3.1103 -1.2697
    7THR    CG2   94   6.615   8.492   2.111 -0.0936 -0.2197  0.0555
    7THR   HG21   95   6.520   8.469   2.160 -0.0010  0.8710  0.7841
    7THR   HG22   96   6.641   8.587   2.158 -0.5534 -0.3579  0.6060
    7THR   HG23   97   6.604   8.515   2.005  1.1522  1.9655  0.3304
    7THR    OG1   98   6.784   8.402   2.243 -0.4305 -0.0146  0.1592
    7THR    HG1   99   6.844   8.476   2.228 -0.8925  0.1228 -1.1528
    7THR      C  100   6.535   8.238   2.007 -0.2597 -0.2905  0.0698
    7THR      O  101   6.557   8.263   1.888  0.0188 -0.3127  0.1165
    8GLN      N  102   6.411   8.215   2.051 -0.0515 -0.1734  0.7242
    8GLN      H  103   6.408   8.181   2.146  0.8886 -0.9626  0.4934
    8GLN     CA  104   6.285   8.219   1.980  0.1062  0.2502  0.4668
    8GLN     HA  105   6.289   8.166   1.885  1.2787 -0.7434  1.0451
    8GLN     CB  106   6.178   8.160   2.072 -0.6292  0.2903 -0.3518
    8GLN    HB1  107   6.084   8.179   2.021 -0.5505 -1.6856 -1.3261
    8GLN    HB2  108   6.167   8.223   2.160  0.9982 -0.6026  0.5280
    8GLN     CG  109   6.198   8.014   2.110 -0.4010  0.1949 -0.8266
    8GLN    HG1  110   6.292   7.994   2.160 -1.1631 -1.8564 -0.1017
    8GLN    HG2  111   6.197   7.945   2.026 -0.2725 -2.9806  1.5971
    8GLN     CD  112   6.079   7.958   2.187  0.1056 -0.2516 -0.3602
    8GLN    OE1  113   5.963   7.992   2.164  0.1249  0.3636  0.4222
    8GLN    NE2  114   6.088   7.882   2.297 -0.6200  0.7444  0.4032
    8GLN   HE21  115   6.177   7.844   2.325 -1.4516 -1.7801 -0.1316
    8GLN   HE22  116   5.998   7.858   2.334 -0.1635 -2.5144 -0.3088
    8GLN      C  117   6.248   8.357   1.926  0.0426 -0.0217 -0.1913
    8GLN      O  118   6.302   8.460   1.966  0.2386 -0.2010  0.0107
    9GLN      N  119   6.160   8.346   1.827  0.1530 -0.9398 -0.1928
    9GLN      H  120   6.110   8.259   1.812  0.8984 -2.1465  3.3489
    9GLN     CA  121   6.113   8.462   1.754  0.3046 -0.5109  0.3928
    9GLN     HA  122   6.129   8.556   1.807  1.5403  2.2044 -4.2963
    9GLN     CB  123   6.183   8.471   1.619 -0.2669  0.6424  0.1588
    9GLN    HB1  124   6.133   8.540   1.552 -0.5332  0.7526  0.4688
    9GLN    HB2  125   6.176   8.370   1.579 -0.9146 -0.0664  1.9600
    9GLN     CG  126   6.331   8.506   1.614 -0.0670 -0.2075 -0.0037
    9GLN    HG1  127   6.366   8.505   1.510 -0.3944 -0.0755 -0.1153
    9GLN    HG2  128   6.389   8.431   1.669 -0.7734 -1.4064 -0.8558
    9GLN     CD  129   6.362   8.648   1.658  0.2046 -0.2125 -0.1752
    9GLN    OE1  130   6.384   8.739   1.578  0.2229  0.1593  0.2535
    9GLN    NE2  131   6.340   8.683   1.785  0.7758  0.2750 -0.2031
    9GLN   HE21  132   6.320   8.611   1.852 -0.2179  0.2618 -0.4838
    9GLN   HE22  133   6.327   8.776   1.823 -0.9307 -0.0160  0.0384
    9GLN      C  134   5.965   8.438   1.726  0.2837  0.4607 -0.3675
    9GLN      O  135   5.916   8.326   1.716  0.2178  0.4585 -0.0310
   10ALA      N  136   5.888   8.545   1.703  0.1479  0.2905 -0.7004
   10ALA      H  137   5.935   8.633   1.717  1.5157 -0.7508  1.9130
   10ALA     CA  138   5.743   8.542   1.708  0.1706  0.2588 -0.0443
   10ALA     HA  139   5.704   8.441   1.698  1.4972 -0.2871  0.0199
   10ALA     CB  140   5.694   8.603   1.839  0.2089  0.0444  0.0698
   10ALA    HB1  141   5.707   8.710   1.826 -1.7593  0.2927 -0.1079
   10ALA    HB2  142   5.592   8.566   1.845  0.3536 -0.2481  0.8388
   10ALA    HB3  143   5.754   8.568   1.924  0.6984  0.4752 -0.0933
   10ALA      C  144   5.680   8.623   1.596 -0.0220 -0.1929 -0.2640
   10ALA      O  145   5.732   8.730   1.565  0.0676 -0.3496 -0.6589
   11THR      N  146   5.568   8.573   1.545 -0.4544  0.4370  0.0634
   11THR      H  147   5.522   8.493   1.586  0.4402 -0.9817 -1.6021
   11THR     CA  148   5.519   8.620   1.417 -0.0785  0.0608 -0.2196
   11THR     HA  149   5.561   8.720   1.410 -1.4761  0.8523  1.7616
   11THR     CB  150   5.565   8.528   1.304  0.5708 -0.4539  0.4503
   11THR     HB  151   5.505   8.553   1.216  0.0499  0.6933  1.1101
   11THR    CG2  152   5.714   8.544   1.278  0.4512 -0.4160 -0.2310
   11THR   HG21  153   5.729   8.652   1.274  0.8333 -0.4324  0.6578
   11THR   HG22  154   5.781   8.490   1.346  0.6969 -1.0574 -0.9528
   11THR   HG23  155   5.741   8.503   1.180 -0.9312 -2.1449  0.0570
   11THR    OG1  156   5.543   8.391   1.330  0.2510 -0.4104  0.4146
   11THR    HG1  157   5.448   8.378   1.330  0.2941 -0.9219 -1.3943
   11THR      C  158   5.368   8.637   1.414 -0.0815  0.0879  0.0836
   11THR      O  159   5.300   8.595   1.507 -0.2822  0.4051  0.0845
   12GLN      N  160   5.316   8.694   1.305 -0.5053  0.2503  0.3673
   12GLN      H  161   5.384   8.719   1.235  0.0546 -1.0184  0.4236
   12GLN     CA  162   5.177   8.682   1.266 -0.3213 -0.7153 -0.0324
   12GLN     HA  163   5.123   8.615   1.333 -3.3085  2.9095  1.5997
   12GLN     CB  164   5.104   8.812   1.299  0.2652 -0.4763  0.3376
   12GLN    HB1  165   5.139   8.882   1.223 -0.3881 -0.8160 -0.2839
   12GLN    HB2  166   5.000   8.792   1.276 -0.2344 -1.2131  2.9211
   12GLN     CG  167   5.108   8.883   1.434  0.4188  0.2086 -0.0218
   12GLN    HG1  168   5.089   8.809   1.511  2.8186 -2.5921 -1.9323
   12GLN    HG2  169   5.033   8.963   1.438 -1.1377 -1.2413  2.5929
   12GLN     CD  170   5.239   8.950   1.472  0.1103  0.4289  0.6806
   12GLN    OE1  171   5.314   8.904   1.557  0.3427 -0.1569  0.1716
   12GLN    NE2  172   5.288   9.050   1.397  0.6494 -0.0937  0.3248
   12GLN   HE21  173   5.230   9.082   1.321  0.4144 -0.9249  0.1360
   12GLN   HE22  174   5.370   9.098   1.430 -0.4614  2.3378 -0.2679
   12GLN      C  175   5.153   8.631   1.124 -0.1159  0.2649 -0.4265
   12GLN      O  176   5.235   8.654   1.036 -0.1779 -0.1508 -0.5945
   13SER      N  177   5.045   8.558   1.096 -0.1839  0.1081  0.2113
   13SER      H  178   4.986   8.513   1.164 -0.7746 -3.3762 -2.3521
   13SER     CA  179   5.004   8.536   0.958 -0.3860  0.3006  0.2400
   13SER     HA  180   5.093   8.510   0.900  0.0404 -2.1219  1.8586
   13SER     CB  181   4.905   8.421   0.953  0.6196 -0.5859  0.3525
   13SER    HB1  182   4.963   8.329   0.950 -1.2868 -1.8312 -0.2435
   13SER    HB2  183   4.847   8.428   0.860 -1.3008 -1.2430  1.4386
   13SER     OG  184   4.825   8.421   1.069  0.0094 -0.0292 -0.0608
   13SER     HG  185   4.770   8.343   1.069  1.9313 -1.4957  1.4404
   13SER      C  186   4.946   8.663   0.897 -0.2044  0.2973  0.0535
   13SER      O  187   4.960   8.686   0.778  0.2604 -0.1430  0.0229
   14TYR      N  188   4.871   8.744   0.972 -0.1624  0.1758  0.2265
   14TYR      H  189   4.863   8.727   1.071  0.6808 -1.1633  0.0798
   14TYR     CA  190   4.822   8.866   0.910 -0.0893 -0.0501 -0.2768
   14TYR     HA  191   4.784   8.841   0.811 -1.9863 -1.0526  0.6610
   14TYR     CB  192   4.705   8.919   0.992  0.0520 -0.5130  0.2324
   14TYR    HB1  193   4.635   8.984   0.939 -0.3867 -0.4148  0.9103
   14TYR    HB2  194   4.636   8.835   1.000 -0.4727 -0.4789 -2.7980
   14TYR     CG  195   4.739   8.973   1.129 -0.0967 -0.3334  0.1992
   14TYR    CD1  196   4.769   9.109   1.143 -0.3087 -0.3200  0.5484
   14TYR    HD1  197   4.771   9.178   1.060 -0.4751  0.2795  1.0393
   14TYR    CE1  198   4.800   9.165   1.267 -0.0498  0.1747  0.2616
   14TYR    HE1  199   4.825   9.270   1.280  1.3210 -0.0943 -0.1253
   14TYR     CZ  200   4.807   9.077   1.376  0.4084 -0.1684 -0.0446
   14TYR     OH  201   4.846   9.125   1.498  0.0880 -0.9249  0.3681
   14TYR     HH  202   4.825   9.065   1.569  1.3975 -2.1074 -0.1934
   14TYR    CE2  203   4.780   8.939   1.363 -0.0922 -0.0097 -0.7321
   14TYR    HE2  204   4.783   8.865   1.442 -0.1882 -0.6842 -1.3512
   14TYR    CD2  205   4.737   8.888   1.240  0.6722 -1.2732 -0.4910
   14TYR    HD2  206   4.721   8.781   1.236 -0.7402 -1.3824  3.4034
   14TYR      C  207   4.924   8.978   0.898  0.2125 -0.2732  0.1479
   14TYR      O  208   5.015   8.997   0.978  0.4382  0.0901 -0.1892
   15GLY      N  209   4.897   9.065   0.800  0.3031 -0.1868  0.2004
   15GLY      H  210   4.819   9.053   0.738 -0.3524 -0.2808  1.0280
   15GLY     CA  211   4.996   9.159   0.750 -0.5809  0.4659 -0.3411
   15GLY    HA1  212   5.033   9.234   0.819  0.1930  0.6903 -0.9821
   15GLY    HA2  213   4.936   9.209   0.674 -1.7448  0.6253  0.6533
   15GLY      C  214   5.112   9.083   0.687 -0.5543  0.3900 -0.1997
   15GLY      O  215   5.114   8.960   0.686 -0.3039  0.3800  0.8707
   16ALA      N  216   5.203   9.160   0.627 -0.2654 -0.1229 -0.4259
   16ALA      H  217   5.187   9.259   0.636 -2.6367 -0.5645  1.1712
   16ALA     CA  218   5.319   9.107   0.558 -0.0435 -0.3444  0.1032
   16ALA     HA  219   5.362   9.197   0.516  2.6054 -1.0198  1.1942
   16ALA     CB  220   5.428   9.067   0.657  0.1550 -0.2169 -0.0639
   16ALA    HB1  221   5.521   9.052   0.602  0.2746 -1.5459  0.4757
   16ALA    HB2  222   5.404   8.977   0.713  2.0519  0.2040  1.5064
   16ALA    HB3  223   5.448   9.139   0.736 -0.9565  0.4966 -0.4046
   16ALA      C  224   5.289   9.004   0.449 -0.6063 -0.2373  0.1476
   16ALA      O  225   5.370   8.911   0.442  0.1830  0.4688 -0.2694
   17TYR      N  226   5.185   9.021   0.368 -0.1820 -0.5959 -0.4884
   17TYR      H  227   5.125   9.099   0.392  1.4756  0.1546  1.5038
   17TYR     CA  228   5.147   8.925   0.267 -0.1696 -0.7928 -0.3070
   17TYR     HA  229   5.145   8.828   0.317 -1.1988 -1.9898 -2.5258
   17TYR     CB  230   5.010   8.968   0.215 -0.0075 -0.2407 -0.2806
   17TYR    HB1  231   5.034   9.063   0.169  0.6277  0.5650  1.6062
   17TYR    HB2  232   4.974   8.896   0.142 -0.7372  0.7491 -0.9090
   17TYR     CG  233   4.910   8.980   0.328 -0.0242 -0.0587 -0.3149
   17TYR    CD1  234   4.877   8.868   0.405  0.1859 -0.0181 -0.1649
   17TYR    HD1  235   4.911   8.767   0.386 -0.7108 -0.8661  2.3489
   17TYR    CE1  236   4.790   8.885   0.513  0.5530 -0.1143  0.1494
   17TYR    HE1  237   4.767   8.800   0.576  0.1199  1.8469  2.7924
   17TYR     CZ  238   4.711   9.000   0.531  0.5715 -0.0840  0.0371
   17TYR     OH  239   4.618   9.009   0.630  0.3617  0.8645 -0.2342
   17TYR     HH  240   4.568   9.090   0.617 -2.5123 -1.0512 -2.4948
   17TYR    CE2  241   4.741   9.109   0.446 -0.5281  0.0355 -0.2191
   17TYR    HE2  242   4.684   9.199   0.463 -0.2864 -0.0725  1.3450
   17TYR    CD2  243   4.832   9.096   0.341 -0.6675 -0.4910 -0.2784
   17TYR    HD2  244   4.857   9.184   0.284 -0.8879 -1.1922 -1.4987
   17TYR      C  245   5.244   8.930   0.150  0.0756  0.3468 -0.0638
   17TYR      O  246   5.283   9.041   0.114  0.3277  0.2650 -0.0454
   18PRO      N  247   5.271   8.818   0.082 -1.0284 -0.0351  0.1153
   18PRO     CD  248   5.263   8.685   0.138 -0.2348 -0.3584 -0.5271
   18PRO    HD1  249   5.164   8.639   0.137 -0.4924  0.1755 -0.0744
   18PRO    HD2  250   5.285   8.679   0.245  0.3703 -0.3009 -0.6456
   18PRO     CG  251   5.367   8.603   0.062  0.1639 -0.2383 -0.1197
   18PRO    HG1  252   5.342   8.497   0.061  0.3762 -0.2878 -0.2195
   18PRO    HG2  253   5.470   8.616   0.095 -0.0763 -1.7540  1.3152
   18PRO     CB  254   5.361   8.671  11.605  1.0025  0.2920  0.1021
   18PRO    HB1  255   5.453   8.653  11.549 -0.0013 -1.4326 -1.0855
   18PRO    HB2  256   5.277   8.629  11.551  1.1867 -0.6968  0.5501
   18PRO     CA  257   5.333   8.818  11.632  0.3922  0.0616  0.7720
   18PRO     HA  258   5.430   8.866  11.643  1.0444 -1.1134  0.3222
   18PRO      C  259   5.258   8.889  11.520  0.2044 -0.2508  0.6984
   18PRO      O  260   5.139   8.918  11.535  0.1930  0.1516 -0.1290
   19THR      N  261   5.322   8.918  11.407 -0.7508 -0.6370  0.0431
   19THR      H  262   5.420   8.892  11.406 -0.2263  1.1528 -1.4512
   19THR     CA  263   5.286   9.009  11.300  0.3643 -0.1720  0.0519
   19THR     HA  264   5.196   9.061  11.329  0.9049 -0.6147  2.7531
   19THR     CB  265   5.397   9.112  11.278 -0.2254  0.4566 -0.0126
   19THR     HB  266   5.378   9.173  11.190 -0.9007 -1.0627 -0.9581
   19THR    CG2  267   5.431   9.188  11.405  0.5555 -0.4353  0.3283
   19THR   HG21  268   5.350   9.180  11.477  1.1316 -2.4022  0.8208
   19THR   HG22  269   5.514   9.150  11.464 -0.5405 -3.0240  0.3350
   19THR   HG23  270   5.447   9.293  11.382 -1.0726 -0.7542 -2.7943
   19THR    OG1  271   5.514   9.037  11.251 -0.5246 -0.1459  0.3253
   19THR    HG1  272   5.588   9.098  11.245 -0.7961  0.1599 -0.0405
   19THR      C  273   5.264   8.937  11.167  0.3833  0.5336 -0.3422
   19THR      O  274   5.196   8.986  11.078 -0.3315  0.4557  0.1501
   20GLN      N  275   5.315   8.815  11.150 -0.7053 -0.0021  0.0866
   20GLN      H  276   5.357   8.773  11.232 -2.4862  1.0152  1.5885
   20GLN     CA  277   5.305   8.729  11.033  0.4378  0.0829 -0.0892
   20GLN     HA  278   5.232   8.782  10.972  0.9882  0.4849 -0.4082
   20GLN     CB  279   5.440   8.727  10.962  0.3285  0.5012 -0.3125
   20GLN    HB1  280   5.503   8.673  11.033 -1.1369 -1.3935 -0.3826
   20GLN    HB2  281   5.435   8.663  10.874 -0.3011 -1.6445  1.1953
   20GLN     CG  282   5.494   8.862  10.914  0.3061  0.4050 -0.6089
   20GLN    HG1  283   5.506   8.928  11.000 -1.7579  1.4840 -1.0881
   20GLN    HG2  284   5.588   8.842  10.862 -0.0191  3.6561 -2.7337
   20GLN     CD  285   5.397   8.917  10.811 -0.5763  0.4201  0.2148
   20GLN    OE1  286   5.348   8.849  10.721  0.2872  0.3178 -0.1840
   20GLN    NE2  287   5.382   9.050  10.821  0.0011  0.4998  0.0579
   20GLN   HE21  288   5.324   9.090  10.749  0.5866 -0.1295 -0.7871
   20GLN   HE22  289   5.421   9.115  10.888 -1.4069  0.2841  1.1184
   20GLN      C  290   5.257   8.590  11.073 -0.1866  0.3581  0.1268
   20GLN      O  291   5.279   8.544  11.184 -0.1957  0.0963  0.0201
   21PRO      N  292   5.197   8.512  10.983  0.2986  0.3667 -0.2052
   21PRO     CD  293   5.132   8.553  10.860  0.0777 -0.0456 -0.2291
   21PRO    HD1  294   5.105   8.658  10.855 -0.9091 -0.2767 -0.1334
   21PRO    HD2  295   5.209   8.537  10.785  1.2470  4.7812 -0.3836
   21PRO     CG  296   5.014   8.458  10.841  0.0029 -0.0433  0.2160
   21PRO    HG1  297   4.978   8.448  10.739 -1.6740 -0.8801  0.8473
   21PRO    HG2  298   4.931   8.492  10.904 -0.8078 -0.5096 -0.5743
   21PRO     CB  299   5.073   8.329  10.897 -0.2806 -0.2909 -0.0481
   21PRO    HB1  300   4.996   8.254  10.913  1.1390 -1.7251  0.2850
   21PRO    HB2  301   5.141   8.280  10.827 -1.8826  0.7189 -2.4761
   21PRO     CA  302   5.150   8.380  11.019  0.1665  0.3133 -0.5702
   21PRO     HA  303   5.074   8.387  11.097  0.1598 -1.8072 -0.3262
   21PRO      C  304   5.262   8.285  11.058 -0.1751  0.1685  0.0701
   21PRO      O  305   5.365   8.277  10.991 -0.2948  0.3950 -0.1426
   22GLY      N  306   5.231   8.208  11.162 -0.0788  0.1709  0.1017
   22GLY      H  307   5.144   8.218  11.213  0.5661  1.2148  1.0612
   22GLY     CA  308   5.311   8.096  11.208 -0.1952  0.0090 -0.0859
   22GLY    HA1  309   5.411   8.126  11.241 -0.7593 -0.6791  2.4591
   22GLY    HA2  310   5.309   8.027  11.124  0.3081 -1.8998  1.4134
   22GLY      C  311   5.237   8.020  11.317  0.1224 -0.4325 -0.1757
   22GLY      O  312   5.124   8.055  11.348  0.3155  0.4513 -0.4451
   23GLN      N  313   5.305   7.927  11.385  0.3291 -0.0931  0.0836
   23GLN      H  314   5.402   7.924  11.357 -0.3694 -1.9005 -2.5011
   23GLN     CA  315   5.242   7.848  11.489 -0.0355  0.1816  0.0764
   23GLN     HA  316   5.161   7.906  11.532  0.3844  0.3625  0.6297
   23GLN     CB  317   5.180   7.721  11.431  0.1533 -0.0017  0.2775
   23GLN    HB1  318   5.132   7.665  11.512 -2.2869 -0.2302 -1.2211
   23GLN    HB2  319   5.111   7.755  11.354  2.2352 -1.7893 -2.5842
   23GLN     CG  320   5.274   7.634  11.347  0.1017  0.2008  0.0109
   23GLN    HG1  321   5.344   7.696  11.291  0.5522  0.1085  0.4625
   23GLN    HG2  322   5.330   7.570  11.415  0.5201 -0.1352 -0.6488
   23GLN     CD  323   5.201   7.541  11.252  0.2815  0.2471 -0.1734
   23GLN    OE1  324   5.190   7.568  11.132 -0.5179 -0.3547 -0.2493
   23GLN    NE2  325   5.148   7.426  11.294 -0.7675  0.7345 -0.1181
   23GLN   HE21  326   5.155   7.416  11.394 -0.9189  1.1352 -0.0676
   23GLN   HE22  327   5.123   7.349  11.233 -0.0946 -0.4491  1.0310
   23GLN      C  328   5.333   7.811  11.605 -0.1315 -0.0837  0.0693
   23GLN      O  329   5.448   7.775  11.582 -0.1405 -0.0754  0.0097
   24GLY      N  330   5.287   7.845   0.045 -0.5499  0.1615 -0.1556
   24GLY      H  331   5.199   7.890   0.063  0.0234  0.4379  2.3482
   24GLY     CA  332   5.356   7.807   0.167 -0.6918  0.2753 -0.0391
   24GLY    HA1  333   5.416   7.716   0.162 -0.4210  0.3420  1.4764
   24GLY    HA2  334   5.279   7.783   0.240 -0.0462 -0.1506  0.5159
   24GLY      C  335   5.453   7.914   0.214  0.0681 -0.4146  0.0037
   24GLY      O  336   5.491   8.000   0.133 -0.2381 -0.2858 -0.0050
   25TYR      N  337   5.479   7.932   0.343  0.2575 -0.1565 -0.0681
   25TYR      H  338   5.437   7.864   0.405  0.7715 -1.5824 -1.2308
   25TYR     CA  339   5.560   8.038   0.400 -0.2566 -0.0297  0.4471
   25TYR     HA  340   5.537   8.134   0.353  0.7114  0.2668  0.5633
   25TYR     CB  341   5.535   8.053   0.550 -0.1937 -0.1400  0.4689
   25TYR    HB1  342   5.528   7.957   0.600 -2.8920  0.6370  1.7554
   25TYR    HB2  343   5.623   8.096   0.598 -1.1038 -0.9365  2.9972
   25TYR     CG  344   5.414   8.138   0.581  0.0301  0.4902 -0.3455
   25TYR    CD1  345   5.289   8.079   0.599  0.4425 -0.2339  0.2087
   25TYR    HD1  346   5.276   7.974   0.576  0.1437 -0.2423  0.4164
   25TYR    CE1  347   5.178   8.149   0.647 -0.2630 -0.6195 -0.8168
   25TYR    HE1  348   5.081   8.104   0.660 -1.2305  1.3179 -0.9083
   25TYR     CZ  349   5.193   8.288   0.668  0.0684 -0.7981  0.2049
   25TYR     OH  350   5.083   8.363   0.698  0.1302 -0.5726 -0.1239
   25TYR     HH  351   5.006   8.306   0.700 -0.1807 -0.1912  2.2644
   25TYR    CE2  352   5.320   8.346   0.650 -0.2012 -0.1255  0.4685
   25TYR    HE2  353   5.343   8.449   0.676 -2.9355  0.6395  0.2704
   25TYR    CD2  354   5.433   8.273   0.612  0.0524  0.3338  0.3319
   25TYR    HD2  355   5.531   8.314   0.633 -0.5075  0.8285  2.2049
   25TYR      C  356   5.707   7.999   0.397 -0.2081  0.1758  0.1763
   25TYR      O  357   5.741   7.889   0.437 -0.2883  0.0599 -0.0705
   26SER      N  358   5.794   8.093   0.356  0.2156 -0.1134  0.3983
   26SER      H  359   5.744   8.179   0.340 -0.5831 -0.3614  1.4008
   26SER     CA  360   5.938   8.085   0.349  0.2213  0.6307 -0.4647
   26SER     HA  361   5.957   7.998   0.285  1.8538  0.7838 -0.2418
   26SER     CB  362   5.990   8.208   0.274 -0.2969  0.9127 -0.3632
   26SER    HB1  363   6.098   8.214   0.281 -0.1333 -0.8146 -0.8777
   26SER    HB2  364   5.951   8.299   0.318  2.3089  2.8080 -1.7002
   26SER     OG  365   5.960   8.196   0.137 -0.2311 -0.9826 -0.2493
   26SER     HG  366   5.980   8.107   0.108 -1.8049 -1.5892  0.4512
   26SER      C  367   6.008   8.066   0.483  0.0505  0.3074 -0.4199
   26SER      O  368   5.966   8.109   0.590  0.2785 -0.8669  0.1464
   27GLN      N  369   6.125   8.003   0.485  0.1785  0.5451 -0.3934
   27GLN      H  370   6.156   7.962   0.398 -0.5713 -1.6164  0.2907
   27GLN     CA  371   6.206   7.957   0.596 -0.3345 -0.0962 -0.2856
   27GLN     HA  372   6.145   7.898   0.666  0.8017  0.3811  1.1476
   27GLN     CB  373   6.326   7.875   0.548 -0.0486  0.0924  0.1035
   27GLN    HB1  374   6.366   7.935   0.466 -1.7974 -0.1573 -0.9884
   27GLN    HB2  375   6.406   7.882   0.621  0.1992  3.7450 -0.3126
   27GLN     CG  376   6.299   7.732   0.505  0.2229 -0.0518  0.4056
   27GLN    HG1  377   6.383   7.698   0.444 -2.1453 -1.0905 -2.5243
   27GLN    HG2  378   6.222   7.731   0.428  2.0130  1.6513 -1.5205
   27GLN     CD  379   6.276   7.637   0.622 -0.1640 -0.6916 -0.1806
   27GLN    OE1  380   6.369   7.582   0.681  0.1765 -0.0487 -0.1089
   27GLN    NE2  381   6.159   7.586   0.660 -0.3017 -0.1204  0.1660
   27GLN   HE21  382   6.159   7.519   0.736  2.4821 -0.0929  0.3083
   27GLN   HE22  383   6.075   7.620   0.616  0.6512  1.9876 -0.1598
   27GLN      C  384   6.266   8.073   0.674 -0.5438 -0.1308 -0.0713
   27GLN      O  385   6.328   8.162   0.616 -0.4400 -0.1149  0.0633
   28GLN      N  386   6.243   8.087   0.805 -0.0033  0.4309 -0.0328
   28GLN      H  387   6.186   8.016   0.848 -2.2071  2.2227  0.2121
   28GLN     CA  388   6.271   8.201   0.890  0.5506  0.1182  0.2052
   28GLN     HA  389   6.225   8.283   0.836 -1.9220 -1.4411 -0.1962
   28GLN     CB  390   6.202   8.181   1.025  0.2955  0.4246  0.1196
   28GLN    HB1  391   6.259   8.112   1.087  0.8290  0.0615 -0.7625
   28GLN    HB2  392   6.210   8.281   1.070 -2.5092  1.1047 -0.6956
   28GLN     CG  393   6.054   8.147   1.033  0.5150 -0.4877  0.3469
   28GLN    HG1  394   6.040   8.042   1.006 -1.4214 -0.6401  1.7594
   28GLN    HG2  395   5.992   8.210   0.969  0.8917 -1.8052 -1.4034
   28GLN     CD  396   6.006   8.169   1.176  0.0252 -0.1891  0.1383
   28GLN    OE1  397   6.009   8.081   1.261  0.4944 -0.3631 -0.0517
   28GLN    NE2  398   5.978   8.293   1.215  0.7312  0.2132 -0.6118
   28GLN   HE21  399   5.998   8.374   1.158  0.1949  0.1522 -0.8895
   28GLN   HE22  400   5.945   8.313   1.309  1.8233  0.9201 -0.3545
   28GLN      C  401   6.421   8.211   0.917  0.6264 -0.0826 -0.1376
   28GLN      O  402   6.475   8.107   0.956  0.0497 -0.1642  0.4661
   29SER      N  403   6.486   8.327   0.910  0.2969  0.0739 -0.6842
   29SER      H  404   6.430   8.409   0.891  1.7466  1.0034 -1.0430
   29SER     CA  405   6.628   8.345   0.934  0.3219  0.0452 -0.8124
   29SER     HA  406   6.687   8.297   0.856 -0.6396  0.3907 -1.7838
   29SER     CB  407   6.647   8.496   0.944 -0.0484  0.0514 -0.1626
   29SER    HB1  408   6.750   8.515   0.972 -0.5521  0.0964  1.8554
   29SER    HB2  409   6.625   8.530   0.843 -2.1314 -3.0938 -0.9392
   29SER     OG  410   6.555   8.561   1.028  0.4234  0.5686 -0.0427
   29SER     HG  411   6.601   8.633   1.072  0.0917  0.7068  0.0862
   29SER      C  412   6.685   8.282   1.060 -0.3029 -0.1906 -0.6424
   29SER      O  413   6.804   8.260   1.079 -0.2805  0.2860 -0.2237
   30SER      N  414   6.597   8.249   1.155 -0.0583  0.5569 -0.1531
   30SER      H  415   6.503   8.261   1.121  0.0632 -2.1790 -1.6650
   30SER     CA  416   6.619   8.188   1.284 -0.2497 -0.0071 -0.3836
   30SER     HA  417   6.724   8.211   1.305  0.0852 -0.4010 -1.5647
   30SER     CB  418   6.536   8.245   1.399 -0.0314  0.4603 -0.4542
   30SER    HB1  419   6.569   8.347   1.418  1.0851 -0.3140  2.1830
   30SER    HB2  420   6.546   8.189   1.492  0.9464  1.1015 -0.1592
   30SER     OG  421   6.403   8.239   1.353 -0.2457  0.2625  0.1843
   30SER     HG  422   6.386   8.322   1.308 -1.2478  0.7294  1.3502
   30SER      C  423   6.626   8.036   1.294 -0.3190  0.0049 -0.1399
   30SER      O  424   6.675   7.980   1.392  0.0917  0.3230 -0.1629
   31GLN      N  425   6.570   7.966   1.195 -0.7250  0.2741 -0.1049
   31GLN      H  426   6.549   8.016   1.110  0.9253 -1.4027 -1.5870
   31GLN     CA  427   6.568   7.822   1.185 -0.1104  0.2946 -0.6025
   31GLN     HA  428   6.524   7.790   1.280 -0.7151 -0.8871 -1.2628
   31GLN     CB  429   6.483   7.785   1.064 -0.1711  0.3149 -0.5659
   31GLN    HB1  430   6.498   7.677   1.058 -1.5415  0.1158 -0.7434
   31GLN    HB2  431   6.516   7.832   0.971 -2.0692  2.6099 -0.1805
   31GLN     CG  432   6.333   7.795   1.092 -0.0334 -0.2371  0.4073
   31GLN    HG1  433   6.308   7.737   1.181 -3.7903  1.9282  0.9647
   31GLN    HG2  434   6.309   7.897   1.123  2.6320  1.0380 -1.3211
   31GLN     CD  435   6.247   7.736   0.981  0.2121  0.0929  0.0366
   31GLN    OE1  436   6.196   7.807   0.895 -0.2333 -0.4549 -0.1539
   31GLN    NE2  437   6.216   7.607   0.993 -0.1274  0.1813  0.1052
   31GLN   HE21  438   6.248   7.568   1.080  0.1534 -0.4168 -0.2620
   31GLN   HE22  439   6.136   7.572   0.942  0.1631 -0.1099 -0.1527
   31GLN      C  440   6.707   7.764   1.164 -0.2918 -0.1895 -0.4817
   31GLN      O  441   6.797   7.834   1.119 -0.1186  0.0414  0.2077
   32PRO      N  442   6.717   7.633   1.187  0.2157 -0.0378  0.2153
   32PRO     CD  443   6.834   7.560   1.142 -0.1972 -0.1651 -0.6723
   32PRO    HD1  444   6.912   7.569   1.217 -2.0219  1.7135  1.1176
   32PRO    HD2  445   6.876   7.603   1.051  4.1181 -0.4629  0.9498
   32PRO     CG  446   6.795   7.412   1.138 -0.6054 -0.0634 -0.4957
   32PRO    HG1  447   6.876   7.344   1.166  0.3939  0.7212 -1.3871
   32PRO    HG2  448   6.747   7.376   1.047 -0.7852 -1.2764  0.0647
   32PRO     CB  449   6.685   7.402   1.243  0.3603 -0.4495  0.4985
   32PRO    HB1  450   6.610   7.327   1.216 -1.6995  1.3942  0.7877
   32PRO    HB2  451   6.726   7.374   1.340 -0.4128  2.4205  1.7693
   32PRO     CA  452   6.626   7.542   1.255  0.2672 -0.4244 -0.2216
   32PRO     HA  453   6.532   7.525   1.203 -0.1954 -2.6516  1.2202
   32PRO      C  454   6.592   7.580   1.399  0.1126 -0.3263 -0.2831
   32PRO      O  455   6.662   7.653   1.468 -0.0908  0.1331 -0.5644
   33TYR      N  456   6.474   7.538   1.444 -0.0561  0.4472  0.0008
   33TYR      H  457   6.414   7.484   1.382  0.1954  1.5871 -1.2919
   33TYR     CA  458   6.429   7.552   1.581 -0.3684 -0.2204 -0.0285
   33TYR     HA  459   6.434   7.659   1.603 -1.5057 -0.0586 -0.4982
   33TYR     CB  460   6.281   7.514   1.588 -0.4113 -0.0592 -0.0612
   33TYR    HB1  461   6.242   7.562   1.678  0.3032  1.7611 -0.6674
   33TYR    HB2  462   6.264   7.407   1.594  2.1424 -0.4422  3.0281
   33TYR     CG  463   6.193   7.590   1.491 -0.2763  0.2109  0.0246
   33TYR    CD1  464   6.193   7.729   1.495 -0.1522  0.2132 -0.0520
   33TYR    HD1  465   6.254   7.777   1.571  0.9046 -1.4809  0.2163
   33TYR    CE1  466   6.116   7.811   1.411 -0.2317 -0.0166 -0.2016
   33TYR    HE1  467   6.111   7.918   1.419 -0.8910 -0.1951  2.6913
   33TYR     CZ  468   6.044   7.740   1.313 -0.2692 -0.0967 -0.1168
   33TYR     OH  469   5.980   7.808   1.213  0.4925  0.6835 -0.0838
   33TYR     HH  470   5.959   7.897   1.241  1.4693  0.5563  1.1501
   33TYR    CE2  471   6.043   7.600   1.301  0.2311 -0.1208  0.1267
   33TYR    HE2  472   6.001   7.550   1.215 -0.0487  1.5204 -0.7344
   33TYR    CD2  473   6.115   7.525   1.394  1.1806 -0.3732 -0.7862
   33TYR    HD2  474   6.113   7.417   1.389  0.0539 -0.3201 -1.9162
   33TYR      C  475   6.514   7.471   1.677 -0.1154  0.2859  0.1801
   33TYR      O  476   6.512   7.348   1.681  0.3680  0.2826  0.3632
   34GLY      N  477   6.566   7.547   1.774  0.0159  0.2478  0.1400
   34GLY      H  478   6.549   7.646   1.766  0.5868  0.2451 -1.5231
   34GLY     CA  479   6.652   7.504   1.883 -0.3659 -0.9092  0.0009
   34GLY    HA1  480   6.663   7.586   1.954  0.2534  0.5195 -1.6664
   34GLY    HA2  481   6.598   7.431   1.943 -1.7971  1.0589  1.2129
   34GLY      C  482   6.794   7.460   1.849 -0.1469 -0.3731  0.2109
   34GLY      O  483   6.833   7.461   1.732 -0.0685  0.2703  0.2408
   35GLN      N  484   6.875   7.427   1.949 -0.0122  0.0561  0.2438
   35GLN      H  485   6.835   7.436   2.042 -0.3659 -0.2653  0.1262
   35GLN     CA  486   7.011   7.377   1.942 -0.0488 -0.0772  0.4772
   35GLN     HA  487   7.009   7.323   1.848  1.7166  3.3997 -1.7523
   35GLN     CB  488   7.111   7.488   1.909  0.1577 -0.2093  0.6563
   35GLN    HB1  489   7.057   7.554   1.841 -0.0194 -2.5572 -1.6482
   35GLN    HB2  490   7.125   7.553   1.994  0.2554 -0.7600  1.0697
   35GLN     CG  491   7.235   7.437   1.836 -0.1460  0.5386 -0.4097
   35GLN    HG1  492   7.299   7.378   1.901  1.0800  1.8215 -0.4058
   35GLN    HG2  493   7.200   7.392   1.743 -1.2531 -0.2102  0.3466
   35GLN     CD  494   7.330   7.547   1.792 -0.2844  0.6572 -0.4111
   35GLN    OE1  495   7.318   7.660   1.839  0.4832  0.4451  0.3130
   35GLN    NE2  496   7.420   7.521   1.697  0.1268  0.0247  0.1509
   35GLN   HE21  497   7.495   7.589   1.691  1.6491 -1.5723  0.0273
   35GLN   HE22  498   7.442   7.425   1.672 -4.2609 -1.0512 -0.3207
   35GLN      C  499   7.054   7.297   2.064  0.3854  0.0443  0.4033
   35GLN      O  500   7.167   7.248   2.068  0.7371  0.7460 -0.5493
   36GLN      N  501   6.966   7.265   2.159  0.4360  0.2283  0.5126
   36GLN      H  502   6.871   7.285   2.133  0.3394  0.2817  0.9081
   36GLN     CA  503   6.993   7.185   2.277 -0.2652 -0.3039  0.3180
   36GLN     HA  504   7.095   7.210   2.306 -0.4722 -0.6904  1.4316
   36GLN     CB  505   6.901   7.217   2.394 -0.4325  0.3423  0.0120
   36GLN    HB1  506   6.801   7.178   2.376 -0.4734 -1.6724  3.6435
   36GLN    HB2  507   6.893   7.326   2.396 -1.2243  0.3199 -0.9582
   36GLN     CG  508   6.934   7.161   2.532 -0.4316 -0.1952 -0.2043
   36GLN    HG1  509   7.041   7.174   2.549 -1.0409  1.4776  3.2777
   36GLN    HG2  510   6.915   7.054   2.530  0.4774 -0.3491 -1.6552
   36GLN     CD  511   6.848   7.211   2.647 -0.8547  0.0291 -0.6141
   36GLN    OE1  512   6.785   7.317   2.643 -0.9007  0.0270 -0.0889
   36GLN    NE2  513   6.824   7.131   2.751  0.3195  0.2264 -0.1797
   36GLN   HE21  514   6.870   7.042   2.764 -2.4528 -1.1533  0.9411
   36GLN   HE22  515   6.767   7.165   2.827  0.7805 -0.6333  0.5743
   36GLN      C  516   6.991   7.036   2.247  0.2231 -0.1481 -0.5376
   36GLN      O  517   6.893   6.996   2.185  0.3117  0.3192 -0.9853
   37SER      N  518   7.088   6.960   2.299  0.0873  0.1581  0.1731
   37SER      H  519   7.162   7.012   2.343  0.1837 -0.2586  0.5134
   37SER     CA  520   7.087   6.816   2.279 -0.3610  0.2028 -0.1442
   37SER     HA  521   7.050   6.798   2.178 -0.3999 -0.4930 -0.0106
   37SER     CB  522   7.223   6.749   2.297 -0.5144 -0.1229 -0.1957
   37SER    HB1  523   7.269   6.766   2.395 -0.3091  2.5373 -0.6618
   37SER    HB2  524   7.205   6.643   2.286 -1.5819 -0.4750  3.4775
   37SER     OG  525   7.309   6.800   2.198  0.1405 -0.5239  0.1632
   37SER     HG  526   7.389   6.747   2.194  0.0347 -0.6995  0.3722
   37SER      C  527   6.997   6.745   2.379  0.1859 -0.3496 -0.0416
   37SER      O  528   6.990   6.775   2.498 -0.2152 -0.0017 -0.1523
   38TYR      N  529   6.922   6.645   2.332 -0.5157  0.2628 -0.2374
   38TYR      H  530   6.935   6.627   2.233 -0.8973 -1.9190  0.0642
   38TYR     CA  531   6.823   6.565   2.402 -0.0946 -0.2152 -0.1845
   38TYR     HA  532   6.843   6.573   2.509  0.2119  0.6088 -0.2932
   38TYR     CB  533   6.681   6.613   2.377 -0.1279 -0.1739  0.0816
   38TYR    HB1  534   6.614   6.537   2.418 -0.0927 -0.5160 -0.4886
   38TYR    HB2  535   6.663   6.613   2.269  1.1191 -0.4130 -0.1337
   38TYR     CG  536   6.639   6.745   2.438  0.1337 -0.0444 -0.0193
   38TYR    CD1  537   6.624   6.858   2.356  0.7028 -0.0888 -0.1923
   38TYR    HD1  538   6.636   6.850   2.249  1.7008  1.2974 -0.2127
   38TYR    CE1  539   6.581   6.983   2.403  0.3744 -0.2672 -0.0088
   38TYR    HE1  540   6.570   7.070   2.341 -0.0701  0.4097  0.9958
   38TYR     CZ  541   6.566   6.994   2.543 -0.5187  0.3709 -0.1481
   38TYR     OH  542   6.533   7.115   2.596 -0.4812  0.0994  0.5058
   38TYR     HH  543   6.505   7.111   2.687 -0.5809  0.9262  0.5174
   38TYR    CE2  544   6.596   6.885   2.626 -0.2457  0.4164 -0.1879
   38TYR    HE2  545   6.609   6.900   2.732  0.0012  0.0017 -0.1558
   38TYR    CD2  546   6.630   6.758   2.577  0.1205  0.4631 -0.0655
   38TYR    HD2  547   6.647   6.677   2.645 -1.7969  1.3145  1.5160
   38TYR      C  548   6.844   6.419   2.367  0.0088 -0.1421 -0.4328
   38TYR      O  549   6.889   6.378   2.261  0.0537 -0.3345 -0.3401
   39SER      N  550   6.793   6.326   2.449  0.1154  0.2652  0.0988
   39SER      H  551   6.746   6.355   2.533  0.4656  0.3389  0.2729
   39SER     CA  552   6.770   6.187   2.415 -0.3472  0.2520  0.4572
   39SER     HA  553   6.853   6.160   2.350  0.4900  1.1806  1.1250
   39SER     CB  554   6.766   6.093   2.535  0.2299 -0.2733  0.0694
   39SER    HB1  555   6.789   5.994   2.498  1.3851 -0.7071  1.8332
   39SER    HB2  556   6.670   6.107   2.585 -0.7657 -0.1262 -1.7918
   39SER     OG  557   6.868   6.123   2.628  0.3294 -0.3661 -0.0095
   39SER     HG  558   6.874   6.048   2.687  0.5275  0.4075  0.9806
   39SER      C  559   6.635   6.180   2.343 -0.0574  0.1257 -0.0815
   39SER      O  560   6.553   6.271   2.353  0.5728  0.6936  0.0306
   40GLY      N  561   6.619   6.069   2.271  0.0854  0.3428 -0.4527
   40GLY      H  562   6.692   6.000   2.257  0.6721  0.7377  0.5116
   40GLY     CA  563   6.491   6.038   2.210 -0.0796 -0.0575  0.0905
   40GLY    HA1  564   6.452   6.127   2.162 -1.6194  0.1447  1.6257
   40GLY    HA2  565   6.503   5.955   2.140  1.9098 -0.5940  0.9699
   40GLY      C  566   6.381   5.995   2.306 -0.1744  0.0822  0.0429
   40GLY      O  567   6.403   5.945   2.416  0.8202 -0.0345 -0.1984
   41TYR      N  568   6.260   5.996   2.251 -0.0457  0.7613 -0.2418
   41TYR      H  569   6.266   6.016   2.152 -1.8356  0.8680 -0.3685
   41TYR     CA  570   6.134   5.959   2.313  0.1538  0.2269 -0.1544
   41TYR     HA  571   6.108   6.005   2.408  0.4747 -1.8318  1.0035
   41TYR     CB  572   6.021   5.994   2.217  0.4767 -0.0920 -0.6546
   41TYR    HB1  573   5.926   5.967   2.263  0.7835 -1.4916 -0.7950
   41TYR    HB2  574   6.027   5.939   2.123 -2.1493  0.8988 -1.4916
   41TYR     CG  575   6.010   6.140   2.182 -0.1918  0.0575  0.1447
   41TYR    CD1  576   6.076   6.194   2.070 -0.2039 -0.0529  0.0844
   41TYR    HD1  577   6.139   6.131   2.009  0.9518  1.1910 -0.0518
   41TYR    CE1  578   6.076   6.332   2.047 -0.0322 -0.0605  0.0400
   41TYR    HE1  579   6.138   6.382   1.975  0.8103 -0.6776  0.3245
   41TYR     CZ  580   5.994   6.410   2.130  0.1225  0.0722  0.0663
   41TYR     OH  581   5.993   6.546   2.119  0.4996  0.0603 -0.1379
   41TYR     HH  582   6.068   6.581   2.071  1.5078  0.1293  1.4196
   41TYR    CE2  583   5.917   6.357   2.236 -0.5446 -0.2239 -0.5629
   41TYR    HE2  584   5.847   6.413   2.295 -1.0835 -1.7868  0.3331
   41TYR    CD2  585   5.925   6.219   2.260 -0.6147 -0.1467 -0.1006
   41TYR    HD2  586   5.871   6.187   2.348 -0.9141 -0.9627 -0.5697
   41TYR      C  587   6.134   5.810   2.346 -0.6094  0.1487 -0.4922
   41TYR      O  588   6.206   5.730   2.286  0.1618  0.6590 -0.2596
   42SER      N  589   6.066   5.768   2.452 -0.4584 -0.6020 -0.6844
   42SER      H  590   5.995   5.832   2.484  1.1018 -0.4716  3.0505
   42SER     CA  591   6.064   5.636   2.512  0.2299 -0.1466  0.3758
   42SER     HA  592   6.163   5.602   2.541 -0.5327 -3.1540 -0.2469
   42SER     CB  593   5.975   5.639   2.636 -0.0011 -0.1859  0.2125
   42SER    HB1  594   5.872   5.655   2.606  0.5782  3.0284 -0.4439
   42SER    HB2  595   5.969   5.534   2.665 -0.3947 -0.5259 -1.0566
   42SER     OG  596   6.013   5.738   2.729 -0.4867 -0.0970  0.3153
   42SER     HG  597   5.941   5.734   2.793 -2.2533  0.6659 -1.4946
   42SER      C  598   6.008   5.524   2.425  1.0052  0.3319 -0.7692
   42SER      O  599   5.910   5.540   2.353  0.6168 -0.1857 -0.3693
   43GLN      N  600   6.068   5.406   2.441 -0.2663 -0.2810 -0.3549
   43GLN      H  601   6.148   5.404   2.503 -0.3016  2.4583 -0.0993
   43GLN     CA  602   6.016   5.284   2.383  0.1475 -0.2467 -0.8080
   43GLN     HA  603   5.954   5.310   2.297 -1.9972 -0.1566  0.6850
   43GLN     CB  604   6.135   5.194   2.352 -0.0709 -0.6928 -0.3580
   43GLN    HB1  605   6.086   5.109   2.305 -1.7521 -0.2940  0.5940
   43GLN    HB2  606   6.179   5.164   2.448 -0.6090  1.2513  0.5361
   43GLN     CG  607   6.231   5.251   2.248  0.1276  0.8369  0.6366
   43GLN    HG1  608   6.189   5.261   2.148 -1.1808  2.2937  1.2759
   43GLN    HG2  609   6.260   5.352   2.278 -0.4750  0.5950  2.1366
   43GLN     CD  610   6.362   5.174   2.245 -0.2891  0.1447  0.0812
   43GLN    OE1  611   6.393   5.091   2.330 -0.3763  0.0307  0.0038
   43GLN    NE2  612   6.451   5.221   2.157 -0.3045 -0.0016 -0.0122
   43GLN   HE21  613   6.531   5.163   2.134  0.2424  0.2626  1.1821
   43GLN   HE22  614   6.431   5.301   2.099  1.2597 -0.8868 -1.9057
   43GLN      C  615   5.918   5.224   2.483  0.8152 -1.0311 -0.6133
   43GLN      O  616   5.947   5.228   2.602 -0.8203  0.0913 -0.2199
   44SER      N  617   5.803   5.173   2.439 -0.0642  0.4585 -0.1393
   44SER      H  618   5.774   5.194   2.344 -1.3154  1.6878  0.4942
   44SER     CA  619   5.714   5.094   2.522  0.0954  0.1390 -0.2677
   44SER     HA  620   5.714   5.132   2.624  0.5242 -0.3971 -0.0580
   44SER     CB  621   5.571   5.127   2.481 -0.0555  0.1015  0.2276
   44SER    HB1  622   5.550   5.077   2.387  0.7097 -0.1112  0.1648
   44SER    HB2  623   5.561   5.235   2.473 -1.1557 -0.0422 -0.5882
   44SER     OG  624   5.478   5.093   2.582  0.0702 -0.0051  0.3083
   44SER     HG  625   5.396   5.074   2.537 -0.4478  1.8183  0.3882
   44SER      C  626   5.751   4.947   2.531 -0.2910  0.0479 -0.1800
   44SER      O  627   5.824   4.896   2.446 -0.1592 -0.1474  0.0479
   45THR      N  628   5.695   4.874   2.628  0.1965  0.3049  0.2974
   45THR      H  629   5.630   4.921   2.690 -0.3626 -0.6338  0.4282
   45THR     CA  630   5.695   4.730   2.643  0.4551  0.2484 -0.2228
   45THR     HA  631   5.719   4.690   2.545 -0.9446 -2.4121  0.4288
   45THR     CB  632   5.802   4.679   2.739  0.1631  0.1312  0.0447
   45THR     HB  633   5.777   4.579   2.773  0.8243 -0.0111  0.1356
   45THR    CG2  634   5.945   4.664   2.686  0.3372 -0.4349  0.6647
   45THR   HG21  635   5.955   4.581   2.615 -1.5235 -0.8037  0.7645
   45THR   HG22  636   5.979   4.747   2.625  0.5884 -3.1355 -3.2774
   45THR   HG23  637   6.009   4.671   2.774 -2.4702 -1.1465  2.9436
   45THR    OG1  638   5.807   4.756   2.856 -0.1250 -0.0617  0.1841
   45THR    HG1  639   5.842   4.845   2.849 -0.8396  0.1952 -0.1357
   45THR      C  640   5.558   4.674   2.678  0.3351  0.4879 -0.3056
   45THR      O  641   5.468   4.739   2.729 -0.3730 -0.2794 -0.5446
   46ASP      N  642   5.532   4.551   2.630 -0.3490  0.5725 -0.1582
   46ASP      H  643   5.610   4.500   2.592 -1.9768 -1.5843 -0.7708
   46ASP     CA  644   5.401   4.489   2.637 -0.3043  0.5222  0.3031
   46ASP     HA  645   5.336   4.550   2.575 -1.5086  0.0998  1.1293
   46ASP     CB  646   5.419   4.350   2.575  0.0098  0.4264  0.6037
   46ASP    HB1  647   5.477   4.280   2.635 -1.4459 -0.5299  0.9223
   46ASP    HB2  648   5.460   4.360   2.474 -1.5190  0.2102 -0.0718
   46ASP     CG  649   5.285   4.282   2.551  0.4536 -0.1318 -0.3621
   46ASP    OD1  650   5.213   4.321   2.456 -0.1094  0.6482  0.3636
   46ASP    OD2  651   5.254   4.183   2.620  0.1081  0.2293  0.0050
   46ASP      C  652   5.344   4.477   2.777 -0.1526 -0.0459  0.3212
   46ASP      O  653   5.409   4.429   2.870  0.7425  0.2088 -0.1621
   47THR      N  654   5.224   4.536   2.787 -0.2945 -0.1689 -0.5995
   47THR      H  655   5.186   4.567   2.699  2.1211 -0.2330 -1.7621
   47THR     CA  656   5.145   4.541   2.908  0.8117  0.2229  0.1258
   47THR     HA  657   5.167   4.462   2.979 -0.5221 -1.8369 -1.6243
   47THR     CB  658   5.165   4.674   2.980 -0.0136  0.4149  0.0161
   47THR     HB  659   5.273   4.683   2.993  0.1948 -2.0485  0.3536
   47THR    CG2  660   5.113   4.789   2.893 -0.1979  0.2897 -0.0392
   47THR   HG21  661   5.138   4.881   2.945  0.9634  0.7554 -1.3731
   47THR   HG22  662   5.168   4.785   2.799  0.5935 -0.3597  0.4296
   47THR   HG23  663   5.005   4.785   2.877 -0.4139  1.0667  1.0937
   47THR    OG1  664   5.105   4.684   3.107  0.5863  0.2405  0.3166
   47THR    HG1  665   5.154   4.629   3.168 -1.4691 -1.7173  0.3201
   47THR      C  666   4.996   4.519   2.882  0.8823  0.0110 -0.1041
   47THR      O  667   4.948   4.500   2.771 -0.1536  0.6876  0.2141
   48SER      N  668   4.920   4.502   2.990  0.3169 -0.0024 -0.5031
   48SER      H  669   4.959   4.508   3.083 -0.0674  0.3797 -0.3621
   48SER     CA  670   4.776   4.484   2.988  0.2540  0.4349 -0.0935
   48SER     HA  671   4.737   4.467   2.888  2.0791  0.3457 -0.8202
   48SER     CB  672   4.742   4.354   3.061  0.0492  0.5491  0.0168
   48SER    HB1  673   4.776   4.366   3.164 -0.1938  0.6413  0.0869
   48SER    HB2  674   4.634   4.343   3.070  0.1418 -0.7650 -0.2469
   48SER     OG  675   4.806   4.237   3.014 -0.8594 -0.0514  0.2566
   48SER     HG  676   4.773   4.155   3.051 -0.6424 -0.7545 -1.0462
   48SER      C  677   4.703   4.605   3.043  0.4163  0.3206  0.3812
   48SER      O  678   4.716   4.631   3.163  0.3898  0.4979  0.3459
   49GLY      N  679   4.600   4.655   2.974  0.1953  0.1504  0.5864
   49GLY      H  680   4.580   4.609   2.886 -0.2353 -0.3676  0.9456
   49GLY     CA  681   4.511   4.764   3.007  0.2695  0.2927  0.3189
   49GLY    HA1  682   4.431   4.732   3.074 -0.2879 -0.7336 -0.8038
   49GLY    HA2  683   4.559   4.839   3.070  0.6683 -1.4124  2.1381
   49GLY      C  684   4.447   4.829   2.885  1.0159  0.1507 -0.1537
   49GLY      O  685   4.386   4.762   2.802  0.5946  0.0472  0.2338
   50TYR      N  686   4.458   4.961   2.873  0.1293  0.2642  0.1937
   50TYR      H  687   4.505   5.018   2.942 -0.0892  2.4940 -1.3835
   50TYR     CA  688   4.395   5.036   2.766 -0.0339 -0.3280 -0.1319
   50TYR     HA  689   4.324   4.965   2.724 -1.3844  1.2023 -0.5621
   50TYR     CB  690   4.298   5.145   2.813  0.2322 -0.2603  0.2665
   50TYR    HB1  691   4.250   5.200   2.732  0.2720 -0.2709  0.2359
   50TYR    HB2  692   4.350   5.219   2.875  1.5843 -1.1472  0.2367
   50TYR     CG  693   4.195   5.082   2.903  0.0808 -0.3710  0.0157
   50TYR    CD1  694   4.223   5.079   3.040 -0.0785  0.3605  0.0699
   50TYR    HD1  695   4.315   5.124   3.076 -0.2911  0.5520  0.3839
   50TYR    CE1  696   4.133   5.034   3.137 -0.0694  0.0048 -0.0880
   50TYR    HE1  697   4.160   5.051   3.240  0.1659  2.0936 -0.4508
   50TYR     CZ  698   4.011   4.987   3.084  0.1692 -0.5132 -0.1878
   50TYR     OH  699   3.916   4.947   3.175 -0.1717  0.2760 -0.1845
   50TYR     HH  700   3.830   4.923   3.139  0.8279 -1.0243 -1.8831
   50TYR    CE2  701   3.982   4.983   2.947  0.3570 -0.1589 -0.2373
   50TYR    HE2  702   3.890   4.938   2.914 -0.7892  2.2695 -0.5899
   50TYR    CD2  703   4.079   5.021   2.853 -0.1787  0.5365 -0.5206
   50TYR    HD2  704   4.061   5.004   2.748 -1.3028 -2.4811  0.0458
   50TYR      C  705   4.494   5.095   2.667 -0.0567 -0.6258 -0.3294
   50TYR      O  706   4.607   5.123   2.705 -0.5064  0.0774  0.5095
   51GLY      N  707   4.445   5.115   2.544 -0.2162  0.2937 -0.1189
   51GLY      H  708   4.347   5.096   2.531 -0.5867  1.0054  1.3771
   51GLY     CA  709   4.530   5.143   2.430  0.5296 -0.0403  0.3430
   51GLY    HA1  710   4.455   5.167   2.355  2.0189 -0.3642 -1.3080
   51GLY    HA2  711   4.582   5.054   2.394 -1.4353 -0.3601 -2.0168
   51GLY      C  712   4.617   5.267   2.443 -0.1349  0.4347  0.3230
   51GLY      O  713   4.560   5.373   2.469 -0.0214  0.8070 -0.8924
   52GLN      N  714   4.747   5.261   2.414 -0.3991  0.2576 -0.8891
   52GLN      H  715   4.777   5.165   2.407 -2.3285 -0.5677  1.0541
   52GLN     CA  716   4.851   5.361   2.397  0.1285 -0.1894 -0.3197
   52GLN     HA  717   4.791   5.445   2.364  0.7382 -0.6857 -2.9062
   52GLN     CB  718   4.918   5.393   2.530  0.0328  0.7744 -0.5000
   52GLN    HB1  719   4.996   5.469   2.531  1.2637 -0.4369 -1.4014
   52GLN    HB2  720   4.971   5.304   2.563  1.0557  1.1979 -0.9402
   52GLN     CG  721   4.822   5.423   2.645 -0.1142 -0.5729 -0.2548
   52GLN    HG1  722   4.754   5.506   2.626 -1.2939 -1.6716 -0.9547
   52GLN    HG2  723   4.755   5.338   2.660 -1.6660  0.6425 -0.0092
   52GLN     CD  724   4.886   5.442   2.782  0.5562  0.1533 -0.6589
   52GLN    OE1  725   4.943   5.548   2.804 -0.0362  0.4093 -0.3401
   52GLN    NE2  726   4.888   5.340   2.869 -0.2788  0.1537 -0.6333
   52GLN   HE21  727   4.940   5.356   2.954  0.5612  1.7064 -1.3986
   52GLN   HE22  728   4.850   5.251   2.841 -1.2709  0.6184 -0.8285
   52GLN      C  729   4.943   5.316   2.284  0.5227  0.1450 -0.1367
   52GLN      O  730   4.963   5.197   2.259  0.0994 -0.0093  0.2461
   53SER      N  731   5.000   5.415   2.215 -0.1321  0.5835 -0.0584
   53SER      H  732   4.977   5.507   2.251 -0.6896 -0.2278  1.7743
   53SER     CA  733   5.094   5.403   2.106 -0.1956  0.2255 -0.0741
   53SER     HA  734   5.123   5.300   2.083 -0.9554  0.0862 -0.4448
   53SER     CB  735   5.035   5.465   1.980  0.2007 -0.2545 -0.5007
   53SER    HB1  736   5.110   5.504   1.911 -0.3688 -0.5263 -1.2961
   53SER    HB2  737   4.976   5.552   2.008 -0.0618  0.1075 -2.0967
   53SER     OG  738   4.944   5.372   1.923 -0.7675  0.2951  0.1227
   53SER     HG  739   4.907   5.421   1.849 -4.0803 -3.1859 -0.7931
   53SER      C  740   5.225   5.472   2.145 -0.0158 -0.4566  0.5525
   53SER      O  741   5.231   5.534   2.250  0.4028  0.8068 -0.2052
   54SER      N  742   5.333   5.458   2.068 -0.3194  0.4312 -0.0525
   54SER      H  743   5.317   5.393   1.993  3.9686  0.6261 -1.4175
   54SER     CA  744   5.450   5.544   2.062 -0.1633  0.2360  0.1633
   54SER     HA  745   5.424   5.631   2.122 -4.0839 -1.4543  1.2406
   54SER     CB  746   5.569   5.474   2.127 -0.1832  0.1740  0.1314
   54SER    HB1  747   5.538   5.427   2.221  0.8582 -0.8297 -0.0051
   54SER    HB2  748   5.614   5.397   2.064 -0.1628 -0.6920  1.1776
   54SER     OG  749   5.664   5.574   2.155 -0.2016  0.2663 -0.1372
   54SER     HG  750   5.747   5.533   2.179 -0.6321  0.0010  0.9273
   54SER      C  751   5.494   5.582   1.922  0.0117 -0.4337  0.0339
   54SER      O  752   5.481   5.500   1.831 -0.3683 -0.2562 -0.0744
   55TYR      N  753   5.553   5.701   1.908 -0.1453 -0.3583  0.0162
   55TYR      H  754   5.563   5.758   1.991  0.2809  0.8888 -0.8591
   55TYR     CA  755   5.592   5.774   1.789 -0.1171  0.0047  0.2454
   55TYR     HA  756   5.567   5.715   1.701 -0.8668  0.1621  0.3469
   55TYR     CB  757   5.500   5.895   1.781  0.0010  0.1268  0.6940
   55TYR    HB1  758   5.535   5.960   1.701  0.1110 -0.6112  0.1314
   55TYR    HB2  759   5.519   5.960   1.867  0.1788  2.0717 -0.7475
   55TYR     CG  760   5.355   5.855   1.774  0.0611  0.0476 -0.2540
   55TYR    CD1  761   5.261   5.930   1.847  0.4274 -0.2518  0.5305
   55TYR    HD1  762   5.290   6.013   1.910 -0.5160  0.3287  0.2105
   55TYR    CE1  763   5.126   5.896   1.838  0.3568  0.1019  0.2225
   55TYR    HE1  764   5.052   5.942   1.902  0.7490  0.1909  0.6172
   55TYR     CZ  765   5.086   5.786   1.759  0.3975  0.2842 -0.0520
   55TYR     OH  766   4.956   5.746   1.754  0.4799 -0.0272  0.3288
   55TYR     HH  767   4.909   5.805   1.814  2.5308  2.0631  0.0355
   55TYR    CE2  768   5.181   5.714   1.685  0.0332 -0.3640  0.1010
   55TYR    HE2  769   5.146   5.634   1.622  0.5539  0.0379 -0.7267
   55TYR    CD2  770   5.317   5.751   1.689  0.1149 -0.7168  0.6477
   55TYR    HD2  771   5.392   5.696   1.636 -0.2026 -0.1120 -0.4537
   55TYR      C  772   5.739   5.813   1.777 -0.0982 -0.2755 -0.4448
   55TYR      O  773   5.802   5.868   1.867 -0.8476 -0.1475  0.0076
   56SER      N  774   5.789   5.798   1.654 -0.2445 -0.3005 -0.5010
   56SER      H  775   5.724   5.754   1.589 -1.4205 -1.1890  1.2051
   56SER     CA  776   5.924   5.828   1.611 -0.2259  0.1742 -0.1118
   56SER     HA  777   5.987   5.878   1.684 -0.2451  0.6926 -0.4476
   56SER     CB  778   6.003   5.699   1.596 -0.5804 -0.0405 -0.1497
   56SER    HB1  779   6.096   5.724   1.546 -0.3418 -0.2408  0.1862
   56SER    HB2  780   5.948   5.628   1.534  0.7968 -0.0435 -1.4221
   56SER     OG  781   6.025   5.639   1.722 -0.0584  0.2080 -0.1181
   56SER     HG  782   6.089   5.569   1.708  0.0291  0.4059 -0.7328
   56SER      C  783   5.921   5.908   1.482  0.0725 -0.1395 -0.3128
   56SER      O  784   5.861   5.872   1.380  0.2208 -0.3442 -0.3300
   57SER      N  785   5.998   6.016   1.482 -0.2350  0.0847  0.3504
   57SER      H  786   6.025   6.053   1.572  3.0553 -0.4357 -0.2876
   57SER     CA  787   6.021   6.118   1.380 -0.1558 -0.2772  0.0030
   57SER     HA  788   6.005   6.089   1.277 -0.0389  1.1101 -0.4229
   57SER     CB  789   5.930   6.236   1.409 -0.5281 -0.6242  0.2630
   57SER    HB1  790   5.943   6.266   1.513  1.2571 -0.2093 -0.0563
   57SER    HB2  791   5.958   6.313   1.337  1.9236 -2.0941 -0.4475
   57SER     OG  792   5.799   6.204   1.368 -0.2689 -0.6985 -0.5131
   57SER     HG  793   5.751   6.210   1.451  0.3331 -1.0853 -0.1312
   57SER      C  794   6.159   6.180   1.391 -0.3806  0.1722  0.3443
   57SER      O  795   6.218   6.195   1.498  0.2383 -0.4544  0.1040
   58TYR      N  796   6.213   6.214   1.273  0.0384  0.0929  0.5113
   58TYR      H  797   6.155   6.182   1.197  1.5628  1.0382 -1.1410
   58TYR     CA  798   6.344   6.270   1.245 -0.2112  0.2747 -0.2987
   58TYR     HA  799   6.405   6.281   1.334 -0.5047 -2.7339  0.3751
   58TYR     CB  800   6.413   6.172   1.149  0.3302 -0.0849  0.4500
   58TYR    HB1  801   6.503   6.219   1.109  0.3996  0.5199  1.2762
   58TYR    HB2  802   6.358   6.157   1.056  1.3622  1.1113 -0.3871
   58TYR     CG  803   6.451   6.033   1.194 -0.2501 -0.2740  0.3708
   58TYR    CD1  804   6.586   5.996   1.201 -0.1514  0.0270  0.1129
   58TYR    HD1  805   6.664   6.071   1.195  0.3253 -0.3297  1.4707
   58TYR    CE1  806   6.620   5.861   1.215 -0.4913 -0.0813 -0.1202
   58TYR    HE1  807   6.722   5.828   1.214 -0.4199 -0.1518  2.5486
   58TYR     CZ  808   6.516   5.768   1.235 -0.1940 -0.2826  0.5196
   58TYR     OH  809   6.552   5.642   1.273 -0.6223 -0.8002 -0.7483
   58TYR     HH  810   6.480   5.579   1.269  0.4625 -2.1263  0.0501
   58TYR    CE2  811   6.379   5.804   1.235 -0.2885 -0.6385  0.1543
   58TYR    HE2  812   6.308   5.728   1.263 -2.4071  2.2607  3.3504
   58TYR    CD2  813   6.350   5.939   1.213 -0.0071 -0.5537  0.2895
   58TYR    HD2  814   6.249   5.978   1.219  0.2000 -0.0991  0.8324
   58TYR      C  815   6.342   6.408   1.181 -0.1836  0.2556 -0.3404
   58TYR      O  816   6.238   6.461   1.144 -0.6596 -0.1544  0.4085
   59GLY      N  817   6.460   6.470   1.174  0.0783 -0.1510  0.3446
   59GLY      H  818   6.542   6.422   1.208  0.9372 -0.3382 -1.8421
   59GLY     CA  819   6.470   6.612   1.144  0.1777 -0.2966 -0.3301
   59GLY    HA1  820   6.568   6.649   1.117  0.4126  0.0819  0.9656
   59GLY    HA2  821   6.411   6.629   1.054 -0.1727  0.6298  0.0675
   59GLY      C  822   6.422   6.699   1.259  0.1095  0.1073 -0.6597
   59GLY      O  823   6.411   6.649   1.371  0.0264  0.2015 -0.6261
   60GLN      N  824   6.387   6.826   1.241 -0.2607  0.0305 -0.5064
   60GLN      H  825   6.409   6.874   1.155  1.1831  3.1621  1.4357
   60GLN     CA  826   6.336   6.909   1.348  0.1011 -0.3057 -0.0698
   60GLN     HA  827   6.382   6.885   1.444  0.7406  0.5639 -0.1524
   60GLN     CB  828   6.375   7.052   1.313  0.6475 -0.2637  0.6837
   60GLN    HB1  829   6.289   7.097   1.262  1.9879  0.6368 -0.8877
   60GLN    HB2  830   6.451   7.054   1.235 -0.9426  2.2226 -0.9580
   60GLN     CG  831   6.420   7.141   1.428 -0.2725  0.7081  0.3108
   60GLN    HG1  832   6.349   7.141   1.511  0.3699 -0.5034  0.8882
   60GLN    HG2  833   6.418   7.242   1.386 -1.1467  0.2733 -0.7063
   60GLN     CD  834   6.558   7.105   1.483  0.0372  0.7124 -0.4431
   60GLN    OE1  835   6.660   7.131   1.420  0.1653  0.4319 -0.3522
   60GLN    NE2  836   6.570   7.040   1.599  0.1685 -0.2368 -0.9860
   60GLN   HE21  837   6.489   7.006   1.648  1.2055 -1.9587 -0.3845
   60GLN   HE22  838   6.656   6.991   1.623 -0.1668 -0.8893 -1.0913
   60GLN      C  839   6.185   6.893   1.364 -0.0374  0.4134 -0.6131
   60GLN      O  840   6.118   6.857   1.268 -0.2869  0.5209 -0.4816
   61SER      N  841   6.127   6.925   1.480  0.1114 -0.2973 -0.3407
   61SER      H  842   6.187   6.944   1.559 -1.1940  1.4799  0.2889
   61SER     CA  843   5.984   6.942   1.497  0.2745  0.6577  0.1100
   61SER     HA  844   5.942   6.851   1.455  1.5535 -0.2857  0.8188
   61SER     CB  845   5.945   6.928   1.644 -0.1553 -0.3842 -0.0968
   61SER    HB1  846   5.837   6.928   1.659  0.0409  0.0498  1.4215
   61SER    HB2  847   5.991   6.835   1.678  1.4133 -0.6687 -2.7192
   61SER     OG  848   6.006   7.041   1.702 -0.2021 -0.3054 -0.2011
   61SER     HG  849   5.984   7.038   1.795 -2.6643  4.8625 -0.3038
   61SER      C  850   5.920   7.056   1.419 -0.0152  0.5190  0.1466
   61SER      O  851   5.988   7.144   1.367  0.7333  0.1528  0.4872
   62GLN      N  852   5.787   7.051   1.405  0.0019 -0.2315  0.1869
   62GLN      H  853   5.725   6.982   1.445 -0.8811  0.2554 -0.3065
   62GLN     CA  854   5.725   7.155   1.325  0.1846  0.0658  0.4268
   62GLN     HA  855   5.781   7.187   1.237  0.0123 -2.3824 -0.6496
   62GLN     CB  856   5.589   7.100   1.282  0.1837 -0.0294  0.5501
   62GLN    HB1  857   5.517   7.176   1.250  0.1317  0.2763  1.3845
   62GLN    HB2  858   5.535   7.051   1.363 -0.8435 -0.4418 -0.3473
   62GLN     CG  859   5.613   7.000   1.170  0.3957  0.7033 -0.0692
   62GLN    HG1  860   5.687   6.923   1.193  0.4584  0.4640 -1.0224
   62GLN    HG2  861   5.516   6.951   1.163  1.1595 -0.7624 -1.1074
   62GLN     CD  862   5.629   7.065   1.033  0.2833  0.2799 -0.2871
   62GLN    OE1  863   5.727   7.137   1.014  0.3654  0.4109  0.5958
   62GLN    NE2  864   5.528   7.061   0.946  0.1958 -0.8726 -0.1458
   62GLN   HE21  865   5.456   6.992   0.963 -0.9268 -0.1042 -1.5009
   62GLN   HE22  866   5.528   7.125   0.868 -0.5014  0.8749  1.2269
   62GLN      C  867   5.701   7.285   1.400  0.4064  0.2473  0.1843
   62GLN      O  868   5.697   7.279   1.522 -0.0569  0.9844  0.2115
   63ASN      N  869   5.689   7.401   1.334  0.4045  0.2617  0.2096
   63ASN      H  870   5.672   7.388   1.235  1.4761 -2.3799  0.2885
   63ASN     CA  871   5.681   7.529   1.402 -0.0267  0.2736  0.1379
   63ASN     HA  872   5.774   7.542   1.456 -1.2279 -0.6303  2.5563
   63ASN     CB  873   5.684   7.634   1.291  0.0089 -0.0886 -0.2094
   63ASN    HB1  874   5.764   7.619   1.219 -1.0503 -0.1442 -1.4063
   63ASN    HB2  875   5.593   7.621   1.233 -0.2503 -0.7006  0.3255
   63ASN     CG  876   5.693   7.778   1.339  0.0301 -0.1585 -0.0005
   63ASN    OD1  877   5.714   7.811   1.456  0.1402  0.2022 -0.1194
   63ASN    ND2  878   5.684   7.875   1.248  0.2727 -0.3037 -0.1816
   63ASN   HD21  879   5.670   7.853   1.150 -1.4365  1.4577 -0.3972
   63ASN   HD22  880   5.690   7.972   1.277  2.1463 -0.3368 -0.3323
   63ASN      C  881   5.562   7.529   1.497  0.0088 -0.0778  0.1853
   63ASN      O  882   5.467   7.454   1.478  0.4675 -0.5800 -0.1505
   64THR      N  883   5.565   7.610   1.603 -0.0169  0.2515 -0.0643
   64THR      H  884   5.639   7.679   1.609  0.4359 -0.2662  0.5037
   64THR     CA  885   5.472   7.611   1.714  0.1229 -0.0171  0.0552
   64THR     HA  886   5.469   7.520   1.774  1.8731 -0.2227 -0.1235
   64THR     CB  887   5.520   7.718   1.812  0.3577  0.2217 -0.3160
   64THR     HB  888   5.502   7.817   1.770  0.7340  1.5548  2.4527
   64THR    CG2  889   5.461   7.692   1.950 -0.1786 -0.0693 -0.5962
   64THR   HG21  890   5.352   7.696   1.948 -0.2076  0.0960  0.5230
   64THR   HG22  891   5.489   7.597   1.996 -0.1382 -0.0617 -0.6046
   64THR   HG23  892   5.503   7.758   2.026 -1.2549 -0.9890  0.8556
   64THR    OG1  893   5.658   7.713   1.839  0.2868 -0.3369 -0.0305
   64THR    HG1  894   5.671   7.770   1.916  2.0036 -0.1135 -0.4522
   64THR      C  895   5.333   7.649   1.665 -0.0113  0.1106  0.5302
   64THR      O  896   5.311   7.736   1.580 -0.3028 -0.2386  0.2482
   65GLY      N  897   5.236   7.593   1.737 -0.0205 -0.1087  0.3469
   65GLY      H  898   5.268   7.536   1.815  0.4631  0.6564  0.7191
   65GLY     CA  899   5.094   7.615   1.721  0.0659  0.5917  0.5144
   65GLY    HA1  900   5.033   7.546   1.779  0.9134  0.6467  1.4991
   65GLY    HA2  901   5.069   7.593   1.617 -0.2651  1.1469  0.4695
   65GLY      C  902   5.053   7.756   1.760 -0.6996  0.4311  0.3076
   65GLY      O  903   5.120   7.820   1.842  0.2821  0.0381 -0.1825
   66TYR      N  904   4.944   7.798   1.696 -0.6817 -0.0433 -0.0374
   66TYR      H  905   4.903   7.743   1.622 -2.0216  1.0768 -0.1768
   66TYR     CA  906   4.897   7.935   1.702 -0.4162  0.0387  0.1898
   66TYR     HA  907   4.975   7.999   1.660  1.2385 -1.3226  1.0826
   66TYR     CB  908   4.773   7.949   1.614  0.0994 -0.2661 -0.6065
   66TYR    HB1  909   4.795   7.943   1.508  0.5948 -0.2410 -0.5065
   66TYR    HB2  910   4.731   8.048   1.634  0.8884 -0.5495  3.3321
   66TYR     CG  911   4.655   7.856   1.631 -0.1643  0.1900  0.1365
   66TYR    CD1  912   4.643   7.746   1.546  0.4525 -0.0577  0.3654
   66TYR    HD1  913   4.707   7.722   1.462 -0.9890 -2.1799 -0.1990
   66TYR    CE1  914   4.530   7.664   1.556 -0.3476  0.9928  0.0368
   66TYR    HE1  915   4.519   7.583   1.486  2.8490  0.5346 -0.0898
   66TYR     CZ  916   4.431   7.689   1.653 -0.4013  0.3411  0.1520
   66TYR     OH  917   4.323   7.605   1.657  0.3554 -0.6397  0.2771
   66TYR     HH  918   4.307   7.553   1.578 -1.5659 -0.8438  0.7406
   66TYR    CE2  919   4.448   7.788   1.752  0.2523 -0.3530  0.7504
   66TYR    HE2  920   4.374   7.807   1.828  1.8200 -1.1185  2.5485
   66TYR    CD2  921   4.557   7.873   1.729 -0.1143 -0.0161  0.2226
   66TYR    HD2  922   4.559   7.965   1.786  1.7767  1.0962 -1.5159
   66TYR      C  923   4.871   7.984   1.844 -0.0746  0.2115  0.1952
   66TYR      O  924   4.823   7.910   1.929  0.6027  0.1158  0.5021
   67GLY      N  925   4.886   8.116   1.856  0.1717  0.1777  0.2752
   67GLY      H  926   4.938   8.162   1.784  2.3696  0.8745  2.1963
   67GLY     CA  927   4.836   8.192   1.969 -0.1028 -0.3386  0.5069
   67GLY    HA1  928   4.853   8.144   2.066  2.8586  0.1123  0.3118
   67GLY    HA2  929   4.901   8.280   1.974  0.0786 -0.3599 -1.0826
   67GLY      C  930   4.691   8.233   1.952  0.2327  0.4708 -0.5098
   67GLY      O  931   4.621   8.191   1.860  0.4274  1.0135 -0.9076
   68THR      N  932   4.633   8.294   2.056  0.1851 -0.2399 -0.1152
   68THR      H  933   4.688   8.321   2.136 -0.6989 -3.1014  1.6076
   68THR     CA  934   4.493   8.320   2.081  0.2627  0.1942 -0.1129
   68THR     HA  935   4.447   8.333   1.982  1.4317  0.4433 -0.6316
   68THR     CB  936   4.434   8.202   2.159  0.0867  0.3073 -0.0726
   68THR     HB  937   4.469   8.109   2.114 -0.1577 -1.1270  2.5150
   68THR    CG2  938   4.473   8.203   2.306 -0.6603  0.5082  0.1284
   68THR   HG21  939   4.423   8.278   2.369 -0.7954  0.8322 -0.3592
   68THR   HG22  940   4.582   8.210   2.312 -0.5142  0.3608 -1.7891
   68THR   HG23  941   4.447   8.104   2.343 -1.5662  0.2921 -1.0460
   68THR    OG1  942   4.293   8.195   2.158  0.0965  0.0836  0.0533
   68THR    HG1  943   4.264   8.137   2.087 -1.2550 -0.3799  0.9630
   68THR      C  944   4.471   8.451   2.154  0.0004  0.5275 -0.7741
   68THR      O  945   4.562   8.515   2.206 -0.1502  0.1447 -0.0254
   69GLN      N  946   4.342   8.482   2.168 -0.0537  0.0799 -0.2159
   69GLN      H  947   4.280   8.419   2.119  0.0670 -0.9233  0.8794
   69GLN     CA  948   4.284   8.583   2.254  0.5444  0.4144 -0.1985
   69GLN     HA  949   4.360   8.639   2.308  0.0100 -1.3860  2.5946
   69GLN     CB  950   4.217   8.691   2.169 -0.1753  0.3782  0.3100
   69GLN    HB1  951   4.138   8.642   2.111  2.5687 -2.5962 -1.3010
   69GLN    HB2  952   4.173   8.768   2.231  0.2883  0.2429  0.8063
   69GLN     CG  953   4.292   8.758   2.054 -0.1922 -0.1835 -0.0379
   69GLN    HG1  954   4.327   8.680   1.987 -1.4059 -2.7984  2.2070
   69GLN    HG2  955   4.227   8.827   2.002 -0.5773 -0.0977  0.5499
   69GLN     CD  956   4.415   8.831   2.107 -0.1431 -0.2767 -0.0236
   69GLN    OE1  957   4.412   8.910   2.201  0.2464 -0.0737 -0.1749
   69GLN    NE2  958   4.535   8.823   2.048  0.0721 -0.0856  0.3780
   69GLN   HE21  959   4.555   8.759   1.972 -0.5304 -0.7397  0.7596
   69GLN   HE22  960   4.604   8.870   2.104  0.7790 -0.1220 -0.4334
   69GLN      C  961   4.192   8.520   2.358 -0.0617  0.3644 -0.7577
   69GLN      O  962   4.140   8.594   2.441  0.4999  0.4903 -0.5137
   70SER      N  963   4.178   8.387   2.361  0.2488  0.3455 -0.0207
   70SER      H  964   4.219   8.330   2.289 -1.0270 -0.9664  0.2504
   70SER     CA  965   4.107   8.311   2.461  0.3493  0.0113 -0.2052
   70SER     HA  966   4.016   8.366   2.486  1.8202  2.7039 -0.5030
   70SER     CB  967   4.050   8.181   2.404  0.3369  0.1169 -0.4353
   70SER    HB1  968   3.984   8.140   2.480 -1.7307  1.3933 -1.4377
   70SER    HB2  969   4.131   8.113   2.379  0.5623 -0.5494  1.8491
   70SER     OG  970   3.972   8.211   2.290 -0.0371 -0.3116 -0.2980
   70SER     HG  971   3.909   8.276   2.322 -0.4068 -1.4180  1.3643
   70SER      C  972   4.172   8.280   2.595  0.0888 -0.4653 -0.1839
   70SER      O  973   4.105   8.272   2.697  0.2374  0.7626  0.0197
   71THR      N  974   4.306   8.285   2.589  0.0846 -0.2440 -0.0673
   71THR      H  975   4.355   8.298   2.502  0.2610  0.7666  0.1726
   71THR     CA  976   4.387   8.308   2.707 -0.2792  0.3098  0.0808
   71THR     HA  977   4.316   8.313   2.789 -0.2551 -0.8334  0.1787
   71THR     CB  978   4.487   8.197   2.738 -0.5363 -0.0600 -0.4174
   71THR     HB  979   4.570   8.244   2.790 -0.6896  0.8875 -1.0156
   71THR    CG2  980   4.435   8.086   2.829 -0.2423  0.0717 -0.0893
   71THR   HG21  981   4.356   8.026   2.784  0.3411  0.7509 -2.1317
   71THR   HG22  982   4.395   8.126   2.923  0.5178 -1.6964  1.0308
   71THR   HG23  983   4.521   8.027   2.859 -0.1455  0.4996  0.5098
   71THR    OG1  984   4.545   8.137   2.624 -0.4135 -0.5448 -0.1033
   71THR    HG1  985   4.516   8.046   2.614  1.3763 -1.2801  0.8615
   71THR      C  986   4.459   8.442   2.701  0.2500  0.0325  0.1353
   71THR      O  987   4.490   8.488   2.591  0.5587 -0.1085  0.1641
   72PRO      N  988   4.479   8.516   2.810  0.2552 -0.2309  0.3123
   72PRO     CD  989   4.584   8.615   2.811  0.2727 -0.2498  0.3273
   72PRO    HD1  990   4.544   8.710   2.776  2.3947  1.1826  1.5567
   72PRO    HD2  991   4.662   8.581   2.742 -0.9845 -1.4013 -0.5846
   72PRO     CG  992   4.636   8.635   2.953  0.3450  0.3194  0.2236
   72PRO    HG1  993   4.665   8.739   2.966 -0.1269  0.6426 -1.1149
   72PRO    HG2  994   4.719   8.567   2.973 -0.7564 -1.4563 -0.9240
   72PRO     CB  995   4.514   8.601   3.038  0.4489  0.0494  0.2642
   72PRO    HB1  996   4.546   8.558   3.133  2.2232  0.1287 -0.2499
   72PRO    HB2  997   4.452   8.690   3.038  0.4939  0.0863 -0.1441
   72PRO     CA  998   4.448   8.494   2.950 -0.4128  0.5509  0.2964
   72PRO     HA  999   4.500   8.400   2.968 -0.5285  0.1560 -1.3303
   72PRO      C 1000   4.302   8.475   2.986 -0.4173  0.0739  0.0295
   72PRO      O 1001   4.208   8.498   2.910 -0.0557  0.9528 -0.1557
   73GLN      N 1002   4.286   8.407   3.101  0.1894 -0.3069 -0.1090
   73GLN      H 1003   4.370   8.373   3.145  0.2918 -0.5950 -0.5199
   73GLN     CA 1004   4.163   8.367   3.166  0.2399 -0.8895 -0.3663
   73GLN     HA 1005   4.085   8.443   3.156  0.3638 -0.4612  1.5481
   73GLN     CB 1006   4.104   8.231   3.132 -0.5615 -0.6226 -0.0699
   73GLN    HB1 1007   4.171   8.147   3.111 -1.3887 -1.5198  0.7453
   73GLN    HB2 1008   4.059   8.190   3.223 -1.6826 -1.7245 -1.0905
   73GLN     CG 1009   3.982   8.230   3.041 -0.3391 -0.0333 -0.3767
   73GLN    HG1 1010   3.912   8.308   3.069  2.1243  2.2041 -0.0876
   73GLN    HG2 1011   4.004   8.260   2.938 -1.5709 -0.6380 -0.8325
   73GLN     CD 1012   3.908   8.098   3.028  0.0818 -0.3122  0.0217
   73GLN    OE1 1013   3.966   7.994   3.060  0.2884 -0.0482  0.5113
   73GLN    NE2 1014   3.783   8.100   2.980  0.1570  0.0006 -0.1578
   73GLN   HE21 1015   3.725   8.021   2.958 -1.5113  1.6950 -2.3364
   73GLN   HE22 1016   3.741   8.191   2.967 -1.6315 -0.4279  2.1273
   73GLN      C 1017   4.195   8.373   3.314 -0.3401  0.5472 -0.2760
   73GLN      O 1018   4.305   8.336   3.356 -0.4063  0.1455 -0.4472
   74GLY      N 1019   4.100   8.414   3.398  0.3583  0.3987  0.6141
   74GLY      H 1020   4.014   8.451   3.359  0.4358  0.7116  0.7366
   74GLY     CA 1021   4.110   8.423   3.542  0.1268 -0.4788  0.6916
   74GLY    HA1 1022   4.214   8.450   3.561 -0.0236  1.0671 -0.5231
   74GLY    HA2 1023   4.080   8.325   3.579 -0.3818 -1.2221 -1.5183
   74GLY      C 1024   4.024   8.526   3.613 -0.1111 -0.4102  0.3091
   74GLY      O 1025   3.914   8.559   3.569 -0.0611 -0.2965  0.2684
   75TYR      N 1026   4.070   8.586   3.723  0.8079 -0.3584 -0.0952
   75TYR      H 1027   4.161   8.566   3.762  0.8214 -1.5754 -0.7305
   75TYR     CA 1028   4.001   8.691   3.796  0.0806 -0.5693 -0.4728
   75TYR     HA 1029   3.906   8.658   3.837  0.1626  0.1420  0.3184
   75TYR     CB 1030   4.084   8.733   3.918 -0.4106  0.0868 -0.3604
   75TYR    HB1 1031   4.117   8.644   3.971 -0.6245  0.6347  0.7165
   75TYR    HB2 1032   4.182   8.776   3.898  0.3911 -1.6349 -0.3443
   75TYR     CG 1033   4.004   8.808   4.022  0.0206  0.2334 -0.1355
   75TYR    CD1 1034   4.019   8.947   4.033 -0.4038  0.2921 -0.2601
   75TYR    HD1 1035   4.084   9.005   3.969 -1.8389  0.0467 -2.0179
   75TYR    CE1 1036   3.944   9.014   4.130  0.4210  0.5915  0.1860
   75TYR    HE1 1037   3.937   9.122   4.131 -1.3351  0.5084 -0.0463
   75TYR     CZ 1038   3.856   8.946   4.217  0.4540  0.3062 -0.0047
   75TYR     OH 1039   3.783   9.013   4.310 -0.1204  0.0688 -0.2768
   75TYR     HH 1040   3.750   8.959   4.382  2.5004  1.4242  2.1699
   75TYR    CE2 1041   3.842   8.806   4.205  0.4374  0.3265 -0.2439
   75TYR    HE2 1042   3.773   8.746   4.263  1.7392 -0.7400  0.2593
   75TYR    CD2 1043   3.918   8.740   4.109  0.2729 -0.0571 -0.1142
   75TYR    HD2 1044   3.919   8.632   4.100 -0.8464 -0.0135 -0.9934
   75TYR      C 1045   3.977   8.810   3.705  0.0940 -0.3739 -0.2235
   75TYR      O 1046   4.066   8.854   3.632  0.2107 -0.6348 -0.2381
   76GLY      N 1047   3.852   8.857   3.698  0.0855 -0.4085 -0.2967
   76GLY      H 1048   3.789   8.835   3.773  0.3380  0.3069  0.1311
   76GLY     CA 1049   3.806   8.954   3.600  0.6696 -0.3433 -0.5147
   76GLY    HA1 1050   3.818   8.916   3.499  2.6163 -0.7110 -0.1810
   76GLY    HA2 1051   3.701   8.980   3.610  0.7308  0.0933 -1.0052
   76GLY      C 1052   3.878   9.087   3.611  0.1686 -0.0893 -0.2598
   76GLY      O 1053   3.890   9.136   3.723 -0.3150  0.2277 -0.3422
   77SER      N 1054   3.920   9.148   3.499  0.4865 -0.0244 -0.1050
   77SER      H 1055   3.930   9.087   3.419  3.4187  1.5847 -1.1211
   77SER     CA 1056   3.974   9.280   3.475  0.3897  0.0380  0.0256
   77SER     HA 1057   3.910   9.351   3.527  1.0436  1.3944 -0.9751
   77SER     CB 1058   4.115   9.281   3.533  0.5576  0.6023 -0.3811
   77SER    HB1 1059   4.155   9.382   3.537  0.1000  0.7518  2.2394
   77SER    HB2 1060   4.107   9.251   3.638 -1.6192 -1.3874 -1.0409
   77SER     OG 1061   4.193   9.188   3.461  0.2302 -0.0221  0.0618
   77SER     HG 1062   4.272   9.174   3.513  0.1618  2.8318  1.0775
   77SER      C 1063   3.960   9.325   3.331  0.0309  0.0231  0.0542
   77SER      O 1064   3.992   9.441   3.302  0.2050  0.0009  0.1606
   78THR      N 1065   3.931   9.240   3.233 -0.3653 -0.1819  0.3464
   78THR      H 1066   3.942   9.140   3.247  1.4089  0.2471  2.5512
   78THR     CA 1067   3.891   9.277   3.099  0.0029 -0.1872  0.2342
   78THR     HA 1068   3.871   9.384   3.090 -1.3475 -0.4865 -0.5170
   78THR     CB 1069   4.000   9.244   2.997  0.0354  0.0417  0.1941
   78THR     HB 1070   3.968   9.262   2.894 -2.0385  1.2283  0.9834
   78THR    CG2 1071   4.128   9.322   3.024  0.0633  0.2442 -0.4890
   78THR   HG21 1072   4.105   9.429   3.026  1.2766  0.5167 -0.2687
   78THR   HG22 1073   4.206   9.293   2.954 -0.5154 -0.3543 -0.9010
   78THR   HG23 1074   4.162   9.295   3.124  1.1178  1.3180 -0.5297
   78THR    OG1 1075   4.029   9.107   3.010 -0.1453 -0.0276 -0.1195
   78THR    HG1 1076   4.071   9.091   3.095  3.3900 -2.2661 -2.0205
   78THR      C 1077   3.756   9.216   3.067  0.0099 -0.1130  0.0572
   78THR      O 1078   3.731   9.105   3.115  0.2362  0.0166  0.4780
   79GLY      N 1079   3.670   9.280   2.988 -0.0860 -0.1173  0.1563
   79GLY      H 1080   3.694   9.371   2.951  3.7526 -0.3796  1.5753
   79GLY     CA 1081   3.545   9.217   2.950 -0.2300  0.4929 -0.3946
   79GLY    HA1 1082   3.566   9.116   2.917  0.0155 -0.3596  2.1934
   79GLY    HA2 1083   3.509   9.273   2.863 -1.8733  0.1818  0.0548
   79GLY      C 1084   3.425   9.215   3.044 -0.2778 -0.1103 -0.4689
   79GLY      O 1085   3.431   9.259   3.158 -0.1205 -0.5719 -0.2957
   80GLY      N 1086   3.311   9.165   2.996 -0.1886  0.1546 -0.9679
   80GLY      H 1087   3.311   9.123   2.905  0.0470  1.5903 -1.6620
   80GLY     CA 1088   3.189   9.172   3.074  0.0504 -0.1122 -0.5654
   80GLY    HA1 1089   3.205   9.092   3.146  1.5377  1.0639  0.4617
   80GLY    HA2 1090   3.185   9.271   3.120 -0.1359  0.0271 -0.8710
   80GLY      C 1091   3.069   9.137   2.986 -0.1179 -0.1959 -0.3029
   80GLY      O 1092   3.059   9.167   2.868  0.3815 -0.3692 -0.3935
   81TYR      N 1093   2.970   9.083   3.058  0.0410  0.0598  0.1173
   81TYR      H 1094   2.979   9.069   3.157 -2.6270 -3.1821  0.0759
   81TYR     CA 1095   2.842   9.048   2.999  0.2043 -0.3450 -0.0031
   81TYR     HA 1096   2.861   9.001   2.902  0.6459 -1.0742  0.4227
   81TYR     CB 1097   2.783   8.933   3.081 -0.7164 -0.0518 -0.2461
   81TYR    HB1 1098   2.682   8.906   3.050 -1.2541  1.3710  0.1917
   81TYR    HB2 1099   2.783   8.976   3.181 -0.2267  0.4651 -0.4622
   81TYR     CG 1100   2.869   8.810   3.072 -0.4848  0.0443  0.5586
   81TYR    CD1 1101   2.948   8.776   3.183  0.1373 -0.0128  0.1096
   81TYR    HD1 1102   2.945   8.839   3.270  0.6567  0.2226 -0.0458
   81TYR    CE1 1103   3.040   8.670   3.179  0.8431  0.5929  0.1572
   81TYR    HE1 1104   3.101   8.670   3.268 -0.9739  0.8297  1.4735
   81TYR     CZ 1105   3.034   8.580   3.071  0.4053  0.1985  0.5046
   81TYR     OH 1106   3.099   8.460   3.069 -0.1671 -0.1154  0.3631
   81TYR     HH 1107   3.072   8.411   2.991 -1.5194 -0.7014  1.1703
   81TYR    CE2 1108   2.952   8.613   2.962  0.3696 -0.1207  0.4328
   81TYR    HE2 1109   2.945   8.544   2.879  2.0962 -0.1983  0.3205
   81TYR    CD2 1110   2.874   8.730   2.957 -0.0373 -0.3693  0.8598
   81TYR    HD2 1111   2.819   8.753   2.867 -1.1323 -1.2782  1.2776
   81TYR      C 1112   2.743   9.157   2.963  0.2375 -0.2996  0.0403
   81TYR      O 1113   2.623   9.138   2.978  0.0781  0.1983 -0.5294
   82GLY      N 1114   2.792   9.279   2.939 -0.1520 -0.1315  0.0901
   82GLY      H 1115   2.892   9.295   2.947 -0.0607 -0.9460  0.6064
   82GLY     CA 1116   2.726   9.393   2.880  0.1888  0.2394  0.4118
   82GLY    HA1 1117   2.693   9.364   2.780  0.5791 -0.3627  0.4535
   82GLY    HA2 1118   2.642   9.417   2.946 -0.3336  0.5048 -0.3270
   82GLY      C 1119   2.818   9.514   2.878 -0.0343  0.4103  0.4084
   82GLY      O 1120   2.940   9.496   2.880 -0.0450  0.2266 -0.3832
   83SER      N 1121   2.761   9.635   2.884 -0.3361  0.2719  0.3149
   83SER      H 1122   2.660   9.626   2.880 -0.4130  0.3836  1.5654
   83SER     CA 1123   2.817   9.768   2.878 -0.1399  0.1806  0.0452
   83SER     HA 1124   2.918   9.764   2.838 -0.7817  1.5304 -1.8212
   83SER     CB 1125   2.738   9.855   2.781  0.0858  0.5907  0.2275
   83SER    HB1 1126   2.732   9.804   2.685  0.6117 -0.7551  0.8833
   83SER    HB2 1127   2.803   9.942   2.768  2.0751 -0.1247  4.0142
   83SER     OG 1128   2.606   9.881   2.824 -0.1163 -0.0953  0.0314
   83SER     HG 1129   2.560   9.797   2.828  2.8248 -1.8387  0.1130
   83SER      C 1130   2.817   9.841   3.012 -0.1534  0.0121  0.1374
   83SER      O 1131   2.738   9.817   3.103 -0.6341 -0.0084 -0.2839
   84SER      N 1132   2.916   9.928   3.030 -0.1657  0.0056  0.2421
   84SER      H 1133   2.983   9.945   2.956  0.5218 -1.6075  0.4613
   84SER     CA 1134   2.948   9.974   3.164  0.3742  0.3273  0.0092
   84SER     HA 1135   2.875   9.947   3.240 -0.1102 -1.2142 -0.9532
   84SER     CB 1136   3.072   9.897   3.208 -0.2115 -0.3286  0.5318
   84SER    HB1 1137   3.150   9.904   3.132  2.3754 -1.3263  2.9109
   84SER    HB2 1138   3.113   9.944   3.297 -1.7054  1.0206  0.5556
   84SER     OG 1139   3.053   9.764   3.251 -0.4142 -0.4065  0.2000
   84SER     HG 1140   2.982   9.772   3.316 -1.0071  0.4799 -0.5212
   84SER      C 1141   2.978  10.123   3.170  0.8633  0.2263  0.0782
   84SER      O 1142   3.002  10.184   3.066 -0.0639  0.5994  0.0771
   85GLN      N 1143   2.969  10.185   3.288 -0.1347 -0.4015  0.3453
   85GLN      H 1144   2.942  10.128   3.367 -1.6070  1.8143  1.5725
   85GLN     CA 1145   2.985  10.328   3.307 -0.1596 -0.3904  0.2818
   85GLN     HA 1146   3.030  10.373   3.218 -0.8576 -2.3877 -1.1569
   85GLN     CB 1147   2.854  10.403   3.331  0.1799  0.2038  0.3097
   85GLN    HB1 1148   2.816  10.380   3.430 -0.4348  1.0713  0.2788
   85GLN    HB2 1149   2.873  10.510   3.335  0.5379  0.2684 -1.9034
   85GLN     CG 1150   2.747  10.369   3.228  0.1136  0.2030  0.3782
   85GLN    HG1 1151   2.706  10.271   3.253 -1.0677  0.4525 -0.5219
   85GLN    HG2 1152   2.794  10.380   3.130 -0.7810  0.8969  0.0169
   85GLN     CD 1153   2.625  10.458   3.234  0.1948  0.3398  0.0586
   85GLN    OE1 1154   2.597  10.539   3.323 -0.9808  0.6314 -0.5579
   85GLN    NE2 1155   2.529  10.435   3.144  0.6562 -0.1942 -0.2951
   85GLN   HE21 1156   2.445  10.491   3.149 -0.5148 -1.8961 -0.2243
   85GLN   HE22 1157   2.546  10.371   3.067  1.6304 -1.9441  1.2779
   85GLN      C 1158   3.083  10.361   3.419  0.0685 -0.1604  0.0169
   85GLN      O 1159   3.101  10.291   3.518 -0.1339 -0.0860  0.1064
   86SER      N 1160   3.155  10.473   3.405  0.1271 -0.1177  0.6590
   86SER      H 1161   3.136  10.522   3.320  2.6981  0.2392  0.2404
   86SER     CA 1162   3.262  10.519   3.492  0.1635  0.1352  0.4780
   86SER     HA 1163   3.248  10.474   3.590 -3.4142 -1.0340 -0.4179
   86SER     CB 1164   3.399  10.487   3.434 -0.1449 -0.5505  0.1051
   86SER    HB1 1165   3.400  10.521   3.330 -0.5340 -1.6808 -0.2756
   86SER    HB2 1166   3.481  10.541   3.482  1.4329 -1.2645 -1.6268
   86SER     OG 1167   3.417  10.348   3.420  0.1008 -0.4659 -0.4334
   86SER     HG 1168   3.381  10.315   3.338  1.0431 -0.1402 -1.0012
   86SER      C 1169   3.245  10.670   3.504  0.0490  0.1684 -0.0864
   86SER      O 1170   3.221  10.736   3.403 -0.4397 -0.1312 -0.1738
   87SER      N 1171   3.262  10.723   3.625 -0.0686  0.1488 -0.0610
   87SER      H 1172   3.288  10.660   3.700  1.3370 -0.4349 -1.0126
   87SER     CA 1173   3.264  10.865   3.654  0.0847  0.0796  0.2734
   87SER     HA 1174   3.231  10.910   3.560 -0.9279 -2.2776 -0.5862
   87SER     CB 1175   3.165  10.897   3.765  0.2441 -0.0643  0.4581
   87SER    HB1 1176   3.190  10.847   3.858  2.6199 -0.3178 -0.2535
   87SER    HB2 1177   3.171  11.006   3.773 -0.4028  0.0046  0.0658
   87SER     OG 1178   3.037  10.855   3.723  0.5678 -0.3700 -0.2360
   87SER     HG 1179   3.048  10.766   3.691 -3.1357 -1.2441  0.4867
   87SER      C 1180   3.404  10.915   3.685 -0.1125  0.3993  0.6504
   87SER      O 1181   3.492  10.834   3.715  0.0036  0.0450 -0.5834
   88GLN      N 1182   3.432  11.045   3.676 -0.5022  0.4421 -0.0029
   88GLN      H 1183   3.362  11.105   3.635 -0.5650 -0.2389 -0.9146
   88GLN     CA 1184   3.550  11.102   3.739 -0.2272  0.6164 -0.6674
   88GLN     HA 1185   3.575  11.034   3.820 -1.6494  1.2107  0.3102
   88GLN     CB 1186   3.661  11.117   3.636  0.3635  0.1500 -0.1062
   88GLN    HB1 1187   3.707  11.020   3.619 -2.3705 -1.2300 -0.1209
   88GLN    HB2 1188   3.741  11.176   3.681  0.6234  0.1567 -0.5641
   88GLN     CG 1189   3.626  11.196   3.510 -0.0329 -0.2021 -0.2186
   88GLN    HG1 1190   3.623  11.303   3.531  2.0756  0.3209 -2.2180
   88GLN    HG2 1191   3.526  11.175   3.470 -1.3579  2.9371  1.1329
   88GLN     CD 1192   3.729  11.186   3.399  0.3720  0.1591  0.1201
   88GLN    OE1 1193   3.835  11.125   3.414  0.6860  0.7730  0.3970
   88GLN    NE2 1194   3.708  11.245   3.281  0.6392  0.0679  0.0261
   88GLN   HE21 1195   3.778  11.241   3.208  0.3007 -0.7564 -0.2549
   88GLN   HE22 1196   3.628  11.305   3.270 -0.7082 -1.6203  0.2166
   88GLN      C 1197   3.517  11.234   3.807 -0.1932  0.0077  0.5591
   88GLN      O 1198   3.428  11.306   3.762 -0.0236 -0.1254  0.0060
   89SER      N 1199   3.608  11.273   3.897 -0.2277  0.1892  0.5166
   89SER      H 1200   3.670  11.201   3.931 -0.7315 -0.8835 -0.7498
   89SER     CA 1201   3.619  11.401   3.965 -0.1968  0.4832 -0.0319
   89SER     HA 1202   3.694  11.395   4.044 -0.8172  0.1610  0.5516
   89SER     CB 1203   3.671  11.506   3.868  0.2637  0.1999 -0.0918
   89SER    HB1 1204   3.664  11.606   3.910 -1.8748  0.5388 -1.1332
   89SER    HB2 1205   3.606  11.500   3.781 -1.6782 -0.9182  1.3636
   89SER     OG 1206   3.804  11.477   3.830  0.3864  0.6082  0.0208
   89SER     HG 1207   3.852  11.557   3.805 -0.5439  1.4256  0.7581
   89SER      C 1208   3.497  11.448   4.044 -0.3571 -0.5501  0.3535
   89SER      O 1209   3.514  11.547   4.114  0.3690 -0.4529  0.0584
   90SER      N 1210   3.382  11.381   4.036 -0.4058 -0.4393  0.1412
   90SER      H 1211   3.380  11.295   3.984 -0.2357 -0.8857  0.8564
   90SER     CA 1212   3.260  11.414   4.107  0.0859 -0.2125  0.8919
   90SER     HA 1213   3.275  11.455   4.207 -0.5959  0.3273  0.7816
   90SER     CB 1214   3.187  11.523   4.029  0.5831 -0.1217  0.5488
   90SER    HB1 1215   3.087  11.534   4.070  1.6886  2.4122  2.8650
   90SER    HB2 1216   3.188  11.525   3.920 -0.2737  2.6762  0.5170
   90SER     OG 1217   3.238  11.648   4.071  0.5518  0.1847 -0.3001
   90SER     HG 1218   3.170   0.019   4.113  2.7767  2.5218  0.7130
   90SER      C 1219   3.164  11.296   4.110  0.1443 -0.2793  0.2636
   90SER      O 1220   3.169  11.216   4.017  0.3699  0.0200  0.0142
   91TYR      N 1221   3.091  11.283   4.221 -0.5232  0.0200 -0.1364
   91TYR      H 1222   3.113  11.346   4.297  0.4141 -0.3856 -0.0505
   91TYR     CA 1223   3.018  11.164   4.257  0.0074 -0.0868  0.6052
   91TYR     HA 1224   3.089  11.081   4.256  0.4688  0.1841  3.4098
   91TYR     CB 1225   2.959  11.188   4.396 -0.5904  0.2053  0.3047
   91TYR    HB1 1226   3.043  11.173   4.464 -1.2054 -2.9816  0.5202
   91TYR    HB2 1227   2.908  11.284   4.402 -1.3062 -0.1678  0.3451
   91TYR     CG 1228   2.869  11.077   4.445 -0.4891 -0.0282 -0.0363
   91TYR    CD1 1229   2.733  11.095   4.472 -0.3413  0.3370  0.4840
   91TYR    HD1 1230   2.688  11.193   4.475 -1.1301  0.0131 -0.3344
   91TYR    CE1 1231   2.649  10.983   4.482 -0.2575  0.1828 -0.4480
   91TYR    HE1 1232   2.546  11.005   4.506  0.2097  0.0078  1.9838
   91TYR     CZ 1233   2.699  10.851   4.475 -0.1094  0.2321 -0.3140
   91TYR     OH 1234   2.616  10.745   4.493  0.4564 -0.1717 -0.0421
   91TYR     HH 1235   2.659  10.666   4.526  0.3092  0.3668  1.5029
   91TYR    CE2 1236   2.839  10.833   4.471 -0.0700  0.3756  0.2680
   91TYR    HE2 1237   2.888  10.737   4.473 -1.0367 -0.1231  2.7735
   91TYR    CD2 1238   2.920  10.947   4.458  0.1220  0.1569 -0.5066
   91TYR    HD2 1239   3.026  10.933   4.442 -0.0066  0.3692 -1.6703
   91TYR      C 1240   2.915  11.121   4.154 -0.3723  0.0413  0.9286
   91TYR      O 1241   2.849  11.208   4.097  0.6860  0.5270  0.4289
   92GLY      N 1242   2.906  10.989   4.134  0.4332  0.1865 -0.5500
   92GLY      H 1243   2.964  10.923   4.185  2.2298  1.4763 -0.8300
   92GLY     CA 1244   2.825  10.930   4.029  0.0522 -0.3560  0.0418
   92GLY    HA1 1245   2.719  10.931   4.054 -0.3396  0.7767 -1.5447
   92GLY    HA2 1246   2.841  10.982   3.935  2.1446 -0.9203  0.0303
   92GLY      C 1247   2.877  10.790   3.997 -0.2051 -0.5081  0.2831
   92GLY      O 1248   2.967  10.744   4.066  0.2695  0.4175  0.2998
   93GLN      N 1249   2.809  10.723   3.903  0.3319 -0.2705 -0.2827
   93GLN      H 1250   2.745  10.776   3.847  0.5044 -0.0378 -0.2588
   93GLN     CA 1251   2.815  10.581   3.872  0.1351 -0.2318 -0.5027
   93GLN     HA 1252   2.764  10.527   3.953 -2.8676  0.1946 -1.9525
   93GLN     CB 1253   2.720  10.556   3.756 -0.6438 -0.0622  0.0831
   93GLN    HB1 1254   2.765  10.589   3.662  1.5240 -1.0144  0.7167
   93GLN    HB2 1255   2.629  10.615   3.767 -1.0844 -0.4782 -1.0757
   93GLN     CG 1256   2.682  10.408   3.746 -0.0769 -0.2018 -0.0264
   93GLN    HG1 1257   2.775  10.350   3.747 -1.3461 -2.3397  0.5809
   93GLN    HG2 1258   2.640  10.386   3.648  1.9097  0.2682 -1.0344
   93GLN     CD 1259   2.600  10.364   3.866 -0.1262  0.2049  0.0888
   93GLN    OE1 1260   2.649  10.297   3.956 -0.4379 -0.0982  0.0335
   93GLN    NE2 1261   2.467  10.377   3.861 -0.1548 -0.3141 -0.5792
   93GLN   HE21 1262   2.422  10.418   3.781  2.0193  0.3463 -1.5574
   93GLN   HE22 1263   2.412  10.318   3.922  0.2633 -0.5812 -0.4559
   93GLN      C 1264   2.954  10.532   3.838  0.0300 -0.3634 -0.7450
   93GLN      O 1265   3.027  10.605   3.772 -0.3543  0.2721 -0.4649
   94GLN      N 1266   2.991  10.415   3.893  0.1718  0.2179  0.4317
   94GLN      H 1267   2.922  10.372   3.953  0.6216 -0.3344  0.5595
   94GLN     CA 1268   3.118  10.350   3.870 -0.1535 -0.5196  0.7104
   94GLN     HA 1269   3.164  10.415   3.796 -2.4963  2.4679  1.6806
   94GLN     CB 1270   3.207  10.360   3.994  0.6203 -0.0714  0.1199
   94GLN    HB1 1271   3.299  10.303   3.978 -0.8233 -1.9884 -1.9590
   94GLN    HB2 1272   3.147  10.320   4.075  0.4079 -0.8377 -0.4066
   94GLN     CG 1273   3.244  10.505   4.026  0.0189  0.1139 -0.0147
   94GLN    HG1 1274   3.157  10.570   4.026 -2.0975 -2.5008 -1.1271
   94GLN    HG2 1275   3.280  10.494   4.128  0.3411  0.6296 -0.0694
   94GLN     CD 1276   3.352  10.567   3.939 -0.3680  0.2136 -0.4286
   94GLN    OE1 1277   3.381  10.533   3.825 -0.0156  0.4823 -0.4215
   94GLN    NE2 1278   3.422  10.669   3.988 -0.2915 -0.1359  0.1994
   94GLN   HE21 1279   3.401  10.708   4.079 -1.1784 -0.6477  0.2228
   94GLN   HE22 1280   3.508  10.690   3.939  0.7768 -0.6126  1.7550
   94GLN      C 1281   3.103  10.207   3.818 -0.1657 -0.2601 -0.0114
   94GLN      O 1282   2.993  10.157   3.801 -0.2462 -0.0917  0.0124
   95SER      N 1283   3.214  10.143   3.783 -0.1073 -0.1857  0.0368
   95SER      H 1284   3.303  10.191   3.789  1.3191 -2.8348  3.0874
   95SER     CA 1285   3.213  10.006   3.735 -0.3985 -0.1484 -0.0630
   95SER     HA 1286   3.133   9.951   3.783  0.7209  0.7233  2.9922
   95SER     CB 1287   3.218   9.996   3.582 -0.1961  0.1379 -0.0763
   95SER    HB1 1288   3.230   9.891   3.556 -0.4659  0.3749 -1.2058
   95SER    HB2 1289   3.118  10.019   3.543 -0.5658  0.6855  1.1324
   95SER     OG 1290   3.307  10.086   3.519 -0.0898  0.1503  0.0906
   95SER     HG 1291   3.264  10.171   3.508 -1.4479 -0.3840  0.8559
   95SER      C 1292   3.334   9.929   3.786 -0.3282 -0.0426 -0.0696
   95SER      O 1293   3.442   9.987   3.791 -0.4130  0.0713  0.4357
   96SER      N 1294   3.318   9.798   3.807 -0.1664 -0.0973 -0.2794
   96SER      H 1295   3.227   9.764   3.780 -0.3574  1.0220 -1.1224
   96SER     CA 1296   3.407   9.696   3.858 -0.4766 -0.3073 -0.1546
   96SER     HA 1297   3.504   9.744   3.845 -0.4966 -0.2823 -0.2134
   96SER     CB 1298   3.381   9.674   4.007 -0.5292  0.0831 -0.1048
   96SER    HB1 1299   3.421   9.758   4.065  0.3602  0.3557 -1.0765
   96SER    HB2 1300   3.432   9.584   4.040 -2.1308 -1.2888 -1.1543
   96SER     OG 1301   3.245   9.656   4.042 -0.4612  0.1102  0.1776
   96SER     HG 1302   3.246   9.603   4.122 -1.7813 -1.6198 -0.8855
   96SER      C 1303   3.402   9.563   3.785  0.0733 -0.5661  0.2745
   96SER      O 1304   3.295   9.505   3.769 -0.4791  0.5549 -0.2226
   97TYR      N 1305   3.517   9.506   3.748 -0.1074 -0.2970 -0.7276
   97TYR      H 1306   3.600   9.554   3.780 -0.9922  0.7306  0.0734
   97TYR     CA 1307   3.527   9.379   3.678 -0.1743 -0.4645 -0.4358
   97TYR     HA 1308   3.456   9.386   3.596 -0.9213 -0.9702  0.1553
   97TYR     CB 1309   3.663   9.368   3.608  0.0832  0.0805 -0.0307
   97TYR    HB1 1310   3.695   9.269   3.576  1.9261  0.9562 -1.0090
   97TYR    HB2 1311   3.747   9.390   3.674 -0.5433  0.9902  0.4976
   97TYR     CG 1312   3.670   9.459   3.488 -0.2530  0.1828  0.0256
   97TYR    CD1 1313   3.638   9.399   3.365  0.5876 -0.0629 -0.0754
   97TYR    HD1 1314   3.618   9.294   3.350 -1.1707  0.2760 -0.2456
   97TYR    CE1 1315   3.654   9.481   3.253  0.0078  0.2013  0.0341
   97TYR    HE1 1316   3.626   9.448   3.154 -0.4876  2.6957 -0.7379
   97TYR     CZ 1317   3.694   9.616   3.258 -0.3108  0.2871  0.3555
   97TYR     OH 1318   3.711   9.681   3.139 -0.1048  0.1798  0.3263
   97TYR     HH 1319   3.754   9.764   3.162  1.2093 -1.1623  3.2618
   97TYR    CE2 1320   3.735   9.671   3.381  0.4730 -0.0683  0.2579
   97TYR    HE2 1321   3.765   9.775   3.380 -1.2232  0.4885 -1.9360
   97TYR    CD2 1322   3.713   9.592   3.494 -0.2117  0.1585  0.2864
   97TYR    HD2 1323   3.725   9.634   3.593 -2.5903 -0.3411  0.8512
   97TYR      C 1324   3.476   9.258   3.754 -0.7966  0.1610  0.1511
   97TYR      O 1325   3.398   9.184   3.695 -0.0489 -0.6323  0.1438
   98PRO      N 1326   3.509   9.231   3.881  0.3128  0.3676 -0.0872
   98PRO     CD 1327   3.610   9.290   3.966 -0.1090  0.2148  0.5226
   98PRO    HD1 1328   3.567   9.358   4.040  0.9917  0.3883  1.0395
   98PRO    HD2 1329   3.685   9.343   3.907 -0.8510 -0.4885 -1.1043
   98PRO     CG 1330   3.671   9.176   4.048  0.1799 -0.0165 -0.0073
   98PRO    HG1 1331   3.705   9.215   4.144 -1.2319 -0.2422  0.6108
   98PRO    HG2 1332   3.745   9.122   3.990  1.4068  1.7306 -0.1595
   98PRO     CB 1333   3.541   9.103   4.080 -0.0921  0.3729 -0.2109
   98PRO    HB1 1334   3.484   9.150   4.160  1.1147  2.7136 -0.6460
   98PRO    HB2 1335   3.549   8.996   4.100 -1.2567 -0.0456 -1.7718
   98PRO     CA 1336   3.465   9.111   3.948  0.2703  0.1896 -0.4309
   98PRO     HA 1337   3.505   9.025   3.893 -1.4410 -0.3535 -0.8857
   98PRO      C 1338   3.315   9.098   3.972  0.3660  0.1676  0.1709
   98PRO      O 1339   3.263   8.987   3.967 -0.1132  0.4019 -0.0941
   99GLY      N 1340   3.253   9.212   4.003  0.2468  0.0109  0.5103
   99GLY      H 1341   3.305   9.299   4.014  0.8583  0.1792 -2.6780
   99GLY     CA 1342   3.116   9.213   4.049  0.1279 -0.5566  0.1720
   99GLY    HA1 1343   3.075   9.314   4.050  2.5820  0.5012  1.4468
   99GLY    HA2 1344   3.068   9.146   3.978  1.4158 -0.5437 -0.7397
   99GLY      C 1345   3.095   9.161   4.190 -0.1190  0.0442  0.3614
   99GLY      O 1346   3.191   9.155   4.267 -0.4287  0.1849  0.7609
  100TYR      N 1347   2.974   9.126   4.234 -0.0185 -0.0161  0.5922
  100TYR      H 1348   2.902   9.123   4.163 -1.4005 -0.3128  1.9382
  100TYR     CA 1349   2.941   9.111   4.374 -0.2999 -0.4294  0.4820
  100TYR     HA 1350   3.038   9.114   4.423 -0.1629 -0.5482  0.2136
  100TYR     CB 1351   2.847   9.226   4.411  0.2153  0.1001  0.1527
  100TYR    HB1 1352   2.756   9.214   4.353  0.0761 -2.4840  0.7820
  100TYR    HB2 1353   2.820   9.215   4.516 -0.7487  0.5422 -0.0346
  100TYR     CG 1354   2.917   9.359   4.400  0.2985  0.0699  0.3238
  100TYR    CD1 1355   3.033   9.391   4.472  0.3049  0.5879  0.0906
  100TYR    HD1 1356   3.072   9.323   4.545 -1.4169 -1.2956 -0.6408
  100TYR    CE1 1357   3.102   9.509   4.442  0.1829  0.6843  0.1877
  100TYR    HE1 1358   3.201   9.525   4.484  0.8667 -0.6109 -0.8280
  100TYR     CZ 1359   3.049   9.596   4.345 -0.7752 -0.1194 -0.0158
  100TYR     OH 1360   3.113   9.713   4.320  0.3053 -0.8038 -0.5230
  100TYR     HH 1361   3.186   9.730   4.380  1.3541 -0.8868 -1.7302
  100TYR    CE2 1362   2.925   9.572   4.281 -0.6135  0.1742 -0.4416
  100TYR    HE2 1363   2.879   9.639   4.210 -3.5072 -0.1001  1.0663
  100TYR    CD2 1364   2.860   9.452   4.311 -0.1713  0.2314  0.7923
  100TYR    HD2 1365   2.778   9.416   4.251  0.2874 -2.9350  1.8729
  100TYR      C 1366   2.885   8.973   4.406  0.4694 -0.8742 -0.0615
  100TYR      O 1367   2.819   8.915   4.321 -0.3843 -0.2683  0.1706
  101GLY      N 1368   2.892   8.929   4.532  0.0647 -0.2999  0.1661
  101GLY      H 1369   2.949   8.973   4.602 -0.7142  0.5097  0.3114
  101GLY     CA 1370   2.833   8.804   4.576 -0.2599 -0.3023 -0.2641
  101GLY    HA1 1371   2.745   8.820   4.638 -0.2631 -1.3332  0.0135
  101GLY    HA2 1372   2.797   8.750   4.489 -0.6683 -0.2867 -0.1066
  101GLY      C 1373   2.925   8.722   4.665 -0.2823 -0.1124 -0.0661
  101GLY      O 1374   3.044   8.752   4.681 -0.4018  0.2338  0.1928
  102GLN      N 1375   2.875   8.615   4.727  0.0405 -0.1620  0.1133
  102GLN      H 1376   2.775   8.602   4.728  0.1526 -1.3852 -1.2354
  102GLN     CA 1377   2.952   8.525   4.810  0.1413 -0.1076  0.0803
  102GLN     HA 1378   2.987   8.585   4.894 -1.7167  0.6408  0.3737
  102GLN     CB 1379   2.861   8.416   4.867  0.3662 -0.3309  0.0101
  102GLN    HB1 1380   2.914   8.351   4.937 -0.6609 -0.8446  0.3371
  102GLN    HB2 1381   2.847   8.364   4.772 -0.0046 -1.3035  0.5842
  102GLN     CG 1382   2.729   8.459   4.931  0.4550  0.5716 -0.4011
  102GLN    HG1 1383   2.668   8.521   4.866  1.0329  2.0331  0.3959
  102GLN    HG2 1384   2.680   8.367   4.963 -0.9149  1.9039  1.4820
  102GLN     CD 1385   2.762   8.509   5.070  0.0279 -0.1178 -0.0450
  102GLN    OE1 1386   2.767   8.444   5.174 -0.1210 -0.5059 -0.2815
  102GLN    NE2 1387   2.798   8.638   5.076 -0.2344 -0.0343 -0.2474
  102GLN   HE21 1388   2.819   8.697   4.997 -0.3563  2.9318  1.7638
  102GLN   HE22 1389   2.803   8.675   5.169  0.4853 -2.0837  0.5917
  102GLN      C 1390   3.071   8.468   4.735 -0.1302 -0.8760  0.2211
  102GLN      O 1391   3.179   8.457   4.792  0.1316 -0.0718 -0.1140
  103GLN      N 1392   3.050   8.436   4.607 -0.4013 -0.0343  0.0528
  103GLN      H 1393   2.958   8.405   4.578 -0.0656 -0.6020 -0.4093
  103GLN     CA 1394   3.158   8.445   4.511 -0.3720  0.0619  0.0942
  103GLN     HA 1395   3.254   8.450   4.562 -1.6941  0.3936  2.7310
  103GLN     CB 1396   3.173   8.310   4.442 -0.3209 -0.1425  0.5016
  103GLN    HB1 1397   3.084   8.275   4.390 -0.1153  0.1916 -0.0831
  103GLN    HB2 1398   3.248   8.330   4.366 -1.0375  0.8266  0.0347
  103GLN     CG 1399   3.237   8.198   4.524  0.6260 -0.3321 -0.4745
  103GLN    HG1 1400   3.170   8.162   4.602 -0.2577  0.0531 -1.0498
  103GLN    HG2 1401   3.244   8.114   4.454  0.3306  0.9620 -2.1212
  103GLN     CD 1402   3.377   8.210   4.583  0.4084  0.0860 -0.0363
  103GLN    OE1 1403   3.460   8.276   4.521  0.4706 -0.0875 -0.1396
  103GLN    NE2 1404   3.403   8.170   4.707 -0.3730  0.0176  0.1102
  103GLN   HE21 1405   3.483   8.212   4.751 -0.2088  0.9942 -1.0958
  103GLN   HE22 1406   3.349   8.102   4.759  1.4510 -1.5420  0.0767
  103GLN      C 1407   3.138   8.565   4.420  0.2376  0.0429 -0.0706
  103GLN      O 1408   3.024   8.595   4.383  0.2255 -0.5255 -0.5071
  104PRO      N 1409   3.246   8.630   4.377  0.4635 -0.6071 -0.5168
  104PRO     CD 1410   3.382   8.598   4.414  0.3544 -0.3538  0.1223
  104PRO    HD1 1411   3.402   8.573   4.518  0.2985  0.4949  0.3473
  104PRO    HD2 1412   3.414   8.520   4.345 -1.0369 -1.4466  0.6745
  104PRO     CG 1413   3.456   8.729   4.387 -0.2881 -0.1677 -0.7642
  104PRO    HG1 1414   3.447   8.797   4.471 -1.6778  1.2452 -1.9914
  104PRO    HG2 1415   3.563   8.718   4.372 -0.0556  0.9101 -0.0006
  104PRO     CB 1416   3.377   8.789   4.270  0.0203  0.6211 -0.5733
  104PRO    HB1 1417   3.387   8.897   4.267  0.5355  0.6358  0.9017
  104PRO    HB2 1418   3.414   8.743   4.178 -0.0428  1.5264 -1.0558
  104PRO     CA 1419   3.234   8.738   4.280  0.3643 -0.2841 -0.1487
  104PRO     HA 1420   3.172   8.822   4.313 -0.4976 -1.2688  0.8395
  104PRO      C 1421   3.178   8.683   4.150  0.4257  0.1194 -0.3444
  104PRO      O 1422   3.213   8.575   4.103 -0.2471 -0.1061 -0.3427
  105ALA      N 1423   3.074   8.749   4.097  0.1744 -0.1269 -0.1601
  105ALA      H 1424   3.032   8.822   4.151 -0.9796 -0.1958 -0.9344
  105ALA     CA 1425   2.996   8.711   3.981  0.0351  0.3715 -0.2286
  105ALA     HA 1426   3.063   8.665   3.908 -0.9778 -0.9287 -0.3788
  105ALA     CB 1427   2.895   8.601   4.012 -0.0841  0.5081 -0.1247
  105ALA    HB1 1428   2.846   8.561   3.923 -1.1264  3.2991 -0.9119
  105ALA    HB2 1429   2.811   8.637   4.070 -0.4610  0.1519 -0.4438
  105ALA    HB3 1430   2.944   8.519   4.065 -2.7023 -0.2159  1.3129
  105ALA      C 1431   2.930   8.830   3.912 -0.2728  0.3155 -0.0286
  105ALA      O 1432   2.924   8.937   3.972  0.1278  0.1183  0.3736
  106PRO      N 1433   2.878   8.819   3.789 -0.0477 -0.3626 -0.0672
  106PRO     CD 1434   2.915   8.712   3.698 -0.1173 -0.2847 -0.1880
  106PRO    HD1 1435   2.977   8.630   3.732  0.5391  0.0686 -0.5109
  106PRO    HD2 1436   2.825   8.657   3.671  0.1660 -1.1878  0.6347
  106PRO     CG 1437   2.962   8.781   3.570 -0.1648  0.3939  0.1532
  106PRO    HG1 1438   2.952   8.717   3.482 -2.0003 -0.3430  0.8249
  106PRO    HG2 1439   3.064   8.817   3.574  1.4015 -3.2708 -1.9532
  106PRO     CB 1440   2.853   8.888   3.566 -0.6126 -0.0404  0.5339
  106PRO    HB1 1441   2.765   8.849   3.514 -0.0190 -1.4837  0.5768
  106PRO    HB2 1442   2.901   8.974   3.519  2.7271 -1.9969  0.0500
  106PRO     CA 1443   2.822   8.926   3.710 -0.4650 -0.0957  0.5808
  106PRO     HA 1444   2.872   9.022   3.723  0.5066 -0.6008  0.6089
  106PRO      C 1445   2.674   8.954   3.735 -0.3787 -0.0327  1.0302
  106PRO      O 1446   2.597   8.863   3.765 -0.6087 -0.2121 -0.0555
  107SER      N 1447   2.628   9.077   3.710 -0.1801 -0.0368  0.6368
  107SER      H 1448   2.699   9.137   3.670 -1.7312  0.0193 -2.3023
  107SER     CA 1449   2.490   9.116   3.732 -0.4390 -0.4193 -0.2396
  107SER     HA 1450   2.422   9.032   3.725  2.0706 -2.5150 -0.8863
  107SER     CB 1451   2.484   9.171   3.874 -0.7083  0.2605 -0.5087
  107SER    HB1 1452   2.563   9.243   3.896 -0.2026 -1.2074  3.4047
  107SER    HB2 1453   2.509   9.091   3.944 -0.9633  0.9209  0.3555
  107SER     OG 1454   2.361   9.230   3.909 -0.2846  0.6031  0.4454
  107SER     HG 1455   2.382   9.303   3.968  0.3324 -0.4516  1.5684
  107SER      C 1456   2.446   9.224   3.634  0.2157  0.1969  0.1343
  107SER      O 1457   2.524   9.291   3.567  0.2170  0.3869  0.3208
  108SER      N 1458   2.313   9.229   3.621  0.2304 -0.4777 -0.2701
  108SER      H 1459   2.249   9.174   3.676 -3.2142  1.5226 -1.9623
  108SER     CA 1460   2.254   9.306   3.514  0.2820  0.3205  0.2734
  108SER     HA 1461   2.333   9.348   3.452 -0.9262  0.9574 -0.8963
  108SER     CB 1462   2.166   9.212   3.432  0.5903  0.4501 -0.2053
  108SER    HB1 1463   2.107   9.146   3.496 -0.0352  0.7365 -0.4769
  108SER    HB2 1464   2.096   9.265   3.367 -2.7943 -3.0133  0.3171
  108SER     OG 1465   2.243   9.129   3.348 -0.1679  0.0734 -0.5409
  108SER     HG 1466   2.260   9.046   3.393  2.8179 -1.0147 -3.2360
  108SER      C 1467   2.175   9.426   3.566 -0.4101  0.0565 -0.1590
  108SER      O 1468   2.113   9.418   3.672 -0.3475  0.1012 -0.1188
  109THR      N 1469   2.170   9.532   3.485 -0.5077  0.3964  0.2859
  109THR      H 1470   2.227   9.524   3.402 -0.2972  1.1434  0.3490
  109THR     CA 1471   2.123   9.664   3.522 -0.3109  0.4086  0.4876
  109THR     HA 1472   2.078   9.668   3.621 -1.4000  1.0432 -0.0220
  109THR     CB 1473   2.246   9.754   3.524 -0.0310  0.0513 -0.2120
  109THR     HB 1474   2.205   9.854   3.517  1.6784  0.7395 -1.0176
  109THR    CG2 1475   2.320   9.738   3.657 -0.7455  0.0650  0.1883
  109THR   HG21 1476   2.416   9.790   3.659 -0.5929 -0.1747 -0.6357
  109THR   HG22 1477   2.342   9.633   3.676  2.0653  0.5495  0.0497
  109THR   HG23 1478   2.261   9.775   3.741  0.0048 -0.0609  0.7802
  109THR    OG1 1479   2.339   9.744   3.419  0.0458 -0.0339 -0.1362
  109THR    HG1 1480   2.291   9.716   3.340  0.7786 -1.9961  0.0682
  109THR      C 1481   2.026   9.719   3.419 -0.6278 -0.1211  0.5006
  109THR      O 1482   2.018   9.673   3.306  0.0236 -0.0382  0.4182
  110SER      N 1483   1.941   9.812   3.463 -0.0504  0.6062  0.0851
  110SER      H 1484   1.939   9.840   3.560  1.5850  1.0495  0.0130
  110SER     CA 1485   1.860   9.885   3.367  0.0614 -0.3487 -0.7495
  110SER     HA 1486   1.808   9.811   3.307 -1.8184 -1.0077  1.5390
  110SER     CB 1487   1.736   9.948   3.429  0.7210 -0.2915  0.5465
  110SER    HB1 1488   1.687  10.015   3.358  0.8192 -0.9471 -0.1527
  110SER    HB2 1489   1.771  10.011   3.511 -0.5352  2.4248 -0.8872
  110SER     OG 1490   1.649   9.849   3.480  0.2072 -0.1428 -0.0326
  110SER     HG 1491   1.597   9.885   3.552  1.8088  0.7889  0.7088
  110SER      C 1492   1.939   9.983   3.282 -0.0400  0.4885  0.1036
  110SER      O 1493   2.035  10.044   3.329  0.5504 -0.1034 -0.3044
  111GLY      N 1494   1.890  10.004   3.160 -0.2486  0.5696  0.2018
  111GLY      H 1495   1.799   9.969   3.133 -0.1965  1.7783 -1.7618
  111GLY     CA 1496   1.951  10.097   3.067  0.3012  0.1464  0.1322
  111GLY    HA1 1497   1.903  10.087   2.969 -1.2600  0.7585  0.7959
  111GLY    HA2 1498   2.058  10.081   3.058  0.4459  1.0844  0.0456
  111GLY      C 1499   1.931  10.240   3.115 -0.6050  0.1767 -0.3025
  111GLY      O 1500   1.851  10.264   3.206 -0.0712  0.2613  0.1526
  112SER      N 1501   2.018  10.328   3.066  0.0052 -0.1556  0.1713
  112SER      H 1502   2.082  10.295   2.996 -0.0777  0.4787 -0.2074
  112SER     CA 1503   2.016  10.472   3.086  0.3173 -0.0592 -0.4868
  112SER     HA 1504   1.996  10.490   3.191  2.9271 -1.0589  0.2567
  112SER     CB 1505   2.151  10.529   3.043  0.2768 -0.2848 -0.9177
  112SER    HB1 1506   2.172  10.487   2.944 -3.8928  2.0260 -3.0836
  112SER    HB2 1507   2.150  10.638   3.038  0.1446 -0.2967 -1.1857
  112SER     OG 1508   2.247  10.501   3.142 -0.7672 -0.0957  0.1713
  112SER     HG 1509   2.222  10.419   3.186 -2.2481 -0.6678 -1.6175
  112SER      C 1510   1.913  10.541   2.999  0.1774  0.0352 -0.2467
  112SER      O 1511   1.922  10.519   2.878  0.0650  0.3936 -0.3218
  113TYR      N 1512   1.829  10.627   3.057 -0.0333 -0.1936 -0.2126
  113TYR      H 1513   1.824  10.640   3.157 -0.7054 -1.8341 -0.0125
  113TYR     CA 1514   1.732  10.700   2.977 -0.1895  0.0119  0.1621
  113TYR     HA 1515   1.769  10.683   2.876 -1.6269  0.2951 -0.4372
  113TYR     CB 1516   1.588  10.649   2.985 -0.4892  0.8016 -0.1013
  113TYR    HB1 1517   1.543  10.687   3.076 -0.5260  0.7461 -0.0958
  113TYR    HB2 1518   1.523  10.680   2.903 -1.0966 -2.0193 -0.7906
  113TYR     CG 1519   1.574  10.499   2.998  0.2021  0.7480  0.0720
  113TYR    CD1 1520   1.560  10.452   3.129 -0.3129  0.3493 -0.1217
  113TYR    HD1 1521   1.560  10.517   3.215  2.5301  0.1423  0.1519
  113TYR    CE1 1522   1.563  10.312   3.138  0.5416  0.3447 -0.3235
  113TYR    HE1 1523   1.557  10.262   3.233 -0.3554 -1.5557 -1.3313
  113TYR     CZ 1524   1.582  10.226   3.028 -0.0600 -0.0709 -0.1088
  113TYR     OH 1525   1.584  10.091   3.048 -0.1806 -0.0218  0.2307
  113TYR     HH 1526   1.609  10.045   2.968 -1.5837  1.7213 -1.2987
  113TYR    CE2 1527   1.587  10.279   2.898  0.1988 -0.1707 -0.1406
  113TYR    HE2 1528   1.605  10.212   2.815 -0.2893 -0.2473 -0.1893
  113TYR    CD2 1529   1.584  10.418   2.884 -0.0453 -0.0957  0.6404
  113TYR    HD2 1530   1.569  10.458   2.785 -3.1560 -1.0414  0.6211
  113TYR      C 1531   1.734  10.847   3.017 -0.3750 -0.0186  0.2852
  113TYR      O 1532   1.766  10.872   3.133 -0.1565  0.3494  0.1480
  114GLY      N 1533   1.710  10.935   2.919  0.3482  0.1892  0.2858
  114GLY      H 1534   1.674  10.898   2.832 -1.5137  0.9712  0.6637
  114GLY     CA 1535   1.722  11.079   2.933 -0.2609  0.2595  0.1417
  114GLY    HA1 1536   1.644  11.120   2.997 -1.7351  2.4244 -2.8050
  114GLY    HA2 1537   1.701  11.111   2.831  1.1367 -1.1583 -0.6436
  114GLY      C 1538   1.864  11.123   2.965  0.1038 -0.7418 -0.0529
  114GLY      O 1539   1.960  11.055   2.929  0.2523 -0.5149 -0.0862
  115SER      N 1540   1.880  11.232   3.040  0.5742 -0.4466 -0.5732
  115SER      H 1541   1.793  11.273   3.071  1.1986  0.1793  0.3951
  115SER     CA 1542   2.004  11.306   3.055  0.6921 -0.7946  0.1657
  115SER     HA 1543   1.977  11.401   3.100 -1.6313 -1.3532  0.0895
  115SER     CB 1544   2.086  11.241   3.167  0.2985  0.2018  1.0525
  115SER    HB1 1545   2.177  11.297   3.185 -0.6284  1.3819  2.2228
  115SER    HB2 1546   2.098  11.136   3.141 -1.8617  0.0122  0.5829
  115SER     OG 1547   2.008  11.238   3.284 -0.3364  0.0795  0.6345
  115SER     HG 1548   2.002  11.325   3.324  0.4561 -0.4072  1.8618
  115SER      C 1549   2.085  11.333   2.929 -0.2215 -0.4738 -0.3588
  115SER      O 1550   2.207  11.323   2.924 -0.1119  0.4887  0.3051
  116SER      N 1551   2.019  11.375   2.821  0.1907 -0.0439 -0.4461
  116SER      H 1552   1.921  11.394   2.837  0.2106 -0.0745 -0.2917
  116SER     CA 1553   2.057  11.362   2.682 -0.0002 -0.1263 -0.4920
  116SER     HA 1554   2.163  11.337   2.675  0.1947  0.8700 -1.4091
  116SER     CB 1555   1.983  11.246   2.617  0.0321 -0.2202 -0.3617
  116SER    HB1 1556   1.996  11.166   2.690  0.2916  0.9481  0.8992
  116SER    HB2 1557   2.008  11.224   2.513 -0.2855 -1.8859 -0.1107
  116SER     OG 1558   1.844  11.269   2.609  0.1003  0.2489 -0.2124
  116SER     HG 1559   1.814  11.278   2.518 -0.3638  1.5666  0.0565
  116SER      C 1560   2.047  11.493   2.605 -0.0496  0.2680  0.1782
  116SER      O 1561   1.981  11.585   2.653  0.5749  0.4810  0.6460
  117SER      N 1562   2.116  11.500   2.491 -0.1215  0.0530  0.1207
  117SER      H 1563   2.178  11.426   2.464  0.9071  1.2516 -0.9797
  117SER     CA 1564   2.113  11.605   2.390  0.5577 -0.1248 -0.0949
  117SER     HA 1565   2.085   0.021   2.434  0.0830  0.4292 -1.5617
  117SER     CB 1566   2.242  11.623   2.313  0.4813 -0.0393 -0.2022
  117SER    HB1 1567   2.228   0.022   2.239 -2.7703 -1.5775 -1.3907
  117SER    HB2 1568   2.273  11.527   2.271  2.2553 -0.5158  2.0035
  117SER     OG 1569   2.353  11.667   2.388  0.1068  0.0250  0.3113
  117SER     HG 1570   2.409   0.032   2.325 -0.8116 -0.4618 -0.8954
  117SER      C 1571   2.000  11.574   2.293  0.5225 -0.0919 -0.0652
  117SER      O 1572   1.995  11.464   2.238 -0.6493 -0.3192  0.4600
  118GLN      N 1573   1.912  11.669   2.261  0.0921 -0.4778 -0.0419
  118GLN      H 1574   1.925   0.080   2.303  1.2463  0.3108 -2.0061
  118GLN     CA 1575   1.812  11.647   2.159  0.1529 -0.4110 -0.1158
  118GLN     HA 1576   1.836  11.568   2.088  2.1811  0.3127 -0.2821
  118GLN     CB 1577   1.684  11.601   2.229  0.2325  0.1380  0.3981
  118GLN    HB1 1578   1.702  11.504   2.274 -0.5512 -0.4332 -0.4834
  118GLN    HB2 1579   1.609  11.570   2.156  0.9667  1.1976 -0.8496
  118GLN     CG 1580   1.625   0.019   2.330  0.1995  0.3002  0.2218
  118GLN    HG1 1581   1.529   0.057   2.297 -0.6714  2.0902  4.2069
  118GLN    HG2 1582   1.681   0.112   2.341  1.3207 -0.1987 -0.8990
  118GLN     CD 1583   1.616  11.632   2.466 -0.3170  0.0181  0.0475
  118GLN    OE1 1584   1.530  11.551   2.503 -0.1816 -0.3671 -0.4645
  118GLN    NE2 1585   1.729  11.639   2.536 -0.1298 -0.0429 -0.2465
  118GLN   HE21 1586   1.811   0.012   2.513 -1.3530  2.0623  0.0673
  118GLN   HE22 1587   1.735  11.577   2.616  0.8805  1.5985  1.0067
  118GLN      C 1588   1.781   0.090   2.075  0.2944 -0.3480 -0.0744
  118GLN      O 1589   1.838   0.197   2.096 -0.3463 -0.1415  0.6334
  119SER      N 1590   1.682   0.078   1.987  0.2180  0.1934 -0.0618
  119SER      H 1591   1.628  11.673   1.991 -2.0921  1.5573  0.1838
  119SER     CA 1592   1.643   0.181   1.892  0.0215  0.1692 -0.0095
  119SER     HA 1593   1.727   0.236   1.850 -0.5002  2.2465  1.5339
  119SER     CB 1594   1.574   0.117   1.772 -0.2370 -0.1840  0.3233
  119SER    HB1 1595   1.518   0.185   1.708  0.6183  1.3866  1.1618
  119SER    HB2 1596   1.512   0.035   1.806  0.8443 -0.5857  1.4162
  119SER     OG 1597   1.670   0.056   1.689 -0.0371  0.2147  0.2603
  119SER     HG 1598   1.639   0.056   1.598 -0.0133 -1.1964  0.2298
  119SER      C 1599   1.549   0.284   1.952  0.2603  0.3825  0.0008
  119SER      O 1600   1.484   0.254   2.052  0.3236  0.0812 -0.0480
  120SER      N 1601   1.530   0.397   1.882 -0.0019  0.0558 -0.4622
  120SER      H 1602   1.598   0.423   1.812  0.3963 -0.5689 -0.3229
  120SER     CA 1603   1.436   0.503   1.911 -0.4287 -0.3295 -0.4262
  120SER     HA 1604   1.446   0.532   2.016 -2.7974  2.4866 -0.8336
  120SER     CB 1605   1.470   0.625   1.826 -0.8669  0.1200  0.0367
  120SER    HB1 1606   1.393   0.696   1.857 -1.0755 -0.0381 -0.1171
  120SER    HB2 1607   1.570   0.662   1.848 -0.8264 -0.0789  0.1908
  120SER     OG 1608   1.455   0.603   1.687 -0.4677  0.0253  0.0080
  120SER     HG 1609   1.365   0.631   1.670 -1.7954 -2.4408  2.1983
  120SER      C 1610   1.291   0.461   1.892 -0.5792  0.0332 -0.0964
  120SER      O 1611   1.266   0.384   1.799  0.3844 -0.1189 -0.2417
  121SER      N 1612   1.195   0.506   1.973 -0.3399  0.6796 -0.1676
  121SER      H 1613   1.223   0.570   2.046 -0.0532 -1.7214  1.9588
  121SER     CA 1614   1.056   0.465   1.971 -0.0058 -0.5000 -0.0759
  121SER     HA 1615   1.052   0.423   1.871  1.4543 -0.2860 -0.2483
  121SER     CB 1616   1.027   0.347   2.063 -0.0374 -0.0161  0.5479
  121SER    HB1 1617   0.929   0.312   2.030  0.4963  0.7702 -2.1039
  121SER    HB2 1618   1.098   0.265   2.051  0.3596  0.6398 -2.4067
  121SER     OG 1619   1.024   0.385   2.198 -0.2498 -0.1069  0.5687
  121SER     HG 1620   0.957   0.333   2.244 -1.3444  2.3288  1.8877
  121SER      C 1621   0.958   0.581   1.982  0.2523 -0.2844 -0.0339
  121SER      O 1622   0.979   0.673   2.061  0.3690 -0.3502  0.0127
  122TYR      N 1623   0.845   0.580   1.911 -0.2652 -0.2880  0.7706
  122TYR      H 1624   0.825   0.495   1.861  0.8921 -0.4413  0.5341
  122TYR     CA 1625   0.739   0.677   1.929  0.1659  0.3008  0.1735
  122TYR     HA 1626   0.779   0.779   1.929 -2.6047  1.4819  1.0955
  122TYR     CB 1627   0.647   0.670   1.807  0.3567  0.1496  0.0373
  122TYR    HB1 1628   0.566   0.742   1.818  0.5703  0.3921  0.0316
  122TYR    HB2 1629   0.613   0.567   1.816  1.0913 -0.3435 -2.1611
  122TYR     CG 1630   0.719   0.691   1.676  0.2932 -0.3919 -0.0848
  122TYR    CD1 1631   0.789   0.810   1.652  0.5015 -0.4280  0.3232
  122TYR    HD1 1632   0.803   0.886   1.727  0.2756  0.2389 -0.2915
  122TYR    CE1 1633   0.832   0.837   1.521  0.9537  0.1620  0.5900
  122TYR    HE1 1634   0.873   0.934   1.500  0.2632  0.6433  1.4138
  122TYR     CZ 1635   0.820   0.741   1.419  0.4803  0.1576  0.6483
  122TYR     OH 1636   0.859   0.768   1.291  0.1465  0.0518  0.5230
  122TYR     HH 1637   0.911   0.849   1.297 -0.4970  0.7456 -1.8854
  122TYR    CE2 1638   0.756   0.618   1.443  0.6037  0.0555  0.4677
  122TYR    HE2 1639   0.749   0.544   1.365  0.2015 -0.7894  1.2821
  122TYR    CD2 1640   0.709   0.596   1.573 -0.2155 -0.5227  0.0847
  122TYR    HD2 1641   0.654   0.504   1.588  1.4484 -1.4661  0.7499
  122TYR      C 1642   0.666   0.662   2.061  0.0358  0.3551  0.1087
  122TYR      O 1643   0.649   0.552   2.113 -0.5219  0.4209  0.0690
  123GLY      N 1644   0.625   0.774   2.121 -0.5400  0.4388 -0.4337
  123GLY      H 1645   0.642   0.863   2.077 -2.4572  0.8459 -0.4330
  123GLY     CA 1646   0.552   0.779   2.246  0.3982  0.0414  0.1398
  123GLY    HA1 1647   0.608   0.752   2.336 -0.6311 -0.6143  0.6134
  123GLY    HA2 1648   0.466   0.712   2.237 -0.6224  1.4130 -0.6735
  123GLY      C 1649   0.479   0.910   2.269 -0.6160 -0.3723 -0.6549
  123GLY      O 1650   0.496   1.006   2.194 -0.5468  0.2747  0.1657
  124GLN      N 1651   0.407   0.903   2.382  0.0873 -0.0982 -0.1847
  124GLN      H 1652   0.403   0.813   2.428 -1.8893  0.5536  1.0341
  124GLN     CA 1653   0.354   1.017   2.454  0.2664 -0.0464 -0.1343
  124GLN     HA 1654   0.370   1.105   2.391 -0.4129  1.0923  1.2448
  124GLN     CB 1655   0.205   0.996   2.474  0.1579  0.3960 -0.4528
  124GLN    HB1 1656   0.163   1.095   2.487 -0.5529  0.0423  0.0016
  124GLN    HB2 1657   0.187   0.948   2.570 -1.4732  0.4814 -0.6803
  124GLN     CG 1658   0.124   0.921   2.368 -0.1041 -0.2069  0.1624
  124GLN    HG1 1659   0.137   0.966   2.269 -4.0364 -0.6636 -0.7486
  124GLN    HG2 1660   0.146   0.815   2.362 -2.1567 -0.6358 -0.8006
  124GLN     CD 1661  11.654   0.929   2.391 -0.0556  0.5227  0.2583
  124GLN    OE1 1662  11.577   1.005   2.332 -0.6302  0.1589  0.5321
  124GLN    NE2 1663  11.602   0.849   2.484  0.0143 -0.2233 -0.3310
  124GLN   HE21 1664  11.666   0.799   2.544  1.2393  1.2512 -0.3495
  124GLN   HE22 1665  11.502   0.856   2.500 -0.0962 -2.5283  0.3358
  124GLN      C 1666   0.415   1.044   2.591  0.3099 -0.0809 -0.1468
  124GLN      O 1667   0.420   0.948   2.667  0.4241  0.4128  0.4832
  125PRO      N 1668   0.460   1.163   2.633  0.6157 -0.1926 -0.1537
  125PRO     CD 1669   0.523   1.166   2.764 -0.1700 -0.3571  0.2361
  125PRO    HD1 1670   0.613   1.106   2.769 -0.8210 -1.4945 -0.9487
  125PRO    HD2 1671   0.458   1.118   2.837 -2.1362  0.1169 -1.1039
  125PRO     CG 1672   0.540   1.316   2.786 -0.1051 -0.2890 -0.2744
  125PRO    HG1 1673   0.637   1.351   2.748  1.4426 -2.5584  1.2837
  125PRO    HG2 1674   0.546   1.328   2.894  1.4083 -1.5883 -0.1707
  125PRO     CB 1675   0.414   1.370   2.720  0.1999  0.7647 -0.0135
  125PRO    HB1 1676   0.330   1.342   2.783 -0.1800  1.5463 -0.1537
  125PRO    HB2 1677   0.408   1.478   2.706  0.9831  0.8470  0.2567
  125PRO     CA 1678   0.419   1.294   2.587  0.2247 -0.0907  0.4724
  125PRO     HA 1679   0.322   1.293   2.538  0.5111 -0.4788 -0.0933
  125PRO      C 1680   0.523   1.340   2.486 -0.3378  0.2417  0.0391
  125PRO      O 1681   0.613   1.267   2.447 -0.1929  0.3728  0.1296
  126GLN      N 1682   0.518   1.467   2.444  0.4043  0.5102  0.7278
  126GLN      H 1683   0.441   1.523   2.479 -0.2397 -0.5598  1.0806
  126GLN     CA 1684   0.616   1.538   2.365 -0.2635  0.0629 -0.5364
  126GLN     HA 1685   0.712   1.485   2.366 -0.6122 -0.6191 -1.6460
  126GLN     CB 1686   0.561   1.545   2.223 -0.1987 -0.1232 -0.5707
  126GLN    HB1 1687   0.630   1.611   2.170  0.9690 -0.8438  0.0141
  126GLN    HB2 1688   0.460   1.584   2.221 -2.2592 -4.8321 -1.0952
  126GLN     CG 1689   0.557   1.413   2.146 -0.3171 -0.1641 -0.4932
  126GLN    HG1 1690   0.494   1.344   2.202  1.3223 -0.6489  0.8370
  126GLN    HG2 1691   0.532   1.423   2.040 -2.0423 -4.1534 -0.6696
  126GLN     CD 1692   0.692   1.343   2.148 -0.3647 -0.2490 -0.1114
  126GLN    OE1 1693   0.794   1.401   2.111 -0.7096  0.5751  0.1993
  126GLN    NE2 1694   0.705   1.216   2.187 -0.1448 -0.1732  0.0636
  126GLN   HE21 1695   0.795   1.171   2.200  1.7201  3.1187 -0.2036
  126GLN   HE22 1696   0.625   1.173   2.230  0.1588 -1.1132 -0.2995
  126GLN      C 1697   0.627   1.683   2.408  0.3066 -0.1010 -0.1129
  126GLN      O 1698   0.539   1.725   2.484  0.2424  0.0269 -0.2582
  127SER      N 1699   0.736   1.750   2.372 -0.6043  0.9545 -0.9755
  127SER      H 1700   0.803   1.706   2.310  0.7505 -0.1023  1.1265
  127SER     CA 1701   0.757   1.891   2.400  0.7231  0.5743  0.0870
  127SER     HA 1702   0.742   1.915   2.505  0.8733  0.7858  0.0610
  127SER     CB 1703   0.901   1.922   2.363  0.7896  0.8438  0.5701
  127SER    HB1 1704   0.919   2.027   2.388 -1.4578  1.4609 -0.1592
  127SER    HB2 1705   0.921   1.915   2.256 -1.5065  1.3554  0.0590
  127SER     OG 1706   0.991   1.846   2.440 -0.3969 -0.8713  0.3159
  127SER     HG 1707   0.993   1.753   2.417  1.3552 -0.5429 -1.0456
  127SER      C 1708   0.664   1.974   2.311 -0.2071 -0.1335  0.3830
  127SER      O 1709   0.648   1.929   2.198 -0.0381 -0.3552  0.4468
  128GLY      N 1710   0.619   2.088   2.362  0.1678  0.1892  0.0001
  128GLY      H 1711   0.649   2.124   2.452  0.1633  2.3393 -0.7921
  128GLY     CA 1712   0.541   2.177   2.279 -0.1623  0.2266  0.3434
  128GLY    HA1 1713   0.554   2.273   2.329  1.9307  0.2433 -0.1208
  128GLY    HA2 1714   0.579   2.174   2.177 -0.1731  1.1561  0.2979
  128GLY      C 1715   0.393   2.143   2.281  0.0246 -0.6467 -0.1883
  128GLY      O 1716   0.339   2.084   2.374 -0.7962  0.0666 -0.1905
  129SER      N 1717   0.329   2.184   2.171  0.3597  0.3183 -0.0342
  129SER      H 1718   0.377   2.218   2.088 -1.0542 -1.9146 -1.9074
  129SER     CA 1719   0.184   2.187   2.172  0.3466 -0.2331  0.0331
  129SER     HA 1720   0.151   2.207   2.274 -1.4794  1.4132 -0.8201
  129SER     CB 1721   0.122   2.299   2.090  0.5172 -0.0609  0.1378
  129SER    HB1 1722   0.156   2.290   1.987  0.5768  0.6158  0.0947
  129SER    HB2 1723   0.014   2.303   2.104  0.6725 -0.1432  1.4928
  129SER     OG 1724   0.169   2.424   2.137 -0.5514  0.1839  0.5751
  129SER     HG 1725   0.236   2.450   2.074 -1.0216  1.2329  0.4840
  129SER      C 1726   0.129   2.051   2.133 -0.7991  0.2163  0.0307
  129SER      O 1727   0.089   2.026   2.019  0.6088 -0.0675 -0.4323
  130TYR      N 1728   0.124   1.966   2.235  0.1655 -0.2566 -0.2944
  130TYR      H 1729   0.154   2.003   2.325  1.7848 -0.7874 -0.5850
  130TYR     CA 1730   0.091   1.825   2.227 -0.1435 -0.2317  0.4249
  130TYR     HA 1731   0.048   1.814   2.128  0.6187  0.9067 -0.0598
  130TYR     CB 1732   0.222   1.747   2.236 -0.1856 -0.3075  0.3832
  130TYR    HB1 1733   0.281   1.767   2.326  1.2660  1.3852 -0.8673
  130TYR    HB2 1734   0.292   1.776   2.157 -1.0337  1.5205  0.2492
  130TYR     CG 1735   0.207   1.599   2.214 -0.1561 -0.2583  0.0174
  130TYR    CD1 1736   0.230   1.538   2.090 -0.1543 -0.0073 -0.1043
  130TYR    HD1 1737   0.264   1.596   2.005 -1.3112 -2.2908 -2.2637
  130TYR    CE1 1738   0.222   1.399   2.075  0.0919 -0.0575  0.2270
  130TYR    HE1 1739   0.224   1.356   1.977  3.1590  0.8613 -0.1996
  130TYR     CZ 1740   0.177   1.324   2.186  0.3667 -0.3218  0.1589
  130TYR     OH 1741   0.157   1.189   2.177  0.2445 -0.3274  0.4967
  130TYR     HH 1742   0.169   1.153   2.089  1.6469  0.4985  0.3149
  130TYR    CE2 1743   0.153   1.384   2.311 -0.1977  0.4162 -0.2984
  130TYR    HE2 1744   0.138   1.323   2.399 -0.3584  0.3074 -0.4013
  130TYR    CD2 1745   0.175   1.522   2.327 -0.0371  0.3100  0.4456
  130TYR    HD2 1746   0.160   1.562   2.425  4.4084  1.9024  0.6896
  130TYR      C 1747  11.672   1.787   2.336 -0.3492 -0.2931  0.2140
  130TYR      O 1748   0.031   1.788   2.452  0.0128  0.5615  0.0891
  131SER      N 1749  11.557   1.736   2.291 -0.4456  0.4761 -0.4270
  131SER      H 1750  11.541   1.723   2.192 -1.0582  0.4197 -0.3252
  131SER     CA 1751  11.454   1.682   2.377  0.3797 -0.8446 -0.2492
  131SER     HA 1752  11.428   1.762   2.446 -2.2762  0.4527 -2.5479
  131SER     CB 1753  11.326   1.655   2.298 -0.0366  0.2707  0.0283
  131SER    HB1 1754  11.338   1.564   2.239 -0.5903  0.0749  0.2183
  131SER    HB2 1755  11.254   1.628   2.375 -0.5060  0.3304 -0.3859
  131SER     OG 1756  11.281   1.767   2.225 -0.0394  0.1675 -0.1284
  131SER     HG 1757  11.217   1.807   2.284  0.2007  0.0978  0.1794
  131SER      C 1758  11.500   1.556   2.449 -0.0386 -0.6112  0.4347
  131SER      O 1759  11.512   1.447   2.393  0.0793 -0.4540  0.1570
  132GLN      N 1760  11.520   1.586   2.578 -0.2431  0.0169  0.3220
  132GLN      H 1761  11.487   1.675   2.613  3.2532  2.5499 -2.1252
  132GLN     CA 1762  11.559   1.483   2.672 -0.0706 -0.2942 -0.0869
  132GLN     HA 1763  11.637   1.421   2.628 -1.5954 -0.8649 -2.1731
  132GLN     CB 1764  11.633   1.536   2.795 -0.0891 -0.0271 -0.1893
  132GLN    HB1 1765   0.046   1.586   2.770 -0.7823  1.0382 -0.7329
  132GLN    HB2 1766  11.664   1.454   2.859 -0.3645  0.8483  1.1087
  132GLN     CG 1767  11.541   1.614   2.888  0.0353  0.1202 -0.1901
  132GLN    HG1 1768  11.489   1.697   2.839 -1.1128 -0.2792  0.2985
  132GLN    HG2 1769  11.464   1.549   2.930 -0.8138  1.0930 -0.1826
  132GLN     CD 1770  11.622   1.674   3.002 -0.7912  0.3060  0.3158
  132GLN    OE1 1771  11.618   1.634   3.118 -0.2219 -0.2951  0.1393
  132GLN    NE2 1772   0.026   1.772   2.969 -0.1653 -0.2782  0.1554
  132GLN   HE21 1773   0.066   1.831   3.040  3.5988 -2.6990  0.3678
  132GLN   HE22 1774  11.675   1.800   2.877 -0.1916  1.7325  0.7291
  132GLN      C 1775  11.445   1.391   2.712 -0.0410 -0.3251 -0.0723
  132GLN      O 1776  11.330   1.434   2.718  0.1989  0.3864 -0.4568
  133GLN      N 1777  11.477   1.266   2.745  0.3699 -0.1788  0.0954
  133GLN      H 1778  11.573   1.244   2.724  0.0940 -0.5032 -0.8975
  133GLN     CA 1779  11.380   1.159   2.767 -0.2392  0.3138 -0.1587
  133GLN     HA 1780  11.283   1.205   2.785 -0.9693 -0.5358 -1.7509
  133GLN     CB 1781  11.382   1.067   2.645 -0.0194 -0.2058  0.2367
  133GLN    HB1 1782  11.481   1.020   2.647 -0.1827 -0.6554 -1.0869
  133GLN    HB2 1783  11.300   0.995   2.652 -0.5243  0.4964  2.1085
  133GLN     CG 1784  11.363   1.133   2.509 -0.1926 -0.5881  0.0757
  133GLN    HG1 1785  11.366   1.058   2.430  0.6744  1.0017 -1.4605
  133GLN    HG2 1786  11.445   1.198   2.479  1.0238 -2.7846 -1.7004
  133GLN     CD 1787  11.231   1.205   2.485 -0.0303 -0.4341 -0.3652
  133GLN    OE1 1788  11.122   1.168   2.528 -0.2101 -0.1827 -0.6051
  133GLN    NE2 1789  11.236   1.320   2.418  0.7935 -0.1615  0.1465
  133GLN   HE21 1790  11.154   1.379   2.426  1.7691  0.9489  3.8550
  133GLN   HE22 1791  11.326   1.352   2.385 -0.1800  1.5350 -1.0156
  133GLN      C 1792  11.412   1.078   2.891  0.2429  0.4917 -0.1619
  133GLN      O 1793  11.529   1.069   2.928  0.1332  0.2506  0.1341
  134PRO      N 1794  11.316   1.019   2.963  0.5402  0.2085  0.0074
  134PRO     CD 1795  11.176   1.016   2.923  0.6365 -0.4138 -0.3010
  134PRO    HD1 1796  11.135   1.115   2.944  5.4333  1.6240  0.8638
  134PRO    HD2 1797  11.169   0.995   2.817  0.8393 -0.3547 -0.3280
  134PRO     CG 1798  11.113   0.906   3.007  0.0297  0.1075 -0.0636
  134PRO    HG1 1799  11.008   0.932   3.022  0.4272  1.6491  0.1462
  134PRO    HG2 1800  11.124   0.816   2.946 -0.9340  0.8053 -1.3043
  134PRO     CB 1801  11.194   0.911   3.136 -0.0288  0.3617 -0.0365
  134PRO    HB1 1802  11.152   0.990   3.197  0.8232  3.0440 -2.6775
  134PRO    HB2 1803  11.197   0.819   3.195  1.8941  1.1313  1.1741
  134PRO     CA 1804  11.335   0.944   3.086  0.0605 -0.1256 -0.1204
  134PRO     HA 1805  11.382   1.008   3.160  3.8917 -0.3959 -2.0933
  134PRO      C 1806  11.420   0.818   3.081  0.1813 -0.0592  0.2783
  134PRO      O 1807  11.444   0.760   2.975 -0.1607  0.3715 -0.0380
  135SER      N 1808  11.461   0.763   3.195  0.1410  0.3358  0.4861
  135SER      H 1809  11.442   0.818   3.278  1.3529 -0.0957  1.0738
  135SER     CA 1810  11.562   0.661   3.214 -0.2641 -0.2750 -0.5470
  135SER     HA 1811  11.559   0.599   3.125  2.8593 -0.5196 -0.6012
  135SER     CB 1812   0.020   0.724   3.223 -0.2022 -0.4557 -0.2187
  135SER    HB1 1813   0.094   0.649   3.250 -2.8668 -2.8446  0.9251
  135SER    HB2 1814   0.038   0.764   3.123  1.1485 -0.9891 -0.2100
  135SER     OG 1815   0.013   0.827   3.320  0.7724 -0.3933 -0.2031
  135SER     HG 1816   0.013   0.783   3.406 -0.5967 -1.8185 -0.8865
  135SER      C 1817  11.544   0.567   3.333  0.1619  0.0725 -0.2030
  135SER      O 1818  11.492   0.615   3.433  0.4099  0.1237 -0.0978
  136TYR      N 1819  11.590   0.442   3.328  0.0231  0.0299 -0.4459
  136TYR      H 1820  11.639   0.424   3.242  1.3056  0.4546  0.1674
  136TYR     CA 1821  11.582   0.343   3.434  0.2415  0.2518 -0.2220
  136TYR     HA 1822  11.477   0.321   3.453 -0.0962  1.5719 -0.4167
  136TYR     CB 1823  11.638   0.210   3.387  0.0078  0.1113 -0.1040
  136TYR    HB1 1824  11.641   0.147   3.477 -3.3946 -4.2949 -2.6473
  136TYR    HB2 1825   0.060   0.213   3.350  0.0827 -2.3830 -0.3020
  136TYR     CG 1826  11.552   0.148   3.280  0.0190  0.0316 -0.0671
  136TYR    CD1 1827  11.597   0.145   3.148 -0.5741  0.5993 -0.2902
  136TYR    HD1 1828   0.017   0.186   3.138  0.2556 -1.1336  0.5172
  136TYR    CE1 1829  11.522   0.090   3.043 -0.0112  0.2276 -0.5026
  136TYR    HE1 1830  11.571   0.096   2.947  0.3724  1.2065 -0.2667
  136TYR     CZ 1831  11.404   0.020   3.072  0.4071 -0.3420 -0.1546
  136TYR     OH 1832  11.332  11.636   2.976  0.0972 -0.3793  0.0995
  136TYR     HH 1833  11.264  11.580   3.015 -0.0871 -0.4788 -0.3539
  136TYR    CE2 1834  11.358   0.015   3.205 -0.2291  0.4218 -0.3367
  136TYR    HE2 1835  11.268  11.642   3.232 -0.3723  1.4645  1.4347
  136TYR    CD2 1836  11.432   0.080   3.306 -0.0130  0.0242 -0.2355
  136TYR    HD2 1837  11.391   0.081   3.405 -3.0519  0.7468 -1.3821
  136TYR      C 1838  11.660   0.390   3.556 -0.3270  0.0772  0.2117
  136TYR      O 1839   0.101   0.400   3.545 -0.3489  0.1686  0.0475
  137GLY      N 1840  11.597   0.411   3.672 -0.3542  0.4790  0.1261
  137GLY      H 1841  11.496   0.403   3.667 -0.2347 -0.7632 -0.6641
  137GLY     CA 1842  11.668   0.421   3.798  0.4810  0.4394 -0.3320
  137GLY    HA1 1843   0.039   0.326   3.813  1.0797  0.7057 -0.7003
  137GLY    HA2 1844   0.062   0.500   3.796  2.0805 -0.7752  3.1260
  137GLY      C 1845  11.573   0.430   3.918  0.2422 -0.1663 -0.4707
  137GLY      O 1846  11.454   0.457   3.904  0.2891  0.6761  0.6870
  138GLY      N 1847  11.641   0.411   4.031 -0.5298 -0.7986 -0.1013
  138GLY      H 1848   0.061   0.419   4.025 -0.5133  2.0526  1.7951
  138GLY     CA 1849  11.571   0.404   4.158 -0.5068  0.0060 -0.0348
  138GLY    HA1 1850  11.647   0.423   4.234 -0.0039  1.2330 -0.8172
  138GLY    HA2 1851  11.488   0.474   4.159 -0.6898  0.0243 -3.5107
  138GLY      C 1852  11.523   0.263   4.188  0.7035 -0.4428 -0.1533
  138GLY      O 1853  11.484   0.186   4.100 -0.2572 -0.5055  0.3164
  139GLN      N 1854  11.537   0.224   4.315 -0.4442 -0.0844  0.0939
  139GLN      H 1855  11.579   0.289   4.381 -0.1480 -0.5790  0.3998
  139GLN     CA 1856  11.522   0.089   4.363 -0.1583 -0.3149 -0.4591
  139GLN     HA 1857  11.448   0.034   4.304 -0.9574 -0.7509  0.8898
  139GLN     CB 1858  11.655   0.016   4.351  0.1525  0.2084 -0.2140
  139GLN    HB1 1859  11.663  11.620   4.429  0.0765  0.5243  0.1069
  139GLN    HB2 1860   0.059   0.082   4.372  2.1000 -1.7407 -1.4151
  139GLN     CG 1861   0.007  11.622   4.222 -0.7606 -0.2303 -0.1973
  139GLN    HG1 1862   0.027   0.016   4.144  1.6822 -1.7526 -1.1409
  139GLN    HG2 1863  11.609  11.551   4.197 -1.8816  0.6672  0.6752
  139GLN     CD 1864   0.134  11.538   4.226  0.2146  1.2339  0.3068
  139GLN    OE1 1865   0.185  11.506   4.333 -0.1131 -0.4394 -0.0126
  139GLN    NE2 1866   0.196  11.498   4.115  0.3483  0.0583  0.7949
  139GLN   HE21 1867   0.273  11.432   4.121  1.0507  0.5970 -1.3517
  139GLN   HE22 1868   0.142  11.504   4.030 -1.0371  0.6567  1.6797
  139GLN      C 1869  11.471   0.075   4.506  0.1149 -0.1674 -0.3472
  139GLN      O 1870  11.504   0.157   4.592  0.6907 -0.6938 -0.0635
  140GLN      N 1871  11.391  11.652   4.530  0.1500 -0.0331  0.3599
  140GLN      H 1872  11.358  11.595   4.453 -1.0116 -0.9901  1.5061
  140GLN     CA 1873  11.372  11.580   4.655  0.0267 -0.1453  0.2773
  140GLN     HA 1874  11.397  11.651   4.733  2.7733 -1.3065  0.5850
  140GLN     CB 1875  11.222  11.553   4.663 -0.0869  0.4286  0.1214
  140GLN    HB1 1876  11.184  11.523   4.565  1.2446 -3.0128  0.4951
  140GLN    HB2 1877  11.203  11.467   4.727  1.6921  0.4525  0.7486
  140GLN     CG 1878  11.146  11.670   4.725 -0.1528  0.3989  0.0976
  140GLN    HG1 1879  11.168   0.074   4.660 -0.0823 -0.5392 -1.1315
  140GLN    HG2 1880  11.192   0.006   4.822  0.9091  0.3078 -0.3744
  140GLN     CD 1881  10.996  11.655   4.741 -0.0755 -0.2572  0.2465
  140GLN    OE1 1882  10.928  11.571   4.682 -0.0128 -0.2262  0.1328
  140GLN    NE2 1883  10.929   0.071   4.805 -0.3100 -0.1548 -0.1509
  140GLN   HE21 1884  10.829   0.075   4.818 -0.3332  1.1832 -0.5701
  140GLN   HE22 1885  10.986   0.140   4.852  0.5245 -0.7728 -0.2311
  140GLN      C 1886  11.471  11.466   4.676  0.4350  0.1556  0.0074
  140GLN      O 1887  11.544  11.433   4.583  0.0118 -0.3852 -0.1402
  141GLN      N 1888  11.464  11.415   4.799 -0.3721 -0.3078 -0.2217
  141GLN      H 1889  11.394  11.453   4.861  2.3887  0.4464  2.7067
  141GLN     CA 1890  11.533  11.295   4.842 -0.2133 -0.1004  0.1174
  141GLN     HA 1891  11.637  11.306   4.810 -0.1948 -0.6567 -0.0302
  141GLN     CB 1892  11.533  11.274   4.993 -1.1378  0.1889  0.1604
  141GLN    HB1 1893  11.601  11.194   5.019  0.3902  0.9732 -1.2687
  141GLN    HB2 1894  11.429  11.251   5.015 -2.2757  4.4966  0.3118
  141GLN     CG 1895  11.583  11.407   5.049  0.0476 -0.2096  0.0685
  141GLN    HG1 1896  11.514  11.490   5.037 -0.6044 -0.2824  2.7469
  141GLN    HG2 1897  11.672  11.443   4.997 -1.2971  0.4404 -1.8814
  141GLN     CD 1898  11.616  11.398   5.198  0.4066 -0.4109 -0.0209
  141GLN    OE1 1899  11.587  11.303   5.270 -0.0640 -0.2389  0.0210
  141GLN    NE2 1900  11.673  11.505   5.253 -0.2155 -0.1397  0.1115
  141GLN   HE21 1901   0.007  11.592   5.204 -0.1976  0.0120  0.3853
  141GLN   HE22 1902   0.015  11.503   5.352 -0.3453 -1.3847  0.1367
  141GLN      C 1903  11.476  11.170   4.776 -0.2412 -0.3649  0.6416
  141GLN      O 1904  11.356  11.151   4.757 -0.2611  0.2080  0.1818
  142SER      N 1905  11.561  11.071   4.750 -0.2592 -0.1591 -0.2334
  142SER      H 1906  11.660  11.090   4.759  0.1504 -1.5860 -1.4036
  142SER     CA 1907  11.526  10.933   4.721  0.1748 -0.3519  0.1395
  142SER     HA 1908  11.432  10.931   4.666  0.0222  0.0699  0.3813
  142SER     CB 1909  11.637  10.862   4.645  0.2598 -0.1873  0.1092
  142SER    HB1 1910  11.628  10.754   4.650  2.5783 -0.5662 -1.7975
  142SER    HB2 1911   0.059  10.881   4.679  0.1779  2.0984 -0.7357
  142SER     OG 1912  11.651  10.902   4.510  0.0396  0.2700  0.2190
  142SER     HG 1913   0.064  10.921   4.505  0.0091  1.2115  2.3829
  142SER      C 1914  11.493  10.861   4.851 -0.4151  0.4992  0.4733
  142SER      O 1915  11.548  10.890   4.957  0.3977 -0.4266  0.3204
  143TYR      N 1916  11.402  10.763   4.839  0.0453  0.1115  0.1000
  143TYR      H 1917  11.356  10.742   4.752  1.0450  0.8108 -0.6238
  143TYR     CA 1918  11.386  10.669   4.948 -0.3674  0.1488  0.0702
  143TYR     HA 1919  11.369  10.730   5.036  0.3078 -0.2617  0.4885
  143TYR     CB 1920  11.269  10.574   4.921 -0.1825 -0.0922  0.1132
  143TYR    HB1 1921  11.184  10.630   4.881  0.9573  1.4613 -0.2321
  143TYR    HB2 1922  11.290  10.492   4.852 -1.7680 -1.3344  1.0345
  143TYR     CG 1923  11.220  10.501   5.044 -0.6835 -0.1030 -0.0903
  143TYR    CD1 1924  11.175  10.577   5.153 -0.3999 -0.2295  0.1148
  143TYR    HD1 1925  11.189  10.684   5.156 -2.1672 -0.0135  2.2853
  143TYR    CE1 1926  11.120  10.521   5.268 -0.4327  0.3249  0.3743
  143TYR    HE1 1927  11.088  10.580   5.352 -0.3511  0.2773  0.4383
  143TYR     CZ 1928  11.104  10.381   5.270 -0.0151  0.2708  0.0294
  143TYR     OH 1929  11.041  10.316   5.372 -0.3628  0.0036 -0.3460
  143TYR     HH 1930  11.050  10.221   5.365  1.1420  0.0688  0.2521
  143TYR    CE2 1931  11.159  10.304   5.165 -0.8029 -0.1218 -0.1050
  143TYR    HE2 1932  11.157  10.196   5.169  1.9695 -0.2183  1.1718
  143TYR    CD2 1933  11.215  10.361   5.051 -0.4433 -0.1012  0.0823
  143TYR    HD2 1934  11.273  10.304   4.980 -0.5260  1.1098 -1.0121
  143TYR      C 1935  11.515  10.591   4.963 -0.5040 -0.1028 -0.0455
  143TYR      O 1936  11.602  10.602   4.877 -0.3829  0.7751  0.1822
  144GLY      N 1937  11.533  10.536   5.083 -0.2616 -0.4590 -0.2417
  144GLY      H 1938  11.458  10.533   5.151 -0.1607 -0.9795 -0.1456
  144GLY     CA 1939  11.644  10.449   5.116 -0.1795 -0.2801 -0.0460
  144GLY    HA1 1940  11.639  10.407   5.217  0.2598 -0.4298 -0.0849
  144GLY    HA2 1941   0.061  10.499   5.125 -0.8690  1.7601 -2.7471
  144GLY      C 1942  11.648  10.324   5.030 -0.4069 -0.8838  0.8023
  144GLY      O 1943  11.540  10.278   4.996 -0.3790 -0.0450 -0.5357
  145GLN      N 1944   0.085  10.284   4.980 -0.1292  0.6174  0.1738
  145GLN      H 1945   0.164  10.347   4.983 -1.0830  2.0602 -2.3329
  145GLN     CA 1946   0.106  10.159   4.909  0.2239  0.4491  0.5638
  145GLN     HA 1947   0.024  10.146   4.839 -0.1022  0.4128  0.9482
  145GLN     CB 1948   0.230  10.170   4.821 -0.4797  0.1525 -0.4776
  145GLN    HB1 1949   0.311  10.202   4.885 -0.6973 -0.9121  0.3412
  145GLN    HB2 1950   0.251  10.076   4.772 -1.0671 -0.2669  0.0619
  145GLN     CG 1951   0.211  10.280   4.716  0.4342  0.5468 -0.2373
  145GLN    HG1 1952   0.204  10.381   4.757  0.2761  1.3539 -2.1709
  145GLN    HG2 1953   0.114  10.261   4.671  1.1598 -1.2484 -1.1488
  145GLN     CD 1954   0.318  10.274   4.608  0.1816  0.4460 -0.4820
  145GLN    OE1 1955   0.299  10.194   4.517  0.0892 -0.3001  0.1854
  145GLN    NE2 1956   0.439  10.325   4.632  0.0023  0.5268  0.2605
  145GLN   HE21 1957   0.518  10.313   4.570  0.5272  3.2459  0.2562
  145GLN   HE22 1958   0.454  10.382   4.714  2.0697  0.7243 -0.2069
  145GLN      C 1959   0.097  10.032   4.993 -0.8575  0.1102 -0.0431
  145GLN      O 1960   0.096  10.039   5.116 -0.2329  0.1468 -0.0384
  146GLN      N 1961   0.098   9.920   4.920  0.4844 -0.0498  0.2044
  146GLN      H 1962   0.098   9.925   4.819  1.5312 -0.6006  0.1654
  146GLN     CA 1963   0.083   9.785   4.970 -0.0405 -0.1404 -0.1878
  146GLN     HA 1964   0.060   9.722   4.885  0.0053 -0.5581  0.1093
  146GLN     CB 1965   0.218   9.720   4.999  0.2408  0.4587 -0.1277
  146GLN    HB1 1966   0.281   9.731   4.911  1.1796  0.2114  0.4987
  146GLN    HB2 1967   0.195   9.618   5.029 -0.4148  0.0311 -1.9637
  146GLN     CG 1968   0.294   9.778   5.118  0.3264 -0.5408  0.3183
  146GLN    HG1 1969   0.370   9.703   5.142  1.2970  0.7346  1.4018
  146GLN    HG2 1970   0.224   9.801   5.198  0.7834  0.9708  0.3085
  146GLN     CD 1971   0.373   9.902   5.080 -0.2442 -0.2308  0.1223
  146GLN    OE1 1972   0.383   9.951   4.968 -1.1560  0.3027  0.2646
  146GLN    NE2 1973   0.410   9.973   5.188  0.1184 -0.8836  0.4365
  146GLN   HE21 1974   0.386   9.940   5.280 -0.5099  1.5122  1.2020
  146GLN   HE22 1975   0.431  10.071   5.173 -0.1265 -0.5952  1.8502
  146GLN      C 1976  11.653   9.754   5.070  0.0256  0.1299 -0.0295
  146GLN      O 1977  11.664   9.667   5.157  0.0384  0.5891  0.4342
  147GLN      N 1978  11.550   9.838   5.075  0.1421  0.2859 -0.2387
  147GLN      H 1979  11.544   9.915   5.010  0.4692 -0.0386 -0.6535
  147GLN     CA 1980  11.444   9.823   5.173  0.3255  0.2124 -0.0481
  147GLN     HA 1981  11.485   9.806   5.272 -1.4571  0.3930  0.7720
  147GLN     CB 1982  11.361   9.951   5.183 -0.5220 -0.3039 -0.3229
  147GLN    HB1 1983  11.323   9.977   5.084  0.3045 -1.4812 -0.9649
  147GLN    HB2 1984  11.273   9.936   5.245  0.0449 -0.8232  0.3715
  147GLN     CG 1985  11.446  10.067   5.235 -0.0834 -0.6119 -0.3427
  147GLN    HG1 1986  11.521  10.085   5.158 -1.8782 -0.2279 -2.0817
  147GLN    HG2 1987  11.385  10.157   5.249 -0.6462 -1.1599  0.9087
  147GLN     CD 1988  11.504  10.043   5.373 -0.2149 -0.5997 -0.2860
  147GLN    OE1 1989  11.432  10.045   5.473 -0.4565 -0.6536 -0.4570
  147GLN    NE2 1990  11.633  10.007   5.377  0.1175  0.5127 -0.6605
  147GLN   HE21 1991   0.007  10.006   5.462 -0.6007 -1.5420 -0.1530
  147GLN   HE22 1992   0.011  10.005   5.295  2.7217  0.9519  1.0766
  147GLN      C 1993  11.347   9.707   5.156 -0.1641  0.6106  0.0059
  147GLN      O 1994  11.279   9.684   5.056  0.4468 -0.3649 -0.1981
  148SER      N 1995  11.319   9.639   5.268 -0.3404  0.0421 -0.3802
  148SER      H 1996  11.385   9.652   5.342  0.0244  0.2516 -0.7394
  148SER     CA 1997  11.216   9.538   5.283 -0.1078 -0.2184 -0.5545
  148SER     HA 1998  11.203   9.528   5.390 -1.0247 -4.0265 -0.8700
  148SER     CB 1999  11.266   9.399   5.243  0.5350  0.0555 -0.7144
  148SER    HB1 2000  11.298   9.411   5.140  1.3350  1.4286 -0.3310
  148SER    HB2 2001  11.188   9.324   5.252 -0.9880  1.5092 -1.3263
  148SER     OG 2002  11.373   9.353   5.324 -0.2731 -0.2165  0.2189
  148SER     HG 2003  11.449   9.408   5.302 -1.8389  1.7718 -0.5613
  148SER      C 2004  11.086   9.576   5.214 -0.3562  0.1553  0.1164
  148SER      O 2005  11.048   9.505   5.121 -0.2675  0.2146  0.0341
  149TYR      N 2006  11.030   9.695   5.239 -1.1475 -0.2411  0.2780
  149TYR      H 2007  11.067   9.748   5.317 -0.2740 -1.2547  0.5687
  149TYR     CA 2008  10.927   9.762   5.163 -0.5902  0.5778  0.2321
  149TYR     HA 2009  10.902   9.689   5.086  1.0581  0.1652  0.0526
  149TYR     CB 2010  10.804   9.784   5.251 -0.4814  0.4974  0.4028
  149TYR    HB1 2011  10.766   9.693   5.298 -0.2424  1.3425  2.3229
  149TYR    HB2 2012  10.827   9.854   5.331  0.3182  0.1917  0.4503
  149TYR     CG 2013  10.691   9.852   5.177 -0.5627  0.1507  0.2051
  149TYR    CD1 2014  10.608   9.775   5.095  0.2188 -0.4832  0.0005
  149TYR    HD1 2015  10.632   9.671   5.073  0.3686 -0.1661 -1.4767
  149TYR    CE1 2016  10.502   9.843   5.035  0.0807 -0.5702  0.1498
  149TYR    HE1 2017  10.440   9.791   4.963 -1.3263  1.2549 -0.0489
  149TYR     CZ 2018  10.483   9.982   5.049 -0.3078 -0.6605  0.5769
  149TYR     OH 2019  10.366  10.042   5.011  0.0930 -0.4203 -0.3038
  149TYR     HH 2020  10.316   9.987   4.951 -0.1933 -1.3918  0.8034
  149TYR    CE2 2021  10.572  10.053   5.132  0.3607 -0.2404 -0.4806
  149TYR    HE2 2022  10.564  10.159   5.152  0.9845 -0.3921  0.6161
  149TYR    CD2 2023  10.679   9.990   5.196  0.3552  0.2599  0.0317
  149TYR    HD2 2024  10.735  10.039   5.274 -1.2396  0.6679  0.9525
  149TYR      C 2025  10.972   9.892   5.096  0.3219 -0.1289 -0.5515
  149TYR      O 2026  11.055   9.962   5.152 -0.2555 -0.0447  0.2081
  150ASN      N 2027  10.920   9.928   4.978 -0.4547  0.1547 -0.1262
  150ASN      H 2028  10.870   9.856   4.928  2.3183 -2.5684  0.7377
  150ASN     CA 2029  10.938  10.057   4.915  0.1722 -0.0240 -0.3215
  150ASN     HA 2030  11.000  10.115   4.983 -0.6323  1.4102 -0.7581
  150ASN     CB 2031  11.018  10.037   4.787  0.0268  0.4667 -0.4932
  150ASN    HB1 2032  11.105   9.972   4.795 -0.1287  0.1640 -1.1745
  150ASN    HB2 2033  10.964   9.972   4.718  0.8334  0.5967 -1.2643
  150ASN     CG 2034  11.071  10.157   4.711  0.0825  0.7125 -0.0684
  150ASN    OD1 2035  11.189  10.191   4.722  0.3459 -0.2547  0.1396
  150ASN    ND2 2036  10.989  10.242   4.649 -0.1447  0.5845  0.0563
  150ASN   HD21 2037  10.892  10.218   4.636  0.4048 -1.7870 -0.1506
  150ASN   HD22 2038  11.023  10.324   4.602  1.0833 -0.9471 -1.8436
  150ASN      C 2039  10.803  10.125   4.891 -0.0815 -0.3403  0.1813
  150ASN      O 2040  10.712  10.061   4.840 -0.4244  0.1948  0.1198
  151PRO      N 2041  10.796  10.258   4.899  0.1659 -0.2615 -0.7287
  151PRO     CD 2042  10.895  10.342   4.964 -0.2905 -0.3997  0.1706
  151PRO    HD1 2043  10.925  10.295   5.057 -0.0247  1.8735  1.2969
  151PRO    HD2 2044  10.977  10.360   4.894 -0.9839  1.2911 -0.2510
  151PRO     CG 2045  10.832  10.477   4.996  0.1661 -0.0881 -0.2328
  151PRO    HG1 2046  10.904  10.557   4.980  0.0409  1.1351  4.1090
  151PRO    HG2 2047  10.793  10.483   5.097 -1.3747  0.0043 -0.7998
  151PRO     CB 2048  10.712  10.484   4.901  0.2668  0.3493 -0.3297
  151PRO    HB1 2049  10.739  10.547   4.817 -0.2128  0.1409 -0.6422
  151PRO    HB2 2050  10.630  10.533   4.954 -1.4824 -1.3409 -1.3297
  151PRO     CA 2051  10.679  10.338   4.870  0.1668  0.1934  0.4804
  151PRO     HA 2052  10.603  10.298   4.938  0.1848 -1.1051 -0.2330
  151PRO      C 2053  10.635  10.318   4.726  0.2671  0.3363  0.4300
  151PRO      O 2054  10.717  10.318   4.634 -0.3144 -0.1590 -0.0993
  152PRO      N 2055  10.507  10.318   4.687  0.4444 -0.5099 -0.1921
  152PRO     CD 2056  10.394  10.348   4.772  0.5712  1.3725 -0.6563
  152PRO    HD1 2057  10.401  10.443   4.826 -0.1038  1.0577  0.0116
  152PRO    HD2 2058  10.382  10.262   4.838 -0.6229  0.9613 -1.3651
  152PRO     CG 2059  10.272  10.346   4.680  0.4870  0.0337 -0.5269
  152PRO    HG1 2060  10.251  10.450   4.656 -1.7862 -0.9508 -3.3689
  152PRO    HG2 2061  10.197  10.281   4.725 -0.2646  0.5785 -0.9859
  152PRO     CB 2062  10.320  10.273   4.555  0.0208  0.1717 -0.7876
  152PRO    HB1 2063  10.303  10.167   4.573 -0.2850  0.5510  1.4902
  152PRO    HB2 2064  10.267  10.289   4.461 -0.3158 -2.5534 -1.1378
  152PRO     CA 2065  10.468  10.307   4.548  0.0610  0.1375 -0.1412
  152PRO     HA 2066  10.523  10.225   4.500 -2.6103 -0.6024 -2.1867
  152PRO      C 2067  10.498  10.434   4.470  0.4421  0.4269  0.4689
  152PRO      O 2068  10.471  10.544   4.518 -0.5668  0.2468  0.3478
  153GLN      N 2069  10.541  10.429   4.344  0.3739 -0.2047  0.4663
  153GLN      H 2070  10.556  10.340   4.300  2.0577 -0.0933  0.7468
  153GLN     CA 2071  10.579  10.545   4.266 -0.1933 -0.3838 -0.0881
  153GLN     HA 2072  10.643  10.605   4.331 -1.3539  1.8001 -0.8457
  153GLN     CB 2073  10.657  10.499   4.143 -0.0666  0.6611 -0.4075
  153GLN    HB1 2074  10.669  10.582   4.074 -1.3973  2.3638  1.2948
  153GLN    HB2 2075  10.597  10.421   4.097 -0.4429  0.0195  1.1075
  153GLN     CG 2076  10.793  10.444   4.185 -0.1271  0.4981 -0.4227
  153GLN    HG1 2077  10.856  10.532   4.198 -1.0665  0.9312  1.4250
  153GLN    HG2 2078  10.783  10.391   4.279 -1.7284  0.4781 -0.5835
  153GLN     CD 2079  10.852  10.356   4.076 -0.0240 -0.7022  0.5843
  153GLN    OE1 2080  10.953  10.386   4.012 -0.3781 -0.4885  0.1217
  153GLN    NE2 2081  10.795  10.235   4.064 -0.1438 -0.5847 -0.0690
  153GLN   HE21 2082  10.821  10.173   3.988  0.6244 -2.5778  1.7115
  153GLN   HE22 2083  10.711  10.209   4.113 -1.4903  0.5076 -1.6733
  153GLN      C 2084  10.460  10.634   4.231  0.0764  0.3150  0.7400
  153GLN      O 2085  10.347  10.589   4.214  0.4339 -0.1645 -0.4614
  154GLY      N 2086  10.489  10.764   4.226 -0.2860  0.3647 -0.2111
  154GLY      H 2087  10.583  10.789   4.254 -0.7364  0.6781  1.1312
  154GLY     CA 2088  10.396  10.862   4.173 -0.4771  0.1351 -0.3008
  154GLY    HA1 2089  10.425  10.960   4.211  1.1446 -0.6806  0.6899
  154GLY    HA2 2090  10.298  10.836   4.213 -0.9424 -0.1788 -1.5876
  154GLY      C 2091  10.395  10.868   4.021  0.4649  1.0615 -0.2724
  154GLY      O 2092  10.291  10.903   3.967 -0.0375 -0.7235 -0.5153
  155TYR      N 2093  10.504  10.824   3.957  0.2015  0.0489 -0.0308
  155TYR      H 2094  10.579  10.798   4.020 -0.2843 -1.2490  0.0370
  155TYR     CA 2095  10.536  10.830   3.816 -0.0384  0.0079 -0.0867
  155TYR     HA 2096  10.642  10.809   3.803  1.0646  2.2026  3.7060
  155TYR     CB 2097  10.466  10.718   3.739  0.0218 -0.0359 -0.0777
  155TYR    HB1 2098  10.494  10.714   3.633  0.8542 -1.3536  0.1779
  155TYR    HB2 2099  10.361  10.747   3.732 -0.2244 -0.8821 -0.0037
  155TYR     CG 2100  10.468  10.577   3.792 -0.3636 -0.1233 -0.2899
  155TYR    CD1 2101  10.572  10.488   3.766 -0.1818 -0.0557  0.1844
  155TYR    HD1 2102  10.658  10.524   3.712  1.0213 -0.7164  1.5815
  155TYR    CE1 2103  10.570  10.356   3.813  0.2617 -0.0440  0.2416
  155TYR    HE1 2104  10.656  10.291   3.809  1.4020  1.4688 -2.1543
  155TYR     CZ 2105  10.461  10.321   3.896  0.1320  0.0375  0.1056
  155TYR     OH 2106  10.450  10.199   3.955  0.0400  0.0295  0.0717
  155TYR     HH 2107  10.527  10.143   3.958 -0.4179 -0.7024 -1.1862
  155TYR    CE2 2108  10.354  10.409   3.919  0.5459  0.3523  0.8761
  155TYR    HE2 2109  10.275  10.386   3.989 -1.2265  2.4712 -0.2597
  155TYR    CD2 2110  10.356  10.540   3.868 -0.0059  0.1791  0.4031
  155TYR    HD2 2111  10.281  10.606   3.909 -1.0618 -2.2047  2.5528
  155TYR      C 2112  10.515  10.962   3.742 -0.4142  0.0401  0.0755
  155TYR      O 2113  10.499  10.961   3.620  0.9344 -0.1215 -0.1174
  156GLY      N 2114  10.529  11.073   3.815  0.2693 -0.2422  0.3753
  156GLY      H 2115  10.560  11.075   3.911  1.1933  1.1792  0.0779
  156GLY     CA 2116  10.515  11.207   3.764 -0.0013 -0.3213  0.2379
  156GLY    HA1 2117  10.491  11.273   3.847  2.9256 -0.1771  1.0968
  156GLY    HA2 2118  10.431  11.212   3.695  0.9581 -1.2846 -1.0627
  156GLY      C 2119  10.634  11.264   3.687 -0.2210  0.0411  0.1656
  156GLY      O 2120  10.737  11.197   3.686 -0.1809  0.0992  0.3359
  157GLN      N 2121  10.625  11.386   3.633  1.0757  0.1995  0.2736
  157GLN      H 2122  10.535  11.431   3.635  0.1370 -1.5719  0.2156
  157GLN     CA 2123  10.729  11.460   3.564  0.5450  0.3089 -0.4224
  157GLN     HA 2124  10.781  11.399   3.491  1.2620  2.5208 -1.8513
  157GLN     CB 2125  10.669  11.580   3.492 -0.1376  0.0268 -0.3417
  157GLN    HB1 2126  10.750  11.645   3.456 -0.5920  0.7657 -0.0555
  157GLN    HB2 2127  10.614  11.634   3.568 -1.9603 -1.9351 -0.1873
  157GLN     CG 2128  10.591  11.542   3.366 -0.0599  0.1718 -0.4338
  157GLN    HG1 2129  10.503  11.482   3.385  0.5444 -0.2563  1.2296
  157GLN    HG2 2130  10.559  11.634   3.317  0.0244  0.4389  0.0114
  157GLN     CD 2131  10.669  11.465   3.260  0.3865  0.1513 -0.0925
  157GLN    OE1 2132  10.788  11.435   3.272  0.2767 -0.2320  0.0927
  157GLN    NE2 2133  10.597  11.403   3.167  0.3419  0.1688 -0.0694
  157GLN   HE21 2134  10.640  11.372   3.080  0.3469  1.2146 -0.4473
  157GLN   HE22 2135  10.497  11.397   3.181  0.3948  1.5653  1.0372
  157GLN      C 2136  10.835  11.512   3.659  0.3561  0.1616 -0.1298
  157GLN      O 2137  10.808  11.542   3.775  0.7034  0.2545 -0.0712
  158GLN      N 2138  10.961  11.516   3.616  0.4558 -0.0689  0.1314
  158GLN      H 2139  10.978  11.485   3.521 -1.8463 -4.0601  0.8275
  158GLN     CA 2140  11.075  11.565   3.692  0.2477  0.0931  0.3403
  158GLN     HA 2141  11.061  11.531   3.794 -0.8528  2.8818  1.1889
  158GLN     CB 2142  11.210  11.514   3.643  0.0564 -0.1744  0.0797
  158GLN    HB1 2143  11.295  11.550   3.701  2.0336 -0.4728 -2.4689
  158GLN    HB2 2144  11.221  11.546   3.540 -0.0409 -1.2042 -0.2630
  158GLN     CG 2145  11.229  11.363   3.655 -0.0881 -0.1889  0.1109
  158GLN    HG1 2146  11.166  11.315   3.580  0.6267 -2.3922  0.8432
  158GLN    HG2 2147  11.201  11.329   3.755  0.2172 -1.4657 -0.2093
  158GLN     CD 2148  11.374  11.323   3.633 -0.0089  0.4283 -0.5071
  158GLN    OE1 2149  11.456  11.335   3.724 -0.0153  0.1296 -0.4616
  158GLN    NE2 2150  11.417  11.271   3.517 -0.0500 -0.0229 -0.3221
  158GLN   HE21 2151  11.340  11.241   3.459  0.4794  0.1422 -1.1212
  158GLN   HE22 2152  11.514  11.252   3.497 -0.3096  0.7023 -2.4773
  158GLN      C 2153  11.083   0.036   3.699 -0.3522  0.1289  0.3632
  158GLN      O 2154  11.051   0.103   3.601 -0.4238  0.1798  0.4215
  159ASN      N 2155  11.133   0.098   3.807  0.4500  0.3083 -0.1026
  159ASN      H 2156  11.164   0.042   3.885 -0.4662  0.7280  0.5792
  159ASN     CA 2157  11.122   0.240   3.831  0.0553  0.2686 -0.0523
  159ASN     HA 2158  11.015   0.264   3.827  0.0560  0.6932  1.6203
  159ASN     CB 2159  11.158   0.262   3.978  0.2245 -0.0888 -0.0411
  159ASN    HB1 2160  11.121   0.178   4.037  1.6436  0.0026  1.0127
  159ASN    HB2 2161  11.265   0.248   3.989 -0.0440 -0.5315  2.4147
  159ASN     CG 2162  11.141   0.402   4.035  0.3609 -0.1533  0.1589
  159ASN    OD1 2163  11.099   0.498   3.971  0.1064  0.1793  0.8190
  159ASN    ND2 2164  11.172   0.411   4.164  0.1073  0.0691  0.2042
  159ASN   HD21 2165  11.192   0.321   4.205 -0.5428 -0.8215 -1.3727
  159ASN   HD22 2166  11.159   0.495   4.219 -3.3819  0.2797 -0.7245
  159ASN      C 2167  11.201   0.319   3.728  0.0415 -0.0916 -0.3386
  159ASN      O 2168  11.286   0.266   3.656 -0.1844 -0.2403 -0.5004
  160GLN      N 2169  11.172   0.448   3.711 -0.0500  0.0166  0.6274
  160GLN      H 2170  11.113   0.492   3.781 -2.0374 -1.6595  0.1031
  160GLN     CA 2171  11.238   0.539   3.620 -0.4868  0.1026  0.3937
  160GLN     HA 2172  11.333   0.489   3.601 -1.9133 -2.2666 -0.9268
  160GLN     CB 2173  11.159   0.554   3.491 -0.3855 -0.0339  0.3167
  160GLN    HB1 2174  11.150   0.452   3.452  2.7668 -0.4636  0.4968
  160GLN    HB2 2175  11.223   0.617   3.429 -0.5579  0.5647  0.7397
  160GLN     CG 2176  11.023   0.621   3.510 -0.4659 -0.2728  0.5903
  160GLN    HG1 2177  10.973   0.560   3.585  0.1185 -1.9078 -0.3031
  160GLN    HG2 2178  11.039   0.721   3.552 -0.0107  0.1411 -0.5422
  160GLN     CD 2179  10.945   0.635   3.380  0.2086  0.2142  0.2274
  160GLN    OE1 2180  10.971   0.715   3.291 -0.3378 -0.2182 -0.3321
  160GLN    NE2 2181  10.843   0.551   3.358  0.2280  0.0215  0.8248
  160GLN   HE21 2182  10.818   0.539   3.261  0.3264  1.7132  0.5525
  160GLN   HE22 2183  10.802   0.490   3.426 -0.3470 -0.3269  0.1732
  160GLN      C 2184  11.271   0.672   3.686 -0.4297  0.0712  0.4281
  160GLN      O 2185  11.225   0.710   3.794 -0.1218  0.7271  0.3391
  161TYR      N 2186  11.353   0.755   3.620  0.3280 -0.3909  0.7743
  161TYR      H 2187  11.388   0.719   3.532 -0.6485  0.9990 -0.2234
  161TYR     CA 2188  11.379   0.895   3.644 -0.4491  0.0032 -0.5643
  161TYR     HA 2189  11.301   0.926   3.714  1.6833 -1.4231  2.7242
  161TYR     CB 2190  11.507   0.912   3.727 -0.3934 -0.6776 -0.5053
  161TYR    HB1 2191  11.499   0.852   3.817  1.5175  1.4200  1.1802
  161TYR    HB2 2192  11.508   1.016   3.760  0.8393 -0.9060  0.2382
  161TYR     CG 2193  11.641   0.892   3.660 -0.5071 -0.3274 -0.8478
  161TYR    CD1 2194  11.680   0.759   3.640  0.4048 -0.2881  0.5115
  161TYR    HD1 2195  11.614   0.680   3.673  0.8505 -2.2378 -2.8064
  161TYR    CE1 2196   0.133   0.729   3.609  0.1122 -0.2525 -0.8470
  161TYR    HE1 2197   0.170   0.627   3.615  1.1745  0.0950 -1.2739
  161TYR     CZ 2198   0.223   0.834   3.588 -0.0854 -0.0163 -0.5116
  161TYR     OH 2199   0.357   0.806   3.584 -0.1952 -0.5781 -0.3106
  161TYR     HH 2200   0.413   0.880   3.562 -0.6010 -0.6684 -1.7136
  161TYR    CE2 2201   0.179   0.968   3.585 -0.1638 -0.0349 -0.2708
  161TYR    HE2 2202   0.252   1.046   3.563  0.6445 -0.7846 -0.3063
  161TYR    CD2 2203   0.045   0.993   3.616 -0.1719 -0.2819 -0.1064
  161TYR    HD2 2204   0.012   1.096   3.612  0.7545  0.1871  2.2526
  161TYR      C 2205  11.379   0.991   3.526  0.5737  0.5626 -0.1214
  161TYR      O 2206  11.379   0.944   3.413  0.1216 -0.7913  0.4182
  162ASN      N 2207  11.371   1.121   3.556  0.6467  0.3847  0.7080
  162ASN      H 2208  11.386   1.146   3.652  2.7517  0.1352  0.4836
  162ASN     CA 2209  11.360   1.226   3.457  0.3533 -0.1831  0.1264
  162ASN     HA 2210  11.418   1.192   3.371  0.3174  3.0313 -1.3234
  162ASN     CB 2211  11.214   1.234   3.413  0.3803  0.1572  0.0899
  162ASN    HB1 2212  11.164   1.137   3.410 -1.7087  1.1515  0.7712
  162ASN    HB2 2213  11.153   1.305   3.468 -1.3966  0.6755 -2.3730
  162ASN     CG 2214  11.202   1.278   3.268 -0.1488 -0.3080 -0.0076
  162ASN    OD1 2215  11.288   1.298   3.182 -0.4267 -0.0718 -0.2323
  162ASN    ND2 2216  11.076   1.293   3.226  0.0438 -0.7941 -0.7902
  162ASN   HD21 2217  11.060   1.318   3.130 -1.0685  4.1081  0.3966
  162ASN   HD22 2218  10.994   1.288   3.286 -1.3835 -0.5917 -2.6313
  162ASN      C 2219  11.425   1.350   3.518 -0.1038  0.1494 -0.0538
  162ASN      O 2220  11.404   1.375   3.636 -0.7048 -0.2008 -0.0878
  163SER      N 2221  11.507   1.421   3.439  0.1748 -0.1809 -0.0648
  163SER      H 2222  11.518   1.392   3.343  1.2204  0.0666 -0.0274
  163SER     CA 2223  11.566   1.550   3.465 -0.2961  0.0894 -0.3295
  163SER     HA 2224  11.635   1.562   3.381 -1.2521 -1.2586 -1.3446
  163SER     CB 2225  11.472   1.670   3.454 -0.4451 -0.0248 -0.2856
  163SER    HB1 2226  11.529   1.761   3.471  1.3688 -1.5477  2.6739
  163SER    HB2 2227  11.392   1.657   3.527 -1.4439  0.4173 -1.2744
  163SER     OG 2228  11.401   1.656   3.333 -0.0961 -0.8115 -0.4043
  163SER     HG 2229  11.466   1.621   3.271 -0.1861  2.4352 -2.5992
  163SER      C 2230  11.654   1.552   3.589 -0.4464 -0.4618 -0.2110
  163SER    OC1 2231   0.069   1.470   3.588 -0.0449  0.0004 -0.4360
  163SER    OC2 2232  11.632   1.630   3.685 -0.1708 -0.3945 -0.2009
    1MET      N 2233   1.533   4.959  11.342  0.2721  0.4118  0.0844
    1MET     H1 2234   1.509   5.017  11.421  2.4185 -1.7079  2.4397
    1MET     H2 2235   1.545   5.016  11.259 -1.7187  0.2680 -0.3488
    1MET     H3 2236   1.455   4.902  11.312  1.0662 -0.1697 -0.9603
    1MET     CA 2237   1.653   4.879  11.372 -0.3060 -0.3939  0.2741
    1MET     HA 2238   1.739   4.941  11.346 -0.8320  0.3432  0.2585
    1MET     CB 2239   1.664   4.848  11.521 -0.1303  1.2302  0.6168
    1MET    HB1 2240   1.646   4.935  11.584  2.3784  0.7928  2.1103
    1MET    HB2 2241   1.595   4.768  11.547  0.7809 -0.4397 -1.7367
    1MET     CG 2242   1.808   4.808  11.551 -0.3627  0.0296  0.1697
    1MET    HG1 2243   1.820   4.796  11.658 -2.9590 -1.3433  0.3596
    1MET    HG2 2244   1.815   4.707  11.509 -2.2807 -0.2189  0.3830
    1MET     SD 2245   1.945   4.909  11.488 -0.3690 -0.0200  0.0767
    1MET     CE 2246   2.070   4.825  11.588  0.1154  0.1437 -0.3827
    1MET    HE1 2247   2.171   4.817  11.551  0.7892 -0.8095  1.5299
    1MET    HE2 2248   2.072   4.884  11.680 -1.6152 -0.5151  0.1260
    1MET    HE3 2249   2.030   4.725  11.605 -0.0173 -0.4838 -3.6937
    1MET      C 2250   1.656   4.756  11.283 -0.3217  0.1196 -0.4412
    1MET      O 2251   1.557   4.683  11.274 -0.3352  0.1113 -0.2222
    2ALA      N 2252   1.777   4.735  11.230  0.2459 -0.0756  0.8940
    2ALA      H 2253   1.837   4.815  11.233 -0.5469  0.6796 -1.1448
    2ALA     CA 2254   1.809   4.612  11.160  0.0801  0.4969 -0.2159
    2ALA     HA 2255   1.759   4.524  11.201 -0.5135  1.5772  1.5014
    2ALA     CB 2256   1.754   4.623  11.019  0.1370 -0.1339 -0.2922
    2ALA    HB1 2257   1.645   4.625  11.014  0.1382  2.0770 -0.3439
    2ALA    HB2 2258   1.798   4.711  10.972 -1.8229  1.4833  0.7359
    2ALA    HB3 2259   1.789   4.551  10.945  0.3308 -0.7270  0.3683
    2ALA      C 2260   1.961   4.601  11.169  0.0624  0.3517 -0.0772
    2ALA      O 2261   2.028   4.703  11.153 -0.1436  0.4771 -0.1442
    3SER      N 2262   2.015   4.481  11.188 -0.3546  0.1172 -0.3544
    3SER      H 2263   1.954   4.402  11.201 -1.3875  0.4933 -2.5404
    3SER     CA 2264   2.155   4.442  11.189 -0.4618 -0.2656  0.0209
    3SER     HA 2265   2.208   4.500  11.114 -0.4959  1.3487  1.1959
    3SER     CB 2266   2.218   4.472  11.325 -0.2945  0.4957 -0.2212
    3SER    HB1 2267   2.324   4.447  11.323 -0.0041  1.5246  0.8795
    3SER    HB2 2268   2.227   4.580  11.341 -0.7357  0.4642  0.2603
    3SER     OG 2269   2.157   4.396  11.426  0.2622 -0.2242 -0.4146
    3SER     HG 2270   2.215   4.420  11.499  0.5088  1.5027 -1.1252
    3SER      C 2271   2.185   4.297  11.154  0.3922 -0.0870 -0.0196
    3SER      O 2272   2.113   4.208  11.200 -0.3332  0.2510 -0.4854
    4ASN      N 2273   2.292   4.276  11.078  0.0938  0.1670 -0.5146
    4ASN      H 2274   2.347   4.359  11.062 -2.1642  2.5424  2.6329
    4ASN     CA 2275   2.342   4.145  11.040  0.2146  0.0423  0.0695
    4ASN     HA 2276   2.259   4.075  11.054  0.6988 -0.8361 -1.2832
    4ASN     CB 2277   2.376   4.142  10.892 -0.6679 -0.2051 -0.1359
    4ASN    HB1 2278   2.458   4.207  10.863 -0.7039 -0.6520 -1.3100
    4ASN    HB2 2279   2.287   4.171  10.836  0.4162  4.0414  0.0198
    4ASN     CG 2280   2.420   4.006  10.839  0.4624  0.0955 -0.0022
    4ASN    OD1 2281   2.417   3.899  10.898 -0.9131  0.2216  0.2061
    4ASN    ND2 2282   2.454   4.005  10.710 -0.0962 -0.0622 -0.1544
    4ASN   HD21 2283   2.448   4.085  10.648 -2.7607 -0.6838 -0.8305
    4ASN   HD22 2284   2.487   3.919  10.667  1.7195  1.9458 -3.2301
    4ASN      C 2285   2.451   4.110  11.141  0.5192  0.0575 -0.2536
    4ASN      O 2286   2.540   4.189  11.170  0.4830 -0.0533  0.1617
    5ASP      N 2287   2.438   3.991  11.200  0.0893  0.2655  0.0801
    5ASP      H 2288   2.372   3.926  11.160 -0.0042 -0.5684  1.5326
    5ASP     CA 2289   2.528   3.945  11.304 -0.1378  0.0148  0.1672
    5ASP     HA 2290   2.532   4.029  11.374  1.6638  0.2907 -0.2037
    5ASP     CB 2291   2.452   3.835  11.376 -0.1034  0.1162  0.3581
    5ASP    HB1 2292   2.360   3.871  11.424 -0.1794 -0.4777  0.6786
    5ASP    HB2 2293   2.407   3.757  11.315 -1.1546  0.9717  0.0074
    5ASP     CG 2294   2.532   3.769  11.488  0.5575 -0.2770 -0.3386
    5ASP    OD1 2295   2.527   3.646  11.508 -0.4672 -0.1824  0.0145
    5ASP    OD2 2296   2.604   3.840  11.562  0.2496 -0.3799  0.0574
    5ASP      C 2297   2.670   3.903  11.267 -0.0684 -0.0189  0.4657
    5ASP      O 2298   2.686   3.830  11.169 -0.2692  0.0113  0.4088
    6TYR      N 2299   2.768   3.953  11.342  0.3365 -0.0080 -0.0670
    6TYR      H 2300   2.744   4.019  11.414 -1.7807 -0.4397 -0.3283
    6TYR     CA 2301   2.906   3.914  11.321  0.3502 -0.0540  0.1089
    6TYR     HA 2302   2.899   3.811  11.286 -0.5155 -0.0600  0.2878
    6TYR     CB 2303   2.961   3.994  11.204 -0.0408  0.2413  0.1277
    6TYR    HB1 2304   2.926   3.954  11.109  0.9436  0.1835 -0.2244
    6TYR    HB2 2305   2.921   4.095  11.218 -1.8224 -0.3055 -0.7463
    6TYR     CG 2306   3.112   3.999  11.195  0.0225 -0.5865  0.6601
    6TYR    CD1 2307   3.179   3.903  11.118 -0.4553 -0.4646  0.0777
    6TYR    HD1 2308   3.122   3.829  11.064 -1.3462  1.7339 -2.1412
    6TYR    CE1 2309   3.315   3.923  11.092 -0.6621  0.6827 -0.1564
    6TYR    HE1 2310   3.372   3.862  11.024  0.3252 -1.0249  2.0753
    6TYR     CZ 2311   3.388   4.022  11.162  0.0960 -0.1147  0.2007
    6TYR     OH 2312   3.522   4.040  11.143 -0.0417  0.1980 -0.5193
    6TYR     HH 2313   3.565   3.972  11.089 -3.1190 -2.1870 -0.2489
    6TYR    CE2 2314   3.320   4.111  11.247 -0.5667 -0.4091 -0.0174
    6TYR    HE2 2315   3.377   4.189  11.294  1.0313 -0.6657 -1.4314
    6TYR    CD2 2316   3.181   4.102  11.259 -0.5498 -0.0643  0.4386
    6TYR    HD2 2317   3.128   4.183  11.308 -0.0618  0.4000  0.2135
    6TYR      C 2318   2.986   3.934  11.449 -0.3589  0.2361  0.5102
    6TYR      O 2319   2.972   4.032  11.522 -0.4200  0.4421  0.2218
    7THR      N 2320   3.089   3.850  11.465 -0.1407  0.3802 -0.1215
    7THR      H 2321   3.105   3.784  11.391  0.4014  0.1580  0.1900
    7THR     CA 2322   3.198   3.865  11.559 -0.0100 -0.1719 -0.1873
    7THR     HA 2323   3.214   3.969  11.586 -0.1998  0.4385 -2.2535
    7THR     CB 2324   3.182   3.789   0.010 -0.0769  0.1582 -0.0060
    7THR     HB 2325   3.161   3.685  11.667  1.8988  0.1577 -2.0181
    7THR    CG2 2326   3.294   3.818   0.109  0.2907  0.0226 -0.3796
    7THR   HG21 2327   3.295   3.925   0.131  2.5129  0.4538 -2.1443
    7THR   HG22 2328   3.266   3.770   0.203  0.2539  1.7426  0.5361
    7THR   HG23 2329   3.390   3.783   0.071  0.1824 -1.5600  0.6935
    7THR    OG1 2330   3.069   3.840   0.077 -0.3837 -0.2630 -0.1973
    7THR    HG1 2331   2.996   3.793   0.036 -0.4275 -2.4371  2.1133
    7THR      C 2332   3.330   3.819  11.497  0.2255  0.1116  0.1023
    7THR      O 2333   3.355   3.709  11.449  0.0856 -0.0715  0.4494
    8GLN      N 2334   3.435   3.900  11.510  0.0617  0.2678  0.4675
    8GLN      H 2335   3.430   3.987  11.561  0.4568 -2.0548  4.9203
    8GLN     CA 2336   3.571   3.878  11.462  0.0524  0.4729  0.3489
    8GLN     HA 2337   3.562   3.845  11.359 -2.0044 -1.3768  1.0501
    8GLN     CB 2338   3.633   4.018  11.458  0.7399  0.1860  0.8613
    8GLN    HB1 2339   3.661   4.060  11.555  2.5939  1.1757 -0.0533
    8GLN    HB2 2340   3.571   4.085  11.399  2.0731  0.1463 -0.6456
    8GLN     CG 2341   3.760   4.015  11.374 -0.3274 -0.2334 -0.7688
    8GLN    HG1 2342   3.824   3.956  11.439 -2.1797  0.8235  2.2099
    8GLN    HG2 2343   3.748   3.968  11.276  0.5791  0.4960 -1.2499
    8GLN     CD 2344   3.819   4.153  11.349  0.4074 -0.3087  0.4673
    8GLN    OE1 2345   3.771   4.256  11.397  0.0014  0.1099 -0.7855
    8GLN    NE2 2346   3.922   4.170  11.267 -0.1967 -0.1273 -0.2683
    8GLN   HE21 2347   3.965   4.261  11.258 -0.6688 -0.0492 -2.2275
    8GLN   HE22 2348   3.962   4.091  11.218  0.5679  0.6023 -0.8774
    8GLN      C 2349   3.661   3.788  11.545 -0.0920 -0.2459 -0.2688
    8GLN      O 2350   3.649   3.789  11.668  0.0117  0.1775 -0.2612
    9GLN      N 2351   3.750   3.712  11.481  0.3530  0.4208 -0.4578
    9GLN      H 2352   3.753   3.724  11.381 -1.7715 -0.4202 -0.6821
    9GLN     CA 2353   3.848   3.615  11.527 -0.1225 -0.2010 -0.7346
    9GLN     HA 2354   3.866   3.637  11.632 -1.6171 -1.2426 -0.2292
    9GLN     CB 2355   3.789   3.474  11.529  0.0809 -0.2836 -0.2637
    9GLN    HB1 2356   3.861   3.401  11.564 -0.8376 -1.6242 -1.1112
    9GLN    HB2 2357   3.767   3.441  11.427 -1.3187 -0.5988  0.1179
    9GLN     CG 2358   3.669   3.469  11.623  0.1719 -0.4710 -0.1587
    9GLN    HG1 2359   3.688   3.539   0.024 -1.3833  0.3945 -0.4895
    9GLN    HG2 2360   3.589   3.508  11.560  2.3635  2.1993 -1.5474
    9GLN     CD 2361   3.645   3.335   0.010  0.1898 -0.4508 -0.1121
    9GLN    OE1 2362   3.652   3.318   0.131 -0.3296  0.3405  0.0302
    9GLN    NE2 2363   3.597   3.236  11.614 -0.1038 -0.2388 -0.2005
    9GLN   HE21 2364   3.582   3.148  11.661  2.6822  0.2423  1.8762
    9GLN   HE22 2365   3.586   3.243  11.514  1.5021 -1.0341 -0.4554
    9GLN      C 2366   3.971   3.613  11.437  0.4482  0.5165  0.0150
    9GLN      O 2367   3.967   3.641  11.318  0.5602 -0.1371 -0.1467
   10ALA      N 2368   4.083   3.569  11.494  0.2124 -0.2162 -0.0781
   10ALA      H 2369   4.070   3.533  11.587 -0.5042 -3.3819 -1.2737
   10ALA     CA 2370   4.209   3.557  11.422  0.1992 -0.3143 -0.0848
   10ALA     HA 2371   4.213   3.636  11.347  1.1514  0.0064  0.2973
   10ALA     CB 2372   4.321   3.569  11.525  0.0245 -0.2813  0.1026
   10ALA    HB1 2373   4.309   3.486  11.595  1.0727  0.0404  0.6729
   10ALA    HB2 2374   4.413   3.555  11.468 -0.4906 -0.4787 -0.7046
   10ALA    HB3 2375   4.311   3.659  11.585  0.2800  0.5889 -1.1145
   10ALA      C 2376   4.217   3.427  11.343  0.0152 -0.2055 -0.2851
   10ALA      O 2377   4.120   3.353  11.331 -0.3719  0.2853 -0.2382
   11THR      N 2378   4.329   3.413  11.272  0.2297 -0.1598  0.0428
   11THR      H 2379   4.403   3.483  11.272 -0.5081  0.6452 -0.4445
   11THR     CA 2380   4.344   3.313  11.168  0.3566  0.1598 -0.2501
   11THR     HA 2381   4.246   3.312  11.122  0.1557 -1.8822  0.1549
   11THR     CB 2382   4.458   3.352  11.074  0.4507  0.1989 -0.1203
   11THR     HB 2383   4.489   3.266  11.014  1.3073 -1.8234  2.9892
   11THR    CG2 2384   4.406   3.456  10.976 -0.0926  0.1537  0.1172
   11THR   HG21 2385   4.480   3.483  10.900 -0.4212  2.0280  0.4019
   11THR   HG22 2386   4.370   3.547  11.025 -0.6018  1.2405 -2.1066
   11THR   HG23 2387   4.316   3.426  10.922  0.2742 -0.0486 -0.3861
   11THR    OG1 2388   4.571   3.406  11.138  0.3685 -0.1232  0.2992
   11THR    HG1 2389   4.604   3.338  11.198  3.0828  0.3227 -0.5123
   11THR      C 2390   4.358   3.173  11.226  0.7862  0.1447 -0.3810
   11THR      O 2391   4.402   3.146  11.337  0.5238 -0.2602 -0.3744
   12GLN      N 2392   4.319   3.072  11.148 -0.1274 -0.0479  0.3056
   12GLN      H 2393   4.285   3.103  11.058 -0.8825  1.0951  0.9442
   12GLN     CA 2394   4.308   2.930  11.173 -0.4342 -0.1545 -0.3999
   12GLN     HA 2395   4.389   2.924  11.245 -1.0684  0.0085  0.3425
   12GLN     CB 2396   4.173   2.899  11.239 -0.2194  0.8778  0.5552
   12GLN    HB1 2397   4.161   2.951  11.334  0.6981  2.2582 -0.0445
   12GLN    HB2 2398   4.179   2.792  11.256  2.0846  0.5816 -1.5632
   12GLN     CG 2399   4.056   2.921  11.144  0.0105 -0.0530  0.0429
   12GLN    HG1 2400   3.963   2.885  11.186  0.5586 -1.9282 -0.2500
   12GLN    HG2 2401   4.081   2.875  11.048  1.1377 -0.3926  0.4849
   12GLN     CD 2402   4.030   3.070  11.125  0.4081  0.0793  0.5160
   12GLN    OE1 2403   4.062   3.127  11.021  0.0761  0.3557  0.5655
   12GLN    NE2 2404   3.971   3.145  11.218  0.4721  0.6861  0.0686
   12GLN   HE21 2405   3.949   3.104  11.307  1.2267  2.1470  0.9522
   12GLN   HE22 2406   3.975   3.245  11.204  0.4446  0.4652 -1.8407
   12GLN      C 2407   4.342   2.843  11.053 -0.7267 -0.4979 -0.2381
   12GLN      O 2408   4.348   2.884  10.938 -0.2305  0.1679  0.0140
   13SER      N 2409   4.378   2.717  11.076  0.1867 -0.1631  0.2512
   13SER      H 2410   4.390   2.681  11.170  1.4906 -1.8344 -0.5010
   13SER     CA 2411   4.425   2.633  10.968 -0.1887 -0.0041 -0.0362
   13SER     HA 2412   4.500   2.668  10.896  1.0050 -2.8153 -0.2946
   13SER     CB 2413   4.510   2.523  11.032 -0.1658  0.2291  0.3314
   13SER    HB1 2414   4.442   2.469  11.097  1.0936 -1.1307  0.5663
   13SER    HB2 2415   4.548   2.456  10.955 -1.6020 -1.4040  0.9846
   13SER     OG 2416   4.617   2.570  11.110 -0.4643  0.4520  0.6109
   13SER     HG 2417   4.653   2.485  11.138 -2.1225 -0.1412  1.0244
   13SER      C 2418   4.315   2.571  10.882  0.0263 -0.2987 -0.1036
   13SER      O 2419   4.201   2.559  10.927  0.2128 -0.1762  0.4180
   14TYR      N 2420   4.340   2.531  10.757 -0.3606 -0.2309 -0.2024
   14TYR      H 2421   4.438   2.533  10.735  0.1772 -5.2348  0.4709
   14TYR     CA 2422   4.246   2.475  10.662 -0.5311 -0.5051  0.1218
   14TYR     HA 2423   4.167   2.424  10.716 -0.7037 -3.3361 -2.5203
   14TYR     CB 2424   4.179   2.583  10.577  0.2224 -0.1456 -0.0333
   14TYR    HB1 2425   4.150   2.665  10.642  2.6856  3.1709 -2.7947
   14TYR    HB2 2426   4.252   2.623  10.507  1.2396 -1.0173  0.5072
   14TYR     CG 2427   4.054   2.529  10.510  0.2042  0.2697 -0.3396
   14TYR    CD1 2428   3.942   2.494  10.586 -0.1340 -0.4709 -1.1603
   14TYR    HD1 2429   3.939   2.519  10.691  0.1455  1.5673 -1.5858
   14TYR    CE1 2430   3.827   2.448  10.521 -1.0796 -0.3067  0.3295
   14TYR    HE1 2431   3.735   2.433  10.575 -0.5064 -0.5360  1.2704
   14TYR     CZ 2432   3.830   2.424  10.382 -0.3290  0.2146  0.2524
   14TYR     OH 2433   3.734   2.350  10.321 -0.3321  0.1600  0.3230
   14TYR     HH 2434   3.652   2.328  10.366 -2.9167  1.7043 -3.1374
   14TYR    CE2 2435   3.942   2.463  10.305 -0.4319  0.1945  0.0927
   14TYR    HE2 2436   3.950   2.443  10.199  0.3502 -0.6798  0.3014
   14TYR    CD2 2437   4.059   2.495  10.375 -0.1892  0.3091 -0.3650
   14TYR    HD2 2438   4.149   2.512  10.317  0.8730 -1.2529  0.7556
   14TYR      C 2439   4.313   2.361  10.588 -0.0545 -0.0212 -0.2044
   14TYR      O 2440   4.431   2.372  10.554  0.1657 -0.0493  0.5303
   15GLY      N 2441   4.241   2.251  10.564 -0.4152  0.2582 -0.4011
   15GLY      H 2442   4.147   2.251  10.603 -0.1684  2.4496  0.3303
   15GLY     CA 2443   4.283   2.142  10.479  0.2226  0.3945 -0.2644
   15GLY    HA1 2444   4.315   2.180  10.381 -0.1037  1.3888  0.0073
   15GLY    HA2 2445   4.367   2.095  10.530  0.2301  1.8524  1.1363
   15GLY      C 2446   4.176   2.035  10.466  0.2299  0.3305  0.1847
   15GLY      O 2447   4.059   2.067  10.486  0.0673 -0.0824 -0.0766
   16ALA      N 2448   4.226   1.913  10.440 -0.1591  0.0711  0.6420
   16ALA      H 2449   4.324   1.897  10.427 -0.4413 -0.7989 -0.6670
   16ALA     CA 2450   4.132   1.802  10.444  0.2586 -0.2900  0.4341
   16ALA     HA 2451   4.032   1.843  10.433  0.3948  0.5431  2.0063
   16ALA     CB 2452   4.150   1.727  10.312 -0.2378  0.2537  0.0524
   16ALA    HB1 2453   4.093   1.634  10.314  0.5387 -0.3032 -1.6191
   16ALA    HB2 2454   4.255   1.702  10.298 -0.4606 -0.1234 -1.0098
   16ALA    HB3 2455   4.127   1.791  10.227  3.6139 -0.0671 -1.4325
   16ALA      C 2456   4.150   1.719  10.570  0.2233 -0.0117  0.6248
   16ALA      O 2457   4.260   1.692  10.618  0.3370 -0.0612  0.3423
   17TYR      N 2458   4.037   1.679  10.627 -0.0565 -0.4383 -0.2172
   17TYR      H 2459   3.948   1.704  10.585 -0.4461 -1.1130  0.1878
   17TYR     CA 2460   4.024   1.622  10.759 -0.3618 -0.0048 -0.0531
   17TYR     HA 2461   4.122   1.590  10.796  0.6860  1.6088 -1.2840
   17TYR     CB 2462   3.968   1.728  10.852 -0.2461  0.4295 -0.4749
   17TYR    HB1 2463   3.981   1.686  10.952 -2.5936 -0.7099 -0.5976
   17TYR    HB2 2464   3.862   1.746  10.833 -0.7975 -0.6174  1.3095
   17TYR     CG 2465   4.046   1.857  10.859  0.0210  0.2433  0.0997
   17TYR    CD1 2466   4.179   1.849  10.902  0.1458  0.3741 -0.2554
   17TYR    HD1 2467   4.226   1.757  10.935 -0.7920 -0.4266 -1.0934
   17TYR    CE1 2468   4.250   1.969  10.920  0.3110  0.2281  0.0707
   17TYR    HE1 2469   4.353   1.975  10.950  0.2670  2.3148 -0.0710
   17TYR     CZ 2470   4.189   2.091  10.888 -0.1921  0.0435  0.3099
   17TYR     OH 2471   4.258   2.207  10.911 -0.3028  0.1862 -0.0623
   17TYR     HH 2472   4.349   2.185  10.931 -0.6299 -0.3981  0.8438
   17TYR    CE2 2473   4.060   2.101  10.832  0.0724  0.2877 -0.2647
   17TYR    HE2 2474   4.017   2.195  10.798 -1.8787 -1.7348 -4.0204
   17TYR    CD2 2475   3.991   1.980  10.821  0.0854  0.2531  0.0371
   17TYR    HD2 2476   3.888   1.981  10.787 -0.1446  0.0575  0.7232
   17TYR      C 2477   3.925   1.506  10.753  0.1320 -0.4086 -0.4925
   17TYR      O 2478   3.851   1.489  10.656 -0.1161  0.4523 -0.4639
   18PRO      N 2479   3.928   1.419  10.854  0.1813  0.1109 -0.0433
   18PRO     CD 2480   4.031   1.408  10.955  0.1208 -0.4524 -0.0405
   18PRO    HD1 2481   4.128   1.375  10.916  0.1616 -1.4047  0.8362
   18PRO    HD2 2482   4.041   1.502  11.010 -1.4309 -1.5529  2.2391
   18PRO     CG 2483   3.986   1.303  11.056  0.1604 -0.0828  0.3669
   18PRO    HG1 2484   4.065   1.250  11.109  0.4021 -1.8408 -1.6234
   18PRO    HG2 2485   3.926   1.349  11.134 -0.9124 -2.3630  0.9543
   18PRO     CB 2486   3.896   1.214  10.971 -0.1173  0.4535  0.0902
   18PRO    HB1 2487   3.959   1.134  10.932 -1.8994 -2.0862  2.0676
   18PRO    HB2 2488   3.823   1.156  11.028  0.8791 -1.1747 -0.2057
   18PRO     CA 2489   3.843   1.302  10.859  0.0659  0.1875 -0.2077
   18PRO     HA 2490   3.849   1.256  10.760 -0.4036 -0.9185  0.2686
   18PRO      C 2491   3.701   1.342  10.897 -0.0006 -0.6727  0.4841
   18PRO      O 2492   3.678   1.404  11.001 -0.0553 -0.1019  0.1384
   19THR      N 2493   3.610   1.313  10.805 -0.0780 -0.2216  0.4143
   19THR      H 2494   3.631   1.234  10.745  0.3075  0.3851 -0.2698
   19THR     CA 2495   3.469   1.346  10.815 -0.1820 -0.4358 -0.2488
   19THR     HA 2496   3.466   1.447  10.855  1.6511 -0.7269  0.7614
   19THR     CB 2497   3.398   1.350  10.680 -0.1027 -0.0206 -0.2795
   19THR     HB 2498   3.293   1.360  10.704  0.1181  1.1105  0.2916
   19THR    CG2 2499   3.457   1.452  10.583 -0.2146  0.1799 -0.1352
   19THR   HG21 2500   3.548   1.416  10.536 -0.5269  0.2304 -0.7908
   19THR   HG22 2501   3.383   1.464  10.504 -2.4789 -1.5186  1.5847
   19THR   HG23 2502   3.486   1.545  10.632 -0.2012  0.0037  0.1955
   19THR    OG1 2503   3.412   1.223  10.620 -0.3443 -0.0792 -0.2079
   19THR    HG1 2504   3.386   1.236  10.529  0.0326  1.5518 -0.1124
   19THR      C 2505   3.404   1.250  10.914 -0.2818 -0.4362 -0.3141
   19THR      O 2506   3.300   1.284  10.970 -0.1227  0.0244 -0.2955
   20GLN      N 2507   3.461   1.132  10.940  0.1947 -0.0322  0.5147
   20GLN      H 2508   3.553   1.118  10.900 -0.3320 -0.5565 -0.5426
   20GLN     CA 2509   3.411   1.033  11.032 -0.1417 -0.1206  0.2396
   20GLN     HA 2510   3.351   1.086  11.106  0.1684  0.7279 -0.1097
   20GLN     CB 2511   3.323   0.928  10.964  0.7033 -0.4362 -0.3892
   20GLN    HB1 2512   3.377   0.888  10.878  0.3315  0.3622 -1.0091
   20GLN    HB2 2513   3.306   0.845  11.033  0.5111  0.5966  0.8400
   20GLN     CG 2514   3.189   0.987  10.920  0.5617 -0.4087  0.0724
   20GLN    HG1 2515   3.220   1.065  10.851  1.8687 -2.3473 -1.6454
   20GLN    HG2 2516   3.135   0.911  10.864  0.4771 -1.8032  1.9408
   20GLN     CD 2517   3.103   1.064  11.019  0.7228 -0.0628 -0.0557
   20GLN    OE1 2518   3.095   1.041  11.139  0.1305 -0.0088 -0.0803
   20GLN    NE2 2519   3.015   1.149  10.966 -0.0080 -0.4816  0.4726
   20GLN   HE21 2520   3.007   1.165  10.867  0.2382 -1.5608  0.2706
   20GLN   HE22 2521   2.947   1.199  11.022  1.9811  1.2309  1.5016
   20GLN      C 2522   3.516   0.967  11.121  0.0386  0.0574  0.1592
   20GLN      O 2523   3.552   0.852  11.099  0.1022  0.1261 -0.0960
   21PRO      N 2524   3.577   1.045  11.210 -0.2262  0.1336  0.2732
   21PRO     CD 2525   3.539   1.179  11.252 -0.1378  0.2509 -0.0216
   21PRO    HD1 2526   3.559   1.239  11.163 -1.4585 -0.2301 -0.6728
   21PRO    HD2 2527   3.435   1.189  11.283  0.1143 -0.5444  1.1455
   21PRO     CG 2528   3.626   1.210  11.373  0.2087  0.1462 -0.2407
   21PRO    HG1 2529   3.656   1.314  11.385  2.1688 -0.1898 -1.7839
   21PRO    HG2 2530   3.569   1.183  11.462  1.6950 -0.9827  0.4131
   21PRO     CB 2531   3.748   1.119  11.364  0.1600  0.1342 -0.7894
   21PRO    HB1 2532   3.784   1.081  11.459  0.2858 -1.6246 -1.4893
   21PRO    HB2 2533   3.830   1.166  11.310  1.2085 -1.2540 -0.4637
   21PRO     CA 2534   3.694   1.001  11.283 -0.0123 -0.1624 -0.2457
   21PRO     HA 2535   3.762   0.971  11.204 -1.5183 -2.4020 -0.7882
   21PRO      C 2536   3.668   0.876  11.365 -0.2407 -0.3689 -0.6295
   21PRO      O 2537   3.559   0.850  11.417 -0.2940  0.2462 -0.4278
   22GLY      N 2538   3.780   0.806  11.384 -0.1788 -0.0607  0.1902
   22GLY      H 2539   3.861   0.841  11.334  0.5653 -1.3365  0.4572
   22GLY     CA 2540   3.796   0.689  11.467 -0.2336 -0.7137 -0.7020
   22GLY    HA1 2541   3.763   0.714  11.568  0.4961  0.8733 -0.8247
   22GLY    HA2 2542   3.728   0.608  11.440 -2.6529 -0.1308  2.8954
   22GLY      C 2543   3.937   0.632  11.474  0.1212  0.3179  1.1792
   22GLY      O 2544   4.035   0.697  11.438  0.2687 -0.2211  0.5981
   23GLN      N 2545   3.949   0.512  11.532  0.0766 -0.0196  0.4895
   23GLN      H 2546   3.867   0.460  11.558  0.2501 -1.0633 -0.8971
   23GLN     CA 2547   4.074   0.438  11.525  0.0750  0.0243 -0.0815
   23GLN     HA 2548   4.144   0.493  11.588  0.6611 -2.2062  1.3184
   23GLN     CB 2549   4.055   0.307  11.602 -0.0590 -0.1468 -0.4016
   23GLN    HB1 2550   4.037   0.332   0.026  0.0104 -0.7453 -0.2464
   23GLN    HB2 2551   4.150   0.254  11.598 -0.2843 -0.5926  0.1610
   23GLN     CG 2552   3.953   0.205  11.554 -0.1327 -0.3170  0.1130
   23GLN    HG1 2553   3.978   0.168  11.455 -1.4684 -0.7145 -0.1064
   23GLN    HG2 2554   3.854   0.251  11.549 -0.6121 -0.7133  3.5365
   23GLN     CD 2555   3.958   0.085  11.647  0.7604 -0.5191 -0.1860
   23GLN    OE1 2556   4.033   0.073   0.063  0.3255 -0.0821  0.2121
   23GLN    NE2 2557   3.879  11.660  11.623  0.0496  0.0175 -0.2458
   23GLN   HE21 2558   3.826  11.663  11.537  0.1171  0.9479 -0.2638
   23GLN   HE22 2559   3.884  11.581   0.005 -3.7080  0.1529  0.4709
   23GLN      C 2560   4.131   0.417  11.386  0.0226  0.6851 -0.2064
   23GLN      O 2561   4.058   0.410  11.287 -0.2353 -0.0349  0.0282
   24GLY      N 2562   4.265   0.413  11.380  0.0044  0.3123 -0.4039
   24GLY      H 2563   4.313   0.441  11.464 -0.6698  0.2507  0.0140
   24GLY     CA 2564   4.341   0.353  11.273  0.3336 -0.3070  0.1677
   24GLY    HA1 2565   4.435   0.409  11.264  0.1375 -0.1488 -1.0147
   24GLY    HA2 2566   4.284   0.355  11.180  1.1871 -0.9654 -0.3873
   24GLY      C 2567   4.381   0.207  11.291 -0.1406 -0.5142 -0.4236
   24GLY      O 2568   4.321   0.132  11.367  0.5107 -0.0391  0.5860
   25TYR      N 2569   4.483   0.152  11.225  0.0635 -0.3785 -0.2259
   25TYR      H 2570   4.518   0.218  11.157 -1.7789  1.4679  0.4834
   25TYR     CA 2571   4.538   0.019  11.238  0.0771 -0.4041 -0.5247
   25TYR     HA 2572   4.466  11.629  11.279 -0.3407  1.3298  1.9281
   25TYR     CB 2573   4.572  11.649  11.098  0.0636  0.0503 -0.6924
   25TYR    HB1 2574   4.554   0.046  11.024  2.8744  0.3264 -1.1909
   25TYR    HB2 2575   4.678  11.626  11.096  0.3849  1.3537 -0.1669
   25TYR     CG 2576   4.490  11.532  11.051 -0.0411 -0.2743  0.2798
   25TYR    CD1 2577   4.375  11.542  10.971  0.0542 -0.3137  0.1364
   25TYR    HD1 2578   4.342  11.640  10.939  1.1966 -0.2015 -0.7578
   25TYR    CE1 2579   4.311  11.429  10.918  0.4424 -0.3956 -0.1616
   25TYR    HE1 2580   4.234  11.439  10.843  0.7480 -1.1724 -0.5829
   25TYR     CZ 2581   4.359  11.301  10.952  0.0328 -0.4737  0.1231
   25TYR     OH 2582   4.312  11.187  10.893 -0.4011 -0.2289 -0.0110
   25TYR     HH 2583   4.250  11.210  10.824 -1.9736  3.8851  2.3442
   25TYR    CE2 2584   4.470  11.291  11.038  0.2417 -0.0976 -0.0985
   25TYR    HE2 2585   4.515  11.196  11.064  0.6810  0.3338  0.7856
   25TYR    CD2 2586   4.537  11.404  11.085  0.3609 -0.2019 -0.0121
   25TYR    HD2 2587   4.624  11.394  11.148 -0.7021 -0.0306  1.5436
   25TYR      C 2588   4.660   0.031  11.329 -0.2737 -0.9802  0.0304
   25TYR      O 2589   4.746   0.116  11.309 -0.6826 -0.4205  0.6066
   26SER      N 2590   4.675  11.614  11.419  0.0364 -0.7883  0.1876
   26SER      H 2591   4.602  11.544  11.423 -1.4181  0.7011  0.4090
   26SER     CA 2592   4.807  11.592  11.474  0.2205  0.1763  0.1364
   26SER     HA 2593   4.851   0.007  11.505  1.0724 -1.0629  3.0584
   26SER     CB 2594   4.793  11.522  11.608  0.0043  0.1869  0.1194
   26SER    HB1 2595   4.710  11.563  11.666  1.9155  2.2252  1.6050
   26SER    HB2 2596   4.777  11.416  11.589  2.8239 -0.2722 -0.0920
   26SER     OG 2597   4.919  11.528  11.671 -0.0697 -0.6964  0.3744
   26SER     HG 2598   4.921  11.617   0.027 -1.9383 -0.3141 -0.3406
   26SER      C 2599   4.898  11.523  11.373  0.0041  0.0317  0.0408
   26SER      O 2600   4.857  11.489  11.262  0.1309 -0.2203  0.0711
   27GLN      N 2601   5.027  11.513  11.404 -0.0431 -0.0269  0.2229
   27GLN      H 2602   5.039  11.523  11.504 -1.6568  0.3341  0.4116
   27GLN     CA 2603   5.119  11.431  11.327 -0.3223 -0.5614  0.4540
   27GLN     HA 2604   5.115  11.452  11.220  0.0586  0.3142  0.6044
   27GLN     CB 2605   5.263  11.464  11.362 -0.1224 -0.4035 -0.4785
   27GLN    HB1 2606   5.273  11.466  11.471  1.7671  0.3666 -0.6305
   27GLN    HB2 2607   5.329  11.396  11.308 -0.9802 -1.1259 -0.6384
   27GLN     CG 2608   5.303  11.604  11.319  0.3013 -0.3968 -0.0838
   27GLN    HG1 2609   5.319  11.601  11.211  2.7236 -2.8126  0.2417
   27GLN    HG2 2610   5.227  11.674  11.353  0.5159 -0.3370  0.2729
   27GLN     CD 2611   5.439  11.634  11.381 -0.0013 -0.0654  0.4238
   27GLN    OE1 2612   5.544  11.597  11.330 -0.0002  0.8093 -0.2118
   27GLN    NE2 2613   5.447   0.005  11.504 -0.2533  0.6897  0.1268
   27GLN   HE21 2614   5.366   0.036  11.557  0.6512  2.7831  0.4001
   27GLN   HE22 2615   5.532  11.675  11.558 -1.2013 -2.5912  1.1839
   27GLN      C 2616   5.086  11.283  11.324 -0.0954 -0.6119  0.5173
   27GLN      O 2617   5.022  11.237  11.419 -0.0034 -0.1350  0.8132
   28GLN      N 2618   5.134  11.203  11.228  0.2479 -0.0418  0.2132
   28GLN      H 2619   5.179  11.237  11.144  0.9303  0.0096  0.5880
   28GLN     CA 2620   5.142  11.060  11.248 -0.1511 -0.0905  0.0362
   28GLN     HA 2621   5.053  11.031  11.303  1.0008 -1.4828  1.2518
   28GLN     CB 2622   5.148  10.983  11.117 -0.0378 -0.0803  0.0332
   28GLN    HB1 2623   5.162  10.876  11.133 -0.9593 -0.4849 -1.5960
   28GLN    HB2 2624   5.227  11.025  11.055 -0.3031  1.1884  0.5252
   28GLN     CG 2625   5.019  10.992  11.035 -0.2372 -0.6122  0.2830
   28GLN    HG1 2626   4.932  10.944  11.080 -3.7452  1.8722 -3.2011
   28GLN    HG2 2627   5.012  11.100  11.024  1.5991 -0.5887 -1.2949
   28GLN     CD 2628   5.040  10.937  10.894  0.4717  0.6145 -0.1063
   28GLN    OE1 2629   5.129  10.857  10.866  0.2464  0.4628 -0.3944
   28GLN    NE2 2630   4.947  10.973  10.805  0.0522  0.0146  0.0767
   28GLN   HE21 2631   4.953  10.939  10.710 -2.0151  0.2711 -0.1791
   28GLN   HE22 2632   4.885  11.050  10.827  0.2726  0.9380 -2.2129
   28GLN      C 2633   5.247  11.008  11.345 -0.0361 -0.2504 -0.1747
   28GLN      O 2634   5.340  11.081  11.382  0.1978 -0.2965 -0.6617
   29SER      N 2635   5.228  10.883  11.387  0.0738 -0.1463  0.1896
   29SER      H 2636   5.149  10.832  11.349 -0.4018  1.6537 -1.3828
   29SER     CA 2637   5.318  10.813  11.477  0.1217  0.1100  0.3432
   29SER     HA 2638   5.416  10.860  11.474 -0.1041  0.5891 -2.3209
   29SER     CB 2639   5.278  10.825  11.624 -0.6055  0.1891  0.1441
   29SER    HB1 2640   5.340  10.763   0.008  2.4664  2.0263 -0.8224
   29SER    HB2 2641   5.176  10.789  11.639 -0.1395 -0.9842  0.6348
   29SER     OG 2642   5.287  10.951   0.004 -0.2173  0.0269  0.4230
   29SER     HG 2643   5.204  10.998   0.000 -0.3522 -0.2810 -2.6834
   29SER      C 2644   5.343  10.669  11.433  0.0746  0.3057 -0.3317
   29SER      O 2645   5.249  10.592  11.417  0.3688 -0.3708  1.1045
   30SER      N 2646   5.470  10.628  11.426 -0.0007  0.1004 -0.5147
   30SER      H 2647   5.535  10.685  11.478 -2.0724  0.3709  1.9580
   30SER     CA 2648   5.510  10.496  11.381  0.0873 -0.1571  0.3033
   30SER     HA 2649   5.433  10.439  11.330  0.0689 -0.7130  0.9481
   30SER     CB 2650   5.628  10.504  11.285 -0.0262  0.1170  0.1827
   30SER    HB1 2651   5.715  10.557  11.323  0.4273 -0.6369  0.2328
   30SER    HB2 2652   5.592  10.546  11.191  1.9425 -1.1895 -1.2435
   30SER     OG 2653   5.672  10.372  11.258 -0.1945  0.1354 -0.1853
   30SER     HG 2654   5.662  10.357  11.163  0.0532 -0.7838 -0.0736
   30SER      C 2655   5.533  10.403  11.499  0.0968  0.0318  0.4502
   30SER      O 2656   5.536  10.454  11.611  0.1994 -0.2533  0.5799
   31GLN      N 2657   5.542  10.271  11.479  0.0800  0.0371  0.4078
   31GLN      H 2658   5.530  10.241  11.383 -1.6527 -3.4596  1.5644
   31GLN     CA 2659   5.591  10.172  11.573  0.4777 -0.1328  0.0250
   31GLN     HA 2660   5.519  10.172  11.655  0.0843  2.6901 -0.2204
   31GLN     CB 2661   5.587  10.036  11.503  0.0806  0.1956 -0.6028
   31GLN    HB1 2662   5.629   9.964  11.573  0.3653  0.8316 -0.1092
   31GLN    HB2 2663   5.485  10.000  11.487  0.6462 -1.3375 -0.8475
   31GLN     CG 2664   5.670  10.016  11.377  0.6305  0.2999 -0.2623
   31GLN    HG1 2665   5.773  10.048  11.395  1.1966 -1.9966  0.9489
   31GLN    HG2 2666   5.633  10.092  11.308  0.9412  2.2673  1.6056
   31GLN     CD 2667   5.650   9.877  11.319  0.3349  0.2119  0.0501
   31GLN    OE1 2668   5.579   9.852  11.222  0.1327 -0.2872  0.3240
   31GLN    NE2 2669   5.705   9.776  11.387  0.2983  0.1544 -0.0063
   31GLN   HE21 2670   5.692   9.678  11.365 -2.2248  0.2553  0.8126
   31GLN   HE22 2671   5.758   9.792  11.471 -1.1000  0.8631  0.7547
   31GLN      C 2672   5.731  10.211  11.617  0.1306  0.9017  0.2570
   31GLN      O 2673   5.800  10.288  11.551  0.0223  0.8059  0.0340
   32PRO      N 2674   5.767  10.178   0.061 -0.0910 -0.5828 -0.0438
   32PRO     CD 2675   5.682  10.105   0.152 -0.3213 -0.2990 -0.0259
   32PRO    HD1 2676   5.584  10.148   0.172  0.5830  1.1375  1.6792
   32PRO    HD2 2677   5.670  10.002   0.116  1.4681 -0.3691 -0.5068
   32PRO     CG 2678   5.762  10.098   0.282  0.0065  0.7163 -0.1635
   32PRO    HG1 2679   5.764   9.998   0.327  1.4934  0.2190 -1.2830
   32PRO    HG2 2680   5.717  10.167   0.354  0.0932  0.4832  0.1183
   32PRO     CB 2681   5.903  10.149   0.256  0.4066 -0.4096 -0.2481
   32PRO    HB1 2682   5.930  10.226   0.327  1.9132  0.8383 -2.0840
   32PRO    HB2 2683   5.973  10.066   0.255  0.0449 -0.7252  0.1533
   32PRO     CA 2684   5.898  10.210   0.116 -0.1145 -0.2645 -0.1672
   32PRO     HA 2685   5.894  10.319   0.116 -0.3713 -0.2304 -2.1037
   32PRO      C 2686   6.007  10.167   0.019 -0.2649 -0.0120 -0.4482
   32PRO      O 2687   6.007  10.056  11.648  0.7651 -0.4139  0.3748
   33TYR      N 2688   6.107  10.255   0.001  0.0386 -0.1916  0.3154
   33TYR      H 2689   6.102  10.349   0.037 -0.0360  0.5355 -1.4604
   33TYR     CA 2690   6.214  10.224  11.588  0.0902 -0.0930  0.3431
   33TYR     HA 2691   6.171  10.185  11.496  1.2461 -0.3783 -0.0930
   33TYR     CB 2692   6.298  10.347  11.556 -0.0238 -0.1481 -0.1666
   33TYR    HB1 2693   6.317  10.402  11.648 -3.2064  3.3520 -1.3647
   33TYR    HB2 2694   6.242  10.419  11.496  1.2704  0.1920 -1.0112
   33TYR     CG 2695   6.428  10.327  11.481 -0.0035  1.0819 -0.4761
   33TYR    CD1 2696   6.554  10.350  11.536  0.2117 -0.6414 -0.2133
   33TYR    HD1 2697   6.565  10.399  11.631  0.5992 -0.2977 -0.4311
   33TYR    CE1 2698   6.677  10.316  11.478  0.7847  0.5400  0.2720
   33TYR    HE1 2699   6.774  10.335  11.521  0.8197  1.0195 -0.0096
   33TYR     CZ 2700   6.664  10.242  11.358 -0.0810 -0.1612  0.7935
   33TYR     OH 2701   6.774  10.189  11.299 -0.3857 -0.0039  0.0771
   33TYR     HH 2702   6.759  10.163  11.208  2.3160 -0.3150 -0.3628
   33TYR    CE2 2703   6.542  10.225  11.289  0.1884 -0.0932  0.3029
   33TYR    HE2 2704   6.533  10.160  11.203 -0.0994 -1.2814  1.2087
   33TYR    CD2 2705   6.425  10.262  11.357  0.0842 -0.2219  0.1942
   33TYR    HD2 2706   6.328  10.240  11.314  0.0929  1.6548 -0.8635
   33TYR      C 2707   6.299  10.110  11.642  0.1032 -0.3366 -0.1845
   33TYR      O 2708   6.349  10.118   0.074 -0.3304 -0.1918  0.0040
   34GLY      N 2709   6.311  10.013  11.552  0.3114 -0.4006 -0.0890
   34GLY      H 2710   6.256  10.020  11.467 -0.8257 -0.7759  0.5860
   34GLY     CA 2711   6.403   9.901  11.557  0.1053 -0.5631  0.0687
   34GLY    HA1 2712   6.435   9.872  11.457  1.2960 -1.2114  0.6223
   34GLY    HA2 2713   6.499   9.936  11.594 -0.2930 -0.9329  1.5029
   34GLY      C 2714   6.352   9.788  11.645 -0.4285  0.3989  1.0226
   34GLY      O 2715   6.237   9.759  11.675 -0.6586  0.2772  0.0393
   35GLN      N 2716   6.454   9.707  11.679 -0.3648  0.1818  0.3328
   35GLN      H 2717   6.544   9.735  11.642 -0.2509  0.9815  1.1594
   35GLN     CA 2718   6.434   9.602   0.096 -0.2673 -0.0573  0.0954
   35GLN     HA 2719   6.379   9.637   0.183  0.3327 -0.2359  0.5567
   35GLN     CB 2720   6.573   9.563   0.147 -0.2453  0.4171  0.4056
   35GLN    HB1 2721   6.642   9.550   0.063  0.5094 -1.9294  1.3111
   35GLN    HB2 2722   6.567   9.465   0.194  0.1404  0.2394  0.0876
   35GLN     CG 2723   6.619   9.655   0.259  0.1257  0.1914  0.4383
   35GLN    HG1 2724   6.534   9.667   0.326 -0.0894 -0.5445  0.3028
   35GLN    HG2 2725   6.648   9.753   0.221  2.9861 -0.7435 -0.0436
   35GLN     CD 2726   6.732   9.593   0.341  0.2745 -0.0526  0.0561
   35GLN    OE1 2727   6.711   9.554   0.456  0.2470  0.1663  0.1276
   35GLN    NE2 2728   6.853   9.610   0.288  0.0463  0.2410 -0.3718
   35GLN   HE21 2729   6.927   9.558   0.332  0.3196  1.1812  0.3264
   35GLN   HE22 2730   6.856   9.640   0.191 -0.8248  1.4530 -0.0446
   35GLN      C 2731   6.356   9.484   0.040 -0.1092 -0.2512  0.2839
   35GLN      O 2732   6.383   9.441  11.608 -0.9045 -0.1309  0.0429
   36GLN      N 2733   6.258   9.432   0.113 -0.2694 -0.4743 -0.0866
   36GLN      H 2734   6.237   9.480   0.199 -3.7476 -1.2073 -0.3403
   36GLN     CA 2735   6.152   9.340   0.076 -0.4048 -0.2186 -0.3419
   36GLN     HA 2736   6.185   9.287  11.667 -0.7830  0.1838 -0.7273
   36GLN     CB 2737   6.132   9.240   0.190 -0.2978 -0.1884 -0.2972
   36GLN    HB1 2738   6.042   9.179   0.186 -1.0895  0.9599 -0.5169
   36GLN    HB2 2739   6.121   9.293   0.285  0.0831 -0.0762 -0.3129
   36GLN     CG 2740   6.250   9.143   0.204 -0.3373 -0.1892  0.0229
   36GLN    HG1 2741   6.269   9.097   0.107 -0.6481  1.2751 -0.7620
   36GLN    HG2 2742   6.344   9.188   0.236 -1.2112  1.4906  0.3556
   36GLN     CD 2743   6.222   9.030   0.302 -0.7148 -0.1535 -0.0407
   36GLN    OE1 2744   6.211   8.911   0.272  0.1221 -0.1401 -0.4296
   36GLN    NE2 2745   6.210   9.052   0.433  0.5866  0.4512 -0.0029
   36GLN   HE21 2746   6.198   9.149   0.461  1.2052 -0.1579  2.6369
   36GLN   HE22 2747   6.163   8.983   0.490  2.2424 -0.6532  0.0948
   36GLN      C 2748   6.023   9.413   0.040 -0.2889  0.0769 -0.1648
   36GLN      O 2749   6.019   9.536   0.042 -0.1473  0.1011 -0.8825
   37SER      N 2750   5.927   9.336  11.670 -0.0293 -0.4029  0.0666
   37SER      H 2751   5.942   9.236  11.672  1.5569 -0.1780  1.2086
   37SER     CA 2752   5.795   9.387  11.637  0.2257  0.3272  0.1573
   37SER     HA 2753   5.780   9.487  11.675  1.4547 -0.1697  2.0969
   37SER     CB 2754   5.785   9.394  11.485 -0.0422  0.4147  0.1777
   37SER    HB1 2755   5.684   9.434  11.473 -0.2724  0.5419  2.1920
   37SER    HB2 2756   5.800   9.295  11.442  1.0117  0.6636 -0.0518
   37SER     OG 2757   5.875   9.489  11.432  0.0649  0.2166  0.0029
   37SER     HG 2758   5.962   9.448  11.428 -0.1948 -0.3793  0.4774
   37SER      C 2759   5.685   9.292   0.001  0.1850  0.2444 -0.1168
   37SER      O 2760   5.697   9.170  11.679 -1.3741  0.0763 -0.2440
   38TYR      N 2761   5.573   9.353   0.042  0.1693  0.7187 -0.8483
   38TYR      H 2762   5.571   9.453   0.055 -1.6670  0.6406 -0.2629
   38TYR     CA 2763   5.449   9.294   0.088  0.8268 -0.4098 -0.4712
   38TYR     HA 2764   5.454   9.186   0.074 -0.2350 -0.6411  0.7825
   38TYR     CB 2765   5.434   9.319   0.237  0.4980  0.2664 -0.6147
   38TYR    HB1 2766   5.335   9.283   0.265 -0.1155  2.9169  1.0045
   38TYR    HB2 2767   5.414   9.425   0.255 -2.9867 -0.2760 -0.4852
   38TYR     CG 2768   5.543   9.270   0.329  0.0614 -0.0542 -0.2606
   38TYR    CD1 2769   5.589   9.138   0.323 -0.2238 -0.1659  0.0111
   38TYR    HD1 2770   5.532   9.065   0.266  1.2522 -1.3523  0.0022
   38TYR    CE1 2771   5.704   9.100   0.393 -0.0955 -0.0974 -0.1626
   38TYR    HE1 2772   5.742   8.999   0.399  0.9741 -0.0290 -3.5416
   38TYR     CZ 2773   5.773   9.196   0.469  0.0916  0.2245 -0.7331
   38TYR     OH 2774   5.883   9.164   0.543 -0.1285 -0.3418 -0.6418
   38TYR     HH 2775   5.911   9.246   0.586  2.0296 -1.6613  0.6595
   38TYR    CE2 2776   5.722   9.327   0.476  0.4886  0.3641 -0.3835
   38TYR    HE2 2777   5.775   9.409   0.522  0.6168 -0.5729  1.1940
   38TYR    CD2 2778   5.605   9.366   0.410  0.5081 -0.0158 -0.6463
   38TYR    HD2 2779   5.571   9.469   0.410  0.8757  0.1155  0.6433
   38TYR      C 2780   5.333   9.354   0.009  0.9934 -0.1787 -0.5421
   38TYR      O 2781   5.341   9.471  11.652 -0.3130  0.0198 -0.2620
   39SER      N 2782   5.219   9.288  11.668 -0.0282  1.2202  0.4102
   39SER      H 2783   5.223   9.191   0.017 -2.3220  1.2809  1.1340
   39SER     CA 2784   5.100   9.350  11.613 -0.4300  0.2094  0.1255
   39SER     HA 2785   5.143   9.395  11.524  0.6259 -0.5740  0.2195
   39SER     CB 2786   4.997   9.242  11.580 -0.5978  0.2566  0.4811
   39SER    HB1 2787   5.043   9.152  11.539 -0.1760 -0.0090  1.5018
   39SER    HB2 2788   4.943   9.220  11.672 -2.4442 -1.1851 -0.8623
   39SER     OG 2789   4.916   9.309  11.486 -0.0407  0.2315 -0.0209
   39SER     HG 2790   4.965   9.324  11.404 -0.3626 -0.0318 -0.2625
   39SER      C 2791   5.038   9.454   0.025  0.0860  0.3782  0.2807
   39SER      O 2792   5.015   9.423   0.142  0.4161 -0.3830  0.1551
   40GLY      N 2793   5.025   9.573  11.648 -0.0853  0.2726  0.1001
   40GLY      H 2794   5.042   9.570  11.548 -2.1220 -2.1718 -0.2589
   40GLY     CA 2795   4.976   9.692   0.034 -0.3689  0.1786  0.0611
   40GLY    HA1 2796   5.010   9.783  11.664  1.5581 -0.4079  0.2334
   40GLY    HA2 2797   5.032   9.696   0.128 -2.0103 -1.6492  1.1870
   40GLY      C 2798   4.824   9.696   0.042 -0.3976 -0.2755 -0.2095
   40GLY      O 2799   4.776   9.681   0.155  0.2914 -0.8592  0.0148
   41TYR      N 2800   4.757   9.706  11.608  0.0862  0.4222 -0.4404
   41TYR      H 2801   4.811   9.722  11.524 -0.6364 -0.9574 -1.2075
   41TYR     CA 2802   4.614   9.705  11.589 -0.0933  0.0560  0.8600
   41TYR     HA 2803   4.570   9.742   0.001 -1.7106 -1.6443  0.8463
   41TYR     CB 2804   4.574   9.800  11.476 -0.4771 -0.3655  0.6350
   41TYR    HB1 2805   4.607   9.769  11.377  0.2934  0.6038  0.5763
   41TYR    HB2 2806   4.467   9.819  11.472 -0.3302  0.2279 -1.5934
   41TYR     CG 2807   4.618   9.942  11.504 -0.3922 -0.1095 -0.7184
   41TYR    CD1 2808   4.535  10.023  11.584  0.4601 -0.3244  0.4068
   41TYR    HD1 2809   4.440   9.985  11.616 -0.2955  0.0125 -1.3252
   41TYR    CE1 2810   4.570  10.157  11.604  0.2793 -0.2556  0.2564
   41TYR    HE1 2811   4.493  10.214  11.654  0.3045 -0.7594  0.8822
   41TYR     CZ 2812   4.693  10.207  11.558  0.1615 -0.2443 -0.0507
   41TYR     OH 2813   4.721  10.341  11.563 -0.4229 -0.1435  0.7561
   41TYR     HH 2814   4.644  10.391  11.589 -0.9477 -0.5875  0.0988
   41TYR    CE2 2815   4.779  10.120  11.487  0.4767 -0.3325  0.4326
   41TYR    HE2 2816   4.874  10.161  11.456  0.2700  0.1538  0.4252
   41TYR    CD2 2817   4.740   9.989  11.457  0.0504 -0.1825  0.3239
   41TYR    HD2 2818   4.787   9.924  11.385 -0.0191 -0.6398  0.6883
   41TYR      C 2819   4.551   9.567  11.570  0.2900 -0.0145  0.0945
   41TYR      O 2820   4.624   9.471  11.544 -0.3128 -0.4709  0.0876
   42SER      N 2821   4.418   9.558  11.566  0.2959 -0.0984  0.0749
   42SER      H 2822   4.358   9.637  11.582  1.1164  0.8534 -1.3252
   42SER     CA 2823   4.351   9.436  11.526  0.2160 -0.1337  0.3101
   42SER     HA 2824   4.404   9.351  11.569  0.0362 -0.4446 -0.0762
   42SER     CB 2825   4.208   9.418  11.576  0.2102 -0.0327  0.3267
   42SER    HB1 2826   4.155   9.506  11.539  1.0296 -0.1901 -1.3492
   42SER    HB2 2827   4.176   9.325  11.529 -0.6114  1.7313 -2.9173
   42SER     OG 2828   4.202   9.413   0.036  0.2780  0.0227  0.3325
   42SER     HG 2829   4.227   9.325   0.064  0.6272 -1.2518 -3.4163
   42SER      C 2830   4.347   9.423  11.374 -0.1934  0.1236  0.2995
   42SER      O 2831   4.348   9.521  11.299 -0.2058 -0.1184 -0.0156
   43GLN      N 2832   4.334   9.302  11.319  0.6663  0.0508  0.2347
   43GLN      H 2833   4.333   9.223  11.381  0.2187 -0.0107  0.1553
   43GLN     CA 2834   4.358   9.265  11.181 -0.0343  0.0838  0.1017
   43GLN     HA 2835   4.451   9.309  11.146 -0.0778  0.8258  0.8856
   43GLN     CB 2836   4.356   9.113  11.171 -0.2094  0.1178 -0.3803
   43GLN    HB1 2837   4.255   9.087  11.205  0.0601  0.4423  0.6796
   43GLN    HB2 2838   4.365   9.091  11.065 -0.1775 -0.5153 -0.2503
   43GLN     CG 2839   4.472   9.045  11.242 -0.5849 -0.4481 -0.2956
   43GLN    HG1 2840   4.559   9.103  11.211  1.3345 -2.7603  0.4390
   43GLN    HG2 2841   4.464   9.066  11.348  0.1536 -0.5757 -0.2081
   43GLN     CD 2842   4.497   8.897  11.216  0.3106 -0.3045 -0.2771
   43GLN    OE1 2843   4.453   8.841  11.117 -1.1413 -0.1126  0.2416
   43GLN    NE2 2844   4.566   8.829  11.309 -0.4074 -0.1106  0.4077
   43GLN   HE21 2845   4.616   8.878  11.382 -0.7169  0.0432  0.5206
   43GLN   HE22 2846   4.581   8.733  11.283 -1.6574 -0.4348  0.8045
   43GLN      C 2847   4.250   9.334  11.099 -0.0725 -0.0056  0.0744
   43GLN      O 2848   4.131   9.322  11.128 -0.0780 -0.2345 -0.0402
   44SER      N 2849   4.284   9.411  10.995 -0.5317  0.2614  0.1186
   44SER      H 2850   4.382   9.435  10.986 -0.1105 -1.1680  0.5387
   44SER     CA 2851   4.201   9.493  10.909 -0.3833 -0.0609 -0.3331
   44SER     HA 2852   4.098   9.459  10.917 -0.3534 -0.1991 -0.5197
   44SER     CB 2853   4.206   9.634  10.966 -0.0284 -0.0226 -0.4552
   44SER    HB1 2854   4.135   9.631  11.049  1.6839  0.2488  1.0765
   44SER    HB2 2855   4.175   9.709  10.893  1.5918 -0.0036 -1.1522
   44SER     OG 2856   4.332   9.679  11.011 -0.3999  0.8145 -0.2289
   44SER     HG 2857   4.306   9.756  11.062 -0.3528 -0.3835  1.7027
   44SER      C 2858   4.248   9.498  10.764 -0.0920 -0.2216 -0.2471
   44SER      O 2859   4.365   9.468  10.740 -0.1893 -0.6229 -0.2348
   45THR      N 2860   4.163   9.550  10.676 -0.0256 -0.0796 -0.2276
   45THR      H 2861   4.072   9.574  10.715  0.6855  3.5152 -0.4306
   45THR     CA 2862   4.191   9.554  10.533  0.1874  0.0365 -0.1819
   45THR     HA 2863   4.286   9.504  10.514 -1.2133 -1.8278 -2.8603
   45THR     CB 2864   4.088   9.472  10.455  0.0307 -0.0494  0.1114
   45THR     HB 2865   4.073   9.514  10.356 -2.3769 -3.1811 -1.0358
   45THR    CG2 2866   4.122   9.323  10.460  0.1535 -0.0175  0.2360
   45THR   HG21 2867   4.213   9.292  10.408  0.8878 -1.1836  2.1421
   45THR   HG22 2868   4.132   9.291  10.563  3.7515 -2.2258 -0.6110
   45THR   HG23 2869   4.041   9.267  10.413  0.0154 -0.3597  0.8744
   45THR    OG1 2870   3.960   9.478  10.514 -0.1722 -0.0986 -0.3217
   45THR    HG1 2871   3.901   9.426  10.459 -0.1239 -0.5502  0.0404
   45THR      C 2872   4.203   9.693  10.474 -0.1245  0.0160 -0.2940
   45THR      O 2873   4.130   9.784  10.514 -0.4766 -0.2128 -0.4086
   46ASP      N 2874   4.275   9.715  10.363  0.1090  0.9621  0.0386
   46ASP      H 2875   4.327   9.634  10.335 -0.5300  0.4368  0.3585
   46ASP     CA 2876   4.292   9.839  10.290  0.5250  0.7002 -0.3123
   46ASP     HA 2877   4.385   9.819  10.236  0.4110  0.3085 -0.3645
   46ASP     CB 2878   4.181   9.857  10.188 -0.0367 -0.1735  0.1345
   46ASP    HB1 2879   4.170   9.770  10.123  1.1733  0.2145 -0.6322
   46ASP    HB2 2880   4.082   9.848  10.234 -0.1359 -0.8486 -0.1977
   46ASP     CG 2881   4.189   9.984  10.104 -0.2130 -0.0610  0.2841
   46ASP    OD1 2882   4.293  10.002  10.037 -0.1360  0.5924  0.5716
   46ASP    OD2 2883   4.084  10.049  10.087 -0.2134 -0.1394 -0.0216
   46ASP      C 2884   4.333   9.958  10.377  0.7612  0.6355 -0.3378
   46ASP      O 2885   4.276  10.066  10.371  0.2489  0.3902  0.0351
   47THR      N 2886   4.427   9.926  10.467 -0.1633 -0.3632  0.2992
   47THR      H 2887   4.454   9.829  10.481  0.7818 -0.3426 -1.1607
   47THR     CA 2888   4.469  10.014  10.574  0.2380  0.0746 -0.2128
   47THR     HA 2889   4.385  10.055  10.629  0.7822  0.8915  0.0237
   47THR     CB 2890   4.549   9.931  10.673  0.3481  0.2744 -0.1368
   47THR     HB 2891   4.572   9.998  10.756  0.3710  0.7253 -0.5005
   47THR    CG2 2892   4.479   9.807  10.729 -0.4981  0.8336  0.0551
   47THR   HG21 2893   4.516   9.791  10.829 -1.9977  3.5160  1.1699
   47THR   HG22 2894   4.493   9.717  10.670  1.3716  0.2984  1.2391
   47THR   HG23 2895   4.373   9.827  10.749 -1.1565 -0.2211 -2.0580
   47THR    OG1 2896   4.665   9.880  10.611 -0.0124 -0.8879  0.1091
   47THR    HG1 2897   4.741   9.918  10.656  0.1990 -1.2003  0.0138
   47THR      C 2898   4.544  10.134  10.517 -0.1295  0.3478 -0.1257
   47THR      O 2899   4.619  10.104  10.425  0.2602  0.0384  0.2908
   48SER      N 2900   4.521  10.255  10.569  0.5034  0.2058  0.5042
   48SER      H 2901   4.448  10.270  10.637  0.8145 -0.4537  0.9933
   48SER     CA 2902   4.587  10.366  10.504 -0.0162  0.1664 -0.1095
   48SER     HA 2903   4.589  10.343  10.397  0.9720  0.3329 -0.1399
   48SER     CB 2904   4.506  10.495  10.515  0.2541  0.3894 -0.6637
   48SER    HB1 2905   4.468  10.510  10.617 -0.1356  2.2851 -1.0536
   48SER    HB2 2906   4.563  10.580  10.479  0.3598  0.7509  0.3117
   48SER     OG 2907   4.390  10.495  10.436 -0.0138 -0.2914 -0.2856
   48SER     HG 2908   4.331  10.565  10.465  0.6766  0.6974 -1.1704
   48SER      C 2909   4.730  10.380  10.554 -0.2411  0.0123  0.5816
   48SER      O 2910   4.773  10.484  10.605 -0.2757  0.1996  0.2317
   49GLY      N 2911   4.814  10.277  10.544  0.0087  0.2960 -0.3227
   49GLY      H 2912   4.793  10.197  10.486  0.7167 -0.1276 -0.0190
   49GLY     CA 2913   4.940  10.270  10.615  0.0394 -0.5696 -0.4509
   49GLY    HA1 2914   5.019  10.208  10.572  0.9382 -0.1485  0.5376
   49GLY    HA2 2915   4.988  10.367  10.614  2.1095 -1.4983  1.0592
   49GLY      C 2916   4.927  10.241  10.764  0.3195  0.4658 -0.2200
   49GLY      O 2917   4.830  10.189  10.818  0.3974  0.4914 -0.0530
   50TYR      N 2918   5.036  10.265  10.838  0.5773  0.2832 -0.5408
   50TYR      H 2919   5.118  10.299  10.790  0.6376  2.5256  1.0223
   50TYR     CA 2920   5.039  10.250  10.982 -0.0639  0.0688 -0.5471
   50TYR     HA 2921   5.000  10.155  11.018  0.2221  0.0328 -0.3262
   50TYR     CB 2922   5.185  10.245  11.025 -0.3996  0.0486  0.6120
   50TYR    HB1 2923   5.231  10.165  10.967 -3.1117  0.1074 -1.8245
   50TYR    HB2 2924   5.180  10.218  11.131 -3.8102  1.7881  1.0294
   50TYR     CG 2925   5.263  10.371  10.997 -0.2021 -0.2738 -0.3138
   50TYR    CD1 2926   5.282  10.467  11.097 -0.0857 -0.5263 -0.0908
   50TYR    HD1 2927   5.237  10.451  11.193 -2.5682  0.8849 -0.9321
   50TYR    CE1 2928   5.352  10.586  11.071 -0.2285 -0.5178 -0.4402
   50TYR    HE1 2929   5.376  10.665  11.141  0.0238  0.7465 -1.9065
   50TYR     CZ 2930   5.397  10.610  10.940 -0.0506 -0.1162 -0.3051
   50TYR     OH 2931   5.482  10.716  10.920  0.2116 -0.3692 -0.5351
   50TYR     HH 2932   5.489  10.718  10.824 -0.3399 -0.6081 -0.5872
   50TYR    CE2 2933   5.382  10.516  10.836 -0.5001 -0.0362 -0.3134
   50TYR    HE2 2934   5.422  10.534  10.737  1.5750 -1.9324  0.0936
   50TYR    CD2 2935   5.315  10.398  10.870 -0.4049 -0.1043 -0.3613
   50TYR    HD2 2936   5.301  10.318  10.799  1.4636  0.0387 -0.9393
   50TYR      C 2937   4.967  10.362  11.056  0.1633  0.0468 -0.2914
   50TYR      O 2938   4.937  10.468  11.002 -0.1461 -0.1931 -0.5939
   51GLY      N 2939   4.920  10.331  11.177 -0.9015  0.3300 -0.6289
   51GLY      H 2940   4.952  10.244  11.217 -0.3051 -0.7286 -3.2222
   51GLY     CA 2941   4.849  10.428  11.258 -0.2775  0.1086  0.1833
   51GLY    HA1 2942   4.913  10.516  11.258  0.4831 -0.4106 -1.3158
   51GLY    HA2 2943   4.840  10.384  11.358  1.3050 -0.2674  0.1936
   51GLY      C 2944   4.708  10.459  11.212 -0.3694 -0.3626  0.1377
   51GLY      O 2945   4.655  10.403  11.117 -0.4543  0.0478 -0.0579
   52GLN      N 2946   4.645  10.555  11.280 -0.0903 -0.4854  0.5780
   52GLN      H 2947   4.694  10.608  11.351  1.2989 -0.7987 -0.1284
   52GLN     CA 2948   4.506  10.592  11.256  0.1451 -0.2787 -0.5445
   52GLN     HA 2949   4.477  10.581  11.152  0.3238 -0.2559 -0.5970
   52GLN     CB 2950   4.407  10.514  11.343  0.0770 -0.1933 -0.5455
   52GLN    HB1 2951   4.450  10.497  11.441  0.4770  3.4956  0.0869
   52GLN    HB2 2952   4.321  10.579  11.361 -0.1971 -0.5558 -0.5413
   52GLN     CG 2953   4.372  10.378  11.284 -0.2507 -0.2913 -0.1252
   52GLN    HG1 2954   4.337  10.382  11.181 -0.5799  1.2014  0.0199
   52GLN    HG2 2955   4.463  10.317  11.287  0.4690  0.7625  0.1756
   52GLN     CD 2956   4.270  10.308  11.372 -0.1507  0.2360  0.4208
   52GLN    OE1 2957   4.160  10.356  11.399 -0.3232  0.0666  0.0285
   52GLN    NE2 2958   4.297  10.185  11.417  0.1289  0.0205 -0.3255
   52GLN   HE21 2959   4.206  10.144  11.434  0.0051  0.8067  1.0027
   52GLN   HE22 2960   4.381  10.141  11.382 -0.7329 -0.6587 -1.6189
   52GLN      C 2961   4.489  10.738  11.296  0.0329 -0.3608 -0.2939
   52GLN      O 2962   4.576  10.800  11.358 -0.0873 -0.1534 -0.3312
   53SER      N 2963   4.390  10.815  11.250  0.0640 -0.3633 -0.3653
   53SER      H 2964   4.314  10.780  11.194  0.6128 -1.4174 -0.4894
   53SER     CA 2965   4.391  10.959  11.262 -0.0885 -0.3698 -0.2818
   53SER     HA 2966   4.483  10.997  11.217 -0.3363  0.1344 -0.3746
   53SER     CB 2967   4.283  11.025  11.177 -0.0289 -0.5008 -0.4600
   53SER    HB1 2968   4.298  10.998  11.072  0.5895 -1.0806 -0.2250
   53SER    HB2 2969   4.288  11.133  11.190 -2.3483 -0.4921  0.9328
   53SER     OG 2970   4.151  10.983  11.204 -0.2252  0.2242 -0.2764
   53SER     HG 2971   4.082  11.045  11.178 -1.1552 -0.5390  0.2961
   53SER      C 2972   4.376  11.015  11.403 -0.3502  0.0652 -0.4780
   53SER      O 2973   4.309  10.961  11.491 -0.0948  0.5340  0.0076
   54SER      N 2974   4.441  11.130  11.421 -0.3415  0.0315 -0.3038
   54SER      H 2975   4.480  11.169  11.337  1.2770  0.5300  0.6333
   54SER     CA 2976   4.448  11.207  11.544  0.5586  0.1358 -0.4191
   54SER     HA 2977   4.363  11.180  11.606  0.7617 -0.3653 -0.3489
   54SER     CB 2978   4.574  11.167  11.621  0.4187 -0.6248 -0.5693
   54SER    HB1 2979   4.580  11.221   0.035 -0.3354 -0.4837 -0.5981
   54SER    HB2 2980   4.660  11.203  11.563  0.8464  0.0843  0.4743
   54SER     OG 2981   4.580  11.031  11.657 -0.5913 -0.3458  0.7356
   54SER     HG 2982   4.674  11.011  11.666 -0.6679 -0.4550  1.3072
   54SER      C 2983   4.443  11.355  11.512  0.9299  0.2262 -0.0670
   54SER      O 2984   4.474  11.394  11.399  0.2302  0.2785 -0.2419
   55TYR      N 2985   4.408  11.439  11.610  0.1210  0.2362 -0.3601
   55TYR      H 2986   4.400  11.396   0.021  1.6955  1.4805  0.4073
   55TYR     CA 2987   4.360  11.574  11.594 -0.1477  0.2135  0.2429
   55TYR     HA 2988   4.410  11.624  11.511 -0.1700  2.5353  1.5373
   55TYR     CB 2989   4.210  11.563  11.566  0.0102 -0.2525 -0.4297
   55TYR    HB1 2990   4.168  11.660  11.542  2.1560  0.9604  0.3909
   55TYR    HB2 2991   4.170  11.523  11.659  0.5737 -1.8745 -0.8458
   55TYR     CG 2992   4.159  11.474  11.456  0.1195 -0.0759 -0.6251
   55TYR    CD1 2993   4.193  11.504  11.323 -0.1095  0.1539 -0.6322
   55TYR    HD1 2994   4.256  11.590  11.304  2.8252 -1.7430 -0.1725
   55TYR    CE1 2995   4.156  11.412  11.225  0.1025 -0.0750 -0.4990
   55TYR    HE1 2996   4.166  11.430  11.119 -3.5426  4.1667 -0.4048
   55TYR     CZ 2997   4.068  11.306  11.257 -0.2896  0.4265  0.0965
   55TYR     OH 2998   4.018  11.220  11.165  0.4620  0.0958 -0.0079
   55TYR     HH 2999   4.043  11.248  11.076 -0.5806 -1.6937 -0.9390
   55TYR    CE2 3000   4.035  11.280  11.392 -0.0749  0.3024  0.1269
   55TYR    HE2 3001   3.974  11.194  11.415 -0.6818  0.5015 -0.6745
   55TYR    CD2 3002   4.087  11.360  11.494  0.2878  0.0650  0.1294
   55TYR    HD2 3003   4.063  11.345  11.598  1.8830  1.6588  0.7767
   55TYR      C 3004   4.391  11.664   0.033  0.0615 -0.0085  0.3559
   55TYR      O 3005   4.440  11.622   0.137 -0.0646 -0.1492  0.3588
   56SER      N 3006   4.366   0.114   0.021 -0.1116 -0.1065 -0.4249
   56SER      H 3007   4.309   0.150  11.626 -1.0104  1.7989  1.0789
   56SER     CA 3008   4.416   0.215   0.113 -0.8443 -0.0597 -0.0738
   56SER     HA 3009   4.522   0.196   0.129 -0.6315 -1.0594 -2.2546
   56SER     CB 3010   4.398   0.353   0.052 -0.6970 -0.0048  0.0091
   56SER    HB1 3011   4.292   0.375   0.050 -0.4684  1.3607  1.1397
   56SER    HB2 3012   4.437   0.432   0.117 -2.8503  1.5982 -0.5316
   56SER     OG 3013   4.460   0.368  11.606 -0.4703  0.2824  0.1500
   56SER     HG 3014   4.543   0.320  11.614 -0.7757 -0.1250  1.1300
   56SER      C 3015   4.351   0.211   0.251  0.1527 -0.1716  0.3979
   56SER      O 3016   4.405   0.277   0.339  0.6542  0.0001 -0.0333
   57SER      N 3017   4.229   0.158   0.266 -0.1128  0.1517 -0.5304
   57SER      H 3018   4.188   0.108   0.189  2.4504  0.5799 -2.3193
   57SER     CA 3019   4.155   0.158   0.391  0.4197  0.1692 -0.2095
   57SER     HA 3020   4.173   0.244   0.456 -1.5129  1.2787 -1.0374
   57SER     CB 3021   4.005   0.150   0.365  0.3468 -0.3264  0.3501
   57SER    HB1 3022   3.952   0.167   0.458 -0.7192  2.2246 -0.6231
   57SER    HB2 3023   3.964   0.220   0.292 -1.9229 -0.9740  0.9435
   57SER     OG 3024   3.968   0.025   0.310  0.2943 -0.2498  0.2108
   57SER     HG 3025   4.015   0.025   0.226 -0.6523  1.3141 -0.3606
   57SER      C 3026   4.206   0.045   0.479 -0.2592  0.1212  0.1284
   57SER      O 3027   4.268  11.630   0.431  0.0988  0.2873  0.2581
   58TYR      N 3028   4.177   0.053   0.609 -0.5213 -0.4545  0.1077
   58TYR      H 3029   4.123   0.134   0.637 -2.1079 -1.5720  0.3813
   58TYR     CA 3030   4.181  11.627   0.707  0.4368 -0.3422  0.1938
   58TYR     HA 3031   4.271  11.568   0.691 -0.1163 -1.1491  0.0166
   58TYR     CB 3032   4.182  11.675   0.852  0.1061  0.6832 -0.1343
   58TYR    HB1 3033   4.266   0.058   0.878 -1.3930  2.1271  1.4411
   58TYR    HB2 3034   4.100   0.065   0.863  0.9312  1.9012 -1.3739
   58TYR     CG 3035   4.165  11.577   0.965 -0.3797 -0.2597 -1.0031
   58TYR    CD1 3036   4.269  11.487   0.993 -0.5474 -0.2309 -0.2612
   58TYR    HD1 3037   4.353  11.488   0.926 -0.0841  0.5836  0.3219
   58TYR    CE1 3038   4.256  11.391   1.094 -0.0792 -0.1798 -0.1508
   58TYR    HE1 3039   4.336  11.324   1.121  0.7898  1.0011  0.3328
   58TYR     CZ 3040   4.143  11.392   1.179 -0.0777  0.1170 -0.1518
   58TYR     OH 3041   4.121  11.309   1.284  0.1696  0.1772 -0.0530
   58TYR     HH 3042   4.033  11.335   1.314  0.5899  0.5364  0.9021
   58TYR    CE2 3043   4.042  11.487   1.150 -0.3912 -0.3462 -0.5998
   58TYR    HE2 3044   3.948  11.488   1.204 -0.3002 -0.7664 -0.4231
   58TYR    CD2 3045   4.052  11.580   1.047  0.4319  0.3996  0.1334
   58TYR    HD2 3046   3.967  11.644   1.026  0.2236  0.7828  1.9734
   58TYR      C 3047   4.074  11.523   0.681 -0.0558  0.2275 -0.0893
   58TYR      O 3048   3.958  11.555   0.653 -0.2597 -0.3169  0.1063
   59GLY      N 3049   4.115  11.398   0.705 -0.0260  0.2435 -0.0549
   59GLY      H 3050   4.213  11.377   0.721  0.0198  0.4912 -0.0063
   59GLY     CA 3051   4.028  11.283   0.717 -0.1598  0.3028 -0.4502
   59GLY    HA1 3052   3.928  11.305   0.756 -0.5220 -0.8541 -0.7040
   59GLY    HA2 3053   4.072  11.222   0.795  3.5103  2.7341 -0.3847
   59GLY      C 3054   4.001  11.207   0.588  0.1149  0.2593 -0.4813
   59GLY      O 3055   4.020  11.258   0.478  0.0423 -0.4886 -0.8461
   60GLN      N 3056   3.958  11.082   0.607  0.2520  0.3017  0.1580
   60GLN      H 3057   3.963  11.050   0.703  2.0068  1.9504  0.6625
   60GLN     CA 3058   3.905  10.994   0.504  0.2167  0.0399  0.3975
   60GLN     HA 3059   3.874  11.061   0.424  0.1454  1.0918  1.2760
   60GLN     CB 3060   4.013  10.906   0.443  0.0942  0.1124  0.0754
   60GLN    HB1 3061   3.969  10.836   0.372  0.7883  0.6295 -0.9022
   60GLN    HB2 3062   4.059  10.847   0.522 -1.1975 -0.8476  0.1416
   60GLN     CG 3063   4.124  10.971   0.360  0.4164 -0.5667 -0.0337
   60GLN    HG1 3064   4.180  11.049   0.412 -0.6461  2.0945 -2.5739
   60GLN    HG2 3065   4.073  11.024   0.280 -1.0377 -1.6279  0.1557
   60GLN     CD 3066   4.216  10.871   0.292  0.6112 -0.3651 -0.0698
   60GLN    OE1 3067   4.229  10.751   0.316 -0.5853 -0.4221  0.3879
   60GLN    NE2 3068   4.287  10.919   0.190 -0.1658  0.6381 -0.1534
   60GLN   HE21 3069   4.300  11.018   0.174  4.4199  0.3237  0.3351
   60GLN   HE22 3070   4.337  10.852   0.134 -1.0256  0.0393 -0.2171
   60GLN      C 3071   3.789  10.912   0.557 -0.1666  0.1045 -0.3268
   60GLN      O 3072   3.813  10.825   0.641 -0.1150 -0.0465 -0.4964
   61SER      N 3073   3.670  10.928   0.498 -0.2042 -0.4910 -0.4220
   61SER      H 3074   3.658  11.002   0.430 -0.9444 -0.8386 -0.6746
   61SER     CA 3075   3.549  10.862   0.542 -0.3355  0.2524  0.3611
   61SER     HA 3076   3.539  10.870   0.650 -0.6126 -0.0285  0.3592
   61SER     CB 3077   3.429  10.924   0.472 -0.2291 -0.0711 -0.1169
   61SER    HB1 3078   3.417  10.897   0.367 -1.6381 -2.1584  0.5144
   61SER    HB2 3079   3.351  10.889   0.540  0.4549 -1.4491 -0.0288
   61SER     OG 3080   3.429  11.065   0.474  0.5730 -0.0597 -0.5555
   61SER     HG 3081   3.344  11.097   0.443  0.1721 -0.1713  0.4051
   61SER      C 3082   3.545  10.712   0.518  0.1409  0.3442 -0.3471
   61SER      O 3083   3.491  10.662   0.420 -0.3904  0.3289 -0.0519
   62GLN      N 3084   3.604  10.633   0.609  0.1059  0.4373 -0.2432
   62GLN      H 3085   3.656  10.677   0.683 -1.7198  0.1565  1.2949
   62GLN     CA 3086   3.624  10.490   0.595 -0.0473  0.3917  0.0054
   62GLN     HA 3087   3.532  10.444   0.559  0.1685  0.2548 -0.3778
   62GLN     CB 3088   3.649  10.434   0.735  0.2972  0.2460 -0.1139
   62GLN    HB1 3089   3.680  10.329   0.732 -1.9039 -0.6921  3.6059
   62GLN    HB2 3090   3.735  10.493   0.767  0.4435  0.3204 -0.6350
   62GLN     CG 3091   3.529  10.443   0.828  0.2059 -0.6134 -0.1446
   62GLN    HG1 3092   3.505  10.549   0.830 -1.7045 -0.9916 -0.8433
   62GLN    HG2 3093   3.441  10.395   0.784  0.9819 -0.8752 -1.4524
   62GLN     CD 3094   3.563  10.386   0.965 -0.1843  0.1053  0.2564
   62GLN    OE1 3095   3.500  10.295   1.017 -0.1004 -0.0447  0.0972
   62GLN    NE2 3096   3.667  10.435   1.033 -0.0866  0.2911 -0.0237
   62GLN   HE21 3097   3.720  10.515   1.000 -0.0329  0.1981 -0.1602
   62GLN   HE22 3098   3.682  10.393   1.124 -0.1397 -0.4610 -0.3564
   62GLN      C 3099   3.736  10.459   0.497 -0.1004 -0.0171  0.0724
   62GLN      O 3100   3.853  10.486   0.522 -0.0599 -0.2168  0.0991
   63ASN      N 3101   3.698  10.402   0.383 -0.3159 -0.7154  0.4874
   63ASN      H 3102   3.601  10.383   0.361  0.2230 -1.8884 -1.0649
   63ASN     CA 3103   3.785  10.367   0.272 -0.2670  0.4828  0.1337
   63ASN     HA 3104   3.861  10.302   0.315  0.8235  2.5425  1.4953
   63ASN     CB 3105   3.699  10.296   0.168  0.2773  0.4067 -0.2690
   63ASN    HB1 3106   3.644  10.219   0.222  0.4155 -0.0334 -0.7457
   63ASN    HB2 3107   3.765  10.253   0.093  0.1739 -1.6591  0.7721
   63ASN     CG 3108   3.599  10.391   0.103  0.2094  0.8242  0.4331
   63ASN    OD1 3109   3.479  10.384   0.124  0.0855  0.1014 -0.4610
   63ASN    ND2 3110   3.637  10.488   0.019 -0.5497  0.6309 -0.1487
   63ASN   HD21 3111   3.730  10.489  11.660 -0.1342 -1.8104  0.6003
   63ASN   HD22 3112   3.565  10.553  11.673  1.4326  2.6665 -0.9163
   63ASN      C 3113   3.867  10.481   0.213  0.5420 -0.1057  0.1014
   63ASN      O 3114   3.827  10.596   0.228 -0.4002 -0.3772 -0.2268
   64THR      N 3115   3.976  10.443   0.147  0.4991 -0.4915  0.2466
   64THR      H 3116   4.004  10.346   0.149  1.3544 -0.2921 -0.7706
   64THR     CA 3117   4.070  10.525   0.073  0.3792 -0.5285  0.0543
   64THR     HA 3118   4.097  10.611   0.133 -0.1955  0.2493 -0.7608
   64THR     CB 3119   4.198  10.446   0.049  0.5464 -0.2551  0.0396
   64THR     HB 3120   4.271  10.504  11.673 -1.1696  2.7855  0.7731
   64THR    CG2 3121   4.279  10.429   0.177  1.0096  0.1158 -0.2004
   64THR   HG21 3122   4.369  10.371   0.156  0.3386 -1.4754  1.0714
   64THR   HG22 3123   4.228  10.369   0.253  2.7811  1.2245  1.9832
   64THR   HG23 3124   4.286  10.523   0.231 -1.3708 -0.7594  1.8106
   64THR    OG1 3125   4.188  10.313   0.001  0.6209  0.0088 -0.7332
   64THR    HG1 3126   4.175  10.313  11.587  0.8501  0.9034 -0.7758
   64THR      C 3127   4.024  10.578  11.618 -0.1663 -0.1661  0.3771
   64THR      O 3128   3.926  10.529  11.563 -0.4678  0.8010  0.0290
   65GLY      N 3129   4.097  10.669  11.552 -0.0071 -0.7948 -0.3384
   65GLY      H 3130   4.167  10.719  11.605  1.3626 -3.8923  0.9969
   65GLY     CA 3131   4.077  10.703  11.413 -0.1509  0.2448 -0.0785
   65GLY    HA1 3132   4.161  10.767  11.385 -0.1173  0.4809  0.5450
   65GLY    HA2 3133   4.077  10.605  11.364 -1.0128 -0.3246  1.0125
   65GLY      C 3134   3.953  10.787  11.390 -0.4183 -0.1424 -0.0697
   65GLY      O 3135   3.888  10.844  11.477 -0.0538  0.0557  0.0777
   66TYR      N 3136   3.922  10.791  11.260 -0.1001  0.2554 -0.1375
   66TYR      H 3137   3.988  10.748  11.197 -0.7486 -3.0623  1.2409
   66TYR     CA 3138   3.801  10.845  11.203 -0.1524  0.1408 -0.1374
   66TYR     HA 3139   3.724  10.851  11.281 -0.5993 -1.3127 -0.4370
   66TYR     CB 3140   3.815  10.986  11.146 -0.2465  0.4174  0.5076
   66TYR    HB1 3141   3.848  11.053  11.225  0.3375 -0.4633  1.0320
   66TYR    HB2 3142   3.892  10.984  11.069  0.6705 -1.4674  1.4074
   66TYR     CG 3143   3.688  11.043  11.086 -0.4110 -0.3726  0.0942
   66TYR    CD1 3144   3.619  11.150  11.143  0.6202  0.3538  0.0119
   66TYR    HD1 3145   3.663  11.201  11.227  0.7164  0.2594  0.0187
   66TYR    CE1 3146   3.509  11.208  11.078  0.0881 -0.1797  0.4285
   66TYR    HE1 3147   3.465  11.299  11.118  1.3292  1.6741 -2.1456
   66TYR     CZ 3148   3.451  11.154  10.962  0.0346 -0.2999  0.5096
   66TYR     OH 3149   3.344  11.214  10.902 -0.0219 -0.7765  0.1273
   66TYR     HH 3150   3.310  11.287  10.954  2.1825  1.0515 -0.8201
   66TYR    CE2 3151   3.526  11.052  10.901 -0.0448 -0.0011 -0.0967
   66TYR    HE2 3152   3.486  11.012  10.809 -2.6695  0.4485  0.7655
   66TYR    CD2 3153   3.637  10.996  10.964 -0.3793 -0.4397  0.1060
   66TYR    HD2 3154   3.694  10.914  10.921  0.6094 -0.3045  1.0974
   66TYR      C 3155   3.750  10.743  11.103  0.4033 -0.2524 -0.0213
   66TYR      O 3156   3.820  10.677  11.027  0.0631 -0.4637 -0.1519
   67GLY      N 3157   3.622  10.707  11.117  0.4409 -0.3711  0.0198
   67GLY      H 3158   3.569  10.770  11.177  1.2099  0.3846 -0.0768
   67GLY     CA 3159   3.549  10.615  11.032  0.1344 -0.2164  0.1117
   67GLY    HA1 3160   3.556  10.656  10.932 -4.1750 -0.3955 -0.4306
   67GLY    HA2 3161   3.589  10.514  11.044 -0.3798 -0.3359  0.9210
   67GLY      C 3162   3.401  10.594  11.059  0.1800 -0.3487  0.2659
   67GLY      O 3163   3.349  10.656  11.151 -0.4949  0.2840 -0.5185
   68THR      N 3164   3.337  10.504  10.984  0.4116  0.0255 -0.3998
   68THR      H 3165   3.392  10.448  10.921 -1.2993 -0.2408 -1.7249
   68THR     CA 3166   3.198  10.464  10.994  0.4243  0.0845  0.0612
   68THR     HA 3167   3.131  10.549  10.974 -0.9206 -1.1708 -0.9565
   68THR     CB 3168   3.161  10.377  10.874 -0.1021  0.0969  0.2108
   68THR     HB 3169   3.060  10.341  10.890 -0.4596 -0.8745 -3.3752
   68THR    CG2 3170   3.163  10.453  10.741 -0.0530 -0.5941 -0.1868
   68THR   HG21 3171   3.100  10.542  10.746  0.0367 -0.5682  0.7238
   68THR   HG22 3172   3.122  10.389  10.663 -1.2661  0.6271 -0.5843
   68THR   HG23 3173   3.265  10.477  10.711 -0.7053  1.1066 -1.1780
   68THR    OG1 3174   3.248  10.268  10.856 -0.0034  0.2785 -0.4483
   68THR    HG1 3175   3.293  10.274  10.771 -1.3127 -0.1712 -1.1870
   68THR      C 3176   3.154  10.389  11.118  0.0804 -0.3391 -0.3113
   68THR      O 3177   3.230  10.312  11.176 -0.3223 -0.1509  0.4786
   69GLN      N 3178   3.030  10.408  11.165  0.1296 -0.3537 -0.1739
   69GLN      H 3179   2.987  10.494  11.134  0.0390 -0.5794 -0.6892
   69GLN     CA 3180   2.950  10.319  11.247 -0.3441 -0.1022 -0.3624
   69GLN     HA 3181   3.011  10.283  11.329  0.7957  1.3604 -0.5298
   69GLN     CB 3182   2.827  10.391  11.302  0.2107  0.6926 -0.1284
   69GLN    HB1 3183   2.768  10.439  11.223  0.6800  0.3864 -0.6759
   69GLN    HB2 3184   2.761  10.322  11.354  0.9444  0.5181  0.5866
   69GLN     CG 3185   2.865  10.502  11.398 -0.1848  0.6911  0.0319
   69GLN    HG1 3186   2.931  10.470  11.480  2.7292  2.0247 -1.6233
   69GLN    HG2 3187   2.912  10.585  11.345 -0.2642 -0.1444 -1.3920
   69GLN     CD 3188   2.739  10.562  11.459 -0.6285  0.1568 -0.3562
   69GLN    OE1 3189   2.631  10.504  11.465 -0.5082 -0.0093  0.2377
   69GLN    NE2 3190   2.752  10.676  11.526  0.0990 -0.1625  0.0618
   69GLN   HE21 3191   2.847  10.702  11.549 -0.3969  1.7442  0.2006
   69GLN   HE22 3192   2.674  10.727  11.566  0.0635 -0.8331  0.8584
   69GLN      C 3193   2.901  10.198  11.168  0.0395  0.0007 -0.7620
   69GLN      O 3194   2.903  10.199  11.046 -0.1109 -0.2885 -0.7658
   70SER      N 3195   2.834  10.102  11.232 -0.5367  0.6907 -0.3116
   70SER      H 3196   2.841  10.097  11.332  0.4214 -1.7257 -0.4264
   70SER     CA 3197   2.766   9.992  11.166 -0.1054  0.2028  0.0539
   70SER     HA 3198   2.733  10.020  11.066 -0.3469 -1.2052 -0.2791
   70SER     CB 3199   2.865   9.877  11.150 -0.2247  0.0844  0.1546
   70SER    HB1 3200   2.904   9.851  11.249  0.6559 -1.6836 -0.6096
   70SER    HB2 3201   2.948   9.908  11.086 -0.2465 -0.5827 -0.2075
   70SER     OG 3202   2.807   9.765  11.088 -0.0044  0.0389  0.0270
   70SER     HG 3203   2.867   9.691  11.079 -0.5469 -0.3673 -0.2738
   70SER      C 3204   2.642   9.955  11.247  0.3888 -0.5691  0.4720
   70SER      O 3205   2.609  10.009  11.352  0.4061 -0.4948  0.4390
   71THR      N 3206   2.567   9.855  11.201  0.1212 -0.1588  0.0005
   71THR      H 3207   2.603   9.796  11.127  0.0026  1.1658 -1.1466
   71THR     CA 3208   2.439   9.811  11.254 -0.1013  0.6216  0.1166
   71THR     HA 3209   2.386   9.903  11.280 -1.2177  0.2540 -0.8102
   71THR     CB 3210   2.366   9.721  11.155  0.4956  0.5710 -0.2833
   71THR     HB 3211   2.276   9.700  11.212  2.0184 -1.1417  1.6246
   71THR    CG2 3212   2.334   9.779  11.017 -0.4385 -0.0919 -0.3568
   71THR   HG21 3213   2.303   9.695  10.956 -0.5938 -0.0042 -0.3980
   71THR   HG22 3214   2.419   9.833  10.974 -1.1190  0.7937 -0.6155
   71THR   HG23 3215   2.251   9.850  11.019  0.2745  0.7637 -0.5403
   71THR    OG1 3216   2.431   9.597  11.135 -0.3360  0.1552 -0.4456
   71THR    HG1 3217   2.375   9.550  11.073 -0.1332  2.2336 -2.3485
   71THR      C 3218   2.455   9.726  11.379  0.0798  0.3277 -0.1034
   71THR      O 3219   2.355   9.723  11.450 -0.3735 -0.3247 -0.7612
   72PRO      N 3220   2.565   9.665  11.424 -0.1134  0.1025  0.0633
   72PRO     CD 3221   2.678   9.627  11.342 -0.2842 -0.4111  0.0607
   72PRO    HD1 3222   2.639   9.596  11.245 -0.7833 -0.2750  0.2156
   72PRO    HD2 3223   2.744   9.712  11.321  0.7143 -1.2722 -0.3590
   72PRO     CG 3224   2.754   9.511  11.407 -0.2215 -0.3669  0.0683
   72PRO    HG1 3225   2.711   9.415  11.379  0.3467 -0.3686 -0.8315
   72PRO    HG2 3226   2.858   9.512  11.375 -0.6339 -1.5912 -1.4481
   72PRO     CB 3227   2.723   9.538  11.554 -0.0428  0.3483 -0.0196
   72PRO    HB1 3228   2.713   9.444  11.610  2.2695 -0.9297 -1.5788
   72PRO    HB2 3229   2.803   9.594  11.603 -0.7365  1.1173  0.2529
   72PRO     CA 3230   2.593   9.617  11.557 -0.1063  0.2392  0.1124
   72PRO     HA 3231   2.512   9.546  11.576 -1.3334  1.8352  1.0549
   72PRO      C 3232   2.591   9.727  11.662 -0.2867  0.4716 -0.1341
   72PRO      O 3233   2.641   9.837  11.641  0.2476  0.2397 -0.0860
   73GLN      N 3234   2.556   9.695   0.107  0.5082  0.0727 -0.0059
   73GLN      H 3235   2.531   9.599   0.127  1.1304 -0.3934 -1.3260
   73GLN     CA 3236   2.537   9.783   0.220 -0.0025 -0.0028 -0.0278
   73GLN     HA 3237   2.568   9.882   0.188 -0.4575 -0.2707 -1.3158
   73GLN     CB 3238   2.389   9.800   0.254 -0.0435 -0.5318  0.0758
   73GLN    HB1 3239   2.348   9.700   0.261 -1.0346 -0.1928 -0.6292
   73GLN    HB2 3240   2.385   9.847   0.352  2.7598 -0.2385  0.1529
   73GLN     CG 3241   2.313   9.875   0.145 -0.0099 -0.0536  0.3779
   73GLN    HG1 3242   2.209   9.873   0.177  0.0349 -0.3456  0.5104
   73GLN    HG2 3243   2.317   9.829   0.046  0.2157 -0.9315  0.7890
   73GLN     CD 3244   2.366  10.016   0.123  0.0259 -0.1032  0.1331
   73GLN    OE1 3245   2.420  10.049   0.018 -0.6358  0.3011 -0.0863
   73GLN    NE2 3246   2.343  10.112   0.214 -0.9504 -0.1224 -0.0883
   73GLN   HE21 3247   2.391  10.199   0.198 -0.4611 -0.3470  0.1326
   73GLN   HE22 3248   2.287  10.089   0.295 -0.3235  1.3516  0.7876
   73GLN      C 3249   2.623   9.749   0.342 -0.2202  0.2996  0.2121
   73GLN      O 3250   2.641   9.631   0.372 -0.1894  0.0750 -0.6505
   74GLY      N 3251   2.670   9.848   0.418 -0.0374  0.8451 -0.6016
   74GLY      H 3252   2.648   9.941   0.385 -1.5776  0.7891  0.1876
   74GLY     CA 3253   2.762   9.840   0.530 -0.5882 -0.3150 -0.2148
   74GLY    HA1 3254   2.747   9.750   0.589  2.4725 -0.5377  0.3624
   74GLY    HA2 3255   2.758   9.928   0.595  0.3445  0.0220 -0.5963
   74GLY      C 3256   2.905   9.835   0.481 -0.4529 -0.0931  0.1510
   74GLY      O 3257   2.986   9.762   0.538 -0.2937 -0.1191 -0.1064
   75TYR      N 3258   2.946   9.900   0.371 -0.0063  0.1679  0.4670
   75TYR      H 3259   2.888   9.976   0.339  1.9530  1.2572 -0.6397
   75TYR     CA 3260   3.051   9.852   0.284 -0.1804  0.3790  0.1408
   75TYR     HA 3261   3.120   9.803   0.352 -1.1841 -1.7899 -0.2953
   75TYR     CB 3262   2.981   9.760   0.184  0.5316 -0.5115  0.4546
   75TYR    HB1 3263   2.908   9.826   0.137  0.6631  1.5236  2.9320
   75TYR    HB2 3264   2.938   9.669   0.226 -0.5010 -0.4671 -0.4677
   75TYR     CG 3265   3.066   9.693   0.078 -0.0187 -0.1036 -0.2493
   75TYR    CD1 3266   3.172   9.614   0.123 -0.4727 -0.4052  0.2909
   75TYR    HD1 3267   3.178   9.580   0.226 -1.8416 -1.6447 -0.0025
   75TYR    CE1 3268   3.267   9.572   0.030 -0.5115 -0.5101  0.2973
   75TYR    HE1 3269   3.344   9.501   0.056  1.1417  1.0706 -0.0291
   75TYR     CZ 3270   3.258   9.613  11.576  0.2488  0.4048  0.5063
   75TYR     OH 3271   3.347   9.556  11.489  0.0217 -0.0228  0.5474
   75TYR     HH 3272   3.320   9.582  11.400 -1.5886  0.5182  1.1513
   75TYR    CE2 3273   3.153   9.695  11.532  0.2099  0.1173  0.0555
   75TYR    HE2 3274   3.150   9.725  11.428 -0.8427 -0.1721 -0.0121
   75TYR    CD2 3275   3.056   9.735  11.625  0.3382  0.6579 -0.0421
   75TYR    HD2 3276   2.974   9.798  11.593 -0.3416  0.2519  0.8728
   75TYR      C 3277   3.117   9.970   0.214  0.1275  0.4730  0.5912
   75TYR      O 3278   3.049  10.065   0.179  0.3098  0.4864  0.2721
   76GLY      N 3279   3.250   9.961   0.197 -0.0004  0.2188 -0.3447
   76GLY      H 3280   3.296   9.875   0.220 -1.5123 -0.3465  0.7416
   76GLY     CA 3281   3.334  10.061   0.134  0.4315  0.1267  0.0755
   76GLY    HA1 3282   3.436  10.024   0.147 -0.1991 -2.0632 -0.6245
   76GLY    HA2 3283   3.336  10.158   0.184  1.8905  1.3113 -2.1182
   76GLY      C 3284   3.315  10.066  11.663  0.1286 -0.0809  0.1052
   76GLY      O 3285   3.292   9.964  11.599 -0.2415  0.5514 -0.7896
   77SER      N 3286   3.348  10.187  11.617 -0.8770  0.1967  0.0868
   77SER      H 3287   3.377  10.257   0.003 -0.1609  3.1491 -3.0226
   77SER     CA 3288   3.343  10.222  11.476  0.0314 -0.2851 -0.0724
   77SER     HA 3289   3.248  10.186  11.438 -0.3643  0.1937  0.4435
   77SER     CB 3290   3.335  10.374  11.465 -0.1922 -0.3031 -0.1358
   77SER    HB1 3291   3.324  10.408  11.362 -3.4688  0.4212  0.3399
   77SER    HB2 3292   3.425  10.409  11.514  1.5224 -3.5018 -0.7446
   77SER     OG 3293   3.219  10.418  11.531 -0.3082  0.0864 -0.5927
   77SER     HG 3294   3.190  10.492  11.477 -1.9577 -0.4861 -0.5618
   77SER      C 3295   3.466  10.168  11.404 -0.0384  0.0285 -0.4237
   77SER      O 3296   3.570  10.138  11.462 -0.1176  0.1750 -0.2068
   78THR      N 3297   3.447  10.164  11.271 -0.3629 -0.1701 -0.3742
   78THR      H 3298   3.365  10.202  11.228 -0.5769 -0.4761 -0.2358
   78THR     CA 3299   3.561  10.132  11.187 -0.0838  0.2793 -0.1743
   78THR     HA 3300   3.592  10.028  11.199 -2.2493 -0.2865  1.2481
   78THR     CB 3301   3.533  10.161  11.040 -0.2471  0.1385 -0.1718
   78THR     HB 3302   3.526  10.270  11.038 -1.2737  0.1164  1.0617
   78THR    CG2 3303   3.631  10.102  10.939 -0.0763 -0.2426  0.2120
   78THR   HG21 3304   3.602   9.999  10.922 -0.4082  0.2954 -3.3843
   78THR   HG22 3305   3.734  10.100  10.974 -0.0292 -0.4684  0.0648
   78THR   HG23 3306   3.632  10.161  10.847 -0.1469 -0.1972  0.2402
   78THR    OG1 3307   3.405  10.111  11.007 -0.3391 -0.0249  0.4116
   78THR    HG1 3308   3.376  10.177  10.944  0.4131  0.4346  0.5244
   78THR      C 3309   3.679  10.221  11.223  0.1825 -0.4164  0.7136
   78THR      O 3310   3.667  10.340  11.253 -0.5708 -0.2863 -0.0650
   79GLY      N 3311   3.802  10.171  11.239  0.1563 -0.6771  0.1050
   79GLY      H 3312   3.806  10.071  11.227 -0.6660 -0.6499 -0.5564
   79GLY     CA 3313   3.921  10.252  11.251  0.1245 -0.5039 -0.6862
   79GLY    HA1 3314   3.890  10.339  11.308 -0.5542 -0.8860 -0.4685
   79GLY    HA2 3315   4.008  10.203  11.295  1.5206  1.6216 -0.9397
   79GLY      C 3316   3.969  10.306  11.117  0.1618 -0.3297 -0.6022
   79GLY      O 3317   3.924  10.254  11.015 -0.1824 -0.5009 -0.3619
   80GLY      N 3318   4.055  10.408  11.122 -0.1801 -0.0709  0.0173
   80GLY      H 3319   4.086  10.438  11.214  1.7611  0.3468 -0.7254
   80GLY     CA 3320   4.118  10.457  11.001  0.1447 -0.0519  0.1927
   80GLY    HA1 3321   4.207  10.394  11.001 -0.7896 -1.4558 -1.3298
   80GLY    HA2 3322   4.057  10.434  10.914 -0.1336  1.2298  0.0342
   80GLY      C 3323   4.151  10.605  11.014  0.4694 -0.0563 -0.5405
   80GLY      O 3324   4.176  10.662  11.120 -0.5574 -0.1411 -0.2427
   81TYR      N 3325   4.145  10.674  10.900  0.1109 -0.2851 -0.6617
   81TYR      H 3326   4.127  10.622  10.815 -1.1290  0.6247 -0.9834
   81TYR     CA 3327   4.190  10.811  10.885  0.2917 -0.1783  0.7042
   81TYR     HA 3328   4.206  10.862  10.980 -1.5395  0.4867  0.6961
   81TYR     CB 3329   4.315  10.824  10.798 -0.0830 -0.0939  0.1663
   81TYR    HB1 3330   4.301  10.754  10.716 -0.1213 -0.7589  0.7260
   81TYR    HB2 3331   4.326  10.924  10.758  0.8683 -0.2433  0.0394
   81TYR     CG 3332   4.447  10.790  10.863  0.3012  0.1292 -0.4878
   81TYR    CD1 3333   4.506  10.663  10.862 -0.2018 -0.1199  0.2719
   81TYR    HD1 3334   4.456  10.587  10.805 -2.1209 -0.0775  1.8147
   81TYR    CE1 3335   4.631  10.638  10.919  0.1068 -0.0185 -0.3532
   81TYR    HE1 3336   4.685  10.545  10.906  0.1876 -0.1625  0.9070
   81TYR     CZ 3337   4.696  10.745  10.984 -0.3267  0.0075  0.0383
   81TYR     OH 3338   4.816  10.712  11.040 -0.1400 -0.1655 -0.4584
   81TYR     HH 3339   4.834  10.619  11.029  0.3220 -0.2609  0.9943
   81TYR    CE2 3340   4.641  10.875  10.983 -0.3340  0.0069  0.3420
   81TYR    HE2 3341   4.696  10.961  11.020 -1.6767  1.5736 -1.1456
   81TYR    CD2 3342   4.518  10.896  10.920 -0.3810  0.0900  0.4604
   81TYR    HD2 3343   4.491  11.001  10.913  0.4612  0.4385  1.8920
   81TYR      C 3344   4.077  10.887  10.816  0.2650 -0.3639  0.5389
   81TYR      O 3345   4.009  10.836  10.728  0.1093  0.1912  0.3347
   82GLY      N 3346   4.060  11.015  10.851  0.3631  0.0789 -0.9422
   82GLY      H 3347   4.125  11.051  10.920  0.6670 -2.7176  0.4089
   82GLY     CA 3348   3.944  11.090  10.809 -0.0793 -0.2318 -0.2983
   82GLY    HA1 3349   3.951  11.090  10.700 -1.6610 -1.3430 -0.4295
   82GLY    HA2 3350   3.849  11.043  10.833 -0.1017  1.1287  2.7508
   82GLY      C 3351   3.926  11.235  10.851  0.0842 -0.1493 -0.5042
   82GLY      O 3352   4.021  11.284  10.911 -0.3266  0.2526 -0.1678
   83SER      N 3353   3.809  11.298  10.837  0.1300 -0.0189 -0.3098
   83SER      H 3354   3.734  11.237  10.805  1.3980 -1.4184 -0.7365
   83SER     CA 3355   3.774  11.438  10.845  0.0258 -0.0427 -0.3379
   83SER     HA 3356   3.820  11.487  10.759  0.5904 -2.7931 -1.7038
   83SER     CB 3357   3.622  11.445  10.839 -0.0028 -0.0873  0.2939
   83SER    HB1 3358   3.578  11.542  10.865 -0.0835  0.2273 -0.9719
   83SER    HB2 3359   3.586  11.364  10.902  0.4282 -1.0583 -0.6798
   83SER     OG 3360   3.590  11.404  10.708 -0.0403  0.5576  0.0998
   83SER     HG 3361   3.495  11.393  10.699 -0.3478  2.5219  0.4577
   83SER      C 3362   3.820  11.496  10.978 -0.4556  0.2049 -0.2793
   83SER      O 3363   3.783  11.439  11.081  0.0155  0.8350  0.2474
   84SER      N 3364   3.896  11.606  10.980  0.3323 -0.3418 -0.0084
   84SER      H 3365   3.908  11.658  10.894  1.9765 -1.3538 -0.4413
   84SER     CA 3366   3.937  11.666  11.105  0.2486 -0.0053 -0.1434
   84SER     HA 3367   3.985  11.586  11.160 -1.1625 -0.5000  0.4247
   84SER     CB 3368   4.034   0.103  11.091 -0.2387  0.4706  0.3827
   84SER    HB1 3369   4.066   0.136  11.190  0.8944  0.1073  0.1573
   84SER    HB2 3370   4.125   0.067  11.044  0.2282 -2.4890  3.1367
   84SER     OG 3371   3.985   0.208  11.011 -0.6105  0.2634  0.3367
   84SER     HG 3372   4.061   0.264  10.998  2.0581 -3.3545 -1.3207
   84SER      C 3373   3.820   0.031  11.192 -0.0687 -0.7369 -0.1855
   84SER      O 3374   3.834   0.015  11.314 -0.2750 -0.3577 -0.1125
   85GLN      N 3375   3.713   0.079  11.130  0.2770 -0.3047 -0.4479
   85GLN      H 3376   3.726   0.090  11.030  1.4812  0.3701 -0.2312
   85GLN     CA 3377   3.587   0.117  11.191  0.0394 -0.1640 -1.0158
   85GLN     HA 3378   3.605   0.129  11.298  0.8469  1.0990 -1.2721
   85GLN     CB 3379   3.541   0.248  11.128 -0.2543  0.1821 -0.1005
   85GLN    HB1 3380   3.439   0.261  11.164  0.2934  1.0961  1.2135
   85GLN    HB2 3381   3.549   0.251  11.019  1.3181 -1.2365 -0.0546
   85GLN     CG 3382   3.624   0.361  11.188  0.5964 -0.3494 -0.2539
   85GLN    HG1 3383   3.730   0.339  11.181  0.5314 -0.4983 -0.8540
   85GLN    HG2 3384   3.594   0.384  11.290  0.2070  2.0748 -0.8457
   85GLN     CD 3385   3.606   0.493  11.114 -0.1912 -0.1986  0.1917
   85GLN    OE1 3386   3.681   0.532  11.025 -0.1996  0.0629  0.2958
   85GLN    NE2 3387   3.515   0.575  11.168 -0.0556 -0.0603  0.2117
   85GLN   HE21 3388   3.482   0.557  11.262  0.7935 -0.4808  0.4483
   85GLN   HE22 3389   3.503   0.669  11.134  1.7588  0.4472  0.8234
   85GLN      C 3390   3.485   0.005  11.176  0.3687 -0.6565  0.2683
   85GLN      O 3391   3.481  11.606  11.081 -0.2803 -0.4214  0.0933
   86SER      N 3392   3.393   0.002  11.273 -0.4747 -0.4451 -0.5130
   86SER      H 3393   3.409   0.070  11.346 -1.9498  0.3053 -0.8427
   86SER     CA 3394   3.281  11.592  11.283 -0.4067 -0.4898 -0.1561
   86SER     HA 3395   3.269  11.539  11.188  1.3117 -0.7122 -0.2745
   86SER     CB 3396   3.301  11.475  11.379 -0.2415 -0.1846  0.1831
   86SER    HB1 3397   3.363  11.403  11.326  0.8564  0.8354  0.0432
   86SER    HB2 3398   3.206  11.425  11.400 -1.8734  1.6379 -2.3037
   86SER     OG 3399   3.356  11.511  11.504  0.0668  0.0638 -0.0233
   86SER     HG 3400   3.451  11.499  11.499  0.0747  0.5362 -2.7491
   86SER      C 3401   3.154  11.658  11.335 -0.1964  0.1087 -0.3937
   86SER      O 3402   3.161   0.089  11.386 -0.0231 -0.1339  0.1207
   87SER      N 3403   3.038  11.593  11.327 -0.2818  0.1599  0.3481
   87SER      H 3404   3.041  11.498  11.293  1.6114  0.8790 -1.7516
   87SER     CA 3405   2.924  11.642  11.401  0.2078  0.4165  0.9368
   87SER     HA 3406   2.963   0.027  11.479 -0.4668  0.0480  1.5997
   87SER     CB 3407   2.829   0.050  11.320  0.3066 -0.0088  0.3596
   87SER    HB1 3408   2.892   0.130  11.281  0.9971  0.1767  1.7911
   87SER    HB2 3409   2.759   0.098  11.387  1.0278  0.4453  0.8001
   87SER     OG 3410   2.757  11.663  11.218  0.0558  0.4310  0.2438
   87SER     HG 3411   2.821  11.619  11.161 -0.0477 -1.5364  1.5481
   87SER      C 3412   2.843  11.534  11.472  0.4554 -0.1253  0.4063
   87SER      O 3413   2.852  11.421  11.425 -1.0030 -0.0171 -0.2107
   88GLN      N 3414   2.776  11.574  11.581  0.4697  0.3717  0.2386
   88GLN      H 3415   2.783  11.670  11.609 -0.7070  1.9507 -4.0767
   88GLN     CA 3416   2.670  11.490  11.634  0.7532 -0.1886 -0.0716
   88GLN     HA 3417   2.714  11.395  11.665  1.1146  0.1994  0.6332
   88GLN     CB 3418   2.600  11.553   0.074  0.4538  0.0022 -0.3457
   88GLN    HB1 3419   2.551  11.644   0.041  0.5427  0.1695 -0.0150
   88GLN    HB2 3420   2.529  11.475   0.102  1.5429 -0.7849  0.3139
   88GLN     CG 3421   2.696  11.588   0.187  0.5241  0.4748 -0.5510
   88GLN    HG1 3422   2.760  11.504   0.212  0.8263  0.7473 -0.4014
   88GLN    HG2 3423   2.767  11.664   0.154 -0.2187  0.3062 -2.7464
   88GLN     CD 3424   2.638  11.633   0.320  0.3823  0.1240 -0.4947
   88GLN    OE1 3425   2.522  11.603   0.351  0.4828 -0.1215 -0.3530
   88GLN    NE2 3426   2.714   0.003   0.417 -0.0849  0.9642 -0.5553
   88GLN   HE21 3427   2.664   0.017   0.503 -0.7185 -0.5768 -0.6382
   88GLN   HE22 3428   2.811   0.027   0.399  1.2662 -3.6853 -0.8301
   88GLN      C 3429   2.563  11.459  11.531  0.8071 -0.0541 -0.1692
   88GLN      O 3430   2.516  11.542  11.454  0.3726  0.4707  0.6543
   89SER      N 3431   2.513  11.335  11.535 -0.0340  0.2644 -0.5253
   89SER      H 3432   2.550  11.274  11.607 -0.4319  0.9003  0.2287
   89SER     CA 3433   2.399  11.287  11.460 -0.4161  0.3022  0.0271
   89SER     HA 3434   2.328  11.367  11.438 -0.5457  0.2258  0.1576
   89SER     CB 3435   2.439  11.249  11.318  0.8209  0.4384  0.3302
   89SER    HB1 3436   2.533  11.193  11.321 -0.2115 -1.4335 -0.7195
   89SER    HB2 3437   2.368  11.182  11.271  0.9872  0.0664  0.6051
   89SER     OG 3438   2.467  11.358  11.233  0.0481  0.3138 -0.0953
   89SER     HG 3439   2.508  11.416  11.298  0.5215 -0.2053  0.0837
   89SER      C 3440   2.324  11.177  11.534  0.0409  0.1816  0.3150
   89SER      O 3441   2.393  11.090  11.586  0.4360  0.3528  0.0801
   90SER      N 3442   2.193  11.172  11.511  0.0763 -0.2614  0.2062
   90SER      H 3443   2.160  11.228  11.434  1.1379  0.5882  0.3485
   90SER     CA 3444   2.096  11.078  11.565  0.2394 -0.5112  0.0676
   90SER     HA 3445   2.151  10.987  11.587  1.5347 -0.1304 -1.3958
   90SER     CB 3446   2.021  11.129   0.008  0.3354  0.2856 -0.1957
   90SER    HB1 3447   1.975  11.225  11.669 -1.7170 -0.8586 -1.3871
   90SER    HB2 3448   1.937  11.062   0.029 -0.9268  1.0493 -2.5230
   90SER     OG 3449   2.114  11.128   0.114  0.1393  0.0754 -0.0262
   90SER     HG 3450   2.072  11.138   0.200 -0.5489  0.6827 -0.4190
   90SER      C 3451   1.998  11.046  11.453  0.1973  0.1559 -0.0894
   90SER      O 3452   1.915  11.130  11.417 -0.0175  0.0320  0.1159
   91TYR      N 3453   2.015  10.925  11.401 -0.0228  0.3354 -0.5861
   91TYR      H 3454   2.100  10.876  11.428 -0.6374 -0.6020 -0.3122
   91TYR     CA 3455   1.936  10.849  11.306 -0.0289 -0.3233 -0.0609
   91TYR     HA 3456   1.862  10.919  11.267  0.3382 -0.0147 -0.2105
   91TYR     CB 3457   2.025  10.803  11.191 -0.1008 -0.1213 -0.1997
   91TYR    HB1 3458   2.116  10.771  11.242  1.3094  2.4037 -0.9167
   91TYR    HB2 3459   1.973  10.725  11.137 -2.6458  2.2002 -1.3365
   91TYR     CG 3460   2.060  10.917  11.098 -0.2543  0.0439 -0.0538
   91TYR    CD1 3461   2.190  10.970  11.102 -0.2440  0.0201 -0.0633
   91TYR    HD1 3462   2.267  10.919  11.159 -0.7385 -1.9315 -1.0357
   91TYR    CE1 3463   2.225  11.080  11.024 -0.2488  0.3151  0.3537
   91TYR    HE1 3464   2.324  11.125  11.025  0.3052 -0.8837  1.1243
   91TYR     CZ 3465   2.129  11.131  10.935 -0.1396 -0.0389  0.0286
   91TYR     OH 3466   2.167  11.233  10.853 -0.0110 -0.4837 -0.4664
   91TYR     HH 3467   2.094  11.263  10.798  0.5205  2.7205  0.3452
   91TYR    CE2 3468   2.004  11.068  10.919 -0.1896  0.0888 -0.0953
   91TYR    HE2 3469   1.932  11.103  10.848  1.0400  0.9750 -0.9410
   91TYR    CD2 3470   1.969  10.960  11.001 -0.2763  0.2222  0.0457
   91TYR    HD2 3471   1.879  10.904  10.978  0.8796 -1.4164 -0.6249
   91TYR      C 3472   1.850  10.738  11.365 -0.1726 -0.1362  0.0882
   91TYR      O 3473   1.787  10.665  11.289 -0.2682  0.3690 -0.3203
   92GLY      N 3474   1.843  10.727  11.498 -0.1815  0.4921  0.1450
   92GLY      H 3475   1.905  10.787  11.550 -0.7095  0.1535  1.1928
   92GLY     CA 3476   1.727  10.670  11.565 -0.2482  0.3098 -0.1258
   92GLY    HA1 3477   1.646  10.649  11.495 -0.7559  1.5462  0.0754
   92GLY    HA2 3478   1.755  10.574  11.608  1.3582  0.0082 -1.6741
   92GLY      C 3479   1.690  10.763  11.679  0.0515  0.3062 -0.0248
   92GLY      O 3480   1.750  10.870   0.011  0.2644  0.2272 -0.3439
   93GLN      N 3481   1.585  10.720   0.067  0.4786 -0.3129  0.2465
   93GLN      H 3482   1.539  10.635   0.036 -0.9507 -0.2852  2.0789
   93GLN     CA 3483   1.524  10.781   0.184 -0.2280 -0.2399 -0.1551
   93GLN     HA 3484   1.589  10.863   0.213 -1.3333  1.0405 -1.1384
   93GLN     CB 3485   1.393  10.850   0.145  0.1714  0.2501 -0.6420
   93GLN    HB1 3486   1.421  10.930   0.075 -1.8889  2.9135  1.3720
   93GLN    HB2 3487   1.368  10.896   0.240 -0.4866 -1.4463  0.0399
   93GLN     CG 3488   1.283  10.760   0.090  0.5296  0.0675 -1.0646
   93GLN    HG1 3489   1.313  10.702   0.002 -2.1376  1.5573 -3.0965
   93GLN    HG2 3490   1.251  10.696   0.171  0.0153  0.9893 -0.5234
   93GLN     CD 3491   1.155  10.831   0.047  0.0863 -0.0638  0.0174
   93GLN    OE1 3492   1.153  10.947   0.006  0.3132  0.0484  0.3147
   93GLN    NE2 3493   1.041  10.763   0.061  0.0784 -0.0295  0.1212
   93GLN   HE21 3494   1.039  10.670   0.101 -1.2431 -0.9640 -1.9167
   93GLN   HE22 3495   0.955  10.806   0.029  0.1723  0.7535  0.8758
   93GLN      C 3496   1.516  10.699   0.311 -0.2708 -0.2992 -0.1961
   93GLN      O 3497   1.492  10.578   0.311  0.1730 -0.3910  0.1125
   94GLN      N 3498   1.523  10.765   0.427  0.1038  0.3763 -0.5961
   94GLN      H 3499   1.524  10.865   0.434 -0.0617  0.2842  1.1889
   94GLN     CA 3500   1.519  10.718   0.565  0.1254  0.8192 -0.4444
   94GLN     HA 3501   1.457  10.628   0.563  0.1013  0.8290 -2.2773
   94GLN     CB 3502   1.660  10.684   0.610 -0.4102 -0.3774  0.3898
   94GLN    HB1 3503   1.729  10.756   0.565  0.0485 -0.2577  1.2536
   94GLN    HB2 3504   1.681  10.704   0.715 -0.9308 -1.2825  0.6677
   94GLN     CG 3505   1.685  10.537   0.581 -0.3656 -0.4080  0.5853
   94GLN    HG1 3506   1.704  10.516   0.476 -1.3670  1.4475  0.0099
   94GLN    HG2 3507   1.602  10.474   0.612  0.3436 -0.9641  1.4356
   94GLN     CD 3508   1.802  10.474   0.656  0.0072 -0.3240  0.0779
   94GLN    OE1 3509   1.920  10.487   0.623 -0.1161  0.0199 -0.2325
   94GLN    NE2 3510   1.778  10.406   0.769  0.6337 -0.2245  0.2736
   94GLN   HE21 3511   1.853  10.406   0.837  0.3077  0.7609  0.6605
   94GLN   HE22 3512   1.687  10.391   0.808  0.5075  0.9402  0.4534
   94GLN      C 3513   1.465  10.826   0.658  0.2636  0.3177  0.2225
   94GLN      O 3514   1.482  10.942   0.619  0.2200  0.2470 -0.0138
   95SER      N 3515   1.383  10.802   0.760  0.4734  0.1790  0.3600
   95SER      H 3516   1.354  10.706   0.772 -1.0950  0.5355 -0.2595
   95SER     CA 3517   1.319  10.899   0.846 -0.2573 -0.2496  0.3121
   95SER     HA 3518   1.248  10.959   0.789 -0.8629 -0.9335  0.3360
   95SER     CB 3519   1.228  10.823   0.942 -0.7209 -0.1291 -0.0242
   95SER    HB1 3520   1.295  10.749   0.987  0.0455 -0.3200 -1.4160
   95SER    HB2 3521   1.194  10.893   1.018  0.8866  0.9198 -0.2013
   95SER     OG 3522   1.123  10.761   0.872 -0.2349 -0.3090 -0.6095
   95SER     HG 3523   1.044  10.778   0.924  0.2491  1.2350 -0.3214
   95SER      C 3524   1.422  10.980   0.924  0.1705  0.1945 -0.6961
   95SER      O 3525   1.527  10.930   0.965  0.0434  0.3959 -0.1277
   96SER      N 3526   1.388  11.105   0.953 -0.3422 -0.1255  0.1091
   96SER      H 3527   1.297  11.135   0.923 -2.1633 -3.1808  2.0580
   96SER     CA 3528   1.460  11.195   1.042 -0.1189 -0.3152  0.1222
   96SER     HA 3529   1.562  11.197   1.004 -0.1569 -0.2548  0.0237
   96SER     CB 3530   1.389  11.327   1.014  0.2943 -0.1478 -0.1398
   96SER    HB1 3531   1.380  11.346   0.907  0.0630 -2.2166 -0.5324
   96SER    HB2 3532   1.444  11.406   1.064 -3.6148  1.4697  2.1056
   96SER     OG 3533   1.258  11.316   1.066  0.1758  0.2456 -0.3563
   96SER     HG 3534   1.204  11.375   1.012  0.4117  1.1778  0.3931
   96SER      C 3535   1.457  11.157   1.189  0.2477  0.7521  0.4103
   96SER      O 3536   1.374  11.075   1.229  0.8038  0.0361  0.1092
   97TYR      N 3537   1.538  11.222   1.274  0.2741  1.2942 -0.0187
   97TYR      H 3538   1.616  11.274   1.240  1.0339  0.1396 -0.0966
   97TYR     CA 3539   1.539  11.193   1.416 -0.0613  0.3645 -0.1934
   97TYR     HA 3540   1.590  11.098   1.432  1.2355  0.8757 -1.1427
   97TYR     CB 3541   1.628  11.298   1.483 -0.3515  0.3508  0.2245
   97TYR    HB1 3542   1.593  11.399   1.462 -0.2023  0.3121 -0.2361
   97TYR    HB2 3543   1.724  11.298   1.431 -1.2783 -1.1059 -1.6377
   97TYR     CG 3544   1.652  11.297   1.632 -0.0066  0.0080  0.1700
   97TYR    CD1 3545   1.719  11.185   1.684  0.2457  0.0250 -0.1165
   97TYR    HD1 3546   1.757  11.107   1.620  1.1543 -0.1620  0.6454
   97TYR    CE1 3547   1.734  11.177   1.823 -0.0273  0.0571 -0.0837
   97TYR    HE1 3548   1.789  11.093   1.861 -0.6993 -1.1904 -1.7664
   97TYR     CZ 3549   1.671  11.272   1.906  0.2550  0.4523 -0.3119
   97TYR     OH 3550   1.672  11.259   2.042 -0.5974  0.3082 -0.3120
   97TYR     HH 3551   1.681  11.167   2.067 -1.1790  0.3439  0.0367
   97TYR    CE2 3552   1.606  11.384   1.851 -0.3356  0.2624 -0.0106
   97TYR    HE2 3553   1.553  11.453   1.915  0.1675 -1.2974  2.2358
   97TYR    CD2 3554   1.599  11.399   1.712 -0.3598 -0.0079 -0.0390
   97TYR    HD2 3555   1.539  11.475   1.665  0.3121  1.2258  1.0450
   97TYR      C 3556   1.403  11.181   1.484  0.0379  0.0623 -0.0491
   97TYR      O 3557   1.379  11.084   1.556  0.2186  0.2594  0.2799
   98PRO      N 3558   1.308  11.273   1.470  0.1666  0.1714 -0.2253
   98PRO     CD 3559   1.312  11.399   1.399  0.3189  0.2810 -0.0214
   98PRO    HD1 3560   1.377  11.472   1.448 -0.3287 -0.0452  1.3958
   98PRO    HD2 3561   1.347  11.389   1.297 -1.0889  0.3408 -0.5210
   98PRO     CG 3562   1.172  11.459   1.388  0.0608 -0.3362 -0.1508
   98PRO    HG1 3563   1.133  11.409   1.299  0.3069 -1.8501  0.5661
   98PRO    HG2 3564   1.169  11.568   1.394  1.2759 -0.3133  0.3530
   98PRO     CB 3565   1.101  11.397   1.508 -0.2460 -0.6525 -0.4940
   98PRO    HB1 3566   1.125  11.458   1.595  3.0858 -2.8387  0.3016
   98PRO    HB2 3567   0.994  11.388   1.489 -0.3516 -0.5385  0.0417
   98PRO     CA 3568   1.170  11.261   1.513  0.3038 -0.3581  0.0797
   98PRO     HA 3569   1.160  11.216   1.612  1.0918 -1.1453 -0.1879
   98PRO      C 3570   1.086  11.162   1.434 -0.1064  0.0289  0.0274
   98PRO      O 3571   1.013  11.087   1.499  0.7799 -0.3236  0.6397
   99GLY      N 3572   1.090  11.152   1.301  0.1125 -0.9379  0.1004
   99GLY      H 3573   1.153  11.199   1.238 -1.1462  0.2890 -0.2903
   99GLY     CA 3574   1.008  11.055   1.231 -0.6238 -0.2989  0.0664
   99GLY    HA1 3575   1.054  11.054   1.132 -2.3675  3.5188 -0.9553
   99GLY    HA2 3576   1.019  10.962   1.286 -2.2391 -0.2496  0.5250
   99GLY      C 3577   0.861  11.094   1.218 -0.6632 -0.4635  0.0109
   99GLY      O 3578   0.812  11.188   1.280  0.0553 -0.1138  0.0653
  100TYR      N 3579   0.789  11.006   1.148 -0.4755 -0.1299 -0.6145
  100TYR      H 3580   0.837  10.931   1.101  0.0236 -0.6157  0.6050
  100TYR     CA 3581   0.646  11.015   1.131 -0.5487  0.1567  0.0971
  100TYR     HA 3582   0.623  11.121   1.119 -1.3686  0.0092  0.2897
  100TYR     CB 3583   0.601  10.941   1.005  0.2325  0.2196 -0.2251
  100TYR    HB1 3584   0.494  10.959   0.994 -0.2129 -1.9405  0.2196
  100TYR    HB2 3585   0.612  10.834   1.023 -2.2383 -0.0075  0.3409
  100TYR     CG 3586   0.676  10.995   0.885  0.2545  0.6179 -0.0334
  100TYR    CD1 3587   0.682  11.133   0.862 -0.0068  0.5200 -0.7235
  100TYR    HD1 3588   0.635  11.213   0.918 -2.0066  1.7538 -3.8986
  100TYR    CE1 3589   0.756  11.176   0.751  0.0184  0.7494 -0.6191
  100TYR    HE1 3590   0.779  11.278   0.726  0.6484  0.7700  0.0176
  100TYR     CZ 3591   0.818  11.084   0.665 -0.1185 -0.0268  0.0929
  100TYR     OH 3592   0.889  11.138   0.561 -0.3843  0.0560 -0.0482
  100TYR     HH 3593   0.882  11.233   0.563  3.8325  0.5512  0.7757
  100TYR    CE2 3594   0.815  10.946   0.691  0.1194 -0.1203 -0.3581
  100TYR    HE2 3595   0.871  10.876   0.629  0.0187  2.0514 -3.0677
  100TYR    CD2 3596   0.741  10.903   0.802  0.9956  0.6163  0.5348
  100TYR    HD2 3597   0.723  10.798   0.818 -1.2122  0.3815 -2.5379
  100TYR      C 3598   0.559  10.976   1.249 -0.3208  0.0433  0.2271
  100TYR      O 3599   0.449  11.026   1.273 -0.2529  0.1180  0.3906
  101GLY      N 3600   0.606  10.882   1.332  0.0193  0.4708  0.5170
  101GLY      H 3601   0.700  10.849   1.314 -0.8282 -1.5864 -0.4430
  101GLY     CA 3602   0.534  10.825   1.444 -0.2449  0.4391  0.3290
  101GLY    HA1 3603   0.598  10.738   1.461  1.2518  0.9664 -2.1530
  101GLY    HA2 3604   0.434  10.791   1.414  0.4964 -0.5499 -1.1345
  101GLY      C 3605   0.523  10.919   1.562  0.1473  0.2717  0.4980
  101GLY      O 3606   0.620  10.980   1.609  0.3946  0.3942 -0.1664
  102GLN      N 3607   0.408  10.921   1.630  0.0910 -0.1867  0.4170
  102GLN      H 3608   0.340  10.863   1.583  0.4185  1.4945 -2.4014
  102GLN     CA 3609   0.381  11.005   1.745  0.6208  0.3729  0.1372
  102GLN     HA 3610   0.479  11.047   1.771  0.6706 -0.3679  1.2152
  102GLN     CB 3611   0.280  11.117   1.724 -0.3929 -0.5429  0.0672
  102GLN    HB1 3612   0.180  11.078   1.707 -0.6429  0.3863 -0.6266
  102GLN    HB2 3613   0.270  11.183   1.811 -1.2888 -0.7791  0.1566
  102GLN     CG 3614   0.331  11.211   1.616 -0.3141 -0.4539  0.1810
  102GLN    HG1 3615   0.423  11.256   1.653 -0.5292  0.5389 -0.4506
  102GLN    HG2 3616   0.340  11.158   1.522  1.5523  1.1249 -0.6009
  102GLN     CD 3617   0.239  11.328   1.581 -0.2433 -0.7416 -0.9831
  102GLN    OE1 3618   0.118  11.320   1.598 -0.1845  0.7189  0.2788
  102GLN    NE2 3619   0.290  11.431   1.513 -0.4683  0.0657  0.0523
  102GLN   HE21 3620   0.390  11.444   1.507 -0.3203 -0.6751  0.6954
  102GLN   HE22 3621   0.230  11.499   1.469 -1.5595 -1.6983 -1.3235
  102GLN      C 3622   0.338  10.932   1.871  0.2263  0.1706 -0.1131
  102GLN      O 3623   0.305  10.987   1.976 -0.4590 -0.3242 -0.0627
  103GLN      N 3624   0.356  10.800   1.865 -0.2795  0.0985 -0.1119
  103GLN      H 3625   0.379  10.756   1.778  1.3523 -1.8190  1.1922
  103GLN     CA 3626   0.334  10.715   1.980 -0.0996 -0.0832 -0.2126
  103GLN     HA 3627   0.324  10.783   2.064  0.7489  1.0936 -1.0390
  103GLN     CB 3628   0.202  10.638   1.983 -0.2436  0.1717  0.0427
  103GLN    HB1 3629   0.204  10.562   1.905 -2.0876  1.1828 -1.0815
  103GLN    HB2 3630   0.121  10.707   1.960 -2.0967 -0.4297  4.0635
  103GLN     CG 3631   0.183  10.567   2.117 -0.0466  0.3230  0.1514
  103GLN    HG1 3632   0.267  10.506   2.147  1.4885  2.6771  0.9509
  103GLN    HG2 3633   0.187  10.644   2.195  0.8377 -1.4824  1.9663
  103GLN     CD 3634   0.057  10.482   2.118  0.3972 -0.3397 -0.0577
  103GLN    OE1 3635   0.060  10.373   2.060  0.5608 -0.3464 -0.0371
  103GLN    NE2 3636  11.633  10.519   2.192  0.4219 -0.5044  0.0597
  103GLN   HE21 3637  11.632  10.620   2.201 -0.0322 -0.4810 -0.2341
  103GLN   HE22 3638  11.551  10.461   2.189 -1.1293  1.5833 -0.5450
  103GLN      C 3639   0.451  10.622   2.009  0.4684  0.4906 -0.6358
  103GLN      O 3640   0.478  10.535   1.926 -0.0587 -0.2240 -0.0696
  104PRO      N 3641   0.531  10.643   2.114 -0.5951  0.0283  0.2946
  104PRO     CD 3642   0.529  10.760   2.200  0.0804 -0.0004  0.3556
  104PRO    HD1 3643   0.482  10.725   2.291 -0.9813 -0.6706 -0.4318
  104PRO    HD2 3644   0.472  10.846   2.166 -1.5126 -2.4019 -3.7996
  104PRO     CG 3645   0.676  10.791   2.229  0.1403 -0.2613  0.3311
  104PRO    HG1 3646   0.688  10.846   2.322  0.9159  0.0656  0.0477
  104PRO    HG2 3647   0.715  10.854   2.150  1.5573  0.0416  1.2371
  104PRO     CB 3648   0.741  10.653   2.240  0.0627 -0.3048  0.2375
  104PRO    HB1 3649   0.844  10.654   2.204 -0.6987 -3.7910 -2.6903
  104PRO    HB2 3650   0.728  10.623   2.344  0.4922  2.2483  1.0898
  104PRO     CA 3651   0.659  10.578   2.135 -0.3001  0.4869 -0.0552
  104PRO     HA 3652   0.713  10.579   2.040 -0.2732  1.1809 -0.0356
  104PRO      C 3653   0.650  10.436   2.190  0.2867  0.4647 -0.0107
  104PRO      O 3654   0.546  10.398   2.242  0.3514  0.3072  0.0026
  105ALA      N 3655   0.759  10.361   2.170  0.1672  0.3329 -0.1660
  105ALA      H 3656   0.834  10.407   2.120  0.2945 -0.1393 -0.4158
  105ALA     CA 3657   0.778  10.221   2.201 -0.1889  0.3221  0.0111
  105ALA     HA 3658   0.693  10.166   2.162  1.2927 -0.5291 -2.2519
  105ALA     CB 3659   0.912  10.180   2.140  0.1045  0.2848  0.6781
  105ALA    HB1 3660   0.902  10.174   2.032  1.1704  0.7331  0.5448
  105ALA    HB2 3661   0.992  10.248   2.170  0.3490 -0.1198  0.9559
  105ALA    HB3 3662   0.932  10.079   2.175  0.1378 -0.6557 -1.8441
  105ALA      C 3663   0.761  10.188   2.348  0.0821 -0.1176 -0.0526
  105ALA      O 3664   0.785  10.278   2.429  0.3070  0.1826 -0.4523
  106PRO      N 3665   0.728  10.063   2.381 -0.6037  0.0291 -0.1660
  106PRO     CD 3666   0.726   9.943   2.300  0.2839 -0.1344  0.0407
  106PRO    HD1 3667   0.826   9.929   2.260  0.3273 -1.4545  0.5597
  106PRO    HD2 3668   0.653   9.961   2.220 -1.9095 -1.5831  1.5967
  106PRO     CG 3669   0.698   9.825   2.392 -0.9773  0.0757 -0.0438
  106PRO    HG1 3670   0.790   9.778   2.428 -1.6108 -0.2009  1.2968
  106PRO    HG2 3671   0.635   9.744   2.358  2.5070 -2.0863 -2.0109
  106PRO     CB 3672   0.636   9.894   2.513 -0.0053  0.5196  0.2157
  106PRO    HB1 3673   0.651   9.842   2.608 -1.5937 -0.0626  0.1695
  106PRO    HB2 3674   0.533   9.922   2.492  0.1098  0.3753 -0.5766
  106PRO     CA 3675   0.711  10.027   2.520  0.4326  0.2821  0.0336
  106PRO     HA 3676   0.639  10.096   2.563 -1.4463 -0.4186 -1.8304
  106PRO      C 3677   0.841  10.013   2.599  0.2482 -0.2927  0.2462
  106PRO      O 3678   0.946   9.990   2.540 -0.0835 -0.2000 -0.3945
  107SER      N 3679   0.842  10.043   2.729  0.2726 -0.1598  0.2162
  107SER      H 3680   0.755  10.072   2.772  0.7408 -0.8726  1.7041
  107SER     CA 3681   0.948  10.036   2.827 -0.1171 -0.2581  0.6360
  107SER     HA 3682   1.038  10.077   2.781  0.4569 -2.0235  0.0979
  107SER     CB 3683   0.913  10.118   2.950 -0.3063  0.3596  0.1753
  107SER    HB1 3684   0.906  10.222   2.917 -2.8187 -0.0562 -0.7906
  107SER    HB2 3685   0.979  10.101   3.035 -0.0379  2.5139  0.4517
  107SER     OG 3686   0.783  10.079   2.987 -0.3229  0.5980  0.3693
  107SER     HG 3687   0.749  10.151   3.042 -0.2562  1.5945 -0.8361
  107SER      C 3688   0.979   9.895   2.874 -0.4024 -0.4259  0.3213
  107SER      O 3689   0.901   9.800   2.865 -0.4228 -0.3625 -0.2212
  108SER      N 3690   1.107   9.882   2.912 -0.4318  0.0508  0.5814
  108SER      H 3691   1.168   9.962   2.904  0.3907 -0.5780  0.5462
  108SER     CA 3692   1.177   9.760   2.944 -0.1671  0.1362  0.3303
  108SER     HA 3693   1.112   9.683   2.985  1.8890 -2.2605 -0.6255
  108SER     CB 3694   1.231   9.700   2.815 -0.1831  0.3777  0.2107
  108SER    HB1 3695   1.305   9.772   2.781  0.4198 -0.0257  0.6357
  108SER    HB2 3696   1.144   9.690   2.750 -2.4165 -1.4038  3.2225
  108SER     OG 3697   1.285   9.570   2.831 -0.2939  0.3559  0.4032
  108SER     HG 3698   1.218   9.507   2.802  1.2034 -1.3748  0.5369
  108SER      C 3699   1.292   9.790   3.040 -0.3635  0.1401  0.5667
  108SER      O 3700   1.336   9.905   3.042  0.4313 -0.1487  0.2204
  109THR      N 3701   1.346   9.691   3.111  0.4046 -0.6299 -1.0316
  109THR      H 3702   1.302   9.601   3.128  0.8602 -1.2413 -2.8463
  109THR     CA 3703   1.482   9.702   3.160 -0.1195  0.1506  0.3118
  109THR     HA 3704   1.475   9.782   3.233  0.8822 -1.3842  2.1637
  109THR     CB 3705   1.530   9.575   3.230 -0.7927 -0.2191  0.1172
  109THR     HB 3706   1.637   9.579   3.248 -0.1847 -2.0857 -2.4572
  109THR    CG2 3707   1.453   9.555   3.360 -0.4218  0.3815  0.4352
  109THR   HG21 3708   1.493   9.636   3.421  0.6908  0.3493 -0.2181
  109THR   HG22 3709   1.479   9.456   3.398 -2.0038 -0.1044  0.3382
  109THR   HG23 3710   1.345   9.566   3.352 -0.1115  2.8634 -1.3470
  109THR    OG1 3711   1.510   9.461   3.149 -0.1254  0.3166 -0.8297
  109THR    HG1 3712   1.595   9.428   3.120  0.3823  0.8590  0.0061
  109THR      C 3713   1.589   9.736   3.057 -0.0729  0.4006  0.4439
  109THR      O 3714   1.696   9.784   3.094  0.0567  0.1632  0.3797
  110SER      N 3715   1.565   9.704   2.930  0.1575  0.2901  0.4287
  110SER      H 3716   1.485   9.646   2.914  0.3301 -0.2373  1.4673
  110SER     CA 3717   1.666   9.724   2.827 -0.0190  0.1304  0.2250
  110SER     HA 3718   1.760   9.686   2.867  0.1997  2.3448  1.9833
  110SER     CB 3719   1.631   9.641   2.703  0.0061 -0.1650  0.4152
  110SER    HB1 3720   1.530   9.670   2.673  0.5601  0.9773 -0.4070
  110SER    HB2 3721   1.697   9.668   2.621 -2.0881  0.3050 -1.2048
  110SER     OG 3722   1.645   9.503   2.731 -0.0510 -0.1591  0.4727
  110SER     HG 3723   1.578   9.460   2.677 -1.6733  3.1383 -0.4105
  110SER      C 3724   1.680   9.869   2.783  0.1047 -0.0277 -0.2651
  110SER      O 3725   1.585   9.944   2.765 -0.1031 -0.2374 -0.0564
  111GLY      N 3726   1.805   9.903   2.749  0.3225 -0.0993  0.4366
  111GLY      H 3727   1.884   9.842   2.762  1.9285  1.5049 -1.2261
  111GLY     CA 3728   1.833  10.012   2.658 -0.1983 -0.0460  0.3327
  111GLY    HA1 3729   1.756  10.088   2.670 -1.8161 -1.6341  0.3768
  111GLY    HA2 3730   1.931  10.055   2.679  0.3128 -1.1402  0.2362
  111GLY      C 3731   1.841   9.975   2.510 -0.0873  0.0755  0.3075
  111GLY      O 3732   1.855   9.860   2.470 -0.3005  0.0640  0.2637
  112SER      N 3733   1.838  10.072   2.419  0.5293 -0.2200 -0.0339
  112SER      H 3734   1.814  10.161   2.460  2.2119  0.7966 -1.1411
  112SER     CA 3735   1.866  10.067   2.277  0.0916  0.4331 -0.1513
  112SER     HA 3736   1.919   9.974   2.252  1.9780  0.8606  1.9202
  112SER     CB 3737   1.732  10.062   2.204  0.0106 -0.1077  0.0277
  112SER    HB1 3738   1.677  10.155   2.216  0.4482 -0.0016  1.3809
  112SER    HB2 3739   1.748  10.064   2.096  0.4382 -0.5583  0.0776
  112SER     OG 3740   1.652   9.955   2.247  0.1183  0.0439  0.6210
  112SER     HG 3741   1.567   9.967   2.203 -0.3656 -1.1859  1.1447
  112SER      C 3742   1.954  10.185   2.239 -0.1988  0.6820 -0.0446
  112SER      O 3743   1.987  10.277   2.313  0.2293 -0.0451  0.6831
  113TYR      N 3744   1.995  10.179   2.112 -0.2116  0.3554 -0.0323
  113TYR      H 3745   1.949  10.111   2.052 -2.3341  0.1639  1.6720
  113TYR     CA 3746   2.069  10.283   2.044  0.6498  0.0911  0.4902
  113TYR     HA 3747   2.133  10.333   2.116  1.1873 -0.3826  0.3487
  113TYR     CB 3748   2.148  10.217   1.931 -0.0004 -0.0528  0.1143
  113TYR    HB1 3749   2.179  10.118   1.964 -1.1277 -0.2884  0.5315
  113TYR    HB2 3750   2.086  10.202   1.842  2.0997 -1.1894 -1.2372
  113TYR     CG 3751   2.277  10.286   1.892 -0.0331  0.0431  0.1746
  113TYR    CD1 3752   2.280  10.391   1.799  0.0606  0.0088  0.1386
  113TYR    HD1 3753   2.199  10.435   1.742  2.2580  1.2133 -2.2577
  113TYR    CE1 3754   2.405  10.439   1.757 -0.0293 -0.3019 -0.4958
  113TYR    HE1 3755   2.401  10.524   1.691 -4.9249 -0.8109 -1.2204
  113TYR     CZ 3756   2.528  10.395   1.811  0.0779  0.6200  0.0375
  113TYR     OH 3757   2.644  10.439   1.755 -0.0212  0.5193 -0.2522
  113TYR     HH 3758   2.723  10.426   1.808 -0.3938  2.6682  0.9321
  113TYR    CE2 3759   2.521  10.306   1.920 -0.1623 -0.2637 -0.6861
  113TYR    HE2 3760   2.609  10.269   1.969 -2.3428 -3.2263  1.3432
  113TYR    CD2 3761   2.396  10.254   1.957 -0.0157 -0.0767  0.0836
  113TYR    HD2 3762   2.386  10.180   2.035 -3.0873  0.5028  0.3692
  113TYR      C 3763   1.971  10.387   1.992  0.5085 -0.4179 -0.2947
  113TYR      O 3764   1.854  10.360   1.969  0.3831 -0.2962  0.1887
  114GLY      N 3765   2.024  10.508   1.973  0.0294 -0.1034  0.3243
  114GLY      H 3766   2.123  10.525   1.988  0.2344  1.1594 -2.0484
  114GLY     CA 3767   1.934  10.618   1.943 -0.0395 -0.2630 -0.0577
  114GLY    HA1 3768   1.984  10.709   1.910  0.9908 -0.5525  0.6656
  114GLY    HA2 3769   1.872  10.585   1.860  0.4125 -1.0569 -0.0955
  114GLY      C 3770   1.840  10.655   2.057  0.0501  0.2285 -0.1433
  114GLY      O 3771   1.859  10.603   2.167 -0.0478 -0.3273 -0.3843
  115SER      N 3772   1.768  10.766   2.040  0.4199  0.4267 -0.4370
  115SER      H 3773   1.764  10.803   1.947  0.6287 -0.8284 -0.9625
  115SER     CA 3774   1.690  10.822   2.149 -0.1823 -0.7923 -0.2270
  115SER     HA 3775   1.650  10.738   2.207 -0.0723 -0.9573 -0.3911
  115SER     CB 3776   1.774  10.903   2.248 -0.3856 -0.0151 -0.6825
  115SER    HB1 3777   1.847  10.835   2.291 -1.8683 -0.9595  0.4327
  115SER    HB2 3778   1.707  10.924   2.331 -1.3850  0.2321 -1.5240
  115SER     OG 3779   1.822  11.020   2.187  0.1301  0.5290  0.7369
  115SER     HG 3780   1.897  10.991   2.134 -0.8944 -0.8140 -0.0386
  115SER      C 3781   1.568  10.900   2.101 -0.0501 -0.5997 -0.2486
  115SER      O 3782   1.565  10.968   1.998 -0.1150 -0.0358  0.1184
  116SER      N 3783   1.460  10.893   2.179 -0.2302  0.3235 -0.3952
  116SER      H 3784   1.471  10.848   2.268 -0.4890 -0.4727 -0.7518
  116SER     CA 3785   1.327  10.946   2.156 -0.4584  0.1564  0.5011
  116SER     HA 3786   1.292  10.911   2.059 -0.5663 -2.1146  1.3166
  116SER     CB 3787   1.226  10.891   2.255 -0.0510 -0.0105  0.8303
  116SER    HB1 3788   1.242  10.931   2.355  0.3864 -2.0095  1.5970
  116SER    HB2 3789   1.229  10.783   2.272 -2.7131 -0.2445  0.3299
  116SER     OG 3790   1.093  10.922   2.217  0.0245  0.0988  0.6555
  116SER     HG 3791   1.042  10.899   2.295 -0.9206  1.4885  0.4882
  116SER      C 3792   1.322  11.098   2.168  0.0941  0.2831 -0.7327
  116SER      O 3793   1.397  11.151   2.249  0.1249 -0.8827  0.0190
  117SER      N 3794   1.240  11.165   2.086 -0.2180 -0.0045 -0.6565
  117SER      H 3795   1.174  11.116   2.027 -1.3388  0.3707  0.2344
  117SER     CA 3796   1.238  11.309   2.071 -0.2889 -0.0039 -0.6503
  117SER     HA 3797   1.332  11.350   2.107 -0.7580  0.5754 -0.0758
  117SER     CB 3798   1.226  11.343   1.923  0.0554 -0.1598 -0.7171
  117SER    HB1 3799   1.321  11.322   1.874 -0.2579 -0.9587 -0.9920
  117SER    HB2 3800   1.211  11.451   1.909 -2.8834 -0.3654  0.1394
  117SER     OG 3801   1.123  11.274   1.856  0.3167 -0.6983 -0.5614
  117SER     HG 3802   1.157  11.187   1.832 -1.0000 -1.3532 -0.2102
  117SER      C 3803   1.132  11.383   2.151 -0.0522 -0.1540 -0.1983
  117SER      O 3804   1.025  11.327   2.176 -0.1692  0.1769  0.0502
  118GLN      N 3805   1.147  11.511   2.184 -0.3389  0.0827 -0.9749
  118GLN      H 3806   1.231  11.559   2.155  1.0599 -1.2092  0.7484
  118GLN     CA 3807   1.048  11.595   2.250 -0.2334 -0.1293 -0.5464
  118GLN     HA 3808   1.000  11.538   2.329 -3.0178  0.7805 -1.4801
  118GLN     CB 3809   1.110   0.048   2.291 -0.3641  0.0072 -0.7949
  118GLN    HB1 3810   1.154   0.098   2.204  1.6009  0.1757  0.2541
  118GLN    HB2 3811   1.039   0.117   2.337  1.1014  0.5888  0.6608
  118GLN     CG 3812   1.226   0.019   2.385 -0.5367 -0.3781 -0.6994
  118GLN    HG1 3813   1.279   0.113   2.401  2.2387 -1.7932 -0.9470
  118GLN    HG2 3814   1.300  11.631   2.342 -0.4308  0.6495 -2.2323
  118GLN     CD 3815   1.182  11.657   2.524  0.1225  0.1373 -0.3325
  118GLN    OE1 3816   1.078   0.006   2.583  0.1588 -0.1212 -0.1373
  118GLN    NE2 3817   1.256  11.567   2.589 -0.1648 -0.1525 -0.4065
  118GLN   HE21 3818   1.343  11.540   2.545  0.4736  0.0578  0.6924
  118GLN   HE22 3819   1.223  11.517   2.670  1.9341 -2.1229 -0.6708
  118GLN      C 3820   0.935  11.632   2.156 -0.3622 -0.3417 -0.4762
  118GLN      O 3821   0.948  11.645   2.035 -0.5788 -0.9805 -0.5696
  119SER      N 3822   0.817  11.656   2.215  0.2606  0.5414  0.4354
  119SER      H 3823   0.803  11.654   2.315 -1.6308  1.2179  0.2245
  119SER     CA 3824   0.698  11.676   2.136  0.5783 -0.3628 -0.2893
  119SER     HA 3825   0.692  11.598   2.061  0.6828 -2.7692  2.0703
  119SER     CB 3826   0.578  11.650   2.227  0.1181 -0.1311 -0.8245
  119SER    HB1 3827   0.487  11.677   2.174  1.3826  0.8283 -2.6314
  119SER    HB2 3828   0.574   0.041   2.308  0.0772 -2.1590  1.0583
  119SER     OG 3829   0.589  11.521   2.282  0.2375  0.2372  0.0198
  119SER     HG 3830   0.531  11.505   2.358  1.8094 -2.3183  0.8326
  119SER      C 3831   0.692   0.138   2.082  0.0282 -0.1963  0.1922
  119SER      O 3832   0.713   0.237   2.151 -0.2979  0.1796 -0.2423
  120SER      N 3833   0.648   0.149   1.956  0.3523 -0.1744  0.0797
  120SER      H 3834   0.635   0.066   1.901 -0.5594  1.1997 -1.8825
  120SER     CA 3835   0.616   0.271   1.886  0.0218 -0.3296 -0.0396
  120SER     HA 3836   0.665   0.358   1.928 -0.5641  0.2206 -0.4620
  120SER     CB 3837   0.656   0.259   1.739  0.5607 -0.2511  0.0994
  120SER    HB1 3838   0.601   0.332   1.679 -1.3649 -1.7007 -0.0063
  120SER    HB2 3839   0.639   0.158   1.701 -3.1483  0.3052 -0.0675
  120SER     OG 3840   0.789   0.306   1.734  0.2473  0.7231  0.6691
  120SER     HG 3841   0.828   0.278   1.651 -1.7606 -2.0953  0.5108
  120SER      C 3842   0.467   0.299   1.904  0.1453  0.1247  0.3018
  120SER      O 3843   0.387   0.221   1.853  0.4098  0.4181 -0.5928
  121SER      N 3844   0.432   0.408   1.972  0.1811  0.1376  0.2999
  121SER      H 3845   0.505   0.461   2.016  0.3895 -0.4372  0.6654
  121SER     CA 3846   0.299   0.464   1.980  0.0306 -0.1733  0.0232
  121SER     HA 3847   0.229   0.384   2.005 -1.5609  1.1240 -0.1045
  121SER     CB 3848   0.282   0.571   2.089  0.6472  0.5141 -0.5459
  121SER    HB1 3849   0.176   0.592   2.094  0.3154 -1.1703  0.5242
  121SER    HB2 3850   0.338   0.662   2.069 -2.1518  2.7164  0.9285
  121SER     OG 3851   0.332   0.521   2.211 -0.1875  0.5614 -0.1830
  121SER     HG 3852   0.281   0.559   2.283  0.4669 -0.3968  0.8274
  121SER      C 3853   0.245   0.530   1.854  0.1075  0.8158  0.4934
  121SER      O 3854   0.325   0.573   1.770 -0.3683  0.4053 -0.1827
  122TYR      N 3855   0.113   0.529   1.832  0.2057 -0.3912 -0.1213
  122TYR      H 3856   0.047   0.492   1.900  0.3372 -1.3284 -0.4813
  122TYR     CA 3857   0.054   0.591   1.716 -0.1807  0.1403  0.3535
  122TYR     HA 3858   0.082   0.535   1.627 -0.1569  1.5417 -0.5574
  122TYR     CB 3859  11.583   0.580   1.733 -0.1853 -0.2030  0.0896
  122TYR    HB1 3860  11.525   0.654   1.678 -0.4918  0.1272  0.8498
  122TYR    HB2 3861  11.552   0.585   1.837 -0.7153  0.6240 -0.1051
  122TYR     CG 3862  11.539   0.446   1.679 -0.2428  0.0058 -0.3831
  122TYR    CD1 3863  11.479   0.433   1.552 -0.0406  0.1186 -0.4905
  122TYR    HD1 3864  11.460   0.523   1.497 -3.1144  0.2575  0.6144
  122TYR    CE1 3865  11.427   0.314   1.500 -0.0490  0.1723 -0.6047
  122TYR    HE1 3866  11.372   0.313   1.407  0.4392 -0.9452 -0.8939
  122TYR     CZ 3867  11.436   0.202   1.585  0.3739 -0.0526 -0.9422
  122TYR     OH 3868  11.370   0.087   1.553  0.0179 -0.2422  0.3871
  122TYR     HH 3869  11.399   0.008   1.599  1.0359  0.5304  1.1333
  122TYR    CE2 3870  11.509   0.207   1.705 -0.3014  0.5179 -0.5472
  122TYR    HE2 3871  11.542   0.122   1.763  2.7854  2.7010  1.2004
  122TYR    CD2 3872  11.561   0.329   1.751 -0.2737  0.2775  0.0688
  122TYR    HD2 3873  11.609   0.329   1.848  1.9595 -2.2710 -0.8983
  122TYR      C 3874   0.077   0.741   1.703 -0.9555  0.2100 -0.2531
  122TYR      O 3875   0.083   0.818   1.799  0.0256  0.0081 -0.1449
  123GLY      N 3876   0.085   0.787   1.577  0.3458 -0.3147 -0.3815
  123GLY      H 3877   0.095   0.719   1.504 -2.3166 -0.1596 -1.0032
  123GLY     CA 3878   0.077   0.927   1.540  0.5300 -0.1893  0.0443
  123GLY    HA1 3879   0.007   0.947   1.459 -0.4577  1.2779  1.2042
  123GLY    HA2 3880   0.042   0.973   1.632  1.4209 -0.2383  0.4185
  123GLY      C 3881   0.208   0.995   1.506  0.4568 -0.0109  0.1190
  123GLY      O 3882   0.224   1.032   1.390 -0.0447  0.7230  0.2798
  124GLN      N 3883   0.309   1.001   1.594  0.4314 -0.0922  0.1536
  124GLN      H 3884   0.292   0.942   1.674 -1.5931  3.6010  2.7634
  124GLN     CA 3885   0.435   1.063   1.560  0.5472 -0.2999  0.2043
  124GLN     HA 3886   0.417   1.169   1.546 -2.2633 -1.0140 -2.6957
  124GLN     CB 3887   0.527   1.031   1.677  0.6520 -0.9074 -0.0401
  124GLN    HB1 3888   0.519   0.925   1.703 -1.7278 -0.4626  1.3476
  124GLN    HB2 3889   0.632   1.036   1.646  0.4543 -0.4770 -0.6502
  124GLN     CG 3890   0.490   1.112   1.801  0.2020 -0.1729 -0.6512
  124GLN    HG1 3891   0.526   1.077   1.898 -1.6347  3.1505  1.4045
  124GLN    HG2 3892   0.383   1.126   1.818  0.7126  2.6939  0.7646
  124GLN     CD 3893   0.543   1.254   1.796  0.1510 -0.1081  0.4521
  124GLN    OE1 3894   0.472   1.349   1.762  0.1916 -0.2876 -0.1353
  124GLN    NE2 3895   0.668   1.279   1.834  0.2540  0.4120 -0.2134
  124GLN   HE21 3896   0.732   1.208   1.865  0.2058  0.2030 -0.5830
  124GLN   HE22 3897   0.705   1.373   1.844  2.2405 -0.3915  0.5554
  124GLN      C 3898   0.499   1.013   1.431  0.1390  0.1042 -0.1585
  124GLN      O 3899   0.504   0.891   1.415  0.1441  0.1030 -0.1473
  125PRO      N 3900   0.545   1.095   1.336  0.3212 -0.2199 -0.3530
  125PRO     CD 3901   0.631   1.042   1.233  0.3690 -0.1136 -0.3672
  125PRO    HD1 3902   0.737   1.057   1.255  0.1586  0.5817  0.2063
  125PRO    HD2 3903   0.618   0.937   1.210  0.2157  0.2956 -2.3065
  125PRO     CG 3904   0.595   1.125   1.110  0.2693  0.3804 -0.0088
  125PRO    HG1 3905   0.675   1.115   1.037  1.4968 -0.2249  1.3672
  125PRO    HG2 3906   0.507   1.079   1.064  0.6032 -0.4103  0.1249
  125PRO     CB 3907   0.581   1.265   1.169  0.7198  0.0870  0.8019
  125PRO    HB1 3908   0.674   1.322   1.162  0.9968 -0.2504  1.5216
  125PRO    HB2 3909   0.500   1.316   1.119  0.1574 -0.4544  1.1381
  125PRO     CA 3910   0.531   1.237   1.311 -0.0348 -0.0936  0.5039
  125PRO     HA 3911   0.429   1.272   1.325  1.1528  5.1310 -1.5899
  125PRO      C 3912   0.611   1.323   1.407 -0.0683  0.1854  0.2831
  125PRO      O 3913   0.684   1.273   1.492 -0.8837 -0.4955  0.6047
  126GLN      N 3914   0.584   1.454   1.414 -0.3295  0.1174  0.5848
  126GLN      H 3915   0.511   1.487   1.353  0.5733 -0.9638 -1.1639
  126GLN     CA 3916   0.618   1.543   1.524  0.1411  0.2094  0.3676
  126GLN     HA 3917   0.681   1.484   1.590  1.2129 -0.8232 -1.4853
  126GLN     CB 3918   0.712   1.649   1.469 -0.1017 -0.0904 -0.6713
  126GLN    HB1 3919   0.695   1.663   1.363 -2.3504 -1.6541 -0.5874
  126GLN    HB2 3920   0.698   1.747   1.516 -0.4017 -1.0116  1.2684
  126GLN     CG 3921   0.859   1.607   1.474 -0.0647  0.0801 -0.1789
  126GLN    HG1 3922   0.878   1.571   1.575  0.3099 -0.1010 -0.3132
  126GLN    HG2 3923   0.871   1.518   1.412  2.9389 -1.1133  1.8753
  126GLN     CD 3924   0.961   1.712   1.433  0.0686  0.2706  0.6368
  126GLN    OE1 3925   0.962   1.825   1.483  0.1928  0.3550  0.4452
  126GLN    NE2 3926   1.047   1.674   1.339 -0.4061  0.0678  0.2835
  126GLN   HE21 3927   1.042   1.577   1.311  1.3498  0.0134 -0.0043
  126GLN   HE22 3928   1.118   1.738   1.305 -2.1776  0.7086 -2.6278
  126GLN      C 3929   0.503   1.608   1.600 -0.2233  0.0838 -0.0666
  126GLN      O 3930   0.394   1.632   1.550 -0.1364  0.7017  0.0273
  127SER      N 3931   0.528   1.664   1.719 -0.0626  0.0001 -0.0602
  127SER      H 3932   0.618   1.639   1.757  0.2567  0.6965 -0.3369
  127SER     CA 3933   0.450   1.760   1.794  0.4962  0.5269 -0.1400
  127SER     HA 3934   0.345   1.731   1.802 -0.1730  2.8751  0.2314
  127SER     CB 3935   0.502   1.766   1.938  0.2102 -0.3480  0.0111
  127SER    HB1 3936   0.439   1.826   2.004 -1.6281 -2.2882  0.1272
  127SER    HB2 3937   0.511   1.669   1.986  1.6208  0.8990  2.4388
  127SER     OG 3938   0.630   1.822   1.954  0.0282  0.1825 -0.3533
  127SER     HG 3939   0.629   1.872   2.036 -2.3444 -0.7501  0.2762
  127SER      C 3940   0.449   1.900   1.736  0.0711  0.3846 -0.4780
  127SER      O 3941   0.537   1.943   1.662  0.2946  0.5702 -0.1077
  128GLY      N 3942   0.342   1.973   1.770  0.2804  0.5326 -0.1381
  128GLY      H 3943   0.276   1.935   1.836  1.3854 -0.4620  0.4279
  128GLY     CA 3944   0.332   2.117   1.754 -0.0934  0.4637 -0.5363
  128GLY    HA1 3945   0.352   2.145   1.651 -0.3660  1.0287 -0.4421
  128GLY    HA2 3946   0.232   2.148   1.785 -0.5779 -0.8431 -0.7114
  128GLY      C 3947   0.434   2.204   1.826 -0.3692 -0.0234  0.4579
  128GLY      O 3948   0.494   2.164   1.926  0.3349 -0.5406 -0.1625
  129SER      N 3949   0.444   2.331   1.788 -0.5219 -0.2412 -0.3221
  129SER      H 3950   0.388   2.367   1.712 -0.6714  1.4056  0.5106
  129SER     CA 3951   0.547   2.419   1.839 -0.7797 -0.2234  0.1782
  129SER     HA 3952   0.641   2.367   1.821 -0.4816  0.3571  0.0263
  129SER     CB 3953   0.555   2.542   1.748 -0.0053 -0.3121  0.1162
  129SER    HB1 3954   0.573   2.515   1.644 -4.4321 -0.1966 -0.8967
  129SER    HB2 3955   0.627   2.614   1.786 -0.7864  0.5618 -0.0401
  129SER     OG 3956   0.432   2.610   1.736 -0.1721 -0.5606  0.4014
  129SER     HG 3957   0.431   2.650   1.649 -1.6105  0.5380  0.8937
  129SER      C 3958   0.534   2.453   1.986  0.4311  0.5162  0.1286
  129SER      O 3959   0.422   2.444   2.036  0.5212  0.1435  0.2718
  130TYR      N 3960   0.641   2.495   2.055  1.0424 -0.0688 -0.4391
  130TYR      H 3961   0.729   2.513   2.011  0.7041  0.3435 -0.9629
  130TYR     CA 3962   0.636   2.544   2.192  0.0442  0.5171 -0.6688
  130TYR     HA 3963   0.593   2.459   2.246  1.4072 -1.3001 -2.2653
  130TYR     CB 3964   0.780   2.572   2.234  0.0019 -0.1259 -0.0701
  130TYR    HB1 3965   0.825   2.644   2.166 -1.0330 -0.3975 -1.0875
  130TYR    HB2 3966   0.833   2.477   2.226 -0.2081 -0.1362 -1.6180
  130TYR     CG 3967   0.792   2.619   2.377  0.0912  0.0568 -0.1380
  130TYR    CD1 3968   0.844   2.748   2.392 -0.2979  0.1782  0.1781
  130TYR    HD1 3969   0.862   2.819   2.312  2.4065  0.3074  0.7936
  130TYR    CE1 3970   0.870   2.791   2.523  0.0611  0.1668  0.1124
  130TYR    HE1 3971   0.915   2.888   2.537 -2.3850  1.8628 -2.6056
  130TYR     CZ 3972   0.846   2.708   2.634 -0.1884  0.1977  0.0833
  130TYR     OH 3973   0.876   2.759   2.758  0.1702 -0.1555  0.1455
  130TYR     HH 3974   0.876   2.693   2.828  0.0909 -2.5040 -1.8930
  130TYR    CE2 3975   0.793   2.579   2.615  0.0280  0.0781  0.2776
  130TYR    HE2 3976   0.767   2.508   2.693 -1.3239 -2.3728 -2.2118
  130TYR    CD2 3977   0.755   2.540   2.486  0.0114  0.4937  0.1552
  130TYR    HD2 3978   0.717   2.441   2.463 -0.7087  0.9372 -0.6063
  130TYR      C 3979   0.547   2.665   2.216  0.0709  0.3794  0.1344
  130TYR      O 3980   0.558   2.762   2.142 -0.1907  0.1259 -0.2392
  131SER      N 3981   0.465   2.656   2.321 -0.0583  0.1173  0.0119
  131SER      H 3982   0.444   2.575   2.377 -0.7272 -0.7947 -1.4858
  131SER     CA 3983   0.402   2.776   2.373 -0.0338  0.0658  0.1601
  131SER     HA 3984   0.442   2.863   2.320  0.1000 -0.0618  0.0499
  131SER     CB 3985   0.254   2.766   2.338 -0.0227 -0.0933  0.1595
  131SER    HB1 3986   0.216   2.675   2.384  1.5060 -0.8688 -0.0522
  131SER    HB2 3987   0.247   2.771   2.229  4.0096  3.3300 -0.2184
  131SER     OG 3988   0.203   2.885   2.392 -0.3535  0.0116 -0.3723
  131SER     HG 3989   0.115   2.899   2.357 -0.7457 -1.1474  0.1023
  131SER      C 3990   0.426   2.792   2.522 -0.3710 -0.1227  0.2341
  131SER      O 3991   0.421   2.696   2.599 -0.4667 -0.2328  0.0894
  132GLN      N 3992   0.442   2.918   2.564 -0.1436 -0.0714 -0.0037
  132GLN      H 3993   0.419   2.990   2.498 -2.1178 -1.4700 -0.9563
  132GLN     CA 3994   0.468   2.960   2.700  0.1962 -0.1001 -0.0592
  132GLN     HA 3995   0.482   2.873   2.764 -0.3326  1.6433  2.5930
  132GLN     CB 3996   0.593   3.047   2.701 -0.0015  0.1848  0.0216
  132GLN    HB1 3997   0.665   2.992   2.639 -0.9321 -0.9899 -0.0563
  132GLN    HB2 3998   0.569   3.142   2.653  0.6025  1.6937  2.5416
  132GLN     CG 3999   0.644   3.060   2.844 -0.1416  0.2448  0.0664
  132GLN    HG1 4000   0.647   2.961   2.889  2.1790  1.1222  2.0731
  132GLN    HG2 4001   0.577   3.129   2.895 -1.9656 -1.0313 -0.5363
  132GLN     CD 4002   0.783   3.122   2.859 -0.1054  0.1096  0.2920
  132GLN    OE1 4003   0.792   3.224   2.927 -0.1838 -0.0421  0.5328
  132GLN    NE2 4004   0.894   3.060   2.819 -0.0633  0.1863  0.2919
  132GLN   HE21 4005   0.981   3.105   2.847 -1.2296  0.4944  3.8466
  132GLN   HE22 4006   0.871   2.977   2.767 -0.9937  1.6347 -1.7398
  132GLN      C 4007   0.346   3.023   2.766  0.0304  0.1937 -0.6414
  132GLN      O 4008   0.335   3.144   2.778  0.0800  0.1579 -0.2356
  133GLN      N 4009   0.248   2.936   2.793  0.5233 -0.1079  0.2023
  133GLN      H 4010   0.262   2.840   2.765 -0.1140 -0.7183  1.8363
  133GLN     CA 4011   0.131   2.967   2.872  0.3668 -0.3432  0.0610
  133GLN     HA 4012   0.062   3.038   2.826  0.1469 -0.5257  0.1077
  133GLN     CB 4013   0.035   2.849   2.892 -0.0990  0.0652  0.2587
  133GLN    HB1 4014  11.618   2.891   2.917  0.4293  0.5930  1.5699
  133GLN    HB2 4015   0.066   2.793   2.980  0.1712  1.1745  0.8959
  133GLN     CG 4016   0.014   2.756   2.773 -1.2104  0.2554  0.2954
  133GLN    HG1 4017   0.107   2.705   2.748 -2.3381 -0.1550 -3.7670
  133GLN    HG2 4018  11.620   2.684   2.807 -0.4393 -1.1876 -0.9621
  133GLN     CD 4019  11.638   2.818   2.646  0.2484 -0.2716 -0.6379
  133GLN    OE1 4020  11.632   2.941   2.640 -0.1099 -0.2544  0.0042
  133GLN    NE2 4021  11.600   2.747   2.540 -0.2786 -0.7423 -0.1403
  133GLN   HE21 4022  11.624   2.650   2.526  1.8430 -0.2738 -0.0665
  133GLN   HE22 4023  11.587   2.806   2.459  2.1111  0.6261  0.3853
  133GLN      C 4024   0.174   3.013   3.010 -0.3928  0.0052  0.1871
  133GLN      O 4025   0.249   2.939   3.074 -0.7101 -0.3472  0.1587
  134PRO      N 4026   0.126   3.127   3.060 -0.5581 -0.0817  0.2271
  134PRO     CD 4027   0.056   3.232   2.988  0.1197  0.2140 -0.0120
  134PRO    HD1 4028  11.646   3.197   2.937  0.7831 -0.7346 -0.5567
  134PRO    HD2 4029   0.120   3.270   2.909 -0.4103 -1.4211 -1.2968
  134PRO     CG 4030   0.025   3.338   3.094 -0.2574 -0.0349  0.1306
  134PRO    HG1 4031  11.612   3.332   3.150 -0.9512  1.0712 -0.8485
  134PRO    HG2 4032   0.036   3.439   3.054 -0.5944 -0.2645 -0.5608
  134PRO     CB 4033   0.131   3.318   3.201 -0.2350 -0.4974  0.0240
  134PRO    HB1 4034   0.099   3.352   3.299  1.0235  0.0733  0.2674
  134PRO    HB2 4035   0.213   3.382   3.167 -2.6477  1.6576 -2.1609
  134PRO     CA 4036   0.151   3.167   3.197  0.3064 -0.4349  0.1781
  134PRO     HA 4037   0.254   3.145   3.224 -0.3613 -0.2822  3.2266
  134PRO      C 4038   0.054   3.097   3.292 -0.3729  0.4348  0.1408
  134PRO      O 4039  11.615   3.089   3.264 -0.2340  0.5154 -0.4990
  135SER      N 4040   0.102   3.064   3.412 -0.1898 -0.1770 -0.0961
  135SER      H 4041   0.189   3.100   3.447 -0.4162  1.1945 -0.8670
  135SER     CA 4042   0.021   2.997   3.512 -0.3207  0.1399  0.0121
  135SER     HA 4043  11.619   2.944   3.463  1.1082 -0.9984 -1.2886
  135SER     CB 4044   0.097   2.885   3.583 -0.0880  0.2298 -0.0938
  135SER    HB1 4045   0.146   2.818   3.512 -2.0751 -3.1712  1.4816
  135SER    HB2 4046   0.032   2.823   3.644 -0.2850 -1.8620 -2.2732
  135SER     OG 4047   0.194   2.942   3.667  0.1041  0.0305 -0.1775
  135SER     HG 4048   0.254   2.872   3.692 -2.4425 -2.1231  0.2589
  135SER      C 4049  11.640   3.095   3.610 -0.1081  0.1144  0.1730
  135SER      O 4050  11.665   3.216   3.613 -0.7455  0.2573 -0.0908
  136TYR      N 4051  11.554   3.038   3.694  0.2230 -0.4824  0.1123
  136TYR      H 4052  11.534   2.939   3.691 -2.1092 -0.1268  1.0561
  136TYR     CA 4053  11.460   3.106   3.781  0.2360 -0.0356 -0.2228
  136TYR     HA 4054  11.498   3.205   3.806 -2.3333  1.0562 -0.2748
  136TYR     CB 4055  11.327   3.125   3.708  0.3045  0.2788 -0.2684
  136TYR    HB1 4056  11.248   3.182   3.757  0.2013  1.9228 -2.1999
  136TYR    HB2 4057  11.344   3.202   3.633  0.6466  0.0634 -0.4137
  136TYR     CG 4058  11.270   3.002   3.643  0.9171 -0.1353 -0.0343
  136TYR    CD1 4059  11.183   2.921   3.717 -0.5989  0.3208 -1.2651
  136TYR    HD1 4060  11.154   2.960   3.813 -0.4384 -0.5760 -0.8382
  136TYR    CE1 4061  11.134   2.799   3.666 -0.8227  0.0257 -0.3534
  136TYR    HE1 4062  11.063   2.741   3.723 -0.2628 -3.5344 -2.9362
  136TYR     CZ 4063  11.164   2.764   3.533 -0.9533  0.3117 -0.4593
  136TYR     OH 4064  11.115   2.652   3.474 -0.0008 -0.4309  0.1314
  136TYR     HH 4065  11.037   2.624   3.522 -1.0129 -0.4588 -1.4757
  136TYR    CE2 4066  11.254   2.844   3.459 -0.2031 -0.1254 -0.0336
  136TYR    HE2 4067  11.270   2.824   3.354 -1.0417  0.9079 -0.3740
  136TYR    CD2 4068  11.299   2.966   3.511 -0.2593  0.0320 -0.3518
  136TYR    HD2 4069  11.351   3.031   3.443 -1.4130  0.8928 -0.4397
  136TYR      C 4070  11.447   3.039   3.917  0.3553  0.3091 -0.0394
  136TYR      O 4071  11.496   2.928   3.939 -0.2388 -0.0327 -0.4148
  137GLY      N 4072  11.386   3.111   4.011  0.4941 -0.1662  0.4186
  137GLY      H 4073  11.368   3.207   3.986 -0.3504 -0.3675  0.2372
  137GLY     CA 4074  11.367   3.076   4.150 -0.6897  0.1773  0.3553
  137GLY    HA1 4075  11.465   3.050   4.192 -0.9484 -0.8227  0.3836
  137GLY    HA2 4076  11.340   3.168   4.201  1.8066  0.7372  0.8109
  137GLY      C 4077  11.272   2.959   4.169 -0.2331 -0.2174  0.2410
  137GLY      O 4078  11.187   2.935   4.083 -0.5636 -0.1199  0.5362
  138GLY      N 4079  11.284   2.884   4.279  0.3019 -0.6641 -0.1151
  138GLY      H 4080  11.362   2.905   4.341  0.8653  1.3168 -1.4106
  138GLY     CA 4081  11.197   2.779   4.327 -0.1397  0.0009  0.5829
  138GLY    HA1 4082  11.200   2.791   4.435 -1.1488  1.0994  0.5036
  138GLY    HA2 4083  11.098   2.806   4.292 -0.0992  0.7485  1.0300
  138GLY      C 4084  11.244   2.639   4.287  0.2644  0.4762 -0.6546
  138GLY      O 4085  11.347   2.622   4.222  0.3667  0.3404 -0.4565
  139GLN      N 4086  11.166   2.538   4.326  0.9010  0.0765 -0.3900
  139GLN      H 4087  11.076   2.566   4.362 -0.1681 -0.8065 -2.2342
  139GLN     CA 4088  11.196   2.397   4.312  0.2867 -0.0987  0.0344
  139GLN     HA 4089  11.296   2.374   4.349 -0.2815 -1.2498  0.8820
  139GLN     CB 4090  11.100   2.301   4.382 -0.1857  0.4755  0.1844
  139GLN    HB1 4091  11.109   2.199   4.344  0.7563  0.6903 -0.2029
  139GLN    HB2 4092  10.998   2.336   4.370 -0.8374 -0.8073  1.6291
  139GLN     CG 4093  11.123   2.291   4.532 -0.1840 -0.8248  0.1054
  139GLN    HG1 4094  11.174   2.384   4.554 -1.6522  0.1064 -0.2591
  139GLN    HG2 4095  11.187   2.208   4.563  0.4857  0.8828  3.8661
  139GLN     CD 4096  10.998   2.278   4.619 -0.0691 -0.1497  0.3733
  139GLN    OE1 4097  10.967   2.361   4.704 -0.6495 -0.2409  0.2542
  139GLN    NE2 4098  10.918   2.174   4.599 -0.1571  0.1436 -0.8924
  139GLN   HE21 4099  10.942   2.097   4.537 -0.4099 -0.1401 -0.6458
  139GLN   HE22 4100  10.829   2.183   4.646  1.1728  0.1281  1.8375
  139GLN      C 4101  11.204   2.356   4.166  0.1020  0.0744 -0.0245
  139GLN      O 4102  11.133   2.416   4.084 -0.0681 -0.2933 -0.1489
  140GLN      N 4103  11.291   2.260   4.136  0.3024  0.3179 -0.2309
  140GLN      H 4104  11.355   2.233   4.209  0.1628 -1.0676 -0.5722
  140GLN     CA 4105  11.305   2.189   4.010  0.1236  0.1736 -0.1702
  140GLN     HA 4106  11.303   2.250   3.920 -0.5948  1.2090  0.5267
  140GLN     CB 4107  11.450   2.140   3.999  0.1365  0.1199  0.2364
  140GLN    HB1 4108  11.483   2.092   4.092 -1.5435  0.7930  1.2402
  140GLN    HB2 4109  11.451   2.064   3.922  1.1039 -0.5278  0.8718
  140GLN     CG 4110  11.542   2.257   3.967 -0.1746  0.2662 -0.1244
  140GLN    HG1 4111  11.502   2.309   3.880 -1.9802 -0.9812 -0.0882
  140GLN    HG2 4112  11.543   2.334   4.044  0.9442  2.3098 -2.0480
  140GLN     CD 4113   0.008   2.215   3.959 -0.0997  0.4019  0.5013
  140GLN    OE1 4114   0.080   2.199   4.057  0.1271 -0.4820  0.1908
  140GLN    NE2 4115   0.054   2.204   3.834 -1.1316 -0.0204  0.1404
  140GLN   HE21 4116   0.138   2.149   3.821 -0.3886  0.7099  1.5342
  140GLN   HE22 4117  11.662   2.209   3.764 -4.0487  1.1152  2.9790
  140GLN      C 4118  11.201   2.078   4.011 -0.0182  0.3074 -0.1896
  140GLN      O 4119  11.177   2.016   4.115  0.3412  0.4951  0.0070
  141GLN      N 4120  11.141   2.050   3.895 -0.1625  0.2180 -0.0938
  141GLN      H 4121  11.170   2.104   3.815  1.0916 -0.1104  0.1104
  141GLN     CA 4122  11.030   1.960   3.876  0.0865 -0.1372  0.1178
  141GLN     HA 4123  11.023   1.892   3.961  0.8159  0.1235  0.3900
  141GLN     CB 4124  10.898   2.037   3.867  0.3492  0.2337 -0.6530
  141GLN    HB1 4125  10.896   2.101   3.779 -2.9279 -0.4793 -1.2262
  141GLN    HB2 4126  10.823   1.958   3.862  1.3812 -0.7129 -2.0399
  141GLN     CG 4127  10.875   2.124   3.990  0.0487 -0.7452 -0.0031
  141GLN    HG1 4128  10.948   2.204   4.002 -1.0320  0.5300 -1.4848
  141GLN    HG2 4129  10.878   2.057   4.076  0.3785  0.3313  0.8450
  141GLN     CD 4130  10.740   2.194   3.988  0.3229 -0.2132 -0.1976
  141GLN    OE1 4131  10.711   2.264   3.891  0.4309  0.6144  0.3572
  141GLN    NE2 4132  10.658   2.192   4.094  0.3560  0.2361 -0.1630
  141GLN   HE21 4133  10.684   2.128   4.168  0.7242  0.9800  0.3683
  141GLN   HE22 4134  10.575   2.249   4.089  1.1152  1.3407 -0.9144
  141GLN      C 4135  11.048   1.870   3.755 -0.5548 -0.2579  0.1057
  141GLN      O 4136  11.087   1.912   3.646 -0.5512  0.0381  0.2220
  142SER      N 4137  11.046   1.737   3.771 -0.9385 -0.2232  0.3433
  142SER      H 4138  11.024   1.700   3.862 -1.7664 -0.3421  0.1013
  142SER     CA 4139  11.070   1.626   3.681 -0.2302  0.2165 -0.0205
  142SER     HA 4140  11.171   1.643   3.644 -0.1734  1.5881  0.6973
  142SER     CB 4141  11.065   1.494   3.758 -0.1895  0.0141 -0.3634
  142SER    HB1 4142  10.978   1.495   3.824  0.0524 -0.0588 -0.0405
  142SER    HB2 4143  11.058   1.414   3.685  1.3653 -0.8978  0.4227
  142SER     OG 4144  11.187   1.490   3.830 -0.1649  0.2804 -0.3908
  142SER     HG 4145  11.256   1.447   3.779  0.0888 -0.0975  0.2578
  142SER      C 4146  10.976   1.610   3.562 -0.3426 -0.0766  0.1073
  142SER      O 4147  11.025   1.573   3.456 -0.2787  0.1055  0.0737
  143TYR      N 4148  10.845   1.627   3.582 -0.3590 -0.2282  0.1335
  143TYR      H 4149  10.808   1.660   3.670  0.1571  0.6113  0.0499
  143TYR     CA 4150  10.746   1.593   3.481 -0.0221 -0.0304 -0.2697
  143TYR     HA 4151  10.798   1.573   3.388 -1.1944  1.7429 -1.3551
  143TYR     CB 4152  10.673   1.472   3.537  0.1429  0.2345  0.5364
  143TYR    HB1 4153  10.640   1.486   3.640  2.8794 -3.5045  2.1344
  143TYR    HB2 4154  10.583   1.451   3.479  0.1092 -0.0163  0.6762
  143TYR     CG 4155  10.756   1.346   3.546  0.2214  0.2125 -0.3932
  143TYR    CD1 4156  10.805   1.296   3.668  0.1842  0.1807 -0.3908
  143TYR    HD1 4157  10.786   1.353   3.758 -0.0179  1.0288 -0.9567
  143TYR    CE1 4158  10.870   1.172   3.670 -0.2835 -0.0631 -0.1009
  143TYR    HE1 4159  10.905   1.135   3.766  1.0036 -0.4159 -0.6867
  143TYR     CZ 4160  10.902   1.098   3.555  0.5508  0.0911  0.0211
  143TYR     OH 4161  10.992   0.996   3.548  0.0496 -0.3322 -0.3296
  143TYR     HH 4162  11.034   0.959   3.626  0.1724  1.1028  0.3043
  143TYR    CE2 4163  10.856   1.153   3.433 -0.1748 -0.4236  0.0508
  143TYR    HE2 4164  10.875   1.105   3.339 -0.3231 -1.0357  0.3304
  143TYR    CD2 4165  10.787   1.275   3.430  0.1724 -0.2309 -0.1405
  143TYR    HD2 4166  10.752   1.310   3.333  1.4275  0.5467 -0.3370
  143TYR      C 4167  10.647   1.706   3.459  0.3651  0.3534 -0.0626
  143TYR      O 4168  10.634   1.795   3.543  0.5074  0.0928  0.2366
  144GLY      N 4169  10.562   1.696   3.357  0.1717  0.1086  0.1211
  144GLY      H 4170  10.587   1.628   3.287  3.0896 -0.7315  1.8427
  144GLY     CA 4171  10.442   1.776   3.341  0.1669  0.1323  0.2777
  144GLY    HA1 4172  10.373   1.741   3.264  1.9986 -1.1177 -0.8461
  144GLY    HA2 4173  10.382   1.763   3.432  0.7238  0.0633  0.6405
  144GLY      C 4174  10.468   1.923   3.317 -0.1703  0.1801  0.1960
  144GLY      O 4175  10.576   1.963   3.272 -0.1412  0.0346  0.1342
  145GLN      N 4176  10.365   2.003   3.344 -0.0258  0.2857  0.4413
  145GLN      H 4177  10.284   1.963   3.390 -1.5592  0.1002 -2.1775
  145GLN     CA 4178  10.364   2.147   3.328  0.2374  0.2051 -0.3547
  145GLN     HA 4179  10.462   2.185   3.297 -0.9544  3.0959 -0.9029
  145GLN     CB 4180  10.252   2.185   3.232 -0.2692 -0.1707  0.0814
  145GLN    HB1 4181  10.233   2.291   3.247  1.5927  0.0859  0.9499
  145GLN    HB2 4182  10.159   2.132   3.255  1.3025 -2.5223  1.3996
  145GLN     CG 4183  10.307   2.153   3.093  0.4219  0.1024  0.2885
  145GLN    HG1 4184  10.331   2.047   3.090 -1.8177 -0.4332 -2.3317
  145GLN    HG2 4185  10.392   2.213   3.059  2.0776 -1.3664  1.6544
  145GLN     CD 4186  10.196   2.164   2.989  0.5066  0.3402  0.2251
  145GLN    OE1 4187  10.089   2.224   3.000 -0.1024 -0.6345 -0.2958
  145GLN    NE2 4188  10.224   2.097   2.877 -0.6183  0.4682 -0.1415
  145GLN   HE21 4189  10.314   2.051   2.870 -0.1754  1.3065 -0.0839
  145GLN   HE22 4190  10.159   2.095   2.800  0.2292 -1.5100 -0.8688
  145GLN      C 4191  10.355   2.215   3.464 -0.3832  0.3223 -0.4521
  145GLN      O 4192  10.262   2.201   3.543  0.3013 -0.0583  0.3034
  146GLN      N 4193  10.451   2.295   3.511 -0.3021  0.0072 -0.0732
  146GLN      H 4194  10.437   2.329   3.606  1.0712  0.7173 -0.1011
  146GLN     CA 4195  10.563   2.360   3.446 -0.3157  0.0101 -0.0950
  146GLN     HA 4196  10.592   2.429   3.524 -2.5134  0.8310  0.0731
  146GLN     CB 4197  10.685   2.271   3.424 -0.5179 -0.4243  0.5062
  146GLN    HB1 4198  10.769   2.328   3.386  0.3245 -2.2967 -0.6013
  146GLN    HB2 4199  10.663   2.213   3.334 -1.0356 -0.2241  0.4964
  146GLN     CG 4200  10.747   2.184   3.532  0.1260  0.2587  0.6908
  146GLN    HG1 4201  10.770   2.254   3.613 -0.2955 -0.7922  1.7583
  146GLN    HG2 4202  10.667   2.114   3.557 -0.0212 -1.0980 -3.0326
  146GLN     CD 4203  10.867   2.108   3.476 -0.2559 -0.0130  0.2349
  146GLN    OE1 4204  10.981   2.140   3.508 -0.2379  0.2005 -0.0442
  146GLN    NE2 4205  10.843   2.009   3.390  0.1450  0.2186 -0.1423
  146GLN   HE21 4206  10.928   1.968   3.352 -0.4223  0.7872 -2.1639
  146GLN   HE22 4207  10.747   1.979   3.382  0.1318  0.3208 -0.3871
  146GLN      C 4208  10.524   2.442   3.324  0.1216  0.4446  0.0598
  146GLN      O 4209  10.582   2.418   3.219  0.5512 -0.5844  0.5210
  147GLN      N 4210  10.437   2.543   3.338 -0.3603  0.0193  0.1522
  147GLN      H 4211  10.418   2.562   3.436  1.3466 -1.5735  0.8662
  147GLN     CA 4212  10.393   2.635   3.235 -0.1828  0.0818  0.1315
  147GLN     HA 4213  10.380   2.580   3.142  2.2722  0.8958 -0.7509
  147GLN     CB 4214  10.258   2.698   3.267 -0.1855  0.1487 -0.0103
  147GLN    HB1 4215  10.266   2.773   3.346  1.3028  0.0294 -0.0111
  147GLN    HB2 4216  10.233   2.757   3.179 -0.1715  0.1476 -0.0149
  147GLN     CG 4217  10.155   2.586   3.275 -0.1056  0.0459 -0.4329
  147GLN    HG1 4218  10.156   2.527   3.183 -1.5976 -0.8296  0.0902
  147GLN    HG2 4219  10.166   2.515   3.356 -1.4199 -0.4108 -0.6271
  147GLN     CD 4220  10.013   2.641   3.276 -0.0410  0.2070 -0.1842
  147GLN    OE1 4221   9.995   2.755   3.317 -0.0466  0.0484  0.2625
  147GLN    NE2 4222   9.912   2.558   3.252 -0.1229  0.4731 -0.7724
  147GLN   HE21 4223   9.820   2.597   3.266  0.1172  0.1934  2.2840
  147GLN   HE22 4224   9.937   2.460   3.241  0.3571  0.5238 -0.1756
  147GLN      C 4225  10.487   2.753   3.220 -0.3611  0.2917  0.6242
  147GLN      O 4226  10.586   2.760   3.292  0.0222 -0.1131  0.1520
  148SER      N 4227  10.470   2.834   3.115  0.1815 -0.4502 -0.0491
  148SER      H 4228  10.397   2.805   3.052 -1.0766 -0.3604  1.3348
  148SER     CA 4229  10.550   2.950   3.080 -0.3967  0.0283  0.2162
  148SER     HA 4230  10.657   2.934   3.094  0.0891  2.1429 -0.7207
  148SER     CB 4231  10.508   2.997   2.941 -0.0388  0.4628  0.2526
  148SER    HB1 4232  10.489   2.912   2.875  2.0737 -1.9148  2.4976
  148SER    HB2 4233  10.406   3.034   2.949 -0.4907  0.7468 -4.1470
  148SER     OG 4234  10.600   3.087   2.883  0.0416  0.1140 -0.1694
  148SER     HG 4235  10.657   3.033   2.827 -3.1758 -0.3586 -3.4201
  148SER      C 4236  10.525   3.064   3.178 -0.1075 -0.1611  0.5087
  148SER      O 4237  10.421   3.075   3.243 -0.1201  0.5407  0.3699
  149TYR      N 4238  10.625   3.151   3.193  0.2023 -0.4837  0.3390
  149TYR      H 4239  10.704   3.136   3.131 -0.6572 -1.2790 -0.5993
  149TYR     CA 4240  10.626   3.269   3.277  0.2128  0.1539 -0.5381
  149TYR     HA 4241  10.525   3.303   3.296  0.7173  1.5573 -0.2464
  149TYR     CB 4242  10.694   3.234   3.409 -0.0747  0.4765 -0.3044
  149TYR    HB1 4243  10.644   3.150   3.459  1.4290 -0.1824  0.1421
  149TYR    HB2 4244  10.794   3.211   3.375 -1.1270 -0.1317 -3.3148
  149TYR     CG 4245  10.702   3.354   3.501  0.6014 -0.1011  0.4093
  149TYR    CD1 4246  10.820   3.429   3.508  0.6717 -0.1079 -0.4902
  149TYR    HD1 4247  10.905   3.406   3.446  0.7895 -1.3870  0.1070
  149TYR    CE1 4248  10.830   3.538   3.596  0.4677 -0.5108  0.0421
  149TYR    HE1 4249  10.921   3.594   3.587  0.1596 -0.1309 -0.8656
  149TYR     CZ 4250  10.714   3.580   3.664  0.5130 -0.1973 -0.0754
  149TYR     OH 4251  10.709   3.690   3.745 -0.0748 -0.1128 -0.2179
  149TYR     HH 4252  10.621   3.704   3.780 -0.2603  2.7757 -1.5786
  149TYR    CE2 4253  10.595   3.505   3.656  0.3485  0.0417  0.1432
  149TYR    HE2 4254  10.505   3.537   3.707  1.0314  1.4891  0.5132
  149TYR    CD2 4255  10.588   3.394   3.571  0.5079 -0.0220  0.2132
  149TYR    HD2 4256  10.495   3.340   3.557 -0.2487  1.5488 -1.1917
  149TYR      C 4257  10.698   3.384   3.208  0.2645  0.2941 -0.2525
  149TYR      O 4258  10.798   3.360   3.141  0.2919 -0.6289  0.1130
  150ASN      N 4259  10.649   3.508   3.218 -0.4074  0.0744 -0.7460
  150ASN      H 4260  10.567   3.520   3.276  0.9947  3.9263  0.7848
  150ASN     CA 4261  10.707   3.632   3.170 -0.2416  0.2359 -0.1322
  150ASN     HA 4262  10.809   3.613   3.136  0.0691  1.8454 -0.1758
  150ASN     CB 4263  10.621   3.670   3.050 -0.0086 -0.2697 -0.4657
  150ASN    HB1 4264  10.520   3.687   3.087  0.0274  1.8623 -1.2002
  150ASN    HB2 4265  10.616   3.585   2.983 -2.3955  0.7445 -1.6774
  150ASN     CG 4266  10.667   3.790   2.968  0.5968 -0.2508 -0.1063
  150ASN    OD1 4267  10.761   3.863   2.998  0.0070  0.3976  0.1967
  150ASN    ND2 4268  10.594   3.807   2.858  0.2506 -0.2666  0.1210
  150ASN   HD21 4269  10.522   3.740   2.835 -0.3322  0.0022  1.1095
  150ASN   HD22 4270  10.624   3.873   2.788 -1.9825 -0.0464 -0.7175
  150ASN      C 4271  10.704   3.740   3.278  0.3177  0.2165 -0.0922
  150ASN      O 4272  10.598   3.746   3.339  0.7562  0.0586  0.6940
  151PRO      N 4273  10.811   3.813   3.310  0.0465  0.6064 -0.0702
  151PRO     CD 4274  10.942   3.804   3.249  0.1021 -0.0677  0.1413
  151PRO    HD1 4275  10.948   3.844   3.148 -0.3098 -0.2542  0.0409
  151PRO    HD2 4276  10.979   3.701   3.249  0.0013 -0.1196 -1.0382
  151PRO     CG 4277  11.040   3.881   3.337  0.2136 -0.2773  0.2011
  151PRO    HG1 4278  11.136   3.830   3.344 -0.6720 -2.0592 -0.1087
  151PRO    HG2 4279  11.046   3.983   3.296  0.4321 -0.4659 -0.2494
  151PRO     CB 4280  10.969   3.882   3.471  0.0139 -0.0356  0.0948
  151PRO    HB1 4281  10.992   3.788   3.523  2.7692 -0.5448 -1.8200
  151PRO    HB2 4282  11.001   3.977   3.513  1.0014 -0.1467 -0.3953
  151PRO     CA 4283  10.821   3.889   3.433 -0.0509 -0.0368  0.3396
  151PRO     HA 4284  10.757   3.850   3.512 -0.9546  0.1398 -0.2894
  151PRO      C 4285  10.769   4.029   3.403  0.3189  0.0053 -0.1188
  151PRO      O 4286  10.742   4.061   3.288 -0.3235  0.2389  0.0932
  152PRO      N 4287  10.758   4.116   3.503  0.0164 -0.0640 -0.0903
  152PRO     CD 4288  10.753   4.095   3.647  0.1734 -0.2878 -0.1171
  152PRO    HD1 4289  10.688   4.016   3.681 -0.1498 -0.8536 -1.9401
  152PRO    HD2 4290  10.859   4.094   3.675  0.6297  1.0056 -1.6243
  152PRO     CG 4291  10.695   4.222   3.709  0.3531 -0.1031 -0.3230
  152PRO    HG1 4292  10.587   4.211   3.717  0.2586  1.5505  1.3604
  152PRO    HG2 4293  10.735   4.248   3.807  3.9630 -0.7043 -1.5045
  152PRO     CB 4294  10.728   4.331   3.607  0.2979 -0.0002 -0.2313
  152PRO    HB1 4295  10.821   4.381   3.634  0.9340 -0.3303 -1.6830
  152PRO    HB2 4296  10.658   4.415   3.604 -0.8654 -0.9517 -0.4694
  152PRO     CA 4297  10.741   4.257   3.474  0.4931 -0.0258 -0.1991
  152PRO     HA 4298  10.648   4.276   3.419  0.0958 -0.1624  0.4204
  152PRO      C 4299  10.862   4.310   3.399  0.2761  0.1355 -0.4391
  152PRO      O 4300  10.973   4.266   3.431 -0.3021 -0.5643  0.6779
  153GLN      N 4301  10.844   4.399   3.301 -0.0633 -0.0728 -0.5665
  153GLN      H 4302  10.751   4.438   3.299 -0.1223 -0.2094 -0.5380
  153GLN     CA 4303  10.934   4.455   3.202  0.6508  0.2624  0.2530
  153GLN     HA 4304  10.880   4.466   3.108  2.7043 -0.5692 -1.0896
  153GLN     CB 4305  10.982   4.592   3.248 -0.4092  0.6945  0.0997
  153GLN    HB1 4306  10.895   4.656   3.266 -0.9245  0.0577 -0.0918
  153GLN    HB2 4307  11.034   4.580   3.343 -0.8849 -1.3086  0.1450
  153GLN     CG 4308  11.067   4.668   3.147 -0.0262 -0.0419 -0.1373
  153GLN    HG1 4309  11.020   4.646   3.051 -1.5731 -0.8823  0.7826
  153GLN    HG2 4310  11.168   4.631   3.127  0.0422  0.9636 -1.8661
  153GLN     CD 4311  11.093   4.815   3.176  0.4709 -0.2909  0.7215
  153GLN    OE1 4312  11.024   4.880   3.255 -0.1813  0.0727 -0.1289
  153GLN    NE2 4313  11.181   4.869   3.092 -0.6577 -0.2682 -0.4784
  153GLN   HE21 4314  11.194   4.970   3.091 -0.9051 -0.2379 -0.5841
  153GLN   HE22 4315  11.227   4.812   3.023  1.7057 -0.7795  1.3896
  153GLN      C 4316  11.050   4.360   3.177  0.4117 -0.0007  0.1381
  153GLN      O 4317  11.165   4.395   3.204  0.4105 -0.4358  0.7416
  154GLY      N 4318  11.023   4.250   3.107 -0.0168  0.2596 -0.1082
  154GLY      H 4319  10.925   4.227   3.094  0.3112  0.0551 -2.8393
  154GLY     CA 4320  11.122   4.157   3.057  0.1145  0.2536  0.1631
  154GLY    HA1 4321  11.153   4.100   3.144  2.4615  1.1798  0.0316
  154GLY    HA2 4322  11.209   4.207   3.014 -0.7343 -0.7560 -3.0440
  154GLY      C 4323  11.065   4.062   2.953  0.0919  0.0615  0.3523
  154GLY      O 4324  11.003   4.101   2.855  0.5866  0.4704  0.1980
  155TYR      N 4325  11.108   3.936   2.963 -0.5482 -0.2135 -0.2691
  155TYR      H 4326  11.171   3.914   3.039  0.2617 -1.4664 -1.2579
  155TYR     CA 4327  11.111   3.842   2.853  0.2495 -0.3111 -0.1672
  155TYR     HA 4328  11.046   3.862   2.768  1.8692  3.8270 -0.6537
  155TYR     CB 4329  11.250   3.830   2.790  0.3991 -0.3389  0.1655
  155TYR    HB1 4330  11.310   3.781   2.867 -1.2352 -1.2177  0.9282
  155TYR    HB2 4331  11.249   3.761   2.706  2.4687 -1.0272  0.6481
  155TYR     CG 4332  11.308   3.960   2.739 -0.0300 -0.1979  0.0323
  155TYR    CD1 4333  11.425   4.014   2.794 -0.2283  0.2514  0.0163
  155TYR    HD1 4334  11.480   3.954   2.865 -1.0024  0.1565  0.5524
  155TYR    CE1 4335  11.473   4.138   2.750 -0.3963  0.4022  0.2525
  155TYR    HE1 4336  11.551   4.188   2.805 -0.1224 -0.4834  0.6882
  155TYR     CZ 4337  11.403   4.199   2.644 -0.6016  0.2230  0.2831
  155TYR     OH 4338  11.443   4.318   2.590 -0.4033  0.0317  0.0035
  155TYR     HH 4339  11.374   4.371   2.550  0.2305  1.9789  1.3472
  155TYR    CE2 4340  11.285   4.145   2.589 -0.1512 -0.0007 -0.4824
  155TYR    HE2 4341  11.237   4.185   2.501 -0.5473  1.6234  0.4283
  155TYR    CD2 4342  11.239   4.020   2.634 -0.5748  0.6082  0.8335
  155TYR    HD2 4343  11.153   3.980   2.583 -0.4452  0.6364  0.5886
  155TYR      C 4344  11.067   3.705   2.903 -0.6682  0.1055  0.1830
  155TYR      O 4345  11.079   3.666   3.019 -0.3210  0.5853  0.3116
  156GLY      N 4346  10.997   3.637   2.811 -0.4719  0.1734 -0.0181
  156GLY      H 4347  10.996   3.682   2.721  0.7700  1.1965  0.4266
  156GLY     CA 4348  10.929   3.512   2.836  0.0585 -0.3038 -0.9286
  156GLY    HA1 4349  10.863   3.488   2.753 -3.3388  2.3405  0.7768
  156GLY    HA2 4350  10.862   3.514   2.922  2.6762 -1.1146  1.2573
  156GLY      C 4351  11.023   3.393   2.853  0.2578 -0.0305 -0.0795
  156GLY      O 4352  11.136   3.402   2.806  0.2437 -0.5368 -0.2075
  157GLN      N 4353  10.987   3.288   2.927  0.0924 -0.2378 -0.4498
  157GLN      H 4354  10.897   3.302   2.973 -0.1079 -1.3951 -0.4774
  157GLN     CA 4355  11.070   3.177   2.969 -0.1892 -0.1531  0.3505
  157GLN     HA 4356  11.123   3.140   2.882 -2.3691 -2.6344 -0.0307
  157GLN     CB 4357  11.165   3.221   3.081  0.3939  0.0066 -0.2022
  157GLN    HB1 4358  11.261   3.171   3.088  0.2265 -0.0888  2.6030
  157GLN    HB2 4359  11.191   3.325   3.061 -0.8414  0.7668  1.8592
  157GLN     CG 4360  11.120   3.215   3.227  0.0540  0.0393 -0.3039
  157GLN    HG1 4361  11.022   3.260   3.238  1.0973  2.4409 -0.2253
  157GLN    HG2 4362  11.113   3.116   3.271  0.0160  0.7071  1.2467
  157GLN     CD 4363  11.221   3.301   3.300 -0.0741  0.3309 -0.4676
  157GLN    OE1 4364  11.191   3.408   3.353 -0.3684 -0.2607  0.5917
  157GLN    NE2 4365  11.350   3.267   3.310 -0.2796 -0.2976  0.1107
  157GLN   HE21 4366  11.388   3.196   3.248 -0.2507 -1.5133  1.4672
  157GLN   HE22 4367  11.408   3.329   3.364 -0.3522 -0.6673  0.6185
  157GLN      C 4368  10.990   3.054   3.010  0.0907 -0.5034 -0.1498
  157GLN      O 4369  10.886   3.068   3.074 -0.0032 -0.0508 -0.3938
  158GLN      N 4370  11.028   2.932   2.972  0.7037 -0.3586 -0.0226
  158GLN      H 4371  11.102   2.933   2.903  1.6676 -0.4508  0.9839
  158GLN     CA 4372  10.966   2.806   3.009 -0.2657  0.0187 -0.3265
  158GLN     HA 4373  10.931   2.826   3.111 -3.3210  0.1409 -1.2948
  158GLN     CB 4374  10.849   2.775   2.917  0.2773 -0.0689 -0.9897
  158GLN    HB1 4375  10.880   2.775   2.812  1.1388  0.9904 -0.7483
  158GLN    HB2 4376  10.777   2.855   2.933  1.1093  0.2919  1.1986
  158GLN     CG 4377  10.769   2.652   2.959 -0.1206  0.3337 -0.5522
  158GLN    HG1 4378  10.726   2.651   3.059 -1.6016 -0.0348 -1.1585
  158GLN    HG2 4379  10.834   2.564   2.964  0.0348  0.4931  0.4614
  158GLN     CD 4380  10.638   2.626   2.886 -0.0060 -0.1036 -0.6044
  158GLN    OE1 4381  10.611   2.686   2.782 -0.2438  0.3811 -0.2669
  158GLN    NE2 4382  10.567   2.522   2.929 -0.2046  0.0817 -0.4830
  158GLN   HE21 4383  10.593   2.479   3.016 -0.5479  1.5305  0.3680
  158GLN   HE22 4384  10.496   2.478   2.872 -0.4956 -0.4029  0.2323
  158GLN      C 4385  11.064   2.690   3.015  0.4591  0.6635  0.5935
  158GLN      O 4386  11.148   2.681   2.926 -0.4658  0.1089 -0.2460
  159ASN      N 4387  11.059   2.590   3.103 -0.2046  0.0287 -0.1585
  159ASN      H 4388  10.989   2.612   3.172 -0.2730  2.3280 -0.9017
  159ASN     CA 4389  11.145   2.474   3.120 -0.4186 -0.1052  0.0220
  159ASN     HA 4390  11.249   2.506   3.127 -1.0528  2.7333 -1.8323
  159ASN     CB 4391  11.093   2.382   3.230 -0.2507 -0.3713 -0.1186
  159ASN    HB1 4392  10.998   2.342   3.194 -1.1255  0.3624  1.2485
  159ASN    HB2 4393  11.068   2.436   3.321  0.6198 -1.2324  0.6381
  159ASN     CG 4394  11.181   2.263   3.263  0.2838 -0.0046 -0.2147
  159ASN    OD1 4395  11.138   2.150   3.241 -0.2009  0.1983 -0.3161
  159ASN    ND2 4396  11.303   2.282   3.314  0.1955 -0.0271  0.0046
  159ASN   HD21 4397  11.345   2.374   3.319  0.8164 -0.3060 -0.0347
  159ASN   HD22 4398  11.351   2.202   3.353  0.5954 -0.4071 -1.2182
  159ASN      C 4399  11.136   2.404   2.985 -0.2504  0.5665 -0.3422
  159ASN      O 4400  11.030   2.375   2.931 -0.1582 -0.0926 -0.1716
  160GLN      N 4401  11.254   2.367   2.933 -0.1991 -0.1264  0.2539
  160GLN      H 4402  11.340   2.410   2.962 -1.8504  2.3940  1.8970
  160GLN     CA 4403  11.272   2.267   2.830  0.2285  0.0528  0.1546
  160GLN     HA 4404  11.376   2.274   2.797  0.3367 -0.7106  0.3159
  160GLN     CB 4405  11.255   2.127   2.888  0.1967 -0.0272 -0.0481
  160GLN    HB1 4406  11.270   2.055   2.807  0.2837  0.4259 -0.4389
  160GLN    HB2 4407  11.156   2.123   2.935 -0.3714  0.9729 -1.0954
  160GLN     CG 4408  11.358   2.094   2.995  0.5815  0.2560 -0.3313
  160GLN    HG1 4409  11.458   2.106   2.954  0.5559 -0.8061 -0.7258
  160GLN    HG2 4410  11.352   2.170   3.073 -1.5636  0.8944 -1.0519
  160GLN     CD 4411  11.345   1.960   3.066 -0.0723  0.2339 -0.4886
  160GLN    OE1 4412  11.241   1.895   3.070  0.2410 -0.2384  0.3751
  160GLN    NE2 4413  11.452   1.918   3.134 -0.3402  0.1620 -0.1023
  160GLN   HE21 4414  11.445   1.822   3.165  0.0377  0.2379  0.2208
  160GLN   HE22 4415  11.535   1.974   3.141  1.0163 -1.7991  0.4735
  160GLN      C 4416  11.186   2.293   2.708  0.2696 -0.0801  0.0978
  160GLN      O 4417  11.131   2.208   2.638  0.5785  0.0541 -0.3081
  161TYR      N 4418  11.159   2.420   2.680 -0.1822 -0.1931  0.0086
  161TYR      H 4419  11.190   2.495   2.740 -0.5888 -0.6982  0.8685
  161TYR     CA 4420  11.057   2.467   2.588  0.0722  0.3902  0.0190
  161TYR     HA 4421  10.970   2.413   2.624 -0.3927  0.8065 -0.4721
  161TYR     CB 4422  11.029   2.616   2.604  0.2878  0.4342  0.0023
  161TYR    HB1 4423  11.124   2.663   2.577 -0.2574  1.6717  0.1566
  161TYR    HB2 4424  11.008   2.636   2.709 -0.0046  1.9115 -0.3136
  161TYR     CG 4425  10.919   2.670   2.516  0.1530 -0.2825 -0.2764
  161TYR    CD1 4426  10.959   2.746   2.405  0.3087 -0.6368 -0.4648
  161TYR    HD1 4427  11.062   2.771   2.385  0.1922  0.4481  0.2372
  161TYR    CE1 4428  10.868   2.797   2.311  0.2625  0.4120  0.1304
  161TYR    HE1 4429  10.905   2.854   2.227 -1.3644  0.7132 -0.4101
  161TYR     CZ 4430  10.733   2.759   2.325  0.3242  0.1193 -0.0429
  161TYR     OH 4431  10.639   2.806   2.237 -0.2100 -0.2464  0.3292
  161TYR     HH 4432  10.673   2.862   2.167 -0.7585 -0.1308  0.1545
  161TYR    CE2 4433  10.696   2.668   2.426  0.3853 -0.1239 -0.2376
  161TYR    HE2 4434  10.600   2.620   2.417 -0.9413  2.4726 -0.9269
  161TYR    CD2 4435  10.785   2.631   2.527  0.0262  0.2887  0.2354
  161TYR    HD2 4436  10.746   2.566   2.604 -1.1598  0.6999  0.0003
  161TYR      C 4437  11.093   2.437   2.443  0.0217 -0.1370  0.1124
  161TYR      O 4438  11.207   2.459   2.402 -0.0018 -0.2686 -0.0253
  162ASN      N 4439  11.010   2.375   2.359  0.1639 -0.4865  0.2304
  162ASN      H 4440  11.041   2.358   2.264 -2.0106 -1.5935 -0.3462
  162ASN     CA 4441  10.875   2.328   2.379  0.0347 -0.1535  0.1494
  162ASN     HA 4442  10.823   2.388   2.453  2.0785  1.4736  0.3431
  162ASN     CB 4443  10.801   2.365   2.251  0.0717 -0.2396  0.1036
  162ASN    HB1 4444  10.811   2.472   2.234  1.9390 -0.2115  1.1804
  162ASN    HB2 4445  10.852   2.313   2.170 -0.6352 -0.3371 -0.2882
  162ASN     CG 4446  10.655   2.322   2.246  0.1154 -0.3758 -0.0507
  162ASN    OD1 4447  10.589   2.300   2.347 -0.3702 -0.0145 -0.2842
  162ASN    ND2 4448  10.587   2.332   2.131 -0.1769 -0.3962  0.1214
  162ASN   HD21 4449  10.487   2.342   2.139 -0.1571  0.5746 -0.7621
  162ASN   HD22 4450  10.637   2.371   2.053 -0.5035  0.7753  0.4852
  162ASN      C 4451  10.875   2.183   2.425  0.1816 -0.1452  0.1744
  162ASN      O 4452  10.935   2.100   2.356  0.1675  0.0652 -0.0923
  163SER      N 4453  10.804   2.144   2.531  0.8535 -0.0406  0.6714
  163SER      H 4454  10.759   2.215   2.586  1.3726  1.4549 -0.7658
  163SER     CA 4455  10.798   2.006   2.576  0.2831 -0.3317 -0.2602
  163SER     HA 4456  10.875   1.949   2.524 -0.4781 -1.7252  0.0921
  163SER     CB 4457  10.812   1.990   2.727  0.2168 -0.0306 -0.2216
  163SER    HB1 4458  10.799   1.887   2.761 -0.4686  0.5216  1.2772
  163SER    HB2 4459  10.732   2.053   2.766  0.8207  2.6453 -2.9097
  163SER     OG 4460  10.933   2.048   2.772  0.1137  0.5008 -0.6189
  163SER     HG 4461  10.969   2.114   2.713  0.3661  1.4024  0.5193
  163SER      C 4462  10.666   1.946   2.532  0.1666  0.0128 -0.3853
  163SER    OC1 4463  10.563   1.965   2.600  0.1477 -0.6063 -0.2350
  163SER    OC2 4464  10.656   1.870   2.433  0.5357 -0.3908 -0.1181
    1MET      N 4465  10.042   7.603   0.617 -0.6592 -0.1398 -0.2696
    1MET     H1 4466  10.035   7.504   0.636  0.8163 -0.1033  0.5880
    1MET     H2 4467   9.951   7.646   0.615 -1.7834 -2.0454  2.8246
    1MET     H3 4468  10.085   7.603   0.526 -0.8088 -1.3572 -0.3531
    1MET     CA 4469  10.133   7.669   0.711 -0.2519 -0.1242 -0.6728
    1MET     HA 4470  10.091   7.657   0.811 -0.8711  1.8331 -0.6632
    1MET     CB 4471  10.275   7.613   0.698 -0.2326 -0.2310 -0.0515
    1MET    HB1 4472  10.332   7.655   0.615 -0.3067 -0.9576 -0.4769
    1MET    HB2 4473  10.256   7.506   0.689  0.4128 -0.4047  0.5559
    1MET     CG 4474  10.366   7.616   0.821 -0.2969 -0.2894 -0.0033
    1MET    HG1 4475  10.377   7.718   0.856 -3.4216  1.3839 -3.2308
    1MET    HG2 4476  10.323   7.564   0.907  0.8289 -0.6402  0.3607
    1MET     SD 4477  10.534   7.559   0.788 -0.1690  0.1399 -0.1029
    1MET     CE 4478  10.566   7.482   0.949  0.2130  0.8833  0.1812
    1MET    HE1 4479  10.668   7.444   0.953  0.5157  1.7215  0.6073
    1MET    HE2 4480  10.500   7.398   0.973  0.3328  1.0521  1.1537
    1MET    HE3 4481  10.558   7.560   1.025  2.4338 -0.3329  1.7993
    1MET      C 4482  10.140   7.820   0.691  0.2177 -0.0048  0.3323
    1MET      O 4483  10.130   7.866   0.578  0.0697  0.0371  0.3617
    2ALA      N 4484  10.167   7.890   0.802  0.2042  0.3210  0.1306
    2ALA      H 4485  10.174   7.852   0.895 -2.2086  1.5095  0.9007
    2ALA     CA 4486  10.191   8.032   0.794 -0.0660  0.3416 -0.3999
    2ALA     HA 4487  10.104   8.081   0.749 -1.0243 -0.8894  0.0743
    2ALA     CB 4488  10.213   8.083   0.936  0.0531  0.2485 -0.3850
    2ALA    HB1 4489  10.288   8.023   0.988 -1.3709 -0.7649  0.5631
    2ALA    HB2 4490  10.124   8.074   0.997  0.0280  3.5981  0.2850
    2ALA    HB3 4491  10.243   8.187   0.925  1.0863 -0.0613 -0.6278
    2ALA      C 4492  10.315   8.063   0.711  0.2858  0.5312  0.1912
    2ALA      O 4493  10.414   7.990   0.704 -0.1256 -0.0688  0.5725
    3SER      N 4494  10.303   8.170   0.632 -0.0760  0.0622 -0.3911
    3SER      H 4495  10.226   8.233   0.648 -0.3633 -0.1817 -0.7797
    3SER     CA 4496  10.398   8.209   0.530  0.3091 -0.2679 -0.1633
    3SER     HA 4497  10.490   8.155   0.550  0.2782 -0.2785 -0.0440
    3SER     CB 4498  10.350   8.169   0.391  0.1591  0.4152 -0.3140
    3SER    HB1 4499  10.328   8.062   0.384  3.6555 -0.4716  0.3993
    3SER    HB2 4500  10.431   8.190   0.321 -1.8223 -0.6828 -3.1328
    3SER     OG 4501  10.241   8.249   0.352 -0.3724  0.1043  0.5061
    3SER     HG 4502  10.206   8.219   0.268 -2.4624  0.9267  1.0129
    3SER      C 4503  10.445   8.354   0.536 -0.0806 -0.1179 -0.7037
    3SER      O 4504  10.382   8.443   0.594  0.0385 -0.3215 -0.2587
    4ASN      N 4505  10.573   8.377   0.504 -0.1220  0.1509 -0.6780
    4ASN      H 4506  10.630   8.298   0.478 -1.3366 -1.3217  0.9008
    4ASN     CA 4507  10.631   8.509   0.489  0.0911  0.0815 -0.4742
    4ASN     HA 4508  10.565   8.591   0.458 -1.4490 -0.0514  2.1418
    4ASN     CB 4509  10.694   8.542   0.624 -0.3280  0.5536 -0.3901
    4ASN    HB1 4510  10.614   8.552   0.697  0.0426  0.5945  0.0173
    4ASN    HB2 4511  10.759   8.462   0.657  1.8100  1.9680 -0.9201
    4ASN     CG 4512  10.777   8.670   0.618  0.4604  0.0787  0.2081
    4ASN    OD1 4513  10.725   8.780   0.599 -0.5053 -0.4452 -0.2687
    4ASN    ND2 4514  10.906   8.671   0.584  0.4324  0.6687  0.1079
    4ASN   HD21 4515  10.951   8.757   0.554 -0.7225  0.6775 -1.7470
    4ASN   HD22 4516  10.958   8.585   0.573  1.6265  1.4510 -0.6507
    4ASN      C 4517  10.736   8.501   0.380  0.2911 -0.1033 -0.2692
    4ASN      O 4518  10.823   8.414   0.378  0.4024  0.0087 -0.4185
    5ASP      N 4519  10.714   8.590   0.282  0.4815  0.4626  0.1971
    5ASP      H 4520  10.641   8.659   0.292 -1.9781 -2.1154  1.4682
    5ASP     CA 4521  10.787   8.592   0.157  0.2295  0.2351  0.0453
    5ASP     HA 4522  10.804   8.489   0.123  1.2164  0.8040 -1.2716
    5ASP     CB 4523  10.711   8.660   0.044  0.4830  0.7358  0.1740
    5ASP    HB1 4524  10.686   8.763   0.070 -0.3503  0.4242  0.6231
    5ASP    HB2 4525  10.611   8.620   0.033  1.1604 -0.4852 -2.1297
    5ASP     CG 4526  10.778   8.652  11.588 -0.1381  0.0831 -0.0965
    5ASP    OD1 4527  10.831   8.751  11.533 -0.7662  0.1406 -0.6193
    5ASP    OD2 4528  10.773   8.542  11.529  0.5445  0.1320 -0.2470
    5ASP      C 4529  10.925   8.654   0.175  0.3840  0.0816 -0.5995
    5ASP      O 4530  10.936   8.755   0.245 -0.4259 -0.4435  0.3084
    6TYR      N 4531  11.029   8.597   0.114  0.3559 -0.0267 -0.5446
    6TYR      H 4532  11.013   8.507   0.072  0.6609 -0.3057 -0.0872
    6TYR     CA 4533  11.169   8.631   0.133  0.1694  0.4588 -0.0191
    6TYR     HA 4534  11.191   8.735   0.160  1.5702  0.4289 -0.9182
    6TYR     CB 4535  11.221   8.533   0.237 -0.0200  0.4149  0.0354
    6TYR    HB1 4536  11.216   8.432   0.196  0.3415  0.6294 -0.5493
    6TYR    HB2 4537  11.148   8.542   0.318  0.6074 -0.1262  0.6770
    6TYR     CG 4538  11.353   8.567   0.303  0.0352  0.2140  0.0268
    6TYR    CD1 4539  11.462   8.480   0.292 -0.4891 -0.4080 -0.3864
    6TYR    HD1 4540  11.460   8.401   0.218 -0.3062 -1.1255  0.3537
    6TYR    CE1 4541  11.584   8.518   0.350 -0.6288  0.4286 -0.6331
    6TYR    HE1 4542  11.674   8.461   0.336 -1.1201 -0.9133  1.2749
    6TYR     CZ 4543  11.587   8.630   0.436 -0.2314 -0.3812  0.4270
    6TYR     OH 4544   0.026   8.665   0.491 -0.0722  0.3105 -0.3496
    6TYR     HH 4545   0.091   8.595   0.479 -0.0925  0.1464  0.4366
    6TYR    CE2 4546  11.475   8.715   0.448 -0.0585 -0.0732 -0.1003
    6TYR    HE2 4547  11.488   8.808   0.502  0.9331 -1.4844  2.2771
    6TYR    CD2 4548  11.360   8.688   0.373 -0.1640  0.2838 -0.0727
    6TYR    HD2 4549  11.273   8.751   0.373 -2.1040 -2.2141 -0.9618
    6TYR      C 4550  11.257   8.607   0.011 -0.0663  0.4682 -0.1937
    6TYR      O 4551  11.207   8.535  11.606 -0.2459 -0.0562  0.3473
    7THR      N 4552  11.370   8.677  11.677  0.1960  0.0975  0.0532
    7THR      H 4553  11.383   8.748   0.067  2.8487 -0.2072 -0.0342
    7THR     CA 4554  11.463   8.666  11.566  0.3226  0.1513  0.1528
    7THR     HA 4555  11.405   8.617  11.488 -0.2530 -0.7594  1.1178
    7THR     CB 4556  11.521   8.800  11.523  0.1653  0.1893  0.0578
    7THR     HB 4557  11.587   8.833  11.603 -1.4233 -0.8628  1.8825
    7THR    CG2 4558  11.587   8.792  11.386 -0.3901  0.3217 -0.2178
    7THR   HG21 4559  11.665   8.717  11.396 -0.6336  0.3540  2.5220
    7THR   HG22 4560  11.628   8.890  11.359 -1.9207  1.1275  0.2388
    7THR   HG23 4561  11.519   8.759  11.306 -0.9631  1.8042 -0.3833
    7THR    OG1 4562  11.417   8.894  11.511  0.2173  0.2733  0.2456
    7THR    HG1 4563  11.434   8.949  11.588 -0.5789 -0.3146  0.8630
    7THR      C 4564  11.569   8.568  11.612  0.4171  0.1362 -0.0967
    7THR      O 4565  11.633   8.582   0.037  0.0299 -0.3383  0.2079
    8GLN      N 4566  11.600   8.465  11.533  0.4156  0.3751 -0.4091
    8GLN      H 4567  11.560   8.470  11.441  0.4130  0.5318 -0.4005
    8GLN     CA 4568   0.011   8.363  11.582 -0.0512  0.0722 -0.1570
    8GLN     HA 4569   0.010   8.367   0.010  1.4097  1.3798 -0.1471
    8GLN     CB 4570  11.644   8.230  11.525 -0.4082  0.1749 -0.1039
    8GLN    HB1 4571   0.048   8.161  11.525 -1.9482 -1.8719 -2.2453
    8GLN    HB2 4572  11.613   8.242  11.421  1.4692 -0.3561 -0.7805
    8GLN     CG 4573  11.525   8.163  11.592 -0.3300  0.4259  0.2893
    8GLN    HG1 4574  11.552   8.157   0.017  1.6297 -1.5377 -0.2431
    8GLN    HG2 4575  11.528   8.056  11.571  0.0172  0.6120 -0.6675
    8GLN     CD 4576  11.392   8.231  11.565 -0.3716  0.2186 -0.0335
    8GLN    OE1 4577  11.354   8.267  11.453 -0.2037 -0.0553 -0.1787
    8GLN    NE2 4578  11.305   8.256  11.663 -0.0769  0.8273  0.0800
    8GLN   HE21 4579  11.326   8.237   0.079  0.4589  1.8626  0.1748
    8GLN   HE22 4580  11.214   8.286  11.632 -0.4362 -0.7145 -0.4710
    8GLN      C 4581   0.151   8.387  11.528  0.0677 -0.2423  0.0117
    8GLN      O 4582   0.171   8.437  11.417 -0.7032  0.4724  0.1897
    9GLN      N 4583   0.251   8.361  11.612  0.2547 -0.1939 -0.1934
    9GLN      H 4584   0.230   8.297   0.007  2.7452  0.7297  1.4301
    9GLN     CA 4585   0.390   8.398  11.590  0.2249  0.2106  0.2906
    9GLN     HA 4586   0.400   8.423  11.485 -0.7607  2.7444  0.7256
    9GLN     CB 4587   0.428   8.516  11.679  0.0516 -0.0152  0.6745
    9GLN    HB1 4588   0.532   8.537  11.654 -0.4165  2.2203  0.3908
    9GLN    HB2 4589   0.428   8.483   0.102 -3.1390  1.1516  1.1440
    9GLN     CG 4590   0.358   8.649  11.653  0.7061  0.2006 -0.0592
    9GLN    HG1 4591   0.388   8.720   0.050  0.4385 -2.2161  2.3950
    9GLN    HG2 4592   0.252   8.625  11.660  0.8407  0.0574  2.6220
    9GLN     CD 4593   0.375   8.724  11.522 -0.4437  0.2103 -0.2142
    9GLN    OE1 4594   0.280   8.742  11.446 -0.2772 -0.0289 -0.4831
    9GLN    NE2 4595   0.493   8.774  11.485 -0.2141  0.1043  0.3667
    9GLN   HE21 4596   0.504   8.817  11.394  2.4582 -2.4506 -0.6948
    9GLN   HE22 4597   0.573   8.761  11.546 -1.0563 -0.8380  1.3151
    9GLN      C 4598   0.483   8.279  11.610 -0.0060 -0.0197 -0.0087
    9GLN      O 4599   0.436   8.166  11.611 -0.1818  0.0534  0.0248
   10ALA      N 4600   0.615   8.296  11.615 -0.0354  0.2015  0.0232
   10ALA      H 4601   0.652   8.387  11.590 -1.1198  1.3052  2.1318
   10ALA     CA 4602   0.703   8.189  11.659  0.0389  0.2854  0.0803
   10ALA     HA 4603   0.642   8.101  11.679 -1.5498  1.6272  1.5505
   10ALA     CB 4604   0.809   8.164  11.552 -0.0589  0.0448  0.0378
   10ALA    HB1 4605   0.756   8.162  11.456 -0.1196  0.5859  0.0570
   10ALA    HB2 4606   0.892   8.235  11.549  1.3064 -1.4447  1.2101
   10ALA    HB3 4607   0.852   8.065  11.558  0.9124  0.4844  0.5344
   10ALA      C 4608   0.780   8.225   0.105 -0.0190 -0.2313  0.2636
   10ALA      O 4609   0.790   8.343   0.136  0.2599 -0.1319 -0.2020
   11THR      N 4610   0.831   8.133   0.186 -0.0933 -0.1377  0.4170
   11THR      H 4611   0.809   8.037   0.163 -1.4884  0.3867 -0.5534
   11THR     CA 4612   0.907   8.163   0.306  0.2667 -0.2113  0.2093
   11THR     HA 4613   0.845   8.231   0.364  1.5956  1.3019 -0.0646
   11THR     CB 4614   0.946   8.031   0.371  0.0736 -0.5205 -0.2935
   11THR     HB 4615   0.998   7.970   0.297 -0.3718 -0.2123 -0.8673
   11THR    CG2 4616   1.018   8.043   0.506  0.5238 -0.2464 -0.5560
   11THR   HG21 4617   1.050   7.948   0.547  2.4750  0.7992  0.4675
   11THR   HG22 4618   1.104   8.109   0.497 -0.5216  1.2163 -0.2335
   11THR   HG23 4619   0.956   8.084   0.586  0.7028  0.5682 -0.8261
   11THR    OG1 4620   0.827   7.963   0.405 -0.2629  0.0124 -0.3923
   11THR    HG1 4621   0.839   7.885   0.351 -1.0093 -1.2597  1.2047
   11THR      C 4622   1.029   8.248   0.273 -0.0200  0.1337  0.0247
   11THR      O 4623   1.099   8.223   0.175 -0.3563  0.1466 -0.2187
   12GLN      N 4624   1.034   8.358   0.349  0.0502  0.2413 -0.1384
   12GLN      H 4625   0.978   8.369   0.432 -1.5765 -1.3889 -0.9748
   12GLN     CA 4626   1.144   8.450   0.325 -0.2140  0.5111 -0.3273
   12GLN     HA 4627   1.200   8.420   0.236 -0.2952 -0.9680  0.0910
   12GLN     CB 4628   1.097   8.594   0.305 -0.5189  0.4861  0.2025
   12GLN    HB1 4629   1.057   8.634   0.398 -1.2288  1.3881 -0.4745
   12GLN    HB2 4630   1.186   8.655   0.289  0.9809 -0.9229  2.5989
   12GLN     CG 4631   0.999   8.626   0.192 -0.2769 -0.5387 -0.3108
   12GLN    HG1 4632   0.979   8.733   0.191 -0.9336 -0.6474  0.3162
   12GLN    HG2 4633   0.898   8.592   0.213 -0.0044 -2.1590 -1.4472
   12GLN     CD 4634   1.051   8.587   0.054  0.1753  0.0184 -0.3049
   12GLN    OE1 4635   1.120   8.663  11.668  0.7735 -0.4429 -0.2162
   12GLN    NE2 4636   1.008   8.470   0.005 -0.6979  0.1110  0.2140
   12GLN   HE21 4637   1.024   8.436  11.592  1.0531 -0.2877  0.6149
   12GLN   HE22 4638   0.938   8.426   0.063 -0.4946  2.5828  2.5665
   12GLN      C 4639   1.249   8.429   0.433 -0.2718  0.7913 -0.2147
   12GLN      O 4640   1.216   8.363   0.531 -0.0302  0.0908 -0.5971
   13SER      N 4641   1.366   8.488   0.409  0.6974 -1.0122 -0.1356
   13SER      H 4642   1.381   8.538   0.323 -1.4434 -0.5472 -0.2954
   13SER     CA 4643   1.470   8.485   0.510  0.2325 -0.3050  0.3761
   13SER     HA 4644   1.448   8.402   0.577 -1.1394  0.0136  0.3542
   13SER     CB 4645   1.602   8.447   0.444  0.0244  0.0805 -0.2718
   13SER    HB1 4646   1.625   8.524   0.371 -0.3248  1.3929  0.9740
   13SER    HB2 4647   1.678   8.434   0.522  0.8808  0.1380 -1.0782
   13SER     OG 4648   1.589   8.322   0.380  0.2695  0.1668 -0.4939
   13SER     HG 4649   1.564   8.263   0.453  1.6174  2.8441  2.3732
   13SER      C 4650   1.483   8.616   0.586  0.1933 -0.3073  0.3851
   13SER      O 4651   1.479   8.721   0.521 -0.3771 -0.4308  0.2153
   14TYR      N 4652   1.496   8.617   0.719 -0.6603  0.1552  0.4739
   14TYR      H 4653   1.516   8.535   0.774  2.3317  1.1819  1.1338
   14TYR     CA 4654   1.527   8.737   0.794  0.0009 -0.0213  0.4889
   14TYR     HA 4655   1.570   8.814   0.730  0.6952  0.5570  1.6164
   14TYR     CB 4656   1.399   8.787   0.859 -0.3412  0.1066 -0.2765
   14TYR    HB1 4657   1.383   8.712   0.937 -0.7217 -0.3550 -0.7827
   14TYR    HB2 4658   1.419   8.876   0.917  0.4797 -2.0497  3.0163
   14TYR     CG 4659   1.272   8.793   0.777 -0.2418 -0.1175 -0.4503
   14TYR    CD1 4660   1.215   8.917   0.746  0.1071  0.0233 -0.5279
   14TYR    HD1 4661   1.262   9.013   0.763 -1.4146  0.4705  1.6006
   14TYR    CE1 4662   1.091   8.922   0.682 -0.1011  0.1708 -0.1154
   14TYR    HE1 4663   1.047   9.018   0.658 -0.7992  0.2107  1.2287
   14TYR     CZ 4664   1.023   8.803   0.645  0.2289  0.0017 -0.1776
   14TYR     OH 4665   0.903   8.821   0.584 -0.0427  0.3177  0.4349
   14TYR     HH 4666   0.863   8.738   0.556 -0.2789  1.3960 -2.9816
   14TYR    CE2 4667   1.075   8.680   0.690 -0.2962 -0.2836 -0.3576
   14TYR    HE2 4668   1.006   8.597   0.679 -0.9127 -0.0408  1.4045
   14TYR    CD2 4669   1.194   8.677   0.762 -0.6653  0.0656  0.2717
   14TYR    HD2 4670   1.244   8.587   0.795  1.2845  1.1863  0.5776
   14TYR      C 4671   1.631   8.709   0.901  0.2885 -0.1350  0.1816
   14TYR      O 4672   1.640   8.601   0.960  0.5097 -0.1328  0.1569
   15GLY      N 4673   1.697   8.818   0.941 -0.0852  0.3023 -0.3933
   15GLY      H 4674   1.674   8.904   0.894  0.0332  0.5124 -0.0676
   15GLY     CA 4675   1.795   8.824   1.048  0.1371 -0.1756 -0.5649
   15GLY    HA1 4676   1.793   8.731   1.103 -0.9403  0.9953  1.5003
   15GLY    HA2 4677   1.765   8.913   1.104 -0.4200  1.0657 -2.6867
   15GLY      C 4678   1.936   8.862   1.006  0.3528 -0.3017  0.0453
   15GLY      O 4679   1.982   8.835   0.895  0.1349 -0.1465 -0.0846
   16ALA      N 4680   2.011   8.921   1.099 -0.1582 -0.1010  0.3349
   16ALA      H 4681   1.968   8.952   1.185  2.4061  0.3667  1.5682
   16ALA     CA 4682   2.155   8.931   1.089 -0.1384 -0.4049  0.2989
   16ALA     HA 4683   2.180   8.986   0.998  1.8234 -0.4978  0.7251
   16ALA     CB 4684   2.191   9.019   1.209 -0.1605  0.1080 -0.0692
   16ALA    HB1 4685   2.220   8.965   1.299  1.2445  0.0086 -0.5463
   16ALA    HB2 4686   2.113   9.092   1.231 -1.5447 -1.0644 -0.9441
   16ALA    HB3 4687   2.287   9.069   1.192 -0.0891  0.1465  0.4342
   16ALA      C 4688   2.235   8.802   1.082 -0.0137 -0.2853 -0.5633
   16ALA      O 4689   2.177   8.694   1.082 -0.3920 -0.0864  0.0852
   17TYR      N 4690   2.369   8.799   1.086 -0.0256  0.1134  0.3839
   17TYR      H 4691   2.414   8.888   1.075 -2.5872  1.2644 -1.8605
   17TYR     CA 4692   2.444   8.675   1.083  0.1866  0.2457  0.2639
   17TYR     HA 4693   2.407   8.621   0.995 -1.3437  0.6554  0.6412
   17TYR     CB 4694   2.589   8.721   1.067  0.4214 -0.2210  0.9897
   17TYR    HB1 4695   2.624   8.750   1.165  1.0748  3.0487 -0.0942
   17TYR    HB2 4696   2.602   8.806   1.000  1.0676 -0.5499  0.6888
   17TYR     CG 4697   2.681   8.617   1.007  0.2093  0.4423 -0.5256
   17TYR    CD1 4698   2.664   8.585   0.871 -0.1190  0.5017 -0.5006
   17TYR    HD1 4699   2.590   8.636   0.812 -0.0929  0.0711 -0.9091
   17TYR    CE1 4700   2.744   8.481   0.821  0.0478  0.1408  0.4918
   17TYR    HE1 4701   2.739   8.457   0.716 -0.7619 -0.8422  0.7409
   17TYR     CZ 4702   2.836   8.414   0.905 -0.1375 -0.3403  0.3155
   17TYR     OH 4703   2.918   8.320   0.850  0.5730  0.1660  0.4911
   17TYR     HH 4704   2.982   8.293   0.917  0.1354 -0.5226  0.6346
   17TYR    CE2 4705   2.860   8.449   1.039  0.3660 -0.0842  0.1609
   17TYR    HE2 4706   2.939   8.402   1.096  0.4851  1.5816  1.4660
   17TYR    CD2 4707   2.778   8.553   1.084  0.1466  0.1280 -0.7060
   17TYR    HD2 4708   2.782   8.576   1.190  1.3042 -1.1808 -0.4338
   17TYR      C 4709   2.429   8.596   1.212 -0.0103 -0.2519 -0.0604
   17TYR      O 4710   2.431   8.663   1.315 -0.2930  0.0532 -0.2501
   18PRO      N 4711   2.402   8.465   1.210  0.4797 -0.3509 -0.2400
   18PRO     CD 4712   2.399   8.382   1.092  0.1357 -0.3194 -0.2563
   18PRO    HD1 4713   2.476   8.411   1.020  0.8051 -0.7278  0.2804
   18PRO    HD2 4714   2.300   8.384   1.047  0.0424 -1.3215 -0.1189
   18PRO     CG 4715   2.422   8.240   1.143 -0.3307 -0.2892  0.0392
   18PRO    HG1 4716   2.377   8.172   1.071 -0.1885  0.7627 -1.0829
   18PRO    HG2 4717   2.530   8.229   1.151 -0.1723  0.2679 -1.0449
   18PRO     CB 4718   2.354   8.248   1.279 -0.3708  0.1351 -0.0047
   18PRO    HB1 4719   2.396   8.174   1.347 -1.1799  1.7708  2.4212
   18PRO    HB2 4720   2.248   8.237   1.258 -0.1567 -0.6258 -0.7350
   18PRO     CA 4721   2.397   8.385   1.331  0.1751 -0.0217 -0.0324
   18PRO     HA 4722   2.325   8.430   1.400 -0.3865 -1.1771  0.1580
   18PRO      C 4723   2.531   8.372   1.402  0.2313  0.4122 -0.0538
   18PRO      O 4724   2.637   8.388   1.343  0.7456 -0.3897  0.6254
   19THR      N 4725   2.534   8.341   1.532  0.5062  0.0519 -0.1434
   19THR      H 4726   2.448   8.320   1.582 -0.1109  1.4705 -0.5597
   19THR     CA 4727   2.653   8.334   1.614  0.2885  0.2305  0.1924
   19THR     HA 4728   2.719   8.408   1.569  2.8365 -1.9729  0.0458
   19THR     CB 4729   2.639   8.381   1.759  0.4366  0.1994  0.2170
   19THR     HB 4730   2.734   8.372   1.811  0.0537  1.4282  1.1746
   19THR    CG2 4731   2.608   8.530   1.758  0.2026  0.1508  0.2538
   19THR   HG21 4732   2.509   8.552   1.717  0.3278 -0.0588 -0.1637
   19THR   HG22 4733   2.691   8.578   1.705  1.8539  0.5710  3.0276
   19THR   HG23 4734   2.618   8.561   1.862  1.7180  6.0405 -1.2786
   19THR    OG1 4735   2.534   8.305   1.814  0.3496 -0.1499 -0.4166
   19THR    HG1 4736   2.467   8.355   1.861  0.4612 -0.4713  0.0930
   19THR      C 4737   2.732   8.205   1.600  0.1302  0.0981  0.5104
   19THR      O 4738   2.854   8.215   1.608  0.1944 -0.2094 -0.0559
   20GLN      N 4739   2.665   8.094   1.569 -0.0583  0.3716 -0.0683
   20GLN      H 4740   2.567   8.092   1.594 -0.1815 -2.3129 -0.3741
   20GLN     CA 4741   2.722   7.961   1.558 -0.3535  0.2209  0.1856
   20GLN     HA 4742   2.765   7.940   1.656 -3.2412  0.3493  1.5601
   20GLN     CB 4743   2.615   7.857   1.529 -0.2285  0.1954 -0.1875
   20GLN    HB1 4744   2.673   7.786   1.470  1.5669  1.5947 -0.1726
   20GLN    HB2 4745   2.529   7.894   1.472 -1.7599  1.9893  3.0513
   20GLN     CG 4746   2.569   7.790   1.658 -0.0816  0.2774 -0.0923
   20GLN    HG1 4747   2.512   7.856   1.723 -2.7690 -2.3593  0.4459
   20GLN    HG2 4748   2.656   7.768   1.719 -0.6370 -0.6161  0.3981
   20GLN     CD 4749   2.469   7.676   1.642 -0.2548  0.3910  0.1859
   20GLN    OE1 4750   2.437   7.636   1.531  0.6758 -0.2916  0.1449
   20GLN    NE2 4751   2.414   7.610   1.745  0.1656 -0.0034  0.1629
   20GLN   HE21 4752   2.374   7.518   1.729 -0.8815  0.5622 -0.5824
   20GLN   HE22 4753   2.438   7.642   1.837 -1.2092  3.0379 -0.4050
   20GLN      C 4754   2.839   7.953   1.461 -0.5635 -0.1987 -0.0342
   20GLN      O 4755   2.942   7.901   1.501 -0.2993  0.2982 -0.0617
   21PRO      N 4756   2.827   7.988   1.332  0.3096  0.3602  0.0297
   21PRO     CD 4757   2.704   8.030   1.269  0.0192 -0.3265  0.1278
   21PRO    HD1 4758   2.646   7.938   1.261 -0.7469  0.0784  0.8297
   21PRO    HD2 4759   2.651   8.105   1.328 -2.3962 -1.9988  0.2295
   21PRO     CG 4760   2.744   8.079   1.130  0.3796  0.1025  0.3797
   21PRO    HG1 4761   2.784   8.180   1.133  0.4103  0.0918  0.3523
   21PRO    HG2 4762   2.664   8.075   1.056  1.5264  0.0940 -0.9118
   21PRO     CB 4763   2.850   7.974   1.099 -0.3960 -0.4940 -0.2975
   21PRO    HB1 4764   2.797   7.884   1.067 -0.2594 -0.2915 -1.1223
   21PRO    HB2 4765   2.917   8.011   1.021 -1.2620  0.9981 -0.3598
   21PRO     CA 4766   2.927   7.963   1.230 -0.2595 -0.3505 -0.3659
   21PRO     HA 4767   2.965   7.861   1.236  0.0921 -0.3588 -2.1507
   21PRO      C 4768   3.042   8.063   1.237 -0.4387 -0.1642 -0.0127
   21PRO      O 4769   3.029   8.166   1.301 -0.3120 -0.1279 -0.0433
   22GLY      N 4770   3.154   8.048   1.166 -0.2029  0.5216  0.2128
   22GLY      H 4771   3.162   7.972   1.101  0.5926 -0.0245  0.9333
   22GLY     CA 4772   3.255   8.152   1.154  0.6972 -0.4008 -0.3752
   22GLY    HA1 4773   3.344   8.096   1.125 -1.1736 -2.0591 -3.6075
   22GLY    HA2 4774   3.273   8.191   1.254  0.7008  3.1784 -1.6410
   22GLY      C 4775   3.221   8.264   1.057  0.1590 -0.4703 -0.2720
   22GLY      O 4776   3.119   8.264   0.988 -0.2108  0.1364  0.2615
   23GLN      N 4777   3.311   8.363   1.049 -0.2339 -0.0768  0.1711
   23GLN      H 4778   3.383   8.373   1.119 -2.0266 -2.1351  2.5097
   23GLN     CA 4779   3.307   8.467   0.948  0.1280 -0.1235  0.1088
   23GLN     HA 4780   3.277   8.431   0.849 -1.8605  1.6117  0.0084
   23GLN     CB 4781   3.444   8.532   0.933 -0.1738  0.3938 -0.4539
   23GLN    HB1 4782   3.521   8.455   0.929 -0.1962  0.2332  1.6027
   23GLN    HB2 4783   3.466   8.601   1.014 -1.5429  1.5425 -1.0202
   23GLN     CG 4784   3.461   8.604   0.799 -0.0984  0.7616 -0.2464
   23GLN    HG1 4785   3.399   8.692   0.815 -3.0961 -1.3804  0.9022
   23GLN    HG2 4786   3.424   8.554   0.710  1.8164  0.4099 -0.8972
   23GLN     CD 4787   3.610   8.633   0.783  0.0894 -0.1082 -0.1578
   23GLN    OE1 4788   3.662   8.730   0.839  0.5009  0.2539 -1.1438
   23GLN    NE2 4789   3.682   8.563   0.695 -0.0324  0.2993 -0.5901
   23GLN   HE21 4790   3.781   8.559   0.714 -0.4123 -3.7629  1.7950
   23GLN   HE22 4791   3.634   8.514   0.621  0.3233  1.9120 -1.9248
   23GLN      C 4792   3.205   8.578   0.971  0.5069  0.2574 -0.0287
   23GLN      O 4793   3.195   8.627   1.083  0.8114  0.0903  0.0726
   24GLY      N 4794   3.145   8.633   0.865  0.3970 -0.1625 -0.1898
   24GLY      H 4795   3.152   8.585   0.777 -0.5547 -2.4595  0.9088
   24GLY     CA 4796   3.084   8.764   0.879  0.0025 -0.3245 -0.3628
   24GLY    HA1 4797   3.030   8.775   0.973  0.9342  1.8161  0.0020
   24GLY    HA2 4798   3.011   8.771   0.799 -0.1443  0.9299 -0.1537
   24GLY      C 4799   3.180   8.883   0.881 -0.4017  0.0019  0.1965
   24GLY      O 4800   3.287   8.873   0.941  0.0583 -0.0549 -0.6091
   25TYR      N 4801   3.148   8.998   0.822 -0.0291  0.0197  0.0211
   25TYR      H 4802   3.048   9.013   0.812 -0.2135 -0.4552  1.0215
   25TYR     CA 4803   3.231   9.116   0.823  0.1329 -0.0950  0.1407
   25TYR     HA 4804   3.328   9.094   0.867  0.6667 -0.4944 -1.1868
   25TYR     CB 4805   3.262   9.148   0.677 -0.2311  0.0122  0.0844
   25TYR    HB1 4806   3.319   9.241   0.668 -2.5891  1.7876  2.0749
   25TYR    HB2 4807   3.165   9.162   0.630  0.6694  1.2463 -1.5157
   25TYR     CG 4808   3.349   9.044   0.610 -0.1454  0.0315  0.1642
   25TYR    CD1 4809   3.482   9.026   0.650 -0.0256 -0.4248 -0.4280
   25TYR    HD1 4810   3.526   9.084   0.730  1.9592 -1.9478 -0.3473
   25TYR    CE1 4811   3.558   8.919   0.603  0.4039 -0.0422 -0.6083
   25TYR    HE1 4812   3.663   8.908   0.628  0.1061 -1.8570 -0.0035
   25TYR     CZ 4813   3.497   8.836   0.507  0.0658  0.0403 -0.4653
   25TYR     OH 4814   3.575   8.744   0.443  0.1455  0.0625 -0.4000
   25TYR     HH 4815   3.661   8.754   0.484 -0.6296  1.1491  1.0188
   25TYR    CE2 4816   3.358   8.840   0.483  0.0153  0.0094 -0.1826
   25TYR    HE2 4817   3.310   8.779   0.408 -0.4068  1.0770 -0.8037
   25TYR    CD2 4818   3.284   8.950   0.528  0.0609 -0.0960  0.1481
   25TYR    HD2 4819   3.186   8.963   0.485 -0.5396 -0.7255  1.2628
   25TYR      C 4820   3.168   9.237   0.891 -0.0349 -0.0386 -0.1114
   25TYR      O 4821   3.045   9.244   0.890 -0.0380  0.2695  0.8445
   26SER      N 4822   3.246   9.331   0.944 -0.2122  0.0760 -0.0536
   26SER      H 4823   3.346   9.320   0.936 -0.2414 -0.4510  0.3132
   26SER     CA 4824   3.198   9.454   1.005  0.3933  0.2408  0.0953
   26SER     HA 4825   3.117   9.422   1.070  1.4749 -2.4245  0.2848
   26SER     CB 4826   3.313   9.511   1.088  0.6095 -0.2620  0.1477
   26SER    HB1 4827   3.275   9.600   1.139 -1.5731 -0.6659 -0.6596
   26SER    HB2 4828   3.404   9.533   1.034 -0.7277  2.3026 -1.2708
   26SER     OG 4829   3.343   9.412   1.183  0.3584 -0.5856 -0.1093
   26SER     HG 4830   3.396   9.453   1.252 -0.9396 -0.2085  0.6763
   26SER      C 4831   3.153   9.555   0.900  0.3699 -0.0100 -0.1387
   26SER      O 4832   3.189   9.555   0.783  0.3540 -0.0031 -0.1436
   27GLN      N 4833   3.072   9.648   0.950 -0.0760 -0.3527 -0.2158
   27GLN      H 4834   3.032   9.628   1.041  1.5694 -0.6202  0.4748
   27GLN     CA 4835   3.016   9.757   0.873  0.3138  0.2238  0.3014
   27GLN     HA 4836   3.034   9.733   0.768 -0.0066  1.1158  0.0320
   27GLN     CB 4837   2.866   9.758   0.904 -0.0186  0.4000 -1.2234
   27GLN    HB1 4838   2.821   9.845   0.857  0.7482  0.6861 -1.4405
   27GLN    HB2 4839   2.856   9.767   1.012 -0.9967  0.6482 -1.3302
   27GLN     CG 4840   2.801   9.627   0.859  0.0885 -0.2614  0.4811
   27GLN    HG1 4841   2.849   9.551   0.920  2.8458  0.7936 -0.2043
   27GLN    HG2 4842   2.824   9.607   0.755 -2.4506 -2.2383  0.2086
   27GLN     CD 4843   2.649   9.626   0.872  0.0333  0.1146 -0.0976
   27GLN    OE1 4844   2.586   9.727   0.902  0.6198  0.4913 -0.1099
   27GLN    NE2 4845   2.582   9.513   0.849 -0.2908  0.3113 -0.1266
   27GLN   HE21 4846   2.631   9.441   0.798 -1.2898  0.1681 -0.9164
   27GLN   HE22 4847   2.482   9.523   0.847 -0.2702  0.3567 -1.2878
   27GLN      C 4848   3.082   9.890   0.905  0.0578  0.3718  0.2203
   27GLN      O 4849   3.071   9.941   1.016 -0.0827  0.5511  0.1252
   28GLN      N 4850   3.130   9.968   0.808  0.6625 -0.0334  0.1875
   28GLN      H 4851   3.136   9.932   0.714  1.0205 -1.4009  0.7167
   28GLN     CA 4852   3.141  10.113   0.812  0.0448  0.0127  0.3133
   28GLN     HA 4853   3.188  10.149   0.904  1.4768 -0.9333 -0.0121
   28GLN     CB 4854   3.231  10.159   0.698  0.1656  0.4118  0.5681
   28GLN    HB1 4855   3.186  10.121   0.606  1.5297 -0.8502  0.3964
   28GLN    HB2 4856   3.231  10.268   0.698 -1.9482  0.4511  1.1543
   28GLN     CG 4857   3.377  10.117   0.714 -0.1391 -1.0254 -0.2330
   28GLN    HG1 4858   3.406  10.187   0.793  2.2243 -0.0019 -1.8953
   28GLN    HG2 4859   3.389  10.014   0.746 -2.1688 -1.5426 -0.9956
   28GLN     CD 4860   3.464  10.149   0.593 -0.0165  0.0285  0.1235
   28GLN    OE1 4861   3.426  10.203   0.489  0.2166  0.4448  0.2506
   28GLN    NE2 4862   3.587  10.100   0.605  0.0244  0.2540  0.6762
   28GLN   HE21 4863   3.615  10.050   0.688  2.6475 -1.2677 -0.9604
   28GLN   HE22 4864   3.649  10.098   0.525  0.6174 -1.0362  1.1339
   28GLN      C 4865   3.005  10.181   0.817  0.3123  0.5803 -0.0204
   28GLN      O 4866   2.903  10.114   0.801  0.7545 -0.0264 -0.3851
   29SER      N 4867   2.992  10.310   0.845  0.1656  0.5565  0.0184
   29SER      H 4868   3.078  10.362   0.843  0.2009  0.4899 -1.6575
   29SER     CA 4869   2.864  10.378   0.831  0.0583  0.3091 -0.2024
   29SER     HA 4870   2.797  10.330   0.901  1.1032 -0.3276  0.3798
   29SER     CB 4871   2.880  10.521   0.882  0.0632  0.0264  0.6034
   29SER    HB1 4872   2.780  10.564   0.872 -0.7321 -1.3252  2.3581
   29SER    HB2 4873   2.914  10.521   0.985  1.0184  0.1233  0.3013
   29SER     OG 4874   2.969  10.588   0.795  0.2023  0.0787  0.7866
   29SER     HG 4875   2.943  10.680   0.785 -0.1158  0.4606  3.9471
   29SER      C 4876   2.808  10.367   0.690 -0.0136 -0.6252 -0.1075
   29SER      O 4877   2.885  10.380   0.595 -0.2702  0.0173 -0.2389
   30SER      N 4878   2.675  10.360   0.677 -0.0562  0.1573 -0.1413
   30SER      H 4879   2.624  10.351   0.764 -0.6185  2.3520 -0.1723
   30SER     CA 4880   2.614  10.322   0.552  0.0737  0.2711 -0.2393
   30SER     HA 4881   2.686  10.343   0.472  0.6373 -1.8627 -0.3541
   30SER     CB 4882   2.583  10.173   0.550  0.2742  0.2238  0.0832
   30SER    HB1 4883   2.479  10.149   0.574  0.4110 -1.5724 -0.9340
   30SER    HB2 4884   2.653  10.130   0.620  1.1434  4.1000  1.8702
   30SER     OG 4885   2.601  10.131   0.416  0.5627  0.0828  0.1661
   30SER     HG 4886   2.678  10.179   0.385  0.6294  0.5171  0.9573
   30SER      C 4887   2.482  10.390   0.517 -0.1131  0.1612  0.2440
   30SER      O 4888   2.398  10.404   0.605 -0.4973  0.1783 -0.1180
   31GLN      N 4889   2.458  10.423   0.390  0.0811 -0.3209  0.0774
   31GLN      H 4890   2.527  10.402   0.319 -0.9322 -3.6673 -0.0612
   31GLN     CA 4891   2.335  10.488   0.348 -0.0943 -0.5976  0.1645
   31GLN     HA 4892   2.256  10.473   0.422  0.9130 -1.8887  1.0382
   31GLN     CB 4893   2.344  10.639   0.326  0.2698 -0.6777 -0.2542
   31GLN    HB1 4894   2.420  10.662   0.251  0.8582  2.7602  1.1889
   31GLN    HB2 4895   2.246  10.685   0.313  0.2766  0.2056  2.2860
   31GLN     CG 4896   2.385  10.709   0.455  0.6304 -0.2038 -0.6239
   31GLN    HG1 4897   2.490  10.693   0.479  1.0564  1.3855 -1.2735
   31GLN    HG2 4898   2.321  10.678   0.538  0.6016 -0.9836 -0.9347
   31GLN     CD 4899   2.355  10.858   0.441 -0.2699 -0.2334  0.7021
   31GLN    OE1 4900   2.417  10.935   0.367 -0.2272 -0.5516  0.4011
   31GLN    NE2 4901   2.243  10.907   0.493 -0.6270  0.3048 -0.5367
   31GLN   HE21 4902   2.168  10.844   0.519  1.5209 -1.5824  1.4515
   31GLN   HE22 4903   2.229  11.006   0.478  1.4523  0.6191 -0.5755
   31GLN      C 4904   2.281  10.422   0.222  0.1017 -0.0948 -0.1889
   31GLN      O 4905   2.359  10.399   0.130 -0.0098 -0.0993 -0.2812
   32PRO      N 4906   2.149  10.420   0.203  0.0633 -0.0480  0.0646
   32PRO     CD 4907   2.052  10.439   0.309  0.4399  0.7954  0.2700
   32PRO    HD1 4908   2.027  10.544   0.320  0.4274  0.7112  1.0978
   32PRO    HD2 4909   2.085  10.386   0.398  2.5925 -0.6171 -1.2626
   32PRO     CG 4910   1.925  10.367   0.262  0.8698  0.0770  0.1916
   32PRO    HG1 4911   1.838  10.432   0.270  0.3777 -0.4320 -0.8888
   32PRO    HG2 4912   1.912  10.275   0.319  2.1989  0.1951  0.7320
   32PRO     CB 4913   1.944  10.327   0.116 -0.3009 -0.0845  0.0762
   32PRO    HB1 4914   1.918  10.223   0.093 -1.9929  0.5368 -1.0056
   32PRO    HB2 4915   1.905  10.402   0.047  0.2986 -1.2176 -1.5447
   32PRO     CA 4916   2.095  10.339   0.096 -0.3096  0.1175  0.1268
   32PRO     HA 4917   2.136  10.240   0.117 -0.8439  0.3944  2.8433
   32PRO      C 4918   2.128  10.379  11.633 -0.3434 -0.0461  0.0722
   32PRO      O 4919   2.150  10.497  11.608  0.7869 -0.3330 -0.3124
   33TYR      N 4920   2.114  10.283  11.541  0.2070  0.1997 -0.2703
   33TYR      H 4921   2.071  10.194  11.564 -0.8388  0.5156 -0.9420
   33TYR     CA 4922   2.162  10.300  11.406  0.1791  0.0309 -0.3021
   33TYR     HA 4923   2.244  10.372  11.401 -0.1817  0.3995 -4.4441
   33TYR     CB 4924   2.217  10.165  11.360  0.4599  0.1638 -0.3584
   33TYR    HB1 4925   2.272  10.111  11.437 -0.7033  2.0288  1.9211
   33TYR    HB2 4926   2.131  10.099  11.343 -0.0680  0.2845  1.6038
   33TYR     CG 4927   2.310  10.155  11.242  0.5781 -0.0903 -0.2448
   33TYR    CD1 4928   2.263  10.102  11.121  0.6165 -0.3745 -0.1369
   33TYR    HD1 4929   2.165  10.058  11.121 -0.0134  0.9704 -1.1317
   33TYR    CE1 4930   2.346  10.117  11.009  0.2381  0.0418 -0.3684
   33TYR    HE1 4931   2.307  10.080  10.916 -1.1001 -0.9864  0.5594
   33TYR     CZ 4932   2.480  10.160  11.022  0.2664 -0.1552  0.0179
   33TYR     OH 4933   2.567  10.137  10.920  0.1836  0.1829 -0.1311
   33TYR     HH 4934   2.523  10.090  10.849  0.1449 -4.2605  2.4700
   33TYR    CE2 4935   2.516  10.226  11.141  0.2110  0.0913 -0.1006
   33TYR    HE2 4936   2.619  10.260  11.143  0.8372 -1.3621 -2.7232
   33TYR    CD2 4937   2.430  10.227  11.251  0.4542  0.0745  0.0939
   33TYR    HD2 4938   2.459  10.267  11.348 -0.4251  2.3303 -0.5132
   33TYR      C 4939   2.046  10.345  11.318  0.0247 -0.2967 -0.2658
   33TYR      O 4940   1.930  10.307  11.336 -0.0296  0.0659  0.1613
   34GLY      N 4941   2.083  10.419  11.213  0.3886 -0.0528  0.0327
   34GLY      H 4942   2.181  10.442  11.214  0.6458 -1.0866  1.1339
   34GLY     CA 4943   1.996  10.459  11.104  0.2809 -0.2119  0.0612
   34GLY    HA1 4944   1.902  10.487  11.152 -0.5527 -0.6845 -1.2345
   34GLY    HA2 4945   2.042  10.545  11.055  1.9158 -0.6079  0.8377
   34GLY      C 4946   1.961  10.351  11.002 -0.1676  0.0761 -0.0947
   34GLY      O 4947   1.980  10.233  11.029  0.0719  0.1115 -0.1064
   35GLN      N 4948   1.910  10.397  10.887  0.6172  0.4145 -0.3106
   35GLN      H 4949   1.902  10.497  10.879  1.6803  0.4628 -0.9735
   35GLN     CA 4950   1.895  10.311  10.772 -0.2302 -0.4114  0.4052
   35GLN     HA 4951   1.859  10.214  10.807  0.1485 -1.0983 -1.0329
   35GLN     CB 4952   1.790  10.372  10.680  0.0545 -0.1612  0.2438
   35GLN    HB1 4953   1.807  10.477  10.654  3.3669 -0.6497  0.0359
   35GLN    HB2 4954   1.783  10.313  10.589  0.5553 -1.2178  0.8755
   35GLN     CG 4955   1.653  10.366  10.747  0.0384 -0.0918  0.2179
   35GLN    HG1 4956   1.629  10.273  10.799 -0.3973 -0.2539 -0.2690
   35GLN    HG2 4957   1.657  10.434  10.832 -0.7403 -0.7529  0.8034
   35GLN     CD 4958   1.538  10.407  10.656 -0.3494  0.1126  0.7941
   35GLN    OE1 4959   1.555  10.488  10.565  0.6007 -0.4778  0.4290
   35GLN    NE2 4960   1.415  10.363  10.682 -0.2168 -0.4359  0.4942
   35GLN   HE21 4961   1.392  10.298  10.756 -0.1312 -3.2967 -1.8005
   35GLN   HE22 4962   1.339  10.383  10.619  0.8396  0.5268 -0.5108
   35GLN      C 4963   2.025  10.271  10.704 -0.4130  0.0323 -0.2100
   35GLN      O 4964   2.037  10.165  10.642  0.1026  0.0477 -0.1379
   36GLN      N 4965   2.126  10.354  10.727 -0.5084  0.2129 -0.4368
   36GLN      H 4966   2.108  10.429  10.793 -2.3723 -1.1610  0.7280
   36GLN     CA 4967   2.261  10.345  10.675 -0.4459 -0.0426 -0.2329
   36GLN     HA 4968   2.283  10.239  10.661 -2.9057 -0.7096  0.3962
   36GLN     CB 4969   2.268  10.396  10.531 -0.5867 -0.0898 -0.2578
   36GLN    HB1 4970   2.220  10.316  10.475 -1.3680 -0.1021  0.4052
   36GLN    HB2 4971   2.376  10.396  10.515 -0.1532  0.1791  2.1510
   36GLN     CG 4972   2.193  10.527  10.508 -0.4209  0.0748  0.1280
   36GLN    HG1 4973   2.232  10.611  10.565  1.6301  0.2966 -1.4721
   36GLN    HG2 4974   2.088  10.517  10.534 -0.3260  1.0256  0.9087
   36GLN     CD 4975   2.200  10.564  10.361 -0.1387  0.0829  0.1426
   36GLN    OE1 4976   2.233  10.483  10.275  0.2224 -0.0579  0.4119
   36GLN    NE2 4977   2.194  10.693  10.326 -0.0249  0.0801  0.1154
   36GLN   HE21 4978   2.169  10.764  10.393  1.5019  0.7648 -0.0025
   36GLN   HE22 4979   2.219  10.714  10.230  0.0963  1.3322  0.4009
   36GLN      C 4980   2.364  10.410  10.766 -0.1510 -0.5061 -0.2369
   36GLN      O 4981   2.323  10.452  10.873  0.5707  0.2397 -0.2425
   37SER      N 4982   2.494  10.400  10.734 -0.1179 -0.1574 -0.2139
   37SER      H 4983   2.523  10.347  10.653  0.3208 -2.1159  1.1482
   37SER     CA 4984   2.598  10.439  10.827  0.3568 -0.0087 -0.8013
   37SER     HA 4985   2.570  10.394  10.922  1.3477  0.4896 -0.2629
   37SER     CB 4986   2.728  10.368  10.789  0.3382 -0.7982  0.5298
   37SER    HB1 4987   2.697  10.266  10.766  0.8421 -0.7857 -0.2279
   37SER    HB2 4988   2.793  10.361  10.875  0.4652  1.9947  0.7424
   37SER     OG 4989   2.783  10.441  10.681 -0.2782 -0.7956  0.2140
   37SER     HG 4990   2.859  10.400  10.642 -1.5201 -4.2150  1.0418
   37SER      C 4991   2.611  10.588  10.850 -0.2593 -0.0500 -0.1648
   37SER      O 4992   2.577  10.670  10.765 -0.5068 -0.0616 -0.0810
   38TYR      N 4993   2.681  10.626  10.957 -0.7322 -0.0829  0.1586
   38TYR      H 4994   2.709  10.565  11.033  0.0036 -0.2842 -0.2700
   38TYR     CA 4995   2.735  10.759  10.976 -0.5846 -0.1536  0.2380
   38TYR     HA 4996   2.744  10.810  10.881  0.8661  0.5049  0.7023
   38TYR     CB 4997   2.656  10.840  11.079 -0.1150  0.3065  0.2417
   38TYR    HB1 4998   2.701  10.820  11.176  1.4677  0.9199 -0.3399
   38TYR    HB2 4999   2.552  10.805  11.079 -0.1041  0.2280  1.5548
   38TYR     CG 5000   2.641  10.987  11.049  0.0017  0.2767  0.0320
   38TYR    CD1 5001   2.728  11.069  11.123  0.2234 -0.3749  0.5087
   38TYR    HD1 5002   2.800  11.032  11.193  1.1037 -1.3131 -0.8496
   38TYR    CE1 5003   2.736  11.205  11.088 -0.2017 -0.3762  0.3911
   38TYR    HE1 5004   2.808  11.272  11.133 -0.7061 -0.1021  0.8089
   38TYR     CZ 5005   2.652  11.256  10.987  0.2054 -0.5590 -0.0441
   38TYR     OH 5006   2.661  11.388  10.954  0.0785 -0.4121  0.4856
   38TYR     HH 5007   2.732  11.429  11.003 -0.6634  3.0123 -1.0499
   38TYR    CE2 5008   2.555  11.173  10.927 -0.0263 -0.3240  0.0058
   38TYR    HE2 5009   2.490  11.213  10.851  0.1493 -1.9826 -1.0556
   38TYR    CD2 5010   2.545  11.038  10.961 -0.7108 -0.1470  0.5531
   38TYR    HD2 5011   2.472  10.973  10.916  0.4706 -0.6438 -0.7314
   38TYR      C 5012   2.878  10.747  11.025 -0.4509  0.2710 -0.0505
   38TYR      O 5013   2.918  10.646  11.082 -0.9196  0.0733 -0.0661
   39SER      N 5014   2.954  10.856  11.004 -0.0358  0.0474  0.2779
   39SER      H 5015   2.918  10.943  10.968  0.2280 -1.1300 -3.2039
   39SER     CA 5016   3.095  10.855  11.035  0.0780 -0.2002 -0.2376
   39SER     HA 5017   3.131  10.755  11.060  1.6972  0.7493  1.5453
   39SER     CB 5018   3.189  10.892  10.921  0.1408  0.3387 -0.0108
   39SER    HB1 5019   3.292  10.914  10.951  1.2075 -3.3544 -0.4259
   39SER    HB2 5020   3.138  10.977  10.875 -1.1608 -0.3349  0.1695
   39SER     OG 5021   3.194  10.782  10.834 -0.9010  0.5288 -0.3181
   39SER     HG 5022   3.107  10.765  10.797 -1.7339  1.1181  1.2984
   39SER      C 5023   3.122  10.946  11.154 -0.0376 -0.4876  0.0102
   39SER      O 5024   3.058  11.048  11.175  0.1169 -0.2782 -0.5255
   40GLY      N 5025   3.233  10.916  11.222  0.0157 -0.0813  0.1048
   40GLY      H 5026   3.281  10.830  11.196 -0.1558  0.4235 -2.0754
   40GLY     CA 5027   3.301  11.009  11.310 -0.0348 -0.0684  0.1279
   40GLY    HA1 5028   3.275  11.109  11.278 -0.1066 -0.5331 -1.3599
   40GLY    HA2 5029   3.409  10.996  11.303 -0.2236 -2.1497  0.2100
   40GLY      C 5030   3.256  10.991  11.454 -0.6895  0.6437  0.0156
   40GLY      O 5031   3.172  10.904  11.477  0.4046 -0.4721 -0.1539
   41TYR      N 5032   3.313  11.064  11.550 -0.0539  0.1189  0.0403
   41TYR      H 5033   3.383  11.129  11.517 -0.4287  0.4312 -0.1428
   41TYR     CA 5034   3.273  11.066   0.009 -0.1387 -0.5175  0.0295
   41TYR     HA 5035   3.249  10.968   0.048 -1.8460  0.1144  0.6617
   41TYR     CB 5036   3.382  11.133   0.091 -0.6198 -0.1054  0.3365
   41TYR    HB1 5037   3.415  11.220   0.034 -0.9488 -1.6260 -2.3051
   41TYR    HB2 5038   3.336  11.162   0.186 -0.6778 -0.2551  0.3545
   41TYR     CG 5039   3.512  11.061   0.118 -0.4347  0.2215  0.3256
   41TYR    CD1 5040   3.510  10.921   0.128  0.4377  0.0859 -1.0215
   41TYR    HD1 5041   3.416  10.868   0.127  0.2544 -0.0661  3.3614
   41TYR    CE1 5042   3.628  10.848   0.147 -0.0072 -0.4681 -0.3380
   41TYR    HE1 5043   3.630  10.741   0.155 -2.5414 -0.5702 -0.0487
   41TYR     CZ 5044   3.750  10.918   0.138 -0.3865  0.2511  0.0118
   41TYR     OH 5045   3.863  10.844   0.156 -0.5323 -0.0539 -0.3159
   41TYR     HH 5046   3.843  10.755   0.185 -3.2255  0.7464  0.5617
   41TYR    CE2 5047   3.755  11.058   0.122  0.1799  0.2640  0.2894
   41TYR    HE2 5048   3.850  11.108   0.115 -0.8909  2.4078  0.2360
   41TYR    CD2 5049   3.634  11.129   0.126 -0.1683 -0.3661  1.3272
   41TYR    HD2 5050   3.644  11.236   0.115 -0.4404 -0.4746 -0.1877
   41TYR      C 5051   3.143  11.144   0.026  0.1202 -0.0120 -0.2959
   41TYR      O 5052   3.136  11.260   0.066  0.3475  0.0299 -0.3760
   42SER      N 5053   3.036  11.080  11.658 -0.0998 -0.6237  0.9710
   42SER      H 5054   3.051  10.983  11.635 -0.2115 -0.3279 -0.4488
   42SER     CA 5055   2.906  11.135  11.625  0.3342 -0.2140 -0.1013
   42SER     HA 5056   2.911  11.244  11.626 -2.7976  0.0189 -0.7749
   42SER     CB 5057   2.875  11.088  11.483 -0.7970 -0.2388  0.1442
   42SER    HB1 5058   2.789  11.139  11.441  1.4934  0.8642 -3.6429
   42SER    HB2 5059   2.958  11.123  11.422  0.5520 -0.7420  1.6061
   42SER     OG 5060   2.853  10.950  11.467  0.0317 -0.3112 -0.4705
   42SER     HG 5061   2.935  10.901  11.480 -0.6268 -1.5975 -0.9208
   42SER      C 5062   2.791  11.091   0.034 -0.0504 -0.3944 -0.6812
   42SER      O 5063   2.678  11.133   0.011 -0.2489 -0.5433  0.0166
   43GLN      N 5064   2.812  11.026   0.149 -0.4768  0.3311 -0.1924
   43GLN      H 5065   2.904  11.000   0.180  0.4678  3.2503 -0.2245
   43GLN     CA 5066   2.709  11.022   0.251 -0.3064 -0.2145 -0.0371
   43GLN     HA 5067   2.625  10.980   0.196 -1.1750  1.1670  0.1876
   43GLN     CB 5068   2.756  10.930   0.363  0.4296  0.5103  0.2615
   43GLN    HB1 5069   2.679  10.928   0.441 -0.6056 -0.4028 -0.7407
   43GLN    HB2 5070   2.848  10.971   0.405  1.1097 -0.7382  0.0275
   43GLN     CG 5071   2.773  10.789   0.308  0.0977  0.4376  0.3408
   43GLN    HG1 5072   2.681  10.768   0.255  0.0768  2.6804 -0.6131
   43GLN    HG2 5073   2.855  10.795   0.236 -1.6878 -0.3937 -1.8805
   43GLN     CD 5074   2.782  10.682   0.416 -0.1915 -0.2870 -0.3493
   43GLN    OE1 5075   2.759  10.707   0.534 -0.1488  0.5927 -0.5233
   43GLN    NE2 5076   2.844  10.566   0.388 -0.3529 -0.4780  0.0777
   43GLN   HE21 5077   2.859  10.511   0.472 -0.1906 -1.9964 -0.9237
   43GLN   HE22 5078   2.894  10.558   0.301 -0.1385 -0.2201  0.1738
   43GLN      C 5079   2.665  11.156   0.308 -0.4750 -0.1505 -0.3130
   43GLN      O 5080   2.747  11.245   0.332 -0.5249 -0.0914 -0.3593
   44SER      N 5081   2.535  11.175   0.331 -0.4571  0.2883 -0.5638
   44SER      H 5082   2.475  11.094   0.328 -1.0233  0.4276  3.0294
   44SER     CA 5083   2.473  11.305   0.348 -0.0097  0.3984  0.2767
   44SER     HA 5084   2.535  11.373   0.290 -2.7743  1.3208 -1.8044
   44SER     CB 5085   2.335  11.314   0.284  0.0965  0.4689  0.0553
   44SER    HB1 5086   2.264  11.244   0.330  2.9193 -1.1348  2.2962
   44SER    HB2 5087   2.304  11.418   0.293  0.2110  0.4518  0.7187
   44SER     OG 5088   2.346  11.275   0.149  0.8128  0.3791  0.1382
   44SER     HG 5089   2.258  11.245   0.124 -0.0075  1.4311  1.6131
   44SER      C 5090   2.493  11.348   0.492 -0.0409  0.5588  0.2333
   44SER      O 5091   2.396  11.365   0.566 -0.4258 -0.5267 -0.0022
   45THR      N 5092   2.616  11.352   0.544  0.1102 -0.2589 -0.0573
   45THR      H 5093   2.696  11.340   0.483  0.2409  1.4621 -0.2696
   45THR     CA 5094   2.642  11.330   0.684 -0.0187  0.5120  0.0934
   45THR     HA 5095   2.548  11.344   0.737 -1.1080 -0.9195 -1.3388
   45THR     CB 5096   2.692  11.189   0.717 -0.3180  0.3660 -0.0629
   45THR     HB 5097   2.703  11.188   0.825  1.1558  1.8107 -0.1551
   45THR    CG2 5098   2.594  11.074   0.698 -0.0463  0.0102  0.6379
   45THR   HG21 5099   2.496  11.098   0.739 -0.3600  1.0632 -0.6518
   45THR   HG22 5100   2.634  10.979   0.733  2.0720  0.2094 -1.0561
   45THR   HG23 5101   2.569  11.058   0.593  1.9330  0.5082  0.0447
   45THR    OG1 5102   2.818  11.160   0.659 -0.0693  0.6024  0.3500
   45THR    HG1 5103   2.836  11.076   0.701 -1.8708 -0.1087 -0.1985
   45THR      C 5104   2.745  11.427   0.739  0.0650  0.5306 -0.0983
   45THR      O 5105   2.829  11.476   0.664  0.1727  0.3312 -0.1089
   46ASP      N 5106   2.742  11.464   0.867 -0.0703 -0.3536  0.1581
   46ASP      H 5107   2.666  11.428   0.923  0.7351  0.1767  1.6517
   46ASP     CA 5108   2.837  11.553   0.931 -0.4688 -0.0281  0.2978
   46ASP     HA 5109   2.914  11.566   0.855  0.1192 -1.5450  0.6126
   46ASP     CB 5110   2.770   0.005   0.968 -0.3415  0.2955 -0.5834
   46ASP    HB1 5111   2.723   0.056   0.884 -0.1379  0.1384 -0.7940
   46ASP    HB2 5112   2.691  11.674   1.043 -1.1101  2.1817 -1.0509
   46ASP     CG 5113   2.875   0.094   1.032 -0.2758 -0.2620  0.1039
   46ASP    OD1 5114   2.954   0.153   0.955  0.3585 -0.6033  0.4830
   46ASP    OD2 5115   2.878   0.120   1.154 -0.6267 -0.0279  0.0642
   46ASP      C 5116   2.890  11.480   1.053 -0.2686 -0.2113  0.1013
   46ASP      O 5117   2.820  11.400   1.115 -0.1920 -0.4992 -0.1766
   47THR      N 5118   3.018  11.500   1.086 -0.3376  0.0827  0.1916
   47THR      H 5119   3.079  11.546   1.020 -1.2845 -3.4255 -3.4646
   47THR     CA 5120   3.084  11.431   1.195  0.1554  0.2441 -0.0058
   47THR     HA 5121   3.079  11.324   1.177  2.6042  0.2721 -1.3809
   47THR     CB 5122   3.232  11.466   1.211  0.2578 -0.0237 -0.3384
   47THR     HB 5123   3.282  11.411   1.290  0.8541  2.4811  1.1393
   47THR    CG2 5124   3.310  11.431   1.085  0.1756 -0.1140 -0.3645
   47THR   HG21 5125   3.239  11.409   1.005 -1.2627 -0.1887  0.8805
   47THR   HG22 5126   3.369  11.517   1.052 -1.3738 -0.2489 -4.0438
   47THR   HG23 5127   3.365  11.337   1.096 -0.9264 -0.9761 -1.8680
   47THR    OG1 5128   3.224  11.604   1.238 -0.0311 -0.1492  0.2262
   47THR    HG1 5129   3.312  11.642   1.247 -1.6266  4.9161 -2.0010
   47THR      C 5130   3.031  11.444   1.337 -0.1981 -0.1298 -0.1000
   47THR      O 5131   3.050  11.360   1.424 -0.5020  0.0888  0.1791
   48SER      N 5132   2.957  11.553   1.359  0.0314 -0.0781  0.4184
   48SER      H 5133   2.944  11.614   1.280  0.8188 -0.3676  0.0595
   48SER     CA 5134   2.899  11.586   1.488 -0.1004 -0.0760  0.3585
   48SER     HA 5135   2.967  11.578   1.573  0.9846  2.5204 -0.1629
   48SER     CB 5136   2.838   0.045   1.474 -0.2497 -0.1784 -0.0247
   48SER    HB1 5137   2.785   0.063   1.381 -0.1710  1.8514  0.2868
   48SER    HB2 5138   2.770   0.070   1.555  0.2784  2.3061 -0.2720
   48SER     OG 5139   2.947   0.133   1.491  0.2650 -0.7203 -0.4905
   48SER     HG 5140   3.004   0.131   1.414  1.3024  2.0587  0.1039
   48SER      C 5141   2.780  11.494   1.511 -0.3768 -0.0034 -0.7445
   48SER      O 5142   2.745  11.400   1.439 -0.4890 -0.6863  0.1833
   49GLY      N 5143   2.712  11.520   1.623  0.4660  0.2441 -0.2854
   49GLY      H 5144   2.730  11.611   1.664  1.1113 -0.1018  0.2211
   49GLY     CA 5145   2.601  11.446   1.677  0.5686  0.4594  0.2267
   49GLY    HA1 5146   2.521  11.438   1.604  0.6361  0.9642  0.0995
   49GLY    HA2 5147   2.557  11.498   1.763 -0.1432 -0.4634  0.4481
   49GLY      C 5148   2.636  11.305   1.723  0.1397  0.0389 -0.6999
   49GLY      O 5149   2.753  11.277   1.751  0.0259 -0.2359 -0.4894
   50TYR      N 5150   2.532  11.224   1.742  0.0530  0.1692 -0.6177
   50TYR      H 5151   2.438  11.252   1.720  0.7414  1.1288 -2.4891
   50TYR     CA 5152   2.543  11.085   1.782 -0.4870  0.2225 -0.2786
   50TYR     HA 5153   2.627  11.080   1.851 -0.1535  1.9581 -0.5176
   50TYR     CB 5154   2.419  11.033   1.855 -0.4292 -0.3787 -0.6014
   50TYR    HB1 5155   2.336  11.060   1.790  0.4636  3.4034 -0.3730
   50TYR    HB2 5156   2.422  10.925   1.869  1.3710 -0.2838  0.0171
   50TYR     CG 5157   2.389  11.084   1.994 -0.0526 -0.3918 -0.5127
   50TYR    CD1 5158   2.320  11.205   2.005 -0.1224 -0.4592 -0.1931
   50TYR    HD1 5159   2.308  11.271   1.920  0.1090  1.0393  0.9040
   50TYR    CE1 5160   2.295  11.256   2.133  0.2363 -0.3473 -0.1667
   50TYR    HE1 5161   2.240  11.349   2.127 -0.1146 -0.5757 -0.4798
   50TYR     CZ 5162   2.300  11.177   2.249 -0.1567  0.1284  0.1792
   50TYR     OH 5163   2.256  11.219   2.371 -0.1322 -0.7113  0.4857
   50TYR     HH 5164   2.301  11.171   2.441 -0.4304 -0.6366  0.7299
   50TYR    CE2 5165   2.350  11.047   2.231  0.0419  0.2179  0.0794
   50TYR    HE2 5166   2.371  10.982   2.314  2.8215  0.2391 -0.5253
   50TYR    CD2 5167   2.401  11.003   2.108 -0.5275  0.0944 -0.1147
   50TYR    HD2 5168   2.452  10.908   2.103 -0.9732 -0.1758  0.3781
   50TYR      C 5169   2.577  10.993   1.665 -0.4650 -0.0949 -0.0251
   50TYR      O 5170   2.602  11.040   1.554 -0.0230  0.1808  0.1841
   51GLY      N 5171   2.594  10.864   1.693 -0.3084 -0.0490  0.0937
   51GLY      H 5172   2.570  10.824   1.782 -3.5745  1.9975  0.2753
   51GLY     CA 5173   2.634  10.766   1.593  0.0558  0.0836  0.1065
   51GLY    HA1 5174   2.670  10.675   1.641 -1.2759 -0.5058  0.0515
   51GLY    HA2 5175   2.713  10.811   1.533  0.7260 -1.8016 -0.4883
   51GLY      C 5176   2.517  10.720   1.507  0.1616  0.0923 -0.0416
   51GLY      O 5177   2.404  10.752   1.544  0.3157  0.4167  0.1510
   52GLN      N 5178   2.528  10.642   1.399 -0.1983  0.2214 -0.1741
   52GLN      H 5179   2.620  10.635   1.357  0.4504 -0.8326  1.3678
   52GLN     CA 5180   2.418  10.591   1.320 -0.0125 -0.6493  0.1203
   52GLN     HA 5181   2.343  10.669   1.305  1.5185  0.8392 -0.0417
   52GLN     CB 5182   2.457  10.559   1.177 -0.2489 -0.2975 -0.0261
   52GLN    HB1 5183   2.490  10.645   1.119 -0.4316  0.1502  0.5345
   52GLN    HB2 5184   2.541  10.490   1.191  0.5339  0.9282  1.5806
   52GLN     CG 5185   2.366  10.469   1.094 -0.1462  0.0919 -0.5638
   52GLN    HG1 5186   2.276  10.524   1.067  0.1236  2.4927  2.8402
   52GLN    HG2 5187   2.330  10.386   1.155 -1.5271  0.1412 -1.2720
   52GLN     CD 5188   2.433  10.409   0.970  0.6752 -0.5505  0.1797
   52GLN    OE1 5189   2.525  10.467   0.914  0.1127 -0.0356 -0.2205
   52GLN    NE2 5190   2.401  10.291   0.915  0.3884 -0.2638 -0.2711
   52GLN   HE21 5191   2.321  10.243   0.954  0.4992 -0.0790  0.2009
   52GLN   HE22 5192   2.466  10.262   0.843  2.2322  1.0170  0.7839
   52GLN      C 5193   2.343  10.479   1.390 -0.1528 -0.3572  0.4435
   52GLN      O 5194   2.220  10.484   1.391 -0.1619 -0.1324 -0.7136
   53SER      N 5195   2.413  10.374   1.434  0.7647 -0.0912 -0.3597
   53SER      H 5196   2.512  10.366   1.414  0.5171 -1.6383 -1.1617
   53SER     CA 5197   2.356  10.251   1.484  0.0468  0.3327 -0.1234
   53SER     HA 5198   2.268  10.271   1.546  0.0589  0.1779 -0.0557
   53SER     CB 5199   2.318  10.155   1.372 -0.0184 -0.0938  0.2571
   53SER    HB1 5200   2.296  10.055   1.409  1.9661 -0.7607 -0.2353
   53SER    HB2 5201   2.399  10.138   1.300 -0.7710 -1.7591 -0.2578
   53SER     OG 5202   2.205  10.202   1.301  0.4544  0.0549 -0.4067
   53SER     HG 5203   2.141  10.218   1.370  0.6750 -0.9499  0.0624
   53SER      C 5204   2.456  10.165   1.560 -0.0947 -0.3460 -0.6917
   53SER      O 5205   2.576  10.163   1.532  0.0324 -0.0589 -0.1803
   54SER      N 5206   2.396  10.072   1.634  0.2586  0.0829  0.1534
   54SER      H 5207   2.295  10.079   1.629  0.3798  2.3353  0.0675
   54SER     CA 5208   2.464   9.973   1.715 -0.2545 -0.2571  0.1767
   54SER     HA 5209   2.532  10.021   1.785 -0.5792  1.0747 -0.3984
   54SER     CB 5210   2.371   9.882   1.794 -0.0558 -0.4349  0.2111
   54SER    HB1 5211   2.433   9.805   1.839 -2.2808 -1.5937  1.4780
   54SER    HB2 5212   2.309   9.943   1.861 -1.0894  1.8086 -2.5920
   54SER     OG 5213   2.276   9.817   1.712 -0.1539 -0.0515  0.0154
   54SER     HG 5214   2.196   9.869   1.714  0.7972  1.4947 -0.5134
   54SER      C 5215   2.563   9.891   1.633  0.2328  0.4204  0.0787
   54SER      O 5216   2.668   9.854   1.686  0.0160  0.2476  0.3919
   55TYR      N 5217   2.532   9.856   1.508 -0.3104 -0.7639  0.5304
   55TYR      H 5218   2.442   9.890   1.478  1.5542  3.6040 -0.9793
   55TYR     CA 5219   2.609   9.768   1.423  0.3678  0.0040  0.3379
   55TYR     HA 5220   2.663   9.705   1.494 -0.4911 -0.5120  0.5512
   55TYR     CB 5221   2.512   9.679   1.346  0.0712 -0.0112  0.7282
   55TYR    HB1 5222   2.564   9.621   1.270 -0.0231  2.0655 -1.0170
   55TYR    HB2 5223   2.465   9.615   1.421  0.9180 -1.3668  0.1418
   55TYR     CG 5224   2.403   9.754   1.273  0.2449  0.0981  0.5807
   55TYR    CD1 5225   2.426   9.838   1.164  0.3353  0.0671  0.5759
   55TYR    HD1 5226   2.530   9.857   1.139 -0.1696  0.5385 -1.3833
   55TYR    CE1 5227   2.323   9.899   1.092  0.5425 -0.0508  0.1747
   55TYR    HE1 5228   2.350   9.953   1.003  1.0713 -0.8533 -0.1692
   55TYR     CZ 5229   2.187   9.879   1.125  0.4378 -0.7523 -0.6372
   55TYR     OH 5230   2.080   9.940   1.067  0.2915 -0.0898  0.3058
   55TYR     HH 5231   2.000   9.903   1.105 -0.1851 -1.7598 -2.0584
   55TYR    CE2 5232   2.166   9.804   1.242 -0.0915 -0.1583 -0.3458
   55TYR    HE2 5233   2.065   9.798   1.280 -0.1743 -1.0346 -0.6786
   55TYR    CD2 5234   2.269   9.734   1.308 -0.0460 -0.6032 -0.8770
   55TYR    HD2 5235   2.231   9.679   1.393  0.1431  2.1690  1.1679
   55TYR      C 5236   2.713   9.840   1.338  0.3606 -0.2467  0.1161
   55TYR      O 5237   2.820   9.785   1.314  0.4576 -0.0345  0.0657
   56SER      N 5238   2.687   9.967   1.307 -0.0666 -0.5397 -0.7688
   56SER      H 5239   2.594   9.995   1.335  0.2091 -0.9563  0.6530
   56SER     CA 5240   2.773  10.047   1.223  0.3740 -0.1417  0.0553
   56SER     HA 5241   2.808   9.989   1.138  1.7573  0.3068  0.2792
   56SER     CB 5242   2.703  10.177   1.185  0.3601 -0.2121 -0.1583
   56SER    HB1 5243   2.676  10.240   1.270 -1.1468  0.4973 -1.1139
   56SER    HB2 5244   2.758  10.228   1.106 -1.1826  0.7843 -0.6424
   56SER     OG 5245   2.575  10.145   1.134  0.3002  0.0614 -0.1819
   56SER     HG 5246   2.580  10.140   1.039  0.1295  1.3972 -0.2857
   56SER      C 5247   2.894  10.083   1.309  0.2004 -0.2022  0.3280
   56SER      O 5248   2.883  10.112   1.428 -0.1262 -0.4679  0.3636
   57SER      N 5249   3.015  10.080   1.251 -0.1986  0.1375 -0.5432
   57SER      H 5250   3.026  10.051   1.155  0.9727 -3.0215  0.4245
   57SER     CA 5251   3.130  10.131   1.323 -0.0948  0.1624 -0.7263
   57SER     HA 5252   3.140  10.081   1.419 -0.2567  1.4932  0.0097
   57SER     CB 5253   3.265  10.121   1.253  0.7502  0.0950  0.8547
   57SER    HB1 5254   3.250  10.187   1.167 -3.4853  0.6574  1.8140
   57SER    HB2 5255   3.346  10.169   1.307  0.0128  2.1847  0.2487
   57SER     OG 5256   3.296   9.992   1.207  0.0665  0.2518 -0.0759
   57SER     HG 5257   3.386  10.002   1.177 -0.6279  0.7985 -2.1806
   57SER      C 5258   3.113  10.276   1.366 -0.3600 -0.0816  0.0220
   57SER      O 5259   3.057  10.347   1.282 -0.5191 -0.3393 -0.0918
   58TYR      N 5260   3.173  10.323   1.475 -1.1970  0.5873  0.2038
   58TYR      H 5261   3.217  10.253   1.533 -0.6354 -0.6987 -1.6826
   58TYR     CA 5262   3.177  10.461   1.518  0.4474  0.6314 -0.0523
   58TYR     HA 5263   3.179  10.531   1.435  2.7087  2.2744  1.2358
   58TYR     CB 5264   3.056  10.476   1.610  0.0747  0.4130 -0.5024
   58TYR    HB1 5265   3.075  10.411   1.696 -0.6282  0.1552 -0.5432
   58TYR    HB2 5266   2.969  10.432   1.563  0.2646  0.2597 -0.7113
   58TYR     CG 5267   3.008  10.611   1.659  0.3785  0.2928  0.1406
   58TYR    CD1 5268   2.980  10.631   1.795  0.1685  0.0665  0.1325
   58TYR    HD1 5269   2.990  10.551   1.867  1.9284 -0.3413 -0.5007
   58TYR    CE1 5270   2.933  10.755   1.841  0.3299  0.3509 -0.4562
   58TYR    HE1 5271   2.899  10.772   1.942  1.7283  0.0132  0.1024
   58TYR     CZ 5272   2.917  10.859   1.748 -0.3817  0.3932 -0.2904
   58TYR     OH 5273   2.870  10.979   1.791  0.3305  0.4261  0.4169
   58TYR     HH 5274   2.869  11.044   1.721  2.1776  1.7927  1.5682
   58TYR    CE2 5275   2.957  10.843   1.614 -0.7985 -0.2073 -0.3448
   58TYR    HE2 5276   2.958  10.929   1.549 -2.8601  1.0582  1.1874
   58TYR    CD2 5277   2.999  10.717   1.569 -0.1864 -0.0540 -0.2129
   58TYR    HD2 5278   3.014  10.696   1.464 -0.4719  1.1354 -0.5011
   58TYR      C 5279   3.300  10.485   1.605  0.2739  0.0149  0.3722
   58TYR      O 5280   3.326  10.418   1.705 -0.3513 -0.5514  0.1611
   59GLY      N 5281   3.368  10.595   1.573 -0.1296  0.2505  0.3151
   59GLY      H 5282   3.347  10.630   1.481  0.8257 -2.6688 -1.1211
   59GLY     CA 5283   3.468  10.666   1.651  0.1195  0.4401 -0.1707
   59GLY    HA1 5284   3.560  10.608   1.647 -0.4280 -1.0503  3.9656
   59GLY    HA2 5285   3.434  10.667   1.755  0.9079 -1.0723  0.1292
   59GLY      C 5286   3.493  10.806   1.597  0.0677  0.5701  0.1370
   59GLY      O 5287   3.430  10.850   1.501 -0.0732 -1.0130 -0.5344
   60GLN      N 5288   3.591  10.871   1.661  0.4967  0.3043 -0.2461
   60GLN      H 5289   3.639  10.820   1.733 -0.1141  2.3706  1.7193
   60GLN     CA 5290   3.602  11.015   1.651  0.5332  0.3140 -0.0686
   60GLN     HA 5291   3.509  11.058   1.614 -0.9923 -1.3061  1.6483
   60GLN     CB 5292   3.616  11.067   1.794 -0.0091  0.2751  0.0002
   60GLN    HB1 5293   3.684  11.010   1.857  0.3821  1.2666  0.4957
   60GLN    HB2 5294   3.654  11.169   1.797 -0.4434  0.4279  0.2452
   60GLN     CG 5295   3.481  11.086   1.862  0.1584  0.2274  0.3452
   60GLN    HG1 5296   3.415  11.147   1.801  0.0901  2.3330  2.3840
   60GLN    HG2 5297   3.438  10.988   1.883  0.2718 -0.3930 -2.0308
   60GLN     CD 5298   3.485  11.158   1.997 -0.2653  0.1962  0.3768
   60GLN    OE1 5299   3.590  11.176   2.059 -0.0939 -0.5093  0.3044
   60GLN    NE2 5300   3.375  11.195   2.061 -0.4443 -0.4527  0.4566
   60GLN   HE21 5301   3.282  11.187   2.022 -0.4699 -0.1843  0.4544
   60GLN   HE22 5302   3.388  11.223   2.157  0.6747 -3.1509  1.1506
   60GLN      C 5303   3.721  11.066   1.570  0.4612 -0.2558 -0.5434
   60GLN      O 5304   3.708  11.165   1.498  0.1605 -0.2922 -0.5391
   61SER      N 5305   3.835  10.997   1.568  0.3640 -0.4340 -0.0490
   61SER      H 5306   3.840  10.914   1.627  1.3077  0.5704  1.3447
   61SER     CA 5307   3.945  11.029   1.479 -0.0049  0.4469 -0.1888
   61SER     HA 5308   3.964  11.137   1.484  2.8935 -0.0346  0.7019
   61SER     CB 5309   4.069  10.950   1.519 -0.4789 -0.3111 -0.1877
   61SER    HB1 5310   4.092  10.974   1.622 -0.1101 -1.6754  0.0658
   61SER    HB2 5311   4.050  10.844   1.503 -0.9264  0.1441 -3.5693
   61SER     OG 5312   4.179  10.990   1.440 -0.3279  0.1460  0.2539
   61SER     HG 5313   4.196  11.082   1.464  1.3211 -0.2016  0.5387
   61SER      C 5314   3.898  10.995   1.339 -0.0452  0.0909 -0.0884
   61SER      O 5315   3.815  10.906   1.318  0.4648 -0.3613 -0.2301
   62GLN      N 5316   3.950  11.061   1.236 -0.0176 -0.5407 -0.4880
   62GLN      H 5317   4.022  11.122   1.271  0.4841 -0.9546 -0.7871
   62GLN     CA 5318   3.918  11.044   1.095 -0.4363 -0.2498 -0.4322
   62GLN     HA 5319   3.857  10.955   1.082 -0.5158 -0.0584 -1.4302
   62GLN     CB 5320   3.849  11.167   1.037  0.0087  0.0067 -0.4296
   62GLN    HB1 5321   3.916  11.252   1.038 -1.4083  1.1647 -0.9996
   62GLN    HB2 5322   3.810  11.148   0.937  1.6346 -0.3260 -1.0197
   62GLN     CG 5323   3.726  11.216   1.113  0.4964  0.4239  0.0976
   62GLN    HG1 5324   3.739  11.221   1.222  0.3661 -2.4356  0.3172
   62GLN    HG2 5325   3.645  11.147   1.089  2.1639 -0.3846 -4.0097
   62GLN     CD 5326   3.681  11.354   1.069 -0.1453  0.2650  0.2397
   62GLN    OE1 5327   3.678  11.445   1.151  0.1508  0.2835  0.2276
   62GLN    NE2 5328   3.662  11.377   0.938  0.0526  0.7255  0.2889
   62GLN   HE21 5329   3.666  11.300   0.873  1.5717  2.3623 -1.6702
   62GLN   HE22 5330   3.633  11.470   0.915 -0.0025  0.3639 -1.1965
   62GLN      C 5331   4.042  11.006   1.015  0.1483  0.7030 -0.0003
   62GLN      O 5332   4.039  11.011   0.893 -0.2866  0.2204 -0.0104
   63ASN      N 5333   4.144  10.945   1.078 -0.3081 -0.0441  0.0280
   63ASN      H 5334   4.137  10.939   1.178  0.8784  2.5070  0.3260
   63ASN     CA 5335   4.268  10.898   1.019 -0.3838  0.2284 -0.3565
   63ASN     HA 5336   4.246  10.894   0.912 -0.5878  1.5123 -0.3751
   63ASN     CB 5337   4.381  10.998   1.039 -0.3335  0.2821 -0.8980
   63ASN    HB1 5338   4.406  10.996   1.145 -0.5726 -0.8958 -0.8570
   63ASN    HB2 5339   4.360  11.098   1.001 -1.6112  0.3333 -0.1112
   63ASN     CG 5340   4.504  10.958   0.959  0.4673  0.4262  0.2333
   63ASN    OD1 5341   4.608  10.958   1.023  0.2531  0.1454  0.5850
   63ASN    ND2 5342   4.493  10.935   0.828 -0.3767  1.0774  0.1784
   63ASN   HD21 5343   4.570  10.886   0.785 -0.1993  0.5167  1.1119
   63ASN   HD22 5344   4.409  10.939   0.771  0.8715 -1.2056 -2.0365
   63ASN      C 5345   4.305  10.762   1.077  0.5364  0.6956  0.1588
   63ASN      O 5346   4.301  10.734   1.197  0.0840 -0.2219 -0.0636
   64THR      N 5347   4.353  10.674   0.990 -0.5579 -0.1884  0.4226
   64THR      H 5348   4.344  10.697   0.892 -0.7577  1.0881  0.7237
   64THR     CA 5349   4.424  10.554   1.030  0.0306  0.0840  0.2098
   64THR     HA 5350   4.449  10.556   1.136  0.6122 -2.6241  0.2109
   64THR     CB 5351   4.340  10.426   1.028  0.0654  0.0610  0.1171
   64THR     HB 5352   4.403  10.338   1.045 -0.6736  0.1589  4.2864
   64THR    CG2 5353   4.226  10.411   1.128 -0.1010  0.4957 -0.0038
   64THR   HG21 5354   4.177  10.315   1.111 -0.7866  0.7857  0.3012
   64THR   HG22 5355   4.156  10.490   1.102 -1.4884 -0.3124  1.1073
   64THR   HG23 5356   4.272  10.410   1.227 -0.2511 -1.5998  0.0957
   64THR    OG1 5357   4.273  10.412   0.905  0.1592  0.2213  0.0478
   64THR    HG1 5358   4.328  10.421   0.826  0.3646 -2.5837 -0.2348
   64THR      C 5359   4.553  10.546   0.950 -0.1076 -0.1181  0.0038
   64THR      O 5360   4.564  10.615   0.848  0.0405 -0.1868 -0.0278
   65GLY      N 5361   4.656  10.468   0.985 -0.2153 -0.3139 -0.1153
   65GLY      H 5362   4.646  10.417   1.072 -0.9670  1.1686  0.7099
   65GLY     CA 5363   4.776  10.444   0.908 -0.2380  0.0847 -0.2770
   65GLY    HA1 5364   4.800  10.538   0.858 -1.4732 -0.8564 -2.8060
   65GLY    HA2 5365   4.862  10.416   0.969 -0.1834  0.7310 -0.0471
   65GLY      C 5366   4.765  10.341   0.797  0.1237  0.4324 -0.6424
   65GLY      O 5367   4.658  10.299   0.751 -0.0624  0.2270 -0.0358
   66TYR      N 5368   4.881  10.294   0.751  0.5721  0.0984  0.7722
   66TYR      H 5369   4.968  10.324   0.791  0.0467  0.2345  1.8435
   66TYR     CA 5370   4.895  10.187   0.654  0.0985  0.3443  0.4235
   66TYR     HA 5371   4.825  10.210   0.574 -0.2937  0.3859  0.7713
   66TYR     CB 5372   5.032  10.186   0.588 -0.1316 -0.7315 -0.0653
   66TYR    HB1 5373   5.045  10.096   0.527 -0.7511 -0.0291 -1.2694
   66TYR    HB2 5374   5.110  10.178   0.664 -0.5059 -0.8601  0.3104
   66TYR     CG 5375   5.058  10.296   0.487 -0.3202 -0.1206  0.5464
   66TYR    CD1 5376   4.970  10.318   0.381  0.4435  1.0703  0.1505
   66TYR    HD1 5377   4.875  10.268   0.372  0.9433  0.3643 -1.8424
   66TYR    CE1 5378   5.004  10.416   0.286 -0.0020  0.1680 -0.9590
   66TYR    HE1 5379   4.946  10.436   0.197 -1.6051 -1.8857 -0.4634
   66TYR     CZ 5380   5.122  10.491   0.298  0.4883 -0.6610 -0.5127
   66TYR     OH 5381   5.144  10.595   0.212 -0.1457 -0.2106 -0.1379
   66TYR     HH 5382   5.235  10.625   0.217  0.6803 -1.8549 -3.3005
   66TYR    CE2 5383   5.204  10.475   0.412  0.0155 -0.6164 -0.1643
   66TYR    HE2 5384   5.291  10.534   0.435 -1.3193  1.0796  0.6951
   66TYR    CD2 5385   5.172  10.376   0.506 -0.1720 -0.2423  0.1698
   66TYR    HD2 5386   5.238  10.365   0.590 -3.6567 -2.1916  2.9239
   66TYR      C 5387   4.877  10.050   0.719 -0.2082  0.2081  0.0547
   66TYR      O 5388   4.917  10.024   0.832 -0.6181  0.0328  0.1625
   67GLY      N 5389   4.834   9.948   0.644  0.0805  0.2190 -0.1282
   67GLY      H 5390   4.784   9.968   0.559  0.0065 -0.9006 -0.3535
   67GLY     CA 5391   4.803   9.815   0.691 -0.3414  0.2909 -0.2012
   67GLY    HA1 5392   4.809   9.746   0.608  0.2388 -0.2179  0.2532
   67GLY    HA2 5393   4.883   9.783   0.758 -0.5007 -0.9896 -0.5875
   67GLY      C 5394   4.670   9.816   0.766  0.2611  0.3588  0.8931
   67GLY      O 5395   4.600   9.916   0.777 -0.2297  0.1429 -0.1368
   68THR      N 5396   4.636   9.696   0.814  0.1853 -0.0521 -0.1623
   68THR      H 5397   4.703   9.622   0.797  0.3519  0.3505 -1.3951
   68THR     CA 5398   4.523   9.664   0.898  0.2229  0.2178 -0.0070
   68THR     HA 5399   4.442   9.715   0.846  0.7029  0.4436 -0.5462
   68THR     CB 5400   4.506   9.512   0.900  0.7024  0.1578 -0.4018
   68THR     HB 5401   4.418   9.498   0.963  1.4406  0.7437  0.7928
   68THR    CG2 5402   4.465   9.466   0.760  0.0645  0.2011 -0.2311
   68THR   HG21 5403   4.385   9.522   0.713 -0.4251  0.8529  1.2949
   68THR   HG22 5404   4.554   9.453   0.698 -0.4484 -0.0939 -0.9069
   68THR   HG23 5405   4.442   9.361   0.776 -2.8108  0.9287  0.9718
   68THR    OG1 5406   4.620   9.439   0.942  0.5550  0.5102  0.6326
   68THR    HG1 5407   4.580   9.353   0.956 -0.4908  0.6522 -1.1771
   68THR      C 5408   4.545   9.720   1.038 -0.0360 -0.1610  0.1882
   68THR      O 5409   4.661   9.725   1.078  0.0317 -0.0791 -0.0127
   69GLN      N 5410   4.441   9.750   1.116  0.0829  0.0997  0.2472
   69GLN      H 5411   4.353   9.752   1.065  0.1686 -0.9168  0.0315
   69GLN     CA 5412   4.437   9.782   1.257  0.0150  0.1221  0.2402
   69GLN     HA 5413   4.538   9.800   1.294 -0.5496  0.3766  1.7442
   69GLN     CB 5414   4.367   9.916   1.275  0.7839  0.5436  0.1315
   69GLN    HB1 5415   4.266   9.900   1.238  1.2124  1.3945 -1.4778
   69GLN    HB2 5416   4.375   9.943   1.381  0.0682 -2.5058  1.0624
   69GLN     CG 5417   4.416  10.028   1.184  0.0725  0.1642 -0.7368
   69GLN    HG1 5418   4.347  10.111   1.196  0.2835  0.5050 -1.8027
   69GLN    HG2 5419   4.408   9.995   1.081 -1.2769  1.3098 -1.0294
   69GLN     CD 5420   4.549  10.095   1.218 -0.2047  0.4083 -0.1092
   69GLN    OE1 5421   4.599  10.110   1.329 -0.6405 -0.3980  0.2062
   69GLN    NE2 5422   4.623  10.143   1.118  0.0283 -0.0019 -0.1378
   69GLN   HE21 5423   4.595  10.121   1.023  0.4287  0.6232 -0.4068
   69GLN   HE22 5424   4.720  10.159   1.142  0.5630  1.9361 -3.0322
   69GLN      C 5425   4.374   9.670   1.338  0.1345 -0.0763  0.0615
   69GLN      O 5426   4.386   9.668   1.460 -0.2389  0.5753  0.1120
   70SER      N 5427   4.307   9.572   1.277  0.4207 -0.3647  0.2091
   70SER      H 5428   4.318   9.567   1.177 -2.3651  0.1940 -0.1959
   70SER     CA 5429   4.220   9.468   1.328  0.1276 -0.2289 -0.0112
   70SER     HA 5430   4.256   9.449   1.429 -0.6289 -1.8669 -0.0232
   70SER     CB 5431   4.072   9.504   1.339  0.2289  0.3326 -0.4101
   70SER    HB1 5432   4.011   9.418   1.368  0.4955  0.0365 -0.7220
   70SER    HB2 5433   4.050   9.578   1.416  1.5573  0.5666 -0.2385
   70SER     OG 5434   4.028   9.547   1.212  0.7666  0.1365 -0.6657
   70SER     HG 5435   3.932   9.547   1.216  0.8058  0.6841  1.1878
   70SER      C 5436   4.229   9.339   1.248  0.0386 -0.2902  0.0750
   70SER      O 5437   4.249   9.341   1.127 -0.0310 -0.2059  0.0651
   71THR      N 5438   4.211   9.226   1.316 -0.6445 -0.3411 -0.1894
   71THR      H 5439   4.210   9.230   1.417  0.1610  2.0551 -0.2025
   71THR     CA 5440   4.249   9.096   1.265 -0.0360 -0.0112 -0.5921
   71THR     HA 5441   4.322   9.100   1.185 -0.4456  2.2116 -0.9060
   71THR     CB 5442   4.314   9.017   1.378  0.3019  0.4659 -0.4527
   71THR     HB 5443   4.240   8.987   1.452 -2.3890 -1.0647 -3.5486
   71THR    CG2 5444   4.400   8.905   1.319  0.1245 -0.0260  0.2074
   71THR   HG21 5445   4.452   8.937   1.229  1.5253 -2.1024  0.2254
   71THR   HG22 5446   4.479   8.864   1.383  1.5590  2.9518  0.5592
   71THR   HG23 5447   4.332   8.822   1.305 -2.4282  2.2133 -1.6962
   71THR    OG1 5448   4.409   9.102   1.440 -0.1628  0.4866  0.2361
   71THR    HG1 5449   4.445   9.057   1.517 -0.1227  0.5984  0.2827
   71THR      C 5450   4.129   9.014   1.219 -0.0817 -0.1919 -0.1594
   71THR      O 5451   4.036   8.988   1.295 -0.0460 -0.0430 -0.0641
   72PRO      N 5452   4.124   8.973   1.092 -0.3003  0.1055 -0.2499
   72PRO     CD 5453   4.214   9.002   0.982 -0.2549  0.6940 -0.0629
   72PRO    HD1 5454   4.196   9.107   0.961 -0.3820  0.3578 -1.7880
   72PRO    HD2 5455   4.312   8.972   1.018 -0.4767  1.3623  1.1326
   72PRO     CG 5456   4.170   8.905   0.872 -0.0942  0.4718  0.0674
   72PRO    HG1 5457   4.212   8.807   0.890 -0.3874  0.3198 -0.0616
   72PRO    HG2 5458   4.186   8.945   0.772  0.8678  0.8041  0.3404
   72PRO     CB 5459   4.019   8.898   0.898 -0.0092  0.2434  0.5072
   72PRO    HB1 5460   3.960   8.981   0.859 -1.0695 -0.5984  0.2938
   72PRO    HB2 5461   3.975   8.802   0.873  0.4583 -0.5524  2.5170
   72PRO     CA 5462   4.012   8.891   1.050 -0.2563 -0.3317  0.4713
   72PRO     HA 5463   3.916   8.927   1.089  0.4203  1.1364  0.8670
   72PRO      C 5464   4.025   8.750   1.106  0.0930 -0.2139  0.6913
   72PRO      O 5465   4.131   8.711   1.154  0.5816  0.4070  0.1400
   73GLN      N 5466   3.918   8.670   1.100  0.2366 -0.3760  0.2916
   73GLN      H 5467   3.834   8.711   1.061  0.7514 -0.6199 -1.1210
   73GLN     CA 5468   3.920   8.531   1.138 -0.1677 -0.3564  0.3889
   73GLN     HA 5469   3.955   8.531   1.242 -1.4814  1.1174  0.8643
   73GLN     CB 5470   3.775   8.482   1.149 -0.4801  0.4678 -0.0020
   73GLN    HB1 5471   3.705   8.521   1.076 -1.1286  2.1236  1.4431
   73GLN    HB2 5472   3.776   8.374   1.132  0.5478  0.6221 -1.0586
   73GLN     CG 5473   3.707   8.506   1.283 -0.0604  0.4224  0.2229
   73GLN    HG1 5474   3.748   8.433   1.352 -1.3499  0.0030  0.5772
   73GLN    HG2 5475   3.718   8.609   1.319  3.0853 -0.2970  1.6773
   73GLN     CD 5476   3.560   8.470   1.266 -0.0108 -0.0274  0.7502
   73GLN    OE1 5477   3.530   8.361   1.217  0.3889 -0.1626  0.7978
   73GLN    NE2 5478   3.470   8.553   1.319 -0.2749  0.0300  0.2155
   73GLN   HE21 5479   3.489   8.633   1.377  2.1018 -0.2584 -0.0560
   73GLN   HE22 5480   3.373   8.523   1.314  0.1923 -1.5840  0.1961
   73GLN      C 5481   4.009   8.447   1.047  0.1096  0.9232 -0.5373
   73GLN      O 5482   4.024   8.485   0.932  0.5675 -0.1136 -0.8279
   74GLY      N 5483   4.072   8.341   1.098 -0.1438  0.7592 -0.5683
   74GLY      H 5484   4.054   8.325   1.196  2.6038  1.2696  0.0914
   74GLY     CA 5485   4.155   8.244   1.029 -0.2893 -0.0165  0.3309
   74GLY    HA1 5486   4.154   8.154   1.091 -0.6164 -0.8595 -0.8571
   74GLY    HA2 5487   4.104   8.217   0.936 -1.9437 -0.3954  1.3003
   74GLY      C 5488   4.302   8.282   1.026 -0.2870 -0.0610 -0.1919
   74GLY      O 5489   4.391   8.205   0.990  0.0780  0.0764  0.4086
   75TYR      N 5490   4.340   8.405   1.062 -0.0021 -0.0224 -0.6135
   75TYR      H 5491   4.268   8.466   1.097 -0.5352 -0.6511 -0.5856
   75TYR     CA 5492   4.474   8.456   1.081 -0.2410  0.3423  0.1171
   75TYR     HA 5493   4.544   8.380   1.046  0.4794  0.3599  1.4596
   75TYR     CB 5494   4.493   8.584   1.000  0.5358  0.0774 -0.1228
   75TYR    HB1 5495   4.589   8.630   1.025  0.6230 -0.5505  0.7090
   75TYR    HB2 5496   4.417   8.655   1.032  0.7148 -0.1291  0.7664
   75TYR     CG 5497   4.492   8.561   0.850 -0.1584 -0.3371 -0.0611
   75TYR    CD1 5498   4.611   8.571   0.776  0.0112 -0.2740  0.2184
   75TYR    HD1 5499   4.700   8.584   0.836  0.7835 -1.7691 -0.5352
   75TYR    CE1 5500   4.619   8.540   0.640 -0.3127  0.2246  0.0820
   75TYR    HE1 5501   4.712   8.553   0.587 -1.2533  3.3366 -0.9828
   75TYR     CZ 5502   4.502   8.493   0.578  0.0909  0.0892 -0.5906
   75TYR     OH 5503   4.521   8.444   0.452  0.0114 -0.5591 -0.3561
   75TYR     HH 5504   4.612   8.453   0.425  0.9839 -2.4217  1.9677
   75TYR    CE2 5505   4.379   8.501   0.647  0.3655 -0.0604 -0.0809
   75TYR    HE2 5506   4.286   8.465   0.607  0.1917  0.7370 -0.4025
   75TYR    CD2 5507   4.373   8.533   0.783 -0.1775 -0.2746 -0.0545
   75TYR    HD2 5508   4.273   8.543   0.824 -0.3328 -0.8483 -0.2875
   75TYR      C 5509   4.504   8.487   1.227  0.2551 -0.7309  0.2449
   75TYR      O 5510   4.411   8.490   1.307 -0.0453  0.7040 -0.1328
   76GLY      N 5511   4.625   8.519   1.273  0.2880  0.5309 -0.6886
   76GLY      H 5512   4.705   8.515   1.211 -1.6607  0.1651 -3.3271
   76GLY     CA 5513   4.655   8.554   1.410 -0.5261 -0.0184 -0.3684
   76GLY    HA1 5514   4.619   8.469   1.469 -0.5847 -0.4424 -1.0065
   76GLY    HA2 5515   4.604   8.645   1.441 -0.6650 -0.0990 -0.3593
   76GLY      C 5516   4.804   8.557   1.441 -0.5827 -0.0175 -0.0855
   76GLY      O 5517   4.884   8.564   1.348  0.3161  0.0289  0.6816
   77SER      N 5518   4.840   8.544   1.569  0.2050 -0.2108 -0.3246
   77SER      H 5519   4.774   8.527   1.643 -0.3736 -1.5913 -1.0981
   77SER     CA 5520   4.973   8.502   1.608  0.1049 -0.2701 -0.0464
   77SER     HA 5521   5.041   8.574   1.562  0.9032 -0.8760  0.1606
   77SER     CB 5522   4.996   8.528   1.757 -0.0913 -0.6813  0.0568
   77SER    HB1 5523   4.996   8.637   1.762 -0.7931 -0.6987  0.4974
   77SER    HB2 5524   5.093   8.489   1.787  0.4189  0.5963  0.1215
   77SER     OG 5525   4.889   8.486   1.838 -0.1309  0.2425  0.4997
   77SER     HG 5526   4.922   8.488   1.928 -2.2413 -0.9725  1.3887
   77SER      C 5527   5.012   8.360   1.569  0.0861 -0.3457  0.2067
   77SER      O 5528   4.934   8.266   1.572 -0.2890 -0.0307  0.3755
   78THR      N 5529   5.142   8.344   1.542  0.1905 -0.2964  0.6633
   78THR      H 5530   5.187   8.434   1.538 -0.5231  0.1086  1.5359
   78THR     CA 5531   5.208   8.225   1.492 -0.3312 -0.3578  0.1016
   78THR     HA 5532   5.150   8.142   1.532 -1.1931  0.9259  1.6680
   78THR     CB 5533   5.196   8.220   1.340 -0.2113  0.1436  0.0732
   78THR     HB 5534   5.251   8.136   1.298 -0.3545  1.8473 -3.9411
   78THR    CG2 5535   5.053   8.205   1.287 -0.0919  0.3175 -0.2995
   78THR   HG21 5536   5.006   8.115   1.327  0.7175 -0.7805 -1.6905
   78THR   HG22 5537   4.988   8.291   1.298 -0.7785 -0.0570 -1.3035
   78THR   HG23 5538   5.054   8.180   1.181 -1.6933 -0.1615 -0.2285
   78THR    OG1 5539   5.264   8.327   1.279  0.1595 -0.1464 -0.0282
   78THR    HG1 5540   5.264   8.308   1.185 -1.7834 -0.0558 -0.1050
   78THR      C 5541   5.350   8.216   1.546 -0.4074  0.2496  0.4125
   78THR      O 5542   5.417   8.313   1.581  0.2598 -0.1052  0.1418
   79GLY      N 5543   5.397   8.093   1.567  0.3368  0.2745 -1.0195
   79GLY      H 5544   5.332   8.017   1.549 -1.8449  0.5565  4.1087
   79GLY     CA 5545   5.536   8.071   1.604 -0.0405  0.3656  0.5209
   79GLY    HA1 5546   5.599   8.148   1.559  0.2974 -0.6128 -0.7520
   79GLY    HA2 5547   5.568   7.970   1.577 -0.8563 -1.1052  4.3699
   79GLY      C 5548   5.550   8.076   1.755  0.0903  0.3352  0.5101
   79GLY      O 5549   5.460   8.071   1.839  0.0075 -0.2255  0.3877
   80GLY      N 5550   5.678   8.070   1.791  0.3217 -0.6020 -0.4124
   80GLY      H 5551   5.757   8.066   1.729  0.5328 -1.5286 -0.1021
   80GLY     CA 5552   5.718   8.094   1.929  0.1806  0.4962 -0.5547
   80GLY    HA1 5553   5.819   8.057   1.944  0.0640  0.0704 -0.7881
   80GLY    HA2 5554   5.670   8.023   1.997  3.2877 -1.6851 -0.4578
   80GLY      C 5555   5.698   8.232   1.990 -0.4050  0.0625  0.2576
   80GLY      O 5556   5.622   8.312   1.934  0.1167  0.1068 -0.4096
   81TYR      N 5557   5.772   8.264   2.096 -0.1342 -0.0182  0.0937
   81TYR      H 5558   5.832   8.192   2.134  0.2425  0.1095 -0.2463
   81TYR     CA 5559   5.747   8.379   2.181 -0.6688 -0.0860  0.0297
   81TYR     HA 5560   5.665   8.434   2.134 -0.8173  0.1508  0.5641
   81TYR     CB 5561   5.694   8.329   2.315  0.2235  0.2448  0.5160
   81TYR    HB1 5562   5.632   8.409   2.355 -0.7906 -0.3714  0.2286
   81TYR    HB2 5563   5.784   8.314   2.374  0.8729 -1.3553 -0.7906
   81TYR     CG 5564   5.618   8.198   2.305  0.3835  0.2066 -0.3179
   81TYR    CD1 5565   5.682   8.079   2.342 -0.1039  0.1293  0.2906
   81TYR    HD1 5566   5.784   8.079   2.379  0.7858 -1.5866 -1.9682
   81TYR    CE1 5567   5.619   7.956   2.327 -0.4672  0.3880 -0.3280
   81TYR    HE1 5568   5.672   7.864   2.350  1.3727  1.7219  1.0171
   81TYR     CZ 5569   5.491   7.951   2.268  0.0207  0.0863 -1.3849
   81TYR     OH 5570   5.432   7.829   2.257  0.1469 -0.1917  0.6638
   81TYR     HH 5571   5.351   7.842   2.206  0.4657  0.5441  0.3266
   81TYR    CE2 5572   5.434   8.069   2.215 -0.3424  0.4415 -0.2278
   81TYR    HE2 5573   5.334   8.064   2.174 -0.8240 -0.8961  1.0129
   81TYR    CD2 5574   5.493   8.193   2.242  0.2895  0.1198 -0.1239
   81TYR    HD2 5575   5.439   8.282   2.217  0.6858  0.5335  0.4462
   81TYR      C 5576   5.871   8.466   2.189 -0.5695 -0.2381  0.1406
   81TYR      O 5577   5.982   8.417   2.210 -0.3253  0.2558  0.0301
   82GLY      N 5578   5.854   8.598   2.193 -0.0740 -0.1718  0.1380
   82GLY      H 5579   5.759   8.632   2.199  0.1236  0.1370  2.1275
   82GLY     CA 5580   5.956   8.699   2.214 -0.0461 -0.1517 -0.0836
   82GLY    HA1 5581   6.037   8.647   2.266  1.5732  0.5497 -1.8068
   82GLY    HA2 5582   5.924   8.782   2.278  2.1035  0.1531  0.6760
   82GLY      C 5583   6.014   8.750   2.083  0.0456  0.5476  0.2239
   82GLY      O 5584   6.073   8.672   2.008 -0.6726 -0.1223  0.3332
   83SER      N 5585   5.981   8.871   2.036 -0.1890  0.4274  0.0723
   83SER      H 5586   5.946   8.937   2.103 -0.3447  2.6493 -2.0516
   83SER     CA 5587   6.028   8.936   1.916  0.5253  0.0310  0.1310
   83SER     HA 5588   6.123   8.886   1.892  0.8793  0.3062  0.9482
   83SER     CB 5589   5.928   8.901   1.806  0.1173 -0.4360  0.6511
   83SER    HB1 5590   5.929   8.799   1.768  0.6305  0.4199 -1.8068
   83SER    HB2 5591   5.956   8.954   1.715 -1.3041 -2.7652 -1.2722
   83SER     OG 5592   5.797   8.943   1.839 -0.0092 -0.1467 -0.1947
   83SER     HG 5593   5.762   8.982   1.759  0.4837  0.3166 -0.1963
   83SER      C 5594   6.048   9.086   1.931  0.8356 -0.0602  0.6452
   83SER      O 5595   5.971   9.154   1.999 -0.6241 -0.7575 -0.2668
   84SER      N 5596   6.133   9.142   1.844  0.0540  0.2628  0.0801
   84SER      H 5597   6.180   9.075   1.785 -1.4856 -1.2166  0.4332
   84SER     CA 5598   6.130   9.282   1.807 -0.2996  0.3022  0.2470
   84SER     HA 5599   6.134   9.349   1.892 -2.5286  0.5839  0.1922
   84SER     CB 5600   6.248   9.304   1.713 -0.5614 -0.1410 -0.1936
   84SER    HB1 5601   6.341   9.290   1.769  0.7689  1.4637 -1.8747
   84SER    HB2 5602   6.239   9.232   1.632  1.8934 -0.3328 -0.3856
   84SER     OG 5603   6.250   9.437   1.665  0.1781  0.0293  0.3001
   84SER     HG 5604   6.270   9.430   1.572  0.0376 -0.7106  0.3208
   84SER      C 5605   5.998   9.317   1.739  0.1989  0.2811 -0.7500
   84SER      O 5606   5.936   9.229   1.679  0.5235  0.0582 -0.7638
   85GLN      N 5607   5.964   9.446   1.734  0.1178  0.3035  0.2318
   85GLN      H 5608   6.030   9.508   1.778 -0.0134 -0.1092  1.0265
   85GLN     CA 5609   5.857   9.507   1.658  0.1886  0.5033  0.2906
   85GLN     HA 5610   5.794   9.433   1.608 -0.0549 -0.2077  1.5851
   85GLN     CB 5611   5.764   9.592   1.744 -0.8251 -0.1317 -0.1555
   85GLN    HB1 5612   5.817   9.673   1.794  0.5748 -0.9681 -0.2167
   85GLN    HB2 5613   5.683   9.644   1.694 -2.0742  0.8671  2.6752
   85GLN     CG 5614   5.706   9.504   1.855  0.3714 -0.1078  0.5106
   85GLN    HG1 5615   5.656   9.422   1.803  2.3428 -1.1417  0.1836
   85GLN    HG2 5616   5.786   9.459   1.913  0.7043 -1.6316 -1.0417
   85GLN     CD 5617   5.608   9.578   1.945 -0.0331  0.2426 -0.2030
   85GLN    OE1 5618   5.535   9.668   1.904 -0.0237  0.2798 -0.1391
   85GLN    NE2 5619   5.600   9.539   2.073  0.1017 -0.4564 -0.4050
   85GLN   HE21 5620   5.660   9.463   2.102  1.6674  0.9799  0.2969
   85GLN   HE22 5621   5.551   9.597   2.140 -1.2728 -0.6170 -1.2353
   85GLN      C 5622   5.910   9.595   1.546 -0.2147  0.3111 -0.0530
   85GLN      O 5623   6.001   9.674   1.566  0.0405 -0.0069  0.0458
   86SER      N 5624   5.847   9.589   1.428 -0.1324 -0.3227 -0.0709
   86SER      H 5625   5.767   9.528   1.421  0.6592 -1.5828  1.2082
   86SER     CA 5626   5.912   9.632   1.306  0.5303 -0.1535  0.3390
   86SER     HA 5627   6.017   9.602   1.308  0.1697 -2.1832 -2.9439
   86SER     CB 5628   5.843   9.582   1.179  0.5237  0.1348  0.2286
   86SER    HB1 5629   5.746   9.631   1.167 -0.8148 -2.0509  1.5071
   86SER    HB2 5630   5.899   9.610   1.090  0.4046  3.2629  0.9893
   86SER     OG 5631   5.845   9.441   1.175  0.6123  0.1296  0.4039
   86SER     HG 5632   5.818   9.427   1.084 -2.5298 -0.3473  1.2948
   86SER      C 5633   5.913   9.784   1.301  0.0406 -0.1784 -0.7669
   86SER      O 5634   5.813   9.853   1.320  0.1585 -0.1829 -0.0988
   87SER      N 5635   6.035   9.831   1.274  0.0209  0.3472  0.0203
   87SER      H 5636   6.116   9.769   1.272  0.7049  1.0204  2.6525
   87SER     CA 5637   6.064   9.966   1.232  0.0822  0.2757 -0.1670
   87SER     HA 5638   6.009  10.036   1.294 -0.3317 -0.4091  0.2468
   87SER     CB 5639   6.212   9.989   1.263  0.0961 -0.0019 -0.0256
   87SER    HB1 5640   6.278   9.913   1.223 -0.4083  0.0153 -0.9136
   87SER    HB2 5641   6.238  10.083   1.213 -0.5479  0.4687  0.4981
   87SER     OG 5642   6.234   9.991   1.402  0.3209 -0.4710 -0.0557
   87SER     HG 5643   6.293   9.918   1.424  1.2454  0.5802  1.1734
   87SER      C 5644   6.026   9.998   1.088  0.2390  0.5994 -0.1386
   87SER      O 5645   5.984  10.109   1.057  0.1516  0.4498 -0.5676
   88GLN      N 5646   6.042   9.896   1.003 -0.3317  0.0843  0.3629
   88GLN      H 5647   6.071   9.805   1.035 -0.7833 -0.0165  0.4996
   88GLN     CA 5648   6.016   9.901   0.860  0.1944  0.3733  0.2745
   88GLN     HA 5649   6.057   9.987   0.808 -1.5020  0.7753 -0.4501
   88GLN     CB 5650   6.078   9.777   0.796  0.1256  0.5008 -0.0372
   88GLN    HB1 5651   6.024   9.686   0.824  1.1583 -0.3837 -0.8064
   88GLN    HB2 5652   6.179   9.767   0.834  0.7278  1.1601 -1.3767
   88GLN     CG 5653   6.092   9.795   0.645  0.2346  0.5181 -0.0251
   88GLN    HG1 5654   5.995   9.822   0.604 -0.7532  1.8007  2.8865
   88GLN    HG2 5655   6.153   9.884   0.628  2.0828 -0.0491  2.8689
   88GLN     CD 5656   6.150   9.677   0.569  0.1873 -0.1321  0.9385
   88GLN    OE1 5657   6.078   9.583   0.533  0.2864  0.2377 -0.2810
   88GLN    NE2 5658   6.277   9.680   0.531 -0.0309  0.1697  0.2124
   88GLN   HE21 5659   6.346   9.749   0.556 -1.4169  1.1578  1.3905
   88GLN   HE22 5660   6.309   9.604   0.472  1.3698  0.1414  0.9603
   88GLN      C 5661   5.865   9.904   0.842  0.2189  0.4722  0.0857
   88GLN      O 5662   5.793   9.809   0.874  0.3734  0.0551 -0.7841
   89SER      N 5663   5.803  10.011   0.794  0.2398  0.7166  0.5953
   89SER      H 5664   5.865  10.081   0.754 -1.2582  2.4146  1.0759
   89SER     CA 5665   5.662  10.040   0.777  0.2308  0.4266  0.1533
   89SER     HA 5666   5.611  10.016   0.871 -3.0588 -1.7691 -1.9688
   89SER     CB 5667   5.642  10.185   0.736 -0.3276  0.2537 -0.1950
   89SER    HB1 5668   5.664  10.252   0.819  0.1739 -0.1718  0.0195
   89SER    HB2 5669   5.538  10.194   0.705 -0.1885  0.2634 -0.6677
   89SER     OG 5670   5.720  10.230   0.628 -0.3155  0.1086 -0.2465
   89SER     HG 5671   5.674  10.289   0.568  2.0274  0.2031 -2.1175
   89SER      C 5672   5.591   9.952   0.675  0.2325  0.1379  0.3965
   89SER      O 5673   5.643   9.907   0.573 -0.6152  0.0682 -0.0151
   90SER      N 5674   5.459   9.946   0.691  0.1723 -0.2417 -0.2095
   90SER      H 5675   5.418   9.979   0.778  1.2342  0.8628 -0.1089
   90SER     CA 5676   5.364   9.889   0.598 -0.0869  0.0025 -0.0959
   90SER     HA 5677   5.406   9.806   0.541 -0.6527 -1.0024  0.9065
   90SER     CB 5678   5.234   9.849   0.668  0.0501 -0.4565 -0.1058
   90SER    HB1 5679   5.193   9.940   0.710  0.1705  0.1452 -1.2590
   90SER    HB2 5680   5.160   9.805   0.601 -0.4323  2.7446 -1.8701
   90SER     OG 5681   5.265   9.753   0.766 -0.2504  0.1461  0.5842
   90SER     HG 5682   5.180   9.723   0.800 -1.9746  0.1686 -3.2472
   90SER      C 5683   5.332   9.998   0.496  0.4513 -0.0574 -0.3319
   90SER      O 5684   5.357  10.117   0.510 -0.8736  0.2003  0.0011
   91TYR      N 5685   5.270   9.958   0.385  0.0381 -0.0641 -0.1002
   91TYR      H 5686   5.250   9.859   0.377  0.8329 -0.4450  2.0600
   91TYR     CA 5687   5.212  10.037   0.278 -0.2105  0.0864  0.1445
   91TYR     HA 5688   5.205  10.136   0.322 -1.4269  0.1364 -0.1239
   91TYR     CB 5689   5.300  10.021   0.154 -0.3068 -0.0978  0.0993
   91TYR    HB1 5690   5.292   9.914   0.135  1.4468 -0.7240  2.3555
   91TYR    HB2 5691   5.405  10.048   0.166 -0.5144  1.2308 -0.8336
   91TYR     CG 5692   5.254  10.115   0.046 -0.4244  0.0510  0.2773
   91TYR    CD1 5693   5.225  10.057  11.602  0.1780  0.1222  0.1021
   91TYR    HD1 5694   5.246   9.952  11.590  1.9169  0.2405  1.6156
   91TYR    CE1 5695   5.194  10.137  11.491  0.6187  0.4384  0.2018
   91TYR    HE1 5696   5.197  10.092  11.393  0.8352 -2.5968  1.4861
   91TYR     CZ 5697   5.161  10.272  11.512  0.0038  0.3444 -0.1623
   91TYR     OH 5698   5.124  10.352  11.407 -0.5222 -0.4758 -0.6132
   91TYR     HH 5699   5.138  10.446  11.423 -0.0033 -0.9183  2.0238
   91TYR    CE2 5700   5.188  10.329  11.638  0.4979  0.1838 -0.1948
   91TYR    HE2 5701   5.163  10.433  11.651  0.9296  0.2300  0.2978
   91TYR    CD2 5702   5.245  10.254   0.061  0.0568  0.1151 -0.0004
   91TYR    HD2 5703   5.286  10.308   0.145 -0.4785 -0.7836  0.8590
   91TYR      C 5704   5.069   9.994   0.249 -0.4395  0.3589  0.8509
   91TYR      O 5705   5.038   9.877   0.272 -0.0937 -0.1162 -0.9699
   92GLY      N 5706   4.995  10.088   0.191  0.3107  0.0851 -0.5885
   92GLY      H 5707   5.035  10.179   0.175 -1.9030  1.1550 -0.4220
   92GLY     CA 5708   4.861  10.053   0.150  0.1098 -0.2487  0.3248
   92GLY    HA1 5709   4.828  10.117   0.068 -0.9498 -1.5107 -0.2858
   92GLY    HA2 5710   4.865   9.960   0.092 -0.1126  1.3397 -2.4344
   92GLY      C 5711   4.758  10.032   0.260  0.1749  0.2475  0.4796
   92GLY      O 5712   4.794  10.046   0.377  0.1644  0.2909  0.4772
   93GLN      N 5713   4.643   9.980   0.217  0.1864  0.1247  0.5914
   93GLN      H 5714   4.634   9.962   0.118  1.2686  2.1598  0.0578
   93GLN     CA 5715   4.531   9.950   0.302 -0.2538  0.3017  0.0832
   93GLN     HA 5716   4.575   9.925   0.399  2.6198 -2.4148 -1.7145
   93GLN     CB 5717   4.444  10.074   0.319 -0.5528  0.0129  0.7309
   93GLN    HB1 5718   4.446  10.118   0.219  0.0753 -0.4324  0.5408
   93GLN    HB2 5719   4.343  10.046   0.347  0.3050 -2.8358  1.2876
   93GLN     CG 5720   4.502  10.162   0.430 -0.1437  0.1144  0.4397
   93GLN    HG1 5721   4.407  10.204   0.463 -2.0595 -2.5345 -1.2617
   93GLN    HG2 5722   4.534  10.108   0.519  0.3058  0.3595  0.4303
   93GLN     CD 5723   4.601  10.268   0.384  0.1636 -0.2602  0.2337
   93GLN    OE1 5724   4.634  10.294   0.269 -0.2333 -0.4257  0.0813
   93GLN    NE2 5725   4.640  10.355   0.477  0.3613 -0.0642 -0.0309
   93GLN   HE21 5726   4.686  10.443   0.458  0.0645  0.0110 -0.4039
   93GLN   HE22 5727   4.608  10.350   0.573  2.4695  0.0132  0.7288
   93GLN      C 5728   4.447   9.836   0.246  0.1821  0.1461 -0.2536
   93GLN      O 5729   4.385   9.852   0.141  0.0161  0.0768 -0.1668
   94GLN      N 5730   4.433   9.725   0.319  0.4654  0.2014 -0.1151
   94GLN      H 5731   4.471   9.720   0.413 -2.8638 -1.7949  1.2686
   94GLN     CA 5732   4.335   9.624   0.287  0.2162  0.2599  0.4592
   94GLN     HA 5733   4.361   9.605   0.183 -0.2864  0.6484  0.2628
   94GLN     CB 5734   4.362   9.500   0.373  0.2448 -0.2176 -0.2245
   94GLN    HB1 5735   4.338   9.519   0.478 -1.0387 -0.2067 -0.5074
   94GLN    HB2 5736   4.292   9.421   0.347 -0.1063 -0.1418  0.4579
   94GLN     CG 5737   4.508   9.457   0.359  0.0346 -0.9042 -0.3105
   94GLN    HG1 5738   4.526   9.369   0.422  0.5516 -1.9371 -1.8421
   94GLN    HG2 5739   4.580   9.532   0.390  1.9957 -2.8081 -0.0438
   94GLN     CD 5740   4.555   9.402   0.226  0.3359 -0.8242 -0.2364
   94GLN    OE1 5741   4.480   9.344   0.147 -0.0406 -0.3292 -0.2456
   94GLN    NE2 5742   4.682   9.415   0.187  0.2904  0.2182 -0.0631
   94GLN   HE21 5743   4.701   9.382   0.093 -0.7952  0.2069 -0.2875
   94GLN   HE22 5744   4.751   9.476   0.229  0.0018 -0.3166  1.2416
   94GLN      C 5745   4.190   9.668   0.297  0.0639 -0.1289 -0.0221
   94GLN      O 5746   4.167   9.767   0.366 -0.7222 -0.4100  0.1272
   95SER      N 5747   4.096   9.592   0.240  0.3701 -0.5952  0.0904
   95SER      H 5748   4.129   9.509   0.193 -0.3597  0.3083 -2.1588
   95SER     CA 5749   3.952   9.607   0.251  0.4006 -0.0391 -0.2300
   95SER     HA 5750   3.933   9.665   0.342  0.6727 -0.0334 -0.1754
   95SER     CB 5751   3.893   9.670   0.125 -0.6856  0.0070  0.2890
   95SER    HB1 5752   3.787   9.648   0.129 -0.5972 -0.6401 -0.6208
   95SER    HB2 5753   3.932   9.621   0.036 -0.5015 -1.3234  1.0771
   95SER     OG 5754   3.907   9.810   0.132 -0.1409 -0.0428  0.2590
   95SER     HG 5755   3.989   9.841   0.092 -0.1833  0.3562  0.4723
   95SER      C 5756   3.888   9.469   0.264  0.5070 -0.0675  0.0033
   95SER      O 5757   3.948   9.367   0.229 -0.1790 -0.5026  0.0858
   96SER      N 5758   3.766   9.469   0.317  0.5272  0.0579  0.0515
   96SER      H 5759   3.724   9.560   0.329  1.3257  0.7799 -2.1782
   96SER     CA 5760   3.687   9.350   0.345  0.0322  0.2578 -0.4850
   96SER     HA 5761   3.753   9.264   0.339  2.3135  1.5335  3.1084
   96SER     CB 5762   3.630   9.345   0.486  0.5998  0.0602 -0.2604
   96SER    HB1 5763   3.561   9.263   0.502 -1.4397  1.6934 -0.3660
   96SER    HB2 5764   3.573   9.437   0.501 -0.2582 -0.2113 -1.7150
   96SER     OG 5765   3.734   9.332   0.581  0.2365  0.2279  0.1611
   96SER     HG 5766   3.687   9.336   0.665 -0.0064 -1.6742  0.1586
   96SER      C 5767   3.577   9.329   0.242  0.3932 -0.4870 -0.7237
   96SER      O 5768   3.537   9.421   0.172 -0.0642 -0.2572 -0.1692
   97TYR      N 5769   3.526   9.206   0.233  0.0453 -0.4248  0.2572
   97TYR      H 5770   3.561   9.135   0.296 -0.8073  2.0197  3.7478
   97TYR     CA 5771   3.427   9.159   0.138  0.1406 -0.2361  0.0636
   97TYR     HA 5772   3.440   9.212   0.044  1.8067  0.7350  0.7834
   97TYR     CB 5773   3.443   9.010   0.111 -0.1137 -0.2019 -0.2839
   97TYR    HB1 5774   3.374   8.974   0.035 -0.5351  0.2324 -0.1146
   97TYR    HB2 5775   3.434   8.948   0.201  0.0630  1.5766  0.9985
   97TYR     CG 5776   3.586   8.986   0.070 -0.0339 -0.2370  0.0070
   97TYR    CD1 5777   3.622   8.994  11.615  0.2431 -0.0307  0.0921
   97TYR    HD1 5778   3.549   9.027  11.543  0.4636  0.6660  0.1849
   97TYR    CE1 5779   3.755   8.970  11.578  0.3266  0.3710  0.1306
   97TYR    HE1 5780   3.788   8.982  11.475  0.4314 -2.8857 -0.3341
   97TYR     CZ 5781   3.851   8.927  11.672  0.3647  0.2556  0.0385
   97TYR     OH 5782   3.981   8.902  11.641  0.3486  0.2266 -0.0062
   97TYR     HH 5783   4.045   8.880   0.030 -0.3993  0.2804  0.7184
   97TYR    CE2 5784   3.814   8.934   0.128 -0.0330  0.4080 -0.0724
   97TYR    HE2 5785   3.886   8.910   0.205  0.2722 -0.6702 -0.6647
   97TYR    CD2 5786   3.681   8.952   0.166 -0.1399 -0.5167  0.0152
   97TYR    HD2 5787   3.655   8.933   0.269 -2.3238  0.9136 -0.1976
   97TYR      C 5788   3.290   9.194   0.194  0.0147 -0.3313 -0.1825
   97TYR      O 5789   3.281   9.209   0.316 -0.3428  0.5267 -0.3087
   98PRO      N 5790   3.180   9.196   0.118  0.0386  0.1429 -0.2031
   98PRO     CD 5791   3.171   9.178  11.655  0.2809  0.1805 -0.2244
   98PRO    HD1 5792   3.150   9.075  11.626  1.6149 -0.4235  0.8419
   98PRO    HD2 5793   3.269   9.190  11.609 -0.0416  0.9113 -0.7508
   98PRO     CG 5794   3.062   9.274  11.608 -0.2894 -0.1228  0.4671
   98PRO    HG1 5795   3.012   9.235  11.519  0.1412 -2.0222  1.0121
   98PRO    HG2 5796   3.094   9.377  11.593 -1.3070 -0.0176 -1.1982
[truncated: 853,838 more chars]
