# Supplementary material for: Thermodynamic forces from protein and water govern condensate formation of an intrinsically disordered protein domain
Source: Nat Commun. 2023 Sep 21;14:5892. doi: 10.1038/s41467-023-41586-y (PMC10514047; doi:10.1038/s41467-023-41586-y)
Supplement: Supplementary file 4 — Supplementary Data 1 [file 41467_2023_41586_MOESM4_ESM.zip › final_coord_set-3_170mgmL.gro]

Protein in water
18126
    1MET      N    1   0.159   7.309   1.787  0.3093 -0.3945  0.1497
    1MET     H1    2   0.240   7.290   1.844 -0.1728  0.3314  1.1351
    1MET     H2    3   0.091   7.234   1.790 -1.7007  1.3153  3.2134
    1MET     H3    4   0.170   7.312   1.687  0.1091 -0.7699  0.1140
    1MET     CA    5   0.101   7.433   1.843  0.0541 -0.2291 -0.4673
    1MET     HA    6   0.181   7.507   1.838  0.3657 -0.6210 -1.7585
    1MET     CB    7  11.051   7.486   1.777 -0.0027  0.3496  0.0974
    1MET    HB1    8  10.985   7.400   1.765  0.4633 -0.0860  0.5635
    1MET    HB2    9  11.005   7.551   1.851  1.3143  0.2971  0.9908
    1MET     CG   10  11.075   7.563   1.648  0.6423  0.2657  0.1659
    1MET    HG1   11   0.046   7.660   1.668 -0.1148  0.6945 -0.0746
    1MET    HG2   12  10.973   7.581   1.615  0.4770 -2.9255 -1.4064
    1MET     SD   13   0.082   7.490   1.504  0.3841 -0.3918  0.3498
    1MET     CE   14   0.071   7.626   1.386  0.5784 -0.2222  0.5266
    1MET    HE1   15   0.123   7.714   1.425  0.6003  0.1712 -0.3638
    1MET    HE2   16  11.045   7.647   1.356  1.3130  0.7396 -1.4941
    1MET    HE3   17   0.124   7.585   1.300  1.0864  0.8241  0.3211
    1MET      C   18   0.078   7.401   1.990  0.1173  0.1244 -0.3800
    1MET      O   19   0.050   7.289   2.032  0.3148  0.1142 -0.2709
    2ALA      N   20   0.087   7.500   2.079 -0.1412 -0.1607 -0.0305
    2ALA      H   21   0.128   7.586   2.044 -0.5398  0.7734  1.7045
    2ALA     CA   22   0.044   7.505   2.217  0.2593 -0.2308  0.0987
    2ALA     HA   23   0.071   7.404   2.249  0.6616  0.3995  1.8525
    2ALA     CB   24   0.135   7.598   2.297 -0.1807 -0.0369  0.3792
    2ALA    HB1   25   0.106   7.702   2.279  3.2976  1.0281  0.2083
    2ALA    HB2   26   0.123   7.569   2.401  1.4433 -1.4735  0.2087
    2ALA    HB3   27   0.240   7.582   2.272  0.4306 -0.9197  3.2409
    2ALA      C   28  10.971   7.528   2.233  0.1964 -0.4055 -0.2398
    2ALA      O   29  10.909   7.591   2.147  0.4067  0.3263  0.1376
    3SER      N   30  10.905   7.475   2.336 -0.1518  0.2019 -0.1429
    3SER      H   31  10.956   7.422   2.405  0.8033  1.8253  0.4500
    3SER     CA   32  10.768   7.516   2.362 -0.3204 -0.5649  0.2286
    3SER     HA   33  10.739   7.607   2.309 -0.8731 -1.6317 -1.3755
    3SER     CB   34  10.677   7.418   2.288 -0.5867  0.0205 -0.2265
    3SER    HB1   35  10.579   7.461   2.306  1.0865  3.7045  1.1612
    3SER    HB2   36  10.694   7.416   2.180 -0.0497  0.5483 -0.1607
    3SER     OG   37  10.693   7.289   2.341 -0.0853  0.1548 -0.0364
    3SER     HG   38  10.772   7.259   2.296  0.3819  1.1009  0.1377
    3SER      C   39  10.727   7.517   2.508  0.1006 -0.2822  0.3488
    3SER      O   40  10.784   7.448   2.592 -0.2195 -0.4028  0.4692
    4ASN      N   41  10.629   7.600   2.545  0.1090 -0.1075 -0.0162
    4ASN      H   42  10.593   7.661   2.472  0.5331 -0.7678 -0.7951
    4ASN     CA   43  10.586   7.617   2.682  0.1705  0.2016 -0.0328
    4ASN     HA   44  10.679   7.634   2.737 -0.1745  0.0039  0.6228
    4ASN     CB   45  10.510   7.748   2.699 -0.0569  0.0247  0.3457
    4ASN    HB1   46  10.412   7.741   2.651 -1.0804  0.4845  2.2896
    4ASN    HB2   47  10.565   7.829   2.650 -1.1147  1.0773  0.8714
    4ASN     CG   48  10.492   7.797   2.842  0.7653  0.3711  0.3413
    4ASN    OD1   49  10.546   7.742   2.937 -0.5355 -0.1414  0.8052
    4ASN    ND2   50  10.410   7.901   2.862 -0.3367 -0.4144  0.0260
    4ASN   HD21   51  10.400   7.932   2.957 -0.0115  1.3103 -0.4622
    4ASN   HD22   52  10.395   7.950   2.774 -0.7777 -1.8508 -0.7347
    4ASN      C   53  10.511   7.496   2.736  0.6358 -0.1475 -0.1525
    4ASN      O   54  10.411   7.454   2.677  0.2396  0.0942  0.3309
    5ASP      N   55  10.546   7.443   2.854  0.2180  0.2537  0.1597
    5ASP      H   56  10.633   7.484   2.885 -0.6895  3.0764 -0.7116
    5ASP     CA   57  10.484   7.333   2.925  0.0707  0.2386  0.0095
    5ASP     HA   58  10.446   7.264   2.849  1.2062 -0.4012 -0.0097
    5ASP     CB   59  10.597   7.254   2.991 -0.1947  0.3652  0.6226
    5ASP    HB1   60  10.659   7.211   2.913  0.5339 -0.9571  1.8973
    5ASP    HB2   61  10.655   7.324   3.052 -0.5841  1.2322  0.0273
    5ASP     CG   62  10.549   7.137   3.075  0.2637 -0.4305 -0.2105
    5ASP    OD1   63  10.523   7.165   3.194  0.3850  0.2243 -0.3351
    5ASP    OD2   64  10.537   7.024   3.022  0.8773 -0.5238 -0.1613
    5ASP      C   65  10.367   7.365   3.016 -0.2207  0.2155 -0.3524
    5ASP      O   66  10.290   7.279   3.057  0.4952 -0.5744 -0.6519
    6TYR      N   67  10.356   7.492   3.058  0.5628  0.1905 -0.0353
    6TYR      H   68  10.410   7.566   3.016  1.7164 -0.6335 -0.0597
    6TYR     CA   69  10.253   7.534   3.151  0.2854  0.1285 -0.3113
    6TYR     HA   70  10.183   7.456   3.179 -2.6109  3.0930  1.4235
    6TYR     CB   71  10.320   7.588   3.277 -0.2106  0.5976 -0.2455
    6TYR    HB1   72  10.382   7.670   3.242  2.3547 -0.9897  0.2757
    6TYR    HB2   73  10.386   7.510   3.315 -2.8638 -1.5963  0.1583
    6TYR     CG   74  10.240   7.637   3.395 -0.0663  0.5996 -0.1481
    6TYR    CD1   75  10.208   7.773   3.401  0.0221  0.6048  0.2103
    6TYR    HD1   76  10.233   7.836   3.317 -2.8741 -2.0375 -2.9561
    6TYR    CE1   77  10.130   7.825   3.506 -0.1831  0.3120  0.2024
    6TYR    HE1   78  10.115   7.931   3.509  0.1263  0.3844 -0.6433
    6TYR     CZ   79  10.088   7.727   3.599 -0.4548 -0.2902 -0.5396
    6TYR     OH   80  10.006   7.777   3.697 -0.3922 -0.1375 -0.5635
    6TYR     HH   81  10.008   7.713   3.769  0.3018  0.6898  0.1861
    6TYR    CE2   82  10.113   7.589   3.593 -0.4031 -0.2925 -0.2868
    6TYR    HE2   83  10.074   7.523   3.669  1.2164  1.4405  2.2051
    6TYR    CD2   84  10.195   7.543   3.489 -0.3613  0.3467 -0.5411
    6TYR    HD2   85  10.223   7.439   3.483  1.4034  0.6463  1.3693
    6TYR      C   86  10.165   7.643   3.091 -0.4861 -0.5357 -0.3999
    6TYR      O   87  10.213   7.716   3.004 -0.2107 -0.3134 -0.0637
    7THR      N   88  10.045   7.658   3.148 -0.1117 -0.2785  0.3362
    7THR      H   89  10.012   7.587   3.212 -1.4844 -0.4451 -0.5223
    7THR     CA   90   9.948   7.760   3.114 -0.0366 -0.3019  0.0465
    7THR     HA   91  10.003   7.827   3.048  0.8001 -1.1720 -0.1620
    7THR     CB   92   9.838   7.701   3.026 -0.7144 -0.4441  0.9721
    7THR     HB   93   9.753   7.666   3.085 -1.4721  2.6547  1.9360
    7THR    CG2   94   9.764   7.816   2.958  0.2763 -0.1108  0.4361
    7THR   HG21   95   9.832   7.873   2.896 -1.3217  0.0088 -1.3018
    7THR   HG22   96   9.676   7.791   2.899  0.6540 -0.0479 -0.1634
    7THR   HG23   97   9.718   7.883   3.030 -2.2267 -1.8154  0.5683
    7THR    OG1   98   9.886   7.612   2.928 -0.0552  0.2897  0.6177
    7THR    HG1   99   9.915   7.527   2.961  0.6453 -0.6906 -2.2447
    7THR      C  100   9.895   7.842   3.231 -0.0650 -0.1346 -0.0822
    7THR      O  101   9.800   7.807   3.300  0.0911 -0.2893  0.0570
    8GLN      N  102   9.945   7.965   3.245 -0.1766 -0.1206  0.2200
    8GLN      H  103  10.024   7.977   3.183 -0.5690 -1.5307 -0.6131
    8GLN     CA  104   9.891   8.065   3.334  0.4989  0.0354  0.4666
    8GLN     HA  105   9.893   8.036   3.439 -1.0264  1.8775  1.0636
    8GLN     CB  106   9.979   8.189   3.328  0.4561  0.0472 -0.0244
    8GLN    HB1  107  10.078   8.166   3.368  0.5156  1.1732  0.5050
    8GLN    HB2  108   9.981   8.220   3.224 -0.8552 -0.4346 -0.2024
    8GLN     CG  109   9.920   8.310   3.400  0.2102 -0.1651  0.1308
    8GLN    HG1  110   9.822   8.338   3.361  0.4219  0.2709 -0.0965
    8GLN    HG2  111   9.900   8.289   3.505  0.3564  0.7677  0.3543
    8GLN     CD  112  10.011   8.432   3.398  0.2860 -0.2202  0.1559
    8GLN    OE1  113  10.128   8.431   3.362  0.3117  0.3624  0.2189
    8GLN    NE2  114   9.960   8.548   3.440 -0.2586 -0.0161 -1.0397
    8GLN   HE21  115   9.860   8.560   3.454 -0.1165  1.2943 -1.0274
    8GLN   HE22  116  10.015   8.629   3.417 -0.5456 -0.3159 -2.9253
    8GLN      C  117   9.748   8.097   3.291  0.5451  0.1252  0.3830
    8GLN      O  118   9.719   8.130   3.176 -0.3822 -0.2662  0.4964
    9GLN      N  119   9.653   8.091   3.384  0.0865 -0.0188 -0.0870
    9GLN      H  120   9.695   8.087   3.476 -0.6583 -0.0967  0.2588
    9GLN     CA  121   9.509   8.103   3.374  0.0813  0.1608  0.1813
    9GLN     HA  122   9.473   8.063   3.279 -4.1634  1.5032  1.0100
    9GLN     CB  123   9.437   8.007   3.468 -0.0813  0.1523  0.0484
    9GLN    HB1  124   9.456   8.057   3.563 -0.6927 -1.0083  0.8115
    9GLN    HB2  125   9.329   8.005   3.456 -0.1627 -0.0717  0.7689
    9GLN     CG  126   9.499   7.867   3.473 -0.0737  0.1502 -0.0689
    9GLN    HG1  127   9.500   7.829   3.372 -1.7050 -3.1336  1.0288
    9GLN    HG2  128   9.601   7.867   3.512 -1.1232 -1.4867  3.0426
    9GLN     CD  129   9.409   7.768   3.545 -0.2366 -0.0879 -0.5968
    9GLN    OE1  130   9.313   7.803   3.614  0.1814  0.0829 -0.0861
    9GLN    NE2  131   9.436   7.638   3.534 -0.3317 -0.1587 -0.0287
    9GLN   HE21  132   9.380   7.568   3.581 -0.4152  0.1248  0.3016
    9GLN   HE22  133   9.500   7.614   3.461  0.1923 -0.6291  0.5738
    9GLN      C  134   9.445   8.241   3.364  0.2357  0.1999 -0.2989
    9GLN      O  135   9.511   8.337   3.403  0.4323 -0.2297  0.4396
   10ALA      N  136   9.320   8.250   3.317  0.1132  0.4746  0.0856
   10ALA      H  137   9.300   8.170   3.259  2.8660  1.1572 -2.0321
   10ALA     CA  138   9.242   8.370   3.299 -0.4453  0.0279 -0.5208
   10ALA     HA  139   9.288   8.454   3.352  2.3399 -0.9423 -1.2614
   10ALA     CB  140   9.264   8.404   3.152  0.2182  0.0848 -0.4118
   10ALA    HB1  141   9.243   8.511   3.140 -1.7422  0.0015  1.5659
   10ALA    HB2  142   9.368   8.389   3.125  0.3103  1.7650 -1.1307
   10ALA    HB3  143   9.200   8.341   3.091 -0.4361 -0.0623  0.4078
   10ALA      C  144   9.098   8.349   3.345 -0.3551  0.1072 -0.2001
   10ALA      O  145   9.035   8.244   3.338 -0.4098  0.1424 -0.2565
   11THR      N  146   9.036   8.461   3.385 -0.1439  0.1533  0.0001
   11THR      H  147   9.092   8.545   3.379 -0.2000  0.1280 -1.0795
   11THR     CA  148   8.900   8.461   3.434 -0.2494  0.2370 -0.2860
   11THR     HA  149   8.858   8.361   3.428 -0.8027  0.4889 -0.6746
   11THR     CB  150   8.885   8.504   3.580 -0.3561  0.0375 -0.2380
   11THR     HB  151   8.780   8.526   3.593 -0.1200  1.3355 -0.3944
   11THR    CG2  152   8.926   8.397   3.682 -0.4309  0.3683  0.1389
   11THR   HG21  153   8.879   8.302   3.658 -0.6461  0.9470 -1.9781
   11THR   HG22  154   9.033   8.379   3.678 -0.9751 -4.4645  1.8858
   11THR   HG23  155   8.895   8.423   3.783  0.4683 -1.5349  0.9299
   11THR    OG1  156   8.964   8.618   3.603 -0.1320 -0.2883  0.6468
   11THR    HG1  157   8.958   8.636   3.697  2.1437  1.4889  0.5368
   11THR      C  158   8.816   8.553   3.347  0.3615  1.1903  0.1100
   11THR      O  159   8.869   8.638   3.276  0.1535  0.3827 -1.0422
   12GLN      N  160   8.686   8.523   3.338  0.6264  0.1228 -0.3385
   12GLN      H  161   8.654   8.438   3.382  0.6321  0.4294  0.2743
   12GLN     CA  162   8.584   8.589   3.260 -0.3754 -0.2421  0.6223
   12GLN     HA  163   8.626   8.602   3.159 -1.8352  0.2602  0.0572
   12GLN     CB  164   8.463   8.498   3.247 -0.1140 -0.5320  0.1602
   12GLN    HB1  165   8.382   8.558   3.204  0.4442 -0.2228 -0.4826
   12GLN    HB2  166   8.441   8.464   3.348 -0.9655  2.9252  1.2827
   12GLN     CG  167   8.494   8.375   3.163  0.2897  0.3845 -1.0634
   12GLN    HG1  168   8.566   8.315   3.218  0.0035 -0.6182 -1.7436
   12GLN    HG2  169   8.540   8.405   3.069  2.3205 -1.2513 -0.6781
   12GLN     CD  170   8.368   8.297   3.125  0.3774 -0.3764  0.1442
   12GLN    OE1  171   8.259   8.299   3.181  0.0515 -0.2496 -0.4820
   12GLN    NE2  172   8.377   8.218   3.018  0.5641 -0.2983  0.1004
   12GLN   HE21  173   8.291   8.168   2.997  0.1993  0.8374 -1.2985
   12GLN   HE22  174   8.456   8.228   2.956  0.8540 -0.3432  0.4641
   12GLN      C  175   8.546   8.720   3.327  0.0418 -0.0173  0.4238
   12GLN      O  176   8.494   8.719   3.438 -0.1073  0.4223  0.3631
   13SER      N  177   8.554   8.829   3.250  0.1353 -0.0045  0.4516
   13SER      H  178   8.582   8.814   3.154 -0.7490  0.8451  0.0421
   13SER     CA  179   8.526   8.969   3.276 -0.3463 -0.0206  0.0392
   13SER     HA  180   8.599   9.014   3.344 -0.0216 -0.9662  0.3311
   13SER     CB  181   8.524   9.031   3.137  0.0755 -0.0151  0.0343
   13SER    HB1  182   8.515   9.139   3.149  0.7810 -0.0432  0.9606
   13SER    HB2  183   8.450   8.975   3.080  1.8481 -2.9918  0.4711
   13SER     OG  184   8.645   9.015   3.065 -0.0725  0.3007 -0.2923
   13SER     HG  185   8.666   9.088   3.006  0.6405 -0.4093 -0.9413
   13SER      C  186   8.388   8.993   3.333 -0.3010  0.0468  0.1226
   13SER      O  187   8.297   8.913   3.313 -0.7225  0.6224 -0.3006
   14TYR      N  188   8.374   9.099   3.414  0.4340 -0.5635  1.0796
   14TYR      H  189   8.452   9.163   3.413  0.5095 -0.6334 -0.1801
   14TYR     CA  190   8.250   9.129   3.483 -0.0762 -0.0770 -0.0125
   14TYR     HA  191   8.239   9.046   3.553  2.4513  1.0116  1.8634
   14TYR     CB  192   8.281   9.252   3.568 -0.1798  0.1555 -0.3087
   14TYR    HB1  193   8.385   9.249   3.600 -0.6749  0.6719  1.5195
   14TYR    HB2  194   8.296   9.341   3.507  1.2710  0.3629  0.3104
   14TYR     CG  195   8.194   9.275   3.690  0.0900  0.0503 -0.0976
   14TYR    CD1  196   8.138   9.400   3.714  0.0584  0.0024  0.0894
   14TYR    HD1  197   8.152   9.473   3.635 -1.2994 -0.1595 -0.3390
   14TYR    CE1  198   8.058   9.415   3.828  0.4247 -0.1659  0.3712
   14TYR    HE1  199   8.012   9.510   3.851 -1.8672 -0.8143 -1.0855
   14TYR     CZ  200   8.036   9.309   3.918  0.1006 -0.0276  0.4565
   14TYR     OH  201   7.962   9.335   4.029  0.2386  0.1874  0.4979
   14TYR     HH  202   7.919   9.421   4.029  0.0727  0.1412 -1.6511
   14TYR    CE2  203   8.095   9.184   3.891 -0.6931 -0.2142 -0.4835
   14TYR    HE2  204   8.084   9.107   3.966 -0.6134  0.4429  0.2172
   14TYR    CD2  205   8.178   9.168   3.780 -0.1807  0.0557 -0.1393
   14TYR    HD2  206   8.223   9.072   3.762  1.5671  0.5704  1.2172
   14TYR      C  207   8.129   9.155   3.395  0.1192  0.5652 -0.1011
   14TYR      O  208   8.139   9.182   3.276 -0.5177  0.2526 -0.2338
   15GLY      N  209   8.010   9.149   3.455  0.1720 -0.2238 -0.0526
   15GLY      H  210   8.004   9.143   3.555 -1.6631 -1.0647 -0.1802
   15GLY     CA  211   7.881   9.150   3.388 -0.0568  0.2799  0.3866
   15GLY    HA1  212   7.871   9.053   3.339 -1.7982  1.3490 -1.4931
   15GLY    HA2  213   7.887   9.233   3.318  0.2031  0.0308  0.1127
   15GLY      C  214   7.761   9.155   3.482 -0.2423  0.3584  0.1476
   15GLY      O  215   7.762   9.239   3.572 -0.7797 -0.0066  0.5024
   16ALA      N  216   7.666   9.064   3.458  0.1673  0.0953 -0.5059
   16ALA      H  217   7.702   8.982   3.412 -0.4322 -0.0765 -0.6696
   16ALA     CA  218   7.540   9.060   3.529  0.4025  0.1412 -0.0823
   16ALA     HA  219   7.522   9.162   3.562  0.0769 -0.1522  0.6713
   16ALA     CB  220   7.429   9.022   3.432 -0.1531  0.4810  0.4122
   16ALA    HB1  221   7.332   9.029   3.482  0.3815  1.7120  1.3264
   16ALA    HB2  222   7.437   9.091   3.348  2.2059 -0.4510 -0.2153
   16ALA    HB3  223   7.444   8.924   3.385 -2.5016  1.3607 -2.4899
   16ALA      C  224   7.555   8.971   3.652  0.2495  0.3636  0.0979
   16ALA      O  225   7.640   8.882   3.657 -0.4523 -0.3228 -0.0904
   17TYR      N  226   7.473   8.985   3.756  0.3647  0.4946  0.1718
   17TYR      H  227   7.401   9.056   3.745  1.2809  1.2247 -1.4861
   17TYR     CA  228   7.490   8.919   3.884 -0.3210  0.0831  0.0558
   17TYR     HA  229   7.597   8.913   3.905 -0.4848  0.2565  0.9773
   17TYR     CB  230   7.429   9.012   3.988  0.2129  0.3947  0.0966
   17TYR    HB1  231   7.465   9.111   3.962  0.0773  0.2129 -0.8052
   17TYR    HB2  232   7.320   9.006   3.987 -0.0104  2.7109 -2.5316
   17TYR     CG  233   7.468   8.974   4.129  0.1561  0.3325  0.0959
   17TYR    CD1  234   7.388   8.880   4.196  0.3074  0.2157  0.1114
   17TYR    HD1  235   7.291   8.850   4.162 -0.5852  1.4101  1.4726
   17TYR    CE1  236   7.434   8.817   4.313 -0.1309  0.4164  0.3944
   17TYR    HE1  237   7.368   8.750   4.366 -2.4264  0.8869 -1.6733
   17TYR     CZ  238   7.558   8.849   4.370  0.1517  0.3707 -0.1897
   17TYR     OH  239   7.593   8.800   4.492  0.1099 -0.4651 -0.5085
   17TYR     HH  240   7.674   8.841   4.525  0.2718 -0.1056 -1.3201
   17TYR    CE2  241   7.634   8.949   4.305  0.9236 -0.2878 -0.3192
   17TYR    HE2  242   7.729   8.975   4.351  0.3057  0.9248  0.3367
   17TYR    CD2  243   7.591   9.008   4.186  0.1130  0.2558  0.2347
   17TYR    HD2  244   7.641   9.090   4.138  0.1884  0.7491  1.1274
   17TYR      C  245   7.432   8.779   3.866  0.2374 -0.0810 -0.4945
   17TYR      O  246   7.328   8.765   3.802  0.1198 -0.2356 -0.2719
   18PRO      N  247   7.483   8.673   3.928 -0.2098  0.0680  0.1374
   18PRO     CD  248   7.601   8.680   4.012  0.0886  0.2324 -0.2881
   18PRO    HD1  249   7.565   8.726   4.104  0.2482 -0.8172  0.3155
   18PRO    HD2  250   7.690   8.727   3.971 -0.7314  0.3369 -2.0032
   18PRO     CG  251   7.637   8.534   4.042 -0.8167 -0.0007 -0.3049
   18PRO    HG1  252   7.583   8.511   4.134  1.2300 -2.2906  0.4214
   18PRO    HG2  253   7.744   8.517   4.041 -0.7109  0.5955  0.1222
   18PRO     CB  254   7.572   8.447   3.935  0.2692 -0.2530 -0.7694
   18PRO    HB1  255   7.520   8.364   3.981 -1.2398  1.5406  0.9612
   18PRO    HB2  256   7.642   8.408   3.861 -0.0458 -0.2296 -1.0829
   18PRO     CA  257   7.458   8.536   3.887  0.1129  0.0231  0.0844
   18PRO     HA  258   7.457   8.527   3.778 -1.4473  1.8022 -0.1180
   18PRO      C  259   7.319   8.497   3.936  0.1683 -0.0557  0.1773
   18PRO      O  260   7.258   8.553   4.027 -0.1855 -0.1168 -0.0212
   19THR      N  261   7.261   8.400   3.865  0.1649 -0.0934  0.2317
   19THR      H  262   7.308   8.349   3.792  1.5022 -2.0166  2.2759
   19THR     CA  263   7.119   8.372   3.880  0.0406  0.4669  0.1259
   19THR     HA  264   7.070   8.444   3.945  0.8419  1.7083 -0.5907
   19THR     CB  265   7.050   8.385   3.745  0.2103 -0.4006 -0.0504
   19THR     HB  266   6.950   8.343   3.752  0.1451 -0.0157  2.1780
   19THR    CG2  267   7.034   8.527   3.690 -0.5368 -0.5920 -0.3292
   19THR   HG21  268   6.988   8.580   3.774 -0.9401 -0.1023 -0.8533
   19THR   HG22  269   6.986   8.527   3.592 -2.0076 -2.3438  0.3126
   19THR   HG23  270   7.130   8.570   3.663 -1.1925  0.7508 -0.6106
   19THR    OG1  271   7.120   8.330   3.636  0.2353  0.3330 -0.4115
   19THR    HG1  272   7.168   8.405   3.601 -1.0562  1.2761 -0.2369
   19THR      C  273   7.093   8.230   3.926  0.1974  0.4395  0.1346
   19THR      O  274   7.173   8.141   3.894 -0.0590  0.1057  0.4191
   20GLN      N  275   6.984   8.210   4.000 -0.0612  0.0157 -0.3507
   20GLN      H  276   6.929   8.290   4.025 -1.4383 -0.6603 -1.1199
   20GLN     CA  277   6.946   8.079   4.050  0.0617  0.0677 -0.1199
   20GLN     HA  278   7.039   8.034   4.086  0.8436  1.6357 -0.0999
   20GLN     CB  279   6.845   8.100   4.162  0.4150 -0.4002  0.2896
   20GLN    HB1  280   6.761   8.158   4.125  1.5522  1.6751  0.8433
   20GLN    HB2  281   6.896   8.143   4.249  2.8238 -1.4823 -0.4998
   20GLN     CG  282   6.768   7.978   4.213  0.0839 -0.1259  0.4535
   20GLN    HG1  283   6.708   7.936   4.133 -1.7031  2.6199  0.2175
   20GLN    HG2  284   6.687   8.007   4.280 -0.3642 -1.9731  0.7631
   20GLN     CD  285   6.862   7.882   4.286  0.2780 -0.4319 -0.1885
   20GLN    OE1  286   6.929   7.921   4.381 -0.0781  0.3059 -0.2292
   20GLN    NE2  287   6.877   7.755   4.247 -0.4831 -0.6453  0.1992
   20GLN   HE21  288   6.956   7.707   4.286  1.9496  0.5884 -2.8544
   20GLN   HE22  289   6.813   7.707   4.186 -1.1949  1.4698 -0.8017
   20GLN      C  290   6.886   7.998   3.936  0.3016  0.0536 -0.2375
   20GLN      O  291   6.793   8.046   3.872 -0.1448  0.1011  0.4358
   21PRO      N  292   6.934   7.876   3.912 -0.1574 -0.0982 -0.3853
   21PRO     CD  293   7.064   7.827   3.954  0.0603  0.2941 -0.5998
   21PRO    HD1  294   7.138   7.880   3.894 -0.2709 -1.6125 -2.8037
   21PRO    HD2  295   7.085   7.829   4.061  0.2797  1.0222 -0.6499
   21PRO     CG  296   7.059   7.680   3.914  0.0343  0.0346  0.3350
   21PRO    HG1  297   7.003   7.613   3.979  0.3542 -0.1330  0.4405
   21PRO    HG2  298   7.155   7.629   3.904 -2.0197 -4.2246 -0.0291
   21PRO     CB  299   6.989   7.689   3.779  0.3740 -0.1497  0.1465
   21PRO    HB1  300   6.961   7.590   3.741 -1.5460 -0.2932  1.8016
   21PRO    HB2  301   7.047   7.746   3.706 -0.6009  0.6425 -0.0383
   21PRO     CA  302   6.877   7.787   3.813  0.1382 -0.2032 -0.4597
   21PRO     HA  303   6.848   7.844   3.725 -0.3110 -0.2701 -0.3553
   21PRO      C  304   6.753   7.713   3.862  0.2261 -0.1918 -0.2174
   21PRO      O  305   6.740   7.672   3.977  0.1062 -0.1070 -0.2011
   22GLY      N  306   6.674   7.681   3.759  0.0720 -0.3291 -0.0552
   22GLY      H  307   6.698   7.723   3.671 -1.8150 -2.1501 -1.5308
   22GLY     CA  308   6.551   7.606   3.776 -0.0389 -0.1761 -0.1903
   22GLY    HA1  309   6.523   7.554   3.684 -0.4398 -1.4374  0.6261
   22GLY    HA2  310   6.574   7.535   3.855  1.4510  0.2548 -0.2074
   22GLY      C  311   6.430   7.684   3.826  0.2149 -0.1786  0.4353
   22GLY      O  312   6.422   7.807   3.830 -0.1630 -0.2076  0.6671
   23GLN      N  313   6.323   7.606   3.844  0.0302  0.1332  0.7062
   23GLN      H  314   6.335   7.507   3.826 -0.8565  0.4558 -2.0116
   23GLN     CA  315   6.202   7.663   3.898 -0.3623  0.1905 -0.2152
   23GLN     HA  316   6.162   7.739   3.831 -1.0231  1.1388  1.1833
   23GLN     CB  317   6.108   7.544   3.912 -0.2476  0.1338  0.1024
   23GLN    HB1  318   6.016   7.568   3.965  1.0955  0.7858  2.2376
   23GLN    HB2  319   6.155   7.472   3.979 -0.8917  0.5562  1.0183
   23GLN     CG  320   6.076   7.489   3.773  0.1850 -0.3049  0.1749
   23GLN    HG1  321   6.163   7.436   3.732  0.2182  0.9862 -1.5273
   23GLN    HG2  322   6.056   7.572   3.705 -1.1022 -0.7465 -0.0065
   23GLN     CD  323   5.952   7.401   3.764 -0.1346  0.1598  0.0127
   23GLN    OE1  324   5.876   7.383   3.859 -0.5600 -0.2587 -0.4011
   23GLN    NE2  325   5.914   7.355   3.645 -0.9434  0.4276  0.1635
   23GLN   HE21  326   5.972   7.372   3.565 -1.2471 -0.8105 -0.3429
   23GLN   HE22  327   5.821   7.316   3.636 -1.1033  1.0142 -0.8599
   23GLN      C  328   6.223   7.738   4.029 -0.3112 -0.9171  0.4190
   23GLN      O  329   6.327   7.744   4.095  0.0834 -0.0009 -0.2735
   24GLY      N  330   6.117   7.802   4.080  0.4207  0.6678 -0.0023
   24GLY      H  331   6.027   7.782   4.038  0.0008  1.9442  0.2579
   24GLY     CA  332   6.112   7.875   4.205  0.2700 -0.3775  0.6163
   24GLY    HA1  333   6.126   7.805   4.287  2.0240  0.9213  1.4979
   24GLY    HA2  334   6.009   7.909   4.208 -0.2216 -0.9612 -3.5066
   24GLY      C  335   6.214   7.988   4.217 -0.1229  0.0352  0.1314
   24GLY      O  336   6.231   8.070   4.127  0.2034 -0.6356 -0.4281
   25TYR      N  337   6.280   7.996   4.333  0.0677  0.3162  0.0041
   25TYR      H  338   6.248   7.928   4.401 -0.1820  0.3954 -0.0314
   25TYR     CA  339   6.369   8.100   4.381  0.1407  0.2429  0.0279
   25TYR     HA  340   6.411   8.170   4.308  0.9708  2.3653  2.3868
   25TYR     CB  341   6.289   8.186   4.478  0.9303  0.0974  0.8157
   25TYR    HB1  342   6.282   8.139   4.577  0.3497 -1.0630  0.2450
   25TYR    HB2  343   6.183   8.195   4.453  0.7868  0.1993  1.4242
   25TYR     CG  344   6.342   8.326   4.496  0.3111  0.4749 -0.2016
   25TYR    CD1  345   6.393   8.369   4.619 -0.1319 -0.3375  0.2765
   25TYR    HD1  346   6.402   8.307   4.707 -2.5617  0.1281  0.9285
   25TYR    CE1  347   6.428   8.505   4.630 -0.8411 -0.1357  0.0605
   25TYR    HE1  348   6.477   8.546   4.717  0.1735 -0.5718 -0.2918
   25TYR     CZ  349   6.405   8.598   4.526 -0.7337 -0.0813  0.0855
   25TYR     OH  350   6.423   8.731   4.546 -0.1691 -0.1920  0.3184
   25TYR     HH  351   6.456   8.760   4.632 -0.0727  1.8176 -0.3549
   25TYR    CE2  352   6.353   8.548   4.405  0.2448  0.4751 -0.5639
   25TYR    HE2  353   6.328   8.613   4.322 -1.4225 -0.4682 -0.8370
   25TYR    CD2  354   6.312   8.415   4.392 -0.7066  0.6816  0.2522
   25TYR    HD2  355   6.275   8.370   4.301 -0.2272 -2.0223  1.2982
   25TYR      C  356   6.479   8.028   4.456  0.0646  0.2930  0.1865
   25TYR      O  357   6.471   7.910   4.490  0.1658  0.2956  0.2191
   26SER      N  358   6.588   8.097   4.492 -0.0189  0.5437 -0.0456
   26SER      H  359   6.589   8.195   4.468 -1.2229  0.6134  0.1324
   26SER     CA  360   6.689   8.045   4.580 -0.2287 -0.0944 -0.1782
   26SER     HA  361   6.723   7.961   4.519 -1.1735 -0.9655  0.4690
   26SER     CB  362   6.808   8.140   4.594 -0.4852  0.2335 -0.2418
   26SER    HB1  363   6.855   8.170   4.501  2.8014  2.1893  1.8514
   26SER    HB2  364   6.875   8.086   4.661  0.5653  1.0524 -0.6081
   26SER     OG  365   6.778   8.266   4.651 -0.3381  0.2347 -0.1657
   26SER     HG  366   6.726   8.310   4.583  0.7635 -0.1595 -1.3016
   26SER      C  367   6.647   7.990   4.716 -0.3040 -0.0699 -0.1925
   26SER      O  368   6.546   8.028   4.774 -0.3037 -0.3507 -0.0065
   27GLN      N  369   6.727   7.894   4.762 -0.3289 -0.2236 -0.4643
   27GLN      H  370   6.806   7.860   4.710  0.5664  1.5896 -0.3820
   27GLN     CA  371   6.733   7.856   4.902  0.2269  0.2670 -0.3467
   27GLN     HA  372   6.631   7.846   4.941  0.9376  0.8748  1.7475
   27GLN     CB  373   6.787   7.713   4.908 -0.0064  0.1846 -0.1823
   27GLN    HB1  374   6.822   7.685   5.008  0.4747  0.2399 -0.3342
   27GLN    HB2  375   6.867   7.686   4.840 -0.5604 -0.3588 -0.6211
   27GLN     CG  376   6.673   7.614   4.885 -0.1987  0.3834 -0.0967
   27GLN    HG1  377   6.591   7.625   4.955 -0.2541 -0.8602  0.0595
   27GLN    HG2  378   6.623   7.642   4.792 -0.4579 -1.7194 -0.6312
   27GLN     CD  379   6.717   7.469   4.881 -0.2388  0.3785 -0.3583
   27GLN    OE1  380   6.788   7.410   4.962 -0.0909  0.9811 -0.0489
   27GLN    NE2  381   6.690   7.405   4.766  0.1404 -0.5074  0.0364
   27GLN   HE21  382   6.723   7.310   4.752  1.3545  0.0969 -1.4526
   27GLN   HE22  383   6.645   7.446   4.686 -1.1860 -1.4736  0.2612
   27GLN      C  384   6.792   7.963   4.991  0.1908  0.0210 -0.0264
   27GLN      O  385   6.860   8.052   4.941  0.1312  0.1432  0.1090
   28GLN      N  386   6.775   7.956   5.124  0.3933 -0.0676 -0.0048
   28GLN      H  387   6.739   7.869   5.161 -1.7843  1.3288  1.3769
   28GLN     CA  388   6.811   8.063   5.215  0.1389  0.2749 -0.3022
   28GLN     HA  389   6.829   8.159   5.168  1.9071 -0.0283 -0.2878
   28GLN     CB  390   6.682   8.080   5.295  0.0717 -0.2703 -0.2899
   28GLN    HB1  391   6.661   7.988   5.351 -0.1727 -0.9254 -1.4191
   28GLN    HB2  392   6.600   8.097   5.225 -0.8205  0.9886  0.9937
   28GLN     CG  393   6.686   8.199   5.390  0.2007 -0.2021 -0.3806
   28GLN    HG1  394   6.695   8.293   5.337 -2.2822  1.3505  1.6980
   28GLN    HG2  395   6.764   8.185   5.465 -1.4317  0.7283  1.5932
   28GLN     CD  396   6.553   8.213   5.463  0.1165 -0.0281 -0.5688
   28GLN    OE1  397   6.444   8.208   5.406 -0.3652 -0.6330  0.3850
   28GLN    NE2  398   6.557   8.242   5.593  0.2687  0.0794 -0.5968
   28GLN   HE21  399   6.466   8.256   5.635  1.1470  5.4202  0.1480
   28GLN   HE22  400   6.635   8.268   5.651  0.1075  0.0575 -0.3663
   28GLN      C  401   6.930   8.034   5.305  0.0507 -0.3494 -0.3773
   28GLN      O  402   6.926   7.945   5.390  0.0780  0.1999  0.2057
   29SER      N  403   7.038   8.110   5.284  0.0901 -0.2260  0.2449
   29SER      H  404   7.020   8.192   5.227 -1.3309  1.5894  3.0449
   29SER     CA  405   7.154   8.119   5.370  0.2398 -0.4106  0.0630
   29SER     HA  406   7.197   8.020   5.360 -1.9585 -1.6393  1.9156
   29SER     CB  407   7.250   8.223   5.313 -0.0227 -0.1779  0.0388
   29SER    HB1  408   7.250   8.226   5.204 -0.2030 -2.3846 -0.0606
   29SER    HB2  409   7.227   8.323   5.349  0.3259  0.0409 -0.3295
   29SER     OG  410   7.381   8.196   5.359 -0.2039 -0.3648  0.4426
   29SER     HG  411   7.422   8.275   5.323 -3.1430  2.2327  2.1832
   29SER      C  412   7.132   8.149   5.517 -0.4187 -0.5728 -0.0007
   29SER      O  413   7.071   8.249   5.556 -0.2444 -0.4595 -0.0236
   30SER      N  414   7.197   8.073   5.606  0.2625 -0.0739 -0.0652
   30SER      H  415   7.270   8.016   5.567  0.9431  1.0431 -0.4746
   30SER     CA  416   7.167   8.089   5.747 -0.0835 -0.0369 -0.1417
   30SER     HA  417   7.071   8.141   5.751 -1.1892 -1.5657 -3.3500
   30SER     CB  418   7.164   7.957   5.823 -0.2167  0.0084 -0.0684
   30SER    HB1  419   7.110   7.970   5.917  0.1631 -1.4923  0.3895
   30SER    HB2  420   7.264   7.916   5.836 -0.4284 -0.5316 -0.0945
   30SER     OG  421   7.088   7.865   5.748  0.2577 -0.0339 -0.4948
   30SER     HG  422   7.125   7.869   5.659 -0.2911 -0.5150 -0.7512
   30SER      C  423   7.268   8.182   5.811  0.2143 -0.3183 -0.2008
   30SER      O  424   7.252   8.211   5.930 -0.4671  0.0406 -0.3804
   31GLN      N  425   7.375   8.227   5.744  0.1468 -0.2096 -0.2366
   31GLN      H  426   7.413   8.171   5.669  0.6025 -0.6017  0.2792
   31GLN     CA  427   7.467   8.323   5.802 -0.2484  0.0048  0.0447
   31GLN     HA  428   7.459   8.299   5.908  1.8480 -0.6714  0.0932
   31GLN     CB  429   7.612   8.281   5.775 -0.1579 -0.2751  0.9392
   31GLN    HB1  430   7.636   8.179   5.805  1.1434  0.3939  2.2638
   31GLN    HB2  431   7.633   8.295   5.669  1.1695  0.5896  1.3018
   31GLN     CG  432   7.717   8.365   5.846  0.3029 -0.7231  0.7917
   31GLN    HG1  433   7.723   8.336   5.951 -1.7669  1.1136  1.4966
   31GLN    HG2  434   7.684   8.469   5.840 -0.9690 -1.0753  1.4198
   31GLN     CD  435   7.862   8.364   5.798  0.0515 -0.4793  0.0085
   31GLN    OE1  436   7.920   8.269   5.747  0.6383 -0.1631  0.0753
   31GLN    NE2  437   7.931   8.466   5.850 -0.4747 -0.3060  0.3786
   31GLN   HE21  438   8.031   8.459   5.836 -0.3802  0.3271  0.7182
   31GLN   HE22  439   7.894   8.531   5.918  0.7435 -0.5353  1.2857
   31GLN      C  440   7.422   8.468   5.795  0.1419  0.1466  0.4520
   31GLN      O  441   7.410   8.527   5.902 -0.9979  0.2551  0.2778
   32PRO      N  442   7.397   8.532   5.681 -0.3003 -0.0459  0.4371
   32PRO     CD  443   7.424   8.482   5.547 -0.2851 -0.1034  0.4608
   32PRO    HD1  444   7.363   8.392   5.540  0.3827 -0.5101 -0.2607
   32PRO    HD2  445   7.526   8.447   5.532 -1.1148 -2.9105  0.7317
   32PRO     CG  446   7.381   8.592   5.450  0.4508  0.1177  0.3774
   32PRO    HG1  447   7.287   8.564   5.402 -0.4445  0.6498  1.7430
   32PRO    HG2  448   7.453   8.609   5.370 -0.9158 -0.0480 -0.9289
   32PRO     CB  449   7.356   8.713   5.540 -0.4420  0.1758  0.0610
   32PRO    HB1  450   7.440   8.781   5.529 -1.2535  1.5201  1.7085
   32PRO    HB2  451   7.268   8.764   5.503 -0.3614  1.8258  2.0024
   32PRO     CA  452   7.335   8.663   5.683 -0.1618  0.0285  0.0504
   32PRO     HA  453   7.391   8.731   5.747  0.8951 -0.3394 -0.4476
   32PRO      C  454   7.192   8.660   5.733  0.0703  0.2257  0.7333
   32PRO      O  455   7.137   8.556   5.770 -0.1197 -0.1869 -0.6543
   33TYR      N  456   7.132   8.780   5.736  0.3020  0.3565  0.1751
   33TYR      H  457   7.184   8.856   5.693  0.2910  1.3466  1.8476
   33TYR     CA  458   7.006   8.815   5.797  0.0512  0.3123 -0.3157
   33TYR     HA  459   6.948   8.723   5.800 -1.0390  1.0110  0.7818
   33TYR     CB  460   7.039   8.865   5.937 -0.3498  0.0345 -0.1193
   33TYR    HB1  461   7.094   8.959   5.935 -1.0645  0.5775  2.3824
   33TYR    HB2  462   7.111   8.790   5.970  1.1703  1.0355 -1.0079
   33TYR     CG  463   6.919   8.864   6.028 -0.4233 -0.1452 -0.2175
   33TYR    CD1  464   6.864   8.745   6.076 -0.0750 -0.5049 -0.7101
   33TYR    HD1  465   6.907   8.647   6.055  0.0166 -0.8718  1.0762
   33TYR    CE1  466   6.746   8.749   6.150  0.2115  0.7107 -0.2935
   33TYR    HE1  467   6.701   8.657   6.186 -1.2883  0.3002 -2.9120
   33TYR     CZ  468   6.675   8.868   6.172 -0.1259  0.4633 -0.0281
   33TYR     OH  469   6.552   8.875   6.231 -0.3473  0.9011 -0.5217
   33TYR     HH  470   6.520   8.786   6.250 -0.6396  0.9049 -0.9903
   33TYR    CE2  471   6.731   8.985   6.117 -0.3143  0.0434 -1.1587
   33TYR    HE2  472   6.680   9.080   6.128  0.7675  0.7061 -1.7489
   33TYR    CD2  473   6.851   8.985   6.045  0.7169  0.4130  0.4880
   33TYR    HD2  474   6.895   9.081   6.020  1.9976 -0.7667 -2.1438
   33TYR      C  475   6.934   8.918   5.711 -0.0869  0.1553 -0.3906
   33TYR      O  476   6.998   8.988   5.633  0.0481  0.5839  0.1067
   34GLY      N  477   6.805   8.940   5.740 -0.0285  0.1436 -0.1299
   34GLY      H  478   6.759   8.880   5.807 -0.2608 -0.8142 -1.1258
   34GLY     CA  479   6.721   9.030   5.665  0.3539  0.4295 -0.2222
   34GLY    HA1  480   6.756   9.133   5.658 -2.5698  1.5243 -0.4716
   34GLY    HA2  481   6.623   9.022   5.712 -0.6907 -1.6254 -2.5271
   34GLY      C  482   6.702   8.974   5.524 -0.6452  0.0899  0.0375
   34GLY      O  483   6.716   8.854   5.502 -0.3124  0.0643  0.3856
   35GLN      N  484   6.685   9.061   5.425  0.4372  0.2259 -0.0411
   35GLN      H  485   6.674   9.157   5.455 -1.8920 -0.1940  0.7018
   35GLN     CA  486   6.670   9.026   5.285 -0.7552 -0.5989  0.2803
   35GLN     HA  487   6.583   8.963   5.264 -1.1814  0.6039 -1.8023
   35GLN     CB  488   6.675   9.159   5.211 -0.1224 -0.8317 -0.1046
   35GLN    HB1  489   6.690   9.147   5.104  0.5542  3.0457 -0.6110
   35GLN    HB2  490   6.763   9.212   5.249  0.0503 -0.1632 -1.4013
   35GLN     CG  491   6.546   9.239   5.228  0.2591 -0.1707 -0.2660
   35GLN    HG1  492   6.514   9.214   5.329 -0.3098  1.6874  0.0409
   35GLN    HG2  493   6.481   9.207   5.146  0.8945 -1.3503 -0.3452
   35GLN     CD  494   6.572   9.388   5.223 -0.1029 -0.0966  0.0108
   35GLN    OE1  495   6.566   9.455   5.326  0.3247  0.2399 -0.1755
   35GLN    NE2  496   6.605   9.442   5.105  0.5283 -0.2915  0.0932
   35GLN   HE21  497   6.650   9.532   5.111 -1.4935  0.8857 -1.1622
   35GLN   HE22  498   6.584   9.385   5.025 -1.2078 -0.1095  0.3890
   35GLN      C  499   6.782   8.940   5.229 -0.1833  0.4434 -0.1847
   35GLN      O  500   6.758   8.851   5.148 -0.4276  0.1873  0.1685
   36GLN      N  501   6.908   8.963   5.267 -0.0610 -1.0201  0.3361
   36GLN      H  502   6.928   9.038   5.332  1.5685 -0.4427 -0.7525
   36GLN     CA  503   7.025   8.893   5.218  0.1092  0.0027 -0.7561
   36GLN     HA  504   7.017   8.874   5.111 -0.9442 -0.5996 -0.5833
   36GLN     CB  505   7.153   8.974   5.236  0.0707 -0.0591 -0.1841
   36GLN    HB1  506   7.168   8.997   5.341  2.2598 -1.5185 -0.1013
   36GLN    HB2  507   7.234   8.910   5.199 -0.4536 -1.3306  0.7992
   36GLN     CG  508   7.155   9.109   5.165  0.0364  0.1365  0.1842
   36GLN    HG1  509   7.172   9.091   5.059  0.4143  0.2761  0.2197
   36GLN    HG2  510   7.060   9.162   5.168  0.1381  0.5014 -1.7405
   36GLN     CD  511   7.261   9.199   5.225  0.1316  0.5339 -0.5685
   36GLN    OE1  512   7.374   9.211   5.178  0.4828 -0.8676 -0.1308
   36GLN    NE2  513   7.229   9.282   5.324  0.7238  0.2286 -0.1123
   36GLN   HE21  514   7.299   9.348   5.354 -0.3816  0.9168  1.0629
   36GLN   HE22  515   7.140   9.274   5.372  0.3094 -0.7402 -1.0066
   36GLN      C  516   7.039   8.752   5.273  0.0598  0.2183 -0.1933
   36GLN      O  517   7.134   8.679   5.247  0.4467  0.4994  0.3811
   37SER      N  518   6.930   8.702   5.331  0.0336 -0.2301 -0.6180
   37SER      H  519   6.845   8.758   5.331  0.1402  0.0247  1.2532
   37SER     CA  520   6.918   8.561   5.361 -0.0148 -0.0941  0.0310
   37SER     HA  521   7.013   8.521   5.396  0.2660 -0.2995 -0.9289
   37SER     CB  522   6.809   8.538   5.464 -0.1022 -0.0143 -0.0438
   37SER    HB1  523   6.830   8.580   5.563 -3.5881  1.3670  0.2796
   37SER    HB2  524   6.802   8.432   5.488  0.5613  0.0577  0.5024
   37SER     OG  525   6.688   8.596   5.421 -0.0417  0.0699 -0.0962
   37SER     HG  526   6.692   8.685   5.458  2.0620  1.2906 -2.8120
   37SER      C  527   6.895   8.485   5.231 -0.0180  0.6998 -0.4391
   37SER      O  528   6.943   8.374   5.213 -0.2788  0.4211  0.5412
   38TYR      N  529   6.829   8.546   5.132 -0.5788  0.2903 -0.3159
   38TYR      H  530   6.809   8.643   5.149  1.6664  0.8686 -0.7314
   38TYR     CA  531   6.805   8.487   5.002 -0.0667 -0.4287 -0.0934
   38TYR     HA  532   6.801   8.379   5.016  1.1394 -0.4373  0.2516
   38TYR     CB  533   6.660   8.516   4.964 -0.0532  0.6782  0.6670
   38TYR    HB1  534   6.634   8.616   4.999  0.6534  0.8656  0.6688
   38TYR    HB2  535   6.650   8.523   4.856  0.0298 -0.0408  0.6084
   38TYR     CG  536   6.559   8.419   5.020  0.0464 -0.0083 -0.3255
   38TYR    CD1  537   6.541   8.294   4.960  0.1191 -0.2893  0.2302
   38TYR    HD1  538   6.605   8.265   4.877 -1.4655  1.5650 -1.7631
   38TYR    CE1  539   6.446   8.203   5.008 -0.8010  0.0789 -0.8316
   38TYR    HE1  540   6.441   8.100   4.979  0.7265 -0.5070  0.8270
   38TYR     CZ  541   6.365   8.245   5.116  0.6379 -0.6291  0.5564
   38TYR     OH  542   6.270   8.158   5.162 -0.1234 -0.0164  0.1532
   38TYR     HH  543   6.218   8.198   5.232  0.6990  0.3777  0.5647
   38TYR    CE2  544   6.379   8.373   5.173 -0.1556 -0.2184 -0.1526
   38TYR    HE2  545   6.311   8.407   5.250  0.4594 -0.4126  0.4886
   38TYR    CD2  546   6.479   8.459   5.128  0.4496 -0.7090  0.2363
   38TYR    HD2  547   6.501   8.551   5.181 -0.0058 -1.3272  1.5327
   38TYR      C  548   6.922   8.519   4.910 -0.4495 -0.2045 -0.5069
   38TYR      O  549   6.991   8.621   4.919 -0.0770 -0.4522 -0.5351
   39SER      N  550   6.940   8.442   4.803 -0.0919  0.0647 -0.6423
   39SER      H  551   6.893   8.355   4.784  0.0614  0.0970 -1.1962
   39SER     CA  552   7.039   8.480   4.704  0.8757 -0.1850  0.2150
   39SER     HA  553   7.128   8.524   4.749 -1.0616  3.8364  0.4573
   39SER     CB  554   7.081   8.356   4.625 -0.5468 -0.6130  0.0958
   39SER    HB1  555   6.995   8.338   4.561 -0.4030  0.9779 -0.5987
   39SER    HB2  556   7.166   8.387   4.563 -0.9067 -1.1919 -0.7094
   39SER     OG  557   7.125   8.249   4.705  0.0697 -0.0343  0.5448
   39SER     HG  558   7.138   8.181   4.638 -1.1726 -0.0553  0.3051
   39SER      C  559   6.984   8.582   4.606 -0.1980 -0.2513  0.7384
   39SER      O  560   6.882   8.563   4.540  0.1306 -0.0261  0.1579
   40GLY      N  561   7.060   8.692   4.596 -0.3885 -0.2016 -0.2090
   40GLY      H  562   7.139   8.692   4.658 -1.3259  0.5847  1.0445
   40GLY     CA  563   7.054   8.810   4.512  0.0099  0.0106  0.0589
   40GLY    HA1  564   7.058   8.778   4.408 -0.5228 -0.9125  0.3084
   40GLY    HA2  565   6.965   8.870   4.533 -0.8867 -0.3807 -2.2844
   40GLY      C  566   7.172   8.905   4.528  0.1194 -0.0748 -0.2352
   40GLY      O  567   7.268   8.873   4.598 -0.2132 -0.1375  0.1987
   41TYR      N  568   7.155   9.029   4.482  0.1411  0.1524  0.3664
   41TYR      H  569   7.074   9.047   4.425 -0.3562 -0.4911  0.8476
   41TYR     CA  570   7.261   9.127   4.478 -0.1274  0.4093 -0.6003
   41TYR     HA  571   7.352   9.071   4.454  0.6295  1.8437 -1.2232
   41TYR     CB  572   7.235   9.243   4.382 -0.3393  0.6826 -0.2141
   41TYR    HB1  573   7.223   9.205   4.281 -1.1152  1.9533 -0.6244
   41TYR    HB2  574   7.139   9.288   4.405 -0.7042 -0.3199  0.2970
   41TYR     CG  575   7.355   9.334   4.368  0.5613 -0.5513 -0.6496
   41TYR    CD1  576   7.411   9.403   4.475 -0.2137 -0.3975 -0.3394
   41TYR    HD1  577   7.371   9.395   4.575  0.6800  2.9161  0.4362
   41TYR    CE1  578   7.527   9.478   4.450  0.1529 -0.9035 -0.1727
   41TYR    HE1  579   7.579   9.527   4.531 -0.3738  2.8952 -1.9259
   41TYR     CZ  580   7.586   9.490   4.323  0.0690  0.4550 -0.0964
   41TYR     OH  581   7.693   9.574   4.312  0.3602  0.0699 -0.2263
   41TYR     HH  582   7.720   9.601   4.400  1.3096  0.9255 -0.7571
   41TYR    CE2  583   7.523   9.428   4.213 -0.4138  0.0971  0.3760
   41TYR    HE2  584   7.562   9.435   4.113  1.5502  1.6375  1.1826
   41TYR    CD2  585   7.405   9.358   4.239 -0.1704 -0.8610 -0.9991
   41TYR    HD2  586   7.353   9.312   4.156  2.2776 -3.4562 -1.2549
   41TYR      C  587   7.278   9.177   4.620  0.3025 -0.3834 -0.3686
   41TYR      O  588   7.180   9.233   4.668  0.1911 -0.4329 -0.5384
   42SER      N  589   7.393   9.155   4.685  0.0978 -0.4568 -0.0246
   42SER      H  590   7.473   9.115   4.636  0.2952  0.8333 -0.8085
   42SER     CA  591   7.417   9.180   4.825 -0.2567 -0.1599 -0.0175
   42SER     HA  592   7.326   9.202   4.882  0.7715 -1.1378  2.1393
   42SER     CB  593   7.468   9.054   4.894 -0.1657 -0.1500 -0.0672
   42SER    HB1  594   7.477   9.074   5.001 -1.8015 -0.5075  0.1512
   42SER    HB2  595   7.401   8.968   4.894 -0.2469 -0.0920  0.8598
   42SER     OG  596   7.591   9.013   4.837 -0.3785 -0.6740 -0.1584
   42SER     HG  597   7.637   8.985   4.917 -0.4022  0.8777  0.4460
   42SER      C  598   7.515   9.293   4.851 -0.1835 -0.2630  0.1659
   42SER      O  599   7.588   9.336   4.761  0.0364  0.1354  0.5271
   43GLN      N  600   7.528   9.344   4.974 -0.0626 -0.1472  0.1051
   43GLN      H  601   7.471   9.299   5.044 -1.3440  1.5270  0.1859
   43GLN     CA  602   7.605   9.459   5.016  0.5755 -0.4863 -0.1152
   43GLN     HA  603   7.586   9.538   4.942 -1.6309 -0.6000  0.2524
   43GLN     CB  604   7.553   9.505   5.152  0.2183 -0.0252 -0.4039
   43GLN    HB1  605   7.625   9.560   5.213  1.6315 -0.5612 -1.5154
   43GLN    HB2  606   7.517   9.417   5.204  1.3780 -0.5672 -0.4970
   43GLN     CG  607   7.431   9.594   5.133  0.3943  0.3395  0.1440
   43GLN    HG1  608   7.452   9.692   5.089  1.4867  0.0203 -0.0696
   43GLN    HG2  609   7.364   9.539   5.066  1.6671  1.2860 -2.0216
   43GLN     CD  610   7.347   9.620   5.258  0.1026 -0.0905  0.0417
   43GLN    OE1  611   7.385   9.587   5.370 -0.0831  0.1034  0.1637
   43GLN    NE2  612   7.226   9.676   5.256 -0.0253 -0.3693 -0.0750
   43GLN   HE21  613   7.175   9.702   5.173 -1.0050  2.3904  1.2668
   43GLN   HE22  614   7.188   9.713   5.342  0.8410  1.1323 -0.3016
   43GLN      C  615   7.755   9.436   5.009  0.6463 -0.1097  0.1349
   43GLN      O  616   7.808   9.328   5.034  0.3943 -0.3096 -0.1753
   44SER      N  617   7.832   9.542   4.980  0.0522  0.2693 -0.0701
   44SER      H  618   7.781   9.624   4.950 -3.0854 -0.9340  1.4655
   44SER     CA  619   7.976   9.540   4.973  0.0525  0.0235 -0.0038
   44SER     HA  620   8.024   9.466   5.038 -0.5632 -1.1053 -0.7952
   44SER     CB  621   8.026   9.494   4.836 -0.2160 -0.4547  0.0558
   44SER    HB1  622   7.980   9.398   4.813  1.6088 -1.3730  0.0723
   44SER    HB2  623   7.997   9.566   4.759  1.2794 -1.4883 -1.5423
   44SER     OG  624   8.166   9.479   4.839 -0.1186  0.3642 -0.0009
   44SER     HG  625   8.188   9.434   4.757 -1.1928 -0.7697  0.2860
   44SER      C  626   8.044   9.671   5.010 -0.3897  0.0976  0.5522
   44SER      O  627   8.013   9.778   4.959 -0.5211 -0.2394 -0.0910
   45THR      N  628   8.149   9.673   5.092  0.0464 -0.3041  0.0056
   45THR      H  629   8.172   9.591   5.146 -0.6375  0.3273  1.2963
   45THR     CA  630   8.234   9.787   5.117  0.0018 -0.1812 -0.4044
   45THR     HA  631   8.169   9.861   5.163 -3.1982 -2.4858 -0.9042
   45THR     CB  632   8.351   9.759   5.210 -0.0499  0.3321 -0.1785
   45THR     HB  633   8.436   9.715   5.156  0.4007  1.6324 -0.5581
   45THR    CG2  634   8.392   9.880   5.294  0.0369 -0.0839  0.3869
   45THR   HG21  635   8.473   9.862   5.364 -0.4753  2.8152  1.8608
   45THR   HG22  636   8.429   9.961   5.230  2.3469 -0.8823  0.6394
   45THR   HG23  637   8.308   9.921   5.349 -0.1386  0.1299 -0.0327
   45THR    OG1  638   8.299   9.670   5.306  0.5212 -0.2724 -0.4148
   45THR    HG1  639   8.372   9.653   5.366 -0.3867 -2.6435  0.1410
   45THR      C  640   8.300   9.847   4.993  0.3768 -0.1286 -0.1805
   45THR      O  641   8.349   9.959   5.001 -0.0080  0.0272  0.0188
   46ASP      N  642   8.294   9.777   4.879 -0.1647 -0.3551 -0.0145
   46ASP      H  643   8.250   9.686   4.886  0.4599 -0.6542  0.1191
   46ASP     CA  644   8.352   9.818   4.753 -0.0844 -0.1822  0.0785
   46ASP     HA  645   8.458   9.829   4.772  0.1693 -1.1073 -0.7570
   46ASP     CB  646   8.326   9.710   4.650  0.3728 -0.0972 -0.1254
   46ASP    HB1  647   8.344   9.609   4.687 -0.3605 -1.0845 -2.2812
   46ASP    HB2  648   8.219   9.707   4.630  0.4983  1.8489 -1.3459
   46ASP     CG  649   8.394   9.725   4.514  0.6501  0.1138  0.0355
   46ASP    OD1  650   8.475   9.634   4.482 -0.1155 -0.5468 -0.0625
   46ASP    OD2  651   8.385   9.832   4.452 -0.6759 -0.0365 -0.0565
   46ASP      C  652   8.303   9.956   4.711  0.3224 -0.1392 -0.2595
   46ASP      O  653   8.182   9.978   4.709  0.3725  0.1436 -0.2937
   47THR      N  654   8.391  10.042   4.659  0.0484  0.5000  0.3102
   47THR      H  655   8.488  10.012   4.657 -0.4113 -1.1093  0.4993
   47THR     CA  656   8.373  10.170   4.593 -0.4099  0.6513  0.7233
   47THR     HA  657   8.310  10.218   4.667 -0.7812  1.3014 -0.0103
   47THR     CB  658   8.504  10.248   4.592 -0.0202  0.0064 -0.3120
   47THR     HB  659   8.474  10.350   4.567 -1.4905 -0.5365 -0.8741
   47THR    CG2  660   8.577  10.257   4.726 -0.3890  0.1872 -0.1211
   47THR   HG21  661   8.674  10.304   4.712 -0.3619 -0.2821 -1.7218
   47THR   HG22  662   8.522  10.312   4.802 -1.6852 -0.7941 -0.3220
   47THR   HG23  663   8.597  10.161   4.772 -0.9379  0.1021 -0.0589
   47THR    OG1  664   8.594  10.197   4.497  0.4810 -0.2611  0.2993
   47THR    HG1  665   8.615  10.258   4.425  3.6346  0.1699  1.4149
   47THR      C  666   8.293  10.168   4.464 -0.0828  0.0983  0.5235
   47THR      O  667   8.286  10.267   4.391  0.2465 -0.4005 -0.1963
   48SER      N  668   8.225  10.058   4.432  0.4314 -0.2163  0.5065
   48SER      H  669   8.241   9.977   4.491 -0.6378  0.5046  1.8584
   48SER     CA  670   8.142  10.049   4.314  0.0590 -0.6808  0.7978
   48SER     HA  671   8.114  10.151   4.288 -0.6993 -1.0185  0.2470
   48SER     CB  672   8.223   9.989   4.200  0.2190  0.1678  0.4537
   48SER    HB1  673   8.311  10.048   4.176  0.4677 -0.1271  0.6261
   48SER    HB2  674   8.161   9.981   4.111 -0.1395 -3.1352  0.8724
   48SER     OG  675   8.263   9.857   4.230  0.0410  0.0989  0.3860
   48SER     HG  676   8.310   9.856   4.314 -1.3439 -1.8131  1.2079
   48SER      C  677   8.010   9.976   4.331 -0.2213 -0.4542 -0.3616
   48SER      O  678   7.988   9.897   4.422 -0.0987 -0.0664  0.0086
   49GLY      N  679   7.922   9.995   4.232 -0.2719  0.9045 -0.0835
   49GLY      H  680   7.944  10.065   4.162 -0.3043 -1.1664 -2.3095
   49GLY     CA  681   7.807   9.910   4.206  0.1663  0.2166  0.2061
   49GLY    HA1  682   7.770   9.925   4.105  0.2949 -0.6799  0.0193
   49GLY    HA2  683   7.839   9.806   4.205 -1.4636 -0.3645  2.0980
   49GLY      C  684   7.687   9.917   4.299 -0.0121 -0.1629  0.0061
   49GLY      O  685   7.701   9.975   4.406 -0.0186 -0.5287  0.2094
   50TYR      N  686   7.570   9.866   4.261 -0.1350  0.2289 -0.1379
   50TYR      H  687   7.563   9.831   4.166  0.8215  0.7203 -0.4006
   50TYR     CA  688   7.451   9.857   4.343 -0.1727 -0.4374 -0.2647
   50TYR     HA  689   7.481   9.827   4.443 -2.0571 -1.3625  0.0803
   50TYR     CB  690   7.393   9.997   4.357  0.1998 -0.3315  0.2174
   50TYR    HB1  691   7.327  10.019   4.273  1.8709 -1.5164 -1.4868
   50TYR    HB2  692   7.470  10.074   4.349  0.4256 -0.5835 -0.0286
   50TYR     CG  693   7.314  10.020   4.484 -0.1521  0.2431 -0.0999
   50TYR    CD1  694   7.186   9.964   4.494  0.0140 -0.2445 -0.6376
   50TYR    HD1  695   7.142   9.893   4.425 -3.0952 -0.3704  1.2376
   50TYR    CE1  696   7.118   9.976   4.616  0.5864  0.6256 -0.3956
   50TYR    HE1  697   7.019   9.933   4.622  0.2404  1.5688  2.0112
   50TYR     CZ  698   7.176  10.041   4.727  0.1484  0.2808  0.0437
   50TYR     OH  699   7.111  10.060   4.845 -0.3863  0.0407 -0.2097
   50TYR     HH  700   7.162  10.125   4.893 -0.5654  1.1898 -1.5194
   50TYR    CE2  701   7.301  10.105   4.712  0.1906  0.1302 -0.2587
   50TYR    HE2  702   7.338  10.170   4.790  0.1392  1.0417 -0.9710
   50TYR    CD2  703   7.369  10.092   4.590  0.2106  0.1945 -0.2549
   50TYR    HD2  704   7.469  10.130   4.573  0.2391 -0.1137 -0.8065
   50TYR      C  705   7.352   9.751   4.295  0.7548 -1.3389 -0.2198
   50TYR      O  706   7.324   9.743   4.176 -0.3024 -0.2825 -0.0561
   51GLY      N  707   7.285   9.687   4.391 -0.1287 -0.2073 -0.0667
   51GLY      H  708   7.298   9.715   4.488  0.9949  0.4907 -0.4008
   51GLY     CA  709   7.158   9.621   4.371 -0.4843  0.3894  0.1755
   51GLY    HA1  710   7.100   9.677   4.297  0.4724  0.5345 -0.4867
   51GLY    HA2  711   7.181   9.520   4.336 -1.1422  0.6936 -1.2183
   51GLY      C  712   7.084   9.601   4.502 -0.2930 -0.5871  0.1412
   51GLY      O  713   7.135   9.652   4.601 -0.4537  0.2152 -0.1812
   52GLN      N  714   6.970   9.531   4.496 -0.3497 -0.4788 -0.0514
   52GLN      H  715   6.937   9.505   4.404 -0.7129  0.4461 -0.1956
   52GLN     CA  716   6.884   9.498   4.607  0.3303 -0.4868  0.4767
   52GLN     HA  717   6.939   9.529   4.697  0.3266  0.7643  0.0686
   52GLN     CB  718   6.755   9.580   4.599  0.4639 -0.3315 -0.0940
   52GLN    HB1  719   6.715   9.576   4.497 -1.1026  0.6128  0.4492
   52GLN    HB2  720   6.674   9.539   4.660 -0.2102  0.0238 -0.7393
   52GLN     CG  721   6.780   9.727   4.631  0.2206 -0.3317  0.1020
   52GLN    HG1  722   6.874   9.750   4.581  0.6861  0.5418  1.3417
   52GLN    HG2  723   6.696   9.786   4.593  0.2238 -0.0849  0.4781
   52GLN     CD  724   6.802   9.758   4.778  0.2742 -0.5909  0.1500
   52GLN    OE1  725   6.914   9.791   4.817  0.0991 -0.0323  0.1952
   52GLN    NE2  726   6.699   9.752   4.863  0.2459 -0.2497  0.1404
   52GLN   HE21  727   6.602   9.754   4.838 -0.2843  1.5413  2.0273
   52GLN   HE22  728   6.723   9.785   4.956 -2.2071  1.9418  0.0962
   52GLN      C  729   6.848   9.350   4.614  0.3989 -0.5197  0.1554
   52GLN      O  730   6.837   9.286   4.511  0.1087 -0.4590  0.1499
   53SER      N  731   6.828   9.295   4.734 -0.2032  0.2157  0.3967
   53SER      H  732   6.847   9.359   4.810  1.3451  1.5357 -1.0265
   53SER     CA  733   6.772   9.164   4.757 -0.0539  0.0605 -0.1249
   53SER     HA  734   6.771   9.110   4.662  0.8141 -0.8901  0.3871
   53SER     CB  735   6.865   9.083   4.846  0.1154  0.4048  0.0117
   53SER    HB1  736   6.871   9.139   4.939 -2.7379  0.4648  0.2457
   53SER    HB2  737   6.824   8.985   4.869  0.8874  0.8283  3.8657
   53SER     OG  738   6.992   9.051   4.791  0.1500  0.4451  0.0687
   53SER     HG  739   7.047   9.129   4.784  1.7951 -0.6354  0.3660
   53SER      C  740   6.630   9.165   4.812  0.0607  0.0670  0.1695
   53SER      O  741   6.581   9.266   4.864 -0.2084 -0.2687  0.5718
   54SER      N  742   6.566   9.049   4.800 -0.1312  0.1711  0.1816
   54SER      H  743   6.608   8.962   4.771 -1.9768 -0.4774 -0.7360
   54SER     CA  744   6.424   9.028   4.820 -0.1836  0.0280 -0.3424
   54SER     HA  745   6.382   9.098   4.892  0.5657 -0.8810  1.0015
   54SER     CB  746   6.355   9.051   4.685  0.1997 -0.7471 -0.6793
   54SER    HB1  747   6.393   8.984   4.608  1.3946 -0.1512 -0.6434
   54SER    HB2  748   6.373   9.154   4.652 -1.3293 -0.5291 -0.9233
   54SER     OG  749   6.217   9.033   4.707  0.1946  0.2542  0.1871
   54SER     HG  750   6.174   9.055   4.625  1.5528  1.3555 -0.2738
   54SER      C  751   6.398   8.885   4.867 -0.0388 -0.0471 -0.4856
   54SER      O  752   6.475   8.798   4.826  0.1417 -0.1383  0.0444
   55TYR      N  753   6.293   8.864   4.947 -0.1062  0.1410 -0.5221
   55TYR      H  754   6.230   8.935   4.981  1.4541  0.1936  2.5872
   55TYR     CA  755   6.252   8.733   4.993  0.1025  0.3639  0.3128
   55TYR     HA  756   6.341   8.678   5.026 -0.1341  1.0926  2.2843
   55TYR     CB  757   6.177   8.751   5.125 -0.1301  0.0597  0.2230
   55TYR    HB1  758   6.143   8.654   5.163  0.5763  0.1133  1.0333
   55TYR    HB2  759   6.081   8.799   5.111 -0.9828 -1.5399  0.3920
   55TYR     CG  760   6.242   8.831   5.235 -0.7563 -0.5080  1.0202
   55TYR    CD1  761   6.218   8.969   5.234  0.2675 -0.3224  0.4277
   55TYR    HD1  762   6.151   9.017   5.164 -3.5195 -0.8930  3.3522
   55TYR    CE1  763   6.278   9.042   5.337 -0.1982  0.0612  0.4327
   55TYR    HE1  764   6.250   9.145   5.349 -2.5207 -0.3461 -0.9389
   55TYR     CZ  765   6.364   8.985   5.434 -0.6099 -0.3439  0.5670
   55TYR     OH  766   6.409   9.064   5.536 -0.0519 -0.0761  0.1196
   55TYR     HH  767   6.370   9.151   5.541  0.5219  0.2160 -0.3570
   55TYR    CE2  768   6.395   8.848   5.428  0.1203 -0.1792  0.4119
   55TYR    HE2  769   6.445   8.795   5.508 -0.3440 -3.4976 -1.3149
   55TYR    CD2  770   6.326   8.774   5.331  0.2672 -0.2002  0.3257
   55TYR    HD2  771   6.336   8.667   5.344  0.0887 -0.1482  0.9241
   55TYR      C  772   6.186   8.650   4.884  0.4954  0.4352  0.0169
   55TYR      O  773   6.194   8.527   4.885  0.4517  0.4287 -0.2929
   56SER      N  774   6.114   8.711   4.790  0.2500 -0.1537 -0.1801
   56SER      H  775   6.117   8.811   4.786  0.1810  0.0787  2.9531
   56SER     CA  776   6.032   8.648   4.688  0.2387  0.0182 -0.2771
   56SER     HA  777   6.061   8.543   4.691  0.9426  0.1934 -0.8288
   56SER     CB  778   5.887   8.666   4.734  0.2235 -0.1227 -0.2719
   56SER    HB1  779   5.863   8.611   4.825  0.8319 -2.0335 -1.1962
   56SER    HB2  780   5.823   8.622   4.657 -0.3166  1.9396 -1.0650
   56SER     OG  781   5.851   8.800   4.754  0.5922 -0.0733  0.0820
   56SER     HG  782   5.755   8.803   4.744  0.5287 -1.1879  0.3291
   56SER      C  783   6.046   8.702   4.546 -0.1211 -0.1913 -0.3943
   56SER      O  784   6.098   8.812   4.530 -0.3861  0.0852  0.5694
   57SER      N  785   5.992   8.639   4.442 -0.0391 -0.3511 -0.3422
   57SER      H  786   5.954   8.547   4.457  0.2237 -0.3844  0.1306
   57SER     CA  787   5.991   8.691   4.306 -0.7257 -0.2876 -0.3183
   57SER     HA  788   6.088   8.739   4.292 -1.2730  0.4874 -1.5502
   57SER     CB  789   5.982   8.582   4.200 -0.1836 -0.3510 -0.3034
   57SER    HB1  790   5.965   8.628   4.103 -0.9138  0.7536  0.3348
   57SER    HB2  791   6.070   8.518   4.203 -0.4552 -0.7375  3.0579
   57SER     OG  792   5.865   8.509   4.231 -0.3942  0.1515  0.1105
   57SER     HG  793   5.807   8.533   4.157 -0.2195  0.7698  0.1694
   57SER      C  794   5.890   8.804   4.297 -0.2034  0.1841 -0.2840
   57SER      O  795   5.783   8.797   4.357  0.1261  0.5180  0.3576
   58TYR      N  796   5.932   8.906   4.221  0.1433  0.1127 -0.1919
   58TYR      H  797   6.028   8.906   4.192  0.2113  0.2987  0.0315
   58TYR     CA  798   5.850   9.021   4.189  0.1776  0.0974 -0.3338
   58TYR     HA  799   5.789   9.058   4.271 -1.4664 -1.1085 -0.9550
   58TYR     CB  800   5.943   9.130   4.137  0.5669 -0.0024  0.1536
   58TYR    HB1  801   6.036   9.148   4.191  1.1437 -2.0586 -0.0679
   58TYR    HB2  802   5.982   9.099   4.041  0.9901 -1.0505  0.6547
   58TYR     CG  803   5.875   9.264   4.115 -0.4033 -0.5007  0.0547
   58TYR    CD1  804   5.860   9.314   3.985  0.0540  0.0469  0.2090
   58TYR    HD1  805   5.908   9.270   3.899 -1.1081  3.1389 -2.2093
   58TYR    CE1  806   5.798   9.437   3.961  0.3323  0.0723 -0.4087
   58TYR    HE1  807   5.780   9.486   3.867  1.8482  2.0756  0.2745
   58TYR     CZ  808   5.740   9.506   4.070  0.3583  0.1967 -0.4734
   58TYR     OH  809   5.670   9.621   4.047  0.0541  0.1421  0.1462
   58TYR     HH  810   5.674   9.644   3.954 -1.0013  0.6372  0.2193
   58TYR    CE2  811   5.753   9.452   4.199  0.7201 -0.1627 -0.6555
   58TYR    HE2  812   5.715   9.513   4.280  0.0106  1.2115 -1.9695
   58TYR    CD2  813   5.820   9.332   4.224  0.2233 -0.2683  0.2328
   58TYR    HD2  814   5.832   9.292   4.323 -2.4467 -2.5697 -0.2124
   58TYR      C  815   5.746   8.991   4.081  0.2218  0.4118 -0.4657
   58TYR      O  816   5.768   8.899   4.003  0.2498  0.2801 -0.3018
   59GLY      N  817   5.640   9.072   4.076  0.2882  0.4962 -0.5129
   59GLY      H  818   5.632   9.137   4.153  0.8971  0.6013 -0.5336
   59GLY     CA  819   5.548   9.070   3.964 -0.0187 -0.5139 -0.2448
   59GLY    HA1  820   5.609   9.065   3.874 -0.1918  1.8640 -0.5444
   59GLY    HA2  821   5.483   9.157   3.956  1.9701  0.9264 -1.9082
   59GLY      C  822   5.456   8.949   3.972 -0.3672 -0.2452 -0.1828
   59GLY      O  823   5.376   8.946   4.065  0.2200 -0.2674  0.3279
   60GLN      N  824   5.465   8.850   3.882 -0.2014  0.0518 -0.4962
   60GLN      H  825   5.549   8.854   3.826  0.1567  0.9997  0.0841
   60GLN     CA  826   5.373   8.742   3.853 -0.0784 -0.1322 -0.2155
   60GLN     HA  827   5.327   8.698   3.941  1.5168 -2.1346 -0.3076
   60GLN     CB  828   5.263   8.792   3.759 -0.2217  0.6841  0.3764
   60GLN    HB1  829   5.187   8.717   3.739  1.4283 -0.9861  0.1298
   60GLN    HB2  830   5.228   8.883   3.807 -0.5601  0.6920  0.1142
   60GLN     CG  831   5.322   8.833   3.624 -0.1060 -0.0561  0.1957
   60GLN    HG1  832   5.393   8.915   3.635  1.2063 -1.0305 -0.7156
   60GLN    HG2  833   5.379   8.752   3.579  1.7413  0.4443  1.4800
   60GLN     CD  834   5.210   8.887   3.536  0.5062  0.0127 -0.5531
   60GLN    OE1  835   5.176   9.005   3.538 -0.2748 -0.2115  0.3013
   60GLN    NE2  836   5.144   8.804   3.455 -0.1487 -0.0819  0.0626
   60GLN   HE21  837   5.070   8.846   3.401 -0.3994  1.7616  1.7539
   60GLN   HE22  838   5.169   8.706   3.451  1.5711  0.2714  1.0626
   60GLN      C  839   5.448   8.623   3.795 -0.2839 -0.0517 -0.6506
   60GLN      O  840   5.562   8.627   3.747 -0.0104 -0.2379 -0.0183
   61SER      N  841   5.389   8.506   3.815  0.0086 -0.0726  0.1330
   61SER      H  842   5.292   8.504   3.845 -0.0332  0.5502  0.0573
   61SER     CA  843   5.455   8.379   3.795 -0.7414 -0.4511 -0.0063
   61SER     HA  844   5.553   8.376   3.844 -0.4062 -1.3204 -0.6906
   61SER     CB  845   5.376   8.268   3.863 -0.1210 -0.4527  0.7296
   61SER    HB1  846   5.434   8.176   3.853 -0.6850 -1.0342  2.3714
   61SER    HB2  847   5.285   8.256   3.804 -1.0022 -0.2653  2.0005
   61SER     OG  848   5.346   8.300   3.997 -0.7445 -0.0425  0.4956
   61SER     HG  849   5.279   8.369   3.994  1.1059  1.9205  1.1428
   61SER      C  850   5.489   8.348   3.650  0.3057  0.4799  0.0254
   61SER      O  851   5.412   8.387   3.562  0.0398 -0.2188 -0.0579
   62GLN      N  852   5.598   8.274   3.632  0.1295  0.1785  0.1981
   62GLN      H  853   5.663   8.269   3.710  1.0367  1.0347 -0.4844
   62GLN     CA  854   5.634   8.206   3.509 -0.0939 -0.5050  0.5025
   62GLN     HA  855   5.548   8.204   3.442  0.5699  3.1292 -0.7048
   62GLN     CB  856   5.746   8.283   3.439 -0.2852 -0.7660 -0.1042
   62GLN    HB1  857   5.761   8.250   3.337  0.8991  3.3584 -1.4647
   62GLN    HB2  858   5.843   8.253   3.479  0.2269 -0.5308 -1.1532
   62GLN     CG  859   5.732   8.435   3.435  0.1086 -0.7246  0.1467
   62GLN    HG1  860   5.721   8.481   3.533 -0.5035  2.7150 -1.3844
   62GLN    HG2  861   5.644   8.452   3.374  0.6183 -1.3311 -0.7762
   62GLN     CD  862   5.846   8.499   3.357  0.0033 -0.7814 -0.0537
   62GLN    OE1  863   5.875   8.475   3.240 -0.0334 -0.4388 -0.1340
   62GLN    NE2  864   5.932   8.576   3.424 -0.1376 -0.4952 -0.2029
   62GLN   HE21  865   5.905   8.612   3.514 -0.3568  1.7119 -1.0906
   62GLN   HE22  866   5.998   8.632   3.371 -1.9066  0.4889 -1.4406
   62GLN      C  867   5.674   8.062   3.537  0.8354 -0.4604 -0.5431
   62GLN      O  868   5.695   8.019   3.650 -0.6255  0.1847 -0.0082
   63ASN      N  869   5.670   7.981   3.431  0.1395 -0.1301 -0.7723
   63ASN      H  870   5.656   8.023   3.340  1.4331  0.9825 -0.5014
   63ASN     CA  871   5.704   7.841   3.436  0.1460 -0.1001  0.1065
   63ASN     HA  872   5.646   7.801   3.520  0.7117 -1.6722 -0.2058
   63ASN     CB  873   5.640   7.767   3.318  0.5545  0.1195 -0.2536
   63ASN    HB1  874   5.538   7.801   3.303  0.3625 -1.1498 -2.0929
   63ASN    HB2  875   5.693   7.795   3.227  2.5893 -3.3141 -0.2930
   63ASN     CG  876   5.644   7.615   3.315  0.0256  0.1026 -0.2251
   63ASN    OD1  877   5.711   7.552   3.233  0.1867  0.1156 -0.1035
   63ASN    ND2  878   5.569   7.545   3.401 -0.3698  0.1841 -0.5022
   63ASN   HD21  879   5.515   7.606   3.460 -0.2139 -0.5261  0.3865
   63ASN   HD22  880   5.577   7.444   3.402  2.7545  0.3353  0.3984
   63ASN      C  881   5.851   7.807   3.454  0.1277  0.0700  0.5790
   63ASN      O  882   5.879   7.721   3.538 -0.2484 -0.3171  0.3089
   64THR      N  883   5.943   7.877   3.388 -0.0804 -0.1397  0.0633
   64THR      H  884   5.917   7.958   3.333  1.1440 -0.6246 -1.3002
   64THR     CA  885   6.087   7.867   3.399 -0.0375 -0.0867 -0.4187
   64THR     HA  886   6.104   7.820   3.496 -0.6791  0.9466  0.2153
   64THR     CB  887   6.148   7.773   3.295  0.2441 -0.3816  0.0065
   64THR     HB  888   6.256   7.783   3.304  0.1691 -1.2701  3.4912
   64THR    CG2  889   6.090   7.632   3.288 -0.9546  0.0911  0.0958
   64THR   HG21  890   5.992   7.624   3.241 -1.1149  0.8605  0.2789
   64THR   HG22  891   6.078   7.593   3.389  1.1059  1.8366  1.1017
   64THR   HG23  892   6.158   7.568   3.231 -1.9055 -0.9737  0.1280
   64THR    OG1  893   6.124   7.837   3.172  0.0311 -0.3311  0.0729
   64THR    HG1  894   6.053   7.786   3.132  1.5017 -0.9687 -1.9319
   64THR      C  895   6.151   8.004   3.412  0.0786 -0.1437 -0.3845
   64THR      O  896   6.079   8.103   3.398  0.6361  0.3235 -0.0368
   65GLY      N  897   6.281   8.019   3.440 -0.1154  0.3234  0.2969
   65GLY      H  898   6.331   7.936   3.469 -1.0708  0.5519  2.8889
   65GLY     CA  899   6.359   8.141   3.441  0.0265  0.2347  0.1578
   65GLY    HA1  900   6.404   8.163   3.538  1.5718  0.7733 -0.6458
   65GLY    HA2  901   6.296   8.225   3.415 -0.1374 -0.5729 -2.2299
   65GLY      C  902   6.470   8.137   3.336 -0.2204  0.2807 -0.1040
   65GLY      O  903   6.456   8.072   3.233 -0.1206 -0.1856  0.1739
   66TYR      N  904   6.583   8.203   3.362  0.1738 -0.5851  0.4272
   66TYR      H  905   6.598   8.230   3.458 -1.3913 -2.5289  1.2908
   66TYR     CA  906   6.682   8.241   3.264 -0.0476  0.0952  0.4624
   66TYR     HA  907   6.675   8.167   3.184  0.7023 -0.8686  1.2724
   66TYR     CB  908   6.662   8.385   3.217 -0.0866 -0.3118 -0.8019
   66TYR    HB1  909   6.722   8.407   3.128 -2.6118 -0.8186 -2.7505
   66TYR    HB2  910   6.691   8.452   3.298  4.0104  0.2761 -2.5003
   66TYR     CG  911   6.516   8.405   3.184 -0.3053 -0.6431 -0.0500
   66TYR    CD1  912   6.462   8.353   3.066  0.5487 -0.8331 -0.3619
   66TYR    HD1  913   6.526   8.311   2.990 -0.2164 -0.3051 -1.3181
   66TYR    CE1  914   6.324   8.363   3.045  0.4431 -0.2222  0.5730
   66TYR    HE1  915   6.274   8.317   2.961  1.3508 -0.3229  0.0821
   66TYR     CZ  916   6.240   8.426   3.139  0.1214 -0.1282  0.2262
   66TYR     OH  917   6.107   8.445   3.117  0.2070  0.5676  0.2917
   66TYR     HH  918   6.050   8.479   3.187 -1.2490  1.1938 -1.1356
   66TYR    CE2  919   6.298   8.479   3.257 -0.3267  0.1088  0.3402
   66TYR    HE2  920   6.236   8.536   3.324 -1.7010  0.9906 -1.5565
   66TYR    CD2  921   6.434   8.462   3.282 -0.2447 -0.1835 -0.2637
   66TYR    HD2  922   6.484   8.491   3.373  1.0773 -0.7335 -0.7919
   66TYR      C  923   6.822   8.232   3.322  0.2466  0.7610 -0.1320
   66TYR      O  924   6.838   8.247   3.443  0.2769 -0.1550 -0.0163
   67GLY      N  925   6.917   8.224   3.228 -0.0028  0.0699 -0.3259
   67GLY      H  926   6.891   8.207   3.131 -0.8090 -1.1032  0.0699
   67GLY     CA  927   7.059   8.234   3.250  0.1486 -0.5680 -0.9924
   67GLY    HA1  928   7.106   8.186   3.164  0.3735 -0.1404 -1.1105
   67GLY    HA2  929   7.093   8.191   3.344 -1.4875 -1.7776 -0.9153
   67GLY      C  930   7.107   8.378   3.261 -0.5272 -0.4064 -0.0979
   67GLY      O  931   7.036   8.464   3.211 -0.0015 -0.1457 -0.4000
   68THR      N  932   7.216   8.395   3.336 -0.6237  0.0582 -0.0651
   68THR      H  933   7.264   8.313   3.369  0.4238 -0.3141 -2.3075
   68THR     CA  934   7.276   8.526   3.358 -0.2772 -0.0775 -0.1815
   68THR     HA  935   7.216   8.601   3.410  2.0915  0.4944  1.9022
   68THR     CB  936   7.404   8.514   3.439 -0.1599 -0.0847 -0.3679
   68THR     HB  937   7.475   8.451   3.385 -0.1011  1.2087 -1.8964
   68THR    CG2  938   7.467   8.651   3.467  0.3193 -0.3981  0.1250
   68THR   HG21  939   7.503   8.683   3.369  1.2102 -1.9431 -0.0821
   68THR   HG22  940   7.546   8.641   3.540  1.3871  0.4597 -0.8761
   68THR   HG23  941   7.391   8.718   3.507  2.2101  2.0431 -0.1457
   68THR    OG1  942   7.381   8.469   3.570 -0.2938  0.6250 -0.1409
   68THR    HG1  943   7.418   8.382   3.589 -0.2058  1.2798  3.4891
   68THR      C  944   7.306   8.583   3.220  0.3503  0.2011  0.0706
   68THR      O  945   7.369   8.506   3.148 -0.1005 -0.0200 -0.0849
   69GLN      N  946   7.261   8.704   3.186 -0.1534  0.0760  0.2763
   69GLN      H  947   7.202   8.747   3.255 -2.9093 -1.9880 -0.6341
   69GLN     CA  948   7.249   8.761   3.053  0.2299  0.1132  0.2564
   69GLN     HA  949   7.331   8.716   2.998 -0.1760 -0.6026  0.2278
   69GLN     CB  950   7.112   8.721   3.001  0.1335  0.4671  0.2313
   69GLN    HB1  951   7.032   8.783   3.042 -1.2086 -0.4256 -0.9205
   69GLN    HB2  952   7.097   8.621   3.043  2.2886  0.6149  1.4786
   69GLN     CG  953   7.094   8.725   2.849 -0.2648  0.5450  0.2782
   69GLN    HG1  954   7.090   8.832   2.826 -1.9779  0.3913 -0.2191
   69GLN    HG2  955   7.182   8.684   2.800 -1.0820  0.6442 -1.3317
   69GLN     CD  956   6.976   8.648   2.794 -0.2647  0.7009  0.0576
   69GLN    OE1  957   6.902   8.581   2.865 -0.2994  0.0240 -0.5996
   69GLN    NE2  958   6.958   8.644   2.661  0.5413  0.6887 -0.0547
   69GLN   HE21  959   7.011   8.708   2.604 -1.4626  2.2525 -0.2608
   69GLN   HE22  960   6.884   8.583   2.630  0.2564  1.5224 -1.0892
   69GLN      C  961   7.264   8.913   3.050 -0.5889  0.1857 -0.3694
   69GLN      O  962   7.219   8.987   3.138 -0.3534 -0.1366  0.0227
   70SER      N  963   7.329   8.969   2.948 -0.1343 -0.0878 -0.2327
   70SER      H  964   7.373   8.914   2.876  1.0101  3.0005 -2.0556
   70SER     CA  965   7.337   9.113   2.936  0.1652 -0.0735  0.1404
   70SER     HA  966   7.353   9.146   3.039  2.7052 -0.8539  0.0572
   70SER     CB  967   7.453   9.153   2.846 -0.1214  0.3957 -0.0278
   70SER    HB1  968   7.486   9.253   2.873 -0.2201  0.0030  1.6891
   70SER    HB2  969   7.422   9.156   2.742  1.2724  1.9215 -0.4348
   70SER     OG  970   7.564   9.066   2.857 -0.1068  0.4272  0.0684
   70SER     HG  971   7.583   9.031   2.770 -0.5941 -0.3707  0.2798
   70SER      C  972   7.213   9.188   2.888  0.2307  0.0140  0.1100
   70SER      O  973   7.227   9.308   2.861 -0.1567  0.0364  0.0075
   71THR      N  974   7.105   9.113   2.868  0.1659  0.1805 -0.1746
   71THR      H  975   7.102   9.018   2.902  0.8223  0.1074 -0.2989
   71THR     CA  976   6.976   9.161   2.823  0.0885  0.1104 -0.0318
   71THR     HA  977   6.983   9.268   2.801 -1.1423  0.1947 -0.0651
   71THR     CB  978   6.933   9.097   2.692 -0.2142  0.1513  0.0481
   71THR     HB  979   6.825   9.113   2.680  0.0694  1.5073 -0.8583
   71THR    CG2  980   6.995   9.181   2.581  0.4383  0.1840  0.4360
   71THR   HG21  981   6.973   9.287   2.592 -0.4202 -0.2392  4.2471
   71THR   HG22  982   7.103   9.165   2.591  0.0909 -2.7020  0.5802
   71THR   HG23  983   6.957   9.158   2.481 -0.4037 -1.0445  1.0055
   71THR    OG1  984   6.967   8.961   2.676 -0.6859  0.0128  0.1956
   71THR    HG1  985   6.902   8.909   2.628  0.2816 -1.0947  0.0533
   71THR      C  986   6.866   9.134   2.924 -0.1007 -0.1340 -0.3025
   71THR      O  987   6.866   9.030   2.989 -0.2546 -0.2028 -0.4124
   72PRO      N  988   6.771   9.228   2.937  0.3698  0.2833  0.1649
   72PRO     CD  989   6.758   9.348   2.858 -0.3344  0.1402  0.0595
   72PRO    HD1  990   6.847   9.410   2.864 -0.0253 -0.2421 -0.5294
   72PRO    HD2  991   6.737   9.315   2.756  1.7762 -1.9084  0.2056
   72PRO     CG  992   6.640   9.426   2.915 -0.2982  0.1973  0.0549
   72PRO    HG1  993   6.583   9.466   2.831 -1.6276 -0.0935  0.7881
   72PRO    HG2  994   6.677   9.507   2.978  0.0955 -1.1695  1.6789
   72PRO     CB  995   6.564   9.325   3.001  0.0185  0.2693  0.4270
   72PRO    HB1  996   6.479   9.288   2.943 -0.5658 -0.5145  1.7388
   72PRO    HB2  997   6.528   9.362   3.097  0.3163 -0.4189  0.8088
   72PRO     CA  998   6.663   9.214   3.033  0.1563  0.2436 -0.0828
   72PRO     HA  999   6.701   9.241   3.131 -2.1026  1.9647  0.3886
   72PRO      C 1000   6.597   9.077   3.034  0.2268  0.2114  0.2185
   72PRO      O 1001   6.586   9.010   2.931 -0.1655  0.1314  0.3113
   73GLN      N 1002   6.527   9.045   3.143 -0.0583  0.3919  0.0915
   73GLN      H 1003   6.536   9.105   3.224  1.3928  0.8216 -0.3509
   73GLN     CA 1004   6.443   8.928   3.158 -0.0252  0.3759  0.1466
   73GLN     HA 1005   6.503   8.854   3.105  0.0627  0.9169 -0.5216
   73GLN     CB 1006   6.426   8.881   3.302  0.1739 -0.1119  0.0122
   73GLN    HB1 1007   6.396   8.972   3.354 -3.8009 -0.2998 -1.6130
   73GLN    HB2 1008   6.348   8.805   3.296  1.1500 -1.0296 -2.0895
   73GLN     CG 1009   6.557   8.818   3.349  0.0957 -0.1323  0.2045
   73GLN    HG1 1010   6.637   8.892   3.352 -0.3381  0.3343  0.6907
   73GLN    HG2 1011   6.565   8.736   3.278 -1.5495  1.4107 -1.8622
   73GLN     CD 1012   6.550   8.776   3.495 -0.0914 -0.2814  0.1530
   73GLN    OE1 1013   6.473   8.824   3.578 -0.6254 -0.5095 -0.2093
   73GLN    NE2 1014   6.649   8.702   3.547  0.2246 -0.0590 -0.1334
   73GLN   HE21 1015   6.640   8.671   3.643 -1.1673  0.5035 -0.0654
   73GLN   HE22 1016   6.729   8.674   3.493  0.6257 -3.0611  1.7970
   73GLN      C 1017   6.309   8.944   3.088 -0.1633 -0.5416  0.1822
   73GLN      O 1018   6.255   9.055   3.087 -0.4019 -0.6620 -0.1318
   74GLY      N 1019   6.247   8.834   3.045  0.4314 -0.7571 -0.1329
   74GLY      H 1020   6.280   8.747   3.082 -1.9053 -1.0863  1.3509
   74GLY     CA 1021   6.109   8.828   3.003  0.3934  0.3500 -0.1950
   74GLY    HA1 1022   6.075   8.907   2.936 -1.4082 -1.3270 -1.3673
   74GLY    HA2 1023   6.095   8.738   2.944  1.9301  0.2041 -0.3807
   74GLY      C 1024   6.017   8.834   3.124  0.6017 -0.3017 -0.0046
   74GLY      O 1025   6.049   8.780   3.229  0.5106 -0.2782  0.0356
   75TYR      N 1026   5.896   8.888   3.108  0.3682 -0.5624  0.8062
   75TYR      H 1027   5.873   8.933   3.020  2.2416  0.6717  0.8848
   75TYR     CA 1028   5.799   8.909   3.213  0.0304  0.0941  0.3689
   75TYR     HA 1029   5.848   8.894   3.309 -0.0592  0.5605  0.4952
   75TYR     CB 1030   5.763   9.058   3.212  0.1996  0.1369 -0.4572
   75TYR    HB1 1031   5.711   9.093   3.123 -1.6758 -0.6178  0.2781
   75TYR    HB2 1032   5.858   9.110   3.219  1.3529 -1.8479 -0.5386
   75TYR     CG 1033   5.687   9.093   3.338  0.1023  0.6166 -0.6472
   75TYR    CD1 1034   5.739   9.087   3.468 -0.0909 -0.3892 -0.6113
   75TYR    HD1 1035   5.841   9.053   3.479 -0.2747 -1.3977 -1.7514
   75TYR    CE1 1036   5.668   9.134   3.579 -0.1352 -0.1443 -0.7437
   75TYR    HE1 1037   5.718   9.132   3.675 -1.5315  0.3862  0.0298
   75TYR     CZ 1038   5.533   9.170   3.565 -0.1894  0.0623  0.2607
   75TYR     OH 1039   5.460   9.206   3.675 -0.1402  0.0283  0.3043
   75TYR     HH 1040   5.370   9.216   3.646  0.1637 -0.4890 -0.8463
   75TYR    CE2 1041   5.473   9.162   3.438 -0.0010  0.1698  0.1655
   75TYR    HE2 1042   5.367   9.179   3.428  0.2251  3.5238  2.1514
   75TYR    CD2 1043   5.551   9.123   3.328 -0.0918  0.0411  0.1466
   75TYR    HD2 1044   5.504   9.113   3.231  0.2579 -0.8621  0.0610
   75TYR      C 1045   5.678   8.822   3.183  0.3704 -0.1620 -0.2776
   75TYR      O 1046   5.669   8.755   3.080  0.0290 -0.3761 -0.1123
   76GLY      N 1047   5.587   8.803   3.279  0.4996 -0.1114 -0.1442
   76GLY      H 1048   5.597   8.850   3.368  3.1966 -1.5251  0.3833
   76GLY     CA 1049   5.469   8.720   3.263  0.3381  0.1661 -0.4093
   76GLY    HA1 1050   5.492   8.623   3.219 -2.6556 -0.7910 -0.0719
   76GLY    HA2 1051   5.414   8.715   3.357 -0.1462  2.4093 -0.5198
   76GLY      C 1052   5.376   8.781   3.159 -0.1650 -0.0213 -0.0754
   76GLY      O 1053   5.396   8.893   3.112 -0.2487 -0.0671 -0.2211
   77SER      N 1054   5.277   8.703   3.117  0.5650 -0.7161 -0.5297
   77SER      H 1055   5.255   8.627   3.180  2.4572  0.1053  1.2333
   77SER     CA 1056   5.177   8.739   3.019 -0.3473  0.1590  0.6892
   77SER     HA 1057   5.206   8.832   2.971 -1.4472  0.5090  0.6777
   77SER     CB 1058   5.166   8.642   2.901  0.2772  0.4270  0.4075
   77SER    HB1 1059   5.097   8.678   2.825  1.5087  2.0411  0.0006
   77SER    HB2 1060   5.124   8.555   2.952  1.0336 -0.6790 -0.7805
   77SER     OG 1061   5.293   8.609   2.849  0.0787 -0.0963  0.2449
   77SER     HG 1062   5.320   8.525   2.887 -2.4449 -1.9441 -1.6951
   77SER      C 1063   5.040   8.758   3.082 -0.2925  0.6165  0.6675
   77SER      O 1064   5.014   8.710   3.192 -0.1160  0.2719  0.5589
   78THR      N 1065   4.953   8.824   3.005 -0.1871  0.3608  0.3297
   78THR      H 1066   4.976   8.863   2.915 -0.9589 -1.0157 -0.4982
   78THR     CA 1067   4.826   8.862   3.063 -0.2661  0.0879  0.3373
   78THR     HA 1068   4.864   8.918   3.148  0.8066 -1.9217  1.2497
   78THR     CB 1069   4.753   8.968   2.980 -0.0943 -0.1650 -0.1395
   78THR     HB 1070   4.728   8.936   2.879  0.6734  2.3058 -1.1789
   78THR    CG2 1071   4.622   9.018   3.041 -0.0641 -0.6535  0.3404
   78THR   HG21 1072   4.659   9.058   3.135  0.3216 -0.9146  0.3015
   78THR   HG22 1073   4.544   8.943   3.049 -2.4814  1.4784 -1.3606
   78THR   HG23 1074   4.578   9.100   2.984 -1.3670  0.4990  2.8407
   78THR    OG1 1075   4.838   9.080   2.976 -0.0606 -0.1479  0.7372
   78THR    HG1 1076   4.798   9.151   3.027 -2.0608  0.1217 -1.0298
   78THR      C 1077   4.740   8.739   3.087  0.0060 -0.1413  0.1465
   78THR      O 1078   4.694   8.666   2.999  0.5370 -0.4339  0.1097
   79GLY      N 1079   4.722   8.705   3.215 -0.0688 -0.1800  0.1257
   79GLY      H 1080   4.757   8.772   3.283  0.0056 -0.4229  0.3259
   79GLY     CA 1081   4.660   8.585   3.267 -0.5933 -0.0348 -0.1541
   79GLY    HA1 1082   4.569   8.570   3.209 -0.1426 -2.5201 -0.3356
   79GLY    HA2 1083   4.719   8.496   3.244 -1.0238 -0.7428  1.3491
   79GLY      C 1084   4.625   8.593   3.415 -0.1522  0.3363 -0.0678
   79GLY      O 1085   4.643   8.689   3.489 -0.4079 -0.0501  0.4993
   80GLY      N 1086   4.557   8.486   3.457 -0.2698  0.4949  0.1472
   80GLY      H 1087   4.530   8.421   3.385  3.0426  0.0123 -0.8625
   80GLY     CA 1088   4.487   8.484   3.583  0.0778  0.0043  0.3386
   80GLY    HA1 1089   4.524   8.565   3.647 -1.0444  0.8059  0.0138
   80GLY    HA2 1090   4.517   8.394   3.636 -0.1552 -0.2719  0.0088
   80GLY      C 1091   4.334   8.482   3.578  0.0742 -0.6119  0.6365
   80GLY      O 1092   4.283   8.490   3.467  0.3297  0.8320  0.6018
   81TYR      N 1093   4.263   8.482   3.691  0.1320  0.6948  0.6894
   81TYR      H 1094   4.314   8.465   3.776  0.7279  3.0585  0.8611
   81TYR     CA 1095   4.119   8.493   3.703  0.0049  0.1854 -0.2644
   81TYR     HA 1096   4.080   8.423   3.629 -0.3497  1.4733 -1.3241
   81TYR     CB 1097   4.087   8.436   3.841  0.3417 -1.1412 -0.7128
   81TYR    HB1 1098   4.140   8.342   3.856 -0.0684 -1.2264  0.3200
   81TYR    HB2 1099   4.118   8.507   3.918  0.5011  0.3762 -2.1315
   81TYR     CG 1100   3.941   8.410   3.871  0.2735 -0.1253 -0.0778
   81TYR    CD1 1101   3.886   8.284   3.842  0.1094  0.0068 -0.3399
   81TYR    HD1 1102   3.955   8.214   3.797 -1.6030 -1.2198 -1.1658
   81TYR    CE1 1103   3.750   8.259   3.866  0.1825 -0.1760 -0.1147
   81TYR    HE1 1104   3.708   8.164   3.836 -0.7638  0.0744  0.3703
   81TYR     CZ 1105   3.666   8.362   3.913  0.2889 -0.0563 -0.1849
   81TYR     OH 1106   3.534   8.343   3.940  0.3944 -0.0880  0.3249
   81TYR     HH 1107   3.515   8.249   3.934 -0.5364  0.0236  1.2321
   81TYR    CE2 1108   3.719   8.491   3.930 -0.2113  0.2634 -0.9956
   81TYR    HE2 1109   3.659   8.566   3.979 -0.0307 -0.4937  0.4245
   81TYR    CD2 1110   3.856   8.514   3.907 -0.0074 -0.2619 -0.3374
   81TYR    HD2 1111   3.903   8.611   3.904  0.9441 -0.7434 -1.4637
   81TYR      C 1112   4.063   8.633   3.685 -0.1255  0.2519  0.6014
   81TYR      O 1113   3.962   8.643   3.616  0.1206  0.3595  0.2504
   82GLY      N 1114   4.125   8.743   3.728  0.3777 -0.0381  0.6295
   82GLY      H 1115   4.205   8.735   3.789  0.9975  1.3192  0.0363
   82GLY     CA 1116   4.076   8.877   3.700  0.2047 -0.0684  0.7785
   82GLY    HA1 1117   3.985   8.900   3.755  0.1562  2.8572 -0.3321
   82GLY    HA2 1118   4.046   8.886   3.596  1.5307 -1.5088  0.2156
   82GLY      C 1119   4.177   8.984   3.739 -0.0537  0.3176  0.3875
   82GLY      O 1120   4.288   8.946   3.775 -0.1891 -0.3516  0.1021
   83SER      N 1121   4.134   9.110   3.744 -0.0686  0.3184  0.2479
   83SER      H 1122   4.036   9.130   3.726  0.0679  1.2623  0.4775
   83SER     CA 1123   4.209   9.225   3.792  0.0949  0.3528 -0.0897
   83SER     HA 1124   4.290   9.197   3.859 -1.2185 -1.2031  0.9336
   83SER     CB 1125   4.247   9.310   3.671  0.0851  0.6100  0.0869
   83SER    HB1 1126   4.288   9.241   3.598  1.5661 -0.3277  1.7100
   83SER    HB2 1127   4.161   9.352   3.620 -1.6122  0.0306  2.3029
   83SER     OG 1128   4.346   9.408   3.695  0.2493  0.5301 -0.2654
   83SER     HG 1129   4.349   9.471   3.623  0.8638 -0.0825 -0.7954
   83SER      C 1130   4.126   9.318   3.880 -0.5623 -0.3068  0.0004
   83SER      O 1131   4.004   9.319   3.870 -0.5382 -0.3617 -0.3200
   84SER      N 1132   4.193   9.406   3.955 -0.4278 -0.2551 -0.1801
   84SER      H 1133   4.293   9.415   3.941 -0.4811 -0.0870 -0.4611
   84SER     CA 1134   4.126   9.498   4.044 -0.2597  0.0957 -0.4125
   84SER     HA 1135   4.018   9.485   4.036 -0.2338 -0.3853 -0.0308
   84SER     CB 1136   4.169   9.479   4.190 -0.5112 -0.0049 -0.3501
   84SER    HB1 1137   4.141   9.566   4.249 -1.5657 -0.1277 -0.6444
   84SER    HB2 1138   4.278   9.475   4.191 -0.5554 -1.7901  0.7645
   84SER     OG 1139   4.123   9.358   4.244 -0.1026  0.0399  0.1043
   84SER     HG 1140   4.029   9.360   4.227  0.0803  0.3441 -0.9443
   84SER      C 1141   4.155   9.643   4.007  0.1223  0.1253 -0.0170
   84SER      O 1142   4.260   9.672   3.949  0.0168 -0.0216 -0.2854
   85GLN      N 1143   4.059   9.733   4.026 -0.1618 -0.2175  0.1879
   85GLN      H 1144   3.982   9.710   4.087  1.3635 -0.8787  1.9948
   85GLN     CA 1145   4.087   9.875   4.018  0.1656 -0.3089 -0.3149
   85GLN     HA 1146   4.122   9.890   3.916 -0.8656 -0.5538 -0.7122
   85GLN     CB 1147   3.965   9.960   4.051  0.4610  0.2065 -0.5349
   85GLN    HB1 1148   4.001  10.063   4.049  2.9332 -0.5849 -0.3442
   85GLN    HB2 1149   3.930   9.938   4.152 -1.0682  0.7650 -0.9111
   85GLN     CG 1150   3.843   9.960   3.959 -0.2159 -0.1750  0.3444
   85GLN    HG1 1151   3.808   9.857   3.951  0.1851 -0.1936 -1.3954
   85GLN    HG2 1152   3.875   9.980   3.857 -0.4689 -1.5475 -0.0149
   85GLN     CD 1153   3.730  10.058   3.988  0.0525  0.2369  0.0172
   85GLN    OE1 1154   3.631  10.020   4.050 -0.0281  0.5741  0.0961
   85GLN    NE2 1155   3.742  10.181   3.937 -0.0741  0.3468  0.2524
   85GLN   HE21 1156   3.831  10.219   3.909 -0.2984  2.3726  2.0407
   85GLN   HE22 1157   3.657  10.236   3.938 -0.2661  0.0567  1.2765
   85GLN      C 1158   4.204   9.918   4.106 -0.5787  0.5071  0.2871
   85GLN      O 1159   4.202   9.899   4.227  0.0051 -0.0906  0.2021
   86SER      N 1160   4.297   9.996   4.051  0.2010 -0.2725  0.4916
   86SER      H 1161   4.282  10.028   3.956 -2.1418  0.1186  0.9436
   86SER     CA 1162   4.399  10.075   4.118  0.6321 -0.1257 -0.3312
   86SER     HA 1163   4.351  10.106   4.210 -1.4305  1.0889 -1.7319
   86SER     CB 1164   4.509   9.980   4.161  0.2302  0.0297  1.0724
   86SER    HB1 1165   4.465   9.910   4.233 -0.1816 -2.4500 -1.4059
   86SER    HB2 1166   4.554   9.923   4.079 -2.1572  0.0241 -0.3196
   86SER     OG 1167   4.613  10.055   4.219  0.7149  0.1527  0.0584
   86SER     HG 1168   4.690   9.998   4.211 -0.0548 -1.0337  0.9033
   86SER      C 1169   4.453  10.196   4.042  0.5183  0.1215 -0.0215
   86SER      O 1170   4.475  10.192   3.921  0.1762 -0.0406 -0.0796
   87SER      N 1171   4.495  10.298   4.117 -0.4241  0.1577  0.4744
   87SER      H 1172   4.479  10.293   4.217 -0.4871  3.3715  0.7053
   87SER     CA 1173   4.567  10.413   4.067 -0.2571 -0.1426  0.0149
   87SER     HA 1174   4.615  10.380   3.975 -1.1317 -0.7526 -0.2388
   87SER     CB 1175   4.475  10.532   4.043  0.1821  0.2775  0.3834
   87SER    HB1 1176   4.396  10.507   3.972  1.0600 -1.0887 -0.1460
   87SER    HB2 1177   4.527  10.616   3.998 -0.0081 -0.4934 -1.3913
   87SER     OG 1178   4.411  10.571   4.162  0.0763  0.1488  0.3694
   87SER     HG 1179   4.327  10.608   4.132 -0.9268 -1.2076  1.3719
   87SER      C 1180   4.685  10.452   4.155 -0.1117 -0.2009 -0.1540
   87SER      O 1181   4.739  10.562   4.161 -0.0892 -0.2301  0.2265
   88GLN      N 1182   4.739  10.353   4.228 -0.0918  0.2038  0.3822
   88GLN      H 1183   4.685  10.272   4.252 -0.8939  1.4295  3.0634
   88GLN     CA 1184   4.865  10.370   4.297  0.2290  0.4303 -0.2449
   88GLN     HA 1185   4.876  10.472   4.334  0.1601  0.4710 -0.3414
   88GLN     CB 1186   4.864  10.276   4.418 -0.3572  0.3810 -0.2857
   88GLN    HB1 1187   4.967  10.240   4.426  0.4483  2.1036 -1.9845
   88GLN    HB2 1188   4.810  10.184   4.396  0.3714 -0.1678  0.1583
   88GLN     CG 1189   4.809  10.333   4.548  0.3162 -0.2029  0.2677
   88GLN    HG1 1190   4.701  10.347   4.539  0.7048  2.1280 -2.7569
   88GLN    HG2 1191   4.835  10.437   4.570 -1.8513  0.6557 -0.8472
   88GLN     CD 1192   4.840  10.240   4.664  0.3808 -0.5489 -0.0266
   88GLN    OE1 1193   4.924  10.272   4.747  0.3205 -0.1705 -0.1104
   88GLN    NE2 1194   4.762  10.133   4.678  0.2486 -0.5052 -0.4044
   88GLN   HE21 1195   4.677  10.115   4.626 -0.8393  1.7252  0.4512
   88GLN   HE22 1196   4.772  10.085   4.766  0.5187  0.5946  0.1770
   88GLN      C 1197   4.984  10.338   4.208  0.4543 -0.7191  0.4405
   88GLN      O 1198   4.978  10.249   4.123 -0.2527 -0.0227 -0.2661
   89SER      N 1199   5.101  10.397   4.236  0.1742 -0.1616  0.4496
   89SER      H 1200   5.110  10.464   4.311  1.5394  1.2551 -0.9003
   89SER     CA 1201   5.224  10.343   4.182 -0.1194 -0.1545 -0.2439
   89SER     HA 1202   5.207  10.332   4.075  0.4511  0.5887 -0.4127
   89SER     CB 1203   5.349  10.429   4.188 -0.0425 -0.3146  0.4901
   89SER    HB1 1204   5.406  10.413   4.280  1.6756 -0.3146 -0.5297
   89SER    HB2 1205   5.407  10.402   4.100  0.2937 -0.7162  0.8269
   89SER     OG 1206   5.323  10.568   4.190  0.0126 -0.3003  0.3372
   89SER     HG 1207   5.273  10.589   4.269  1.1440  1.2159  0.6950
   89SER      C 1208   5.260  10.203   4.230 -0.2167 -0.1964 -0.2950
   89SER      O 1209   5.215  10.160   4.336  0.6185 -0.8917 -0.2058
   90SER      N 1210   5.325  10.128   4.140  0.6415  0.3701 -0.1558
   90SER      H 1211   5.330  10.163   4.045  0.7772  0.6851 -0.0350
   90SER     CA 1212   5.401  10.008   4.168  0.3723  0.0945 -0.5970
   90SER     HA 1213   5.337   9.941   4.225  0.4270 -0.4786 -1.1933
   90SER     CB 1214   5.455   9.933   4.046  0.3967 -0.2253 -0.3900
   90SER    HB1 1215   5.512   9.998   3.980  1.2186 -1.0200 -0.4868
   90SER    HB2 1216   5.511   9.848   4.085  1.4522  0.1960 -0.9792
   90SER     OG 1217   5.341   9.880   3.982 -0.4548  0.3275  0.6417
   90SER     HG 1218   5.304   9.937   3.914 -1.2319 -1.0763 -0.1615
   90SER      C 1219   5.521  10.039   4.256  0.3173 -0.4575 -0.3222
   90SER      O 1220   5.609  10.121   4.229 -0.0723 -0.1254 -0.5892
   91TYR      N 1221   5.533   9.960   4.363  0.3225 -0.1445 -0.0928
   91TYR      H 1222   5.461   9.891   4.375  1.1196 -1.3782 -2.0111
   91TYR     CA 1223   5.634   9.980   4.465 -0.1040  0.3504  0.2424
   91TYR     HA 1224   5.699  10.061   4.432  0.8317 -0.4084  0.1300
   91TYR     CB 1225   5.562  10.018   4.594  0.2640 -0.0383  0.5682
   91TYR    HB1 1226   5.625  10.008   4.682  2.5543  1.8132 -0.7433
   91TYR    HB2 1227   5.493   9.936   4.608 -0.2060  0.6275  2.3479
   91TYR     CG 1228   5.487  10.149   4.596  0.1062 -0.1140 -0.0745
   91TYR    CD1 1229   5.535  10.259   4.525 -0.3566 -0.2102 -0.5441
   91TYR    HD1 1230   5.625  10.247   4.466 -0.4775  0.7586 -0.9491
   91TYR    CE1 1231   5.469  10.382   4.522  0.0078  0.0005 -0.0551
   91TYR    HE1 1232   5.507  10.470   4.472  1.0056  0.9914  2.2795
   91TYR     CZ 1233   5.345  10.397   4.588  0.0920  0.2093  0.0582
   91TYR     OH 1234   5.283  10.518   4.575 -0.2081  0.1394  0.7840
   91TYR     HH 1235   5.211  10.522   4.638  0.5467 -2.4383  1.9679
   91TYR    CE2 1236   5.300  10.289   4.666 -0.1710 -0.2770 -0.7515
   91TYR    HE2 1237   5.208  10.299   4.722  0.8136 -0.4897  0.9717
   91TYR    CD2 1238   5.371  10.168   4.673  0.3576  0.0775  0.2583
   91TYR    HD2 1239   5.344  10.077   4.723  2.3812 -1.0297 -0.5430
   91TYR      C 1240   5.726   9.859   4.483 -0.0151  0.3908  0.0655
   91TYR      O 1241   5.716   9.768   4.402 -0.4654  0.7442 -0.2802
   92GLY      N 1242   5.818   9.858   4.580  0.1661 -0.0308 -0.1118
   92GLY      H 1243   5.828   9.939   4.639  1.6201 -0.8161  0.7920
   92GLY     CA 1244   5.902   9.742   4.605  0.0184 -0.0470  0.3201
   92GLY    HA1 1245   6.003   9.780   4.622 -1.2144  2.9474  1.8906
   92GLY    HA2 1246   5.898   9.676   4.519 -0.1048 -3.1523  2.5597
   92GLY      C 1247   5.857   9.657   4.723 -0.0377  0.1616  0.4499
   92GLY      O 1248   5.759   9.676   4.795 -0.1780 -0.2846  0.3805
   93GLN      N 1249   5.942   9.557   4.747 -0.7556 -0.6233 -0.2359
   93GLN      H 1250   6.021   9.547   4.685 -2.0688  1.3759 -2.4106
   93GLN     CA 1251   5.917   9.447   4.838 -0.0136 -0.4160  0.2288
   93GLN     HA 1252   5.811   9.441   4.863  0.4550  0.0443  2.6047
   93GLN     CB 1253   5.963   9.315   4.776  0.3371 -0.0492 -0.2963
   93GLN    HB1 1254   5.924   9.238   4.843 -0.3375  1.4068  1.0612
   93GLN    HB2 1255   6.072   9.310   4.783  0.2183 -1.9092  0.8388
   93GLN     CG 1256   5.917   9.301   4.632  0.4032  0.7930 -0.4029
   93GLN    HG1 1257   5.808   9.293   4.632  0.3397  1.5702 -0.6366
   93GLN    HG2 1258   5.939   9.380   4.559  1.8107  0.4791 -0.3331
   93GLN     CD 1259   5.982   9.175   4.578 -0.4057  0.3438 -0.3497
   93GLN    OE1 1260   6.088   9.185   4.516 -0.2642  0.5930 -0.0724
   93GLN    NE2 1261   5.921   9.058   4.594 -0.5383  0.4867  0.2114
   93GLN   HE21 1262   5.970   8.974   4.566  1.9856  2.1048 -0.5041
   93GLN   HE22 1263   5.824   9.052   4.622 -0.9436  2.2948 -0.6204
   93GLN      C 1264   5.967   9.476   4.979  0.2329 -0.5476  0.1676
   93GLN      O 1265   6.070   9.540   5.000  0.1204 -0.3007 -0.0347
   94GLN      N 1266   5.892   9.423   5.075 -0.5046 -0.0596 -0.1329
   94GLN      H 1267   5.806   9.372   5.058 -0.6729  0.3373 -0.4947
   94GLN     CA 1268   5.912   9.456   5.215 -0.1348 -0.2104 -0.1487
   94GLN     HA 1269   5.911   9.565   5.215 -0.2988 -0.2060 -0.8265
   94GLN     CB 1270   5.793   9.413   5.300 -0.2579 -0.1669 -0.2975
   94GLN    HB1 1271   5.705   9.425   5.237  0.0801 -0.4971 -0.8368
   94GLN    HB2 1272   5.784   9.480   5.386 -0.2032 -0.6852  0.1211
   94GLN     CG 1273   5.803   9.275   5.364  0.3111  0.1984  0.4010
   94GLN    HG1 1274   5.718   9.250   5.427  0.7984  0.4464  1.1893
   94GLN    HG2 1275   5.887   9.272   5.435  0.6118  0.1568  0.0443
   94GLN     CD 1276   5.818   9.162   5.264  0.1231  0.1505  0.4261
   94GLN    OE1 1277   5.750   9.151   5.162  0.5339 -0.8753  0.2469
   94GLN    NE2 1278   5.903   9.063   5.294 -0.5733 -0.4509  0.4325
   94GLN   HE21 1279   5.949   9.078   5.383 -0.1407 -1.8093  0.4600
   94GLN   HE22 1280   5.929   8.985   5.235  0.7041 -0.1705  0.5898
   94GLN      C 1281   6.045   9.417   5.277  0.3914  0.8616 -0.5749
   94GLN      O 1282   6.112   9.319   5.245 -0.2540  0.1963  0.0504
   95SER      N 1283   6.090   9.502   5.370  0.1650 -0.0386  0.3851
   95SER      H 1284   6.036   9.588   5.377 -0.4016 -0.3318 -0.2362
   95SER     CA 1285   6.218   9.496   5.437  0.4031  0.3552 -0.0278
   95SER     HA 1286   6.294   9.463   5.367 -0.5837  0.4369 -1.1662
   95SER     CB 1287   6.252   9.636   5.489  0.0410  0.4875 -0.1457
   95SER    HB1 1288   6.213   9.662   5.588  3.2200  0.5889  1.2089
   95SER    HB2 1289   6.356   9.643   5.522 -0.3668  1.5585  0.9640
   95SER     OG 1290   6.241   9.737   5.392  0.4143  0.0149 -0.6881
   95SER     HG 1291   6.265   9.698   5.308 -0.9087 -0.8984 -0.6834
   95SER      C 1292   6.215   9.391   5.546 -0.1588 -0.2085 -0.5781
   95SER      O 1293   6.311   9.315   5.562 -0.2719 -0.3770 -0.7037
   96SER      N 1294   6.103   9.385   5.618  0.1993 -0.1409 -0.0065
   96SER      H 1295   6.023   9.444   5.600  0.1755 -0.4787 -1.0689
   96SER     CA 1296   6.076   9.280   5.715  0.2291  0.0303  0.1883
   96SER     HA 1297   6.154   9.289   5.790  0.4678  1.1592 -0.1684
   96SER     CB 1298   5.942   9.297   5.786 -0.1397  0.2732 -0.5471
   96SER    HB1 1299   5.915   9.208   5.843 -0.5490 -1.4020 -3.1740
   96SER    HB2 1300   5.866   9.309   5.709 -0.6334 -1.4174 -0.3602
   96SER     OG 1301   5.961   9.415   5.861  0.8254 -0.2539  0.0735
   96SER     HG 1302   6.002   9.385   5.942  1.0572 -0.0513  0.0317
   96SER      C 1303   6.087   9.146   5.644  0.6685  0.1501  0.0229
   96SER      O 1304   6.068   9.132   5.523 -0.2369  0.0095  0.1773
   97TYR      N 1305   6.098   9.038   5.722 -0.2014  0.3449  0.4344
   97TYR      H 1306   6.105   9.046   5.822  1.2346 -2.0959  0.6326
   97TYR     CA 1307   6.079   8.904   5.671  0.0019  0.1375  0.9057
   97TYR     HA 1308   6.133   8.886   5.578 -3.8573 -0.5398 -1.4111
   97TYR     CB 1309   6.121   8.808   5.782  0.3267 -0.2447  0.4567
   97TYR    HB1 1310   6.096   8.840   5.883 -1.5998  1.0494 -0.3846
   97TYR    HB2 1311   6.077   8.709   5.782  3.4050 -1.7488  0.5024
   97TYR     CG 1312   6.270   8.781   5.785  0.3379 -0.1715  0.5967
   97TYR    CD1 1313   6.318   8.661   5.731 -0.3494  0.0676 -0.5686
   97TYR    HD1 1314   6.250   8.595   5.679 -2.1531  0.5686  1.0483
   97TYR    CE1 1315   6.451   8.619   5.745 -0.3444  0.2837  0.0280
   97TYR    HE1 1316   6.479   8.521   5.713  2.4888  0.6515  1.1022
   97TYR     CZ 1317   6.539   8.701   5.819  0.0491  0.1675 -0.3093
   97TYR     OH 1318   6.666   8.655   5.842  0.0041  0.1240 -0.1443
   97TYR     HH 1319   6.670   8.560   5.827  0.1626 -0.0400  0.8733
   97TYR    CE2 1320   6.495   8.828   5.861 -0.1765  0.1215 -0.4086
   97TYR    HE2 1321   6.563   8.890   5.918  0.5699 -0.3383 -0.7941
   97TYR    CD2 1322   6.361   8.866   5.849  0.0954  1.0375 -0.6164
   97TYR    HD2 1323   6.328   8.958   5.895 -2.5749 -0.2918  0.3703
   97TYR      C 1324   5.936   8.882   5.622  0.3679 -0.4016  0.0561
   97TYR      O 1325   5.850   8.965   5.650  0.1303 -0.5456 -0.2559
   98PRO      N 1326   5.904   8.772   5.555 -0.1845 -0.2329  0.0367
   98PRO     CD 1327   5.999   8.672   5.510  0.1000  0.3112 -0.5904
   98PRO    HD1 1328   6.068   8.726   5.445  0.3955  0.6836  0.0285
   98PRO    HD2 1329   6.046   8.625   5.596 -1.0359 -0.5840 -0.4329
   98PRO     CG 1330   5.929   8.562   5.430 -0.1570  0.1179 -0.1031
   98PRO    HG1 1331   5.993   8.529   5.349  1.3267 -1.2113  1.5403
   98PRO    HG2 1332   5.910   8.473   5.490 -0.5899 -1.0204 -1.8549
   98PRO     CB 1333   5.800   8.633   5.390 -0.3244 -0.1163  0.0185
   98PRO    HB1 1334   5.817   8.683   5.294  4.5113 -1.6874 -0.1921
   98PRO    HB2 1335   5.706   8.578   5.385  0.0293 -0.8470  1.1063
   98PRO     CA 1336   5.776   8.740   5.496 -0.1788  0.0811 -0.1460
   98PRO     HA 1337   5.748   8.835   5.450 -0.0970  0.0855 -0.1854
   98PRO      C 1338   5.676   8.689   5.599  0.1391 -0.7879 -0.2590
   98PRO      O 1339   5.708   8.627   5.700  0.2317 -0.5633 -0.1483
   99GLY      N 1340   5.550   8.723   5.571  0.2995  0.2926  0.2973
   99GLY      H 1341   5.537   8.792   5.498 -0.1571 -0.9949 -0.8708
   99GLY     CA 1342   5.436   8.697   5.657  0.2642 -0.2955  0.0750
   99GLY    HA1 1343   5.460   8.613   5.721 -0.0163  0.4606  1.1900
   99GLY    HA2 1344   5.414   8.787   5.715  0.9713 -0.6887  0.9545
   99GLY      C 1345   5.314   8.671   5.570  0.1933 -0.1224  0.1230
   99GLY      O 1346   5.322   8.713   5.455 -0.5175  0.0188  0.1174
  100TYR      N 1347   5.208   8.611   5.624 -0.1664  0.2446 -0.1661
  100TYR      H 1348   5.207   8.573   5.718 -0.6560  1.4841  0.3559
  100TYR     CA 1349   5.079   8.592   5.560 -0.1471  0.1896 -0.1900
  100TYR     HA 1350   5.088   8.561   5.456 -0.6530  2.8916 -1.1487
  100TYR     CB 1351   4.996   8.500   5.649  0.0266  0.0323 -0.1936
  100TYR    HB1 1352   4.889   8.501   5.630 -0.0964  0.1112  0.4734
  100TYR    HB2 1353   5.016   8.526   5.753  1.6380  0.9802 -0.7006
  100TYR     CG 1354   5.040   8.357   5.626  0.1246  0.0419 -0.0830
  100TYR    CD1 1355   5.129   8.290   5.711 -0.4209 -0.2705  0.2505
  100TYR    HD1 1356   5.169   8.338   5.799  0.1794 -1.0905  0.4322
  100TYR    CE1 1357   5.154   8.155   5.687 -0.0168 -0.2514  0.5575
  100TYR    HE1 1358   5.232   8.102   5.740  1.1349 -0.1833 -1.0123
  100TYR     CZ 1359   5.094   8.090   5.578  0.5449  0.5838 -0.2641
  100TYR     OH 1360   5.129   7.961   5.548 -0.2448  0.3717 -0.3027
  100TYR     HH 1361   5.193   7.926   5.609 -0.1324 -0.4294 -0.8688
  100TYR    CE2 1362   4.986   8.152   5.511 -0.1136 -0.2023  0.0523
  100TYR    HE2 1363   4.935   8.087   5.441  2.1960 -1.5804 -0.4534
  100TYR    CD2 1364   4.968   8.290   5.526 -0.0820 -0.2180  0.2375
  100TYR    HD2 1365   4.896   8.342   5.465  0.6032 -1.7555 -2.0178
  100TYR      C 1366   5.005   8.724   5.536 -0.0561  0.2837  0.0377
  100TYR      O 1367   5.032   8.826   5.598 -0.0529  0.4753 -0.2794
  101GLY      N 1368   4.909   8.729   5.444 -0.0316 -0.4940 -0.0391
  101GLY      H 1369   4.885   8.643   5.396  3.5013 -2.1169  0.7614
  101GLY     CA 1370   4.834   8.850   5.419  0.2226 -0.2478  0.3793
  101GLY    HA1 1371   4.738   8.822   5.376  0.3227 -0.3188  0.2016
  101GLY    HA2 1372   4.827   8.925   5.498 -0.6611  2.1389 -1.8085
  101GLY      C 1373   4.897   8.934   5.308  0.1846 -0.1142  0.4604
  101GLY      O 1374   5.016   8.927   5.282  0.0554  0.1081 -0.2167
  102GLN      N 1375   4.817   9.017   5.241  0.0108 -0.1825  0.5801
  102GLN      H 1376   4.717   9.016   5.254 -0.1128 -1.9072 -0.2528
  102GLN     CA 1377   4.861   9.116   5.144 -0.2337 -0.0516  0.6018
  102GLN     HA 1378   4.924   9.073   5.066 -0.6683  0.0224  0.2072
  102GLN     CB 1379   4.747   9.178   5.063  0.1717 -0.3072 -0.1747
  102GLN    HB1 1380   4.798   9.247   4.997 -1.4502  1.8261  0.6960
  102GLN    HB2 1381   4.685   9.240   5.127 -0.5603 -0.4841 -0.6993
  102GLN     CG 1382   4.669   9.079   4.977 -0.2302 -0.1512  0.0048
  102GLN    HG1 1383   4.597   9.017   5.031  0.2706 -0.4338  0.3523
  102GLN    HG2 1384   4.739   9.004   4.940  1.4709  1.1085  0.5424
  102GLN     CD 1385   4.598   9.140   4.857  0.1284  0.1994 -0.0323
  102GLN    OE1 1386   4.633   9.097   4.747  0.7025 -0.0618  0.2477
  102GLN    NE2 1387   4.492   9.220   4.873 -0.1690 -0.1528 -0.2270
  102GLN   HE21 1388   4.448   9.259   4.792  1.6310  0.5441 -0.9088
  102GLN   HE22 1389   4.467   9.245   4.968 -2.8131  0.2684 -0.9502
  102GLN      C 1390   4.945   9.225   5.209 -0.3710  0.5054 -0.1360
  102GLN      O 1391   4.930   9.252   5.328  0.0147  0.9122 -0.1798
  103GLN      N 1392   5.036   9.288   5.135  0.0077 -0.1250 -0.2225
  103GLN      H 1393   5.035   9.263   5.037 -1.2140  0.7587 -0.4652
  103GLN     CA 1394   5.099   9.414   5.173  0.1844 -0.2180 -0.2057
  103GLN     HA 1395   5.142   9.398   5.271 -2.1872  0.5253  1.0269
  103GLN     CB 1396   5.217   9.455   5.086  0.0357 -0.3753 -0.4859
  103GLN    HB1 1397   5.277   9.534   5.130  1.4169 -2.1294  0.9748
  103GLN    HB2 1398   5.177   9.480   4.988 -2.2984 -0.8236  0.2906
  103GLN     CG 1399   5.311   9.335   5.070  1.3869  0.5622  0.2165
  103GLN    HG1 1400   5.258   9.250   5.028 -2.1899  1.0363  3.1520
  103GLN    HG2 1401   5.389   9.356   4.998  0.8758  1.7329 -0.0218
  103GLN     CD 1402   5.374   9.299   5.204  0.8225 -0.2288  0.2791
  103GLN    OE1 1403   5.445   9.381   5.263  0.3446  0.6774 -0.3771
  103GLN    NE2 1404   5.353   9.182   5.265 -0.2544  0.0327  0.4387
  103GLN   HE21 1405   5.399   9.162   5.352 -1.3555  0.0933  1.0542
  103GLN   HE22 1406   5.309   9.108   5.212  1.0100 -0.8890  0.6515
  103GLN      C 1407   4.994   9.523   5.187  0.0464 -0.4265  0.3834
  103GLN      O 1408   4.915   9.536   5.094  0.0053 -0.0732  0.4664
  104PRO      N 1409   5.002   9.609   5.290  0.1171  0.2187 -0.1573
  104PRO     CD 1410   5.078   9.597   5.413  0.7296  0.1524 -0.5328
  104PRO    HD1 1411   5.181   9.566   5.396  0.7822  0.3038 -0.4943
  104PRO    HD2 1412   5.039   9.518   5.477  2.3765  0.8683  1.4717
  104PRO     CG 1413   5.082   9.730   5.488  0.6873 -0.3824  0.4293
  104PRO    HG1 1414   5.072   9.724   5.596  3.0427 -0.6509  0.6886
  104PRO    HG2 1415   5.173   9.785   5.464  0.7643 -0.9449 -0.6270
  104PRO     CB 1416   4.957   9.795   5.429  0.7628 -0.1227  0.5546
  104PRO    HB1 1417   4.957   9.903   5.436  0.9456 -0.1057  0.3198
  104PRO    HB2 1418   4.875   9.745   5.480 -0.4293 -1.2486 -2.2552
  104PRO     CA 1419   4.944   9.741   5.287 -0.0556  0.1579  0.5215
  104PRO     HA 1420   4.837   9.727   5.270  0.1943 -1.2059 -0.0429
  104PRO      C 1421   5.010   9.827   5.180 -0.5892 -0.2935 -0.1763
  104PRO      O 1422   5.126   9.808   5.144 -0.4690  0.6555 -0.3071
  105ALA      N 1423   4.943   9.931   5.130  0.4781  0.2596 -0.4787
  105ALA      H 1424   4.998   9.984   5.064  1.1173 -0.5290 -0.6020
  105ALA     CA 1425   4.811   9.980   5.166  0.3274 -0.7085  0.3381
  105ALA     HA 1426   4.769   9.921   5.247  1.1764 -1.5863  0.1579
  105ALA     CB 1427   4.833  10.125   5.208 -0.1745 -0.7102  0.6086
  105ALA    HB1 1428   4.918  10.125   5.277 -0.4829 -0.4444  0.9893
  105ALA    HB2 1429   4.744  10.165   5.256 -0.2853 -0.6772  0.3772
  105ALA    HB3 1430   4.859  10.193   5.126 -4.2709  1.8998  1.2129
  105ALA      C 1431   4.713   9.966   5.050  0.5351 -0.2497  0.1070
  105ALA      O 1432   4.759   9.967   4.935  0.4229 -0.4760  0.0613
  106PRO      N 1433   4.584   9.950   5.076  0.3227  0.7787 -0.2705
  106PRO     CD 1434   4.523   9.924   5.205  0.6416 -0.2508 -0.3240
  106PRO    HD1 1435   4.577   9.852   5.267  1.7552  0.2156 -0.7300
  106PRO    HD2 1436   4.518  10.015   5.265 -0.5278 -1.6587  1.8354
  106PRO     CG 1437   4.388   9.859   5.176  0.3179  0.2959 -0.0478
  106PRO    HG1 1438   4.396   9.752   5.161  1.3270  0.4014 -0.3228
  106PRO    HG2 1439   4.303   9.875   5.242 -1.8461 -0.4338 -2.4711
  106PRO     CB 1440   4.348   9.909   5.037 -0.1707 -0.0509 -0.0343
  106PRO    HB1 1441   4.271   9.986   5.034 -1.3753 -1.0322  2.7106
  106PRO    HB2 1442   4.314   9.826   4.976  1.9250  0.0008 -1.3649
  106PRO     CA 1443   4.481   9.949   4.974 -0.1459  0.2393  0.1992
  106PRO     HA 1444   4.500   9.868   4.903  0.3990 -0.4654  1.1362
  106PRO      C 1445   4.467  10.076   4.890 -0.2848  0.1660  0.1101
  106PRO      O 1446   4.489  10.189   4.933  0.2600 -0.0549  0.4136
  107SER      N 1447   4.427  10.055   4.765  0.5158  0.1911 -0.1523
  107SER      H 1448   4.399   9.960   4.750  1.3614 -0.4503  2.0402
  107SER     CA 1449   4.381  10.152   4.667 -0.1113  0.4791  0.4139
  107SER     HA 1450   4.429  10.250   4.679 -1.0576  1.0473 -0.3051
  107SER     CB 1451   4.421  10.100   4.529  0.0326  0.7102  0.3668
  107SER    HB1 1452   4.367  10.161   4.456 -0.8001 -1.5318 -0.9982
  107SER    HB2 1453   4.398   9.994   4.530 -1.6754  1.0485  0.6841
  107SER     OG 1454   4.558  10.110   4.497 -0.0009  0.1912  0.0443
  107SER     HG 1455   4.561  10.108   4.401  0.0597 -1.0769  0.0597
  107SER      C 1456   4.230  10.163   4.673 -0.1479  0.4221 -0.3037
  107SER      O 1457   4.167  10.064   4.711  0.0514  0.4027 -0.0218
  108SER      N 1458   4.183  10.282   4.636 -0.1819  0.5690  0.2017
  108SER      H 1459   4.244  10.362   4.625 -0.8578  1.0671 -0.0248
  108SER     CA 1460   4.042  10.315   4.627 -0.2149  0.3064 -0.2785
  108SER     HA 1461   3.985  10.224   4.607 -2.4034  1.1728  1.5435
  108SER     CB 1462   3.988  10.355   4.764 -0.0893 -0.2443 -0.0645
  108SER    HB1 1463   3.995  10.277   4.840 -0.5966  1.1728  1.4975
  108SER    HB2 1464   3.882  10.376   4.746  0.1338  1.2508  0.2003
  108SER     OG 1465   4.044  10.478   4.805 -0.3590  0.0194 -0.4696
  108SER     HG 1466   4.136  10.463   4.830 -0.7307  0.4977  1.3307
  108SER      C 1467   4.022  10.425   4.523 -0.4100  0.7118  0.1838
  108SER      O 1468   4.116  10.488   4.475  0.2541 -0.2998  0.1061
  109THR      N 1469   3.900  10.433   4.470 -0.3909  0.1471  0.0453
  109THR      H 1470   3.822  10.378   4.503 -1.6922  1.0445 -1.3967
  109THR     CA 1471   3.866  10.517   4.357  0.4821  0.0646 -0.2910
  109THR     HA 1472   3.932  10.494   4.273  0.5660  2.9742 -1.1090
  109THR     CB 1473   3.723  10.489   4.309  0.3118 -0.6203  0.5935
  109THR     HB 1474   3.699  10.561   4.231  0.8845 -1.0953 -0.0279
  109THR    CG2 1475   3.714  10.357   4.234  0.1367 -0.0798 -0.3455
  109THR   HG21 1476   3.721  10.273   4.303 -0.3970  0.9423  0.9821
  109THR   HG22 1477   3.615  10.357   4.190  0.4663  2.0426 -1.2318
  109THR   HG23 1478   3.788  10.352   4.153  1.3041 -0.4210  0.7088
  109THR    OG1 1479   3.633  10.491   4.418 -0.0922  0.4334  0.2520
  109THR    HG1 1480   3.652  10.572   4.465  0.0490  1.0671 -0.8609
  109THR      C 1481   3.895  10.664   4.380  0.2681  0.0238  0.2397
  109THR      O 1482   3.917  10.709   4.493 -0.2659  0.0402  0.3403
  110SER      N 1483   3.888  10.741   4.272 -0.2982 -0.3244  0.0237
  110SER      H 1484   3.867  10.693   4.185  2.5563 -0.3781 -0.7369
  110SER     CA 1485   3.887  10.885   4.259 -0.0444 -0.3361 -0.1409
  110SER     HA 1486   3.903  10.933   4.356  1.5974 -1.4095  0.1603
  110SER     CB 1487   3.997  10.936   4.166 -0.5550 -0.0637 -0.5991
  110SER    HB1 1488   4.025  10.859   4.095 -0.1671 -1.2419  0.7919
  110SER    HB2 1489   3.957  11.023   4.112 -0.5668 -0.4976 -1.3047
  110SER     OG 1490   4.101  10.965   4.256 -0.5383 -0.0986 -0.6072
  110SER     HG 1491   4.115  10.883   4.305  1.8835  1.2228  1.1043
  110SER      C 1492   3.752  10.928   4.202 -0.0415  0.2278  0.2625
  110SER      O 1493   3.691  10.848   4.131  0.2137 -0.1649  0.4801
  111GLY      N 1494   3.719  11.054   4.229 -0.3713  0.2923 -0.4117
  111GLY      H 1495   3.773   0.014   4.306  0.4778 -0.8556 -0.4426
  111GLY     CA 1496   3.585   0.028   4.203 -0.3593  0.3834 -0.2951
  111GLY    HA1 1497   3.572   0.136   4.193  0.2071  0.5942  0.9939
  111GLY    HA2 1498   3.557  11.062   4.107 -0.9297  1.7939 -0.7719
  111GLY      C 1499   3.492  11.069   4.318 -0.1091  0.3190 -0.1098
  111GLY      O 1500   3.537  11.011   4.417 -0.5895 -0.4517 -0.3361
  112SER      N 1501   3.362   0.013   4.294 -0.1859  0.1234  0.1350
  112SER      H 1502   3.339   0.048   4.202 -0.7209  0.5240  0.4151
  112SER     CA 1503   3.251  11.045   4.377 -0.0747 -0.3696  0.0243
  112SER     HA 1504   3.293  10.972   4.445 -2.0110  0.1280  1.8542
  112SER     CB 1505   3.214   0.080   4.475  0.0047  0.1515 -0.5248
  112SER    HB1 1506   3.134   0.044   4.540 -0.4477 -0.2247 -1.2785
  112SER    HB2 1507   3.171   0.168   4.429 -1.6322 -0.3468 -0.0079
  112SER     OG 1508   3.319   0.121   4.560 -0.1206  0.0485 -0.3213
  112SER     HG 1509   3.351   0.207   4.533 -2.5863  1.3766  0.6459
  112SER      C 1510   3.135  10.980   4.302 -0.3639  0.2165 -0.0439
  112SER      O 1511   3.018  10.983   4.338 -0.3638 -0.0238 -0.0267
  113TYR      N 1512   3.160  10.923   4.184 -0.4542  0.5559 -0.2288
  113TYR      H 1513   3.254  10.903   4.154 -0.9243  0.4629 -1.7440
  113TYR     CA 1514   3.058  10.875   4.092 -0.3799  0.4959 -0.2796
  113TYR     HA 1515   2.983  10.954   4.097  0.5875  1.3983  0.5353
  113TYR     CB 1516   3.116  10.858   3.951  0.6834 -0.3546  0.2462
  113TYR    HB1 1517   3.144  10.753   3.943 -1.3442 -0.8520 -0.9474
  113TYR    HB2 1518   3.040  10.856   3.873  1.6078 -0.2248 -0.6741
  113TYR     CG 1519   3.224  10.955   3.910 -0.0009  0.0729 -0.5597
  113TYR    CD1 1520   3.192   0.015   3.899  0.1379  0.2693  1.1878
  113TYR    HD1 1521   3.089   0.044   3.887 -0.3900 -2.1788 -1.3777
  113TYR    CE1 1522   3.294   0.107   3.873 -0.0129  0.3945  1.0437
  113TYR    HE1 1523   3.269   0.212   3.864  1.5117  0.5648 -3.1621
  113TYR     CZ 1524   3.428   0.070   3.854 -0.2138  0.4187 -0.6059
  113TYR     OH 1525   3.526   0.164   3.835 -0.1366  0.4030 -0.3023
  113TYR     HH 1526   3.496   0.250   3.864 -1.0479 -0.9922  3.3660
  113TYR    CE2 1527   3.460  11.010   3.869 -0.8388  0.3473  0.1337
  113TYR    HE2 1528   3.563  10.979   3.861 -1.3434 -1.2733 -0.4146
  113TYR    CD2 1529   3.358  10.918   3.899 -0.1457 -0.5612 -0.2590
  113TYR    HD2 1530   3.386  10.816   3.920  0.3278 -0.4026 -0.1044
  113TYR      C 1531   2.999  10.748   4.150  0.2355  0.2511 -0.1744
  113TYR      O 1532   3.070  10.669   4.211  0.0760 -0.0253 -0.3431
  114GLY      N 1533   2.875  10.714   4.113  0.1533 -0.0373  0.3713
  114GLY      H 1534   2.817  10.775   4.058 -1.4358 -0.3600  1.6054
  114GLY     CA 1535   2.820  10.579   4.116  0.0172  0.0059 -0.1841
  114GLY    HA1 1536   2.857  10.514   4.195 -0.3915  1.2964  1.1158
  114GLY    HA2 1537   2.715  10.594   4.143 -0.2012  2.7240 -2.1287
  114GLY      C 1538   2.830  10.506   3.983 -0.7862  0.2657 -0.3957
  114GLY      O 1539   2.839  10.383   3.990 -0.0619  0.3503  0.3716
  115SER      N 1540   2.839  10.571   3.867 -0.1409  0.0521 -0.4733
  115SER      H 1541   2.847  10.672   3.867 -0.1455  0.0680  0.7652
  115SER     CA 1542   2.860  10.514   3.736 -0.0182 -0.3186 -0.2946
  115SER     HA 1543   2.799  10.424   3.731 -1.3541  0.4674  1.0918
  115SER     CB 1544   2.824  10.621   3.633  0.3538  0.0946  0.0010
  115SER    HB1 1545   2.728  10.670   3.653  0.7615  1.3926 -1.0893
  115SER    HB2 1546   2.821  10.579   3.532  0.5985  0.7748 -0.2986
  115SER     OG 1547   2.928  10.716   3.633  0.2630  0.1940 -0.0694
  115SER     HG 1548   2.901  10.764   3.554 -2.4562 -1.6980 -0.4497
  115SER      C 1549   2.999  10.456   3.715  0.2480  0.3183 -0.2981
  115SER      O 1550   3.062  10.428   3.817 -0.5063 -0.3864 -0.0178
  116SER      N 1551   3.032  10.413   3.593 -0.3397 -0.2104 -0.2755
  116SER      H 1552   2.966  10.425   3.518 -1.0164 -0.5443  0.2534
  116SER     CA 1553   3.157  10.353   3.551 -0.1388  0.5261 -0.7539
  116SER     HA 1554   3.224  10.358   3.637 -0.0710 -1.0926 -0.6770
  116SER     CB 1555   3.130  10.207   3.516  0.2547  0.1278  0.5380
  116SER    HB1 1556   3.046  10.194   3.448 -0.9785 -1.0583  2.1994
  116SER    HB2 1557   3.216  10.170   3.459  0.4170 -0.7588  1.3247
  116SER     OG 1558   3.099  10.129   3.629 -0.6421  0.3223  0.4307
  116SER     HG 1559   3.008  10.097   3.634 -0.8783  1.0715  1.3009
  116SER      C 1560   3.225  10.420   3.433  0.1763  0.1509 -0.7877
  116SER      O 1561   3.344  10.402   3.410  0.3303 -0.5249  0.4548
  117SER      N 1562   3.150  10.504   3.360 -0.4484  0.1356 -0.1724
  117SER      H 1563   3.062  10.535   3.398 -0.2515  0.8930 -0.3238
  117SER     CA 1564   3.184  10.567   3.234  0.5862 -0.2365 -0.0946
  117SER     HA 1565   3.290  10.572   3.212  0.5393 -2.7892 -1.1838
  117SER     CB 1566   3.139  10.475   3.122 -0.2979  0.2594 -0.1597
  117SER    HB1 1567   3.180  10.515   3.029  1.5020  0.6325  0.7561
  117SER    HB2 1568   3.172  10.374   3.148  0.5904  0.1779 -1.4880
  117SER     OG 1569   2.998  10.471   3.122 -0.2929  0.0280 -0.3482
  117SER     HG 1570   2.966  10.380   3.123 -1.0618  0.2799 -0.8198
  117SER      C 1571   3.117  10.701   3.206  0.3850 -0.3694 -0.2572
  117SER      O 1572   3.030  10.740   3.284  0.3622 -0.0882 -0.4211
  118GLN      N 1573   3.149  10.762   3.092  0.3984 -0.0456 -0.0820
  118GLN      H 1574   3.226  10.718   3.043  1.0424  1.5603 -0.6046
  118GLN     CA 1575   3.069  10.861   3.022  0.1752 -0.5377 -0.5216
  118GLN     HA 1576   3.036  10.935   3.095 -1.7980 -3.0550  1.3419
  118GLN     CB 1577   3.150  10.922   2.908  0.0906  0.3474 -0.1122
  118GLN    HB1 1578   3.087  10.975   2.837  0.9203  2.6802  0.7799
  118GLN    HB2 1579   3.212  10.851   2.854  1.0907  1.7712 -0.9201
  118GLN     CG 1580   3.251  11.027   2.953  0.3017  0.1970 -0.2380
  118GLN    HG1 1581   3.311  10.984   3.033  2.2392  0.1347 -1.6409
  118GLN    HG2 1582   3.197   0.040   2.982  1.0654  0.2109  1.2255
  118GLN     CD 1583   3.343  11.067   2.838  0.2789  0.4059 -0.1840
  118GLN    OE1 1584   3.311  11.063   2.719  0.8073 -0.1893 -0.3119
  118GLN    NE2 1585   3.467   0.033   2.866  0.4681 -0.0419 -0.3384
  118GLN   HE21 1586   3.499   0.032   2.962 -0.0761  0.5461 -0.1424
  118GLN   HE22 1587   3.526   0.058   2.788  0.3233  2.7816  0.3376
  118GLN      C 1588   2.941  10.799   2.968 -0.0969 -0.2470 -0.2147
  118GLN      O 1589   2.932  10.688   2.914  0.0591 -0.3580 -0.0155
  119SER      N 1590   2.840  10.885   2.954  0.4436  0.3432 -0.5463
  119SER      H 1591   2.848  10.977   2.994 -2.0367  0.6310 -0.5726
  119SER     CA 1592   2.712  10.850   2.895  0.3059 -0.2249  0.0736
  119SER     HA 1593   2.737  10.782   2.814 -2.2264 -2.6269  1.1309
  119SER     CB 1594   2.611  10.788   2.991  0.2521 -0.7773 -0.3383
  119SER    HB1 1595   2.629  10.848   3.080 -0.4789  1.5234 -1.6653
  119SER    HB2 1596   2.510  10.804   2.952  0.0977 -2.0002 -0.4779
  119SER     OG 1597   2.635  10.650   3.011  0.2108 -0.7953 -0.4125
  119SER     HG 1598   2.645  10.615   2.922 -1.7954 -0.9755 -0.6119
  119SER      C 1599   2.664  10.975   2.823 -0.3634 -0.0838  0.7494
  119SER      O 1600   2.691   0.014   2.858 -0.1448  0.3121 -0.6649
  120SER      N 1601   2.591  10.954   2.713  0.0730 -0.1463  0.4688
  120SER      H 1602   2.565  10.859   2.689 -0.3140 -0.3308  1.5433
  120SER     CA 1603   2.560  11.057   2.616 -0.1016 -0.6069  0.0344
  120SER     HA 1604   2.628   0.062   2.638  0.1719 -1.1144  1.1692
  120SER     CB 1605   2.619  11.017   2.481 -0.1989 -0.6691  0.0100
  120SER    HB1 1606   2.719  10.977   2.498  0.3646  1.0027  0.7994
  120SER    HB2 1607   2.558  10.938   2.436 -2.3575  1.2048 -0.5546
  120SER     OG 1608   2.619   0.051   2.394 -0.5953 -0.6555  0.0237
  120SER     HG 1609   2.650   0.024   2.307 -2.4532 -0.4254 -0.7592
  120SER      C 1610   2.418   0.033   2.607  0.1797  0.0548 -0.6745
  120SER      O 1611   2.327  11.037   2.646  0.4625 -0.1263 -0.3420
  121SER      N 1612   2.400   0.156   2.560  0.1174  0.3770  0.1619
  121SER      H 1613   2.485   0.202   2.530  0.2127 -0.3380 -0.7104
  121SER     CA 1614   2.271   0.221   2.540  0.0859  0.2313 -0.1142
  121SER     HA 1615   2.197   0.153   2.581  0.6401 -0.4653 -0.2380
  121SER     CB 1616   2.258   0.352   2.617 -0.0252  0.1516  0.0027
  121SER    HB1 1617   2.277   0.336   2.723 -1.6987  0.7005  0.4104
  121SER    HB2 1618   2.157   0.390   2.607 -0.7289 -2.0594 -2.4900
  121SER     OG 1619   2.349   0.450   2.574  0.1694 -0.2665 -0.5552
  121SER     HG 1620   2.438   0.416   2.565  0.9001  1.6318 -1.0049
  121SER      C 1621   2.244   0.245   2.392  0.1049 -0.0221 -0.1594
  121SER      O 1622   2.140   0.298   2.355 -0.0798 -0.4078 -0.2024
  122TYR      N 1623   2.330   0.210   2.296  0.2073 -0.2711  0.0201
  122TYR      H 1624   2.420   0.175   2.324  0.2731  0.4182  0.7023
  122TYR     CA 1625   2.306   0.220   2.153 -0.3452  0.0070  0.1271
  122TYR     HA 1626   2.262   0.315   2.121 -2.5616 -1.0267 -0.0688
  122TYR     CB 1627   2.439   0.220   2.077 -0.0526  0.1185  0.6362
  122TYR    HB1 1628   2.487   0.122   2.085 -0.5628 -0.1386  0.6130
  122TYR    HB2 1629   2.432   0.233   1.970  0.1681  1.1733  0.7445
  122TYR     CG 1630   2.534   0.328   2.123  0.2081  0.3977 -0.5304
  122TYR    CD1 1631   2.492   0.460   2.144 -0.3878  0.1510 -0.1299
  122TYR    HD1 1632   2.392   0.495   2.122 -0.9030 -0.7364  0.7295
  122TYR    CE1 1633   2.583   0.555   2.191  0.2099 -0.2297 -0.4983
  122TYR    HE1 1634   2.549   0.655   2.216 -1.0658 -1.1204  1.6892
  122TYR     CZ 1635   2.718   0.521   2.210  0.0607 -0.4363  0.2506
  122TYR     OH 1636   2.800   0.622   2.253 -0.2379 -0.0834 -0.0060
  122TYR     HH 1637   2.756   0.707   2.251  1.3598  0.7742  0.5853
  122TYR    CE2 1638   2.762   0.389   2.190  0.4026 -0.3214  0.2389
  122TYR    HE2 1639   2.866   0.359   2.199  2.7755  4.7644 -4.3623
  122TYR    CD2 1640   2.668   0.295   2.146  0.1549  0.2406 -0.4372
  122TYR    HD2 1641   2.707   0.197   2.126  1.0289  0.7353 -1.2438
  122TYR      C 1642   2.220   0.107   2.100  0.0029 -0.1672 -0.0717
  122TYR      O 1643   2.219  11.075   2.158  0.2464 -0.2044 -0.1353
  123GLY      N 1644   2.154   0.127   1.986 -0.4342  0.5709  0.3058
  123GLY      H 1645   2.177   0.213   1.938 -0.1689 -0.0767 -0.7498
  123GLY     CA 1646   2.055   0.038   1.928  0.0785 -0.1460  0.5183
  123GLY    HA1 1647   2.101  11.017   1.911 -0.8562 -0.6504  0.8482
  123GLY    HA2 1648   2.013   0.070   1.833 -2.0908 -1.1185  1.0910
  123GLY      C 1649   1.936   0.013   2.020 -0.7320  0.0376 -0.4600
  123GLY      O 1650   1.890   0.100   2.093  0.3522  0.6277 -0.4607
  124GLN      N 1651   1.882  10.967   2.020  0.3613 -0.4655  0.1332
  124GLN      H 1652   1.904  10.895   1.952  0.9983 -0.9209  0.8079
  124GLN     CA 1653   1.820  10.909   2.137 -0.2799 -0.3868 -0.1591
  124GLN     HA 1654   1.732  10.968   2.164 -0.0344 -0.6881  1.3867
  124GLN     CB 1655   1.775  10.769   2.097  0.0661 -0.7497  0.6895
  124GLN    HB1 1656   1.868  10.712   2.098  0.9785  0.4165 -3.0980
  124GLN    HB2 1657   1.736  10.766   1.995  2.6089 -2.4300 -0.3448
  124GLN     CG 1658   1.673  10.708   2.192 -0.8906  0.1270  0.2397
  124GLN    HG1 1659   1.576  10.759   2.190 -0.3573  1.1559 -0.5210
  124GLN    HG2 1660   1.722  10.707   2.290  0.8691 -0.5190 -0.6001
  124GLN     CD 1661   1.641  10.566   2.148  0.4242 -0.1493  0.1426
  124GLN    OE1 1662   1.715  10.498   2.078  0.1021 -0.3313 -0.0218
  124GLN    NE2 1663   1.532  10.502   2.190  0.1002  0.7372  0.6775
  124GLN   HE21 1664   1.481  10.547   2.265 -0.9231 -0.0097  0.4429
  124GLN   HE22 1665   1.513  10.407   2.161 -0.1287  0.4048  1.8501
  124GLN      C 1666   1.920  10.903   2.252 -0.2760 -0.2809 -0.1573
  124GLN      O 1667   2.026  10.844   2.232  0.0093  0.3852 -0.6680
  125PRO      N 1668   1.890  10.963   2.368  0.3695 -0.0236 -0.1211
  125PRO     CD 1669   1.774  11.042   2.402 -0.2592 -1.0203  0.0981
  125PRO    HD1 1670   1.689  10.975   2.396  0.9602 -2.5651 -0.7049
  125PRO    HD2 1671   1.765   0.056   2.342 -0.0137 -0.1734  1.2942
  125PRO     CG 1672   1.784   0.006   2.549 -0.0081 -0.3122 -0.1105
  125PRO    HG1 1673   1.726   0.097   2.564 -2.1827 -1.1901 -2.4310
  125PRO    HG2 1674   1.738  11.006   2.611  1.6446  0.5472  2.2997
  125PRO     CB 1675   1.935   0.020   2.564 -0.0757 -0.3483  0.6477
  125PRO    HB1 1676   1.961   0.119   2.526  1.2199 -0.2903  1.6149
  125PRO    HB2 1677   1.959   0.007   2.669  0.1128 -2.1011  0.4125
  125PRO     CA 1678   1.981  10.977   2.480  0.1785  0.1917  0.0066
  125PRO     HA 1679   2.080  11.009   2.448  0.6850 -0.4295  0.9143
  125PRO      C 1680   2.001  10.849   2.559  0.4989 -0.1782 -0.6691
  125PRO      O 1681   1.917  10.760   2.551 -0.5327  0.6570  0.4642
  126GLN      N 1682   2.112  10.834   2.633  0.0170 -0.1892  0.0583
  126GLN      H 1683   2.179  10.910   2.633 -0.8889  0.6343  0.4615
  126GLN     CA 1684   2.144  10.714   2.706  0.1709 -0.2961 -0.1823
  126GLN     HA 1685   2.116  10.628   2.645  2.0644 -2.3717  1.6608
  126GLN     CB 1686   2.296  10.703   2.715  0.1656 -0.1184  0.1437
  126GLN    HB1 1687   2.330  10.725   2.614  1.5369 -1.0227  0.3712
  126GLN    HB2 1688   2.329  10.769   2.795 -0.6369  2.6287 -1.6286
  126GLN     CG 1689   2.343  10.560   2.742  0.3734 -0.1225 -0.2397
  126GLN    HG1 1690   2.323  10.531   2.845  1.5032 -0.0721  0.0121
  126GLN    HG2 1691   2.300  10.493   2.668  0.4673 -1.0183  0.4995
  126GLN     CD 1692   2.494  10.550   2.725  0.5288 -0.0754  1.0092
  126GLN    OE1 1693   2.563  10.651   2.716 -0.3654  0.4765  0.2068
  126GLN    NE2 1694   2.551  10.431   2.702  0.7174  0.3302 -0.7686
  126GLN   HE21 1695   2.647  10.430   2.668  0.5039  1.4046 -1.4676
  126GLN   HE22 1696   2.492  10.351   2.688 -0.9036  0.7336  2.6574
  126GLN      C 1697   2.066  10.683   2.833  0.5024 -0.1681  0.0555
  126GLN      O 1698   2.067  10.764   2.925 -0.1267 -0.4215  0.2940
  127SER      N 1699   1.997  10.568   2.835  0.2253  0.0018  0.4896
  127SER      H 1700   2.005  10.510   2.752 -0.2955  0.5374  0.0539
  127SER     CA 1701   1.943  10.512   2.957  0.0116 -0.6260  0.1094
  127SER     HA 1702   1.942  10.578   3.043 -0.1354  0.1127 -0.4478
  127SER     CB 1703   1.799  10.476   2.923 -0.0145 -0.1005 -0.3549
  127SER    HB1 1704   1.743  10.444   3.011 -1.7601 -0.0259 -1.3938
  127SER    HB2 1705   1.804  10.393   2.852  1.8094  0.5640 -1.0449
  127SER     OG 1706   1.734  10.593   2.880  0.1032  0.1658  0.1899
  127SER     HG 1707   1.740  10.596   2.785 -1.2194  0.4131  0.0936
  127SER      C 1708   2.021  10.387   2.999 -0.1431 -0.9174 -0.4610
  127SER      O 1709   2.139  10.379   2.966 -0.1526 -0.5491 -0.5879
  128GLY      N 1710   1.968  10.299   3.084 -0.1280 -0.1054  0.4072
  128GLY      H 1711   1.871  10.306   3.114 -0.9422 -0.0122 -2.0192
  128GLY     CA 1712   2.035  10.177   3.125  0.2724  0.0438  0.1994
  128GLY    HA1 1713   1.971  10.116   3.188 -0.7157  2.6364  1.9096
  128GLY    HA2 1714   2.128  10.188   3.181  0.8507 -2.1790 -0.2416
  128GLY      C 1715   2.072  10.094   3.003 -0.1639 -0.0124  0.1001
  128GLY      O 1716   1.994  10.088   2.909  0.1838  0.1730 -0.2043
  129SER      N 1717   2.190  10.031   3.006  0.0881  0.4604  0.3634
  129SER      H 1718   2.251  10.059   3.082 -0.0286  1.3621  0.1369
  129SER     CA 1719   2.245   9.929   2.919 -0.1399  0.1646  0.5597
  129SER     HA 1720   2.238   9.966   2.816 -0.8525  0.0124  0.5460
  129SER     CB 1721   2.395   9.916   2.945  0.0318  0.3374 -0.3024
  129SER    HB1 1722   2.438   9.839   2.881 -0.3145 -0.0647 -0.0572
  129SER    HB2 1723   2.433  10.012   2.909 -2.2480  0.8443 -1.6234
  129SER     OG 1724   2.435   9.890   3.077  0.0126 -0.3579 -0.4280
  129SER     HG 1725   2.530   9.900   3.087 -0.1197  0.1256  0.4407
  129SER      C 1726   2.176   9.795   2.937  0.4237 -0.1781  0.2087
  129SER      O 1727   2.105   9.772   3.034 -0.0962 -0.0655 -0.1386
  130TYR      N 1728   2.188   9.711   2.834 -0.2744  0.2182 -0.2080
  130TYR      H 1729   2.241   9.744   2.754  1.0335  1.0970  0.9627
  130TYR     CA 1730   2.134   9.578   2.817 -0.0012  0.1242 -0.3424
  130TYR     HA 1731   2.145   9.551   2.712 -0.0270 -2.3901  0.2234
  130TYR     CB 1732   2.210   9.474   2.899 -0.0877  0.4648  0.1766
  130TYR    HB1 1733   2.170   9.373   2.886  0.7530  0.1750 -0.2101
  130TYR    HB2 1734   2.195   9.497   3.004  0.1150  2.2233 -0.1560
  130TYR     CG 1735   2.359   9.474   2.872 -0.1028  0.5260  0.0907
  130TYR    CD1 1736   2.451   9.538   2.956 -0.1709  0.3010  0.3397
  130TYR    HD1 1737   2.415   9.579   3.049  0.0285 -0.1510  0.6184
  130TYR    CE1 1738   2.585   9.553   2.917 -0.1901 -0.0185  0.1417
  130TYR    HE1 1739   2.651   9.614   2.978 -0.4761  0.4938 -0.0538
  130TYR     CZ 1740   2.626   9.514   2.789 -0.2328 -0.1109  0.1562
  130TYR     OH 1741   2.745   9.555   2.738  0.0134 -0.1640  0.6821
  130TYR     HH 1742   2.800   9.576   2.814 -1.3252 -0.0493  1.6417
  130TYR    CE2 1743   2.534   9.443   2.709 -0.1754 -0.2565  0.2208
  130TYR    HE2 1744   2.570   9.397   2.618  3.5611 -2.4445  2.5110
  130TYR    CD2 1745   2.405   9.413   2.755 -0.1389 -0.1242  0.4079
  130TYR    HD2 1746   2.342   9.359   2.686 -0.5117 -0.7934  1.2532
  130TYR      C 1747   1.985   9.557   2.838  0.0956 -0.5308 -0.2800
  130TYR      O 1748   1.936   9.475   2.916 -0.0443 -0.6212 -0.4625
  131SER      N 1749   1.911   9.645   2.771  0.1608 -0.2671 -0.0104
  131SER      H 1750   1.962   9.710   2.713 -0.2160 -0.5765 -0.7080
  131SER     CA 1751   1.767   9.658   2.779  0.1383 -0.5100 -0.0188
  131SER     HA 1752   1.747   9.707   2.874 -0.6324 -1.3362  0.2572
  131SER     CB 1753   1.729   9.744   2.659 -0.5740 -0.0624  0.5181
  131SER    HB1 1754   1.785   9.712   2.571 -0.0597  0.5088  0.6301
  131SER    HB2 1755   1.626   9.720   2.633 -0.0704 -1.7530 -0.0331
  131SER     OG 1756   1.750   9.881   2.685  0.0268 -0.0499  0.0190
  131SER     HG 1757   1.710   9.938   2.618  0.3865  0.7024  0.4289
  131SER      C 1758   1.688   9.527   2.775 -0.2656 -0.2624 -0.2911
  131SER      O 1759   1.716   9.449   2.685 -0.1744 -0.8086  0.2033
  132GLN      N 1760   1.604   9.506   2.876  0.1173  0.2526  0.1414
  132GLN      H 1761   1.589   9.582   2.942  1.1925 -0.4054  1.1845
  132GLN     CA 1762   1.538   9.379   2.897  0.4613  0.1033  0.3277
  132GLN     HA 1763   1.612   9.299   2.890  1.2314  0.8277 -0.0057
  132GLN     CB 1764   1.479   9.385   3.038 -0.6515  0.5106 -0.1479
  132GLN    HB1 1765   1.566   9.410   3.099 -1.4474  0.3236  1.0793
  132GLN    HB2 1766   1.406   9.466   3.040 -2.1403 -0.5946 -3.2620
  132GLN     CG 1767   1.431   9.251   3.090  0.2238 -0.0351 -0.7213
  132GLN    HG1 1768   1.363   9.195   3.026  0.0518 -1.7390  0.8313
  132GLN    HG2 1769   1.394   9.280   3.188  0.7473  1.3594 -0.9215
  132GLN     CD 1770   1.543   9.153   3.124  0.2860  0.2636 -0.0521
  132GLN    OE1 1771   1.663   9.179   3.114  0.1681  0.7154 -0.3030
  132GLN    NE2 1772   1.503   9.027   3.142  0.1199  0.2968 -0.1789
  132GLN   HE21 1773   1.409   9.002   3.117  0.8216  0.7708 -3.7792
  132GLN   HE22 1774   1.568   8.951   3.161 -0.2100  0.3592  1.3847
  132GLN      C 1775   1.432   9.354   2.791  0.8113  0.1510 -0.0384
  132GLN      O 1776   1.371   9.448   2.741 -0.3106 -0.1230  0.7695
  133GLN      N 1777   1.410   9.230   2.749 -0.0471  0.0873  0.5691
  133GLN      H 1778   1.451   9.158   2.806 -1.4116 -1.3082 -0.1124
  133GLN     CA 1779   1.299   9.193   2.663  0.1421  0.2282  0.2626
  133GLN     HA 1780   1.241   9.282   2.641  0.8306 -0.0729 -3.4903
  133GLN     CB 1781   1.350   9.130   2.534 -0.4198 -0.1828  0.2376
  133GLN    HB1 1782   1.267   9.091   2.475  1.8058 -0.4013 -3.0596
  133GLN    HB2 1783   1.415   9.043   2.547  0.0805  0.0090 -0.8255
  133GLN     CG 1784   1.423   9.232   2.447 -0.6095 -0.2974 -0.0575
  133GLN    HG1 1785   1.365   9.323   2.436  0.9799  0.6803 -0.5882
  133GLN    HG2 1786   1.512   9.271   2.496 -0.6737  2.7372 -2.1256
  133GLN     CD 1787   1.460   9.172   2.311  0.0638 -0.4477  0.1889
  133GLN    OE1 1788   1.564   9.109   2.300  0.3136 -0.1273  0.6385
  133GLN    NE2 1789   1.385   9.207   2.207  0.2472 -0.3299  0.0956
  133GLN   HE21 1790   1.401   9.177   2.112 -0.7764  2.5411 -1.1198
  133GLN   HE22 1791   1.309   9.274   2.210  0.1538 -0.3607 -0.9848
  133GLN      C 1792   1.221   9.085   2.738 -0.0847 -0.1682 -0.5316
  133GLN      O 1793   1.285   8.984   2.767  0.0819  0.0651 -0.0753
  134PRO      N 1794   1.094   9.109   2.771  0.0605 -0.2885  0.1311
  134PRO     CD 1795   1.017   8.996   2.817  0.1729 -0.3334  0.2093
  134PRO    HD1 1796   1.009   8.925   2.735 -0.5673 -1.5429  1.2948
  134PRO    HD2 1797   1.060   8.952   2.907  0.5035  2.1293  1.3427
  134PRO     CG 1798   0.878   9.049   2.851  0.1837  0.0104 -0.2798
  134PRO    HG1 1799   0.865   9.064   2.958 -2.4861  1.5333 -0.7194
  134PRO    HG2 1800   0.810   8.978   2.804 -0.1482  0.9035 -1.1843
  134PRO     CB 1801   0.867   9.184   2.781  0.1353  0.4231  0.5133
  134PRO    HB1 1802   0.816   9.170   2.686  0.9424 -0.9407  0.2562
  134PRO    HB2 1803   0.805   9.253   2.839  0.8769  1.0864  0.5432
  134PRO     CA 1804   1.010   9.225   2.746  0.1758 -0.2640 -0.1538
  134PRO     HA 1805   1.021   9.245   2.640 -1.3318 -4.1987 -1.2451
  134PRO      C 1806   1.051   9.355   2.813 -0.1592  0.0021 -0.4641
  134PRO      O 1807   1.128   9.353   2.909  0.0717 -0.2419 -0.6535
  135SER      N 1808   0.998   9.464   2.757  0.5610  0.3320 -0.5046
  135SER      H 1809   0.927   9.448   2.688  1.0084 -0.3816 -0.8113
  135SER     CA 1810   0.996   9.595   2.819 -0.2940  0.2049 -0.2543
  135SER     HA 1811   1.099   9.622   2.844  0.5191 -1.5160 -1.5859
  135SER     CB 1812   0.956   9.691   2.707 -0.1209  0.3887 -0.1612
  135SER    HB1 1813   0.937   9.786   2.756 -2.1971  1.2633 -2.4787
  135SER    HB2 1814   0.863   9.658   2.660  0.6941 -0.9670 -0.8801
  135SER     OG 1815   1.054   9.700   2.606 -0.3806  0.0869 -0.4459
  135SER     HG 1816   1.045   9.787   2.566  1.3038  0.0111 -1.0675
  135SER      C 1817   0.911   9.603   2.945 -0.1562 -0.3872 -0.1244
  135SER      O 1818   0.821   9.522   2.969  0.0348 -0.5548  0.0379
  136TYR      N 1819   0.934   9.699   3.035  0.1752 -0.3899 -0.2052
  136TYR      H 1820   1.003   9.770   3.012 -1.6366  2.7246  2.9596
  136TYR     CA 1821   0.861   9.704   3.160 -0.0450 -0.1562 -0.3425
  136TYR     HA 1822   0.856   9.605   3.204 -0.8972  0.3753  0.8034
  136TYR     CB 1823   0.941   9.790   3.258 -0.2003 -0.4350  0.0283
  136TYR    HB1 1824   0.932   9.895   3.233 -1.5462 -0.7346 -0.8471
  136TYR    HB2 1825   1.045   9.758   3.253 -0.3170 -0.6457 -1.3391
  136TYR     CG 1826   0.904   9.771   3.403 -0.4544  0.1571  0.0431
  136TYR    CD1 1827   0.961   9.663   3.471 -0.2878 -0.0078 -0.3598
  136TYR    HD1 1828   1.037   9.598   3.429 -1.0993 -0.0026 -1.9042
  136TYR    CE1 1829   0.920   9.630   3.601 -0.2894 -0.5132 -0.4846
  136TYR    HE1 1830   0.962   9.549   3.657  1.6927  1.4992  1.0802
  136TYR     CZ 1831   0.830   9.715   3.668 -0.2921 -0.5472 -0.4447
  136TYR     OH 1832   0.800   9.690   3.799 -0.3336 -0.2937 -0.4036
  136TYR     HH 1833   0.761   9.766   3.841  1.5858  0.3831  0.2520
  136TYR    CE2 1834   0.772   9.826   3.603 -0.1434 -0.4610 -0.4294
  136TYR    HE2 1835   0.690   9.879   3.647 -0.2956 -1.2374  0.2425
  136TYR    CD2 1836   0.810   9.851   3.470 -0.6980  0.2941 -0.4544
  136TYR    HD2 1837   0.781   9.936   3.410 -1.1008  0.3542 -0.1764
  136TYR      C 1838   0.717   9.750   3.149  0.0202  0.1571  0.0797
  136TYR      O 1839   0.682   9.852   3.089 -0.4567 -0.1150 -0.1137
  137GLY      N 1840   0.627   9.676   3.214  0.0539 -0.3122 -0.4036
  137GLY      H 1841   0.658   9.600   3.272  1.3596 -0.0682 -0.7515
  137GLY     CA 1842   0.488   9.716   3.228  0.0692 -0.1300 -0.7697
  137GLY    HA1 1843   0.491   9.822   3.254  2.1364  0.0087 -1.3487
  137GLY    HA2 1844   0.431   9.658   3.300 -0.5124 -0.3135 -1.3640
  137GLY      C 1845   0.423   9.696   3.092  0.1949 -0.0366 -0.8438
  137GLY      O 1846   0.435   9.586   3.037 -0.0679 -0.5211  0.0584
  138GLY      N 1847   0.368   9.802   3.033  0.0318  0.3283 -0.0400
  138GLY      H 1848   0.398   9.894   3.064  0.6001  0.5171 -1.0997
  138GLY     CA 1849   0.293   9.806   2.909  0.1181  0.2262 -0.0946
  138GLY    HA1 1850   0.253   9.906   2.893 -2.3670 -0.7390 -0.4035
  138GLY    HA2 1851   0.358   9.787   2.824  0.4539 -2.0893  0.5983
  138GLY      C 1852   0.168   9.719   2.914  0.0569  0.3222  0.0498
  138GLY      O 1853   0.098   9.717   3.015 -0.3290  0.0825 -0.2186
  139GLN      N 1854   0.147   9.637   2.810 -0.1568  0.0277  0.3217
  139GLN      H 1855   0.205   9.650   2.729  0.4084  1.1975  0.8829
  139GLN     CA 1856   0.038   9.541   2.810 -0.0984 -0.0399  0.5259
  139GLN     HA 1857  11.038   9.605   2.853 -0.2637 -0.1880  0.4480
  139GLN     CB 1858  11.067   9.499   2.671  0.1133  0.0241  0.4333
  139GLN    HB1 1859  11.003   9.411   2.675  0.2048 -0.1312 -0.9492
  139GLN    HB2 1860   0.071   9.458   2.610 -2.5503 -1.8253 -2.0928
  139GLN     CG 1861  10.988   9.603   2.593  0.4892 -0.3277 -0.4241
  139GLN    HG1 1862  10.906   9.638   2.656  1.6201  1.1990  0.2702
  139GLN    HG2 1863  10.953   9.559   2.500  0.3349  1.7388 -1.4056
  139GLN     CD 1864  11.063   9.733   2.564  0.3531 -0.1453  0.0347
  139GLN    OE1 1865  11.059   9.823   2.647 -1.0088 -0.0715 -0.0838
  139GLN    NE2 1866   0.047   9.750   2.446  0.0970 -0.0279 -0.0797
  139GLN   HE21 1867   0.061   9.683   2.372 -0.7558  0.8433 -1.0551
  139GLN   HE22 1868   0.087   9.842   2.435  1.2655 -0.5934 -0.6921
  139GLN      C 1869   0.058   9.421   2.900 -0.3398 -0.0441  0.5744
  139GLN      O 1870   0.134   9.330   2.866 -0.4928 -0.0039  0.1319
  140GLN      N 1871  11.068   9.417   3.016  0.1145  0.0820  0.8437
  140GLN      H 1872  11.006   9.493   3.041 -0.3058 -0.2085  0.6981
  140GLN     CA 1873   0.003   9.304   3.106  0.2627 -0.1587  0.5242
  140GLN     HA 1874   0.054   9.222   3.056 -0.0493  0.3562 -0.6860
  140GLN     CB 1875   0.096   9.342   3.220  0.3164 -0.4584  0.5816
  140GLN    HB1 1876   0.085   9.449   3.238 -0.1471 -0.6508  1.5089
  140GLN    HB2 1877   0.065   9.290   3.310 -0.6003 -1.5366 -0.3295
  140GLN     CG 1878   0.245   9.327   3.190  0.2502  0.8640 -0.4779
  140GLN    HG1 1879   0.265   9.403   3.114  0.8714  3.1877  1.8315
  140GLN    HG2 1880   0.258   9.225   3.155  1.2859  0.9843 -0.4889
  140GLN     CD 1881   0.323   9.347   3.319 -0.3523 -0.4155  0.1008
  140GLN    OE1 1882   0.287   9.423   3.408  0.0530  0.0172 -0.0966
  140GLN    NE2 1883   0.428   9.266   3.336  0.0348  0.1975  0.7077
  140GLN   HE21 1884   0.470   9.268   3.428 -0.3321 -0.7863  0.9150
  140GLN   HE22 1885   0.463   9.205   3.263  2.3703 -0.0457  1.9344
  140GLN      C 1886  10.946   9.253   3.158  0.0488 -0.2319 -0.0853
  140GLN      O 1887  10.855   9.333   3.177  0.0948 -0.2470  0.2025
  141GLN      N 1888  10.927   9.123   3.180  0.0531 -0.1643  0.3283
  141GLN      H 1889  11.006   9.060   3.176  0.3109  0.2067 -0.9198
  141GLN     CA 1890  10.792   9.083   3.217 -0.1871  0.0268 -0.3302
  141GLN     HA 1891  10.718   9.139   3.161 -1.5891 -1.3219  0.1006
  141GLN     CB 1892  10.775   8.934   3.186  0.6411 -0.2131  0.3251
  141GLN    HB1 1893  10.672   8.910   3.212  0.0368  0.9854 -0.8168
  141GLN    HB2 1894  10.793   8.926   3.079  3.7855  0.1954  0.7250
  141GLN     CG 1895  10.871   8.839   3.256  0.2473 -0.6441  0.2813
  141GLN    HG1 1896  10.973   8.864   3.228  0.2360 -1.2472 -0.3212
  141GLN    HG2 1897  10.856   8.857   3.362  0.6170  1.5390  0.0041
  141GLN     CD 1898  10.844   8.691   3.231 -0.2066 -0.5120 -0.0166
  141GLN    OE1 1899  10.733   8.640   3.250 -0.3495  0.1380  0.9678
  141GLN    NE2 1900  10.939   8.618   3.174 -0.3245 -0.3003 -0.4875
  141GLN   HE21 1901  10.909   8.525   3.148  1.0883 -1.0594  0.4499
  141GLN   HE22 1902  11.035   8.649   3.183 -0.3935 -0.0215 -0.7123
  141GLN      C 1903  10.759   9.100   3.364 -0.2071 -0.0868 -0.3216
  141GLN      O 1904  10.853   9.117   3.442 -0.3429  0.3469 -0.2504
  142SER      N 1905  10.632   9.097   3.404 -0.0556 -0.2230  0.1689
  142SER      H 1906  10.558   9.077   3.338  0.1305  2.0080 -0.8170
  142SER     CA 1907  10.590   9.137   3.537 -0.9037  0.1604 -0.2034
  142SER     HA 1908  10.632   9.233   3.568  1.7748 -1.1693  0.5835
  142SER     CB 1909  10.438   9.140   3.548 -0.9006 -0.4695  0.0532
  142SER    HB1 1910  10.407   9.043   3.512 -0.2187 -0.0815 -1.6708
  142SER    HB2 1911  10.396   9.152   3.648 -2.0863 -1.4209 -0.3025
  142SER     OG 1912  10.386   9.240   3.463  0.0247 -0.3125 -0.3417
  142SER     HG 1913  10.298   9.210   3.438  0.6021 -0.8473 -1.8112
  142SER      C 1914  10.641   9.040   3.642 -0.3874  0.3723 -0.2539
  142SER      O 1915  10.640   8.918   3.622  0.2352  0.3561 -0.2105
  143TYR      N 1916  10.682   9.084   3.761  0.1964  0.1752 -0.3753
  143TYR      H 1917  10.689   9.185   3.768  0.6468  0.2543 -1.7815
  143TYR     CA 1918  10.728   9.007   3.875 -0.0965  0.0430 -0.3450
  143TYR     HA 1919  10.664   8.919   3.881  0.2060 -0.0662  1.9716
  143TYR     CB 1920  10.875   8.972   3.857  0.1258  0.4597  0.6204
  143TYR    HB1 1921  10.907   8.934   3.759  0.3663 -2.0801  1.5938
  143TYR    HB2 1922  10.924   9.068   3.869 -0.1387  0.4258  2.1631
  143TYR     CG 1923  10.922   8.875   3.963 -0.0817  0.0695  0.3581
  143TYR    CD1 1924  10.983   8.916   4.082  0.4716  0.3275 -0.0142
  143TYR    HD1 1925  10.992   9.023   4.095  0.1521  0.2075  1.3288
  143TYR    CE1 1926  11.003   8.833   4.194 -0.2493  0.1578 -0.0057
  143TYR    HE1 1927  11.053   8.858   4.286 -0.8174 -1.0141  0.6285
  143TYR     CZ 1928  10.966   8.698   4.180  0.3840  0.0145 -0.3491
  143TYR     OH 1929  10.988   8.613   4.284 -0.1918  0.1872 -0.0833
  143TYR     HH 1930  10.964   8.523   4.263  0.1057  0.1500 -0.2758
  143TYR    CE2 1931  10.913   8.654   4.057  0.4666 -0.1454 -0.3285
  143TYR    HE2 1932  10.885   8.550   4.055 -2.7290  0.6094 -0.6905
  143TYR    CD2 1933  10.886   8.740   3.950 -0.2584  0.1440  0.0771
  143TYR    HD2 1934  10.836   8.701   3.862 -0.4122 -0.7603  0.5544
  143TYR      C 1935  10.706   9.073   4.010  0.4039 -0.4725 -0.0057
  143TYR      O 1936  10.723   9.195   4.016 -0.2178 -0.3836 -0.0045
  144GLY      N 1937  10.665   9.001   4.115  0.0337 -0.5653 -0.2096
  144GLY      H 1938  10.680   8.901   4.108 -0.7519 -0.6682 -0.4977
  144GLY     CA 1939  10.633   9.068   4.239 -0.1563 -0.3931 -0.3493
  144GLY    HA1 1940  10.687   9.163   4.241 -0.8788  0.0466 -1.1879
  144GLY    HA2 1941  10.671   9.013   4.325 -0.6392 -0.4397 -0.1648
  144GLY      C 1942  10.486   9.104   4.256 -0.0387 -0.0722  0.0003
  144GLY      O 1943  10.402   9.077   4.170  0.1414  0.1861 -0.2578
  145GLN      N 1944  10.449   9.163   4.370  0.0703 -0.4836  0.2511
  145GLN      H 1945  10.520   9.174   4.441  0.4450  1.2475 -0.3444
  145GLN     CA 1946  10.316   9.216   4.391 -0.0625 -0.4657 -0.5995
  145GLN     HA 1947  10.265   9.222   4.295  0.2617  0.2070 -0.7364
  145GLN     CB 1948  10.240   9.112   4.473 -0.2457 -0.3371 -0.6075
  145GLN    HB1 1949  10.233   9.016   4.422  0.8218 -2.0449  2.2434
  145GLN    HB2 1950  10.303   9.093   4.560  1.3652 -1.5168 -1.9794
  145GLN     CG 1951  10.102   9.170   4.500  0.2950  0.3628  0.7362
  145GLN    HG1 1952  10.063   9.204   4.404  0.5855 -1.8360 -0.2246
  145GLN    HG2 1953  10.105   9.258   4.564  0.9474  1.7489 -1.1162
  145GLN     CD 1954  10.014   9.063   4.564 -0.1558  0.3176  0.0547
  145GLN    OE1 1955   9.983   9.070   4.683 -0.4323 -0.1067  0.0076
  145GLN    NE2 1956   9.962   8.971   4.483 -0.0008  0.1414  0.1536
  145GLN   HE21 1957   9.918   8.892   4.529 -0.7854  1.0574  1.0379
  145GLN   HE22 1958   9.992   8.969   4.387 -0.5202  0.7243 -0.0272
  145GLN      C 1959  10.315   9.355   4.451 -0.7554 -0.6133 -0.2619
  145GLN      O 1960  10.371   9.371   4.560  0.3300  0.1174 -0.9049
  146GLN      N 1961  10.247   9.451   4.387 -0.5632 -0.4469 -0.2163
  146GLN      H 1962  10.204   9.434   4.298 -1.6557 -2.4702  0.6302
  146GLN     CA 1963  10.247   9.584   4.446 -0.1398 -0.1586 -0.8540
  146GLN     HA 1964  10.348   9.604   4.480 -0.9878  1.2600  0.9667
  146GLN     CB 1965  10.240   9.688   4.335  0.2000  0.0457 -0.6853
  146GLN    HB1 1966  10.137   9.687   4.297 -0.0213  1.8787 -0.2184
  146GLN    HB2 1967  10.315   9.670   4.258  1.4151  2.1421 -0.0503
  146GLN     CG 1968  10.258   9.833   4.380 -0.9605 -0.0012 -0.0323
  146GLN    HG1 1969  10.350   9.842   4.437 -0.6482 -1.4434 -0.2493
  146GLN    HG2 1970  10.178   9.871   4.443 -0.2377 -1.4843  1.8802
  146GLN     CD 1971  10.274   9.928   4.262 -0.2409  0.3393  0.3388
  146GLN    OE1 1972  10.307   9.881   4.154 -0.0897  0.6173  0.2637
  146GLN    NE2 1973  10.266  10.061   4.275 -0.2744  0.4753 -0.9483
  146GLN   HE21 1974  10.287  10.118   4.195 -0.9142 -1.1952 -2.3777
  146GLN   HE22 1975  10.261  10.099   4.368 -0.8139  0.0195 -0.7874
  146GLN      C 1976  10.148   9.609   4.559  0.0914  0.2145 -0.7340
  146GLN      O 1977  10.032   9.568   4.551 -0.1111  0.7275 -0.4672
  147GLN      N 1978  10.189   9.689   4.657 -0.4363  0.1936 -0.4909
  147GLN      H 1979  10.286   9.718   4.660 -0.7455  1.1914  0.7455
  147GLN     CA 1980  10.105   9.735   4.765  0.0334  0.2746 -0.1566
  147GLN     HA 1981  10.028   9.659   4.777  0.9900 -1.1405 -2.4403
  147GLN     CB 1982  10.180   9.752   4.896 -0.2510 -0.0254  0.0464
  147GLN    HB1 1983  10.262   9.824   4.892  1.1597 -1.6203 -0.9557
  147GLN    HB2 1984  10.113   9.784   4.976  0.0110  1.5469 -0.3244
  147GLN     CG 1985  10.245   9.618   4.931  0.1274  0.0686 -0.2806
  147GLN    HG1 1986  10.303   9.572   4.851 -0.7372 -0.8210 -0.4188
  147GLN    HG2 1987  10.165   9.546   4.951  0.5643 -0.3263  0.0785
  147GLN     CD 1988  10.341   9.631   5.048 -0.0815 -0.6086 -0.0306
  147GLN    OE1 1989  10.461   9.657   5.042 -0.2940  0.5080  0.2553
  147GLN    NE2 1990  10.284   9.618   5.169  0.2225  0.4869  0.2372
  147GLN   HE21 1991  10.194   9.574   5.168  0.5174 -0.1891  1.5128
  147GLN   HE22 1992  10.343   9.594   5.247  0.1468  0.4029  0.2674
  147GLN      C 1993  10.038   9.867   4.727 -0.1332  0.1830 -0.1851
  147GLN      O 1994  10.105   9.968   4.705  0.6161 -0.2680 -0.0375
  148SER      N 1995   9.909   9.860   4.696  0.0081 -0.4245 -0.6760
  148SER      H 1996   9.866   9.769   4.694 -2.1760  0.5305 -1.8664
  148SER     CA 1997   9.837   9.967   4.629  0.4915  0.3063 -0.0495
  148SER     HA 1998   9.741   9.915   4.623  1.3325 -1.1184 -2.3397
  148SER     CB 1999   9.809  10.093   4.710 -0.3769  0.0666  0.0316
  148SER    HB1 2000   9.906  10.141   4.720  0.8488 -2.3135  0.1123
  148SER    HB2 2001   9.743  10.148   4.642 -0.2569  0.5199  0.2734
  148SER     OG 2002   9.742  10.056   4.829 -0.1159  0.0553  0.1751
  148SER     HG 2003   9.811  10.061   4.895  2.1707  0.2311 -2.0653
  148SER      C 2004   9.890   9.999   4.490  0.1207 -0.0209 -0.2680
  148SER      O 2005   9.991  10.067   4.474 -0.1754  0.4897  0.0168
  149TYR      N 2006   9.805   9.984   4.389 -0.0797 -0.3095 -0.0605
  149TYR      H 2007   9.712   9.950   4.410 -0.4457  0.3433 -0.5609
  149TYR     CA 2008   9.836  10.000   4.248  0.0213  0.1674  0.0121
  149TYR     HA 2009   9.943   9.987   4.234  0.1773 -1.1113  1.9968
  149TYR     CB 2010   9.766   9.896   4.161 -0.1311  0.0714  0.2500
  149TYR    HB1 2011   9.752   9.933   4.059  0.5266 -1.7807 -0.5538
  149TYR    HB2 2012   9.667   9.885   4.205  0.6109  0.8970  2.2203
  149TYR     CG 2013   9.833   9.761   4.152 -0.3893 -0.0165 -0.4460
  149TYR    CD1 2014   9.947   9.752   4.070  0.0510  0.0810  0.1499
  149TYR    HD1 2015   9.993   9.835   4.020 -0.9266  0.7570  0.3444
  149TYR    CE1 2016  10.016   9.631   4.059  0.2099  0.2175 -0.3424
  149TYR    HE1 2017  10.097   9.622   3.988  1.4099  0.3156  0.9670
  149TYR     CZ 2018   9.973   9.522   4.137  0.6965  0.5061  0.3454
  149TYR     OH 2019  10.044   9.405   4.132 -0.2343 -0.0817  0.6243
  149TYR     HH 2020  10.117   9.419   4.072 -1.6853  0.8100 -1.0452
  149TYR    CE2 2021   9.868   9.538   4.230 -0.1864 -0.2897 -0.4805
  149TYR    HE2 2022   9.853   9.454   4.296  2.5274 -0.7718 -0.3528
  149TYR    CD2 2023   9.794   9.657   4.236  0.3737  0.0458 -0.0005
  149TYR    HD2 2024   9.714   9.675   4.307 -1.6882  0.7494 -2.3520
  149TYR      C 2025   9.810  10.139   4.193  0.3693  0.3864  0.3940
  149TYR      O 2026   9.711  10.195   4.239 -0.2350  0.0372 -0.4513
  150ASN      N 2027   9.889  10.204   4.107  0.6396 -0.3508  0.0757
  150ASN      H 2028   9.972  10.155   4.076  0.6014  0.2389 -1.0043
  150ASN     CA 2029   9.873  10.343   4.070  0.0071 -0.4539 -0.0352
  150ASN     HA 2030   9.829  10.399   4.152 -0.1710 -0.6960  0.0373
  150ASN     CB 2031  10.014  10.397   4.050 -0.2743  0.0227 -0.8133
  150ASN    HB1 2032  10.064  10.363   3.960 -1.2429  1.8257 -2.0898
  150ASN    HB2 2033  10.081  10.356   4.126 -1.5660 -2.7386 -1.0258
  150ASN     CG 2034  10.027  10.548   4.037 -0.1089 -0.0240 -1.1872
  150ASN    OD1 2035   9.938  10.622   4.076  0.3504  0.0712 -0.2927
  150ASN    ND2 2036  10.140  10.603   3.991  0.2125  0.4682  0.1553
  150ASN   HD21 2037  10.203  10.539   3.947 -0.6035  0.5570 -1.1810
  150ASN   HD22 2038  10.143  10.704   3.981  1.9279  0.5910  1.4521
  150ASN      C 2039   9.800  10.367   3.938  0.1103  0.2599  0.0333
  150ASN      O 2040   9.836  10.308   3.836 -0.5542 -0.5275  0.2355
  151PRO      N 2041   9.703  10.458   3.931  0.1639  0.3204  0.0768
  151PRO     CD 2042   9.645  10.529   4.043  0.0153  0.6355 -0.1948
  151PRO    HD1 2043   9.659  10.462   4.128  1.5859  0.3185 -0.6596
  151PRO    HD2 2044   9.697  10.625   4.049 -1.3039  1.4105 -0.9365
  151PRO     CG 2045   9.499  10.544   4.004  0.0117  0.2121 -0.3467
  151PRO    HG1 2046   9.440  10.452   4.009  2.7462 -1.5828  1.4189
  151PRO    HG2 2047   9.459  10.627   4.062  1.4649  0.5944  0.1557
  151PRO     CB 2048   9.512  10.578   3.856  0.0810 -0.1863 -0.4336
  151PRO    HB1 2049   9.416  10.572   3.803 -0.1882 -1.2865  0.1586
  151PRO    HB2 2050   9.548  10.681   3.852 -1.6125  0.5469  1.3422
  151PRO     CA 2051   9.614  10.472   3.817  0.2062 -0.2171 -0.0234
  151PRO     HA 2052   9.547  10.386   3.804  1.1670 -0.9826 -0.0482
  151PRO      C 2053   9.674  10.494   3.679  0.2880 -0.2027  0.0149
  151PRO      O 2054   9.641  10.419   3.588 -0.2851 -0.2890  0.2915
  152PRO      N 2055   9.771  10.583   3.656 -0.0051  0.0081 -0.4044
  152PRO     CD 2056   9.810  10.697   3.737 -0.3133  0.0728 -0.3437
  152PRO    HD1 2057   9.741  10.780   3.724 -2.3135 -1.3756  0.4840
  152PRO    HD2 2058   9.824  10.668   3.841 -0.5444 -1.9573 -0.8373
  152PRO     CG 2059   9.943  10.747   3.681  0.1785 -0.3386  0.4383
  152PRO    HG1 2060  10.020  10.683   3.724 -1.7702 -3.2748 -0.1053
  152PRO    HG2 2061   9.958  10.854   3.696  0.7522 -0.2956 -0.3442
  152PRO     CB 2062   9.922  10.708   3.535 -0.0803  0.3972  0.2735
  152PRO    HB1 2063   9.855  10.777   3.484  1.0508  0.6937 -0.8667
  152PRO    HB2 2064  10.010  10.698   3.471 -0.9357 -0.2701 -0.8322
  152PRO     CA 2065   9.853  10.571   3.537  0.3042  0.1932 -0.2104
  152PRO     HA 2066   9.777  10.568   3.459 -0.1228  0.3708  0.1930
  152PRO      C 2067   9.937  10.445   3.530 -0.0481 -0.0830  0.4589
  152PRO      O 2068  10.016  10.424   3.622  0.5683 -0.2050 -0.0869
  153GLN      N 2069   9.921  10.367   3.422 -0.1413  0.1050  0.3379
  153GLN      H 2070   9.864  10.419   3.356  0.4866  0.6961  0.2506
  153GLN     CA 2071   9.977  10.241   3.381  0.1268  0.2792  0.1647
  153GLN     HA 2072  10.031  10.197   3.466 -0.5599 -3.3259 -1.0901
  153GLN     CB 2073   9.862  10.149   3.341 -0.3261  0.4187  1.1244
  153GLN    HB1 2074   9.788  10.208   3.287  1.2626  0.7230 -0.8237
  153GLN    HB2 2075   9.896  10.072   3.272 -1.0086 -0.4755  1.7655
  153GLN     CG 2076   9.814  10.078   3.467  0.1168 -0.5787  0.7374
  153GLN    HG1 2077   9.869   9.985   3.485 -0.0311 -1.5451 -2.9841
  153GLN    HG2 2078   9.818  10.137   3.559 -1.0587  1.1328 -0.2635
  153GLN     CD 2079   9.666  10.047   3.450  0.0708 -0.3500  0.7210
  153GLN    OE1 2080   9.621   9.940   3.411  0.0916 -0.0937 -0.0122
  153GLN    NE2 2081   9.579  10.143   3.483 -0.1967 -0.3628  0.0649
  153GLN   HE21 2082   9.481  10.133   3.462  0.1832 -0.1665 -2.0735
  153GLN   HE22 2083   9.606  10.229   3.529 -1.8807 -0.5805  1.5261
  153GLN      C 2084  10.072  10.251   3.263 -0.2187 -0.1328 -0.1524
  153GLN      O 2085  10.068  10.339   3.178 -0.1949  0.3425  0.3323
  154GLY      N 2086  10.168  10.158   3.273  0.3444  0.4811  0.2943
  154GLY      H 2087  10.166  10.092   3.350 -0.2938  0.2771  0.1186
  154GLY     CA 2088  10.286  10.160   3.189  0.2700 -0.2230  0.1661
  154GLY    HA1 2089  10.259  10.178   3.085 -2.0500 -2.4692  0.2653
  154GLY    HA2 2090  10.319  10.056   3.187  0.2311 -0.2278 -1.2404
  154GLY      C 2091  10.396  10.255   3.233 -0.2589  0.3373  0.3003
  154GLY      O 2092  10.415  10.263   3.354 -0.4194 -0.4181  0.3788
  155TYR      N 2093  10.465  10.328   3.145 -0.1795 -0.1912 -0.0801
  155TYR      H 2094  10.455  10.313   3.045  0.0593  2.9057 -0.6521
  155TYR     CA 2095  10.571  10.419   3.183 -0.5474  0.3506 -0.3331
  155TYR     HA 2096  10.640  10.349   3.230 -1.5971 -1.8629 -1.8701
  155TYR     CB 2097  10.640  10.464   3.054  0.1778 -0.1261 -0.1186
  155TYR    HB1 2098  10.684  10.375   3.011  0.2375 -0.0628 -0.1873
  155TYR    HB2 2099  10.560  10.495   2.987  0.6845  1.1078 -0.1765
  155TYR     CG 2100  10.739  10.578   3.058  0.1501 -0.0663 -1.1308
  155TYR    CD1 2101  10.693  10.707   3.030  0.1195  0.1467 -0.1343
  155TYR    HD1 2102  10.588  10.725   3.016  0.0669 -0.1112 -0.0735
  155TYR    CE1 2103  10.779  10.817   3.043  0.0376  0.1703  0.1917
  155TYR    HE1 2104  10.749  10.917   3.015  2.0098  0.6938 -0.2086
  155TYR     CZ 2105  10.914  10.797   3.076  0.1987 -0.0836 -0.6005
  155TYR     OH 2106  11.001  10.901   3.065  0.3136 -0.1497 -0.3226
  155TYR     HH 2107  10.954  10.974   3.024 -1.4762  0.2591  2.2057
  155TYR    CE2 2108  10.960  10.666   3.105 -0.6332 -0.3921 -0.6445
  155TYR    HE2 2109  11.067  10.658   3.122 -0.7978 -0.3349  0.4867
  155TYR    CD2 2110  10.873  10.557   3.094 -0.2627 -0.7634  0.0504
  155TYR    HD2 2111  10.905  10.455   3.109  0.8332 -0.1440  2.3323
  155TYR      C 2112  10.536  10.530   3.281 -0.0131 -0.0321  0.2961
  155TYR      O 2113  10.436  10.599   3.266  0.5652  0.8022  0.2474
  156GLY      N 2114  10.622  10.556   3.379  0.3889  0.0538 -0.0774
  156GLY      H 2115  10.715  10.516   3.376  0.5351  0.4043 -0.2859
  156GLY     CA 2116  10.597  10.641   3.495 -0.1142 -0.1233 -0.0551
  156GLY    HA1 2117  10.601  10.747   3.473 -2.4594  0.6525  2.7519
  156GLY    HA2 2118  10.490  10.631   3.515 -0.6453  0.1468 -2.4453
  156GLY      C 2119  10.674  10.616   3.623 -0.0163 -0.4496 -0.1756
  156GLY      O 2120  10.796  10.596   3.621  0.0590 -0.0560  0.2342
  157GLN      N 2121  10.605  10.620   3.737  0.2941  0.2837 -0.0041
  157GLN      H 2122  10.510  10.652   3.733  0.7095  1.4734 -0.4952
  157GLN     CA 2123  10.664  10.613   3.870 -0.2462 -0.0588  0.2254
  157GLN     HA 2124  10.749  10.682   3.866  0.5442 -1.0306  0.0392
  157GLN     CB 2125  10.559  10.655   3.972 -0.1567  0.2762  0.1818
  157GLN    HB1 2126  10.495  10.731   3.927 -0.4403  0.1955  0.4444
  157GLN    HB2 2127  10.504  10.566   4.001  0.8593 -0.2668  0.4999
  157GLN     CG 2128  10.626  10.711   4.097  0.1461  0.0929  0.1021
  157GLN    HG1 2129  10.700  10.787   4.070  0.2681  0.1144  0.4869
  157GLN    HG2 2130  10.679  10.626   4.140 -0.1759 -0.0111  0.2896
  157GLN     CD 2131  10.526  10.757   4.202  0.3431  0.2572  0.2178
  157GLN    OE1 2132  10.528  10.703   4.312 -0.2099  0.2545  0.2269
  157GLN    NE2 2133  10.427  10.839   4.167  0.3790  0.2023 -0.0145
  157GLN   HE21 2134  10.433  10.889   4.079 -0.6999  0.3123 -0.0373
  157GLN   HE22 2135  10.364  10.864   4.242  1.0840 -0.3577  0.7784
  157GLN      C 2136  10.723  10.474   3.889 -0.0975  0.0018  0.2201
  157GLN      O 2137  10.676  10.371   3.842 -0.0414  0.0405  0.0766
  158GLN      N 2138  10.843  10.472   3.948 -0.1899  0.4979  0.4383
  158GLN      H 2139  10.889  10.560   3.965 -0.4554  0.8433 -0.5413
  158GLN     CA 2140  10.907  10.352   3.998  0.5965  0.6275 -0.2458
  158GLN     HA 2141  10.833  10.272   3.990  0.4460  0.8425 -1.1506
  158GLN     CB 2142  11.021  10.330   3.898  0.7624  0.3870 -0.0055
  158GLN    HB1 2143  11.072  10.426   3.886 -1.2484  1.6771  1.1582
  158GLN    HB2 2144   0.025  10.268   3.937  0.0089  0.5216  1.8519
  158GLN     CG 2145  10.977  10.263   3.768  0.2818  0.2961  0.2036
  158GLN    HG1 2146  10.914  10.331   3.710  0.3358 -0.6267 -0.9663
  158GLN    HG2 2147  10.928  10.166   3.780  1.4265 -0.3142  0.0126
  158GLN     CD 2148   0.019  10.224   3.682  0.2643  0.3454  0.1565
  158GLN    OE1 2149   0.075  10.114   3.683  0.2492  0.3315 -0.3231
  158GLN    NE2 2150   0.062  10.313   3.593 -0.2897  0.3949 -0.0651
  158GLN   HE21 2151   0.142  10.284   3.538 -1.7733 -0.3661 -1.9743
  158GLN   HE22 2152   0.016  10.402   3.581 -2.4362 -0.3713  1.8374
  158GLN      C 2153  10.955  10.379   4.140  0.3624 -0.0594 -0.0335
  158GLN      O 2154  10.959  10.495   4.179 -0.1039  0.1807 -0.6808
  159ASN      N 2155  10.974  10.276   4.223 -0.2891 -0.2257 -0.0904
  159ASN      H 2156  10.940  10.185   4.194  4.1055 -1.5641 -1.9180
  159ASN     CA 2157  11.026  10.285   4.357 -0.0986 -0.3656 -0.1552
  159ASN     HA 2158  11.047  10.390   4.378  0.4568 -0.5021  0.0117
  159ASN     CB 2159  10.921  10.232   4.455 -0.1550 -0.1210 -0.0838
  159ASN    HB1 2160  10.826  10.281   4.436 -0.7131 -1.6503 -1.4454
  159ASN    HB2 2161  10.946  10.260   4.557 -0.7293  1.1790 -0.2744
  159ASN     CG 2162  10.900  10.082   4.444  0.5199 -0.2049 -0.2792
  159ASN    OD1 2163  10.947   9.999   4.522  0.1556  0.0143  0.1808
  159ASN    ND2 2164  10.815  10.044   4.348  0.2672  0.3649 -0.2827
  159ASN   HD21 2165  10.792   9.946   4.349 -0.4635  0.5217  1.4215
  159ASN   HD22 2166  10.782  10.118   4.287  1.2509  2.9971  2.1413
  159ASN      C 2167   0.085  10.214   4.357 -0.1888 -0.5583  0.6952
  159ASN      O 2168   0.111  10.127   4.275 -0.4252 -0.0321  0.0506
  160GLN      N 2169   0.168  10.246   4.456 -0.1382 -0.6180  0.6728
  160GLN      H 2170   0.131  10.321   4.513 -0.4379  0.0832 -0.4159
  160GLN     CA 2171   0.309  10.215   4.469  0.1987  0.6553  0.2303
  160GLN     HA 2172   0.338  10.153   4.384  0.5527  0.6108  0.3810
  160GLN     CB 2173   0.392  10.341   4.448  1.3143 -0.1315 -0.1859
  160GLN    HB1 2174   0.494  10.319   4.478  1.8408  1.4340 -0.7275
  160GLN    HB2 2175   0.354  10.423   4.509  1.7011 -0.8990  1.1090
  160GLN     CG 2176   0.398  10.397   4.306  0.1076 -0.0032 -0.2000
  160GLN    HG1 2177   0.454  10.321   4.252 -1.5357 -0.7585 -0.9063
  160GLN    HG2 2178   0.300  10.417   4.263 -0.5444 -1.4571  0.5403
  160GLN     CD 2179   0.484  10.522   4.298 -0.1788  0.1809 -0.4210
  160GLN    OE1 2180   0.537  10.579   4.393  0.4967  0.0839 -0.7359
  160GLN    NE2 2181   0.496  10.573   4.175  0.0833  0.3236 -0.3389
  160GLN   HE21 2182   0.548  10.659   4.168  1.6450 -0.3536  1.8491
  160GLN   HE22 2183   0.454  10.522   4.098  1.4290 -2.0141  0.3602
  160GLN      C 2184   0.344  10.140   4.597 -0.1548 -0.5187 -0.3458
  160GLN      O 2185   0.267  10.148   4.692 -0.2503  0.5471 -0.5000
  161TYR      N 2186   0.457  10.069   4.600  0.1866  0.0268 -0.0144
  161TYR      H 2187   0.510  10.050   4.516 -1.4805 -2.1514 -0.6671
  161TYR     CA 2188   0.499  10.001   4.721  0.4310 -0.2491 -0.2537
  161TYR     HA 2189   0.411   9.956   4.767  0.6039  0.1818  0.5176
  161TYR     CB 2190   0.591   9.881   4.697  0.5203 -0.1786 -0.2665
  161TYR    HB1 2191   0.682   9.913   4.648 -0.7676  2.1349 -1.2797
  161TYR    HB2 2192   0.625   9.850   4.796 -1.4116  1.3832  0.9675
  161TYR     CG 2193   0.535   9.764   4.619  0.2399 -0.0162 -0.3129
  161TYR    CD1 2194   0.587   9.733   4.492  0.1406 -0.4982 -0.2400
  161TYR    HD1 2195   0.668   9.788   4.448 -0.8961  0.3146 -1.1954
  161TYR    CE1 2196   0.513   9.643   4.414 -0.1559 -0.2146 -0.2916
  161TYR    HE1 2197   0.552   9.606   4.320  0.5723 -2.0637  0.6904
  161TYR     CZ 2198   0.398   9.583   4.467  0.0085 -0.2502  0.0317
  161TYR     OH 2199   0.335   9.496   4.382 -0.6284  0.4719 -0.2503
  161TYR     HH 2200   0.261   9.452   4.424  0.3541 -1.2142 -0.2130
  161TYR    CE2 2201   0.354   9.607   4.599 -0.0507  0.4084 -0.1070
  161TYR    HE2 2202   0.267   9.559   4.639 -0.5051  2.6233  1.8120
  161TYR    CD2 2203   0.422   9.704   4.675 -0.1415  0.6634 -0.3476
  161TYR    HD2 2204   0.390   9.727   4.775  1.4845  1.1990  0.0720
  161TYR      C 2205   0.563  10.091   4.825  0.4656 -0.2787 -0.2488
  161TYR      O 2206   0.643  10.178   4.792 -0.2763  0.4729 -0.0949
  162ASN      N 2207   0.535  10.059   4.952  0.6894 -0.3117 -0.2069
  162ASN      H 2208   0.493   9.971   4.979  0.3604  0.0248  0.3855
  162ASN     CA 2209   0.595  10.132   5.061  0.1677  0.0752 -0.1779
  162ASN     HA 2210   0.667  10.203   5.019 -1.9968  1.7448 -1.2809
  162ASN     CB 2211   0.489  10.211   5.138  0.4706  0.3803 -0.0695
  162ASN    HB1 2212   0.426  10.265   5.067  0.9556  1.7350  0.5132
  162ASN    HB2 2213   0.437  10.139   5.201  3.1346 -0.6154  1.1410
  162ASN     CG 2214   0.544  10.323   5.225 -0.1471  0.2920  0.4393
  162ASN    OD1 2215   0.660  10.362   5.215  0.1003 -0.3939  0.5743
  162ASN    ND2 2216   0.466  10.374   5.321 -0.1232  0.0166  0.6047
  162ASN   HD21 2217   0.506  10.440   5.386 -0.0284 -1.6201  2.3194
  162ASN   HD22 2218   0.372  10.337   5.322 -0.4838  0.9053  0.6113
  162ASN      C 2219   0.674  10.035   5.148 -0.1574 -0.0143  0.0219
  162ASN      O 2220   0.657   9.914   5.154 -0.3406 -0.0170 -0.4790
  163SER      N 2221   0.771  10.097   5.216  0.2562 -0.5823 -0.0464
  163SER      H 2222   0.761  10.197   5.212 -2.8970 -0.6305  2.7563
  163SER     CA 2223   0.868  10.037   5.306  0.4083 -0.6678 -0.2645
  163SER     HA 2224   0.816   9.967   5.372  0.2732 -0.0333  0.3129
  163SER     CB 2225   0.927  10.148   5.392 -0.1920  0.1672 -0.9183
  163SER    HB1 2226   0.996  10.100   5.460 -1.7315 -0.8968 -0.0621
  163SER    HB2 2227   0.967  10.229   5.331 -2.1544  2.3702  0.5332
  163SER     OG 2228   0.815  10.189   5.467  0.0774  0.0553 -0.4572
  163SER     HG 2229   0.739  10.135   5.445  0.4087 -0.9234  0.6807
  163SER      C 2230   0.984   9.968   5.236  0.4571 -0.2213 -0.6301
  163SER    OC1 2231   1.061  10.048   5.178  0.3509  0.4155  0.0893
  163SER    OC2 2232   0.989   9.843   5.226  0.1172 -0.2984  0.1116
    1MET      N 2233   6.203   2.360   3.120  0.2077 -0.2673 -0.0781
    1MET     H1 2234   6.282   2.411   3.083  0.2883 -0.6942 -0.4992
    1MET     H2 2235   6.224   2.332   3.214 -1.3855  0.1064  0.4270
    1MET     H3 2236   6.115   2.410   3.122  0.4915  0.2139  1.8687
    1MET     CA 2237   6.182   2.240   3.037 -0.1371 -0.1572 -0.1503
    1MET     HA 2238   6.161   2.281   2.938  2.3559  1.7359  0.0098
    1MET     CB 2239   6.316   2.172   3.018  0.1800  0.2416  0.5872
    1MET    HB1 2240   6.306   2.087   2.950  0.6773  1.1283 -0.6316
    1MET    HB2 2241   6.385   2.248   2.981  0.0731  0.5990  1.1202
    1MET     CG 2242   6.361   2.110   3.150  0.0774  0.5626  0.7733
    1MET    HG1 2243   6.336   2.179   3.231 -2.0779  1.6416 -0.6964
    1MET    HG2 2244   6.468   2.092   3.137 -0.0585 -0.7363  1.2602
    1MET     SD 2245   6.306   1.940   3.180  0.6139  0.2764  0.1634
    1MET     CE 2246   6.374   1.926   3.347  0.3586 -0.6152  0.1969
    1MET    HE1 2247   6.480   1.948   3.344  0.0254  1.2843  0.9558
    1MET    HE2 2248   6.351   1.831   3.396 -3.0704 -0.0679 -0.0609
    1MET    HE3 2249   6.332   2.005   3.409 -0.0336 -0.5234 -0.1798
    1MET      C 2250   6.073   2.155   3.101  0.1308 -0.4535 -0.0883
    1MET      O 2251   6.041   2.176   3.218  0.1479 -0.0366 -0.1566
    2ALA      N 2252   6.025   2.054   3.028 -0.5868 -0.2962  0.1539
    2ALA      H 2253   6.067   2.051   2.936 -1.4435  1.4750 -0.3360
    2ALA     CA 2254   5.924   1.957   3.066 -0.3735 -0.6630 -0.2132
    2ALA     HA 2255   5.958   1.901   3.153  0.4396 -2.4906 -1.6208
    2ALA     CB 2256   5.795   2.030   3.099 -0.0611 -0.1113 -0.1982
    2ALA    HB1 2257   5.812   2.098   3.183  2.0994 -1.5089  0.5661
    2ALA    HB2 2258   5.724   1.955   3.134 -0.4167  0.0655 -0.5264
    2ALA    HB3 2259   5.766   2.106   3.026  0.7003  1.2975  0.8974
    2ALA      C 2260   5.904   1.855   2.954 -0.3316 -0.4287 -0.4356
    2ALA      O 2261   5.923   1.889   2.838 -0.4080  0.4852 -0.1909
    3SER      N 2262   5.854   1.734   2.979  0.1554 -0.5213  0.1065
    3SER      H 2263   5.843   1.705   3.075  0.6621  1.0445  0.6583
    3SER     CA 2264   5.843   1.639   2.870  0.3986 -0.2606 -0.1458
    3SER     HA 2265   5.929   1.659   2.806  0.4396  3.7272  0.8827
    3SER     CB 2266   5.857   1.500   2.932 -0.5886 -0.3975 -0.2117
    3SER    HB1 2267   5.850   1.426   2.853 -0.4416 -0.4588 -0.1676
    3SER    HB2 2268   5.786   1.474   3.010  0.1146 -0.6524  0.3592
    3SER     OG 2269   5.980   1.503   3.001 -0.9340 -0.2431  0.4072
    3SER     HG 2270   6.005   1.587   3.038 -0.0463 -0.4019  0.1932
    3SER      C 2271   5.711   1.644   2.795  0.2451  0.2443  0.1515
    3SER      O 2272   5.608   1.671   2.856  0.1868  0.7220 -0.1496
    4ASN      N 2273   5.710   1.608   2.666  0.2425 -0.3026  0.3029
    4ASN      H 2274   5.802   1.601   2.624  0.3486 -0.1937  0.5121
    4ASN     CA 2275   5.597   1.606   2.575  0.2812 -0.2014  0.2519
    4ASN     HA 2276   5.540   1.699   2.581  0.9494  0.1380  1.9440
    4ASN     CB 2277   5.646   1.602   2.431 -0.0847 -0.4206  0.1323
    4ASN    HB1 2278   5.715   1.686   2.417 -1.4959  0.9897  1.2897
    4ASN    HB2 2279   5.702   1.509   2.419  0.0326 -0.2738 -0.4979
    4ASN     CG 2280   5.539   1.599   2.323 -0.2053  0.0542  0.2380
    4ASN    OD1 2281   5.510   1.497   2.261  0.4415 -0.2808  0.4801
    4ASN    ND2 2282   5.484   1.716   2.288  0.1592  0.0526 -0.3628
    4ASN   HD21 2283   5.405   1.699   2.228 -1.0946  1.3568  0.8271
    4ASN   HD22 2284   5.486   1.796   2.349 -0.2649 -0.3169  0.1510
    4ASN      C 2285   5.507   1.490   2.615  0.1068 -0.1456  0.0194
    4ASN      O 2286   5.558   1.382   2.647 -0.0406 -0.5739 -1.1448
    5ASP      N 2287   5.375   1.499   2.598  0.0624  0.2423  0.5632
    5ASP      H 2288   5.332   1.581   2.559 -1.4039 -1.6740 -2.1224
    5ASP     CA 2289   5.281   1.393   2.627  0.4989 -0.2875  0.0638
    5ASP     HA 2290   5.329   1.298   2.649  0.9930  0.1550  0.9568
    5ASP     CB 2291   5.202   1.427   2.753 -0.0582 -0.0915 -0.3376
    5ASP    HB1 2292   5.147   1.520   2.735 -0.2077  0.1250  1.1449
    5ASP    HB2 2293   5.276   1.446   2.830 -0.0646  0.6539 -0.5011
    5ASP     CG 2294   5.098   1.321   2.788 -0.3701  0.1142 -0.6335
    5ASP    OD1 2295   5.133   1.202   2.783 -0.0611  0.1581  0.3192
    5ASP    OD2 2296   4.990   1.355   2.842 -0.3861  0.2758 -0.7633
    5ASP      C 2297   5.195   1.365   2.504 -0.0746 -0.0026  0.3961
    5ASP      O 2298   5.134   1.456   2.449 -0.0840 -0.1802  0.1108
    6TYR      N 2299   5.198   1.242   2.453 -0.3432  0.1953 -0.0995
    6TYR      H 2300   5.230   1.159   2.502 -1.0486 -0.8123 -1.2781
    6TYR     CA 2301   5.140   1.214   2.323  0.0798  0.1648 -0.2872
    6TYR     HA 2302   5.050   1.275   2.312  0.4714  0.5846 -1.2913
    6TYR     CB 2303   5.238   1.249   2.212  0.2557 -0.0236 -0.1906
    6TYR    HB1 2304   5.338   1.224   2.249  0.5347  2.6974  1.1930
    6TYR    HB2 2305   5.247   1.357   2.205  1.1391 -0.1470 -1.3319
    6TYR     CG 2306   5.215   1.186   2.077  0.0236 -0.1419 -0.0970
    6TYR    CD1 2307   5.283   1.069   2.041  0.2125  0.0949 -0.5214
    6TYR    HD1 2308   5.366   1.038   2.103  0.0698  0.5578 -0.0885
    6TYR    CE1 2309   5.253   1.004   1.921  0.7690 -0.0155 -0.6022
    6TYR    HE1 2310   5.320   0.923   1.897  2.3783  0.8896  0.6209
    6TYR     CZ 2311   5.153   1.058   1.838  0.0424 -0.2856  0.0902
    6TYR     OH 2312   5.129   0.999   1.717 -0.2630 -0.5629  0.2852
    6TYR     HH 2313   5.070   1.054   1.664  2.7211  2.2077 -0.4600
    6TYR    CE2 2314   5.083   1.175   1.873  0.0947 -0.0758 -0.4942
    6TYR    HE2 2315   5.016   1.224   1.804  0.0848 -0.7393 -0.9624
    6TYR    CD2 2316   5.115   1.238   1.994 -0.0492 -0.5001 -0.2343
    6TYR    HD2 2317   5.053   1.322   2.021 -0.8808 -0.6359 -1.6411
    6TYR      C 2318   5.093   1.070   2.310  0.4907  0.0694 -0.7039
    6TYR      O 2319   5.154   0.979   2.365  0.2804  0.4543  0.1801
    7THR      N 2320   4.978   1.051   2.245  0.1437  0.0809 -0.0932
    7THR      H 2321   4.927   1.133   2.213  0.0198 -1.0494 -3.1228
    7THR     CA 2322   4.917   0.922   2.223  0.4415 -0.1217  0.2606
    7THR     HA 2323   4.988   0.844   2.250  1.4373  0.6957  0.0501
    7THR     CB 2324   4.784   0.898   2.294  0.2987  0.4216  0.1753
    7THR     HB 2325   4.743   0.799   2.276  0.3074  0.5872 -0.8638
    7THR    CG2 2326   4.796   0.924   2.443  0.0732  0.6496  0.1557
    7THR   HG21 2327   4.787   1.029   2.471  0.5668  0.5711  0.6341
    7THR   HG22 2328   4.895   0.892   2.478 -0.1403  1.7247  1.8733
    7THR   HG23 2329   4.720   0.864   2.493  1.4046 -0.5532  0.8069
    7THR    OG1 2330   4.681   0.984   2.249  0.0179 -0.1704 -0.3343
    7THR    HG1 2331   4.594   0.946   2.262 -0.6512  1.0941 -0.9967
    7THR      C 2332   4.892   0.900   2.074  0.0949 -0.0298  0.3055
    7THR      O 2333   4.843   0.995   2.014  0.2778  0.1767  0.4837
    8GLN      N 2334   4.931   0.782   2.026 -0.6261 -0.1876  0.0934
    8GLN      H 2335   4.978   0.713   2.083  0.1342  0.2404 -0.0054
    8GLN     CA 2336   4.900   0.742   1.890 -0.1776 -0.2484  0.0067
    8GLN     HA 2337   4.911   0.829   1.825 -0.9557  1.3103  1.8641
    8GLN     CB 2338   4.994   0.633   1.841  0.1498  0.0302  0.0171
    8GLN    HB1 2339   4.977   0.543   1.900 -0.1611 -1.0194 -1.6181
    8GLN    HB2 2340   4.965   0.602   1.741 -0.6112 -3.3703  1.1568
    8GLN     CG 2341   5.139   0.682   1.834  0.0966  0.1368 -0.3506
    8GLN    HG1 2342   5.153   0.738   1.926  1.1304 -1.2395  0.3616
    8GLN    HG2 2343   5.152   0.757   1.756  0.2188  2.1967  1.5417
    8GLN     CD 2344   5.238   0.567   1.822 -0.1060 -0.0971  0.1937
    8GLN    OE1 2345   5.220   0.469   1.751  0.3937  0.1266 -0.2429
    8GLN    NE2 2346   5.339   0.571   1.910  0.0512 -0.3299  0.0231
    8GLN   HE21 2347   5.399   0.490   1.908  1.3774  0.6304 -1.2898
    8GLN   HE22 2348   5.362   0.653   1.963  0.9095  0.1761 -1.0767
    8GLN      C 2349   4.755   0.698   1.874 -0.3833  0.3178  0.2822
    8GLN      O 2350   4.683   0.685   1.973 -0.8786  0.0277 -0.1118
    9GLN      N 2351   4.703   0.672   1.753 -0.4842 -0.0685  0.4076
    9GLN      H 2352   4.763   0.680   1.672  1.1977  2.1209  1.7488
    9GLN     CA 2353   4.568   0.629   1.724 -0.4962 -0.2787  0.7648
    9GLN     HA 2354   4.528   0.571   1.807  1.8523 -0.3529  1.9217
    9GLN     CB 2355   4.490   0.759   1.708  0.5102  0.2325 -0.1578
    9GLN    HB1 2356   4.384   0.737   1.693  0.1256  2.2053 -0.5474
    9GLN    HB2 2357   4.505   0.819   1.798  2.0383 -0.5054  0.1193
    9GLN     CG 2358   4.528   0.857   1.598  0.5861  0.4123  0.0271
    9GLN    HG1 2359   4.632   0.889   1.606  0.8389 -0.5413  0.7268
    9GLN    HG2 2360   4.525   0.806   1.502  0.5807  3.1361 -1.5277
    9GLN     CD 2361   4.437   0.979   1.587  0.1694  0.0870 -0.1964
    9GLN    OE1 2362   4.476   1.093   1.614  0.3598  0.0841 -0.4523
    9GLN    NE2 2363   4.313   0.958   1.544 -0.0907 -0.2006  0.6780
    9GLN   HE21 2364   4.280   0.866   1.519 -0.4318 -0.5617  2.3455
    9GLN   HE22 2365   4.253   1.039   1.541 -0.3803 -0.4330 -1.0604
    9GLN      C 2366   4.559   0.544   1.598 -0.0027  1.0194 -0.1717
    9GLN      O 2367   4.664   0.521   1.538  0.0543  0.3329  0.1762
   10ALA      N 2368   4.439   0.502   1.557  0.0580  0.5670  0.0985
   10ALA      H 2369   4.358   0.508   1.618 -0.4105  1.0621 -0.5533
   10ALA     CA 2370   4.428   0.436   1.428  0.2620  0.0515  0.3437
   10ALA     HA 2371   4.526   0.394   1.405 -0.0023 -0.8491  0.8196
   10ALA     CB 2372   4.321   0.327   1.440 -0.2344  0.3900 -0.9261
   10ALA    HB1 2373   4.321   0.266   1.349 -1.5548 -0.2046 -0.5472
   10ALA    HB2 2374   4.336   0.270   1.531 -1.2601 -0.1016 -1.0550
   10ALA    HB3 2375   4.229   0.385   1.440 -0.4581  0.0679  0.5475
   10ALA      C 2376   4.404   0.540   1.320  0.4430  0.1343  0.3835
   10ALA      O 2377   4.345   0.646   1.340 -0.1370 -0.1616  0.2647
   11THR      N 2378   4.450   0.502   1.201 -0.1659  0.1403  0.1434
   11THR      H 2379   4.493   0.411   1.196  1.7521  1.0350 -1.6086
   11THR     CA 2380   4.445   0.589   1.085  0.2029  0.0218  0.0369
   11THR     HA 2381   4.395   0.683   1.108 -0.1182  0.3512 -1.8448
   11THR     CB 2382   4.586   0.614   1.032  0.2233  0.0842  0.1203
   11THR     HB 2383   4.578   0.672   0.940  0.3482 -1.6984 -1.0778
   11THR    CG2 2384   4.674   0.700   1.121 -0.3314  0.3091  0.4543
   11THR   HG21 2385   4.636   0.801   1.133 -0.0688  0.5737 -0.8182
   11THR   HG22 2386   4.672   0.649   1.218  1.7022  1.5116  1.1868
   11THR   HG23 2387   4.775   0.712   1.082 -0.0880  3.1722  1.7159
   11THR    OG1 2388   4.636   0.488   0.992 -0.1362 -0.1292  0.3430
   11THR    HG1 2389   4.690   0.460   1.066 -1.3368  1.5537  1.9533
   11THR      C 2390   4.351   0.549   0.972 -0.4805  0.4071  0.4614
   11THR      O 2391   4.309   0.434   0.959  1.1667 -0.1121 -0.5201
   12GLN      N 2392   4.333   0.637   0.874  0.3597  0.4979  0.3838
   12GLN      H 2393   4.378   0.728   0.881 -0.5316  0.8797  1.3210
   12GLN     CA 2394   4.243   0.615   0.762  0.7684 -0.6848  0.2775
   12GLN     HA 2395   4.232   0.508   0.744 -0.7501 -0.7449  1.3882
   12GLN     CB 2396   4.104   0.666   0.796  0.8756 -0.0314 -0.2529
   12GLN    HB1 2397   4.104   0.770   0.828  0.2745 -0.0042 -0.3258
   12GLN    HB2 2398   4.043   0.664   0.705  0.1650  0.8053  0.1938
   12GLN     CG 2399   4.037   0.598   0.915  0.0048  0.2698 -0.5590
   12GLN    HG1 2400   4.095   0.617   1.005  0.1466 -0.8231 -0.3954
   12GLN    HG2 2401   4.035   0.492   0.886  1.2041 -0.1896  0.9480
   12GLN     CD 2402   3.894   0.643   0.942 -0.0516  0.2399 -0.8013
   12GLN    OE1 2403   3.805   0.558   0.947 -0.1997  0.4228 -0.2588
   12GLN    NE2 2404   3.869   0.772   0.967  0.9136  0.1294  0.9251
   12GLN   HE21 2405   3.946   0.837   0.971 -0.2436  1.5581  0.9551
   12GLN   HE22 2406   3.782   0.804   1.005  0.8705 -0.2105  1.1187
   12GLN      C 2407   4.300   0.681   0.637  0.0743 -0.3810  0.1173
   12GLN      O 2408   4.394   0.760   0.644 -0.5613  0.4441 -0.5514
   13SER      N 2409   4.237   0.647   0.524 -0.0383  0.2329 -0.0042
   13SER      H 2410   4.169   0.573   0.531  0.5442 -0.4308 -1.1253
   13SER     CA 2411   4.258   0.716   0.398  0.3692  0.1448  0.0129
   13SER     HA 2412   4.304   0.813   0.415  1.1928 -0.1222 -0.6734
   13SER     CB 2413   4.348   0.628   0.312 -0.4631  0.0018 -0.7278
   13SER    HB1 2414   4.308   0.527   0.307 -1.6440  0.4880 -1.5735
   13SER    HB2 2415   4.354   0.668   0.210 -0.1107 -0.1493 -0.7695
   13SER     OG 2416   4.481   0.631   0.357 -0.7849  0.3029  0.2252
   13SER     HG 2417   4.531   0.569   0.303 -1.5848  1.2810 -1.7623
   13SER      C 2418   4.129   0.727   0.318  0.4422  0.1180 -0.1088
   13SER      O 2419   4.041   0.642   0.328  0.5600  0.0416  0.2942
   14TYR      N 2420   4.119   0.830   0.234 -0.3608  0.3642  0.2691
   14TYR      H 2421   4.197   0.893   0.220 -1.2498  1.1546 -1.4693
   14TYR     CA 2422   3.999   0.850   0.155 -0.5736  0.0153  0.5067
   14TYR     HA 2423   3.914   0.867   0.221 -1.6120 -1.7090 -0.2956
   14TYR     CB 2424   4.016   0.977   0.073  0.6185 -0.6422 -0.3017
   14TYR    HB1 2425   4.075   0.960  11.059 -0.1338 -0.0098 -0.9221
   14TYR    HB2 2426   4.061   1.059   0.129 -1.5193 -0.6814  1.6248
   14TYR     CG 2427   3.884   1.024   0.017  0.3175 -0.8108  0.2589
   14TYR    CD1 2428   3.802   1.101   0.101  0.0993 -0.5765 -0.1652
   14TYR    HD1 2429   3.825   1.120   0.205 -4.2176  1.3803  0.6522
   14TYR    CE1 2430   3.681   1.145   0.047  0.1022 -0.3706 -0.0040
   14TYR    HE1 2431   3.605   1.199   0.102 -1.5861 -3.8092  1.3473
   14TYR     CZ 2432   3.639   1.114  10.993  0.0597 -0.1741 -0.0387
   14TYR     OH 2433   3.519   1.151  10.941  0.2933  0.6071 -0.0247
   14TYR     HH 2434   3.466   1.207  10.999  0.4850  1.1824 -0.3896
   14TYR    CE2 2435   3.726   1.040  10.911  0.5625  0.7470 -0.3471
   14TYR    HE2 2436   3.700   1.016  10.809  0.5701 -0.1766 -0.1391
   14TYR    CD2 2437   3.850   0.997  10.961  0.1447  0.0667  0.1192
   14TYR    HD2 2438   3.918   0.952  10.890  3.3322  1.5906  1.9970
   14TYR      C 2439   3.970   0.734   0.060 -0.0929  0.5464 -0.2991
   14TYR      O 2440   4.062   0.686  11.071 -0.3108 -0.2483 -0.0359
   15GLY      N 2441   3.845   0.688   0.047 -0.0473  0.3751 -0.1413
   15GLY      H 2442   3.779   0.732   0.109  1.4050  1.5568  0.6576
   15GLY     CA 2443   3.799   0.586  11.032  0.0109  0.1807  0.0466
   15GLY    HA1 2444   3.809   0.627  10.932 -3.3356  1.3073  0.0504
   15GLY    HA2 2445   3.694   0.578  11.058  0.1537 -1.4423  0.2223
   15GLY      C 2446   3.865   0.448  11.032 -0.5329 -0.0827 -0.5437
   15GLY      O 2447   3.906   0.402   0.062 -0.1154  0.7438 -0.3329
   16ALA      N 2448   3.863   0.375  10.921 -0.3420 -0.3697 -0.3610
   16ALA      H 2449   3.827   0.420  10.838 -0.4710  1.6213  0.7158
   16ALA     CA 2450   3.908   0.238  10.915  0.4558 -0.1149 -0.3444
   16ALA     HA 2451   3.867   0.174  10.993 -0.0747 -0.1821 -0.6707
   16ALA     CB 2452   3.846   0.181  10.787  0.1272 -0.2473 -0.1290
   16ALA    HB1 2453   3.837   0.074  10.807  1.1732  0.0772  2.4859
   16ALA    HB2 2454   3.750   0.224  10.761  0.3583  0.5352  0.2917
   16ALA    HB3 2455   3.920   0.188  10.707  1.0479  0.3450  0.7513
   16ALA      C 2456   4.059   0.223  10.922  0.4505  0.2583  0.6739
   16ALA      O 2457   4.122   0.326  10.902 -0.2716  0.4218 -0.8612
   17TYR      N 2458   4.110   0.101  10.941  0.0486  0.0681  0.5382
   17TYR      H 2459   4.040   0.036  10.976 -0.9329  0.9945  0.3435
   17TYR     CA 2460   4.253   0.078  10.947  0.0998  0.2453  0.0189
   17TYR     HA 2461   4.294   0.155  11.012 -1.5675  3.0564 -2.0132
   17TYR     CB 2462   4.275  11.014  11.003 -0.1173  0.1170 -0.2153
   17TYR    HB1 2463   4.296  10.951  10.917 -1.6733 -0.4624 -0.2041
   17TYR    HB2 2464   4.190  10.971  11.056 -0.4051 -0.1708 -0.9060
   17TYR     CG 2465   4.390  11.003   0.024 -0.4889 -0.3974  0.1682
   17TYR    CD1 2466   4.501  10.927  11.063 -0.4750 -0.2558 -0.0823
   17TYR    HD1 2467   4.502  10.876  10.968  0.8903  0.9309 -0.7405
   17TYR    CE1 2468   4.609  10.924   0.076 -0.5075 -0.0805 -0.0383
   17TYR    HE1 2469   4.691  10.859   0.052 -0.6500  0.3888 -2.0219
   17TYR     CZ 2470   4.615  11.002   0.194  0.2486  0.6603 -0.5519
   17TYR     OH 2471   4.732  11.006   0.263  0.0729 -0.3690 -0.1699
   17TYR     HH 2472   4.719  11.067   0.337 -0.8383 -0.3565 -0.3336
   17TYR    CE2 2473   4.505   0.007   0.226  0.4009  0.6460  0.0050
   17TYR    HE2 2474   4.509   0.068   0.315 -0.4313 -1.5699  1.6664
   17TYR    CD2 2475   4.393   0.001   0.143  0.5759  0.1643 -0.1988
   17TYR    HD2 2476   4.305   0.053   0.178  0.4395 -1.1123  1.4898
   17TYR      C 2477   4.324   0.094  10.814 -0.2405  0.0211 -0.1918
   17TYR      O 2478   4.273   0.047  10.712  0.1332 -0.2494 -0.2570
   18PRO      N 2479   4.452   0.135  10.810 -0.1609 -0.2176 -0.0559
   18PRO     CD 2480   4.521   0.208  10.914 -0.7328 -0.0210  0.1907
   18PRO    HD1 2481   4.464   0.292  10.953 -0.6416  0.1639 -0.0673
   18PRO    HD2 2482   4.547   0.143  10.997  1.5244  0.7932  0.2034
   18PRO     CG 2483   4.645   0.261  10.842 -0.6095 -0.5848 -0.0179
   18PRO    HG1 2484   4.730   0.266  10.910 -0.1561  0.9665 -0.6506
   18PRO    HG2 2485   4.619   0.359  10.801  0.7095 -0.0943  0.2677
   18PRO     CB 2486   4.679   0.155  10.738  0.1668 -0.3431 -0.0118
   18PRO    HB1 2487   4.728   0.066  10.778  0.0053 -0.6678 -0.5383
   18PRO    HB2 2488   4.729   0.198  10.651  0.0422 -0.1053  0.0337
   18PRO     CA 2489   4.540   0.108  10.699  0.0496 -0.0744  0.0755
   18PRO     HA 2490   4.506   0.173  10.618  0.1343 -0.8294 -0.5799
   18PRO      C 2491   4.545  11.043  10.640 -0.0096  0.0110 -0.1351
   18PRO      O 2492   4.498  10.950  10.705 -0.2443  0.4687  0.3684
   19THR      N 2493   4.607  11.026  10.523 -0.3240 -0.7768 -0.1904
   19THR      H 2494   4.637   0.031  10.471 -2.5107  0.3376  0.1402
   19THR     CA 2495   4.623  10.895  10.463  0.1096 -0.5939 -0.4741
   19THR     HA 2496   4.523  10.852  10.459 -1.4719  2.4324  1.8659
   19THR     CB 2497   4.674  10.906  10.320 -0.0046  0.3736 -0.4488
   19THR     HB 2498   4.778  10.939  10.318  0.3603 -0.6700 -2.8103
   19THR    CG2 2499   4.664  10.782  10.231  0.6576  0.2529 -0.3617
   19THR   HG21 2500   4.730  10.710  10.279  0.5518  0.6029  0.3214
   19THR   HG22 2501   4.560  10.750  10.239  0.7887 -0.2781 -0.7486
   19THR   HG23 2502   4.696  10.796  10.128  2.9910  0.6632  0.3547
   19THR    OG1 2503   4.588  10.995  10.253 -0.2707  0.5269  0.0924
   19THR    HG1 2504   4.600   0.007  10.288  0.3320  0.0404  1.1667
   19THR      C 2505   4.709  10.809  10.554  0.0358  0.0169  0.1794
   19THR      O 2506   4.683  10.693  10.583  0.2554 -0.1034 -0.1056
   20GLN      N 2507   4.822  10.864  10.599 -0.2692  0.6811  0.1445
   20GLN      H 2508   4.837  10.959  10.566 -0.4663  0.5315 -0.3918
   20GLN     CA 2509   4.933  10.807  10.672 -0.1564  0.3778 -0.2608
   20GLN     HA 2510   4.931  10.703  10.637 -1.8063  0.7174 -1.2957
   20GLN     CB 2511   5.062  10.877  10.630  0.1606  0.0131  0.0927
   20GLN    HB1 2512   5.076  10.876  10.522  0.9525  0.3869  0.1838
   20GLN    HB2 2513   5.146  10.822  10.672  0.9911  1.6319  0.6424
   20GLN     CG 2514   5.087  11.022  10.671  0.3240 -0.0081  0.0682
   20GLN    HG1 2515   5.074  11.034  10.778 -1.6162 -0.6119 -0.0785
   20GLN    HG2 2516   5.191  11.047  10.649  0.0794  1.6539  0.6534
   20GLN     CD 2517   5.017   0.058  10.595  0.6421 -0.1859 -0.4949
   20GLN    OE1 2518   4.945   0.046  10.496 -0.2003  0.0778  0.0772
   20GLN    NE2 2519   5.019   0.182  10.644 -0.0494 -0.3711  0.0175
   20GLN   HE21 2520   4.988   0.260  10.589  1.8122  0.5447  0.1759
   20GLN   HE22 2521   5.056   0.192  10.737 -1.2059 -1.3011  0.6124
   20GLN      C 2522   4.910  10.797  10.822 -0.1406 -0.2190 -0.2919
   20GLN      O 2523   4.842  10.887  10.872  0.2903 -0.0058 -0.0776
   21PRO      N 2524   4.977  10.706  10.894  0.1404  0.2378  0.0331
   21PRO     CD 2525   5.034  10.581  10.848  0.1618  0.2228  0.1004
   21PRO    HD1 2526   4.982  10.548  10.758 -2.5131  2.9661  0.4446
   21PRO    HD2 2527   5.129  10.630  10.827 -1.7822  3.4150 -2.2235
   21PRO     CG 2528   5.023  10.487  10.968 -0.0835  0.3910  0.2106
   21PRO    HG1 2529   5.099  10.409  10.961  0.0714  0.6339 -1.2141
   21PRO    HG2 2530   4.923  10.449  10.987 -0.0528  0.0947 -0.1888
   21PRO     CB 2531   5.048  10.579   0.011  0.0020 -0.1846  0.6387
   21PRO    HB1 2532   5.155  10.596   0.022 -0.0730  0.0773  0.9574
   21PRO    HB2 2533   5.006  10.543   0.105  1.3595 -0.6376  1.0866
   21PRO     CA 2534   4.992  10.712  11.038  0.2629 -0.2953  0.0433
   21PRO     HA 2535   4.891  10.717   0.001  0.0917  2.1515 -0.5268
   21PRO      C 2536   5.068  10.835   0.011 -0.3218  0.0893 -0.0050
   21PRO      O 2537   5.162  10.878  11.021 -0.0325 -0.3144  0.1399
   22GLY      N 2538   5.032  10.890   0.127 -0.6650  0.0875 -0.1089
   22GLY      H 2539   4.954  10.857   0.182 -3.3240  1.7013 -2.6110
   22GLY     CA 2540   5.112  10.993   0.191 -0.2520 -0.5470  0.4063
   22GLY    HA1 2541   5.137  11.074   0.122 -3.1421  0.0879 -0.0042
   22GLY    HA2 2542   5.049  11.033   0.270 -0.9695 -0.7881 -0.0328
   22GLY      C 2543   5.244  10.943   0.249  0.0936 -0.1066  0.0057
   22GLY      O 2544   5.258  10.822   0.264 -0.6022 -0.2576 -0.4779
   23GLN      N 2545   5.338  11.036   0.270  0.0590  0.0257 -0.4050
   23GLN      H 2546   5.318   0.057   0.254  2.4226  0.9341  1.5787
   23GLN     CA 2547   5.459  11.014   0.346 -0.2320 -0.0570  0.0404
   23GLN     HA 2548   5.442  10.922   0.402 -0.8696  0.2283  0.3311
   23GLN     CB 2549   5.580  11.010   0.253  0.1189 -0.0274  0.4919
   23GLN    HB1 2550   5.578   0.027   0.196 -0.0355 -0.6187 -0.4985
   23GLN    HB2 2551   5.675  11.014   0.307 -0.5090 -0.1128  1.6272
   23GLN     CG 2552   5.576  10.899   0.148 -0.4008  0.2140  0.2523
   23GLN    HG1 2553   5.492  10.908   0.080 -0.6058 -0.1437  0.4614
   23GLN    HG2 2554   5.657  10.919   0.077 -0.5039 -0.1669  0.0293
   23GLN     CD 2555   5.596  10.761   0.207 -0.2158  0.2095  0.1805
   23GLN    OE1 2556   5.631  10.740   0.323  0.1196 -0.4077 -0.0252
   23GLN    NE2 2557   5.558  10.652   0.140 -0.5073  0.2090  0.3452
   23GLN   HE21 2558   5.550  10.563   0.187 -3.0546 -0.4572 -1.1402
   23GLN   HE22 2559   5.534  10.655   0.042  1.8219 -0.8089 -0.3417
   23GLN      C 2560   5.474   0.048   0.450 -0.3703 -0.4014  0.4302
   23GLN      O 2561   5.414   0.155   0.447  0.4602  0.0597 -0.4440
   24GLY      N 2562   5.561   0.021   0.547  0.3933  0.1849 -0.0672
   24GLY      H 2563   5.608  11.008   0.545  1.3986  0.6147  1.9202
   24GLY     CA 2564   5.574   0.096   0.671 -0.1387 -0.1123  0.1745
   24GLY    HA1 2565   5.473   0.107   0.709 -0.5598  3.1398 -1.5373
   24GLY    HA2 2566   5.640   0.038   0.735  1.2869  0.6705 -0.5347
   24GLY      C 2567   5.635   0.233   0.649  0.2044 -0.2723  0.1225
   24GLY      O 2568   5.743   0.242   0.591  0.2640  0.4115  0.3225
   25TYR      N 2569   5.572   0.341   0.696 -0.0660 -0.2272 -0.3369
   25TYR      H 2570   5.482   0.322   0.738 -0.3681  0.5450 -0.6274
   25TYR     CA 2571   5.614   0.476   0.668 -0.0444 -0.2074 -0.2086
   25TYR     HA 2572   5.529   0.535   0.702  1.0375  0.6172  1.1934
   25TYR     CB 2573   5.730   0.516   0.759 -0.0753 -0.3166 -0.1213
   25TYR    HB1 2574   5.786   0.599   0.715 -0.1843 -0.5463 -0.6917
   25TYR    HB2 2575   5.799   0.434   0.776 -1.2922 -0.9087  2.5162
   25TYR     CG 2576   5.694   0.563   0.898 -0.9078 -0.4557 -0.2848
   25TYR    CD1 2577   5.649   0.477   0.999  0.1984 -0.3318  0.3293
   25TYR    HD1 2578   5.628   0.373   0.978 -1.3586  0.3383 -1.7086
   25TYR    CE1 2579   5.635   0.519   1.132 -0.5303  0.0423  0.1362
   25TYR    HE1 2580   5.619   0.448   1.211 -0.5360  0.6759  0.7173
   25TYR     CZ 2581   5.652   0.657   1.158 -0.4473  0.0036  0.2856
   25TYR     OH 2582   5.641   0.710   1.283 -0.7553 -0.1121  0.3093
   25TYR     HH 2583   5.636   0.635   1.343  0.5330 -1.2746 -0.9712
   25TYR    CE2 2584   5.691   0.747   1.057  0.6700 -0.3434  0.3928
   25TYR    HE2 2585   5.692   0.853   1.072 -0.6173 -0.0059 -1.5631
   25TYR    CD2 2586   5.705   0.700   0.926 -0.8226 -0.5745  0.2911
   25TYR    HD2 2587   5.722   0.772   0.847 -2.4180  0.6676  1.0366
   25TYR      C 2588   5.632   0.509   0.520 -0.2948 -0.2298 -0.2433
   25TYR      O 2589   5.725   0.579   0.484 -0.0762 -0.3123  0.1493
   26SER      N 2590   5.546   0.452   0.436 -0.2507  0.1724 -0.5602
   26SER      H 2591   5.474   0.391   0.474  2.0402 -1.7338  1.0085
   26SER     CA 2592   5.536   0.493   0.297  0.1054  0.1836 -0.5831
   26SER     HA 2593   5.585   0.588   0.277 -0.1493  0.6945  1.0670
   26SER     CB 2594   5.604   0.390   0.207  0.0183 -0.2378 -0.1704
   26SER    HB1 2595   5.553   0.295   0.220  0.8200 -0.4632  1.7392
   26SER    HB2 2596   5.706   0.373   0.244 -0.6843  1.0685  2.7123
   26SER     OG 2597   5.599   0.427   0.072 -0.1450  0.3351 -0.0094
   26SER     HG 2598   5.606   0.343   0.026 -0.4573  0.4105 -0.2002
   26SER      C 2599   5.389   0.507   0.261  0.0077  0.9387  0.0887
   26SER      O 2600   5.304   0.427   0.302  0.3503  0.3409 -0.3516
   27GLN      N 2601   5.358   0.596   0.166  0.4088  0.0037 -0.9408
   27GLN      H 2602   5.428   0.661   0.134  1.9072 -0.8732  0.3995
   27GLN     CA 2603   5.220   0.619   0.128  0.1561  0.0259 -0.0386
   27GLN     HA 2604   5.151   0.540   0.157 -1.9274  0.7292 -2.6711
   27GLN     CB 2605   5.172   0.748   0.194  0.1829  0.2272 -0.4146
   27GLN    HB1 2606   5.073   0.768   0.155  0.0976  4.4579  1.3618
   27GLN    HB2 2607   5.246   0.825   0.169  1.8334 -0.7655  1.2014
   27GLN     CG 2608   5.163   0.736   0.346  0.2586  0.1900 -0.4127
   27GLN    HG1 2609   5.262   0.703   0.376  0.2490  0.8989  0.4381
   27GLN    HG2 2610   5.091   0.657   0.362  0.6495 -0.1211 -0.1878
   27GLN     CD 2611   5.133   0.870   0.412 -0.3268  0.0789 -0.4531
   27GLN    OE1 2612   5.181   0.973   0.365 -0.2447  0.5760  0.6892
   27GLN    NE2 2613   5.074   0.878   0.532  0.6128  0.4383 -0.0045
   27GLN   HE21 2614   5.062   0.966   0.580  1.0206  0.0983  0.7184
   27GLN   HE22 2615   5.051   0.794   0.583  0.2810  2.0720  2.7390
   27GLN      C 2616   5.203   0.616  11.053 -0.0012 -0.3272 -0.0145
   27GLN      O 2617   5.298   0.616  10.975 -0.2938 -0.2036 -0.3752
   28GLN      N 2618   5.076   0.609  11.011  0.2463 -0.6629 -0.7212
   28GLN      H 2619   5.006   0.611   0.007  1.3437 -2.1159  0.4695
   28GLN     CA 2620   5.034   0.608  10.872 -0.1979 -0.4823 -0.5901
   28GLN     HA 2621   5.100   0.539  10.819  2.4792  0.7857  0.8521
   28GLN     CB 2622   4.890   0.561  10.864 -0.4465  0.2340 -0.3798
   28GLN    HB1 2623   4.875   0.570  10.756  1.1983  3.8172 -0.4382
   28GLN    HB2 2624   4.875   0.453  10.874 -0.0654 -0.0035 -2.0603
   28GLN     CG 2625   4.790   0.649  10.940 -0.1614  0.0186  0.2527
   28GLN    HG1 2626   4.828   0.700  11.028 -0.1278 -0.9898  0.8366
   28GLN    HG2 2627   4.762   0.733  10.877 -1.4528 -0.5011  0.1022
   28GLN     CD 2628   4.656   0.586  10.974 -0.3682  0.2800 -0.0721
   28GLN    OE1 2629   4.642   0.538   0.010 -0.1678  0.1333 -0.1097
   28GLN    NE2 2630   4.546   0.593  10.899 -0.2530  0.4093 -0.2274
   28GLN   HE21 2631   4.543   0.630  10.805 -0.6613 -1.7482 -1.1291
   28GLN   HE22 2632   4.465   0.556  10.946  0.9091  0.7808  2.2115
   28GLN      C 2633   5.048   0.747  10.812 -0.2156 -0.1818  0.0935
   28GLN      O 2634   5.028   0.844  10.885 -0.1322 -0.3736  0.3777
   29SER      N 2635   5.070   0.760  10.681  0.5541 -0.0585  0.2276
   29SER      H 2636   5.072   0.674  10.629 -1.1390 -0.0246  0.0414
   29SER     CA 2637   5.090   0.892  10.623  0.2850 -0.0586  0.1330
   29SER     HA 2638   5.127   0.950  10.707  2.4000 -3.1351  1.5497
   29SER     CB 2639   5.206   0.890  10.524  0.4213  0.1086  0.2924
   29SER    HB1 2640   5.166   0.866  10.426 -1.2184  2.5028  0.2859
   29SER    HB2 2641   5.232   0.994  10.507 -2.7965  0.8288 -0.7901
   29SER     OG 2642   5.312   0.813  10.577  0.1478 -0.2366  0.3401
   29SER     HG 2643   5.343   0.748  10.513 -0.1104 -0.0148 -0.0111
   29SER      C 2644   4.965   0.957  10.566  0.1927  0.0955  0.5066
   29SER      O 2645   4.959   1.070  10.520  0.1894 -0.0730  0.0834
   30SER      N 2646   4.853   0.884  10.572  0.1210  0.1718  0.1280
   30SER      H 2647   4.859   0.796  10.620  1.6212  0.6266  0.8202
   30SER     CA 2648   4.720   0.929  10.536 -0.0027 -0.5442 -0.3279
   30SER     HA 2649   4.722   1.033  10.569  0.8463 -1.5328  3.1668
   30SER     CB 2650   4.696   0.929  10.385 -0.2006  0.2281 -0.3001
   30SER    HB1 2651   4.604   0.983  10.361 -0.1320  0.1934 -0.6382
   30SER    HB2 2652   4.783   0.978  10.341  2.0460 -1.7397  1.6836
   30SER     OG 2653   4.691   0.796  10.341 -0.0015  0.0058  0.3361
   30SER     HG 2654   4.638   0.790  10.261  1.5651 -0.1854 -0.7398
   30SER      C 2655   4.611   0.861  10.618 -0.0306 -0.1485 -0.0336
   30SER      O 2656   4.631   0.763  10.689  0.3852 -0.2287 -0.2590
   31GLN      N 2657   4.489   0.913  10.607 -0.0832 -0.2589  0.0320
   31GLN      H 2658   4.483   1.000  10.556  2.2811  0.4979  0.9263
   31GLN     CA 2659   4.366   0.862  10.664 -0.0872 -0.3414 -0.0530
   31GLN     HA 2660   4.378   0.760  10.700  1.8740 -0.5653 -1.1814
   31GLN     CB 2661   4.329   0.953  10.780  0.2933 -0.2204 -0.0243
   31GLN    HB1 2662   4.224   0.975  10.798  0.6105  1.5221 -0.0947
   31GLN    HB2 2663   4.368   1.055  10.774  1.1279 -0.5258  0.1022
   31GLN     CG 2664   4.374   0.896  10.914  0.5837 -0.0716 -0.0595
   31GLN    HG1 2665   4.328   0.800  10.938 -0.4248  0.6505  1.0241
   31GLN    HG2 2666   4.483   0.891  10.906  0.6521  1.8200 -0.7279
   31GLN     CD 2667   4.356   0.989  11.033  0.0001 -0.1417 -0.0913
   31GLN    OE1 2668   4.329   1.108  11.019  0.2569 -0.1487 -0.6472
   31GLN    NE2 2669   4.371   0.949   0.083  0.1554  0.9332  0.2422
   31GLN   HE21 2670   4.369   1.021   0.154  0.5568  1.2863 -0.1013
   31GLN   HE22 2671   4.414   0.861   0.108  0.6214  1.1079  0.0669
   31GLN      C 2672   4.249   0.867  10.566 -0.0561  0.3851 -0.0576
   31GLN      O 2673   4.259   0.932  10.463  0.1118  0.0396 -0.2593
   32PRO      N 2674   4.137   0.796  10.584 -0.0128  0.3860  0.2272
   32PRO     CD 2675   4.106   0.716  10.700  0.1063  0.0512  0.0320
   32PRO    HD1 2676   4.175   0.632  10.700 -1.3122 -1.1622 -0.5243
   32PRO    HD2 2677   4.117   0.773  10.793 -0.3812  1.2922 -0.6521
   32PRO     CG 2678   3.962   0.666  10.688  0.0801  0.1539 -0.0747
   32PRO    HG1 2679   3.896   0.735  10.740  2.0034  1.6099  0.5798
   32PRO    HG2 2680   3.964   0.566  10.732  1.3517  0.2300  0.0883
   32PRO     CB 2681   3.944   0.666  10.537  0.6149  0.1007 -0.1404
   32PRO    HB1 2682   3.839   0.683  10.512 -0.3009 -0.7198  2.7599
   32PRO    HB2 2683   3.977   0.579  10.480 -2.3180 -0.9395 -0.3906
   32PRO     CA 2684   4.027   0.786  10.491  0.4242  0.1802 -0.2779
   32PRO     HA 2685   4.066   0.761  10.392 -1.1950  1.6944 -1.3791
   32PRO      C 2686   3.949   0.916  10.476  0.0315 -0.0474 -0.2395
   32PRO      O 2687   3.854   0.946  10.547 -0.1888 -0.4510 -0.3650
   33TYR      N 2688   3.979   0.987  10.367 -1.0468  0.1319 -0.4274
   33TYR      H 2689   4.066   0.960  10.323  0.4376  1.0369  1.7731
   33TYR     CA 2690   3.923   1.115  10.328  0.0845  0.6436 -0.4137
   33TYR     HA 2691   3.827   1.129  10.377  0.2841  0.6064 -0.0066
   33TYR     CB 2692   4.013   1.219  10.393  0.1113  0.1463  0.3564
   33TYR    HB1 2693   3.996   1.320  10.354  0.1126  1.0862  2.6321
   33TYR    HB2 2694   4.117   1.198  10.371  0.5706  2.2633  0.2823
   33TYR     CG 2695   3.993   1.224  10.543 -0.3432 -0.1469  0.3089
   33TYR    CD1 2696   3.869   1.268  10.591 -0.5293 -0.2785 -0.0451
   33TYR    HD1 2697   3.784   1.284  10.527 -0.7537 -0.5209  0.1905
   33TYR    CE1 2698   3.865   1.293  10.729 -0.5426 -0.1104 -0.0755
   33TYR    HE1 2699   3.770   1.307  10.778 -0.4871 -2.8133  0.9483
   33TYR     CZ 2700   3.977   1.279  10.813 -0.1600 -0.2983 -0.6109
   33TYR     OH 2701   3.979   1.313  10.945  0.5198 -1.0181 -0.4274
   33TYR     HH 2702   4.065   1.287  10.978  0.1155 -2.6305 -0.5468
   33TYR    CE2 2703   4.098   1.229  10.760  0.0524 -0.4060 -0.0268
   33TYR    HE2 2704   4.179   1.216  10.831 -0.0740 -2.5727 -0.2186
   33TYR    CD2 2705   4.107   1.208  10.622 -0.1704 -0.5640 -0.0190
   33TYR    HD2 2706   4.203   1.182  10.579  0.3037  0.9689  0.0540
   33TYR      C 2707   3.918   1.143  10.178 -0.0496  0.3258 -0.4681
   33TYR      O 2708   3.970   1.064  10.100 -0.1746 -0.1258 -0.1031
   34GLY      N 2709   3.850   1.253  10.144 -0.3269  0.2891 -0.0380
   34GLY      H 2710   3.811   1.299  10.225 -0.2665 -0.2937  0.3298
   34GLY     CA 2711   3.816   1.311  10.016 -0.0893  0.6194  0.0485
   34GLY    HA1 2712   3.903   1.363   9.975 -1.0243  1.8227 -0.4607
   34GLY    HA2 2713   3.740   1.388  10.026 -0.1362  0.4718  0.9766
   34GLY      C 2714   3.757   1.213   9.916  0.0470  0.7525 -0.1613
   34GLY      O 2715   3.652   1.157   9.947 -0.0874  0.7285 -0.6432
   35GLN      N 2716   3.823   1.200   9.800 -0.0270 -0.8185 -0.0446
   35GLN      H 2717   3.906   1.254   9.778  0.1854 -1.0951  0.0612
   35GLN     CA 2718   3.771   1.120   9.691 -0.5927 -0.3877 -0.0962
   35GLN     HA 2719   3.744   1.023   9.734 -0.6906 -0.7604 -0.9842
   35GLN     CB 2720   3.653   1.178   9.615 -0.2506 -0.1854 -0.4821
   35GLN    HB1 2721   3.564   1.174   9.678 -1.0114  0.8245 -1.4439
   35GLN    HB2 2722   3.631   1.111   9.532  1.6434 -3.0716  1.1737
   35GLN     CG 2723   3.669   1.318   9.556 -0.5446 -0.0278 -0.1950
   35GLN    HG1 2724   3.774   1.335   9.531 -0.7827  0.7904 -0.6611
   35GLN    HG2 2725   3.608   1.324   9.466 -0.0665  1.0791 -0.4530
   35GLN     CD 2726   3.623   1.427   9.652 -0.6369 -0.3656  0.1477
   35GLN    OE1 2727   3.580   1.405   9.764 -0.4618  0.1300  0.3135
   35GLN    NE2 2728   3.619   1.553   9.608 -0.1755 -0.2750  0.3538
   35GLN   HE21 2729   3.670   1.575   9.524 -1.4132 -2.6262 -1.1466
   35GLN   HE22 2730   3.580   1.622   9.670 -3.2589  1.0529 -2.7139
   35GLN      C 2731   3.889   1.092   9.599 -0.1226 -0.0573  0.3997
   35GLN      O 2732   3.930   1.170   9.514 -0.9065  0.3471  0.3850
   36GLN      N 2733   3.959   0.980   9.624  0.2848  0.2220  0.5335
   36GLN      H 2734   3.935   0.917   9.699  1.3021 -2.2755 -1.0896
   36GLN     CA 2735   4.080   0.930   9.564 -0.2564 -0.2676 -0.1692
   36GLN     HA 2736   4.072   0.963   9.460 -1.1113  1.5608  0.4427
   36GLN     CB 2737   4.200   1.012   9.612 -0.0672 -0.6691  0.0563
   36GLN    HB1 2738   4.176   1.118   9.606 -1.5453 -0.8702  1.6314
   36GLN    HB2 2739   4.278   0.982   9.542 -1.0977  3.7009 -3.4802
   36GLN     CG 2740   4.235   0.989   9.758  0.2586 -0.3933  0.0209
   36GLN    HG1 2741   4.151   1.013   9.824 -0.0429 -3.6087  0.9847
   36GLN    HG2 2742   4.247   0.883   9.781 -2.3039 -0.4878  1.3542
   36GLN     CD 2743   4.358   1.069   9.798  0.0063 -0.1945  0.4018
   36GLN    OE1 2744   4.347   1.191   9.808 -0.6334 -0.2153  0.0255
   36GLN    NE2 2745   4.473   1.004   9.811  0.0981 -0.0618  0.2456
   36GLN   HE21 2746   4.483   0.905   9.794  0.5904  0.4019 -2.7669
   36GLN   HE22 2747   4.544   1.058   9.858 -0.6355 -0.2618  1.6332
   36GLN      C 2748   4.108   0.780   9.570  0.8908 -0.0343  0.6455
   36GLN      O 2749   4.035   0.711   9.642 -0.1972  0.1450 -0.2545
   37SER      N 2750   4.192   0.726   9.482 -0.2269 -0.0723 -0.4186
   37SER      H 2751   4.246   0.795   9.433  2.0485 -0.0702  1.8930
   37SER     CA 2752   4.207   0.585   9.454  0.9122 -0.0203 -0.1177
   37SER     HA 2753   4.108   0.550   9.424  0.4171  0.7190  0.5989
   37SER     CB 2754   4.318   0.570   9.350  0.7349  0.1220 -0.3275
   37SER    HB1 2755   4.411   0.610   9.389  2.0787 -1.4040 -1.8185
   37SER    HB2 2756   4.342   0.468   9.321 -0.1065  0.3602 -1.9567
   37SER     OG 2757   4.279   0.643   9.236  0.3046  0.3475 -0.0424
   37SER     HG 2758   4.251   0.584   9.166 -0.6395  0.3393  0.3279
   37SER      C 2759   4.246   0.507   9.579  0.3510  0.0542  0.1052
   37SER      O 2760   4.294   0.565   9.676 -0.1233 -0.3860  0.6138
   38TYR      N 2761   4.246   0.374   9.574 -0.5201  0.0468  0.0624
   38TYR      H 2762   4.216   0.328   9.489 -3.4327  0.0206  0.9910
   38TYR     CA 2763   4.315   0.290   9.671  0.0967  0.0613 -0.3598
   38TYR     HA 2764   4.278   0.323   9.768  2.5213  0.5487  0.4691
   38TYR     CB 2765   4.281   0.144   9.643 -0.0586  0.1563 -0.6747
   38TYR    HB1 2766   4.303   0.081   9.729  0.5724 -0.7526 -1.4890
   38TYR    HB2 2767   4.334   0.090   9.565 -1.2592 -2.3331  0.1405
   38TYR     CG 2768   4.134   0.111   9.627 -0.1059  0.2584 -0.4564
   38TYR    CD1 2769   4.035   0.139   9.722 -0.0528 -0.1735 -0.2716
   38TYR    HD1 2770   4.081   0.187   9.807  3.5068  0.2280 -2.2119
   38TYR    CE1 2771   3.902   0.101   9.702 -0.2731  0.7612 -0.6270
   38TYR    HE1 2772   3.832   0.109   9.784  1.8662  2.7171  1.1469
   38TYR     CZ 2773   3.867   0.027   9.587  0.6766 -0.9257  0.1276
   38TYR     OH 2774   3.740  11.055   9.572  0.4776 -0.4393  0.2226
   38TYR     HH 2775   3.689  11.049   9.654 -0.2038  1.1680 -0.0553
   38TYR    CE2 2776   3.962   0.016   9.484  0.3681 -1.0123 -0.1511
   38TYR    HE2 2777   3.938  11.047   9.389 -2.9429 -1.2426  0.6668
   38TYR    CD2 2778   4.097   0.047   9.508  0.2195 -0.2540 -0.2914
   38TYR    HD2 2779   4.169   0.024   9.432  0.7210  0.1880  0.0423
   38TYR      C 2780   4.465   0.315   9.677  0.0402  0.2819  0.2065
   38TYR      O 2781   4.526   0.339   9.573  0.3663 -0.3919  0.2375
   39SER      N 2782   4.520   0.285   9.794  0.1352  0.0827  0.1109
   39SER      H 2783   4.467   0.285   9.880  0.2528 -1.5498  0.2149
   39SER     CA 2784   4.663   0.263   9.804  0.1522  0.0878 -0.1093
   39SER     HA 2785   4.699   0.215   9.713  2.6958  0.3403  0.6699
   39SER     CB 2786   4.732   0.398   9.821  0.0826  0.0653  0.3696
   39SER    HB1 2787   4.741   0.451   9.726 -0.4656  0.0187  0.2880
   39SER    HB2 2788   4.837   0.382   9.847 -0.4280 -0.4018  2.3105
   39SER     OG 2789   4.665   0.490   9.905 -0.1649  0.0425  0.1975
   39SER     HG 2790   4.699   0.473   9.993  0.0643  0.7059  0.2384
   39SER      C 2791   4.699   0.170   9.919 -0.1974  0.4768  0.3181
   39SER      O 2792   4.659   0.179  10.035 -0.0776  0.6443  0.3463
   40GLY      N 2793   4.796   0.084   9.888 -0.9456 -0.1911 -0.1947
   40GLY      H 2794   4.821   0.067   9.792 -0.5241  0.9409 -0.3023
   40GLY     CA 2795   4.868   0.005   9.986 -0.0749 -0.1601 -0.7992
   40GLY    HA1 2796   4.799  11.052  10.065 -0.4103  3.4999  0.4151
   40GLY    HA2 2797   4.920  11.000   9.935  0.8836  0.7165 -1.2623
   40GLY      C 2798   4.972   0.090  10.057 -0.0634  0.0964 -1.1215
   40GLY      O 2799   4.970   0.213  10.047  0.2822  0.2159  0.1059
   41TYR      N 2800   5.058   0.026  10.137 -0.3382  0.9147 -0.1600
   41TYR      H 2801   5.048  11.003  10.150 -0.2802  1.1231  1.7578
   41TYR     CA 2802   5.169   0.091  10.203 -0.1911  0.4791  0.0216
   41TYR     HA 2803   5.124   0.177  10.253  0.3174  0.4876  0.4799
   41TYR     CB 2804   5.237  11.071  10.300  0.1903  0.0665 -0.6508
   41TYR    HB1 2805   5.274  10.984  10.246  1.2797  1.0626 -1.5594
   41TYR    HB2 2806   5.170  11.041  10.380  1.4203 -0.9829  0.0322
   41TYR     CG 2807   5.351   0.061  10.374 -0.2373 -0.3178  0.3793
   41TYR    CD1 2808   5.327   0.170  10.459 -0.3534 -0.6332  0.7522
   41TYR    HD1 2809   5.232   0.220  10.466 -0.6166 -0.8150 -0.9744
   41TYR    CE1 2810   5.442   0.218  10.522 -0.0692  0.0160 -0.2339
   41TYR    HE1 2811   5.426   0.297  10.594 -1.9922 -0.3517 -0.2265
   41TYR     CZ 2812   5.567   0.153  10.524 -0.5877 -0.9816  0.5077
   41TYR     OH 2813   5.669   0.200  10.603 -0.1511 -0.3761 -0.4039
   41TYR     HH 2814   5.651   0.277  10.657  2.1223  0.2209 -0.4142
   41TYR    CE2 2815   5.590   0.052  10.429 -0.1666 -0.3210 -0.0997
   41TYR    HE2 2816   5.680  11.069  10.430 -0.2690 -0.4829 -0.2674
   41TYR    CD2 2817   5.480   0.012  10.352 -0.2707 -0.2460  0.0097
   41TYR    HD2 2818   5.492  11.001  10.289  0.5817 -0.3884  0.3521
   41TYR      C 2819   5.270   0.147  10.104  0.3058 -0.3904  0.0177
   41TYR      O 2820   5.317   0.076  10.016  0.7822  0.1550 -0.1769
   42SER      N 2821   5.307   0.275  10.121  0.0129 -0.3148  0.0989
   42SER      H 2822   5.264   0.326  10.196  0.0989  0.2399 -0.2277
   42SER     CA 2823   5.413   0.344  10.051  0.0001 -0.0211  0.3687
   42SER     HA 2824   5.458   0.280   9.974  0.3536  1.1586 -0.4391
   42SER     CB 2825   5.372   0.476   9.987 -0.1193  0.0923  0.6804
   42SER    HB1 2826   5.329   0.538  10.066  0.4977  0.7870  0.4893
   42SER    HB2 2827   5.450   0.530   9.933 -2.3979  2.8512 -0.0786
   42SER     OG 2828   5.253   0.466   9.912  0.1139  0.5265  0.2415
   42SER     HG 2829   5.172   0.481   9.961 -0.6677 -1.5514 -0.3028
   42SER      C 2830   5.536   0.378  10.135  0.2984  0.0946 -0.1090
   42SER      O 2831   5.516   0.426  10.246 -0.3443  1.0624 -0.6291
   43GLN      N 2832   5.657   0.370  10.079  0.1887  0.8026 -0.4643
   43GLN      H 2833   5.667   0.321   9.991  1.3314 -2.3289  1.2342
   43GLN     CA 2834   5.778   0.400  10.154 -0.0218 -0.1564  0.2817
   43GLN     HA 2835   5.754   0.397  10.260  0.4089  2.5388  0.5286
   43GLN     CB 2836   5.882   0.295  10.117  0.0669  0.2559 -0.6599
   43GLN    HB1 2837   5.908   0.306  10.011  1.6922 -3.3707 -0.7783
   43GLN    HB2 2838   5.972   0.319  10.173  0.1613 -3.3847  1.0081
   43GLN     CG 2839   5.850   0.148  10.141  0.0071  0.4109  0.2428
   43GLN    HG1 2840   5.795   0.145  10.235  0.1431  0.9682  0.3440
   43GLN    HG2 2841   5.939   0.088  10.154 -0.3035  0.0660  0.7980
   43GLN     CD 2842   5.776   0.082  10.025  0.6622 -0.5406  0.3539
   43GLN    OE1 2843   5.742   0.144   9.924 -0.0762  0.1004  0.9856
   43GLN    NE2 2844   5.729  11.034  10.034 -0.2442 -0.2714 -0.4093
   43GLN   HE21 2845   5.761  10.983  10.116  0.9429  0.2585 -0.5125
   43GLN   HE22 2846   5.705  10.987   9.948  1.0652 -2.1536  0.1793
   43GLN      C 2847   5.839   0.537  10.130  0.1846 -0.2370  0.3453
   43GLN      O 2848   5.814   0.592  10.023 -0.7416 -0.1236  0.6101
   44SER      N 2849   5.901   0.608  10.224  0.2234  0.0968  0.0710
   44SER      H 2850   5.922   0.557  10.309  0.6284  1.2983  0.7118
   44SER     CA 2851   5.950   0.745  10.218  0.3001  0.0775  0.2270
   44SER     HA 2852   5.945   0.784  10.116 -3.4505 -0.7172 -0.0455
   44SER     CB 2853   5.870   0.836  10.310  0.2271  0.2708 -0.0252
   44SER    HB1 2854   5.890   0.810  10.414 -0.2841  0.5267  0.1437
   44SER    HB2 2855   5.898   0.940  10.297  0.3328  0.2752  0.2376
   44SER     OG 2856   5.730   0.837  10.290  0.2058  0.3084  0.1204
   44SER     HG 2857   5.705   0.929  10.274 -1.8622 -0.0625  0.8947
   44SER      C 2858   6.092   0.750  10.271  0.1496  0.8974  0.5554
   44SER      O 2859   6.134   0.661  10.344  0.4147  0.0081 -0.6611
   45THR      N 2860   6.161   0.854  10.224  0.5192  0.3722 -0.0712
   45THR      H 2861   6.135   0.896  10.135  1.8842  0.4752 -0.4520
   45THR     CA 2862   6.294   0.893  10.265  0.5950 -0.1467  0.1861
   45THR     HA 2863   6.364   0.814  10.238  1.7217  0.7341  0.4571
   45THR     CB 2864   6.335   1.007  10.171 -0.3609  0.1468  0.1104
   45THR     HB 2865   6.296   1.101  10.209 -0.9988  0.1870 -0.6223
   45THR    CG2 2866   6.485   1.037  10.167 -0.2951 -0.2303 -0.3504
   45THR   HG21 2867   6.545   0.962  10.115  1.3873  2.9843 -3.3706
   45THR   HG22 2868   6.517   1.125  10.113  0.7262 -0.6238 -0.4099
   45THR   HG23 2869   6.520   1.044  10.270 -1.8591 -0.0121  0.1925
   45THR    OG1 2870   6.296   0.990  10.037  1.0063  0.1677 -0.3056
   45THR    HG1 2871   6.339   0.907  10.014 -0.8125 -1.0924  0.5823
   45THR      C 2872   6.300   0.927  10.413 -0.1580 -0.1210  0.2146
   45THR      O 2873   6.396   0.894  10.482  0.1753 -0.2903 -0.3247
   46ASP      N 2874   6.197   0.993  10.467 -0.4385 -0.1088 -0.3284
   46ASP      H 2875   6.114   1.003  10.411 -0.8726 -3.4363 -0.4570
   46ASP     CA 2876   6.188   1.041  10.603 -0.5017 -0.3462 -0.2485
   46ASP     HA 2877   6.281   1.092  10.629 -0.9498  1.1910 -1.5010
   46ASP     CB 2878   6.073   1.139  10.627 -0.4271 -0.2214 -0.3979
   46ASP    HB1 2879   5.974   1.098  10.608 -0.0031  0.0836 -3.7355
   46ASP    HB2 2880   6.084   1.225  10.562  1.9425 -0.9176 -1.0043
   46ASP     CG 2881   6.077   1.197  10.768 -0.4948 -0.0969 -0.4455
   46ASP    OD1 2882   5.964   1.206  10.820 -0.2372  0.5008  0.0308
   46ASP    OD2 2883   6.182   1.241  10.819 -0.4835 -0.5179 -0.1009
   46ASP      C 2884   6.173   0.925  10.701 -0.1962 -0.1491  0.0339
   46ASP      O 2885   6.096   0.832  10.680 -0.3905  0.0230 -0.0247
   47THR      N 2886   6.244   0.930  10.814  0.3068 -0.3388 -0.2709
   47THR      H 2887   6.289   1.017  10.837  0.4130 -0.2294 -0.8634
   47THR     CA 2888   6.267   0.817  10.902  0.0562 -0.3407 -0.2065
   47THR     HA 2889   6.286   0.726  10.844  1.7695 -0.9798  1.2703
   47THR     CB 2890   6.388   0.842  10.991 -0.6378 -0.1075  0.6776
   47THR     HB 2891   6.390   0.764  11.067  0.3627  0.7639  1.5958
   47THR    CG2 2892   6.518   0.847  10.911 -1.2476  0.2519 -0.3050
   47THR   HG21 2893   6.532   0.942  10.859 -0.3613  1.0166  1.2597
   47THR   HG22 2894   6.526   0.771  10.834  2.0650 -0.4000  0.5581
   47THR   HG23 2895   6.605   0.847  10.977 -1.1165 -1.0930 -0.4484
   47THR    OG1 2896   6.379   0.966  11.058 -0.2319  0.1274  0.3045
   47THR    HG1 2897   6.441   0.962   0.055 -0.8860 -0.0724  0.8674
   47THR      C 2898   6.150   0.795  10.997  0.1111  0.3163  0.0190
   47THR      O 2899   6.075   0.888  11.026 -0.2093  0.0166  0.1593
   48SER      N 2900   6.121   0.672  11.040 -0.4139  0.0250 -1.1391
   48SER      H 2901   6.188   0.599  11.019  2.0989  0.7453  3.1395
   48SER     CA 2902   6.011   0.640   0.052  0.3908  0.0309 -0.1213
   48SER     HA 2903   5.915   0.640   0.001  0.2934 -2.0327 -0.0144
   48SER     CB 2904   6.029   0.500   0.110 -0.1880 -0.0459 -0.1218
   48SER    HB1 2905   6.124   0.504   0.162  1.4125 -0.6860 -2.7692
   48SER    HB2 2906   5.949   0.480   0.181  1.6481  0.5637  2.2247
   48SER     OG 2907   6.041   0.394   0.017 -0.3306 -0.3464  0.1993
   48SER     HG 2908   5.977   0.402  11.023 -0.7930  0.0771  0.6608
   48SER      C 2909   5.992   0.729   0.173  0.0280 -0.3469  0.1015
   48SER      O 2910   6.086   0.760   0.245 -0.1579  0.0376  0.1836
   49GLY      N 2911   5.871   0.781   0.197  0.2117  0.1662 -0.0621
   49GLY      H 2912   5.804   0.765   0.123  0.2211 -2.2120  0.3665
   49GLY     CA 2913   5.842   0.861   0.314 -0.2298  0.0764 -0.1055
   49GLY    HA1 2914   5.893   0.806   0.393 -0.8433 -2.0076 -1.0968
   49GLY    HA2 2915   5.893   0.957   0.303 -0.0048  0.3645  2.6387
   49GLY      C 2916   5.693   0.867   0.341 -0.2139 -0.1124  0.0194
   49GLY      O 2917   5.611   0.812   0.267 -0.0622  0.2131 -0.3955
   50TYR      N 2918   5.661   0.912   0.462 -0.2443 -0.0618 -0.0076
   50TYR      H 2919   5.741   0.951   0.511 -0.0111  0.6425 -0.9185
   50TYR     CA 2920   5.529   0.935   0.519 -0.3307  0.1283 -0.2830
   50TYR     HA 2921   5.459   0.892   0.448 -0.2299 -2.2153  0.9584
   50TYR     CB 2922   5.518   0.844   0.641 -0.0869  0.4499 -0.0168
   50TYR    HB1 2923   5.594   0.872   0.713  2.3888 -0.5524 -2.0724
   50TYR    HB2 2924   5.554   0.746   0.610  0.2757  0.1848  1.2087
   50TYR     CG 2925   5.385   0.815   0.706  0.0817 -0.1230  0.0749
   50TYR    CD1 2926   5.306   0.706   0.669 -0.0745  0.0578 -0.1252
   50TYR    HD1 2927   5.346   0.634   0.598 -1.5060 -1.4878  0.5664
   50TYR    CE1 2928   5.186   0.685   0.738  0.0362  0.0143  0.0524
   50TYR    HE1 2929   5.124   0.607   0.698  0.0316 -1.1745  2.2275
   50TYR     CZ 2930   5.135   0.780   0.829 -0.5745  0.2740 -0.5549
   50TYR     OH 2931   5.018   0.762   0.897 -0.6460  0.4926 -0.6233
   50TYR     HH 2932   4.984   0.673   0.887 -0.0897  0.3830 -1.7260
   50TYR    CE2 2933   5.209   0.897   0.853  0.5246 -0.6010  0.4661
   50TYR    HE2 2934   5.175   0.974   0.922 -0.4374  1.0021 -1.6853
   50TYR    CD2 2935   5.336   0.910   0.796  0.2671  0.0225  0.0225
   50TYR    HD2 2936   5.393   1.000   0.817  0.3319 -0.3238  1.4293
   50TYR      C 2937   5.503   1.079   0.561 -0.2461 -0.0742  0.4791
   50TYR      O 2938   5.589   1.150   0.612 -0.0813 -0.5225  0.8225
   51GLY      N 2939   5.377   1.122   0.544 -0.0869  0.2147 -0.0045
   51GLY      H 2940   5.323   1.059   0.487  0.2466 -1.2120  1.2023
   51GLY     CA 2941   5.333   1.260   0.555 -0.3927  0.1470 -0.3811
   51GLY    HA1 2942   5.409   1.328   0.516 -1.8568  1.7226 -0.5757
   51GLY    HA2 2943   5.242   1.277   0.498 -2.0376 -0.2787  1.9997
   51GLY      C 2944   5.313   1.311   0.696  0.2447 -0.4962 -0.0488
   51GLY      O 2945   5.330   1.231   0.788 -0.0789 -0.4751  0.0308
   52GLN      N 2946   5.268   1.436   0.710  0.5461 -0.4554  0.5990
   52GLN      H 2947   5.263   1.491   0.626 -1.8107 -0.4402  0.6947
   52GLN     CA 2948   5.248   1.506   0.835 -0.4112  0.0010  0.1978
   52GLN     HA 2949   5.209   1.429   0.902  2.8971  0.0121  2.3816
   52GLN     CB 2950   5.379   1.559   0.893 -0.4170  0.1196  0.1025
   52GLN    HB1 2951   5.360   1.615   0.985 -0.3906 -1.1516  0.9109
   52GLN    HB2 2952   5.438   1.471   0.919 -1.2748  0.0153  1.8355
   52GLN     CG 2953   5.450   1.656   0.799 -0.2312 -0.2248 -0.1114
   52GLN    HG1 2954   5.412   1.756   0.818  0.7154  0.0128  0.6512
   52GLN    HG2 2955   5.441   1.623   0.695 -0.3557  1.3271 -0.6102
   52GLN     CD 2956   5.596   1.656   0.842 -0.2531 -0.1453 -0.0397
   52GLN    OE1 2957   5.632   1.711   0.946  0.2490 -0.4204 -0.0659
   52GLN    NE2 2958   5.683   1.596   0.761 -0.0955  0.5419 -0.3911
   52GLN   HE21 2959   5.645   1.557   0.676 -3.1536 -0.2858  1.2210
   52GLN   HE22 2960   5.782   1.602   0.778 -0.1973 -1.5023  1.3389
   52GLN      C 2961   5.142   1.614   0.819  0.0265  0.4127  0.0698
   52GLN      O 2962   5.128   1.665   0.707 -0.1976  0.0592 -0.0655
   53SER      N 2963   5.064   1.637   0.925  0.0569 -0.1771  0.2216
   53SER      H 2964   5.071   1.579   1.007 -3.2510  0.3520  1.0349
   53SER     CA 2965   4.940   1.712   0.928  0.1176 -0.0639  0.0044
   53SER     HA 2966   4.890   1.682   0.836  0.0630  0.6322 -0.1981
   53SER     CB 2967   4.852   1.664   1.044  0.0624  0.1681  0.0583
   53SER    HB1 2968   4.907   1.682   1.137  0.5539  3.9933 -0.7817
   53SER    HB2 2969   4.763   1.727   1.048  0.5239  0.7920  2.2682
   53SER     OG 2970   4.820   1.530   1.016 -0.3069  0.1198  0.7016
   53SER     HG 2971   4.745   1.498   1.067 -0.0665 -1.1550  0.2751
   53SER      C 2972   4.957   1.863   0.936  0.1940 -0.0520 -0.3785
   53SER      O 2973   5.024   1.918   1.024 -0.2237  0.2060 -0.2199
   54SER      N 2974   4.896   1.925   0.835 -0.7997  0.2039  0.3611
   54SER      H 2975   4.859   1.868   0.760  2.3474 -0.5664 -0.7744
   54SER     CA 2976   4.859   2.065   0.840  0.1611  0.4689  0.1971
   54SER     HA 2977   4.916   2.114   0.920 -0.9968 -2.2599  2.9084
   54SER     CB 2978   4.892   2.134   0.708 -0.1691  0.0778 -0.0917
   54SER    HB1 2979   4.996   2.140   0.676 -0.1628  1.0808  0.0912
   54SER    HB2 2980   4.858   2.237   0.717 -0.8236 -0.1833  0.5435
   54SER     OG 2981   4.815   2.095   0.597 -0.3000 -0.4226  0.1726
   54SER     HG 2982   4.833   2.001   0.590 -1.6181 -1.0526  3.4430
   54SER      C 2983   4.712   2.092   0.869 -0.1957 -0.3096 -0.8433
   54SER      O 2984   4.625   2.009   0.845 -0.7997  0.0574  0.0513
   55TYR      N 2985   4.685   2.211   0.923 -0.3764 -0.4597 -0.6042
   55TYR      H 2986   4.757   2.276   0.949 -0.6337 -0.3651 -0.1251
   55TYR     CA 2987   4.552   2.255   0.960 -0.0719  0.0844 -0.1369
   55TYR     HA 2988   4.482   2.179   0.924  1.6360 -1.8692  0.4303
   55TYR     CB 2989   4.531   2.245   1.111 -0.0390  0.2057 -0.1250
   55TYR    HB1 2990   4.602   2.316   1.155  0.5085  1.3165 -2.6286
   55TYR    HB2 2991   4.438   2.289   1.145  0.4660  0.3492  1.1469
   55TYR     CG 2992   4.559   2.109   1.170  0.0752  0.2729 -0.0236
   55TYR    CD1 2993   4.691   2.075   1.204  0.0545 -0.0172 -0.2276
   55TYR    HD1 2994   4.770   2.146   1.184  0.3409 -0.8996 -2.4547
   55TYR    CE1 2995   4.724   1.947   1.251 -0.5563 -0.2302 -0.3634
   55TYR    HE1 2996   4.826   1.928   1.281 -0.1207  0.9769 -0.9764
   55TYR     CZ 2997   4.621   1.851   1.260 -0.4608 -0.2797  0.2344
   55TYR     OH 2998   4.641   1.726   1.310  0.1378 -0.0449  0.5894
   55TYR     HH 2999   4.554   1.688   1.324 -1.4057  2.3782 -1.5726
   55TYR    CE2 3000   4.486   1.885   1.238 -0.2604  0.4028  0.0195
   55TYR    HE2 3001   4.409   1.811   1.252  2.2123 -2.5497 -0.6352
   55TYR    CD2 3002   4.459   2.014   1.191 -0.0996  0.5115  0.2232
   55TYR    HD2 3003   4.356   2.040   1.168 -0.0407 -1.4301 -2.6139
   55TYR      C 3004   4.501   2.385   0.900 -0.0989 -0.0106 -0.3201
   55TYR      O 3005   4.592   2.461   0.869 -0.1605  0.2806  0.2057
   56SER      N 3006   4.373   2.423   0.904 -0.0981 -0.0450  0.1365
   56SER      H 3007   4.303   2.358   0.939 -1.3606  0.8350 -0.6468
   56SER     CA 3008   4.318   2.554   0.877  0.3841  0.1129 -0.0863
   56SER     HA 3009   4.395   2.621   0.838  0.3859 -0.8694 -1.9327
   56SER     CB 3010   4.220   2.539   0.761  0.0202 -0.3896  0.2817
   56SER    HB1 3011   4.160   2.629   0.745  0.2129 -0.5382 -1.4552
   56SER    HB2 3012   4.141   2.466   0.780 -2.3191  1.8878 -0.0401
   56SER     OG 3013   4.288   2.512   0.640  0.6474 -0.1113  0.5679
   56SER     HG 3014   4.256   2.430   0.601  1.7291  0.3615 -1.4325
   56SER      C 3015   4.225   2.605   0.986  0.1417  0.3188 -0.3861
   56SER      O 3016   4.165   2.534   1.066  0.3114  0.4822 -0.1126
   57SER      N 3017   4.217   2.738   1.001 -0.0279  0.2890 -0.2106
   57SER      H 3018   4.280   2.789   0.941  2.0650 -1.5434  0.2518
   57SER     CA 3019   4.095   2.804   1.041 -0.1411 -0.0914  0.0768
   57SER     HA 3020   4.018   2.732   1.072  0.0892 -0.2169  0.3638
   57SER     CB 3021   4.120   2.878   1.172  0.0988 -0.2001  0.0920
   57SER    HB1 3022   4.183   2.966   1.157  0.7873 -0.4494  1.3635
   57SER    HB2 3023   4.019   2.907   1.200 -0.6638 -2.5656  0.0371
   57SER     OG 3024   4.169   2.799   1.278  0.6672  0.1591  0.1033
   57SER     HG 3025   4.263   2.818   1.282  0.4406  1.1533  2.1442
   57SER      C 3026   4.041   2.888   0.927 -0.0282 -0.2110 -0.0648
   57SER      O 3027   4.102   2.911   0.822  0.4039 -0.5316  0.1148
   58TYR      N 3028   3.913   2.925   0.936  0.2331  0.5413  0.6592
   58TYR      H 3029   3.865   2.895   1.020 -0.8126  2.7752  0.9317
   58TYR     CA 3030   3.834   2.981   0.829  0.1506  0.1802  0.5291
   58TYR     HA 3031   3.903   3.005   0.748  0.5943 -0.1542  0.8004
   58TYR     CB 3032   3.728   2.882   0.784  0.5596 -0.0283  0.0037
   58TYR    HB1 3033   3.645   2.885   0.855  0.1785  1.3128 -0.4808
   58TYR    HB2 3034   3.673   2.924   0.700 -1.2198 -1.1709  0.5284
   58TYR     CG 3035   3.774   2.740   0.762 -0.0188 -0.1501 -0.4661
   58TYR    CD1 3036   3.719   2.634   0.836  0.4774  0.0739  0.2382
   58TYR    HD1 3037   3.656   2.649   0.922  0.4879 -1.6507  0.5855
   58TYR    CE1 3038   3.761   2.502   0.813  0.1024 -0.1448  0.8018
   58TYR    HE1 3039   3.707   2.429   0.872 -0.9701  0.3122  0.4114
   58TYR     CZ 3040   3.860   2.478   0.715 -0.3688  0.1480  0.2534
   58TYR     OH 3041   3.906   2.352   0.693 -0.1334  0.2646  0.0744
   58TYR     HH 3042   3.977   2.355   0.629 -0.0957 -1.3792  0.0036
   58TYR    CE2 3043   3.919   2.584   0.644 -0.2824 -0.4181 -0.5244
   58TYR    HE2 3044   3.990   2.571   0.563  0.6831  0.8373  0.0729
   58TYR    CD2 3045   3.878   2.715   0.672  0.2699 -0.3339 -0.0894
   58TYR    HD2 3046   3.917   2.802   0.621 -0.7628  0.5265  0.5532
   58TYR      C 3047   3.770   3.115   0.863  0.2658  0.3745 -0.0109
   58TYR      O 3048   3.753   3.144   0.981  0.2983 -0.1570  0.1267
   59GLY      N 3049   3.727   3.192   0.762  0.1078 -0.2143 -0.4033
   59GLY      H 3050   3.752   3.175   0.666  0.8201  2.6102 -0.8258
   59GLY     CA 3051   3.632   3.299   0.783  0.4079 -0.0282  0.0476
   59GLY    HA1 3052   3.603   3.345   0.688 -1.9930  0.0914  0.7497
   59GLY    HA2 3053   3.676   3.368   0.855  0.4821 -1.0494  0.9980
   59GLY      C 3054   3.496   3.252   0.834  0.6209 -0.1339  0.5162
   59GLY      O 3055   3.475   3.131   0.848 -0.2537 -0.0544 -0.0431
   60GLN      N 3056   3.406   3.345   0.865  0.4905 -0.0674 -0.0563
   60GLN      H 3057   3.442   3.440   0.862  4.4112 -1.3140 -3.9068
   60GLN     CA 3058   3.270   3.330   0.911  0.4075 -0.0808 -0.3040
   60GLN     HA 3059   3.253   3.239   0.969 -1.6881  0.7608  0.4980
   60GLN     CB 3060   3.226   3.449   0.996 -0.3044 -0.1346 -0.5845
   60GLN    HB1 3061   3.297   3.447   1.079  0.0690 -1.8717 -0.8949
   60GLN    HB2 3062   3.130   3.426   1.042  0.2717  0.7120  1.1231
   60GLN     CG 3063   3.216   3.579   0.918 -0.1281  0.2550  0.0343
   60GLN    HG1 3064   3.139   3.575   0.840 -0.4497 -2.9665  0.3672
   60GLN    HG2 3065   3.310   3.593   0.866  0.1841 -0.9784  0.2353
   60GLN     CD 3066   3.195   3.703   1.004  0.1981 -0.3299  0.9688
   60GLN    OE1 3067   3.083   3.739   1.037 -0.1407 -0.4671  0.0070
   60GLN    NE2 3068   3.305   3.777   1.024 -0.3465  0.7003  0.2333
   60GLN   HE21 3069   3.384   3.741   0.973  0.2206 -0.8131  2.0335
   60GLN   HE22 3070   3.295   3.856   1.087  1.6562 -0.4007  2.0800
   60GLN      C 3071   3.179   3.320   0.789  0.2406 -0.6951 -0.1348
   60GLN      O 3072   3.200   3.367   0.677 -0.1652  0.4617  0.2603
   61SER      N 3073   3.062   3.262   0.813 -0.0747 -0.0197 -0.0320
   61SER      H 3074   3.053   3.215   0.901  2.0046  2.0591  1.3830
   61SER     CA 3075   2.948   3.243   0.724 -0.1020  0.1671 -0.0372
   61SER     HA 3076   2.982   3.226   0.622 -0.4601 -1.5136  0.0984
   61SER     CB 3077   2.873   3.116   0.764  0.2923  0.0488  0.3383
   61SER    HB1 3078   2.818   3.130   0.857  1.1015 -2.3725  1.2687
   61SER    HB2 3079   2.790   3.100   0.696 -0.8193 -1.6078  2.0115
   61SER     OG 3080   2.954   3.001   0.770  0.2143 -0.0338 -0.1411
   61SER     HG 3081   2.968   2.976   0.678 -0.6114  1.6621 -0.7558
   61SER      C 3082   2.855   3.363   0.730 -0.3816 -0.0584  0.2029
   61SER      O 3083   2.854   3.432   0.831  0.0291  0.1843  0.0459
   62GLN      N 3084   2.782   3.386   0.620  0.5412  0.6222 -0.2879
   62GLN      H 3085   2.785   3.321   0.543  0.2595  0.6022 -0.2856
   62GLN     CA 3086   2.698   3.502   0.604 -0.1737  0.1818  0.2015
   62GLN     HA 3087   2.702   3.557   0.698  1.1780  0.3018  0.0909
   62GLN     CB 3088   2.764   3.592   0.500 -0.3350 -0.0823 -0.1306
   62GLN    HB1 3089   2.770   3.534   0.408  4.6228 -0.6891  0.2779
   62GLN    HB2 3090   2.692   3.673   0.493 -0.3924  0.0535  1.5800
   62GLN     CG 3091   2.903   3.649   0.526 -0.3038 -0.0668 -0.3308
   62GLN    HG1 3092   2.974   3.568   0.541 -0.1845  0.0341 -0.3477
   62GLN    HG2 3093   2.936   3.711   0.442  0.4627  0.6347  0.4696
   62GLN     CD 3094   2.894   3.738   0.650 -0.3608 -0.4150 -0.0852
   62GLN    OE1 3095   2.863   3.855   0.631 -0.2579 -0.3542  0.1255
   62GLN    NE2 3096   2.910   3.695   0.775 -0.8012  0.4623  0.2801
   62GLN   HE21 3097   2.911   3.765   0.847  1.2723  1.3393 -0.5184
   62GLN   HE22 3098   2.904   3.595   0.792  0.0909 -0.0692 -2.1368
   62GLN      C 3099   2.554   3.475   0.561 -0.1494  0.1255  0.1562
   62GLN      O 3100   2.532   3.428   0.450  0.7820 -0.3119  0.1471
   63ASN      N 3101   2.457   3.506   0.648 -0.2784 -0.0879  0.0875
   63ASN      H 3102   2.485   3.537   0.740  1.0522 -0.9873  0.0156
   63ASN     CA 3103   2.316   3.504   0.616 -0.1076 -0.6701 -0.6663
   63ASN     HA 3104   2.294   3.400   0.593 -0.6653 -0.7222  0.0741
   63ASN     CB 3105   2.240   3.524   0.747 -0.1462 -0.3204 -0.7401
   63ASN    HB1 3106   2.266   3.618   0.795 -0.6560 -0.3405 -0.4212
   63ASN    HB2 3107   2.275   3.439   0.806  1.0379 -0.0544 -1.0281
   63ASN     CG 3108   2.091   3.507   0.722 -0.2695  0.2561 -0.4190
   63ASN    OD1 3109   2.020   3.594   0.674 -0.3304  0.6852  0.4375
   63ASN    ND2 3110   2.045   3.382   0.729  0.4482  0.0115  0.0566
   63ASN   HD21 3111   2.100   3.303   0.761  2.3554  0.7287 -1.2727
   63ASN   HD22 3112   1.945   3.381   0.714  0.5102  0.3357 -0.3854
   63ASN      C 3113   2.283   3.596   0.499 -0.0514  0.1164 -0.0747
   63ASN      O 3114   2.340   3.704   0.490  0.0858  0.0839  0.3875
   64THR      N 3115   2.198   3.546   0.408 -0.2253  0.3274 -0.0280
   64THR      H 3116   2.175   3.449   0.421  1.0848  0.1967  1.6422
   64THR     CA 3117   2.144   3.600   0.285  0.1240 -0.5986 -0.5972
   64THR     HA 3118   2.122   3.707   0.296 -1.4110 -0.7913 -1.4475
   64THR     CB 3119   2.250   3.577   0.177  0.5544 -0.0024 -0.3087
   64THR     HB 3120   2.344   3.608   0.221  1.0419 -0.5723 -0.9422
   64THR    CG2 3121   2.245   3.435   0.121 -0.1040 -0.1874  0.1966
   64THR   HG21 3122   2.151   3.418   0.069  1.4025 -2.2473 -2.1029
   64THR   HG22 3123   2.254   3.363   0.202  1.1480  1.0573  1.2344
   64THR   HG23 3124   2.327   3.424   0.050  0.9349  1.3287  1.0787
   64THR    OG1 3125   2.214   3.666   0.074 -0.6347  0.0199  0.1105
   64THR    HG1 3126   2.292   3.678   0.020 -0.0295  0.4388  1.0635
   64THR      C 3127   2.005   3.548   0.251 -0.5695  0.3643  0.6499
   64THR      O 3128   1.979   3.429   0.265  0.6063 -0.0102 -0.1515
   65GLY      N 3129   1.915   3.642   0.223  0.0844  0.9014  0.3211
   65GLY      H 3130   1.951   3.736   0.226 -0.3222  1.0363  1.4121
   65GLY     CA 3131   1.782   3.603   0.182  0.2389 -0.0094  0.6674
   65GLY    HA1 3132   1.728   3.692   0.147  0.7312 -0.4050 -1.2208
   65GLY    HA2 3133   1.776   3.546   0.089 -1.3085  1.0406  0.0732
   65GLY      C 3134   1.690   3.546   0.289  0.1538 -0.3671  0.4077
   65GLY      O 3135   1.727   3.533   0.406 -0.5722 -0.6422  0.6145
   66TYR      N 3136   1.576   3.489   0.248 -0.0198  0.2022  0.0951
   66TYR      H 3137   1.558   3.476   0.150  0.8593  2.3900 -0.4169
   66TYR     CA 3138   1.479   3.429   0.337  0.5188 -0.4781  0.2327
   66TYR     HA 3139   1.532   3.398   0.426  2.2191 -2.5914 -1.3908
   66TYR     CB 3140   1.365   3.528   0.358  0.7177 -0.1134 -0.3628
   66TYR    HB1 3141   1.317   3.548   0.262  1.3759 -2.0159 -1.1242
   66TYR    HB2 3142   1.294   3.487   0.430 -0.4017  1.0821 -0.7362
   66TYR     CG 3143   1.414   3.661   0.411  0.0479  0.0222 -0.0737
   66TYR    CD1 3144   1.442   3.679   0.547 -0.4014 -0.0581  0.0344
   66TYR    HD1 3145   1.412   3.607   0.622 -0.4494  1.4445  1.5322
   66TYR    CE1 3146   1.495   3.800   0.593 -0.1096 -0.1309 -0.1057
   66TYR    HE1 3147   1.512   3.821   0.698  0.2279  2.7151 -0.6482
   66TYR     CZ 3148   1.542   3.897   0.502  0.7464 -0.3703  0.0754
   66TYR     OH 3149   1.603   4.012   0.542 -0.3497  0.1399  0.3101
   66TYR     HH 3150   1.618   4.016   0.637 -0.6363  1.1529  0.3251
   66TYR    CE2 3151   1.517   3.877   0.365 -0.4176  0.0986  0.2082
   66TYR    HE2 3152   1.563   3.949   0.298  1.3087 -0.2248  1.0020
   66TYR    CD2 3153   1.452   3.761   0.321  0.3155 -0.1740 -0.1783
   66TYR    HD2 3154   1.439   3.750   0.215  1.8270  0.1190 -0.4121
   66TYR      C 3155   1.420   3.304   0.273 -0.5070  0.0811  0.0509
   66TYR      O 3156   1.410   3.294   0.151  0.3223  0.0404 -0.0216
   67GLY      N 3157   1.387   3.205   0.357 -0.4245 -0.2312 -0.2778
   67GLY      H 3158   1.393   3.230   0.455 -0.4842  2.1181 -0.8177
   67GLY     CA 3159   1.332   3.077   0.319 -0.0206 -0.4914  0.0103
   67GLY    HA1 3160   1.409   3.005   0.290  0.2687  0.1510 -0.8394
   67GLY    HA2 3161   1.269   3.094   0.231  2.0819 -0.3627 -1.5327
   67GLY      C 3162   1.249   3.008   0.427 -0.4312 -0.0547 -0.0231
   67GLY      O 3163   1.190   3.070   0.515  0.0485 -0.3722  0.5235
   68THR      N 3164   1.236   2.875   0.430 -0.3548 -0.0585  0.1212
   68THR      H 3165   1.279   2.825   0.353 -0.6547  2.1176 -1.5798
   68THR     CA 3166   1.195   2.799   0.546 -0.3147 -0.1129  0.0995
   68THR     HA 3167   1.120   2.863   0.592  0.9248  1.5476 -0.0984
   68THR     CB 3168   1.123   2.679   0.485  0.3233 -0.5041  0.1072
   68THR     HB 3169   1.108   2.610   0.569  0.2665  0.8506  1.2494
   68THR    CG2 3170   0.995   2.697   0.406  0.6154 -0.0375 -0.2620
   68THR   HG21 3171   0.963   2.603   0.361  3.0321 -1.1735  0.2405
   68THR   HG22 3172   1.017   2.770   0.327  3.2278  1.6461  1.8366
   68THR   HG23 3173   0.916   2.727   0.475  0.5201  1.4633 -0.9764
   68THR    OG1 3174   1.208   2.603   0.401  0.3500 -0.3392 -0.0153
   68THR    HG1 3175   1.180   2.512   0.415  0.5714 -0.5306 -0.7988
   68THR      C 3176   1.294   2.771   0.658  0.0123 -0.1952 -0.2070
   68THR      O 3177   1.258   2.741   0.772 -0.5314 -0.1516 -0.3687
   69GLN      N 3178   1.422   2.795   0.628  0.0971 -0.5556 -0.1378
   69GLN      H 3179   1.444   2.814   0.531  0.8477  1.7066  0.4124
   69GLN     CA 3180   1.538   2.777   0.712 -0.1711  0.4193  0.4546
   69GLN     HA 3181   1.506   2.803   0.813 -3.0023  0.4424 -0.3622
   69GLN     CB 3182   1.575   2.630   0.691  0.6031  0.5802  0.6422
   69GLN    HB1 3183   1.627   2.609   0.598 -0.7198 -1.0408  0.2255
   69GLN    HB2 3184   1.480   2.578   0.676  0.4325  1.4469 -1.7981
   69GLN     CG 3185   1.644   2.568   0.812  0.2931 -0.0937  0.4787
   69GLN    HG1 3186   1.736   2.617   0.845  1.8540 -0.5239 -2.8298
   69GLN    HG2 3187   1.662   2.468   0.774 -0.0700 -0.2258  0.6536
   69GLN     CD 3188   1.553   2.545   0.932 -0.0627  0.3727  0.3048
   69GLN    OE1 3189   1.455   2.613   0.960 -0.3950 -0.0044  0.0721
   69GLN    NE2 3190   1.593   2.447   1.015  0.0641 -0.0837 -0.2856
   69GLN   HE21 3191   1.666   2.388   0.978 -0.8530  0.6905 -3.7790
   69GLN   HE22 3192   1.532   2.430   1.094 -1.4366  0.7487 -1.2063
   69GLN      C 3193   1.654   2.864   0.666  0.0866 -0.0323  0.2449
   69GLN      O 3194   1.683   2.885   0.549  0.6838  0.3135  0.4487
   70SER      N 3195   1.731   2.922   0.758 -0.0019  0.3547  0.0752
   70SER      H 3196   1.706   2.896   0.852 -2.1346 -1.0183 -0.8140
   70SER     CA 3197   1.832   3.023   0.730  0.2400  0.0810 -0.0487
   70SER     HA 3198   1.798   3.106   0.668  1.3362 -0.0407 -0.8455
   70SER     CB 3199   1.870   3.085   0.864 -0.3578  0.6735 -0.1448
   70SER    HB1 3200   1.877   3.009   0.943 -1.8703 -1.4189 -1.9081
   70SER    HB2 3201   1.962   3.143   0.855  0.0034  0.4937  1.7993
   70SER     OG 3202   1.772   3.176   0.908 -0.3174  0.1657  1.0462
   70SER     HG 3203   1.812   3.233   0.975  1.3123  0.1782  0.1342
   70SER      C 3204   1.960   2.961   0.676 -0.0086 -0.2398 -0.2743
   70SER      O 3205   1.998   2.849   0.710 -0.3079 -0.2120  0.1550
   71THR      N 3206   2.033   3.044   0.601  0.3849 -0.1334  0.2208
   71THR      H 3207   1.986   3.132   0.587 -1.6671 -1.1610  0.3127
   71THR     CA 3208   2.174   3.026   0.574  0.3023 -0.5087  0.0414
   71THR     HA 3209   2.184   2.919   0.552 -0.2566 -0.9099  1.6107
   71THR     CB 3210   2.213   3.105   0.449 -0.1048  0.1556  0.3296
   71THR     HB 3211   2.322   3.106   0.445 -0.0644 -1.7049 -0.2077
   71THR    CG2 3212   2.158   3.037   0.324 -0.1580  0.1072  0.3794
   71THR   HG21 3213   2.203   2.938   0.313  1.4414  0.8715 -0.2699
   71THR   HG22 3214   2.188   3.096   0.238  1.4339  0.5193  1.1866
   71THR   HG23 3215   2.050   3.021   0.324  0.0532 -1.5310  0.7927
   71THR    OG1 3216   2.174   3.240   0.457 -0.2293  0.1219  0.2990
   71THR    HG1 3217   2.082   3.256   0.435 -0.6061 -1.5147  0.5721
   71THR      C 3218   2.261   3.060   0.694 -0.0581 -0.5438  0.3143
   71THR      O 3219   2.227   3.155   0.764  0.2784  0.2057 -0.5183
   72PRO      N 3220   2.363   2.982   0.728  0.2894 -0.0814  0.3423
   72PRO     CD 3221   2.418   2.872   0.652  0.0796 -0.1734  0.3245
   72PRO    HD1 3222   2.432   2.902   0.548 -1.1480 -0.7549 -0.0246
   72PRO    HD2 3223   2.350   2.787   0.658  0.5563 -0.6197 -0.3674
   72PRO     CG 3224   2.551   2.831   0.715  0.3004 -0.2161 -0.1656
   72PRO    HG1 3225   2.574   2.724   0.710  0.1594 -0.2020 -1.6717
   72PRO    HG2 3226   2.625   2.887   0.659 -0.8620  1.2816 -0.2553
   72PRO     CB 3227   2.532   2.878   0.859  0.8922  0.0668 -0.1763
   72PRO    HB1 3228   2.485   2.795   0.913  0.8805 -0.1690 -0.5400
   72PRO    HB2 3229   2.622   2.908   0.911  0.2507  0.9328  0.4538
   72PRO     CA 3230   2.429   2.991   0.857  0.3892 -0.3734  0.3117
   72PRO     HA 3231   2.352   2.985   0.933  1.5566 -1.2339  1.4863
   72PRO      C 3232   2.500   3.125   0.872 -0.1665 -0.0799  0.3167
   72PRO      O 3233   2.549   3.192   0.782 -0.1055 -0.3251  0.1662
   73GLN      N 3234   2.507   3.169   0.998 -0.3300 -0.1046  0.3349
   73GLN      H 3235   2.470   3.113   1.074  0.6308  0.2968  1.1308
   73GLN     CA 3236   2.567   3.297   1.029  0.1387 -0.2190 -0.0779
   73GLN     HA 3237   2.618   3.344   0.946 -0.0641  0.0695 -0.0408
   73GLN     CB 3238   2.450   3.388   1.068  0.4064  0.3711 -0.6354
   73GLN    HB1 3239   2.389   3.334   1.140  0.9823  0.7495  0.1601
   73GLN    HB2 3240   2.400   3.393   0.972 -2.5793  0.2290  0.7915
   73GLN     CG 3241   2.483   3.529   1.115  0.1848  0.1933  0.0661
   73GLN    HG1 3242   2.388   3.582   1.108  0.4724  1.0384  1.8427
   73GLN    HG2 3243   2.526   3.527   1.215 -1.1518  0.2763  0.6681
   73GLN     CD 3244   2.578   3.607   1.026 -0.1870  0.5273 -0.0412
   73GLN    OE1 3245   2.548   3.633   0.910 -0.6881  0.0542 -0.0192
   73GLN    NE2 3246   2.696   3.644   1.076  0.0368 -0.2503  0.0131
   73GLN   HE21 3247   2.751   3.704   1.017  0.3968 -0.6397 -0.0566
   73GLN   HE22 3248   2.719   3.631   1.174 -0.8330 -0.9057  0.1413
   73GLN      C 3249   2.676   3.284   1.134  0.0250  0.0142  0.0693
   73GLN      O 3250   2.644   3.232   1.241 -0.3148  0.1022  0.0123
   74GLY      N 3251   2.798   3.330   1.105 -0.0771  0.4466  0.3217
   74GLY      H 3252   2.822   3.346   1.009 -0.4616 -2.5947 -0.3682
   74GLY     CA 3253   2.903   3.328   1.205 -0.1748  0.0849  0.4157
   74GLY    HA1 3254   2.946   3.427   1.196 -1.4023  0.5134 -1.0309
   74GLY    HA2 3255   2.875   3.315   1.310 -1.4232  1.9772  0.3621
   74GLY      C 3256   3.018   3.231   1.180 -0.0913  0.3424 -0.2179
   74GLY      O 3257   3.016   3.153   1.085 -0.1332 -0.0263  0.0835
   75TYR      N 3258   3.117   3.227   1.270  0.1259  0.0347 -0.4691
   75TYR      H 3259   3.128   3.302   1.337  2.5500  1.5889 -2.4513
   75TYR     CA 3260   3.225   3.131   1.269 -0.0669 -0.1896 -0.1646
   75TYR     HA 3261   3.271   3.128   1.170  0.5153  0.1879  0.0881
   75TYR     CB 3262   3.340   3.187   1.352 -0.2343  0.0618 -0.1013
   75TYR    HB1 3263   3.409   3.102   1.354 -0.2823 -0.1169 -2.6687
   75TYR    HB2 3264   3.307   3.208   1.454 -1.8030  1.6000 -0.8726
   75TYR     CG 3265   3.423   3.305   1.305  0.4194 -0.3656 -0.0292
   75TYR    CD1 3266   3.527   3.278   1.215  0.2355 -0.3391 -0.2483
   75TYR    HD1 3267   3.544   3.177   1.181  1.5000 -0.4248  0.5848
   75TYR    CE1 3268   3.604   3.386   1.171 -0.0620 -0.0570 -0.0821
   75TYR    HE1 3269   3.678   3.379   1.093  0.0512  0.8415 -0.0648
   75TYR     CZ 3270   3.586   3.515   1.226 -0.0270 -0.1493  0.1458
   75TYR     OH 3271   3.673   3.615   1.192 -0.0650 -0.0066  0.4632
   75TYR     HH 3272   3.743   3.579   1.138  0.2971 -0.7060  1.3723
   75TYR    CE2 3273   3.483   3.537   1.319  0.0048 -0.1741  0.1871
   75TYR    HE2 3274   3.462   3.638   1.350 -2.4896 -0.5476 -0.0800
   75TYR    CD2 3275   3.398   3.432   1.357  0.1602 -0.3977 -0.0770
   75TYR    HD2 3276   3.311   3.450   1.419  1.3680 -0.4287  1.6767
   75TYR      C 3277   3.188   2.994   1.323 -0.3087 -0.0505  0.0231
   75TYR      O 3278   3.098   2.984   1.406  0.2103 -0.2249  0.5826
   76GLY      N 3279   3.268   2.892   1.288 -0.1208  0.2208 -0.3411
   76GLY      H 3280   3.330   2.904   1.209 -1.5307 -2.2789 -1.9600
   76GLY     CA 3281   3.237   2.755   1.324  0.2095  0.1988 -0.1390
   76GLY    HA1 3282   3.198   2.746   1.425 -3.0802 -1.4435 -1.4208
   76GLY    HA2 3283   3.319   2.684   1.318  0.4586  0.5610 -1.3152
   76GLY      C 3284   3.128   2.699   1.234 -0.1321  0.2840  0.2211
   76GLY      O 3285   3.057   2.773   1.166 -0.3176  0.3522  0.4873
   77SER      N 3286   3.106   2.567   1.232  0.1163  0.2441 -0.0291
   77SER      H 3287   3.179   2.510   1.272  2.1906  1.7701 -1.4454
   77SER     CA 3288   2.997   2.499   1.165  0.1379  0.0789  0.1042
   77SER     HA 3289   2.912   2.564   1.149 -1.3985 -2.1308 -1.4175
   77SER     CB 3290   3.048   2.446   1.031  0.1058  0.0459  0.1048
   77SER    HB1 3291   2.979   2.369   0.997 -0.0549  0.2961 -0.1383
   77SER    HB2 3292   3.146   2.404   1.051 -0.3651 -0.4277  1.5229
   77SER     OG 3293   3.061   2.548   0.934  0.0500  0.2523  0.3138
   77SER     HG 3294   3.154   2.554   0.912  0.0131  0.2376  0.1556
   77SER      C 3295   2.947   2.383   1.251 -0.1264  0.3854  0.3650
   77SER      O 3296   3.024   2.320   1.322 -0.0325  0.1114  0.0238
   78THR      N 3297   2.817   2.353   1.240 -0.1071  0.4229  0.0050
   78THR      H 3298   2.766   2.413   1.178 -2.1792 -0.7545  0.4973
   78THR     CA 3299   2.753   2.235   1.294  0.0329  0.2021 -0.3123
   78THR     HA 3300   2.800   2.221   1.391 -1.6815 -2.4254  0.2569
   78THR     CB 3301   2.603   2.255   1.313  0.0399  0.0536 -0.0970
   78THR     HB 3302   2.551   2.175   1.366  0.3597 -0.1389 -0.0704
   78THR    CG2 3303   2.568   2.391   1.372 -0.3108 -0.0844  0.0138
   78THR   HG21 3304   2.611   2.401   1.471  0.3532  0.1803 -0.2981
   78THR   HG22 3305   2.459   2.402   1.376 -0.2520  0.3616  0.4011
   78THR   HG23 3306   2.597   2.481   1.318  0.5792  0.0961  0.7782
   78THR    OG1 3307   2.548   2.268   1.183 -0.2093 -0.3917 -0.0403
   78THR    HG1 3308   2.458   2.297   1.198  0.3980  2.1831 -0.8134
   78THR      C 3309   2.789   2.111   1.213 -0.0120  0.0196 -0.0522
   78THR      O 3310   2.859   2.125   1.113  0.0133  0.1312 -0.0186
   79GLY      N 3311   2.743   1.991   1.250 -0.4130  0.0533 -0.4301
   79GLY      H 3312   2.696   1.996   1.339  2.9244  2.0416  1.4268
   79GLY     CA 3313   2.770   1.867   1.180  0.3994  0.1891 -0.3686
   79GLY    HA1 3314   2.695   1.791   1.204 -0.3206  0.7421 -0.8274
   79GLY    HA2 3315   2.758   1.884   1.073  0.5009  0.3942 -0.3477
   79GLY      C 3316   2.910   1.814   1.204  0.0905 -0.1575  0.7338
   79GLY      O 3317   2.988   1.866   1.284  0.3908  0.3238  0.1368
   80GLY      N 3318   2.959   1.710   1.136  0.4492  0.2499  0.3627
   80GLY      H 3319   2.900   1.659   1.072 -0.7331  0.7676  1.0003
   80GLY     CA 3320   3.090   1.651   1.150  0.2382 -0.2405  0.2895
   80GLY    HA1 3321   3.113   1.635   1.255  0.0838 -0.8875  0.2280
   80GLY    HA2 3322   3.087   1.548   1.113  0.0079 -0.1062 -0.0647
   80GLY      C 3323   3.206   1.729   1.088 -0.0828 -0.2499 -0.3358
   80GLY      O 3324   3.195   1.839   1.035  0.0656 -0.2325 -0.3295
   81TYR      N 3325   3.328   1.675   1.081 -0.1632 -0.4225 -0.4093
   81TYR      H 3326   3.339   1.584   1.123 -1.2287  1.2265  3.9436
   81TYR     CA 3327   3.450   1.738   1.034 -0.0778 -0.2498  0.0461
   81TYR     HA 3328   3.431   1.823   0.968  0.9358  0.5850  0.7916
   81TYR     CB 3329   3.533   1.779   1.155  0.4096  0.3087 -0.4699
   81TYR    HB1 3330   3.544   1.688   1.215  0.1443  0.4911 -0.1455
   81TYR    HB2 3331   3.629   1.794   1.106 -0.8317 -0.2136 -3.2680
   81TYR     CG 3332   3.482   1.891   1.243 -0.2408  0.0436 -0.5016
   81TYR    CD1 3333   3.378   1.867   1.333 -0.2121  0.4090 -0.3687
   81TYR    HD1 3334   3.330   1.770   1.333 -0.4900  0.5440  0.1495
   81TYR    CE1 3335   3.336   1.961   1.428  0.0559 -0.0150  0.1753
   81TYR    HE1 3336   3.254   1.947   1.497 -0.0440 -0.8824 -0.1053
   81TYR     CZ 3337   3.398   2.087   1.424 -0.3409  0.1944  0.5567
   81TYR     OH 3338   3.357   2.188   1.505  0.0053  0.4172  0.4580
   81TYR     HH 3339   3.283   2.162   1.562 -0.6790 -1.3926 -1.1512
   81TYR    CE2 3340   3.496   2.117   1.327 -0.7222  0.0568  0.1215
   81TYR    HE2 3341   3.540   2.216   1.331 -2.0253  0.6998 -0.8238
   81TYR    CD2 3342   3.544   2.017   1.242 -0.0748 -0.0190  0.5625
   81TYR    HD2 3343   3.618   2.044   1.168 -0.5936  1.2341  0.4902
   81TYR      C 3344   3.532   1.647   0.945 -0.2232 -0.0897 -0.2521
   81TYR      O 3345   3.525   1.524   0.938 -0.0063 -0.1230  0.1152
   82GLY      N 3346   3.630   1.712   0.881 -0.4907  0.0370 -0.5366
   82GLY      H 3347   3.637   1.812   0.889  0.7428 -0.1239  0.7698
   82GLY     CA 3348   3.705   1.661   0.769  0.1817  0.0197 -0.0830
   82GLY    HA1 3349   3.715   1.552   0.773 -2.2459 -0.4123 -2.5729
   82GLY    HA2 3350   3.805   1.703   0.777  0.8795 -1.6585  0.5308
   82GLY      C 3351   3.646   1.689   0.631  0.0123  0.1936  0.0248
   82GLY      O 3352   3.527   1.706   0.609  0.0250  0.1527 -0.0779
   83SER      N 3353   3.730   1.681   0.528  0.4176 -0.2633  0.3841
   83SER      H 3354   3.825   1.651   0.546  0.0709 -0.3375  2.2650
   83SER     CA 3355   3.693   1.708   0.390 -0.1546 -0.4694  0.4968
   83SER     HA 3356   3.586   1.687   0.379  0.0902 -2.2221  1.1673
   83SER     CB 3357   3.729   1.853   0.358 -0.4693 -0.5296 -0.1521
   83SER    HB1 3358   3.823   1.883   0.406 -1.4387  1.2134  0.7456
   83SER    HB2 3359   3.745   1.865   0.251 -0.3527 -1.9918 -0.3299
   83SER     OG 3360   3.616   1.927   0.396 -0.1715 -0.1794  0.0584
   83SER     HG 3361   3.636   1.983   0.472 -0.0237  0.6376 -0.5628
   83SER      C 3362   3.775   1.622   0.296 -0.4567 -0.2364  0.0177
   83SER      O 3363   3.883   1.576   0.332 -0.3093  0.2237  0.1704
   84SER      N 3364   3.724   1.600   0.175 -0.3091  0.2759 -0.1404
   84SER      H 3365   3.626   1.625   0.161 -0.7795 -0.3971  1.6740
   84SER     CA 3366   3.805   1.560   0.062 -0.2080  0.3289 -0.0863
   84SER     HA 3367   3.864   1.471   0.086 -2.1185 -0.2964  2.7609
   84SER     CB 3368   3.716   1.529  11.018  0.1735  0.1759 -0.3324
   84SER    HB1 3369   3.656   1.441  11.040  0.5178  0.3073  1.2596
   84SER    HB2 3370   3.781   1.505  10.934 -2.3223 -0.2250 -2.2416
   84SER     OG 3371   3.638   1.642  10.987  0.2164  0.3206  0.0814
   84SER     HG 3372   3.574   1.659  11.057 -1.4508 -1.0503 -1.0266
   84SER      C 3373   3.905   1.671   0.033  0.0375  0.0308 -0.3958
   84SER      O 3374   3.872   1.789   0.044  0.3906  0.0989 -0.0276
   85GLN      N 3375   4.023   1.628  11.063  0.2213 -0.0511  0.1382
   85GLN      H 3376   4.054   1.534   0.007  3.3390  0.8236 -0.1556
   85GLN     CA 3377   4.121   1.712  10.998  0.3063 -0.1916  0.0832
   85GLN     HA 3378   4.210   1.650  11.000  0.6239  0.2264 -0.5502
   85GLN     CB 3379   4.089   1.744  10.852 -0.5690 -0.0173  0.3063
   85GLN    HB1 3380   4.180   1.775  10.802  0.7472 -1.3664  1.7352
   85GLN    HB2 3381   4.013   1.822  10.850  0.4307  0.9758  0.1193
   85GLN     CG 3382   4.037   1.621  10.778  0.3145 -0.2647  0.0823
   85GLN    HG1 3383   3.939   1.582  10.804 -0.1852  0.9837  0.1446
   85GLN    HG2 3384   4.099   1.532  10.787  0.6812 -0.1675 -1.2041
   85GLN     CD 3385   4.016   1.651  10.630  0.2112 -0.6566  0.0163
   85GLN    OE1 3386   4.049   1.755  10.573 -0.0523 -0.2807  0.5411
   85GLN    NE2 3387   3.987   1.550  10.548 -0.1840 -0.2247 -0.3808
   85GLN   HE21 3388   3.982   1.456  10.585  0.6799 -0.7359 -1.4713
   85GLN   HE22 3389   3.972   1.561  10.448 -3.2967  0.8480  0.1000
   85GLN      C 3390   4.169   1.838  11.069 -0.2656  0.2403 -0.2829
   85GLN      O 3391   4.190   1.944  11.011 -0.1647  0.2856 -0.1651
   86SER      N 3392   4.175   1.837   0.126  0.9620  0.0522 -0.3288
   86SER      H 3393   4.170   1.741   0.159 -1.5027 -0.0075 -0.6839
   86SER     CA 3394   4.203   1.948   0.214 -0.1149 -0.0379  0.1412
   86SER     HA 3395   4.261   2.022   0.159 -0.5042 -0.3345 -0.6917
   86SER     CB 3396   4.071   2.013   0.254 -0.1722  0.1524 -0.3548
   86SER    HB1 3397   4.088   2.103   0.313  0.2651 -0.6444  0.7660
   86SER    HB2 3398   4.008   1.948   0.315 -1.8963  1.2521 -0.8939
   86SER     OG 3399   3.988   2.040   0.143 -0.5268 -0.1788 -0.1722
   86SER     HG 3400   3.960   1.960   0.098  1.1655 -0.6704 -0.4316
   86SER      C 3401   4.287   1.927   0.339 -0.3205  0.5489  0.3812
   86SER      O 3402   4.271   1.826   0.406 -0.1688  0.2258 -0.0677
   87SER      N 3403   4.362   2.029   0.382  0.5409  0.0688  0.0426
   87SER      H 3404   4.351   2.121   0.340  3.8415  0.5068 -0.1805
   87SER     CA 3405   4.412   2.023   0.518  0.2052  0.4127  0.1846
   87SER     HA 3406   4.469   1.930   0.523  1.3301  1.1458  1.9131
   87SER     CB 3407   4.512   2.136   0.540  0.4782  0.1970  0.0646
   87SER    HB1 3408   4.565   2.121   0.634 -0.7434  0.8951  0.8901
   87SER    HB2 3409   4.589   2.136   0.463 -0.8369 -0.7554 -1.3110
   87SER     OG 3410   4.449   2.262   0.531  0.1067 -0.0015 -0.1337
   87SER     HG 3411   4.456   2.289   0.439  1.5362  2.5829  0.6272
   87SER      C 3412   4.296   2.025   0.616  0.0777  0.4247  0.0349
   87SER      O 3413   4.182   2.048   0.578 -0.0731  0.4401  0.4933
   88GLN      N 3414   4.328   1.987   0.740  0.4576  0.5012 -0.0379
   88GLN      H 3415   4.426   1.969   0.759  0.5283  1.1594  0.2618
   88GLN     CA 3416   4.221   1.964   0.835  0.4038  0.1440 -0.1791
   88GLN     HA 3417   4.133   1.925   0.785 -0.6808  0.6161  1.2965
   88GLN     CB 3418   4.277   1.875   0.946  0.3690  0.4083  0.0539
   88GLN    HB1 3419   4.225   1.882   1.041 -1.6281 -0.8359 -0.8835
   88GLN    HB2 3420   4.385   1.885   0.960  0.6980 -2.5802  0.3159
   88GLN     CG 3421   4.259   1.726   0.916 -0.0991  0.3457  0.6277
   88GLN    HG1 3422   4.306   1.719   0.818 -1.2928  2.5760 -0.1875
   88GLN    HG2 3423   4.153   1.704   0.911 -0.5691  1.8358  2.7216
   88GLN     CD 3424   4.337   1.644   1.018  0.0840 -0.5849 -0.2494
   88GLN    OE1 3425   4.284   1.589   1.115 -0.2571 -0.3027 -0.2708
   88GLN    NE2 3426   4.468   1.628   1.005  0.2922  0.1795  0.7745
   88GLN   HE21 3427   4.514   1.666   0.923 -0.0493  0.8290  0.8790
   88GLN   HE22 3428   4.516   1.575   1.076  1.4551 -0.7289 -0.6221
   88GLN      C 3429   4.165   2.090   0.900 -0.3178  0.0141 -0.5427
   88GLN      O 3430   4.240   2.172   0.952 -0.4953 -0.3130  0.2490
   89SER      N 3431   4.033   2.098   0.913 -0.2468  0.2142  0.1465
   89SER      H 3432   3.979   2.040   0.850 -1.2448  1.5845 -0.3308
   89SER     CA 3433   3.963   2.192   0.999 -0.6171 -0.1600  0.2573
   89SER     HA 3434   3.979   2.295   0.968  2.2541 -0.2599  1.0936
   89SER     CB 3435   3.813   2.167   0.990 -0.6902  0.1799  0.5304
   89SER    HB1 3436   3.784   2.199   0.890 -1.3079 -0.5608  0.4613
   89SER    HB2 3437   3.759   2.232   1.060 -2.8946  0.2248 -1.1022
   89SER     OG 3438   3.783   2.030   1.003  0.2592 -0.1616 -0.7277
   89SER     HG 3439   3.730   2.007   0.927  0.3521 -4.5809  0.2307
   89SER      C 3440   4.022   2.178   1.138 -0.3369 -0.0916  0.1460
   89SER      O 3441   4.073   2.073   1.179  0.3148  0.1518 -0.0301
   90SER      N 3442   4.012   2.289   1.212 -0.0953 -0.0537  0.1242
   90SER      H 3443   3.986   2.372   1.161  0.3385 -0.5338 -0.9133
   90SER     CA 3444   4.049   2.297   1.351  0.0349 -0.0632  0.0898
   90SER     HA 3445   4.106   2.209   1.382  0.5256 -0.4980 -1.9239
   90SER     CB 3446   4.145   2.415   1.368  0.1110 -0.0638 -0.3360
   90SER    HB1 3447   4.095   2.506   1.335 -1.6403 -0.4133  1.1974
   90SER    HB2 3448   4.165   2.424   1.475  0.9402  0.0144 -0.4941
   90SER     OG 3449   4.259   2.373   1.296  0.2353 -0.5381  0.1325
   90SER     HG 3450   4.246   2.412   1.209 -1.5095 -1.3328 -0.0107
   90SER      C 3451   3.931   2.309   1.446 -0.1813 -0.4549 -0.1274
   90SER      O 3452   3.822   2.348   1.402  0.1340  0.4336 -0.1412
   91TYR      N 3453   3.950   2.275   1.573  0.0178 -0.1522 -0.0750
   91TYR      H 3454   4.040   2.244   1.605  0.1460 -0.8918 -1.1195
   91TYR     CA 3455   3.849   2.285   1.677  0.1156  0.0585  0.0009
   91TYR     HA 3456   3.749   2.292   1.635  0.0002  0.6974  0.3644
   91TYR     CB 3457   3.833   2.156   1.758 -0.2057  0.2415  0.2336
   91TYR    HB1 3458   3.762   2.169   1.839 -1.9153 -1.2813 -0.9308
   91TYR    HB2 3459   3.926   2.116   1.798 -0.2132 -0.8830 -0.8075
   91TYR     CG 3460   3.781   2.034   1.686 -0.0479  0.3482 -0.0639
   91TYR    CD1 3461   3.865   1.955   1.608 -0.2967 -0.4138  0.4308
   91TYR    HD1 3462   3.970   1.981   1.598  0.0339 -1.4874  0.9597
   91TYR    CE1 3463   3.817   1.848   1.530 -0.0079  0.1606 -0.5606
   91TYR    HE1 3464   3.885   1.792   1.468  0.5630 -1.0145  1.0337
   91TYR     CZ 3465   3.683   1.810   1.547 -0.0012  0.4543  0.1875
   91TYR     OH 3466   3.638   1.690   1.501  0.6395  0.1344  0.3898
   91TYR     HH 3467   3.543   1.695   1.515  0.7049  1.7584  0.4891
   91TYR    CE2 3468   3.597   1.888   1.628 -0.1913  0.3980  0.0395
   91TYR    HE2 3469   3.495   1.855   1.646  0.3306 -0.4572  1.5859
   91TYR    CD2 3470   3.645   2.001   1.695  0.0378  0.1148  0.3544
   91TYR    HD2 3471   3.576   2.068   1.743  0.8218  1.4691 -0.3470
   91TYR      C 3472   3.864   2.411   1.762 -0.2645  0.0915  0.0237
   91TYR      O 3473   3.950   2.491   1.726 -0.2063  0.5328  1.1112
   92GLY      N 3474   3.787   2.429   1.869 -0.2923 -0.8076  0.1695
   92GLY      H 3475   3.714   2.361   1.884  0.6940 -1.7934  0.5845
   92GLY     CA 3476   3.802   2.535   1.966  0.1371 -0.4255 -0.3074
   92GLY    HA1 3477   3.874   2.610   1.933  1.1117  0.1370  2.7130
   92GLY    HA2 3478   3.713   2.593   1.991  1.2427  0.4044  2.0315
   92GLY      C 3479   3.852   2.484   2.101 -0.3698 -0.0146  0.0426
   92GLY      O 3480   3.839   2.368   2.138  0.4317 -0.2326 -0.3374
   93GLN      N 3481   3.909   2.578   2.177  0.0294  0.0961 -0.3853
   93GLN      H 3482   3.913   2.675   2.149 -1.0646  0.4450  0.6033
   93GLN     CA 3483   3.952   2.564   2.314  0.2275  0.1105 -0.4462
   93GLN     HA 3484   3.887   2.491   2.363 -0.2992  1.3572  0.7663
   93GLN     CB 3485   4.098   2.523   2.337  0.1808 -0.1268 -0.5670
   93GLN    HB1 3486   4.133   2.556   2.434 -0.3798 -0.8791 -0.0960
   93GLN    HB2 3487   4.147   2.572   2.253  0.9235 -0.4467 -0.3248
   93GLN     CG 3488   4.116   2.373   2.356 -0.2650 -0.0115  0.8328
   93GLN    HG1 3489   4.220   2.345   2.341  0.3296  2.3022  0.2276
   93GLN    HG2 3490   4.064   2.322   2.275  0.1035 -1.5777  1.5434
   93GLN     CD 3491   4.072   2.325   2.494  0.2193 -0.1863  0.9290
   93GLN    OE1 3492   4.023   2.392   2.584 -0.1768  0.4427  0.2556
   93GLN    NE2 3493   4.078   2.193   2.513  0.2066 -0.3305  0.0004
   93GLN   HE21 3494   4.041   2.156   2.600  0.5650 -0.4305  0.1097
   93GLN   HE22 3495   4.108   2.142   2.431 -2.2286  1.7148 -2.3365
   93GLN      C 3496   3.918   2.691   2.390 -0.8461 -0.3650 -0.1139
   93GLN      O 3497   3.885   2.792   2.328  0.1860  0.2140  0.2466
   94GLN      N 3498   3.922   2.692   2.524  1.0543  0.3257 -0.1470
   94GLN      H 3499   3.945   2.603   2.567 -1.7363 -0.4487 -0.0564
   94GLN     CA 3500   3.902   2.807   2.609 -0.3874 -0.1386  0.1659
   94GLN     HA 3501   3.929   2.898   2.557  3.1943  0.4709  2.6846
   94GLN     CB 3502   3.757   2.831   2.651 -0.2255  0.2679  0.5038
   94GLN    HB1 3503   3.754   2.928   2.700 -0.6440  1.2023 -1.2642
   94GLN    HB2 3504   3.697   2.838   2.560 -0.6291  0.0443  0.7520
   94GLN     CG 3505   3.691   2.715   2.723 -0.1131 -0.2205 -0.1636
   94GLN    HG1 3506   3.738   2.695   2.820  0.2231 -0.6288 -0.4082
   94GLN    HG2 3507   3.703   2.624   2.665  1.6638 -0.3198  0.3095
   94GLN     CD 3508   3.544   2.739   2.756  0.0990  0.2933  0.4387
   94GLN    OE1 3509   3.488   2.848   2.749 -0.5666 -0.0829 -0.3873
   94GLN    NE2 3510   3.473   2.637   2.805  0.3065 -0.0995 -0.0655
   94GLN   HE21 3511   3.377   2.664   2.824  0.2004  0.3823 -1.1956
   94GLN   HE22 3512   3.521   2.550   2.822 -0.0981 -0.2359  0.3938
   94GLN      C 3513   3.997   2.799   2.728  0.3658  0.0399 -0.4138
   94GLN      O 3514   4.046   2.689   2.754  0.5404  0.2528  0.1775
   95SER      N 3515   4.031   2.909   2.795 -0.2780 -0.0316  0.0458
   95SER      H 3516   3.984   2.995   2.773 -1.1429 -0.7846 -1.1201
   95SER     CA 3517   4.115   2.910   2.913 -0.5049  0.3860  0.2052
   95SER     HA 3518   4.207   2.857   2.889  0.7492  2.3528  0.4196
   95SER     CB 3519   4.163   3.050   2.953  0.2984 -0.0208  0.6904
   95SER    HB1 3520   4.075   3.113   2.968 -0.5390 -1.4683  2.2064
   95SER    HB2 3521   4.223   3.038   3.043  1.5061 -1.5207 -0.2570
   95SER     OG 3522   4.241   3.108   2.851  0.0076 -0.0917  0.4282
   95SER     HG 3523   4.254   3.201   2.868  1.2091 -0.1889  0.1177
   95SER      C 3524   4.045   2.843   3.030 -0.2438 -0.1804  0.0393
   95SER      O 3525   3.927   2.865   3.056 -0.2728 -0.0622 -0.1977
   96SER      N 3526   4.119   2.774   3.117 -0.3948 -0.1858  0.1638
   96SER      H 3527   4.218   2.781   3.097 -0.6427  1.2910 -0.6857
   96SER     CA 3528   4.085   2.732   3.252  0.3301 -0.1395  0.3691
   96SER     HA 3529   3.987   2.774   3.274 -0.3049 -0.4051 -1.7028
   96SER     CB 3530   4.070   2.580   3.249 -0.0360 -0.1081  0.5607
   96SER    HB1 3531   4.036   2.549   3.348 -0.9402  0.0030  0.2970
   96SER    HB2 3532   4.015   2.538   3.165  0.3999 -4.4949  2.1713
   96SER     OG 3533   4.201   2.529   3.237  0.0006  0.1023  0.0414
   96SER     HG 3534   4.226   2.514   3.146  0.6221  0.7626  0.0911
   96SER      C 3535   4.181   2.776   3.361  0.2451 -0.0488  0.4076
   96SER      O 3536   4.297   2.805   3.331  0.1062  0.0892 -0.0016
   97TYR      N 3537   4.118   2.797   3.476 -0.2439 -0.1827  0.1666
   97TYR      H 3538   4.022   2.767   3.487 -0.0276 -0.8171  0.3479
   97TYR     CA 3539   4.177   2.856   3.595 -0.0741 -0.0688  0.0251
   97TYR     HA 3540   4.284   2.866   3.574 -0.7487  2.4319 -2.8444
   97TYR     CB 3541   4.109   2.988   3.626 -0.5111 -0.2675 -0.0801
   97TYR    HB1 3542   4.130   3.015   3.729  0.8152 -2.1455  0.1891
   97TYR    HB2 3543   4.005   2.966   3.600 -0.4967  0.3338 -0.6777
   97TYR     CG 3544   4.160   3.096   3.533 -0.4204 -0.0022  0.2756
   97TYR    CD1 3545   4.249   3.192   3.583 -0.2334 -0.1456  0.2176
   97TYR    HD1 3546   4.298   3.181   3.679  0.6396  0.9895 -0.0809
   97TYR    CE1 3547   4.284   3.301   3.503 -0.2503 -0.1744  0.1702
   97TYR    HE1 3548   4.365   3.362   3.541  0.1737 -2.4131  3.2619
   97TYR     CZ 3549   4.241   3.312   3.370 -0.3258  0.2777  0.2289
   97TYR     OH 3550   4.294   3.403   3.284  0.4002 -0.5098 -0.1736
   97TYR     HH 3551   4.237   3.413   3.207 -0.6408  0.4389  0.6913
   97TYR    CE2 3552   4.149   3.218   3.318 -0.0582  0.0630  0.1433
   97TYR    HE2 3553   4.116   3.234   3.216 -1.1847 -0.2093  0.4540
   97TYR    CD2 3554   4.112   3.114   3.403 -0.1907  0.1672  0.2129
   97TYR    HD2 3555   4.049   3.039   3.357 -1.3813  2.2100 -1.7461
   97TYR      C 3556   4.163   2.754   3.707  0.2133 -0.4093 -0.2442
   97TYR      O 3557   4.074   2.671   3.694 -0.0785 -0.1512  0.0749
   98PRO      N 3558   4.234   2.768   3.820 -0.0496 -0.2689 -0.0958
   98PRO     CD 3559   4.344   2.859   3.842 -0.3272 -0.0930  0.5799
   98PRO    HD1 3560   4.306   2.957   3.872  2.4579  0.8926  1.1985
   98PRO    HD2 3561   4.407   2.878   3.755 -1.7322 -2.7672 -1.1632
   98PRO     CG 3562   4.432   2.799   3.951  0.1188  0.2180  0.3964
   98PRO    HG1 3563   4.504   2.727   3.912 -1.5789 -1.0550 -0.5004
   98PRO    HG2 3564   4.488   2.872   4.010 -0.2745  1.3587 -0.6208
   98PRO     CB 3565   4.330   2.724   4.036  0.3078 -0.4068  0.0805
   98PRO    HB1 3566   4.275   2.789   4.105 -0.3879  0.4661 -1.2458
   98PRO    HB2 3567   4.368   2.641   4.096  0.0846 -1.1894 -0.8369
   98PRO     CA 3568   4.234   2.673   3.929  0.1633 -0.0948  0.0576
   98PRO     HA 3569   4.263   2.573   3.895 -3.2477 -0.8367 -1.1055
   98PRO      C 3570   4.098   2.659   3.995  0.4343  0.2231  0.6838
   98PRO      O 3571   4.015   2.749   3.981 -0.1848 -0.4548 -0.0875
   99GLY      N 3572   4.072   2.546   4.061 -0.3927 -0.2766 -0.4687
   99GLY      H 3573   4.148   2.480   4.067 -0.5128 -0.3231  1.1319
   99GLY     CA 3574   3.937   2.500   4.090 -0.2524 -0.3027  0.1743
   99GLY    HA1 3575   3.930   2.429   4.172  1.2099  0.5375  1.0701
   99GLY    HA2 3576   3.883   2.586   4.129  1.8440  0.9383  0.5155
   99GLY      C 3577   3.866   2.441   3.969 -0.1437 -0.4090  0.1628
   99GLY      O 3578   3.926   2.406   3.867  0.0483  0.5834 -0.0703
  100TYR      N 3579   3.734   2.429   3.977 -0.2126  0.3314  0.1850
  100TYR      H 3580   3.684   2.441   4.065  0.5427  0.1668  0.6420
  100TYR     CA 3581   3.649   2.383   3.869  0.2055  0.4939 -0.2156
  100TYR     HA 3582   3.704   2.361   3.778  0.5773  0.6634 -0.0334
  100TYR     CB 3583   3.582   2.250   3.905  0.2787  0.3758 -0.5141
  100TYR    HB1 3584   3.503   2.263   3.979 -0.4862 -1.6586 -0.9247
  100TYR    HB2 3585   3.527   2.206   3.822 -2.5776  2.4619  0.0849
  100TYR     CG 3586   3.676   2.147   3.962  0.1836  0.5520 -0.0296
  100TYR    CD1 3587   3.661   2.110   4.096 -0.0513  0.1218 -0.1719
  100TYR    HD1 3588   3.592   2.155   4.167  0.1935 -0.5145  0.4751
  100TYR    CE1 3589   3.743   2.009   4.147 -0.4343 -0.2410 -0.2708
  100TYR    HE1 3590   3.727   1.980   4.249 -1.0205  0.0812 -0.2639
  100TYR     CZ 3591   3.832   1.938   4.064  0.0494  0.0015  0.0404
  100TYR     OH 3592   3.897   1.829   4.113  0.1087 -0.1288 -0.3228
  100TYR     HH 3593   3.944   1.782   4.044 -0.9537 -1.1278 -0.3939
  100TYR    CE2 3594   3.854   1.978   3.930  0.2190 -0.6299 -0.1249
  100TYR    HE2 3595   3.934   1.936   3.871  1.3264  0.7210  0.3382
  100TYR    CD2 3596   3.770   2.080   3.883  0.5253  0.0645  0.7849
  100TYR    HD2 3597   3.780   2.112   3.780  0.0377  0.0252  0.7256
  100TYR      C 3598   3.551   2.488   3.821  0.3776  0.5386 -0.4701
  100TYR      O 3599   3.508   2.572   3.901  0.1575 -0.1338  0.1243
  101GLY      N 3600   3.495   2.472   3.701  0.3769 -0.2245 -0.3735
  101GLY      H 3601   3.526   2.383   3.664  2.2050 -0.1293  0.7889
  101GLY     CA 3602   3.414   2.568   3.629  0.1725  0.0249  0.1878
  101GLY    HA1 3603   3.463   2.662   3.605 -0.9057  0.0207 -2.4315
  101GLY    HA2 3604   3.385   2.525   3.533  0.0393  1.3371 -0.3760
  101GLY      C 3605   3.278   2.601   3.690  0.0699 -0.4995  0.2486
  101GLY      O 3606   3.226   2.546   3.786 -0.3267 -0.2513  0.1766
  102GLN      N 3607   3.203   2.686   3.620  0.2664 -0.2413  0.3491
  102GLN      H 3608   3.242   2.722   3.534 -0.1640 -3.8433 -1.5421
  102GLN     CA 3609   3.080   2.747   3.665  0.2705  0.0453 -0.0198
  102GLN     HA 3610   3.075   2.765   3.772  2.1060  2.9381 -0.3074
  102GLN     CB 3611   3.066   2.887   3.606  0.2569  0.0482 -0.0102
  102GLN    HB1 3612   2.977   2.930   3.653 -0.5146  0.8827 -2.1187
  102GLN    HB2 3613   3.061   2.894   3.498  1.4233  0.1356 -0.0649
  102GLN     CG 3614   3.183   2.977   3.648  0.1978 -0.0300  0.3297
  102GLN    HG1 3615   3.267   2.942   3.587 -0.6468  1.1903 -1.6559
  102GLN    HG2 3616   3.201   2.961   3.754 -0.7828 -0.7958  0.4088
  102GLN     CD 3617   3.148   3.123   3.626  0.1115 -0.0132  0.5780
  102GLN    OE1 3618   3.191   3.180   3.526  0.3484 -0.0850  0.6378
  102GLN    NE2 3619   3.065   3.193   3.704 -0.3680 -0.2046  0.2386
  102GLN   HE21 3620   3.058   3.290   3.677  1.0305 -0.8085 -2.7536
  102GLN   HE22 3621   3.032   3.160   3.794 -4.0629  3.0022  0.3399
  102GLN      C 3622   2.957   2.664   3.628  0.0447  0.2311  0.3086
  102GLN      O 3623   2.933   2.640   3.510 -0.1672 -0.2836  0.4557
  103GLN      N 3624   2.870   2.631   3.724  0.1314 -0.1847  0.2457
  103GLN      H 3625   2.883   2.671   3.815  0.5806  1.2941 -0.4439
  103GLN     CA 3626   2.746   2.560   3.699  0.2562 -0.5194  0.5648
  103GLN     HA 3627   2.721   2.572   3.593 -0.8243  0.8191  0.9387
  103GLN     CB 3628   2.760   2.410   3.724 -0.3179 -0.7017 -0.1814
  103GLN    HB1 3629   2.805   2.397   3.822  1.3164  0.9132 -0.6560
  103GLN    HB2 3630   2.660   2.365   3.722 -1.0365  0.7957  0.4218
  103GLN     CG 3631   2.855   2.347   3.622  0.0895 -0.4277  0.0262
  103GLN    HG1 3632   2.827   2.381   3.522  0.0463 -1.4334 -0.3129
  103GLN    HG2 3633   2.958   2.380   3.629  0.1982 -0.7412 -0.0643
  103GLN     CD 3634   2.842   2.195   3.617 -0.2366 -0.4419  0.9937
  103GLN    OE1 3635   2.944   2.128   3.603  0.2068  0.2568  0.7717
  103GLN    NE2 3636   2.726   2.131   3.604 -0.0898 -0.3980 -0.7520
  103GLN   HE21 3637   2.736   2.031   3.609  3.1864 -0.1936 -0.8994
  103GLN   HE22 3638   2.638   2.180   3.615 -0.5125 -1.3373  0.2523
  103GLN      C 3639   2.628   2.627   3.768 -0.3059 -0.6371 -0.2657
  103GLN      O 3640   2.645   2.670   3.882  0.3132 -0.3143 -0.4812
  104PRO      N 3641   2.509   2.624   3.707 -0.3764 -0.5744 -0.1298
  104PRO     CD 3642   2.474   2.575   3.576 -0.5396 -0.6293 -0.0667
  104PRO    HD1 3643   2.526   2.635   3.500  1.7748 -2.3872  0.0393
  104PRO    HD2 3644   2.504   2.471   3.568  0.3510 -0.6674  2.7095
  104PRO     CG 3645   2.322   2.573   3.562 -0.5962 -0.5779  0.5327
  104PRO    HG1 3646   2.300   2.593   3.457  2.6366  1.7407  0.1274
  104PRO    HG2 3647   2.282   2.477   3.593 -0.6157 -0.4048  1.0510
  104PRO     CB 3648   2.285   2.684   3.660 -0.0482  0.1499 -0.0617
  104PRO    HB1 3649   2.301   2.784   3.621 -0.1408 -0.3372 -1.4047
  104PRO    HB2 3650   2.181   2.664   3.687 -0.8610  1.2199 -2.2438
  104PRO     CA 3651   2.389   2.675   3.771 -0.0516  0.1241 -0.0607
  104PRO     HA 3652   2.412   2.775   3.807  0.9736  0.1738 -0.8320
  104PRO      C 3653   2.352   2.583   3.887 -0.1180  0.1753 -0.0412
  104PRO      O 3654   2.369   2.462   3.877 -0.9487  0.0648 -0.1689
  105ALA      N 3655   2.280   2.638   3.985 -0.4580  0.0830 -0.2378
  105ALA      H 3656   2.231   2.725   3.974 -1.1044 -0.3942 -1.3842
  105ALA     CA 3657   2.249   2.564   4.106 -0.0351 -0.0292 -0.1945
  105ALA     HA 3658   2.336   2.516   4.151 -0.1641  1.0603  1.2978
  105ALA     CB 3659   2.210   2.674   4.204 -0.0121 -0.0662 -0.1425
  105ALA    HB1 3660   2.177   2.627   4.296  2.0614 -0.1204  0.6255
  105ALA    HB2 3661   2.121   2.729   4.173 -0.1046  0.1756  0.5217
  105ALA    HB3 3662   2.290   2.745   4.226 -0.9341  0.9554  0.0118
  105ALA      C 3663   2.132   2.468   4.084 -0.0306 -0.0346 -0.1934
  105ALA      O 3664   2.055   2.493   3.993 -0.3376 -0.1288  0.0394
  106PRO      N 3665   2.130   2.353   4.152  0.0701 -0.0553 -0.2246
  106PRO     CD 3666   2.212   2.313   4.264  0.0099  0.0319 -0.1487
  106PRO    HD1 3667   2.305   2.273   4.222  0.8911  1.3811  0.4593
  106PRO    HD2 3668   2.219   2.393   4.337 -1.4189  0.5364 -0.5472
  106PRO     CG 3669   2.130   2.195   4.316  0.1244 -0.0453 -0.1424
  106PRO    HG1 3670   2.037   2.226   4.363 -0.3785 -0.9684 -0.5086
  106PRO    HG2 3671   2.183   2.125   4.380 -1.6144 -1.9217 -0.6679
  106PRO     CB 3672   2.092   2.126   4.186  0.2146  0.1149 -0.2551
  106PRO    HB1 3673   2.173   2.070   4.140 -1.1119 -0.6283 -1.8182
  106PRO    HB2 3674   2.017   2.047   4.194  1.1686 -0.6288  2.2112
  106PRO     CA 3675   2.052   2.243   4.096 -0.4506  0.1535  0.0816
  106PRO     HA 3676   2.076   2.220   3.992 -1.6140  2.8722 -0.8964
  106PRO      C 3677   1.903   2.274   4.093 -0.4588  0.0969 -0.1067
  106PRO      O 3678   1.852   2.351   4.174  0.0968  0.2849  0.0706
  107SER      N 3679   1.838   2.205   3.999  0.0195 -0.1269 -0.2756
  107SER      H 3680   1.889   2.147   3.934 -0.6824 -1.7085  0.5317
  107SER     CA 3681   1.695   2.187   3.991  0.0258 -0.0969 -0.4718
  107SER     HA 3682   1.640   2.188   4.086  1.1145  0.3576  0.1703
  107SER     CB 3683   1.641   2.317   3.933 -0.5441 -0.1441 -0.0630
  107SER    HB1 3684   1.535   2.308   3.909 -0.2289 -0.8502 -1.2887
  107SER    HB2 3685   1.664   2.401   3.999 -1.5770  1.0962 -1.2211
  107SER     OG 3686   1.699   2.355   3.810  0.0957 -0.4760  0.1300
  107SER     HG 3687   1.628   2.407   3.772  1.5382  3.2355  2.0643
  107SER      C 3688   1.650   2.063   3.914  0.1920 -0.3055 -0.2376
  107SER      O 3689   1.725   1.989   3.851  0.7028 -0.2093  0.2464
  108SER      N 3690   1.520   2.033   3.921  0.1498 -0.1632 -0.4038
  108SER      H 3691   1.470   2.097   3.981 -0.5145 -2.0153  1.1165
  108SER     CA 3692   1.452   1.930   3.847  0.0120 -0.2051 -0.2184
  108SER     HA 3693   1.522   1.861   3.800  0.5669 -0.1424  0.5186
  108SER     CB 3694   1.373   1.843   3.944 -0.0112  0.1874  0.1175
  108SER    HB1 3695   1.437   1.780   4.006 -0.0149  0.7091  0.6520
  108SER    HB2 3696   1.309   1.775   3.887  1.0928  0.2534 -1.2301
  108SER     OG 3697   1.291   1.916   4.033 -0.3821 -0.3817  0.2498
  108SER     HG 3698   1.224   1.847   4.040 -0.0797 -1.0774 -2.4738
  108SER      C 3699   1.356   1.982   3.740 -0.5317  0.2046  0.4604
  108SER      O 3700   1.324   2.100   3.740  0.1156  0.3871 -0.7384
  109THR      N 3701   1.314   1.902   3.642  0.2275  0.0173  0.2840
  109THR      H 3702   1.324   1.803   3.659 -0.1439 -0.1672 -0.5398
  109THR     CA 3703   1.230   1.933   3.528  0.1598 -0.1572  0.2859
  109THR     HA 3704   1.282   1.997   3.456  0.2527 -1.0768 -0.4794
  109THR     CB 3705   1.197   1.812   3.441 -0.8500  0.4896 -0.2552
  109THR     HB 3706   1.124   1.840   3.366 -1.5520 -0.8546 -0.1103
  109THR    CG2 3707   1.326   1.769   3.371 -0.8267  0.1774 -0.0242
  109THR   HG21 3708   1.360   1.841   3.297 -2.5324  1.2629  0.1914
  109THR   HG22 3709   1.317   1.673   3.320 -1.6426 -0.6768  1.6277
  109THR   HG23 3710   1.398   1.746   3.449 -0.2502 -0.9645 -0.8713
  109THR    OG1 3711   1.142   1.706   3.516  0.3409 -0.0268 -0.0805
  109THR    HG1 3712   1.061   1.679   3.471  1.0835 -0.6622 -1.0865
  109THR      C 3713   1.099   1.997   3.570  0.1962 -0.2299  0.5113
  109THR      O 3714   1.052   1.988   3.683 -0.5761  0.0386  0.2197
  110SER      N 3715   1.037   2.067   3.474  0.1584 -0.3573  0.4431
  110SER      H 3716   1.069   2.037   3.383  0.9522 -2.3123  1.2942
  110SER     CA 3717   0.902   2.118   3.478  0.3430  0.1522  0.1892
  110SER     HA 3718   0.888   2.168   3.574  2.6463  1.1900  0.0390
  110SER     CB 3719   0.888   2.218   3.363  0.2404  0.2431  0.2802
  110SER    HB1 3720   0.975   2.283   3.374  2.1248 -1.8319 -1.3123
  110SER    HB2 3721   0.883   2.168   3.266 -0.2285 -0.2576  0.5597
  110SER     OG 3722   0.762   2.279   3.383  0.2211  0.1503  0.4453
  110SER     HG 3723   0.775   2.367   3.419  1.1374  0.3889 -0.3999
  110SER      C 3724   0.799   2.006   3.464  0.0332  0.4061  0.4126
  110SER      O 3725   0.834   1.905   3.404  0.0162  0.3233  0.5429
  111GLY      N 3726   0.675   2.031   3.505  0.0326  0.0003  0.6588
  111GLY      H 3727   0.661   2.128   3.532  1.0751 -0.0501  1.4350
  111GLY     CA 3728   0.563   1.950   3.461  0.2089  0.0985  0.0255
  111GLY    HA1 3729   0.579   1.843   3.474  1.5062 -0.0889 -2.4325
  111GLY    HA2 3730   0.478   1.981   3.521 -0.7329  0.5616 -1.4896
  111GLY      C 3731   0.512   1.977   3.320  0.3065 -0.2335 -0.0737
  111GLY      O 3732   0.572   2.056   3.247 -0.3414  0.4010  0.0811
  112SER      N 3733   0.409   1.903   3.280  0.5437 -0.4601 -0.2686
  112SER      H 3734   0.370   1.836   3.345 -1.2707  0.5719 -0.2250
  112SER     CA 3735   0.357   1.891   3.145  0.2164 -0.3183 -0.1547
  112SER     HA 3736   0.439   1.874   3.075  0.0349  2.0636 -1.0219
  112SER     CB 3737   0.267   1.768   3.138 -0.2806  0.0232  0.1473
  112SER    HB1 3738   0.172   1.782   3.191 -0.6171 -1.8670  0.1098
  112SER    HB2 3739   0.245   1.742   3.034  0.7598 -0.5413  0.0593
  112SER     OG 3740   0.315   1.653   3.204 -0.3474 -0.1818 -0.1558
  112SER     HG 3741   0.260   1.585   3.164 -2.6981  0.5830  1.5096
  112SER      C 3742   0.281   2.013   3.094  0.7270  0.1280  0.1386
  112SER      O 3743   0.191   2.060   3.163  0.7994  0.1051  0.2471
  113TYR      N 3744   0.322   2.078   2.985  0.1255  0.1008 -0.1125
  113TYR      H 3745   0.369   2.015   2.922 -1.8868 -1.5163 -0.0758
  113TYR     CA 3746   0.262   2.191   2.917 -0.3473 -0.0329  0.0839
  113TYR     HA 3747   0.234   2.263   2.995  1.6459  0.0055  0.8214
  113TYR     CB 3748   0.362   2.261   2.826 -0.0155 -0.0531  0.4267
  113TYR    HB1 3749   0.369   2.202   2.734 -2.6282  2.0745 -1.3059
  113TYR    HB2 3750   0.306   2.351   2.801 -1.2557 -0.8421  0.2302
  113TYR     CG 3751   0.500   2.290   2.878  0.0931 -0.3251  0.2941
  113TYR    CD1 3752   0.519   2.317   3.014  0.3902 -0.2306  0.2353
  113TYR    HD1 3753   0.432   2.312   3.078 -0.5688  0.4122 -0.9697
  113TYR    CE1 3754   0.640   2.369   3.062  0.4422 -0.1653  0.0327
  113TYR    HE1 3755   0.648   2.389   3.168 -2.4775 -0.7912  0.4690
  113TYR     CZ 3756   0.754   2.375   2.979  0.2474 -0.4940 -0.2618
  113TYR     OH 3757   0.874   2.418   3.028 -0.1189 -0.7471  0.8972
  113TYR     HH 3758   0.867   2.461   3.113 -0.0562  0.6786  0.2225
  113TYR    CE2 3759   0.733   2.342   2.844 -0.0431  0.5053 -0.4688
  113TYR    HE2 3760   0.826   2.336   2.789  1.0431 -2.7148  1.4235
  113TYR    CD2 3761   0.612   2.294   2.794 -0.1083  0.1222  0.0472
  113TYR    HD2 3762   0.594   2.269   2.690 -0.3226  2.7663 -0.6249
  113TYR      C 3763   0.132   2.156   2.846 -0.2573  0.4446 -0.3193
  113TYR      O 3764   0.117   2.047   2.792  0.0846  0.0592  0.3490
  114GLY      N 3765   0.031   2.244   2.848 -0.2273  0.4774 -0.2345
  114GLY      H 3766   0.043   2.337   2.885 -1.8276  0.9352 -0.7942
  114GLY     CA 3767  10.970   2.201   2.830 -0.2723  0.4970  0.0591
  114GLY    HA1 3768  10.913   2.293   2.841 -0.7255  0.1004  1.2369
  114GLY    HA2 3769  10.947   2.161   2.732 -2.0132  3.7439 -0.9928
  114GLY      C 3770  10.910   2.111   2.938 -0.3840  0.0714 -0.3549
  114GLY      O 3771  10.979   2.046   3.016 -0.0667  0.1403 -0.5732
  115SER      N 3772  10.777   2.101   2.938 -0.3284 -0.7301 -0.5657
  115SER      H 3773  10.725   2.159   2.874 -0.8764  0.5534  0.9666
  115SER     CA 3774  10.694   2.020   3.026 -0.4058 -0.2439 -0.1881
  115SER     HA 3775  10.752   1.993   3.114  0.6704  0.6833 -0.5776
  115SER     CB 3776  10.578   2.104   3.078 -0.2006  0.2000 -0.4278
  115SER    HB1 3777  10.509   2.040   3.134 -1.6069  1.4113 -0.7264
  115SER    HB2 3778  10.524   2.139   2.990 -0.2766  0.9191 -0.0982
  115SER     OG 3779  10.623   2.206   3.163 -0.0871  0.1530 -0.4319
  115SER     HG 3780  10.598   2.178   3.251  0.7639  0.0320 -0.2153
  115SER      C 3781  10.651   1.889   2.962 -0.6302 -0.1293 -0.2756
  115SER      O 3782  10.670   1.864   2.843 -0.5578 -0.2448 -0.2399
  116SER      N 3783  10.597   1.801   3.048 -0.5483 -0.3014 -0.4005
  116SER      H 3784  10.591   1.826   3.145 -1.6046 -1.4291 -0.1595
  116SER     CA 3785  10.543   1.673   3.007 -0.2619 -0.3576 -0.6082
  116SER     HA 3786  10.527   1.668   2.900 -1.4100 -2.7798 -0.3856
  116SER     CB 3787  10.648   1.569   3.046  0.3488  0.4097 -0.1791
  116SER    HB1 3788  10.614   1.473   3.008 -0.4191  0.7134 -0.2762
  116SER    HB2 3789  10.658   1.563   3.154 -1.9636 -1.1859  0.0086
  116SER     OG 3790  10.776   1.592   2.989  0.5418  0.2578  0.1920
  116SER     HG 3791  10.779   1.541   2.908 -0.5050 -0.9173  0.8470
  116SER      C 3792  10.410   1.649   3.077  0.0948  0.1587  0.2619
  116SER      O 3793  10.392   1.693   3.190  0.2675  0.0170  0.3451
  117SER      N 3794  10.320   1.576   3.011  0.4754 -0.1066  0.0346
  117SER      H 3795  10.336   1.551   2.914  4.1755  0.7609  0.2454
  117SER     CA 3796  10.203   1.509   3.064  0.2886  0.2106  0.0207
  117SER     HA 3797  10.162   1.576   3.140  0.4006 -1.0137  1.1863
  117SER     CB 3798  10.093   1.499   2.959  0.2637  0.1467  0.0528
  117SER    HB1 3799  10.121   1.427   2.882  3.2810 -0.9632  2.0421
  117SER    HB2 3800  10.004   1.474   3.018  1.8183 -1.2632  1.9236
  117SER     OG 3801  10.067   1.618   2.887  0.4797 -0.2186 -0.6351
  117SER     HG 3802   9.998   1.597   2.824 -0.5388 -0.2258  0.4583
  117SER      C 3803  10.225   1.367   3.113  0.0389  0.0079 -0.4436
  117SER      O 3804  10.305   1.290   3.060  0.2799 -0.2869  0.3447
  118GLN      N 3805  10.161   1.329   3.223  0.1602  0.5158 -0.1947
  118GLN      H 3806  10.080   1.383   3.251 -0.7161  1.3859 -3.9296
  118GLN     CA 3807  10.178   1.201   3.289 -0.4060  0.5004 -0.0742
  118GLN     HA 3808  10.261   1.150   3.241 -1.3195 -2.3895  1.1873
  118GLN     CB 3809  10.229   1.214   3.432  0.0298 -0.3403 -0.1513
  118GLN    HB1 3810  10.269   1.117   3.463  0.5894  0.1964  0.8730
  118GLN    HB2 3811  10.145   1.248   3.493  0.1881 -0.2357  0.0107
  118GLN     CG 3812  10.341   1.316   3.450  0.0125 -0.3079 -0.2293
  118GLN    HG1 3813  10.420   1.298   3.377  0.3890 -2.5718  0.6489
  118GLN    HG2 3814  10.294   1.413   3.433 -0.9737 -0.8625 -0.8078
  118GLN     CD 3815  10.404   1.323   3.588  0.2423 -0.4719 -0.3245
  118GLN    OE1 3816  10.374   1.248   3.680 -0.0380  0.0077 -0.0159
  118GLN    NE2 3817  10.484   1.424   3.624 -0.0673 -0.1750 -0.4577
  118GLN   HE21 3818  10.512   1.499   3.563 -0.8206  0.1230 -0.4474
  118GLN   HE22 3819  10.533   1.413   3.712  1.2758  1.0622 -1.0009
  118GLN      C 3820  10.054   1.112   3.288 -0.1097  0.0707  0.5848
  118GLN      O 3821   9.945   1.159   3.320 -0.3795 -0.0547 -0.1468
  119SER      N 3822  10.062   0.984   3.253 -0.0621  0.3299 -0.3951
  119SER      H 3823  10.155   0.947   3.236 -0.2137 -0.8959  1.1932
  119SER     CA 3824   9.955   0.887   3.269  0.0060  0.4002  0.5904
  119SER     HA 3825   9.871   0.946   3.232  2.8148  5.6321  1.5811
  119SER     CB 3826   9.963   0.770   3.171  0.1624  0.4218  0.5765
  119SER    HB1 3827  10.012   0.806   3.081  1.4996 -1.2394  0.5766
  119SER    HB2 3828  10.042   0.702   3.203  1.7771  1.6297 -0.6853
  119SER     OG 3829   9.842   0.707   3.137  0.3787  0.3516 -0.0679
  119SER     HG 3830   9.858   0.618   3.105 -1.4582 -0.4560  1.0665
  119SER      C 3831   9.919   0.848   3.411  0.1671 -0.0569  0.5089
  119SER      O 3832   9.985   0.881   3.510  0.6698 -0.2408  0.2355
  120SER      N 3833   9.808   0.776   3.423  0.1146 -0.1354 -0.4171
  120SER      H 3834   9.754   0.750   3.342 -0.7571 -0.8159  0.3541
  120SER     CA 3835   9.780   0.703   3.545  0.3969  0.4777  0.0167
  120SER     HA 3836   9.782   0.773   3.629 -1.6088  0.8535 -0.1920
  120SER     CB 3837   9.644   0.633   3.543  0.7377 -0.1798 -0.3193
  120SER    HB1 3838   9.621   0.571   3.629  1.2404 -0.1445 -0.1563
  120SER    HB2 3839   9.639   0.576   3.450  2.2177  2.7166 -2.3661
  120SER     OG 3840   9.542   0.729   3.557  0.4438 -0.5270 -0.0914
  120SER     HG 3841   9.458   0.687   3.535 -0.3013  0.0807  1.3795
  120SER      C 3842   9.876   0.592   3.583 -0.0467 -0.0754 -0.4660
  120SER      O 3843   9.926   0.510   3.505  0.5388  0.0402 -0.2189
  121SER      N 3844   9.901   0.588   3.714 -0.5426  0.1797 -0.3653
  121SER      H 3845   9.859   0.656   3.776 -2.2827 -2.5911  1.7249
  121SER     CA 3846   9.953   0.472   3.781 -0.3114  0.4379 -0.0942
  121SER     HA 3847  10.039   0.431   3.727 -0.6245 -0.9435  0.4159
  121SER     CB 3848  10.020   0.501   3.915  0.2128  0.4551 -0.3588
  121SER    HB1 3849  10.068   0.415   3.963  1.1004  1.2288  0.1960
  121SER    HB2 3850   9.944   0.538   3.983  0.2286  0.6553 -0.4487
  121SER     OG 3851  10.124   0.595   3.892  0.4465  0.3697  0.3233
  121SER     HG 3852  10.194   0.554   3.840 -0.0778 -0.3824  0.1792
  121SER      C 3853   9.849   0.362   3.798 -0.1801  0.2583 -0.4490
  121SER      O 3854   9.763   0.371   3.885  0.4553 -0.6105  0.2917
  122TYR      N 3855   9.867   0.253   3.723 -0.3042  0.0595 -0.1904
  122TYR      H 3856   9.953   0.251   3.669  0.6714  1.7567  1.2129
  122TYR     CA 3857   9.793   0.130   3.743 -0.2994  0.1096  0.1506
  122TYR     HA 3858   9.688   0.151   3.765 -0.7302  0.8874 -2.2827
  122TYR     CB 3859   9.783   0.061   3.607 -0.5113  0.0655  0.1876
  122TYR    HB1 3860   9.875   0.004   3.591  0.1313  1.3889 -1.1358
  122TYR    HB2 3861   9.697  11.072   3.620 -0.2822 -0.0415  1.1934
  122TYR     CG 3862   9.758   0.152   3.488  0.3981  0.1959  0.0902
  122TYR    CD1 3863   9.641   0.226   3.471  0.2864  0.2343  0.9899
  122TYR    HD1 3864   9.565   0.230   3.548 -0.0093 -2.8366  0.9656
  122TYR    CE1 3865   9.626   0.320   3.369 -0.2554 -0.3125  0.5632
  122TYR    HE1 3866   9.535   0.376   3.355  0.1656  0.4407  0.7814
  122TYR     CZ 3867   9.736   0.335   3.281 -0.3566  0.4785  0.5677
  122TYR     OH 3868   9.728   0.417   3.173 -0.0840 -0.1256  0.0826
  122TYR     HH 3869   9.646   0.467   3.170  0.5954  1.0271 -0.1240
  122TYR    CE2 3870   9.849   0.252   3.291 -0.2063  0.6189  0.0731
  122TYR    HE2 3871   9.925   0.258   3.215 -1.0530  1.2499 -0.7483
  122TYR    CD2 3872   9.863   0.160   3.395 -0.2245 -0.2325 -0.6592
  122TYR    HD2 3873   9.954   0.104   3.412 -1.1851 -1.6472  0.1103
  122TYR      C 3874   9.830   0.037   3.857 -0.1877  0.0684  0.0812
  122TYR      O 3875   9.941   0.033   3.910  0.2046 -0.0859 -0.7353
  123GLY      N 3876   9.729  11.038   3.902 -0.2050 -0.2192 -0.4339
  123GLY      H 3877   9.635  11.072   3.885  0.3116  2.5761  1.5125
  123GLY     CA 3878   9.745  10.929   3.996  0.8358 -0.3230 -0.7153
  123GLY    HA1 3879   9.644  10.888   3.995  0.1299  1.3327 -1.5326
  123GLY    HA2 3880   9.819  10.856   3.966  2.1837  0.6964  0.0214
  123GLY      C 3881   9.792  10.973   4.134  0.0504 -0.1141 -0.5077
  123GLY      O 3882   9.767   0.005   4.185 -0.5796 -0.4254 -0.1332
  124GLN      N 3883   9.865  10.883   4.202  0.3129  0.1639 -0.4210
  124GLN      H 3884   9.876  10.792   4.161  1.4433  0.0259  0.1820
  124GLN     CA 3885   9.932  10.900   4.329 -0.3322  0.0536 -0.0584
  124GLN     HA 3886   9.851  10.935   4.393 -0.4167  0.9138 -0.6253
  124GLN     CB 3887   9.978  10.767   4.389 -0.2056  0.0071 -0.2550
  124GLN    HB1 3888  10.063  10.732   4.330 -0.2670  0.6835 -0.7609
  124GLN    HB2 3889  10.022  10.796   4.484  3.4341  2.5158 -2.4553
  124GLN     CG 3890   9.869  10.663   4.409 -0.1413 -0.0995 -0.4643
  124GLN    HG1 3891   9.792  10.696   4.480  0.0435  1.5686 -1.0013
  124GLN    HG2 3892   9.813  10.635   4.320 -1.6130  0.8174  0.1324
  124GLN     CD 3893   9.922  10.534   4.471 -0.2100  0.1503  0.1216
  124GLN    OE1 3894  10.040  10.524   4.503 -0.0731  0.7184 -0.1802
  124GLN    NE2 3895   9.839  10.429   4.478  0.4181 -0.3788 -0.2819
  124GLN   HE21 3896   9.744  10.438   4.444 -0.1965 -1.3484  1.1363
  124GLN   HE22 3897   9.880  10.340   4.500  0.8852 -0.2122 -0.4564
  124GLN      C 3898  10.047  10.999   4.317  0.2280 -0.5742  0.0464
  124GLN      O 3899  10.102  11.008   4.207 -0.3972  0.1641 -0.2228
  125PRO      N 3900  10.078  11.070   4.426 -0.6276  0.0003 -0.0711
  125PRO     CD 3901  10.009   0.010   4.552 -0.0338  0.4199  0.2066
  125PRO    HD1 3902   9.901   0.009   4.533 -0.2168  1.0220  1.1435
  125PRO    HD2 3903  10.040  11.006   4.618 -2.0171 -1.0300 -0.5141
  125PRO     CG 3904  10.050   0.149   4.599 -0.0466  0.7394 -0.7078
  125PRO    HG1 3905   9.989   0.224   4.548 -2.6965  0.8815  2.3739
  125PRO    HG2 3906  10.044   0.161   4.707  0.6770  0.5926 -0.6451
  125PRO     CB 3907  10.196   0.164   4.555  0.0924  0.4029 -0.3675
  125PRO    HB1 3908  10.269   0.124   4.625 -1.3378 -0.7107  0.5365
  125PRO    HB2 3909  10.214   0.271   4.548 -1.8152  0.8130  0.2988
  125PRO     CA 3910  10.187   0.089   4.422 -0.2877 -0.3742  0.0863
  125PRO     HA 3911  10.146   0.162   4.351  0.3554  0.1965  0.2867
  125PRO      C 3912  10.319   0.036   4.367 -0.2813  0.0100 -0.2789
  125PRO      O 3913  10.349  10.997   4.395 -0.5187  0.0778  0.2732
  126GLN      N 3914  10.394   0.125   4.302 -0.1339  0.0646 -0.0348
  126GLN      H 3915  10.361   0.221   4.301 -0.1960  0.0953  1.9677
  126GLN     CA 3916  10.521   0.098   4.238 -0.0655  0.3583 -0.0260
  126GLN     HA 3917  10.502   0.013   4.172 -0.6310 -0.5584  1.2734
  126GLN     CB 3918  10.558   0.223   4.157  0.2993  0.2873  0.0291
  126GLN    HB1 3919  10.470   0.245   4.096 -0.5050  0.9219  1.3523
  126GLN    HB2 3920  10.641   0.199   4.091 -0.9845  1.5812 -2.1599
  126GLN     CG 3921  10.581   0.348   4.241 -0.4228  0.2725  0.2619
  126GLN    HG1 3922  10.666   0.328   4.307 -0.0044  0.4777 -0.2061
  126GLN    HG2 3923  10.496   0.382   4.300 -0.1125 -0.1478  0.9559
  126GLN     CD 3924  10.621   0.469   4.158  0.2018 -0.2765 -0.2452
  126GLN    OE1 3925  10.540   0.555   4.124  0.1479 -0.1077  0.3161
  126GLN    NE2 3926  10.750   0.494   4.136 -0.0658  0.9204 -0.5175
  126GLN   HE21 3927  10.775   0.592   4.134 -0.5749  1.0891  0.6191
  126GLN   HE22 3928  10.817   0.419   4.148 -1.0614 -0.3593 -2.5615
  126GLN      C 3929  10.622   0.050   4.340 -0.3325 -0.4428 -0.1316
  126GLN      O 3930  10.609   0.079   4.459  0.5245 -0.0968 -0.1152
  127SER      N 3931  10.731  11.070   4.287 -0.3883 -0.6678 -0.0119
  127SER      H 3932  10.731  11.049   4.189 -0.3260 -1.3371  0.1290
  127SER     CA 3933  10.838  11.013   4.367  0.2270  0.4150 -0.0367
  127SER     HA 3934  10.804  10.926   4.424 -0.7502  1.0495  0.3825
  127SER     CB 3935  10.947  10.961   4.274  0.2301  0.0247  0.1824
  127SER    HB1 3936  11.037  10.945   4.333  1.5140  0.3008 -1.6111
  127SER    HB2 3937  10.970  11.031   4.193  1.7970  0.0057  0.5698
  127SER     OG 3938  10.907  10.838   4.217  0.2148  0.0959  0.0383
  127SER     HG 3939  10.908  10.774   4.289  0.5617  0.5154  0.4167
  127SER      C 3940  10.904   0.039   4.457 -0.1787  0.3018  0.3928
  127SER      O 3941  10.936   0.146   4.406  0.6635  0.1407  0.5597
  128GLY      N 3942  10.937   0.014   4.584  0.0080  0.1261  0.3091
  128GLY      H 3943  10.914  11.000   4.624 -1.4731  1.0822  1.7176
  128GLY     CA 3944  11.008   0.104   4.673  0.1867  0.3122 -0.0186
  128GLY    HA1 3945  11.075   0.177   4.627 -0.1821  0.5625 -0.1613
  128GLY    HA2 3946  11.075   0.052   4.742 -0.7870 -1.5882 -0.4489
  128GLY      C 3947  10.915   0.187   4.761  0.0178 -0.0525  0.1496
  128GLY      O 3948  10.816   0.142   4.818  0.0831  0.4845  0.6994
  129SER      N 3949  10.962   0.308   4.788 -0.2143  0.1526 -0.3595
  129SER      H 3950  11.031   0.346   4.723  0.4160 -1.9353 -0.9789
  129SER     CA 3951  10.901   0.400   4.881 -0.4687 -0.5046  0.1208
  129SER     HA 3952  10.867   0.342   4.967  0.6503 -0.6962  0.4502
  129SER     CB 3953  11.014   0.484   4.939 -0.3450 -0.6290  0.0606
  129SER    HB1 3954  10.981   0.547   5.021  0.7294  0.9519 -0.6512
  129SER    HB2 3955  11.065   0.554   4.872 -0.3866  2.0773  2.6303
  129SER     OG 3956   0.039   0.404   4.995  0.2146  0.1132  0.1296
  129SER     HG 3957  11.063   0.342   5.047 -2.7770  2.1681 -0.1724
  129SER      C 3958  10.774   0.471   4.835 -0.2564  0.1562  0.5427
  129SER      O 3959  10.777   0.592   4.816  0.0328  0.0383 -0.2154
  130TYR      N 3960  10.666   0.396   4.815 -0.2203  0.1875  0.2307
  130TYR      H 3961  10.682   0.297   4.827  0.2992  0.4305  1.6850
  130TYR     CA 3962  10.535   0.445   4.774 -0.0061  0.2994 -0.3355
  130TYR     HA 3963  10.529   0.552   4.792  0.0872  0.5626 -1.7469
  130TYR     CB 3964  10.523   0.420   4.624 -0.1015  0.2771 -0.3242
  130TYR    HB1 3965  10.531   0.312   4.612  0.4432  0.4246 -1.3443
  130TYR    HB2 3966  10.424   0.443   4.587 -1.4142  0.3336  2.8963
  130TYR     CG 3967  10.629   0.493   4.544  0.0442  0.5165  0.0831
  130TYR    CD1 3968  10.756   0.436   4.528 -0.2375 -0.0662 -0.1086
  130TYR    HD1 3969  10.780   0.340   4.571 -1.0911  0.4347  1.5956
  130TYR    CE1 3970  10.849   0.507   4.452  0.2971  0.4693  1.0261
  130TYR    HE1 3971  10.945   0.461   4.434  0.3543  0.5389  1.1508
  130TYR     CZ 3972  10.830   0.641   4.413  0.1656  0.3079  0.5248
  130TYR     OH 3973  10.932   0.704   4.348  0.0801 -0.1121 -0.0219
  130TYR     HH 3974  10.915   0.794   4.317  2.5254 -1.0901 -5.3459
  130TYR    CE2 3975  10.706   0.699   4.447  0.4763  0.8327  0.7929
  130TYR    HE2 3976  10.689   0.801   4.415  0.3444  0.3856 -0.6412
  130TYR    CD2 3977  10.603   0.626   4.508  0.2681  0.5771  0.1447
  130TYR    HD2 3978  10.506   0.669   4.524  0.6745  1.2409  0.8580
  130TYR      C 3979  10.426   0.372   4.852  0.2581 -0.2475 -0.4733
  130TYR      O 3980  10.440   0.255   4.887  0.1412 -0.0725  0.1657
  131SER      N 3981  10.314   0.442   4.871  0.4280 -0.0414 -0.2174
  131SER      H 3982  10.317   0.538   4.839  2.0342  0.1665  0.4768
  131SER     CA 3983  10.189   0.403   4.933  0.4362  0.4431  0.1084
  131SER     HA 3984  10.202   0.298   4.962  0.0692 -0.4901 -2.7587
  131SER     CB 3985  10.165   0.485   5.059 -0.7688 -0.2430  0.3417
  131SER    HB1 3986  10.152   0.591   5.036  1.6696  0.4883  1.9349
  131SER    HB2 3987  10.071   0.448   5.100 -2.9198  2.3260 -1.8477
  131SER     OG 3988  10.264   0.463   5.157 -0.5811  0.0858  0.2273
  131SER     HG 3989  10.341   0.425   5.114 -1.3677  0.6928 -1.8577
  131SER      C 3990  10.069   0.439   4.846  0.2279 -0.3731  0.0482
  131SER      O 3991  10.081   0.505   4.743  0.1865 -0.0408  0.2574
  132GLN      N 3992   9.948   0.399   4.886 -0.0182  0.0691 -0.2603
  132GLN      H 3993   9.940   0.356   4.977  1.2499  0.4986  0.0827
  132GLN     CA 3994   9.829   0.445   4.817 -0.3550  0.4366  0.5488
  132GLN     HA 3995   9.855   0.445   4.711 -0.6846 -1.1933  0.4522
  132GLN     CB 3996   9.719   0.345   4.849  0.4639 -0.4546  0.6401
  132GLN    HB1 3997   9.632   0.378   4.791  1.6422 -1.5809 -1.9036
  132GLN    HB2 3998   9.691   0.349   4.954  1.6118  1.9541  0.9176
  132GLN     CG 3999   9.747   0.206   4.793 -0.1645 -0.3225 -0.0243
  132GLN    HG1 4000   9.837   0.164   4.837 -0.4985 -1.2869 -0.2256
  132GLN    HG2 4001   9.773   0.215   4.688  1.1052  1.9013  0.4257
  132GLN     CD 4002   9.639   0.103   4.826 -0.1072 -0.4057 -0.0983
  132GLN    OE1 4003   9.643   0.030   4.925  0.6057  0.0555  0.2265
  132GLN    NE2 4004   9.546   0.081   4.734  0.2703 -0.0430 -0.5742
  132GLN   HE21 4005   9.472   0.016   4.759 -0.8789  0.4874 -2.3952
  132GLN   HE22 4006   9.525   0.150   4.663  0.6255 -0.2355 -0.8678
  132GLN      C 4007   9.796   0.591   4.848 -0.0827  0.5938  0.1136
  132GLN      O 4008   9.837   0.643   4.951  0.2417 -0.3787  0.4879
  133GLN      N 4009   9.711   0.664   4.776 -0.1343  0.4883  0.0664
  133GLN      H 4010   9.665   0.624   4.696  0.3775 -1.3327  0.6404
  133GLN     CA 4011   9.646   0.783   4.828 -0.4133  0.2979  0.1494
  133GLN     HA 4012   9.727   0.837   4.877 -0.4318  0.6429 -0.1939
  133GLN     CB 4013   9.593   0.863   4.709  0.2606  0.7708  0.1638
  133GLN    HB1 4014   9.538   0.952   4.740  0.0820 -0.1293  2.6919
  133GLN    HB2 4015   9.522   0.802   4.653  0.7783  1.6675 -1.5359
  133GLN     CG 4016   9.700   0.906   4.610  0.1851  0.1149 -0.2097
  133GLN    HG1 4017   9.654   0.914   4.511 -0.7452  0.9413  0.2684
  133GLN    HG2 4018   9.781   0.834   4.597 -0.1123 -0.3994  0.6998
  133GLN     CD 4019   9.766   1.038   4.647  0.2811  0.0501 -0.1503
  133GLN    OE1 4020   9.795   1.065   4.763 -0.1759  0.0629 -0.0374
  133GLN    NE2 4021   9.805   1.121   4.550  0.4595  0.0026 -0.1196
  133GLN   HE21 4022   9.774   1.124   4.454  0.3997  0.8281 -0.0862
  133GLN   HE22 4023   9.847   1.209   4.577 -2.3668  1.3100  0.4023
  133GLN      C 4024   9.538   0.751   4.931  0.3881 -0.2195  0.8401
  133GLN      O 4025   9.494   0.636   4.929 -0.1409 -0.0142 -0.5777
  134PRO      N 4026   9.493   0.848   5.011  0.0594  0.0991  0.2743
  134PRO     CD 4027   9.550   0.981   5.017  0.2897  0.0352 -0.3452
  134PRO    HD1 4028   9.649   0.996   5.062 -0.3813  0.3051  1.1037
  134PRO    HD2 4029   9.538   1.030   4.921  0.9332 -1.4365 -1.2113
  134PRO     CG 4030   9.446   1.057   5.098  0.1482  0.2188 -0.6987
  134PRO    HG1 4031   9.498   1.117   5.173 -0.6103 -0.3375  0.2943
  134PRO    HG2 4032   9.376   1.101   5.027  0.5004 -0.6132 -1.5709
  134PRO     CB 4033   9.371   0.951   5.177  0.1165  0.6076 -0.2008
  134PRO    HB1 4034   9.433   0.923   5.262 -1.2429  0.0446  0.6417
  134PRO    HB2 4035   9.274   0.989   5.212 -0.2878 -0.8707  0.3588
  134PRO     CA 4036   9.369   0.831   5.083  0.1576  0.0911  0.4423
  134PRO     HA 4037   9.370   0.742   5.145  1.0303 -0.8489 -0.8656
  134PRO      C 4038   9.240   0.846   5.003  0.3695 -0.5866 -0.0349
  134PRO      O 4039   9.243   0.884   4.886 -0.1274  0.6593  0.3329
  135SER      N 4040   9.128   0.810   5.066  0.0238 -0.5813 -0.6342
  135SER      H 4041   9.137   0.795   5.166 -1.9563  1.1101 -0.1221
  135SER     CA 4042   8.994   0.846   5.024 -0.2453  0.0339  0.7055
  135SER     HA 4043   9.012   0.906   4.935 -1.0969 -0.7379  0.0074
  135SER     CB 4044   8.907   0.731   4.975  0.4765 -0.1038 -0.2901
  135SER    HB1 4045   8.943   0.692   4.880 -0.4640  2.0841 -1.6132
  135SER    HB2 4046   8.807   0.773   4.965  0.0300 -1.2742 -0.8822
  135SER     OG 4047   8.906   0.625   5.068 -0.3679 -0.2265 -0.4333
  135SER     HG 4048   8.978   0.561   5.064 -0.1222  0.0865 -1.2273
  135SER      C 4049   8.929   0.944   5.121 -0.1274  0.3539  0.4676
  135SER      O 4050   8.948   0.942   5.243 -0.0096  0.5276  0.4524
  136TYR      N 4051   8.849   1.034   5.063  0.2876  0.3698 -0.0831
  136TYR      H 4052   8.834   1.032   4.963 -2.1488  1.2434  0.2222
  136TYR     CA 4053   8.760   1.123   5.134  0.0783 -0.1719  0.3479
  136TYR     HA 4054   8.725   1.091   5.232 -1.6430  1.7142  0.4134
  136TYR     CB 4055   8.846   1.247   5.159 -0.2979  0.2738 -0.5212
  136TYR    HB1 4056   8.941   1.211   5.199 -0.6812 -1.1856 -0.8561
  136TYR    HB2 4057   8.868   1.302   5.068 -2.3684  0.8754 -0.7048
  136TYR     CG 4058   8.790   1.339   5.264 -0.0639 -0.3149  0.1287
  136TYR    CD1 4059   8.706   1.442   5.221  0.3187  0.0753  0.3025
  136TYR    HD1 4060   8.698   1.456   5.114  2.2032 -3.0206 -0.3656
  136TYR    CE1 4061   8.627   1.515   5.312 -0.2482 -0.1010 -0.0466
  136TYR    HE1 4062   8.551   1.573   5.262  0.8874 -1.1010 -3.2340
  136TYR     CZ 4063   8.647   1.499   5.450  0.6367  0.0750 -0.1525
  136TYR     OH 4064   8.584   1.575   5.545  0.2773 -0.5524  0.1125
  136TYR     HH 4065   8.536   1.645   5.501  1.3040 -0.8065 -1.5346
  136TYR    CE2 4066   8.739   1.400   5.490  0.1237 -0.2495  0.2286
  136TYR    HE2 4067   8.753   1.387   5.596  1.4266  0.7818  0.2024
  136TYR    CD2 4068   8.809   1.317   5.401  0.2985  0.0031  0.1314
  136TYR    HD2 4069   8.874   1.239   5.439  1.1079  0.6052  0.0241
  136TYR      C 4070   8.639   1.168   5.055  0.4403  0.6470  0.2426
  136TYR      O 4071   8.647   1.181   4.933  0.2610  0.0254  0.1586
  137GLY      N 4072   8.527   1.198   5.122  0.1687  0.1769  0.0108
  137GLY      H 4073   8.538   1.194   5.223  1.2631 -1.0868 -0.1242
  137GLY     CA 4074   8.401   1.224   5.057  0.0328  0.1389  0.2585
  137GLY    HA1 4075   8.335   1.230   5.144 -1.0217  1.5332 -0.5787
  137GLY    HA2 4076   8.406   1.324   5.014 -1.0206 -0.2093 -0.7470
  137GLY      C 4077   8.342   1.117   4.965  0.2987  0.0918  0.1428
  137GLY      O 4078   8.359   0.997   4.985 -0.1169  0.0277  0.1300
  138GLY      N 4079   8.265   1.163   4.867  0.5695 -0.1602 -0.1880
  138GLY      H 4080   8.258   1.261   4.843  0.3822 -0.5883 -2.0714
  138GLY     CA 4081   8.226   1.082   4.753 -0.1352 -0.0120 -0.0617
  138GLY    HA1 4082   8.281   1.121   4.667  0.1659 -0.2011  0.0435
  138GLY    HA2 4083   8.248   0.975   4.755  0.2411 -0.0743 -3.0753
  138GLY      C 4084   8.077   1.071   4.726 -0.1284 -0.2549 -0.0023
  138GLY      O 4085   8.002   1.063   4.824  0.2651 -0.6965  0.2692
  139GLN      N 4086   8.033   1.072   4.600 -0.0118  0.0690 -0.0429
  139GLN      H 4087   8.097   1.094   4.526 -0.1767 -1.7432 -0.7873
  139GLN     CA 4088   7.894   1.054   4.562  0.0628 -0.2516 -0.1658
  139GLN     HA 4089   7.861   0.970   4.624  0.4678  0.7647  1.5010
  139GLN     CB 4090   7.883   1.040   4.410 -0.2560  0.3148 -0.1966
  139GLN    HB1 4091   7.784   1.010   4.378  0.6695 -2.0747 -1.0675
  139GLN    HB2 4092   7.914   1.135   4.367 -1.6399  0.5240 -0.7753
  139GLN     CG 4093   7.964   0.924   4.352  0.0207  0.2464  0.3203
  139GLN    HG1 4094   8.072   0.940   4.362  0.8770 -2.8566 -2.3247
  139GLN    HG2 4095   7.933   0.825   4.385  0.3434 -0.8005 -2.3237
  139GLN     CD 4096   7.948   0.921   4.201 -0.4085  0.0659  0.3703
  139GLN    OE1 4097   7.889   1.010   4.139 -0.0296  0.0512 -0.0157
  139GLN    NE2 4098   7.985   0.812   4.134 -0.4288  0.2725  0.0236
  139GLN   HE21 4099   8.013   0.729   4.184  1.3586 -0.5827 -2.1885
  139GLN   HE22 4100   7.953   0.810   4.038 -0.6849  1.3675  0.0789
  139GLN      C 4101   7.798   1.165   4.602 -0.3642 -0.7093  0.0996
  139GLN      O 4102   7.839   1.278   4.629 -0.6931 -0.4064 -0.6361
  140GLN      N 4103   7.667   1.140   4.609 -0.4561 -0.3801 -0.4063
  140GLN      H 4104   7.646   1.042   4.608  1.2714 -0.7902 -0.7702
  140GLN     CA 4105   7.562   1.226   4.660 -0.0356 -0.0598 -0.0680
  140GLN     HA 4106   7.570   1.318   4.602  1.0121 -0.1859 -0.1455
  140GLN     CB 4107   7.430   1.152   4.638  0.1547 -0.3942 -0.1005
  140GLN    HB1 4108   7.427   1.054   4.685  1.6920 -0.7089 -0.5971
  140GLN    HB2 4109   7.357   1.211   4.694  0.9977  1.0142 -0.4132
  140GLN     CG 4110   7.383   1.143   4.493  0.2295  0.0566 -0.1540
  140GLN    HG1 4111   7.396   1.235   4.436  2.6497  0.4808  0.9496
  140GLN    HG2 4112   7.440   1.066   4.442 -0.2507 -0.1437 -0.3869
  140GLN     CD 4113   7.238   1.100   4.485  0.2649 -0.0867 -0.0275
  140GLN    OE1 4114   7.176   1.072   4.588  0.6139  0.5109  0.3503
  140GLN    NE2 4115   7.180   1.091   4.365  0.3792  0.8250 -0.1590
  140GLN   HE21 4116   7.080   1.075   4.358 -0.0681  3.1019  0.3635
  140GLN   HE22 4117   7.234   1.107   4.282  3.0957  0.8893  1.4971
  140GLN      C 4118   7.580   1.256   4.808  0.1011 -0.1443 -0.0672
  140GLN      O 4119   7.637   1.181   4.886  0.2789  0.4416  0.3688
  141GLN      N 4120   7.532   1.371   4.858  0.3631 -0.0370 -0.0602
  141GLN      H 4121   7.485   1.431   4.791 -1.9805 -0.2120  1.2977
  141GLN     CA 4122   7.558   1.427   4.989 -0.2205 -0.0174  0.0500
  141GLN     HA 4123   7.632   1.371   5.045  0.4812  0.5054 -0.3276
  141GLN     CB 4124   7.618   1.566   4.968  0.2398 -0.2144  0.0630
  141GLN    HB1 4125   7.561   1.636   4.908  0.4708  1.1160  1.3388
  141GLN    HB2 4126   7.644   1.620   5.059  0.0871  1.1026 -0.6484
  141GLN     CG 4127   7.753   1.556   4.897  0.4810 -0.0801  0.4969
  141GLN    HG1 4128   7.827   1.500   4.953 -0.0188 -0.2736  0.9693
  141GLN    HG2 4129   7.743   1.505   4.801 -3.0987 -0.8373  1.1024
  141GLN     CD 4130   7.813   1.692   4.864 -0.1661  0.1291  0.1564
  141GLN    OE1 4131   7.916   1.734   4.916  0.2981  0.0234 -0.6539
  141GLN    NE2 4132   7.773   1.775   4.767 -0.7750 -0.2855  0.0504
  141GLN   HE21 4133   7.683   1.759   4.722 -0.7971 -1.7960  0.5784
  141GLN   HE22 4134   7.801   1.870   4.783 -0.1496 -0.9092  3.3923
  141GLN      C 4135   7.440   1.430   5.085 -0.1077  0.1327  0.1830
  141GLN      O 4136   7.332   1.384   5.049 -0.1528  0.3073  0.0912
  142SER      N 4137   7.462   1.473   5.209  0.0047 -0.3665  0.3387
  142SER      H 4138   7.557   1.504   5.228  0.1557 -0.2382 -0.5947
  142SER     CA 4139   7.369   1.471   5.321 -0.7922 -0.2196 -0.3147
  142SER     HA 4140   7.264   1.448   5.302 -0.5779 -0.8684 -0.7956
  142SER     CB 4141   7.412   1.361   5.417 -0.4505  0.2206  0.0393
  142SER    HB1 4142   7.345   1.369   5.502  0.8062 -0.2275  1.1158
  142SER    HB2 4143   7.512   1.390   5.449 -0.3450  0.1519 -0.2281
  142SER     OG 4144   7.406   1.229   5.368  0.1371  0.1580  0.1315
  142SER     HG 4145   7.319   1.211   5.332  0.1349 -0.3136  0.3609
  142SER      C 4146   7.372   1.606   5.390 -0.0226 -0.2763 -0.2232
  142SER      O 4147   7.470   1.676   5.370  0.0495 -0.3812 -0.2406
  143TYR      N 4148   7.264   1.641   5.460  0.2447  0.4194 -0.1520
  143TYR      H 4149   7.188   1.574   5.452  1.2982 -0.8349  0.0581
  143TYR     CA 4150   7.238   1.779   5.498 -0.3180  0.3279 -0.2000
  143TYR     HA 4151   7.241   1.844   5.410  1.3842  1.4462  0.6571
  143TYR     CB 4152   7.098   1.794   5.557 -0.2322 -0.1447  0.1274
  143TYR    HB1 4153   7.078   1.900   5.570 -0.0707 -0.1396  0.3504
  143TYR    HB2 4154   7.084   1.750   5.656 -0.3163 -2.7885 -0.9706
  143TYR     CG 4155   6.989   1.742   5.466 -0.4592 -0.0646  0.3522
  143TYR    CD1 4156   6.882   1.663   5.509 -0.0312 -0.6419  0.3702
  143TYR    HD1 4157   6.877   1.626   5.611 -1.6846  1.7574  1.2460
  143TYR    CE1 4158   6.781   1.619   5.423  0.3601  0.0984 -0.4858
  143TYR    HE1 4159   6.699   1.557   5.458 -1.5677  2.7973  0.0631
  143TYR     CZ 4160   6.777   1.658   5.288  0.0397  0.1545 -0.4629
  143TYR     OH 4161   6.682   1.602   5.208  0.0604 -0.3463 -0.1440
  143TYR     HH 4162   6.690   1.644   5.121 -0.4559 -0.2082 -0.1236
  143TYR    CE2 4163   6.871   1.756   5.248  0.2716  0.1575  0.0759
  143TYR    HE2 4164   6.873   1.784   5.144 -0.2009 -1.4736 -0.4004
  143TYR    CD2 4165   6.970   1.795   5.338  0.5699 -0.4606  0.0244
  143TYR    HD2 4166   7.041   1.868   5.302 -0.9975  0.3003 -1.6996
  143TYR      C 4167   7.331   1.834   5.604 -0.3713  0.3900 -0.1856
  143TYR      O 4168   7.381   1.755   5.684 -0.6665 -0.0346 -0.4145
  144GLY      N 4169   7.360   1.964   5.614 -0.0815  0.3205 -0.0928
  144GLY      H 4170   7.314   2.024   5.547  0.6363  0.1756 -0.7256
  144GLY     CA 4171   7.440   2.024   5.718 -0.4951  0.1193  0.3452
  144GLY    HA1 4172   7.412   1.996   5.820  0.6852 -0.4328  0.5383
  144GLY    HA2 4173   7.542   1.987   5.708 -0.6172  0.3116 -2.2207
  144GLY      C 4174   7.442   2.176   5.711  0.4206  0.0976  0.0433
  144GLY      O 4175   7.417   2.232   5.605 -0.2509 -0.0698  0.1071
  145GLN      N 4176   7.496   2.238   5.816  0.4053 -0.0485  0.1370
  145GLN      H 4177   7.502   2.178   5.898  1.9984  0.2234  0.2587
  145GLN     CA 4178   7.569   2.363   5.816  0.3210  0.0022 -0.3693
  145GLN     HA 4179   7.500   2.447   5.823 -0.4455 -0.5968 -0.5074
  145GLN     CB 4180   7.650   2.366   5.945  0.1357 -0.2912 -0.2457
  145GLN    HB1 4181   7.583   2.368   6.031 -0.9823  0.1384 -1.1116
  145GLN    HB2 4182   7.709   2.274   5.947 -0.2316 -0.6610 -2.8846
  145GLN     CG 4183   7.753   2.478   5.950 -0.4268  0.2195  0.0429
  145GLN    HG1 4184   7.830   2.449   5.879 -0.9843 -1.7274  0.1859
  145GLN    HG2 4185   7.712   2.576   5.926  0.3781  0.7744  0.8605
  145GLN     CD 4186   7.819   2.508   6.084  0.1336 -0.2284 -0.1298
  145GLN    OE1 4187   7.791   2.446   6.186 -0.4273  0.2530  0.0117
  145GLN    NE2 4188   7.915   2.601   6.084 -0.1275  0.0407  0.0694
  145GLN   HE21 4189   7.943   2.641   6.172 -1.3714 -1.7038  1.3097
  145GLN   HE22 4190   7.949   2.633   5.994 -0.5591 -0.5810 -0.3235
  145GLN      C 4191   7.652   2.382   5.691 -0.0866  0.3681 -0.5867
  145GLN      O 4192   7.727   2.294   5.647  0.1180  0.3462 -0.1973
  146GLN      N 4193   7.650   2.500   5.629 -0.2549  0.6279 -0.0855
  146GLN      H 4194   7.602   2.572   5.683 -1.7418 -1.0445  0.9316
  146GLN     CA 4195   7.733   2.542   5.518 -0.0712  0.3762 -0.0428
  146GLN     HA 4196   7.793   2.459   5.478  1.9349  2.3359 -1.3232
  146GLN     CB 4197   7.638   2.588   5.408  0.3128 -0.0880 -0.5778
  146GLN    HB1 4198   7.579   2.666   5.456  1.1363  0.5832 -0.6392
  146GLN    HB2 4199   7.694   2.623   5.321  0.4262  2.3682  0.3994
  146GLN     CG 4200   7.542   2.478   5.362  0.1712 -0.2582  0.1155
  146GLN    HG1 4201   7.475   2.450   5.443 -2.1332  1.8226 -0.9419
  146GLN    HG2 4202   7.486   2.515   5.276 -1.3387  0.5499  1.3913
  146GLN     CD 4203   7.613   2.351   5.317  0.1633 -0.2266  0.0146
  146GLN    OE1 4204   7.709   2.352   5.240 -0.3332 -0.7303 -0.6260
  146GLN    NE2 4205   7.575   2.237   5.375  0.0044 -0.0915  0.1766
  146GLN   HE21 4206   7.515   2.238   5.457  1.3157 -0.1679  1.1658
  146GLN   HE22 4207   7.615   2.150   5.342 -0.6007 -0.2654 -0.1098
  146GLN      C 4208   7.831   2.655   5.546  0.2682  0.0218  0.2162
  146GLN      O 4209   7.813   2.731   5.641  0.5932 -0.1049  0.3799
  147GLN      N 4210   7.926   2.679   5.456 -0.6089  0.0833 -0.7187
  147GLN      H 4211   7.948   2.614   5.381  1.7914  1.2394 -1.1168
  147GLN     CA 4212   8.011   2.796   5.463 -0.1016 -0.3349  0.2354
  147GLN     HA 4213   7.970   2.849   5.549  2.1533  0.9094  0.6212
  147GLN     CB 4214   8.157   2.758   5.491  0.3163  1.1270  0.1195
  147GLN    HB1 4215   8.210   2.847   5.527  1.4372 -0.9495  4.2325
  147GLN    HB2 4216   8.155   2.683   5.570  1.0089 -0.6034 -1.4491
  147GLN     CG 4217   8.233   2.692   5.377 -0.4249 -0.5590  0.5718
  147GLN    HG1 4218   8.176   2.618   5.319 -2.0356  0.0371  1.3463
  147GLN    HG2 4219   8.269   2.769   5.309  0.8079  0.1646  1.9840
  147GLN     CD 4220   8.354   2.626   5.443  0.4110  0.0512 -0.3137
  147GLN    OE1 4221   8.366   2.505   5.461  0.0683  0.0927  0.2172
  147GLN    NE2 4222   8.451   2.705   5.488 -0.0937  0.0736  0.7787
  147GLN   HE21 4223   8.435   2.804   5.481 -3.4461 -0.3863  0.6565
  147GLN   HE22 4224   8.534   2.667   5.533 -1.0791 -0.6303  2.0603
  147GLN      C 4225   7.997   2.885   5.341  0.2433 -0.3190  0.2055
  147GLN      O 4226   8.009   2.832   5.231 -0.3743 -0.2829  0.1177
  148SER      N 4227   7.983   3.017   5.355 -0.0565 -0.2977 -0.2585
  148SER      H 4228   7.966   3.052   5.449  2.2015 -0.8736  0.4343
  148SER     CA 4229   7.993   3.107   5.242 -0.6280 -0.5212 -0.4905
  148SER     HA 4230   7.915   3.078   5.172 -1.1862 -0.0002 -0.0928
  148SER     CB 4231   7.967   3.251   5.284 -0.1109 -0.5328 -0.1228
  148SER    HB1 4232   8.029   3.292   5.364  0.3681  0.5943 -1.0466
  148SER    HB2 4233   7.982   3.306   5.191 -1.9272 -1.6955 -1.1499
  148SER     OG 4234   7.831   3.257   5.320  0.0012  0.4265  0.1799
  148SER     HG 4235   7.803   3.345   5.345  0.1322  0.3030  0.7768
  148SER      C 4236   8.131   3.098   5.179 -0.3717 -0.0512 -0.0091
  148SER      O 4237   8.229   3.077   5.250 -0.1088  0.2393 -0.2816
  149TYR      N 4238   8.138   3.106   5.045  0.2959  0.8323  0.0681
  149TYR      H 4239   8.051   3.117   4.995 -1.2198 -2.5039  1.5934
  149TYR     CA 4240   8.255   3.106   4.960 -0.1149 -0.1277 -0.5181
  149TYR     HA 4241   8.338   3.143   5.020 -0.6521  0.6236 -0.2127
  149TYR     CB 4242   8.283   2.960   4.927  0.1389 -0.1422 -0.2428
  149TYR    HB1 4243   8.200   2.917   4.870  1.3675 -0.0141 -2.2108
  149TYR    HB2 4244   8.292   2.901   5.017 -0.2654 -0.7370 -0.5864
  149TYR     CG 4245   8.407   2.936   4.844  0.6593  0.1503  0.4408
  149TYR    CD1 4246   8.406   2.904   4.708 -0.0833 -0.6072  0.6129
  149TYR    HD1 4247   8.313   2.897   4.654  0.7999  1.9282 -1.4592
  149TYR    CE1 4248   8.523   2.899   4.631 -0.4593 -0.5569  0.0305
  149TYR    HE1 4249   8.517   2.878   4.525 -1.6200 -0.8507  0.1448
  149TYR     CZ 4250   8.647   2.913   4.696 -0.3506  0.1677 -0.3253
  149TYR     OH 4251   8.766   2.895   4.631 -0.0807  0.8390 -0.0296
  149TYR     HH 4252   8.753   2.876   4.538 -0.0424 -0.1159  0.1570
  149TYR    CE2 4253   8.652   2.954   4.831 -0.2245 -0.2377 -0.2065
  149TYR    HE2 4254   8.744   2.993   4.871 -0.4682  0.0705  0.0603
  149TYR    CD2 4255   8.531   2.965   4.901  0.3980  0.6634  0.7581
  149TYR    HD2 4256   8.525   2.977   5.009 -3.3996 -1.1650  0.9114
  149TYR      C 4257   8.232   3.188   4.833 -0.0304  0.2073 -0.3187
  149TYR      O 4258   8.126   3.183   4.772 -0.0116 -0.2273 -0.3238
  150ASN      N 4259   8.330   3.270   4.795 -0.1909  0.5415 -0.0129
  150ASN      H 4260   8.420   3.262   4.842 -0.2796  0.4551  0.1432
  150ASN     CA 4261   8.321   3.352   4.676 -0.5755  0.4819 -0.0256
  150ASN     HA 4262   8.232   3.325   4.620 -1.5337  0.0519  1.6602
  150ASN     CB 4263   8.311   3.499   4.715  0.6637  0.4022  0.6609
  150ASN    HB1 4264   8.229   3.510   4.787 -0.9523 -2.1397 -0.6182
  150ASN    HB2 4265   8.392   3.534   4.778 -0.5495 -1.5893  3.5820
  150ASN     CG 4266   8.312   3.593   4.596  0.1650 -0.0854  0.2653
  150ASN    OD1 4267   8.205   3.641   4.558  0.3684 -0.1058 -0.3483
  150ASN    ND2 4268   8.428   3.631   4.542  0.2977 -0.1425  0.5077
  150ASN   HD21 4269   8.519   3.592   4.561  1.8968  2.1479 -1.6876
  150ASN   HD22 4270   8.423   3.696   4.464 -2.0537  1.1287  1.6232
  150ASN      C 4271   8.444   3.313   4.594 -0.5817  0.2427  0.0754
  150ASN      O 4272   8.557   3.352   4.620 -0.1302 -0.6802 -0.4588
  151PRO      N 4273   8.426   3.240   4.484  0.6584 -0.3467  0.2553
  151PRO     CD 4274   8.299   3.179   4.450  0.5877  0.4000 -0.8468
  151PRO    HD1 4275   8.230   3.245   4.396  0.2929  0.4295 -0.4410
  151PRO    HD2 4276   8.248   3.146   4.540  1.7116  1.4907  0.2267
  151PRO     CG 4277   8.317   3.050   4.371 -0.1454  0.2009 -0.7007
  151PRO    HG1 4278   8.322   2.969   4.444  0.7875  0.1061 -0.8521
  151PRO    HG2 4279   8.232   3.046   4.303 -0.6304  1.1215 -0.1763
  151PRO     CB 4280   8.460   3.072   4.322 -0.0229 -0.2890 -0.5778
  151PRO    HB1 4281   8.457   3.103   4.217 -2.1631  0.6144 -0.2959
  151PRO    HB2 4282   8.510   2.976   4.323  0.1138 -0.2121  0.2541
  151PRO     CA 4283   8.532   3.174   4.410  0.0833 -0.4309 -0.5006
  151PRO     HA 4284   8.593   3.121   4.483 -0.1662 -0.6080 -0.4144
  151PRO      C 4285   8.627   3.266   4.335 -0.0712  0.4566  0.3844
  151PRO      O 4286   8.742   3.226   4.318 -0.3887 -0.1959 -0.2432
  152PRO      N 4287   8.594   3.384   4.282  0.0085  0.3021 -0.0102
  152PRO     CD 4288   8.466   3.419   4.224  0.0497  0.2481 -0.1368
  152PRO    HD1 4289   8.379   3.416   4.290 -1.5944 -1.5136 -2.2311
  152PRO    HD2 4290   8.445   3.363   4.133  1.8282  0.6441 -0.8232
  152PRO     CG 4291   8.480   3.566   4.185  0.0349  0.4714  0.6819
  152PRO    HG1 4292   8.463   3.629   4.273  2.0729  2.1439 -0.0530
  152PRO    HG2 4293   8.414   3.590   4.102  0.3503  0.1877  0.3517
  152PRO     CB 4294   8.627   3.571   4.145 -0.1510  0.1895 -0.0369
  152PRO    HB1 4295   8.658   3.676   4.148  0.5789 -0.0468  1.5568
  152PRO    HB2 4296   8.642   3.529   4.045  1.3600  1.1349 -0.2479
  152PRO     CA 4297   8.697   3.478   4.242 -0.0123  0.3288 -0.0023
  152PRO     HA 4298   8.780   3.437   4.184  0.7843  0.6777  0.8690
  152PRO      C 4299   8.766   3.543   4.362  0.2207  0.1776 -0.0539
  152PRO      O 4300   8.705   3.556   4.468  0.0818  0.4030 -0.1600
  153GLN      N 4301   8.880   3.609   4.344  0.1079  0.2189 -0.6496
  153GLN      H 4302   8.927   3.588   4.257  0.5738 -0.1300 -0.3207
  153GLN     CA 4303   8.934   3.705   4.439 -0.7981 -0.0213  0.1246
  153GLN     HA 4304   8.916   3.664   4.538 -2.5514 -3.1258 -1.3335
  153GLN     CB 4305   9.086   3.705   4.428 -0.8018 -0.7725  0.0030
  153GLN    HB1 4306   9.124   3.764   4.510 -0.1933  1.2520 -1.6480
  153GLN    HB2 4307   9.114   3.600   4.437  0.0691 -0.4388  1.4796
  153GLN     CG 4308   9.148   3.768   4.303 -0.3378 -0.4288  0.4042
  153GLN    HG1 4309   9.110   3.728   4.210 -0.3395  0.8682 -0.1796
  153GLN    HG2 4310   9.104   3.868   4.303 -3.7056 -1.7375 -0.7773
  153GLN     CD 4311   9.300   3.768   4.294 -0.3338 -0.1393  0.4680
  153GLN    OE1 4312   9.362   3.666   4.323  0.1335 -0.0368 -0.1550
  153GLN    NE2 4313   9.363   3.877   4.248  0.1743 -0.5332  0.2208
  153GLN   HE21 4314   9.307   3.960   4.236  0.0550 -0.4828  1.0161
  153GLN   HE22 4315   9.463   3.878   4.243  0.1203 -0.7634 -1.4990
  153GLN      C 4316   8.856   3.835   4.427 -0.6762  0.0642  0.2700
  153GLN      O 4317   8.764   3.850   4.347 -0.6499  0.1279  0.2514
  154GLY      N 4318   8.899   3.931   4.510  0.2116 -0.1662  0.0913
  154GLY      H 4319   8.977   3.926   4.573 -0.5940  1.2011  1.2704
  154GLY     CA 4320   8.828   4.056   4.528  0.3221 -0.1545  0.4547
  154GLY    HA1 4321   8.887   4.107   4.605 -1.0351  1.5119  0.4498
  154GLY    HA2 4322   8.723   4.049   4.556 -0.1614  2.9450 -0.2117
  154GLY      C 4323   8.844   4.144   4.405 -0.2590 -0.4878  0.1374
  154GLY      O 4324   8.961   4.155   4.367 -0.1437 -0.1156  0.5967
  155TYR      N 4325   8.734   4.198   4.354  0.2979  0.4512 -0.0992
  155TYR      H 4326   8.647   4.181   4.402 -1.4745  0.2069 -3.1145
  155TYR     CA 4327   8.721   4.294   4.246  0.1287  0.3419 -0.1784
  155TYR     HA 4328   8.807   4.361   4.236  0.7432 -0.4237 -0.0395
  155TYR     CB 4329   8.723   4.215   4.116 -0.3246 -0.3909  0.2528
  155TYR    HB1 4330   8.625   4.168   4.109 -0.8586  0.2396  2.6501
  155TYR    HB2 4331   8.724   4.285   4.032 -1.8688  0.3038  0.7789
  155TYR     CG 4332   8.838   4.124   4.082 -0.0384  0.0708 -0.0267
  155TYR    CD1 4333   8.961   4.181   4.046  0.1935 -0.0421  0.5878
  155TYR    HD1 4334   8.973   4.289   4.048  0.4723  0.0382 -2.0057
  155TYR    CE1 4335   9.070   4.102   4.010 -0.3465 -0.4727 -0.1239
  155TYR    HE1 4336   9.169   4.143   3.996 -0.9490  0.5361 -1.5481
  155TYR     CZ 4337   9.063   3.962   4.027  0.1181 -0.4256  0.5059
  155TYR     OH 4338   9.169   3.879   4.004  0.6551  0.6028 -0.8279
  155TYR     HH 4339   9.240   3.932   3.966 -1.5206  1.8596 -3.5235
  155TYR    CE2 4340   8.937   3.904   4.050 -0.1386 -0.1635 -0.1987
  155TYR    HE2 4341   8.922   3.797   4.060 -0.0935 -0.0173  1.9068
  155TYR    CD2 4342   8.826   3.985   4.079  0.0838  0.0594  0.0312
  155TYR    HD2 4343   8.732   3.935   4.094 -0.0423 -0.3635 -1.8723
  155TYR      C 4344   8.594   4.377   4.259  0.1253  0.2449  0.4534
  155TYR      O 4345   8.503   4.339   4.333 -0.0011 -0.2392  0.0533
  156GLY      N 4346   8.594   4.493   4.192  0.1815  0.0120  0.0455
  156GLY      H 4347   8.684   4.508   4.148  0.7647 -0.6992  0.9533
  156GLY     CA 4348   8.501   4.604   4.190  0.2798  0.1044  0.4623
  156GLY    HA1 4349   8.401   4.563   4.203 -0.2630 -0.3107 -3.7170
  156GLY    HA2 4350   8.522   4.682   4.263 -0.7902 -0.1106  1.0265
  156GLY      C 4351   8.497   4.666   4.051  0.2008  0.0325  0.4323
  156GLY      O 4352   8.524   4.597   3.953 -0.5728 -0.0317  0.2565
  157GLN      N 4353   8.458   4.793   4.046  0.3567  0.0564 -0.2233
  157GLN      H 4354   8.425   4.837   4.130  2.9415  0.7667  0.4891
  157GLN     CA 4355   8.453   4.872   3.924  0.0754  0.2638 -0.0762
  157GLN     HA 4356   8.516   4.842   3.841 -0.5234 -0.8139 -0.1626
  157GLN     CB 4357   8.310   4.861   3.871 -0.1099  0.3272  0.3960
  157GLN    HB1 4358   8.302   4.896   3.768 -1.9103 -0.2862  0.2964
  157GLN    HB2 4359   8.276   4.758   3.855 -1.9200  1.2097 -1.9809
  157GLN     CG 4360   8.205   4.934   3.954 -0.3731  0.1383  0.2325
  157GLN    HG1 4361   8.193   4.883   4.049 -0.8748  1.0982  0.6982
  157GLN    HG2 4362   8.230   5.038   3.975  0.1667  0.0170  0.2183
  157GLN     CD 4363   8.071   4.937   3.883 -0.0004  0.1672 -0.4775
  157GLN    OE1 4364   7.980   4.860   3.913  0.2003  0.1163  0.0078
  157GLN    NE2 4365   8.050   5.028   3.787 -0.1520  0.2157 -0.3986
  157GLN   HE21 4366   8.109   5.104   3.756 -1.4024  0.2127 -3.0726
  157GLN   HE22 4367   7.960   5.037   3.742  0.3074 -1.0648 -1.6310
  157GLN      C 4368   8.483   5.019   3.949 -0.6276  0.3520  0.2937
  157GLN      O 4369   8.484   5.064   4.064  0.1596  0.4868  0.2389
  158GLN      N 4370   8.519   5.093   3.844  0.5896 -0.4459  0.1347
  158GLN      H 4371   8.508   5.049   3.754 -2.3835  1.0825 -0.3792
  158GLN     CA 4372   8.547   5.235   3.851 -0.3006 -0.2602  0.0290
  158GLN     HA 4373   8.591   5.254   3.949  0.7023  0.3039 -0.5164
  158GLN     CB 4374   8.650   5.275   3.746 -0.5054  0.1900 -0.0016
  158GLN    HB1 4375   8.700   5.364   3.785  0.0753 -0.8503  1.7251
  158GLN    HB2 4376   8.605   5.306   3.651  1.9019  1.6310 -0.7843
  158GLN     CG 4377   8.760   5.172   3.724 -0.5290  0.1772 -0.0580
  158GLN    HG1 4378   8.784   5.142   3.826  0.8815  0.5774 -0.2506
  158GLN    HG2 4379   8.726   5.086   3.665 -1.5906  1.0348 -0.7367
  158GLN     CD 4380   8.889   5.210   3.653 -0.3739  0.3530  0.3162
  158GLN    OE1 4381   8.936   5.323   3.647  0.7552 -0.1109  0.1737
  158GLN    NE2 4382   8.943   5.111   3.581 -0.0034  0.0101  1.0628
  158GLN   HE21 4383   8.896   5.022   3.589  0.2016 -0.4398 -1.9062
  158GLN   HE22 4384   9.041   5.107   3.558 -0.6126 -0.1077 -1.7593
  158GLN      C 4385   8.420   5.319   3.853 -0.0449  0.1276  0.2845
  158GLN      O 4386   8.312   5.272   3.818 -0.0115  0.2320  0.0431
  159ASN      N 4387   8.425   5.447   3.888  0.2586  0.0523  0.5288
  159ASN      H 4388   8.513   5.483   3.922  0.3994  0.3907 -0.1675
  159ASN     CA 4389   8.315   5.542   3.885  0.1324 -0.1039  0.0044
  159ASN     HA 4390   8.228   5.483   3.915 -1.6203  2.0512 -0.5993
  159ASN     CB 4391   8.334   5.660   3.980 -0.0568 -0.0657 -0.0048
  159ASN    HB1 4392   8.415   5.726   3.950  1.3581 -0.4696  2.5647
  159ASN    HB2 4393   8.355   5.623   4.081 -2.9786 -1.7762  0.1150
  159ASN     CG 4394   8.207   5.742   3.997  0.1134  0.1897  0.0252
  159ASN    OD1 4395   8.094   5.710   3.962  0.2446  0.0584 -0.2794
  159ASN    ND2 4396   8.212   5.851   4.075 -0.6521 -0.1578  0.5750
  159ASN   HD21 4397   8.298   5.881   4.119  0.3531  0.5673 -1.6989
  159ASN   HD22 4398   8.123   5.890   4.099  0.1406  0.5241  2.6740
  159ASN      C 4399   8.287   5.580   3.740  0.5503 -0.1126 -0.0792
  159ASN      O 4400   8.374   5.630   3.670  0.3382 -0.2618 -0.4490
  160GLN      N 4401   8.164   5.555   3.694  0.3675  0.4045  0.1298
  160GLN      H 4402   8.099   5.510   3.757 -0.3429  0.2966 -0.6735
  160GLN     CA 4403   8.110   5.581   3.562 -0.3079  0.1873  0.3588
  160GLN     HA 4404   8.183   5.629   3.497 -0.5454 -0.9538 -0.7800
  160GLN     CB 4405   8.090   5.444   3.498  0.4467 -0.0908  0.6956
  160GLN    HB1 4406   8.044   5.465   3.401  2.1798 -1.5659 -0.4908
  160GLN    HB2 4407   8.018   5.391   3.561 -0.1969  2.3958  2.1858
  160GLN     CG 4408   8.209   5.353   3.470  0.1292 -0.2648 -0.1053
  160GLN    HG1 4409   8.278   5.418   3.416  0.0950 -0.7371 -0.7279
  160GLN    HG2 4410   8.271   5.342   3.558  1.0407  0.4877 -0.6345
  160GLN     CD 4411   8.176   5.219   3.406  0.0509 -0.2905 -0.0135
  160GLN    OE1 4412   8.065   5.169   3.391 -0.2304  0.2415  0.3117
  160GLN    NE2 4413   8.280   5.150   3.358  0.0576 -0.2978  0.0145
  160GLN   HE21 4414   8.373   5.187   3.375 -0.2796  1.4222 -1.5387
  160GLN   HE22 4415   8.266   5.057   3.322 -0.7255  0.1912 -0.9860
  160GLN      C 4416   7.981   5.661   3.569 -0.2986  0.2334  0.0200
  160GLN      O 4417   7.903   5.644   3.663  0.1589  0.0387  0.3720
  161TYR      N 4418   7.943   5.731   3.463 -0.4295  0.0689 -0.0418
  161TYR      H 4419   8.008   5.735   3.386  0.7951 -0.7389  0.9272
  161TYR     CA 4420   7.827   5.818   3.455 -0.3123  0.2592  0.3216
  161TYR     HA 4421   7.836   5.893   3.533  0.1368  0.0978  0.4265
  161TYR     CB 4422   7.811   5.880   3.316 -0.5640 -0.4372  0.0366
  161TYR    HB1 4423   7.779   5.801   3.248 -1.5781  0.8047 -0.9693
  161TYR    HB2 4424   7.906   5.912   3.273 -0.1797 -2.5832 -0.8566
  161TYR     CG 4425   7.710   5.991   3.305 -0.3105 -0.2317 -0.2230
  161TYR    CD1 4426   7.583   5.968   3.251 -0.3390 -0.5936 -0.0047
  161TYR    HD1 4427   7.551   5.867   3.229 -0.6247 -0.2056 -1.4700
  161TYR    CE1 4428   7.493   6.073   3.231 -0.0276 -0.2188  0.5163
  161TYR    HE1 4429   7.391   6.055   3.197  0.1851 -3.0505  1.1889
  161TYR     CZ 4430   7.539   6.202   3.263  0.0236  0.0419 -0.5606
  161TYR     OH 4431   7.465   6.313   3.236  0.1929  0.3192  0.1076
  161TYR     HH 4432   7.377   6.294   3.203  0.6423  0.6352 -1.3175
  161TYR    CE2 4433   7.666   6.227   3.320 -0.3030 -0.1683  0.2741
  161TYR    HE2 4434   7.694   6.327   3.350  0.5260 -0.5688  0.8619
  161TYR    CD2 4435   7.755   6.120   3.335 -0.3647 -0.2631 -0.0085
  161TYR    HD2 4436   7.852   6.133   3.380 -0.8204  0.1037  0.9062
  161TYR      C 4437   7.703   5.732   3.477 -0.1844 -0.0483 -0.1484
  161TYR      O 4438   7.699   5.612   3.452 -0.3076 -0.2415  0.7944
  162ASN      N 4439   7.602   5.806   3.524 -0.0596  0.2750 -0.3802
  162ASN      H 4440   7.631   5.899   3.551  0.5732  0.1964 -0.7516
  162ASN     CA 4441   7.469   5.759   3.556 -0.0359  0.3415 -0.1812
  162ASN     HA 4442   7.465   5.655   3.524  1.6134 -0.3758  1.7535
  162ASN     CB 4443   7.455   5.756   3.708  0.1148  0.3140 -0.1680
  162ASN    HB1 4444   7.550   5.738   3.757 -0.6229  0.9737  1.5948
  162ASN    HB2 4445   7.418   5.854   3.740 -0.1201  0.4537 -0.8434
  162ASN     CG 4446   7.350   5.655   3.751  0.6758 -0.2214 -0.0512
  162ASN    OD1 4447   7.235   5.689   3.776  0.7560  0.1920 -0.2447
  162ASN    ND2 4448   7.392   5.529   3.768 -0.7310 -0.7235 -0.1705
  162ASN   HD21 4449   7.486   5.514   3.734 -1.6484 -2.6470 -2.1507
  162ASN   HD22 4450   7.330   5.465   3.816  1.1150 -2.6723 -0.2188
  162ASN      C 4451   7.353   5.834   3.491 -0.2514 -0.1468 -0.3647
  162ASN      O 4452   7.348   5.957   3.493 -0.6352 -0.1589 -0.4352
  163SER      N 4453   7.274   5.755   3.418 -0.0225 -0.4915 -0.2427
  163SER      H 4454   7.297   5.656   3.418 -0.1723 -0.5430  1.3207
  163SER     CA 4455   7.144   5.801   3.373  0.1549 -0.4061 -0.6812
  163SER     HA 4456   7.091   5.865   3.443  0.1447 -0.1540 -0.9188
  163SER     CB 4457   7.038   5.692   3.358  0.2646 -0.6385  0.1340
  163SER    HB1 4458   6.939   5.738   3.350  0.0443 -1.1801 -0.3361
  163SER    HB2 4459   7.056   5.649   3.259  1.3521  0.2147 -0.0589
  163SER     OG 4460   7.038   5.606   3.469  0.3159 -0.2713  0.4208
  163SER     HG 4461   7.015   5.654   3.549 -1.2556 -0.7549  0.2907
  163SER      C 4462   7.162   5.890   3.251 -0.2478  0.3798 -0.1755
  163SER    OC1 4463   7.207   5.842   3.144 -0.6228  0.5593 -0.4117
  163SER    OC2 4464   7.113   6.004   3.261  0.5382  0.6954  0.1657
    1MET      N 4465   6.382   9.093  10.412  0.3699 -0.0957  0.4685
    1MET     H1 4466   6.403   9.174  10.355  0.8945 -0.9121 -0.5435
    1MET     H2 4467   6.346   9.021  10.349 -1.0158 -0.4410  1.6033
    1MET     H3 4468   6.471   9.073  10.455  0.5676  0.7249  0.4467
    1MET     CA 4469   6.281   9.138  10.508  0.1858  0.4360  0.0324
    1MET     HA 4470   6.262   9.055  10.576 -0.6772 -0.0144 -0.7407
    1MET     CB 4471   6.326   9.251  10.600 -0.4469  0.7519 -0.0427
    1MET    HB1 4472   6.417   9.228  10.655  0.5737 -0.0945 -1.9880
    1MET    HB2 4473   6.343   9.341  10.540  1.7878  0.7704  0.5362
    1MET     CG 4474   6.223   9.277  10.709 -0.5775  0.3338 -0.0661
    1MET    HG1 4475   6.129   9.313  10.666 -1.0912  1.5500  1.9412
    1MET    HG2 4476   6.250   9.365  10.767  3.0281  0.5476 -1.8080
    1MET     SD 4477   6.187   9.140  10.823  0.3952  0.1043 -0.0296
    1MET     CE 4478   6.293   9.182  10.964  0.2452  0.1187  0.0792
    1MET    HE1 4479   6.245   9.257  11.027  0.3467  1.0804 -0.9598
    1MET    HE2 4480   6.390   9.209  10.923  0.8117 -2.9451 -0.8644
    1MET    HE3 4481   6.310   9.089  11.018  0.1219 -0.7469 -1.3247
    1MET      C 4482   6.154   9.163  10.429  0.0434  0.0373  0.1313
    1MET      O 4483   6.148   9.258  10.351  0.4366  0.1213  0.2049
    2ALA      N 4484   6.057   9.071  10.441  0.1176 -0.0689 -0.0701
    2ALA      H 4485   6.059   8.998  10.511 -0.7037 -0.1814 -0.1529
    2ALA     CA 4486   5.936   9.081  10.363  0.2304  0.3173 -0.2025
    2ALA     HA 4487   5.920   9.181  10.323  0.5126  0.1421 -0.7645
    2ALA     CB 4488   5.948   8.985  10.245  0.5984 -0.4327  0.4372
    2ALA    HB1 4489   6.046   9.006  10.201  0.8954 -1.7433  0.4056
    2ALA    HB2 4490   5.863   8.995  10.178  2.1067 -0.8386 -1.6562
    2ALA    HB3 4491   5.936   8.880  10.273  0.0506 -0.4919  0.0019
    2ALA      C 4492   5.810   9.057  10.445 -0.1058 -0.1928 -0.8499
    2ALA      O 4493   5.816   8.981  10.542  0.0434  0.0777 -0.6459
    3SER      N 4494   5.695   9.101  10.395 -0.2130  0.2253 -0.2438
    3SER      H 4495   5.707   9.152  10.309  1.7880 -1.4357 -1.0249
    3SER     CA 4496   5.565   9.102  10.459  0.0393  0.3443  0.2784
    3SER     HA 4497   5.555   9.023  10.534 -1.4195 -2.1286 -2.3077
    3SER     CB 4498   5.540   9.241  10.515 -0.4021  0.4268 -0.1111
    3SER    HB1 4499   5.557   9.309  10.432 -2.9077 -2.5973 -3.3639
    3SER    HB2 4500   5.435   9.253  10.541 -0.3717  1.0416 -0.2497
    3SER     OG 4501   5.621   9.267  10.628 -0.6884  0.7406  0.0267
    3SER     HG 4502   5.703   9.304  10.592 -0.7635  0.5476 -0.3464
    3SER      C 4503   5.450   9.060  10.368 -0.0615  0.2781  0.4337
    3SER      O 4504   5.453   9.084  10.247 -0.4938  0.2251  0.4113
    4ASN      N 4505   5.345   9.004  10.429 -0.1202  0.1021  0.1729
    4ASN      H 4506   5.356   8.983  10.527  1.7346  0.6680  0.1218
    4ASN     CA 4507   5.218   8.972  10.367  0.0656 -0.2418 -0.0348
    4ASN     HA 4508   5.221   8.941  10.262 -2.0649  0.1072 -0.2334
    4ASN     CB 4509   5.152   8.864  10.452  0.3124 -0.1243  0.3079
    4ASN    HB1 4510   5.217   8.776  10.444  1.2724  0.4952  1.0494
    4ASN    HB2 4511   5.141   8.904  10.552  3.2247 -2.5961  1.8072
    4ASN     CG 4512   5.024   8.813  10.388  0.4829 -0.3599  0.1458
    4ASN    OD1 4513   4.986   8.839  10.274 -0.0860 -0.2262  0.3624
    4ASN    ND2 4514   4.950   8.719  10.447 -0.4414 -0.1078 -0.5766
    4ASN   HD21 4515   4.979   8.687  10.538 -1.7232  1.3737  0.4086
    4ASN   HD22 4516   4.863   8.689  10.407 -0.2285  1.1959 -2.0876
    4ASN      C 4517   5.141   9.103  10.353  0.1574 -0.1493  0.3082
    4ASN      O 4518   5.053   9.136  10.432  0.1471  1.1355 -0.2248
    5ASP      N 4519   5.173   9.185  10.253  0.4488  0.5805  0.9958
    5ASP      H 4520   5.254   9.152  10.202  0.2930 -1.0446  1.7507
    5ASP     CA 4521   5.119   9.314  10.216 -0.4751 -0.1401 -0.2477
    5ASP     HA 4522   5.143   9.373  10.305  0.3328 -0.7779 -0.0250
    5ASP     CB 4523   5.196   9.373  10.099 -0.4557 -0.3768 -0.3530
    5ASP    HB1 4524   5.183   9.312  10.009  1.5705  0.7407 -1.4917
    5ASP    HB2 4525   5.303   9.364  10.119 -0.2701  1.7071 -0.1789
    5ASP     CG 4526   5.164   9.522  10.089  0.2869 -0.1903 -0.0375
    5ASP    OD1 4527   5.180   9.587  10.195  0.0932 -1.0713  0.5509
    5ASP    OD2 4528   5.106   9.570   9.990 -0.3312 -0.3965  0.2159
    5ASP      C 4529   4.970   9.316  10.187 -0.6819 -0.0523  0.7885
    5ASP      O 4530   4.918   9.226  10.122  0.4048 -0.0858 -0.0541
    6TYR      N 4531   4.900   9.416  10.242 -0.1119  0.5374  0.4517
    6TYR      H 4532   4.957   9.480  10.296  2.8476 -1.4743 -0.0339
    6TYR     CA 4533   4.756   9.415  10.259 -0.1331  0.1672  0.2666
    6TYR     HA 4534   4.718   9.339  10.191 -1.4619  0.7619  0.3168
    6TYR     CB 4535   4.708   9.373  10.398 -0.6030 -0.4095 -0.0657
    6TYR    HB1 4536   4.742   9.450  10.467  0.6038 -1.4713  0.5623
    6TYR    HB2 4537   4.745   9.278  10.436 -1.2946 -0.0291  1.6090
    6TYR     CG 4538   4.559   9.359  10.411 -0.6363  0.0432  0.0559
    6TYR    CD1 4539   4.489   9.456  10.485 -0.3708 -0.4787  1.0087
    6TYR    HD1 4540   4.541   9.540  10.529 -2.0596 -0.0307  2.2295
    6TYR    CE1 4541   4.350   9.449  10.501 -0.4805  0.3584  0.5031
    6TYR    HE1 4542   4.302   9.531  10.552  1.0345  1.0297  0.9304
    6TYR     CZ 4543   4.279   9.336  10.457 -0.3311  0.6204 -0.4310
    6TYR     OH 4544   4.149   9.318  10.491 -0.2573  0.5771 -0.1721
    6TYR     HH 4545   4.114   9.383  10.552 -0.1855  0.4875 -0.0346
    6TYR    CE2 4546   4.352   9.236  10.388  0.0615  0.5679  0.0561
    6TYR    HE2 4547   4.299   9.144  10.367  1.1065 -0.2204  0.7582
    6TYR    CD2 4548   4.489   9.249  10.361  0.0440 -0.1838 -0.4131
    6TYR    HD2 4549   4.550   9.175  10.312 -0.1668 -0.4401 -0.2977
    6TYR      C 4550   4.686   9.543  10.218 -0.4386 -0.0419  0.1383
    6TYR      O 4551   4.739   9.654  10.218 -0.0719 -0.2193  0.2836
    7THR      N 4552   4.559   9.531  10.178 -0.3190 -0.3899 -0.1434
    7THR      H 4553   4.519   9.439  10.163 -1.2510  0.1243 -0.8872
    7THR     CA 4554   4.467   9.640  10.153 -0.4019 -0.4862 -0.2629
    7THR     HA 4555   4.506   9.732  10.198 -3.4175  1.0831 -0.5669
    7THR     CB 4556   4.457   9.666  10.003 -0.4107  0.2829 -0.1369
    7THR     HB 4557   4.378   9.738   9.983  0.6050  1.7527  0.9603
    7THR    CG2 4558   4.587   9.730   9.955 -0.6935  0.4053 -0.7464
    7THR   HG21 4559   4.671   9.664   9.976 -1.0740 -0.1989 -1.0772
    7THR   HG22 4560   4.585   9.736   9.846  2.4518 -0.6662 -0.9875
    7THR   HG23 4561   4.601   9.828   9.999 -1.2612 -0.1887  0.8126
    7THR    OG1 4562   4.437   9.547   9.931 -0.1984  0.4007 -0.3912
    7THR    HG1 4563   4.503   9.489   9.969  0.5098  1.4898  0.0741
    7THR      C 4564   4.323   9.623  10.198 -0.4518 -0.1678 -0.3008
    7THR      O 4565   4.270   9.513  10.209 -0.0590 -0.3331 -0.0385
    8GLN      N 4566   4.262   9.729  10.253  0.0489 -0.1778  0.2864
    8GLN      H 4567   4.313   9.816  10.262 -0.4062 -0.0137  1.3738
    8GLN     CA 4568   4.132   9.731  10.316  0.0502  0.3740  0.2750
    8GLN     HA 4569   4.122   9.647  10.385 -0.1494 -0.2997 -0.5579
    8GLN     CB 4570   4.118   9.862  10.393  0.2608  0.6870 -0.2173
    8GLN    HB1 4571   4.016   9.878  10.427 -0.5235  0.1733 -2.1498
    8GLN    HB2 4572   4.140   9.940  10.320 -0.3502  0.4360 -0.6871
    8GLN     CG 4573   4.202   9.869  10.520 -0.4019 -0.0145  0.2649
    8GLN    HG1 4574   4.154   9.834  10.612  1.1757 -1.0048  0.7539
    8GLN    HG2 4575   4.295   9.815  10.503  0.4504  1.7492 -1.0349
    8GLN     CD 4576   4.237  10.014  10.547  0.5302 -0.1164 -0.3557
    8GLN    OE1 4577   4.166  10.104  10.502 -0.0115 -0.0941  0.5192
    8GLN    NE2 4578   4.339  10.037  10.629  0.2169 -0.7225  0.2099
    8GLN   HE21 4579   4.362  10.133  10.653 -0.5748 -0.3617 -0.4375
    8GLN   HE22 4580   4.393   9.960  10.665  0.8066 -0.4942 -0.1674
    8GLN      C 4581   4.017   9.699  10.221 -0.1058  0.3312  0.4778
    8GLN      O 4582   4.035   9.701  10.100 -0.2517 -0.0596  0.4482
    9GLN      N 4583   3.892   9.683  10.263 -0.2967 -0.0183 -0.2124
    9GLN      H 4584   3.882   9.692  10.363  1.4764  0.2504 -0.0345
    9GLN     CA 4585   3.771   9.661  10.185  0.0518 -0.2449 -0.6892
    9GLN     HA 4586   3.802   9.628  10.086  1.0391  0.4699 -0.6355
    9GLN     CB 4587   3.674   9.562  10.249  0.0444  0.0658 -0.2092
    9GLN    HB1 4588   3.639   9.600  10.345  0.0356 -0.9029  0.1852
    9GLN    HB2 4589   3.589   9.566  10.181  2.0102  0.7133 -2.8134
    9GLN     CG 4590   3.716   9.417  10.269  0.3185  0.2523  0.6037
    9GLN    HG1 4591   3.759   9.370  10.180  2.8081  0.0463  1.8258
    9GLN    HG2 4592   3.785   9.410  10.353 -1.3769  1.5262  2.1584
    9GLN     CD 4593   3.603   9.322  10.305  0.3861 -0.1453 -0.1978
    9GLN    OE1 4594   3.487   9.361  10.320  0.5131  0.0308  0.3527
    9GLN    NE2 4595   3.637   9.194  10.325  0.2474 -0.1178  0.2224
    9GLN   HE21 4596   3.573   9.130  10.369  0.9121 -1.0148 -0.0940
    9GLN   HE22 4597   3.732   9.160  10.320  0.6483  0.5452  2.2894
    9GLN      C 4598   3.701   9.794  10.163 -0.1893 -0.2541 -0.0029
    9GLN      O 4599   3.693   9.882  10.249 -0.2905 -0.9362  0.6933
   10ALA      N 4600   3.643   9.813  10.045 -0.1605  0.0414  0.0283
   10ALA      H 4601   3.663   9.739   9.979  0.3194  2.3755 -2.5910
   10ALA     CA 4602   3.567   9.929  10.004 -0.1044  0.3322  0.7375
   10ALA     HA 4603   3.630  10.013  10.034  1.2116 -0.2243 -0.3493
   10ALA     CB 4604   3.566   9.936   9.852 -0.1810 -0.0332  0.7215
   10ALA    HB1 4605   3.503  10.014   9.808  0.4223 -0.3013 -0.6627
   10ALA    HB2 4606   3.667   9.957   9.817 -0.1480  0.2709  0.9984
   10ALA    HB3 4607   3.538   9.837   9.814  1.6563  0.7922 -3.3330
   10ALA      C 4608   3.429   9.941  10.067 -0.0597  0.3123  0.8399
   10ALA      O 4609   3.360   9.840  10.071 -0.3365  0.4844  0.5507
   11THR      N 4610   3.397  10.058  10.123 -0.3927  0.6671 -0.0728
   11THR      H 4611   3.452  10.133  10.084 -0.9659 -0.1565 -2.6549
   11THR     CA 4612   3.273  10.097  10.188 -0.4613  0.1181  0.1304
   11THR     HA 4613   3.225  10.015  10.240 -1.3132  1.0527  0.8260
   11THR     CB 4614   3.308  10.204  10.291  0.1736  0.3296 -0.2898
   11THR     HB 4615   3.213  10.240  10.332 -0.5478 -1.1582 -0.5745
   11THR    CG2 4616   3.381  10.129  10.402 -0.8824 -0.0615  0.1580
   11THR   HG21 4617   3.461  10.068  10.360 -2.0197 -1.2286 -0.3627
   11THR   HG22 4618   3.434  10.200  10.466 -1.2267 -0.8583  1.3610
   11THR   HG23 4619   3.316  10.056  10.450  0.1840 -0.2782  1.3335
   11THR    OG1 4620   3.393  10.308  10.248  0.3545  0.1545 -0.3571
   11THR    HG1 4621   3.482  10.294  10.280  0.4783  0.0825 -0.7310
   11THR      C 4622   3.177  10.151  10.083  0.1683 -0.3883 -0.7295
   11THR      O 4623   3.221  10.214   9.988  0.5051 -0.2726 -0.4991
   12GLN      N 4624   3.049  10.113  10.090  0.0674  0.0815  0.2390
   12GLN      H 4625   3.020  10.063  10.173  0.4804 -0.2763  0.1710
   12GLN     CA 4626   2.961  10.120   9.975  0.3255  0.0878  0.0400
   12GLN     HA 4627   2.992  10.040   9.908 -1.2129  1.2172 -2.1151
   12GLN     CB 4628   2.820  10.091  10.025  0.4122  0.2660  0.3914
   12GLN    HB1 4629   2.760  10.075   9.936  0.5459  0.5629  0.2439
   12GLN    HB2 4630   2.787  10.174  10.088  3.5457  3.2159 -1.5199
   12GLN     CG 4631   2.798   9.958  10.095  0.0196  0.1202 -0.0079
   12GLN    HG1 4632   2.809   9.877  10.023  0.5383  0.0380  0.1588
   12GLN    HG2 4633   2.872   9.952  10.175 -1.0573  3.2187  1.3471
   12GLN     CD 4634   2.656   9.957  10.151  0.0166 -0.1919 -0.0183
   12GLN    OE1 4635   2.568  10.013  10.086 -0.1682 -0.2712  0.1633
   12GLN    NE2 4636   2.633   9.899  10.269  0.4072 -0.0712  0.1206
   12GLN   HE21 4637   2.534   9.889  10.290  0.6315 -0.6895  0.9029
   12GLN   HE22 4638   2.698   9.829  10.301 -1.2930 -1.4401  0.7285
   12GLN      C 4639   2.956  10.248   9.893  0.1458  0.1880  0.2089
   12GLN      O 4640   2.963  10.360   9.944  1.3198  0.0521  0.3943
   13SER      N 4641   2.937  10.236   9.761  0.1205  0.0653  0.2234
   13SER      H 4642   2.951  10.147   9.716 -2.0070 -0.9266  1.3952
   13SER     CA 4643   2.905  10.349   9.677 -0.4403  0.0859  0.4569
   13SER     HA 4644   2.834  10.418   9.722 -4.6876 -2.8845 -1.0849
   13SER     CB 4645   3.031  10.430   9.647 -0.1877 -0.2996  0.4715
   13SER    HB1 4646   3.018  10.505   9.568  1.2400  2.6415  2.8222
   13SER    HB2 4647   3.104  10.358   9.608 -0.8533 -0.0186 -1.4184
   13SER     OG 4648   3.085  10.497   9.758  0.5236  0.2965 -0.2211
   13SER     HG 4649   3.040  10.467   9.837 -1.6234 -0.5533 -1.6714
   13SER      C 4650   2.839  10.314   9.544  0.2280  0.0904  0.1187
   13SER      O 4651   2.842  10.395   9.451  0.2201 -0.3131 -0.2362
   14TYR      N 4652   2.773  10.198   9.541  0.0020  0.2218 -0.0080
   14TYR      H 4653   2.768  10.152   9.631 -0.9167  2.1140  0.9586
   14TYR     CA 4654   2.716  10.135   9.424  0.1882 -0.2134  0.1330
   14TYR     HA 4655   2.699  10.209   9.346  1.1044 -0.1440 -0.0068
   14TYR     CB 4656   2.813  10.034   9.364  0.3763  0.0652 -0.0323
   14TYR    HB1 4657   2.773  10.008   9.266  2.8681  3.0713 -2.0788
   14TYR    HB2 4658   2.814   9.948   9.430 -1.7734  0.1820  0.2139
   14TYR     CG 4659   2.954  10.083   9.339  0.5065 -0.3537 -0.1338
   14TYR    CD1 4660   3.059  10.049   9.425  0.2871 -0.3973  0.1188
   14TYR    HD1 4661   3.036   9.990   9.512 -1.4120  2.8673  2.0846
   14TYR    CE1 4662   3.181  10.112   9.399  0.2792 -0.3558  0.1810
   14TYR    HE1 4663   3.265  10.106   9.467  0.5386  2.4145  0.1952
   14TYR     CZ 4664   3.193  10.209   9.298 -0.1773  0.2764  0.7210
   14TYR     OH 4665   3.304  10.288   9.295 -0.1033  0.1556  0.0627
   14TYR     HH 4666   3.347  10.282   9.380 -0.7846  2.3570  0.6215
   14TYR    CE2 4667   3.087  10.234   9.208  0.4107 -0.2979 -0.1500
   14TYR    HE2 4668   3.114  10.296   9.124  1.9763 -0.6333  0.0756
   14TYR    CD2 4669   2.965  10.169   9.229  0.2892  0.0146  0.1276
   14TYR    HD2 4670   2.881  10.172   9.162 -0.5072 -2.0942  0.9399
   14TYR      C 4671   2.585  10.069   9.466  0.1462 -0.2582 -0.0652
   14TYR      O 4672   2.561  10.036   9.582 -0.8744 -0.4615 -0.3214
   15GLY      N 4673   2.494  10.056   9.369  0.2206  0.5018 -0.2457
   15GLY      H 4674   2.519  10.084   9.276  0.2057 -0.3553 -0.5123
   15GLY     CA 4675   2.356  10.018   9.394  0.3087  0.2205 -0.1866
   15GLY    HA1 4676   2.302   9.986   9.305 -0.8392 -2.1764  1.2804
   15GLY    HA2 4677   2.361   9.920   9.442  1.3467 -0.6412 -1.9145
   15GLY      C 4678   2.281  10.123   9.473 -0.4181 -0.1759 -0.3380
   15GLY      O 4679   2.311  10.241   9.454  0.1268 -0.2978 -0.2491
   16ALA      N 4680   2.203  10.086   9.575  0.8530 -0.0805  0.7031
   16ALA      H 4681   2.195   9.990   9.603 -0.1871 -0.5937 -1.1603
   16ALA     CA 4682   2.136  10.183   9.660 -0.1273 -0.2425  0.1274
   16ALA     HA 4683   2.120  10.278   9.611  4.7303  0.9324  0.3575
   16ALA     CB 4684   2.000  10.125   9.699 -0.1125 -0.0479  0.4700
   16ALA    HB1 4685   1.954  10.200   9.763 -0.5828  0.3762 -0.3538
   16ALA    HB2 4686   2.004  10.033   9.759 -2.0888  0.9802  2.3400
   16ALA    HB3 4687   1.948  10.112   9.605 -0.7179 -1.7478  1.0017
   16ALA      C 4688   2.221  10.229   9.778 -0.6634  0.9337  0.0591
   16ALA      O 4689   2.185  10.215   9.894 -0.1031  0.8175  0.2170
   17TYR      N 4690   2.342  10.280   9.753 -0.0228 -0.3519  0.4991
   17TYR      H 4691   2.371  10.294   9.658 -0.3943  1.9434  0.6708
   17TYR     CA 4692   2.439  10.302   9.858 -0.0896 -0.3946  0.5706
   17TYR     HA 4693   2.445  10.207   9.912  0.1728 -0.0032  1.2478
   17TYR     CB 4694   2.572  10.334   9.791 -0.5755 -0.1415 -0.2843
   17TYR    HB1 4695   2.592  10.260   9.713  2.3796 -0.3134  0.5086
   17TYR    HB2 4696   2.653  10.322   9.863 -1.1629  0.7667  0.5378
   17TYR     CG 4697   2.579  10.472   9.730 -0.0997 -0.1080 -0.1624
   17TYR    CD1 4698   2.650  10.570   9.800 -0.7286  0.1446  0.1369
   17TYR    HD1 4699   2.686  10.552   9.901  0.3512 -1.6987 -0.5197
   17TYR    CE1 4700   2.674  10.695   9.743 -0.4617  0.1988  0.3600
   17TYR    HE1 4701   2.715  10.775   9.803 -1.7033 -1.0252  3.0449
   17TYR     CZ 4702   2.634  10.716   9.609 -0.4069 -0.0949  0.2973
   17TYR     OH 4703   2.652  10.837   9.549 -0.8181 -0.2238 -0.0845
   17TYR     HH 4704   2.629  10.835   9.456  2.4005  1.5378 -1.0802
   17TYR    CE2 4705   2.577  10.612   9.534  0.3342 -0.4593  0.2210
   17TYR    HE2 4706   2.548  10.629   9.431  0.3386  1.6049  0.5196
   17TYR    CD2 4707   2.546  10.491   9.596 -0.1574 -0.5583 -0.2115
   17TYR    HD2 4708   2.510  10.415   9.527 -0.0612  1.2459 -2.3691
   17TYR      C 4709   2.396  10.411   9.956 -0.1875  0.0101  0.0779
   17TYR      O 4710   2.316  10.496   9.919  0.1485  0.2682 -0.0607
   18PRO      N 4711   2.442  10.404  10.081  0.1788 -0.3865 -0.0762
   18PRO     CD 4712   2.519  10.296  10.140  0.0792 -0.3685  0.0873
   18PRO    HD1 4713   2.585  10.252  10.066  1.2857  0.3350  0.7193
   18PRO    HD2 4714   2.458  10.216  10.181 -1.3635  0.4158 -0.4456
   18PRO     CG 4715   2.589  10.354  10.263 -0.1322 -0.1645  0.1146
   18PRO    HG1 4716   2.680  10.396  10.221 -0.8511  0.5747 -0.7437
   18PRO    HG2 4717   2.627  10.285  10.339  1.1802  0.2234 -0.1702
   18PRO     CB 4718   2.494  10.465  10.307 -0.0863 -0.2859  0.5220
   18PRO    HB1 4719   2.424  10.427  10.382  0.3403 -0.1064  1.0218
   18PRO    HB2 4720   2.557  10.536  10.361  1.0892 -1.7752  1.2007
   18PRO     CA 4721   2.422  10.508  10.180  0.7656 -0.3521  0.0081
   18PRO     HA 4722   2.315  10.503  10.199  0.8222  0.3991  0.5358
   18PRO      C 4723   2.462  10.646  10.131  0.0180 -0.0383  0.2771
   18PRO      O 4724   2.575  10.667  10.089  0.0532 -0.5835  0.0988
   19THR      N 4725   2.371  10.744  10.141  0.3603  0.3422 -0.2488
   19THR      H 4726   2.289  10.734  10.200  0.6654  1.1000  0.3146
   19THR     CA 4727   2.368  10.868  10.066 -0.0311  0.1931 -0.4874
   19THR     HA 4728   2.392  10.833   9.966 -0.2482 -1.8204  0.1208
   19THR     CB 4729   2.240  10.948  10.085 -0.2605 -0.3211  0.2020
   19THR     HB 4730   2.249  11.047  10.039 -0.0316  0.7566  2.4206
   19THR    CG2 4731   2.125  10.865  10.029  0.0107 -0.5935  0.0504
   19THR   HG21 4732   2.130  10.766  10.073  1.0130 -1.0396 -1.0069
   19THR   HG22 4733   2.036  10.922  10.054  0.1119  0.4648 -1.7676
   19THR   HG23 4734   2.125  10.852   9.920  0.7575 -4.6639  0.3800
   19THR    OG1 4735   2.216  10.975  10.221  0.4380  0.0886  0.2493
   19THR    HG1 4736   2.148  11.043  10.217  0.5740  0.1630 -2.2397
   19THR      C 4737   2.486  10.956  10.104 -0.0460 -0.0888  0.2249
   19THR      O 4738   2.530  11.033  10.020 -0.7982 -0.0709 -0.1559
   20GLN      N 4739   2.547  10.937  10.222  0.2377 -0.0277  0.0890
   20GLN      H 4740   2.522  10.851  10.269  0.4596  0.2575  0.7438
   20GLN     CA 4741   2.652  11.015  10.285  0.1002  0.0551  0.2167
   20GLN     HA 4742   2.710  11.057  10.204 -0.9049  1.2642  0.0973
   20GLN     CB 4743   2.604   0.055  10.371  0.3295  0.2538  0.0736
   20GLN    HB1 4744   2.528   0.018  10.439  2.2162 -0.2802  1.9954
   20GLN    HB2 4745   2.676   0.079  10.449  1.0432  1.2866 -0.8499
   20GLN     CG 4746   2.567   0.185  10.299 -0.1597 -0.1793 -0.4721
   20GLN    HG1 4747   2.555   0.267  10.370 -0.6993 -1.6446  1.1881
   20GLN    HG2 4748   2.484   0.163  10.232 -0.6897 -0.8311  0.3830
   20GLN     CD 4749   2.676   0.244  10.210  0.6278 -0.1753  0.4717
   20GLN    OE1 4750   2.756   0.331  10.243  0.4249  0.3021 -0.2587
   20GLN    NE2 4751   2.683   0.207  10.082  0.0569  0.3357  0.2866
   20GLN   HE21 4752   2.741   0.254  10.014 -2.3082 -0.2473 -2.3380
   20GLN   HE22 4753   2.644   0.115  10.064 -0.0214  0.6451 -1.2214
   20GLN      C 4754   2.751  10.932  10.366  0.1007  0.0851  0.2457
   20GLN      O 4755   2.705  10.834  10.423 -0.1629 -0.3296 -0.6694
   21PRO      N 4756   2.882  10.959  10.375  0.2195 -0.2979 -0.2993
   21PRO     CD 4757   2.949  11.068  10.306  0.0623 -0.0708 -0.0918
   21PRO    HD1 4758   2.908   0.088  10.340  1.4290  0.2331  0.7905
   21PRO    HD2 4759   2.922  11.067  10.201 -0.4755 -1.5421  0.0423
   21PRO     CG 4760   3.098  11.061  10.336  0.1038 -0.1764 -0.3209
   21PRO    HG1 4761   3.124   0.064  10.406 -0.5536  0.5114 -0.8377
   21PRO    HG2 4762   3.155  11.065  10.243  0.2195  2.1548 -0.2263
   21PRO     CB 4763   3.120  10.926  10.403 -0.0136 -0.2406 -0.4119
   21PRO    HB1 4764   3.162  10.859  10.328  2.3989  0.9743 -0.2343
   21PRO    HB2 4765   3.190  10.943  10.484  0.7458 -0.6704 -0.9691
   21PRO     CA 4766   2.981  10.890  10.454  0.0953 -0.3594 -0.2006
   21PRO     HA 4767   2.963  10.783  10.438 -2.3410 -0.4138  2.0535
   21PRO      C 4768   2.969  10.902  10.606 -0.6894 -0.1099 -0.2756
   21PRO      O 4769   2.921  11.006  10.649 -0.1867 -0.0029  0.0260
   22GLY      N 4770   3.026  10.811  10.685 -0.0022  0.4280 -0.1432
   22GLY      H 4771   3.074  10.733  10.642 -1.9712 -1.8623  1.5242
   22GLY     CA 4772   3.042  10.824  10.828  0.0017  0.0510 -0.1076
   22GLY    HA1 4773   3.072  10.732  10.878  1.9023  0.7499  0.1232
   22GLY    HA2 4774   2.947  10.853  10.874  0.9513  2.1540  0.6860
   22GLY      C 4775   3.133  10.940  10.865 -0.2550  0.3168 -0.2986
   22GLY      O 4776   3.214  10.974  10.779 -0.0122  0.0998 -0.1563
   23GLN      N 4777   3.126  10.995  10.986 -0.4541 -0.0775 -0.1291
   23GLN      H 4778   3.048  10.960  11.040 -0.1050 -0.4084  0.1678
   23GLN     CA 4779   3.213   0.027  11.028 -0.5249 -0.2326  0.4303
   23GLN     HA 4780   3.305   0.029  10.969 -0.2458  0.3871  0.8726
   23GLN     CB 4781   3.149   0.163  11.003  0.1138 -0.0040 -0.0030
   23GLN    HB1 4782   3.223   0.236  11.037 -0.5417  0.1022  1.2780
   23GLN    HB2 4783   3.062   0.177  11.067  0.0413  1.0114 -0.3064
   23GLN     CG 4784   3.111   0.185  10.857  0.2465  0.5413  0.0414
   23GLN    HG1 4785   3.199   0.191  10.793  1.2773 -1.4688  1.1926
   23GLN    HG2 4786   3.051   0.099  10.826  2.3482 -0.9980  0.0317
   23GLN     CD 4787   3.042   0.320  10.839  0.0718  0.5004  0.3937
   23GLN    OE1 4788   3.094   0.409  10.772  0.3032 -0.2910 -0.5002
   23GLN    NE2 4789   2.919   0.327  10.891 -0.0632  0.2534  0.1117
   23GLN   HE21 4790   2.885   0.421  10.881  0.5438  0.6537  1.5735
   23GLN   HE22 4791   2.876   0.252  10.943  0.7116 -0.1902  0.1410
   23GLN      C 4792   3.262   0.011   0.095 -0.1627 -0.2790  0.3034
   23GLN      O 4793   3.191  11.016   0.164 -0.6189 -0.0759  0.0477
   24GLY      N 4794   3.378   0.067   0.131 -0.2238 -0.1430  0.2913
   24GLY      H 4795   3.427   0.119   0.060  2.1036 -1.6882  0.6515
   24GLY     CA 4796   3.424   0.072   0.269 -0.1928  0.1987  0.2692
   24GLY    HA1 4797   3.421  11.045   0.303  1.4432  0.0379  0.0159
   24GLY    HA2 4798   3.527   0.107   0.272 -0.1630  0.2093 -0.5352
   24GLY      C 4799   3.338   0.160   0.357  0.0107  0.5012  0.1693
   24GLY      O 4800   3.245   0.229   0.315 -0.6576 -0.4916 -0.0267
   25TYR      N 4801   3.371   0.164   0.487  0.3375  0.3204  0.0915
   25TYR      H 4802   3.450   0.109   0.516  1.2426  1.9118  0.7489
   25TYR     CA 4803   3.331   0.278   0.566  0.1005  0.0661  0.3404
   25TYR     HA 4804   3.224   0.291   0.550 -0.1278  0.9016  2.1998
   25TYR     CB 4805   3.353   0.253   0.715 -0.0934  0.4089  0.4287
   25TYR    HB1 4806   3.459   0.228   0.714  0.2703  1.7878 -1.8054
   25TYR    HB2 4807   3.343   0.347   0.769 -0.6066  0.8942 -0.4914
   25TYR     CG 4808   3.273   0.142   0.780  0.1693  0.2528  0.4876
   25TYR    CD1 4809   3.137   0.163   0.803  0.1763  0.5556  0.2691
   25TYR    HD1 4810   3.099   0.261   0.780  3.0765  1.9833  1.1102
   25TYR    CE1 4811   3.057   0.062   0.859  0.2027  0.1615 -0.3912
   25TYR    HE1 4812   2.950   0.076   0.870 -0.0146 -0.4959 -1.5299
   25TYR     CZ 4813   3.118  11.017   0.894 -0.2899  0.0948  0.2631
   25TYR     OH 4814   3.045  10.912   0.942  0.4744 -0.5434  0.0602
   25TYR     HH 4815   3.102  10.841   0.972  0.0612 -0.7730  0.3094
   25TYR    CE2 4816   3.256  10.994   0.871 -0.2561  0.1105  0.4441
   25TYR    HE2 4817   3.304  10.898   0.873 -0.0715  0.1949  0.1136
   25TYR    CD2 4818   3.331   0.017   0.806 -0.3081 -0.0412  0.1477
   25TYR    HD2 4819   3.432  11.073   0.774 -0.9345 -0.5450 -1.5820
   25TYR      C 4820   3.400   0.406   0.519 -0.3503  0.2054  0.0550
   25TYR      O 4821   3.519   0.401   0.490 -0.4572 -0.2396 -0.3096
   26SER      N 4822   3.331   0.520   0.509  0.2386  0.5188 -0.5103
   26SER      H 4823   3.234   0.516   0.538 -0.5432  0.8854 -2.8203
   26SER     CA 4824   3.383   0.652   0.479  0.7202  0.3863 -0.2586
   26SER     HA 4825   3.448   0.654   0.392  1.3149 -1.8688  0.0671
   26SER     CB 4826   3.270   0.749   0.450  0.2487 -0.0281  0.1739
   26SER    HB1 4827   3.299   0.843   0.403 -2.0847  0.5707 -0.1962
   26SER    HB2 4828   3.214   0.776   0.541 -0.4276 -2.6548  0.6181
   26SER     OG 4829   3.175   0.694   0.362 -0.0964  0.5267  0.1909
   26SER     HG 4830   3.224   0.637   0.302  1.2526  2.3046 -0.4608
   26SER      C 4831   3.478   0.705   0.586  0.7891 -0.3843  0.0726
   26SER      O 4832   3.480   0.650   0.696 -0.2245 -0.1587  0.2106
   27GLN      N 4833   3.548   0.816   0.565 -0.2818  0.3213  0.1453
   27GLN      H 4834   3.545   0.854   0.471  0.7867 -0.2544 -0.1383
   27GLN     CA 4835   3.638   0.890   0.652  0.1476  0.3036 -0.2773
   27GLN     HA 4836   3.641   0.836   0.746  1.1579  1.7731  0.5695
   27GLN     CB 4837   3.776   0.895   0.586  0.3535  0.5604  0.1714
   27GLN    HB1 4838   3.811   0.795   0.564 -1.2998 -0.0553  0.1446
   27GLN    HB2 4839   3.762   0.940   0.488 -1.3562 -0.3643 -0.0612
   27GLN     CG 4840   3.885   0.974   0.658  0.4781  0.4476  0.1050
   27GLN    HG1 4841   3.915   0.924   0.749 -1.6707  3.0411  2.4129
   27GLN    HG2 4842   3.844   1.070   0.691  0.0972  0.4891 -0.4697
   27GLN     CD 4843   3.995   0.992   0.554  0.1631 -0.3631 -0.3796
   27GLN    OE1 4844   4.098   0.926   0.569  0.3420 -0.0899 -0.4059
   27GLN    NE2 4845   3.988   1.075   0.450  0.4972  0.1595  0.0128
   27GLN   HE21 4846   4.068   1.074   0.389 -0.3533 -0.5788 -1.1235
   27GLN   HE22 4847   3.909   1.136   0.433  1.9607  1.9213 -0.7957
   27GLN      C 4848   3.582   1.029   0.679  0.4040  0.3480  0.0253
   27GLN      O 4849   3.534   1.097   0.589  0.2205 -0.3121 -0.3784
   28GLN      N 4850   3.589   1.066   0.807 -0.4361 -0.6842  0.3824
   28GLN      H 4851   3.624   0.992   0.867 -0.9216  0.0750  1.6491
   28GLN     CA 4852   3.567   1.193   0.873 -0.2778 -0.0041 -0.8465
   28GLN     HA 4853   3.585   1.284   0.815  2.2961  2.3585  3.1541
   28GLN     CB 4854   3.419   1.199   0.912  0.0685  0.4434  0.4650
   28GLN    HB1 4855   3.402   1.298   0.953 -0.1166  1.7326 -2.4503
   28GLN    HB2 4856   3.364   1.187   0.818  0.1275 -1.3320  0.6202
   28GLN     CG 4857   3.368   1.094   1.010  0.0173  0.1237  0.0985
   28GLN    HG1 4858   3.387   0.990   0.984 -2.6622 -1.2653  3.0445
   28GLN    HG2 4859   3.394   1.111   1.114  0.5202  1.0265 -0.1690
   28GLN     CD 4860   3.216   1.093   1.010  0.0098  0.3476 -0.5890
   28GLN    OE1 4861   3.146   1.185   1.051 -0.1228 -0.4148  0.9972
   28GLN    NE2 4862   3.146   0.980   0.993  0.3434 -0.0476  0.5524
   28GLN   HE21 4863   3.049   0.993   1.018  0.2639  0.9209 -0.1837
   28GLN   HE22 4864   3.191   0.893   0.969  0.1304  0.0444 -0.2070
   28GLN      C 4865   3.654   1.207   0.997 -0.0559  0.0018 -1.0034
   28GLN      O 4866   3.704   1.107   1.047  0.2954  0.6300 -0.0694
   29SER      N 4867   3.688   1.328   1.044 -0.4577 -0.4109  0.3795
   29SER      H 4868   3.648   1.408   0.998  0.2554 -0.7377 -0.8503
   29SER     CA 4869   3.764   1.356   1.164  0.2434 -0.2434 -0.0957
   29SER     HA 4870   3.847   1.286   1.169  0.4180  0.0246  2.4898
   29SER     CB 4871   3.815   1.500   1.154 -0.0038 -0.1679 -0.2683
   29SER    HB1 4872   3.875   1.531   1.239 -1.4699  4.3858 -0.6042
   29SER    HB2 4873   3.731   1.569   1.158  0.4189  0.3008  1.0071
   29SER     OG 4874   3.873   1.525   1.028 -0.1631  0.0095 -0.3073
   29SER     HG 4875   3.908   1.615   1.031 -2.4468  0.9358  1.9889
   29SER      C 4876   3.690   1.333   1.295 -0.1959  0.1779 -0.2658
   29SER      O 4877   3.568   1.351   1.302 -0.1353  0.6252 -0.3603
   30SER      N 4878   3.761   1.305   1.404 -0.1619 -0.2993 -0.4092
   30SER      H 4879   3.859   1.284   1.389 -0.7540 -2.3608 -1.7733
   30SER     CA 4880   3.698   1.299   1.535 -0.1524 -0.3744 -0.4077
   30SER     HA 4881   3.592   1.324   1.530  0.1519  1.0366 -0.2950
   30SER     CB 4882   3.717   1.161   1.596  0.4104 -0.0616  0.1328
   30SER    HB1 4883   3.821   1.141   1.623  0.6910 -0.1620 -0.9787
   30SER    HB2 4884   3.669   1.164   1.694 -2.0499  0.1676 -0.9990
   30SER     OG 4885   3.653   1.061   1.520  0.5251 -0.2904  0.3338
   30SER     HG 4886   3.720   0.993   1.512  1.5377  0.7358 -0.1528
   30SER      C 4887   3.759   1.398   1.633  0.0271 -0.7128 -0.1772
   30SER      O 4888   3.881   1.419   1.631 -0.0591 -0.1275  0.3006
   31GLN      N 4889   3.672   1.468   1.705  0.5122  0.0514 -0.3257
   31GLN      H 4890   3.575   1.446   1.691  0.8073 -0.0567 -2.5913
   31GLN     CA 4891   3.711   1.560   1.811  0.0327 -0.0801 -0.0315
   31GLN     HA 4892   3.754   1.646   1.759  0.8613 -1.3347 -1.4917
   31GLN     CB 4893   3.577   1.595   1.875  0.3088  0.0338  0.4856
   31GLN    HB1 4894   3.518   1.639   1.795  1.5532 -0.1201 -0.5542
   31GLN    HB2 4895   3.517   1.509   1.903  0.2031  0.4733  1.6735
   31GLN     CG 4896   3.576   1.700   1.986  0.2550  0.2846  0.2505
   31GLN    HG1 4897   3.636   1.657   2.067  1.5347 -0.8058 -1.2203
   31GLN    HG2 4898   3.624   1.789   1.946  0.4954 -1.0873 -2.8503
   31GLN     CD 4899   3.438   1.723   2.045  0.1137  0.0087  0.0306
   31GLN    OE1 4900   3.340   1.736   1.971  0.2134  0.5517 -0.0131
   31GLN    NE2 4901   3.429   1.737   2.177  0.0336 -0.0379  0.0306
   31GLN   HE21 4902   3.337   1.738   2.219  0.5919  0.6564  1.3157
   31GLN   HE22 4903   3.500   1.691   2.233 -0.2580 -0.4980  0.0244
   31GLN      C 4904   3.812   1.508   1.912 -0.3358 -0.6272  0.0577
   31GLN      O 4905   3.797   1.395   1.958  0.0276 -0.4121  0.7085
   32PRO      N 4906   3.912   1.586   1.952 -0.8067  0.1529 -0.2591
   32PRO     CD 4907   3.939   1.724   1.915  0.1283  0.0347 -0.0423
   32PRO    HD1 4908   3.855   1.794   1.913 -1.3169 -1.6032  0.7128
   32PRO    HD2 4909   3.987   1.723   1.818  1.5437  1.1910  0.6018
   32PRO     CG 4910   4.044   1.776   2.014  0.1059  0.2126 -0.1131
   32PRO    HG1 4911   4.113   1.840   1.959  1.8785 -2.3186 -0.9929
   32PRO    HG2 4912   3.992   1.821   2.098  0.6272  0.8548 -0.1275
   32PRO     CB 4913   4.118   1.645   2.038 -0.6618 -0.3072 -0.5124
   32PRO    HB1 4914   4.180   1.652   2.127 -1.0837 -0.8798 -0.1662
   32PRO    HB2 4915   4.180   1.617   1.953 -0.5991  0.2641 -0.6554
   32PRO     CA 4916   4.015   1.533   2.039 -0.7962 -0.1841 -0.4772
   32PRO     HA 4917   4.070   1.449   1.995  0.2959  0.6965 -0.8334
   32PRO      C 4918   3.962   1.504   2.178 -0.1345 -0.3946 -0.2649
   32PRO      O 4919   3.890   1.587   2.233  0.1697 -0.3036  0.0019
   33TYR      N 4920   3.991   1.386   2.233  0.0155 -0.2229  0.0257
   33TYR      H 4921   4.050   1.321   2.182 -0.2621 -1.2837  1.0070
   33TYR     CA 4922   3.949   1.336   2.363 -0.4920  0.3225  0.0725
   33TYR     HA 4923   3.997   1.239   2.366 -2.1190 -0.5092  0.4129
   33TYR     CB 4924   4.005   1.417   2.479  0.4069 -0.2309  0.0328
   33TYR    HB1 4925   3.940   1.504   2.473  0.0551 -0.5880 -2.0853
   33TYR    HB2 4926   3.995   1.376   2.579 -2.4565  0.6832  0.1998
   33TYR     CG 4927   4.148   1.463   2.460  0.0939  0.5691 -0.4478
   33TYR    CD1 4928   4.173   1.585   2.398 -0.4087  1.1079  0.3886
   33TYR    HD1 4929   4.102   1.657   2.362  0.7130  2.4307  0.7004
   33TYR    CE1 4930   4.306   1.627   2.383 -0.0484  0.0493  0.5164
   33TYR    HE1 4931   4.314   1.721   2.330 -3.4861  0.2201  0.0969
   33TYR     CZ 4932   4.411   1.554   2.441 -0.0904  0.1252  0.6858
   33TYR     OH 4933   4.537   1.596   2.408 -0.2572 -0.2505 -0.4690
   33TYR     HH 4934   4.599   1.537   2.451 -0.1341  0.0264 -0.2597
   33TYR    CE2 4935   4.385   1.430   2.502 -0.3632 -0.3220 -0.3294
   33TYR    HE2 4936   4.457   1.364   2.547 -0.1607 -1.3046 -2.0132
   33TYR    CD2 4937   4.252   1.389   2.517 -0.4465 -0.0069 -0.1990
   33TYR    HD2 4938   4.233   1.303   2.581 -0.6828  0.4756  0.3859
   33TYR      C 4939   3.801   1.303   2.374 -0.5060  0.3176 -0.1140
   33TYR      O 4940   3.739   1.303   2.481 -0.7329 -0.2156 -0.2421
   34GLY      N 4941   3.736   1.269   2.263  0.2202  0.2033 -0.5061
   34GLY      H 4942   3.769   1.268   2.167  0.4034 -2.1662 -0.4700
   34GLY     CA 4943   3.597   1.228   2.272  0.3473 -0.1285 -0.0624
   34GLY    HA1 4944   3.552   1.245   2.174  1.6055  1.0154 -0.4740
   34GLY    HA2 4945   3.546   1.296   2.340 -1.0112  0.3550 -1.5268
   34GLY      C 4946   3.585   1.080   2.307  0.0813 -0.0807  0.0525
   34GLY      O 4947   3.671   1.001   2.268  0.1141  0.2222 -0.5026
   35GLN      N 4948   3.475   1.046   2.374  0.0423 -0.1179 -0.0311
   35GLN      H 4949   3.411   1.116   2.408  1.0343  1.1877 -0.7564
   35GLN     CA 4950   3.448   0.906   2.400 -0.2403 -0.0210  0.1990
   35GLN     HA 4951   3.505   0.837   2.337  1.7590  0.7799  1.0599
   35GLN     CB 4952   3.486   0.878   2.545  0.4219 -0.0693  0.0184
   35GLN    HB1 4953   3.458   0.777   2.572  2.5159 -1.0248 -1.1495
   35GLN    HB2 4954   3.432   0.952   2.604 -0.2965  0.2855 -1.0604
   35GLN     CG 4955   3.636   0.889   2.571  0.4584 -0.3569 -0.0668
   35GLN    HG1 4956   3.696   0.823   2.509  1.6346  1.4553 -0.9430
   35GLN    HG2 4957   3.668   0.991   2.552  0.8045 -0.5330 -0.4255
   35GLN     CD 4958   3.669   0.864   2.718 -0.1361 -0.3169  0.0752
   35GLN    OE1 4959   3.599   0.890   2.816  0.2902 -0.3862  0.4017
   35GLN    NE2 4960   3.794   0.826   2.744  0.1273  0.5616  0.1098
   35GLN   HE21 4961   3.829   0.818   2.838  0.0877 -1.4544 -0.0041
   35GLN   HE22 4962   3.843   0.788   2.664 -1.6151 -1.4267 -0.1111
   35GLN      C 4963   3.301   0.871   2.384 -0.1887 -0.3769  0.5029
   35GLN      O 4964   3.212   0.955   2.370 -0.0136 -0.2399  0.2202
   36GLN      N 4965   3.275   0.740   2.389 -0.2209 -0.3714  0.4731
   36GLN      H 4966   3.358   0.684   2.402  0.7384  0.7816 -0.4223
   36GLN     CA 4967   3.143   0.678   2.385 -0.3633 -0.0489  0.1034
   36GLN     HA 4968   3.076   0.757   2.351 -1.3349 -0.6605  0.5675
   36GLN     CB 4969   3.133   0.565   2.284  0.3017  0.2880 -0.3539
   36GLN    HB1 4970   3.044   0.504   2.300  1.7308 -1.6285  0.6678
   36GLN    HB2 4971   3.218   0.501   2.307  1.6409  2.2726  0.4623
   36GLN     CG 4972   3.142   0.599   2.135  0.1812 -0.1237 -0.4588
   36GLN    HG1 4973   3.068   0.675   2.112  1.7209  1.0890 -1.6906
   36GLN    HG2 4974   3.118   0.507   2.082 -1.4202 -0.0055  0.0057
   36GLN     CD 4975   3.278   0.649   2.088  0.3224 -0.0620  0.0069
   36GLN    OE1 4976   3.296   0.770   2.076  0.1048 -0.0469 -0.1615
   36GLN    NE2 4977   3.373   0.567   2.042 -0.0752 -0.7038  0.3140
   36GLN   HE21 4978   3.353   0.468   2.037 -1.5430 -0.3670 -1.7369
   36GLN   HE22 4979   3.457   0.611   2.008  0.2009 -0.4082  1.3376
   36GLN      C 4980   3.099   0.639   2.525  0.1254 -0.3615  0.1742
   36GLN      O 4981   3.173   0.593   2.612 -0.0083 -0.2344  0.3564
   37SER      N 4982   2.970   0.657   2.556  0.2185  0.1852  0.2506
   37SER      H 4983   2.915   0.723   2.503 -2.0675 -0.4705  1.6779
   37SER     CA 4984   2.910   0.637   2.686  0.3786 -0.1312  0.2769
   37SER     HA 4985   2.985   0.666   2.760  0.5589  1.3524 -0.4459
   37SER     CB 4986   2.789   0.729   2.700  0.4544  0.0689 -0.3774
   37SER    HB1 4987   2.708   0.688   2.639 -0.6178  1.2030  0.2250
   37SER    HB2 4988   2.766   0.729   2.806 -2.3467  1.4363 -0.8841
   37SER     OG 4989   2.819   0.858   2.652  0.1096  0.2509 -0.1078
   37SER     HG 4990   2.888   0.883   2.715  1.2365 -2.4439 -0.1459
   37SER      C 4991   2.863   0.495   2.715  0.1713 -0.1205  0.0001
   37SER      O 4992   2.789   0.439   2.635 -0.0141 -0.2344  0.2506
   38TYR      N 4993   2.910   0.434   2.824 -0.6717  0.3002  0.6054
   38TYR      H 4994   2.977   0.483   2.881 -1.8050  0.8808  1.5048
   38TYR     CA 4995   2.867   0.303   2.870 -0.1828 -0.0989 -0.0618
   38TYR     HA 4996   2.777   0.266   2.820  0.0920 -2.2864  0.9612
   38TYR     CB 4997   2.987   0.212   2.845  0.1507  0.2256  0.3580
   38TYR    HB1 4998   2.965   0.117   2.893 -0.9846  1.1198  1.7062
   38TYR    HB2 4999   3.075   0.256   2.893  1.1788 -0.7151 -0.6202
   38TYR     CG 5000   3.022   0.192   2.700 -0.0853 -0.1038  0.3447
   38TYR    CD1 5001   3.137   0.252   2.646 -0.5347  0.4620  0.0051
   38TYR    HD1 5002   3.197   0.319   2.706  0.8475  1.3240 -2.2150
   38TYR    CE1 5003   3.175   0.246   2.511 -0.0215 -0.1938  0.1775
   38TYR    HE1 5004   3.265   0.296   2.478 -1.3232  2.0127 -0.2335
   38TYR     CZ 5005   3.094   0.173   2.423  0.0998  0.0527 -0.1411
   38TYR     OH 5006   3.111   0.168   2.288  0.4610  0.3358 -0.1080
   38TYR     HH 5007   3.170   0.233   2.250  0.2669  0.3483 -0.3923
   38TYR    CE2 5008   2.979   0.113   2.478 -0.0072  0.2506 -0.1500
   38TYR    HE2 5009   2.907   0.058   2.419 -0.9375  0.0931  1.0856
   38TYR    CD2 5010   2.938   0.122   2.612 -0.0373  0.4798 -0.1747
   38TYR    HD2 5011   2.855   0.066   2.650  1.6890 -2.8416 -0.9549
   38TYR      C 5012   2.836   0.313   3.018  0.5759  0.0278  0.0916
   38TYR      O 5013   2.864   0.409   3.091  0.1042  0.0544  0.2425
   39SER      N 5014   2.777   0.208   3.075 -0.5148  0.6713  0.1823
   39SER      H 5015   2.733   0.141   3.013  1.1205  0.3514 -0.6905
   39SER     CA 5016   2.779   0.187   3.218  0.6790 -0.4653  0.0239
   39SER     HA 5017   2.735   0.275   3.266  1.4211  0.5675 -1.1165
   39SER     CB 5018   2.693   0.065   3.251  0.0527  0.0322  0.2638
   39SER    HB1 5019   2.683   0.056   3.359  0.5278 -1.2696  0.2150
   39SER    HB2 5020   2.594   0.066   3.204 -0.7946 -2.0685  1.8773
   39SER     OG 5021   2.756  11.029   3.193 -0.1598  0.2873 -0.4749
   39SER     HG 5022   2.771  10.967   3.264  1.2198  0.9414 -0.1554
   39SER      C 5023   2.917   0.160   3.276  0.4569 -0.7320  0.4289
   39SER      O 5024   3.007   0.111   3.210  0.3571 -0.0409 -0.2308
   40GLY      N 5025   2.925   0.205   3.401  0.0128  0.1262  0.1555
   40GLY      H 5026   2.837   0.232   3.443 -0.9168  1.0402 -2.2371
   40GLY     CA 5027   3.053   0.213   3.469 -0.0417  0.0391  0.2683
   40GLY    HA1 5028   3.116   0.287   3.420 -1.0799  0.2378 -0.8205
   40GLY    HA2 5029   3.033   0.252   3.569 -0.5907  2.4777 -0.7131
   40GLY      C 5030   3.117   0.076   3.484  0.4933  0.3363  0.7848
   40GLY      O 5031   3.054  11.062   3.539 -0.5161  0.2328 -0.4690
   41TYR      N 5032   3.238   0.055   3.431  0.0286 -0.1410 -0.1190
   41TYR      H 5033   3.280   0.134   3.384 -1.5810  0.4747 -0.5973
   41TYR     CA 5034   3.330  11.032   3.482 -0.0494 -0.1864 -0.0674
   41TYR     HA 5035   3.312  11.034   3.589 -0.1155  3.8932  0.0036
   41TYR     CB 5036   3.303  10.897   3.416  0.5377 -0.0802 -0.5326
   41TYR    HB1 5037   3.200  10.863   3.423  0.7820 -0.6370  0.5257
   41TYR    HB2 5038   3.329  10.911   3.311  0.6776  2.3735 -0.2222
   41TYR     CG 5039   3.387  10.785   3.474 -0.4680 -0.6893 -0.2099
   41TYR    CD1 5040   3.352  10.734   3.599 -0.2757 -0.3132  0.0035
   41TYR    HD1 5041   3.266  10.775   3.651  1.7697  2.7250  1.2321
   41TYR    CE1 5042   3.421  10.622   3.647  0.0095 -0.0843  0.1250
   41TYR    HE1 5043   3.397  10.592   3.748 -4.1655  2.1477  0.0382
   41TYR     CZ 5044   3.537  10.575   3.582 -0.0209  0.0834 -0.0523
   41TYR     OH 5045   3.613  10.476   3.638 -0.4417 -0.1043  0.1951
   41TYR     HH 5046   3.686  10.449   3.583 -0.2662 -0.3027  0.5219
   41TYR    CE2 5047   3.580  10.640   3.465 -0.2044 -0.3129 -0.3441
   41TYR    HE2 5048   3.671  10.614   3.414  0.3924  1.3126 -0.1619
   41TYR    CD2 5049   3.503  10.743   3.408 -0.2982 -0.2865 -0.1724
   41TYR    HD2 5050   3.542  10.792   3.320 -0.5347 -0.7821 -0.5566
   41TYR      C 5051   3.475  11.071   3.461  0.1031 -1.1067 -0.8120
   41TYR      O 5052   3.511   0.058   3.362  0.1948 -0.4151 -0.3425
   42SER      N 5053   3.560  11.032   3.556 -0.2431 -0.3407 -0.1754
   42SER      H 5054   3.517  10.971   3.624 -3.4490  2.9767  1.0814
   42SER     CA 5055   3.696  11.073   3.584 -0.3083 -0.3709  0.1942
   42SER     HA 5056   3.745  11.020   3.665 -0.5832 -0.5895  0.2170
   42SER     CB 5057   3.781  11.033   3.463 -0.4254 -0.1193  0.0263
   42SER    HB1 5058   3.734   0.002   3.376  0.2145  1.8687  0.6682
   42SER    HB2 5059   3.881  11.073   3.482 -0.3133 -1.6949  3.6404
   42SER     OG 5060   3.778  10.892   3.458 -0.4214 -0.1087 -0.2827
   42SER     HG 5061   3.804  10.871   3.369  2.3123  0.0723  0.4028
   42SER      C 5062   3.712   0.146   3.608 -0.2293 -0.3307 -0.0948
   42SER      O 5063   3.627   0.227   3.570 -0.2112 -0.1316  0.2843
   43GLN      N 5064   3.813   0.185   3.686 -0.1265  0.0644 -0.4215
   43GLN      H 5065   3.891   0.123   3.702 -0.4043  0.2086  1.8935
   43GLN     CA 5066   3.823   0.311   3.757 -0.4607 -0.0723 -0.1288
   43GLN     HA 5067   3.720   0.330   3.786 -1.4461 -2.1917 -1.9463
   43GLN     CB 5068   3.915   0.288   3.876 -0.4035 -0.2424 -0.2064
   43GLN    HB1 5069   4.016   0.261   3.845 -0.6766 -1.1318 -0.3434
   43GLN    HB2 5070   3.921   0.388   3.918 -2.1002  0.0777 -0.6510
   43GLN     CG 5071   3.859   0.198   3.986 -0.2154  0.1715  0.2326
   43GLN    HG1 5072   3.873   0.092   3.963  1.6051  0.7697 -1.7671
   43GLN    HG2 5073   3.751   0.206   3.994 -0.4953 -0.4444 -2.1009
   43GLN     CD 5074   3.921   0.223   4.123  0.2713 -0.1246  0.0722
   43GLN    OE1 5075   3.847   0.247   4.218  0.3189  0.4704 -0.0354
   43GLN    NE2 5076   4.053   0.218   4.137  0.2386  0.3387  0.5811
   43GLN   HE21 5077   4.113   0.191   4.060 -1.6854 -2.2843 -0.1502
   43GLN   HE22 5078   4.087   0.234   4.231  0.7949  0.8494  0.2966
   43GLN      C 5079   3.855   0.424   3.660 -0.2358 -0.2084 -0.2136
   43GLN      O 5080   3.942   0.395   3.578 -0.0282 -0.5445  0.1235
   44SER      N 5081   3.797   0.544   3.675  0.1109 -0.0752  0.0660
   44SER      H 5082   3.737   0.559   3.754 -0.3392  2.4486 -0.6785
   44SER     CA 5083   3.848   0.653   3.595 -0.1373 -0.1109 -0.1388
   44SER     HA 5084   3.845   0.632   3.488  0.7097  0.2760 -0.2458
   44SER     CB 5085   3.762   0.774   3.631 -0.1008 -0.2298  0.3444
   44SER    HB1 5086   3.804   0.861   3.580 -0.2927  0.0030  0.5791
   44SER    HB2 5087   3.773   0.800   3.737  0.3868 -1.6809  0.6671
   44SER     OG 5088   3.625   0.751   3.607 -0.2069  0.3165  0.4064
   44SER     HG 5089   3.568   0.808   3.659  1.0381  1.2392  0.8249
   44SER      C 5090   3.992   0.690   3.626 -0.1025 -0.4725  0.1372
   44SER      O 5091   4.044   0.669   3.735  0.3278 -0.1050  0.0074
   45THR      N 5092   4.063   0.766   3.541 -0.5368  0.5441  0.6645
   45THR      H 5093   4.014   0.788   3.455 -2.0629 -0.2955  1.2655
   45THR     CA 5094   4.198   0.809   3.567 -0.2130 -0.0040 -0.0894
   45THR     HA 5095   4.260   0.724   3.595  0.8457  0.9084  0.4303
   45THR     CB 5096   4.253   0.876   3.441  0.5082 -0.1664  0.1310
   45THR     HB 5097   4.214   0.977   3.430 -2.2050 -0.9078  1.8767
   45THR    CG2 5098   4.405   0.883   3.454  0.5668  0.2168 -0.6636
   45THR   HG21 5099   4.449   0.795   3.502  2.7720  0.9897 -1.1514
   45THR   HG22 5100   4.446   0.902   3.355  2.2846 -3.1124 -0.7337
   45THR   HG23 5101   4.424   0.973   3.512 -0.2604  0.1973 -0.3396
   45THR    OG1 5102   4.211   0.813   3.322  0.3950 -0.2873  0.2340
   45THR    HG1 5103   4.227   0.883   3.258  2.6509 -1.1119 -0.1851
   45THR      C 5104   4.213   0.903   3.685  0.0165 -0.4940  0.2756
   45THR      O 5105   4.122   0.977   3.722  0.1826 -0.2258  0.1503
   46ASP      N 5106   4.328   0.906   3.752  0.4204 -0.3742 -0.4179
   46ASP      H 5107   4.411   0.866   3.710  1.5894  1.3838  0.1436
   46ASP     CA 5108   4.366   0.966   3.878 -0.4533  0.1524 -0.3967
   46ASP     HA 5109   4.309   1.059   3.882 -0.4717  0.1130  0.7267
   46ASP     CB 5110   4.333   0.882   4.001  0.5183  0.0906 -0.1718
   46ASP    HB1 5111   4.384   0.786   3.987 -1.1157 -0.6238 -1.5360
   46ASP    HB2 5112   4.227   0.859   4.006  0.5591  0.0880  0.9581
   46ASP     CG 5113   4.369   0.937   4.139 -0.2113 -0.1143  0.1056
   46ASP    OD1 5114   4.293   1.007   4.209 -0.2302 -0.1565  0.1270
   46ASP    OD2 5115   4.476   0.896   4.189  0.2657  0.3991 -0.4811
   46ASP      C 5116   4.515   0.998   3.870 -0.1870 -0.8138  0.4259
   46ASP      O 5117   4.590   0.931   3.799  0.1026  0.1854 -0.2321
   47THR      N 5118   4.558   1.098   3.946 -0.1770 -0.1394 -0.4494
   47THR      H 5119   4.488   1.147   4.000  0.2165  2.1090 -1.8462
   47THR     CA 5120   4.696   1.141   3.957 -0.4064  0.4278  0.3176
   47THR     HA 5121   4.758   1.059   3.922 -1.1893 -0.1044  0.1400
   47THR     CB 5122   4.728   1.270   3.882 -0.2400 -0.0861 -0.5022
   47THR     HB 5123   4.833   1.288   3.906 -0.3522 -1.9724  1.7450
   47THR    CG2 5124   4.716   1.256   3.730  0.1478 -0.6786 -0.4818
   47THR   HG21 5125   4.613   1.283   3.710  1.1956  2.7218 -2.0923
   47THR   HG22 5126   4.751   1.157   3.700 -1.3286 -0.9090 -1.5167
   47THR   HG23 5127   4.778   1.334   3.685  1.3221 -0.3822  1.5280
   47THR    OG1 5128   4.648   1.379   3.921  0.3808  0.1283  0.1873
   47THR    HG1 5129   4.680   1.417   4.003  0.2866  2.4193 -0.7728
   47THR      C 5130   4.747   1.161   4.099 -0.1463  0.3768  0.2308
   47THR      O 5131   4.859   1.206   4.121  0.3254 -0.3469 -0.5995
   48SER      N 5132   4.667   1.129   4.201 -0.0577  0.7806  0.4280
   48SER      H 5133   4.581   1.081   4.179 -0.9374  2.0142  1.0257
   48SER     CA 5134   4.689   1.151   4.342  0.1802  0.2164  0.4785
   48SER     HA 5135   4.723   1.254   4.349  1.1929 -0.0344 -0.5451
   48SER     CB 5136   4.557   1.143   4.419  0.1426  0.3066  0.4232
   48SER    HB1 5137   4.477   1.189   4.360 -0.5529  0.9921  1.8694
   48SER    HB2 5138   4.563   1.196   4.514 -2.9075  2.3968 -0.4010
   48SER     OG 5139   4.525   1.008   4.439  0.0638  0.2678  0.0474
   48SER     HG 5140   4.484   0.977   4.357  2.4954  0.7273 -1.4245
   48SER      C 5141   4.801   1.073   4.410  0.4847  0.2469  0.0173
   48SER      O 5142   4.832   1.114   4.522 -0.2588  0.2010  0.2487
   49GLY      N 5143   4.871   0.979   4.345  0.2339  0.1880 -0.1726
   49GLY      H 5144   4.841   0.971   4.249 -1.9959 -0.3431  0.5163
   49GLY     CA 5145   4.986   0.907   4.395 -0.0731  0.0572  0.3552
   49GLY    HA1 5146   5.051   0.885   4.310 -0.6963  0.4342 -0.2290
   49GLY    HA2 5147   5.051   0.965   4.460 -0.6780  1.3878 -0.1974
   49GLY      C 5148   4.942   0.778   4.465 -0.1742 -0.2174 -0.2052
   49GLY      O 5149   4.833   0.727   4.443 -0.0927 -0.7765  0.6447
   50TYR      N 5150   5.039   0.728   4.542 -0.5198 -0.9498 -0.2456
   50TYR      H 5151   5.130   0.770   4.537 -0.5914 -0.8627 -0.8715
   50TYR     CA 5152   5.025   0.608   4.623  0.4018 -0.5839  0.4744
   50TYR     HA 5153   4.926   0.608   4.670 -0.3215 -0.7914 -0.9946
   50TYR     CB 5154   5.035   0.493   4.524  0.0530 -0.0686 -0.1687
   50TYR    HB1 5155   5.021   0.399   4.577 -1.8095 -0.3882 -1.1259
   50TYR    HB2 5156   4.949   0.507   4.459 -0.7978 -0.9111  0.7419
   50TYR     CG 5157   5.167   0.494   4.449 -0.1796 -1.0807 -0.6161
   50TYR    CD1 5158   5.171   0.548   4.320 -0.1431 -0.0790 -0.2076
   50TYR    HD1 5159   5.077   0.586   4.282 -0.4439 -0.7823 -0.1829
   50TYR    CE1 5160   5.286   0.550   4.240 -0.1156  0.5447 -0.1592
   50TYR    HE1 5161   5.291   0.600   4.145  1.1301  2.7553  0.9974
   50TYR     CZ 5162   5.405   0.508   4.303 -0.1462  0.2399 -0.3021
   50TYR     OH 5163   5.528   0.500   4.244 -0.3141 -0.9005 -0.5149
   50TYR     HH 5164   5.516   0.504   4.149 -1.5209  3.1310 -0.3746
   50TYR    CE2 5165   5.404   0.453   4.433 -0.0463  0.0117 -0.3963
   50TYR    HE2 5166   5.491   0.425   4.489 -1.1236 -0.9903  0.8349
   50TYR    CD2 5167   5.286   0.450   4.508 -0.0385 -0.4361 -0.4046
   50TYR    HD2 5168   5.285   0.411   4.609 -0.7773  1.5228  0.3941
   50TYR      C 5169   5.126   0.601   4.737  0.6541 -0.1090  0.2826
   50TYR      O 5170   5.226   0.671   4.745  0.2896  0.4595 -0.0164
   51GLY      N 5171   5.109   0.502   4.825 -0.3334 -0.2504 -0.0469
   51GLY      H 5172   5.026   0.446   4.814  1.0015 -2.3061 -0.1091
   51GLY     CA 5173   5.190   0.477   4.942  0.1899 -0.4203 -0.4415
   51GLY    HA1 5174   5.131   0.403   4.996  0.8427  0.2608  1.2771
   51GLY    HA2 5175   5.200   0.573   4.993 -1.5606 -1.0740  1.2506
   51GLY      C 5176   5.328   0.414   4.923  0.2586 -0.3956 -0.0310
   51GLY      O 5177   5.351   0.314   4.855  0.2576 -0.0775 -0.4980
   52GLN      N 5178   5.420   0.496   4.975  0.2641  0.0557 -0.7410
   52GLN      H 5179   5.390   0.577   5.027  0.8246  0.3262 -0.8352
   52GLN     CA 5180   5.564   0.478   4.976  0.2434 -0.1181 -0.1282
   52GLN     HA 5181   5.575   0.372   4.954 -0.5150  0.0654 -1.5887
   52GLN     CB 5182   5.620   0.554   4.856 -0.4203  0.2961 -0.1857
   52GLN    HB1 5183   5.564   0.510   4.773 -1.3098 -2.4927  1.7337
   52GLN    HB2 5184   5.728   0.537   4.858 -0.0324  2.4718 -0.1990
   52GLN     CG 5185   5.613   0.706   4.868  0.0786  0.3151 -0.0878
   52GLN    HG1 5186   5.507   0.733   4.867  0.0262  0.1145 -0.0528
   52GLN    HG2 5187   5.672   0.734   4.955 -0.7629 -0.0271  0.6056
   52GLN     CD 5188   5.685   0.769   4.750  1.0091  0.3553  0.4937
   52GLN    OE1 5189   5.751   0.703   4.671 -0.2422 -0.0095 -0.2776
   52GLN    NE2 5190   5.681   0.900   4.723  0.2196  0.2768  0.2042
   52GLN   HE21 5191   5.623   0.961   4.779 -0.5057 -0.4423  0.2526
   52GLN   HE22 5192   5.729   0.932   4.641 -0.4919  1.2207  0.1396
   52GLN      C 5193   5.639   0.518   5.101  0.1369 -0.0377 -0.0893
   52GLN      O 5194   5.580   0.577   5.191  0.8568 -0.7724  0.8880
   53SER      N 5195   5.765   0.475   5.110  0.0564 -0.3063 -0.2528
   53SER      H 5196   5.794   0.437   5.020 -0.5511 -0.0776 -0.5475
   53SER     CA 5197   5.868   0.502   5.209 -0.5247  0.2713  0.2003
   53SER     HA 5198   5.813   0.517   5.301 -0.6629 -1.4095  0.4357
   53SER     CB 5199   5.946   0.373   5.233  0.2108  0.6760 -0.0149
   53SER    HB1 5200   6.008   0.395   5.320  0.4267 -0.4933  0.1433
   53SER    HB2 5201   5.873   0.295   5.250  2.2094 -1.8738 -2.1531
   53SER     OG 5202   6.031   0.331   5.128  0.5622 -0.2277  0.6158
   53SER     HG 5203   6.027   0.236   5.117 -0.3338 -0.3750  2.0604
   53SER      C 5204   5.952   0.625   5.178 -0.1786  0.0563  0.2806
   53SER      O 5205   5.974   0.660   5.062 -0.5172 -0.4078  0.0722
   54SER      N 5206   6.009   0.685   5.282 -0.3213 -0.0866  0.4434
   54SER      H 5207   6.005   0.637   5.371  1.5534 -0.4390  0.3856
   54SER     CA 5208   6.088   0.806   5.289 -0.3449 -0.0514  0.0887
   54SER     HA 5209   6.105   0.824   5.395 -0.5727 -0.5944  0.2205
   54SER     CB 5210   6.231   0.780   5.243 -0.5330 -0.1443 -0.4513
   54SER    HB1 5211   6.287   0.870   5.265  0.7502 -0.6039 -1.6783
   54SER    HB2 5212   6.229   0.763   5.135  1.1161 -1.7219 -0.2875
   54SER     OG 5213   6.296   0.676   5.313  0.2399  0.0492 -0.8636
   54SER     HG 5214   6.385   0.709   5.319 -0.2846  1.2435  1.3232
   54SER      C 5215   6.016   0.930   5.238  0.2184  0.1067 -0.3334
   54SER      O 5216   6.085   1.031   5.222  0.1744  0.3065  0.6847
   55TYR      N 5217   5.886   0.932   5.208  0.2022  0.7032 -0.2358
   55TYR      H 5218   5.831   0.849   5.224 -3.8311  2.8247 -1.5465
   55TYR     CA 5219   5.820   1.031   5.126 -0.1230  0.5254 -0.1901
   55TYR     HA 5220   5.849   1.129   5.165  2.0180 -0.3919  0.6443
   55TYR     CB 5221   5.855   1.025   4.978 -0.1335 -0.2768 -0.1597
   55TYR    HB1 5222   5.828   0.926   4.940 -1.0642 -0.8788  1.9149
   55TYR    HB2 5223   5.780   1.090   4.933 -0.7928 -0.9161 -0.0065
   55TYR     CG 5224   5.997   1.060   4.940 -0.1973 -0.2479 -0.3778
   55TYR    CD1 5225   6.040   1.190   4.971  0.3872 -0.4557 -0.3067
   55TYR    HD1 5226   5.973   1.259   5.019 -0.7703 -0.5250 -1.7547
   55TYR    CE1 5227   6.174   1.228   4.957  0.1609  0.4971  0.0968
   55TYR    HE1 5228   6.209   1.323   4.996 -1.9112  0.3967  2.4637
   55TYR     CZ 5229   6.264   1.142   4.892 -0.1908 -0.0965  0.3879
   55TYR     OH 5230   6.395   1.178   4.878 -0.2810  0.1865  0.2639
   55TYR     HH 5231   6.437   1.111   4.823 -0.1862  1.0112 -0.6882
   55TYR    CE2 5232   6.213   1.022   4.837  0.0652 -0.0338  0.0044
   55TYR    HE2 5233   6.275   0.960   4.774 -0.5126 -2.1814  1.4654
   55TYR    CD2 5234   6.084   0.978   4.867 -0.1967  0.1529 -0.8298
   55TYR    HD2 5235   6.057   0.875   4.850  0.0724  0.0277 -0.5060
   55TYR      C 5236   5.669   1.024   5.144 -0.0386  0.1401  0.3971
   55TYR      O 5237   5.604   0.923   5.115  0.1340  0.1800 -0.1338
   56SER      N 5238   5.619   1.133   5.202 -0.1480  0.4202 -0.2180
   56SER      H 5239   5.678   1.214   5.213 -0.6135  0.9527 -1.4628
   56SER     CA 5240   5.477   1.145   5.229 -0.1477  0.2500 -0.1365
   56SER     HA 5241   5.448   1.067   5.298  0.9752  0.3471  0.4712
   56SER     CB 5242   5.445   1.278   5.297 -0.2103  0.1866 -0.0410
   56SER    HB1 5243   5.339   1.275   5.321 -0.0474 -0.4370  0.6147
   56SER    HB2 5244   5.479   1.365   5.240 -0.0314 -0.3687 -0.8008
   56SER     OG 5245   5.501   1.285   5.426 -0.3499 -0.0252  0.0304
   56SER     HG 5246   5.452   1.353   5.474  0.0109  1.6739 -1.8696
   56SER      C 5247   5.389   1.146   5.105 -0.1383 -0.0167 -0.1439
   56SER      O 5248   5.415   1.224   5.013  0.4567  0.0158  0.0496
   57SER      N 5249   5.288   1.058   5.105  0.2957 -0.5246 -0.4853
   57SER      H 5250   5.262   1.013   5.192  0.4372 -1.6472 -1.0090
   57SER     CA 5251   5.183   1.054   5.006  0.2089  0.2979 -0.4341
   57SER     HA 5252   5.218   1.130   4.936  1.4976 -0.4481 -0.6351
   57SER     CB 5253   5.172   0.914   4.946  0.0898  0.6004 -1.1295
   57SER    HB1 5254   5.117   0.927   4.853 -1.5431  0.4434 -0.2289
   57SER    HB2 5255   5.105   0.863   5.015 -0.0936  0.9195 -1.0715
   57SER     OG 5256   5.294   0.844   4.940 -0.0257  0.2879 -0.0118
   57SER     HG 5257   5.275   0.783   4.869 -0.2310  1.6698 -1.1831
   57SER      C 5258   5.047   1.089   5.064  0.3017  0.3862 -0.2715
   57SER      O 5259   5.010   1.041   5.171  0.4798  0.0224 -0.3720
   58TYR      N 5260   4.969   1.172   4.994 -0.1184  0.2611  0.0417
   58TYR      H 5261   5.003   1.207   4.905 -0.7474  2.7812  0.7287
   58TYR     CA 5262   4.830   1.195   5.027 -0.0426  0.0545  0.5167
   58TYR     HA 5263   4.811   1.220   5.131 -0.7295 -3.1512  1.2382
   58TYR     CB 5264   4.784   1.313   4.940 -0.3262  0.3071  1.0060
   58TYR    HB1 5265   4.790   1.283   4.835  0.5135 -0.4304  1.2420
   58TYR    HB2 5266   4.679   1.336   4.953 -0.8204 -0.2296 -1.5919
   58TYR     CG 5267   4.857   1.444   4.956  0.4291 -0.0480  0.5562
   58TYR    CD1 5268   4.983   1.468   4.900  0.0624 -0.0102 -0.2777
   58TYR    HD1 5269   5.033   1.392   4.844 -1.0429 -0.6450 -0.4247
   58TYR    CE1 5270   5.037   1.598   4.901 -0.4869  0.2233 -0.4631
   58TYR    HE1 5271   5.128   1.604   4.843  0.2501 -0.9815  0.5168
   58TYR     CZ 5272   4.975   1.699   4.977 -0.0862  0.0956  0.0365
   58TYR     OH 5273   5.039   1.819   4.984  0.0006  0.1153 -0.9774
   58TYR     HH 5274   5.114   1.821   4.924  0.9582  0.1860  0.1859
   58TYR    CE2 5275   4.857   1.673   5.049 -0.1878  0.9665  0.1926
   58TYR    HE2 5276   4.816   1.747   5.116 -0.0192 -0.7673  2.3102
   58TYR    CD2 5277   4.801   1.546   5.034  0.8364  0.5090  0.1323
   58TYR    HD2 5278   4.710   1.522   5.087  0.4138  1.4612 -0.1365
   58TYR      C 5279   4.747   1.071   5.002  0.1610  0.0376 -0.1106
   58TYR      O 5280   4.759   1.003   4.900  0.7879 -0.5149  0.3248
   59GLY      N 5281   4.669   1.035   5.105  0.5343 -0.6663 -0.0656
   59GLY      H 5282   4.669   1.084   5.193 -3.9651 -2.7769  1.3770
   59GLY     CA 5283   4.583   0.919   5.102 -0.3152 -0.0368 -0.1997
   59GLY    HA1 5284   4.594   0.864   5.009 -0.0038  0.1034 -0.2465
   59GLY    HA2 5285   4.480   0.952   5.119 -0.5838 -0.6236 -0.6352
   59GLY      C 5286   4.619   0.820   5.212  0.0817 -0.0643 -0.3527
   59GLY      O 5287   4.729   0.815   5.266 -0.1231  0.0709  0.0802
   60GLN      N 5288   4.522   0.730   5.236 -0.0394  0.1114 -0.1850
   60GLN      H 5289   4.442   0.726   5.176 -0.2814  2.1984 -0.0998
   60GLN     CA 5290   4.521   0.636   5.346 -0.2119 -0.1561 -0.4160
   60GLN     HA 5291   4.554   0.692   5.433 -1.6857 -2.3542  1.6988
   60GLN     CB 5292   4.381   0.591   5.386 -0.1603  0.1701  0.1380
   60GLN    HB1 5293   4.372   0.532   5.477 -2.4175 -0.3417 -0.3429
   60GLN    HB2 5294   4.326   0.683   5.408 -0.0923  0.1113  0.5730
   60GLN     CG 5295   4.314   0.507   5.277  0.3907  0.3176 -0.3150
   60GLN    HG1 5296   4.342   0.402   5.286 -1.0063 -0.0361  0.0128
   60GLN    HG2 5297   4.328   0.550   5.178  1.5519 -1.2566 -0.8876
   60GLN     CD 5298   4.163   0.500   5.289  0.4032  0.0519 -0.3196
   60GLN    OE1 5299   4.096   0.578   5.222  0.3041 -0.2868 -0.6215
   60GLN    NE2 5300   4.106   0.416   5.376  0.5064  0.3077 -0.0027
   60GLN   HE21 5301   4.007   0.400   5.359  0.0404  2.1092  0.8207
   60GLN   HE22 5302   4.159   0.337   5.410 -0.0883  1.2728  3.5397
   60GLN      C 5303   4.617   0.518   5.352 -0.5031 -0.3651  0.2491
   60GLN      O 5304   4.647   0.464   5.245  0.1983 -0.4240  0.4701
   61SER      N 5305   4.660   0.478   5.472  0.6416  0.0877 -0.0049
   61SER      H 5306   4.618   0.525   5.550  1.4716 -1.0088  1.1365
   61SER     CA 5307   4.746   0.364   5.494 -0.0515 -0.5617 -0.6062
   61SER     HA 5308   4.842   0.367   5.441  0.8601  0.6674  1.0047
   61SER     CB 5309   4.798   0.359   5.637  0.0844  0.6866 -0.5966
   61SER    HB1 5310   4.709   0.353   5.700 -0.4571 -2.1674 -1.4899
   61SER    HB2 5311   4.862   0.273   5.658  1.2068  1.7079  0.3426
   61SER     OG 5312   4.869   0.475   5.674  0.0384  0.3876  0.4674
   61SER     HG 5313   4.841   0.545   5.615  0.2259  0.2197  0.1775
   61SER      C 5314   4.672   0.237   5.457 -0.5214 -0.4932  0.0984
   61SER      O 5315   4.550   0.224   5.469 -0.6267  0.0966 -0.3299
   62GLN      N 5316   4.753   0.142   5.410  0.1701  0.4807 -0.6969
   62GLN      H 5317   4.848   0.176   5.400  0.1262  1.2737  1.2341
   62GLN     CA 5318   4.719   0.011   5.359  0.2254  0.2767 -0.2051
   62GLN     HA 5319   4.625  11.053   5.403  0.5590  2.0039  2.0308
   62GLN     CB 5320   4.711   0.013   5.207  0.3917 -0.3197 -0.2266
   62GLN    HB1 5321   4.803   0.049   5.161  1.7272 -2.4844  0.6172
   62GLN    HB2 5322   4.698  10.987   5.171 -0.8547 -0.1902 -0.1932
   62GLN     CG 5323   4.594   0.089   5.145  0.1476 -0.3709  0.1701
   62GLN    HG1 5324   4.597   0.193   5.177  0.8479 -0.4737  0.4700
   62GLN    HG2 5325   4.615   0.092   5.038  2.9250  2.5615  0.6504
   62GLN     CD 5326   4.456   0.030   5.171  0.0484 -0.2915 -0.1746
   62GLN    OE1 5327   4.426  11.014   5.246  0.2149 -0.3198 -0.1430
   62GLN    NE2 5328   4.360   0.075   5.090  0.6532  0.6385 -0.3976
   62GLN   HE21 5329   4.384   0.122   5.004  1.5332  1.3258  0.2139
   62GLN   HE22 5330   4.265   0.040   5.100 -0.1890  3.2785  1.9829
   62GLN      C 5331   4.827  10.985   5.393  0.0261  0.0263 -0.3144
   62GLN      O 5332   4.945  11.018   5.406 -0.0622  0.3153 -0.2413
   63ASN      N 5333   4.792  10.857   5.384 -0.2252  0.1230 -0.7676
   63ASN      H 5334   4.694  10.839   5.373 -0.7629  1.2237  1.6272
   63ASN     CA 5335   4.889  10.749   5.388  0.0938  0.4223 -0.2169
   63ASN     HA 5336   4.939  10.741   5.484 -0.2766 -0.0056 -0.0589
   63ASN     CB 5337   4.803  10.623   5.378  0.2502  0.2531  0.5144
   63ASN    HB1 5338   4.716  10.638   5.442  0.7959  3.6803  0.6283
   63ASN    HB2 5339   4.771  10.604   5.275  0.8954  2.3065 -0.1166
   63ASN     CG 5340   4.873  10.494   5.416  0.1765 -0.0293 -0.2809
   63ASN    OD1 5341   4.990  10.489   5.456  0.0310  0.7106  0.2508
   63ASN    ND2 5342   4.792  10.388   5.410 -0.2652  0.3082 -0.3054
   63ASN   HD21 5343   4.833  10.296   5.418  0.6501  0.8515  2.6848
   63ASN   HD22 5344   4.697  10.408   5.383 -0.2253  1.9034  0.6261
   63ASN      C 5345   4.991  10.766   5.276  0.3189  0.3505 -0.0229
   63ASN      O 5346   4.959  10.830   5.176 -0.2142 -0.5196 -0.4156
   64THR      N 5347   5.109  10.705   5.289  0.4147  0.6102  0.3465
   64THR      H 5348   5.117  10.646   5.370  2.5823  1.6357  0.9524
   64THR     CA 5349   5.228  10.744   5.216  0.2794  0.4882  0.0570
   64THR     HA 5350   5.230  10.852   5.199 -0.9149  0.3929 -0.8301
   64THR     CB 5351   5.354  10.713   5.297  0.4221 -0.0089 -0.3494
   64THR     HB 5352   5.359  10.613   5.337 -0.0078  0.4933  1.0088
   64THR    CG2 5353   5.487  10.741   5.228  0.5421 -0.6510 -0.3766
   64THR   HG21 5354   5.500  10.680   5.138  1.6954  0.1552 -0.7900
   64THR   HG22 5355   5.569  10.730   5.298 -0.7569  1.0855  1.5269
   64THR   HG23 5356   5.490  10.843   5.191 -2.2974 -0.2251  0.3663
   64THR    OG1 5357   5.360  10.794   5.412 -0.1842 -0.2430 -0.1498
   64THR    HG1 5358   5.279  10.784   5.463  0.6038  1.6362  1.6231
   64THR      C 5359   5.240  10.691   5.074 -0.8818  0.0452  0.1170
   64THR      O 5360   5.246  10.571   5.045  0.0854  0.2183 -0.4385
   65GLY      N 5361   5.244  10.789   4.983 -0.3390  0.1639  0.2646
   65GLY      H 5362   5.253  10.886   5.007 -0.4732  0.8657 -2.2424
   65GLY     CA 5363   5.245  10.762   4.841 -0.1946 -0.3154  0.3528
   65GLY    HA1 5364   5.148  10.751   4.793  0.2538  1.2022 -1.0107
   65GLY    HA2 5365   5.301  10.669   4.827  1.8774  0.9529 -0.3559
   65GLY      C 5366   5.315  10.863   4.751 -0.0062 -0.2430  0.5784
   65GLY      O 5367   5.297  10.983   4.770  0.0300 -0.0198 -0.6837
   66TYR      N 5368   5.384  10.825   4.643  0.4323  0.9608  0.4161
   66TYR      H 5369   5.388  10.727   4.620  1.9166  0.5852  1.9840
   66TYR     CA 5370   5.435  10.914   4.541  0.5774  0.5301  0.1123
   66TYR     HA 5371   5.501  10.992   4.580  1.4464 -0.6572  1.1150
   66TYR     CB 5372   5.521  10.839   4.439  0.3964 -0.1454  0.4523
   66TYR    HB1 5373   5.453  10.775   4.382 -1.3685  0.9409  1.2292
   66TYR    HB2 5374   5.595  10.775   4.486 -0.2159 -2.7326 -1.8627
   66TYR     CG 5375   5.608  10.931   4.357  0.3836 -0.3198  0.2440
   66TYR    CD1 5376   5.733  10.969   4.407  0.2945 -0.0388  0.2487
   66TYR    HD1 5377   5.761  10.944   4.508 -1.2399  3.7682  1.8078
   66TYR    CE1 5378   5.816  11.053   4.331 -0.0898  0.5500  0.4681
   66TYR    HE1 5379   5.908   0.024   4.363 -0.6457  2.5083 -0.6834
   66TYR     CZ 5380   5.772   0.008   4.201 -0.0320  0.0858  0.3331
   66TYR     OH 5381   5.853   0.078   4.116  0.1032  0.0879  0.4639
   66TYR     HH 5382   5.923   0.131   4.155  1.4105 -1.1922 -0.0336
   66TYR    CE2 5383   5.651  11.037   4.146 -0.0358  0.1869  0.2559
   66TYR    HE2 5384   5.629  11.061   4.043  1.3116  1.8955  0.3223
   66TYR    CD2 5385   5.563  10.970   4.231  0.3654 -0.3777  0.2322
   66TYR    HD2 5386   5.466  10.940   4.193  0.0096  0.0909  0.7653
   66TYR      C 5387   5.323  10.981   4.464  0.3522 -0.1653 -0.1770
   66TYR      O 5388   5.245  10.917   4.394 -0.3186  0.0862  0.3337
   67GLY      N 5389   5.308   0.037   4.475  0.0241 -0.2503  0.3999
   67GLY      H 5390   5.373   0.094   4.527  1.1158 -0.5660 -0.5946
   67GLY     CA 5391   5.207   0.117   4.409  0.0717 -0.5626 -0.0530
   67GLY    HA1 5392   5.185   0.200   4.476  0.8374 -1.6663  1.6280
   67GLY    HA2 5393   5.119   0.056   4.388 -1.4144  0.2559  3.1286
   67GLY      C 5394   5.245   0.180   4.276  0.2326  0.2780  0.3832
   67GLY      O 5395   5.359   0.166   4.231  0.0050 -0.3922  0.0008
   68THR      N 5396   5.142   0.234   4.210  0.4007 -0.2317 -0.3036
   68THR      H 5397   5.053   0.241   4.256  1.8612 -0.1867  2.7028
   68THR     CA 5398   5.144   0.274   4.070  0.4182  0.2406 -0.1688
   68THR     HA 5399   5.238   0.319   4.040  0.2603  0.4439 -0.3573
   68THR     CB 5400   5.100   0.167   3.970 -0.1274  0.2060  0.0997
   68THR     HB 5401   5.072   0.219   3.879  0.6036  1.9173  0.8021
   68THR    CG2 5402   5.205   0.067   3.924 -0.3727 -0.0674  0.1340
   68THR   HG21 5403   5.284   0.123   3.874 -0.7869  0.2211 -0.2068
   68THR   HG22 5404   5.160  11.074   3.853  1.6989 -2.9771  1.4372
   68THR   HG23 5405   5.247   0.002   4.001  1.2082 -1.9967 -2.2044
   68THR    OG1 5406   4.993   0.093   4.023 -0.2609 -0.1613 -0.6748
   68THR    HG1 5407   5.031   0.006   4.041  1.3698  1.0983  2.7745
   68THR      C 5408   5.032   0.376   4.056 -0.0599 -0.2766 -0.1847
   68THR      O 5409   4.930   0.366   4.123  0.1922  0.0331  0.2543
   69GLN      N 5410   5.046   0.480   3.973  0.0265  0.4488  0.7172
   69GLN      H 5411   5.133   0.490   3.922 -0.3848 -1.0355 -0.3480
   69GLN     CA 5412   4.933   0.553   3.921  0.3895  0.3928 -0.1742
   69GLN     HA 5413   4.864   0.568   4.004  0.2692 -2.4568  0.3426
   69GLN     CB 5414   4.981   0.676   3.845  0.2567  0.6415  0.1400
   69GLN    HB1 5415   5.043   0.641   3.761  1.0035  0.4422  0.7577
   69GLN    HB2 5416   4.894   0.725   3.803  1.2626 -0.2588 -3.3605
   69GLN     CG 5417   5.060   0.780   3.924  0.3293  0.9407 -0.3167
   69GLN    HG1 5418   5.141   0.734   3.982 -0.2401  0.6921  0.3029
   69GLN    HG2 5419   5.115   0.834   3.847  3.9746 -0.3242  1.1709
   69GLN     CD 5420   4.981   0.879   4.009  0.0042 -0.0808  0.6052
   69GLN    OE1 5421   4.864   0.862   4.042  0.1143 -0.6134  0.7277
   69GLN    NE2 5422   5.040   0.997   4.028 -0.0096  0.0282  0.0008
   69GLN   HE21 5423   5.138   1.017   4.018 -0.0409 -0.2201 -0.8399
   69GLN   HE22 5424   4.987   1.078   4.058  0.0133  0.4839 -1.1559
   69GLN      C 5425   4.846   0.479   3.820  0.2478  0.2645  0.0404
   69GLN      O 5426   4.900   0.399   3.744 -0.2075  0.2602 -0.2834
   70SER      N 5427   4.720   0.521   3.807  0.0826 -0.2365 -0.0157
   70SER      H 5428   4.697   0.591   3.877  2.3051  2.3801 -1.6819
   70SER     CA 5429   4.621   0.466   3.717  0.0616 -0.2132 -0.0063
   70SER     HA 5430   4.623   0.357   3.723  0.3524 -0.1304  1.8602
   70SER     CB 5431   4.486   0.528   3.751  0.1793 -0.0267  0.1251
   70SER    HB1 5432   4.409   0.485   3.687 -1.0639 -1.9697  2.7173
   70SER    HB2 5433   4.487   0.635   3.731  0.6355  0.2214  1.3562
   70SER     OG 5434   4.445   0.508   3.885  0.4349 -0.0080  0.2070
   70SER     HG 5435   4.473   0.581   3.940 -0.6242 -0.1115  0.9006
   70SER      C 5436   4.654   0.500   3.572  0.4694 -0.0993  0.1120
   70SER      O 5437   4.685   0.616   3.548 -0.3224 -0.0063 -0.5084
   71THR      N 5438   4.654   0.406   3.477  0.0160  0.1600 -0.1479
   71THR      H 5439   4.637   0.312   3.508 -0.8730  0.9997  2.1190
   71THR     CA 5440   4.693   0.427   3.338 -0.0445  0.0768 -0.1768
   71THR     HA 5441   4.800   0.446   3.346  0.3027 -2.2458  2.1117
   71THR     CB 5442   4.696   0.293   3.265  0.5303  0.0806 -0.1605
   71THR     HB 5443   4.597   0.252   3.285  0.4121 -0.0102 -0.8871
   71THR    CG2 5444   4.721   0.287   3.114  0.0941 -0.1707 -0.2260
   71THR   HG21 5445   4.640   0.332   3.057 -0.2532 -0.6066 -0.0741
   71THR   HG22 5446   4.736   0.189   3.069  2.7856  0.1572 -0.2419
   71THR   HG23 5447   4.812   0.341   3.086  0.4641 -1.3033 -1.2922
   71THR    OG1 5448   4.792   0.211   3.326  0.2122 -0.4628 -0.3829
   71THR    HG1 5449   4.752   0.131   3.361 -1.4555  0.9396  1.0473
   71THR      C 5450   4.594   0.521   3.270 -0.1264 -0.2495 -0.5113
   71THR      O 5451   4.477   0.485   3.267 -0.3581  0.4510 -0.0311
   72PRO      N 5452   4.638   0.633   3.211 -0.2343  0.0001 -0.1181
   72PRO     CD 5453   4.777   0.667   3.191 -0.0923  0.0542  0.9014
   72PRO    HD1 5454   4.835   0.671   3.284 -0.5484  3.1157  1.1629
   72PRO    HD2 5455   4.813   0.591   3.121  0.2899 -0.5302  1.7148
   72PRO     CG 5456   4.783   0.802   3.121 -0.0020 -0.3341  0.1427
   72PRO    HG1 5457   4.808   0.882   3.191 -0.8938 -0.1434  0.2614
   72PRO    HG2 5458   4.857   0.797   3.042 -0.2216  1.2262 -0.2040
   72PRO     CB 5459   4.641   0.831   3.071 -0.0242 -0.3441  0.1987
   72PRO    HB1 5460   4.641   0.815   2.963 -3.1523  1.4151 -0.1682
   72PRO    HB2 5461   4.621   0.933   3.101  3.4525  1.1746 -1.9415
   72PRO     CA 5462   4.554   0.726   3.139 -0.4634 -0.0797  0.0429
   72PRO     HA 5463   4.493   0.773   3.216 -0.3765  0.2733 -0.0995
   72PRO      C 5464   4.477   0.644   3.036 -0.2413 -0.1863 -0.0389
   72PRO      O 5465   4.530   0.556   2.968  0.0007 -0.4305  0.4623
   73GLN      N 5466   4.353   0.692   3.022 -0.1365  0.0284 -0.2310
   73GLN      H 5467   4.322   0.763   3.087  1.1056 -0.2878  0.7490
   73GLN     CA 5468   4.270   0.673   2.906  0.0567  0.4441 -0.4419
   73GLN     HA 5469   4.255   0.566   2.889  0.9739  0.3902 -0.9994
   73GLN     CB 5470   4.131   0.728   2.935 -0.1102 -0.1747 -0.0481
   73GLN    HB1 5471   4.136   0.836   2.946  2.2191 -0.4087  2.0182
   73GLN    HB2 5472   4.075   0.713   2.842  1.3976  0.2026 -1.0583
   73GLN     CG 5473   4.053   0.665   3.050 -0.0895  0.4063  0.2860
   73GLN    HG1 5474   4.037   0.561   3.021 -3.2609  1.0624 -0.7309
   73GLN    HG2 5475   4.109   0.668   3.144  2.1647  0.7790 -0.9967
   73GLN     CD 5476   3.914   0.724   3.072 -0.2633 -0.0613  0.4578
   73GLN    OE1 5477   3.867   0.818   3.009  0.7602  0.0338 -0.1987
   73GLN    NE2 5478   3.849   0.666   3.173 -0.4116 -0.6179  0.0447
   73GLN   HE21 5479   3.750   0.681   3.181 -0.8296 -2.4240 -1.1335
   73GLN   HE22 5480   3.886   0.582   3.216  0.0483 -0.3121  0.2582
   73GLN      C 5481   4.324   0.719   2.771  0.1673  0.4421 -0.3985
   73GLN      O 5482   4.412   0.805   2.773  0.0236  0.5861 -0.1919
   74GLY      N 5483   4.289   0.654   2.660  0.2647 -0.0149 -0.1606
   74GLY      H 5484   4.224   0.578   2.675 -0.5679  0.1579 -2.5694
   74GLY     CA 5485   4.351   0.673   2.531  0.1500  0.1183 -0.1957
   74GLY    HA1 5486   4.355   0.780   2.512 -1.0770  0.1048 -0.5857
   74GLY    HA2 5487   4.282   0.641   2.453 -0.1702  2.6672 -1.0623
   74GLY      C 5488   4.492   0.620   2.511  0.1100  0.0003 -0.1651
   74GLY      O 5489   4.520   0.593   2.394 -0.3612 -1.1259 -0.0262
   75TYR      N 5490   4.576   0.616   2.615 -0.0640  0.5520  0.0009
   75TYR      H 5491   4.555   0.654   2.706 -2.2030  0.3952 -0.3888
   75TYR     CA 5492   4.709   0.560   2.597 -0.2183  0.1843 -0.0037
   75TYR     HA 5493   4.760   0.623   2.524 -2.0390  0.6936 -0.9079
   75TYR     CB 5494   4.763   0.576   2.738  0.1460 -0.0009 -0.1221
   75TYR    HB1 5495   4.713   0.513   2.813  0.8585 -0.4058  0.0230
   75TYR    HB2 5496   4.738   0.678   2.769  2.3672 -0.0665  2.2483
   75TYR     CG 5497   4.910   0.549   2.762  0.1381 -0.4936 -0.6171
   75TYR    CD1 5498   5.004   0.637   2.707 -0.0982  0.0362 -0.1747
   75TYR    HD1 5499   4.963   0.722   2.654 -0.6775  1.5982  2.5674
   75TYR    CE1 5500   5.140   0.607   2.708 -0.1125 -0.0236  0.0212
   75TYR    HE1 5501   5.207   0.674   2.656 -2.4211  1.9795 -0.5230
   75TYR     CZ 5502   5.186   0.486   2.766 -0.1389 -0.2481 -0.4209
   75TYR     OH 5503   5.320   0.465   2.779  0.0059  0.4007 -0.8174
   75TYR     HH 5504   5.337   0.378   2.815 -0.6010  0.5952 -0.0354
   75TYR    CE2 5505   5.090   0.398   2.818  0.2134  0.0701  0.7883
   75TYR    HE2 5506   5.128   0.315   2.876  0.3622  1.8158  3.3597
   75TYR    CD2 5507   4.953   0.428   2.819  0.1844 -0.0514  0.3022
   75TYR    HD2 5508   4.882   0.356   2.856 -0.4866 -0.2243 -1.2364
   75TYR      C 5509   4.713   0.418   2.543 -0.3029  0.3500 -0.4533
   75TYR      O 5510   4.618   0.344   2.565  0.1786 -0.1321  0.0304
   76GLY      N 5511   4.827   0.379   2.484  0.1984 -0.2469  0.8783
   76GLY      H 5512   4.899   0.449   2.477  0.4680 -0.6006  0.0346
   76GLY     CA 5513   4.853   0.245   2.435  0.0179  0.0384 -0.0054
   76GLY    HA1 5514   4.767   0.217   2.375  0.7339  1.2314 -1.6753
   76GLY    HA2 5515   4.939   0.255   2.368  0.9781 -1.4574  0.9417
   76GLY      C 5516   4.888   0.147   2.545 -0.0644  0.0428  0.0247
   76GLY      O 5517   4.838   0.155   2.657  0.1291  0.4482  0.0818
   77SER      N 5518   4.974   0.051   2.512 -0.3163 -0.1177 -0.1675
   77SER      H 5519   5.002   0.033   2.416  0.4479 -0.3252  0.0830
   77SER     CA 5520   4.996  11.018   2.605  0.4452  0.0969 -0.0881
   77SER     HA 5521   4.904  10.983   2.651  0.5886  1.9426  1.7624
   77SER     CB 5522   5.060  10.902   2.528  0.0796 -0.0785 -0.1299
   77SER    HB1 5523   4.996  10.884   2.442 -2.0757  0.1626  1.3542
   77SER    HB2 5524   5.079  10.812   2.587  1.1533  3.2046  5.3289
   77SER     OG 5525   5.187  10.935   2.477  0.0399  0.3352  0.0305
   77SER     HG 5526   5.251  10.864   2.489  0.3608 -0.3696 -4.1395
   77SER      C 5527   5.083  11.057   2.723 -0.2050 -0.2026  0.4966
   77SER      O 5528   5.184   0.051   2.715 -0.0726 -0.4050  0.3547
   78THR      N 5529   5.058  10.997   2.840 -0.5162 -0.2467  0.4060
   78THR      H 5530   4.991  10.922   2.845  0.0651 -0.7331  1.0713
   78THR     CA 5531   5.146  11.003   2.955 -0.4490 -0.2164  0.3531
   78THR     HA 5532   5.178   0.030   2.966  2.0061 -1.0947  2.2186
   78THR     CB 5533   5.075  10.978   3.088 -0.6450  0.0535  0.2999
   78THR     HB 5534   5.147  10.981   3.169 -0.3200 -0.5759  0.0364
   78THR    CG2 5535   4.963   0.001   3.119  0.2471  1.0812  0.3097
   78THR   HG21 5536   4.904  11.032   3.199 -2.6095 -0.6392 -2.5076
   78THR   HG22 5537   4.896   0.019   3.034  0.2727  0.4395  0.1446
   78THR   HG23 5538   5.004   0.096   3.151  1.6162 -0.5922  4.0570
   78THR    OG1 5539   5.030  10.845   3.092  0.1129 -0.2174 -0.0152
   78THR    HG1 5540   5.044  10.820   3.183 -0.0470  0.8425  0.3122
   78THR      C 5541   5.263  10.909   2.935  0.1534  0.5482  0.2302
   78THR      O 5542   5.250  10.806   2.869  0.6671  0.3910  0.3688
   79GLY      N 5543   5.374  10.942   3.002  0.0999  0.2699  0.4565
   79GLY      H 5544   5.367  11.034   3.043 -0.9163  0.5883 -0.3776
   79GLY     CA 5545   5.506  10.889   2.973  0.0324  0.4807 -0.2365
   79GLY    HA1 5546   5.529  10.828   3.060 -0.9112  0.4749  0.0208
   79GLY    HA2 5547   5.498  10.816   2.892 -0.5171 -1.1037  1.1936
   79GLY      C 5548   5.611  10.996   2.949  0.0583  0.4136 -0.4297
   79GLY      O 5549   5.577   0.036   2.929 -0.2154  0.3262 -0.4662
   80GLY      N 5550   5.738  10.956   2.948  0.0503  0.3909 -0.5530
   80GLY      H 5551   5.758  10.858   2.966  0.9165  0.6840  0.1569
   80GLY     CA 5552   5.860  11.032   2.925  0.4340  0.0584  0.3592
   80GLY    HA1 5553   5.948  10.984   2.968  1.5825 -0.3115 -2.2401
   80GLY    HA2 5554   5.845   0.059   2.955  0.7359  0.3020 -0.3164
   80GLY      C 5555   5.891  11.030   2.776  1.0272 -0.6543  0.4866
   80GLY      O 5556   5.885  10.929   2.707  0.3642  0.1270 -0.6259
   81TYR      N 5557   5.930   0.070   2.723 -0.3761 -0.2698  0.2742
   81TYR      H 5558   5.934   0.153   2.780  0.7508  0.0781 -0.2882
   81TYR     CA 5559   5.970   0.079   2.584 -0.4634  0.1026  0.2727
   81TYR     HA 5560   6.013  11.059   2.555  3.4267  2.0422 -1.0786
   81TYR     CB 5561   5.855   0.121   2.493 -0.4548 -0.0493  0.1910
   81TYR    HB1 5562   5.893   0.140   2.392  1.4936  3.6676  1.4272
   81TYR    HB2 5563   5.804   0.210   2.530  0.7212  0.5374  0.4528
   81TYR     CG 5564   5.752   0.011   2.479 -0.3779 -0.0876 -0.0680
   81TYR    CD1 5565   5.756  10.992   2.377  0.3329  0.0691 -0.1975
   81TYR    HD1 5566   5.832  10.992   2.300 -2.0306  2.7581 -2.7878
   81TYR    CE1 5567   5.652  10.899   2.363 -0.3594  0.8955 -0.6681
   81TYR    HE1 5568   5.636  10.830   2.282 -1.4426  0.5805 -0.2140
   81TYR     CZ 5569   5.550  10.889   2.460  0.2000  0.3248 -0.1311
   81TYR     OH 5570   5.450  10.796   2.462  0.1063  0.4343  0.4769
   81TYR     HH 5571   5.468  10.721   2.405  2.2844  1.4467 -0.2655
   81TYR    CE2 5572   5.544  10.990   2.558  0.0491  0.2481 -0.0610
   81TYR    HE2 5573   5.462  10.984   2.628  0.5196 -0.6986  0.4272
   81TYR    CD2 5574   5.645   0.010   2.569 -0.0155  0.2694  0.3735
   81TYR    HD2 5575   5.641   0.075   2.655 -2.4337 -0.2094  0.7010
   81TYR      C 5576   6.079   0.182   2.559 -0.0167 -0.3967  0.1323
   81TYR      O 5577   6.092   0.274   2.639  0.4662 -0.1538 -0.2181
   82GLY      N 5578   6.154   0.179   2.449  0.3627  0.0585  0.3747
   82GLY      H 5579   6.136   0.112   2.375  0.8730  2.1959 -1.8132
   82GLY     CA 5580   6.244   0.286   2.410  0.5386 -0.0654  0.4403
   82GLY    HA1 5581   6.244   0.291   2.301 -0.6853 -1.6714  0.3238
   82GLY    HA2 5582   6.205   0.380   2.448  1.0885  0.0683  0.6794
   82GLY      C 5583   6.387   0.256   2.454  0.5124 -0.1455  0.4706
   82GLY      O 5584   6.403   0.165   2.535 -0.2146 -0.6543  0.0494
   83SER      N 5585   6.481   0.345   2.421  0.0305  0.2788  0.2115
   83SER      H 5586   6.461   0.410   2.347  0.0139 -0.3477 -0.3494
   83SER     CA 5587   6.617   0.329   2.469  0.0466 -0.0072  0.0713
   83SER     HA 5588   6.619   0.281   2.567 -0.0415 -0.5966 -0.2102
   83SER     CB 5589   6.688   0.238   2.369 -0.4962 -0.0310 -0.2994
   83SER    HB1 5590   6.797   0.247   2.369 -0.1854 -2.7885 -2.0857
   83SER    HB2 5591   6.664   0.272   2.268  1.1585  0.1017 -0.6835
   83SER     OG 5592   6.645   0.104   2.374 -0.2531 -0.1069 -0.1933
   83SER     HG 5593   6.699   0.062   2.441 -0.5574 -1.9970 -1.0929
   83SER      C 5594   6.691   0.459   2.496 -0.4232  0.3346 -0.2793
   83SER      O 5595   6.679   0.549   2.414 -0.3235 -0.0162 -0.6813
   84SER      N 5596   6.779   0.459   2.597 -0.3446 -0.0189 -0.3478
   84SER      H 5597   6.794   0.374   2.649  0.5649 -0.2331 -0.9430
   84SER     CA 5598   6.861   0.574   2.629 -0.5734  0.0120  0.1428
   84SER     HA 5599   6.795   0.660   2.623  2.0679  2.0601 -2.1179
   84SER     CB 5600   6.907   0.579   2.774 -0.6691 -0.3239  0.1852
   84SER    HB1 5601   6.970   0.664   2.800  0.6148 -1.7496  1.9846
   84SER    HB2 5602   6.812   0.570   2.826 -0.3733  0.0104  0.7851
   84SER     OG 5603   6.987   0.467   2.808 -0.1386 -0.0190 -0.0561
   84SER     HG 5604   6.927   0.393   2.816 -2.6540  1.8021 -0.5419
   84SER      C 5605   6.976   0.603   2.533 -0.0231 -0.5444  0.6240
   84SER      O 5606   7.031   0.713   2.532 -0.7254 -0.1852  0.3984
   85GLN      N 5607   7.017   0.502   2.456 -0.7555 -0.1618 -0.2894
   85GLN      H 5608   6.966   0.415   2.465 -3.0770  1.1070 -0.2465
   85GLN     CA 5609   7.134   0.512   2.371 -0.4250  0.0027  0.1789
   85GLN     HA 5610   7.165   0.617   2.371 -0.7869  0.1850  3.0192
   85GLN     CB 5611   7.247   0.428   2.428 -0.3237 -0.1071 -0.1800
   85GLN    HB1 5612   7.237   0.326   2.391 -2.0454 -0.3542  0.8921
   85GLN    HB2 5613   7.236   0.424   2.536 -0.4388 -0.1896 -0.1955
   85GLN     CG 5614   7.383   0.481   2.384 -0.2712 -0.1156 -0.0303
   85GLN    HG1 5615   7.399   0.583   2.420  2.7804 -0.3987 -0.3377
   85GLN    HG2 5616   7.387   0.489   2.275 -0.7166 -0.2025 -0.0534
   85GLN     CD 5617   7.498   0.399   2.440  0.0585  0.4158  0.0821
   85GLN    OE1 5618   7.499   0.379   2.561 -0.0855  0.0265  0.0218
   85GLN    NE2 5619   7.604   0.358   2.369 -0.0312  0.1046  0.1265
   85GLN   HE21 5620   7.631   0.380   2.274 -0.6018 -2.1242 -0.6375
   85GLN   HE22 5621   7.676   0.321   2.430  0.5502  1.1036  0.0612
   85GLN      C 5622   7.093   0.473   2.229  0.1995 -0.1647  0.0454
   85GLN      O 5623   7.017   0.380   2.203  0.3516 -0.2440 -0.1193
   86SER      N 5624   7.154   0.540   2.131  0.1918  0.1942  0.2811
   86SER      H 5625   7.218   0.612   2.162  0.3526 -0.6167  1.9400
   86SER     CA 5626   7.124   0.549   1.989  0.9116  0.2837  0.1292
   86SER     HA 5627   7.015   0.556   1.989  0.9316  0.7909  1.3933
   86SER     CB 5628   7.166   0.680   1.924 -0.0501  0.3812 -0.3107
   86SER    HB1 5629   7.129   0.770   1.975  0.0916  1.0253 -1.3180
   86SER    HB2 5630   7.136   0.685   1.820 -0.2805 -0.4662 -0.2895
   86SER     OG 5631   7.305   0.697   1.940 -0.0757 -0.1475  0.4998
   86SER     HG 5632   7.325   0.711   2.033 -0.6830 -1.4181  0.8457
   86SER      C 5633   7.155   0.425   1.906  0.6045  0.0107  0.4150
   86SER      O 5634   7.090   0.402   1.805 -0.2092  0.0648  0.9214
   87SER      N 5635   7.245   0.342   1.958  0.9053  0.0478 -0.0411
   87SER      H 5636   7.275   0.365   2.051 -0.9155  0.7314  0.4158
   87SER     CA 5637   7.292   0.215   1.904  0.2109 -0.2911  0.1449
   87SER     HA 5638   7.331   0.229   1.803 -0.1127  0.5216  0.1225
   87SER     CB 5639   7.406   0.164   1.991  0.0933 -0.3985  0.2360
   87SER    HB1 5640   7.430   0.066   1.949 -2.1260 -0.6982 -0.4676
   87SER    HB2 5641   7.492   0.230   1.982  0.8033 -1.1948  0.9277
   87SER     OG 5642   7.370   0.160   2.128 -0.2304  0.2680  0.1713
   87SER     HG 5643   7.443   0.122   2.177  0.2773 -1.1333 -1.5461
   87SER      C 5644   7.187   0.105   1.898 -0.1736  0.0802  0.0544
   87SER      O 5645   7.209  11.075   1.840 -0.5366  0.4116 -0.7200
   88GLN      N 5646   7.071   0.127   1.961 -0.2917  0.0940 -0.1659
   88GLN      H 5647   7.053   0.218   1.999 -1.0745  0.0780 -0.4822
   88GLN     CA 5648   6.970   0.027   1.992  0.1024 -0.2590 -0.0117
   88GLN     HA 5649   7.021  11.007   1.984  0.6551  0.0566 -0.4364
   88GLN     CB 5650   6.924   0.053   2.135  0.0002 -0.1391 -0.0665
   88GLN    HB1 5651   6.854  11.051   2.162 -3.1130  2.5267  0.2299
   88GLN    HB2 5652   6.861   0.142   2.129  2.4112  1.6287 -0.7348
   88GLN     CG 5653   7.037   0.059   2.237  0.3087  0.0964 -0.4188
   88GLN    HG1 5654   6.988   0.100   2.325 -0.4969  2.3638 -1.8362
   88GLN    HG2 5655   7.108   0.139   2.215 -1.0936  1.3286 -0.6589
   88GLN     CD 5656   7.119  11.008   2.253  0.4958  0.2808  0.1097
   88GLN    OE1 5657   7.087  10.905   2.194  0.2466  0.3514  0.1244
   88GLN    NE2 5658   7.230  11.011   2.328  0.5142  0.0524  0.0920
   88GLN   HE21 5659   7.281  10.924   2.328 -2.3645 -1.8266 -2.1082
   88GLN   HE22 5660   7.278   0.018   2.359  3.9617 -0.7860 -2.4439
   88GLN      C 5661   6.860   0.040   1.888  0.4467  0.0681 -0.3410
   88GLN      O 5662   6.800   0.146   1.875  0.0489 -0.1196 -0.0807
   89SER      N 5663   6.816  10.997   1.845  0.2619 -0.0169  0.0770
   89SER      H 5664   6.889  10.927   1.838 -0.7914 -1.1247 -0.0951
   89SER     CA 5665   6.707  10.980   1.751  0.3132  0.1345 -0.0104
   89SER     HA 5666   6.731  11.026   1.655 -1.9441  2.3549  0.3888
   89SER     CB 5667   6.688  10.833   1.714 -0.1888  0.3936 -0.8056
   89SER    HB1 5668   6.630  10.830   1.622  0.0394  1.7429 -1.0165
   89SER    HB2 5669   6.637  10.780   1.794  1.6613 -1.7738 -0.9673
   89SER     OG 5670   6.812  10.769   1.695 -0.0023  0.3742  0.4256
   89SER     HG 5671   6.792  10.681   1.662 -1.7483  0.3022  1.5093
   89SER      C 5672   6.574  11.038   1.797  0.1141 -0.1566 -0.2137
   89SER      O 5673   6.487   0.013   1.728 -0.5856 -0.5694  0.3408
   90SER      N 5674   6.548  11.037   1.928 -0.1981  0.2483 -0.2730
   90SER      H 5675   6.625  11.000   1.981  1.7992  3.2889 -0.8030
   90SER     CA 5676   6.429   0.010   1.995 -0.2446 -0.1992 -0.0235
   90SER     HA 5677   6.347  11.068   1.925 -0.2884  3.8528 -1.3017
   90SER     CB 5678   6.398  11.008   2.122 -0.1202 -0.8719 -0.4055
   90SER    HB1 5679   6.350  10.915   2.090 -1.4195 -0.0767 -0.8380
   90SER    HB2 5680   6.318  11.062   2.171  0.3413 -0.7299  0.1958
   90SER     OG 5681   6.504  10.990   2.212 -0.4458  0.2950  0.2271
   90SER     HG 5682   6.531  11.073   2.253  0.5402  0.4792 -0.7555
   90SER      C 5683   6.427   0.158   2.028 -0.1574 -0.1512 -0.2292
   90SER      O 5684   6.338   0.215   2.092 -0.1047  0.0013 -0.2887
   91TYR      N 5685   6.536   0.228   1.995 -0.4814  0.3392 -0.2743
   91TYR      H 5686   6.605   0.184   1.936 -1.1054 -3.3061  1.4047
   91TYR     CA 5687   6.545   0.371   2.017 -0.1628  0.2758  0.0081
   91TYR     HA 5688   6.545   0.389   2.125 -0.6958 -3.0991  0.6719
   91TYR     CB 5689   6.686   0.414   1.975 -0.1966  0.6792  0.3036
   91TYR    HB1 5690   6.764   0.351   2.017  1.0694  1.0334 -1.4243
   91TYR    HB2 5691   6.701   0.383   1.872  0.3669 -2.7965  1.3038
   91TYR     CG 5692   6.735   0.557   1.984 -0.3905  0.7490  0.2549
   91TYR    CD1 5693   6.714   0.643   1.876 -0.7863 -0.1293 -0.3840
   91TYR    HD1 5694   6.684   0.595   1.784 -0.7472 -0.1337 -0.3946
   91TYR    CE1 5695   6.752   0.777   1.887 -0.1462 -0.3624  0.3118
   91TYR    HE1 5696   6.749   0.839   1.798  2.3822 -1.6215 -0.7463
   91TYR     CZ 5697   6.800   0.829   2.009 -0.0318  0.1629  0.0478
   91TYR     OH 5698   6.828   0.962   2.013 -0.3746  0.2448 -0.2858
   91TYR     HH 5699   6.842   0.993   2.103  0.8152  0.9204 -0.6839
   91TYR    CE2 5700   6.829   0.738   2.113  0.7068  0.1036 -0.2079
   91TYR    HE2 5701   6.867   0.792   2.198 -1.4501  1.1674  0.1368
   91TYR    CD2 5702   6.794   0.603   2.102  0.3792  0.1620  0.1038
   91TYR    HD2 5703   6.813   0.542   2.189  0.1194  0.3296  0.2805
   91TYR      C 5704   6.431   0.451   1.956 -0.5453 -0.2129  0.0756
   91TYR      O 5705   6.388   0.421   1.845  0.2207  0.2011 -0.3449
   92GLY      N 5706   6.377   0.551   2.026 -0.6337  0.0272 -0.3334
   92GLY      H 5707   6.408   0.568   2.120  1.3584  0.4240 -1.0139
   92GLY     CA 5708   6.257   0.620   1.981 -0.2670  0.9046  0.0223
   92GLY    HA1 5709   6.237   0.716   2.029  2.6435  0.1476  3.2129
   92GLY    HA2 5710   6.277   0.641   1.876 -0.3930 -0.5762 -0.3239
   92GLY      C 5711   6.123   0.549   1.994  0.2907 -0.2370 -0.3349
   92GLY      O 5712   6.019   0.606   1.961  0.0022 -0.4354  0.2219
   93GLN      N 5713   6.112   0.423   2.038 -0.7528  0.2090  0.7186
   93GLN      H 5714   6.196   0.374   2.067 -0.6455  0.5473  0.9951
   93GLN     CA 5715   5.987   0.350   2.038 -0.5506 -0.1356 -0.0635
   93GLN     HA 5716   5.929   0.365   1.947 -0.7471 -0.0380  0.0804
   93GLN     CB 5717   6.021   0.201   2.040 -0.1682 -0.0445  0.4731
   93GLN    HB1 5718   6.074   0.174   2.131  1.2047  0.1091 -0.2405
   93GLN    HB2 5719   6.086   0.171   1.957 -1.3032  0.1571 -0.5174
   93GLN     CG 5720   5.904   0.103   2.039 -0.2708  0.0803 -0.2815
   93GLN    HG1 5721   5.854   0.122   1.944 -1.0543 -1.5621 -0.2337
   93GLN    HG2 5722   5.833   0.125   2.118  2.1133  0.5141  1.8656
   93GLN     CD 5723   5.944  11.033   2.053 -0.3439  0.1175  0.3389
   93GLN    OE1 5724   6.062  11.001   2.065 -0.2918  0.2517  0.1817
   93GLN    NE2 5725   5.852  10.936   2.052 -0.1193 -0.0959  0.3179
   93GLN   HE21 5726   5.878  10.840   2.073  0.7131 -0.2391 -1.2301
   93GLN   HE22 5727   5.756  10.961   2.034  0.5096  0.1464 -3.4682
   93GLN      C 5728   5.904   0.389   2.159 -0.3377  0.2379 -0.0373
   93GLN      O 5729   5.953   0.419   2.267 -0.3607 -0.6347  0.2243
   94GLN      N 5730   5.772   0.394   2.142 -0.3146  0.5324 -0.1416
   94GLN      H 5731   5.739   0.393   2.046  1.4332 -0.9389 -0.7764
   94GLN     CA 5732   5.669   0.415   2.242 -0.0218  0.1298  0.2512
   94GLN     HA 5733   5.711   0.432   2.341 -1.7722  2.0135  0.7376
   94GLN     CB 5734   5.597   0.545   2.204 -0.2618  0.0967  0.5844
   94GLN    HB1 5735   5.526   0.562   2.284  0.0249 -3.4054  1.7751
   94GLN    HB2 5736   5.543   0.526   2.111 -0.7386 -0.1029  0.8975
   94GLN     CG 5737   5.682   0.671   2.188  0.0564 -0.2184 -0.3297
   94GLN    HG1 5738   5.768   0.652   2.124  0.1781 -0.8104  0.0031
   94GLN    HG2 5739   5.709   0.687   2.293 -2.8090 -1.2531  0.6827
   94GLN     CD 5740   5.613   0.796   2.136  0.1062  0.1279  0.4243
   94GLN    OE1 5741   5.495   0.792   2.101  0.3598 -0.1479 -0.4217
   94GLN    NE2 5742   5.675   0.914   2.136  0.0859  0.1494 -0.9180
   94GLN   HE21 5743   5.765   0.909   2.181 -1.3398 -2.7877  2.0136
   94GLN   HE22 5744   5.628   1.002   2.118 -0.5252  0.0500  0.0758
   94GLN      C 5745   5.569   0.301   2.251 -0.2457  0.3104  0.0794
   94GLN      O 5746   5.592   0.199   2.188  0.0314  0.3604  0.0983
   95SER      N 5747   5.470   0.324   2.338 -0.3807  0.2600 -0.0611
   95SER      H 5748   5.451   0.414   2.380 -1.8915 -0.0796  0.0374
   95SER     CA 5749   5.369   0.226   2.374  0.0957 -0.1499  0.1654
   95SER     HA 5750   5.424   0.140   2.413  0.8551  1.3438  2.6629
   95SER     CB 5751   5.280   0.267   2.491  0.2407  0.5238  0.0428
   95SER    HB1 5752   5.221   0.181   2.521  0.7715  0.5944  1.3372
   95SER    HB2 5753   5.338   0.299   2.577  0.9628  0.4253 -0.3962
   95SER     OG 5754   5.188   0.364   2.447  0.3806  0.3343 -0.6918
   95SER     HG 5755   5.229   0.451   2.444  0.8660  0.1306 -0.1786
   95SER      C 5756   5.297   0.167   2.254 -0.3197 -0.0832  0.3828
   95SER      O 5757   5.292   0.233   2.151  0.5769 -0.4128  0.1155
   96SER      N 5758   5.254   0.040   2.257 -0.0597 -0.2040 -0.6745
   96SER      H 5759   5.267  11.066   2.343  0.4547  0.6408 -0.2474
   96SER     CA 5760   5.205  11.046   2.140 -0.2156 -0.3709 -0.5078
   96SER     HA 5761   5.257   0.001   2.051  0.8397 -0.6069  0.0122
   96SER     CB 5762   5.243  10.898   2.143 -0.1186 -0.3399 -0.2034
   96SER    HB1 5763   5.196  10.846   2.226 -0.7202  1.8435  0.9069
   96SER    HB2 5764   5.217  10.854   2.047 -0.4829 -1.2507  0.2935
   96SER     OG 5765   5.383  10.898   2.158 -0.0992 -0.3400 -0.3797
   96SER     HG 5766   5.406  10.804   2.160  0.2619 -0.2552 -0.5927
   96SER      C 5767   5.056  11.069   2.122 -0.1490  0.3582 -0.1650
   96SER      O 5768   4.979   0.008   2.216 -0.6652 -0.1733 -0.4880
   97TYR      N 5769   5.009   0.007   1.997  0.4469  0.0457 -0.4308
   97TYR      H 5770   5.069  11.063   1.919 -0.0487 -0.4914 -0.6718
   97TYR     CA 5771   4.871   0.038   1.962  0.2724 -0.1704  0.0568
   97TYR     HA 5772   4.807   0.031   2.050 -1.1702  2.5086 -0.6809
   97TYR     CB 5773   4.863   0.180   1.907 -0.1367 -0.1627  0.1337
   97TYR    HB1 5774   4.935   0.188   1.826 -0.1689  0.3071  0.1513
   97TYR    HB2 5775   4.767   0.204   1.862  1.0710  0.1312 -2.4513
   97TYR     CG 5776   4.886   0.291   2.007  0.3451  0.0763 -0.2350
   97TYR    CD1 5777   4.780   0.363   2.063  0.3783  0.3007 -0.4626
   97TYR    HD1 5778   4.679   0.335   2.036  0.1979 -0.2116  0.7105
   97TYR    CE1 5779   4.804   0.466   2.155 -0.0951 -0.1086  0.1211
   97TYR    HE1 5780   4.721   0.505   2.213 -0.3882  1.5372 -1.3142
   97TYR     CZ 5781   4.935   0.499   2.196 -0.0106  0.2598 -0.4430
   97TYR     OH 5782   4.953   0.600   2.285  0.0181  0.1765 -0.3542
   97TYR     HH 5783   5.045   0.623   2.300 -0.2315  1.6618 -0.9313
   97TYR    CE2 5784   5.038   0.419   2.141  0.2058  0.5346 -0.4368
   97TYR    HE2 5785   5.139   0.445   2.169  0.7728 -0.5462 -1.4451
   97TYR    CD2 5786   5.017   0.326   2.040  0.2882  0.2630 -0.2045
   97TYR    HD2 5787   5.103   0.270   2.005  0.1022  0.2412 -0.6301
   97TYR      C 5788   4.823  11.009   1.864  0.6501 -0.2767 -0.0151
   97TYR      O 5789   4.903  10.957   1.785  0.4752 -0.5274 -0.0272
   98PRO      N 5790   4.696  10.972   1.853  0.4616  0.3866 -0.1042
   98PRO     CD 5791   4.597  11.004   1.954  0.0595 -0.0442 -0.3515
   98PRO    HD1 5792   4.579   0.035   1.958 -1.6728 -0.2789 -1.2485
   98PRO    HD2 5793   4.636  10.973   2.051  1.7898  3.4113  0.2147
   98PRO     CG 5794   4.468  10.937   1.910 -0.1522 -0.1403  0.4015
   98PRO    HG1 5795   4.396  11.019   1.899 -0.4278 -0.0014  2.7532
   98PRO    HG2 5796   4.429  10.865   1.982  2.3336 -0.6799  1.2959
[truncated: 850,802 more chars]
