# Supplementary material for: Thermodynamic forces from protein and water govern condensate formation of an intrinsically disordered protein domain
Source: Nat Commun. 2023 Sep 21;14:5892. doi: 10.1038/s41467-023-41586-y (PMC10514047; doi:10.1038/s41467-023-41586-y)
Supplement: Supplementary file 4 — Supplementary Data 1 [file 41467_2023_41586_MOESM4_ESM.zip › final_coord_set-3_205mgmL.gro]

Protein in water
18084
    1MET      N    1   4.221   7.312   2.110  0.1185  0.2910  0.1656
    1MET     H1    2   4.207   7.273   2.018  0.7179 -2.4776  1.1524
    1MET     H2    3   4.164   7.269   2.181  1.6238 -0.3574  1.0093
    1MET     H3    4   4.205   7.411   2.099 -4.9436 -0.4616 -2.0418
    1MET     CA    5   4.362   7.279   2.136  0.1167  0.0580 -0.1154
    1MET     HA    6   4.388   7.295   2.241  2.1221  0.1618 -0.5952
    1MET     CB    7   4.387   7.131   2.107 -0.4439  0.0538 -0.5923
    1MET    HB1    8   4.311   7.059   2.136  2.8993 -3.2959  0.7650
    1MET    HB2    9   4.398   7.118   1.999  0.8507  1.3126 -0.6381
    1MET     CG   10   4.519   7.071   2.156 -0.7443 -0.1194  0.0061
    1MET    HG1   11   4.603   7.116   2.104 -0.8690  0.4284  0.2667
    1MET    HG2   12   4.526   7.102   2.261  1.8786  0.0583 -0.1709
    1MET     SD   13   4.516   6.891   2.140 -0.0760 -0.1377  0.0810
    1MET     CE   14   4.653   6.857   2.254 -0.1363 -0.5377  0.0333
    1MET    HE1   15   4.651   6.928   2.336  0.8047  1.1644 -1.3653
    1MET    HE2   16   4.749   6.882   2.209 -0.1407 -0.9892 -0.2346
    1MET    HE3   17   4.658   6.751   2.281  0.1047 -0.3218  0.8525
    1MET      C   18   4.460   7.373   2.069  0.1158 -0.2075 -0.4960
    1MET      O   19   4.418   7.438   1.974  0.3040  0.4764 -0.1227
    2ALA      N   20   4.586   7.384   2.114  0.0800  0.0284 -0.4501
    2ALA      H   21   4.613   7.337   2.199  0.3327  0.1604 -0.4565
    2ALA     CA   22   4.688   7.466   2.053  0.3884 -0.0779 -0.0777
    2ALA     HA   23   4.648   7.564   2.027  0.0836  0.1716  1.2377
    2ALA     CB   24   4.795   7.499   2.158 -0.1732  0.3884  0.3551
    2ALA    HB1   25   4.746   7.534   2.249 -0.8758 -3.2299  1.5250
    2ALA    HB2   26   4.858   7.412   2.178  2.1543  1.2441 -2.5115
    2ALA    HB3   27   4.847   7.586   2.118 -0.3050  1.4801  2.4493
    2ALA      C   28   4.751   7.400   1.931 -0.2284  0.3932 -0.6540
    2ALA      O   29   4.755   7.278   1.920 -0.0980  0.3294  0.0822
    3SER      N   30   4.823   7.479   1.852  0.9436  0.3940  0.3880
    3SER      H   31   4.831   7.576   1.881  1.8447 -0.0210  1.5907
    3SER     CA   32   4.874   7.430   1.726 -0.0690 -0.4340  0.2872
    3SER     HA   33   4.798   7.393   1.657 -0.1912  1.0907 -0.4414
    3SER     CB   34   4.930   7.550   1.650  0.4367 -0.3887  0.7237
    3SER    HB1   35   4.987   7.518   1.562  0.8587 -0.1806  0.9201
    3SER    HB2   36   4.992   7.615   1.712  1.6130 -1.0491  0.2820
    3SER     OG   37   4.831   7.638   1.603  0.6040 -0.3778  0.3891
    3SER     HG   38   4.748   7.629   1.652  0.1046 -3.0016 -0.7400
    3SER      C   39   4.985   7.326   1.741 -0.0393 -0.3993  0.3141
    3SER      O   40   5.069   7.332   1.830  0.2443 -0.6951  0.0678
    4ASN      N   41   4.992   7.229   1.649 -0.0327  0.1675 -0.2896
    4ASN      H   42   4.920   7.229   1.578  0.1381  2.6230 -0.5799
    4ASN     CA   43   5.095   7.128   1.634 -0.1150 -0.0622  0.6269
    4ASN     HA   44   5.111   7.090   1.735 -2.3138 -0.9006  0.7266
    4ASN     CB   45   5.038   7.001   1.571 -0.7683  0.0414  0.9978
    4ASN    HB1   46   5.017   7.015   1.465 -2.1188  0.6618  1.3230
    4ASN    HB2   47   4.953   6.954   1.621  0.2308 -2.6036  0.4061
    4ASN     CG   48   5.136   6.885   1.581 -0.3805  0.3153  0.4016
    4ASN    OD1   49   5.240   6.892   1.647  0.4365 -0.4434 -0.7580
    4ASN    ND2   50   5.112   6.771   1.516  0.0688  0.5449 -0.1838
    4ASN   HD21   51   5.027   6.763   1.463  1.4106 -1.4500 -2.2359
    4ASN   HD22   52   5.184   6.700   1.518  0.1353  0.4668 -2.4498
    4ASN      C   53   5.219   7.182   1.566 -0.2031 -0.5448  0.0706
    4ASN      O   54   5.245   7.151   1.450 -0.1074 -0.4758  0.0731
    5ASP      N   55   5.286   7.277   1.632 -0.4461 -0.1863 -0.1945
    5ASP      H   56   5.245   7.296   1.722  0.3840  2.0078 -0.2165
    5ASP     CA   57   5.404   7.344   1.581 -0.3216 -0.1971  0.0815
    5ASP     HA   58   5.389   7.373   1.477 -0.3950  1.1967  0.4605
    5ASP     CB   59   5.425   7.466   1.670  0.4009 -0.0325 -0.3029
    5ASP    HB1   60   5.432   7.442   1.776  0.5297 -0.6096 -0.4420
    5ASP    HB2   61   5.334   7.523   1.650  0.0132 -0.1242  1.0792
    5ASP     CG   62   5.545   7.549   1.627  0.3986 -0.0761 -0.3961
    5ASP    OD1   63   5.636   7.555   1.713  0.2642 -0.3301 -0.2331
    5ASP    OD2   64   5.543   7.597   1.512  0.0936  0.2076 -0.2735
    5ASP      C   65   5.527   7.255   1.603  0.3136  0.9296  1.2559
    5ASP      O   66   5.528   7.168   1.689 -0.2679 -0.0720  0.2691
    6TYR      N   67   5.625   7.285   1.518 -0.1771  0.1182  0.3749
    6TYR      H   68   5.609   7.368   1.462 -1.4563  0.9093  1.8147
    6TYR     CA   69   5.747   7.207   1.514 -0.6170 -0.5544  0.0025
    6TYR     HA   70   5.714   7.106   1.488  0.2250 -0.7219 -0.4547
    6TYR     CB   71   5.830   7.253   1.395 -0.4661  0.2682  0.4202
    6TYR    HB1   72   5.765   7.268   1.309 -1.9616 -0.5837  1.3547
    6TYR    HB2   73   5.879   7.344   1.430 -0.6425  0.5774 -0.1303
    6TYR     CG   74   5.927   7.152   1.339 -0.2534  0.8569 -0.2948
    6TYR    CD1   75   6.064   7.162   1.365 -0.3401  0.1051  0.5008
    6TYR    HD1   76   6.094   7.243   1.430 -0.6213  1.1224 -0.6114
    6TYR    CE1   77   6.157   7.071   1.315 -0.5813  0.0584  0.1323
    6TYR    HE1   78   6.264   7.081   1.330 -0.5979 -0.0810  0.3587
    6TYR     CZ   79   6.109   6.969   1.231 -0.0652 -0.2140  0.1601
    6TYR     OH   80   6.187   6.873   1.173  0.0304 -0.1073  0.1130
    6TYR     HH   81   6.120   6.814   1.138 -0.1249  0.6119 -0.8333
    6TYR    CE2   82   5.970   6.953   1.214 -0.1421 -0.0088  0.5861
    6TYR    HE2   83   5.926   6.867   1.166 -0.5615  1.2374 -1.3803
    6TYR    CD2   84   5.876   7.045   1.264  0.0204  0.3543  0.2269
    6TYR    HD2   85   5.770   7.033   1.252 -0.4097  2.9459  0.8140
    6TYR      C   86   5.829   7.194   1.642  0.1214  0.6290 -0.3343
    6TYR      O   87   5.835   7.291   1.718  0.5692  0.2978  0.0566
    7THR      N   88   5.886   7.075   1.665  0.0463  0.6807  0.1339
    7THR      H   89   5.882   7.005   1.593 -1.6633  1.3693 -0.4950
    7THR     CA   90   5.970   7.057   1.781 -0.1985 -0.2293  0.1736
    7THR     HA   91   5.982   7.155   1.827 -0.1954  0.9329 -2.1734
    7THR     CB   92   5.917   6.959   1.886 -0.3787 -0.5761 -0.2420
    7THR     HB   93   5.811   6.980   1.898 -0.3163 -0.1479 -0.4148
    7THR    CG2   94   5.938   6.812   1.851  0.2618 -0.5089 -0.1513
    7THR   HG21   95   6.041   6.776   1.852  0.8572  0.9863 -2.2325
    7THR   HG22   96   5.894   6.793   1.753 -0.4861  0.2653  0.0230
    7THR   HG23   97   5.880   6.754   1.923 -0.6218 -0.4511 -0.8032
    7THR    OG1   98   5.978   6.987   2.009 -0.1678  0.2232 -0.5217
    7THR    HG1   99   5.929   6.936   2.074 -1.7212 -0.0022 -1.8099
    7THR      C  100   6.115   7.024   1.746 -0.1775 -0.4716  0.4798
    7THR      O  101   6.138   6.978   1.635  0.0703 -0.2638  0.4437
    8GLN      N  102   6.208   7.056   1.836  0.4182 -0.1766 -0.2305
    8GLN      H  103   6.176   7.092   1.925  0.3159 -0.7374 -0.0400
    8GLN     CA  104   6.349   7.025   1.826  0.4629 -0.0423 -0.0277
    8GLN     HA  105   6.370   6.945   1.755  0.0794 -1.8065  1.7581
    8GLN     CB  106   6.423   7.154   1.791  0.4041 -0.0346 -0.1253
    8GLN    HB1  107   6.400   7.234   1.860  2.1289 -0.7958  1.4301
    8GLN    HB2  108   6.530   7.134   1.779  0.6153 -0.8520  2.4601
    8GLN     CG  109   6.380   7.199   1.652 -0.4683 -0.2032  0.0888
    8GLN    HG1  110   6.273   7.217   1.640 -0.3370 -0.4705 -1.9950
    8GLN    HG2  111   6.410   7.127   1.576 -0.6112 -0.1882  0.0168
    8GLN     CD  112   6.456   7.328   1.630  0.0109 -0.5238 -0.1650
    8GLN    OE1  113   6.566   7.325   1.575  0.1174 -0.3956  0.0374
    8GLN    NE2  114   6.404   7.443   1.675  0.0012 -0.5937  0.0028
    8GLN   HE21  115   6.448   7.532   1.655  0.2689  0.1543  3.3632
    8GLN   HE22  116   6.320   7.449   1.730  0.4767  1.1954  0.6123
    8GLN      C  117   6.397   6.960   1.955  0.1633 -0.2867 -0.0387
    8GLN      O  118   6.323   6.956   2.053  0.5253  0.0067  0.2534
    9GLN      N  119   6.525   6.923   1.958  0.3962  0.4977 -0.0863
    9GLN      H  120   6.570   6.915   1.868 -0.0274 -0.2955 -0.2383
    9GLN     CA  121   6.575   6.859   2.078  0.0813  0.0152 -0.2098
    9GLN     HA  122   6.506   6.781   2.110  0.8532 -0.8245 -0.5461
    9GLN     CB  123   6.705   6.786   2.044  0.3484  0.1750  0.4581
    9GLN    HB1  124   6.759   6.764   2.137 -0.5515 -0.5998  0.8262
    9GLN    HB2  125   6.769   6.843   1.978  0.3094  1.1348  1.2275
    9GLN     CG  126   6.667   6.660   1.966  0.3427  0.4001  0.1006
    9GLN    HG1  127   6.591   6.601   2.017 -2.0029  0.2279 -3.2489
    9GLN    HG2  128   6.617   6.697   1.876 -0.6829  2.2312  1.3507
    9GLN     CD  129   6.780   6.568   1.924  0.1004  0.2049 -0.1275
    9GLN    OE1  130   6.886   6.564   1.986 -0.0914  0.1354  0.1973
    9GLN    NE2  131   6.765   6.485   1.821  0.0538  0.5876 -0.4309
    9GLN   HE21  132   6.673   6.485   1.780 -0.2996  1.3959  0.3391
    9GLN   HE22  133   6.832   6.414   1.794 -0.2652 -0.2338  0.8581
    9GLN      C  134   6.588   6.958   2.193  0.1178 -0.0774 -0.1346
    9GLN      O  135   6.606   7.078   2.171  0.1738 -0.0274  0.1873
   10ALA      N  136   6.607   6.909   2.316 -0.4104  0.1554  0.0422
   10ALA      H  137   6.595   6.810   2.329 -1.6054  0.3022  0.2119
   10ALA     CA  138   6.648   6.987   2.431  0.0401  0.1354 -0.1030
   10ALA     HA  139   6.597   7.084   2.431  0.8772  0.5845  0.1781
   10ALA     CB  140   6.580   6.921   2.551 -0.3280  0.5531 -0.0782
   10ALA    HB1  141   6.473   6.939   2.544 -0.0956  2.8222  1.4563
   10ALA    HB2  142   6.608   6.979   2.638 -2.5806  1.1347  0.3248
   10ALA    HB3  143   6.606   6.816   2.565 -3.3685 -0.4747 -1.2724
   10ALA      C  144   6.797   7.015   2.427  0.0010  0.3596 -0.0295
   10ALA      O  145   6.877   6.944   2.366  0.3249  0.5944  0.1217
   11THR      N  146   6.848   7.131   2.469 -0.0490  0.5000 -0.3588
   11THR      H  147   6.781   7.197   2.505 -0.2011  1.0800 -1.6606
   11THR     CA  148   6.979   7.184   2.439  0.2456  0.0045  0.0264
   11THR     HA  149   7.032   7.119   2.369  1.2459 -1.1574  1.7856
   11THR     CB  150   6.971   7.329   2.389 -0.0762 -0.2226 -0.5925
   11THR     HB  151   7.068   7.367   2.360 -0.5566  2.0556  0.5465
   11THR    CG2  152   6.877   7.348   2.270 -0.1527  0.2299 -0.4607
   11THR   HG21  153   6.776   7.311   2.289 -0.2218  0.5948 -0.0977
   11THR   HG22  154   6.862   7.451   2.239  2.1277  0.6034 -0.4567
   11THR   HG23  155   6.917   7.303   2.180 -1.0009  1.5652 -1.5386
   11THR    OG1  156   6.929   7.413   2.494  0.2849 -0.3608 -0.3335
   11THR    HG1  157   6.927   7.501   2.454  2.5857 -0.9319 -1.8818
   11THR      C  158   7.069   7.191   2.561  0.6008  1.4840 -0.2988
   11THR      O  159   7.021   7.203   2.673 -0.1527  0.2132 -0.4744
   12GLN      N  160   7.198   7.173   2.531  0.4485 -0.4369  0.1183
   12GLN      H  161   7.211   7.169   2.431 -1.1155  0.7609 -0.1540
   12GLN     CA  162   7.303   7.188   2.630  0.1807 -0.5791  0.4286
   12GLN     HA  163   7.282   7.129   2.719 -0.2467 -0.3845  0.4579
   12GLN     CB  164   7.431   7.125   2.575  0.4087  0.0156  0.2692
   12GLN    HB1  165   7.431   7.152   2.469  2.4000 -2.1864 -0.3647
   12GLN    HB2  166   7.521   7.156   2.629  1.2308 -1.2464 -0.3361
   12GLN     CG  167   7.431   6.973   2.567  0.2424  0.0461 -0.3336
   12GLN    HG1  168   7.347   6.941   2.505  1.0549  1.1570 -2.1131
   12GLN    HG2  169   7.520   6.941   2.513 -0.4754  0.7103 -2.0043
   12GLN     CD  170   7.432   6.897   2.698  0.3633  0.4405 -0.1041
   12GLN    OE1  171   7.340   6.823   2.734  0.3835  0.1094 -0.7261
   12GLN    NE2  172   7.523   6.916   2.794  0.4175  0.0664 -0.0764
   12GLN   HE21  173   7.594   6.985   2.774  1.0795 -0.1528  1.3734
   12GLN   HE22  174   7.510   6.872   2.884 -0.0171 -2.5387 -1.3217
   12GLN      C  175   7.317   7.331   2.680  0.1808 -0.4331  0.0186
   12GLN      O  176   7.318   7.423   2.599  0.3491 -0.3327  0.1343
   13SER      N  177   7.324   7.359   2.810  0.7349 -0.2745 -0.0443
   13SER      H  178   7.314   7.285   2.877 -1.9533 -0.6265 -0.7271
   13SER     CA  179   7.357   7.491   2.859  0.2941 -0.1390 -0.1078
   13SER     HA  180   7.307   7.564   2.795 -1.2857 -1.0182  0.0694
   13SER     CB  181   7.282   7.513   2.991  0.4228  0.1832 -0.0860
   13SER    HB1  182   7.306   7.442   3.070  0.1955  0.8784  0.6127
   13SER    HB2  183   7.306   7.610   3.033  1.1302  0.6082 -1.3988
   13SER     OG  184   7.143   7.522   2.969  0.4577  0.4051 -0.2178
   13SER     HG  185   7.120   7.615   2.969 -0.7060  0.1721  1.4647
   13SER      C  186   7.505   7.523   2.879  0.3627 -0.1944 -0.5376
   13SER      O  187   7.582   7.439   2.925  0.2704  0.1964  0.3400
   14TYR      N  188   7.540   7.643   2.832  0.2591  0.2681  0.5343
   14TYR      H  189   7.469   7.706   2.797 -0.5592 -1.8661 -2.0190
   14TYR     CA  190   7.678   7.686   2.828  0.3239  0.0321  0.2296
   14TYR     HA  191   7.745   7.618   2.879  0.6950  1.0153  1.0698
   14TYR     CB  192   7.734   7.685   2.686  0.4778 -0.1758  0.2914
   14TYR    HB1  193   7.835   7.721   2.702  0.4913  0.6295 -1.3309
   14TYR    HB2  194   7.680   7.755   2.622  1.7185 -0.7468 -1.4847
   14TYR     CG  195   7.739   7.548   2.621 -0.0118  0.0782 -0.2928
   14TYR    CD1  196   7.639   7.509   2.531 -0.1032 -0.4765  0.0469
   14TYR    HD1  197   7.557   7.575   2.508  0.0225 -0.8261 -1.5083
   14TYR    CE1  198   7.648   7.385   2.467 -0.2339 -0.2689 -0.3718
   14TYR    HE1  199   7.583   7.362   2.384  0.4025 -4.2110  0.0134
   14TYR     CZ  200   7.751   7.293   2.497  0.6628  0.5805 -0.7739
   14TYR     OH  201   7.764   7.175   2.429  0.5348  0.3351 -0.3778
   14TYR     HH  202   7.840   7.125   2.460  0.8318  1.4406  0.7805
   14TYR    CE2  203   7.846   7.335   2.591  0.0995  0.3864 -0.1099
   14TYR    HE2  204   7.931   7.271   2.614  0.1707  1.0753  1.7086
   14TYR    CD2  205   7.845   7.462   2.650 -0.2634  0.0550  0.6200
   14TYR    HD2  206   7.913   7.488   2.729 -0.3728 -0.9806  1.0643
   14TYR      C  207   7.696   7.824   2.889  0.0910  0.3800 -0.4752
   14TYR      O  208   7.609   7.909   2.874 -0.0622  0.2906 -0.0863
   15GLY      N  209   7.815   7.855   2.941 -0.2739  0.4917  0.2981
   15GLY      H  210   7.884   7.782   2.955  0.3483  0.6717 -1.6418
   15GLY     CA  211   7.861   7.991   2.957  0.4917  0.2278  0.3858
   15GLY    HA1  212   7.844   8.043   2.863 -0.4422  0.9446  0.9442
   15GLY    HA2  213   7.966   7.982   2.987  0.1335 -0.8314  1.3668
   15GLY      C  214   7.791   8.064   3.070 -0.3439  0.0377  0.0014
   15GLY      O  215   7.837   8.066   3.184  0.2107  0.6934 -0.2269
   16ALA      N  216   7.698   8.151   3.031  0.5862  0.7917 -0.6003
   16ALA      H  217   7.662   8.143   2.937 -3.5710  1.4849  0.7245
   16ALA     CA  218   7.646   8.260   3.111 -0.2711 -0.1146  0.1072
   16ALA     HA  219   7.729   8.319   3.150 -0.2814 -1.0503  1.6240
   16ALA     CB  220   7.566   8.350   3.018  0.7337  0.3416 -0.3202
   16ALA    HB1  221   7.478   8.300   2.979  1.1282 -0.4340 -0.2202
   16ALA    HB2  222   7.622   8.384   2.930 -1.5675 -1.1625 -2.5127
   16ALA    HB3  223   7.536   8.440   3.073 -1.5512 -0.5828  0.0371
   16ALA      C  224   7.558   8.219   3.229 -0.8552  0.5663 -0.0815
   16ALA      O  225   7.494   8.114   3.229  0.0532 -0.0039 -0.3375
   17TYR      N  226   7.536   8.296   3.335  0.2701  0.7864  0.0043
   17TYR      H  227   7.577   8.388   3.321 -1.8006  1.6094 -1.0015
   17TYR     CA  228   7.445   8.281   3.447  0.2126  0.7088 -0.0526
   17TYR     HA  229   7.451   8.181   3.491  3.0204  0.9618  0.3229
   17TYR     CB  230   7.485   8.377   3.559  0.3068  0.3551  0.2207
   17TYR    HB1  231   7.587   8.354   3.590 -0.1688  0.7744  2.2244
   17TYR    HB2  232   7.476   8.478   3.518  1.5261  0.5276  0.3290
   17TYR     CG  233   7.395   8.359   3.679 -0.0756  0.6579 -0.0201
   17TYR    CD1  234   7.415   8.253   3.768 -0.2413  0.5957 -0.0559
   17TYR    HD1  235   7.498   8.184   3.756  0.2132  0.6769  2.2726
   17TYR    CE1  236   7.334   8.236   3.880 -0.2394  0.1808 -0.1157
   17TYR    HE1  237   7.351   8.152   3.946  0.9052  1.1974  0.9340
   17TYR     CZ  238   7.231   8.328   3.906 -0.2380 -0.0174  0.6221
   17TYR     OH  239   7.147   8.303   4.011 -0.6279  0.5946  0.4610
   17TYR     HH  240   7.068   8.358   4.012 -2.0211 -1.3307  0.6354
   17TYR    CE2  241   7.219   8.443   3.825  0.0286 -0.4302 -0.0030
   17TYR    HE2  242   7.140   8.514   3.846  0.2638 -0.6197  1.5927
   17TYR    CD2  243   7.299   8.456   3.711 -0.2165  0.5371 -0.0718
   17TYR    HD2  244   7.289   8.545   3.651 -1.2876 -0.4158 -1.3920
   17TYR      C  245   7.297   8.296   3.416  0.1567  0.1217 -0.0863
   17TYR      O  246   7.234   8.204   3.467 -0.0125  0.3421  0.1056
   18PRO      N  247   7.253   8.397   3.341 -0.0109  0.2241  0.1468
   18PRO     CD  248   7.328   8.506   3.281  0.1926  0.2047  0.3653
   18PRO    HD1  249   7.423   8.481   3.234 -0.0380  0.0543 -0.0227
   18PRO    HD2  250   7.336   8.581   3.360  0.8993 -0.7211  1.1996
   18PRO     CG  251   7.238   8.558   3.169  0.5692  0.2394  0.0776
   18PRO    HG1  252   7.263   8.662   3.146  0.6405  0.2971  0.4153
   18PRO    HG2  253   7.260   8.506   3.076  2.0572  1.7371 -0.4619
   18PRO     CB  254   7.096   8.525   3.212  0.5364  0.7502  0.3598
   18PRO    HB1  255   7.033   8.515   3.123  0.4206 -2.7238  0.7094
   18PRO    HB2  256   7.061   8.596   3.288  0.7118  2.4145 -1.0531
   18PRO     CA  257   7.120   8.393   3.285  0.1773  0.3076 -0.3139
   18PRO     HA  258   7.046   8.395   3.365 -1.3477 -0.1709 -1.6424
   18PRO      C  259   7.106   8.269   3.198  0.0612 -0.0718  0.2406
   18PRO      O  260   7.155   8.265   3.085 -0.2044  0.7592  0.0843
   19THR      N  261   7.016   8.184   3.247  0.2067 -0.4795 -0.1859
   19THR      H  262   6.983   8.200   3.341  1.2421 -0.4191  0.1797
   19THR     CA  263   6.970   8.058   3.191 -0.0013 -0.6249  0.3040
   19THR     HA  264   7.031   8.049   3.101 -1.1251 -1.2047 -0.4151
   19THR     CB  265   7.009   7.944   3.284  0.3408 -0.7091  0.0618
   19THR     HB  266   6.955   7.861   3.238  0.1636  0.5562 -2.1308
   19THR    CG2  267   7.158   7.916   3.302  0.4180 -0.6249 -0.4343
   19THR   HG21  268   7.216   8.008   3.306  1.8370 -1.4678 -1.1114
   19THR   HG22  269   7.188   7.850   3.221 -4.4011 -1.6594 -1.6819
   19THR   HG23  270   7.176   7.855   3.391  1.8802 -1.6344 -1.3879
   19THR    OG1  271   6.962   7.947   3.417 -0.3345 -0.4426 -0.1776
   19THR    HG1  272   6.911   7.867   3.431 -3.6844  1.5414  0.1661
   19THR      C  273   6.832   8.048   3.129  0.1219  0.3284 -0.1534
   19THR      O  274   6.736   8.122   3.149  0.1102  0.1108  0.6115
   20GLN      N  275   6.817   7.947   3.043  0.2359  0.0356  0.1675
   20GLN      H  276   6.894   7.884   3.023 -0.5355 -0.7534 -0.4178
   20GLN     CA  277   6.695   7.916   2.972  0.0508  0.4452  0.3043
   20GLN     HA  278   6.656   8.014   2.943 -0.1942  0.1482 -0.3993
   20GLN     CB  279   6.725   7.835   2.846  0.1288  0.1644  0.5025
   20GLN    HB1  280   6.798   7.898   2.796  0.4696 -1.1875 -0.7971
   20GLN    HB2  281   6.636   7.834   2.782 -0.6385  1.4256  1.5133
   20GLN     CG  282   6.774   7.691   2.857 -0.0276  0.0301 -0.4682
   20GLN    HG1  283   6.859   7.690   2.926 -1.3545  1.4977  1.2827
   20GLN    HG2  284   6.698   7.633   2.910  1.2459 -1.0874  0.2336
   20GLN     CD  285   6.811   7.617   2.729  0.1936 -0.1333 -0.3110
   20GLN    OE1  286   6.769   7.653   2.619 -0.5363  0.2334  0.0799
   20GLN    NE2  287   6.887   7.508   2.745  0.5422  0.1503 -0.0251
   20GLN   HE21  288   6.915   7.447   2.670  1.8487  0.4631  0.1837
   20GLN   HE22  289   6.911   7.479   2.839 -0.6763  0.1881  0.3069
   20GLN      C  290   6.584   7.858   3.059  0.2229 -0.9134 -0.3489
   20GLN      O  291   6.603   7.834   3.178 -0.1862  0.7468  0.0836
   21PRO      N  292   6.462   7.846   3.006 -0.2046  0.2673  0.3318
   21PRO     CD  293   6.406   7.917   2.892  0.4670  0.2594 -0.0053
   21PRO    HD1  294   6.422   7.858   2.802 -0.5724 -0.1457  0.0621
   21PRO    HD2  295   6.449   8.017   2.885  1.8546 -0.0166  2.9368
   21PRO     CG  296   6.256   7.934   2.913  0.3869 -0.0548 -0.3141
   21PRO    HG1  297   6.242   8.019   2.980  1.0667 -0.5381  0.4571
   21PRO    HG2  298   6.199   7.949   2.821 -1.0294  0.7939  0.6609
   21PRO     CB  299   6.227   7.806   2.990 -0.1031  0.2947  0.0905
   21PRO    HB1  300   6.197   7.726   2.922 -0.1637  0.1456  0.2902
   21PRO    HB2  301   6.142   7.811   3.058  0.4520 -1.7615  1.0157
   21PRO     CA  302   6.351   7.783   3.075 -0.2496  0.3254  0.3132
   21PRO     HA  303   6.331   7.832   3.171  0.4440  0.1407  0.5602
   21PRO      C  304   6.387   7.637   3.098  0.9203  0.6134  0.3918
   21PRO      O  305   6.467   7.578   3.025 -0.0240  0.5867 -0.6578
   22GLY      N  306   6.315   7.574   3.190  0.4275  0.2521 -0.2287
   22GLY      H  307   6.247   7.632   3.238  1.9403  1.1162  0.9608
   22GLY     CA  308   6.362   7.447   3.243  0.6205  0.6652  0.6171
   22GLY    HA1  309   6.351   7.377   3.160  1.8049  2.2162 -0.9435
   22GLY    HA2  310   6.467   7.458   3.268  1.2485 -2.2759 -0.4039
   22GLY      C  311   6.279   7.391   3.358 -0.2034  0.1238 -0.2213
   22GLY      O  312   6.216   7.465   3.433  0.0807  0.2518 -0.1056
   23GLN      N  313   6.273   7.258   3.360 -0.1884  0.1244 -0.1515
   23GLN      H  314   6.323   7.212   3.285  2.7297  2.3627  0.2602
   23GLN     CA  315   6.185   7.187   3.451 -0.0062 -0.2268 -0.2470
   23GLN     HA  316   6.132   7.263   3.507 -1.0038 -1.4196  0.4800
   23GLN     CB  317   6.089   7.094   3.376 -0.1808  0.0007 -0.3061
   23GLN    HB1  318   6.140   7.013   3.324  0.8006  1.2113 -1.2978
   23GLN    HB2  319   6.016   7.065   3.451 -0.6059  0.8382 -0.3798
   23GLN     CG  320   6.006   7.158   3.264  0.0739  0.1347 -0.4212
   23GLN    HG1  321   6.072   7.173   3.179 -1.5464 -0.4797 -1.8439
   23GLN    HG2  322   5.930   7.085   3.236  1.8885 -0.9841 -2.8009
   23GLN     CD  323   5.944   7.287   3.316  0.0465  0.0980 -0.3618
   23GLN    OE1  324   5.848   7.284   3.393  0.2907  0.6443 -0.0327
   23GLN    NE2  325   5.987   7.403   3.265  0.0883 -0.3853 -1.4512
   23GLN   HE21  326   6.059   7.415   3.195 -0.5672  2.9737 -1.6885
   23GLN   HE22  327   5.936   7.484   3.296  2.2079  0.3078  0.5111
   23GLN      C  328   6.261   7.108   3.556 -0.1546  0.4075  0.3432
   23GLN      O  329   6.372   7.065   3.526 -0.2610  0.5384 -0.2540
   24GLY      N  330   6.208   7.102   3.678 -0.0638  0.1149  0.3689
   24GLY      H  331   6.115   7.135   3.699 -0.4706 -0.6065 -0.2441
   24GLY     CA  332   6.285   7.047   3.788 -0.1113  0.1285  0.4096
   24GLY    HA1  333   6.224   7.040   3.878 -0.6486  0.1024  0.0483
   24GLY    HA2  334   6.319   6.945   3.771 -1.3980  0.0692 -2.4367
   24GLY      C  335   6.400   7.137   3.831  0.0512  0.3606 -0.4886
   24GLY      O  336   6.387   7.258   3.849  0.1370  0.3160 -0.1178
   25TYR      N  337   6.516   7.073   3.848 -0.3445 -0.1392  0.3555
   25TYR      H  338   6.509   6.973   3.839  3.0286 -0.3231 -1.7354
   25TYR     CA  339   6.631   7.139   3.906  0.1535 -0.6589 -0.0293
   25TYR     HA  340   6.601   7.193   3.996  0.2620  0.4341 -0.6400
   25TYR     CB  341   6.728   7.036   3.963  0.2240 -0.6302 -0.0966
   25TYR    HB1  342   6.787   7.001   3.878 -1.2754 -0.8076 -1.1056
   25TYR    HB2  343   6.670   6.957   4.011 -0.6135  0.0132 -0.0305
   25TYR     CG  344   6.820   7.101   4.063  0.0768  0.0657 -0.4072
   25TYR    CD1  345   6.773   7.135   4.190  0.5408 -0.0052 -0.2145
   25TYR    HD1  346   6.671   7.109   4.213  0.3414  0.3923 -0.6268
   25TYR    CE1  347   6.850   7.209   4.281  0.2738  0.1400 -0.1067
   25TYR    HE1  348   6.812   7.246   4.375 -0.3246  0.7645 -0.5864
   25TYR     CZ  349   6.979   7.247   4.240  0.2959  0.2965  0.1028
   25TYR     OH  350   7.061   7.321   4.321 -0.1840  0.6645  0.2544
   25TYR     HH  351   7.140   7.351   4.276 -1.3210  0.0826 -2.3488
   25TYR    CE2  352   7.030   7.211   4.113  0.0446  0.3403 -0.0106
   25TYR    HE2  353   7.135   7.234   4.104  0.3156  0.5399  2.7304
   25TYR    CD2  354   6.951   7.134   4.027  0.1093  0.3267 -0.0567
   25TYR    HD2  355   6.987   7.114   3.927  1.3386 -0.7649  0.5844
   25TYR      C  356   6.698   7.238   3.813  0.0829 -0.0533  0.5577
   25TYR      O  357   6.680   7.227   3.692  0.3295  0.0761  0.5080
   26SER      N  358   6.776   7.335   3.862 -0.2741  0.3101  0.4114
   26SER      H  359   6.764   7.351   3.962 -0.0818 -0.4839  0.5683
   26SER     CA  360   6.830   7.442   3.780  0.1113  0.0629  0.3430
   26SER     HA  361   6.743   7.482   3.729 -0.4905  0.4418  1.6188
   26SER     CB  362   6.892   7.555   3.861  0.9307 -0.4828  0.4920
   26SER    HB1  363   6.894   7.654   3.814 -0.0495 -0.1870  1.0434
   26SER    HB2  364   6.992   7.520   3.887  0.2059 -3.4296 -0.3028
   26SER     OG  365   6.820   7.562   3.982 -0.6899 -0.6482 -0.4389
   26SER     HG  366   6.854   7.641   4.025  2.8223 -1.7567 -0.8866
   26SER      C  367   6.935   7.398   3.679  0.0133  0.4542  0.0727
   26SER      O  368   7.012   7.305   3.701  0.1294  0.5856  0.2267
   27GLN      N  369   6.943   7.471   3.567  0.1157 -0.1678 -0.3303
   27GLN      H  370   6.877   7.548   3.566  0.5697  0.2663  1.0186
   27GLN     CA  371   7.039   7.439   3.464  0.1226 -0.1232 -0.3377
   27GLN     HA  372   7.030   7.332   3.447  0.1537 -0.1225 -0.3604
   27GLN     CB  373   6.991   7.495   3.330 -0.4123  0.0010 -0.0966
   27GLN    HB1  374   6.946   7.594   3.341  0.7830  0.7408 -1.4651
   27GLN    HB2  375   7.067   7.513   3.254 -1.4883 -0.5419 -1.3433
   27GLN     CG  376   6.893   7.396   3.268 -0.3621 -0.0415 -0.1082
   27GLN    HG1  377   6.822   7.349   3.335  1.2626 -0.4471  1.4000
   27GLN    HG2  378   6.960   7.320   3.228  1.2517  2.0139 -1.5448
   27GLN     CD  379   6.813   7.456   3.154 -0.4191 -0.0903 -0.0934
   27GLN    OE1  380   6.841   7.444   3.035 -0.2179 -0.5798  0.0048
   27GLN    NE2  381   6.696   7.509   3.192 -0.2451  0.0426  0.2556
   27GLN   HE21  382   6.683   7.529   3.290 -0.8706  1.1530 -0.0296
   27GLN   HE22  383   6.633   7.547   3.123 -1.2076 -2.1638 -0.1552
   27GLN      C  384   7.183   7.470   3.503 -0.1388  0.4315  0.2031
   27GLN      O  385   7.208   7.532   3.606  0.5723  0.1597  0.2016
   28GLN      N  386   7.278   7.427   3.419 -0.0600  0.3818  0.3177
   28GLN      H  387   7.248   7.383   3.334  0.1768 -0.1580  0.5093
   28GLN     CA  388   7.420   7.443   3.442  0.1058 -0.2891 -0.2193
   28GLN     HA  389   7.431   7.526   3.511  0.1099  0.9706 -1.7077
   28GLN     CB  390   7.474   7.310   3.496  0.2931 -0.6267 -1.2265
   28GLN    HB1  391   7.450   7.238   3.417 -0.9605 -0.2262 -1.2308
   28GLN    HB2  392   7.415   7.274   3.580  1.8267  0.3099  0.3258
   28GLN     CG  393   7.619   7.305   3.545  0.0733  0.0276 -0.5002
   28GLN    HG1  394   7.634   7.374   3.628 -0.3140  0.1805 -0.5528
   28GLN    HG2  395   7.681   7.346   3.466 -1.7593  1.8842 -1.0825
   28GLN     CD  396   7.665   7.165   3.581 -0.2591 -0.0315 -0.2939
   28GLN    OE1  397   7.605   7.061   3.553 -0.0167 -0.3488  0.3330
   28GLN    NE2  398   7.783   7.146   3.641 -0.5048  0.0103  0.2000
   28GLN   HE21  399   7.824   7.055   3.657 -0.6629 -0.6009 -2.4680
   28GLN   HE22  400   7.838   7.230   3.649 -1.7311  0.9450 -0.7466
   28GLN      C  401   7.492   7.481   3.314  0.1455 -0.3535 -0.2162
   28GLN      O  402   7.492   7.419   3.208 -0.5300 -0.1104 -0.3633
   29SER      N  403   7.591   7.569   3.331 -0.0053 -0.1172 -0.5526
   29SER      H  404   7.590   7.615   3.421  1.3307  1.0507 -1.0951
   29SER     CA  405   7.664   7.644   3.231  0.2642 -0.2202 -0.4342
   29SER     HA  406   7.649   7.597   3.134  2.0140 -0.9556 -0.3938
   29SER     CB  407   7.606   7.785   3.229  0.7888  0.0012 -0.1645
   29SER    HB1  408   7.605   7.834   3.326 -1.3472 -0.9859  0.3514
   29SER    HB2  409   7.666   7.842   3.158  0.2849  1.7426  0.7406
   29SER     OG  410   7.473   7.769   3.187  0.8029 -0.5578 -0.0066
   29SER     HG  411   7.443   7.849   3.143 -0.6657  0.3791  2.5325
   29SER      C  412   7.811   7.650   3.271  0.2429  0.2389 -0.4206
   29SER      O  413   7.876   7.754   3.255  0.1546  0.4273  0.4264
   30SER      N  414   7.862   7.539   3.324  0.4467  0.4366 -0.1968
   30SER      H  415   7.802   7.458   3.317  2.4304 -0.9886 -3.4940
   30SER     CA  416   7.998   7.521   3.368  0.2266  0.0244  0.3265
   30SER     HA  417   8.014   7.599   3.442 -2.1396  0.0457  0.8910
   30SER     CB  418   8.018   7.386   3.437  0.9450  0.3288  0.7259
   30SER    HB1  419   8.126   7.371   3.446  0.8345 -0.1720  1.2757
   30SER    HB2  420   7.979   7.306   3.374  1.6004  0.5671 -0.0138
   30SER     OG  421   7.966   7.384   3.568  0.3200  0.3544  0.4780
   30SER     HG  422   8.029   7.337   3.622 -0.0158  0.2647  0.7972
   30SER      C  423   8.111   7.526   3.266  0.0976 -0.5453  0.1503
   30SER      O  424   8.223   7.565   3.299 -0.1035 -0.1568  0.3852
   31GLN      N  425   8.083   7.495   3.139  0.2493 -0.5592  0.1202
   31GLN      H  426   7.987   7.469   3.122  0.5221 -0.7870 -1.1761
   31GLN     CA  427   8.170   7.513   3.025  0.1341  0.3531  0.1630
   31GLN     HA  428   8.273   7.535   3.054  0.3489 -1.0187  0.5401
   31GLN     CB  429   8.166   7.388   2.936 -0.1904  0.2479  0.3238
   31GLN    HB1  430   8.065   7.371   2.901 -1.0012 -0.0357  2.6260
   31GLN    HB2  431   8.231   7.396   2.849 -0.3999  0.3028  0.1725
   31GLN     CG  432   8.217   7.268   3.016 -0.2217  0.0101 -0.0130
   31GLN    HG1  433   8.144   7.248   3.095  1.8410 -2.1965  1.4572
   31GLN    HG2  434   8.310   7.294   3.066  0.3689 -0.6957 -0.7242
   31GLN     CD  435   8.241   7.133   2.950  0.2405 -0.0491  0.2750
   31GLN    OE1  436   8.148   7.055   2.933 -0.1026  0.3748  0.1790
   31GLN    NE2  437   8.363   7.097   2.909  0.3085  0.6899 -0.2052
   31GLN   HE21  438   8.378   7.002   2.879 -0.0176  0.0856  1.4345
   31GLN   HE22  439   8.443   7.158   2.916 -0.5438  1.6623  2.1739
   31GLN      C  440   8.119   7.632   2.944 -0.1815  0.2869  0.2639
   31GLN      O  441   7.999   7.643   2.923 -0.2921 -0.2349  0.5822
   32PRO      N  442   8.206   7.712   2.882  0.0958  0.2924  0.6524
   32PRO     CD  443   8.348   7.685   2.877  0.1813  0.6454  1.0695
   32PRO    HD1  444   8.401   7.705   2.970  2.2554  0.2269  0.0464
   32PRO    HD2  445   8.356   7.580   2.846 -0.8955 -0.0614  3.0007
   32PRO     CG  446   8.412   7.777   2.773 -0.3081 -0.3205 -0.1186
   32PRO    HG1  447   8.401   7.732   2.675  0.8418 -0.8474 -0.0180
   32PRO    HG2  448   8.516   7.804   2.790 -0.2513  0.1174 -1.1216
   32PRO     CB  449   8.316   7.894   2.788  0.0018 -0.0975  0.1345
   32PRO    HB1  450   8.324   7.941   2.887  1.0699 -3.1985  1.6489
   32PRO    HB2  451   8.310   7.957   2.699 -0.3433  0.0329  0.2457
   32PRO     CA  452   8.178   7.830   2.802 -0.0025 -0.0878  0.1191
   32PRO     HA  453   8.112   7.897   2.857 -1.6890 -1.5112 -0.0900
   32PRO      C  454   8.117   7.802   2.666 -0.2018  0.3218  0.1241
   32PRO      O  455   8.091   7.690   2.623 -0.4245  0.3673  0.1367
   33TYR      N  456   8.073   7.911   2.601 -0.6665  0.2554  0.3179
   33TYR      H  457   8.073   7.999   2.651  0.2671 -0.8851  2.4715
   33TYR     CA  458   8.032   7.922   2.462  0.1562 -0.0869  0.0395
   33TYR     HA  459   7.950   7.852   2.448  1.8077 -2.2295  0.4973
   33TYR     CB  460   7.981   8.064   2.445 -0.0007 -0.1165  0.2442
   33TYR    HB1  461   7.948   8.062   2.341  1.5297 -0.2403 -0.2738
   33TYR    HB2  462   8.056   8.138   2.474  1.5466 -0.1475 -3.1833
   33TYR     CG  463   7.854   8.100   2.519 -0.4485  0.0613 -0.5895
   33TYR    CD1  464   7.735   8.028   2.501 -0.6935  0.3673 -0.2106
   33TYR    HD1  465   7.730   7.937   2.443  0.2267  0.0527  0.1733
   33TYR    CE1  466   7.618   8.074   2.563 -0.5374  0.5554 -0.0527
   33TYR    HE1  467   7.529   8.017   2.542 -0.0240  0.3710 -1.9148
   33TYR     CZ  468   7.621   8.186   2.648 -0.0619  0.1287  0.5001
   33TYR     OH  469   7.507   8.228   2.710 -0.3727  0.0472 -0.0116
   33TYR     HH  470   7.444   8.158   2.691 -2.6400  1.5135  1.5406
   33TYR    CE2  471   7.742   8.256   2.668  0.2090 -0.2785  0.3066
   33TYR    HE2  472   7.735   8.350   2.721 -1.5422  0.1000 -0.5049
   33TYR    CD2  473   7.856   8.215   2.598 -0.0701 -0.2098 -0.1981
   33TYR    HD2  474   7.947   8.274   2.601  0.1490 -0.4957 -1.0651
   33TYR      C  475   8.142   7.887   2.363  0.0360  0.1370 -0.1730
   33TYR      O  476   8.247   7.950   2.354  0.2048 -0.2352 -0.8539
   34GLY      N  477   8.122   7.780   2.286  0.3294 -0.0737  0.0397
   34GLY      H  478   8.040   7.724   2.302 -1.4681  2.5227  0.4329
   34GLY     CA  479   8.212   7.724   2.186  0.4521 -0.0628  0.1435
   34GLY    HA1  480   8.147   7.655   2.133 -0.4611  0.2596  0.8048
   34GLY    HA2  481   8.258   7.794   2.117  1.7904  0.7079  1.7284
   34GLY      C  482   8.326   7.647   2.252  0.4932  0.3737  0.5964
   34GLY      O  483   8.330   7.607   2.368 -0.1278  0.0257  0.5084
   35GLN      N  484   8.434   7.618   2.180  0.0188 -0.4788  0.2017
   35GLN      H  485   8.423   7.628   2.080 -0.6212  0.4504  0.3454
   35GLN     CA  486   8.564   7.580   2.232  0.3172  0.1881 -0.0304
   35GLN     HA  487   8.570   7.602   2.339  0.9827 -0.6829  0.1204
   35GLN     CB  488   8.578   7.428   2.229  0.6285  0.2327 -0.7646
   35GLN    HB1  489   8.564   7.382   2.131 -0.5485  1.3495 -1.1479
   35GLN    HB2  490   8.515   7.382   2.304  1.7855 -0.5862 -0.2517
   35GLN     CG  491   8.720   7.396   2.276  0.5015  0.6031 -0.1203
   35GLN    HG1  492   8.752   7.462   2.357  0.4851 -1.8471  2.0261
   35GLN    HG2  493   8.784   7.401   2.188  0.6997 -1.4876 -0.1603
   35GLN     CD  494   8.749   7.256   2.330  0.0996  0.3699 -0.4978
   35GLN    OE1  495   8.841   7.238   2.410 -0.3404  0.0965 -0.0510
   35GLN    NE2  496   8.677   7.155   2.282  0.1750  0.0857 -0.0211
   35GLN   HE21  497   8.696   7.061   2.313 -0.4715 -0.1424 -0.2948
   35GLN   HE22  498   8.610   7.161   2.207 -0.0065  0.9133  0.1938
   35GLN      C  499   8.675   7.652   2.158  0.6329  0.0249  0.2811
   35GLN      O  500   8.681   7.629   2.037 -0.3381  0.4340  0.1476
   36GLN      N  501   8.763   7.727   2.225  0.2764  0.4655  0.2588
   36GLN      H  502   8.746   7.732   2.324 -0.6032 -2.4855  0.3522
   36GLN     CA  503   8.888   7.778   2.171  0.1255  0.3830 -0.1719
   36GLN     HA  504   8.873   7.830   2.076 -1.7657  2.4947  1.1899
   36GLN     CB  505   8.929   7.886   2.270  0.6074 -0.1481  0.2117
   36GLN    HB1  506   8.839   7.941   2.299  1.8969  2.4330 -0.4820
   36GLN    HB2  507   8.983   7.850   2.358 -1.4403  0.7091  1.9126
   36GLN     CG  508   9.006   7.997   2.201  0.5337 -0.0526  0.2826
   36GLN    HG1  509   9.106   7.961   2.178  1.4475  1.3581  1.8001
   36GLN    HG2  510   8.964   8.038   2.109 -0.9873 -2.6061 -0.2433
   36GLN     CD  511   9.033   8.113   2.296  0.0662  0.0894  0.2447
   36GLN    OE1  512   9.037   8.106   2.419  0.7247 -0.5013  0.1952
   36GLN    NE2  513   9.074   8.231   2.250 -0.0802  0.2085  0.4158
   36GLN   HE21  514   9.092   8.228   2.150 -1.2356  1.1401  0.1567
   36GLN   HE22  515   9.086   8.315   2.305  0.7169  0.5738 -0.2847
   36GLN      C  516   8.992   7.668   2.155  0.2271  0.4406  0.1088
   36GLN      O  517   9.006   7.566   2.223 -0.0883  0.3700  0.0665
   37SER      N  518   9.078   7.693   2.056 -0.3744  0.3012 -0.4532
   37SER      H  519   9.060   7.767   1.990  0.8503  0.6088 -0.4592
   37SER     CA  520   9.187   7.603   2.025 -0.3966  0.0275  0.2524
   37SER     HA  521   9.206   7.529   2.103  1.6439 -0.7762 -0.9321
   37SER     CB  522   9.151   7.518   1.903  0.1167 -0.0440  0.1475
   37SER    HB1  523   9.244   7.485   1.858  2.3888  3.5185  1.7234
   37SER    HB2  524   9.107   7.594   1.838  1.4575  3.8191  3.2969
   37SER     OG  525   9.063   7.416   1.944  0.1367  0.1686  0.7261
   37SER     HG  526   8.976   7.449   1.918  0.4006 -1.1037 -2.0626
   37SER      C  527   9.314   7.683   2.002 -0.1947 -0.3938 -0.1026
   37SER      O  528   9.312   7.799   1.960 -0.7550 -0.2169  0.4140
   38TYR      N  529   9.429   7.615   2.012  0.1272  0.1280 -0.1966
   38TYR      H  530   9.432   7.516   2.032 -4.0001 -0.0275  0.5442
   38TYR     CA  531   9.557   7.681   2.004  0.0886  0.2285  0.0079
   38TYR     HA  532   9.553   7.784   1.968  2.0858  0.3840  0.0826
   38TYR     CB  533   9.612   7.686   2.146  0.6351  0.2146 -0.1994
   38TYR    HB1  534   9.704   7.745   2.149  0.8898 -0.2059  0.3930
   38TYR    HB2  535   9.635   7.586   2.182  1.7921  0.4488 -0.2399
   38TYR     CG  536   9.518   7.745   2.249  0.3821 -0.4544 -0.0422
   38TYR    CD1  537   9.403   7.679   2.294  0.4383 -0.2891  0.3544
   38TYR    HD1  538   9.377   7.577   2.269  0.0319 -0.6620  2.2140
   38TYR    CE1  539   9.314   7.741   2.382  0.4445  0.1790  0.0358
   38TYR    HE1  540   9.222   7.699   2.420  1.5278 -0.0491  2.5815
   38TYR     CZ  541   9.349   7.863   2.443  0.1664  0.2520  0.0523
   38TYR     OH  542   9.271   7.916   2.541 -0.7278  0.0069 -0.5146
   38TYR     HH  543   9.310   7.999   2.569 -0.8628  0.5162 -1.7813
   38TYR    CE2  544   9.467   7.925   2.398  0.1617 -0.0446 -0.3753
   38TYR    HE2  545   9.488   8.018   2.449 -3.7356  0.6742  0.2626
   38TYR    CD2  546   9.548   7.874   2.296  0.4765 -0.5341  0.1165
   38TYR    HD2  547   9.633   7.928   2.258 -0.7704  0.8692 -0.7513
   38TYR      C  548   9.660   7.614   1.914 -0.0295  0.2468 -0.1408
   38TYR      O  549   9.650   7.495   1.886 -0.5495  0.1525  0.4150
   39SER      N  550   9.768   7.682   1.875  0.3538 -0.1577  0.2045
   39SER      H  551   9.759   7.779   1.903 -1.1089 -0.3675  0.5333
   39SER     CA  552   9.889   7.636   1.809  0.1851 -0.3857  0.0530
   39SER     HA  553   9.845   7.571   1.734 -1.7933  1.0264 -0.0988
   39SER     CB  554   9.959   7.750   1.735  0.1168 -0.0699  0.4637
   39SER    HB1  555  10.008   7.817   1.805 -0.9486 -0.1983  1.3473
   39SER    HB2  556  10.035   7.713   1.666 -0.7781 -1.0285 -0.0362
   39SER     OG  557   9.863   7.821   1.660  0.5250  0.3490  0.3312
   39SER     HG  558   9.909   7.882   1.603  0.3383  1.0999  0.9619
   39SER      C  559   9.983   7.557   1.899  0.4282  0.1103  0.2424
   39SER      O  560  10.104   7.578   1.907  0.4640 -0.1235  0.3220
   40GLY      N  561   9.925   7.452   1.957 -0.1430 -0.2357 -0.9192
   40GLY      H  562   9.825   7.442   1.947 -0.3938  0.8886  0.1280
   40GLY     CA  563   9.995   7.358   2.041 -0.4221  0.0301 -0.3814
   40GLY    HA1  564   9.974   7.257   2.004 -0.8461  0.1980 -0.6053
   40GLY    HA2  565  10.103   7.374   2.040 -0.6235  2.8990  3.1788
   40GLY      C  566   9.942   7.353   2.184  0.1905 -0.0901 -0.1543
   40GLY      O  567   9.850   7.429   2.212  0.4787 -0.0057  0.5842
   41TYR      N  568   9.995   7.269   2.272 -0.1337  0.1685  0.2905
   41TYR      H  569  10.068   7.207   2.239 -1.1158 -0.1042 -1.4765
   41TYR     CA  570   9.946   7.238   2.405  0.0964 -0.6129  0.1981
   41TYR     HA  571   9.861   7.299   2.433 -0.2523 -1.2650  0.6036
   41TYR     CB  572   9.910   7.089   2.406  0.3676 -0.6790  0.2511
   41TYR    HB1  573   9.982   7.024   2.357 -0.0937 -1.7101  0.9216
   41TYR    HB2  574   9.910   7.068   2.513  0.8462  0.0504  0.4038
   41TYR     CG  575   9.772   7.051   2.359  0.2295  0.1086 -0.0046
   41TYR    CD1  576   9.743   6.993   2.235  0.0871 -0.0204  0.0882
   41TYR    HD1  577   9.831   6.975   2.175  1.3505  2.1888  1.1525
   41TYR    CE1  578   9.611   6.980   2.189  0.0039 -0.3095  0.4036
   41TYR    HE1  579   9.587   6.945   2.090 -1.4599  1.7975 -0.0590
   41TYR     CZ  580   9.507   7.011   2.279 -0.4179 -0.1122 -0.1509
   41TYR     OH  581   9.377   7.006   2.237 -0.5192 -0.1839  0.1709
   41TYR     HH  582   9.369   6.994   2.142  0.7093 -2.9922  0.3350
   41TYR    CE2  583   9.535   7.061   2.407 -0.4201  0.1712 -0.2593
   41TYR    HE2  584   9.452   7.088   2.472 -0.5636  2.0317 -1.1613
   41TYR    CD2  585   9.668   7.078   2.449 -0.2822 -0.5398 -0.3929
   41TYR    HD2  586   9.695   7.123   2.543 -1.1821  1.5470 -1.0640
   41TYR      C  587  10.055   7.262   2.508  0.3057  0.0021 -0.1646
   41TYR      O  588  10.176   7.260   2.483  0.2651  0.1607 -0.3732
   42SER      N  589  10.016   7.291   2.632  0.4690 -0.1257 -0.0828
   42SER      H  590   9.919   7.282   2.661  1.0167 -1.3399  1.5790
   42SER     CA  591  10.102   7.334   2.741  0.3634 -0.1830  0.0252
   42SER     HA  592  10.201   7.289   2.749  1.1024  1.3703 -0.0335
   42SER     CB  593  10.133   7.480   2.710 -0.2555 -0.0406  0.0667
   42SER    HB1  594  10.047   7.546   2.719  0.9145  1.7798 -1.2905
   42SER    HB2  595  10.173   7.494   2.610 -0.3707  0.0745  0.0355
   42SER     OG  596  10.236   7.530   2.793  0.5116 -0.8733 -0.3662
   42SER     HG  597  10.258   7.617   2.758 -3.4524  0.2373 -0.5874
   42SER      C  598  10.036   7.339   2.878  0.4067  0.4722  0.0263
   42SER      O  599   9.925   7.391   2.886  0.2530  0.1801 -0.1659
   43GLN      N  600  10.102   7.302   2.988 -0.0159  0.3625  0.2435
   43GLN      H  601  10.196   7.267   2.984 -0.6046 -1.1803 -1.3564
   43GLN     CA  602  10.053   7.307   3.124 -0.4236  0.0621  0.1116
   43GLN     HA  603   9.996   7.395   3.151  0.2865  0.5694 -0.0147
   43GLN     CB  604   9.955   7.194   3.154 -1.0998  0.5620 -0.1927
   43GLN    HB1  605   9.990   7.097   3.119 -1.1204  0.0004  1.2645
   43GLN    HB2  606   9.870   7.211   3.088 -2.0926  0.1739  0.9461
   43GLN     CG  607   9.882   7.176   3.287 -0.4485 -0.0462  0.0911
   43GLN    HG1  608   9.796   7.110   3.272 -0.0967 -0.4883 -0.0309
   43GLN    HG2  609   9.847   7.273   3.320 -1.0208 -0.5224  0.9295
   43GLN     CD  610   9.963   7.105   3.394 -0.4396  0.1625  0.2214
   43GLN    OE1  611  10.068   7.042   3.378 -0.4049  0.1471  0.4931
   43GLN    NE2  612   9.912   7.103   3.517 -0.0523 -0.0508  0.3819
   43GLN   HE21  613   9.967   7.074   3.596 -0.7802 -1.1360  0.5170
   43GLN   HE22  614   9.822   7.147   3.532  0.2948  0.5491  0.7054
   43GLN      C  615  10.171   7.314   3.221 -0.1043  0.3250 -0.2961
   43GLN      O  616  10.278   7.257   3.198 -0.2078 -0.1078  0.2869
   44SER      N  617  10.150   7.383   3.333  0.2767  0.2268 -0.1640
   44SER      H  618  10.060   7.425   3.349  0.6532  0.7814  0.5786
   44SER     CA  619  10.247   7.387   3.441 -0.0061 -0.1008  0.1041
   44SER     HA  620  10.311   7.300   3.424  1.6083  1.4791 -2.7452
   44SER     CB  621  10.326   7.517   3.441  0.0781 -0.1541  0.5158
   44SER    HB1  622   0.016   7.510   3.521  1.0259  1.4770 -0.1689
   44SER    HB2  623  10.383   7.524   3.349  1.5693  0.0263  1.4054
   44SER     OG  624  10.248   7.634   3.452  0.6640  0.2625  0.3339
   44SER     HG  625  10.303   7.692   3.504  2.0983 -0.3984 -0.3771
   44SER      C  626  10.180   7.366   3.576  0.3077  0.6553  0.3821
   44SER      O  627  10.071   7.417   3.600 -0.1599  0.0975 -0.4815
   45THR      N  628  10.234   7.282   3.665  0.2480  0.4501  0.2270
   45THR      H  629  10.318   7.229   3.652  0.5573  0.3270  2.3454
   45THR     CA  630  10.187   7.267   3.801 -0.6694  0.1479 -0.1167
   45THR     HA  631  10.078   7.274   3.805 -0.6223  0.4202  0.8838
   45THR     CB  632  10.234   7.129   3.845 -0.1205  0.3311 -0.1269
   45THR     HB  633  10.192   7.113   3.945 -0.9812 -0.2082 -0.5615
   45THR    CG2  634  10.164   7.019   3.766 -0.2428  0.0755  0.3336
   45THR   HG21  635  10.199   7.017   3.663  3.0105 -2.0593  1.3375
   45THR   HG22  636  10.056   7.033   3.760 -0.3355 -0.2847  1.0335
   45THR   HG23  637  10.182   6.923   3.815 -0.2414  0.0557  0.2938
   45THR    OG1  638  10.371   7.095   3.838 -0.1788  0.0618  0.0119
   45THR    HG1  639  10.383   7.007   3.874  0.9649  0.9225  1.8444
   45THR      C  640  10.236   7.384   3.885 -0.3303  0.0093 -0.1224
   45THR      O  641  10.347   7.431   3.863 -0.4650  0.2353 -0.3150
   46ASP      N  642  10.151   7.429   3.977 -0.5738  0.0615 -0.3729
   46ASP      H  643  10.074   7.367   4.000  1.1215 -1.7252  0.8685
   46ASP     CA  644  10.176   7.543   4.063 -0.4900 -0.5205  0.3903
   46ASP     HA  645  10.183   7.627   3.994 -2.6450 -0.6599 -0.0727
   46ASP     CB  646  10.044   7.576   4.133 -0.7738 -0.1062 -0.3178
   46ASP    HB1  647  10.030   7.493   4.202  3.5179 -0.9532 -0.1440
   46ASP    HB2  648   9.961   7.568   4.064 -0.2996  0.4144 -0.9635
   46ASP     CG  649  10.050   7.711   4.203 -0.3697 -0.1547 -0.2547
   46ASP    OD1  650  10.047   7.713   4.328  0.4538  0.0649 -0.2320
   46ASP    OD2  651  10.036   7.821   4.145 -0.4236  0.1256  0.2795
   46ASP      C  652  10.293   7.518   4.156 -0.0483 -0.0513 -0.0347
   46ASP      O  653  10.359   7.616   4.191 -0.0919  0.0195 -0.1497
   47THR      N  654  10.316   7.392   4.193  0.0732 -0.2907 -0.8883
   47THR      H  655  10.249   7.323   4.163 -0.5908  0.9862 -2.4173
   47THR     CA  656   0.046   7.344   4.269 -0.1172  0.0675 -0.3669
   47THR     HA  657   0.123   7.419   4.251 -2.5538  3.2926  1.5890
   47THR     CB  658   0.023   7.345   4.420  0.5828  0.3225 -0.2570
   47THR     HB  659   0.106   7.299   4.473  0.8030  1.1503  0.1308
   47THR    CG2  660  10.382   7.481   4.485  0.0624 -0.1167  0.4680
   47THR   HG21  661  10.375   7.474   4.593 -0.4959  0.5544  0.4821
   47THR   HG22  662  10.281   7.520   4.473 -0.8460 -2.0837  1.1652
   47THR   HG23  663   0.072   7.558   4.464  3.5242 -2.4106  3.0468
   47THR    OG1  664  10.297   7.265   4.457  0.5781  0.5353  0.1951
   47THR    HG1  665  10.275   7.279   4.549 -0.8895 -0.9316  0.1070
   47THR      C  666   0.084   7.205   4.220 -0.4480 -0.0057 -0.4157
   47THR      O  667   0.011   7.135   4.150 -0.6496 -0.2096 -0.0106
   48SER      N  668   0.195   7.152   4.272 -0.4901 -0.0367 -0.3562
   48SER      H  669   0.248   7.211   4.335 -0.5006 -1.8843  1.4691
   48SER     CA  670   0.250   7.021   4.244  0.3476  0.2148  0.0510
   48SER     HA  671   0.175   6.971   4.182  3.4635 -3.6560 -1.0320
   48SER     CB  672   0.373   7.028   4.154 -0.2489  0.7647 -0.7351
   48SER    HB1  673   0.469   7.031   4.206  0.6948 -0.7409 -2.2949
   48SER    HB2  674   0.374   7.120   4.097 -2.7206  1.3123 -0.0221
   48SER     OG  675   0.371   6.918   4.065  0.3728  0.1026  0.0523
   48SER     HG  676   0.415   6.847   4.112  0.1663 -0.1811 -0.1784
   48SER      C  677   0.276   6.945   4.374 -0.0256  0.0744  0.0454
   48SER      O  678   0.343   6.994   4.464 -0.2955  0.5103  0.0124
   49GLY      N  679   0.225   6.822   4.385 -0.0041  0.0956  0.3877
   49GLY      H  680   0.169   6.781   4.312  0.2759  0.2649  0.0731
   49GLY     CA  681   0.258   6.742   4.501  0.1219  0.2727  0.4752
   49GLY    HA1  682   0.234   6.790   4.597  0.1266  2.8254 -0.7083
   49GLY    HA2  683   0.364   6.722   4.512  0.4381  2.5070  2.1657
   49GLY      C  684   0.182   6.610   4.505  0.2356  0.1593 -0.7631
   49GLY      O  685   0.066   6.594   4.465 -0.0635  0.0843  0.1153
   50TYR      N  686   0.233   6.505   4.570 -0.0658  0.4329 -0.0752
   50TYR      H  687   0.319   6.524   4.620 -0.0242 -0.5040  0.2218
   50TYR     CA  688   0.168   6.383   4.613 -0.1835  0.6487  0.3661
   50TYR     HA  689   0.234   6.309   4.657  0.1892 -0.0526 -1.3074
   50TYR     CB  690   0.059   6.411   4.717 -0.2096 -0.2822  0.5930
   50TYR    HB1  691   0.023   6.312   4.745 -1.0005 -0.3090 -0.4485
   50TYR    HB2  692  10.361   6.468   4.674  1.1087  1.0207 -0.3069
   50TYR     CG  693   0.108   6.484   4.840 -1.1859  0.2428  0.6791
   50TYR    CD1  694   0.115   6.623   4.844 -0.6844  0.2450 -0.0357
   50TYR    HD1  695   0.092   6.691   4.763  1.5183  1.5886  0.3659
   50TYR    CE1  696   0.161   6.681   4.963 -0.3186 -0.5268  0.2010
   50TYR    HE1  697   0.187   6.785   4.958 -0.7551 -0.4788 -1.5494
   50TYR     CZ  698   0.191   6.612   5.083  0.1789 -0.1884  0.2760
   50TYR     OH  699   0.248   6.681   5.186  0.0465 -0.3321  0.4459
   50TYR     HH  700   0.255   6.773   5.161  2.3318 -0.7324 -0.5983
   50TYR    CE2  701   0.188   6.471   5.074  0.5758 -0.1862  0.1109
   50TYR    HE2  702   0.211   6.413   5.162  1.2806  0.1292  0.1473
   50TYR    CD2  703   0.147   6.413   4.954  0.0437  0.0676  0.1674
   50TYR    HD2  704   0.148   6.305   4.950 -0.1954  0.0964 -1.4226
   50TYR      C  705   0.112   6.301   4.498  0.8765  0.2777  0.1071
   50TYR      O  706   0.185   6.279   4.402  0.3828  0.2267 -0.2633
   51GLY      N  707  10.369   6.260   4.502  1.0105 -0.1832 -0.2537
   51GLY      H  708  10.317   6.285   4.585  1.6492  0.8301 -0.1381
   51GLY     CA  709  10.296   6.201   4.392 -0.3189  0.4455  0.2748
   51GLY    HA1  710  10.230   6.133   4.445  0.5261  0.1728  0.9949
   51GLY    HA2  711  10.365   6.148   4.327 -1.2871 -0.7560  0.1950
   51GLY      C  712  10.225   6.294   4.294  0.0425  0.2141 -0.2081
   51GLY      O  713  10.176   6.398   4.337 -0.6284 -0.2870  0.2403
   52GLN      N  714  10.213   6.259   4.166  0.0460  0.5569 -0.3032
   52GLN      H  715  10.254   6.173   4.131  1.1942  1.7430 -2.0226
   52GLN     CA  716  10.150   6.343   4.066 -0.4620  0.2645 -0.2347
   52GLN     HA  717  10.210   6.434   4.064  0.7253 -0.3816  2.2312
   52GLN     CB  718  10.166   6.274   3.931 -0.2722  0.5045 -0.3374
   52GLN    HB1  719  10.272   6.271   3.906 -0.3818  1.3032 -0.9270
   52GLN    HB2  720  10.136   6.169   3.936 -1.1019  0.7022 -0.8944
   52GLN     CG  721  10.101   6.355   3.819 -0.4541  0.6148 -0.1554
   52GLN    HG1  722  10.121   6.460   3.838  1.5040  0.3116 -0.3117
   52GLN    HG2  723   9.994   6.339   3.828 -0.3855 -1.0987 -1.7870
   52GLN     CD  724  10.143   6.304   3.681 -0.5340  0.1007  0.0067
   52GLN    OE1  725  10.208   6.201   3.663 -0.1365  0.2355  0.6134
   52GLN    NE2  726  10.127   6.376   3.570 -0.0657  0.1645 -0.0227
   52GLN   HE21  727  10.171   6.344   3.485 -0.3323 -1.0297  0.2722
   52GLN   HE22  728  10.057   6.448   3.572  0.0867  0.2895  1.0296
   52GLN      C  729  10.005   6.378   4.098 -0.4390 -0.1588  0.3458
   52GLN      O  730   9.920   6.294   4.124 -0.1077 -0.6008  0.0045
   53SER      N  731   9.961   6.503   4.079  0.2943  0.0435 -0.0874
   53SER      H  732  10.025   6.570   4.040 -1.3321  0.7225 -1.7876
   53SER     CA  733   9.827   6.547   4.112  0.4156  0.3217  0.0351
   53SER     HA  734   9.761   6.464   4.138 -0.5191  0.2315 -2.3947
   53SER     CB  735   9.828   6.643   4.231 -0.4163  0.7373 -0.2813
   53SER    HB1  736   9.726   6.673   4.254 -0.4831  1.1372 -1.0649
   53SER    HB2  737   9.846   6.586   4.322  0.0954  0.0466 -0.8034
   53SER     OG  738   9.921   6.747   4.214  0.4678  0.0380  0.1815
   53SER     HG  739   9.878   6.826   4.246  0.3007  0.3512 -0.7742
   53SER      C  740   9.750   6.612   3.998 -0.2646  0.0224  0.3165
   53SER      O  741   9.627   6.604   4.000 -0.2788  0.1971  0.1809
   54SER      N  742   9.813   6.673   3.897  0.0545 -0.6799  0.0835
   54SER      H  743   9.914   6.684   3.898  0.4663 -3.6903 -0.1858
   54SER     CA  744   9.760   6.697   3.765  0.2659  0.2784  0.1656
   54SER     HA  745   9.652   6.682   3.775  0.2651 -0.3342 -0.6941
   54SER     CB  746   9.793   6.837   3.714  0.0107  0.2500 -0.0852
   54SER    HB1  747   9.739   6.855   3.621 -1.3409 -0.5830  0.5202
   54SER    HB2  748   9.902   6.847   3.716  0.0868 -0.3292  2.5460
   54SER     OG  749   9.732   6.929   3.802  0.1737  0.3127 -0.0372
   54SER     HG  750   9.743   7.010   3.752  3.7537 -0.8333 -1.4735
   54SER      C  751   9.801   6.596   3.660 -0.5338 -0.4906  0.5807
   54SER      O  752   9.915   6.552   3.665 -0.3914 -0.1716  0.2051
   55TYR      N  753   9.715   6.569   3.561  0.4950 -0.0022 -0.4799
   55TYR      H  754   9.624   6.612   3.572  0.3820  0.0188 -1.4075
   55TYR     CA  755   9.728   6.469   3.457 -0.0298 -0.2536 -0.3081
   55TYR     HA  756   9.835   6.452   3.446 -0.2567 -1.2465 -1.2030
   55TYR     CB  757   9.662   6.338   3.501 -0.1543 -0.1091 -0.0701
   55TYR    HB1  758   9.661   6.266   3.420 -0.8864 -0.7918  0.5341
   55TYR    HB2  759   9.558   6.365   3.522  0.7314  2.5561  1.4462
   55TYR     CG  760   9.719   6.276   3.626 -0.0365  0.1754  0.0192
   55TYR    CD1  761   9.817   6.176   3.615 -0.4717 -0.2463 -0.0778
   55TYR    HD1  762   9.855   6.150   3.517  0.8029 -1.3947  0.6910
   55TYR    CE1  763   9.863   6.114   3.731 -0.3191 -0.3421 -0.1889
   55TYR    HE1  764   9.942   6.041   3.738 -0.7661 -0.6994  2.8115
   55TYR     CZ  765   9.808   6.144   3.858 -0.0476 -0.4961 -0.0349
   55TYR     OH  766   9.864   6.089   3.969 -0.4871 -0.4636  0.2040
   55TYR     HH  767   9.820   6.110   4.052 -1.2396 -0.2791 -0.2390
   55TYR    CE2  768   9.718   6.252   3.870 -0.0742 -0.4941 -0.2386
   55TYR    HE2  769   9.689   6.289   3.967  3.3915 -0.2087  0.8299
   55TYR    CD2  770   9.670   6.311   3.753 -0.0248  0.1101  0.0422
   55TYR    HD2  771   9.589   6.382   3.760 -1.3801 -1.0589 -2.3885
   55TYR      C  772   9.671   6.506   3.321 -0.2568 -1.0402 -0.4327
   55TYR      O  773   9.569   6.573   3.311  0.0351 -0.5102  0.0902
   56SER      N  774   9.747   6.467   3.218  0.5928  0.0482 -0.2395
   56SER      H  775   9.827   6.412   3.246  0.1224 -0.7252 -0.3684
   56SER     CA  776   9.706   6.472   3.079 -0.2920 -0.6954 -0.0210
   56SER     HA  777   9.599   6.493   3.077  0.1240  1.6872 -0.7258
   56SER     CB  778   9.756   6.597   3.008 -0.0203 -0.8505 -0.1075
   56SER    HB1  779   9.699   6.685   3.039  1.4325  0.8204 -1.9064
   56SER    HB2  780   9.745   6.596   2.899 -0.9242  2.7654 -0.1804
   56SER     OG  781   9.892   6.620   3.035 -0.2967  0.1226  0.5276
   56SER     HG  782   9.905   6.577   3.119 -0.3093  0.4202  0.6834
   56SER      C  783   9.737   6.341   3.007 -0.1899 -0.8728  0.3417
   56SER      O  784   9.855   6.308   2.996 -0.0826 -0.3266 -0.3000
   57SER      N  785   9.632   6.280   2.952 -0.3756  0.0640 -0.3671
   57SER      H  786   9.541   6.317   2.975  0.4257  1.5456  0.6013
   57SER     CA  787   9.629   6.142   2.908 -0.0196 -0.0247 -0.1138
   57SER     HA  788   9.665   6.079   2.988 -1.5635 -0.3878  0.3113
   57SER     CB  789   9.491   6.090   2.872 -0.0611 -0.3589  0.5244
   57SER    HB1  790   9.453   6.158   2.795  0.4441 -1.9840 -1.2287
   57SER    HB2  791   9.491   5.992   2.825  1.2300 -0.8384  1.4604
   57SER     OG  792   9.397   6.106   2.976 -0.6227 -0.1084 -0.0073
   57SER     HG  793   9.321   6.051   2.956 -0.1046 -1.5673  1.6949
   57SER      C  794   9.728   6.112   2.796  0.4910  0.1225  0.2953
   57SER      O  795   9.762   6.184   2.703 -0.1664 -0.0228 -0.0611
   58TYR      N  796   9.792   5.994   2.800 -0.2200 -0.2948 -0.4102
   58TYR      H  797   9.777   5.934   2.880  1.6871 -1.0813 -0.6079
   58TYR     CA  798   9.887   5.937   2.707 -0.1868 -0.5752 -0.2053
   58TYR     HA  799   9.960   6.015   2.686 -0.4684 -0.5234 -1.0439
   58TYR     CB  800   9.971   5.834   2.781  0.2509 -0.0235  0.0741
   58TYR    HB1  801  10.021   5.776   2.703  2.1569 -0.2600  1.4002
   58TYR    HB2  802   9.901   5.771   2.836 -0.5530 -0.2188 -1.1351
   58TYR     CG  803  10.074   5.899   2.871  0.1724 -0.1272  0.2398
   58TYR    CD1  804  10.204   5.928   2.828 -0.1570  0.5932 -0.3036
   58TYR    HD1  805  10.238   5.907   2.728 -1.5511 -1.3719 -0.4238
   58TYR    CE1  806  10.293   5.998   2.911 -0.3086  0.1446  0.2428
   58TYR    HE1  807   0.009   6.014   2.875 -0.0648 -0.6082  0.5564
   58TYR     CZ  808  10.257   6.019   3.046 -0.1710 -0.1749  0.3298
   58TYR     OH  809  10.359   6.054   3.130 -0.0271 -0.0362  0.0992
   58TYR     HH  810   0.060   6.049   3.087  0.0726  2.7235 -0.1826
   58TYR    CE2  811  10.129   5.981   3.090 -0.3796 -0.4875 -0.5310
   58TYR    HE2  812  10.102   6.000   3.192  2.7849  0.4594  0.2256
   58TYR    CD2  813  10.037   5.920   3.004 -0.7463 -0.8417  0.1066
   58TYR    HD2  814   9.941   5.892   3.045 -0.7987 -0.5484  0.1878
   58TYR      C  815   9.829   5.879   2.579  0.1886 -0.9159 -0.2213
   58TYR      O  816   9.720   5.823   2.576 -0.0129 -0.5353 -0.0240
   59GLY      N  817   9.892   5.899   2.462 -0.1104  0.3882 -0.1771
   59GLY      H  818   9.978   5.952   2.463  0.2275 -0.1512  0.0759
   59GLY     CA  819   9.854   5.846   2.333  0.0293 -0.4000  0.0965
   59GLY    HA1  820   9.938   5.824   2.268 -0.4662  1.1183 -1.1186
   59GLY    HA2  821   9.814   5.745   2.338 -1.3020 -0.0091 -1.5583
   59GLY      C  822   9.761   5.932   2.248  0.1542 -0.0921  0.2694
   59GLY      O  823   9.696   6.022   2.301  0.7169  0.4687  0.0122
   60GLN      N  824   9.736   5.899   2.121 -0.1928  0.3411  0.2232
   60GLN      H  825   9.797   5.827   2.085 -0.9344 -0.5507  0.7132
   60GLN     CA  826   9.614   5.933   2.051  0.1367 -0.2507 -0.6511
   60GLN     HA  827   9.608   6.042   2.046  1.6129 -0.1714 -1.1040
   60GLN     CB  828   9.611   5.867   1.913 -0.5373 -0.6130 -0.4673
   60GLN    HB1  829   9.608   5.758   1.920 -1.3438 -0.6393 -1.1089
   60GLN    HB2  830   9.517   5.895   1.866  0.5054  3.0142 -0.6540
   60GLN     CG  831   9.723   5.918   1.823 -0.1682  0.3972  0.5308
   60GLN    HG1  832   9.821   5.898   1.867  0.3354  2.5304  0.4999
   60GLN    HG2  833   9.714   5.860   1.731 -2.1774 -0.7012  1.3630
   60GLN     CD  834   9.715   6.064   1.782  0.6069  0.4576  0.5803
   60GLN    OE1  835   9.620   6.139   1.802 -0.3686 -0.4595 -0.4457
   60GLN    NE2  836   9.827   6.112   1.726  0.2068  0.0137 -0.6487
   60GLN   HE21  837   9.911   6.057   1.720  0.2862  0.0991 -0.3529
   60GLN   HE22  838   9.847   6.211   1.732  2.4044 -0.1869 -3.0756
   60GLN      C  839   9.493   5.890   2.132  0.2910 -0.4594 -0.5291
   60GLN      O  840   9.476   5.777   2.178 -0.5984 -0.0288  0.2353
   61SER      N  841   9.393   5.978   2.139  0.2701 -0.5660  0.6714
   61SER      H  842   9.412   6.072   2.108 -2.4315 -0.2692 -0.3438
   61SER     CA  843   9.267   5.958   2.208 -0.3588  0.4957 -0.1444
   61SER     HA  844   9.296   5.889   2.287  0.2268 -2.0404 -2.4093
   61SER     CB  845   9.210   6.090   2.260 -0.2182  0.5881 -0.2225
   61SER    HB1  846   9.172   6.157   2.183 -0.5967 -1.3734 -1.8150
   61SER    HB2  847   9.123   6.078   2.325 -0.5638 -2.8037 -1.1193
   61SER     OG  848   9.308   6.147   2.342  0.4408 -0.1031 -0.5179
   61SER     HG  849   9.278   6.234   2.371  1.1435 -0.0156 -0.0216
   61SER      C  850   9.169   5.880   2.121 -0.3588  0.4284 -0.0828
   61SER      O  851   9.178   5.876   1.998  0.1350  0.7746 -0.0633
   62GLN      N  852   9.073   5.811   2.183 -0.0619  0.2036  0.1335
   62GLN      H  853   9.070   5.814   2.284  3.1689 -0.8155  0.3599
   62GLN     CA  854   8.966   5.743   2.113  0.2814  0.0317 -0.2270
   62GLN     HA  855   9.001   5.696   2.021 -0.9724 -0.6092 -0.4040
   62GLN     CB  856   8.913   5.635   2.207 -0.3323  0.0711 -0.5226
   62GLN    HB1  857   8.811   5.612   2.177 -0.2118 -0.8577 -0.2388
   62GLN    HB2  858   8.911   5.689   2.302  2.8252  0.8934 -0.8049
   62GLN     CG  859   8.998   5.511   2.232  0.5403  0.7315 -0.1518
   62GLN    HG1  860   9.036   5.471   2.139 -0.4818  1.4697 -0.9099
   62GLN    HG2  861   9.081   5.546   2.294 -0.0820 -0.1017  1.2189
   62GLN     CD  862   8.922   5.401   2.305  0.2384  0.7498 -0.4396
   62GLN    OE1  863   8.804   5.415   2.336  0.1192 -0.3180 -0.3921
   62GLN    NE2  864   8.983   5.284   2.322  0.0597  0.7381  0.1500
   62GLN   HE21  865   9.077   5.275   2.287 -0.3839 -1.3649 -0.7150
   62GLN   HE22  866   8.925   5.205   2.347  0.5476 -0.4517 -2.1487
   62GLN      C  867   8.861   5.840   2.060 -0.1609 -0.1544  0.3002
   62GLN      O  868   8.855   5.951   2.112  0.1278 -0.1116  0.2463
   63ASN      N  869   8.786   5.791   1.962 -0.3970 -0.3625  0.5835
   63ASN      H  870   8.826   5.706   1.923 -0.1277  0.2299 -0.4673
   63ASN     CA  871   8.676   5.860   1.897 -0.2390 -0.5358  0.1262
   63ASN     HA  872   8.723   5.956   1.874  1.4552 -1.1492  0.8908
   63ASN     CB  873   8.633   5.782   1.774  0.0335  0.0453 -0.3409
   63ASN    HB1  874   8.714   5.749   1.708 -0.7265 -2.0910 -0.2881
   63ASN    HB2  875   8.593   5.687   1.810 -2.3174 -0.8740 -4.7014
   63ASN     CG  876   8.533   5.850   1.682 -0.0638  0.1294 -0.1714
   63ASN    OD1  877   8.414   5.822   1.670 -0.1142  0.1941  0.1635
   63ASN    ND2  878   8.589   5.944   1.605  0.1146 -0.0815 -0.2991
   63ASN   HD21  879   8.689   5.955   1.598  0.0423  0.3896 -0.6185
   63ASN   HD22  880   8.525   6.005   1.556 -0.8892 -0.0862  0.9459
   63ASN      C  881   8.566   5.901   1.995 -0.1995 -0.1861  0.0280
   63ASN      O  882   8.552   5.843   2.102  0.2267 -0.1445  0.1076
   64THR      N  883   8.501   6.011   1.955  0.4134  0.1205 -0.1375
   64THR      H  884   8.505   6.042   1.860  4.4883  1.2491  0.2268
   64THR     CA  885   8.415   6.087   2.044  0.3377  0.0192 -0.1238
   64THR     HA  886   8.397   6.024   2.131 -2.6720  0.4879 -0.3053
   64THR     CB  887   8.476   6.214   2.102  0.5150 -0.1155 -0.0150
   64THR     HB  888   8.400   6.265   2.161  0.4366  0.5933 -0.7206
   64THR    CG2  889   8.598   6.184   2.189  0.3615  0.4602  0.4066
   64THR   HG21  890   8.668   6.116   2.140  0.4735  1.1734 -0.4375
   64THR   HG22  891   8.644   6.277   2.223 -1.2316  1.0747  0.9696
   64THR   HG23  892   8.563   6.139   2.282  1.3200  1.6563  1.3858
   64THR    OG1  893   8.509   6.299   1.995  0.1868  0.3447  0.2475
   64THR    HG1  894   8.555   6.375   2.032  2.2618 -1.4301  1.5908
   64THR      C  895   8.281   6.119   1.980  0.2410  0.1889  0.1695
   64THR      O  896   8.256   6.102   1.861 -0.7463  0.4523  0.3285
   65GLY      N  897   8.185   6.158   2.065 -0.0805 -0.3500  0.0603
   65GLY      H  898   8.204   6.163   2.165 -2.6372 -0.3163  0.6154
   65GLY     CA  899   8.049   6.188   2.027  0.1534  0.4471 -0.1663
   65GLY    HA1  900   8.038   6.222   1.924 -0.6500  4.5046  1.0885
   65GLY    HA2  901   7.993   6.094   2.036 -0.5478  0.6721 -1.7897
   65GLY      C  902   7.987   6.287   2.124 -0.3417  0.0388 -0.0603
   65GLY      O  903   8.034   6.299   2.237 -0.2434 -0.1285 -0.0832
   66TYR      N  904   7.873   6.344   2.086 -0.5262 -0.1309  0.2306
   66TYR      H  905   7.836   6.327   1.993  0.7035 -0.8276 -0.1508
   66TYR     CA  906   7.785   6.424   2.169 -0.4159 -0.0597  0.2794
   66TYR     HA  907   7.846   6.467   2.249 -0.5570  1.3527 -0.3396
   66TYR     CB  908   7.729   6.539   2.086 -0.2156 -0.2208 -0.0792
   66TYR    HB1  909   7.655   6.584   2.152  0.9722 -1.4167  2.1687
   66TYR    HB2  910   7.675   6.520   1.993 -0.7634  0.9332 -0.0188
   66TYR     CG  911   7.828   6.650   2.060  0.3946 -0.6912  0.2265
   66TYR    CD1  912   7.917   6.646   1.952 -0.2321  0.0600 -0.3299
   66TYR    HD1  913   7.913   6.561   1.885 -1.1510 -0.8309  0.8218
   66TYR    CE1  914   8.010   6.748   1.926  0.4106 -0.4122  0.0805
   66TYR    HE1  915   8.071   6.726   1.840 -1.6035 -0.4839 -1.4103
   66TYR     CZ  916   8.010   6.868   1.999 -0.0362 -0.5000  0.2288
   66TYR     OH  917   8.096   6.972   1.978  0.0564 -0.6141  0.0371
   66TYR     HH  918   8.098   7.029   2.056 -0.5172  0.0216 -0.3999
   66TYR    CE2  919   7.920   6.869   2.108  0.0299 -0.3459  0.2811
   66TYR    HE2  920   7.935   6.950   2.178  1.9616 -0.5505  0.1559
   66TYR    CD2  921   7.835   6.764   2.141  0.6782 -0.8385  0.4124
   66TYR    HD2  922   7.771   6.775   2.228  1.7633  1.7032  0.9680
   66TYR      C  923   7.673   6.351   2.241 -0.7231  0.1646  0.0334
   66TYR      O  924   7.634   6.243   2.196 -0.3695  0.0476  0.0044
   67GLY      N  925   7.621   6.407   2.350 -0.0815  0.3081  0.2697
   67GLY      H  926   7.654   6.497   2.383 -1.2911 -0.0951  2.9056
   67GLY     CA  927   7.515   6.350   2.432  0.0370  0.2173  0.3607
   67GLY    HA1  928   7.557   6.256   2.467 -1.6147 -0.0838  1.6439
   67GLY    HA2  929   7.506   6.416   2.518  0.0158  0.2540  0.3306
   67GLY      C  930   7.388   6.332   2.351  0.0937  0.0298  0.3133
   67GLY      O  931   7.346   6.423   2.280  0.0421 -0.1727  0.0830
   68THR      N  932   7.315   6.222   2.373  0.0502 -0.0793 -0.3728
   68THR      H  933   7.354   6.144   2.424 -2.4288 -1.2531 -0.0911
   68THR     CA  934   7.181   6.205   2.320 -0.0956 -0.3292  0.0769
   68THR     HA  935   7.183   6.238   2.217  0.3960 -0.3046  0.0891
   68THR     CB  936   7.132   6.060   2.327  0.0565 -0.3529  0.7815
   68THR     HB  937   7.146   6.021   2.427  0.6773  1.4124  1.4253
   68THR    CG2  938   6.986   6.054   2.281  0.1439  0.2056  0.4105
   68THR   HG21  939   6.917   6.117   2.337 -1.8980  1.4667 -3.2101
   68THR   HG22  940   6.981   6.077   2.175 -0.2445  0.8655  0.5647
   68THR   HG23  941   6.945   5.954   2.300  0.2201 -0.1906 -1.3657
   68THR    OG1  942   7.214   5.997   2.232  0.4333  0.1642  0.7575
   68THR    HG1  943   7.247   6.069   2.177 -0.6112  1.4337  1.7378
   68THR      C  944   7.086   6.294   2.399  0.5819  0.5927 -0.1416
   68THR      O  945   7.096   6.299   2.521  0.1803  0.3467 -0.0986
   69GLN      N  946   6.999   6.366   2.328 -0.5813 -0.3598  0.2900
   69GLN      H  947   7.000   6.353   2.227 -0.6155 -0.0058  0.2444
   69GLN     CA  948   6.902   6.455   2.387 -0.0643  0.3473  0.0832
   69GLN     HA  949   6.923   6.455   2.494  0.7119  1.2150 -0.0569
   69GLN     CB  950   6.925   6.597   2.336 -0.3044  0.3782  0.0600
   69GLN    HB1  951   6.852   6.671   2.369  1.6519  2.2891  0.3484
   69GLN    HB2  952   6.916   6.599   2.227 -2.8330 -0.1444  0.2113
   69GLN     CG  953   7.064   6.647   2.373 -0.3727  0.4904  0.1663
   69GLN    HG1  954   7.086   6.739   2.318  0.5299  0.4354  0.4118
   69GLN    HG2  955   7.145   6.579   2.347 -0.2802  0.7182 -0.1522
   69GLN     CD  956   7.087   6.701   2.514  0.4065 -0.2364  0.3249
   69GLN    OE1  957   7.087   6.623   2.609  0.0366  0.0576  0.5691
   69GLN    NE2  958   7.106   6.832   2.532  0.6336 -0.0789 -0.9083
   69GLN   HE21  959   7.094   6.900   2.458 -0.3361  1.4473  0.5598
   69GLN   HE22  960   7.134   6.860   2.625 -1.8081 -1.0355  0.2013
   69GLN      C  961   6.757   6.410   2.383 -0.0330  0.2765 -0.2002
   69GLN      O  962   6.711   6.335   2.296  0.0730 -0.6304  0.5048
   70SER      N  963   6.678   6.445   2.484  0.7825 -0.1634  0.6011
   70SER      H  964   6.714   6.505   2.557  0.9668  1.9695 -1.1480
   70SER     CA  965   6.535   6.421   2.485  0.7942 -0.2447  0.2649
   70SER     HA  966   6.516   6.324   2.438  1.4396 -0.4873  0.4999
   70SER     CB  967   6.463   6.417   2.619  0.0223 -0.1823 -0.1450
   70SER    HB1  968   6.475   6.518   2.658 -2.2069  0.6970 -1.4833
   70SER    HB2  969   6.357   6.392   2.616  0.3418 -1.5431 -0.9055
   70SER     OG  970   6.517   6.328   2.714 -0.5460 -0.6391 -0.2421
   70SER     HG  971   6.462   6.330   2.793 -0.9408  0.4239 -0.5236
   70SER      C  972   6.465   6.528   2.402  0.4474 -0.3629  0.4070
   70SER      O  973   6.524   6.634   2.382  0.3297 -0.2988  0.3991
   71THR      N  974   6.346   6.502   2.347  0.3741  0.6156  0.0800
   71THR      H  975   6.304   6.412   2.365  0.3050  0.7676  0.6882
   71THR     CA  976   6.268   6.595   2.268  0.1479 -0.0300 -0.4760
   71THR     HA  977   6.333   6.678   2.240  1.2402 -0.6262  0.2226
   71THR     CB  978   6.222   6.536   2.136 -0.0316 -0.3053 -0.2904
   71THR     HB  979   6.202   6.430   2.152  2.5970 -0.9579 -0.8268
   71THR    CG2  980   6.099   6.605   2.076 -0.0750 -0.1546 -0.0292
   71THR   HG21  981   6.089   6.582   1.970 -3.2789  1.5395 -0.2062
   71THR   HG22  982   6.011   6.567   2.127  0.2594  0.6681  1.2087
   71THR   HG23  983   6.095   6.713   2.082  0.6365 -0.0803 -0.6775
   71THR    OG1  984   6.326   6.561   2.044  0.4930 -0.5632  0.2245
   71THR    HG1  985   6.395   6.508   2.082 -0.6406 -2.6597 -0.4834
   71THR      C  986   6.145   6.637   2.346  0.7409 -0.2631  0.6075
   71THR      O  987   6.061   6.552   2.377 -0.1025  0.2849 -0.1110
   72PRO      N  988   6.134   6.766   2.379  0.1406 -0.1781  0.0896
   72PRO     CD  989   6.226   6.875   2.350 -0.1022 -0.1482 -0.5830
   72PRO    HD1  990   6.205   6.923   2.254  1.0084  1.0306 -0.2575
   72PRO    HD2  991   6.332   6.856   2.364  0.7080  2.3500 -2.6507
   72PRO     CG  992   6.199   6.978   2.458  0.2316 -0.9645  0.2907
   72PRO    HG1  993   6.263   6.958   2.544  3.1815 -2.8256 -2.1506
   72PRO    HG2  994   6.231   7.079   2.431 -0.0552 -1.2469 -1.1468
   72PRO     CB  995   6.049   6.962   2.484  0.1526  0.1614  0.6152
   72PRO    HB1  996   6.030   6.994   2.586 -2.2878  1.8257 -0.2807
   72PRO    HB2  997   5.999   7.019   2.406 -0.1927  0.3094  0.9418
   72PRO     CA  998   6.024   6.813   2.461  0.3003  0.2146  0.0839
   72PRO     HA  999   6.005   6.756   2.552 -3.0112 -0.9008 -1.1530
   72PRO      C 1000   5.893   6.804   2.385  0.2446  0.4100  0.1570
   72PRO      O 1001   5.881   6.852   2.272 -0.5913 -0.1813 -0.0155
   73GLN      N 1002   5.790   6.755   2.453  0.4229 -0.4324 -0.1668
   73GLN      H 1003   5.806   6.752   2.553 -1.2726 -0.8087  0.1392
   73GLN     CA 1004   5.650   6.748   2.414  0.3022 -0.0472  0.1830
   73GLN     HA 1005   5.632   6.817   2.332  0.8920  0.1305  0.1943
   73GLN     CB 1006   5.609   6.607   2.373  0.1557  0.2710 -0.8048
   73GLN    HB1 1007   5.500   6.603   2.367  0.1960  1.2184 -2.7711
   73GLN    HB2 1008   5.644   6.542   2.454 -0.8172 -1.4728 -1.7121
   73GLN     CG 1009   5.664   6.549   2.244  0.1369 -0.3135 -0.5582
   73GLN    HG1 1010   5.773   6.546   2.254 -0.0398 -0.8295  1.5634
   73GLN    HG2 1011   5.630   6.446   2.238  3.4655 -1.5349 -0.3875
   73GLN     CD 1012   5.622   6.617   2.114  0.3490 -0.2395 -0.5901
   73GLN    OE1 1013   5.519   6.684   2.108  0.1801 -0.4551 -0.1457
   73GLN    NE2 1014   5.685   6.588   2.000  0.8533 -0.1020 -0.3497
   73GLN   HE21 1015   5.756   6.516   1.998  0.1811 -0.8091  0.5390
   73GLN   HE22 1016   5.645   6.634   1.919  0.1372  1.5893  0.9085
   73GLN      C 1017   5.555   6.802   2.519 -0.0665 -0.2590 -0.0397
   73GLN      O 1018   5.560   6.753   2.632  0.1306 -0.1798 -0.0136
   74GLY      N 1019   5.448   6.873   2.483 -0.2630 -0.5073  0.0555
   74GLY      H 1020   5.441   6.908   2.389 -0.6232 -1.9273 -0.4733
   74GLY     CA 1021   5.328   6.894   2.563 -0.0511 -0.7338  0.4353
   74GLY    HA1 1022   5.270   6.803   2.578 -0.9173  0.0203  1.9404
   74GLY    HA2 1023   5.358   6.926   2.663 -1.0835 -0.1522  0.5697
   74GLY      C 1024   5.232   6.998   2.508  0.0773 -0.9659 -0.2320
   74GLY      O 1025   5.272   7.073   2.419 -0.2364  0.3672  0.7270
   75TYR      N 1026   5.113   7.011   2.567  0.1412 -0.7161 -0.1572
   75TYR      H 1027   5.105   6.983   2.664 -1.0735  0.9355  0.2677
   75TYR     CA 1028   5.015   7.110   2.528  0.2226 -0.5311  0.1116
   75TYR     HA 1029   5.061   7.184   2.463 -0.3710 -0.0214  0.2548
   75TYR     CB 1030   4.909   7.034   2.449 -0.1214 -0.0143  0.0631
   75TYR    HB1 1031   4.889   6.942   2.503 -0.7779 -0.2058 -0.4924
   75TYR    HB2 1032   4.813   7.085   2.441 -0.4060 -0.6583 -0.8155
   75TYR     CG 1033   4.959   6.988   2.314  0.2494 -0.2349  0.2746
   75TYR    CD1 1034   4.938   7.083   2.214  0.4964 -0.4214  0.0434
   75TYR    HD1 1035   4.900   7.179   2.248 -1.8068 -1.7816  1.5905
   75TYR    CE1 1036   4.966   7.054   2.080  0.0839  0.1284 -0.1674
   75TYR    HE1 1037   4.953   7.128   2.003 -3.2652 -0.4428 -0.2979
   75TYR     CZ 1038   5.009   6.924   2.046 -0.2833 -0.0818  0.1631
   75TYR     OH 1039   5.021   6.902   1.912  0.1181 -0.6755  0.2941
   75TYR     HH 1040   5.029   6.815   1.872 -2.4361 -0.7404 -0.2175
   75TYR    CE2 1041   5.022   6.826   2.147  0.2031 -0.1247  0.0582
   75TYR    HE2 1042   5.039   6.722   2.122 -1.5489 -1.6038  4.2406
   75TYR    CD2 1043   5.010   6.861   2.282  0.7012 -0.0046  0.0740
   75TYR    HD2 1044   5.027   6.790   2.361  2.5955 -0.2746 -0.5136
   75TYR      C 1045   4.959   7.185   2.649  0.2377  0.0868 -0.2591
   75TYR      O 1046   4.941   7.126   2.755 -0.5871  0.3015 -0.2662
   76GLY      N 1047   4.925   7.312   2.627  0.1538  0.0793 -0.1747
   76GLY      H 1048   4.945   7.341   2.533  0.4033  0.4459 -0.0152
   76GLY     CA 1049   4.908   7.407   2.736 -0.1602 -0.5420  0.3281
   76GLY    HA1 1050   4.824   7.375   2.797 -0.5455  0.1344  0.1674
   76GLY    HA2 1051   4.888   7.504   2.691  1.3912  0.4564  1.6565
   76GLY      C 1052   5.026   7.440   2.827 -0.0641  0.5267 -0.1617
   76GLY      O 1053   5.100   7.353   2.872 -0.3153  0.3931 -0.0029
   77SER      N 1054   5.024   7.567   2.868 -0.0578  0.1964  0.8906
   77SER      H 1055   4.938   7.612   2.841  0.4637  0.3516 -0.5958
   77SER     CA 1056   5.119   7.630   2.956  0.6429 -0.1220  0.3798
   77SER     HA 1057   5.169   7.555   3.017 -0.3502 -1.9537 -0.9898
   77SER     CB 1058   5.213   7.711   2.867 -0.2192 -0.2122 -0.6270
   77SER    HB1 1059   5.156   7.742   2.780  1.3439 -0.4000 -1.7584
   77SER    HB2 1060   5.253   7.801   2.912  0.9906 -0.2166 -1.6488
   77SER     OG 1061   5.320   7.629   2.825 -0.0887 -0.1539 -0.4114
   77SER     HG 1062   5.340   7.657   2.735  0.5044 -1.9390 -0.8728
   77SER      C 1063   5.048   7.740   3.035  0.0289 -0.4364  0.2675
   77SER      O 1064   4.931   7.772   3.016  0.1322 -0.1594  0.0989
   78THR      N 1065   5.121   7.820   3.112 -0.0634 -0.2879  0.2021
   78THR      H 1066   5.217   7.796   3.133 -0.6397 -1.4391  1.7192
   78THR     CA 1067   5.062   7.931   3.183 -0.0117 -0.0806 -0.0789
   78THR     HA 1068   4.987   7.893   3.253  1.9592 -1.2901  1.4950
   78THR     CB 1069   5.166   8.004   3.267 -0.3100  0.5801 -0.2741
   78THR     HB 1070   5.234   8.062   3.205  0.4515 -0.9966 -0.9588
   78THR    CG2 1071   5.122   8.092   3.384 -0.0476  0.1964  0.1221
   78THR   HG21 1072   5.050   8.033   3.440 -0.4296  0.2667 -0.2860
   78THR   HG22 1073   5.073   8.187   3.361  0.8792  1.2868  2.4121
   78THR   HG23 1074   5.205   8.120   3.448 -0.2812  1.0674  0.0675
   78THR    OG1 1075   5.252   7.914   3.334 -0.2295  0.2990 -0.7532
   78THR    HG1 1076   5.338   7.952   3.318  0.8198 -1.8504 -0.5503
   78THR      C 1077   4.997   8.035   3.093 -0.1365 -0.4591 -0.4277
   78THR      O 1078   5.053   8.077   2.993  0.0059 -0.0683 -0.1883
   79GLY      N 1079   4.871   8.074   3.119  0.0151 -0.3869  0.2270
   79GLY      H 1080   4.821   8.044   3.201  1.1628  1.5408  1.7323
   79GLY     CA 1081   4.806   8.175   3.039  0.3894 -0.0432  0.3496
   79GLY    HA1 1082   4.701   8.147   3.027  1.3495 -3.3902 -1.2528
   79GLY    HA2 1083   4.839   8.173   2.935 -0.8950  2.1923 -0.1834
   79GLY      C 1084   4.810   8.318   3.092  0.3350  0.2789 -0.4927
   79GLY      O 1085   4.901   8.352   3.168  0.0921 -0.3467  0.0821
   80GLY      N 1086   4.714   8.404   3.057  0.0259  0.2074  0.1720
   80GLY      H 1087   4.639   8.379   2.995 -0.3377  0.1832  0.6152
   80GLY     CA 1088   4.705   8.540   3.107  0.2081  0.2301  0.1466
   80GLY    HA1 1089   4.804   8.581   3.128  0.3471 -0.7032  1.4604
   80GLY    HA2 1090   4.662   8.599   3.026 -0.4368  0.2199  0.4741
   80GLY      C 1091   4.623   8.553   3.234 -0.8536  0.0721 -0.5127
   80GLY      O 1092   4.555   8.461   3.280  0.2461 -0.1688  0.6903
   81TYR      N 1093   4.630   8.669   3.299  0.3156 -0.1202 -0.2753
   81TYR      H 1094   4.678   8.743   3.250  0.6086  0.9207  1.5044
   81TYR     CA 1095   4.545   8.708   3.410  0.5662  0.1210 -0.1669
   81TYR     HA 1096   4.537   8.626   3.481 -0.9114 -0.6609 -1.1841
   81TYR     CB 1097   4.609   8.824   3.486  0.2046  0.3390 -0.1903
   81TYR    HB1 1098   4.715   8.822   3.463  0.0336 -0.5642 -0.9605
   81TYR    HB2 1099   4.561   8.919   3.462 -0.0683  0.3171  0.2526
   81TYR     CG 1100   4.598   8.789   3.632  0.0362  0.1678 -0.2429
   81TYR    CD1 1101   4.696   8.713   3.697 -0.1945  0.2350  0.1938
   81TYR    HD1 1102   4.764   8.661   3.630 -1.8436 -0.8022 -0.7743
   81TYR    CE1 1103   4.704   8.695   3.835  0.0040  0.1994  0.1782
   81TYR    HE1 1104   4.777   8.633   3.885  0.2641  1.0290  0.8715
   81TYR     CZ 1105   4.608   8.760   3.916  0.7875  0.7580  0.6809
   81TYR     OH 1106   4.596   8.742   4.051 -0.0480  0.0628  0.5268
   81TYR     HH 1107   4.662   8.694   4.102  1.1821  2.0672  0.9378
   81TYR    CE2 1108   4.509   8.838   3.855  0.1235 -0.1736  0.5391
   81TYR    HE2 1109   4.445   8.897   3.920  0.4546 -0.5637  1.2249
   81TYR    CD2 1110   4.505   8.853   3.716  0.4927 -0.1600  0.5301
   81TYR    HD2 1111   4.431   8.914   3.665  0.1773 -0.0650  1.1014
   81TYR      C 1112   4.400   8.747   3.382  0.3556 -0.4380  0.1255
   81TYR      O 1113   4.373   8.833   3.298  0.4453 -0.4329  0.1007
   82GLY      N 1114   4.308   8.685   3.456 -0.2862 -0.6569 -0.8351
   82GLY      H 1115   4.331   8.613   3.524  1.3246 -0.3131 -0.9692
   82GLY     CA 1116   4.171   8.731   3.448 -0.1366 -0.1184 -0.3100
   82GLY    HA1 1117   4.150   8.769   3.348  0.0296 -0.1669 -0.3651
   82GLY    HA2 1118   4.106   8.647   3.471  0.3370 -1.0687 -2.2801
   82GLY      C 1119   4.133   8.847   3.539 -0.0837 -0.2434 -0.1267
   82GLY      O 1120   4.195   8.879   3.640  0.2444  0.0909 -0.4309
   83SER      N 1121   4.017   8.903   3.502  0.0948 -0.2866 -0.7724
   83SER      H 1122   3.960   8.849   3.439  0.2514 -1.6015  0.1447
   83SER     CA 1123   3.951   9.009   3.575  0.6895  0.0549 -0.7180
   83SER     HA 1124   4.022   9.087   3.598  0.7681 -0.5226  1.2196
   83SER     CB 1125   3.837   9.066   3.491  0.1378 -0.2758 -0.2052
   83SER    HB1 1126   3.801   9.157   3.538  0.1191 -0.3952  0.0147
   83SER    HB2 1127   3.761   8.988   3.498 -1.2159  0.8567 -1.5635
   83SER     OG 1128   3.864   9.086   3.354 -0.0451 -0.3524 -0.2529
   83SER     HG 1129   3.776   9.075   3.317 -0.2989 -0.7564  0.4447
   83SER      C 1130   3.890   8.949   3.702  0.6082  0.2392 -0.6703
   83SER      O 1131   3.832   8.841   3.691 -0.1051  0.5636 -0.1418
   84SER      N 1132   3.884   9.014   3.818 -0.9616 -0.3644 -0.3944
   84SER      H 1133   3.918   9.109   3.830  0.4195 -0.9066  0.1779
   84SER     CA 1134   3.821   8.970   3.941 -0.3010 -0.1337  0.0293
   84SER     HA 1135   3.852   9.042   4.017  2.6662 -1.0546 -0.1593
   84SER     CB 1136   3.669   8.982   3.936 -0.2616  0.2822 -0.1680
   84SER    HB1 1137   3.623   8.901   3.880 -1.4684 -0.7117  2.1435
   84SER    HB2 1138   3.629   8.975   4.037  0.7024  0.2359  0.2217
   84SER     OG 1139   3.637   9.108   3.882  0.1112  0.6320  0.4133
   84SER     HG 1140   3.669   9.175   3.943  2.0807  0.5733 -0.4569
   84SER      C 1141   3.864   8.833   3.992  0.3056  0.1764  0.3752
   84SER      O 1142   3.941   8.760   3.931  0.1213  0.3181 -0.0324
   85GLN      N 1143   3.807   8.788   4.105 -0.0181 -0.3466  0.0091
   85GLN      H 1144   3.741   8.849   4.151 -1.5160 -0.3724 -1.9915
   85GLN     CA 1145   3.835   8.654   4.152 -0.5209 -0.4872 -0.0844
   85GLN     HA 1146   3.867   8.593   4.068 -0.8392  0.3874 -0.8600
   85GLN     CB 1147   3.952   8.658   4.250 -0.8534  0.0237  0.2964
   85GLN    HB1 1148   3.965   8.556   4.286 -0.1879  0.2613  0.7494
   85GLN    HB2 1149   3.919   8.722   4.332  1.4275  1.2625  0.3150
   85GLN     CG 1150   4.086   8.711   4.202 -1.0669 -0.0352 -0.3782
   85GLN    HG1 1151   4.065   8.812   4.167 -0.3604 -0.0417 -0.8517
   85GLN    HG2 1152   4.127   8.660   4.115  3.9383  0.7359  1.1775
   85GLN     CD 1153   4.200   8.703   4.303 -0.5991  0.0416 -0.8932
   85GLN    OE1 1154   4.202   8.628   4.400 -0.1559  0.9953 -0.1427
   85GLN    NE2 1155   4.311   8.774   4.281 -0.1130 -0.3798  0.1406
   85GLN   HE21 1156   4.382   8.759   4.351 -1.4074 -2.4808  1.1065
   85GLN   HE22 1157   4.311   8.840   4.205  1.2829 -2.6359 -1.9770
   85GLN      C 1158   3.712   8.592   4.217 -0.2600 -0.5907  0.3149
   85GLN      O 1159   3.622   8.665   4.258 -0.3054 -0.2585 -0.3590
   86SER      N 1160   3.710   8.459   4.228 -0.1227 -0.6074  0.1596
   86SER      H 1161   3.797   8.412   4.209 -0.4531 -1.3176  0.3917
   86SER     CA 1162   3.611   8.384   4.302 -0.1735 -0.8127 -0.1162
   86SER     HA 1163   3.520   8.442   4.314  0.0812 -0.3454 -0.4488
   86SER     CB 1164   3.594   8.247   4.236  0.0421 -0.5620 -0.6897
   86SER    HB1 1165   3.572   8.249   4.129  1.6043 -1.9159 -1.0634
   86SER    HB2 1166   3.505   8.198   4.274  0.3081 -0.5302 -0.0150
   86SER     OG 1167   3.707   8.172   4.273  0.1138  0.0231  0.3109
   86SER     HG 1168   3.699   8.096   4.215  1.1946  0.2213 -0.1040
   86SER      C 1169   3.653   8.377   4.448 -0.9598  0.8863  0.2145
   86SER      O 1170   3.748   8.438   4.497 -0.3982  0.4108 -0.2717
   87SER      N 1171   3.575   8.305   4.529  0.1055 -0.6814 -0.1176
   87SER      H 1172   3.509   8.245   4.483  0.4630 -0.8180 -0.4567
   87SER     CA 1173   3.587   8.301   4.674  0.0663  0.0426 -0.0918
   87SER     HA 1174   3.613   8.402   4.705 -0.7380  0.5881 -1.1460
   87SER     CB 1175   3.453   8.261   4.735 -0.0776  0.4793 -0.1186
   87SER    HB1 1176   3.420   8.158   4.721 -1.8720  0.8740  0.9596
   87SER    HB2 1177   3.471   8.267   4.842  1.6841 -1.4088 -0.2508
   87SER     OG 1178   3.356   8.355   4.695  0.0572  0.5379 -0.3128
   87SER     HG 1179   3.391   8.444   4.708  1.6831 -0.1391  0.1985
   87SER      C 1180   3.698   8.217   4.735  0.5584  0.3913 -0.4997
   87SER      O 1181   3.738   8.119   4.673 -0.2945 -0.1633 -0.1846
   88GLN      N 1182   3.749   8.252   4.853  0.1330  0.2728 -0.2802
   88GLN      H 1183   3.706   8.326   4.907 -1.6634  0.0414 -1.3173
   88GLN     CA 1184   3.862   8.182   4.911  0.0687  0.0415 -0.4326
   88GLN     HA 1185   3.940   8.156   4.840  1.0988  2.7503 -0.3994
   88GLN     CB 1186   3.939   8.272   5.007 -0.1145  0.0015 -0.2480
   88GLN    HB1 1187   3.864   8.318   5.073  1.5236  0.0423  1.6727
   88GLN    HB2 1188   4.005   8.217   5.074  1.4108  0.5989 -1.2094
   88GLN     CG 1189   4.023   8.374   4.930 -0.5383  0.2187 -0.4312
   88GLN    HG1 1190   3.969   8.411   4.843 -2.5765  0.1188  0.7126
   88GLN    HG2 1191   4.107   8.320   4.886 -2.8681 -2.2284 -2.2120
   88GLN     CD 1192   4.053   8.499   5.011 -0.3157 -0.3683  0.4179
   88GLN    OE1 1193   3.978   8.596   5.021  0.2530  0.1616 -0.3042
   88GLN    NE2 1194   4.146   8.498   5.106 -0.3598 -0.4012  0.4610
   88GLN   HE21 1195   4.136   8.580   5.163 -1.6824  1.5473 -2.3572
   88GLN   HE22 1196   4.211   8.422   5.124  0.4924  0.6014  1.7562
   88GLN      C 1197   3.813   8.054   4.977  0.2140  0.1440 -0.1222
   88GLN      O 1198   3.702   8.042   5.027 -0.0311  0.5867 -0.5596
   89SER      N 1199   3.900   7.953   4.988 -0.1683 -0.1855 -0.0934
   89SER      H 1200   3.991   7.970   4.947 -0.8071  0.2299 -1.3939
   89SER     CA 1201   3.866   7.829   5.054  0.0198 -0.0918  0.1853
   89SER     HA 1202   3.797   7.856   5.134  1.5305  1.4763  1.0144
   89SER     CB 1203   3.787   7.733   4.965  0.3459 -0.1398 -0.0548
   89SER    HB1 1204   3.721   7.794   4.903  2.5198  1.6734 -0.7131
   89SER    HB2 1205   3.854   7.675   4.902  1.2009  0.8731 -0.0896
   89SER     OG 1206   3.710   7.652   5.051  0.4681 -0.0447  0.1440
   89SER     HG 1207   3.657   7.596   4.994  2.2383 -1.0546 -0.5926
   89SER      C 1208   3.977   7.749   5.120  0.0700 -0.2243 -0.0591
   89SER      O 1209   4.088   7.751   5.066  0.2126  0.1456  0.2477
   90SER      N 1210   3.951   7.683   5.233  0.2644 -0.2707 -0.0413
   90SER      H 1211   3.855   7.688   5.265 -0.5234 -1.5537 -1.9949
   90SER     CA 1212   4.045   7.606   5.312  0.1533 -0.2885  0.0737
   90SER     HA 1213   4.148   7.625   5.284 -0.4758  2.7528 -0.5668
   90SER     CB 1214   4.024   7.652   5.456 -0.0209 -0.3183  0.0584
   90SER    HB1 1215   3.929   7.611   5.490  1.2591 -1.7233  2.1619
   90SER    HB2 1216   4.097   7.601   5.518 -2.1203 -3.3071  0.2917
   90SER     OG 1217   4.009   7.792   5.471  0.2827 -0.2778 -0.0006
   90SER     HG 1218   3.915   7.796   5.491  0.1862  0.3280 -0.5677
   90SER      C 1219   4.023   7.457   5.287  0.2512 -0.2310 -0.3642
   90SER      O 1220   4.080   7.377   5.361 -0.2445 -0.0602  0.2193
   91TYR      N 1221   3.942   7.418   5.189 -0.4401 -0.1741  0.1763
   91TYR      H 1222   3.909   7.491   5.127 -1.4300 -1.5324 -0.9545
   91TYR     CA 1223   3.902   7.280   5.169  0.0288 -0.2651 -0.1436
   91TYR     HA 1224   3.968   7.211   5.222 -0.1754 -0.2422  0.1459
   91TYR     CB 1225   3.761   7.266   5.225 -0.0440 -0.1886 -0.3074
   91TYR    HB1 1226   3.707   7.353   5.185  1.0577 -1.0390 -4.0018
   91TYR    HB2 1227   3.708   7.180   5.183  1.8866 -0.7773 -1.6577
   91TYR     CG 1228   3.764   7.277   5.376 -0.0078  0.2749 -0.3392
   91TYR    CD1 1229   3.710   7.384   5.448 -0.1263 -0.1439  0.2062
   91TYR    HD1 1230   3.671   7.478   5.411  0.0690 -0.1054  0.0902
   91TYR    CE1 1231   3.706   7.383   5.588 -0.5468 -0.2215  0.1919
   91TYR    HE1 1232   3.677   7.469   5.645 -1.5075 -0.1168 -0.4190
   91TYR     CZ 1233   3.764   7.275   5.658 -0.1266 -0.2308 -0.1613
   91TYR     OH 1234   3.752   7.280   5.794 -0.2999  0.0377 -0.1841
   91TYR     HH 1235   3.792   7.205   5.840  0.3457  1.3541  1.5009
   91TYR    CE2 1236   3.815   7.165   5.587  0.2752 -0.0113 -0.2150
   91TYR    HE2 1237   3.850   7.080   5.644  1.3541 -0.3288 -1.3217
   91TYR    CD2 1238   3.820   7.171   5.447 -0.4630  0.0947 -0.2430
   91TYR    HD2 1239   3.859   7.086   5.394 -0.3845 -0.4297  0.6315
   91TYR      C 1240   3.909   7.227   5.027  1.0432  0.2728 -0.3059
   91TYR      O 1241   3.901   7.305   4.932  0.4256  0.1541 -0.3591
   92GLY      N 1242   3.902   7.095   5.010 -0.4180  0.2420  0.3636
   92GLY      H 1243   3.927   7.036   5.088  0.9642  1.1957  0.6873
   92GLY     CA 1244   3.847   7.020   4.899 -0.2735  0.2975  0.2540
   92GLY    HA1 1245   3.755   7.067   4.865 -0.4532 -0.7473 -0.7811
   92GLY    HA2 1246   3.814   6.921   4.932 -2.8408  1.4012  1.2666
   92GLY      C 1247   3.945   7.003   4.784  0.0949  0.3583  0.5552
   92GLY      O 1248   4.046   6.935   4.794 -0.3213 -0.3034  0.3289
   93GLN      N 1249   3.912   7.061   4.668  0.2947 -0.1077  0.2639
   93GLN      H 1250   3.825   7.111   4.659  1.3583  1.6574 -0.6913
   93GLN     CA 1251   4.001   7.069   4.553 -0.0530 -0.2465 -0.0163
   93GLN     HA 1252   4.103   7.046   4.585 -0.8588 -1.0750  2.1647
   93GLN     CB 1253   3.970   6.959   4.452 -0.3911  0.0995 -0.2905
   93GLN    HB1 1254   4.030   6.984   4.365 -1.0887  1.9085 -0.3075
   93GLN    HB2 1255   3.864   6.970   4.426 -0.1967  1.5572 -0.5416
   93GLN     CG 1256   3.976   6.813   4.495  0.3038  0.1163 -0.3342
   93GLN    HG1 1257   4.072   6.788   4.541 -0.0268  1.9999  1.5174
   93GLN    HG2 1258   3.904   6.785   4.571 -0.7081  1.6170 -0.7019
   93GLN     CD 1259   3.982   6.713   4.380 -0.1421 -0.0030 -0.2531
   93GLN    OE1 1260   4.021   6.741   4.267 -0.3668  0.1434 -0.2962
   93GLN    NE2 1261   3.921   6.596   4.401 -0.0036  0.0366  0.3812
   93GLN   HE21 1262   3.906   6.546   4.315 -0.3595 -1.5518  1.3326
   93GLN   HE22 1263   3.876   6.577   4.489  0.0518 -1.2250  0.1545
   93GLN      C 1264   4.009   7.206   4.488  0.3043 -0.2915 -0.0702
   93GLN      O 1265   3.918   7.288   4.499  0.2188 -0.3537 -0.3196
   94GLN      N 1266   4.122   7.236   4.424  0.0677  0.2051 -0.2627
   94GLN      H 1267   4.176   7.151   4.412  0.1044  0.1238  0.4541
   94GLN     CA 1268   4.137   7.335   4.320 -0.2543  0.1108 -0.4003
   94GLN     HA 1269   4.110   7.436   4.350  1.0693  0.1011  0.9415
   94GLN     CB 1270   4.281   7.338   4.268 -0.3346 -0.5750 -0.6662
   94GLN    HB1 1271   4.315   7.237   4.243  0.6657 -0.6296  0.7588
   94GLN    HB2 1272   4.283   7.394   4.175  0.9362  1.2574  0.4048
   94GLN     CG 1273   4.384   7.404   4.359 -0.3361 -0.3137 -0.8563
   94GLN    HG1 1274   4.386   7.513   4.347  0.7682 -0.2251  0.0262
   94GLN    HG2 1275   4.359   7.380   4.462  0.6260  0.1640 -0.4957
   94GLN     CD 1276   4.524   7.353   4.333  0.0669  0.0044  0.5914
   94GLN    OE1 1277   4.596   7.303   4.419  0.1163 -0.0391  0.5255
   94GLN    NE2 1278   4.565   7.352   4.206 -0.5591 -0.3460  0.3906
   94GLN   HE21 1279   4.652   7.305   4.183 -0.3390  0.3500 -0.2480
   94GLN   HE22 1280   4.503   7.390   4.136 -0.1246 -0.6915 -0.1958
   94GLN      C 1281   4.045   7.304   4.203 -0.1176  0.1500 -0.5191
   94GLN      O 1282   3.995   7.193   4.187 -0.4655  0.2541 -0.1740
   95SER      N 1283   4.014   7.409   4.127 -0.0955  0.7252  0.2549
   95SER      H 1284   4.061   7.495   4.151 -1.5590  2.1130 -1.4777
   95SER     CA 1285   3.934   7.408   4.006  0.3335  0.1207 -0.0330
   95SER     HA 1286   3.932   7.310   3.960 -0.5850  0.5369 -0.9378
   95SER     CB 1287   3.788   7.425   4.047  0.3444  0.8625 -0.2812
   95SER    HB1 1288   3.722   7.404   3.963  1.3138 -1.6517 -0.4928
   95SER    HB2 1289   3.774   7.358   4.132 -0.3683  0.1728 -0.9279
   95SER     OG 1290   3.765   7.555   4.097  0.2324  0.4796  0.6964
   95SER     HG 1291   3.676   7.561   4.134 -1.0144  1.0819 -2.0970
   95SER      C 1292   3.970   7.515   3.903 -0.6385  0.2636 -0.2341
   95SER      O 1293   4.007   7.627   3.939 -0.4734  0.1066  0.0898
   96SER      N 1294   3.962   7.485   3.773  0.3796  0.3097 -0.3114
   96SER      H 1295   3.934   7.392   3.747 -2.0432  0.7423  0.4735
   96SER     CA 1296   3.964   7.585   3.668  0.4678  0.4076 -0.2177
   96SER     HA 1297   4.025   7.664   3.713 -0.3620  0.1922  1.3886
   96SER     CB 1298   4.032   7.524   3.546  0.4940 -0.6065  0.2887
   96SER    HB1 1299   4.123   7.472   3.576  0.5326 -0.7324 -0.0446
   96SER    HB2 1300   4.042   7.598   3.466  2.2512  0.2903  1.2709
   96SER     OG 1301   3.952   7.417   3.504 -0.8045  0.5134 -0.1741
   96SER     HG 1302   4.001   7.359   3.445  0.0006  1.7070 -0.7109
   96SER      C 1303   3.823   7.636   3.643  0.2885  0.0067 -0.0285
   96SER      O 1304   3.726   7.562   3.659  0.0471  0.4612  0.7055
   97TYR      N 1305   3.813   7.763   3.602  0.0199 -0.0874 -0.2571
   97TYR      H 1306   3.890   7.828   3.606  0.4962 -0.5827 -1.0225
   97TYR     CA 1307   3.684   7.819   3.569 -0.0982 -0.2745 -0.1127
   97TYR     HA 1308   3.609   7.754   3.616 -0.4857 -0.1418 -0.5398
   97TYR     CB 1309   3.680   7.956   3.635  0.2866 -0.2800 -0.0799
   97TYR    HB1 1310   3.693   7.950   3.743 -1.8894  0.0647  0.2409
   97TYR    HB2 1311   3.759   8.020   3.595  0.2550  0.7483  1.4419
   97TYR     CG 1312   3.545   8.022   3.624  0.3267 -0.0033  1.0058
   97TYR    CD1 1313   3.450   8.014   3.727 -0.0080 -0.4071  0.6714
   97TYR    HD1 1314   3.470   7.958   3.817  1.1348 -1.0816  0.0203
   97TYR    CE1 1315   3.332   8.090   3.718 -0.0871 -0.6539 -0.4984
   97TYR    HE1 1316   3.255   8.095   3.793 -0.8251  0.7932 -1.3145
   97TYR     CZ 1317   3.294   8.157   3.600  0.0164 -0.2798 -0.3193
   97TYR     OH 1318   3.165   8.202   3.598 -0.0952 -0.5476  0.4350
   97TYR     HH 1319   3.126   8.208   3.510 -0.2267 -2.2426  0.3565
   97TYR    CE2 1320   3.390   8.164   3.497  0.2848 -0.5959 -0.0914
   97TYR    HE2 1321   3.365   8.212   3.404  1.9002 -0.3142 -0.4014
   97TYR    CD2 1322   3.514   8.101   3.513  0.2946 -0.3793  0.7456
   97TYR    HD2 1323   3.582   8.104   3.429  0.6791  1.2546  1.0829
   97TYR      C 1324   3.660   7.818   3.419  0.2021 -0.1217 -0.1620
   97TYR      O 1325   3.752   7.849   3.343 -0.0602  0.4383 -0.2569
   98PRO      N 1326   3.539   7.793   3.367  0.0705  0.1334  0.0246
   98PRO     CD 1327   3.421   7.750   3.440  0.2430  0.0103  0.2311
   98PRO    HD1 1328   3.432   7.649   3.480 -2.2770  0.0480  1.1533
   98PRO    HD2 1329   3.419   7.820   3.523  2.9219 -0.5554  0.8977
   98PRO     CG 1330   3.302   7.756   3.345  0.1211  0.0922  0.3893
   98PRO    HG1 1331   3.216   7.691   3.362  0.3441 -0.5350 -0.8127
   98PRO    HG2 1332   3.269   7.860   3.339 -0.8512 -0.2972 -2.8238
   98PRO     CB 1333   3.367   7.723   3.212  0.2222 -0.0649  0.4774
   98PRO    HB1 1334   3.367   7.615   3.193 -1.1057  0.4134 -2.9786
   98PRO    HB2 1335   3.322   7.772   3.125  1.6275  0.4524  0.0085
   98PRO     CA 1336   3.505   7.786   3.227  0.3392 -0.1968 -0.0235
   98PRO     HA 1337   3.575   7.721   3.173 -1.2844 -1.8472 -0.2399
   98PRO      C 1338   3.510   7.924   3.163  0.2158 -0.2177 -0.0778
   98PRO      O 1339   3.457   8.020   3.217 -0.2406 -0.2718 -0.4176
   99GLY      N 1340   3.571   7.933   3.044 -0.0507  0.3057 -0.1769
   99GLY      H 1341   3.622   7.851   3.016  3.7638  1.0863  3.5158
   99GLY     CA 1342   3.605   8.044   2.957 -0.1926  0.5383  0.0620
   99GLY    HA1 1343   3.643   8.003   2.863 -2.1944 -0.3133 -0.4549
   99GLY    HA2 1344   3.513   8.102   2.945 -0.3593  0.2020 -0.3456
   99GLY      C 1345   3.713   8.138   3.006 -0.2928  0.4335  0.4945
   99GLY      O 1346   3.828   8.098   3.024 -0.2194  0.5656  0.3315
  100TYR      N 1347   3.680   8.267   3.018 -0.1485  0.5312 -0.1042
  100TYR      H 1348   3.586   8.292   2.988 -0.2225  1.5842  0.9715
  100TYR     CA 1349   3.768   8.364   3.079  0.2818  0.4360 -0.5687
  100TYR     HA 1350   3.871   8.327   3.070  0.2433  0.4395 -1.0712
  100TYR     CB 1351   3.739   8.494   3.005 -0.1314  0.3446 -0.5657
  100TYR    HB1 1352   3.636   8.519   3.032 -0.2114  0.7599 -1.2410
  100TYR    HB2 1353   3.810   8.572   3.033  0.2184 -0.4895  1.0430
  100TYR     CG 1354   3.745   8.478   2.855  0.5062 -0.2928 -0.4805
  100TYR    CD1 1355   3.872   8.442   2.809  0.7624 -0.0117 -0.0044
  100TYR    HD1 1356   3.953   8.421   2.877 -0.5749  1.6735  2.2470
  100TYR    CE1 1357   3.894   8.420   2.673 -0.0740  0.3618 -0.2114
  100TYR    HE1 1358   3.994   8.389   2.645  0.5358  2.1710 -0.1548
  100TYR     CZ 1359   3.785   8.446   2.587 -0.5415 -0.2724  0.1812
  100TYR     OH 1360   3.803   8.427   2.454 -0.0559  0.7771  0.0850
  100TYR     HH 1361   3.725   8.453   2.404 -0.6316 -0.1495  0.4847
  100TYR    CE2 1362   3.662   8.498   2.632 -0.3277  0.0836  0.3676
  100TYR    HE2 1363   3.590   8.515   2.553 -0.4220 -2.0322 -0.0863
  100TYR    CD2 1364   3.643   8.520   2.769 -0.4576 -0.6327  0.4689
  100TYR    HD2 1365   3.551   8.558   2.812 -1.2937 -1.0825 -0.8494
  100TYR      C 1366   3.725   8.387   3.223 -0.0262 -0.9821 -0.4176
  100TYR      O 1367   3.606   8.378   3.253  0.0068 -0.5439 -0.1519
  101GLY      N 1368   3.811   8.438   3.311 -0.7189 -0.4245 -0.0563
  101GLY      H 1369   3.908   8.441   3.285 -0.4937 -1.3219  0.6396
  101GLY     CA 1370   3.776   8.486   3.444  0.6706 -0.1430  0.2196
  101GLY    HA1 1371   3.852   8.552   3.485  0.8405 -0.4945  0.4698
  101GLY    HA2 1372   3.680   8.536   3.432  1.1339  0.4074 -1.4550
  101GLY      C 1373   3.751   8.377   3.547  0.0938 -0.0811  0.1478
  101GLY      O 1374   3.783   8.260   3.523 -0.1674 -0.1353  0.0570
  102GLN      N 1375   3.694   8.415   3.661 -0.2656 -0.1913  0.0060
  102GLN      H 1376   3.668   8.512   3.670  0.1365 -0.0859  0.0269
  102GLN     CA 1377   3.645   8.335   3.772 -0.1494 -0.4728 -0.1432
  102GLN     HA 1378   3.638   8.233   3.735  1.2859 -0.5972 -0.1402
  102GLN     CB 1379   3.743   8.346   3.888  0.1812  0.0565 -0.4649
  102GLN    HB1 1380   3.689   8.328   3.981  0.2374 -1.2317 -0.6617
  102GLN    HB2 1381   3.781   8.448   3.892  0.6541 -0.1424  0.4229
  102GLN     CG 1382   3.846   8.233   3.876 -0.0106 -0.2093  0.3141
  102GLN    HG1 1383   3.796   8.144   3.837 -0.6874  0.0795  0.4953
  102GLN    HG2 1384   3.912   8.276   3.801  1.5690  0.8470  2.2277
  102GLN     CD 1385   3.926   8.216   4.004 -0.2998  0.0831  0.5391
  102GLN    OE1 1386   3.925   8.301   4.092  0.4597  0.2444  0.4024
  102GLN    NE2 1387   3.997   8.104   4.022 -0.6571 -0.2310  0.0098
  102GLN   HE21 1388   4.055   8.096   4.104 -1.2161 -0.9937  0.3424
  102GLN   HE22 1389   3.977   8.028   3.958  1.4339 -1.4752  0.7479
  102GLN      C 1390   3.500   8.362   3.810  0.0425  0.2503  0.0985
  102GLN      O 1391   3.445   8.295   3.897 -0.3008  0.7454  0.2710
  103GLN      N 1392   3.431   8.458   3.747  0.1796  0.6570  0.5675
  103GLN      H 1393   3.480   8.528   3.693 -1.1650  1.5483  0.4650
  103GLN     CA 1394   3.291   8.489   3.766 -0.1051 -0.3762  0.2463
  103GLN     HA 1395   3.239   8.407   3.815  0.3899 -0.4465  0.6664
  103GLN     CB 1396   3.280   8.618   3.848  0.0335 -0.4037  0.3102
  103GLN    HB1 1397   3.340   8.685   3.787  1.1033 -0.5970  1.1252
  103GLN    HB2 1398   3.174   8.644   3.855 -0.2466 -1.8781  2.2001
  103GLN     CG 1399   3.330   8.632   3.991  0.6574 -0.1451  0.0705
  103GLN    HG1 1400   3.438   8.618   3.986  1.2228  3.1855  0.1209
  103GLN    HG2 1401   3.283   8.561   4.059  2.7662 -1.4247  0.2737
  103GLN     CD 1402   3.305   8.773   4.044  0.8380 -0.0482 -0.1050
  103GLN    OE1 1403   3.226   8.854   3.996  0.3567 -0.4013  0.0795
  103GLN    NE2 1404   3.384   8.820   4.141  0.4317  0.5652 -0.0653
  103GLN   HE21 1405   3.377   8.917   4.166 -0.3793  0.7914 -1.1130
  103GLN   HE22 1406   3.442   8.756   4.194 -0.0791 -0.9855 -1.2900
  103GLN      C 1407   3.224   8.514   3.632 -0.2592 -0.0967  0.3728
  103GLN      O 1408   3.291   8.555   3.537 -0.4066 -0.0731  0.2785
  104PRO      N 1409   3.090   8.508   3.630 -0.2485 -0.1947 -0.1955
  104PRO     CD 1410   2.998   8.468   3.733  0.2855 -0.4591  0.1834
  104PRO    HD1 1411   3.012   8.517   3.830 -0.4576 -1.0421  0.6022
  104PRO    HD2 1412   3.009   8.362   3.759 -0.9523 -0.2605  1.7392
  104PRO     CG 1413   2.861   8.505   3.677  0.6754 -0.0229 -0.4862
  104PRO    HG1 1414   2.839   8.612   3.681 -0.1441 -0.2231  1.2507
  104PRO    HG2 1415   2.783   8.453   3.732 -0.4563  1.5039 -0.5831
  104PRO     CB 1416   2.878   8.468   3.530  0.4855 -0.2725 -0.4456
  104PRO    HB1 1417   2.879   8.359   3.520  1.4734 -0.2399 -0.8594
  104PRO    HB2 1418   2.794   8.510   3.475 -0.1007 -1.5172 -0.5430
  104PRO     CA 1419   3.017   8.526   3.506  0.3684 -0.0311 -0.5413
  104PRO     HA 1420   3.062   8.457   3.434  2.5347 -0.2348  0.9105
  104PRO      C 1421   3.025   8.667   3.450 -0.2075  0.1881 -0.0872
  104PRO      O 1422   3.009   8.764   3.523 -0.0489  0.1051  0.0588
  105ALA      N 1423   3.033   8.682   3.317  0.3524  0.1180 -0.0649
  105ALA      H 1424   3.036   8.606   3.250  0.1172  0.6197 -0.6478
  105ALA     CA 1425   3.037   8.810   3.250 -0.2415 -0.1017 -0.5351
  105ALA     HA 1426   2.997   8.887   3.316  1.3754 -0.4381  0.9176
  105ALA     CB 1427   3.183   8.848   3.225 -0.0134 -0.4297  0.2668
  105ALA    HB1 1428   3.187   8.921   3.145  1.5295 -0.7690  0.0192
  105ALA    HB2 1429   3.229   8.757   3.187  0.3147 -0.3518  0.4730
  105ALA    HB3 1430   3.237   8.870   3.317  1.6439 -1.1475 -0.4915
  105ALA      C 1431   2.950   8.815   3.125 -0.1115 -0.3315 -0.6342
  105ALA      O 1432   2.936   8.714   3.057  0.4267 -0.5161 -0.4806
  106PRO      N 1433   2.890   8.929   3.090  0.0356 -0.2608 -0.6604
  106PRO     CD 1434   2.798   8.932   2.978  0.1959  0.2266 -0.7816
  106PRO    HD1 1435   2.717   8.859   2.973 -0.0865  0.5433 -0.8308
  106PRO    HD2 1436   2.861   8.923   2.889 -0.3318  2.2068 -1.4005
  106PRO     CG 1437   2.737   9.071   2.968  0.4568  0.3774 -0.3022
  106PRO    HG1 1438   2.637   9.085   3.008  0.6828  1.2053  0.0040
  106PRO    HG2 1439   2.731   9.113   2.867 -2.2080  2.2103  0.5085
  106PRO     CB 1440   2.827   9.153   3.060  0.3230  0.2420 -0.0531
  106PRO    HB1 1441   2.771   9.232   3.111 -2.0275  0.0415 -2.1389
  106PRO    HB2 1442   2.904   9.204   3.002 -0.5548  0.4337 -1.0852
  106PRO     CA 1443   2.884   9.054   3.161 -0.0674 -0.3904 -0.4430
  106PRO     HA 1444   2.989   9.074   3.180  0.6075 -3.4262 -0.4863
  106PRO      C 1445   2.802   9.047   3.290  0.2670  0.2511 -0.1905
  106PRO      O 1446   2.715   8.963   3.310  0.3141  0.2454 -0.0093
  107SER      N 1447   2.823   9.143   3.381  0.3998 -0.0031  0.0469
  107SER      H 1448   2.899   9.207   3.363  0.8398 -0.9785 -1.8041
  107SER     CA 1449   2.747   9.170   3.501  0.1077  0.0861 -0.1563
  107SER     HA 1450   2.732   9.076   3.554 -1.1987  0.3804  0.0379
  107SER     CB 1451   2.826   9.247   3.607  0.2249  0.2065 -0.3305
  107SER    HB1 1452   2.842   9.347   3.568 -2.1873  0.5527 -0.5543
  107SER    HB2 1453   2.758   9.255   3.691 -0.9616 -1.1319 -1.1171
  107SER     OG 1454   2.941   9.173   3.642 -0.0807 -0.1124  0.0021
  107SER     HG 1455   3.009   9.238   3.661  1.9647 -1.9364 -0.6755
  107SER      C 1456   2.612   9.235   3.474  0.1665  0.3374  0.1389
  107SER      O 1457   2.596   9.306   3.375 -0.7473 -0.0494 -0.0064
  108SER      N 1458   2.511   9.207   3.557  0.1512 -0.1968 -0.0526
  108SER      H 1459   2.537   9.174   3.649  2.0194  1.3797  0.0461
  108SER     CA 1460   2.370   9.215   3.527  0.1447  0.4216  0.1383
  108SER     HA 1461   2.356   9.256   3.427 -1.0296 -0.6779 -0.1769
  108SER     CB 1462   2.325   9.070   3.516  0.6006  0.2822  0.0876
  108SER    HB1 1463   2.358   9.015   3.604  2.6950 -0.5633 -1.1505
  108SER    HB2 1464   2.216   9.064   3.515  0.6569 -1.0576 -0.1949
  108SER     OG 1465   2.378   9.003   3.404  0.0245  0.0276 -0.0386
  108SER     HG 1466   2.400   8.911   3.423 -0.8117 -0.6102 -1.9242
  108SER      C 1467   2.297   9.290   3.639  0.1921  0.3399  0.2240
  108SER      O 1468   2.350   9.322   3.745 -0.0043  0.4495  0.2897
  109THR      N 1469   2.165   9.297   3.621  0.1681 -0.2801  0.1408
  109THR      H 1470   2.126   9.272   3.531 -0.4425  4.7399 -1.2676
  109THR     CA 1471   2.072   9.328   3.728 -0.0425 -0.3159 -0.0291
  109THR     HA 1472   2.088   9.432   3.756 -0.9731 -0.4709  1.1476
  109THR     CB 1473   1.925   9.328   3.687 -0.2557 -0.0100  0.7154
  109THR     HB 1474   1.860   9.339   3.773 -1.9984  0.0048 -0.5505
  109THR    CG2 1475   1.895   9.433   3.580  0.5229 -0.2961  0.2008
  109THR   HG21 1476   1.944   9.405   3.487 -0.7593 -1.0406 -0.2823
  109THR   HG22 1477   1.907   9.539   3.603 -0.2988  0.0237 -0.7942
  109THR   HG23 1478   1.789   9.422   3.556  0.9898  0.1475 -2.2857
  109THR    OG1 1479   1.888   9.201   3.638 -0.4832  0.2559  0.1887
  109THR    HG1 1480   1.869   9.138   3.708 -1.8720  0.8359  0.3697
  109THR      C 1481   2.091   9.251   3.858 -0.2374 -0.3244 -0.0063
  109THR      O 1482   2.137   9.137   3.857 -0.1487 -0.2900  0.0353
  110SER      N 1483   2.050   9.313   3.969 -0.0333 -0.0844 -0.0655
  110SER      H 1484   1.999   9.399   3.955  0.6414  0.1313 -1.2998
  110SER     CA 1485   2.068   9.272   4.107 -0.1706  0.3899  0.0960
  110SER     HA 1486   2.177   9.272   4.112  0.0152  2.2601 -2.0095
  110SER     CB 1487   2.012   9.371   4.208  0.3731  0.2345  0.5545
  110SER    HB1 1488   2.057   9.336   4.301  2.6184 -1.8695 -1.2044
  110SER    HB2 1489   1.904   9.367   4.214  0.3529  0.2398  0.2283
  110SER     OG 1490   2.035   9.506   4.172 -0.1309  0.2097  0.1346
  110SER     HG 1491   1.990   9.554   4.241 -1.3300  0.7354 -0.9768
  110SER      C 1492   2.005   9.138   4.141  0.3800 -0.0206 -0.4527
  110SER      O 1493   1.916   9.085   4.075 -0.1504  0.2123  0.0591
  111GLY      N 1494   2.046   9.086   4.257 -0.7936  0.0532  0.0086
  111GLY      H 1495   2.105   9.140   4.319  1.1795 -2.1426  0.1674
  111GLY     CA 1496   2.009   8.955   4.307 -0.6636  0.1074  0.2472
  111GLY    HA1 1497   1.994   8.895   4.218  2.2274 -0.8533  0.2927
  111GLY    HA2 1498   1.916   8.962   4.364 -0.1118  0.2455  1.1681
  111GLY      C 1499   2.105   8.883   4.400 -0.4950 -0.1387 -0.1178
  111GLY      O 1500   2.200   8.944   4.450 -0.4091 -0.2781 -0.1083
  112SER      N 1501   2.070   8.761   4.441 -0.2477 -0.2258 -0.1647
  112SER      H 1502   1.981   8.724   4.412 -0.1472  0.6713 -1.6742
  112SER     CA 1503   2.137   8.704   4.557  0.0022 -0.3646 -0.3738
  112SER     HA 1504   2.100   8.771   4.635  0.1206 -0.8270  0.0876
  112SER     CB 1505   2.087   8.564   4.590  0.2585 -0.1246  1.0869
  112SER    HB1 1506   2.140   8.521   4.676 -0.7514 -1.3604  1.1183
  112SER    HB2 1507   2.107   8.498   4.505 -0.2268  1.4645 -0.3019
  112SER     OG 1508   1.954   8.555   4.636 -0.0319 -1.2911  0.0743
  112SER     HG 1509   1.959   8.466   4.672 -0.2544 -1.6185 -0.6979
  112SER      C 1510   2.289   8.704   4.550  0.0133  0.2168 -0.2453
  112SER      O 1511   2.338   8.645   4.454 -0.0375 -0.4522  0.1268
  113TYR      N 1512   2.365   8.759   4.645 -0.2618  0.0435  0.0757
  113TYR      H 1513   2.320   8.806   4.722  1.7750 -0.7012  1.8165
  113TYR     CA 1514   2.508   8.737   4.645 -0.3220 -0.3610 -0.0200
  113TYR     HA 1515   2.544   8.746   4.542  0.8815 -1.3241  0.2888
  113TYR     CB 1516   2.564   8.852   4.727 -0.3501 -0.2383 -0.1714
  113TYR    HB1 1517   2.530   8.841   4.830  0.7925  0.4836  0.3044
  113TYR    HB2 1518   2.513   8.938   4.683  0.6424 -0.2625 -1.3968
  113TYR     CG 1519   2.713   8.879   4.725 -0.3718 -0.0770  0.1562
  113TYR    CD1 1520   2.788   8.881   4.843  0.2903 -0.3206 -0.2553
  113TYR    HD1 1521   2.744   8.884   4.941  0.0767  0.6239 -0.3749
  113TYR    CE1 1522   2.928   8.885   4.847  0.2645  0.1624  0.2349
  113TYR    HE1 1523   2.968   8.877   4.947 -0.4096  0.3579  0.5240
  113TYR     CZ 1524   2.999   8.886   4.726 -0.0006 -0.1869  0.0736
  113TYR     OH 1525   3.134   8.906   4.734 -0.1058  0.6652 -0.1354
  113TYR     HH 1526   3.168   8.900   4.823 -0.6651  2.5268  0.2472
  113TYR    CE2 1527   2.928   8.883   4.604  0.3020 -0.2493 -0.1009
  113TYR    HE2 1528   2.988   8.887   4.514 -0.3524  1.8688 -0.4978
  113TYR    CD2 1529   2.788   8.886   4.607  0.3327  1.0196  0.6600
  113TYR    HD2 1530   2.735   8.895   4.514  0.2421  1.6920  0.7728
  113TYR      C 1531   2.553   8.602   4.701 -0.1263 -0.2275  0.1449
  113TYR      O 1532   2.488   8.556   4.795  0.1062 -0.2885  0.2750
  114GLY      N 1533   2.669   8.550   4.660 -0.1390  0.0094 -0.2083
  114GLY      H 1534   2.714   8.608   4.592  1.2811  0.3876  0.9944
  114GLY     CA 1535   2.731   8.429   4.712 -0.7293 -0.1649  0.1131
  114GLY    HA1 1536   2.721   8.437   4.820 -2.3813  0.2779 -0.0509
  114GLY    HA2 1537   2.838   8.427   4.691 -0.3306 -0.5408  2.0563
  114GLY      C 1538   2.661   8.302   4.666 -0.2808 -0.2462 -0.3635
  114GLY      O 1539   2.554   8.305   4.607 -0.3556 -0.0806 -0.2231
  115SER      N 1540   2.732   8.191   4.688  0.2363  0.0737 -0.4008
  115SER      H 1541   2.824   8.201   4.727  1.4047  0.1433 -2.9556
  115SER     CA 1542   2.698   8.063   4.630 -0.1439 -0.0525  0.0902
  115SER     HA 1543   2.622   8.078   4.553  1.7822  1.9429 -1.5260
  115SER     CB 1544   2.813   7.994   4.556 -0.5335 -0.4292 -0.1722
  115SER    HB1 1545   2.798   7.886   4.550 -0.4616 -0.4089 -0.7923
  115SER    HB2 1546   2.899   8.013   4.620 -2.0044  1.1072  1.4991
  115SER     OG 1547   2.820   8.044   4.425 -0.0117  0.0848  0.0457
  115SER     HG 1548   2.879   7.980   4.385  3.0458  1.2721  2.3320
  115SER      C 1549   2.645   7.974   4.741  0.0210 -0.0278  0.1878
  115SER      O 1550   2.711   7.953   4.843 -0.0380 -0.1381  0.2028
  116SER      N 1551   2.521   7.927   4.728  0.0121 -0.0072  0.1959
  116SER      H 1552   2.471   7.949   4.643  1.3859 -0.4304 -0.7732
  116SER     CA 1553   2.454   7.850   4.831  0.4175 -0.3638  0.1964
  116SER     HA 1554   2.507   7.851   4.926  1.1706  3.1846 -0.1263
  116SER     CB 1555   2.319   7.912   4.864  0.1748 -0.9719  0.3599
  116SER    HB1 1556   2.258   7.929   4.775  1.5392  0.5366 -0.3439
  116SER    HB2 1557   2.267   7.851   4.938  2.4613 -1.6531  1.5074
  116SER     OG 1558   2.351   8.034   4.926  0.0409 -0.3981 -0.6692
  116SER     HG 1559   2.322   8.107   4.871  0.2996 -0.0631 -0.3738
  116SER      C 1560   2.437   7.706   4.784 -0.5595 -0.2887  0.3052
  116SER      O 1561   2.419   7.680   4.665  0.7941  0.3520 -0.0523
  117SER      N 1562   2.426   7.617   4.883 -0.3050  0.0567  0.6477
  117SER      H 1563   2.444   7.644   4.979 -0.8637  0.3362  0.6821
  117SER     CA 1564   2.370   7.487   4.854 -0.1525  0.1359 -0.0024
  117SER     HA 1565   2.393   7.457   4.751  2.4467  0.3105  0.4584
  117SER     CB 1566   2.433   7.384   4.947 -0.1924  0.2489  0.1472
  117SER    HB1 1567   2.396   7.283   4.929  1.7363 -0.4202 -0.2885
  117SER    HB2 1568   2.541   7.376   4.934 -0.2166 -2.5889  1.0918
  117SER     OG 1569   2.404   7.418   5.081 -0.2247 -0.5336  0.3436
  117SER     HG 1570   2.415   7.336   5.129  1.3989 -2.5392 -3.1186
  117SER      C 1571   2.219   7.480   4.870 -0.0951 -0.4390  0.3225
  117SER      O 1572   2.163   7.557   4.948 -0.5399 -0.0253 -0.3885
  118GLN      N 1573   2.154   7.393   4.792 -0.3207  0.5161 -0.5841
  118GLN      H 1574   2.204   7.312   4.758  0.6396  0.6251  0.4988
  118GLN     CA 1575   2.010   7.387   4.774 -0.3608 -0.4493 -0.0136
  118GLN     HA 1576   1.986   7.489   4.747  0.2775 -0.2299  0.2174
  118GLN     CB 1577   1.980   7.308   4.646  0.5901  0.3288 -0.7409
  118GLN    HB1 1578   2.059   7.328   4.574  0.7387 -0.7382 -0.8982
  118GLN    HB2 1579   1.990   7.204   4.676 -0.0383  0.2651 -0.7295
  118GLN     CG 1580   1.844   7.337   4.583 -0.3693 -0.6098  0.8011
  118GLN    HG1 1581   1.832   7.443   4.561 -1.8975 -0.6415  1.3940
  118GLN    HG2 1582   1.765   7.311   4.653 -1.3252 -2.0858 -0.7478
  118GLN     CD 1583   1.822   7.256   4.456  0.1102 -0.1575  0.4252
  118GLN    OE1 1584   1.916   7.219   4.385  0.1526 -0.4865  0.6541
  118GLN    NE2 1585   1.698   7.233   4.414  0.0378  0.2696  0.4059
  118GLN   HE21 1586   1.689   7.173   4.334  2.4562 -0.4071  0.5669
  118GLN   HE22 1587   1.622   7.261   4.475 -1.4418 -2.1121 -0.2303
  118GLN      C 1588   1.933   7.352   4.900  0.1310 -0.0463  0.3975
  118GLN      O 1589   1.811   7.357   4.906  0.0984 -0.1900 -0.1084
  119SER      N 1590   2.010   7.324   5.006  0.0081 -0.5810  0.3471
  119SER      H 1591   2.108   7.316   4.986  0.5910  1.9818  1.7702
  119SER     CA 1592   1.966   7.310   5.144  0.4253  0.2170  0.5691
  119SER     HA 1593   1.895   7.227   5.152  0.4540  0.2618  1.3921
  119SER     CB 1594   2.080   7.281   5.241  1.3018  0.0214 -0.5035
  119SER    HB1 1595   2.154   7.361   5.238  0.8753  0.4274 -0.3288
  119SER    HB2 1596   2.047   7.278   5.345  0.5133 -0.6312 -0.7603
  119SER     OG 1597   2.146   7.162   5.204  0.3125 -0.7038  0.0336
  119SER     HG 1598   2.226   7.160   5.257 -0.0606  2.7135  0.9441
  119SER      C 1599   1.889   7.433   5.190  0.1202  0.1823  0.1599
  119SER      O 1600   1.911   7.546   5.147  0.0162  0.4153  0.7149
  120SER      N 1601   1.806   7.417   5.293 -0.0602 -0.0962 -0.0270
  120SER      H 1602   1.793   7.327   5.337 -3.8864 -0.5718 -1.7220
  120SER     CA 1603   1.730   7.529   5.343  0.3702  0.0904  0.2160
  120SER     HA 1604   1.796   7.613   5.366 -0.1802  0.1532  1.7079
  120SER     CB 1605   1.614   7.572   5.254  0.3131 -0.2298  0.1353
  120SER    HB1 1606   1.654   7.594   5.155 -0.2156  0.1330 -0.0027
  120SER    HB2 1607   1.565   7.664   5.286 -1.1072 -1.0133  0.3035
  120SER     OG 1608   1.517   7.469   5.255  0.4625 -0.3723 -0.0163
  120SER     HG 1609   1.547   7.419   5.179 -0.4408 -1.3822  0.2706
  120SER      C 1610   1.674   7.514   5.484  0.1834 -0.1663  0.1165
  120SER      O 1611   1.643   7.399   5.514  0.1723 -0.2709 -0.2967
  121SER      N 1612   1.651   7.623   5.558 -0.6129 -0.4383  0.2763
  121SER      H 1613   1.677   7.715   5.525 -0.2010 -0.3637  0.7937
  121SER     CA 1614   1.572   7.621   5.679 -0.2264 -0.0728  0.5379
  121SER     HA 1615   1.624   7.560   5.753  0.9177  0.0947 -0.1185
  121SER     CB 1616   1.561   7.767   5.725  0.2047  0.2262 -0.2977
  121SER    HB1 1617   1.484   7.823   5.673 -2.4488 -1.0539  2.0049
  121SER    HB2 1618   1.530   7.766   5.829  1.1724 -1.5547  0.0325
  121SER     OG 1619   1.687   7.831   5.724  0.4412 -0.2372 -0.5989
  121SER     HG 1620   1.740   7.794   5.794  1.4554  0.1559 -1.1385
  121SER      C 1621   1.430   7.571   5.657 -0.1061 -0.2819  0.2488
  121SER      O 1622   1.374   7.579   5.548  0.9216 -0.6066 -0.3196
  122TYR      N 1623   1.374   7.505   5.758  0.4804 -0.2669  0.5855
  122TYR      H 1624   1.407   7.528   5.851  0.4173  1.1989  0.2648
  122TYR     CA 1625   1.251   7.428   5.756  0.3016  0.0308 -0.0048
  122TYR     HA 1626   1.185   7.462   5.676  0.1015 -0.0620  0.1188
  122TYR     CB 1627   1.290   7.283   5.731 -0.4105 -0.2234  0.3137
  122TYR    HB1 1628   1.338   7.288   5.633 -1.1498  0.5745 -0.0153
  122TYR    HB2 1629   1.201   7.221   5.722 -0.0336 -0.5458 -1.7680
  122TYR     CG 1630   1.388   7.221   5.828  0.1132  0.4201  0.2065
  122TYR    CD1 1631   1.338   7.146   5.935 -0.4774  0.7934  0.1958
  122TYR    HD1 1632   1.233   7.135   5.956 -0.4644 -0.1239 -0.1841
  122TYR    CE1 1633   1.429   7.097   6.030 -0.2473 -0.4314 -0.6365
  122TYR    HE1 1634   1.398   7.052   6.123 -1.3552 -0.4603 -1.0102
  122TYR     CZ 1635   1.567   7.118   6.011 -0.2562 -0.0529 -0.2909
  122TYR     OH 1636   1.657   7.072   6.104 -0.3916  0.4082  0.0742
  122TYR     HH 1637   1.609   7.031   6.176 -0.4386 -0.8788 -0.6637
  122TYR    CE2 1638   1.616   7.166   5.888  0.0138 -0.1104 -0.2077
  122TYR    HE2 1639   1.721   7.177   5.868 -0.1956 -0.8094 -1.7777
  122TYR    CD2 1640   1.526   7.231   5.803  0.1088  0.6890  0.2900
  122TYR    HD2 1641   1.559   7.290   5.719  0.4102  0.4822  0.2646
  122TYR      C 1642   1.169   7.442   5.884  0.0261  0.3397 -0.2121
  122TYR      O 1643   1.215   7.492   5.986  0.0295 -0.2980  0.1061
  123GLY      N 1644   1.038   7.434   5.863  0.0298 -0.4467  0.0006
  123GLY      H 1645   1.008   7.399   5.773 -2.7368  0.2462  0.5458
  123GLY     CA 1646   0.938   7.480   5.957  0.4028 -0.0733  0.2211
  123GLY    HA1 1647   0.961   7.436   6.055  3.1979 -1.5992 -1.0197
  123GLY    HA2 1648   0.840   7.450   5.918  1.2270 -0.7361 -1.4000
  123GLY      C 1649   0.918   7.631   5.955  0.4215 -0.0740 -0.0788
  123GLY      O 1650   0.895   7.689   5.850 -0.3712 -0.2764 -0.0199
  124GLN      N 1651   0.910   7.694   6.073 -1.2168 -0.4659  0.0366
  124GLN      H 1652   0.927   7.644   6.159 -1.1727 -0.4992  0.0086
  124GLN     CA 1653   0.894   7.838   6.078  0.5519 -0.2497  0.2025
  124GLN     HA 1654   0.811   7.876   6.018 -0.9474 -1.8780  1.1321
  124GLN     CB 1655   0.855   7.866   6.223  0.6324 -0.0404  0.1829
  124GLN    HB1 1656   0.780   7.791   6.244  0.5999 -0.6829 -2.0471
  124GLN    HB2 1657   0.935   7.844   6.294  0.0545 -0.9422  0.5649
  124GLN     CG 1658   0.805   8.009   6.245 -0.5684 -0.4123 -0.0674
  124GLN    HG1 1659   0.729   8.029   6.171  1.2667 -0.3758 -2.0409
  124GLN    HG2 1660   0.887   8.078   6.225 -1.1692  0.6498  1.0246
  124GLN     CD 1661   0.738   8.026   6.381  0.4502 -0.0716  0.4040
  124GLN    OE1 1662   0.617   8.007   6.388  0.4113  0.0961  0.2009
  124GLN    NE2 1663   0.810   8.090   6.474  0.7743 -0.0377  0.1349
  124GLN   HE21 1664   0.899   8.131   6.450  0.0767  1.1787 -0.4931
  124GLN   HE22 1665   0.766   8.110   6.563  1.7695  0.5366  0.5035
  124GLN      C 1666   1.013   7.917   6.026 -0.1391  0.4563 -0.3314
  124GLN      O 1667   0.996   8.019   5.961  0.0438  0.5144 -0.2886
  125PRO      N 1668   1.140   7.886   6.055 -0.1608  0.2319 -0.4734
  125PRO     CD 1669   1.186   7.792   6.155 -0.0011 -0.0452 -0.8080
  125PRO    HD1 1670   1.170   7.825   6.257 -0.6667 -1.7020 -0.3369
  125PRO    HD2 1671   1.144   7.693   6.137 -1.2335  0.2507  0.3306
  125PRO     CG 1672   1.339   7.787   6.144  0.0346  0.0604 -0.3489
  125PRO    HG1 1673   1.367   7.695   6.092  0.7290  0.2558 -0.3164
  125PRO    HG2 1674   1.389   7.784   6.241 -1.4873  0.8836  0.5037
  125PRO     CB 1675   1.377   7.908   6.060  0.1343  0.3912  0.1648
  125PRO    HB1 1676   1.406   7.994   6.120  2.0068 -1.3703  1.9226
  125PRO    HB2 1677   1.462   7.872   6.002 -1.0157 -0.8007 -0.8623
  125PRO     CA 1678   1.250   7.946   5.983  0.2117 -0.1914 -0.2588
  125PRO     HA 1679   1.242   8.054   5.980  0.9430 -0.1276 -0.0646
  125PRO      C 1680   1.254   7.911   5.835 -1.0082  0.1307 -0.3773
  125PRO      O 1681   1.233   7.797   5.794 -0.1309  0.0056 -0.5125
  126GLN      N 1682   1.285   8.007   5.748  0.4422  0.0352  0.0023
  126GLN      H 1683   1.303   8.097   5.790 -1.2492  0.0121  0.8479
  126GLN     CA 1684   1.289   7.995   5.603 -0.0165  0.2218 -0.0285
  126GLN     HA 1685   1.299   7.890   5.577  1.0788  0.4371 -0.5614
  126GLN     CB 1686   1.161   8.046   5.538  0.2942 -0.2305 -1.0073
  126GLN    HB1 1687   1.149   8.147   5.577  1.2955 -0.7740  0.8145
  126GLN    HB2 1688   1.163   8.050   5.429 -2.4907 -0.4101 -1.1409
  126GLN     CG 1689   1.039   7.967   5.584  0.7367 -0.1771  0.2983
  126GLN    HG1 1690   0.957   8.031   5.551  1.0456  1.0075  1.7395
  126GLN    HG2 1691   1.029   7.965   5.692  0.9952 -0.6456  0.3178
  126GLN     CD 1692   1.023   7.832   5.514  0.3933  0.1407 -0.2445
  126GLN    OE1 1693   0.968   7.833   5.405  0.0120  0.1502 -0.0523
  126GLN    NE2 1694   1.073   7.720   5.566  0.2319 -0.0662 -0.5326
  126GLN   HE21 1695   1.044   7.629   5.534  1.4021  0.0144 -1.9396
  126GLN   HE22 1696   1.123   7.722   5.654  0.1750 -2.4724 -0.3808
  126GLN      C 1697   1.414   8.056   5.540  0.2711 -0.2523  0.0818
  126GLN      O 1698   1.452   8.164   5.582 -0.5370  0.1145 -0.1121
  127SER      N 1699   1.467   8.002   5.430  0.2573 -0.0200 -0.0393
  127SER      H 1700   1.418   7.922   5.391  1.1217 -0.7620  0.3693
  127SER     CA 1701   1.567   8.059   5.342  0.1176  0.0944 -0.1250
  127SER     HA 1702   1.629   8.137   5.387 -0.3532  1.7475 -2.1747
  127SER     CB 1703   1.658   7.953   5.280  0.2195  0.0336  0.1255
  127SER    HB1 1704   1.603   7.885   5.215 -0.0694 -1.5034  1.8954
  127SER    HB2 1705   1.733   7.999   5.216 -1.1976  0.8876 -1.0171
  127SER     OG 1706   1.717   7.887   5.388  1.3320 -0.4940 -0.7892
  127SER     HG 1707   1.789   7.934   5.432 -1.5495  1.5710  2.1763
  127SER      C 1708   1.502   8.124   5.220 -0.0335  0.2834  0.0545
  127SER      O 1709   1.381   8.115   5.202  0.0805  0.0256 -0.6221
  128GLY      N 1710   1.582   8.192   5.138  0.0273 -0.1380 -0.2383
  128GLY      H 1711   1.679   8.210   5.159 -0.6770  2.5399  1.1842
  128GLY     CA 1712   1.540   8.265   5.020 -0.3632 -0.3760 -0.2483
  128GLY    HA1 1713   1.440   8.299   5.043  0.6610  1.5894  1.6154
  128GLY    HA2 1714   1.607   8.349   5.003  2.2148 -2.3390 -0.6352
  128GLY      C 1715   1.528   8.171   4.901  0.6616 -0.1175 -0.5682
  128GLY      O 1716   1.591   8.065   4.898  0.4261 -0.2702 -0.1623
  129SER      N 1717   1.473   8.217   4.788 -0.2570 -0.5153 -0.2941
  129SER      H 1718   1.416   8.300   4.794 -1.9236 -1.5581 -0.9026
  129SER     CA 1719   1.452   8.142   4.666 -0.4310 -0.8213 -0.0780
  129SER     HA 1720   1.412   8.045   4.695  1.3522 -2.1256 -1.6439
  129SER     CB 1721   1.340   8.196   4.578 -0.4036 -0.7847 -0.0901
  129SER    HB1 1722   1.327   8.131   4.491 -0.9226  0.3515 -0.8827
  129SER    HB2 1723   1.364   8.299   4.551  1.4748 -1.3916 -0.9190
  129SER     OG 1724   1.223   8.188   4.656  0.1510  0.4786  0.9108
  129SER     HG 1725   1.159   8.234   4.601 -1.0260 -1.7453  0.2855
  129SER      C 1726   1.575   8.108   4.581 -0.0024  0.4017  0.0442
  129SER      O 1727   1.660   8.194   4.558  0.8097 -0.2678  0.4884
  130TYR      N 1728   1.591   7.982   4.543 -0.3624  0.3435  0.0774
  130TYR      H 1729   1.528   7.907   4.567  2.6771 -2.5742 -0.2254
  130TYR     CA 1730   1.702   7.935   4.463 -0.1967  0.5522  0.1857
  130TYR     HA 1731   1.796   7.981   4.493  0.7419 -1.5520  0.6550
  130TYR     CB 1732   1.719   7.785   4.487 -0.3411  0.5136  0.0483
  130TYR    HB1 1733   1.670   7.750   4.578 -0.2317  0.1059 -0.0509
  130TYR    HB2 1734   1.662   7.732   4.412 -0.6878  0.2203  0.5123
  130TYR     CG 1735   1.862   7.738   4.481 -0.3047  0.6345 -0.0319
  130TYR    CD1 1736   1.902   7.648   4.381 -0.4674  0.4233  0.0952
  130TYR    HD1 1737   1.831   7.632   4.302  0.3634  3.0570 -1.2936
  130TYR    CE1 1738   2.033   7.602   4.373 -0.3087  0.7610  0.6591
  130TYR    HE1 1739   2.071   7.556   4.283  0.0125 -3.3450  2.6245
  130TYR     CZ 1740   2.125   7.636   4.474  0.3398  0.2196  0.2626
  130TYR     OH 1741   2.252   7.586   4.469  0.1086 -0.3293 -0.2005
  130TYR     HH 1742   2.301   7.626   4.541 -3.0717 -1.7484  3.0215
  130TYR    CE2 1743   2.086   7.730   4.571 -0.0210 -0.2686  0.5944
  130TYR    HE2 1744   2.156   7.752   4.650 -0.5258 -0.5047  1.1182
  130TYR    CD2 1745   1.956   7.782   4.576  0.1148  0.1564 -0.2177
  130TYR    HD2 1746   1.917   7.845   4.655  0.9022  1.0084 -0.4865
  130TYR      C 1747   1.687   7.981   4.318  0.5347  0.8861  0.2097
  130TYR      O 1748   1.581   8.019   4.269  0.4313  0.3249 -0.0104
  131SER      N 1749   1.784   7.939   4.236  0.3249  0.5113  0.1504
  131SER      H 1750   1.859   7.883   4.275  1.1621  1.6826  0.2607
  131SER     CA 1751   1.792   7.967   4.094 -0.3172  0.1858  0.0454
  131SER     HA 1752   1.691   7.990   4.061 -0.2995 -0.1867 -0.2705
  131SER     CB 1753   1.877   8.090   4.065  0.1574 -0.1432  0.0236
  131SER    HB1 1754   1.844   8.183   4.112  3.0242  1.4616 -0.8679
  131SER    HB2 1755   1.861   8.108   3.959  1.1701 -2.5938 -0.6122
  131SER     OG 1756   2.015   8.068   4.086  0.1936 -0.2782 -0.3560
  131SER     HG 1757   2.035   8.107   4.171 -1.2206  1.7898 -0.8843
  131SER      C 1758   1.836   7.850   4.008 -0.1499  0.1444  0.1868
  131SER      O 1759   1.924   7.771   4.043 -0.4439 -0.2642  0.0151
  132GLN      N 1760   1.777   7.848   3.888 -0.6459  0.2335  0.4281
  132GLN      H 1761   1.710   7.920   3.866  0.5913  0.5423 -2.9289
  132GLN     CA 1762   1.808   7.749   3.787 -0.1463  0.3035  0.5068
  132GLN     HA 1763   1.916   7.740   3.800  0.2351  1.0526 -1.7515
  132GLN     CB 1764   1.730   7.627   3.837  0.0000 -0.0591 -0.1443
  132GLN    HB1 1765   1.750   7.546   3.767 -1.7486  0.2199 -1.0271
  132GLN    HB2 1766   1.762   7.598   3.937 -0.3290  1.1861  0.3436
  132GLN     CG 1767   1.579   7.649   3.830  0.0959  0.6649 -0.0445
  132GLN    HG1 1768   1.552   7.704   3.740  0.7168 -1.0500 -1.3365
  132GLN    HG2 1769   1.530   7.551   3.830 -0.8772  1.0658 -2.9099
  132GLN     CD 1770   1.524   7.723   3.951  0.1234  0.1026  0.3187
  132GLN    OE1 1771   1.492   7.842   3.946 -0.0678  0.0203 -0.4606
  132GLN    NE2 1772   1.505   7.661   4.068  0.0962  0.1096  0.3181
  132GLN   HE21 1773   1.532   7.565   4.084 -0.2530  0.4283  3.4225
  132GLN   HE22 1774   1.492   7.719   4.149  1.3780 -0.3083  0.8576
  132GLN      C 1775   1.774   7.774   3.641 -0.8769 -0.5212  0.5228
  132GLN      O 1776   1.704   7.869   3.606 -0.1951 -0.0467  0.4216
  133GLN      N 1777   1.823   7.692   3.549  0.2858  0.0987  0.5727
  133GLN      H 1778   1.881   7.618   3.586 -0.2341  0.7673  2.8216
  133GLN     CA 1779   1.802   7.703   3.406 -0.0572 -0.3717  0.5838
  133GLN     HA 1780   1.819   7.808   3.380 -0.8757 -0.0345  1.3516
  133GLN     CB 1781   1.905   7.614   3.336 -0.2728 -0.1567 -0.0156
  133GLN    HB1 1782   1.899   7.516   3.383  0.5046  0.1665  0.7817
  133GLN    HB2 1783   1.871   7.605   3.233 -1.2710 -0.4141  0.3162
  133GLN     CG 1784   2.050   7.661   3.343 -0.4758  0.5098 -0.2011
  133GLN    HG1 1785   2.118   7.579   3.321  1.3313  1.6374  0.9659
  133GLN    HG2 1786   2.078   7.691   3.444  1.3344 -1.3279 -0.0938
  133GLN     CD 1787   2.089   7.769   3.243  0.3197 -0.0117 -0.4637
  133GLN    OE1 1788   2.005   7.815   3.165  0.2117 -0.1214 -0.4128
  133GLN    NE2 1789   2.210   7.823   3.255  0.2785  0.0587 -0.3663
  133GLN   HE21 1790   2.255   7.795   3.341  2.0221  0.2476 -1.1785
  133GLN   HE22 1791   2.223   7.921   3.231  1.0497 -0.1986 -1.0497
  133GLN      C 1792   1.657   7.678   3.370  0.0592 -0.1411 -0.0580
  133GLN      O 1793   1.616   7.761   3.288 -0.3045  0.0684  0.3300
  134PRO      N 1794   1.586   7.573   3.411 -0.0984  0.1596  0.4393
  134PRO     CD 1795   1.644   7.462   3.483  0.5710  0.4105  0.2958
  134PRO    HD1 1796   1.677   7.491   3.583  0.3914  0.3239  0.3812
  134PRO    HD2 1797   1.723   7.416   3.425 -0.9377 -2.5165  0.3213
  134PRO     CG 1798   1.538   7.352   3.493  0.2631  0.7067  0.3369
  134PRO    HG1 1799   1.574   7.252   3.468  2.9087  1.5316  0.5284
  134PRO    HG2 1800   1.507   7.346   3.598  1.3264 -2.1182  0.5974
  134PRO     CB 1801   1.421   7.401   3.410 -0.2331 -0.2497  0.4598
  134PRO    HB1 1802   1.327   7.408   3.465 -0.9978 -0.8266 -0.7275
  134PRO    HB2 1803   1.412   7.341   3.320  2.6306  0.0220 -0.0850
  134PRO     CA 1804   1.456   7.539   3.355 -0.0852 -0.2167  0.6375
  134PRO     HA 1805   1.462   7.539   3.247  0.2289 -0.2048  0.6541
  134PRO      C 1806   1.347   7.636   3.396 -0.1092 -0.0137  0.0973
  134PRO      O 1807   1.348   7.695   3.504 -0.4165  0.1265  0.0262
  135SER      N 1808   1.243   7.653   3.313 -0.1908 -0.1301  0.1746
  135SER      H 1809   1.239   7.611   3.222 -3.8833 -1.6196  0.8551
  135SER     CA 1810   1.122   7.728   3.342 -0.0550  0.2139 -0.1439
  135SER     HA 1811   1.139   7.833   3.366 -0.4306  0.1666  0.3371
  135SER     CB 1812   1.037   7.727   3.215  0.2159 -0.3324 -0.3277
  135SER    HB1 1813   1.019   7.626   3.180  2.6968 -0.5601 -1.1653
  135SER    HB2 1814   0.947   7.785   3.235 -0.5403 -0.6663 -2.5081
  135SER     OG 1815   1.096   7.797   3.108  0.5536 -0.0595  0.0343
  135SER     HG 1816   1.058   7.783   3.021  0.6778  2.1404 -0.4532
  135SER      C 1817   1.046   7.657   3.453  0.1251  0.3053  0.0385
  135SER      O 1818   1.066   7.538   3.473  0.1667  0.3360  0.1781
  136TYR      N 1819   0.956   7.731   3.519  0.2376  0.4764  0.0014
  136TYR      H 1820   0.964   7.831   3.518  2.4049  0.3612 -0.7612
  136TYR     CA 1821   0.869   7.688   3.627 -0.1976  0.4726 -0.3474
  136TYR     HA 1822   0.925   7.623   3.694 -2.4660  0.1560  1.3365
  136TYR     CB 1823   0.830   7.808   3.713  0.0739  0.4687 -0.2150
  136TYR    HB1 1824   0.925   7.860   3.714  0.0785  0.4555  0.0702
  136TYR    HB2 1825   0.758   7.867   3.656  0.0832  0.2713 -0.4359
  136TYR     CG 1826   0.784   7.792   3.856  0.1213 -0.0117 -0.2507
  136TYR    CD1 1827   0.647   7.779   3.883  0.0694  0.1767 -0.4172
  136TYR    HD1 1828   0.569   7.786   3.809 -2.8201  0.9719  2.4919
  136TYR    CE1 1829   0.605   7.758   4.015  0.1726  0.0500 -0.4041
  136TYR    HE1 1830   0.500   7.737   4.028  0.6214 -1.8603  0.5062
  136TYR     CZ 1831   0.697   7.737   4.120 -0.3096  0.7105  0.1604
  136TYR     OH 1832   0.644   7.722   4.245 -0.2799 -0.6221  0.0347
  136TYR     HH 1833   0.720   7.711   4.303 -1.0588 -3.2552  0.7065
  136TYR    CE2 1834   0.834   7.752   4.094 -0.1359 -0.7377  0.1458
  136TYR    HE2 1835   0.897   7.750   4.182 -2.5255  0.7609  2.0131
  136TYR    CD2 1836   0.873   7.778   3.962 -0.4223  0.1162  0.2275
  136TYR    HD2 1837   0.979   7.795   3.949 -0.5742  0.0331 -1.1970
  136TYR      C 1838   0.751   7.597   3.597  0.3519 -0.3480 -0.0706
  136TYR      O 1839   0.684   7.617   3.496  0.0966  0.3193  0.2250
  137GLY      N 1840   0.723   7.513   3.697  0.0152 -0.1508  0.0019
  137GLY      H 1841   0.788   7.492   3.771  0.8543  1.7655 -0.1376
  137GLY     CA 1842   0.595   7.446   3.709 -0.3207  0.5965  0.7272
  137GLY    HA1 1843   0.531   7.488   3.787 -0.4178 -0.8058  1.4350
  137GLY    HA2 1844   0.540   7.455   3.615  0.6868  0.5447  0.1159
  137GLY      C 1845   0.603   7.298   3.744 -0.0245  0.3675 -0.2786
  137GLY      O 1846   0.703   7.237   3.782 -0.5630 -0.0523  0.4954
  138GLY      N 1847   0.484   7.238   3.749  0.0580  0.2264 -0.0196
  138GLY      H 1848   0.414   7.310   3.740  0.3005  0.3023 -1.5168
  138GLY     CA 1849   0.449   7.110   3.808  0.0449 -0.1434 -0.8114
  138GLY    HA1 1850   0.500   7.088   3.902 -1.5708 -1.8311 -0.2636
  138GLY    HA2 1851   0.343   7.114   3.834  0.2411 -0.0242 -0.0089
  138GLY      C 1852   0.484   6.987   3.726  0.0159 -0.4377 -0.3833
  138GLY      O 1853   0.526   6.994   3.611 -0.2501  0.6289 -0.4261
  139GLN      N 1854   0.452   6.869   3.780 -0.0549  0.0409  0.6513
  139GLN      H 1855   0.415   6.867   3.874  2.9843  2.6718  2.0873
  139GLN     CA 1856   0.465   6.742   3.710  0.0300  0.0880  0.5828
  139GLN     HA 1857   0.475   6.753   3.602  0.2314 -0.1748  0.5739
  139GLN     CB 1858   0.592   6.669   3.750  0.1389  0.2269  0.4942
  139GLN    HB1 1859   0.586   6.569   3.707 -0.3472  0.1516  0.7346
  139GLN    HB2 1860   0.592   6.652   3.858  1.0942 -0.9362  0.3463
  139GLN     CG 1861   0.729   6.724   3.709 -0.1710  0.1130 -0.7226
  139GLN    HG1 1862   0.732   6.724   3.600 -0.0841  1.2758 -0.7288
  139GLN    HG2 1863   0.737   6.825   3.747  1.5347 -0.8060  1.5757
  139GLN     CD 1864   0.834   6.627   3.762 -0.3688  0.0513 -0.4389
  139GLN    OE1 1865   0.814   6.541   3.847  0.6323  0.4402  0.2027
  139GLN    NE2 1866   0.950   6.629   3.695  0.4346 -0.8132  0.8976
  139GLN   HE21 1867   0.945   6.704   3.628 -1.6265 -2.5080 -1.0240
  139GLN   HE22 1868   1.031   6.576   3.725  1.2812 -0.0452  0.0190
  139GLN      C 1869   0.346   6.653   3.743 -0.0624  0.0724  0.2112
  139GLN      O 1870   0.289   6.661   3.851 -0.5170 -0.2167 -0.0013
  140GLN      N 1871   0.306   6.566   3.650  0.0155  0.0319  0.2145
  140GLN      H 1872   0.360   6.554   3.565 -1.7869  0.3632 -1.0500
  140GLN     CA 1873   0.208   6.460   3.669 -0.0971  0.1059  0.0483
  140GLN     HA 1874   0.187   6.454   3.775 -2.5480 -2.0408 -0.4574
  140GLN     CB 1875   0.079   6.496   3.596 -0.1971  0.1015  0.2218
  140GLN    HB1 1876   0.015   6.409   3.608  0.6768 -0.7355 -0.9352
  140GLN    HB2 1877   0.104   6.505   3.490  2.9565 -1.8165  0.6853
  140GLN     CG 1878   0.008   6.619   3.651 -0.0904  0.3069 -0.0977
  140GLN    HG1 1879   0.080   6.702   3.651  1.4674 -0.9974  0.0014
  140GLN    HG2 1880  10.350   6.594   3.748  0.8568 -1.9535 -0.2162
  140GLN     CD 1881  10.278   6.658   3.558 -0.2497 -0.3871 -0.1968
  140GLN    OE1 1882  10.289   6.662   3.435  0.4087 -0.1274 -0.1338
  140GLN    NE2 1883  10.161   6.700   3.607 -0.1726 -0.3202 -0.0709
  140GLN   HE21 1884  10.149   6.698   3.707 -1.6719 -1.3762 -0.2562
  140GLN   HE22 1885  10.081   6.725   3.551 -0.9973 -1.2988  0.6431
  140GLN      C 1886   0.263   6.323   3.633 -0.5042 -0.1181  0.2774
  140GLN      O 1887   0.368   6.311   3.569 -0.6231  0.5283 -0.0459
  141GLN      N 1888   0.187   6.220   3.672 -0.7021 -0.1609 -0.2100
  141GLN      H 1889   0.095   6.239   3.709 -0.8146  0.2699 -0.7013
  141GLN     CA 1890   0.236   6.084   3.665 -0.3857 -0.0410 -0.3624
  141GLN     HA 1891   0.342   6.090   3.690 -0.0211 -0.7714 -1.6598
  141GLN     CB 1892   0.169   5.997   3.772 -0.1133 -0.0931 -0.2345
  141GLN    HB1 1893   0.061   5.995   3.762 -0.1186 -1.5043 -0.0208
  141GLN    HB2 1894   0.188   6.041   3.870 -0.6725  0.6286 -0.4458
  141GLN     CG 1895   0.228   5.856   3.776 -0.0829 -0.0712  0.1170
  141GLN    HG1 1896   0.324   5.883   3.819  0.2910  0.3170 -0.9318
  141GLN    HG2 1897   0.236   5.801   3.682 -0.7326  1.4460 -0.8754
  141GLN     CD 1898   0.160   5.763   3.876 -0.2951 -0.5680 -0.4828
  141GLN    OE1 1899   0.050   5.791   3.922  0.0287 -0.3055  0.1439
  141GLN    NE2 1900   0.235   5.658   3.910  0.4199  0.1023  0.0441
  141GLN   HE21 1901   0.320   5.625   3.865  0.3498 -1.5333  1.0437
  141GLN   HE22 1902   0.202   5.597   3.983 -3.1205  2.0366  0.2768
  141GLN      C 1903   0.232   6.032   3.523 -0.5847 -0.3561 -0.2421
  141GLN      O 1904   0.131   6.054   3.456 -0.2527 -0.0192 -0.6327
  142SER      N 1905   0.340   5.966   3.480 -0.3676 -0.1621  0.0038
  142SER      H 1906   0.419   5.959   3.541  1.6579  1.4311 -2.2416
  142SER     CA 1907   0.342   5.913   3.345  0.1201  0.8397 -0.3938
  142SER     HA 1908   0.310   5.991   3.276 -0.7149  0.4601 -0.4444
  142SER     CB 1909   0.485   5.871   3.310  0.1183  0.2494  0.2797
  142SER    HB1 1910   0.545   5.963   3.316  0.3353  0.2484 -1.4569
  142SER    HB2 1911   0.479   5.837   3.207 -0.8637  2.4677 -0.4754
  142SER     OG 1912   0.534   5.774   3.400  0.1277  0.4455  0.4886
  142SER     HG 1913   0.626   5.761   3.375 -0.0424  0.5420 -0.2031
  142SER      C 1914   0.237   5.805   3.323  0.4632  0.4165  0.0282
  142SER      O 1915   0.172   5.754   3.414  0.2789  0.4661 -0.0759
  143TYR      N 1916   0.222   5.756   3.200 -0.4202  0.3956  0.1420
  143TYR      H 1917   0.273   5.797   3.123  2.0015 -1.3059  0.7367
  143TYR     CA 1918   0.132   5.647   3.166 -0.0520  0.1179  0.0473
  143TYR     HA 1919   0.032   5.669   3.205 -0.0451  0.2633 -0.0146
  143TYR     CB 1920   0.097   5.639   3.018 -0.1405  0.3999  0.0510
  143TYR    HB1 1921   0.076   5.739   2.981  0.1528  1.6640  3.0545
  143TYR    HB2 1922   0.186   5.613   2.960 -1.3855  0.0917 -1.8235
  143TYR     CG 1923  10.364   5.551   2.982  0.1750 -0.0977  0.2195
  143TYR    CD1 1924  10.374   5.461   2.875  0.3003  0.2237 -0.0401
  143TYR    HD1 1925   0.084   5.450   2.823  0.6828  0.1576  0.6562
  143TYR    CE1 1926  10.268   5.377   2.840  0.3213 -0.0313  0.4921
  143TYR    HE1 1927  10.272   5.305   2.760 -1.2212 -0.2684  0.5853
  143TYR     CZ 1928  10.148   5.389   2.912 -0.0722  0.2422 -0.1919
  143TYR     OH 1929  10.057   5.289   2.891 -0.1449  0.3750 -0.5159
  143TYR     HH 1930   9.968   5.316   2.915 -0.2212  1.1022 -1.5612
  143TYR    CE2 1931  10.134   5.497   3.002 -0.0788 -0.0582  0.1675
  143TYR    HE2 1932  10.035   5.521   3.038 -0.7496  0.8671 -2.1649
  143TYR    CD2 1933  10.240   5.581   3.041 -0.0673  0.2066 -0.4335
  143TYR    HD2 1934  10.217   5.667   3.102 -3.8604 -0.7949 -0.2124
  143TYR      C 1935   0.177   5.515   3.226  0.0189 -0.2240 -0.7472
  143TYR      O 1936   0.295   5.482   3.226  0.1152  0.1123 -0.4658
  144GLY      N 1937   0.084   5.429   3.269  0.1080  0.0497  0.0062
  144GLY      H 1938  10.375   5.466   3.273  0.2971  0.7557  5.2056
  144GLY     CA 1939   0.096   5.292   3.313  0.5292  0.1421  0.1956
  144GLY    HA1 1940  10.384   5.257   3.352  0.5939 -1.7871 -1.2288
  144GLY    HA2 1941   0.162   5.279   3.398 -0.3334  0.2320  0.9003
  144GLY      C 1942   0.144   5.201   3.200  0.6819  0.1661  0.2413
  144GLY      O 1943   0.156   5.246   3.086  0.1944  0.1552  0.1802
  145GLN      N 1944   0.176   5.075   3.231  0.4976  0.1488  0.3663
  145GLN      H 1945   0.144   5.042   3.321  1.4198  0.9214  0.9947
  145GLN     CA 1946   0.236   4.978   3.142  0.0930 -0.2687  0.5466
  145GLN     HA 1947   0.198   4.999   3.042  2.5285 -0.5805 -0.5126
  145GLN     CB 1948   0.386   4.998   3.126  0.1038 -0.1518  0.7885
  145GLN    HB1 1949   0.428   4.955   3.035 -0.6339 -3.7321  1.9959
  145GLN    HB2 1950   0.401   5.106   3.124 -3.0409  0.3732 -0.5369
  145GLN     CG 1951   0.465   4.940   3.243  0.2456 -0.2681  0.6353
  145GLN    HG1 1952   0.460   4.831   3.246 -0.0867 -0.2623  0.3209
  145GLN    HG2 1953   0.431   4.977   3.339  0.6967  0.8679  0.3687
  145GLN     CD 1954   0.609   4.981   3.216 -0.0538  0.1359 -0.3836
  145GLN    OE1 1955   0.641   5.100   3.206  0.4876  0.0432  0.2058
  145GLN    NE2 1956   0.705   4.888   3.219 -0.2614 -0.0800 -0.4044
  145GLN   HE21 1957   0.680   4.793   3.243 -0.1186  0.2942  1.3967
  145GLN   HE22 1958   0.800   4.922   3.225 -0.7791  1.5246 -0.7015
  145GLN      C 1959   0.198   4.836   3.183 -0.6164 -0.2050  0.1386
  145GLN      O 1960   0.162   4.821   3.299  0.1678  0.7651  0.5233
  146GLN      N 1961   0.210   4.742   3.089 -0.1764  0.2610 -0.2795
  146GLN      H 1962   0.238   4.770   2.996 -4.0515 -0.1674 -1.7292
  146GLN     CA 1963   0.164   4.608   3.120 -0.0132  0.2583 -0.0456
  146GLN     HA 1964   0.075   4.625   3.180 -0.2476 -0.5232 -0.1687
  146GLN     CB 1965   0.120   4.526   2.999 -0.0330 -0.5865  0.5281
  146GLN    HB1 1966   0.192   4.541   2.919  0.2061 -1.1193  0.6357
  146GLN    HB2 1967   0.099   4.423   3.029 -0.5822 -0.0725  2.0235
  146GLN     CG 1968  10.377   4.573   2.929  0.2777  0.1374  0.4429
  146GLN    HG1 1969  10.292   4.577   2.997 -0.5987  3.8847 -0.6188
  146GLN    HG2 1970   0.012   4.671   2.886 -3.9556  1.4218  1.1175
  146GLN     CD 1971  10.332   4.476   2.821 -0.1073  0.3101  0.4480
  146GLN    OE1 1972  10.382   4.366   2.800  0.1469  0.5300 -0.1398
  146GLN    NE2 1973  10.230   4.523   2.748  0.0213 -0.0049  0.0604
  146GLN   HE21 1974  10.178   4.600   2.786  0.2307  0.1054  0.1274
  146GLN   HE22 1975  10.193   4.459   2.679  1.6979 -0.2782 -0.6561
  146GLN      C 1976   0.264   4.534   3.207 -0.0963 -0.0040 -0.1735
  146GLN      O 1977   0.382   4.549   3.176  0.0424 -0.1997  0.2494
  147GLN      N 1978   0.215   4.453   3.302  0.2569 -0.2551 -0.2025
  147GLN      H 1979   0.114   4.456   3.315  0.0217  3.2515 -1.7616
  147GLN     CA 1980   0.305   4.358   3.364  0.3522 -0.0908 -0.0885
  147GLN     HA 1981   0.403   4.401   3.382  0.2007  0.1957  0.0623
  147GLN     CB 1982   0.246   4.317   3.499  0.8898 -0.2510  0.0972
  147GLN    HB1 1983   0.145   4.281   3.479  0.2870  0.7867  1.1646
  147GLN    HB2 1984   0.305   4.237   3.545  2.8454  0.9182 -0.2362
  147GLN     CG 1985   0.239   4.438   3.592 -0.3137 -0.0161 -0.2837
  147GLN    HG1 1986   0.338   4.463   3.632 -1.4340  2.0422  1.3878
  147GLN    HG2 1987   0.211   4.529   3.539 -0.8828 -0.0089  0.0256
  147GLN     CD 1988   0.151   4.414   3.714  0.0493 -0.4617 -0.1044
  147GLN    OE1 1989   0.054   4.339   3.709 -0.2326 -0.1142  0.0869
  147GLN    NE2 1990   0.186   4.466   3.832 -0.2457 -1.0064  0.2266
  147GLN   HE21 1991   0.125   4.461   3.912 -0.6940  0.8037  0.0374
  147GLN   HE22 1992   0.266   4.527   3.834 -0.9912  0.1201 -1.6427
  147GLN      C 1993   0.338   4.233   3.284  0.0285 -0.0583 -0.2728
  147GLN      O 1994   0.261   4.189   3.198 -0.0441  0.0113 -0.2441
  148SER      N 1995   0.445   4.162   3.318 -0.0430 -0.1684 -0.2787
  148SER      H 1996   0.484   4.178   3.410 -0.4853 -0.6909  0.0104
  148SER     CA 1997   0.495   4.057   3.231  0.1133 -0.0777 -0.2970
  148SER     HA 1998   0.412   4.004   3.185 -0.0709  0.1732 -0.2583
  148SER     CB 1999   0.582   4.129   3.128 -0.1081  0.1137 -0.3494
  148SER    HB1 2000   0.518   4.194   3.067 -0.0466  0.2236 -0.2981
  148SER    HB2 2001   0.630   4.060   3.059 -1.3876  1.1661 -2.4082
  148SER     OG 2002   0.687   4.199   3.192 -0.0210 -0.3759  0.0467
  148SER     HG 2003   0.725   4.265   3.134  1.0421  0.3543  1.5180
  148SER      C 2004   0.568   3.954   3.317 -0.0878  0.1331  0.1308
  148SER      O 2005   0.645   3.990   3.405 -0.1836  0.1693  0.2007
  149TYR      N 2006   0.543   3.825   3.295 -0.1469  0.2259 -0.3698
  149TYR      H 2007   0.494   3.810   3.208 -1.5597 -0.0542  0.4343
  149TYR     CA 2008   0.576   3.716   3.385  0.1317  0.3624 -0.3072
  149TYR     HA 2009   0.619   3.761   3.474 -2.4839  2.5232 -0.0144
  149TYR     CB 2010   0.439   3.660   3.422  0.3044  0.2910  0.2371
  149TYR    HB1 2011   0.451   3.572   3.485  0.0293  1.2126  1.5950
  149TYR    HB2 2012   0.387   3.626   3.332  0.1603 -0.7286  0.6868
  149TYR     CG 2013   0.354   3.763   3.491 -0.3510  0.0080 -0.1431
  149TYR    CD1 2014   0.265   3.841   3.415 -0.5586 -0.5251 -0.4531
  149TYR    HD1 2015   0.256   3.833   3.307 -1.9762 -1.8301 -0.2706
  149TYR    CE1 2016   0.196   3.947   3.474  0.5741  0.4071 -0.7667
  149TYR    HE1 2017   0.122   4.005   3.421  0.4045 -0.2245 -1.2378
  149TYR     CZ 2018   0.218   3.975   3.611 -0.9265 -0.1037 -0.4042
  149TYR     OH 2019   0.139   4.061   3.681 -0.0427  0.6957 -0.3592
  149TYR     HH 2020   0.075   4.112   3.631 -1.6795  0.6190  1.5181
  149TYR    CE2 2021   0.306   3.895   3.687 -0.5234  0.2850 -0.4563
  149TYR    HE2 2022   0.318   3.905   3.793  1.9657  2.1149 -0.8097
  149TYR    CD2 2023   0.376   3.790   3.626 -0.5110  0.1076 -0.1365
  149TYR    HD2 2024   0.445   3.737   3.690 -0.9110  0.5082  0.6444
  149TYR      C 2025   0.670   3.611   3.327 -0.2604 -0.1314 -0.0594
  149TYR      O 2026   0.691   3.606   3.206  0.3817  0.2872  0.0301
  150ASN      N 2027   0.737   3.539   3.417 -0.6578 -0.1475  0.2235
  150ASN      H 2028   0.718   3.542   3.516  0.1423 -0.2892  0.3866
  150ASN     CA 2029   0.827   3.430   3.385 -0.5940  0.0535 -0.2859
  150ASN     HA 2030   0.919   3.479   3.352 -1.0227  1.1174  0.0541
  150ASN     CB 2031   0.860   3.356   3.514 -0.3058 -0.2863 -0.5531
  150ASN    HB1 2032   0.775   3.299   3.552  1.2650 -0.5430  2.9521
  150ASN    HB2 2033   0.894   3.421   3.594 -0.9189 -0.9278  0.2581
  150ASN     CG 2034   0.972   3.254   3.501  0.1676  0.2139 -0.3955
  150ASN    OD1 2035   0.946   3.135   3.505 -0.1919  0.3029 -0.0865
  150ASN    ND2 2036   1.101   3.286   3.485  0.2298  0.0751 -0.1699
  150ASN   HD21 2037   1.129   3.381   3.467  0.1911 -0.0011 -0.6553
  150ASN   HD22 2038   1.162   3.205   3.475  1.2913  0.8360 -0.0419
  150ASN      C 2039   0.783   3.339   3.272 -0.0385 -0.0095 -0.4552
  150ASN      O 2040   0.871   3.297   3.198  0.2719 -0.1347 -0.0183
  151PRO      N 2041   0.661   3.288   3.250  0.0190 -0.3425 -0.0164
  151PRO     CD 2042   0.539   3.307   3.327  0.4396 -0.2949  0.6480
  151PRO    HD1 2043   0.564   3.306   3.433 -0.8147 -1.2887  0.9640
  151PRO    HD2 2044   0.486   3.398   3.299 -1.0700 -1.3578 -0.0767
  151PRO     CG 2045   0.457   3.185   3.286 -0.0250  0.3434 -0.3690
  151PRO    HG1 2046   0.351   3.205   3.304  0.1221  0.5467  0.3054
  151PRO    HG2 2047   0.488   3.096   3.341  0.6194 -0.7638 -2.4486
  151PRO     CB 2048   0.489   3.159   3.140  0.0113 -0.1429 -0.2750
  151PRO    HB1 2049   0.435   3.227   3.074  0.0975 -1.0960 -1.3766
  151PRO    HB2 2050   0.481   3.054   3.111  1.2877 -0.4495  0.3958
  151PRO     CA 2051   0.634   3.205   3.135 -0.0505  0.0495 -0.2846
  151PRO     HA 2052   0.705   3.122   3.140  0.0182  0.0232 -1.4366
  151PRO      C 2053   0.661   3.286   3.009 -0.4938 -0.2249 -0.5598
  151PRO      O 2054   0.617   3.401   2.999  0.0868  0.0333 -0.1810
  152PRO      N 2055   0.728   3.233   2.906  0.1835  0.1890 -0.3411
  152PRO     CD 2056   0.796   3.105   2.902  0.5694  0.3632  0.5520
  152PRO    HD1 2057   0.842   3.091   3.000 -0.6851  0.9378  1.2631
  152PRO    HD2 2058   0.728   3.020   2.897  0.1353  0.6399  1.4524
  152PRO     CG 2059   0.892   3.107   2.784  0.0286 -0.3221  0.0993
  152PRO    HG1 2060   0.992   3.073   2.809  0.2189  1.5728  2.1956
  152PRO    HG2 2061   0.846   3.043   2.708  0.6997 -0.2681 -0.3550
  152PRO     CB 2062   0.892   3.252   2.735  0.7712 -0.4018 -0.1398
  152PRO    HB1 2063   0.894   3.265   2.627  0.6577  1.1997  0.0254
  152PRO    HB2 2064   0.979   3.300   2.781  0.7281  1.3446 -1.7753
  152PRO     CA 2065   0.762   3.310   2.788  0.5877 -0.3886 -0.6066
  152PRO     HA 2066   0.779   3.415   2.813 -0.5984 -0.0761 -1.0223
  152PRO      C 2067   0.649   3.311   2.686  0.1397  0.3336 -0.1146
  152PRO      O 2068   0.638   3.224   2.600  0.3677  0.1494  0.0441
  153GLN      N 2069   0.573   3.421   2.688 -0.1029  0.1553  0.5590
  153GLN      H 2070   0.591   3.479   2.769 -0.3765 -0.7592  1.2961
  153GLN     CA 2071   0.476   3.463   2.589 -0.2443 -0.3836  0.4683
  153GLN     HA 2072   0.505   3.419   2.493 -0.7940  0.3472 -0.0444
  153GLN     CB 2073   0.341   3.397   2.613 -0.4591 -0.1074  0.0262
  153GLN    HB1 2074   0.279   3.434   2.531  1.1452  0.9283 -0.7791
  153GLN    HB2 2075   0.348   3.289   2.598  0.2582  0.1453 -1.6853
  153GLN     CG 2076   0.282   3.433   2.749 -0.4935  0.2557 -0.0856
  153GLN    HG1 2077   0.341   3.394   2.831 -0.5790 -1.9503 -1.0010
  153GLN    HG2 2078   0.269   3.541   2.762  2.3743  0.5034  1.3604
  153GLN     CD 2079   0.145   3.368   2.765 -0.4603  0.2545  0.1952
  153GLN    OE1 2080   0.119   3.276   2.842 -0.2411  0.1278  0.1204
  153GLN    NE2 2081   0.041   3.415   2.696 -0.0250  0.4305 -0.3566
  153GLN   HE21 2082  10.345   3.355   2.683  0.3083  0.1984 -1.3810
  153GLN   HE22 2083   0.053   3.502   2.645  0.0220  0.8362  0.3184
  153GLN      C 2084   0.470   3.615   2.584 -0.1482 -0.3989 -0.3318
  153GLN      O 2085   0.557   3.687   2.632 -0.5732  0.0623 -0.2455
  154GLY      N 2086   0.367   3.666   2.517 -0.0934  0.0096 -0.1063
  154GLY      H 2087   0.296   3.610   2.471  1.1916 -2.6905  0.9577
  154GLY     CA 2088   0.353   3.807   2.488 -0.0797  0.1537  0.5675
  154GLY    HA1 2089   0.277   3.816   2.411 -1.3916 -0.1905  1.7896
  154GLY    HA2 2090   0.451   3.844   2.457  0.5023 -0.8761  1.1344
  154GLY      C 2091   0.299   3.894   2.601 -0.5414  0.5492  0.0475
  154GLY      O 2092   0.193   3.866   2.657 -0.3429 -0.2794  0.0261
  155TYR      N 2093   0.375   4.000   2.627  0.7026 -0.2443 -0.2507
  155TYR      H 2094   0.464   4.020   2.584  0.5322  2.6886  0.5137
  155TYR     CA 2095   0.321   4.101   2.716  0.3252 -0.2862 -0.4301
  155TYR     HA 2096   0.213   4.089   2.719  0.4259 -1.4418 -1.0588
  155TYR     CB 2097   0.384   4.092   2.855  0.0081 -0.0496 -0.2692
  155TYR    HB1 2098   0.320   4.145   2.926 -1.9808 -3.9170  1.1555
  155TYR    HB2 2099   0.480   4.142   2.843 -0.3114  0.4221 -0.9608
  155TYR     CG 2100   0.409   3.953   2.908  0.2244  0.2934  0.5483
  155TYR    CD1 2101   0.296   3.891   2.963  0.3114 -0.0391  0.3593
  155TYR    HD1 2102   0.200   3.941   2.969 -0.3870 -1.3966  0.9328
  155TYR    CE1 2103   0.301   3.759   3.009 -0.4080 -0.1116  0.2527
  155TYR    HE1 2104   0.221   3.711   3.063 -0.4000  1.4163  1.6993
  155TYR     CZ 2105   0.422   3.686   3.008 -0.3132  0.0484 -0.6215
  155TYR     OH 2106   0.426   3.565   3.070 -0.3135  0.3821  0.0373
  155TYR     HH 2107   0.516   3.532   3.061 -0.4901 -0.0435 -0.2044
  155TYR    CE2 2108   0.537   3.751   2.957 -0.1355 -0.1030 -0.4157
  155TYR    HE2 2109   0.632   3.702   2.965  1.0400  1.9370 -1.1495
  155TYR    CD2 2110   0.530   3.883   2.912  0.1347  0.1138  0.1707
  155TYR    HD2 2111   0.622   3.926   2.874  0.2711  0.8698  1.3225
  155TYR      C 2112   0.343   4.237   2.650  0.2060  0.0584  0.2286
  155TYR      O 2113   0.451   4.260   2.596 -0.0084 -0.0831 -0.2657
  156GLY      N 2114   0.249   4.328   2.678 -0.3508 -0.3506 -0.2658
  156GLY      H 2115   0.165   4.305   2.729  0.7413 -0.4855  1.5622
  156GLY     CA 2116   0.266   4.467   2.642 -0.5852 -0.3539 -0.3936
  156GLY    HA1 2117   0.348   4.510   2.701 -0.1514  1.7929 -2.4036
  156GLY    HA2 2118   0.190   4.537   2.678  1.6656  1.4903  1.1146
  156GLY      C 2119   0.286   4.505   2.496 -0.2031  0.1399 -0.2168
  156GLY      O 2120   0.254   4.428   2.406  0.2000  0.3183 -0.5156
  157GLN      N 2121   0.343   4.624   2.476  0.0994  0.0761  0.2378
  157GLN      H 2122   0.370   4.679   2.557  0.7100  0.2188 -0.0577
  157GLN     CA 2123   0.383   4.667   2.344  0.4404 -0.2505  0.2331
  157GLN     HA 2124   0.291   4.685   2.288  0.6688  1.2711  0.3077
  157GLN     CB 2125   0.454   4.802   2.351 -0.3347  0.1881 -0.1459
  157GLN    HB1 2126   0.495   4.820   2.252  0.5778  3.0045  0.6581
  157GLN    HB2 2127   0.538   4.807   2.420 -0.2050  0.1901 -0.3046
  157GLN     CG 2128   0.369   4.925   2.381 -0.1788  0.3489 -0.3632
  157GLN    HG1 2129   0.269   4.921   2.338  0.3518 -0.3080 -1.5612
  157GLN    HG2 2130   0.424   5.009   2.338 -0.4552  0.2367 -0.9392
  157GLN     CD 2131   0.362   4.955   2.530  0.0178 -0.4621 -0.1876
  157GLN    OE1 2132   0.275   4.916   2.608  0.1897 -0.5475 -0.0377
  157GLN    NE2 2133   0.467   5.020   2.580  0.0938 -0.7015 -0.0322
  157GLN   HE21 2134   0.473   5.046   2.677 -1.6461 -0.0342 -0.0736
  157GLN   HE22 2135   0.530   5.064   2.515  1.4471 -0.6757  1.2454
  157GLN      C 2136   0.467   4.570   2.263  0.2093  0.1979 -0.5571
  157GLN      O 2137   0.571   4.528   2.313  0.3122  0.2845 -0.6995
  158GLN      N 2138   0.424   4.540   2.140 -0.5840 -0.1288 -0.2063
  158GLN      H 2139   0.333   4.569   2.106 -0.1495  1.6202  0.0448
  158GLN     CA 2140   0.497   4.473   2.034 -0.3889 -0.0074 -0.1480
  158GLN     HA 2141   0.574   4.404   2.069 -0.8674 -0.3586  0.2190
  158GLN     CB 2142   0.400   4.391   1.949 -0.2454  0.0170 -0.3354
  158GLN    HB1 2143   0.324   4.462   1.918  1.3430  2.6069  1.2716
  158GLN    HB2 2144   0.456   4.349   1.865 -1.2565 -1.0055 -0.5177
  158GLN     CG 2145   0.348   4.269   2.024  0.1994 -0.2086 -0.3894
  158GLN    HG1 2146   0.325   4.296   2.127  1.2588  0.6882 -0.3625
  158GLN    HG2 2147   0.430   4.197   2.019 -0.1200 -0.5571 -0.6411
  158GLN     CD 2148   0.220   4.212   1.966  0.1393  0.2609 -0.7215
  158GLN    OE1 2149   0.193   4.212   1.846  0.3046 -0.5802 -0.7629
  158GLN    NE2 2150   0.138   4.156   2.056  0.2402 -0.1320 -0.8733
  158GLN   HE21 2151   0.048   4.122   2.027 -1.1100  0.5804  2.0391
  158GLN   HE22 2152   0.160   4.153   2.155  0.5217 -0.3014 -0.9381
  158GLN      C 2153   0.574   4.570   1.946 -0.4000 -0.1335 -0.2964
  158GLN      O 2154   0.550   4.690   1.957  0.4505 -0.0143  0.3630
  159ASN      N 2155   0.661   4.520   1.857 -0.2154  0.2068 -0.3128
  159ASN      H 2156   0.689   4.423   1.861  1.1269  0.5706 -0.5530
  159ASN     CA 2157   0.713   4.596   1.746 -0.2215  0.1723 -0.3396
  159ASN     HA 2158   0.786   4.669   1.783 -0.9375 -0.1178  1.8045
  159ASN     CB 2159   0.796   4.506   1.655 -0.4497  0.1787 -0.5524
  159ASN    HB1 2160   0.742   4.417   1.620  0.4232 -0.2131 -0.9370
  159ASN    HB2 2161   0.874   4.453   1.708 -0.5917 -1.4044 -1.8297
  159ASN     CG 2162   0.874   4.578   1.546  0.1661  0.3946  0.0268
  159ASN    OD1 2163   0.831   4.679   1.490 -0.2901  0.1092 -0.1460
  159ASN    ND2 2164   0.990   4.521   1.512 -0.2481 -0.3777 -0.1210
  159ASN   HD21 2165   1.016   4.432   1.552  3.5533 -0.0365 -1.4230
  159ASN   HD22 2166   1.044   4.562   1.437 -0.0519 -1.0347 -0.3519
  159ASN      C 2167   0.598   4.664   1.674  0.0577  0.3992 -0.5782
  159ASN      O 2168   0.508   4.602   1.617 -0.5266  0.3458  0.3709
  160GLN      N 2169   0.607   4.797   1.676 -0.0211  0.4006 -0.1422
  160GLN      H 2170   0.685   4.840   1.724  0.1276 -0.2998  0.2513
  160GLN     CA 2171   0.530   4.887   1.592 -0.1126  0.3650 -0.0964
  160GLN     HA 2172   0.472   4.841   1.513 -2.5500 -0.7937  2.2158
  160GLN     CB 2173   0.433   4.960   1.685 -0.3584  0.0724 -0.1239
  160GLN    HB1 2174   0.379   5.047   1.648  1.7886  1.8926  0.8234
  160GLN    HB2 2175   0.496   4.990   1.768 -1.0097 -1.5515  1.0023
  160GLN     CG 2176   0.325   4.871   1.747 -0.5047  0.5601  0.3267
  160GLN    HG1 2177   0.275   4.921   1.830 -0.7692  1.9120 -0.6111
  160GLN    HG2 2178   0.375   4.785   1.790  0.1989  0.4117 -0.7374
  160GLN     CD 2179   0.223   4.821   1.645 -0.2125  0.0689  0.2724
  160GLN    OE1 2180   0.114   4.876   1.634 -0.1092  0.3212  0.4921
  160GLN    NE2 2181   0.256   4.712   1.576 -0.0139  0.1311  0.2688
  160GLN   HE21 2182   0.200   4.664   1.507  2.5484 -1.4081 -0.8921
  160GLN   HE22 2183   0.343   4.661   1.588  0.1976  0.3852 -0.1609
  160GLN      C 2184   0.626   4.990   1.534  0.0475  0.0918 -0.3186
  160GLN      O 2185   0.737   5.016   1.582 -0.2184  0.4794  0.0945
  161TYR      N 2186   0.575   5.056   1.430 -0.4080  0.2997  0.0314
  161TYR      H 2187   0.480   5.036   1.404 -0.2594  1.2120 -1.3010
  161TYR     CA 2188   0.647   5.172   1.383 -0.0346 -0.0891 -0.3687
  161TYR     HA 2189   0.753   5.151   1.369  0.5923  1.5744  1.3833
  161TYR     CB 2190   0.589   5.213   1.248 -0.5245  0.4050 -0.0103
  161TYR    HB1 2191   0.481   5.217   1.263 -0.3850  0.4229  1.0890
  161TYR    HB2 2192   0.617   5.313   1.217 -2.0862  0.7416 -0.4156
  161TYR     CG 2193   0.610   5.127   1.125 -0.1434  0.3584  0.0873
  161TYR    CD1 2194   0.738   5.076   1.102 -0.5399 -0.6244  0.0277
  161TYR    HD1 2195   0.824   5.106   1.160  1.0393 -3.3088 -0.7459
  161TYR    CE1 2196   0.759   4.996   0.989  0.5263  0.4348 -0.5472
  161TYR    HE1 2197   0.856   4.950   0.972 -0.3683 -2.2163  0.9237
  161TYR     CZ 2198   0.644   4.953   0.920  0.4332  0.5340 -0.4541
  161TYR     OH 2199   0.667   4.855   0.827 -0.0458 -0.0410  0.0209
  161TYR     HH 2200   0.761   4.835   0.821 -0.3345 -1.0175 -2.1018
  161TYR    CE2 2201   0.518   5.014   0.927  0.1051 -0.1321 -0.4989
  161TYR    HE2 2202   0.438   4.988   0.858 -1.2135 -1.7855  1.4975
  161TYR    CD2 2203   0.506   5.103   1.034  0.4007 -0.2294 -0.3857
  161TYR    HD2 2204   0.410   5.152   1.040  0.6633  0.4031 -1.1965
  161TYR      C 2205   0.636   5.287   1.482  0.4483 -0.6327  0.3240
  161TYR      O 2206   0.541   5.311   1.555  0.4341 -0.2665  0.1865
  162ASN      N 2207   0.735   5.376   1.470 -0.2361  0.1186  0.2158
  162ASN      H 2208   0.807   5.349   1.405 -1.2398 -0.8353 -0.5428
  162ASN     CA 2209   0.749   5.495   1.552 -0.3531  0.1529  0.1870
  162ASN     HA 2210   0.648   5.536   1.551 -0.5151 -0.2293 -0.9869
  162ASN     CB 2211   0.782   5.452   1.695  0.5527 -0.3024 -0.1476
  162ASN    HB1 2212   0.881   5.406   1.698  1.0917  0.8819  0.4839
  162ASN    HB2 2213   0.723   5.363   1.717 -0.6783  0.4922 -0.1160
  162ASN     CG 2214   0.742   5.558   1.796  0.1265 -0.1478 -0.4719
  162ASN    OD1 2215   0.681   5.656   1.756 -0.7253 -0.4430  0.0705
  162ASN    ND2 2216   0.779   5.541   1.924 -0.4617 -0.4064 -0.3335
  162ASN   HD21 2217   0.754   5.610   1.992 -0.5838 -1.0866  0.3240
  162ASN   HD22 2218   0.817   5.452   1.953  1.1564 -0.0197 -1.1740
  162ASN      C 2219   0.845   5.606   1.511  0.3193 -0.3462  0.3833
  162ASN      O 2220   0.953   5.574   1.462  0.1521  0.2072 -0.3586
  163SER      N 2221   0.803   5.732   1.526  0.4840 -0.1997 -0.3435
  163SER      H 2222   0.716   5.747   1.576 -0.1434  0.2025 -1.5242
  163SER     CA 2223   0.870   5.854   1.487  0.1553  0.0364 -0.1818
  163SER     HA 2224   0.977   5.840   1.471  0.3299  0.2556  0.7490
  163SER     CB 2225   0.809   5.899   1.354  0.3231 -0.0376 -0.2854
  163SER    HB1 2226   0.700   5.891   1.360  0.1800  1.2683 -0.8361
  163SER    HB2 2227   0.821   6.004   1.329  0.5192 -0.3422 -1.5336
  163SER     OG 2228   0.855   5.832   1.239 -0.0923 -0.2583 -0.3254
  163SER     HG 2229   0.813   5.746   1.233  0.7610 -0.7926  0.8889
  163SER      C 2230   0.878   5.963   1.592 -0.1378  0.0099 -0.1323
  163SER    OC1 2231   0.784   6.039   1.622 -0.1293  0.2611 -0.7340
  163SER    OC2 2232   0.989   5.971   1.650 -0.2740  0.3145  0.0894
    1MET      N 2233   8.085   0.315   1.912 -0.0870  0.0878  0.3812
    1MET     H1 2234   8.123   0.333   2.004  0.1920 -1.0206  0.4906
    1MET     H2 2235   8.132   0.243   1.859  1.0098  1.3458 -0.4095
    1MET     H3 2236   8.099   0.403   1.864 -1.7230 -0.0702 -0.4629
    1MET     CA 2237   7.943   0.277   1.914 -0.1043  0.1269 -0.0318
    1MET     HA 2238   7.903   0.249   1.816 -3.4636  1.4586  0.8055
    1MET     CB 2239   7.924   0.160   2.010 -0.5810  0.1332 -0.1135
    1MET    HB1 2240   7.976   0.073   1.970 -2.8051 -1.0064 -0.6725
    1MET    HB2 2241   7.948   0.185   2.114 -3.0460 -0.9697  0.8163
    1MET     CG 2242   7.776   0.125   2.006 -0.4463 -0.4179 -0.3245
    1MET    HG1 2243   7.749   0.090   1.906  0.8772 -1.9960 -0.1735
    1MET    HG2 2244   7.724   0.219   2.022 -0.9348 -0.9669  1.6808
    1MET     SD 2245   7.728   0.003   2.132  0.0032 -0.1188  0.1386
    1MET     CE 2246   7.550  10.381   2.102  0.0027  0.0476  0.1065
    1MET    HE1 2247   7.510   0.092   2.138 -3.4529 -1.5246  0.8857
    1MET    HE2 2248   7.508  10.294   2.153  1.4894 -0.5613  0.3433
    1MET    HE3 2249   7.531  10.366   1.996  0.0417 -1.5671  0.3033
    1MET      C 2250   7.865   0.399   1.959 -0.0780 -0.0524  0.5137
    1MET      O 2251   7.900   0.451   2.064  0.6469  0.1125  0.1964
    2ALA      N 2252   7.759   0.443   1.889 -0.0373 -0.1387  0.3986
    2ALA      H 2253   7.727   0.397   1.805 -1.6692 -1.1253  1.5225
    2ALA     CA 2254   7.667   0.546   1.931  0.0229  0.0749  0.0084
    2ALA     HA 2255   7.691   0.584   2.030  1.9364  0.5005 -0.5774
    2ALA     CB 2256   7.666   0.668   1.839  0.2341  0.2296  0.2110
    2ALA    HB1 2257   7.593   0.737   1.881 -0.4905  0.3439 -1.1767
    2ALA    HB2 2258   7.763   0.719   1.836  0.4009 -0.0882  0.0944
    2ALA    HB3 2259   7.631   0.635   1.741  2.0659  0.4613 -0.5709
    2ALA      C 2260   7.525   0.493   1.947  0.2470 -0.3596  0.5900
    2ALA      O 2261   7.484   0.384   1.906 -0.5405  0.2974 -0.4262
    3SER      N 2262   7.440   0.563   2.022 -0.1030  0.2729 -0.3763
    3SER      H 2263   7.473   0.645   2.070  2.1750 -1.8817  2.0725
    3SER     CA 2264   7.297   0.541   2.024 -0.0241 -0.2713 -0.5198
    3SER     HA 2265   7.258   0.502   1.930  0.6869  2.0657 -1.8824
    3SER     CB 2266   7.248   0.463   2.145  0.1687  0.2451 -0.1065
    3SER    HB1 2267   7.141   0.443   2.132  0.2469 -1.0152  0.9670
    3SER    HB2 2268   7.258   0.538   2.224  1.2884  0.3858 -0.3738
    3SER     OG 2269   7.322   0.350   2.185  0.2089  0.3631  0.1531
    3SER     HG 2270   7.406   0.383   2.218 -1.1335  1.2152  3.0811
    3SER      C 2271   7.223   0.674   2.030  0.4274 -0.0325 -0.1916
    3SER      O 2272   7.251   0.756   2.116  0.7094 -0.2819 -0.0457
    4ASN      N 2273   7.123   0.694   1.943 -0.1186 -0.0623  0.4249
    4ASN      H 2274   7.106   0.626   1.871 -1.1899  2.4359 -1.8163
    4ASN     CA 2275   7.039   0.811   1.929 -0.2323 -0.2202 -0.2072
    4ASN     HA 2276   7.101   0.898   1.952 -0.3649 -0.6074  1.7725
    4ASN     CB 2277   6.985   0.803   1.786 -0.6570 -0.1375 -0.0534
    4ASN    HB1 2278   7.063   0.777   1.714 -1.1312  0.0212 -0.6375
    4ASN    HB2 2279   6.925   0.712   1.779  0.3110 -0.8654  0.7214
    4ASN     CG 2280   6.908   0.922   1.731  0.0340  0.4497  0.2332
    4ASN    OD1 2281   6.895   1.031   1.787 -0.7104  0.2403  0.4771
    4ASN    ND2 2282   6.846   0.919   1.613 -0.7889  0.3314  0.6639
    4ASN   HD21 2283   6.782   0.991   1.584 -1.4506 -0.7660 -0.7624
    4ASN   HD22 2284   6.857   0.838   1.554  0.0604  0.5073  0.5671
    4ASN      C 2285   6.926   0.824   2.029 -0.1495 -0.1776 -0.1187
    4ASN      O 2286   6.834   0.743   2.043 -0.1646 -0.0464  0.5664
    5ASP      N 2287   6.928   0.921   2.120 -0.2851 -0.4741  0.2030
    5ASP      H 2288   7.008   0.980   2.105 -0.4330 -0.6298 -1.3178
    5ASP     CA 2289   6.827   0.961   2.216 -0.3582  0.1330 -0.1207
    5ASP     HA 2290   6.763   0.876   2.242  0.6351 -0.1760  1.4458
    5ASP     CB 2291   6.890   1.000   2.349  0.0436 -0.1554 -0.2260
    5ASP    HB1 2292   6.811   1.015   2.423 -0.4480 -2.0294 -0.3180
    5ASP    HB2 2293   6.952   0.919   2.389 -1.6616 -0.4140  2.1331
    5ASP     CG 2294   6.989   1.115   2.339 -0.0065 -0.0493  0.4340
    5ASP    OD1 2295   7.099   1.088   2.286 -0.1624 -0.1397  0.1540
    5ASP    OD2 2296   6.972   1.219   2.406  0.1101  0.3801 -0.1982
    5ASP      C 2297   6.743   1.074   2.159 -0.2782  0.4509  0.3896
    5ASP      O 2298   6.791   1.170   2.099  0.4955 -0.0798  0.1573
    6TYR      N 2299   6.613   1.064   2.188 -0.0733 -0.3877  1.0410
    6TYR      H 2300   6.584   0.986   2.247  0.2889 -0.3012  1.3387
    6TYR     CA 2301   6.511   1.148   2.129  0.3625 -0.4751  0.1531
    6TYR     HA 2302   6.554   1.244   2.100 -0.3739 -0.3381 -0.5114
    6TYR     CB 2303   6.478   1.086   1.994 -0.0078 -0.1744  0.1030
    6TYR    HB1 2304   6.544   1.127   1.917 -0.0702  1.5145  0.9016
    6TYR    HB2 2305   6.384   1.135   1.969  0.2972  0.9963  1.1573
    6TYR     CG 2306   6.468   0.936   1.985 -0.5568 -0.1285 -0.0798
    6TYR    CD1 2307   6.566   0.863   1.916 -0.1324  0.1571  0.2136
    6TYR    HD1 2308   6.649   0.912   1.868  1.3625 -1.6558  0.8634
    6TYR    CE1 2309   6.536   0.731   1.882  0.5337 -0.0206  0.3203
    6TYR    HE1 2310   6.587   0.669   1.809 -1.4266  0.9561 -1.9876
    6TYR     CZ 2311   6.433   0.661   1.949  0.2309 -0.3635 -0.4948
    6TYR     OH 2312   6.388   0.540   1.905  0.2372 -0.6141  0.1872
    6TYR     HH 2313   6.302   0.524   1.944 -0.2788  0.6829 -0.3511
    6TYR    CE2 2314   6.352   0.730   2.041  0.3331 -0.1936 -0.5303
    6TYR    HE2 2315   6.259   0.693   2.083  0.5079  1.1027  1.0729
    6TYR    CD2 2316   6.363   0.869   2.050 -0.1093 -0.2174  0.5686
    6TYR    HD2 2317   6.294   0.925   2.111  0.1920  1.2135 -0.3332
    6TYR      C 2318   6.388   1.168   2.216  0.6353  0.0693  0.4227
    6TYR      O 2319   6.339   1.078   2.285 -0.2641 -0.1531 -0.4764
    7THR      N 2320   6.321   1.283   2.205  0.2802 -0.1807 -0.0622
    7THR      H 2321   6.369   1.351   2.149  1.8102 -0.5278  0.7822
    7THR     CA 2322   6.178   1.295   2.230  0.3696 -0.2764  0.5192
    7THR     HA 2323   6.154   1.290   2.336 -0.7841  3.7849  0.5949
    7THR     CB 2324   6.131   1.433   2.187  0.5727 -0.3097  0.1866
    7THR     HB 2325   6.022   1.437   2.189  0.6075  1.8042  2.3877
    7THR    CG2 2326   6.170   1.553   2.274 -0.0179 -0.1554  0.2413
    7THR   HG21 2327   6.275   1.581   2.275 -0.8813  3.7011 -1.1723
    7THR   HG22 2328   6.118   1.644   2.245 -0.4248 -0.3516  0.3513
    7THR   HG23 2329   6.133   1.541   2.376 -1.3923  1.4427 -0.0332
    7THR    OG1 2330   6.174   1.466   2.056 -0.1673  0.2443  0.0762
    7THR    HG1 2331   6.105   1.524   2.023 -1.2337 -1.3570 -0.6971
    7THR      C 2332   6.093   1.192   2.157 -0.0290  0.4038  0.0095
    7THR      O 2333   6.118   1.151   2.044 -0.1641 -0.0891  0.1531
    8GLN      N 2334   5.983   1.148   2.219  0.2135 -0.0512  0.1246
    8GLN      H 2335   5.974   1.175   2.316 -0.4613 -0.9121  0.3119
    8GLN     CA 2336   5.875   1.069   2.164  0.6046 -0.2261 -0.4049
    8GLN     HA 2337   5.881   1.057   2.056 -1.2680 -0.9244 -0.4701
    8GLN     CB 2338   5.887   0.927   2.218  0.2173 -0.1713 -0.1694
    8GLN    HB1 2339   5.876   0.923   2.327 -0.5112 -1.1085 -0.2565
    8GLN    HB2 2340   5.805   0.872   2.172 -1.7567  1.3683  1.3020
    8GLN     CG 2341   6.011   0.851   2.173  0.3858  0.1634 -0.2750
    8GLN    HG1 2342   6.044   0.876   2.073 -0.9520  1.7040 -0.3597
    8GLN    HG2 2343   6.089   0.878   2.244  1.0548 -3.0504  0.3809
    8GLN     CD 2344   6.000   0.702   2.202 -0.1693  0.2379 -0.1018
    8GLN    OE1 2345   5.982   0.614   2.118  0.6874  0.1437 -0.1893
    8GLN    NE2 2346   6.023   0.664   2.328 -0.6229 -0.0359 -0.0971
    8GLN   HE21 2347   6.029   0.570   2.367  0.6367  0.3939  0.8134
    8GLN   HE22 2348   6.061   0.736   2.387  1.1382  0.2714 -1.5216
    8GLN      C 2349   5.739   1.134   2.188  0.3041 -0.9981  0.0158
    8GLN      O 2350   5.705   1.198   2.287  0.3688  0.0465 -0.6220
    9GLN      N 2351   5.646   1.122   2.092 -0.4819 -0.1253  0.6600
    9GLN      H 2352   5.673   1.084   2.003  1.4629  0.7640  0.8324
    9GLN     CA 2353   5.511   1.175   2.087 -0.2515  0.4421  0.3715
    9GLN     HA 2354   5.513   1.282   2.107  2.0552  0.5235 -0.0317
    9GLN     CB 2355   5.464   1.164   1.942  0.2324  0.2555  0.2253
    9GLN    HB1 2356   5.479   1.066   1.897  0.6891 -0.2809  1.5133
    9GLN    HB2 2357   5.355   1.176   1.939  0.0494 -1.2440  0.1012
    9GLN     CG 2358   5.516   1.284   1.864 -0.5031  0.3191 -0.1798
    9GLN    HG1 2359   5.470   1.378   1.895  1.6188  0.7620  1.9429
    9GLN    HG2 2360   5.623   1.295   1.883 -0.7607  2.2550  0.3678
    9GLN     CD 2361   5.503   1.271   1.713 -0.2998  0.0387 -0.1741
    9GLN    OE1 2362   5.411   1.208   1.660 -0.2235 -0.0904 -0.1528
    9GLN    NE2 2363   5.588   1.344   1.641  0.0923 -0.0534  0.1958
    9GLN   HE21 2364   5.576   1.339   1.541  0.6288  0.4082  0.1029
    9GLN   HE22 2365   5.658   1.400   1.687  1.0785 -0.0735 -1.2159
    9GLN      C 2366   5.416   1.106   2.184 -0.1396  0.0272  0.1918
    9GLN      O 2367   5.451   1.003   2.240  0.5304  0.1966  0.0902
   10ALA      N 2368   5.294   1.160   2.199 -0.1421  0.0131  0.2218
   10ALA      H 2369   5.279   1.255   2.170 -1.3854  0.2904  1.7005
   10ALA     CA 2370   5.179   1.087   2.249 -0.1741 -0.0464  0.0637
   10ALA     HA 2371   5.214   1.029   2.335  1.0203 -0.5718 -0.7434
   10ALA     CB 2372   5.071   1.184   2.296 -0.0828  0.3013 -0.4418
   10ALA    HB1 2373   5.095   1.232   2.391 -0.3943  2.4941 -1.3898
   10ALA    HB2 2374   5.051   1.254   2.214  0.7151  0.4056 -0.5558
   10ALA    HB3 2375   4.975   1.138   2.318  1.1384 -2.9342 -1.4306
   10ALA      C 2376   5.117   0.984   2.156 -0.2344 -0.0748  0.1358
   10ALA      O 2377   5.128   1.000   2.035 -0.4344  0.5445  0.1961
   11THR      N 2378   5.052   0.881   2.211 -0.0688 -0.0088  0.4563
   11THR      H 2379   5.060   0.870   2.311 -1.8584 -0.8716  0.5378
   11THR     CA 2380   4.986   0.778   2.135 -0.0555  0.4489 -0.1798
   11THR     HA 2381   5.056   0.713   2.083 -0.3179 -1.2582  1.4960
   11THR     CB 2382   4.914   0.688   2.236  0.2293 -0.0613 -0.4270
   11THR     HB 2383   4.853   0.748   2.303  3.6325  2.2122  0.9543
   11THR    CG2 2384   4.856   0.563   2.172  0.0115 -0.2492  0.1360
   11THR   HG21 2385   4.761   0.590   2.126 -0.5115  2.2839  2.4845
   11THR   HG22 2386   4.840   0.489   2.251 -0.2825  1.7441  2.0365
   11THR   HG23 2387   4.928   0.526   2.098 -0.7588 -1.8193  0.1262
   11THR    OG1 2388   5.007   0.628   2.323 -0.3550 -0.2264  0.0844
   11THR    HG1 2389   5.070   0.578   2.270 -0.5377  0.1640 -0.5101
   11THR      C 2390   4.885   0.842   2.040 -0.4812 -0.5750 -0.4364
   11THR      O 2391   4.813   0.932   2.084  0.2271  0.0991 -0.6367
   12GLN      N 2392   4.895   0.803   1.913  0.2213  0.0933 -0.5942
   12GLN      H 2393   4.952   0.724   1.885 -0.4263 -1.4546  2.0794
   12GLN     CA 2394   4.820   0.844   1.796 -0.3171  0.3221 -0.1744
   12GLN     HA 2395   4.724   0.889   1.819 -1.1598 -1.0491 -0.8879
   12GLN     CB 2396   4.896   0.952   1.719 -0.2004  0.5748  0.2890
   12GLN    HB1 2397   4.910   1.032   1.791 -0.0463  1.4333 -0.6746
   12GLN    HB2 2398   4.997   0.922   1.688 -0.7431  0.3037 -1.3313
   12GLN     CG 2399   4.825   1.009   1.597  0.0524 -0.4283 -0.3375
   12GLN    HG1 2400   4.726   1.041   1.631 -0.3219 -1.0694 -0.7925
   12GLN    HG2 2401   4.791   0.936   1.523 -1.2594  0.7308 -0.9346
   12GLN     CD 2402   4.900   1.119   1.524 -0.1190 -0.0514  0.0568
   12GLN    OE1 2403   5.007   1.151   1.576 -0.0911 -0.1725  0.0733
   12GLN    NE2 2404   4.857   1.174   1.411 -0.1392 -0.3842 -0.0969
   12GLN   HE21 2405   4.761   1.162   1.380 -0.0302 -1.9884  0.1006
   12GLN   HE22 2406   4.911   1.253   1.378 -2.3977  1.5330  0.5139
   12GLN      C 2407   4.797   0.725   1.704 -0.1227 -0.0555  0.2615
   12GLN      O 2408   4.885   0.640   1.693 -0.3175 -0.1759 -0.4422
   13SER      N 2409   4.690   0.721   1.625  0.3123 -0.2109 -0.3269
   13SER      H 2410   4.628   0.800   1.617  0.9831  0.6443  2.1227
   13SER     CA 2411   4.660   0.613   1.533 -0.4580 -0.2098 -0.0854
   13SER     HA 2412   4.758   0.573   1.506  1.6712  4.0050  0.6161
   13SER     CB 2413   4.579   0.503   1.602 -0.1288 -0.3910  0.0122
   13SER    HB1 2414   4.481   0.550   1.607  0.4664  0.9859 -0.8602
   13SER    HB2 2415   4.571   0.415   1.537 -0.9979 -0.3046 -0.0059
   13SER     OG 2416   4.621   0.479   1.735 -0.3481  0.1929  0.1878
   13SER     HG 2417   4.607   0.385   1.746 -4.2629  0.8532  3.3779
   13SER      C 2418   4.594   0.665   1.406 -0.5815 -0.3988 -0.1002
   13SER      O 2419   4.510   0.754   1.411  0.1844  0.3207  0.2771
   14TYR      N 2420   4.634   0.608   1.292  0.3819  0.4810 -0.2154
   14TYR      H 2421   4.701   0.532   1.300 -0.0361  0.0912 -0.4071
   14TYR     CA 2422   4.604   0.648   1.156 -0.5338  0.4086 -0.0413
   14TYR     HA 2423   4.557   0.746   1.160  1.9205  1.6483  0.7317
   14TYR     CB 2424   4.723   0.649   1.060 -0.4704  0.3518  0.0364
   14TYR    HB1 2425   4.692   0.688   0.963 -2.5860 -1.8120 -0.2489
   14TYR    HB2 2426   4.756   0.548   1.038  0.1401  0.4706  0.3807
   14TYR     CG 2427   4.839   0.728   1.118 -0.3937 -0.0402  0.4236
   14TYR    CD1 2428   4.951   0.664   1.172 -0.1669  0.1674  0.1968
   14TYR    HD1 2429   4.966   0.559   1.155 -0.2924  0.3345 -1.0325
   14TYR    CE1 2430   5.043   0.732   1.254  0.4562  0.2889 -0.5911
   14TYR    HE1 2431   5.122   0.674   1.300 -0.4505 -0.6492 -0.1620
   14TYR     CZ 2432   5.037   0.872   1.256 -0.1856  0.2558  0.2015
   14TYR     OH 2433   5.131   0.942   1.327 -0.0685  0.0156  0.2823
   14TYR     HH 2434   5.204   0.883   1.348  0.4181  0.1667 -0.9147
   14TYR    CE2 2435   4.924   0.935   1.199  0.0078  0.1908 -0.2596
   14TYR    HE2 2436   4.920   1.042   1.201 -0.2985  0.1749  0.2884
   14TYR    CD2 2437   4.821   0.865   1.135  0.7013  0.4155 -1.6676
   14TYR    HD2 2438   4.740   0.921   1.091  1.6388  1.7283 -1.7658
   14TYR      C 2439   4.495   0.555   1.106 -0.0293 -0.2217  0.0185
   14TYR      O 2440   4.489   0.435   1.134  0.0785 -0.1811  0.2218
   15GLY      N 2441   4.416   0.610   1.014  0.3548  0.5534  0.1423
   15GLY      H 2442   4.434   0.702   0.977  1.8502 -0.8454 -3.0168
   15GLY     CA 2443   4.317   0.535   0.940  0.4043 -0.4233  1.0444
   15GLY    HA1 2444   4.263   0.479   1.017  1.8967 -1.3687  1.4412
   15GLY    HA2 2445   4.249   0.606   0.892  2.5192  1.3751  0.5754
   15GLY      C 2446   4.380   0.442   0.837 -0.2714  0.7471 -0.4693
   15GLY      O 2447   4.489   0.467   0.787  0.4170 -0.6834  0.2306
   16ALA      N 2448   4.304   0.336   0.806  0.2679  0.1733  0.1364
   16ALA      H 2449   4.214   0.327   0.849  0.3753  0.6733  0.4749
   16ALA     CA 2450   4.328   0.226   0.714 -0.0591 -0.1178  0.3993
   16ALA     HA 2451   4.429   0.249   0.679 -0.8353  1.4550 -0.9416
   16ALA     CB 2452   4.330   0.090   0.783  0.0780 -0.0658  0.4988
   16ALA    HB1 2453   4.239   0.058   0.834 -1.7120  0.9315 -1.8683
   16ALA    HB2 2454   4.402   0.093   0.865  0.6906  1.1194 -0.0507
   16ALA    HB3 2455   4.346   0.019   0.702 -0.3100  1.3533 -0.8558
   16ALA      C 2456   4.228   0.242   0.601  0.3920  0.7323  0.1084
   16ALA      O 2457   4.120   0.298   0.617 -0.2055 -0.4548  0.4024
   17TYR      N 2458   4.262   0.199   0.480 -0.3375 -0.0017  0.1568
   17TYR      H 2459   4.344   0.142   0.470  0.1512  0.6418  0.4894
   17TYR     CA 2460   4.198   0.232   0.354  0.2956 -0.1127 -0.1999
   17TYR     HA 2461   4.103   0.285   0.369 -0.0961 -0.4282 -1.4268
   17TYR     CB 2462   4.288   0.329   0.278  0.3960 -0.5158 -0.5954
   17TYR    HB1 2463   4.227   0.370   0.197 -0.6453  1.6457  1.1710
   17TYR    HB2 2464   4.374   0.268   0.252  0.8151 -0.0185 -0.3736
   17TYR     CG 2465   4.340   0.445   0.359 -0.4812 -0.9905  0.6864
   17TYR    CD1 2466   4.255   0.546   0.405  0.0852 -0.1136 -0.1586
   17TYR    HD1 2467   4.149   0.549   0.384 -0.1056  0.5813  0.8819
   17TYR    CE1 2468   4.310   0.649   0.482 -0.4042  0.3725 -0.4447
   17TYR    HE1 2469   4.247   0.727   0.521  1.8069  3.1304 -2.0391
   17TYR     CZ 2470   4.447   0.655   0.516 -0.3680  0.0158 -0.5244
   17TYR     OH 2471   4.494   0.762   0.586 -0.1752 -0.2998 -0.1650
   17TYR     HH 2472   4.586   0.748   0.606 -0.3275  0.3687  1.0965
   17TYR    CE2 2473   4.527   0.541   0.489 -0.1172  0.0729 -0.0273
   17TYR    HE2 2474   4.633   0.538   0.509 -0.3058  0.6793  1.1992
   17TYR    CD2 2475   4.474   0.447   0.400 -0.0307  0.6795 -0.7285
   17TYR    HD2 2476   4.534   0.362   0.370 -0.5150  0.0269  0.0924
   17TYR      C 2477   4.167   0.105   0.277  0.6164 -0.0828 -0.3761
   17TYR      O 2478   4.257   0.021   0.272  0.4965 -0.1989 -0.5966
   18PRO      N 2479   4.058   0.084   0.204  0.2439 -0.0639  0.1688
   18PRO     CD 2480   3.939   0.168   0.210  0.0295 -0.4010  0.6470
   18PRO    HD1 2481   3.952   0.276   0.205 -2.3384 -0.0880  0.3514
   18PRO    HD2 2482   3.876   0.138   0.294  0.1334  0.3249  0.9888
   18PRO     CG 2483   3.857   0.126   0.088  0.5830  0.5928 -0.0801
   18PRO    HG1 2484   3.900   0.184   0.006 -1.7378  1.0333 -1.0636
   18PRO    HG2 2485   3.750   0.140   0.103  0.7503  0.9439  0.8514
   18PRO     CB 2486   3.890  10.361   0.079 -0.2912  0.3731  0.2292
   18PRO    HB1 2487   3.879  10.316  10.365 -0.1308 -1.3535  0.9642
   18PRO    HB2 2488   3.828  10.303   0.147 -1.5472  0.6579 -0.6358
   18PRO     CA 2489   4.038  10.353   0.119 -0.1353  0.3763 -0.3454
   18PRO     HA 2490   4.066  10.261   0.169 -0.7591  0.7118  0.6507
   18PRO      C 2491   4.123  10.365  10.377  0.1391  0.5699 -0.1407
   18PRO      O 2492   4.196   0.076  10.350  0.3203  0.3033 -0.5937
   19THR      N 2493   4.134  10.256  10.302  0.4649  0.4924  0.0145
   19THR      H 2494   4.067  10.181  10.313  1.5490 -0.6901 -1.1719
   19THR     CA 2495   4.209  10.249  10.178  0.5670  0.4583  0.0790
   19THR     HA 2496   4.291  10.320  10.183 -1.0708  2.3736  1.1706
   19THR     CB 2497   4.261  10.106  10.173 -0.3963  0.0942  0.1591
   19THR     HB 2498   4.184  10.029  10.167  0.4083 -0.7176 -0.0672
   19THR    CG2 2499   4.360  10.081  10.060 -0.4606 -0.2460  0.1763
   19THR   HG21 2500   4.380   9.974  10.058 -0.6448 -0.2787  0.0008
   19THR   HG22 2501   4.460  10.125  10.065  1.1719 -3.3386 -1.8711
   19THR   HG23 2502   4.309  10.105   9.966 -0.0732 -1.7000 -0.4447
   19THR    OG1 2503   4.343  10.085  10.287 -0.6258  0.3730  0.3765
   19THR    HG1 2504   4.355   9.990  10.290  2.2114  0.6329 -0.1725
   19THR      C 2505   4.111  10.271  10.063  0.0335 -0.0645  0.4244
   19THR      O 2506   3.991  10.246  10.072 -0.2283  0.8569 -0.3514
   20GLN      N 2507   4.166  10.332   9.958 -0.1052  0.4520  0.6482
   20GLN      H 2508   4.267  10.337   9.956 -0.0589  1.9411  2.7569
   20GLN     CA 2509   4.101  10.382   9.839 -0.0368 -0.1647  0.3461
   20GLN     HA 2510   4.012  10.320   9.824  0.7774 -0.8193 -2.3856
   20GLN     CB 2511   4.050   0.139   9.867  0.1282 -0.1134  0.3818
   20GLN    HB1 2512   4.131   0.187   9.924  0.5100 -0.7798  0.4073
   20GLN    HB2 2513   3.971   0.125   9.941  1.2059 -0.4794  1.5104
   20GLN     CG 2514   4.006   0.224   9.748  0.6480  0.1240  0.3526
   20GLN    HG1 2515   3.941   0.169   9.680  2.1548  0.2543 -1.2596
   20GLN    HG2 2516   4.095   0.248   9.691  1.8039  2.1584  2.8296
   20GLN     CD 2517   3.934   0.349   9.798  0.0381  0.0947 -0.4336
   20GLN    OE1 2518   3.812   0.349   9.813  0.0794 -0.6502 -0.0529
   20GLN    NE2 2519   4.002   0.463   9.811 -0.4775  0.3055  0.4468
   20GLN   HE21 2520   3.961   0.542   9.858 -2.0350 -0.1518 -0.0812
   20GLN   HE22 2521   4.101   0.464   9.788 -0.3273 -1.3767  0.9110
   20GLN      C 2522   4.202  10.371   9.726 -0.8476  0.7752 -0.4922
   20GLN      O 2523   4.305   0.054   9.731 -0.4788  0.1767  0.1015
   21PRO      N 2524   4.177  10.293   9.621 -0.7051  0.1836 -0.0900
   21PRO     CD 2525   4.068  10.198   9.607 -0.1667 -0.4302 -0.1682
   21PRO    HD1 2526   4.061  10.138   9.697  1.9527  0.1308  0.4412
   21PRO    HD2 2527   3.975  10.253   9.592 -0.0827 -0.0492  0.6960
   21PRO     CG 2528   4.094  10.121   9.478 -0.7674  0.3616 -0.7731
   21PRO    HG1 2529   4.155  10.033   9.495  0.5185  1.2254 -0.8131
   21PRO    HG2 2530   4.001  10.097   9.425  0.3959 -0.0493 -2.7610
   21PRO     CB 2531   4.174  10.220   9.394 -0.4810  0.6044 -0.2181
   21PRO    HB1 2532   4.244  10.173   9.325  0.6062  0.0711  1.2026
   21PRO    HB2 2533   4.106  10.292   9.347  0.0546  0.3385 -1.4458
   21PRO     CA 2534   4.252  10.302   9.497 -0.5417  0.3631  0.0209
   21PRO     HA 2535   4.346  10.252   9.519 -0.8245 -0.2770 -0.2042
   21PRO      C 2536   4.277   0.059   9.447 -0.1862  0.3729  0.2251
   21PRO      O 2537   4.198   0.151   9.472 -0.1541  0.5287 -0.2274
   22GLY      N 2538   4.388   0.076   9.376 -0.1688 -0.2052  0.1120
   22GLY      H 2539   4.450  10.381   9.361  1.6900  0.4378  3.4704
   22GLY     CA 2540   4.442   0.204   9.335 -0.1018 -0.4518 -0.5896
   22GLY    HA1 2541   4.401   0.226   9.236  1.6872 -1.1118 -1.5153
   22GLY    HA2 2542   4.423   0.272   9.418  2.2909 -2.0771  1.4230
   22GLY      C 2543   4.592   0.199   9.312  0.1147  0.3210  0.5549
   22GLY      O 2544   4.649   0.091   9.329  0.0407  0.2483  0.3493
   23GLN      N 2545   4.662   0.308   9.281 -0.3932  0.4495 -0.1605
   23GLN      H 2546   4.606   0.384   9.244  0.2856 -0.2164 -2.7546
   23GLN     CA 2547   4.805   0.309   9.263 -0.4117  0.1044 -0.3332
   23GLN     HA 2548   4.832   0.216   9.213 -2.0082 -0.2453 -0.5741
   23GLN     CB 2549   4.848   0.433   9.185  0.0821  0.0856 -0.0974
   23GLN    HB1 2550   4.828   0.518   9.250 -1.5831 -1.8304  2.0346
   23GLN    HB2 2551   4.956   0.435   9.171  0.4511 -0.9495  2.2074
   23GLN     CG 2552   4.780   0.455   9.050  0.0812 -0.1155 -0.1285
   23GLN    HG1 2553   4.847   0.523   8.998  0.7982  0.1187  1.0781
   23GLN    HG2 2554   4.678   0.492   9.061  0.0604  0.1158 -1.0129
   23GLN     CD 2555   4.780   0.332   8.961 -0.1893 -0.1746 -0.0500
   23GLN    OE1 2556   4.689   0.249   8.965 -0.3312  0.0031  0.5192
   23GLN    NE2 2557   4.881   0.313   8.875 -0.0655 -0.3606  0.1327
   23GLN   HE21 2558   4.881   0.230   8.818  0.9338  0.0316 -0.4541
   23GLN   HE22 2559   4.964   0.371   8.875  0.5604 -1.2324  0.6516
   23GLN      C 2560   4.876   0.304   9.397 -0.6571 -0.2596 -0.2183
   23GLN      O 2561   4.889   0.403   9.469 -0.1551 -0.2004 -0.3824
   24GLY      N 2562   4.938   0.193   9.438 -0.4308  0.0012  0.1555
   24GLY      H 2563   4.928   0.112   9.378 -1.5830 -0.6548  1.1987
   24GLY     CA 2564   5.013   0.181   9.562 -0.2515  0.1255  0.0610
   24GLY    HA1 2565   5.072   0.272   9.576  0.2528  0.0411 -1.2980
   24GLY    HA2 2566   5.078   0.097   9.539 -0.9183 -0.6841  1.0604
   24GLY      C 2567   4.930   0.150   9.685  0.0060 -0.0047  0.2011
   24GLY      O 2568   4.873   0.042   9.703 -0.1494  0.0691  0.1563
   25TYR      N 2569   4.929   0.245   9.780 -0.3327 -0.0420  0.2369
   25TYR      H 2570   4.991   0.323   9.767 -2.1501  1.1803 -1.9610
   25TYR     CA 2571   4.849   0.232   9.900 -0.0300 -0.1021  0.4332
   25TYR     HA 2572   4.825   0.130   9.930 -2.0298  0.4055  0.7296
   25TYR     CB 2573   4.939   0.279  10.014  0.6213 -0.1079 -0.0721
   25TYR    HB1 2574   4.990   0.372   9.989  0.9530 -0.4213 -0.5588
   25TYR    HB2 2575   5.019   0.206  10.009  0.6706 -0.0242 -0.5419
   25TYR     CG 2576   4.881   0.283  10.153  0.4859 -0.4141 -0.1197
   25TYR    CD1 2577   4.852   0.169  10.230  0.2162 -0.0572  0.3092
   25TYR    HD1 2578   4.859   0.072  10.183  2.5448 -0.1007  0.6339
   25TYR    CE1 2579   4.790   0.181  10.355  0.0773  0.1422  0.2248
   25TYR    HE1 2580   4.765   0.091   0.026 -1.9777  0.4609 -0.1341
   25TYR     CZ 2581   4.771   0.308   0.029 -0.4696  0.3100 -0.3185
   25TYR     OH 2582   4.719   0.321   0.154 -0.1693  0.0196 -0.1619
   25TYR     HH 2583   4.694   0.233   0.185 -0.0587 -0.5990 -1.7099
   25TYR    CE2 2584   4.792   0.423  10.335 -0.1151  0.2873 -0.2610
   25TYR    HE2 2585   4.763   0.519  10.375 -1.0300 -0.1384  0.1250
   25TYR    CD2 2586   4.850   0.408  10.208  0.4219 -0.5168  0.0782
   25TYR    HD2 2587   4.876   0.498  10.156  2.4664 -1.9478 -1.5429
   25TYR      C 2588   4.723   0.317   9.888 -0.0767 -0.1825  0.3469
   25TYR      O 2589   4.724   0.419   9.820 -0.1082 -0.1009  0.4686
   26SER      N 2590   4.624   0.293   9.974 -0.4684 -0.7356 -0.2537
   26SER      H 2591   4.633   0.209  10.030  2.0944 -1.4117 -1.5532
   26SER     CA 2592   4.509   0.376  10.002  0.2120  0.1304 -0.0034
   26SER     HA 2593   4.517   0.467   9.942  2.2674  0.8289  1.2339
   26SER     CB 2594   4.381   0.311   9.949  0.2213  0.0322  0.0933
   26SER    HB1 2595   4.386   0.279   9.845 -0.9767 -1.3753  0.4419
   26SER    HB2 2596   4.367   0.218  10.004  0.9806 -0.2974 -0.2582
   26SER     OG 2597   4.272   0.397   9.971  0.1039  0.0312 -0.4618
   26SER     HG 2598   4.291   0.490   9.954  0.2982  0.1586  0.4035
   26SER      C 2599   4.501   0.415  10.149 -0.2097 -0.0403  0.0192
   26SER      O 2600   4.514   0.325  10.232 -0.1937  0.0075  0.0683
   27GLN      N 2601   4.466   0.539  10.185  0.1203  0.0786 -0.0646
   27GLN      H 2602   4.444   0.605  10.112  0.7247 -0.0836 -0.4050
   27GLN     CA 2603   4.432   0.586  10.318  0.1884 -0.0547  0.0009
   27GLN     HA 2604   4.494   0.536   0.008 -0.0572  0.8687  0.8410
   27GLN     CB 2605   4.288   0.551  10.355  0.2317 -0.0502  0.1740
   27GLN    HB1 2606   4.280   0.580   0.075  2.4291 -1.9328  0.9570
   27GLN    HB2 2607   4.285   0.442  10.359 -0.2428 -0.0576 -0.3022
   27GLN     CG 2608   4.178   0.621  10.275  0.1459 -0.0537  0.2894
   27GLN    HG1 2609   4.197   0.607  10.169 -2.3726 -0.6266 -0.1529
   27GLN    HG2 2610   4.173   0.724  10.310  0.1826  0.0261  0.0589
   27GLN     CD 2611   4.044   0.563  10.317 -0.0178  0.2520  0.1855
   27GLN    OE1 2612   4.020   0.507   0.039 -0.5327 -0.3668 -0.2507
   27GLN    NE2 2613   3.938   0.564  10.236  0.2485 -0.2111 -0.1711
   27GLN   HE21 2614   3.847   0.528  10.259 -0.1084  0.7298 -0.0409
   27GLN   HE22 2615   3.943   0.601  10.142 -2.6695  1.4640  0.2111
   27GLN      C 2616   4.456   0.735  10.336  0.1306 -0.0463  0.0065
   27GLN      O 2617   4.447   0.814  10.242 -0.1073 -0.3104 -0.1946
   28GLN      N 2618   4.470   0.773   0.079  0.2535  0.0435 -0.0336
   28GLN      H 2619   4.486   0.707   0.154 -1.7881  2.0207  2.3436
   28GLN     CA 2620   4.486   0.909   0.126  0.3517  0.0902 -0.2015
   28GLN     HA 2621   4.534   0.969   0.049 -1.3782  1.4355 -0.2949
   28GLN     CB 2622   4.342   0.955   0.145  0.1211 -0.4749 -0.5552
   28GLN    HB1 2623   4.358   1.062   0.159 -0.7456 -0.3535 -0.4611
   28GLN    HB2 2624   4.292   0.938   0.050  0.5209 -0.8633 -0.6954
   28GLN     CG 2625   4.268   0.881   0.256  0.0017  0.0578 -0.2773
   28GLN    HG1 2626   4.329   0.892   0.346  0.0304 -1.8307 -0.0228
   28GLN    HG2 2627   4.265   0.778   0.222  3.0574 -0.8336  1.7600
   28GLN     CD 2628   4.132   0.944   0.286 -0.0052 -0.1201  0.0705
   28GLN    OE1 2629   4.033   0.871   0.291  0.0293 -0.1862 -0.1776
   28GLN    NE2 2630   4.134   1.075   0.308  0.0107 -0.0809 -0.1637
   28GLN   HE21 2631   4.216   1.133   0.294 -0.4063  1.3620  2.6662
   28GLN   HE22 2632   4.047   1.123   0.326  1.5464  2.9357 -0.1308
   28GLN      C 2633   4.576   0.920   0.248  0.0589 -0.2759  0.0487
   28GLN      O 2634   4.614   0.823   0.314 -0.6394 -0.4487  0.2053
   29SER      N 2635   4.620   1.043   0.278 -0.3050 -0.0450 -0.3618
   29SER      H 2636   4.596   1.116   0.213  0.3633  1.2530  0.8172
   29SER     CA 2637   4.726   1.075   0.371 -0.2990 -0.0772 -0.3574
   29SER     HA 2638   4.815   1.014   0.359  0.5979  1.4320 -1.6852
   29SER     CB 2639   4.770   1.220   0.349  0.1602 -0.0989  0.3789
   29SER    HB1 2640   4.851   1.244   0.418  0.5819  0.8319 -0.4197
   29SER    HB2 2641   4.695   1.297   0.368  1.4993  0.8806  1.9683
   29SER     OG 2642   4.828   1.227   0.221 -0.7558  0.4919 -0.0108
   29SER     HG 2643   4.859   1.317   0.205 -1.0821  0.2945 -1.9920
   29SER      C 2644   4.681   1.072   0.517  0.0467 -0.1812 -0.2534
   29SER      O 2645   4.564   1.090   0.550  0.1778 -0.0883  0.1630
   30SER      N 2646   4.776   1.053   0.610 -0.0463 -0.6743 -0.2553
   30SER      H 2647   4.866   1.023   0.577 -0.0804  0.2969 -1.3210
   30SER     CA 2648   4.757   1.067   0.753  0.2977  0.2061 -0.2936
   30SER     HA 2649   4.680   1.000   0.789  1.4576 -1.4210 -0.7183
   30SER     CB 2650   4.889   1.023   0.815 -0.0834 -0.1398  0.2757
   30SER    HB1 2651   4.973   1.052   0.750  0.9887 -2.6735  0.4277
   30SER    HB2 2652   4.904   1.069   0.913 -0.9533  2.1301 -0.5919
   30SER     OG 2653   4.889   0.882   0.819  0.2693 -0.1501 -0.0688
   30SER     HG 2654   4.941   0.864   0.897  0.1270  0.2716  0.1270
   30SER      C 2655   4.735   1.211   0.798  0.0034  0.1319 -0.2026
   30SER      O 2656   4.763   1.303   0.721  0.4592  0.1929  0.0291
   31GLN      N 2657   4.654   1.234   0.902 -0.3359  0.1954 -0.4786
   31GLN      H 2658   4.610   1.152   0.940 -0.4696 -0.0764 -1.2082
   31GLN     CA 2659   4.628   1.362   0.966  0.1086  0.0506 -0.0003
   31GLN     HA 2660   4.629   1.444   0.894 -2.6907  0.3245  0.1741
   31GLN     CB 2661   4.484   1.354   1.016 -0.0453  0.1926 -0.4147
   31GLN    HB1 2662   4.466   1.266   1.077 -0.0796 -0.6963 -1.6619
   31GLN    HB2 2663   4.468   1.443   1.077 -3.2031 -0.4343 -0.1857
   31GLN     CG 2664   4.390   1.350   0.896 -0.5004  0.4937 -0.0718
   31GLN    HG1 2665   4.386   1.251   0.850  0.7432  0.1883  0.4399
   31GLN    HG2 2666   4.415   1.423   0.819 -0.2775  0.1545 -0.3247
   31GLN     CD 2667   4.249   1.371   0.947 -0.4376  0.0752  0.2757
   31GLN    OE1 2668   4.173   1.274   0.953  0.3753 -0.5420  0.8389
   31GLN    NE2 2669   4.214   1.488   1.001 -0.1964  0.2796 -0.0102
   31GLN   HE21 2670   4.148   1.489   1.077  1.8960  1.3205  1.8969
   31GLN   HE22 2671   4.274   1.568   0.996 -0.0778  0.1232 -2.4480
   31GLN      C 2672   4.727   1.392   1.077  0.3467  0.0944 -0.2217
   31GLN      O 2673   4.756   1.293   1.145 -0.1388 -0.0628 -0.2425
   32PRO      N 2674   4.773   1.511   1.114 -0.3256  0.1880  0.3429
   32PRO     CD 2675   4.749   1.626   1.029  0.1169 -0.3191 -0.4810
   32PRO    HD1 2676   4.778   1.617   0.924  0.4415 -0.6047 -0.3683
   32PRO    HD2 2677   4.643   1.649   1.029  0.0362 -0.3639 -3.3628
   32PRO     CG 2678   4.826   1.746   1.085 -0.0055 -0.3426 -0.2615
   32PRO    HG1 2679   4.752   1.808   1.135  0.0343 -2.3356  2.4743
   32PRO    HG2 2680   4.885   1.784   1.001 -1.9874  0.2850 -1.4247
   32PRO     CB 2681   4.917   1.683   1.191 -0.1770  0.1346  0.1705
   32PRO    HB1 2682   4.915   1.745   1.280 -1.9370 -1.8442  1.6036
   32PRO    HB2 2683   5.015   1.667   1.145 -1.0911 -0.0267 -1.8475
   32PRO     CA 2684   4.852   1.551   1.229 -0.0567  0.0830  0.1958
   32PRO     HA 2685   4.928   1.472   1.236 -1.3926 -1.1952  0.9382
   32PRO      C 2686   4.779   1.555   1.363  0.1376  0.2744  0.2960
   32PRO      O 2687   4.666   1.602   1.356  0.0817  0.1239  0.1808
   33TYR      N 2688   4.834   1.516   1.478  0.6299  0.7909  0.2442
   33TYR      H 2689   4.933   1.499   1.481  0.5596  0.4740  3.1512
   33TYR     CA 2690   4.766   1.508   1.606  0.1707 -0.0143 -0.0432
   33TYR     HA 2691   4.853   1.472   1.661  1.2871 -0.3288 -1.9226
   33TYR     CB 2692   4.735   1.643   1.670  0.2023 -0.0604  0.0689
   33TYR    HB1 2693   4.715   1.627   1.776  0.7786  0.2794  0.2318
   33TYR    HB2 2694   4.648   1.690   1.624  0.3666  1.1326  0.9370
   33TYR     CG 2695   4.848   1.742   1.682  0.0489  0.1174  0.0469
   33TYR    CD1 2696   4.950   1.725   1.776  0.1662 -0.1049 -0.1186
   33TYR    HD1 2697   4.931   1.645   1.846 -0.8086 -1.2159 -1.5990
   33TYR    CE1 2698   5.060   1.811   1.773  0.1306 -0.0710 -0.4242
   33TYR    HE1 2699   5.147   1.796   1.835 -1.6897  0.2576  2.3833
   33TYR     CZ 2700   5.066   1.916   1.678 -0.0924  0.1588 -0.1870
   33TYR     OH 2701   5.179   1.992   1.677 -0.2140  0.3385 -0.3811
   33TYR     HH 2702   5.192   2.046   1.599  0.6870  0.4460 -0.1728
   33TYR    CE2 2703   4.973   1.921   1.573  0.3167  0.0408 -0.5586
   33TYR    HE2 2704   4.991   1.994   1.496  0.1649 -0.5768 -1.1953
   33TYR    CD2 2705   4.860   1.837   1.581  0.3667  0.0228 -0.0040
   33TYR    HD2 2706   4.778   1.847   1.511 -1.2730  0.7646  1.9449
   33TYR      C 2707   4.649   1.412   1.625  0.1965  0.0032  0.2105
   33TYR      O 2708   4.578   1.382   1.529  0.0123 -0.2252  0.4162
   34GLY      N 2709   4.638   1.351   1.743  0.3751  0.0085  0.2308
   34GLY      H 2710   4.705   1.366   1.817 -1.8026 -0.3231  2.4023
   34GLY     CA 2711   4.547   1.240   1.760  0.1871  0.1589  0.2139
   34GLY    HA1 2712   4.564   1.191   1.856 -0.4531 -0.1190  0.1905
   34GLY    HA2 2713   4.559   1.162   1.685  1.9355  2.2046 -1.7470
   34GLY      C 2714   4.399   1.275   1.758  0.1195 -0.1305  0.0602
   34GLY      O 2715   4.354   1.387   1.779  0.1787 -0.1569  0.3364
   35GLN      N 2716   4.313   1.174   1.739 -0.2510  0.0463  0.7494
   35GLN      H 2717   4.351   1.081   1.725 -1.7696 -0.1672 -2.7916
   35GLN     CA 2718   4.172   1.194   1.713 -0.0528  0.3160 -0.1552
   35GLN     HA 2719   4.136   1.258   1.793 -1.2146  1.3104 -1.4427
   35GLN     CB 2720   4.152   1.263   1.579 -0.2406 -0.2391 -0.4193
   35GLN    HB1 2721   4.047   1.289   1.573 -0.1599  0.4915  0.9122
   35GLN    HB2 2722   4.189   1.365   1.590 -1.0816 -0.1246  1.7821
   35GLN     CG 2723   4.210   1.187   1.460  0.3386  0.0253 -0.3118
   35GLN    HG1 2724   4.172   1.084   1.462  1.0745 -0.2493  0.4933
   35GLN    HG2 2725   4.318   1.179   1.471  0.0760 -1.3156  2.4073
   35GLN     CD 2726   4.170   1.247   1.327 -0.0807  0.1074 -0.1512
   35GLN    OE1 2727   4.082   1.331   1.306  0.0447  0.3604  0.3235
   35GLN    NE2 2728   4.241   1.206   1.221 -0.3016  0.1642 -0.3223
   35GLN   HE21 2729   4.293   1.119   1.224 -1.1131 -0.3800 -1.3383
   35GLN   HE22 2730   4.217   1.259   1.139 -0.8617  0.6406  0.1430
   35GLN      C 2731   4.103   1.059   1.732 -0.3462  0.4868  0.0027
   35GLN      O 2732   4.163   0.952   1.732 -0.1495  0.5936 -0.6103
   36GLN      N 2733   3.972   1.065   1.753 -0.4340  0.3982 -0.5148
   36GLN      H 2734   3.933   1.158   1.751 -2.5872 -0.2688  2.8722
   36GLN     CA 2735   3.882   0.953   1.775  0.2120 -0.0285 -0.0136
   36GLN     HA 2736   3.930   0.877   1.836  2.7099  1.6819  0.3251
   36GLN     CB 2737   3.772   1.003   1.868 -0.1692  0.0785 -0.5218
   36GLN    HB1 2738   3.805   1.039   1.965  1.1470  3.2891 -2.0319
   36GLN    HB2 2739   3.710   1.076   1.815  1.1480  0.4470 -1.6174
   36GLN     CG 2740   3.677   0.886   1.893 -0.0451  0.1962  0.5352
   36GLN    HG1 2741   3.734   0.798   1.923  0.5072 -0.1722 -1.4180
   36GLN    HG2 2742   3.616   0.860   1.806 -1.3366  0.6184  1.2870
   36GLN     CD 2743   3.568   0.927   1.991  0.1498  0.1446  0.7738
   36GLN    OE1 2744   3.555   1.043   2.029 -0.2190  0.1908  0.5085
   36GLN    NE2 2745   3.477   0.839   2.034 -0.2609  0.2320  0.0985
   36GLN   HE21 2746   3.494   0.742   2.010  0.8701  0.3310  0.4453
   36GLN   HE22 2747   3.410   0.863   2.105 -0.9416  0.5224 -0.6352
   36GLN      C 2748   3.835   0.888   1.646 -0.1597  0.4346 -0.1147
   36GLN      O 2749   3.848   0.767   1.629 -0.3606  0.3377  0.4217
   37SER      N 2750   3.792   0.974   1.553  0.6238  1.0085  0.0462
   37SER      H 2751   3.773   1.069   1.579 -2.6715  1.1934 -2.4381
   37SER     CA 2752   3.739   0.932   1.425  0.1982 -0.4673  0.6851
   37SER     HA 2753   3.678   0.841   1.424  1.9131 -1.6919 -1.2648
   37SER     CB 2754   3.633   1.031   1.377  0.2340 -0.8065 -0.1201
   37SER    HB1 2755   3.599   1.093   1.460  0.4971 -0.4944 -0.2496
   37SER    HB2 2756   3.685   1.107   1.321 -0.4381  2.2982  3.1126
   37SER     OG 2757   3.523   0.973   1.310  0.0005 -0.0674 -0.3848
   37SER     HG 2758   3.543   0.956   1.218  2.3665  0.6115 -0.0624
   37SER      C 2759   3.847   0.912   1.319 -0.1735  0.1686  0.1761
   37SER      O 2760   3.899   1.004   1.257  0.0684 -0.0601  0.0411
   38TYR      N 2761   3.868   0.789   1.273 -0.9539  0.0703  0.0691
   38TYR      H 2762   3.828   0.708   1.319  0.5831  0.0458  1.4744
   38TYR     CA 2763   3.949   0.764   1.156 -0.3766  0.0252  0.4757
   38TYR     HA 2764   3.911   0.836   1.083  0.3533  1.1404  1.1579
   38TYR     CB 2765   4.097   0.773   1.193 -0.2177 -0.1467 -0.1068
   38TYR    HB1 2766   4.150   0.748   1.101 -1.1152 -0.0806 -0.6534
   38TYR    HB2 2767   4.128   0.874   1.217  1.8660 -1.1990  2.1136
   38TYR     CG 2768   4.148   0.686   1.306  0.5312  0.4064 -0.0125
   38TYR    CD1 2769   4.152   0.744   1.433  0.5279  0.4678 -0.0403
   38TYR    HD1 2770   4.119   0.847   1.436 -1.4539 -0.1137 -0.6517
   38TYR    CE1 2771   4.180   0.665   1.545 -0.5199  0.0515 -0.0654
   38TYR    HE1 2772   4.190   0.711   1.642  1.2695 -0.3274 -0.0351
   38TYR     CZ 2773   4.219   0.531   1.523 -0.0256  0.1326  0.3151
   38TYR     OH 2774   4.249   0.467   1.639  0.5718 -0.2541 -0.0456
   38TYR     HH 2775   4.248   0.372   1.622  1.0443 -0.1026 -0.9954
   38TYR    CE2 2776   4.219   0.475   1.394 -0.0252  0.1621  0.3022
   38TYR    HE2 2777   4.250   0.371   1.394  3.4122  1.0537  0.0764
   38TYR    CD2 2778   4.175   0.551   1.285  0.6208  0.3918  0.1927
   38TYR    HD2 2779   4.160   0.505   1.188 -0.6982 -1.0259  1.0180
   38TYR      C 2780   3.920   0.634   1.083  0.4538 -0.0155  0.2031
   38TYR      O 2781   3.849   0.549   1.137 -0.0506  0.3594  0.1348
   39SER      N 2782   3.967   0.623   0.959 -0.0897  0.2864 -0.0300
   39SER      H 2783   4.030   0.694   0.924 -1.6620  0.8966 -1.8112
   39SER     CA 2784   3.923   0.525   0.861  0.2238  0.4379 -0.3233
   39SER     HA 2785   3.815   0.538   0.851  0.2000  0.9482  0.5193
   39SER     CB 2786   3.991   0.543   0.725  0.1343 -0.2869 -0.4694
   39SER    HB1 2787   4.096   0.519   0.744  0.5270  0.0917 -2.0413
   39SER    HB2 2788   3.949   0.482   0.645 -1.8780  0.0223  0.2820
   39SER     OG 2789   3.977   0.674   0.674  0.5624  0.0273  0.1950
   39SER     HG 2790   3.990   0.744   0.738 -2.2689  2.4160 -1.5970
   39SER      C 2791   3.943   0.383   0.911  0.0782  0.4295 -0.2881
   39SER      O 2792   4.044   0.358   0.976  0.0657  0.2609 -0.3313
   40GLY      N 2793   3.856   0.295   0.862  0.0170  0.3171  0.0241
   40GLY      H 2794   3.788   0.336   0.799 -1.6500 -0.3922  1.2617
   40GLY     CA 2795   3.855   0.154   0.895 -0.2929  0.2790 -0.1398
   40GLY    HA1 2796   3.772   0.111   0.839 -1.1876  2.6495 -0.7470
   40GLY    HA2 2797   3.947   0.113   0.852  0.5461 -0.2333  2.0267
   40GLY      C 2798   3.856   0.117   1.043  0.1028  0.4488 -0.1004
   40GLY      O 2799   3.911   0.011   1.073 -0.1618  0.4421  0.3552
   41TYR      N 2800   3.799   0.196   1.134 -0.7424 -0.0231 -0.2084
   41TYR      H 2801   3.752   0.278   1.099 -1.8503 -0.5743 -0.0482
   41TYR     CA 2802   3.812   0.174   1.276 -0.2241  0.5286 -0.1631
   41TYR     HA 2803   3.812   0.068   1.302  2.1834  0.7624  1.1228
   41TYR     CB 2804   3.935   0.243   1.335 -0.1610  0.3410 -0.0737
   41TYR    HB1 2805   3.918   0.350   1.322  0.8132  0.6561  1.0777
   41TYR    HB2 2806   4.020   0.216   1.273 -0.3037 -1.5549  0.4873
   41TYR     CG 2807   3.972   0.198   1.475 -0.5876  0.2438  0.0091
   41TYR    CD1 2808   3.967   0.285   1.584 -0.2668  0.2261  0.0386
   41TYR    HD1 2809   3.928   0.386   1.579 -2.1660 -0.3958  1.1159
   41TYR    CE1 2810   4.010   0.249   1.712 -0.8557 -0.0765  0.1564
   41TYR    HE1 2811   4.008   0.321   1.793  1.5995  1.0935 -0.7340
   41TYR     CZ 2812   4.068   0.122   1.732  0.2104  0.3194 -0.3086
   41TYR     OH 2813   4.117   0.088   1.855 -0.5223  0.1633 -0.0543
   41TYR     HH 2814   4.079   0.138   1.928  0.3129 -0.1927  0.6446
   41TYR    CE2 2815   4.078   0.037   1.620  0.1049  0.0200 -0.0959
   41TYR    HE2 2816   4.127  10.326   1.627  0.1597  0.0038 -0.6196
   41TYR    CD2 2817   4.037   0.075   1.492 -0.1074  0.5114  0.1148
   41TYR    HD2 2818   4.046   0.008   1.408 -2.9896 -0.0131  0.1257
   41TYR      C 2819   3.693   0.229   1.353  0.0642  0.0589  0.6410
   41TYR      O 2820   3.623   0.163   1.430 -0.6391  0.5207  0.4121
   42SER      N 2821   3.664   0.358   1.331 -0.0737 -0.1023 -0.1687
   42SER      H 2822   3.709   0.416   1.261  0.5730  1.3551  1.3890
   42SER     CA 2823   3.569   0.436   1.408 -0.2204 -0.4786  0.0338
   42SER     HA 2824   3.492   0.368   1.446 -1.1484  0.7916  0.4771
   42SER     CB 2825   3.641   0.515   1.516 -0.3389  0.1205 -0.3188
   42SER    HB1 2826   3.661   0.454   1.605  0.4419  1.4491  0.4502
   42SER    HB2 2827   3.575   0.593   1.555  0.4168  0.4734  0.2984
   42SER     OG 2828   3.756   0.580   1.466 -0.1440  0.3822  0.4442
   42SER     HG 2829   3.792   0.634   1.536 -0.7460  1.6189 -0.1718
   42SER      C 2830   3.501   0.531   1.310  0.2071  0.0720  0.2669
   42SER      O 2831   3.565   0.580   1.218 -0.0049  0.2484  0.2145
   43GLN      N 2832   3.384   0.583   1.348  0.2073  0.0863  0.2467
   43GLN      H 2833   3.342   0.560   1.436  1.2765  1.0592  1.0345
   43GLN     CA 2834   3.293   0.659   1.264 -0.4779 -0.2148  0.7142
   43GLN     HA 2835   3.361   0.711   1.197  0.5930 -0.3600  1.6608
   43GLN     CB 2836   3.208   0.581   1.164  0.2691 -0.1163 -0.0010
   43GLN    HB1 2837   3.126   0.647   1.135  0.6039 -0.3778 -1.6482
   43GLN    HB2 2838   3.260   0.554   1.072 -2.9453  0.0283 -2.0283
   43GLN     CG 2839   3.146   0.459   1.231  0.2256 -0.1112 -0.0324
   43GLN    HG1 2840   3.091   0.486   1.321  0.9541  2.6399 -0.3449
   43GLN    HG2 2841   3.228   0.394   1.262  0.3935 -0.0076 -0.2549
   43GLN     CD 2842   3.044   0.382   1.147 -0.1283  0.2908  0.0270
   43GLN    OE1 2843   3.073   0.273   1.100  0.4517  0.3484  0.2441
   43GLN    NE2 2844   2.923   0.433   1.122 -0.0249  0.6910  0.3254
   43GLN   HE21 2845   2.895   0.513   1.177  2.0505  1.8154 -0.1361
   43GLN   HE22 2846   2.856   0.381   1.067 -0.3713 -0.5027  1.8022
   43GLN      C 2847   3.222   0.766   1.347 -0.4668  0.3160  0.0441
   43GLN      O 2848   3.180   0.746   1.460 -0.2774 -0.2201  0.0259
   44SER      N 2849   3.205   0.881   1.283 -0.1037  0.1606 -0.3397
   44SER      H 2850   3.252   0.886   1.193 -0.3047 -0.6197 -0.4954
   44SER     CA 2851   3.125   0.989   1.336 -0.1613 -0.0311 -0.0386
   44SER     HA 2852   3.054   0.955   1.411 -1.3318 -0.5823 -1.3574
   44SER     CB 2853   3.216   1.093   1.401 -0.0661 -0.2590  0.1923
   44SER    HB1 2854   3.262   1.030   1.478  3.2277 -0.2974 -1.6312
   44SER    HB2 2855   3.157   1.175   1.442 -0.0966 -0.0068 -0.3556
   44SER     OG 2856   3.312   1.135   1.306 -0.3860  0.0486  0.0039
   44SER     HG 2857   3.392   1.083   1.313 -1.2131 -1.4818 -1.1703
   44SER      C 2858   3.041   1.055   1.227  0.2681  0.4408 -0.0869
   44SER      O 2859   3.043   1.176   1.207  0.1732  0.4196 -0.2285
   45THR      N 2860   2.970   0.974   1.148  0.5237  0.1614 -0.0353
   45THR      H 2861   2.970   0.877   1.175  1.6606 -0.0106 -0.6200
   45THR     CA 2862   2.892   1.015   1.033  0.6532  0.3934 -0.0418
   45THR     HA 2863   2.956   1.069   0.963 -0.3744 -1.0395 -2.1934
   45THR     CB 2864   2.827   0.893   0.968  0.3794  0.3113  0.3864
   45THR     HB 2865   2.758   0.927   0.890 -0.7110 -0.2887  1.0598
   45THR    CG2 2866   2.932   0.805   0.902 -0.2213 -0.5517  0.5598
   45THR   HG21 2867   2.997   0.760   0.977  1.0637 -0.2327 -0.3257
   45THR   HG22 2868   3.000   0.860   0.836 -1.4984 -0.5750 -0.8352
   45THR   HG23 2869   2.893   0.724   0.839  2.2590 -0.6668 -0.9780
   45THR    OG1 2870   2.760   0.813   1.063 -0.2939 -0.0076 -0.3435
   45THR    HG1 2871   2.684   0.774   1.020  0.1567 -1.1965 -0.1278
   45THR      C 2872   2.781   1.112   1.069  0.4298 -0.0142  0.3712
   45THR      O 2873   2.698   1.090   1.158  0.0215  0.1929  0.0438
   46ASP      N 2874   2.771   1.221   0.993 -0.3241 -0.1859  0.2102
   46ASP      H 2875   2.847   1.232   0.927  0.2965 -2.7186  0.4029
   46ASP     CA 2876   2.670   1.325   0.989  0.0955  0.2052 -0.4847
   46ASP     HA 2877   2.592   1.306   1.063 -0.1702  0.6804 -0.6392
   46ASP     CB 2878   2.736   1.456   1.033  0.0610 -0.1107  0.5535
   46ASP    HB1 2879   2.810   1.481   0.957 -0.9003  0.3767 -0.2559
   46ASP    HB2 2880   2.788   1.452   1.128  0.5240  1.8827  0.4215
   46ASP     CG 2881   2.645   1.577   1.045  0.0511 -0.0883  0.2712
   46ASP    OD1 2882   2.677   1.680   0.982 -0.2568 -0.4124 -0.4368
   46ASP    OD2 2883   2.545   1.566   1.119 -0.1943  0.1377 -0.0245
   46ASP      C 2884   2.607   1.338   0.852 -0.4989 -0.9138 -0.3340
   46ASP      O 2885   2.676   1.330   0.750  0.2586  0.1256  0.0801
   47THR      N 2886   2.476   1.362   0.843 -0.4821 -0.4427  0.6348
   47THR      H 2887   2.426   1.374   0.931 -1.5484 -1.3845  0.1804
   47THR     CA 2888   2.380   1.351   0.735  0.0352 -0.1824  0.1457
   47THR     HA 2889   2.421   1.370   0.636  1.5234 -1.1982  0.5290
   47THR     CB 2890   2.283   1.234   0.744  0.3589 -0.4213  0.5773
   47THR     HB 2891   2.201   1.243   0.673  0.2929 -0.5006  0.6439
   47THR    CG2 2892   2.353   1.104   0.705 -0.0412 -0.4703  0.0063
   47THR   HG21 2893   2.276   1.028   0.695 -0.2920 -0.1357 -0.6512
   47THR   HG22 2894   2.432   1.086   0.778 -0.3971 -1.1861  0.2177
   47THR   HG23 2895   2.411   1.114   0.614  1.9450 -1.6711  1.0724
   47THR    OG1 2896   2.229   1.228   0.875 -0.3176 -0.1309  0.3183
   47THR    HG1 2897   2.150   1.281   0.886  0.7982  1.2912  1.9529
   47THR      C 2898   2.291   1.474   0.745 -0.0461 -0.2554  0.3358
   47THR      O 2899   2.264   1.514   0.858  0.8444 -0.6015  0.6771
   48SER      N 2900   2.244   1.528   0.632 -0.0125 -0.2113  0.3428
   48SER      H 2901   2.279   1.501   0.542  2.7652 -0.4417  1.4019
   48SER     CA 2902   2.151   1.639   0.637  0.1203 -0.0981  0.2922
   48SER     HA 2903   2.181   1.716   0.708 -1.8363  0.3923  0.6605
   48SER     CB 2904   2.132   1.709   0.503 -0.0112 -1.0960 -0.2165
   48SER    HB1 2905   2.062   1.792   0.510 -0.6847 -1.6668 -0.1357
   48SER    HB2 2906   2.083   1.641   0.433 -1.3886 -0.8367  0.4623
   48SER     OG 2907   2.258   1.758   0.460 -0.5895  0.4210 -0.2341
   48SER     HG 2908   2.234   1.831   0.403 -0.0592  0.3687 -0.5239
   48SER      C 2909   2.018   1.581   0.684  0.0652 -0.1021  0.1347
   48SER      O 2910   1.983   1.464   0.675 -0.5461  0.0809  0.0895
   49GLY      N 2911   1.935   1.671   0.739 -0.1918  0.1379 -0.6380
   49GLY      H 2912   1.966   1.766   0.754  1.1684 -0.4645  0.6631
   49GLY     CA 2913   1.797   1.644   0.772  0.0129  0.3034  0.3984
   49GLY    HA1 2914   1.778   1.536   0.767  0.3295  0.2284  0.8505
   49GLY    HA2 2915   1.775   1.682   0.871  1.5204 -0.5833  1.1105
   49GLY      C 2916   1.695   1.714   0.683 -0.2723 -0.3083  0.2365
   49GLY      O 2917   1.716   1.782   0.584 -0.2712 -0.0228  0.4312
   50TYR      N 2918   1.567   1.704   0.721 -0.3484 -0.1349  0.0271
   50TYR      H 2919   1.552   1.654   0.808  2.0687  2.4991  2.1744
   50TYR     CA 2920   1.450   1.766   0.662 -0.1845 -0.2434 -0.4086
   50TYR     HA 2921   1.443   1.731   0.559 -1.7750  0.5770 -0.6116
   50TYR     CB 2922   1.331   1.708   0.737  0.3414  0.0549  0.6630
   50TYR    HB1 2923   1.323   1.601   0.722 -0.8897  0.3333 -0.8499
   50TYR    HB2 2924   1.341   1.723   0.845  1.2030  1.4519  0.4266
   50TYR     CG 2925   1.199   1.762   0.689  0.3284 -0.2908  0.3086
   50TYR    CD1 2926   1.111   1.827   0.777 -0.1811 -0.4267 -0.0936
   50TYR    HD1 2927   1.137   1.830   0.882  0.5469 -0.9070 -0.2460
   50TYR    CE1 2928   0.985   1.873   0.740 -0.0297  0.0452 -0.0314
   50TYR    HE1 2929   0.918   1.925   0.807 -0.7395 -1.9419  0.8709
   50TYR     CZ 2930   0.951   1.854   0.604  0.0476  0.5187 -0.1199
   50TYR     OH 2931   0.830   1.899   0.563 -0.0298  0.3031 -0.1309
   50TYR     HH 2932   0.775   1.907   0.641 -0.0100 -0.4254 -0.0334
   50TYR    CE2 2933   1.033   1.785   0.512  0.1253  0.4448  0.0030
   50TYR    HE2 2934   0.993   1.770   0.412 -2.0044  1.9863  0.5551
   50TYR    CD2 2935   1.156   1.738   0.558 -0.1458  0.1066  0.3870
   50TYR    HD2 2936   1.224   1.687   0.491 -0.6097  0.8191 -0.6417
   50TYR      C 2937   1.448   1.918   0.676  0.3893 -0.2462 -0.2631
   50TYR      O 2938   1.474   1.973   0.783  0.1404 -0.7845  0.0792
   51GLY      N 2939   1.399   1.988   0.574  0.0911  0.0276  0.0666
   51GLY      H 2940   1.401   1.943   0.483 -0.4575  0.6796 -0.2765
   51GLY     CA 2941   1.348   2.123   0.584  0.3768  0.1492 -0.1270
   51GLY    HA1 2942   1.282   2.135   0.670 -0.6171  0.1342 -0.8841
   51GLY    HA2 2943   1.439   2.183   0.594  0.9751 -0.9694  1.7620
   51GLY      C 2944   1.265   2.151   0.460  0.1896 -0.1321 -0.0653
   51GLY      O 2945   1.261   2.068   0.369 -0.0676 -0.0555 -0.1225
   52GLN      N 2946   1.210   2.272   0.456  0.3371 -0.0715 -0.2906
   52GLN      H 2947   1.223   2.337   0.532  1.1165  0.2907 -0.7243
   52GLN     CA 2948   1.114   2.317   0.356  0.2212  0.0576 -0.1223
   52GLN     HA 2949   1.125   2.268   0.259 -1.7217  1.3238 -1.0447
   52GLN     CB 2950   0.966   2.297   0.386  0.1896  0.2691 -0.1361
   52GLN    HB1 2951   0.910   2.329   0.298 -1.8583 -2.6752 -0.0585
   52GLN    HB2 2952   0.942   2.366   0.466 -0.5695  1.4071 -1.3174
   52GLN     CG 2953   0.924   2.156   0.426  0.7914  0.1775  0.1909
   52GLN    HG1 2954   0.997   2.110   0.493  1.3220  0.8058  0.0458
   52GLN    HG2 2955   0.829   2.147   0.480  1.5420  1.3714  1.7642
   52GLN     CD 2956   0.915   2.062   0.306  0.1557  0.8846 -0.3286
   52GLN    OE1 2957   0.813   2.041   0.242 -0.1876  0.1611  0.4324
   52GLN    NE2 2958   1.029   2.017   0.251 -0.0228 -0.4583  0.3428
   52GLN   HE21 2959   1.115   2.059   0.282  0.1048  1.0258 -1.7797
   52GLN   HE22 2960   1.028   1.963   0.166  0.4014  2.3043 -1.5642
   52GLN      C 2961   1.133   2.465   0.325  1.0735 -0.0253 -0.0373
   52GLN      O 2962   1.142   2.541   0.421  0.2372  0.4279 -0.3048
   53SER      N 2963   1.126   2.510   0.200  0.4960  0.2940  0.1044
   53SER      H 2964   1.145   2.437   0.132 -2.2167 -0.4155 -0.0199
   53SER     CA 2965   1.123   2.648   0.157 -0.0156  0.2464 -0.0180
   53SER     HA 2966   1.177   2.707   0.230  1.7288 -2.6805  1.2443
   53SER     CB 2967   1.200   2.660   0.026 -0.0640  0.2540 -0.0460
   53SER    HB1 2968   1.163   2.589  10.336  0.4934  1.2248 -1.2859
   53SER    HB2 2969   1.173   2.754  10.361  2.4872  1.7577  1.2310
   53SER     OG 2970   1.337   2.640   0.055 -0.1152 -0.7971 -0.4837
   53SER     HG 2971   1.335   2.567   0.117 -2.0063 -0.2820  0.1458
   53SER      C 2972   0.980   2.697   0.142 -0.2092 -0.1371  0.5403
   53SER      O 2973   0.896   2.622   0.091  0.2598 -0.3158  0.0253
   54SER      N 2974   0.951   2.821   0.182  0.0006 -0.0579  0.4493
   54SER      H 2975   1.026   2.877   0.219  0.4080 -2.2231  3.3165
   54SER     CA 2976   0.823   2.885   0.161 -0.1019 -0.3416  0.2013
   54SER     HA 2977   0.738   2.837   0.209 -0.5427  0.2059 -0.0086
   54SER     CB 2978   0.826   3.027   0.219 -0.3185 -0.4933  0.5870
   54SER    HB1 2979   0.892   3.091   0.160  0.4025 -0.0087  1.8699
   54SER    HB2 2980   0.727   3.071   0.213  0.4309  1.5526  2.3100
   54SER     OG 2981   0.860   3.026   0.356  0.2880 -0.0045  0.4440
   54SER     HG 2982   0.804   3.089   0.401  0.6647 -0.3135  1.3526
   54SER      C 2983   0.791   2.880   0.012 -0.1648 -0.1496  0.2078
   54SER      O 2984   0.881   2.888  10.313  0.1685 -0.6387  0.5167
   55TYR      N 2985   0.664   2.863  10.358 -0.0496 -0.3790 -0.0836
   55TYR      H 2986   0.592   2.853   0.044 -2.3759  0.9213 -2.1259
   55TYR     CA 2987   0.620   2.852  10.221  0.1002 -0.4086 -0.1299
   55TYR     HA 2988   0.690   2.782  10.176  2.7645  1.3426  1.0051
   55TYR     CB 2989   0.479   2.795  10.214  0.0107 -0.1536 -0.4553
   55TYR    HB1 2990   0.419   2.864  10.273  0.1867 -0.4511  0.0769
   55TYR    HB2 2991   0.449   2.791  10.109 -2.2261  0.0886  0.1288
   55TYR     CG 2992   0.464   2.653  10.265 -0.6883 -0.1840 -0.7240
   55TYR    CD1 2993   0.382   2.639  10.377 -0.4055  0.1419 -0.4739
   55TYR    HD1 2994   0.334   2.724   0.041  2.1724  1.5732 -0.2269
   55TYR    CE1 2995   0.364   2.514   0.052  0.7279  0.0802 -0.2359
   55TYR    HE1 2996   0.298   2.505   0.138 -0.4782  1.7232 -0.9518
   55TYR     CZ 2997   0.422   2.398  10.380  0.1688 -0.3664  0.1019
   55TYR     OH 2998   0.398   2.276   0.053 -0.5192 -0.2916 -0.0169
   55TYR     HH 2999   0.448   2.203   0.016  0.3484  0.6002 -0.6764
   55TYR    CE2 3000   0.502   2.419  10.266 -0.3518  0.0658 -0.1893
   55TYR    HE2 3001   0.546   2.335  10.215 -0.4413  0.7479 -1.4250
   55TYR    CD2 3002   0.525   2.542  10.205 -0.4954 -0.1272 -0.6367
   55TYR    HD2 3003   0.594   2.558  10.124 -0.0655  1.2461 -0.0257
   55TYR      C 3004   0.627   2.990  10.157 -0.2700 -0.2550  0.1566
   55TYR      O 3005   0.619   3.092  10.226 -0.5500 -0.2967  0.1863
   56SER      N 3006   0.617   3.003  10.025  0.0680 -0.1138  0.1438
   56SER      H 3007   0.622   2.919   9.968 -3.4795  0.3588 -1.1224
   56SER     CA 3008   0.570   3.120   9.953  0.0609 -0.1560  0.0793
   56SER     HA 3009   0.646   3.196   9.969  1.2014 -1.2042 -0.2147
   56SER     CB 3010   0.570   3.088   9.804 -0.1409  0.0521  0.0352
   56SER    HB1 3011   0.536   3.170   9.742  1.3894 -0.8091 -2.0483
   56SER    HB2 3012   0.675   3.065   9.791  0.1633  1.7641 -0.8202
   56SER     OG 3013   0.495   2.972   9.777  0.0259  0.0335 -0.3552
   56SER     HG 3014   0.507   2.956   9.683  0.9533 -1.4329 -0.0188
   56SER      C 3015   0.429   3.175   9.971  0.0824 -0.2235  0.4661
   56SER      O 3016   0.419   3.297   9.980 -1.0378 -0.2959  0.2600
   57SER      N 3017   0.327   3.091   9.992 -0.0598 -0.2951 -0.4876
   57SER      H 3018   0.353   2.994   9.978  0.2013 -0.3884  0.5394
   57SER     CA 3019   0.187   3.126  10.006  0.1482  0.3180  0.1531
   57SER     HA 3020   0.184   3.233  10.023  1.3861  0.2235  1.0998
   57SER     CB 3021   0.116   3.094   9.874  0.0270 -0.2094  0.3404
   57SER    HB1 3022   0.010   3.082   9.898 -0.8096  1.6319 -1.9701
   57SER    HB2 3023   0.163   3.005   9.833 -1.8365 -1.7765  1.4400
   57SER     OG 3024   0.127   3.209   9.792  0.3683 -0.1726  0.4336
   57SER     HG 3025   0.076   3.280   9.832  1.1723 -0.9646  3.0890
   57SER      C 3026   0.110   3.065  10.122 -0.5256 -0.0650 -0.4872
   57SER      O 3027   0.036   3.139  10.186  0.2590  0.1917  0.1361
   58TYR      N 3028   0.128   2.936  10.151 -0.5748  0.0878  0.2352
   58TYR      H 3029   0.211   2.895  10.112 -0.8415  1.3111 -1.7513
   58TYR     CA 3030   0.051   2.860  10.248 -0.2404 -0.0462  0.3979
   58TYR     HA 3031  10.343   2.919  10.251  0.3858  0.8968  1.9011
   58TYR     CB 3032   0.025   2.714  10.211  0.0567 -0.0500  0.2060
   58TYR    HB1 3033   0.004   2.699  10.105  1.2704 -0.9368  0.0715
   58TYR    HB2 3034   0.116   2.656  10.224 -1.0000 -2.1344 -1.0631
   58TYR     CG 3035  10.309   2.640  10.296  0.0572  0.0493  0.2920
   58TYR    CD1 3036  10.347   2.544   0.006 -0.1423  0.3100  0.6401
   58TYR    HD1 3037   0.066   2.515   0.018  0.1590 -0.5061 -2.7679
   58TYR    CE1 3038  10.256   2.492   0.099  0.0453  0.0781  0.6959
   58TYR    HE1 3039  10.281   2.413   0.168  0.6729 -1.1895 -0.9343
   58TYR     CZ 3040  10.125   2.545   0.095 -0.0929 -0.2929  0.2705
   58TYR     OH 3041  10.042   2.492   0.189 -0.1914  0.1861  0.4533
   58TYR     HH 3042   9.955   2.533   0.188 -1.0904 -1.5544  1.7329
   58TYR    CE2 3043  10.086   2.641  10.384  0.0502 -0.7418 -0.2481
   58TYR    HE2 3044   9.982   2.671  10.380  0.1012 -0.6824 -1.3374
   58TYR    CD2 3045  10.180   2.695  10.296  0.2362  0.4762  0.6648
   58TYR    HD2 3046  10.162   2.775  10.226  1.9031  1.4790  1.3177
   58TYR      C 3047   0.104   2.886   0.004 -0.3954  0.2754  0.3996
   58TYR      O 3048   0.217   2.933   0.018 -0.2622  0.0386  0.1406
   59GLY      N 3049   0.031   2.862   0.113 -0.5775  0.1945  0.2596
   59GLY      H 3050  10.330   2.810   0.094 -0.3902 -0.5845  1.4525
   59GLY     CA 3051   0.082   2.867   0.248  0.4550  0.1117 -0.1183
   59GLY    HA1 3052   0.147   2.953   0.262  1.4662 -0.7796  0.8706
   59GLY    HA2 3053   0.001   2.889   0.318 -0.4908 -2.5317 -0.2762
   59GLY      C 3054   0.142   2.741   0.310  0.1331 -0.0893 -0.2130
   59GLY      O 3055   0.126   2.631   0.258 -0.5192 -0.1241  0.0547
   60GLN      N 3056   0.202   2.756   0.429  0.1055 -0.3825 -0.1619
   60GLN      H 3057   0.207   2.850   0.464 -1.6239  0.0995 -1.0714
   60GLN     CA 3058   0.260   2.647   0.504 -0.2444 -0.0970  0.5287
   60GLN     HA 3059   0.223   2.548   0.479 -3.1321  1.1047 -0.3086
   60GLN     CB 3060   0.411   2.645   0.478 -0.4041  0.1774 -0.4727
   60GLN    HB1 3061   0.459   2.587   0.557 -0.4918 -2.4842 -2.2254
   60GLN    HB2 3062   0.441   2.747   0.500 -0.0884  0.5981 -2.7153
   60GLN     CG 3063   0.461   2.602   0.341  0.3732 -0.2626 -0.0612
   60GLN    HG1 3064   0.439   2.496   0.325  1.1395 -0.1316 -2.3881
   60GLN    HG2 3065   0.423   2.665   0.260 -0.4674 -1.0631 -0.3163
   60GLN     CD 3066   0.612   2.601   0.325  0.3412  0.0824 -0.3897
   60GLN    OE1 3067   0.692   2.626   0.415 -0.1724  0.1360  0.0587
   60GLN    NE2 3068   0.656   2.581   0.200  0.1002  0.0325 -0.4673
   60GLN   HE21 3069   0.584   2.563   0.132 -0.6293 -1.1249  0.5627
   60GLN   HE22 3070   0.753   2.596   0.176  0.6874 -0.5955  1.3596
   60GLN      C 3071   0.237   2.662   0.654  0.1570  0.0328  0.5808
   60GLN      O 3072   0.212   2.772   0.703  0.4550  0.3909 -0.0600
   61SER      N 3073   0.237   2.554   0.733 -0.2557  0.0094  0.5541
   61SER      H 3074   0.248   2.463   0.691 -1.7173 -0.6659  1.5719
   61SER     CA 3075   0.228   2.558   0.877 -0.2255  0.0844  0.5539
   61SER     HA 3076   0.160   2.639   0.905  0.0931  1.1235 -1.5293
   61SER     CB 3077   0.171   2.426   0.927 -0.7135 -0.0771 -0.4124
   61SER    HB1 3078   0.080   2.415   0.868 -0.7368  0.8617 -0.5510
   61SER    HB2 3079   0.149   2.434   1.033  0.4292  1.0288 -0.2408
   61SER     OG 3080   0.262   2.322   0.899  0.1404  0.3881  0.5675
   61SER     HG 3081   0.225   2.242   0.938 -0.2790 -0.2801 -1.0829
   61SER      C 3082   0.357   2.593   0.950  0.1512 -0.6732  0.2628
   61SER      O 3083   0.458   2.605   0.882 -0.2517  0.1431 -0.2015
   62GLN      N 3084   0.351   2.614   1.082  0.0105  0.3768  0.0938
   62GLN      H 3085   0.266   2.592   1.131  0.1264  3.5045  1.9969
   62GLN     CA 3086   0.455   2.671   1.165  0.3043  0.4332 -0.3103
   62GLN     HA 3087   0.550   2.658   1.114 -0.3856 -0.3405 -1.4331
   62GLN     CB 3088   0.437   2.823   1.175  0.5180  0.4514 -0.1910
   62GLN    HB1 3089   0.528   2.860   1.221 -0.0903 -0.7676  2.1790
   62GLN    HB2 3090   0.364   2.855   1.249  2.1991  1.8252  0.9236
   62GLN     CG 3091   0.409   2.895   1.043  0.1706  0.2355 -0.2369
   62GLN    HG1 3092   0.494   2.881   0.977  0.6537  3.0854 -0.3215
   62GLN    HG2 3093   0.316   2.852   1.004 -0.9629 -0.0298  2.5229
   62GLN     CD 3094   0.400   3.042   1.081 -0.4302  0.2542 -0.4425
   62GLN    OE1 3095   0.500   3.108   1.109 -0.1183 -0.3264 -0.1796
   62GLN    NE2 3096   0.280   3.099   1.078 -0.5444  0.0477  0.0985
   62GLN   HE21 3097   0.274   3.200   1.081 -0.8670  0.1528 -2.1101
   62GLN   HE22 3098   0.195   3.044   1.081  0.4172 -1.6477 -1.7290
   62GLN      C 3099   0.451   2.618   1.307 -0.0928 -0.2661 -0.5792
   62GLN      O 3100   0.345   2.581   1.358  0.0970 -0.2407 -0.1613
   63ASN      N 3101   0.560   2.633   1.384 -0.4371 -0.2174 -0.0932
   63ASN      H 3102   0.648   2.670   1.350 -0.8291  0.1609 -0.7189
   63ASN     CA 3103   0.558   2.593   1.523  0.0477  0.2332  0.0455
   63ASN     HA 3104   0.511   2.495   1.526 -0.9792  0.7280  2.6685
   63ASN     CB 3105   0.695   2.562   1.582 -0.0919 -0.2493  0.1195
   63ASN    HB1 3106   0.755   2.648   1.610  0.4251 -0.4840 -0.2519
   63ASN    HB2 3107   0.760   2.530   1.502 -0.2682  3.1163 -1.5327
   63ASN     CG 3108   0.705   2.459   1.694 -0.0566  0.0913  0.4332
   63ASN    OD1 3109   0.609   2.393   1.733 -0.4584  0.6205  0.3451
   63ASN    ND2 3110   0.824   2.428   1.746 -0.2309 -0.1026  0.7180
   63ASN   HD21 3111   0.821   2.375   1.832 -1.7987 -1.2245  0.0307
   63ASN   HD22 3112   0.908   2.481   1.730 -0.7336  1.0436  1.6924
   63ASN      C 3113   0.465   2.679   1.608 -0.7109 -0.2547 -0.2734
   63ASN      O 3114   0.474   2.801   1.613 -0.1808 -0.2975 -0.0342
   64THR      N 3115   0.393   2.608   1.694 -0.4893 -0.2755 -0.1023
   64THR      H 3116   0.403   2.507   1.693 -1.4939 -0.3918  0.0718
   64THR     CA 3117   0.293   2.652   1.789  0.1126  0.9566 -0.0316
   64THR     HA 3118   0.293   2.760   1.804 -0.4358  0.7398  1.7984
   64THR     CB 3119   0.147   2.621   1.757  0.2439  0.0290  0.2512
   64THR     HB 3120   0.111   2.527   1.799  0.6990 -0.9050 -1.3570
   64THR    CG2 3121   0.051   2.736   1.789  0.0227 -0.0278 -0.1945
   64THR   HG21 3122   0.062   2.821   1.722 -2.2756 -1.3395 -2.4311
   64THR   HG22 3123  10.333   2.699   1.778 -0.8926  1.3137  2.8240
   64THR   HG23 3124   0.064   2.754   1.896 -0.1962 -1.5323  0.1089
   64THR    OG1 3125   0.136   2.618   1.616 -0.0072  0.3598  0.2632
   64THR    HG1 3126   0.150   2.526   1.595  0.4615  0.9644 -2.3483
   64THR      C 3127   0.324   2.596   1.927  0.0010  0.3352 -0.2556
   64THR      O 3128   0.385   2.490   1.935 -0.0797  0.3055 -0.0286
   65GLY      N 3129   0.284   2.662   2.037  0.4030  0.3638 -0.1269
   65GLY      H 3130   0.235   2.749   2.026 -2.7653 -1.2248  0.5140
   65GLY     CA 3131   0.288   2.609   2.172  0.4013  0.1430 -0.2118
   65GLY    HA1 3132   0.236   2.514   2.170  2.7208 -1.2064  0.3585
   65GLY    HA2 3133   0.386   2.601   2.218  0.4013 -0.6541 -0.3351
   65GLY      C 3134   0.213   2.691   2.277  0.2024 -0.0922 -0.1714
   65GLY      O 3135   0.140   2.782   2.237  0.3515  0.0347 -0.1522
   66TYR      N 3136   0.238   2.669   2.406 -0.0774 -0.2213 -0.1365
   66TYR      H 3137   0.312   2.604   2.428 -1.2692 -1.9950 -1.1321
   66TYR     CA 3138   0.178   2.738   2.518  0.5203  0.0154  0.0468
   66TYR     HA 3139   0.072   2.715   2.529  0.9414 -1.8110  0.5970
   66TYR     CB 3140   0.254   2.683   2.638  0.6518 -0.4912 -0.2654
   66TYR    HB1 3141   0.207   2.733   2.723 -0.1426  1.5279 -1.8119
   66TYR    HB2 3142   0.359   2.712   2.637  0.7217 -0.7413 -0.2466
   66TYR     CG 3143   0.234   2.539   2.680  0.0808 -0.1456  0.6773
   66TYR    CD1 3144   0.136   2.455   2.625  0.2732  0.0062  0.0931
   66TYR    HD1 3145   0.073   2.502   2.551  0.5231  2.2273  1.2008
   66TYR    CE1 3146   0.132   2.321   2.665 -0.1759 -0.1147 -0.3512
   66TYR    HE1 3147   0.053   2.261   2.621 -2.3214  1.4374  1.1745
   66TYR     CZ 3148   0.229   2.265   2.750  0.0564 -0.3541 -0.7670
   66TYR     OH 3149   0.222   2.138   2.800  0.5789  0.1183  0.5608
   66TYR     HH 3150   0.152   2.088   2.758  0.2791  1.9249 -1.2433
   66TYR    CE2 3151   0.316   2.355   2.814 -0.5659 -0.1351 -0.2118
   66TYR    HE2 3152   0.378   2.326   2.898  1.9876  0.1388 -1.8989
   66TYR    CD2 3153   0.323   2.490   2.775  0.5926 -0.0421  0.2586
   66TYR    HD2 3154   0.385   2.563   2.824 -1.6111  1.0441  1.5610
   66TYR      C 3155   0.199   2.888   2.508 -0.1982  0.0938 -0.4051
   66TYR      O 3156   0.303   2.934   2.461 -0.1392 -0.0175 -0.3827
   67GLY      N 3157   0.100   2.968   2.548  0.2046  0.3862  0.0249
   67GLY      H 3158   0.021   2.929   2.598  0.8565 -1.4880 -0.3230
   67GLY     CA 3159   0.107   3.112   2.541  0.0484  0.4048  0.2331
   67GLY    HA1 3160   0.045   3.158   2.619  0.9931  0.2278  1.1073
   67GLY    HA2 3161   0.212   3.135   2.554  0.6683 -2.2493  0.5157
   67GLY      C 3162   0.072   3.174   2.406  0.6345  0.8904  0.3021
   67GLY      O 3163   0.119   3.133   2.300 -0.3004 -0.0059  0.2170
   68THR      N 3164  10.367   3.272   2.413  0.2159  0.5081  0.3603
   68THR      H 3165  10.342   3.299   2.508  0.6447  0.6894  0.4239
   68THR     CA 3166  10.326   3.360   2.305 -0.0517  0.0647  0.1010
   68THR     HA 3167  10.319   3.300   2.214  0.1673 -1.1089  0.8286
   68THR     CB 3168  10.183   3.413   2.316 -0.1771 -0.2663  0.0962
   68THR     HB 3169  10.175   3.483   2.233 -0.7730  1.0351  1.2130
   68THR    CG2 3170  10.074   3.308   2.299  0.1895 -0.7279  0.5530
   68THR   HG21 3171  10.095   3.233   2.375  0.0495 -2.8754 -1.4105
   68THR   HG22 3172  10.079   3.267   2.198 -2.5574  0.2073 -0.0695
   68THR   HG23 3173   9.981   3.363   2.313  0.5907 -0.2283  1.2961
   68THR    OG1 3174  10.162   3.492   2.431 -0.3027  0.0865 -0.1666
   68THR    HG1 3175  10.108   3.563   2.395  0.0690 -0.1392 -1.2035
   68THR      C 3176   0.040   3.472   2.279  0.2497 -0.2242 -0.0114
   68THR      O 3177   0.079   3.540   2.374  0.1131  0.0848 -0.1755
   69GLN      N 3178   0.091   3.492   2.158  0.2246 -0.4377 -0.0571
   69GLN      H 3179   0.068   3.421   2.089  2.2713 -0.4405 -0.8009
   69GLN     CA 3180   0.190   3.592   2.122 -0.0036 -0.1921 -0.0141
   69GLN     HA 3181   0.205   3.577   2.015 -1.7470  2.8967 -0.7886
   69GLN     CB 3182   0.130   3.731   2.134  0.5448  0.1052 -0.6383
   69GLN    HB1 3183   0.193   3.808   2.090 -1.4374  2.4754  0.4050
   69GLN    HB2 3184   0.129   3.763   2.238 -0.0165  1.9406 -1.1685
   69GLN     CG 3185  10.369   3.746   2.089  0.3436 -0.1064 -0.0568
   69GLN    HG1 3186  10.295   3.699   2.154 -1.1704  0.3022 -1.4101
   69GLN    HG2 3187  10.358   3.709   1.988  0.4432 -2.0773  0.6144
   69GLN     CD 3188  10.323   3.891   2.106 -0.6254 -0.4025 -0.0758
   69GLN    OE1 3189  10.294   3.959   2.008 -0.2661  0.3763  0.3524
   69GLN    NE2 3190  10.307   3.938   2.229  0.3543  0.8646 -0.4168
   69GLN   HE21 3191  10.324   3.881   2.311 -1.2129  0.7884 -0.1183
   69GLN   HE22 3192  10.277   4.034   2.239 -0.2906  0.4372  3.0345
   69GLN      C 3193   0.324   3.570   2.191 -0.0595  0.2236  0.2256
   69GLN      O 3194   0.335   3.481   2.275 -0.4961  0.4219  0.4950
   70SER      N 3195   0.431   3.639   2.149 -0.0154  0.1511  0.2187
   70SER      H 3196   0.419   3.695   2.066 -1.3419  0.7482  0.7713
   70SER     CA 3197   0.566   3.613   2.195 -0.0333  0.2753  0.3443
   70SER     HA 3198   0.557   3.565   2.292 -2.1248 -1.1322 -0.4779
   70SER     CB 3199   0.630   3.507   2.106  0.1354  0.4842  0.2164
   70SER    HB1 3200   0.567   3.419   2.115  0.6782 -0.1074 -1.3592
   70SER    HB2 3201   0.729   3.479   2.143 -0.3618 -0.0379  1.1661
   70SER     OG 3202   0.645   3.541   1.970  0.2073  0.3103  0.1802
   70SER     HG 3203   0.559   3.520   1.934  0.2684  1.4618 -0.7264
   70SER      C 3204   0.652   3.737   2.210  0.2292  0.1153  0.1629
   70SER      O 3205   0.636   3.829   2.129 -0.5631  0.2169  0.4279
   71THR      N 3206   0.731   3.750   2.317 -0.0650  0.2560  0.3635
   71THR      H 3207   0.729   3.670   2.378 -0.0942 -1.5714 -1.8662
   71THR     CA 3208   0.812   3.867   2.346 -0.3245  0.5057  0.0965
   71THR     HA 3209   0.795   3.952   2.280 -1.6359  0.6056  0.5349
   71THR     CB 3210   0.780   3.932   2.480 -0.0939  0.2953  0.2566
   71THR     HB 3211   0.784   3.858   2.560  0.3422 -0.2203 -0.2337
   71THR    CG2 3212   0.861   4.060   2.500  0.3479  0.0346  0.1493
   71THR   HG21 3213   0.965   4.034   2.520  1.3991  1.9481 -2.2072
   71THR   HG22 3214   0.858   4.118   2.407 -1.3394  0.1416  0.2314
   71THR   HG23 3215   0.823   4.121   2.582 -1.4463  1.4850 -1.6402
   71THR    OG1 3216   0.645   3.972   2.468  0.0054  0.5771  0.0442
   71THR    HG1 3217   0.646   4.066   2.484  1.5649  0.3071  1.9408
   71THR      C 3218   0.955   3.815   2.352 -0.6294 -0.3607  0.0531
   71THR      O 3219   0.983   3.717   2.420  0.5092 -0.0971 -0.0190
   72PRO      N 3220   1.052   3.877   2.284 -0.4899 -0.1312  0.4610
   72PRO     CD 3221   1.041   3.988   2.191 -0.0130 -0.3671  0.1208
   72PRO    HD1 3222   1.013   4.079   2.243  2.9294  0.4862  0.4161
   72PRO    HD2 3223   0.974   3.964   2.109  1.7430 -0.5321 -1.3456
   72PRO     CG 3224   1.178   4.014   2.129 -0.2537  0.5126 -0.0511
   72PRO    HG1 3225   1.178   4.047   2.025 -1.9072 -0.2800 -0.3343
   72PRO    HG2 3226   1.229   4.093   2.184 -1.2022  1.7816 -0.9519
   72PRO     CB 3227   1.244   3.876   2.136 -0.3341  0.5079  0.7486
   72PRO    HB1 3228   1.201   3.816   2.056  0.0402 -0.3499  1.1890
   72PRO    HB2 3229   1.352   3.881   2.127 -0.3754  1.3235  0.5794
   72PRO     CA 3230   1.186   3.823   2.266 -0.3403  0.1834  0.6147
   72PRO     HA 3231   1.172   3.715   2.254  0.3324  0.1308  0.3230
   72PRO      C 3232   1.274   3.835   2.390  0.1861  0.0536  0.2529
   72PRO      O 3233   1.229   3.897   2.486 -0.8626  0.3455 -0.4063
   73GLN      N 3234   1.378   3.751   2.393 -0.1063 -0.3440 -0.4621
   73GLN      H 3235   1.385   3.694   2.310 -3.3945 -0.7810 -0.5901
   73GLN     CA 3236   1.482   3.746   2.493 -0.2349 -0.4874 -0.3331
   73GLN     HA 3237   1.450   3.811   2.575 -0.4869  0.9498 -1.5294
   73GLN     CB 3238   1.495   3.607   2.554 -0.5774 -0.2452  0.2944
   73GLN    HB1 3239   1.575   3.602   2.628 -0.5685  1.0507  0.3974
   73GLN    HB2 3240   1.531   3.542   2.475  0.8024  1.2800 -0.3830
   73GLN     CG 3241   1.365   3.557   2.616 -0.3863 -0.3167  0.6408
   73GLN    HG1 3242   1.336   3.627   2.695  0.6766  1.1013 -0.1749
   73GLN    HG2 3243   1.285   3.564   2.542  0.9733 -1.6378 -1.0301
   73GLN     CD 3244   1.361   3.413   2.665  0.3748 -0.5435  0.0409
   73GLN    OE1 3245   1.456   3.356   2.717  0.6211 -0.0762  0.1024
   73GLN    NE2 3246   1.249   3.342   2.648 -0.3152  0.5657 -0.1529
   73GLN   HE21 3247   1.258   3.252   2.693  2.1789 -0.4083 -2.3770
   73GLN   HE22 3248   1.160   3.373   2.611 -0.3972 -1.3492 -1.7051
   73GLN      C 3249   1.611   3.806   2.437  0.0436 -0.5999  0.1774
   73GLN      O 3250   1.650   3.778   2.324 -0.0595  0.1202 -0.0433
   74GLY      N 3251   1.670   3.896   2.517 -0.1824 -0.0324 -0.2849
   74GLY      H 3252   1.632   3.890   2.610  0.2707  0.9350 -0.0346
   74GLY     CA 3253   1.785   3.979   2.489  0.1128 -0.2800  0.1814
   74GLY    HA1 3254   1.785   4.033   2.394 -0.0163  0.9863  0.8807
   74GLY    HA2 3255   1.873   3.916   2.500 -1.0728 -2.5496 -2.2500
   74GLY      C 3256   1.802   4.093   2.588 -0.0489  0.1262 -0.2555
   74GLY      O 3257   1.759   4.082   2.702 -0.2080  0.2715 -0.3012
   75TYR      N 3258   1.885   4.192   2.553 -0.0184  0.3952  0.5623
   75TYR      H 3259   1.932   4.188   2.464  1.1914 -3.7816  1.1946
   75TYR     CA 3260   1.927   4.307   2.630  0.3950  0.6557 -0.0456
   75TYR     HA 3261   1.859   4.310   2.715  1.7816  1.1547  1.1050
   75TYR     CB 3262   2.058   4.273   2.701  0.1238 -0.0666  0.1115
   75TYR    HB1 3263   2.146   4.304   2.644 -1.6665  2.0144 -1.7190
   75TYR    HB2 3264   2.063   4.164   2.708 -1.9677 -0.3637 -1.6775
   75TYR     CG 3265   2.085   4.343   2.831  0.0075  0.0281  0.0844
   75TYR    CD1 3266   2.177   4.447   2.847  0.4652 -0.3315 -0.2179
   75TYR    HD1 3267   2.246   4.471   2.767  0.1081  3.0629  0.3472
   75TYR    CE1 3268   2.203   4.511   2.968 -0.1252  0.0470 -0.2865
   75TYR    HE1 3269   2.284   4.583   2.976  1.5533 -1.3352 -3.1095
   75TYR     CZ 3270   2.124   4.475   3.079  0.3612 -0.6409 -0.1560
   75TYR     OH 3271   2.160   4.531   3.197  0.6874 -0.2473 -0.4401
   75TYR     HH 3272   2.096   4.506   3.265  0.0032  0.7935 -0.6673
   75TYR    CE2 3273   2.017   4.384   3.060 -0.3555  0.1635 -0.0357
   75TYR    HE2 3274   1.950   4.360   3.141  0.3419  2.0807  1.1814
   75TYR    CD2 3275   2.005   4.311   2.942  0.0181 -0.0667  0.0641
   75TYR    HD2 3276   1.933   4.231   2.941  1.5326 -1.4633 -0.3985
   75TYR      C 3277   1.924   4.435   2.548  0.5163  0.3979 -0.4548
   75TYR      O 3278   1.893   4.432   2.429  0.0911  0.5480 -0.3495
   76GLY      N 3279   1.957   4.551   2.607  0.6403  0.1825 -0.0994
   76GLY      H 3280   2.001   4.536   2.697 -0.5161 -1.2838  0.2697
   76GLY     CA 3281   1.939   4.686   2.557  0.3253  0.1982  0.0548
   76GLY    HA1 3282   2.012   4.697   2.477  0.5732  0.7003  0.3469
   76GLY    HA2 3283   1.840   4.692   2.512 -0.0094 -0.6825  0.6390
   76GLY      C 3284   1.951   4.796   2.660  0.0066  0.3201 -0.0360
   76GLY      O 3285   1.958   4.769   2.780 -0.4903  0.1294 -0.0483
   77SER      N 3286   1.972   4.918   2.610  0.2924  0.3396  0.1280
   77SER      H 3287   1.968   4.935   2.511 -1.6834 -1.6177 -0.1933
   77SER     CA 3288   1.979   5.043   2.684  0.2476  0.4823 -0.1083
   77SER     HA 3289   2.027   5.016   2.778  1.2084 -0.2376 -0.7863
   77SER     CB 3290   2.075   5.147   2.628  0.2209  0.5614 -0.0075
   77SER    HB1 3291   2.044   5.158   2.524 -0.0979  1.7794  0.2050
   77SER    HB2 3292   2.057   5.244   2.673  0.0769 -0.1214  1.4728
   77SER     OG 3293   2.210   5.105   2.635 -0.0033 -0.1412  0.2304
   77SER     HG 3294   2.267   5.179   2.612  2.1582 -1.6664  0.3716
   77SER      C 3295   1.841   5.097   2.721 -0.1913 -0.5692 -0.1750
   77SER      O 3296   1.753   5.081   2.637  0.0297 -0.1545 -0.4874
   78THR      N 3297   1.823   5.156   2.839 -0.4366 -0.2521 -0.3721
   78THR      H 3298   1.897   5.151   2.908 -0.4727 -0.4301 -0.3454
   78THR     CA 3299   1.720   5.254   2.869  0.0070  0.1336 -0.0955
   78THR     HA 3300   1.618   5.218   2.866  0.0593 -0.1643  0.9957
   78THR     CB 3301   1.725   5.293   3.017 -0.6664 -0.1401  0.0003
   78THR     HB 3302   1.647   5.364   3.044 -0.2414 -0.0194  0.9589
   78THR    CG2 3303   1.701   5.181   3.117  0.7800 -0.8326 -0.4061
   78THR   HG21 3304   1.782   5.108   3.109  0.5606 -0.9183 -2.0980
   78THR   HG22 3305   1.699   5.228   3.216  2.2972  1.0734 -1.2307
   78THR   HG23 3306   1.600   5.145   3.096 -0.2779  2.5147 -1.5872
   78THR    OG1 3307   1.848   5.356   3.043 -0.3038 -0.6677 -0.4150
   78THR    HG1 3308   1.918   5.322   2.987 -1.1745 -1.5169 -1.0092
   78THR      C 3309   1.722   5.380   2.784  0.3042  0.1854 -0.0165
   78THR      O 3310   1.825   5.401   2.720 -0.1351  0.4740 -0.6375
   79GLY      N 3311   1.615   5.459   2.775  0.3005  0.1813 -0.0075
   79GLY      H 3312   1.533   5.434   2.830  0.6914  1.0318  0.9932
   79GLY     CA 3313   1.592   5.558   2.672 -0.0682  0.4415  0.3209
   79GLY    HA1 3314   1.685   5.612   2.655 -0.8979  0.9751 -3.3346
   79GLY    HA2 3315   1.512   5.617   2.716 -2.2934 -1.9372 -0.3259
   79GLY      C 3316   1.555   5.507   2.534 -0.1995  0.2725  0.4185
   79GLY      O 3317   1.513   5.392   2.524 -0.1983  0.3434 -0.5074
   80GLY      N 3318   1.551   5.591   2.430  0.3726 -0.6996 -0.4175
   80GLY      H 3319   1.581   5.686   2.446  0.8746 -0.7261 -1.1991
   80GLY     CA 3320   1.530   5.554   2.292  0.0765  0.5596 -0.7305
   80GLY    HA1 3321   1.541   5.642   2.229 -1.4717  0.1765 -1.6050
   80GLY    HA2 3322   1.615   5.488   2.270  0.7632  0.6740  1.3222
   80GLY      C 3323   1.396   5.495   2.251  0.0983 -0.5273  0.6691
   80GLY      O 3324   1.303   5.494   2.331 -0.5305  0.0459 -0.0387
   81TYR      N 3325   1.377   5.439   2.131 -0.2731  0.4405  0.2718
   81TYR      H 3326   1.456   5.438   2.068  2.2800  0.0042  3.2524
   81TYR     CA 3327   1.251   5.375   2.099 -0.2055  0.4752 -0.0713
   81TYR     HA 3328   1.175   5.444   2.137  1.2911  0.6039  3.0181
   81TYR     CB 3329   1.240   5.366   1.947  0.2209  0.2843 -0.0920
   81TYR    HB1 3330   1.323   5.307   1.910  0.1613  0.2206 -0.1237
   81TYR    HB2 3331   1.142   5.321   1.934  0.2247 -0.1057  1.1206
   81TYR     CG 3332   1.234   5.501   1.878  0.0235  0.2654 -0.1132
   81TYR    CD1 3333   1.354   5.557   1.833  0.0952  0.2064  0.0017
   81TYR    HD1 3334   1.452   5.514   1.851  0.4743  1.3235  0.6825
   81TYR    CE1 3335   1.347   5.683   1.772  0.3305  0.2983  0.1642
   81TYR    HE1 3336   1.439   5.725   1.734  1.6685 -1.2696  1.5127
   81TYR     CZ 3337   1.227   5.744   1.731  0.3349  0.0186 -0.2693
   81TYR     OH 3338   1.225   5.866   1.671 -0.5745  0.1333 -0.0271
   81TYR     HH 3339   1.133   5.887   1.655 -0.6333 -0.7067 -0.9435
   81TYR    CE2 3340   1.109   5.683   1.779  0.2991 -0.0454 -0.4369
   81TYR    HE2 3341   1.010   5.723   1.763 -0.4118 -1.9033 -0.9445
   81TYR    CD2 3342   1.112   5.564   1.853 -0.0142  0.2804  0.1054
   81TYR    HD2 3343   1.022   5.522   1.896 -0.3319  3.0473  2.3983
   81TYR      C 3344   1.233   5.236   2.159 -0.2047  0.4003 -0.2431
   81TYR      O 3345   1.318   5.148   2.168 -0.2962  0.3392  0.0349
   82GLY      N 3346   1.106   5.208   2.190 -0.0072 -0.0893  0.1395
   82GLY      H 3347   1.040   5.268   2.142  0.2973  1.4185  1.5062
   82GLY     CA 3348   1.050   5.079   2.223 -0.4222  0.0306 -0.1014
   82GLY    HA1 3349   0.943   5.078   2.200 -0.2678  0.8165 -0.9072
   82GLY    HA2 3350   1.111   5.003   2.174 -0.1806 -1.8633  2.9008
   82GLY      C 3351   1.060   5.033   2.367 -0.3543  0.3256 -0.0128
   82GLY      O 3352   1.092   5.111   2.457 -0.7262  0.1400  0.2829
   83SER      N 3353   1.048   4.902   2.390 -0.0473  0.2790 -0.1236
   83SER      H 3354   1.043   4.838   2.312  2.0648 -0.5807  0.3692
   83SER     CA 3355   1.054   4.851   2.525  0.1853 -0.0262 -0.2484
   83SER     HA 3356   1.076   4.926   2.600  2.2281 -1.2880  0.4988
   83SER     CB 3357   0.914   4.798   2.556  0.2216  0.0076 -0.0250
   83SER    HB1 3358   0.917   4.751   2.654  0.9920 -0.9332 -0.4758
   83SER    HB2 3359   0.880   4.723   2.483 -1.2489  0.6515 -0.0414
   83SER     OG 3360   0.817   4.901   2.555  0.2991  0.0777 -0.3049
   83SER     HG 3361   0.728   4.866   2.559 -0.1225  1.0748 -0.6823
   83SER      C 3362   1.165   4.751   2.551 -0.1696 -0.4548 -0.3519
   83SER      O 3363   1.221   4.691   2.460  0.5762  0.0362 -0.2304
   84SER      N 3364   1.199   4.728   2.679  0.4170 -0.5945 -0.5302
   84SER      H 3365   1.150   4.777   2.752 -1.6037 -2.2972 -0.6608
   84SER     CA 3366   1.286   4.624   2.730  0.5879 -0.1758  0.0301
   84SER     HA 3367   1.383   4.637   2.682  0.8197 -1.0825  0.2386
   84SER     CB 3368   1.312   4.643   2.880  0.2732  0.1282  0.0488
   84SER    HB1 3369   1.404   4.588   2.902 -0.0121 -0.7568 -0.8456
   84SER    HB2 3370   1.229   4.608   2.942  0.3156 -0.7215 -0.3472
   84SER     OG 3371   1.341   4.776   2.913  0.1587  0.0431  0.4908
   84SER     HG 3372   1.313   4.785   3.005 -0.0599 -0.3907  0.4705
   84SER      C 3373   1.232   4.487   2.695 -0.2537  0.2371 -0.3114
   84SER      O 3374   1.130   4.444   2.749  0.1357 -0.6419 -0.2590
   85GLN      N 3375   1.320   4.410   2.631 -0.1469 -0.1240  0.2563
   85GLN      H 3376   1.414   4.447   2.620 -0.0237 -0.9778 -2.2339
   85GLN     CA 3377   1.302   4.268   2.609 -0.3284 -0.0666  0.0379
   85GLN     HA 3378   1.215   4.245   2.547 -0.5419 -0.2046  0.3843
   85GLN     CB 3379   1.420   4.216   2.528  0.2179  0.2637  0.6231
   85GLN    HB1 3380   1.433   4.108   2.524  0.0285  0.2714 -2.6335
   85GLN    HB2 3381   1.510   4.251   2.581  0.2319 -1.5226  1.8697
   85GLN     CG 3382   1.416   4.264   2.383  0.1157 -0.5344  0.3593
   85GLN    HG1 3383   1.420   4.373   2.379 -0.7671 -0.3705  2.2715
   85GLN    HG2 3384   1.324   4.231   2.335  0.7126  1.5391 -2.4736
   85GLN     CD 3385   1.542   4.226   2.308  0.0312 -0.1111 -0.0002
   85GLN    OE1 3386   1.542   4.135   2.224 -0.2288 -0.2544  0.1545
   85GLN    NE2 3387   1.654   4.287   2.346  0.2889 -0.3241 -0.4081
   85GLN   HE21 3388   1.743   4.264   2.303  1.0000 -0.0960  0.8871
   85GLN   HE22 3389   1.645   4.353   2.422 -1.0142 -0.5921 -0.3053
   85GLN      C 3390   1.282   4.179   2.731 -0.7056  0.2701  0.2250
   85GLN      O 3391   1.328   4.199   2.843 -0.4124  0.4550  0.0727
   86SER      N 3392   1.204   4.071   2.719  0.0151 -0.2256 -0.0541
   86SER      H 3393   1.171   4.044   2.628  2.9486 -1.3236 -0.9330
   86SER     CA 3394   1.182   3.973   2.823  0.0611  0.5494  0.7015
   86SER     HA 3395   1.139   4.027   2.908  0.9152  1.9688  0.2600
   86SER     CB 3396   1.089   3.859   2.783  0.3402  0.4510  0.3302
   86SER    HB1 3397   1.082   3.788   2.865  0.4349 -1.3409 -1.1490
   86SER    HB2 3398   1.129   3.800   2.701  1.3644 -0.7229  1.6333
   86SER     OG 3399   0.954   3.883   2.747  0.2157 -0.6617  0.0098
   86SER     HG 3400   0.922   3.799   2.713 -1.0224 -0.6225  1.0174
   86SER      C 3401   1.307   3.905   2.878 -0.0869 -0.2133  0.1172
   86SER      O 3402   1.403   3.871   2.809 -0.3188 -0.0472 -0.2912
   87SER      N 3403   1.306   3.878   3.009 -0.0218 -0.3691  0.0858
   87SER      H 3404   1.214   3.876   3.050 -0.5618  2.0373 -0.8098
   87SER     CA 3405   1.411   3.806   3.077 -0.0963 -0.3552  0.2156
   87SER     HA 3406   1.508   3.847   3.048 -0.7407  0.8377 -0.3061
   87SER     CB 3407   1.395   3.814   3.228  0.2774  0.2066  0.2263
   87SER    HB1 3408   1.488   3.772   3.267 -0.2415 -1.4191 -0.2177
   87SER    HB2 3409   1.315   3.747   3.260 -0.5869  1.2446  0.3077
   87SER     OG 3410   1.385   3.949   3.271 -0.7615  0.2497 -0.1368
   87SER     HG 3411   1.399   3.942   3.365 -0.4175 -0.9203 -0.2489
   87SER      C 3412   1.423   3.659   3.037  0.2759 -0.0872 -0.6812
   87SER      O 3413   1.325   3.596   2.998 -0.0999 -0.2417  0.4834
   88GLN      N 3414   1.542   3.599   3.049  0.3230  0.1029 -0.1662
   88GLN      H 3415   1.609   3.647   3.107 -0.3356 -0.2203  0.8791
   88GLN     CA 3416   1.564   3.467   2.995  0.5166  0.0229  0.1084
   88GLN     HA 3417   1.513   3.472   2.899 -1.2475 -0.3850  0.9921
   88GLN     CB 3418   1.713   3.433   2.986  0.6571  0.6883 -0.1332
   88GLN    HB1 3419   1.731   3.353   2.914 -1.3076 -1.0014  1.1111
   88GLN    HB2 3420   1.769   3.514   2.940  1.7985 -0.4060 -0.7419
   88GLN     CG 3421   1.784   3.413   3.119  0.2895  0.0376 -0.0289
   88GLN    HG1 3422   1.750   3.487   3.192  1.4276 -0.3069  0.8850
   88GLN    HG2 3423   1.892   3.417   3.109  0.2881 -2.0770 -1.5491
   88GLN     CD 3424   1.761   3.273   3.174  0.3011  0.1540  0.2741
   88GLN    OE1 3425   1.767   3.172   3.104 -0.5808  0.1177  0.2471
   88GLN    NE2 3426   1.761   3.253   3.306  0.6092 -0.5991  0.1675
   88GLN   HE21 3427   1.758   3.337   3.363 -1.9623 -1.0313  0.7795
   88GLN   HE22 3428   1.757   3.164   3.353  0.3657 -0.0622  1.2150
   88GLN      C 3429   1.476   3.365   3.065 -0.0424  0.2163 -0.3050
   88GLN      O 3430   1.462   3.368   3.187  0.3926 -0.1714 -0.2424
   89SER      N 3431   1.409   3.278   2.990  0.1735 -0.2258  0.0096
   89SER      H 3432   1.427   3.277   2.890  3.1794 -0.0646  0.4746
   89SER     CA 3433   1.319   3.174   3.035 -0.0649 -0.0826 -0.1296
   89SER     HA 3434   1.364   3.116   3.117 -0.4512  0.1139  0.2252
   89SER     CB 3435   1.190   3.237   3.088  0.2275  0.1759  0.2878
   89SER    HB1 3436   1.221   3.311   3.161  3.5643 -1.1806  0.4620
   89SER    HB2 3437   1.135   3.280   3.004  2.0378 -0.5669 -1.3859
   89SER     OG 3438   1.124   3.133   3.156  0.6965 -0.7550 -0.6265
   89SER     HG 3439   1.039   3.178   3.165 -0.1210 -2.4977  1.2464
   89SER      C 3440   1.283   3.073   2.927 -0.3878  0.1223 -0.2144
   89SER      O 3441   1.272   3.114   2.812  0.7993  0.5541 -0.1878
   90SER      N 3442   1.268   2.947   2.971 -0.0655  0.0948 -0.1763
   90SER      H 3443   1.279   2.922   3.068 -1.6785  0.2576  0.0762
   90SER     CA 3444   1.203   2.844   2.892  0.0478 -0.2045  0.1242
   90SER     HA 3445   1.158   2.886   2.802 -1.3129 -1.5213  0.1400
   90SER     CB 3446   1.315   2.761   2.829  0.5696  0.6883 -0.1374
   90SER    HB1 3447   1.264   2.694   2.760  0.0970 -1.1650  1.9088
   90SER    HB2 3448   1.394   2.819   2.781  2.5094 -1.8818 -0.2061
   90SER     OG 3449   1.373   2.688   2.935  0.0624  0.1242 -0.2484
   90SER     HG 3450   1.447   2.638   2.900  0.1930 -0.6924  1.1268
   90SER      C 3451   1.090   2.765   2.957  0.1154 -0.2813  0.1484
   90SER      O 3452   1.083   2.742   3.078  0.1062 -0.1496  0.1728
   91TYR      N 3453   1.006   2.707   2.872  0.1355 -0.3657  0.1859
   91TYR      H 3454   1.017   2.723   2.773 -0.5599  0.7898  0.2718
   91TYR     CA 3455   0.901   2.613   2.906 -0.1346 -0.0917  0.1154
   91TYR     HA 3456   0.840   2.636   2.993 -1.5203 -0.4512 -0.7349
   91TYR     CB 3457   0.802   2.596   2.791 -0.0239 -0.0610  0.0153
   91TYR    HB1 3458   0.754   2.499   2.805  0.7523 -0.3521  0.7000
   91TYR    HB2 3459   0.850   2.573   2.696 -1.6696  0.4950 -1.0121
   91TYR     CG 3460   0.705   2.712   2.778 -0.1665 -0.2151 -0.3076
   91TYR    CD1 3461   0.606   2.731   2.875 -0.3922 -0.2780 -0.5244
   91TYR    HD1 3462   0.591   2.664   2.959 -3.4147  1.3060  0.3206
   91TYR    CE1 3463   0.516   2.837   2.860 -0.7506 -0.5590 -0.3647
   91TYR    HE1 3464   0.440   2.865   2.931  0.7034  0.4220  0.8605
   91TYR     CZ 3465   0.519   2.914   2.742 -0.3961 -0.4345 -0.2743
   91TYR     OH 3466   0.422   3.009   2.728  0.0950  0.1416  0.1340
   91TYR     HH 3467   0.430   3.059   2.646 -0.3561  2.2814  1.3406
   91TYR    CE2 3468   0.621   2.894   2.648 -0.1507 -0.0434 -0.0969
   91TYR    HE2 3469   0.632   2.966   2.568 -1.2271  1.0060  0.6579
   91TYR    CD2 3470   0.711   2.787   2.660  0.5013  0.5344  0.1960
   91TYR    HD2 3471   0.786   2.773   2.584  0.3901 -0.2367  0.2210
   91TYR      C 3472   0.957   2.475   2.939  0.2153  0.1672  0.6057
   91TYR      O 3473   1.038   2.421   2.865 -0.3709 -0.4622  0.4165
   92GLY      N 3474   0.906   2.412   3.045 -0.5472  0.4304  0.4045
   92GLY      H 3475   0.837   2.466   3.096  0.6537  1.8644  0.5990
   92GLY     CA 3476   0.909   2.271   3.079  0.0598  0.2048 -0.5693
   92GLY    HA1 3477   0.850   2.211   3.010  0.8665 -0.1887 -0.9352
   92GLY    HA2 3478   1.014   2.241   3.091 -0.0043  0.3534  0.4732
   92GLY      C 3479   0.855   2.260   3.220  0.9953 -0.0509 -0.2222
   92GLY      O 3480   0.860   2.344   3.310 -0.9727 -0.2218  0.0950
   93GLN      N 3481   0.785   2.148   3.239  0.1715  0.4731 -0.1253
   93GLN      H 3482   0.765   2.086   3.162  1.9570 -2.4957  1.5910
   93GLN     CA 3483   0.703   2.117   3.354 -0.0223 -0.5815 -0.5361
   93GLN     HA 3484   0.734   2.176   3.440 -1.3189 -2.5222  1.3821
   93GLN     CB 3485   0.558   2.155   3.327 -0.0494  0.0574  0.4489
   93GLN    HB1 3486   0.503   2.126   3.416  0.2679  1.8271  1.2779
   93GLN    HB2 3487   0.523   2.095   3.243  1.1296 -3.6904  2.4457
   93GLN     CG 3488   0.533   2.304   3.301  0.2856 -0.0449 -0.5193
   93GLN    HG1 3489   0.548   2.356   3.396  1.4714  0.4589 -0.9653
   93GLN    HG2 3490   0.588   2.353   3.221 -2.7473  1.5382 -1.8079
   93GLN     CD 3491   0.385   2.322   3.267  0.1774  0.4415  0.1729
   93GLN    OE1 3492   0.304   2.367   3.347 -0.3531  0.0032 -0.1159
   93GLN    NE2 3493   0.332   2.287   3.149 -0.2048 -0.4200  0.5932
   93GLN   HE21 3494   0.233   2.301   3.135 -0.2574 -1.2304  0.1144
   93GLN   HE22 3495   0.391   2.242   3.081 -0.4390  0.8632 -0.4928
   93GLN      C 3496   0.703   1.971   3.398 -0.6032 -0.3245  0.3499
   93GLN      O 3497   0.697   1.879   3.317 -0.2325  0.2151 -0.3009
   94GLN      N 3498   0.700   1.947   3.530 -0.6591  0.1295  0.4318
   94GLN      H 3499   0.704   2.021   3.599  0.8216  0.4017  0.0875
   94GLN     CA 3500   0.701   1.810   3.576  0.1709 -0.1911 -0.5062
   94GLN     HA 3501   0.745   1.743   3.502 -0.1878 -3.0355  1.6866
   94GLN     CB 3502   0.792   1.798   3.698 -0.2104  0.5931 -0.1345
   94GLN    HB1 3503   0.886   1.845   3.670  0.4709  0.6749  2.1492
   94GLN    HB2 3504   0.804   1.692   3.723  0.0078  1.0256  1.6906
   94GLN     CG 3505   0.732   1.865   3.821  0.1336  0.3993  0.1399
   94GLN    HG1 3506   0.701   1.968   3.804 -0.8246  0.4662  2.1282
   94GLN    HG2 3507   0.642   1.809   3.845  2.2238 -4.1241 -1.4348
   94GLN     CD 3508   0.823   1.849   3.942  0.2100 -0.1461  0.0149
   94GLN    OE1 3509   0.912   1.765   3.954  0.2036 -0.1624 -0.0573
   94GLN    NE2 3510   0.791   1.933   4.041  0.2201  0.0422 -0.1410
   94GLN   HE21 3511   0.721   2.004   4.024  0.5630  0.7548  1.2838
   94GLN   HE22 3512   0.835   1.950   4.130 -2.1317  1.5530  0.8357
   94GLN      C 3513   0.563   1.750   3.596  0.3182 -0.1498  0.6941
   94GLN      O 3514   0.469   1.830   3.589  0.6403  0.1871  0.1701
   95SER      N 3515   0.544   1.618   3.605  0.1151 -0.1204  0.7093
   95SER      H 3516   0.629   1.565   3.592  1.9211  2.3863  1.4438
   95SER     CA 3517   0.417   1.551   3.622 -0.3382  0.5386 -0.0146
   95SER     HA 3518   0.334   1.622   3.613 -1.9446 -0.9218  2.1371
   95SER     CB 3519   0.396   1.433   3.528  0.2635 -0.2328  0.7957
   95SER    HB1 3520   0.308   1.372   3.547  0.8377 -0.6671  2.1514
   95SER    HB2 3521   0.479   1.364   3.526  0.3725 -0.1627 -2.4347
   95SER     OG 3522   0.375   1.480   3.396 -0.0077 -0.3650  0.7917
   95SER     HG 3523   0.351   1.402   3.345  0.4797 -1.3256  1.9795
   95SER      C 3524   0.396   1.508   3.767  0.2662  0.4319  0.0421
   95SER      O 3525   0.490   1.510   3.847 -0.0492 -0.6736  0.4498
   96SER      N 3526   0.273   1.482   3.811  0.4975 -0.4209  0.2044
   96SER      H 3527   0.196   1.495   3.746 -0.1662  1.2426  1.2474
   96SER     CA 3528   0.248   1.447   3.949 -0.4925 -0.0930  0.1196
   96SER     HA 3529   0.292   1.524   4.013  0.8785  0.4622 -1.4252
   96SER     CB 3530   0.097   1.442   3.970 -0.5723  0.2665 -0.3628
   96SER    HB1 3531   0.059   1.370   3.898  0.5281 -1.0715  0.3470
   96SER    HB2 3532   0.076   1.406   4.070 -0.9596 -0.4222 -0.6842
   96SER     OG 3533   0.036   1.568   3.953 -0.5693  0.2951 -0.1670
   96SER     HG 3534  10.328   1.542   3.942 -0.3050 -1.7095  1.7867
   96SER      C 3535   0.310   1.315   3.995 -0.0298 -0.0362 -0.3397
   96SER      O 3536   0.336   1.223   3.918  0.0241 -0.3218  0.0178
   97TYR      N 3537   0.324   1.289   4.125  0.5870  0.2140 -0.3510
   97TYR      H 3538   0.298   1.357   4.195  0.2792 -0.2533 -0.0045
   97TYR     CA 3539   0.379   1.163   4.172 -0.3245  0.0204  0.2136
   97TYR     HA 3540   0.479   1.164   4.129 -1.4226  1.1322 -2.6201
   97TYR     CB 3541   0.406   1.175   4.321 -0.5090  0.5469  0.2070
   97TYR    HB1 3542   0.321   1.223   4.370  0.0875  0.6280  1.2046
   97TYR    HB2 3543   0.408   1.073   4.358 -1.8516  0.8572  1.2241
   97TYR     CG 3544   0.534   1.245   4.361 -0.2007 -0.0466  0.2738
   97TYR    CD1 3545   0.537   1.364   4.435  0.1325  0.2210 -0.1678
   97TYR    HD1 3546   0.452   1.424   4.466 -0.6010 -1.3397  0.9269
   97TYR    CE1 3547   0.656   1.421   4.480 -0.2360  0.7585  0.1366
   97TYR    HE1 3548   0.657   1.515   4.535  0.9480  1.5127 -1.1141
   97TYR     CZ 3549   0.779   1.360   4.449 -0.3605  0.1778  0.7561
   97TYR     OH 3550   0.892   1.428   4.484  0.0483  0.1047 -0.3767
   97TYR     HH 3551   0.973   1.401   4.441  1.0920 -0.3935  1.7436
   97TYR    CE2 3552   0.778   1.246   4.367 -0.5327  0.0474  0.9378
   97TYR    HE2 3553   0.871   1.197   4.340 -0.4619  0.5344  0.2722
   97TYR    CD2 3554   0.657   1.187   4.329 -0.2402 -0.0535  0.1344
   97TYR    HD2 3555   0.660   1.100   4.266 -0.5184 -0.0928  0.1736
   97TYR      C 3556   0.298   1.037   4.144 -0.0037 -0.0103 -0.5927
   97TYR      O 3557   0.179   1.033   4.175  0.0700  0.2456 -0.2814
   98PRO      N 3558   0.358   0.933   4.084  0.0914 -0.3757  0.1323
   98PRO     CD 3559   0.499   0.927   4.051 -0.0169 -0.1690 -0.3801
   98PRO    HD1 3560   0.521   0.988   3.964  0.4875  2.5961  1.5455
   98PRO    HD2 3561   0.550   0.964   4.140 -0.5511  0.4050 -0.3063
   98PRO     CG 3562   0.540   0.781   4.037  0.0613 -0.1980  0.1101
   98PRO    HG1 3563   0.621   0.780   3.964 -1.0266 -1.5207 -1.1430
   98PRO    HG2 3564   0.574   0.751   4.136  2.3033  2.1993  0.1748
   98PRO     CB 3565   0.408   0.723   3.985  0.1757 -0.1559 -0.2315
   98PRO    HB1 3566   0.407   0.741   3.878 -1.0078 -1.2135 -0.4127
   98PRO    HB2 3567   0.411   0.620   4.018 -1.2538  0.1110  0.8175
   98PRO     CA 3568   0.302   0.802   4.061  0.1441 -0.3649 -0.0584
   98PRO     HA 3569   0.207   0.813   4.007  0.1716  1.3006  0.1968
   98PRO      C 3570   0.275   0.735   4.195  0.1069 -0.2860 -0.0261
   98PRO      O 3571   0.291   0.793   4.302  0.0857 -0.3255 -0.0011
   99GLY      N 3572   0.220   0.614   4.188 -0.6361  0.0232  0.3732
   99GLY      H 3573   0.190   0.589   4.094 -2.7977  1.6132  0.5554
   99GLY     CA 3574   0.200   0.522   4.298 -0.5357 -0.4026  0.0443
   99GLY    HA1 3575   0.160   0.579   4.383  1.9966 -0.2987  1.2681
   99GLY    HA2 3576   0.119   0.453   4.277 -1.3349  0.7756 -0.8916
   99GLY      C 3577   0.315   0.434   4.344  0.0958  0.2921 -0.1803
   99GLY      O 3578   0.418   0.439   4.277  0.4969 -0.2149  0.3835
  100TYR      N 3579   0.299   0.353   4.449  0.4049 -0.1338 -0.4589
  100TYR      H 3580   0.208   0.356   4.493  0.2394  0.7432 -0.8314
  100TYR     CA 3581   0.388   0.252   4.503 -0.0752 -0.3689 -0.0955
  100TYR     HA 3582   0.439   0.200   4.422  0.2264 -1.4487  0.7732
  100TYR     CB 3583   0.487   0.308   4.605 -0.2402 -0.1947 -0.0308
  100TYR    HB1 3584   0.548   0.387   4.560 -2.0023  1.0106 -0.4356
  100TYR    HB2 3585   0.552   0.230   4.643 -0.1604 -0.6831 -1.1309
  100TYR     CG 3586   0.417   0.367   4.725 -0.0729 -0.4031  0.1689
  100TYR    CD1 3587   0.404   0.507   4.723  0.4841 -0.3495 -0.0858
  100TYR    HD1 3588   0.442   0.565   4.641 -0.2183 -2.0975 -1.7461
  100TYR    CE1 3589   0.347   0.578   4.829  0.3272  0.0918 -0.4613
  100TYR    HE1 3590   0.331   0.685   4.833  2.6080  0.4663  0.0441
  100TYR     CZ 3591   0.299   0.502   4.938  0.8278  0.1869 -0.1715
  100TYR     OH 3592   0.224   0.562   5.035  0.1995  0.0139 -0.5412
  100TYR     HH 3593   0.189   0.503   5.102  1.7960  1.1693  1.4118
  100TYR    CE2 3594   0.315   0.362   4.943  0.0824  0.1150  0.3106
  100TYR    HE2 3595   0.268   0.314   5.028 -3.0487 -1.4804 -2.0719
  100TYR    CD2 3596   0.373   0.294   4.836 -0.7855 -0.1982  0.0266
  100TYR    HD2 3597   0.402   0.190   4.834 -1.4758 -0.3939 -1.3399
  100TYR      C 3598   0.316   0.132   4.563 -0.3030 -0.1683  0.0344
  100TYR      O 3599   0.196   0.140   4.588 -0.2730 -0.3100  0.2275
  101GLY      N 3600   0.386   0.019   4.575 -0.3000 -0.1661  0.0374
  101GLY      H 3601   0.480   0.031   4.539 -0.0790 -0.9193  0.3459
  101GLY     CA 3602   0.339  10.276   4.625 -0.4421  0.0420  0.4362
  101GLY    HA1 3603   0.232  10.292   4.620 -0.2530  1.2247 -0.0591
  101GLY    HA2 3604   0.362  10.256   4.730 -0.2125 -3.1060 -0.1038
  101GLY      C 3605   0.389  10.163   4.537 -0.0516  0.2658  0.3692
  101GLY      O 3606   0.478  10.169   4.452  0.1243 -0.3965  0.5007
  102GLN      N 3607   0.319  10.054   4.568 -0.5351  0.2746 -0.6407
  102GLN      H 3608   0.230  10.079   4.610  0.4583  2.1324  0.4794
  102GLN     CA 3609   0.348   9.915   4.540 -0.3719  0.1210  0.2517
  102GLN     HA 3610   0.408   9.915   4.449 -2.7137 -0.5864 -1.3771
  102GLN     CB 3611   0.429   9.842   4.647 -0.1893 -0.0443  0.0024
  102GLN    HB1 3612   0.447   9.741   4.611 -1.5944 -0.1567 -0.4337
  102GLN    HB2 3613   0.377   9.840   4.743  0.1698  0.3036  0.2109
  102GLN     CG 3614   0.563   9.913   4.669 -0.2292  0.2054 -0.5588
  102GLN    HG1 3615   0.645   9.844   4.685  0.7324  1.2704 -0.7968
  102GLN    HG2 3616   0.595   9.955   4.573 -2.7190  2.0335 -0.7214
  102GLN     CD 3617   0.573  10.024   4.772 -0.0737 -0.3931  0.0765
  102GLN    OE1 3618   0.484  10.040   4.855  0.0345 -0.0524  0.1290
  102GLN    NE2 3619   0.673  10.113   4.768 -0.2827 -0.1431  0.3650
  102GLN   HE21 3620   0.663  10.192   4.830  2.1823 -0.4456  1.2591
  102GLN   HE22 3621   0.745  10.104   4.698  0.4299 -0.0642  1.0799
  102GLN      C 3622   0.226   9.830   4.510 -0.2199 -0.0321  0.0631
  102GLN      O 3623   0.118   9.868   4.555 -0.2622 -0.2835  0.1800
  103GLN      N 3624   0.246   9.711   4.453 -0.0178  0.1375 -0.2180
  103GLN      H 3625   0.338   9.693   4.415  0.2458  0.1065  0.4176
  103GLN     CA 3626   0.153   9.601   4.469 -0.3454  0.4258 -0.1416
  103GLN     HA 3627   0.070   9.625   4.401  2.3209  2.5799 -2.9122
  103GLN     CB 3628   0.218   9.474   4.416  0.2617  0.6252  0.1237
  103GLN    HB1 3629   0.154   9.389   4.439  0.9968  0.2731  0.9445
  103GLN    HB2 3630   0.305   9.446   4.477 -1.0775 -0.5851  1.5526
  103GLN     CG 3631   0.252   9.486   4.268  0.4434 -0.2543  0.0888
  103GLN    HG1 3632   0.156   9.469   4.219 -0.9462 -0.9397  2.8645
  103GLN    HG2 3633   0.278   9.586   4.233 -0.7488  0.6069  1.5501
  103GLN     CD 3634   0.353   9.380   4.225  0.1390 -0.8512  0.8373
  103GLN    OE1 3635   0.467   9.409   4.192 -0.5919  0.5697 -0.5165
  103GLN    NE2 3636   0.313   9.253   4.210  0.0605 -0.6724 -0.6014
  103GLN   HE21 3637   0.383   9.183   4.193  3.9070  2.3970  0.9948
  103GLN   HE22 3638   0.216   9.233   4.227 -0.4017  1.0166 -1.0791
  103GLN      C 3639   0.098   9.585   4.610  0.1740  0.0063  0.0137
  103GLN      O 3640   0.166   9.611   4.709  0.5363  0.7436 -0.4263
  104PRO      N 3641  10.363   9.529   4.633  0.2970 -0.2289  0.0850
  104PRO     CD 3642  10.273   9.485   4.528  0.3546  0.0332 -0.0748
  104PRO    HD1 3643  10.331   9.449   4.444  1.7429  1.5583  0.1720
  104PRO    HD2 3644  10.215   9.567   4.485  1.3894  0.8942  0.1087
  104PRO     CG 3645  10.177   9.380   4.582 -0.6216  1.0134  0.1481
  104PRO    HG1 3646  10.084   9.359   4.529  0.7020 -4.2790 -0.7018
  104PRO    HG2 3647  10.236   9.288   4.585  0.5410  1.7174 -0.3181
  104PRO     CB 3648  10.165   9.440   4.722 -0.3374 -0.0671  0.6476
  104PRO    HB1 3649  10.097   9.525   4.723  1.0456  1.0801  0.7934
  104PRO    HB2 3650  10.133   9.361   4.791 -0.4565 -0.8976 -0.3235
  104PRO     CA 3651  10.304   9.489   4.759 -0.2033  0.0822 -0.0447
  104PRO     HA 3652  10.301   9.578   4.822 -0.8339 -0.3101  0.4904
  104PRO      C 3653  10.381   9.384   4.838 -0.8058 -0.1320  0.2609
  104PRO      O 3654   0.077   9.301   4.796 -0.8488  0.1593 -0.4057
  105ALA      N 3655  10.355   9.385   4.969 -0.1139  0.1550  0.3973
  105ALA      H 3656  10.277   9.444   4.993 -0.4164 -0.3160  0.5662
  105ALA     CA 3657   0.004   9.282   5.065  0.0931 -0.2408 -0.0947
  105ALA     HA 3658   0.112   9.278   5.072  0.1037 -3.6291 -0.5964
  105ALA     CB 3659  10.330   9.319   5.201  0.2330  0.5835 -0.2528
  105ALA    HB1 3660   0.011   9.270   5.274 -2.3389 -0.2979  1.5773
  105ALA    HB2 3661  10.331   9.426   5.223 -2.9664  0.5589  0.5155
  105ALA    HB3 3662  10.227   9.286   5.216  0.4739 -0.1235 -0.0901
  105ALA      C 3663  10.330   9.147   5.026 -0.1889 -0.1178 -0.1018
  105ALA      O 3664  10.219   9.149   4.972 -0.4735  0.5271  0.4869
  106PRO      N 3665   0.008   9.036   5.067  0.1595  0.0312 -0.2266
  106PRO     CD 3666   0.150   9.023   5.095  0.0227 -0.2741  0.3242
  106PRO    HD1 3667   0.211   9.048   5.009 -1.9109  0.4625 -0.8964
  106PRO    HD2 3668   0.186   9.082   5.179 -1.1206  0.2750  0.4499
  106PRO     CG 3669   0.167   8.874   5.126 -0.4667 -0.3585  0.2061
  106PRO    HG1 3670   0.259   8.822   5.098 -1.6253 -1.4588 -1.7504
  106PRO    HG2 3671   0.161   8.868   5.235  0.7870 -0.7968  0.2712
  106PRO     CB 3672   0.044   8.804   5.072 -0.1735 -0.4733 -0.3222
  106PRO    HB1 3673   0.077   8.747   4.985 -1.3876 -0.4144 -0.8506
  106PRO    HB2 3674   0.011   8.730   5.144  0.4885 -0.0575  0.4139
  106PRO     CA 3675  10.323   8.911   5.043  0.0846 -0.0370  0.3400
  106PRO     HA 3676  10.294   8.899   4.939  0.0810 -0.2498  0.3653
  106PRO      C 3677  10.204   8.900   5.137  0.1358 -0.6926  0.3300
  106PRO      O 3678  10.206   8.975   5.234  0.6059  0.1336 -0.3138
  107SER      N 3679  10.116   8.800   5.120 -0.4664 -0.0060 -0.6401
  107SER      H 3680  10.118   8.745   5.035 -1.5766 -0.8884 -0.1145
  107SER     CA 3681  10.037   8.740   5.225  0.3068 -0.2903 -0.2140
  107SER     HA 3682  10.043   8.792   5.320  0.4858 -2.4423  1.0345
  107SER     CB 3683   9.888   8.747   5.195  0.2832  0.3752  0.0590
  107SER    HB1 3684   9.858   8.678   5.116 -2.2651 -0.6097  1.7936
  107SER    HB2 3685   9.857   8.848   5.166 -0.5378 -0.1275 -0.8706
  107SER     OG 3686   9.815   8.718   5.311  0.3654 -0.1670 -0.0248
  107SER     HG 3687   9.726   8.733   5.278  0.4391 -1.8758 -1.1518
  107SER      C 3688  10.088   8.599   5.252  0.3448 -0.2618 -0.1362
  107SER      O 3689  10.139   8.529   5.165  0.1875 -0.3767 -0.1371
  108SER      N 3690  10.084   8.556   5.378  0.3317  0.0099 -0.0426
  108SER      H 3691  10.048   8.607   5.458  0.6283  1.9295 -1.0883
  108SER     CA 3692  10.131   8.422   5.410  0.1501 -0.0839 -0.1626
  108SER     HA 3693  10.237   8.427   5.383  0.1178  0.3107 -0.2278
  108SER     CB 3694  10.127   8.410   5.562  0.1775  0.7105 -0.0919
  108SER    HB1 3695  10.025   8.414   5.601  0.3091 -2.1134  0.7897
  108SER    HB2 3696  10.162   8.309   5.585  0.7100  0.6447 -1.1248
  108SER     OG 3697  10.205   8.500   5.637  0.0218 -0.2784  1.3058
  108SER     HG 3698  10.199   8.472   5.728 -0.9370 -1.6457  0.8578
  108SER      C 3699  10.066   8.308   5.334  0.1494 -0.1606 -0.0501
  108SER      O 3700   9.945   8.314   5.309  0.2345  0.4289 -0.3380
  109THR      N 3701  10.150   8.210   5.300  0.4500  0.0915 -0.0391
  109THR      H 3702  10.249   8.224   5.311  0.2048  1.8278  0.1692
  109THR     CA 3703  10.114   8.088   5.231  0.4002 -0.0738  0.2731
  109THR     HA 3704  10.005   8.083   5.226  0.3679  0.7384  0.0913
  109THR     CB 3705  10.153   8.075   5.084 -0.3437 -0.2514  0.0890
  109THR     HB 3706  10.120   7.973   5.062 -1.9687 -0.3762  2.6752
  109THR    CG2 3707  10.073   8.173   4.999  0.5775  0.7437  0.3576
  109THR   HG21 3708  10.120   8.268   4.972 -1.4158  1.4060 -1.0034
  109THR   HG22 3709  10.059   8.125   4.902  0.0553  1.9018 -0.1668
  109THR   HG23 3710   9.974   8.186   5.044  0.6275  2.0335  0.1341
  109THR    OG1 3711  10.293   8.093   5.080 -0.4298  0.4636  0.1564
  109THR    HG1 3712  10.328   8.064   4.995  2.3334 -1.4953  1.8188
  109THR      C 3713  10.149   7.964   5.312  0.2569 -0.2757  0.0245
  109THR      O 3714  10.250   7.972   5.382 -0.2340  0.3333  0.6753
  110SER      N 3715  10.067   7.858   5.315  0.2298 -0.2396  0.5401
  110SER      H 3716   9.977   7.862   5.271 -0.0771 -0.4384  1.1312
  110SER     CA 3717  10.087   7.729   5.379  0.6226 -0.1968  0.5065
  110SER     HA 3718  10.187   7.729   5.422  1.0330  2.3111 -0.2575
  110SER     CB 3719   9.981   7.717   5.488 -0.4929  0.1332 -0.5129
  110SER    HB1 3720   9.880   7.751   5.465 -0.6770  0.9334  1.3420
  110SER    HB2 3721   9.978   7.612   5.517  1.6720  0.6361  1.8800
  110SER     OG 3722  10.028   7.782   5.604  0.1503 -0.1123 -0.6267
  110SER     HG 3723   9.987   7.869   5.613 -1.9059 -1.0464 -0.4226
  110SER      C 3724  10.061   7.609   5.289  0.0182 -0.0844  0.5264
  110SER      O 3725   9.976   7.617   5.201  0.1969 -0.1789  0.3424
  111GLY      N 3726  10.130   7.495   5.302  0.1827  0.0419  0.7781
  111GLY      H 3727  10.199   7.484   5.375  0.3777 -0.3429  0.5355
  111GLY     CA 3728  10.118   7.384   5.210  0.4022  0.1933  0.5661
  111GLY    HA1 3729  10.019   7.339   5.224  0.2164  1.0612  2.3087
  111GLY    HA2 3730  10.134   7.427   5.111  1.6025  1.0629  1.1123
  111GLY      C 3731  10.215   7.272   5.241 -0.1019 -0.3229  0.3057
  111GLY      O 3732  10.291   7.276   5.337  0.1112  0.2902  0.1145
  112SER      N 3733  10.236   7.182   5.144 -0.1860  0.0040 -0.0150
  112SER      H 3734  10.176   7.194   5.063 -0.8098  2.0805  0.6851
  112SER     CA 3735  10.328   7.071   5.150 -0.1679  0.0390  0.3510
  112SER     HA 3736  10.311   7.006   5.236 -0.0182 -2.0846 -1.1407
  112SER     CB 3737  10.292   6.987   5.028  0.1266  0.5375 -0.0809
  112SER    HB1 3738  10.368   6.910   5.033  0.4353  0.6559 -2.0929
  112SER    HB2 3739  10.293   7.051   4.939 -1.5146  1.3406  0.4275
  112SER     OG 3740  10.164   6.928   5.033  0.2906  0.1255 -0.6094
  112SER     HG 3741  10.167   6.864   4.962 -2.5935 -0.0885 -0.6651
  112SER      C 3742   0.091   7.106   5.141 -0.1480 -0.2422 -0.4438
  112SER      O 3743   0.129   7.193   5.063 -0.3009  0.2404  0.0234
  113TYR      N 3744   0.175   7.046   5.225 -0.1095 -0.3482 -0.5568
  113TYR      H 3745   0.137   6.972   5.283 -0.4956 -0.6232 -1.1543
  113TYR     CA 3746   0.312   7.089   5.248 -0.1909 -0.1014 -0.5302
  113TYR     HA 3747   0.314   7.198   5.246  2.1276 -0.1127 -1.5764
  113TYR     CB 3748   0.363   7.058   5.389 -0.4109  0.1101 -0.4034
  113TYR    HB1 3749   0.471   7.071   5.391  0.1925 -3.7546  2.7687
  113TYR    HB2 3750   0.345   6.952   5.405 -2.4561  0.3562 -0.8348
  113TYR     CG 3751   0.310   7.139   5.505  0.3801 -0.5001  0.3977
  113TYR    CD1 3752   0.312   7.278   5.494 -0.2790 -0.4832  0.4472
  113TYR    HD1 3753   0.335   7.326   5.400  2.2291 -0.8833  0.8046
  113TYR    CE1 3754   0.286   7.362   5.603  0.7315  0.1418  0.2238
  113TYR    HE1 3755   0.275   7.468   5.587  0.5604 -0.0021 -0.6153
  113TYR     CZ 3756   0.243   7.299   5.722  0.8237 -0.3598 -0.0060
  113TYR     OH 3757   0.234   7.376   5.834  0.5675 -0.1204 -0.1920
  113TYR     HH 3758   0.228   7.331   5.918  3.1975  1.8333  1.1865
  113TYR    CE2 3759   0.235   7.159   5.736 -0.0332 -0.3021  0.1119
  113TYR    HE2 3760   0.219   7.118   5.834  1.0049  0.9184  0.8217
  113TYR    CD2 3761   0.267   7.080   5.625  0.0481 -0.5037  0.2781
  113TYR    HD2 3762   0.277   6.972   5.628 -0.0322 -0.6145 -1.6938
  113TYR      C 3763   0.409   7.037   5.143 -0.0026 -0.7237 -0.0583
  113TYR      O 3764   0.394   6.926   5.092 -0.3361 -0.7354  0.0601
  114GLY      N 3765   0.502   7.124   5.102  0.0158 -0.3547  0.7475
  114GLY      H 3766   0.497   7.218   5.137 -0.9185 -0.4768  0.9624
  114GLY     CA 3767   0.596   7.093   4.996 -0.5768 -0.7169  0.3167
  114GLY    HA1 3768   0.687   7.149   5.021 -0.1967 -1.4081  0.4905
  114GLY    HA2 3769   0.546   7.138   4.910 -0.5978  0.4547  0.9143
  114GLY      C 3770   0.641   6.949   4.979  0.0401 -0.4930  0.0360
  114GLY      O 3771   0.729   6.899   5.049 -0.0052 -0.3419  0.2043
  115SER      N 3772   0.591   6.888   4.872 -0.3159 -0.1330 -0.0035
  115SER      H 3773   0.526   6.941   4.816  0.0327  1.1744  0.7966
  115SER     CA 3774   0.631   6.756   4.828 -0.3878 -0.2124  0.1632
  115SER     HA 3775   0.719   6.728   4.886 -0.3270  1.1166  0.7415
  115SER     CB 3776   0.538   6.647   4.879 -0.1362 -0.3669  0.2948
  115SER    HB1 3777   0.583   6.549   4.863  0.7283  0.1398 -0.4634
  115SER    HB2 3778   0.438   6.651   4.836  0.8636  3.1328 -2.1359
  115SER     OG 3779   0.524   6.666   5.018 -0.1787  0.0643  0.2318
  115SER     HG 3780   0.455   6.730   5.042 -0.3447 -0.3936  1.0167
  115SER      C 3781   0.658   6.742   4.678 -0.5697  0.2557  0.0851
  115SER      O 3782   0.610   6.819   4.595  0.2425  0.5261 -0.1427
  116SER      N 3783   0.744   6.647   4.640 -0.3384  0.6146 -0.2921
  116SER      H 3784   0.783   6.583   4.708 -1.8370 -2.2028 -1.8918
  116SER     CA 3785   0.754   6.594   4.506  0.1380  0.3618 -0.1605
  116SER     HA 3786   0.777   6.677   4.439 -1.4504  1.8923  1.0994
  116SER     CB 3787   0.861   6.486   4.498  0.0155  0.2075  0.2946
  116SER    HB1 3788   0.847   6.405   4.570  2.2177 -1.1662 -0.7016
  116SER    HB2 3789   0.851   6.451   4.395  2.1124  0.3206 -0.0008
  116SER     OG 3790   0.988   6.540   4.527  0.0931  0.0722  0.2097
  116SER     HG 3791   1.034   6.459   4.550 -0.9401 -0.7414 -0.5218
  116SER      C 3792   0.621   6.527   4.475  0.3397  0.0715 -0.4044
  116SER      O 3793   0.539   6.495   4.560 -0.0468 -0.1083 -0.8369
  117SER      N 3794   0.585   6.519   4.346 -0.3219  0.2961 -0.2383
  117SER      H 3795   0.644   6.559   4.275  0.5694 -1.0089 -0.2750
  117SER     CA 3796   0.476   6.436   4.300  0.0096 -0.1224 -0.2705
  117SER     HA 3797   0.397   6.436   4.374  0.5073 -2.0635  0.3296
  117SER     CB 3798   0.425   6.507   4.175  0.5096  0.2311 -0.2774
  117SER    HB1 3799   0.369   6.426   4.129 -0.0373  0.7669 -0.5740
  117SER    HB2 3800   0.505   6.527   4.104  2.5417  1.9269  2.2878
  117SER     OG 3801   0.350   6.624   4.200  0.2551  0.0629 -0.2509
  117SER     HG 3802   0.260   6.602   4.227  0.1134  1.4221  0.4597
  117SER      C 3803   0.519   6.291   4.277  0.6972 -0.0371  0.4324
  117SER      O 3804   0.620   6.265   4.212  0.7427  0.5398  0.2673
  118GLN      N 3805   0.437   6.195   4.321 -0.0410  0.2283 -0.3451
  118GLN      H 3806   0.353   6.233   4.363  0.5962  1.5293 -0.1989
  118GLN     CA 3807   0.455   6.052   4.307 -0.3855  0.1856 -0.3764
  118GLN     HA 3808   0.529   6.027   4.231  0.6763 -1.3287  1.0758
  118GLN     CB 3809   0.506   5.996   4.440 -0.5284  0.3895 -0.2345
  118GLN    HB1 3810   0.522   5.892   4.412 -0.0636  0.4201 -0.0775
  118GLN    HB2 3811   0.429   5.994   4.518 -0.1347  0.1143  0.1482
  118GLN     CG 3812   0.644   6.047   4.478 -0.5249  0.0146  0.2602
  118GLN    HG1 3813   0.718   6.010   4.407 -0.7847  2.2325 -1.2313
  118GLN    HG2 3814   0.653   6.155   4.470  3.1506 -0.2075 -0.2098
  118GLN     CD 3815   0.689   6.011   4.619 -0.1045 -0.5137 -0.0065
  118GLN    OE1 3816   0.621   5.948   4.700 -0.5642  0.5462  0.4459
  118GLN    NE2 3817   0.807   6.059   4.659 -0.1252  0.0429 -0.6071
  118GLN   HE21 3818   0.865   6.109   4.593  0.3304  0.8194  0.3564
  118GLN   HE22 3819   0.840   6.046   4.753  0.0640  1.5163 -0.4546
  118GLN      C 3820   0.325   5.984   4.268 -0.4911  0.0803  0.1445
  118GLN      O 3821   0.224   6.050   4.240 -0.5045 -0.0378 -0.0850
  119SER      N 3822   0.320   5.851   4.264 -0.0114  0.0468  0.6495
  119SER      H 3823   0.404   5.796   4.280  1.1895  1.5100 -0.3314
  119SER     CA 3824   0.201   5.769   4.260  0.0949 -0.0860  0.1067
  119SER     HA 3825   0.149   5.789   4.166  0.9938  3.4220  0.1891
  119SER     CB 3826   0.238   5.622   4.257  0.4935  0.0117  0.1860
  119SER    HB1 3827   0.335   5.601   4.212  0.5007  0.8492 -0.2045
  119SER    HB2 3828   0.247   5.575   4.355  1.2220  1.8915  1.0643
  119SER     OG 3829   0.137   5.547   4.192  0.1937 -0.0505  0.7148
  119SER     HG 3830   0.175   5.463   4.167 -1.1704 -0.0404 -1.7046
  119SER      C 3831   0.102   5.791   4.374 -0.1366  0.0905 -0.1236
  119SER      O 3832   0.130   5.867   4.467 -0.0953 -0.2919  0.1833
  120SER      N 3833  10.369   5.727   4.376  0.0520 -0.2622 -0.2872
  120SER      H 3834  10.339   5.685   4.289 -0.2683  0.3697 -0.4839
  120SER     CA 3835  10.272   5.709   4.482 -0.0960  0.6604 -0.2575
  120SER     HA 3836  10.217   5.803   4.480  1.9734  1.9241 -1.5786
  120SER     CB 3837  10.168   5.607   4.437  0.1633  0.2415  0.0928
  120SER    HB1 3838  10.217   5.513   4.408  1.0698  0.7223  0.0246
  120SER    HB2 3839  10.102   5.591   4.522 -1.6659 -0.7878 -1.4465
  120SER     OG 3840  10.100   5.655   4.324 -0.1170 -0.3317  0.0139
  120SER     HG 3841  10.004   5.655   4.333 -0.5251 -2.4421 -2.8319
  120SER      C 3842  10.343   5.668   4.610 -0.1413  0.1887 -0.3818
  120SER      O 3843   0.057   5.593   4.607 -0.2204  0.0749 -0.1609
  121SER      N 3844  10.296   5.713   4.726  0.1095 -0.6481  0.0512
  121SER      H 3845  10.212   5.769   4.732 -0.4821 -1.1346 -2.4259
  121SER     CA 3846  10.348   5.669   4.854  0.0703 -0.4790  0.1252
  121SER     HA 3847   0.009   5.572   4.838 -0.0084 -0.2909 -1.3810
  121SER     CB 3848   0.075   5.760   4.907  0.2488 -0.6137 -0.0189
  121SER    HB1 3849   0.123   5.688   4.974 -0.7760 -2.0961 -0.8273
  121SER    HB2 3850   0.051   5.843   4.973  1.6771  0.3732 -0.6849
  121SER     OG 3851   0.167   5.795   4.807  0.2356 -0.1556  0.1288
  121SER     HG 3852   0.153   5.882   4.768  2.1652  0.1423 -0.0247
  121SER      C 3853  10.239   5.652   4.958  0.2410  0.1542  0.4184
  121SER      O 3854  10.140   5.724   4.947  0.2185  0.0307 -0.2106
  122TYR      N 3855  10.252   5.560   5.055  0.3569  0.1006  0.3528
  122TYR      H 3856  10.329   5.495   5.055 -1.9959 -2.9245 -1.3766
  122TYR     CA 3857  10.163   5.557   5.169  0.1830 -0.0249  0.2163
  122TYR     HA 3858  10.064   5.533   5.130  1.0936 -2.0889 -1.0145
  122TYR     CB 3859  10.200   5.433   5.251  0.8581  0.0125 -0.0226
  122TYR    HB1 3860  10.305   5.443   5.276  0.4766  4.1883  0.7541
  122TYR    HB2 3861  10.146   5.439   5.346  2.1300 -1.8612  0.8587
  122TYR     CG 3862  10.177   5.303   5.179 -0.3179  0.2306 -0.0662
  122TYR    CD1 3863  10.048   5.253   5.156 -0.2314 -0.0507  0.0563
  122TYR    HD1 3864   9.955   5.306   5.168  0.1614  0.5018  0.7075
  122TYR    CE1 3865  10.027   5.135   5.083  0.2981 -0.0140 -0.1599
  122TYR    HE1 3866   9.928   5.117   5.043 -0.3098  0.4257  1.1000
  122TYR     CZ 3867  10.138   5.054   5.051  0.1229 -0.1372 -0.4541
  122TYR     OH 3868  10.119   4.948   4.967 -0.4916  0.1057 -0.6266
  122TYR     HH 3869  10.028   4.923   4.949 -0.6374 -0.2803  0.5051
  122TYR    CE2 3870  10.266   5.090   5.098 -0.0794  0.1087 -0.0817
  122TYR    HE2 3871  10.346   5.020   5.086  0.2475  0.7203 -1.8488
  122TYR    CD2 3872  10.284   5.215   5.158 -0.3144  0.3254 -0.4532
  122TYR    HD2 3873   0.004   5.241   5.172  0.0050 -0.9229 -0.3770
  122TYR      C 3874  10.170   5.684   5.253 -0.0867  0.2311 -0.1473
  122TYR      O 3875  10.267   5.759   5.246  0.0543  0.0280 -0.3814
  123GLY      N 3876  10.066   5.705   5.333 -0.0203 -0.4375  0.1253
  123GLY      H 3877   9.985   5.645   5.324 -1.4210  1.4967 -1.3198
  123GLY     CA 3878  10.051   5.819   5.422 -0.1600 -0.1227 -0.2973
  123GLY    HA1 3879  10.155   5.825   5.457  0.5546 -1.5857 -1.9985
  123GLY    HA2 3880   9.986   5.787   5.503 -0.9648 -0.1073 -0.9219
  123GLY      C 3881   9.997   5.941   5.349  0.2672  0.0532 -0.3266
  123GLY      O 3882   9.944   5.935   5.239  0.1173 -0.2314 -0.2388
  124GLN      N 3883  10.011   6.058   5.412 -0.3492 -0.1241  0.1490
  124GLN      H 3884  10.057   6.056   5.502  0.2216 -0.9346 -0.1463
  124GLN     CA 3885   9.985   6.185   5.348 -0.0386 -0.0695  0.1281
  124GLN     HA 3886   9.949   6.162   5.248  0.3993  0.7658 -0.2299
  124GLN     CB 3887   9.864   6.254   5.412  0.1901  0.1062  0.3696
  124GLN    HB1 3888   9.880   6.269   5.519  0.8132  1.7303  0.0774
  124GLN    HB2 3889   9.848   6.354   5.372 -2.1829 -0.5048 -0.3694
  124GLN     CG 3890   9.733   6.178   5.395  0.0288  0.3217  0.6524
  124GLN    HG1 3891   9.651   6.214   5.457 -1.7469 -0.0094 -1.3801
  124GLN    HG2 3892   9.750   6.071   5.411 -0.8784  0.3064  1.6289
  124GLN     CD 3893   9.676   6.200   5.256  0.6565 -0.2178  0.3044
  124GLN    OE1 3894   9.708   6.287   5.175  0.2042  0.2197  0.5946
  124GLN    NE2 3895   9.574   6.120   5.224 -0.0573  0.6390  0.4095
  124GLN   HE21 3896   9.530   6.139   5.135  0.9816 -0.4692 -0.3745
  124GLN   HE22 3897   9.539   6.047   5.285 -1.4969 -0.5546 -1.7328
  124GLN      C 3898  10.110   6.270   5.341 -0.3512  0.4160  0.3742
  124GLN      O 3899  10.191   6.265   5.434 -0.2937  0.2879  0.3170
  125PRO      N 3900  10.130   6.348   5.234 -0.1250 -0.2848 -0.1027
  125PRO     CD 3901  10.041   6.361   5.121 -0.0568 -0.2210 -0.1502
  125PRO    HD1 3902   9.934   6.364   5.144 -0.2625  1.9442 -1.1513
  125PRO    HD2 3903  10.065   6.287   5.044  0.7675 -1.3382  1.1441
  125PRO     CG 3904  10.069   6.498   5.062  0.1362 -0.1984 -0.0064
  125PRO    HG1 3905  10.043   6.499   4.956  3.0074  1.1876 -0.8222
  125PRO    HG2 3906  10.017   6.569   5.127 -1.3969 -1.5409  0.2877
  125PRO     CB 3907  10.219   6.507   5.088  0.1191 -0.0214  0.0301
  125PRO    HB1 3908  10.271   6.448   5.013  1.3039 -0.2954  1.0246
  125PRO    HB2 3909  10.255   6.610   5.091  1.1373 -0.3380 -0.6527
  125PRO     CA 3910  10.245   6.434   5.220 -0.1742 -0.2049 -0.0127
  125PRO     HA 3911  10.337   6.376   5.211 -0.4217 -0.5043 -0.6690
  125PRO      C 3912  10.264   6.537   5.330 -0.4459 -0.4708  0.2833
  125PRO      O 3913  10.175   6.618   5.356 -0.1914  0.0388 -0.3842
  126GLN      N 3914   0.001   6.545   5.386 -0.6143  0.2137  0.5599
  126GLN      H 3915   0.073   6.480   5.359  0.8998  2.2955 -0.7422
  126GLN     CA 3916   0.038   6.631   5.496  0.1808 -0.3862  0.7639
  126GLN     HA 3917  10.364   6.604   5.584  2.5210  1.7567  3.1722
  126GLN     CB 3918   0.182   6.607   5.541  0.4261 -0.3679  0.0021
  126GLN    HB1 3919   0.251   6.614   5.457  1.9219 -0.0865  1.2016
  126GLN    HB2 3920   0.211   6.689   5.607 -0.8978  1.3090 -1.4013
  126GLN     CG 3921   0.211   6.484   5.626  0.1033 -0.1474  0.4350
  126GLN    HG1 3922   0.136   6.477   5.705 -1.2449 -2.0845 -0.9136
  126GLN    HG2 3923   0.313   6.492   5.664  0.2332  1.6029 -0.2090
  126GLN     CD 3924   0.204   6.354   5.547 -0.0562  0.0902  0.0551
  126GLN    OE1 3925   0.222   6.350   5.425  0.8788 -0.0386  0.1900
  126GLN    NE2 3926   0.191   6.240   5.616  0.0871  0.0291 -0.0158
  126GLN   HE21 3927   0.184   6.251   5.716  1.2054  1.1224 -0.0314
  126GLN   HE22 3928   0.161   6.153   5.575  0.5928 -1.8504  3.3288
  126GLN      C 3929   0.023   6.780   5.468 -0.6067 -0.6922 -0.4984
  126GLN      O 3930   0.079   6.834   5.373  0.0343 -0.2262  0.1375
  127SER      N 3931  10.327   6.843   5.554  0.1000 -0.5239  0.0482
  127SER      H 3932  10.277   6.787   5.622  1.2219 -1.1103  0.4018
  127SER     CA 3933  10.273   6.976   5.536  0.1634 -0.4768  0.2087
  127SER     HA 3934  10.324   7.023   5.453 -0.4744  0.3216  0.2469
  127SER     CB 3935  10.128   6.966   5.490  0.0903  0.4106  0.2300
  127SER    HB1 3936  10.126   6.906   5.400  1.6794  0.4768  0.1346
  127SER    HB2 3937  10.091   7.067   5.467  0.2666  0.4697  0.2061
  127SER     OG 3938  10.051   6.906   5.592 -0.3152  0.1821 -0.2087
  127SER     HG 3939  10.001   6.974   5.636 -1.3775 -1.2857  0.9390
  127SER      C 3940  10.297   7.072   5.652 -0.2800 -0.5720  0.3808
  127SER      O 3941  10.313   7.036   5.769 -0.9316 -0.5750  0.4784
  128GLY      N 3942  10.285   7.202   5.626 -0.0274 -0.5423  0.4121
  128GLY      H 3943  10.289   7.234   5.530  0.4636 -4.4493 -1.0370
  128GLY     CA 3944  10.278   7.306   5.728  0.7177  0.1284 -0.2081
  128GLY    HA1 3945  10.180   7.301   5.774  0.4681  2.4620 -0.3862
  128GLY    HA2 3946  10.351   7.288   5.807 -1.1708  0.6681  1.7523
  128GLY      C 3947  10.280   7.445   5.667 -0.3957  0.1081 -0.3112
  128GLY      O 3948  10.213   7.473   5.568 -0.7950  0.1885 -0.0174
  129SER      N 3949  10.359   7.535   5.726 -0.1712  0.1643 -0.6922
  129SER      H 3950   0.036   7.503   5.800 -2.4557 -0.7406  0.8966
  129SER     CA 3951  10.364   7.674   5.687 -0.0915  0.2452 -0.3933
  129SER     HA 3952  10.311   7.694   5.594  0.3147  3.1601 -0.1033
  129SER     CB 3953  10.304   7.758   5.800  0.2283  0.2551 -0.2282
  129SER    HB1 3954  10.264   7.853   5.762  1.7350  0.1932 -2.1353
  129SER    HB2 3955  10.380   7.780   5.874  0.2577 -2.8613  0.7781
  129SER     OG 3956  10.192   7.703   5.866  0.2609  0.2047 -0.2156
  129SER     HG 3957  10.160   7.781   5.910  0.0392  1.3135 -2.2056
  129SER      C 3958   0.124   7.717   5.666  0.0909 -0.0541  0.2074
  129SER      O 3959   0.218   7.683   5.737 -0.2041 -0.3156  0.4733
  130TYR      N 3960   0.150   7.802   5.566 -0.6483 -0.5271 -0.4023
  130TYR      H 3961   0.083   7.849   5.507  0.8062  1.1568 -0.8020
  130TYR     CA 3962   0.289   7.823   5.530 -0.5659  0.3063  0.3463
  130TYR     HA 3963   0.338   7.726   5.538  0.4163  0.7845  0.2291
  130TYR     CB 3964   0.304   7.867   5.384  0.4431 -0.3150  0.2541
  130TYR    HB1 3965   0.280   7.973   5.380 -0.9014 -0.6109  0.1715
  130TYR    HB2 3966   0.408   7.856   5.354  0.8301  0.7895  1.1044
  130TYR     CG 3967   0.218   7.791   5.286 -0.0545  0.0057  0.4412
  130TYR    CD1 3968   0.132   7.859   5.199  0.2631 -0.1208  0.0247
  130TYR    HD1 3969   0.130   7.967   5.199  1.1329 -0.1010 -0.2972
  130TYR    CE1 3970   0.048   7.781   5.118 -0.1913 -0.0566  0.4306
  130TYR    HE1 3971  10.364   7.828   5.049  0.8651  1.3158  0.2921
  130TYR     CZ 3972   0.043   7.640   5.126  0.0649 -0.0972 -0.1023
  130TYR     OH 3973  10.334   7.565   5.061  0.0182 -0.2252  0.1116
  130TYR     HH 3974  10.264   7.622   5.028 -0.8616 -1.6372 -0.5945
  130TYR    CE2 3975   0.135   7.573   5.209 -0.3439  0.0081  0.4415
  130TYR    HE2 3976   0.134   7.466   5.214  0.0157 -0.1558 -1.8753
  130TYR    CD2 3977   0.221   7.651   5.288  0.2810  0.0018 -0.2258
  130TYR    HD2 3978   0.291   7.602   5.354  1.3942  0.4376 -1.0556
  130TYR      C 3979   0.355   7.926   5.620  0.7311 -0.1936 -0.0023
  130TYR      O 3980   0.295   8.021   5.669  0.5068 -0.3151 -0.0403
  131SER      N 3981   0.484   7.911   5.651  0.7481 -0.4210 -0.1809
  131SER      H 3982   0.525   7.829   5.609  0.0502 -1.8117  1.6791
  131SER     CA 3983   0.558   8.004   5.734  0.3048 -0.0626 -0.1815
  131SER     HA 3984   0.503   8.017   5.827 -1.0762  1.4864 -1.1636
  131SER     CB 3985   0.693   7.939   5.766  0.4119  0.1266 -0.2466
  131SER    HB1 3986   0.757   7.930   5.678  2.2069 -0.2320  1.0601
  131SER    HB2 3987   0.738   7.992   5.849 -0.6514 -3.1958  2.7169
  131SER     OG 3988   0.662   7.810   5.813  0.0400  0.3917  0.2432
  131SER     HG 3989   0.742   7.756   5.807  0.7656  1.2555  1.5877
  131SER      C 3990   0.584   8.143   5.678  0.0038  0.3484  0.6895
  131SER      O 3991   0.691   8.180   5.630  0.1792 -1.3488 -0.2894
  132GLN      N 3992   0.476   8.221   5.685 -0.5108 -0.3328  0.4792
  132GLN      H 3993   0.389   8.176   5.710  0.0943 -0.8474  1.8001
  132GLN     CA 3994   0.480   8.365   5.669 -0.4976 -0.4418 -0.5595
  132GLN     HA 3995   0.573   8.409   5.705 -0.7399 -1.2261  1.1591
  132GLN     CB 3996   0.445   8.397   5.524 -0.4281 -0.1452 -0.5116
  132GLN    HB1 3997   0.528   8.357   5.467 -0.7824 -1.2636 -0.2650
  132GLN    HB2 3998   0.358   8.336   5.500  0.6952 -1.8887 -0.3320
  132GLN     CG 3999   0.424   8.539   5.473  0.0508  0.1847  0.1909
  132GLN    HG1 4000   0.345   8.583   5.533 -1.2575 -0.3195 -1.1114
  132GLN    HG2 4001   0.521   8.589   5.470 -0.9293  2.1453 -2.0455
  132GLN     CD 4002   0.381   8.526   5.327  0.0344  0.0115  0.2105
  132GLN    OE1 4003   0.467   8.511   5.240 -0.2980 -0.0486 -0.1054
  132GLN    NE2 4004   0.252   8.505   5.301  0.0602  0.2472 -0.1155
  132GLN   HE21 4005   0.184   8.531   5.372 -0.9813 -0.1353 -0.9542
  132GLN   HE22 4006   0.219   8.478   5.210  0.9892 -1.2462 -0.0332
  132GLN      C 4007   0.384   8.423   5.772 -0.2067 -0.2380 -0.4012
  132GLN      O 4008   0.293   8.358   5.823 -0.1816  0.3008  0.3460
  133GLN      N 4009   0.409   8.548   5.809 -0.4112 -0.4595  0.5150
  133GLN      H 4010   0.483   8.586   5.752 -1.4668 -0.9817 -1.2734
  133GLN     CA 4011   0.342   8.631   5.908  0.0814  0.3808  0.1559
  133GLN     HA 4012   0.357   8.576   6.001 -0.3323 -2.4526 -1.3373
  133GLN     CB 4013   0.428   8.756   5.920  0.4424  0.1378  0.1313
  133GLN    HB1 4014   0.533   8.726   5.928  0.4352 -0.1320 -0.7522
  133GLN    HB2 4015   0.390   8.807   6.009  4.5915  1.7710  1.2299
  133GLN     CG 4016   0.420   8.847   5.798  0.3506 -0.0418  0.0040
  133GLN    HG1 4017   0.439   8.787   5.709  1.3539 -0.5155  0.5145
  133GLN    HG2 4018   0.320   8.888   5.791  0.9510  1.6302  0.7218
  133GLN     CD 4019   0.520   8.962   5.805  0.4234 -0.0901 -0.2463
  133GLN    OE1 4020   0.499   9.064   5.869 -0.1094 -0.5844  0.3804
  133GLN    NE2 4021   0.642   8.943   5.754  0.2132 -0.3565 -0.6546
  133GLN   HE21 4022   0.709   9.018   5.761 -1.4832  1.1095  1.2110
  133GLN   HE22 4023   0.673   8.858   5.707  3.3172  0.2536  0.1072
  133GLN      C 4024   0.195   8.657   5.878 -0.0444 -0.0888  0.3635
  133GLN      O 4025   0.167   8.672   5.760  0.7765  0.1062  0.1884
  134PRO      N 4026   0.102   8.686   5.970 -0.5042  0.5045 -0.2804
  134PRO     CD 4027   0.134   8.700   6.110 -0.1739  0.1853 -0.3199
  134PRO    HD1 4028   0.155   8.806   6.122  2.0165 -0.0593 -1.5666
  134PRO    HD2 4029   0.212   8.633   6.148 -0.2060 -0.7505 -1.8439
  134PRO     CG 4030   0.002   8.665   6.179 -0.1293  0.1485 -0.2531
  134PRO    HG1 4031  10.377   8.698   6.282 -0.8817  0.6742 -0.4850
  134PRO    HG2 4032  10.368   8.557   6.173  4.3393 -0.8956  0.9944
  134PRO     CB 4033  10.282   8.731   6.088 -0.3672  0.2045  0.0590
  134PRO    HB1 4034  10.182   8.689   6.096 -1.1129  1.4475 -2.0807
  134PRO    HB2 4035  10.281   8.836   6.116 -1.3689  0.2976 -0.2991
  134PRO     CA 4036  10.343   8.702   5.952 -0.6699 -0.4768  0.0622
  134PRO     HA 4037  10.296   8.610   5.917 -0.2553 -0.9824  0.8059
  134PRO      C 4038  10.321   8.817   5.854  0.0393 -0.2500  0.1617
  134PRO      O 4039  10.365   8.928   5.883 -0.3092 -0.1412  0.2785
  135SER      N 4040  10.261   8.794   5.737 -0.6159  0.4518  0.3574
  135SER      H 4041  10.220   8.702   5.729  1.2436 -0.6167  2.1388
  135SER     CA 4042  10.235   8.893   5.633 -0.4928  0.1275  0.0159
  135SER     HA 4043  10.245   8.995   5.670 -1.9207 -0.1218  1.2221
  135SER     CB 4044  10.330   8.869   5.516 -0.2290  0.0923  0.2347
  135SER    HB1 4045  10.281   8.813   5.436  2.1904 -1.0373 -0.5381
  135SER    HB2 4046   0.037   8.817   5.545  0.7113  1.3268 -0.4600
  135SER     OG 4047  10.358   8.994   5.457 -0.4049 -0.4251 -0.9726
  135SER     HG 4048  10.330   8.997   5.365  3.5721 -2.1288 -2.4436
  135SER      C 4049  10.093   8.881   5.579 -0.1278  0.1054 -0.9427
  135SER      O 4050  10.045   8.768   5.591 -0.2449  0.2844  0.4286
  136TYR      N 4051  10.026   8.991   5.545  0.2248  0.5795 -0.1159
  136TYR      H 4052  10.088   9.070   5.553  1.3872 -0.2898 -0.3082
  136TYR     CA 4053   9.883   9.008   5.530  0.2461  0.8048 -0.0654
  136TYR     HA 4054   9.835   8.912   5.515  0.4815  0.5339  0.8505
  136TYR     CB 4055   9.825   9.057   5.663  0.0816 -0.0951  0.2034
  136TYR    HB1 4056   9.835   9.165   5.675 -1.3912  0.1861 -0.8184
  136TYR    HB2 4057   9.716   9.057   5.658  0.0765  0.9850 -0.1010
  136TYR     CG 4058   9.861   8.967   5.778  0.0211  0.2932  0.5291
  136TYR    CD1 4059   9.790   8.851   5.813 -0.3764  0.2103 -0.5152
  136TYR    HD1 4060   9.702   8.828   5.755  0.9136  2.1039 -3.4826
  136TYR    CE1 4061   9.810   8.784   5.934 -0.1440  0.9232 -0.1569
  136TYR    HE1 4062   9.748   8.704   5.971 -0.3368  2.0116  2.0514
  136TYR     CZ 4063   9.916   8.823   6.019  0.0470 -0.0064  0.0397
  136TYR     OH 4064   9.928   8.766   6.142 -0.5682 -0.1221  0.0452
  136TYR     HH 4065   9.994   8.817   6.189 -3.2856  0.5066  3.6506
  136TYR    CE2 4066   9.994   8.935   5.984 -0.2848  0.5917  1.1966
  136TYR    HE2 4067  10.066   8.963   6.059  1.3913  0.6064 -0.3582
  136TYR    CD2 4068   9.959   9.007   5.869  0.5748 -0.4485  0.2679
  136TYR    HD2 4069  10.007   9.104   5.864  1.4256 -0.8534  0.3956
  136TYR      C 4070   9.848   9.086   5.404 -0.4498 -0.2466 -0.5366
  136TYR      O 4071   9.736   9.134   5.390 -0.3590 -0.0703 -0.6492
  137GLY      N 4072   9.945   9.095   5.312  0.1443 -0.4948  0.0525
  137GLY      H 4073  10.034   9.049   5.324  0.2250 -0.0630  1.3185
  137GLY     CA 4074   9.929   9.177   5.194 -0.6424 -0.1555  0.3822
  137GLY    HA1 4075   9.835   9.157   5.143 -0.6338 -0.5822  0.5295
  137GLY    HA2 4076  10.012   9.152   5.127 -1.1613 -1.4003  0.1662
  137GLY      C 4077   9.943   9.327   5.216  1.0364 -0.1965 -0.2110
  137GLY      O 4078   9.995   9.372   5.318  0.2647 -0.0272  0.1169
  138GLY      N 4079   9.901   9.406   5.118  1.2334 -0.2891 -0.3697
  138GLY      H 4080   9.889   9.361   5.029  2.0972 -0.2773 -0.5008
  138GLY     CA 4081   9.906   9.551   5.118 -0.2809 -0.2213  0.3127
  138GLY    HA1 4082   9.828   9.585   5.050 -0.1281 -0.4481  0.0236
  138GLY    HA2 4083   9.864   9.588   5.212  1.1550  1.5532  0.3239
  138GLY      C 4084  10.045   9.604   5.086 -0.3832 -0.2124 -0.1138
  138GLY      O 4085  10.136   9.532   5.045  0.1844  0.4573 -0.0612
  139GLN      N 4086  10.057   9.733   5.118 -0.4856 -0.2251 -0.0260
  139GLN      H 4087   9.974   9.786   5.141 -0.7407 -0.1194 -1.1226
  139GLN     CA 4088  10.177   9.814   5.105 -0.3667 -0.3678  0.1777
  139GLN     HA 4089  10.225   9.798   5.008  0.7877 -0.6739  0.7867
  139GLN     CB 4090  10.156   9.964   5.119 -0.0841 -0.3258  0.1593
  139GLN    HB1 4091  10.251  10.012   5.098 -0.0606 -0.4619 -0.0494
  139GLN    HB2 4092  10.118   9.977   5.221 -0.4290  2.0969 -0.2147
  139GLN     CG 4093  10.050  10.030   5.031 -0.1075  0.0687  0.4775
  139GLN    HG1 4094   9.956   9.983   5.058 -0.5327 -0.0307 -1.0409
  139GLN    HG2 4095  10.078  10.004   4.928 -2.3201  1.9802 -0.6792
  139GLN     CD 4096  10.040  10.180   5.050  0.0244  0.1185  0.1730
  139GLN    OE1 4097  10.125  10.251   5.103  0.0206  0.3120 -0.0756
  139GLN    NE2 4098   9.930  10.239   5.002  0.5494  0.9254 -0.0537
  139GLN   HE21 4099   9.863  10.192   4.943 -1.3343  2.2678  0.9065
  139GLN   HE22 4100   9.909  10.322   5.056 -0.1414 -0.5534  2.0855
  139GLN      C 4101  10.274   9.764   5.211  0.1119  0.0370 -0.0665
  139GLN      O 4102  10.234   9.716   5.317 -0.4961  0.1070 -0.2600
  140GLN      N 4103   0.020   9.777   5.184  0.1173  0.0684 -0.0230
  140GLN      H 4104   0.042   9.801   5.088  2.3508 -0.9568  0.1785
  140GLN     CA 4105   0.125   9.723   5.267  0.0460  0.1347  0.1101
  140GLN     HA 4106   0.102   9.619   5.287 -1.2680  0.3815 -0.0137
  140GLN     CB 4107   0.260   9.733   5.196 -0.1747  0.5176 -0.2599
  140GLN    HB1 4108   0.278   9.835   5.160  0.4166  0.8969  1.0383
  140GLN    HB2 4109   0.340   9.717   5.269  0.9120  2.6404 -0.9069
  140GLN     CG 4110   0.291   9.633   5.086  0.0611  0.2712  0.0279
  140GLN    HG1 4111   0.218   9.612   5.008  1.7169 -0.2601 -1.4525
  140GLN    HG2 4112   0.370   9.666   5.019  0.5137  0.0151  0.4338
  140GLN     CD 4113   0.330   9.494   5.134  0.2429  0.4234  0.3203
  140GLN    OE1 4114   0.298   9.450   5.244 -0.1270  0.3358  0.1789
  140GLN    NE2 4115   0.403   9.413   5.057 -0.1300  0.4069 -0.0184
  140GLN   HE21 4116   0.446   9.327   5.088 -1.1829 -0.5532 -1.1127
  140GLN   HE22 4117   0.415   9.438   4.960 -0.3605 -4.3561 -1.5312
  140GLN      C 4118   0.131   9.798   5.400  0.5264 -0.0066  0.1724
  140GLN      O 4119   0.109   9.917   5.420 -0.2376 -0.0272 -0.4910
  141GLN      N 4120   0.178   9.723   5.499  0.1750 -0.4919 -0.0214
  141GLN      H 4121   0.182   9.625   5.477 -1.2275 -0.4391 -0.6286
  141GLN     CA 4122   0.242   9.775   5.618 -0.3528  0.6655 -0.2295
  141GLN     HA 4123   0.164   9.836   5.664 -0.3614  0.6931 -0.2818
  141GLN     CB 4124   0.285   9.665   5.715  0.2639  0.9770 -0.1431
  141GLN    HB1 4125   0.189   9.624   5.746  0.6749  1.3988  1.8883
  141GLN    HB2 4126   0.331   9.710   5.804  1.4921  0.8272 -0.6848
  141GLN     CG 4127   0.378   9.557   5.662 -0.3301  0.2003  0.3722
  141GLN    HG1 4128   0.331   9.521   5.570  2.2592 -0.5669 -0.7590
  141GLN    HG2 4129   0.473   9.605   5.637 -0.1125  0.1747  1.1397
  141GLN     CD 4130   0.398   9.445   5.763 -0.2528  0.0743  0.2196
  141GLN    OE1 4131   0.425   9.461   5.882  0.2215  0.0060  0.1210
  141GLN    NE2 4132   0.394   9.319   5.720  0.4174 -0.0691  0.5625
  141GLN   HE21 4133   0.381   9.283   5.627 -2.1453 -1.3898  1.3228
  141GLN   HE22 4134   0.391   9.247   5.791  0.0598 -0.6214 -0.0016
  141GLN      C 4135   0.359   9.866   5.585  0.0792  0.2498  0.1404
  141GLN      O 4136   0.442   9.833   5.501 -0.0396  0.0520  0.1011
  142SER      N 4137   0.373   9.975   5.662 -0.2412  0.5350 -0.1995
  142SER      H 4138   0.301   9.985   5.733  0.1164  0.1598  0.2297
  142SER     CA 4139   0.485  10.066   5.659  0.0788  0.1362 -0.5416
  142SER     HA 4140   0.524  10.078   5.558  4.6667 -1.2490  0.8217
  142SER     CB 4141   0.441  10.201   5.716 -0.3742 -0.1325 -0.2475
  142SER    HB1 4142   0.396  10.203   5.815  0.1429  2.5435 -0.0019
  142SER    HB2 4143   0.536  10.253   5.729 -1.0335  0.8082  1.0135
  142SER     OG 4144   0.372  10.265   5.611  0.1903 -0.1028 -0.6078
  142SER     HG 4145   0.277  10.251   5.622 -0.0875  1.0050 -1.4122
  142SER      C 4146   0.598  10.008   5.743 -0.2887 -0.3352 -0.3670
  142SER      O 4147   0.612  10.018   5.864 -0.2115 -0.4452 -0.3654
  143TYR      N 4148   0.680   9.924   5.678 -0.0425 -0.3629 -0.0216
  143TYR      H 4149   0.663   9.909   5.580 -1.1949  0.1775  0.0763
  143TYR     CA 4150   0.780   9.840   5.741  0.3466  0.3494  0.3206
  143TYR     HA 4151   0.825   9.892   5.826 -3.0165  3.3283  0.5440
  143TYR     CB 4152   0.712   9.711   5.783  0.7439  0.1406  0.3342
  143TYR    HB1 4153   0.699   9.648   5.695  4.5282 -1.1119  0.4884
  143TYR    HB2 4154   0.622   9.740   5.839  1.2584  0.3490  1.0679
  143TYR     CG 4155   0.784   9.636   5.893  0.4704 -0.0582  0.3807
  143TYR    CD1 4156   0.878   9.537   5.861  0.0186 -0.3568 -0.0422
  143TYR    HD1 4157   0.908   9.523   5.759 -0.0601 -0.5368 -0.0410
  143TYR    CE1 4158   0.934   9.459   5.963  0.5659  0.2807  0.1544
  143TYR    HE1 4159   1.003   9.380   5.935  0.8277 -0.0102  1.5442
  143TYR     CZ 4160   0.889   9.466   6.096 -0.5564 -0.8099 -0.1523
  143TYR     OH 4161   0.964   9.398   6.187  0.0150 -0.1644 -0.1354
  143TYR     HH 4162   1.029   9.344   6.142  0.7045 -1.2668  2.0638
  143TYR    CE2 4163   0.794   9.565   6.127  0.2890  0.0233 -0.1862
  143TYR    HE2 4164   0.760   9.585   6.228  0.1400 -0.2884 -0.1740
  143TYR    CD2 4165   0.745   9.650   6.027 -0.2254  0.1441  0.1621
  143TYR    HD2 4166   0.673   9.723   6.060 -0.5566  0.1101 -0.4684
  143TYR      C 4167   0.894   9.816   5.643 -0.2200  0.1582 -0.2975
  143TYR      O 4168   0.869   9.761   5.536  0.0328 -0.0850 -0.2296
  144GLY      N 4169   1.018   9.847   5.683 -0.1581 -0.1718 -0.2324
  144GLY      H 4170   1.034   9.885   5.775 -1.8699  0.8180 -0.2887
  144GLY     CA 4171   1.134   9.820   5.602 -0.2241 -0.1813 -0.3239
  144GLY    HA1 4172   1.105   9.826   5.497  1.3442 -1.1318 -0.8497
  144GLY    HA2 4173   1.207   9.897   5.629 -0.8725 -0.9635  4.5499
  144GLY      C 4174   1.194   9.681   5.619  0.0438 -0.0461 -0.1477
  144GLY      O 4175   1.170   9.600   5.708 -0.4565  0.3019  0.0363
  145GLN      N 4176   1.287   9.642   5.532  0.3271 -0.1160  0.1850
  145GLN      H 4177   1.334   9.705   5.468  0.6301 -0.0019  0.5149
  145GLN     CA 4178   1.356   9.515   5.543 -0.2633 -0.4130  0.4470
  145GLN     HA 4179   1.319   9.462   5.631  0.4567 -0.3228  0.8061
  145GLN     CB 4180   1.341   9.430   5.417 -0.2784  0.7856 -0.3790
  145GLN    HB1 4181   1.381   9.484   5.331  0.4791  0.6198 -0.1348
  145GLN    HB2 4182   1.400   9.340   5.436 -2.1565 -0.2331  0.9339
  145GLN     CG 4183   1.195   9.400   5.386 -0.2582  0.0929  0.1715
  145GLN    HG1 4184   1.174   9.341   5.297 -0.1478 -0.8179  0.7340
  145GLN    HG2 4185   1.151   9.498   5.365  1.9052  1.0776  0.0047
  145GLN     CD 4186   1.121   9.341   5.506  0.3026  0.0640  0.5057
  145GLN    OE1 4187   1.166   9.248   5.572 -0.6396 -0.6629  0.1449
  145GLN    NE2 4188   0.998   9.385   5.533  0.1382  0.1282 -0.3044
  145GLN   HE21 4189   0.945   9.448   5.474 -1.3494 -0.2684  0.5556
  145GLN   HE22 4190   0.953   9.344   5.613 -0.1952  0.8886 -0.0881
  145GLN      C 4191   1.502   9.550   5.567 -0.3453  0.2659 -0.0042
  145GLN      O 4192   1.552   9.661   5.551  0.9722 -0.3994 -0.6710
  146GLN      N 4193   1.573   9.450   5.621  0.0933  0.4503 -0.2366
  146GLN      H 4194   1.522   9.364   5.631  0.7897  0.0413 -0.1830
  146GLN     CA 4195   1.718   9.445   5.626  0.0790 -0.1614 -0.4148
  146GLN     HA 4196   1.750   9.530   5.685  1.8909  0.4761 -2.2221
  146GLN     CB 4197   1.761   9.312   5.688  0.4182  0.0753 -0.1410
  146GLN    HB1 4198   1.869   9.320   5.693  0.3921  0.4009  4.7499
  146GLN    HB2 4199   1.715   9.309   5.788  0.8986  2.8027  0.2334
  146GLN     CG 4200   1.718   9.188   5.611  0.2744  0.0043  0.0554
  146GLN    HG1 4201   1.777   9.181   5.520  0.0952 -0.4338 -0.0290
  146GLN    HG2 4202   1.616   9.188   5.571  0.5395 -2.9180 -0.8686
  146GLN     CD 4203   1.723   9.070   5.708  0.2914  0.1991  0.2951
  146GLN    OE1 4204   1.827   9.005   5.712  0.0692 -0.1874 -0.1450
  146GLN    NE2 4205   1.625   9.041   5.794  0.1207 -0.0097  0.0311
  146GLN   HE21 4206   1.542   9.098   5.785 -0.8585 -1.1959  1.1291
  146GLN   HE22 4207   1.636   8.963   5.857  0.2318  0.7206  0.9259
  146GLN      C 4208   1.777   9.460   5.487 -0.1217  0.3419 -0.4448
  146GLN      O 4209   1.719   9.403   5.394 -0.0926  0.3104 -0.4430
  147GLN      N 4210   1.879   9.545   5.472 -0.0061  0.3397  0.3160
  147GLN      H 4211   1.913   9.599   5.551  0.7600  2.2185 -1.2221
  147GLN     CA 4212   1.941   9.559   5.342  0.2608  0.0323  0.4069
  147GLN     HA 4213   1.872   9.562   5.257  0.1896 -1.5558  0.3792
  147GLN     CB 4214   2.025   9.686   5.349  0.0332  0.2014  0.0821
  147GLN    HB1 4215   1.961   9.769   5.380  0.9763  0.5040  1.2948
  147GLN    HB2 4216   2.111   9.683   5.415 -0.6651  0.0259  1.0140
  147GLN     CG 4217   2.068   9.718   5.206  0.0157 -0.0896  0.0119
  147GLN    HG1 4218   1.982   9.704   5.141 -0.9417 -0.8278  1.3713
  147GLN    HG2 4219   2.131   9.637   5.168 -0.6236 -0.6203  0.0726
  147GLN     CD 4220   2.137   9.853   5.196  0.1571 -0.1706 -0.1195
  147GLN    OE1 4221   2.182   9.916   5.292 -0.4429 -0.0794  0.1085
  147GLN    NE2 4222   2.136   9.916   5.079 -0.6284  0.4935  0.2373
  147GLN   HE21 4223   2.186  10.004   5.082  3.4824 -1.6339  0.3836
  147GLN   HE22 4224   2.109   9.867   4.994 -4.1325 -1.7078  2.3715
  147GLN      C 4225   2.019   9.434   5.305  0.1641  0.0712  0.0684
  147GLN      O 4226   2.023   9.400   5.187 -0.6569 -0.0834  0.0817
  148SER      N 4227   2.076   9.360   5.400  0.1992 -0.8571 -0.6519
  148SER      H 4228   2.068   9.405   5.491  1.3325  1.8242 -1.7567
  148SER     CA 4229   2.176   9.259   5.373  0.8891 -0.2464 -0.4294
  148SER     HA 4230   2.258   9.303   5.316  1.0763 -0.8266 -0.6130
  148SER     CB 4231   2.226   9.209   5.509 -0.0583  0.1348  0.0660
  148SER    HB1 4232   2.269   9.110   5.498 -1.6413 -0.3783 -2.0671
  148SER    HB2 4233   2.138   9.194   5.571 -0.3959 -1.2784 -0.7155
  148SER     OG 4234   2.311   9.308   5.562  0.0206  0.4115 -0.5736
  148SER     HG 4235   2.384   9.259   5.600 -0.2733 -1.6281 -2.4050
  148SER      C 4236   2.124   9.138   5.298 -0.4644  0.0843 -0.0530
  148SER      O 4237   2.210   9.059   5.258 -0.1647  0.4575 -0.1432
  149TYR      N 4238   1.995   9.121   5.266 -0.5270 -0.1806  0.3371
  149TYR      H 4239   1.921   9.185   5.290 -1.2157  0.0843 -2.2487
  149TYR     CA 4240   1.943   9.034   5.163  0.6928 -0.5272 -0.0097
  149TYR     HA 4241   2.029   8.993   5.110  1.8290  1.9034 -0.1742
  149TYR     CB 4242   1.855   8.924   5.222 -0.3148 -0.1374 -0.7462
  149TYR    HB1 4243   1.917   8.878   5.299  0.7256 -0.3439 -1.6635
  149TYR    HB2 4244   1.763   8.971   5.256 -0.1561 -0.3208 -0.0530
  149TYR     CG 4245   1.822   8.807   5.132 -0.6525 -0.0421 -0.7468
  149TYR    CD1 4246   1.689   8.763   5.123 -0.5427 -0.6493  0.3752
  149TYR    HD1 4247   1.614   8.811   5.183 -0.1083  1.1506 -0.4434
  149TYR    CE1 4248   1.652   8.663   5.033 -0.0860 -0.5550  0.0737
  149TYR    HE1 4249   1.548   8.636   5.026 -0.1512 -0.8091  1.7489
  149TYR     CZ 4250   1.750   8.611   4.945  0.2542  0.3181 -0.0734
  149TYR     OH 4251   1.724   8.522   4.845 -0.1730  0.6173 -0.2307
  149TYR     HH 4252   1.631   8.514   4.824 -0.1706  0.7718 -0.3052
  149TYR    CE2 4253   1.882   8.655   4.962  0.1742  0.3103  0.6229
  149TYR    HE2 4254   1.961   8.618   4.897 -0.3527  1.8493 -0.9614
  149TYR    CD2 4255   1.925   8.748   5.057  0.4270  0.8216  0.0208
  149TYR    HD2 4256   2.024   8.790   5.059  0.1685  1.5298 -1.2172
  149TYR      C 4257   1.870   9.124   5.064  0.3969 -0.5375  0.1951
  149TYR      O 4258   1.772   9.188   5.101  0.5358 -0.1000 -0.1745
  150ASN      N 4259   1.914   9.118   4.938  0.3257 -0.5650  0.1719
  150ASN      H 4260   1.984   9.051   4.912  0.5107 -0.7541  1.1315
  150ASN     CA 4261   1.866   9.199   4.827  0.4056 -0.3218  0.3141
  150ASN     HA 4262   1.865   9.304   4.858 -0.4757 -0.8549  2.3075
  150ASN     CB 4263   1.976   9.190   4.723 -0.0990 -0.2890 -0.2277
  150ASN    HB1 4264   2.075   9.215   4.761  0.7661  0.8029 -2.8950
  150ASN    HB2 4265   1.976   9.091   4.677  1.6750  0.2666 -1.5928
  150ASN     CG 4266   1.958   9.291   4.610 -0.1379  0.0514  0.0801
  150ASN    OD1 4267   1.929   9.252   4.497  0.3143 -0.0352 -0.0110
  150ASN    ND2 4268   1.966   9.419   4.644  0.2533 -0.0699  0.4646
  150ASN   HD21 4269   1.947   9.490   4.574  1.5083  1.7295  1.8548
  150ASN   HD22 4270   1.954   9.448   4.740 -0.8424 -0.7085  0.5327
  150ASN      C 4271   1.722   9.180   4.782  0.7017 -0.1260 -0.7354
  150ASN      O 4272   1.650   9.278   4.765  0.1583 -0.3489  0.2083
  151PRO      N 4273   1.673   9.058   4.757  0.1420 -0.0662  0.0346
  151PRO     CD 4274   1.745   8.932   4.760  0.1666 -0.0744 -0.5960
  151PRO    HD1 4275   1.744   8.877   4.854  1.1128 -1.7388 -1.5266
  151PRO    HD2 4276   1.849   8.931   4.728 -0.2196 -1.5364 -1.9107
  151PRO     CG 4277   1.671   8.852   4.654  0.1327 -0.3712 -0.3484
  151PRO    HG1 4278   1.696   8.750   4.681 -0.9319  0.2229  3.4042
  151PRO    HG2 4279   1.716   8.888   4.561  3.6030 -0.9842  0.9638
  151PRO     CB 4280   1.525   8.893   4.674  0.3644 -0.0607  0.7765
  151PRO    HB1 4281   1.463   8.869   4.588 -0.6694  1.3265  1.1041
  151PRO    HB2 4282   1.486   8.849   4.765 -0.1755 -2.1760 -0.4001
  151PRO     CA 4283   1.540   9.042   4.700  0.3181  0.1717 -0.4502
  151PRO     HA 4284   1.542   9.097   4.606  1.6540 -0.6401 -0.9321
  151PRO      C 4285   1.420   9.098   4.775  0.1133 -0.2969 -0.4261
  151PRO      O 4286   1.325   9.143   4.710 -0.5268 -0.2245  0.5430
  152PRO      N 4287   1.413   9.112   4.907  0.1530 -0.2928 -0.4245
  152PRO     CD 4288   1.485   9.032   5.004 -0.1301 -0.8342 -0.6563
  152PRO    HD1 4289   1.559   9.105   5.038  0.1613 -1.6333  0.4805
  152PRO    HD2 4290   1.535   8.942   4.969  0.3617 -0.9881  0.4202
  152PRO     CG 4291   1.387   9.017   5.119  0.3671  0.1763 -0.0849
  152PRO    HG1 4292   1.435   8.997   5.215 -2.3205 -0.0659  1.3079
  152PRO    HG2 4293   1.323   8.931   5.100  1.0372  0.0209 -1.7957
  152PRO     CB 4294   1.294   9.138   5.113  0.1124 -0.0131 -0.0100
  152PRO    HB1 4295   1.330   9.207   5.189  0.7450 -0.4239  0.0690
  152PRO    HB2 4296   1.191   9.115   5.138 -0.6909  2.3663 -0.8291
  152PRO     CA 4297   1.309   9.191   4.971  0.3729 -0.2761 -0.0815
  152PRO     HA 4298   1.218   9.186   4.912  1.7847 -0.6448 -2.3555
  152PRO      C 4299   1.335   9.341   4.979  0.0223 -0.2022 -0.3478
  152PRO      O 4300   1.447   9.376   5.015 -0.1927  0.1529 -0.0110
  153GLN      N 4301   1.234   9.425   4.952 -0.3333 -0.5146 -0.0077
  153GLN      H 4302   1.144   9.386   4.929 -0.9792  1.0921 -0.3708
  153GLN     CA 4303   1.239   9.567   4.978 -0.0920 -0.5438  0.1037
  153GLN     HA 4304   1.331   9.586   5.034 -0.6528 -0.0540  0.8729
  153GLN     CB 4305   1.252   9.646   4.848 -0.0136 -0.0696  0.3960
  153GLN    HB1 4306   1.283   9.746   4.878  0.7968 -0.2104  0.0588
  153GLN    HB2 4307   1.331   9.596   4.791 -1.4097 -1.5357 -0.3323
  153GLN     CG 4308   1.127   9.659   4.762 -0.2161 -0.1167  0.6837
  153GLN    HG1 4309   1.089   9.559   4.737 -1.5270  0.8120 -1.3455
  153GLN    HG2 4310   1.060   9.713   4.828  0.7365  0.5037  1.1551
  153GLN     CD 4311   1.151   9.735   4.632 -0.6796 -0.0991  0.6058
  153GLN    OE1 4312   1.172   9.855   4.614 -0.1863 -0.3195 -0.3271
  153GLN    NE2 4313   1.132   9.664   4.521 -0.1381  0.6400  0.0338
  153GLN   HE21 4314   1.103   9.567   4.524 -0.3416  0.7134  0.5289
  153GLN   HE22 4315   1.163   9.703   4.433 -0.0456  2.5883  0.8756
  153GLN      C 4316   1.131   9.612   5.075 -0.2346  0.0390 -0.3173
  153GLN      O 4317   1.040   9.536   5.106 -0.0582 -0.3383 -0.7057
  154GLY      N 4318   1.153   9.727   5.138  0.3135 -0.2765  0.0709
  154GLY      H 4319   1.234   9.779   5.108 -0.0387  0.2677  0.0449
  154GLY     CA 4320   1.052   9.800   5.213  0.4551  0.3005 -0.2950
  154GLY    HA1 4321   1.102   9.888   5.252  0.9699 -1.1584  2.6091
  154GLY    HA2 4322   1.013   9.737   5.293  0.6318  1.0985  0.4324
  154GLY      C 4323   0.934   9.848   5.129  0.0660 -0.4641 -0.1990
  154GLY      O 4324   0.951   9.874   5.010 -0.3144 -0.0514 -0.1637
  155TYR      N 4325   0.819   9.866   5.194  0.2370 -0.0762  0.0033
  155TYR      H 4326   0.819   9.860   5.295  1.5146  1.1539  0.1138
  155TYR     CA 4327   0.695   9.914   5.136 -0.0467 -0.5675  0.1903
  155TYR     HA 4328   0.712   9.979   5.050  2.5049 -0.1140  0.9601
  155TYR     CB 4329   0.615   9.791   5.097 -1.1686  0.2636 -0.1731
  155TYR    HB1 4330   0.582   9.737   5.185 -0.3012  0.5304  0.3224
  155TYR    HB2 4331   0.534   9.830   5.035 -0.3282  0.4718 -1.1791
  155TYR     CG 4332   0.686   9.687   5.013 -0.2428  0.2633  0.6046
  155TYR    CD1 4333   0.747   9.724   4.893 -0.1389 -0.1187  0.5385
  155TYR    HD1 4334   0.749   9.827   4.862 -2.8629 -0.1329  0.0910
  155TYR    CE1 4335   0.799   9.631   4.802 -0.2385  0.5230 -0.1867
  155TYR    HE1 4336   0.848   9.655   4.709 -0.6368 -0.2762 -0.6078
  155TYR     CZ 4337   0.801   9.496   4.844 -0.7893  0.4176 -0.4997
  155TYR     OH 4338   0.853   9.395   4.768  0.0584  0.1875  0.3699
  155TYR     HH 4339   0.868   9.317   4.821 -0.0346  0.1670  0.3674
  155TYR    CE2 4340   0.743   9.458   4.966 -0.0612  0.7834 -0.0309
  155TYR    HE2 4341   0.747   9.352   4.986  1.0105  0.8567  0.1681
  155TYR    CD2 4342   0.699   9.555   5.057 -0.5282  0.1682  0.4107
  155TYR    HD2 4343   0.659   9.521   5.151 -0.5275 -2.2130 -0.3859
  155TYR      C 4344   0.612   9.992   5.237 -0.2145  0.1686 -0.5046
  155TYR      O 4345   0.651  10.015   5.351 -0.9620 -0.0838 -0.1903
  156GLY      N 4346   0.495  10.046   5.202 -0.2296  0.1686 -0.4520
  156GLY      H 4347   0.461  10.029   5.108  2.8044 -2.0782 -1.3065
  156GLY     CA 4348   0.405  10.124   5.285  0.1898  0.4971 -0.3017
  156GLY    HA1 4349   0.366  10.062   5.366  0.8261  0.7651  0.2133
  156GLY    HA2 4350   0.465  10.204   5.328  0.0478  0.4133  0.0501
  156GLY      C 4351   0.279  10.168   5.210 -0.2348  0.2838  0.2817
  156GLY      O 4352   0.241  10.108   5.110  0.2836 -0.3798  0.4713
  157GLN      N 4353   0.215  10.276   5.254 -0.4811 -0.0920  0.8634
  157GLN      H 4354   0.243  10.319   5.341 -2.7550  0.9300  1.1580
  157GLN     CA 4355   0.095  10.334   5.196 -0.0704 -0.1076 -0.0127
  157GLN     HA 4356   0.021  10.255   5.198  0.1120 -0.3772 -1.8392
  157GLN     CB 4357   0.050   0.069   5.280 -0.1445 -0.1189 -0.0357
  157GLN    HB1 4358   0.071   0.038   5.382  1.0156  1.5381  0.2739
  157GLN    HB2 4359   0.118   0.154   5.267 -1.0607  0.5667 -0.4867
  157GLN     CG 4360  10.292   0.122   5.273 -0.0189  0.1998 -0.1872
  157GLN    HG1 4361  10.250   0.089   5.178 -0.4989 -2.8831  0.9992
  157GLN    HG2 4362  10.285   0.231   5.281 -0.8139  0.0966  0.7936
  157GLN     CD 4363  10.210   0.074   5.392  0.1390  0.3721 -0.0079
  157GLN    OE1 4364  10.222   0.133   5.499 -0.8269 -0.0446  0.3383
  157GLN    NE2 4365  10.144  10.344   5.372 -0.1425  0.4099  0.6818
  157GLN   HE21 4366  10.082  10.304   5.442  0.4910 -1.1579  0.3939
  157GLN   HE22 4367  10.139  10.302   5.280  1.3501 -0.6360  1.0336
  157GLN      C 4368   0.100  10.367   5.047 -0.0404  0.2803  0.0722
  157GLN      O 4369   0.190   0.056   5.008 -0.0708  0.3590  0.1465
  158GLN      N 4370  10.372  10.348   4.977  0.0879 -0.0357 -0.0496
  158GLN      H 4371  10.299  10.296   5.024  0.1351  0.4376  0.5598
  158GLN     CA 4372  10.347   0.013   4.844 -0.5786 -0.1473  0.0277
  158GLN     HA 4373   0.056   0.005   4.787  0.7040  0.6092  1.9192
  158GLN     CB 4374  10.239  10.322   4.766 -0.2316 -0.1163 -0.4919
  158GLN    HB1 4375  10.215  10.369   4.671 -1.9642  1.1129  0.4876
  158GLN    HB2 4376  10.143  10.335   4.815 -0.4806  0.1178 -1.0368
  158GLN     CG 4377  10.288  10.178   4.752 -0.0197 -0.1450  0.4698
  158GLN    HG1 4378  10.299  10.131   4.850 -0.1509  0.2002  0.6547
  158GLN    HG2 4379  10.379  10.175   4.693  2.9349 -0.5080  4.5812
  158GLN     CD 4380  10.184  10.090   4.684 -0.0037  0.2385 -0.0507
  158GLN    OE1 4381  10.069  10.126   4.662 -0.3722 -0.6907  0.3377
  158GLN    NE2 4382  10.230   9.976   4.630 -0.3275  0.2310 -0.3124
  158GLN   HE21 4383  10.165   9.918   4.578 -0.1579  1.4762 -2.0014
  158GLN   HE22 4384  10.323   9.943   4.650 -0.6885 -0.1838  0.7793
  158GLN      C 4385  10.328   0.164   4.840 -0.4536 -0.1359 -0.1936
  158GLN      O 4386  10.279   0.227   4.934 -0.0321 -0.2466  0.1089
  159ASN      N 4387  10.360   0.223   4.725  0.2536 -0.5668 -0.2255
  159ASN      H 4388   0.014   0.170   4.648  1.3362 -0.5591  0.2875
  159ASN     CA 4389  10.318   0.359   4.698  0.4506 -0.5493 -0.4440
  159ASN     HA 4390  10.232   0.389   4.758  1.1536  1.0106 -0.1457
  159ASN     CB 4391   0.048   0.452   4.739  0.2724 -0.4499 -0.1722
  159ASN    HB1 4392   0.047   0.449   4.848 -1.4892  0.9518 -0.1014
  159ASN    HB2 4393   0.147   0.419   4.706  0.2230  1.0366 -1.9810
  159ASN     CG 4394   0.047   0.598   4.698  0.5537 -0.2575  0.4864
  159ASN    OD1 4395   0.124   0.654   4.620  0.1306 -0.0526  0.2100
  159ASN    ND2 4396  10.349   0.676   4.769 -0.1242 -0.2598 -0.2812
  159ASN   HD21 4397  10.283   0.639   4.836 -0.0943  0.7989  0.3556
  159ASN   HD22 4398  10.351   0.773   4.742  0.9223 -0.8921 -2.8513
  159ASN      C 4399  10.296   0.369   4.548 -0.2620 -0.6583 -0.3485
  159ASN      O 4400  10.380   0.338   4.464  0.2895  0.2077 -0.1311
  160GLN      N 4401  10.174   0.405   4.507 -0.2885 -0.0873  0.2168
  160GLN      H 4402  10.104   0.429   4.576 -2.6096 -1.6375 -1.4498
  160GLN     CA 4403  10.131   0.427   4.370  0.2000 -0.0705  0.0637
  160GLN     HA 4404  10.025   0.450   4.380  0.4279  0.4009  1.6297
  160GLN     CB 4405  10.194   0.543   4.293 -1.0266  0.1239 -0.6738
  160GLN    HB1 4406  10.288   0.507   4.251  1.3310  2.3531  2.2784
  160GLN    HB2 4407  10.131   0.574   4.210 -0.9184  3.0929  0.2511
  160GLN     CG 4408  10.211   0.672   4.372 -0.0402 -0.3892 -0.0247
  160GLN    HG1 4409  10.254   0.653   4.470 -3.2921 -0.8991  1.4075
  160GLN    HG2 4410  10.111   0.714   4.386  0.1071  0.1248 -0.4558
  160GLN     CD 4411  10.300   0.772   4.299  0.3493 -0.6761  0.0514
  160GLN    OE1 4412  10.292   0.787   4.177  0.7900  0.1850  0.1258
  160GLN    NE2 4413   0.003   0.845   4.368 -0.0527 -0.0549 -0.0919
  160GLN   HE21 4414   0.061   0.912   4.321 -1.9430 -0.8569 -3.9271
  160GLN   HE22 4415   0.021   0.823   4.465  1.9323 -1.1722 -0.6736
  160GLN      C 4416  10.125   0.301   4.285 -0.3589  0.0214 -0.0370
  160GLN      O 4417  10.126   0.309   4.162  0.3295  0.0446 -0.0326
  161TYR      N 4418  10.128   0.184   4.349 -0.7830  0.1723  0.2644
  161TYR      H 4419  10.113   0.183   4.449 -1.5411 -1.8910  0.1672
  161TYR     CA 4420  10.157   0.055   4.291  0.1062  0.2654  0.4777
  161TYR     HA 4421  10.240   0.068   4.222  0.3009  1.2740  0.8935
  161TYR     CB 4422  10.198  10.345   4.403  0.4019 -0.1639  0.0139
  161TYR    HB1 4423  10.275   0.017   4.457  0.2575 -0.0511  0.1016
  161TYR    HB2 4424  10.111  10.336   4.468 -0.5583 -0.3876 -1.2828
  161TYR     CG 4425  10.254  10.207   4.377 -0.4989 -0.5334 -0.0179
  161TYR    CD1 4426  10.161  10.113   4.332 -0.4065 -0.3629 -0.5766
  161TYR    HD1 4427  10.054  10.122   4.339 -0.2504  0.4079  1.1087
  161TYR    CE1 4428  10.198   9.988   4.280  0.4056 -0.3515 -0.0373
  161TYR    HE1 4429  10.128   9.919   4.236 -1.1817 -0.8057  2.9498
  161TYR     CZ 4430  10.336   9.957   4.277  0.4162 -0.3696  0.5243
  161TYR     OH 4431  10.375   9.836   4.227 -0.1042 -0.0306 -0.7601
  161TYR     HH 4432  10.302   9.773   4.221  0.4993 -0.6646 -1.5597
  161TYR    CE2 4433   0.047  10.051   4.321 -0.0396  0.3869 -0.0732
  161TYR    HE2 4434   0.153  10.030   4.319  0.2267  1.5439 -2.8821
  161TYR    CD2 4435   0.007  10.177   4.368 -0.3169  0.2379  0.0926
  161TYR    HD2 4436   0.086  10.248   4.385  0.3241 -0.9273  2.4298
  161TYR      C 4437  10.046  10.374   4.209  0.2853 -0.1604  0.5687
  161TYR      O 4438   9.933  10.367   4.256 -0.0652 -0.1251 -0.2535
  162ASN      N 4439  10.078  10.330   4.087  0.1941 -0.0505  0.5050
  162ASN      H 4440  10.174  10.350   4.065 -0.0831  2.6806  1.4032
  162ASN     CA 4441  10.004  10.250   3.992  0.2036  0.0732  0.3925
  162ASN     HA 4442   9.922  10.202   4.047 -2.5905  2.4640 -1.3545
  162ASN     CB 4443   9.932  10.338   3.889  0.5288  0.0815  0.1703
  162ASN    HB1 4444  10.008   0.015   3.842  0.9127  0.3930  1.1534
  162ASN    HB2 4445   9.863   0.013   3.949 -1.0456 -1.1420 -0.3523
  162ASN     CG 4446   9.862  10.264   3.776 -0.1439  0.9177  0.0335
  162ASN    OD1 4447   9.923  10.243   3.671 -0.3568 -0.9734  0.2637
  162ASN    ND2 4448   9.745  10.206   3.801  0.0032  0.2864 -0.7037
  162ASN   HD21 4449   9.712  10.139   3.733  0.3623  0.2161 -0.8091
  162ASN   HD22 4450   9.685  10.239   3.875 -1.1468 -2.1780 -0.4567
  162ASN      C 4451  10.088  10.140   3.928  0.7063  0.3976  0.4993
  162ASN      O 4452  10.203  10.163   3.890  0.6740 -0.7149 -0.2921
  163SER      N 4453  10.030  10.023   3.905  0.7537  0.5758 -0.5546
  163SER      H 4454   9.934  10.017   3.934  0.8061  0.3450 -0.4250
  163SER     CA 4455  10.093   9.915   3.830 -0.0173 -0.4825  0.2947
  163SER     HA 4456  10.197   9.932   3.804 -0.0332 -1.4130 -0.4139
  163SER     CB 4457  10.086   9.791   3.919  0.5662 -0.5633  0.2261
  163SER    HB1 4458  10.092   9.699   3.860 -2.8154 -1.2723  0.8102
  163SER    HB2 4459  10.002   9.801   3.986 -0.8288 -1.4113 -1.3128
  163SER     OG 4460  10.195   9.813   4.005 -0.0029  0.0016  0.8073
  163SER     HG 4461  10.214   9.906   4.018 -0.1477  0.5416 -2.2280
  163SER      C 4462  10.017   9.871   3.706  0.0239 -0.4903  0.2717
  163SER    OC1 4463  10.084   9.845   3.604  0.0873 -0.1585  0.2280
  163SER    OC2 4464   9.892   9.865   3.705 -0.0786  1.0980 -0.7676
    1MET      N 4465   9.378   3.565   1.004 -0.3653  0.2658  0.1214
    1MET     H1 4466   9.406   3.500   1.076 -0.5599  0.2361  0.1718
    1MET     H2 4467   9.279   3.545   1.001  0.3313 -4.1773 -1.4048
    1MET     H3 4468   9.396   3.662   1.027 -1.2119  0.4524  0.0456
    1MET     CA 4469   9.430   3.540   0.869 -0.3268  0.2579  0.1380
    1MET     HA 4470   9.388   3.604   0.792 -2.1349 -1.6882 -0.5939
    1MET     CB 4471   9.582   3.555   0.878 -0.2514 -0.7016  0.5701
    1MET    HB1 4472   9.623   3.517   0.784 -0.3002 -0.6837  0.5413
    1MET    HB2 4473   9.619   3.485   0.953  1.4616 -1.4090 -0.8551
    1MET     CG 4474   9.638   3.695   0.898 -0.5071 -0.4774 -0.2473
    1MET    HG1 4475   9.610   3.724   0.999 -0.8755  1.1886 -0.7957
    1MET    HG2 4476   9.747   3.686   0.899 -0.4917 -0.2852  0.0475
    1MET     SD 4477   9.592   3.834   0.791  0.0224 -0.0895  0.0209
    1MET     CE 4478   9.730   3.852   0.675 -0.5029  0.0064 -0.5980
    1MET    HE1 4479   9.740   3.758   0.621 -0.3022 -1.1087  1.2819
    1MET    HE2 4480   9.826   3.856   0.727 -0.0786 -2.4680 -1.0395
    1MET    HE3 4481   9.725   3.941   0.613  0.6637  0.6532  0.1938
    1MET      C 4482   9.397   3.402   0.813  0.2925  0.2335 -0.1767
    1MET      O 4483   9.353   3.315   0.888  0.8067  0.0496 -0.0870
    2ALA      N 4484   9.403   3.379   0.681 -0.0110  0.3467 -0.2114
    2ALA      H 4485   9.427   3.462   0.628  0.8347  0.2786  0.0577
    2ALA     CA 4486   9.368   3.257   0.612 -0.0807  0.3826 -0.2395
    2ALA     HA 4487   9.318   3.187   0.679 -2.8182  1.6606 -0.8189
    2ALA     CB 4488   9.271   3.282   0.497 -0.2345  0.5713 -0.0681
    2ALA    HB1 4489   9.318   3.333   0.412  1.6195 -1.6810 -0.4754
    2ALA    HB2 4490   9.196   3.350   0.539 -0.9229 -0.7077  0.8609
    2ALA    HB3 4491   9.230   3.185   0.470  1.8624 -0.2070 -0.5627
    2ALA      C 4492   9.488   3.182   0.556  0.0162  0.1226  0.3118
    2ALA      O 4493   9.600   3.232   0.551  0.2532 -0.3670  0.6114
    3SER      N 4494   9.462   3.067   0.495  0.6510  0.2828 -0.2763
    3SER      H 4495   9.365   3.036   0.497  0.7379  0.0119 -0.1456
    3SER     CA 4496   9.562   2.984   0.431  0.6224  0.2395 -0.2652
    3SER     HA 4497   9.629   2.956   0.512 -1.1529  1.3563  1.6615
    3SER     CB 4498   9.502   2.857   0.370  0.3870  0.3069 -0.1735
    3SER    HB1 4499   9.573   2.787   0.327 -0.9905  0.0351 -2.1732
    3SER    HB2 4500   9.465   2.801   0.456 -0.4634  0.8689 -0.1568
    3SER     OG 4501   9.400   2.897   0.281 -0.5223  0.1476  0.7716
    3SER     HG 4502   9.415   2.848   0.200 -0.0761  0.9498  0.3569
    3SER      C 4503   9.645   3.053   0.324  0.5378  0.0702 -0.4415
    3SER      O 4504   9.593   3.137   0.250 -0.1850  0.1352  0.1349
    4ASN      N 4505   9.768   3.008   0.301  0.5859  0.1148 -0.2702
    4ASN      H 4506   9.816   2.951   0.369  2.2929 -0.8385 -2.1699
    4ASN     CA 4507   9.847   3.038   0.183  0.2479 -0.1758 -0.5734
    4ASN     HA 4508   9.852   3.147   0.186 -1.7585  0.0106 -1.9273
    4ASN     CB 4509   9.987   2.976   0.188  0.0304 -0.6383 -0.1437
    4ASN    HB1 4510  10.029   3.011   0.282 -1.6318  0.6834  0.1602
    4ASN    HB2 4511   9.994   2.868   0.171 -3.2096 -1.1814  1.1251
    4ASN     CG 4512  10.061   3.049   0.077 -0.3110 -0.0035  0.0400
    4ASN    OD1 4513  10.105   2.992  10.362 -0.3416  0.3865 -0.2004
    4ASN    ND2 4514  10.078   3.181   0.085 -0.2794  0.0091 -0.2197
    4ASN   HD21 4515  10.042   3.237   0.161 -0.8460  1.8696 -1.7777
    4ASN   HD22 4516  10.125   3.235   0.014 -1.4040  1.9335  0.4388
    4ASN      C 4517   9.767   2.988   0.064 -0.2875  0.1008 -0.3344
    4ASN      O 4518   9.721   2.874   0.065  0.2873 -0.1373 -0.1889
    5ASP      N 4519   9.741   3.071  10.347  0.5545  0.2207 -0.4664
    5ASP      H 4520   9.776   3.166  10.347  2.1175 -0.3216  0.6082
    5ASP     CA 4521   9.658   3.038  10.233  0.3250  0.1551 -0.2809
    5ASP     HA 4522   9.573   2.979  10.268  0.8290 -0.8470 -0.7079
    5ASP     CB 4523   9.600   3.167  10.177  0.3574  0.1775 -0.2619
    5ASP    HB1 4524   9.562   3.240  10.249 -0.5279  2.9593 -3.2964
    5ASP    HB2 4525   9.681   3.222  10.128  0.5752  0.4169  0.3542
    5ASP     CG 4526   9.485   3.139  10.082  0.2020 -0.1663  0.0262
    5ASP    OD1 4527   9.383   3.086  10.130 -0.0851  0.2526 -0.1187
    5ASP    OD2 4528   9.489   3.184   9.965 -0.0425 -0.2064  0.0022
    5ASP      C 4529   9.719   2.959  10.118 -0.1800 -0.5620 -0.0669
    5ASP      O 4530   9.641   2.890  10.052 -0.3560 -0.2839 -0.1494
    6TYR      N 4531   9.851   2.973  10.110 -0.1235 -0.7728  0.4391
    6TYR      H 4532   9.898   3.030  10.179  1.6369 -2.4776  0.7424
    6TYR     CA 4533   9.929   2.917  10.001  0.4918 -0.1697  0.5632
    6TYR     HA 4534   9.888   2.952   9.906  0.2935  3.2947  1.7786
    6TYR     CB 4535  10.072   2.969   9.996  0.3068  0.3006 -0.1251
    6TYR    HB1 4536  10.129   2.914   9.921 -0.3689  0.8321 -1.0465
    6TYR    HB2 4537  10.126   2.940  10.087  0.5020 -2.3746 -0.9962
    6TYR     CG 4538  10.088   3.117   9.971  0.4818  0.2700 -0.1996
    6TYR    CD1 4539  10.093   3.202  10.082  0.2789 -0.3553  0.2951
    6TYR    HD1 4540  10.114   3.153  10.176  0.0590 -1.3703 -0.1795
    6TYR    CE1 4541  10.058   3.337  10.072  0.3666 -0.3512  0.0477
    6TYR    HE1 4542  10.050   3.394  10.163  0.2878 -1.0795  0.5006
    6TYR     CZ 4543  10.035   3.387   9.942  0.7072  0.3420  0.2495
    6TYR     OH 4544   9.985   3.514   9.937 -0.3783 -0.0762  0.1409
    6TYR     HH 4545  10.008   3.567  10.014  0.1454 -1.6469  1.1151
    6TYR    CE2 4546  10.046   3.304   9.829  1.0500  0.5067  0.1623
    6TYR    HE2 4547  10.035   3.344   9.729 -0.7646 -0.1135  0.0945
    6TYR    CD2 4548  10.057   3.165   9.844  0.2596  0.4152 -0.0916
    6TYR    HD2 4549  10.038   3.101   9.759 -1.2238 -0.0586  0.5623
    6TYR      C 4550   9.926   2.766  10.010 -0.3402 -0.1737  0.3479
    6TYR      O 4551   9.888   2.712  10.114 -0.4605  0.0424  0.4169
    7THR      N 4552   9.967   2.692   9.906  0.4307  0.5139  0.1590
    7THR      H 4553   9.992   2.738   9.820  1.3366 -0.4202 -0.0991
    7THR     CA 4554   9.967   2.548   9.900 -0.0362  0.5195 -0.0276
    7THR     HA 4555   9.869   2.511   9.931 -0.0116  0.2462 -0.2635
    7THR     CB 4556   9.987   2.493   9.759  0.2848 -0.0569  0.2380
    7THR     HB 4557   9.923   2.546   9.689 -0.1760  0.4769  1.0487
    7THR    CG2 4558  10.134   2.512   9.721  0.3923 -0.5486  0.3976
    7THR   HG21 4559  10.144   2.486   9.616 -0.2842  0.7094 -0.0017
    7THR   HG22 4560  10.160   2.617   9.735 -1.9000  0.1626 -0.1603
    7THR   HG23 4561  10.190   2.440   9.780 -1.3037 -2.1316  0.1686
    7THR    OG1 4562   9.957   2.355   9.757  0.6235 -0.1402  0.7166
    7THR    HG1 4563   9.942   2.337   9.664 -0.2479 -2.1083  1.1822
    7THR      C 4564  10.067   2.495  10.002  0.5293 -0.1404 -0.9104
    7THR      O 4565  10.171   2.553  10.035  0.2102 -0.2057  0.2425
    8GLN      N 4566  10.032   2.376  10.052  0.0999  0.6624  0.7560
    8GLN      H 4567   9.942   2.340  10.023  0.2195  1.2339 -0.3572
    8GLN     CA 4568  10.097   2.313  10.165 -0.0594 -0.1408  0.4062
    8GLN     HA 4569  10.119   2.389  10.241  0.1070 -0.5277  0.7502
    8GLN     CB 4570   9.988   2.222  10.222 -0.4204  0.0183 -0.0255
    8GLN    HB1 4571  10.036   2.189  10.314  1.2934  2.5070  0.0658
    8GLN    HB2 4572   9.900   2.284  10.239  1.6742  2.5515  2.6756
    8GLN     CG 4573   9.951   2.106  10.130  0.4287  0.0263 -0.3897
    8GLN    HG1 4574   9.853   2.076  10.166  1.0869 -2.7190 -0.6359
    8GLN    HG2 4575   9.928   2.129  10.026 -1.6606 -0.0392  0.0138
    8GLN     CD 4576  10.033   1.978  10.144 -0.3043 -0.3920  0.1152
    8GLN    OE1 4577  10.115   1.961  10.234  0.3027  0.5057 -0.2559
    8GLN    NE2 4578  10.005   1.880  10.057  0.0716 -0.0294 -0.4131
    8GLN   HE21 4579  10.053   1.791  10.060  0.6376  0.2156 -1.5729
    8GLN   HE22 4580   9.935   1.894   9.986  0.7988  1.0856 -0.9479
    8GLN      C 4581  10.234   2.258  10.131  0.1408  0.8464 -0.4425
    8GLN      O 4582  10.245   2.179  10.037 -0.1839  0.0878  0.1410
    9GLN      N 4583  10.329   2.280  10.222  0.0462  0.3375 -0.2142
    9GLN      H 4584  10.299   2.330  10.304 -2.8693 -0.3406 -0.7531
    9GLN     CA 4585   0.069   2.206  10.229 -0.1116  0.1054  0.1525
    9GLN     HA 4586   0.065   2.119  10.164 -0.8613  1.5811 -1.8624
    9GLN     CB 4587   0.182   2.292  10.171 -0.1161  0.1724  0.2415
    9GLN    HB1 4588   0.279   2.248  10.193 -0.6982 -0.8455  0.8424
    9GLN    HB2 4589   0.181   2.392  10.214 -0.3029  0.0340  0.5702
    9GLN     CG 4590   0.178   2.316  10.021  0.2557  0.2121  0.2386
    9GLN    HG1 4591   0.076   2.348   9.999 -0.2070 -1.2000  0.2204
    9GLN    HG2 4592   0.194   2.231   9.955  1.6269  1.2742 -0.8629
    9GLN     CD 4593   0.271   2.425   9.969  0.1898 -0.0291 -0.3957
    9GLN    OE1 4594   0.247   2.545   9.961  0.8577  0.1253 -0.1601
    9GLN    NE2 4595   0.394   2.388   9.932  0.1780 -0.3982 -0.0718
    9GLN   HE21 4596   0.458   2.462   9.907 -1.8092  1.9760  1.4105
    9GLN   HE22 4597   0.417   2.291   9.946 -2.7596 -1.3967 -1.4646
    9GLN      C 4598   0.086   2.161  10.373 -0.1639  0.0980  0.1555
    9GLN      O 4599   0.021   2.221   0.074 -0.3557  0.0060  0.0731
   10ALA      N 4600   0.165   2.057   0.019 -0.3183  0.0974  0.5674
   10ALA      H 4601   0.193   2.002  10.323  1.6096  3.2028 -1.1082
   10ALA     CA 4602   0.170   1.996   0.150 -0.1263 -0.0041  0.5124
   10ALA     HA 4603   0.112   2.058   0.218 -0.7495 -0.2846  0.2346
   10ALA     CB 4604   0.113   1.855   0.139 -0.0707  0.0731 -0.9133
   10ALA    HB1 4605   0.005   1.844   0.151  0.0759 -3.1935 -1.4774
   10ALA    HB2 4606   0.138   1.794   0.226  0.3345 -1.4255 -2.0275
   10ALA    HB3 4607   0.149   1.799   0.052  2.6730 -1.3439  0.9828
   10ALA      C 4608   0.312   1.983   0.204 -0.0456 -0.3390  0.2279
   10ALA      O 4609   0.412   1.983   0.133 -0.3511 -0.9918 -0.2028
   11THR      N 4610   0.319   1.966   0.336 -0.0945  0.0391  0.2818
   11THR      H 4611   0.233   1.960   0.389  1.0138 -3.8926  2.0405
   11THR     CA 4612   0.439   1.930   0.409 -0.4221 -0.3017  0.6580
   11THR     HA 4613   0.519   1.909   0.338 -0.3173 -1.9814  1.2262
   11THR     CB 4614   0.492   2.052   0.485 -0.4193  0.1829 -0.1173
   11THR     HB 4615   0.582   2.018   0.536 -2.1793  0.7131  3.6571
   11THR    CG2 4616   0.523   2.174   0.399  0.2074  0.2345  0.1747
   11THR   HG21 4617   0.572   2.254   0.454 -0.9700  1.2946 -0.2507
   11THR   HG22 4618   0.596   2.155   0.321 -0.5453  0.9640 -0.7356
   11THR   HG23 4619   0.432   2.202   0.345  0.3869  1.1101  0.2983
   11THR    OG1 4620   0.399   2.092   0.583 -0.0231  0.2986  0.2153
   11THR    HG1 4621   0.355   2.167   0.542 -1.6129  0.1810  1.6308
   11THR      C 4622   0.423   1.809   0.500 -0.2853 -0.3328  0.6398
   11THR      O 4623   0.315   1.778   0.549 -0.5375 -0.1020  0.2310
   12GLN      N 4624   0.538   1.751   0.536 -0.0845 -0.3390  0.0050
   12GLN      H 4625   0.621   1.773   0.482 -0.3911  0.2459 -0.2344
   12GLN     CA 4626   0.560   1.659   0.646 -0.1699 -0.2574  0.0902
   12GLN     HA 4627   0.466   1.609   0.665 -0.3805 -0.5760 -1.6572
   12GLN     CB 4628   0.667   1.555   0.613 -0.0307 -0.0026 -0.2725
   12GLN    HB1 4629   0.756   1.608   0.580 -0.1080  1.3268  1.4761
   12GLN    HB2 4630   0.686   1.497   0.704 -2.0454 -0.3472 -0.0170
   12GLN     CG 4631   0.622   1.467   0.497 -0.6313 -0.3699  0.2316
   12GLN    HG1 4632   0.636   1.525   0.406  2.3360  1.6604  1.8215
   12GLN    HG2 4633   0.688   1.381   0.486 -1.7852 -1.1012 -1.3075
   12GLN     CD 4634   0.477   1.422   0.490 -0.7365 -0.0610  0.4038
   12GLN    OE1 4635   0.393   1.467   0.412  0.1158 -0.1683 -0.5925
   12GLN    NE2 4636   0.440   1.326   0.576 -0.2089  0.0363  0.7427
   12GLN   HE21 4637   0.507   1.269   0.625  0.3401  0.1596  0.1551
   12GLN   HE22 4638   0.343   1.300   0.567 -0.4891  1.1296  0.3432
   12GLN      C 4639   0.596   1.735   0.773  0.2338  0.0090 -0.1811
   12GLN      O 4640   0.649   1.846   0.773  0.2031  0.0239  0.0077
   13SER      N 4641   0.573   1.676   0.890 -0.6985  0.1884 -0.2673
   13SER      H 4642   0.535   1.582   0.886 -0.2912 -0.0155  0.4088
   13SER     CA 4643   0.584   1.739   1.020 -0.4524 -0.2925 -0.0522
   13SER     HA 4644   0.573   1.846   1.008  1.3890  0.0185  0.7734
   13SER     CB 4645   0.468   1.679   1.101 -0.1682  0.0533  0.6215
   13SER    HB1 4646   0.466   1.573   1.077  0.7244  0.3092 -0.7485
   13SER    HB2 4647   0.473   1.686   1.209 -1.6202  1.3532  0.6417
   13SER     OG 4648   0.347   1.737   1.057  0.0774  0.0451 -0.0863
   13SER     HG 4649   0.312   1.770   1.140  2.4040  0.1668  0.9170
   13SER      C 4650   0.722   1.714   1.080 -0.7493 -0.1802  0.6954
   13SER      O 4651   0.781   1.606   1.072  0.1428  0.3586 -0.2423
   14TYR      N 4652   0.776   1.821   1.138 -0.0076 -0.1437 -0.0492
   14TYR      H 4653   0.715   1.900   1.153 -0.9513 -0.6612 -0.9402
   14TYR     CA 4654   0.910   1.833   1.192 -0.0340 -0.2082  0.0313
   14TYR     HA 4655   0.979   1.780   1.127  0.2812 -1.2572  1.1954
   14TYR     CB 4656   0.941   1.983   1.196 -0.6923 -0.0674  0.0404
   14TYR    HB1 4657   1.039   1.992   1.243 -1.1517  1.7562  0.7000
   14TYR    HB2 4658   0.861   2.025   1.256 -0.8282  0.2626 -0.3696
   14TYR     CG 4659   0.937   2.058   1.065  0.2414 -0.3445 -0.1593
   14TYR    CD1 4660   1.064   2.088   1.016  0.4281 -0.5113  0.2219
   14TYR    HD1 4661   1.151   2.050   1.067 -0.1312 -0.5067  1.1956
   14TYR    CE1 4662   1.073   2.175   0.907 -0.0399 -0.8538 -0.0924
   14TYR    HE1 4663   1.173   2.184   0.867  0.8088 -3.1870  1.3267
   14TYR     CZ 4664   0.961   2.226   0.838  0.0625 -0.4275  0.0538
   14TYR     OH 4665   0.976   2.300   0.724 -0.8195  0.5353  0.5432
   14TYR     HH 4666   0.890   2.319   0.686  0.9411  2.3612 -3.0173
   14TYR    CE2 4667   0.834   2.185   0.882  0.0655  0.2165  0.6864
   14TYR    HE2 4668   0.743   2.218   0.834 -1.4890 -0.1881  3.1913
   14TYR    CD2 4669   0.824   2.113   1.001 -0.0263 -0.2070  0.4241
   14TYR    HD2 4670   0.726   2.084   1.035  0.4034 -1.3128  0.7841
   14TYR      C 4671   0.922   1.773   1.331  0.6668 -0.2743 -0.0540
   14TYR      O 4672   0.826   1.785   1.407  0.6577  0.0754 -0.1209
   15GLY      N 4673   1.040   1.732   1.377  0.9486  0.3605 -0.2082
   15GLY      H 4674   1.117   1.738   1.312  1.0790 -1.3820 -0.2622
   15GLY     CA 4675   1.061   1.685   1.513 -0.4374  0.0415 -0.0882
   15GLY    HA1 4676   0.980   1.637   1.567  1.8169  0.1613  3.7442
   15GLY    HA2 4677   1.144   1.614   1.508 -1.4786 -1.1368 -2.9560
   15GLY      C 4678   1.086   1.800   1.609 -0.1400 -0.1906  0.1131
   15GLY      O 4679   1.162   1.788   1.705  0.6410 -0.0544 -0.4798
   16ALA      N 4680   1.028   1.918   1.588 -0.0369 -0.0790  0.4511
   16ALA      H 4681   0.971   1.934   1.507  1.1678  0.8792 -0.2392
   16ALA     CA 4682   1.034   2.039   1.668 -0.1714  0.3994 -0.2526
   16ALA     HA 4683   1.141   2.059   1.678 -0.4536  3.0751 -1.7103
   16ALA     CB 4684   0.976   2.153   1.585 -0.0821  0.1120 -0.7153
   16ALA    HB1 4685   0.869   2.135   1.569 -0.5803  0.4622  1.7305
   16ALA    HB2 4686   1.041   2.174   1.501  1.7001  0.2112  0.6288
   16ALA    HB3 4687   0.969   2.247   1.640 -0.3629 -0.3892  0.1252
   16ALA      C 4688   0.962   2.019   1.801  0.4326 -0.2577 -0.0151
   16ALA      O 4689   0.872   1.935   1.806 -0.4518  0.6467 -0.3706
   17TYR      N 4690   0.998   2.103   1.898 -0.1805  0.1901 -0.1715
   17TYR      H 4691   1.069   2.172   1.877  0.3221 -0.3179 -0.1622
   17TYR     CA 4692   0.928   2.096   2.025 -0.6430  0.2081 -0.4229
   17TYR     HA 4693   0.901   1.993   2.045 -1.5427 -0.1068 -2.8937
   17TYR     CB 4694   1.027   2.150   2.128  0.3548 -0.2990 -1.0913
   17TYR    HB1 4695   0.976   2.147   2.224 -1.0344  0.4607 -1.7741
   17TYR    HB2 4696   1.038   2.256   2.107  2.1174  0.1958  1.7491
   17TYR     CG 4697   1.159   2.079   2.136  0.5080  0.0958  0.1138
   17TYR    CD1 4698   1.159   1.939   2.151  0.3221 -0.0160 -0.8773
   17TYR    HD1 4699   1.069   1.882   2.169 -0.1725  0.6990 -0.9865
   17TYR    CE1 4700   1.278   1.873   2.179  0.2118  0.2592  0.2920
   17TYR    HE1 4701   1.275   1.768   2.206  0.3091 -0.2271 -1.4587
   17TYR     CZ 4702   1.401   1.941   2.160  0.2887  0.2433  0.7276
   17TYR     OH 4703   1.515   1.870   2.185  0.0876 -0.4409 -0.2254
   17TYR     HH 4704   1.594   1.919   2.161  1.1356 -1.0276  1.8034
   17TYR    CE2 4705   1.401   2.079   2.135  0.5111  0.1773  0.3631
   17TYR    HE2 4706   1.498   2.126   2.137  1.4366 -1.4417 -1.8693
   17TYR    CD2 4707   1.280   2.148   2.121  0.4986  0.0706 -0.0829
   17TYR    HD2 4708   1.283   2.256   2.110 -1.0134  0.1513  0.0616
   17TYR      C 4709   0.801   2.180   2.031 -0.5537  0.3042  0.2149
   17TYR      O 4710   0.804   2.293   1.983  0.5056  0.2602  0.1452
   18PRO      N 4711   0.691   2.137   2.093 -0.1919 -0.1954  0.5205
   18PRO     CD 4712   0.681   2.006   2.155 -0.1518  0.0980  1.1537
   18PRO    HD1 4713   0.751   2.008   2.238  0.1184 -0.0204  0.9278
   18PRO    HD2 4714   0.710   1.933   2.080  0.3352  1.1963  0.2300
   18PRO     CG 4715   0.536   1.984   2.200 -0.3071  0.0201  0.6270
   18PRO    HG1 4716   0.497   1.884   2.184  3.5163 -1.6771  0.6542
   18PRO    HG2 4717   0.519   2.010   2.304 -1.2397  0.7561  0.3004
   18PRO     CB 4718   0.459   2.089   2.121  0.0096 -0.3373 -0.1671
   18PRO    HB1 4719   0.438   2.040   2.025  3.7064 -0.8866 -0.8225
   18PRO    HB2 4720   0.371   2.119   2.178  0.8164  1.5201  0.1716
   18PRO     CA 4721   0.560   2.200   2.095 -0.1734 -0.1332 -0.0122
   18PRO     HA 4722   0.534   2.241   1.998 -0.6423 -2.4657 -0.9376
   18PRO      C 4723   0.542   2.313   2.195 -0.1976  0.0064 -0.1754
   18PRO      O 4724   0.429   2.353   2.222 -0.2674  0.0063 -0.4668
   19THR      N 4725   0.656   2.366   2.240 -0.0820 -0.4531  0.0727
   19THR      H 4726   0.737   2.321   2.200 -0.9479 -2.9435  0.9392
   19THR     CA 4727   0.675   2.492   2.308  0.0998 -0.2099 -0.4205
   19THR     HA 4728   0.590   2.560   2.294 -0.0336 -0.0243  1.0866
   19THR     CB 4729   0.697   2.470   2.457 -0.0876 -0.0870 -0.3737
   19THR     HB 4730   0.733   2.567   2.492 -0.9363  1.0186 -2.4028
   19THR    CG2 4731   0.568   2.439   2.532  0.2742  0.2488  0.4051
   19THR   HG21 4732   0.570   2.460   2.639 -0.3749 -2.9908  1.1682
   19THR   HG22 4733   0.482   2.479   2.477  1.2566  1.1083 -0.5583
   19THR   HG23 4734   0.548   2.333   2.519  1.4665  0.0972 -0.3761
   19THR    OG1 4735   0.788   2.366   2.487 -0.0562 -0.0105 -0.2034
   19THR    HG1 4736   0.769   2.327   2.573 -0.7334 -0.0513 -0.3649
   19THR      C 4737   0.803   2.554   2.254  0.2693  0.1810  0.4180
   19THR      O 4738   0.882   2.495   2.181 -0.3473  0.1985 -0.2750
   20GLN      N 4739   0.808   2.687   2.264 -0.4603  0.2166  0.3736
   20GLN      H 4740   0.732   2.730   2.314  0.5145  0.9012  1.3029
   20GLN     CA 4741   0.911   2.774   2.211 -0.1688  0.0223  0.6190
   20GLN     HA 4742   1.004   2.717   2.211 -0.3023 -0.1990  0.7185
   20GLN     CB 4743   0.887   2.826   2.069  0.1024 -0.5688  0.3504
   20GLN    HB1 4744   0.815   2.908   2.068  0.2800 -0.4140  0.0764
   20GLN    HB2 4745   0.985   2.865   2.041 -0.1953 -1.0128 -1.3877
   20GLN     CG 4746   0.855   2.729   1.956  0.0857 -0.9244  0.6568
   20GLN    HG1 4747   0.882   2.763   1.856 -1.8726 -2.8870 -0.6373
   20GLN    HG2 4748   0.914   2.639   1.973 -0.3143 -1.2282  0.4640
   20GLN     CD 4749   0.708   2.691   1.949 -0.0990 -0.1111 -0.2228
   20GLN    OE1 4750   0.615   2.767   1.922 -0.2841 -0.3620 -0.2984
   20GLN    NE2 4751   0.668   2.568   1.984  0.3536 -0.0972  0.3643
   20GLN   HE21 4752   0.569   2.549   1.984  0.4000 -0.4601 -0.8981
   20GLN   HE22 4753   0.735   2.492   1.984 -0.1783 -0.5777 -0.1373
   20GLN      C 4754   0.920   2.895   2.302 -0.1764  0.0556  0.5756
   20GLN      O 4755   0.817   2.959   2.327 -0.1612  0.2663  0.1006
   21PRO      N 4756   1.038   2.941   2.343 -0.1298  0.2978  0.1707
   21PRO     CD 4757   1.065   3.070   2.403 -0.1361  0.3393  0.0858
   21PRO    HD1 4758   1.022   3.137   2.330 -2.6812 -0.3553  0.8671
   21PRO    HD2 4759   1.027   3.074   2.505  0.0199 -1.2294  0.2244
   21PRO     CG 4760   1.218   3.070   2.403 -0.1356  0.1832  0.2402
   21PRO    HG1 4761   1.246   3.149   2.473 -0.1799 -0.9366  1.5636
   21PRO    HG2 4762   1.260   3.114   2.313 -0.5328 -1.0292 -0.5645
   21PRO     CB 4763   1.264   2.927   2.429  0.1098  0.2589  0.2275
   21PRO    HB1 4764   1.362   2.901   2.389 -0.6791  1.8050 -3.0835
   21PRO    HB2 4765   1.252   2.912   2.537 -3.8667 -1.3431 -0.2661
   21PRO     CA 4766   1.152   2.853   2.355  0.1168  0.5788 -0.1026
   21PRO     HA 4767   1.183   2.815   2.258  0.0952 -1.2741  0.5854
   21PRO      C 4768   1.112   2.738   2.445 -0.0458  0.3770 -0.4322
   21PRO      O 4769   1.033   2.759   2.537  0.3078 -0.3849  0.0607
   22GLY      N 4770   1.172   2.619   2.430 -0.1468  0.1781  0.6177
   22GLY      H 4771   1.238   2.608   2.354  0.8976 -3.0674  1.8503
   22GLY     CA 4772   1.138   2.494   2.494  0.1001 -0.0842  0.2422
   22GLY    HA1 4773   1.044   2.460   2.450 -0.8675 -0.4346  2.4047
   22GLY    HA2 4774   1.121   2.501   2.602  0.6374 -0.9369  0.3899
   22GLY      C 4775   1.239   2.381   2.486  0.1524 -0.0098 -0.1587
   22GLY      O 4776   1.348   2.396   2.431  0.1481  0.8484  0.0536
   23GLN      N 4777   1.203   2.267   2.545 -0.0451  0.0709 -0.1234
   23GLN      H 4778   1.110   2.260   2.584  0.7071  3.2820  2.7242
   23GLN     CA 4779   1.288   2.157   2.586 -0.0555  0.1575  0.1366
   23GLN     HA 4780   1.380   2.174   2.529 -0.8896  1.0886 -0.9597
   23GLN     CB 4781   1.304   2.152   2.737 -0.3768  0.1392  0.1708
   23GLN    HB1 4782   1.377   2.072   2.752 -1.2520 -0.9068 -0.9745
   23GLN    HB2 4783   1.210   2.135   2.789 -1.2629  1.1935 -1.0504
   23GLN     CG 4784   1.357   2.278   2.804 -0.1527  0.2989 -0.3019
   23GLN    HG1 4785   1.455   2.312   2.771  0.1856 -0.0778  0.3058
   23GLN    HG2 4786   1.292   2.361   2.775  0.4246  0.7583 -0.2840
   23GLN     CD 4787   1.364   2.258   2.955 -0.0987 -0.1052 -0.3580
   23GLN    OE1 4788   1.436   2.174   3.009  0.3346  0.7655  0.4520
   23GLN    NE2 4789   1.287   2.331   3.036 -0.1711 -0.0189 -0.5033
   23GLN   HE21 4790   1.222   2.402   3.006 -1.6111 -0.0454  2.2078
   23GLN   HE22 4791   1.284   2.306   3.134  0.5529 -1.1614 -0.7460
   23GLN      C 4792   1.225   2.023   2.551  0.1310  0.0585  0.1765
   23GLN      O 4793   1.103   2.008   2.552  0.1019  0.2769 -0.0294
   24GLY      N 4794   1.303   1.917   2.529  0.1466  0.0677  0.1872
   24GLY      H 4795   1.400   1.931   2.553  0.0586  2.7173 -0.6600
   24GLY     CA 4796   1.258   1.779   2.526  0.6212 -0.0814 -0.1167
   24GLY    HA1 4797   1.342   1.711   2.516  0.8600  0.2206 -0.1890
   24GLY    HA2 4798   1.193   1.770   2.439 -1.0096  2.3323  0.7436
   24GLY      C 4799   1.193   1.738   2.657  0.0962  0.1962 -0.2865
   24GLY      O 4800   1.197   1.809   2.757 -0.4999 -0.1072 -0.0450
   25TYR      N 4801   1.120   1.626   2.655  0.2457  0.0910  0.1013
   25TYR      H 4802   1.108   1.576   2.568  0.0009  0.6544 -0.1887
   25TYR     CA 4803   1.060   1.579   2.778  0.3162  0.3522  0.2369
   25TYR     HA 4804   1.117   1.616   2.863 -0.7074  1.4925  0.4588
   25TYR     CB 4805   0.925   1.649   2.788  0.0767  0.0343 -0.6656
   25TYR    HB1 4806   0.936   1.756   2.806 -1.7335 -0.1426  2.0352
   25TYR    HB2 4807   0.875   1.621   2.880  1.4858  5.7627  2.3007
   25TYR     CG 4808   0.835   1.642   2.667 -0.1597 -0.0923 -0.4843
   25TYR    CD1 4809   0.827   1.755   2.585  0.8407 -0.0703 -0.5676
   25TYR    HD1 4810   0.888   1.842   2.602  0.8527 -0.4790  1.7030
   25TYR    CE1 4811   0.735   1.762   2.480 -0.4797  0.0059  0.5706
   25TYR    HE1 4812   0.713   1.851   2.423  0.3940  0.5242  1.0332
   25TYR     CZ 4813   0.645   1.654   2.468 -0.2784 -0.1057  0.0316
   25TYR     OH 4814   0.553   1.662   2.368 -0.3377 -0.2698  0.0722
   25TYR     HH 4815   0.494   1.587   2.376 -1.7676  0.9194  1.4291
   25TYR    CE2 4816   0.657   1.536   2.544 -0.1868 -0.1168 -0.0007
   25TYR    HE2 4817   0.581   1.461   2.528 -0.3221 -0.3216  1.4879
   25TYR    CD2 4818   0.751   1.531   2.648 -0.0991 -0.2089 -0.0830
   25TYR    HD2 4819   0.745   1.454   2.723  0.0948 -1.2730 -1.1261
   25TYR      C 4820   1.052   1.428   2.796 -1.0191  0.3471 -0.2817
   25TYR      O 4821   1.044   1.355   2.697 -0.5749 -0.2385  0.1073
   26SER      N 4822   1.035   1.381   2.920 -0.4708  0.6762 -0.0778
   26SER      H 4823   1.048   1.445   2.997 -1.3266  1.6298 -0.6857
   26SER     CA 4824   1.012   1.242   2.952  0.1501  0.6089  0.0812
   26SER     HA 4825   1.086   1.176   2.907  0.3440 -0.0898  1.3569
   26SER     CB 4826   1.036   1.217   3.101 -0.5924  0.2625  0.1499
   26SER    HB1 4827   0.966   1.275   3.161  2.7978  2.6575  2.1509
   26SER    HB2 4828   1.029   1.110   3.124  0.0454  0.4365  1.2277
   26SER     OG 4829   1.167   1.240   3.148 -0.2646 -0.3571 -0.4354
   26SER     HG 4830   1.171   1.177   3.220 -0.8549 -2.5739 -2.2400
   26SER      C 4831   0.873   1.192   2.913  0.5112 -0.0625 -0.3689
   26SER      O 4832   0.776   1.265   2.897 -0.1415 -0.6565  0.7337
   27GLN      N 4833   0.856   1.061   2.896 -0.1198 -0.0559  0.1486
   27GLN      H 4834   0.937   1.000   2.895 -2.0226 -2.7005 -1.0350
   27GLN     CA 4835   0.728   0.995   2.880 -0.1793  0.0613  0.1436
   27GLN     HA 4836   0.664   1.066   2.827  0.0532 -0.5404 -0.9649
   27GLN     CB 4837   0.755   0.872   2.793 -1.0270 -0.1111  0.1218
   27GLN    HB1 4838   0.808   0.794   2.847 -0.2300  0.1391 -0.2879
   27GLN    HB2 4839   0.819   0.897   2.709 -0.7955 -2.6421 -0.5354
   27GLN     CG 4840   0.625   0.815   2.737 -0.5127 -0.4158 -0.7735
   27GLN    HG1 4841   0.559   0.768   2.810  2.7361 -3.0296  0.7557
   27GLN    HG2 4842   0.581   0.893   2.675  0.7730  0.8737 -0.1150
   27GLN     CD 4843   0.661   0.703   2.641 -0.2678 -0.7504 -0.2926
   27GLN    OE1 4844   0.701   0.593   2.679  0.1321 -0.5330 -0.0790
   27GLN    NE2 4845   0.630   0.727   2.514 -0.5282 -0.1122 -0.1116
   27GLN   HE21 4846   0.582   0.813   2.492 -0.7234 -0.3129 -0.4974
   27GLN   HE22 4847   0.647   0.659   2.441 -2.5291 -2.6872  1.6432
   27GLN      C 4848   0.661   0.955   3.010 -0.1827 -0.6329 -0.0688
   27GLN      O 4849   0.539   0.951   3.018 -0.1692 -0.5706  0.1959
   28GLN      N 4850   0.738   0.931   3.117 -0.3083  0.1591  0.2047
   28GLN      H 4851   0.838   0.923   3.102 -0.4591  0.4008 -1.0535
   28GLN     CA 4852   0.696   0.895   3.251 -0.3357 -0.1579  0.1115
   28GLN     HA 4853   0.590   0.919   3.255 -1.1453 -3.1856 -0.5541
   28GLN     CB 4854   0.716   0.747   3.280  0.4926  0.0488  0.6465
   28GLN    HB1 4855   0.807   0.714   3.229  0.2452 -0.2696  0.4012
   28GLN    HB2 4856   0.726   0.737   3.388 -0.0264 -0.4076  0.6583
   28GLN     CG 4857   0.606   0.659   3.221  0.2653  0.3304  0.6520
   28GLN    HG1 4858   0.629   0.554   3.238 -0.6901  0.2501  1.5381
   28GLN    HG2 4859   0.587   0.670   3.114  0.8969  1.0899  0.6074
   28GLN     CD 4860   0.467   0.685   3.278 -0.1234  0.1314 -0.1850
   28GLN    OE1 4861   0.452   0.732   3.391 -0.3407  0.4538 -0.3479
   28GLN    NE2 4862   0.357   0.652   3.211  0.1103 -0.1989 -0.4076
   28GLN   HE21 4863   0.266   0.688   3.237 -0.6282 -2.1222 -0.1824
   28GLN   HE22 4864   0.361   0.603   3.122 -0.4121  0.5794 -0.8738
   28GLN      C 4865   0.771   0.975   3.356 -0.3465 -0.2372  0.1795
   28GLN      O 4866   0.891   0.999   3.342 -0.4047  0.1338  0.2939
   29SER      N 4867   0.708   1.025   3.463  0.3266 -0.6644  0.7900
   29SER      H 4868   0.608   1.005   3.463 -0.1204  0.8372 -2.8394
   29SER     CA 4869   0.770   1.103   3.568  0.2961  0.5822 -0.0984
   29SER     HA 4870   0.806   1.191   3.516 -0.1878  1.3858  0.9051
   29SER     CB 4871   0.662   1.153   3.663 -0.3775  0.0446 -0.5729
   29SER    HB1 4872   0.700   1.236   3.722 -1.8259 -0.9290  1.8663
   29SER    HB2 4873   0.579   1.180   3.597  0.4569  0.6517 -1.3981
   29SER     OG 4874   0.629   1.048   3.751  0.3188  0.4103  0.1355
   29SER     HG 4875   0.608   0.964   3.709  1.4818  0.9591 -1.6620
   29SER      C 4876   0.890   1.032   3.630  0.3521  0.1860 -0.6440
   29SER      O 4877   0.978   1.101   3.682  0.5813 -0.3676 -0.2870
   30SER      N 4878   0.882   0.899   3.634  0.0461  0.2186  0.2397
   30SER      H 4879   0.793   0.858   3.610 -1.7708  3.6450  0.5216
   30SER     CA 4880   0.982   0.811   3.692  0.3337  0.4223  0.0587
   30SER     HA 4881   1.027   0.838   3.788  2.6125 -3.4922  0.3195
   30SER     CB 4882   0.908   0.682   3.727  0.1989  0.4608 -0.0847
   30SER    HB1 4883   0.978   0.609   3.768 -0.3354 -0.5442 -0.9093
   30SER    HB2 4884   0.826   0.704   3.795  0.3701  1.9133 -0.3267
   30SER     OG 4885   0.859   0.629   3.606  0.1876 -0.0929  0.1607
   30SER     HG 4886   0.821   0.542   3.622 -2.0114  0.3347 -2.0154
   30SER      C 4887   1.104   0.779   3.607 -0.1143 -0.1744 -0.3668
   30SER      O 4888   1.195   0.710   3.651 -0.2178 -0.0245  0.0885
   31GLN      N 4889   1.109   0.831   3.484  0.4761  0.1846 -0.1968
   31GLN      H 4890   1.032   0.894   3.463 -0.5280 -0.8686  0.1743
   31GLN     CA 4891   1.204   0.799   3.380  0.3615  0.0010 -0.2464
   31GLN     HA 4892   1.280   0.732   3.419  0.6107  0.2094 -0.3625
   31GLN     CB 4893   1.126   0.730   3.268 -0.2953  0.1381  0.1201
   31GLN    HB1 4894   1.035   0.785   3.244  0.8577  1.1956 -2.1181
   31GLN    HB2 4895   1.186   0.731   3.177 -0.5554  0.9029 -0.0489
   31GLN     CG 4896   1.077   0.588   3.294  0.7487 -0.2142  0.2325
   31GLN    HG1 4897   1.013   0.584   3.383  0.0025 -3.6186 -0.3181
   31GLN    HG2 4898   1.014   0.566   3.209  1.6070  2.3226 -1.1612
   31GLN     CD 4899   1.185   0.481   3.300  0.2510 -0.7542 -0.3051
   31GLN    OE1 4900   1.194   0.416   3.404  0.6851  0.5139  0.4729
   31GLN    NE2 4901   1.263   0.459   3.194  0.5631 -0.0596 -0.2251
   31GLN   HE21 4902   1.254   0.513   3.109  0.5680 -1.7234 -1.3295
   31GLN   HE22 4903   1.331   0.385   3.203  1.6904  1.1706  2.6712
   31GLN      C 4904   1.274   0.920   3.320 -0.0928  0.6004  0.4112
   31GLN      O 4905   1.217   1.029   3.319 -0.8873  0.1883  0.1649
   32PRO      N 4906   1.393   0.902   3.261 -0.4606 -0.2276 -0.0995
   32PRO     CD 4907   1.466   0.778   3.247  0.1387  0.0136  0.7620
   32PRO    HD1 4908   1.415   0.700   3.191 -0.9377  2.1235 -1.4117
   32PRO    HD2 4909   1.489   0.746   3.348 -0.4883  2.5656  1.7757
   32PRO     CG 4910   1.591   0.817   3.167 -0.0443 -0.0240  0.4550
   32PRO    HG1 4911   1.588   0.786   3.063  2.7504 -1.3688  0.6759
   32PRO    HG2 4912   1.675   0.760   3.208 -0.3874 -1.4463 -0.7264
   32PRO     CB 4913   1.607   0.966   3.194  0.3956 -0.1397  0.8585
   32PRO    HB1 4914   1.637   0.994   3.295 -2.5390  0.6432  1.6151
   32PRO    HB2 4915   1.665   1.015   3.115  1.4880  1.0145  2.3284
   32PRO     CA 4916   1.461   1.009   3.191  0.2832 -0.5468  0.1152
   32PRO     HA 4917   1.447   1.102   3.247  2.3081 -0.8724  1.2363
   32PRO      C 4918   1.402   1.028   3.052  0.5284  0.0029  0.0848
   32PRO      O 4919   1.326   0.943   3.007 -0.4629  0.5736  0.6500
   33TYR      N 4920   1.444   1.130   2.975 -0.4480  0.1522 -0.2593
   33TYR      H 4921   1.511   1.193   3.018  0.6136 -0.9967 -0.1819
   33TYR     CA 4922   1.424   1.144   2.833  0.0614  0.1160 -0.3352
   33TYR     HA 4923   1.347   1.076   2.796  0.3832 -0.6836  0.4423
   33TYR     CB 4924   1.369   1.278   2.783 -0.3403  0.1206  0.1143
   33TYR    HB1 4925   1.292   1.308   2.854  0.8265  1.5452  0.8193
   33TYR    HB2 4926   1.316   1.255   2.691 -0.8677 -1.0047  0.6807
   33TYR     CG 4927   1.449   1.404   2.765  0.4171 -0.3726 -0.0441
   33TYR    CD1 4928   1.467   1.485   2.878  0.1346  0.0765 -0.3181
   33TYR    HD1 4929   1.420   1.455   2.970 -1.1617  1.5337 -0.4478
   33TYR    CE1 4930   1.554   1.594   2.885  0.0894  0.0823  0.1551
   33TYR    HE1 4931   1.556   1.656   2.973 -5.0249  2.4326 -0.9956
   33TYR     CZ 4932   1.611   1.634   2.762  0.0259 -0.0642  0.0777
   33TYR     OH 4933   1.682   1.750   2.760  0.2815 -0.2202  0.0673
   33TYR     HH 4934   1.697   1.782   2.849  2.4048 -1.2048  0.1149
   33TYR    CE2 4935   1.588   1.561   2.644  0.0884 -0.6932  0.4523
   33TYR    HE2 4936   1.635   1.598   2.555 -0.7756 -1.1324 -0.2105
   33TYR    CD2 4937   1.506   1.447   2.644 -0.3033 -0.4155 -0.4007
   33TYR    HD2 4938   1.492   1.397   2.549  1.9696 -0.3748 -0.7953
   33TYR      C 4939   1.551   1.107   2.757 -0.0023  0.1042 -0.4369
   33TYR      O 4940   1.657   1.145   2.805 -0.5439  0.7276  0.3012
   34GLY      N 4941   1.543   1.030   2.649  0.2027  0.0325 -0.4010
   34GLY      H 4942   1.451   1.019   2.609  0.2068  2.0576 -1.0938
   34GLY     CA 4943   1.662   0.982   2.582  0.0261 -0.0784 -0.6375
   34GLY    HA1 4944   1.743   1.049   2.611 -0.4485  0.3479 -0.2875
   34GLY    HA2 4945   1.650   0.982   2.474 -0.3418 -0.6758 -0.6023
   34GLY      C 4946   1.707   0.844   2.629 -0.1305  0.0179 -0.1989
   34GLY      O 4947   1.628   0.767   2.683  0.0088 -0.2638 -0.3908
   35GLN      N 4948   1.829   0.807   2.589 -0.2312 -0.2283 -0.2823
   35GLN      H 4949   1.882   0.850   2.515  0.4026 -1.4874 -0.5813
   35GLN     CA 4950   1.883   0.678   2.630 -0.2084 -0.0928  0.1244
   35GLN     HA 4951   1.800   0.617   2.594 -1.9517  1.2490  1.6969
   35GLN     CB 4952   2.009   0.647   2.550 -0.1312  0.0720  0.1816
   35GLN    HB1 4953   1.988   0.680   2.448  0.8325  0.1099 -0.0124
   35GLN    HB2 4954   2.088   0.717   2.579 -0.9866  1.5260 -0.8630
   35GLN     CG 4955   2.044   0.499   2.553 -0.1273  0.0728  0.1754
   35GLN    HG1 4956   2.038   0.449   2.650 -3.7382  0.8804  0.5289
   35GLN    HG2 4957   1.960   0.452   2.501 -0.7454 -1.3222  2.2763
   35GLN     CD 4958   2.175   0.471   2.480 -0.3270 -0.2429 -0.0643
   35GLN    OE1 4959   2.242   0.557   2.424 -0.4058  0.0431  0.2751
   35GLN    NE2 4960   2.217   0.344   2.478 -0.1427 -0.1827 -0.0230
   35GLN   HE21 4961   2.155   0.271   2.510  0.7641 -1.8787 -1.9291
   35GLN   HE22 4962   2.303   0.325   2.429  0.8844 -2.2055  2.3478
   35GLN      C 4963   1.892   0.657   2.780  0.5687 -0.3554  0.0434
   35GLN      O 4964   1.924   0.753   2.851  0.1441 -0.1371 -0.0572
   36GLN      N 4965   1.856   0.538   2.827 -0.4852 -0.1241 -0.1514
   36GLN      H 4966   1.833   0.463   2.764  1.1938 -0.4110 -0.4889
   36GLN     CA 4967   1.864   0.500   2.967 -0.4199  0.0627 -0.1036
   36GLN     HA 4968   1.874   0.585   3.034 -1.2122 -1.2108  1.7301
   36GLN     CB 4969   1.742   0.424   3.019 -0.3211  0.1853  0.3065
   36GLN    HB1 4970   1.652   0.480   2.996 -0.9227 -0.8473  0.0881
   36GLN    HB2 4971   1.729   0.329   2.968  1.6141  0.1124 -0.1387
   36GLN     CG 4972   1.742   0.404   3.171 -0.7248  1.0699  0.4280
   36GLN    HG1 4973   1.758   0.499   3.222  1.2886  2.2624 -2.1546
   36GLN    HG2 4974   1.818   0.332   3.199 -0.4890  0.5542 -1.4293
   36GLN     CD 4975   1.610   0.346   3.221 -0.3500 -0.1785  0.0050
   36GLN    OE1 4976   1.524   0.318   3.138  0.4400 -0.2204 -0.8259
   36GLN    NE2 4977   1.591   0.339   3.353 -0.1099 -0.5072  0.0231
   36GLN   HE21 4978   1.508   0.295   3.389 -0.5592  0.0772 -0.2738
   36GLN   HE22 4979   1.671   0.338   3.414 -1.7111  1.2026  2.3050
   36GLN      C 4980   1.987   0.413   2.990 -0.2641  0.2166 -0.3586
   36GLN      O 4981   2.016   0.316   2.920 -0.0818  0.1477 -0.1852
   37SER      N 4982   2.059   0.450   3.096 -0.3292 -0.2289 -0.1587
   37SER      H 4983   2.030   0.521   3.161  1.5797 -0.7294  1.3230
   37SER     CA 4984   2.179   0.381   3.136 -0.2982  0.1637  0.4440
   37SER     HA 4985   2.226   0.322   3.057  1.9477  1.2465  0.8849
   37SER     CB 4986   2.291   0.477   3.174  0.3556 -0.4635  0.1384
   37SER    HB1 4987   2.382   0.423   3.203  0.6996  0.5632  1.0441
   37SER    HB2 4988   2.260   0.539   3.258  0.1139 -0.3452 -0.0370
   37SER     OG 4989   2.308   0.564   3.064  0.2932 -0.4542  0.1360
   37SER     HG 4990   2.252   0.641   3.070 -0.0992 -0.5327 -2.0324
   37SER      C 4991   2.152   0.295   3.259 -0.3833  0.0828  0.3692
   37SER      O 4992   2.048   0.308   3.323 -0.3977  0.4428  0.2722
   38TYR      N 4993   2.244   0.204   3.290 -0.0356  0.0627 -0.6855
   38TYR      H 4994   2.327   0.196   3.232  1.6747 -0.6594  1.7119
   38TYR     CA 4995   2.233   0.113   3.402  0.4038  0.2784 -0.4638
   38TYR     HA 4996   2.168   0.163   3.475  0.6009 -2.1531  1.5139
   38TYR     CB 4997   2.170  10.366   3.355  0.7732 -0.0393 -0.0833
   38TYR    HB1 4998   2.245  10.309   3.299  2.1934 -2.1122  3.5954
   38TYR    HB2 4999   2.150  10.312   3.447 -4.3226  2.6769  0.7906
   38TYR     CG 5000   2.036  10.371   3.287  0.5308 -0.1835  0.3826
   38TYR    CD1 5001   2.015  10.377   3.149 -0.2422 -0.3898  0.4835
   38TYR    HD1 5002   2.099  10.359   3.083 -1.3991  1.3227 -1.5655
   38TYR    CE1 5003   1.887  10.381   3.093  0.0041 -0.2443 -0.0779
   38TYR    HE1 5004   1.876   0.002   2.985  0.0437  1.9350 -0.0217
   38TYR     CZ 5005   1.776   0.009   3.179  0.3183  0.1303  0.2763
   38TYR     OH 5006   1.650   0.008   3.126  0.5684  0.7628 -0.3522
   38TYR     HH 5007   1.640   0.009   3.031 -1.8378  0.9597 -0.1397
   38TYR    CE2 5008   1.794   0.006   3.318 -0.1403 -0.5927  0.3257
   38TYR    HE2 5009   1.714   0.016   3.390 -0.8991 -0.1658 -0.5738
   38TYR    CD2 5010   1.923  10.372   3.370  0.1206 -0.1711 -0.1655
   38TYR    HD2 5011   1.948  10.382   3.475  2.1879 -0.7559 -0.5489
   38TYR      C 5012   2.372   0.091   3.461  0.1182 -0.0042  0.1190
   38TYR      O 5013   2.475   0.113   3.398 -0.0624 -0.0735 -0.2057
   39SER      N 5014   2.377   0.052   3.588 -0.2033  0.4184  0.2651
   39SER      H 5015   2.288   0.038   3.633 -1.3337  2.6287 -1.1172
   39SER     CA 5016   2.503   0.024   3.654 -0.2364 -0.1775  0.0830
   39SER     HA 5017   2.568   0.107   3.626 -1.3643  0.2856 -1.2431
   39SER     CB 5018   2.480   0.011   3.804  0.1234 -0.1399  0.1429
   39SER    HB1 5019   2.399  10.323   3.814  0.0015  0.0621  0.6768
   39SER    HB2 5020   2.573  10.371   3.856  0.3107  0.4902  0.1083
   39SER     OG 5021   2.433   0.132   3.858 -0.2311 -0.2196  0.0185
   39SER     HG 5022   2.403   0.112   3.947 -3.1743 -2.5768 -1.3508
   39SER      C 5023   2.560  10.275   3.608  0.0471  0.2251 -0.7501
   39SER      O 5024   2.488  10.196   3.547 -0.3253 -0.2142  0.2347
   40GLY      N 5025   2.685  10.243   3.644 -0.0020 -0.0479 -0.8198
   40GLY      H 5026   2.737  10.313   3.695  1.6461 -1.5404 -0.3651
   40GLY     CA 5027   2.746  10.115   3.615  0.1205 -0.1720 -0.0409
   40GLY    HA1 5028   2.728  10.096   3.509 -0.4356 -1.8465  0.3243
   40GLY    HA2 5029   2.852  10.114   3.641 -0.4383  1.2465  2.5682
   40GLY      C 5030   2.673  10.014   3.702 -0.5131  0.3531  0.0427
   40GLY      O 5031   2.620  10.050   3.807 -0.6157  0.5171 -0.0648
   41TYR      N 5032   2.672   9.885   3.668 -0.2169  0.4288 -0.2542
   41TYR      H 5033   2.729   9.862   3.588 -1.0094 -2.3701 -0.1262
   41TYR     CA 5034   2.632   9.787   3.767 -0.0996  0.2011 -0.4316
   41TYR     HA 5035   2.538   9.819   3.810  0.4047 -2.8862  3.5347
   41TYR     CB 5036   2.628   9.652   3.695  0.1150 -0.0910  0.0976
   41TYR    HB1 5037   2.713   9.625   3.633  0.2157 -1.9530  0.9922
   41TYR    HB2 5038   2.625   9.563   3.758  0.6369 -2.7658 -3.3437
   41TYR     CG 5039   2.505   9.634   3.610  0.2073  0.2320 -0.1094
   41TYR    CD1 5040   2.378   9.644   3.668  0.1099  0.0172 -0.2808
   41TYR    HD1 5041   2.375   9.660   3.775  2.3312 -0.3279 -0.1267
   41TYR    CE1 5042   2.261   9.622   3.595 -0.1169 -0.8147  0.3112
   41TYR    HE1 5043   2.170   9.632   3.652  0.2470 -0.3457  0.8164
   41TYR     CZ 5044   2.271   9.574   3.463 -0.2492  0.3251 -0.1265
   41TYR     OH 5045   2.159   9.536   3.395 -0.5362  0.0526  0.4966
   41TYR     HH 5046   2.183   9.491   3.314 -0.3546  0.3488  0.3844
   41TYR    CE2 5047   2.397   9.574   3.398 -0.0484 -0.0014  0.2621
   41TYR    HE2 5048   2.408   9.545   3.295 -1.5414  0.2826 -0.0073
   41TYR    CD2 5049   2.512   9.596   3.475  0.1672 -0.4769  0.0814
   41TYR    HD2 5050   2.605   9.584   3.422  0.1604 -0.2116  0.0068
   41TYR      C 5051   2.724   9.766   3.886 -0.4440  0.0653 -0.1877
   41TYR      O 5052   2.847   9.767   3.877 -0.3959 -0.6915  0.3046
   42SER      N 5053   2.662   9.706   3.988  0.2663 -0.3891 -0.0126
   42SER      H 5054   2.564   9.685   3.994  0.5612 -1.3905  2.7155
   42SER     CA 5055   2.741   9.687   4.108 -0.0481 -0.2011  0.2251
   42SER     HA 5056   2.847   9.697   4.084 -0.3034  0.3434 -0.7307
   42SER     CB 5057   2.703   9.799   4.204 -0.3212  0.0717 -0.1980
   42SER    HB1 5058   2.766   9.791   4.293 -0.3840  0.6972 -0.0877
   42SER    HB2 5059   2.597   9.781   4.220 -0.2929 -1.8081 -1.8135
   42SER     OG 5060   2.730   9.924   4.144  0.4112 -0.0666 -0.1608
   42SER     HG 5061   2.645   9.959   4.118 -0.9443 -2.2346  1.0080
   42SER      C 5062   2.720   9.554   4.179 -0.1060 -0.3361 -0.0441
   42SER      O 5063   2.609   9.502   4.171 -0.2667  0.0553 -0.3800
   43GLN      N 5064   2.821   9.496   4.244  0.2409  0.6391  0.3093
   43GLN      H 5065   2.914   9.533   4.254  0.8492 -1.0891  1.5423
   43GLN     CA 5066   2.795   9.385   4.335  0.0409  0.1172 -0.3743
   43GLN     HA 5067   2.745   9.306   4.280 -0.0156  1.0558 -1.7474
   43GLN     CB 5068   2.925   9.326   4.388 -0.1170 -0.1985 -0.3400
   43GLN    HB1 5069   2.990   9.400   4.435  1.8815 -1.8721 -0.3327
   43GLN    HB2 5070   2.903   9.248   4.461  2.2169  1.0648  1.8798
   43GLN     CG 5071   3.017   9.250   4.293  0.2825 -0.3449  0.1568
   43GLN    HG1 5072   2.953   9.197   4.223  0.5019  1.0702 -1.1904
   43GLN    HG2 5073   3.062   9.331   4.235 -0.5803 -1.0868 -1.6288
   43GLN     CD 5074   3.112   9.150   4.356  0.6818 -0.0445  0.0387
   43GLN    OE1 5075   3.163   9.175   4.465  0.3969 -0.5254  0.2906
   43GLN    NE2 5076   3.148   9.038   4.293  0.0279 -0.0207 -0.3916
   43GLN   HE21 5077   3.213   8.977   4.341 -1.1823  0.1797  1.5885
   43GLN   HE22 5078   3.111   9.016   4.202 -0.4148 -1.8330  0.1860
   43GLN      C 5079   2.698   9.432   4.442  0.3601 -0.0218 -0.0238
   43GLN      O 5080   2.698   9.545   4.489  0.4037 -0.1570  0.3045
   44SER      N 5081   2.615   9.340   4.492 -0.0381  0.2592 -0.1703
   44SER      H 5082   2.619   9.241   4.473 -0.4008 -0.5246  3.2549
   44SER     CA 5083   2.519   9.376   4.594 -0.2585  0.3111 -0.3941
   44SER     HA 5084   2.489   9.481   4.596 -2.1691 -0.1979  0.9875
   44SER     CB 5085   2.390   9.297   4.575 -0.2888  0.3132 -0.1895
   44SER    HB1 5086   2.422   9.193   4.571 -0.6764  0.1076  1.2725
   44SER    HB2 5087   2.327   9.297   4.665 -0.7928 -1.1039 -0.5168
   44SER     OG 5088   2.312   9.340   4.466 -0.1866  0.4594 -0.2048
   44SER     HG 5089   2.304   9.435   4.472  0.8127  0.4976  0.7206
   44SER      C 5090   2.582   9.357   4.731 -0.0728 -0.3594 -0.5731
   44SER      O 5091   2.544   9.261   4.798  0.2450  0.3183  0.5939
   45THR      N 5092   2.665   9.451   4.776 -0.2640 -0.2025 -0.5494
   45THR      H 5093   2.681   9.530   4.714  1.3973  0.4794  0.6724
   45THR     CA 5094   2.759   9.432   4.884  0.0752  0.5634 -0.7054
   45THR     HA 5095   2.720   9.368   4.962  2.0306  1.6241  1.2658
   45THR     CB 5096   2.881   9.358   4.829  0.1732  0.1111  0.1071
   45THR     HB 5097   2.961   9.382   4.899  1.6190  1.1907 -1.8291
   45THR    CG2 5098   2.881   9.206   4.828 -0.5549  0.1132 -0.6126
   45THR   HG21 5099   2.982   9.172   4.804 -0.9441 -0.0752 -2.1211
   45THR   HG22 5100   2.815   9.154   4.758 -3.0563  0.4353  1.3800
   45THR   HG23 5101   2.856   9.166   4.926 -0.1539  0.2171 -0.4668
   45THR    OG1 5102   2.916   9.399   4.699 -0.2069 -0.2868 -0.1210
   45THR    HG1 5103   3.002   9.358   4.684  0.2215  0.7319 -0.5084
   45THR      C 5104   2.796   9.561   4.956 -1.3863  0.5032  0.1996
   45THR      O 5105   2.806   9.665   4.891 -0.4492  0.3506  0.0754
   46ASP      N 5106   2.819   9.551   5.087 -0.6160  0.1368  0.0436
   46ASP      H 5107   2.805   9.459   5.126  0.2236 -0.7439 -1.6135
   46ASP     CA 5108   2.867   9.660   5.170  0.1726  0.0349 -0.2655
   46ASP     HA 5109   2.838   9.751   5.119 -1.7720  0.3697  1.2905
   46ASP     CB 5110   2.796   9.648   5.305  0.3274  0.3992 -0.1509
   46ASP    HB1 5111   2.690   9.662   5.286 -0.6125 -1.9487  2.6189
   46ASP    HB2 5112   2.816   9.547   5.343 -0.7010 -0.3282 -1.4461
   46ASP     CG 5113   2.833   9.758   5.403 -0.2888  0.4247  0.0539
   46ASP    OD1 5114   2.859   9.724   5.521 -0.0201 -0.0219 -0.1306
   46ASP    OD2 5115   2.838   9.875   5.360  0.5553  0.5052  0.3584
   46ASP      C 5116   3.018   9.667   5.182  0.1811  0.0172 -0.3600
   46ASP      O 5117   3.086   9.565   5.193  0.1846  0.1018  0.4411
   47THR      N 5118   3.069   9.790   5.174 -0.2773  0.2559  0.3286
   47THR      H 5119   3.013   9.875   5.173  0.8602  1.1325  2.6921
   47THR     CA 5120   3.214   9.799   5.172 -0.2743  0.0615 -0.3250
   47THR     HA 5121   3.249   9.738   5.088  0.0303  2.3975 -1.9972
   47THR     CB 5122   3.260   9.942   5.146 -0.0527  0.1243  0.3898
   47THR     HB 5123   3.229  10.006   5.228 -0.8839 -3.8037  3.4320
   47THR    CG2 5124   3.410   9.952   5.125 -0.1682  0.6031 -0.2627
   47THR   HG21 5125   3.435  10.057   5.144 -0.5869  0.4155  1.4923
   47THR   HG22 5126   3.444   9.913   5.029  1.1507  1.5869 -0.2299
   47THR   HG23 5127   3.471   9.896   5.196  2.0452  2.9489 -0.1384
   47THR    OG1 5128   3.206   9.980   5.021  0.6727  0.1494  0.0820
   47THR    HG1 5129   3.110   9.977   5.022  0.6699 -0.0472  1.6175
   47THR      C 5130   3.284   9.740   5.293 -0.0062  0.5303 -0.2499
   47THR      O 5131   3.257   9.771   5.409 -0.2220 -0.6138  0.0219
   48SER      N 5132   3.371   9.643   5.265 -0.9394 -0.6312  0.7474
   48SER      H 5133   3.381   9.611   5.169 -0.6082 -0.9336  0.8804
   48SER     CA 5134   3.463   9.578   5.355  0.1230  0.0735  0.1837
   48SER     HA 5135   3.423   9.582   5.456  0.7796 -1.1105  0.5090
   48SER     CB 5136   3.485   9.429   5.331  0.3647  0.1944 -0.3919
   48SER    HB1 5137   3.521   9.412   5.230  0.1938  0.1871 -0.4518
   48SER    HB2 5138   3.552   9.392   5.409 -2.0349 -0.6459  1.3993
   48SER     OG 5139   3.362   9.361   5.346  0.6430 -0.1609  0.3309
   48SER     HG 5140   3.380   9.279   5.393 -0.5252 -0.1818  0.7778
   48SER      C 5141   3.605   9.634   5.352 -0.0693  0.5439 -0.2036
   48SER      O 5142   3.671   9.620   5.250 -0.1519  0.2597 -0.2174
   49GLY      N 5143   3.654   9.683   5.467  0.0438  0.4687 -0.2199
   49GLY      H 5144   3.614   9.635   5.547  1.3549  0.6606  0.5732
   49GLY     CA 5145   3.771   9.764   5.491 -0.0892  0.7378 -0.4663
   49GLY    HA1 5146   3.852   9.751   5.419  1.4460 -0.6794  1.3750
   49GLY    HA2 5147   3.817   9.740   5.587 -1.6726 -1.2880 -0.1366
   49GLY      C 5148   3.744   9.913   5.503 -0.2768  0.6993 -0.3946
   49GLY      O 5149   3.632   9.963   5.503 -0.5080  0.1806 -0.6766
   50TYR      N 5150   3.851   9.992   5.519  0.4844 -0.3910  0.0709
   50TYR      H 5151   3.944   9.954   5.518  0.8993  0.5400  1.0550
   50TYR     CA 5152   3.840  10.136   5.538  0.1665 -0.3847 -0.1513
   50TYR     HA 5153   3.736  10.164   5.522 -0.8643 -4.2097 -1.1832
   50TYR     CB 5154   3.863  10.170   5.685 -0.4132 -0.6459  0.0038
   50TYR    HB1 5155   3.971  10.183   5.695 -0.4819  1.0421 -0.9449
   50TYR    HB2 5156   3.819  10.098   5.753 -0.3690  0.0738  0.8043
   50TYR     CG 5157   3.811  10.308   5.716  0.0501 -0.4804  0.0533
   50TYR    CD1 5158   3.673  10.331   5.718  0.1628  0.1997  0.3172
   50TYR    HD1 5159   3.608  10.245   5.712  0.2475  0.1594 -0.0590
   50TYR    CE1 5160   3.623   0.078   5.720 -0.1540  0.0798  0.3098
   50TYR    HE1 5161   3.519   0.106   5.707  0.7794  2.5708 -3.3127
   50TYR     CZ 5162   3.716   0.184   5.725  0.1302 -0.1374 -0.2384
   50TYR     OH 5163   3.671   0.312   5.713 -0.1210 -0.1476  0.5455
   50TYR     HH 5164   3.746   0.371   5.714  0.4728 -0.8952  0.4938
   50TYR    CE2 5165   3.855   0.164   5.729  0.1526  0.0544 -0.0361
   50TYR    HE2 5166   3.921   0.248   5.741 -1.1617  0.9824  0.8564
   50TYR    CD2 5167   3.901   0.032   5.720 -0.3542 -0.1580  0.4926
   50TYR    HD2 5168   4.006   0.012   5.712 -0.3416  0.5338 -1.5198
   50TYR      C 5169   3.925  10.211   5.436  0.3881  0.0343  0.3381
   50TYR      O 5170   4.021  10.147   5.392  0.0531  0.0877 -0.4876
   51GLY      N 5171   3.904  10.340   5.412  0.5378  0.0604  0.3386
   51GLY      H 5172   3.836   0.011   5.463  0.1890 -0.2887  0.2587
   51GLY     CA 5173   4.001   0.037   5.341  0.4923 -0.3032 -0.1396
   51GLY    HA1 5174   3.991   0.145   5.344  0.5690 -0.3019  0.1190
   51GLY    HA2 5175   4.091   0.018   5.400  0.8805 -0.3472 -0.7383
   51GLY      C 5176   4.029   0.005   5.195 -0.1187 -0.3604 -0.2457
   51GLY      O 5177   3.940  10.358   5.116  0.0223 -0.6890 -0.2749
   52GLN      N 5178   4.155   0.023   5.154 -0.3936  0.4310 -0.7753
   52GLN      H 5179   4.231   0.044   5.217 -0.1043 -1.1809 -0.5261
   52GLN     CA 5180   4.207   0.015   5.019 -0.0084 -0.1389 -0.5964
   52GLN     HA 5181   4.156  10.315   4.972  0.0426  0.9070 -2.6346
   52GLN     CB 5182   4.170   0.141   4.943 -0.4678  0.2828  0.3056
   52GLN    HB1 5183   4.079   0.185   4.985 -1.4269 -1.4887  0.1709
   52GLN    HB2 5184   4.154   0.125   4.836 -0.1776  1.9066 -0.0086
   52GLN     CG 5185   4.272   0.254   4.933  0.2751 -0.4387 -0.4784
   52GLN    HG1 5186   4.292   0.277   5.038 -1.0526 -1.3936  0.0034
   52GLN    HG2 5187   4.363   0.217   4.886  0.8217  1.5314 -1.0790
   52GLN     CD 5188   4.244   0.382   4.856 -0.3991  0.1737  0.7418
   52GLN    OE1 5189   4.141   0.402   4.792  0.0557  0.2242  0.0120
   52GLN    NE2 5190   4.324   0.488   4.877 -0.5088  0.3886  0.1191
   52GLN   HE21 5191   4.399   0.478   4.944  0.1089 -1.5705 -0.7919
   52GLN   HE22 5192   4.280   0.569   4.837 -3.1284 -1.1883 -0.4791
   52GLN      C 5193   4.356  10.369   5.013 -0.0047 -0.2389 -0.0681
   52GLN      O 5194   4.424  10.364   5.116  0.0687  0.0100 -0.1021
   53SER      N 5195   4.414  10.342   4.896 -0.0538  0.4943 -0.2673
   53SER      H 5196   4.349  10.341   4.819 -0.9606 -0.6963  0.4766
   53SER     CA 5197   4.552  10.314   4.862 -0.2000  0.1493 -0.5886
   53SER     HA 5198   4.612  10.365   4.938 -2.6428  0.9803  0.9095
   53SER     CB 5199   4.577  10.164   4.865 -0.1179  0.1644 -0.4749
   53SER    HB1 5200   4.542  10.123   4.770  0.5983  1.7104 -1.4283
   53SER    HB2 5201   4.519  10.123   4.949  1.8654 -0.6060  0.6054
   53SER     OG 5202   4.709  10.133   4.903 -0.3327  0.1026  0.2492
   53SER     HG 5203   4.714  10.162   4.994 -1.3885  0.4602  0.2085
   53SER      C 5204   4.591  10.366   4.724  0.2715 -0.2109 -0.5930
   53SER      O 5205   4.508  10.375   4.634 -0.0645  0.3731 -0.2340
   54SER      N 5206   4.718   0.022   4.710  0.2255  0.5278  0.8789
   54SER      H 5207   4.780   0.025   4.790 -0.8568  3.4402  1.7638
   54SER     CA 5208   4.771   0.089   4.593 -0.5055  0.0987  0.2888
   54SER     HA 5209   4.691   0.154   4.558  0.1318 -0.0326 -1.5178
   54SER     CB 5210   4.885   0.184   4.630 -0.6168  0.3384  0.0168
   54SER    HB1 5211   4.972   0.127   4.661 -1.2589 -0.6915 -0.0086
   54SER    HB2 5212   4.910   0.247   4.545 -1.1629  2.7510  1.5361
   54SER     OG 5213   4.860   0.262   4.745  0.3279  0.6735  0.0035
   54SER     HG 5214   4.821   0.343   4.710  1.3759  0.4142 -1.9144
   54SER      C 5215   4.806  10.371   4.486 -0.2736  0.5698 -0.0894
   54SER      O 5216   4.915  10.315   4.486 -0.6168 -0.1240  0.9654
   55TYR      N 5217   4.726  10.357   4.380 -0.3900 -0.3265  0.1078
   55TYR      H 5218   4.635   0.015   4.381 -0.0058  0.5119  0.8080
   55TYR     CA 5219   4.773  10.296   4.257  0.2510  0.3169  0.0249
   55TYR     HA 5220   4.876  10.261   4.263  0.3584  0.8564  2.0982
   55TYR     CB 5221   4.674  10.190   4.211  0.6149 -0.1376  0.2924
   55TYR    HB1 5222   4.683  10.117   4.292  1.3689  0.1233  0.4440
   55TYR    HB2 5223   4.573  10.231   4.214  0.1139 -1.3205  0.2948
   55TYR     CG 5224   4.699  10.125   4.078 -0.4409 -0.4540  0.2377
   55TYR    CD1 5225   4.791  10.021   4.058  0.0949  0.1145 -0.3070
   55TYR    HD1 5226   4.836   9.977   4.146 -0.1241  0.3713 -0.0625
   55TYR    CE1 5227   4.809   9.961   3.933  0.2473 -0.6521  0.0767
   55TYR    HE1 5228   4.872   9.874   3.919  0.1110 -0.4585 -2.0959
   55TYR     CZ 5229   4.755  10.025   3.820  0.4565 -0.1292  0.2717
   55TYR     OH 5230   4.780   9.980   3.694 -0.3973 -0.5032  0.2283
   55TYR     HH 5231   4.734  10.025   3.623  2.7932 -0.0973 -1.8054
   55TYR    CE2 5232   4.663  10.131   3.836 -0.2053 -0.6964  0.2332
   55TYR    HE2 5233   4.619  10.175   3.748  3.4399  0.9990 -0.9082
   55TYR    CD2 5234   4.634  10.177   3.965  0.0641 -0.1286  0.0928
   55TYR    HD2 5235   4.562  10.257   3.977 -1.3088 -1.3432  0.1937
   55TYR      C 5236   4.783   0.019   4.149  0.3272  0.3446  0.0600
   55TYR      O 5237   4.696   0.103   4.130 -0.0464  0.0039  0.2514
   56SER      N 5238   4.890   0.020   4.069  0.4643  0.2478  0.2409
   56SER      H 5239   4.953  10.325   4.069 -0.1591 -0.2784  1.1577
   56SER     CA 5240   4.902   0.109   3.956  0.2205  0.2844  0.2424
   56SER     HA 5241   4.827   0.189   3.961 -2.3321 -1.7893 -1.9296
   56SER     CB 5242   5.034   0.186   3.956  0.6851 -0.5039 -0.2689
   56SER    HB1 5243   5.111   0.111   3.979 -1.2571 -2.4909  0.1420
   56SER    HB2 5244   5.052   0.245   3.867  0.2855 -1.4342 -0.9792
   56SER     OG 5245   5.025   0.290   4.051 -0.0385 -0.1209 -0.7559
   56SER     HG 5246   5.096   0.352   4.038 -0.2037  0.2979  0.2500
   56SER      C 5247   4.870   0.038   3.826  0.1828  0.1737  0.3129
   56SER      O 5248   4.927  10.321   3.785  0.2004  0.3833 -0.1886
   57SER      N 5249   4.771   0.094   3.755  0.3040 -0.2307 -0.1894
   57SER      H 5250   4.733   0.177   3.798  1.3824 -0.2057  0.7882
   57SER     CA 5251   4.725   0.061   3.622  0.0265  0.0466 -0.1631
   57SER     HA 5252   4.705  10.338   3.612  0.6498 -0.0232 -0.6939
   57SER     CB 5253   4.592   0.132   3.599  0.2584  0.5149 -0.0653
   57SER    HB1 5254   4.567   0.126   3.493  2.1694  1.7269 -0.6236
   57SER    HB2 5255   4.587   0.234   3.638 -1.1763  1.5024 -2.6086
   57SER     OG 5256   4.495   0.053   3.665  0.0724  0.3582 -0.5258
   57SER     HG 5257   4.472  10.364   3.607 -0.5582  0.0203  0.1391
   57SER      C 5258   4.821   0.110   3.515 -0.1000 -0.0759 -0.3333
   57SER      O 5259   4.838   0.231   3.504 -0.0946  0.0433  0.8328
   58TYR      N 5260   4.879   0.016   3.441 -0.4294 -0.4460 -0.1264
   58TYR      H 5261   4.870  10.302   3.466 -0.9588 -0.7771 -1.4736
   58TYR     CA 5262   4.974   0.040   3.334 -0.2011  0.2763  0.2347
   58TYR     HA 5263   4.974   0.149   3.323 -0.6000  0.5209  2.3176
   58TYR     CB 5264   5.119   0.012   3.373  0.0150  0.4765 -0.4030
   58TYR    HB1 5265   5.189   0.032   3.293  1.4266  0.4156  0.7799
   58TYR    HB2 5266   5.132  10.289   3.386 -0.2699  0.3727 -0.9657
   58TYR     CG 5267   5.166   0.086   3.496 -0.0519  0.0840 -0.1419
   58TYR    CD1 5268   5.201   0.221   3.489 -0.1946  0.1958  1.0077
   58TYR    HD1 5269   5.195   0.269   3.392 -2.0871 -3.6082 -1.0040
   58TYR    CE1 5270   5.263   0.279   3.601  0.0735  0.5455  0.6816
   58TYR    HE1 5271   5.278   0.386   3.597  2.4948  0.2304 -0.4348
   58TYR     CZ 5272   5.300   0.203   3.713  0.0820 -0.4437  0.0316
   58TYR     OH 5273   5.344   0.269   3.825 -0.1081  0.1056 -0.2135
   58TYR     HH 5274   5.373   0.356   3.797  0.0197 -0.1138 -0.7829
   58TYR    CE2 5275   5.254   0.071   3.723  0.1867 -0.4801  0.0361
   58TYR    HE2 5276   5.273   0.018   3.816  1.7217 -0.8928 -0.4827
   58TYR    CD2 5277   5.191   0.012   3.613  0.2971 -0.0123 -0.2781
   58TYR    HD2 5278   5.171  10.290   3.611 -0.7821  0.1916 -1.0000
   58TYR      C 5279   4.933  10.356   3.204 -0.0586  0.0184  0.3240
   58TYR      O 5280   4.851  10.264   3.202  0.1783 -0.1931  0.3043
   59GLY      N 5281   4.982   0.016   3.088 -0.1004  0.2627  0.3991
   59GLY      H 5282   5.060   0.081   3.096  1.2398 -1.0225 -1.4156
   59GLY     CA 5283   4.952  10.351   2.955  0.6243  0.7812  0.0361
   59GLY    HA1 5284   4.924  10.246   2.962 -0.5362  1.0833  0.1279
   59GLY    HA2 5285   5.033  10.343   2.882 -1.1337 -0.5028 -1.8698
   59GLY      C 5286   4.837   0.037   2.885  0.2452 -0.1185 -0.2501
   59GLY      O 5287   4.754   0.102   2.948  0.2843 -0.0496 -0.2692
   60GLN      N 5288   4.845   0.031   2.752  0.1242  0.0091 -0.2636
   60GLN      H 5289   4.913  10.349   2.717  0.4572  0.5947 -0.7342
   60GLN     CA 5290   4.760   0.106   2.661 -0.2984 -0.1619 -0.0127
   60GLN     HA 5291   4.663   0.107   2.710  0.3825  0.7660  1.3777
   60GLN     CB 5292   4.745   0.029   2.530 -0.4468 -0.0645 -0.0529
   60GLN    HB1 5293   4.845   0.009   2.493  0.4851  1.3241  1.5855
   60GLN    HB2 5294   4.692   0.089   2.456 -0.1934  1.3957  0.9144
   60GLN     CG 5295   4.670  10.282   2.549  0.4718 -0.5760  0.1138
   60GLN    HG1 5296   4.567  10.318   2.556  0.6903 -0.2508  2.4703
   60GLN    HG2 5297   4.695  10.239   2.645 -1.4998  0.0301  0.9567
   60GLN     CD 5298   4.696  10.194   2.427  0.4316  0.3680 -0.5852
   60GLN    OE1 5299   4.624  10.194   2.327  0.0456  0.1420 -0.3082
   60GLN    NE2 5300   4.796  10.106   2.436 -0.0060 -0.1255 -0.4831
   60GLN   HE21 5301   4.854  10.103   2.518 -1.9489  0.5345  1.0020
   60GLN   HE22 5302   4.810  10.039   2.362 -2.6839 -1.7487  0.3216
   60GLN      C 5303   4.811   0.247   2.634 -0.2540 -0.1150  0.3063
   60GLN      O 5304   4.931   0.267   2.620 -0.2267 -0.7334 -0.4616
   61SER      N 5305   4.732   0.354   2.630  0.3804  0.3399 -0.2208
   61SER      H 5306   4.634   0.337   2.650  0.6118  0.9661  1.7074
   61SER     CA 5307   4.771   0.486   2.583  0.0455  0.4635 -0.1574
   61SER     HA 5308   4.837   0.474   2.498  0.2152 -1.1298  0.1497
   61SER     CB 5309   4.650   0.573   2.551 -0.4309  0.0814  0.5485
   61SER    HB1 5310   4.584   0.580   2.637  1.5697  0.4909  2.1377
   61SER    HB2 5311   4.676   0.676   2.523  0.0174 -0.2252 -0.2124
   61SER     OG 5312   4.585   0.533   2.432  0.5548  0.0670 -0.0011
   61SER     HG 5313   4.543   0.454   2.468  1.4997  0.2560  1.6412
   61SER      C 5314   4.860   0.563   2.680  0.2881  0.3262 -0.2696
   61SER      O 5315   4.849   0.545   2.801  0.2936  0.0932 -0.3019
   62GLN      N 5316   4.950   0.646   2.628 -0.0886  0.5783 -0.5177
   62GLN      H 5317   4.962   0.650   2.527  0.3038  0.3036 -0.4814
   62GLN     CA 5318   5.058   0.716   2.693  0.0957 -0.1569 -0.0247
   62GLN     HA 5319   5.041   0.735   2.799  0.7786 -0.7013  0.1898
   62GLN     CB 5320   5.189   0.638   2.690  0.0654 -0.1972 -0.3770
   62GLN    HB1 5321   5.274   0.701   2.716  0.8604 -0.6467 -1.7865
   62GLN    HB2 5322   5.198   0.595   2.590 -1.8481  0.5514 -0.8933
   62GLN     CG 5323   5.178   0.523   2.790  0.3858 -0.1680 -0.3064
   62GLN    HG1 5324   5.255   0.448   2.771  1.6275  1.0509 -0.2303
   62GLN    HG2 5325   5.082   0.472   2.792  0.9749 -1.3172  1.3873
   62GLN     CD 5326   5.209   0.575   2.930  0.3091 -0.0688 -0.3265
   62GLN    OE1 5327   5.321   0.585   2.979  0.1240  0.3885  0.0122
   62GLN    NE2 5328   5.102   0.613   3.001  0.6895 -0.1396  0.2882
   62GLN   HE21 5329   5.016   0.585   2.957 -0.6117 -0.9224  3.1443
   62GLN   HE22 5330   5.105   0.639   3.099 -0.1905  1.2551 -0.0275
   62GLN      C 5331   5.077   0.851   2.624  0.0028 -0.2189 -0.1726
   62GLN      O 5332   5.067   0.862   2.503 -0.2445 -0.5734 -0.1863
   63ASN      N 5333   5.110   0.951   2.706 -0.3321 -0.1864 -0.0747
   63ASN      H 5334   5.136   0.929   2.802 -1.4267 -1.1385  0.0272
   63ASN     CA 5335   5.128   1.091   2.676 -0.1566 -0.1411  0.2309
   63ASN     HA 5336   5.065   1.119   2.591 -0.0597  0.8161  0.4563
   63ASN     CB 5337   5.097   1.182   2.794  0.3067 -0.1897  0.3928
   63ASN    HB1 5338   4.997   1.156   2.831 -0.5583  0.8033 -1.1346
   63ASN    HB2 5339   5.166   1.166   2.877  3.5721  2.5965 -1.5285
   63ASN     CG 5340   5.089   1.333   2.780  0.5098 -0.2040  0.1277
   63ASN    OD1 5341   5.118   1.389   2.674 -0.4745  0.0466 -0.0195
   63ASN    ND2 5342   5.047   1.409   2.881  0.3762  0.2487 -0.2621
   63ASN   HD21 5343   5.066   1.508   2.880  0.5144  0.2632  1.2306
   63ASN   HD22 5344   5.000   1.364   2.958 -2.5209  2.4482 -0.5518
   63ASN      C 5345   5.276   1.104   2.640 -0.2994  0.1108 -0.2863
   63ASN      O 5346   5.349   1.006   2.657  0.3520  0.6353 -0.0089
   64THR      N 5347   5.325   1.213   2.582  0.0536  0.1072  0.0048
   64THR      H 5348   5.261   1.289   2.565 -1.0200 -1.1403 -1.7662
   64THR     CA 5349   5.458   1.240   2.530  0.0235  0.2152 -0.0171
   64THR     HA 5350   5.470   1.182   2.439 -2.4833 -1.1872  0.4551
   64THR     CB 5351   5.469   1.387   2.493  0.1145  0.3013  0.3471
   64THR     HB 5352   5.575   1.411   2.483  0.2994 -0.1926  1.0805
   64THR    CG2 5353   5.388   1.424   2.369  0.3405  0.2169  0.1738
   64THR   HG21 5354   5.296   1.366   2.359  0.2776  0.4363 -0.6260
   64THR   HG22 5355   5.368   1.531   2.362 -1.2724  0.0842  1.8865
   64THR   HG23 5356   5.451   1.398   2.284 -1.0492 -0.5562 -0.6715
   64THR    OG1 5357   5.406   1.463   2.594 -0.3628  0.5582 -0.1360
   64THR    HG1 5358   5.444   1.551   2.587 -0.8870  0.7193 -1.0277
   64THR      C 5359   5.570   1.217   2.631 -0.2557  0.2078  0.2952
   64THR      O 5360   5.560   1.242   2.751  0.6068  0.0886  0.3990
   65GLY      N 5361   5.683   1.171   2.576  0.1721  1.1570  0.3633
   65GLY      H 5362   5.699   1.158   2.478  0.7899  1.2303  0.4484
   65GLY     CA 5363   5.800   1.132   2.652  0.0568  0.1627  0.0428
   65GLY    HA1 5364   5.802   1.206   2.732 -4.1917  0.9498 -0.3390
   65GLY    HA2 5365   5.781   1.033   2.694 -1.1854 -0.1401 -1.1584
   65GLY      C 5366   5.935   1.137   2.582  0.0981 -0.2719  0.0880
   65GLY      O 5367   5.966   1.220   2.497 -0.2473  0.2320  0.4498
   66TYR      N 5368   6.023   1.042   2.616  0.3758 -0.0825 -0.0955
   66TYR      H 5369   5.983   0.964   2.666 -0.3491 -1.6018 -2.8154
   66TYR     CA 5370   6.157   1.017   2.567  0.1829 -0.2547 -0.5432
   66TYR     HA 5371   6.176   1.063   2.470 -1.5554  0.1207 -0.7495
   66TYR     CB 5372   6.260   1.082   2.659  0.0541 -0.1550 -0.4678
   66TYR    HB1 5373   6.239   1.064   2.764  0.2235  1.6787 -0.0949
   66TYR    HB2 5374   6.355   1.030   2.647 -0.1225 -0.2782 -1.3930
   66TYR     CG 5375   6.281   1.228   2.629  0.6580  0.0467  0.8598
   66TYR    CD1 5376   6.200   1.317   2.700  0.0604 -0.1764  0.4636
   66TYR    HD1 5377   6.121   1.277   2.763 -0.0899  0.1598  0.4890
   66TYR    CE1 5378   6.223   1.454   2.688 -0.0080 -0.2048 -0.0122
   66TYR    HE1 5379   6.162   1.529   2.737  0.2562  0.9529 -1.4076
   66TYR     CZ 5380   6.315   1.499   2.591 -0.3412 -0.1230 -0.2927
   66TYR     OH 5381   6.331   1.633   2.574  0.1556 -0.0459  0.6877
   66TYR     HH 5382   6.408   1.655   2.521  0.8574 -2.0670  0.7903
   66TYR    CE2 5383   6.405   1.412   2.527  0.2883  0.3106 -0.0032
   66TYR    HE2 5384   6.474   1.448   2.451  1.4947 -1.9637 -0.0674
   66TYR    CD2 5385   6.390   1.276   2.554 -0.2559  0.2994 -0.3507
   66TYR    HD2 5386   6.460   1.201   2.519 -0.5110  0.6021 -1.5436
   66TYR      C 5387   6.189   0.869   2.552  0.0330 -0.3791  0.2911
   66TYR      O 5388   6.135   0.783   2.621 -0.4745 -0.3106 -0.0105
   67GLY      N 5389   6.275   0.840   2.454  0.2464  0.5687  0.1909
   67GLY      H 5390   6.322   0.910   2.398  0.7386 -0.4318 -0.6747
   67GLY     CA 5391   6.338   0.711   2.440 -0.5622  0.1731  0.1815
   67GLY    HA1 5392   6.363   0.656   2.531  0.5119  0.3485  0.0061
   67GLY    HA2 5393   6.273   0.654   2.373  0.1054 -2.9048  1.9350
   67GLY      C 5394   6.473   0.711   2.371 -0.3195 -0.6348  0.6412
   67GLY      O 5395   6.524   0.814   2.328 -0.1631 -0.8183  0.3769
   68THR      N 5396   6.538   0.597   2.343  0.2494 -0.1762  0.0557
   68THR      H 5397   6.489   0.513   2.368 -2.6735  1.5336  0.5296
   68THR     CA 5398   6.659   0.584   2.264  0.1175 -0.1798 -0.1471
   68THR     HA 5399   6.668   0.674   2.202 -0.4039 -0.2712 -0.3583
   68THR     CB 5400   6.776   0.553   2.356  0.0060  0.1865  0.1193
   68THR     HB 5401   6.751   0.462   2.409 -0.0096  0.4546  0.5845
   68THR    CG2 5402   6.912   0.524   2.292 -0.0398  0.6483 -0.1903
   68THR   HG21 5403   6.983   0.487   2.366  0.1100  0.9902 -0.1564
   68THR   HG22 5404   6.901   0.446   2.217 -0.4059  0.5332 -0.0204
   68THR   HG23 5405   6.958   0.613   2.248 -0.1308  0.8896  0.1976
   68THR    OG1 5406   6.795   0.649   2.459  0.2410  0.0950  0.1631
   68THR    HG1 5407   6.890   0.659   2.449  0.7207 -2.6628  1.0833
   68THR      C 5408   6.639   0.467   2.169 -0.5249 -0.3037  0.1322
   68THR      O 5409   6.585   0.362   2.205  0.2262 -0.8164 -0.1961
   69GLN      N 5410   6.693   0.484   2.048 -0.0281 -0.4722  0.3248
   69GLN      H 5411   6.740   0.572   2.032 -1.1108  0.0475 -0.0854
   69GLN     CA 5412   6.704   0.394   1.935 -0.0927 -0.0096 -0.0536
   69GLN     HA 5413   6.602   0.386   1.896 -0.4488 -0.2414  0.8935
   69GLN     CB 5414   6.795   0.465   1.836  0.2208 -0.2880  0.0358
   69GLN    HB1 5415   6.779   0.572   1.831 -0.8693 -0.4879 -2.2676
   69GLN    HB2 5416   6.898   0.432   1.853  0.5146  0.8961  0.6416
   69GLN     CG 5417   6.755   0.420   1.696 -0.8320 -0.1847  0.2972
   69GLN    HG1 5418   6.796   0.319   1.694 -2.5479 -0.9033 -0.1952
   69GLN    HG2 5419   6.646   0.414   1.692 -0.9804  1.4137  1.0065
   69GLN     CD 5420   6.813   0.502   1.581 -0.1030  0.4189  1.0797
   69GLN    OE1 5421   6.736   0.580   1.525  0.4160  0.0106 -0.2318
   69GLN    NE2 5422   6.945   0.498   1.565 -0.2002 -0.9542  0.4665
   69GLN   HE21 5423   6.992   0.552   1.494 -0.7847 -2.3566 -1.0455
   69GLN   HE22 5424   7.001   0.454   1.637 -0.8971 -0.1726  1.5150
   69GLN      C 5425   6.771   0.264   1.976  0.0816 -0.0747 -0.5450
   69GLN      O 5426   6.872   0.264   2.046 -0.4882 -1.0917  0.3119
   70SER      N 5427   6.715   0.152   1.929 -0.3719 -0.1363  0.1267
   70SER      H 5428   6.631   0.163   1.874 -0.6861 -2.1184  0.1240
   70SER     CA 5429   6.768   0.019   1.954 -0.0185 -0.0230 -0.0100
   70SER     HA 5430   6.805   0.023   2.056 -2.3830 -1.8112  0.9979
   70SER     CB 5431   6.655  10.301   1.950 -0.2615  0.2386  0.0868
   70SER    HB1 5432   6.585  10.312   2.033  2.1894  0.1180  2.2952
   70SER    HB2 5433   6.693  10.200   1.966 -0.7118 -0.0529 -0.6607
   70SER     OG 5434   6.590  10.289   1.826 -0.1871 -0.1020  0.0798
   70SER     HG 5435   6.518  10.230   1.851  0.4310 -2.0891 -2.4314
   70SER      C 5436   6.879  10.362   1.859  0.2005  0.3835  0.0690
   70SER      O 5437   6.914   0.053   1.768 -0.3710  0.3579 -0.1713
   71THR      N 5438   6.951  10.255   1.892 -0.0744  0.1679 -0.0303
   71THR      H 5439   6.942  10.224   1.988  2.9014  1.0020  0.6389
   71THR     CA 5440   7.065  10.209   1.814 -0.2125 -0.5178  0.1621
   71THR     HA 5441   7.131  10.295   1.823 -1.1409  0.3875 -1.2192
   71THR     CB 5442   7.139  10.100   1.890  0.2942 -0.1854  0.1488
   71THR     HB 5443   7.212  10.040   1.835 -3.2662 -3.5635 -1.3792
   71THR    CG2 5444   7.196  10.158   2.019 -0.2371  0.1655  0.2290
   71THR   HG21 5445   7.286  10.218   2.006  1.2931 -1.9713  0.4852
   71THR   HG22 5446   7.116  10.197   2.081 -1.9054 -0.5901 -1.3299
   71THR   HG23 5447   7.238  10.069   2.067 -2.0032 -3.2026 -3.8058
   71THR    OG1 5448   7.042  10.006   1.932  0.3637 -0.1796  0.3212
   71THR    HG1 5449   7.093   9.936   1.973 -1.6759 -2.0474 -0.1988
   71THR      C 5450   7.028  10.168   1.672  0.0007  0.6924 -0.2551
   71THR      O 5451   6.911  10.149   1.638  0.1885 -0.2779 -0.3877
   72PRO      N 5452   7.122  10.153   1.578  0.2309  0.0519  0.0701
   72PRO     CD 5453   7.265  10.171   1.594  0.3232 -0.4199 -0.2180
   72PRO    HD1 5454   7.322  10.078   1.598 -0.1166 -0.7824 -1.8122
   72PRO    HD2 5455   7.299  10.236   1.675  1.8022 -2.0758  0.5840
   72PRO     CG 5456   7.310  10.235   1.464  0.2947  0.3771  0.1583
   72PRO    HG1 5457   7.292  10.342   1.455 -2.6429 -0.1930 -2.3715
   72PRO    HG2 5458   7.417  10.217   1.453  0.2341 -1.2610  1.8355
   72PRO     CB 5459   7.222  10.165   1.361  0.2774  0.6844 -0.0387
   72PRO    HB1 5460   7.215  10.209   1.261  0.2775 -0.2772 -0.4782
   72PRO    HB2 5461   7.261  10.063   1.351  0.3452  0.8326 -1.5769
   72PRO     CA 5462   7.090  10.157   1.437  0.3604 -0.1260  0.0357
   72PRO     HA 5463   7.044  10.253   1.412 -1.1503 -1.2241 -1.6583
   72PRO      C 5464   7.000  10.043   1.392  0.1636  0.0567 -0.0332
   72PRO      O 5465   6.925  10.070   1.299  0.0804  0.8889  0.2626
   73GLN      N 5466   6.989   9.924   1.452  0.2723  0.1269  0.1271
   73GLN      H 5467   7.067   9.895   1.509 -0.4095  1.4531  1.8344
   73GLN     CA 5468   6.890   9.826   1.413  0.5843 -0.2342  0.2372
   73GLN     HA 5469   6.886   9.819   1.304  1.4674  1.0695  0.1038
   73GLN     CB 5470   6.942   9.698   1.477 -0.0692 -0.6229  0.0082
   73GLN    HB1 5471   7.048   9.676   1.460 -0.0211 -0.5591  0.2198
   73GLN    HB2 5472   6.891   9.614   1.431 -2.9481  0.2731  1.3457
   73GLN     CG 5473   6.903   9.676   1.623  0.0163  0.0639  0.1383
   73GLN    HG1 5474   6.930   9.571   1.638 -2.2257 -0.8890 -1.9905
   73GLN    HG2 5475   6.798   9.700   1.636 -0.0959  2.0394 -3.2816
   73GLN     CD 5476   6.987   9.749   1.728 -0.1296  0.3853  0.0327
   73GLN    OE1 5477   7.076   9.827   1.697 -0.3689  0.5694 -0.1855
   73GLN    NE2 5478   6.956   9.720   1.855 -0.0461 -0.1889 -0.0761
   73GLN   HE21 5479   6.888   9.650   1.881 -1.0146  0.9753  0.5861
   73GLN   HE22 5480   7.012   9.775   1.917  1.3277 -0.3621 -1.1109
   73GLN      C 5481   6.746   9.862   1.448  0.5688 -0.3508  0.2942
   73GLN      O 5482   6.656   9.801   1.391  0.3497  0.4373 -0.2320
   74GLY      N 5483   6.717   9.963   1.530 -0.3373 -0.2311 -0.1621
   74GLY      H 5484   6.794  10.003   1.582 -0.0957 -0.8923 -0.0065
   74GLY     CA 5485   6.589  10.022   1.563  0.1003  0.3090  0.6128
   74GLY    HA1 5486   6.592  10.046   1.669 -0.3512  0.9812  0.4811
   74GLY    HA2 5487   6.506   9.954   1.543  0.6978  0.4357 -2.9211
   74GLY      C 5488   6.538  10.149   1.495  0.6418  0.2348  0.0683
   74GLY      O 5489   6.599  10.196   1.399 -0.0702 -0.0046 -0.5077
   75TYR      N 5490   6.421  10.197   1.537  0.4697  0.1005 -0.2538
   75TYR      H 5491   6.373  10.143   1.608 -0.1396 -0.9648 -1.4240
   75TYR     CA 5492   6.347  10.313   1.491 -0.5409 -0.2336  0.4928
   75TYR     HA 5493   6.410  10.379   1.431  0.4643  1.7687  3.5381
   75TYR     CB 5494   6.235  10.269   1.397  0.0216 -0.4640 -0.0738
   75TYR    HB1 5495   6.162  10.216   1.458 -3.2701  2.3174 -1.3087
   75TYR    HB2 5496   6.274  10.203   1.319  2.2436 -0.3384  0.8627
   75TYR     CG 5497   6.164   0.006   1.342  0.1437  0.1087  0.9996
   75TYR    CD1 5498   6.038   0.048   1.386  0.1658  0.5231  0.6676
   75TYR    HD1 5499   5.975  10.382   1.457 -0.4300  2.5420  1.6509
   75TYR    CE1 5500   5.977   0.165   1.339  0.0902  0.1623 -0.1454
   75TYR    HE1 5501   5.875   0.189   1.362 -0.7969 -1.6905 -1.8692
   75TYR     CZ 5502   6.051   0.242   1.247  0.4470 -0.0958 -0.0770
   75TYR     OH 5503   6.001   0.362   1.203  0.2724 -0.2023 -0.1687
   75TYR     HH 5504   5.912   0.380   1.235 -0.1906  0.6486 -1.8091
   75TYR    CE2 5505   6.184   0.208   1.216  0.5416 -0.3560  0.6011
   75TYR    HE2 5506   6.250   0.272   1.160  3.4106 -2.4554  1.3245
   75TYR    CD2 5507   6.236   0.082   1.250  0.5950 -0.2024  1.0922
   75TYR    HD2 5508   6.334   0.054   1.214  0.1534  0.6533 -0.9636
   75TYR      C 5509   6.296   0.005   1.612 -0.3258  0.0024  0.4338
   75TYR      O 5510   6.229  10.329   1.695 -0.1434 -1.0601 -0.1755
   76GLY      N 5511   6.305   0.139   1.609 -0.0240 -0.0274 -0.1072
   76GLY      H 5512   6.347   0.176   1.525  3.0829 -0.3007  1.2177
   76GLY     CA 5513   6.251   0.228   1.709  0.0482 -0.2023  0.0867
   76GLY    HA1 5514   6.279   0.329   1.681 -1.0409  0.0571 -0.1107
   76GLY    HA2 5515   6.142   0.227   1.709 -0.0051  2.0120  0.4070
   76GLY      C 5516   6.323   0.197   1.840 -0.1823 -0.0044  0.2617
   76GLY      O 5517   6.444   0.214   1.849 -0.1812  0.1863 -0.1088
   77SER      N 5518   6.243   0.167   1.943  0.2643 -0.0167  0.6042
   77SER      H 5519   6.146   0.184   1.922  1.0905  2.8124 -1.5731
   77SER     CA 5520   6.281   0.116   2.073  0.4390  0.2326  0.6529
   77SER     HA 5521   6.388   0.123   2.089  0.2825  1.7391  1.1524
   77SER     CB 5522   6.219   0.200   2.184 -0.2990 -0.0476  0.4591
   77SER    HB1 5523   6.110   0.196   2.186 -0.2611 -1.5137  2.0141
   77SER    HB2 5524   6.257   0.157   2.277 -1.6298 -1.4084  0.4096
   77SER     OG 5525   6.272   0.330   2.183  0.3593 -0.3128 -0.6982
   77SER     HG 5526   6.257   0.369   2.097  0.2509  1.2361 -0.0090
   77SER      C 5527   6.236  10.355   2.089 -0.0558  0.3089 -0.0216
   77SER      O 5528   6.137  10.313   2.029  0.0048  0.0012  0.0911
   78THR      N 5529   6.301  10.286   2.182  0.3168  0.2390 -0.3297
   78THR      H 5530   6.384  10.325   2.224  0.2830  1.0774 -1.0233
   78THR     CA 5531   6.282  10.144   2.207 -0.0233  0.4238  0.5279
   78THR     HA 5532   6.299  10.100   2.109  0.4607  0.3440  0.6453
   78THR     CB 5533   6.394  10.095   2.298 -0.3777 -0.6102  0.4193
   78THR     HB 5534   6.376   9.993   2.332 -2.6107 -0.6694 -0.7715
   78THR    CG2 5535   6.533  10.092   2.236 -0.0925 -0.3744  1.0382
   78THR   HG21 5536   6.595  10.023   2.293  0.0759 -0.6232  0.5652
   78THR   HG22 5537   6.591  10.184   2.224  2.2178 -1.9640 -1.3035
   78THR   HG23 5538   6.522  10.034   2.144  0.2052 -1.4154  1.6450
   78THR    OG1 5539   6.391  10.172   2.416  0.6230 -0.1911  0.1784
   78THR    HG1 5540   6.463  10.147   2.474 -0.2220 -1.8271  0.5574
   78THR      C 5541   6.151  10.088   2.259 -0.1261 -0.0026 -0.1685
   78THR      O 5542   6.077  10.160   2.327  0.0624  0.1574 -0.1335
   79GLY      N 5543   6.124   9.958   2.245 -0.0409  0.0007 -0.3578
   79GLY      H 5544   6.176   9.905   2.178 -0.3245  1.0742 -1.4639
   79GLY     CA 5545   6.018   9.889   2.316  0.0230  0.2645 -0.0027
   79GLY    HA1 5546   6.050   9.790   2.348 -0.6207  0.3156  0.8525
   79GLY    HA2 5547   5.991   9.940   2.409 -1.8329  0.2670 -0.5213
   79GLY      C 5548   5.910   9.855   2.215 -0.2782 -0.0722  0.4307
   79GLY      O 5549   5.914   9.898   2.100  0.0672 -0.5154  0.2751
   80GLY      N 5550   5.816   9.769   2.255 -0.3514 -0.1035  0.1925
   80GLY      H 5551   5.823   9.735   2.349  1.0027 -2.3675 -0.6486
   80GLY     CA 5552   5.713   9.706   2.173 -0.2433 -0.6174  0.4495
   80GLY    HA1 5553   5.660   9.631   2.231 -1.7273 -0.5098 -0.7163
   80GLY    HA2 5554   5.637   9.782   2.157 -0.0520 -0.9533 -2.5063
   80GLY      C 5555   5.751   9.659   2.033 -0.0546  0.0816  0.2615
   80GLY      O 5556   5.723   9.718   1.929  0.0613 -0.1290  0.1096
   81TYR      N 5557   5.815   9.543   2.035  0.2091  0.2282  0.2785
   81TYR      H 5558   5.812   9.498   2.125  1.1745  0.2523  0.3329
   81TYR     CA 5559   5.865   9.475   1.917 -0.0134 -0.0516  0.3452
   81TYR     HA 5560   5.889   9.542   1.835 -1.3436 -0.2736 -0.2503
   81TYR     CB 5561   5.993   9.406   1.963  0.3235  0.0663 -0.3950
   81TYR    HB1 5562   6.034   9.350   1.878  2.2561 -0.6014  0.9093
   81TYR    HB2 5563   5.982   9.335   2.045  2.8452 -1.6189 -1.3880
   81TYR     CG 5564   6.090   9.510   2.012  0.1538 -0.0216  0.1297
   81TYR    CD1 5565   6.137   9.497   2.144  0.3380  0.0476  0.0709
   81TYR    HD1 5566   6.106   9.421   2.213 -1.2644 -0.6245 -1.3311
   81TYR    CE1 5567   6.236   9.590   2.180  0.3186  0.1854 -0.2235
   81TYR    HE1 5568   6.280   9.588   2.279 -0.2831 -0.1514  0.0449
   81TYR     CZ 5569   6.284   9.692   2.097  0.7224 -0.1645 -0.4208
   81TYR     OH 5570   6.359   9.792   2.152  0.3694 -0.3670  0.4447
   81TYR     HH 5571   6.392   9.773   2.240  0.5484  1.9258  0.9264
   81TYR    CE2 5572   6.224   9.708   1.970  0.4114 -0.3051 -0.2912
   81TYR    HE2 5573   6.233   9.804   1.921 -0.3366 -0.3718 -0.5671
   81TYR    CD2 5574   6.135   9.610   1.925  0.6786 -0.5711 -0.2423
   81TYR    HD2 5575   6.097   9.622   1.825  3.6866 -1.2606 -1.5543
   81TYR      C 5576   5.761   9.385   1.850  0.1946  0.0368 -0.1017
   81TYR      O 5577   5.666   9.336   1.910  0.3999 -0.0951  0.1182
   82GLY      N 5578   5.765   9.361   1.719  0.0014 -0.3739 -0.0338
   82GLY      H 5579   5.847   9.396   1.671 -0.7049  0.5801 -0.5878
   82GLY     CA 5580   5.655   9.315   1.636 -0.0945 -0.0709 -0.0758
   82GLY    HA1 5581   5.654   9.206   1.640  1.0623 -0.2578 -2.7420
   82GLY    HA2 5582   5.566   9.353   1.685  1.9016  0.4949  3.4890
   82GLY      C 5583   5.669   9.350   1.489 -0.0212 -0.5616 -0.1856
   82GLY      O 5584   5.782   9.374   1.446  0.1544 -0.2370  0.4552
   83SER      N 5585   5.555   9.358   1.419 -0.1660  0.4469  0.1500
   83SER      H 5586   5.462   9.344   1.456 -0.6108  2.0428 -0.2882
   83SER     CA 5587   5.553   9.389   1.278 -0.1468 -0.7060 -0.1189
   83SER     HA 5588   5.647   9.437   1.249 -0.9610  0.7392 -0.4733
   83SER     CB 5589   5.537   9.260   1.198 -0.8307 -0.8156  0.1875
   83SER    HB1 5590   5.462   9.199   1.249  0.9586 -2.1689  1.2975
   83SER    HB2 5591   5.512   9.277   1.093  0.2494  0.1381  0.0605
   83SER     OG 5592   5.662   9.197   1.182 -0.2855  0.2428  0.1354
   83SER     HG 5593   5.641   9.107   1.156  0.8723  0.1154 -0.4025
   83SER      C 5594   5.439   9.484   1.243  0.0426 -0.6771 -0.6794
   83SER      O 5595   5.336   9.499   1.309  0.6521 -0.0183  0.1342
   84SER      N 5596   5.450   9.558   1.133  0.2658 -0.1778 -0.3262
   84SER      H 5597   5.535   9.564   1.080 -1.9050  1.1727 -4.0216
   84SER     CA 5598   5.349   9.643   1.073  0.0051 -0.3327 -0.1077
   84SER     HA 5599   5.255   9.592   1.094 -0.5481  0.7562  0.1318
   84SER     CB 5600   5.338   9.776   1.147  0.1146 -0.6072  0.4125
   84SER    HB1 5601   5.348   9.762   1.254  1.6705  1.5137  0.6092
   84SER    HB2 5602   5.250   9.833   1.117  2.3271  2.1539 -1.4815
   84SER     OG 5603   5.452   9.848   1.105 -0.6373  0.0004 -0.6531
   84SER     HG 5604   5.448   9.939   1.136 -0.0666 -0.2042  0.0492
   84SER      C 5605   5.370   9.651   0.923  0.0474 -0.7030 -0.1229
   84SER      O 5606   5.474   9.625   0.863  0.3219 -0.1572  0.1071
   85GLN      N 5607   5.266   9.701   0.856  0.2332  0.1674  0.2229
   85GLN      H 5608   5.187   9.719   0.916  1.0877 -0.9683  1.7647
   85GLN     CA 5609   5.280   9.748   0.720  0.1818 -0.1281  0.1150
   85GLN     HA 5610   5.383   9.772   0.693 -0.6361  0.8236 -2.4532
   85GLN     CB 5611   5.253   9.634   0.622  0.1312  0.0434 -0.0695
   85GLN    HB1 5612   5.325   9.553   0.630  1.1695  1.0120  0.5984
   85GLN    HB2 5613   5.252   9.679   0.522 -3.4933 -1.3154 -0.7892
   85GLN     CG 5614   5.110   9.581   0.623  0.2280 -0.2155 -0.0212
   85GLN    HG1 5615   5.102   9.528   0.718 -2.7475 -0.4803 -0.3323
   85GLN    HG2 5616   5.042   9.666   0.620  0.4157 -0.0975 -1.3686
   85GLN     CD 5617   5.080   9.481   0.513 -0.3110  0.0920 -0.1604
   85GLN    OE1 5618   5.166   9.432   0.439 -0.4151 -0.0957 -0.1585
   85GLN    NE2 5619   4.954   9.442   0.493 -0.2602 -0.0470 -0.2120
   85GLN   HE21 5620   4.937   9.369   0.425  3.2949 -0.4930 -0.7938
   85GLN   HE22 5621   4.887   9.513   0.519  2.5402  1.8793  2.4469
   85GLN      C 5622   5.197   9.874   0.700  0.6487  0.1953  0.1874
   85GLN      O 5623   5.104   9.905   0.774  0.6986 -0.2950  0.4550
   86SER      N 5624   5.233   9.951   0.597 -0.3701  0.0512 -0.2961
   86SER      H 5625   5.293   9.907   0.528 -1.4245 -0.5481 -0.8565
   86SER     CA 5626   5.188  10.081   0.550 -0.1137  0.0756 -0.4750
   86SER     HA 5627   5.259  10.109   0.472 -0.5558  0.9683 -0.5601
   86SER     CB 5628   5.052  10.064   0.483 -0.4426  0.0048  0.2033
   86SER    HB1 5629   4.974  10.035   0.553 -1.6874  0.6507 -0.8927
   86SER    HB2 5630   5.032  10.158   0.432  3.1776 -0.2965 -2.1809
   86SER     OG 5631   5.083   9.975   0.378 -0.1547  0.1594  0.1542
   86SER     HG 5632   5.007   9.923   0.350  0.4409  0.0068 -1.2520
   86SER      C 5633   5.193  10.185   0.661 -0.2453  0.3447 -0.7203
   86SER      O 5634   5.113  10.189   0.754  0.0581 -0.2248 -0.4300
   87SER      N 5635   5.294  10.269   0.641  0.2799  0.0024  0.4438
   87SER      H 5636   5.330  10.269   0.547 -0.2058  1.0575  0.2540
   87SER     CA 5637   5.333  10.383   0.721 -0.0155  0.0310  0.5478
   87SER     HA 5638   5.348  10.348   0.823 -0.6239  0.7710  0.9063
   87SER     CB 5639   5.466   0.044   0.662 -0.2724 -0.3574 -0.3491
   87SER    HB1 5640   5.506   0.129   0.718 -2.2300  0.7868 -0.6166
   87SER    HB2 5641   5.529  10.339   0.668 -3.0958 -2.4169  0.4381
   87SER     OG 5642   5.449   0.069   0.524 -0.2790  0.1457 -0.2584
   87SER     HG 5643   5.534   0.073   0.480  0.7595 -2.0065  1.3882
   87SER      C 5644   5.230   0.111   0.724  0.0041  0.0759 -0.2630
   87SER      O 5645   5.149   0.119   0.632  0.1537  0.8994 -0.3360
   88GLN      N 5646   5.237   0.200   0.823 -0.2919  0.4442 -0.5649
   88GLN      H 5647   5.298   0.175   0.900 -1.3887  0.4624  0.3418
   88GLN     CA 5648   5.170   0.327   0.833 -0.4721  0.3224 -0.2057
   88GLN     HA 5649   5.122   0.339   0.736 -0.6015 -1.0252 -0.3200
   88GLN     CB 5650   5.062   0.325   0.941 -0.1904 -0.0195  0.0720
   88GLN    HB1 5651   4.983   0.254   0.918 -0.2187  0.1959 -0.4948
   88GLN    HB2 5652   5.010   0.421   0.946  0.5443  0.3596  0.8035
   88GLN     CG 5653   5.118   0.292   1.079 -0.0101  0.1894  0.0499
   88GLN    HG1 5654   5.153   0.190   1.066 -2.7086 -0.6758 -1.0496
   88GLN    HG2 5655   5.199   0.362   1.103  0.9759 -0.7693 -0.4487
   88GLN     CD 5656   5.007   0.294   1.184 -0.2852 -0.0489 -0.2370
   88GLN    OE1 5657   4.892   0.255   1.162 -0.3414 -0.3070  0.5168
   88GLN    NE2 5658   5.027   0.380   1.284  0.5234 -0.2638 -0.2116
   88GLN   HE21 5659   4.965   0.391   1.362  1.0582 -4.2268  1.0179
   88GLN   HE22 5660   5.114   0.429   1.301 -0.5181  2.4960 -2.1873
   88GLN      C 5661   5.263   0.447   0.846 -0.4244  0.2141  0.5141
   88GLN      O 5662   5.355   0.458   0.926 -0.0815  0.1816  0.1293
   89SER      N 5663   5.232   0.549   0.766  0.1661 -0.1439 -0.1833
   89SER      H 5664   5.143   0.538   0.718  1.0254 -1.3142 -1.6216
   89SER     CA 5665   5.309   0.671   0.757  0.1654 -0.1493 -0.2689
   89SER     HA 5666   5.416   0.649   0.755  0.2079  0.0554 -2.5212
   89SER     CB 5667   5.282   0.740   0.624 -0.1977 -0.2873 -0.2672
   89SER    HB1 5668   5.274   0.676   0.536  1.5064 -0.4458 -0.3278
   89SER    HB2 5669   5.365   0.806   0.600 -1.6758  2.3734  1.4326
   89SER     OG 5670   5.165   0.819   0.636  0.0944  0.1394 -0.1918
   89SER     HG 5671   5.111   0.779   0.704  0.2771 -0.6931 -0.5224
   89SER      C 5672   5.280   0.761   0.876 -0.6111 -0.0114 -0.5582
   89SER      O 5673   5.163   0.785   0.908 -0.1854  0.6781  0.5432
   90SER      N 5674   5.386   0.799   0.947 -0.7777  0.0136 -0.3189
   90SER      H 5675   5.479   0.795   0.906 -0.8358  0.8449 -0.5546
   90SER     CA 5676   5.379   0.857   1.080  0.3131  0.0635 -0.2741
   90SER     HA 5677   5.275   0.887   1.088  0.0906 -0.4428 -1.0733
   90SER     CB 5678   5.412   0.747   1.181  0.5317  0.4916  0.1238
   90SER    HB1 5679   5.519   0.731   1.178  0.4705  0.1043  0.0045
   90SER    HB2 5680   5.356   0.655   1.165  1.1105  0.3579 -1.2416
   90SER     OG 5681   5.369   0.800   1.304 -0.1801 -0.0043  0.0944
   90SER     HG 5682   5.386   0.745   1.381  0.3752 -0.7576 -0.5499
   90SER      C 5683   5.474   0.973   1.107  0.1911  0.1472 -0.2101
   90SER      O 5684   5.571   1.000   1.037  0.3175 -0.0893 -0.1289
   91TYR      N 5685   5.424   1.056   1.199 -0.0482  0.0152 -0.2196
   91TYR      H 5686   5.342   1.024   1.248 -0.3809  1.2733  0.0741
   91TYR     CA 5687   5.486   1.181   1.237  0.4777 -0.4181  0.3780
   91TYR     HA 5688   5.524   1.240   1.153 -1.3954 -0.1135 -0.3114
   91TYR     CB 5689   5.364   1.259   1.286  0.9029  0.7612 -0.3937
   91TYR    HB1 5690   5.312   1.199   1.361  1.6090 -1.8602 -1.8701
   91TYR    HB2 5691   5.405   1.337   1.350 -2.2002  0.9141  1.6030
   91TYR     CG 5692   5.263   1.316   1.189  0.2780  0.2444 -0.0551
   91TYR    CD1 5693   5.272   1.448   1.143 -0.4086  0.2502 -0.1790
   91TYR    HD1 5694   5.351   1.512   1.179 -1.8213  0.7084  2.3611
   91TYR    CE1 5695   5.189   1.485   1.036 -0.0433 -0.4374 -0.7113
   91TYR    HE1 5696   5.205   1.581   0.989  1.3770 -0.5293 -0.4504
   91TYR     CZ 5697   5.080   1.407   0.994 -0.1824 -0.2522 -0.6947
   91TYR     OH 5698   5.001   1.440   0.887 -0.9243  0.3591  0.0232
   91TYR     HH 5699   5.033   1.525   0.855 -0.7963  1.1451  2.0898
   91TYR    CE2 5700   5.075   1.277   1.048  0.1866  0.2401  0.5700
   91TYR    HE2 5701   4.992   1.217   1.012  1.9883 -1.0944 -1.6772
   91TYR    CD2 5702   5.165   1.228   1.143  0.2353  0.0403  0.4215
   91TYR    HD2 5703   5.152   1.127   1.181 -0.3604 -0.2293 -0.4493
   91TYR      C 5704   5.593   1.165   1.344  0.3312 -0.3649  0.5334
   91TYR      O 5705   5.660   1.264   1.372 -0.4053  0.1656  0.4468
   92GLY      N 5706   5.615   1.046   1.402 -0.4194 -0.7429  0.0520
   92GLY      H 5707   5.559   0.966   1.374 -2.0186  0.7352 -1.2854
   92GLY     CA 5708   5.736   1.026   1.479 -0.5222 -0.4170  0.3031
   92GLY    HA1 5709   5.825   1.011   1.418  0.9533  0.0809  2.2401
   92GLY    HA2 5710   5.753   1.107   1.549 -1.2553 -0.9337  1.0975
   92GLY      C 5711   5.730   0.901   1.566  0.5580 -0.6597  0.0368
   92GLY      O 5712   5.628   0.836   1.585 -0.1412  0.4867  0.3354
   93GLN      N 5713   5.839   0.880   1.641  0.5196  0.3431  0.3972
   93GLN      H 5714   5.914   0.947   1.640 -0.8317  1.9735  1.7225
   93GLN     CA 5715   5.842   0.785   1.751  0.3138 -0.0788  0.0450
   93GLN     HA 5716   5.819   0.683   1.720 -2.4219  0.3192  0.5344
   93GLN     CB 5717   5.983   0.770   1.808  0.1064  0.2474  0.6489
   93GLN    HB1 5718   6.014   0.871   1.835  1.0448  0.8876 -2.4335
   93GLN    HB2 5719   5.972   0.712   1.900  0.3958  0.8915  1.0936
   93GLN     CG 5720   6.088   0.713   1.713 -0.5161 -0.3646  0.3236
   93GLN    HG1 5721   6.181   0.696   1.766 -0.1748  1.6261  0.4392
   93GLN    HG2 5722   6.110   0.793   1.642 -0.8972 -0.9415 -0.4774
   93GLN     CD 5723   6.052   0.581   1.645 -0.2074 -0.1456 -0.2758
   93GLN    OE1 5724   5.993   0.495   1.709 -0.5049  0.5693  0.4336
   93GLN    NE2 5725   6.079   0.565   1.515 -0.4846  0.3469 -0.3984
   93GLN   HE21 5726   6.036   0.485   1.472 -0.2617  1.0857 -2.0493
   93GLN   HE22 5727   6.114   0.636   1.453 -0.5978 -0.7626 -1.7800
   93GLN      C 5728   5.746   0.830   1.860  0.2659  0.0601 -0.0545
   93GLN      O 5729   5.733   0.947   1.896  0.3898  0.0061  0.1688
   94GLN      N 5730   5.680   0.731   1.920 -0.0374  0.3082  0.0199
   94GLN      H 5731   5.716   0.637   1.916 -1.5423 -0.3861  1.4018
   94GLN     CA 5732   5.564   0.748   2.006 -0.2570 -0.1056 -0.1924
   94GLN     HA 5733   5.545   0.854   2.024  2.5088  0.7353 -1.6340
   94GLN     CB 5734   5.443   0.676   1.946  0.0190 -0.6320 -0.1199
   94GLN    HB1 5735   5.370   0.648   2.022 -1.2483 -0.3390 -1.1973
   94GLN    HB2 5736   5.474   0.580   1.906  0.2606 -0.4601 -0.3529
   94GLN     CG 5737   5.362   0.757   1.846  0.0314 -0.1760  0.2304
   94GLN    HG1 5738   5.309   0.841   1.891 -1.2099 -0.7514 -0.0951
   94GLN    HG2 5739   5.426   0.786   1.763 -0.8623 -0.0647 -0.4425
   94GLN     CD 5740   5.239   0.680   1.797  0.0758 -0.1251  0.0398
   94GLN    OE1 5741   5.192   0.578   1.846 -0.5351  0.2641  0.2776
   94GLN    NE2 5742   5.181   0.727   1.686  0.4192 -0.2087 -0.1799
   94GLN   HE21 5743   5.100   0.684   1.643  0.3578  0.9250 -1.2511
   94GLN   HE22 5744   5.216   0.817   1.656  0.8919  0.2928  1.7471
   94GLN      C 5745   5.596   0.688   2.142  0.5733  1.1969  0.2083
   94GLN      O 5746   5.688   0.606   2.146 -0.3379  0.1125 -0.3721
   95SER      N 5747   5.532   0.737   2.248 -0.1067  0.4230  0.1587
   95SER      H 5748   5.469   0.815   2.238 -0.5833 -0.0850 -1.0178
   95SER     CA 5749   5.557   0.691   2.383  0.3115  0.2665  0.0301
   95SER     HA 5750   5.664   0.674   2.397  0.1649  0.6191  1.9500
   95SER     CB 5751   5.515   0.788   2.493  0.5074 -0.2680  0.5823
   95SER    HB1 5752   5.408   0.806   2.482  0.6883 -0.3309 -1.8688
   95SER    HB2 5753   5.532   0.750   2.594 -1.3595 -2.6334  0.1032
   95SER     OG 5754   5.588   0.906   2.465  0.1325 -0.2995 -0.5864
   95SER     HG 5755   5.544   0.937   2.386  1.3143 -1.3058 -1.6845
   95SER      C 5756   5.487   0.559   2.409  0.4855  0.1905  0.1106
   95SER      O 5757   5.369   0.547   2.378  0.3616  0.9937  0.2434
   96SER      N 5758   5.545   0.475   2.496  0.5830  0.2123  0.0661
   96SER      H 5759   5.640   0.489   2.527  0.3221 -1.6561  1.9411
   96SER     CA 5760   5.481   0.348   2.522  0.6823  0.2387  0.4417
   96SER     HA 5761   5.372   0.355   2.513  0.0934 -2.3678  3.5252
   96SER     CB 5762   5.526   0.258   2.408 -0.5423  0.1861 -0.0240
   96SER    HB1 5763   5.488   0.307   2.319  2.5139  0.8275 -1.0909
   96SER    HB2 5764   5.635   0.255   2.411 -0.5335 -3.2664  2.3637
   96SER     OG 5765   5.478   0.125   2.409  0.0438 -0.0317 -0.0584
   96SER     HG 5766   5.466   0.103   2.316  0.6064 -1.0699  0.0957
   96SER      C 5767   5.522   0.288   2.656  0.0593 -0.0070  0.5266
   96SER      O 5768   5.621   0.333   2.712  0.5598 -0.2039 -0.1931
   97TYR      N 5769   5.434   0.213   2.723 -0.4735  0.0735 -0.0627
   97TYR      H 5770   5.350   0.171   2.687 -1.6883  1.1735  1.3587
   97TYR     CA 5771   5.462   0.150   2.851  0.0189  0.1546 -0.1266
   97TYR     HA 5772   5.571   0.145   2.856 -0.0188  0.6808  2.5212
   97TYR     CB 5773   5.420   0.242   2.965  0.8258  0.3212  0.0430
   97TYR    HB1 5774   5.317   0.223   2.995  0.3452  3.0440  0.4189
   97TYR    HB2 5775   5.424   0.349   2.946 -1.5901  0.0483 -2.6119
   97TYR     CG 5776   5.511   0.225   3.084  0.4737 -0.6853  0.1803
   97TYR    CD1 5777   5.643   0.273   3.078  0.1031  0.3991  0.4482
   97TYR    HD1 5778   5.682   0.324   2.991  1.0294 -1.1529 -0.0925
   97TYR    CE1 5779   5.723   0.257   3.192  0.2830 -0.2107  0.2414
   97TYR    HE1 5780   5.827   0.285   3.186  0.1144  0.4196  0.1308
   97TYR     CZ 5781   5.682   0.182   3.304  0.0609 -0.7301 -0.1818
   97TYR     OH 5782   5.749   0.165   3.421 -0.0994 -0.2968 -0.0261
   97TYR     HH 5783   5.841   0.191   3.410  0.0387  0.4683  2.2375
   97TYR    CE2 5784   5.548   0.139   3.306 -0.1322 -0.1455 -0.1735
   97TYR    HE2 5785   5.518   0.087   3.396 -0.5106 -1.0925 -0.8277
   97TYR    CD2 5786   5.463   0.159   3.197 -0.5607  0.0760  0.1999
   97TYR    HD2 5787   5.360   0.128   3.208 -0.0081 -2.4169 -1.0204
   97TYR      C 5788   5.391   0.016   2.845  0.1196  0.0973 -0.0329
   97TYR      O 5789   5.277   0.012   2.800 -0.0832 -0.2283  0.5031
   98PRO      N 5790   5.461  10.295   2.890  0.0622 -0.0373 -0.2562
   98PRO     CD 5791   5.594  10.293   2.947  0.0262 -0.1567 -0.1759
   98PRO    HD1 5792   5.600  10.366   3.028  0.0343  0.2796 -0.5624
   98PRO    HD2 5793   5.676  10.319   2.880  1.3716  1.7458  2.0663
   98PRO     CG 5794   5.606  10.155   3.012 -0.7436  0.0492  0.4095
   98PRO    HG1 5795   5.549  10.165   3.104 -0.3605  1.6270  0.5087
   98PRO    HG2 5796   5.703  10.112   3.032  0.0005  1.3785 -0.2142
[truncated: 847,904 more chars]
