# Supplementary material for: Thermodynamic forces from protein and water govern condensate formation of an intrinsically disordered protein domain
Source: Nat Commun. 2023 Sep 21;14:5892. doi: 10.1038/s41467-023-41586-y (PMC10514047; doi:10.1038/s41467-023-41586-y)
Supplement: Supplementary file 4 — Supplementary Data 1 [file 41467_2023_41586_MOESM4_ESM.zip › final_coord_set-3_25mgmL.gro]

Protein in water
19580
    1MET      N    1  10.473  14.292   4.109  0.2076  0.0647  0.8089
    1MET     H1    2  10.384  14.280   4.154  0.0709 -1.0494  0.2795
    1MET     H2    3  10.526  14.357   4.165  0.3269  0.3101  0.4173
    1MET     H3    4  10.453  14.317   4.013  2.1129  0.5577  0.4948
    1MET     CA    5  10.537  14.159   4.108  0.0945  0.0126  0.3906
    1MET     HA    6  10.541  14.120   4.210 -0.2462  2.6621  1.5147
    1MET     CB    7  10.456  14.057   4.028  0.3804  0.2960 -0.2670
    1MET    HB1    8  10.513  13.967   4.004 -0.3072 -0.7300  1.7773
    1MET    HB2    9  10.416  14.103   3.938 -0.0287  0.3288 -0.0726
    1MET     CG   10  10.334  14.000   4.100  0.5309 -0.0598 -0.2956
    1MET    HG1   11  10.371  13.935   4.179 -1.8245 -0.3014  0.6784
    1MET    HG2   12  10.281  14.086   4.140  0.7506 -0.0800  0.0370
    1MET     SD   13  10.218  13.907   3.996 -0.2086  0.1827  0.3045
    1MET     CE   14  10.102  13.839   4.117 -0.4513 -0.0631 -0.0625
    1MET    HE1   15  10.156  13.789   4.198 -3.1056  1.4631  2.8878
    1MET    HE2   16  10.047  13.924   4.158  1.3550 -0.7601  4.4403
    1MET    HE3   17  10.038  13.773   4.060 -0.1937 -0.2987 -0.0806
    1MET      C   18  10.680  14.166   4.056 -0.0363 -0.4459 -0.0358
    1MET      O   19  10.706  14.243   3.964 -0.1386  0.2987  0.5526
    2ALA      N   20  10.767  14.074   4.098  0.6510  0.1037 -0.2332
    2ALA      H   21  10.742  14.006   4.169 -0.1118  0.2535 -0.3437
    2ALA     CA   22  10.884  14.042   4.019  0.6865 -0.2405 -0.0412
    2ALA     HA   23  10.962  14.118   4.013  3.2854 -2.5355  1.9532
    2ALA     CB   24  10.957  13.927   4.088  0.2669 -0.2387  0.4092
    2ALA    HB1   25  10.991  13.955   4.188 -1.6876  2.7636  0.3632
    2ALA    HB2   26  11.042  13.890   4.031 -1.2178  0.7360 -2.6231
    2ALA    HB3   27  10.888  13.843   4.096  0.6116 -0.3670  3.6229
    2ALA      C   28  10.840  13.994   3.882  0.3500 -0.7425  0.2386
    2ALA      O   29  10.742  13.922   3.862  0.0073 -0.1237 -0.3800
    3SER      N   30  10.912  14.028   3.774 -0.4139 -0.0692 -0.0748
    3SER      H   31  10.979  14.102   3.791 -2.5393  1.5563  1.8435
    3SER     CA   32  10.877  13.985   3.641 -0.3131 -0.4516  0.0188
    3SER     HA   33  10.836  13.884   3.652  1.9444 -1.3238  0.8497
    3SER     CB   34  10.776  14.083   3.582 -0.0608 -0.1855  0.0302
    3SER    HB1   35  10.815  14.182   3.606 -2.5122  0.3119  2.3462
    3SER    HB2   36  10.762  14.074   3.474 -2.1535 -2.2080  0.3789
    3SER     OG   37  10.647  14.070   3.638  0.0528  0.2569  0.3949
    3SER     HG   38  10.661  14.014   3.715  0.0069  0.1891  0.3540
    3SER      C   39  10.996  13.976   3.546  0.1215  0.0813  0.5102
    3SER      O   40  10.988  13.998   3.425  0.1244 -0.1550  0.4675
    4ASN      N   41  11.110  13.935   3.600  0.3238 -0.2617 -0.1723
    4ASN      H   42  11.097  13.888   3.688 -2.1085 -0.3940 -0.5528
    4ASN     CA   43  11.245  13.931   3.547  0.4009  0.6162 -0.0486
    4ASN     HA   44  11.258  14.033   3.509  1.2098 -0.0588 -1.7161
    4ASN     CB   45  11.351  13.907   3.653  0.3193  0.1655 -0.0708
    4ASN    HB1   46  11.343  13.806   3.694  3.1529 -0.3025 -0.4599
    4ASN    HB2   47  11.336  13.977   3.735  0.8305  1.2221 -0.8683
    4ASN     CG   48  11.494  13.932   3.608  0.1890 -0.1062 -0.6382
    4ASN    OD1   49  11.520  14.037   3.549  0.6030  0.1410 -0.0236
    4ASN    ND2   50  11.583  13.844   3.654  0.1921  0.4490  0.4287
    4ASN   HD21   51  11.549  13.756   3.690  0.4279  0.0002 -0.4198
    4ASN   HD22   52  11.683  13.852   3.642  0.1202  0.2521 -0.3622
    4ASN      C   53  11.264  13.844   3.424 -0.2188  0.5403 -0.0937
    4ASN      O   54  11.211  13.734   3.411  0.4960  0.1520  0.2082
    5ASP      N   55  11.355  13.878   3.332 -0.1154 -0.9410 -0.5771
    5ASP      H   56  11.375  13.976   3.318  0.3158 -0.9761 -0.2562
    5ASP     CA   57  11.386  13.788   3.223  0.4200 -0.5643 -0.7430
    5ASP     HA   58  11.290  13.764   3.177 -0.8738  1.4938  0.6956
    5ASP     CB   59  11.458  13.871   3.117 -0.0321  0.3997 -0.3120
    5ASP    HB1   60  11.549  13.903   3.169 -0.3817  0.9868 -0.0494
    5ASP    HB2   61  11.402  13.960   3.091  1.0031  1.4146  0.7879
    5ASP     CG   62  11.498  13.787   2.997 -0.2037 -0.6671  0.3572
    5ASP    OD1   63  11.415  13.762   2.906  0.2104 -0.7389 -0.0025
    5ASP    OD2   64  11.615  13.747   2.979 -0.1004 -0.1512 -0.1748
    5ASP      C   65  11.465  13.666   3.266  0.2803 -0.3694  0.0932
    5ASP      O   66  11.412  13.556   3.250  0.2887 -0.3773  0.1232
    6TYR      N   67  11.577  13.680   3.337  0.6568 -0.3245 -0.5021
    6TYR      H   68  11.606  13.777   3.343  0.2546 -0.2502  0.4251
    6TYR     CA   69  11.665  13.569   3.368  0.4423 -0.3589 -0.0104
    6TYR     HA   70  11.670  13.507   3.278  1.3832  1.3879 -1.2128
    6TYR     CB   71  11.802  13.628   3.397  0.1988  0.0838  0.2287
    6TYR    HB1   72  11.819  13.705   3.322 -2.9069  1.7545  1.0579
    6TYR    HB2   73  11.799  13.684   3.491 -0.4994  2.6198 -1.2151
    6TYR     CG   74  11.907  13.520   3.401  0.7333  0.5913 -0.0432
    6TYR    CD1   75  11.969  13.487   3.280  0.2463  0.4891 -0.2670
    6TYR    HD1   76  11.931  13.535   3.191 -0.1901 -1.6187 -1.2664
    6TYR    CE1   77  12.067  13.388   3.267  0.2879  0.4873  0.0707
    6TYR    HE1   78  12.116  13.360   3.175 -0.5499 -0.6974 -0.0477
    6TYR     CZ   79  12.112  13.323   3.385 -0.0493  0.1665  0.0260
    6TYR     OH   80  12.203  13.223   3.370 -0.0550  0.1578  0.0505
    6TYR     HH   81  12.221  13.170   3.448  2.6585  0.8318 -0.0436
    6TYR    CE2   82  12.051  13.355   3.508  0.0598 -0.2187  0.1808
    6TYR    HE2   83  12.071  13.287   3.590  0.3897 -1.5408 -0.9548
    6TYR    CD2   84  11.953  13.455   3.516  0.0165 -0.2276 -0.2155
    6TYR    HD2   85  11.917  13.484   3.613 -0.9288 -1.8051 -0.0577
    6TYR      C   86  11.603  13.475   3.471  0.4053 -0.1213  0.1848
    6TYR      O   87  11.526  13.520   3.555 -0.1822  0.0607 -0.4359
    7THR      N   88  11.632  13.345   3.474 -0.1592 -0.2548  0.0369
    7THR      H   89  11.700  13.313   3.406  0.8888  1.3301  0.2762
    7THR     CA   90  11.589  13.254   3.578 -0.3269 -0.2616 -0.0376
    7THR     HA   91  11.481  13.268   3.589 -0.6018 -2.1456  0.0708
    7THR     CB   92  11.607  13.108   3.535  0.2235 -0.3294  0.4143
    7THR     HB   93  11.572  13.100   3.432 -0.0319  0.9093  0.3923
    7THR    CG2   94  11.750  13.055   3.537  0.3059 -0.1114  0.3005
    7THR   HG21   95  11.760  12.957   3.491 -0.2492  0.1857 -0.4761
    7THR   HG22   96  11.816  13.124   3.484  2.8853 -2.1942  0.6050
    7THR   HG23   97  11.784  13.053   3.641 -1.2263  0.1288  0.8298
    7THR    OG1   98  11.522  13.031   3.617 -0.6355  0.9407  0.7477
    7THR    HG1   99  11.439  13.033   3.570 -1.5459  1.8705  2.3102
    7THR      C  100  11.632  13.290   3.719 -0.0872 -0.1919 -0.1281
    7THR      O  101  11.724  13.370   3.738 -0.6132  0.4513 -0.2718
    8GLN      N  102  11.563  13.242   3.823  0.0224  0.4896  0.2625
    8GLN      H  103  11.509  13.160   3.801  2.4900 -0.8816 -1.1578
    8GLN     CA  104  11.566  13.275   3.964 -0.3061 -0.0586  0.4004
    8GLN     HA  105  11.666  13.316   3.973 -0.5163  0.6519 -0.2867
    8GLN     CB  106  11.453  13.373   3.996 -0.2834 -0.0507  0.4573
    8GLN    HB1  107  11.463  13.409   4.098  3.6536  3.1185 -0.7822
    8GLN    HB2  108  11.471  13.449   3.920  0.1833  1.2396  1.8117
    8GLN     CG  109  11.310  13.324   3.979 -0.2820  0.1102 -0.0466
    8GLN    HG1  110  11.241  13.409   3.982 -2.0019 -1.1311 -1.8412
    8GLN    HG2  111  11.297  13.276   3.882 -1.7451 -0.1089  0.2262
    8GLN     CD  112  11.251  13.244   4.094 -0.3442  0.0255 -0.1370
    8GLN    OE1  113  11.243  13.122   4.084 -0.5133  0.0593 -0.4103
    8GLN    NE2  114  11.206  13.313   4.199  0.0395  0.4428 -0.2450
    8GLN   HE21  115  11.150  13.264   4.267  1.4312  0.8639  1.2937
    8GLN   HE22  116  11.206  13.414   4.203 -1.6682  0.4603  2.9486
    8GLN      C  117  11.556  13.145   4.041 -0.4247 -0.3121 -0.0384
    8GLN      O  118  11.517  13.040   3.990  0.2167 -0.6039  0.0509
    9GLN      N  119  11.576  13.145   4.173  0.4493  0.2729 -0.1592
    9GLN      H  120  11.599  13.228   4.225 -1.4037  1.2082 -0.7569
    9GLN     CA  121  11.527  13.035   4.255  0.1775  0.2898 -0.2962
    9GLN     HA  122  11.464  12.966   4.201  1.3668 -1.6382  0.6603
    9GLN     CB  123  11.646  12.953   4.306  0.2817  0.1656 -0.7434
    9GLN    HB1  124  11.696  13.000   4.391  0.6342 -2.3643  0.5206
    9GLN    HB2  125  11.721  12.938   4.228 -0.7877 -0.9753 -1.5861
    9GLN     CG  126  11.589  12.819   4.351  0.4206  0.1055 -0.7475
    9GLN    HG1  127  11.499  12.844   4.406 -0.1873  0.4895 -1.8992
    9GLN    HG2  128  11.564  12.758   4.264  0.1906  0.6020 -1.0343
    9GLN     CD  129  11.685  12.740   4.439  0.1664  0.4005 -0.1989
    9GLN    OE1  130  11.799  12.778   4.469  0.2967  0.2007 -0.4411
    9GLN    NE2  131  11.651  12.615   4.471 -0.5869  0.7490  0.3798
    9GLN   HE21  132  11.722  12.552   4.505 -1.2836  1.3820  3.3207
    9GLN   HE22  133  11.556  12.584   4.456 -0.5533  0.4663  0.7537
    9GLN      C  134  11.441  13.088   4.369  0.1705 -0.4163  0.0333
    9GLN      O  135  11.486  13.169   4.450 -0.4749  0.1772 -0.1917
   10ALA      N  136  11.320  13.033   4.378  0.0316 -0.1383 -0.1074
   10ALA      H  137  11.287  12.970   4.307 -2.9883  1.3525 -0.1892
   10ALA     CA  138  11.238  13.072   4.491  0.0880 -0.1727 -0.0543
   10ALA     HA  139  11.229  13.180   4.482  1.2158 -0.0421  0.1903
   10ALA     CB  140  11.099  13.011   4.475 -0.2579  0.4220  0.6252
   10ALA    HB1  141  11.051  13.063   4.392  2.2051 -0.7392 -1.6482
   10ALA    HB2  142  11.112  12.905   4.452 -1.0113  0.9426 -2.7240
   10ALA    HB3  143  11.040  13.016   4.567 -2.0336 -1.5058 -0.3321
   10ALA      C  144  11.303  13.039   4.625  0.4072 -0.1142 -0.1942
   10ALA      O  145  11.382  12.946   4.639  0.4522 -0.0450  0.0069
   11THR      N  146  11.266  13.114   4.729 -0.2983 -0.3327 -0.2791
   11THR      H  147  11.199  13.188   4.713  1.3648  1.0796 -1.0170
   11THR     CA  148  11.324  13.101   4.862 -0.3432  0.2303 -0.2019
   11THR     HA  149  11.431  13.085   4.849 -0.6295 -1.6547 -0.5743
   11THR     CB  150  11.306  13.217   4.959  0.3064 -0.0425  0.2515
   11THR     HB  151  11.354  13.192   5.053 -0.2152 -2.7152 -0.1223
   11THR    CG2  152  11.373  13.340   4.899 -0.8111  0.0814 -0.7942
   11THR   HG21  153  11.394  13.420   4.970  0.4955 -0.5856 -0.3902
   11THR   HG22  154  11.476  13.327   4.867 -0.4760  0.4878  0.0594
   11THR   HG23  155  11.306  13.387   4.827 -3.8089 -0.6897  1.3081
   11THR    OG1  156  11.170  13.253   4.975  0.2816  0.0024 -0.0559
   11THR    HG1  157  11.138  13.215   5.057 -0.5594  1.0645  0.1332
   11THR      C  158  11.288  12.967   4.926  0.0778  0.3276  0.2457
   11THR      O  159  11.178  12.916   4.907  0.0508  0.6571 -0.5279
   12GLN      N  160  11.378  12.908   5.005 -0.3646 -0.3336  0.2620
   12GLN      H  161  11.467  12.955   5.007 -1.0759  1.1572 -0.4656
   12GLN     CA  162  11.357  12.774   5.056 -0.0530 -0.2594  0.5906
   12GLN     HA  163  11.316  12.719   4.971 -1.3912  1.7388 -0.1551
   12GLN     CB  164  11.487  12.711   5.105 -0.0428 -0.3584  0.4382
   12GLN    HB1  165  11.469  12.606   5.131  2.1872 -0.5381  1.4517
   12GLN    HB2  166  11.556  12.720   5.021  0.5288 -2.2469  0.6614
   12GLN     CG  167  11.548  12.786   5.222 -0.0785 -0.0162  0.2388
   12GLN    HG1  168  11.564  12.889   5.192 -0.2884 -0.3359 -1.0124
   12GLN    HG2  169  11.480  12.779   5.307 -1.2807  1.2650 -0.5874
   12GLN     CD  170  11.684  12.735   5.267 -0.0601  0.1078  0.3216
   12GLN    OE1  171  11.741  12.630   5.236  0.0887  0.2901 -0.0280
   12GLN    NE2  172  11.760  12.827   5.328  0.3146 -0.2577  0.4110
   12GLN   HE21  173  11.855  12.796   5.342  0.2155 -0.3447  0.8973
   12GLN   HE22  174  11.726  12.911   5.372  1.0575 -0.6347  1.7502
   12GLN      C  175  11.257  12.776   5.170 -0.4871 -0.1699  0.2121
   12GLN      O  176  11.225  12.882   5.224 -0.5153  0.0305 -0.1937
   13SER      N  177  11.213  12.661   5.221  0.2201 -0.3034  0.5346
   13SER      H  178  11.232  12.574   5.172  2.8482  0.4555  0.0975
   13SER     CA  179  11.115  12.655   5.328 -0.4129  0.3896  0.0043
   13SER     HA  180  11.030  12.723   5.324 -0.5657  0.2998  1.4915
   13SER     CB  181  11.061  12.513   5.340 -0.3062  0.3252 -0.2530
   13SER    HB1  182  11.147  12.446   5.334 -0.6258  0.0021 -1.5734
   13SER    HB2  183  11.019  12.495   5.439 -0.2439  0.1611 -0.2555
   13SER     OG  184  10.957  12.489   5.248  0.2502 -0.1421 -0.7684
   13SER     HG  185  10.978  12.520   5.160  0.7381 -1.9630 -1.3325
   13SER      C  186  11.189  12.686   5.457  0.2067  0.0427 -0.2629
   13SER      O  187  11.288  12.623   5.493  0.3161  0.0869 -0.4853
   14TYR      N  188  11.131  12.783   5.528  0.4124  0.1937 -0.3009
   14TYR      H  189  11.056  12.839   5.492  0.6195  1.3958  1.0726
   14TYR     CA  190  11.195  12.839   5.645 -0.0806 -0.0141  0.0730
   14TYR     HA  191  11.301  12.858   5.625 -0.4485  2.0076 -0.2054
   14TYR     CB  192  11.128  12.973   5.672  0.0084  0.1039 -0.2968
   14TYR    HB1  193  11.174  13.011   5.764  1.3160 -1.2359 -0.3665
   14TYR    HB2  194  11.026  12.944   5.695  0.9424 -2.2752  1.2065
   14TYR     CG  195  11.136  13.086   5.572 -0.2661  0.4722  0.0920
   14TYR    CD1  196  11.258  13.148   5.542 -0.1334  0.0243 -0.3122
   14TYR    HD1  197  11.350  13.127   5.596 -0.6057 -0.3651  0.3582
   14TYR    CE1  198  11.263  13.250   5.446  0.0568 -0.0276 -0.3595
   14TYR    HE1  199  11.355  13.298   5.417 -0.9845  0.8790 -2.3613
   14TYR     CZ  200  11.147  13.278   5.371 -0.3403 -0.5006  0.0650
   14TYR     OH  201  11.161  13.366   5.267  0.8703 -0.6898  0.0456
   14TYR     HH  202  11.249  13.382   5.233  0.8334  0.6740  0.5537
   14TYR    CE2  203  11.022  13.234   5.416 -0.4453 -0.2586  0.0091
   14TYR    HE2  204  10.929  13.259   5.366 -1.5593 -1.1488  1.5135
   14TYR    CD2  205  11.018  13.135   5.515 -0.5380 -0.1281  0.1374
   14TYR    HD2  206  10.921  13.099   5.545 -0.6238 -1.1483 -1.2768
   14TYR      C  207  11.177  12.758   5.773 -0.6007  0.4148  0.2763
   14TYR      O  208  11.101  12.661   5.778 -0.7051  0.4972  0.2789
   15GLY      N  209  11.261  12.787   5.872  0.1405 -0.4220 -0.0889
   15GLY      H  210  11.313  12.873   5.865 -0.0004 -0.4101 -1.0058
   15GLY     CA  211  11.273  12.718   5.999  0.6786 -0.0452  0.0693
   15GLY    HA1  212  11.363  12.747   6.052  0.1378  1.7249  0.0707
   15GLY    HA2  213  11.271  12.611   5.980 -3.2707 -0.0136 -0.5154
   15GLY      C  214  11.159  12.728   6.100  0.3478  0.0064 -0.3060
   15GLY      O  215  11.071  12.814   6.093  0.6087  0.2639 -0.4452
   16ALA      N  216  11.163  12.638   6.198 -0.2012 -0.1509 -0.4257
   16ALA      H  217  11.240  12.571   6.196 -0.5069 -0.5896  0.9843
   16ALA     CA  218  11.063  12.628   6.302  0.0156  0.3009 -0.1723
   16ALA     HA  219  10.967  12.641   6.251  0.8918  0.0675 -1.9594
   16ALA     CB  220  11.068  12.487   6.360 -0.5804  0.3438 -0.0064
   16ALA    HB1  221  11.048  12.412   6.283 -0.6165 -0.8383  1.1299
   16ALA    HB2  222  11.159  12.467   6.416 -0.7531 -3.1470 -0.7743
   16ALA    HB3  223  10.982  12.476   6.426 -1.9388  0.2408 -1.7188
   16ALA      C  224  11.073  12.735   6.410 -0.2986  0.3570 -0.1966
   16ALA      O  225  11.184  12.780   6.439 -0.3664  0.3614  0.0669
   17TYR      N  226  10.965  12.759   6.484  0.1075 -0.1401  0.5765
   17TYR      H  227  10.876  12.712   6.473 -0.6378  1.4428 -0.7502
   17TYR     CA  228  10.970  12.862   6.587 -0.0290  0.4357  0.0194
   17TYR     HA  229  11.006  12.949   6.532  0.3540 -0.0585 -0.5236
   17TYR     CB  230  10.829  12.891   6.636 -0.4431 -0.4760 -0.5833
   17TYR    HB1  231  10.769  12.910   6.547  1.2216  2.1540 -1.2548
   17TYR    HB2  232  10.794  12.801   6.687 -0.7963  0.1058  0.2340
   17TYR     CG  233  10.801  13.003   6.735  0.4866 -0.2911 -0.5256
   17TYR    CD1  234  10.796  13.133   6.683  0.0556  0.0431  0.3357
   17TYR    HD1  235  10.791  13.162   6.579  1.4603 -0.7454  0.0165
   17TYR    CE1  236  10.789  13.239   6.773  0.7222  0.7986 -0.4798
   17TYR    HE1  237  10.776  13.336   6.727 -0.3251  0.8811 -0.0373
   17TYR     CZ  238  10.799  13.214   6.912 -0.0163  0.2070 -0.5294
   17TYR     OH  239  10.789  13.327   6.988  0.5514 -0.0364 -0.0866
   17TYR     HH  240  10.764  13.408   6.942 -1.7151  0.4752  1.8635
   17TYR    CE2  241  10.807  13.084   6.964 -0.1677  0.1408 -0.6702
   17TYR    HE2  242  10.820  13.070   7.070 -1.3079 -1.4667 -0.7046
   17TYR    CD2  243  10.806  12.978   6.872 -0.5580 -0.0542 -0.4422
   17TYR    HD2  244  10.805  12.877   6.912 -0.7480  1.0769  2.7290
   17TYR      C  245  11.062  12.836   6.705 -0.5664 -0.0731  0.3386
   17TYR      O  246  11.076  12.719   6.738  0.0825 -0.0910  0.0186
   18PRO      N  247  11.133  12.931   6.767 -0.0250 -0.4093  0.2423
   18PRO     CD  248  11.133  13.072   6.731  0.1207 -0.4498  0.0810
   18PRO    HD1  249  11.032  13.112   6.734  0.3393  0.0487  1.4422
   18PRO    HD2  250  11.185  13.087   6.636 -1.6437  1.6852 -0.6203
   18PRO     CG  251  11.213  13.142   6.841 -0.5072 -0.1123  0.3240
   18PRO    HG1  252  11.139  13.170   6.916 -0.2702  0.1972  0.4443
   18PRO    HG2  253  11.263  13.233   6.806  0.6071 -0.5348  0.7987
   18PRO     CB  254  11.305  13.037   6.901 -0.0324 -0.0591 -0.2972
   18PRO    HB1  255  11.322  13.059   7.006  0.9966  0.2169 -0.5128
   18PRO    HB2  256  11.400  13.038   6.848  0.6117  0.1217  0.8225
   18PRO     CA  257  11.222  12.911   6.879 -0.1295 -0.1154  0.3795
   18PRO     HA  258  11.284  12.824   6.856  2.1072  2.3026 -3.6649
   18PRO      C  259  11.156  12.880   7.013 -0.1871 -0.1127  0.3516
   18PRO      O  260  11.112  12.964   7.091 -0.3032  0.1042  0.0582
   19THR      N  261  11.148  12.750   7.044  0.4278 -0.1579  0.3287
   19THR      H  262  11.185  12.684   6.978 -1.2507 -0.3850 -0.4470
   19THR     CA  263  11.062  12.706   7.152  0.6070 -0.8068  0.2107
   19THR     HA  264  10.964  12.754   7.153  0.4099 -1.1888 -0.3205
   19THR     CB  265  11.034  12.557   7.140 -0.2616 -0.6452  0.1788
   19THR     HB  266  10.995  12.515   7.232 -2.2192 -0.3937 -0.4838
   19THR    CG2  267  10.918  12.518   7.048 -0.8523  0.6522  0.3484
   19THR   HG21  268  10.948  12.535   6.945  2.3303 -0.2955  1.0117
   19THR   HG22  269  10.904  12.410   7.058  2.4957  0.1729  0.9029
   19THR   HG23  270  10.827  12.572   7.073 -0.8746  0.7536  0.0531
   19THR    OG1  271  11.149  12.482   7.110  0.4136  0.3757  0.1786
   19THR    HG1  272  11.145  12.451   7.019 -0.0579  0.4169  0.1819
   19THR      C  273  11.110  12.742   7.292  0.1626 -0.2227  0.2145
   19THR      O  274  11.029  12.740   7.385 -0.1197  0.2824 -0.0178
   20GLN      N  275  11.240  12.761   7.317  0.1352  0.3246 -0.0392
   20GLN      H  276  11.306  12.742   7.243 -0.1986 -1.4213  0.0588
   20GLN     CA  277  11.289  12.800   7.447  0.3597 -0.0516 -0.0092
   20GLN     HA  278  11.219  12.791   7.531  1.8252  2.1080  1.5429
   20GLN     CB  279  11.407  12.708   7.476  0.0583 -0.3529  0.2913
   20GLN    HB1  280  11.479  12.748   7.547 -0.4632  2.7776 -0.7981
   20GLN    HB2  281  11.459  12.698   7.380 -1.9672  0.4703 -0.9594
   20GLN     CG  282  11.350  12.575   7.526  0.6162 -1.0607 -0.9028
   20GLN    HG1  283  11.295  12.599   7.617 -0.5707  1.9401 -2.2456
   20GLN    HG2  284  11.285  12.531   7.451 -0.2400  0.2494 -0.9748
   20GLN     CD  285  11.465  12.481   7.558  0.5828 -0.7105  0.2810
   20GLN    OE1  286  11.565  12.507   7.624  0.6630  0.3102 -0.2305
   20GLN    NE2  287  11.455  12.354   7.516  0.0057 -0.4724 -0.3155
   20GLN   HE21  288  11.533  12.291   7.511 -0.7795 -1.5993  0.9355
   20GLN   HE22  289  11.390  12.345   7.440 -0.6502  2.1470 -0.1613
   20GLN      C  290  11.329  12.946   7.445 -0.4723  0.1774 -0.4917
   20GLN      O  291  11.380  12.994   7.344 -0.1172 -0.0227 -0.4098
   21PRO      N  292  11.326  13.022   7.555  0.5025 -0.1769 -0.2132
   21PRO     CD  293  11.375  13.158   7.563  0.1450 -0.0745  0.2721
   21PRO    HD1  294  11.464  13.174   7.502 -0.7282 -0.1801 -1.0603
   21PRO    HD2  295  11.308  13.238   7.531  1.0668 -0.1979 -2.2210
   21PRO     CG  296  11.417  13.171   7.709  0.2721 -0.0622  0.2350
   21PRO    HG1  297  11.417  13.276   7.736  0.1371  0.4732 -1.7374
   21PRO    HG2  298  11.508  13.114   7.729 -0.7971 -0.8401  3.5329
   21PRO     CB  299  11.302  13.098   7.779 -0.0437  0.2385  0.0315
   21PRO    HB1  300  11.336  13.055   7.873  0.1485  2.0794  0.8551
   21PRO    HB2  301  11.219  13.167   7.793 -0.6775 -0.6158  0.6018
   21PRO     CA  302  11.269  12.985   7.683 -0.1003  0.5138 -0.2753
   21PRO     HA  303  11.324  12.896   7.714 -0.3151 -0.0473 -1.4349
   21PRO      C  304  11.119  12.958   7.680 -0.0423  0.1536 -0.1119
   21PRO      O  305  11.042  13.014   7.602 -0.1586  0.0337 -0.0816
   22GLY      N  306  11.067  12.879   7.774  0.1318 -0.0908 -0.2226
   22GLY      H  307  11.129  12.844   7.846 -0.5069  0.4413  0.5890
   22GLY     CA  308  10.929  12.844   7.797  0.1372  0.1761  0.2128
   22GLY    HA1  309  10.867  12.933   7.804  2.3556  1.8125  0.0717
   22GLY    HA2  310  10.891  12.794   7.708 -0.1086 -2.7554  1.8304
   22GLY      C  311  10.912  12.750   7.916  0.8821  0.4329  0.5248
   22GLY      O  312  11.012  12.682   7.937  0.7801  0.0654 -0.1658
   23GLN      N  313  10.799  12.742   7.986  0.4201 -0.1923 -0.2885
   23GLN      H  314  10.812  12.681   8.065 -0.7414  0.0360  0.0980
   23GLN     CA  315  10.667  12.788   7.948  0.4337 -0.1410 -0.2741
   23GLN     HA  316  10.652  12.812   7.842 -1.6578  1.2333  0.2628
   23GLN     CB  317  10.620  12.908   8.031 -0.3442 -0.4607 -0.2374
   23GLN    HB1  318  10.698  12.982   8.015 -1.1165 -0.0737 -2.6814
   23GLN    HB2  319  10.629  12.874   8.134 -0.0661 -3.2851 -1.0974
   23GLN     CG  320  10.493  12.977   7.984  0.1334  0.3354 -0.3820
   23GLN    HG1  321  10.411  12.905   7.974 -0.6246  1.0024  0.8810
   23GLN    HG2  322  10.508  13.022   7.885  0.4776  4.1275  1.2279
   23GLN     CD  323  10.444  13.084   8.080  0.0089 -0.2597  0.2175
   23GLN    OE1  324  10.500  13.121   8.183 -0.3880 -0.2689  0.4420
   23GLN    NE2  325  10.329  13.150   8.063  0.1127 -0.0396  0.3704
   23GLN   HE21  326  10.299  13.227   8.121 -2.0587 -0.6227  0.1096
   23GLN   HE22  327  10.281  13.135   7.975  0.8276  0.6895 -0.1554
   23GLN      C  328  10.568  12.675   7.976 -0.0798  0.4004  0.1366
   23GLN      O  329  10.555  12.639   8.093  0.6442  0.3261  0.2036
   24GLY      N  330  10.495  12.637   7.871 -0.1969  0.1574  0.3074
   24GLY      H  331  10.526  12.661   7.778  2.3075 -0.6913  0.8508
   24GLY     CA  332  10.397  12.531   7.887 -0.4234  0.1953 -0.7551
   24GLY    HA1  333  10.371  12.530   7.993  1.7702  1.0126 -0.1498
   24GLY    HA2  334  10.304  12.536   7.830 -1.2728 -2.8447  0.1584
   24GLY      C  335  10.454  12.396   7.848  0.2016  0.2806 -0.1601
   24GLY      O  336  10.545  12.386   7.767  0.0508 -0.1252 -0.2840
   25TYR      N  337  10.403  12.288   7.908  0.1820  0.3412 -0.0671
   25TYR      H  338  10.324  12.289   7.971 -0.0910  1.9153 -0.4006
   25TYR     CA  339  10.451  12.154   7.877  0.2407  0.4133 -0.2911
   25TYR     HA  340  10.510  12.158   7.785  0.0524 -0.6598 -0.4710
   25TYR     CB  341  10.532  12.110   7.999  0.4391  0.0997 -0.5353
   25TYR    HB1  342  10.468  12.124   8.086 -1.1365  0.2466 -1.6818
   25TYR    HB2  343  10.556  12.004   7.999  0.7868  0.1366  1.7283
   25TYR     CG  344  10.661  12.178   8.037  0.3673 -0.1948  0.2451
   25TYR    CD1  345  10.787  12.125   8.007  0.4178  0.0169  0.0767
   25TYR    HD1  346  10.803  12.029   7.960  0.7452  0.8734 -1.6531
   25TYR    CE1  347  10.901  12.196   8.047  0.5705 -0.0168 -0.2952
   25TYR    HE1  348  10.999  12.152   8.040  0.0506 -1.1154 -0.8410
   25TYR     CZ  349  10.891  12.324   8.106 -0.1316 -0.3486  0.3210
   25TYR     OH  350  11.000  12.401   8.134 -0.2214 -0.2535  0.4080
   25TYR     HH  351  11.088  12.363   8.128  0.8701  2.2361 -1.1296
   25TYR    CE2  352  10.764  12.382   8.124 -0.0353 -0.0603  0.0670
   25TYR    HE2  353  10.757  12.480   8.170  2.9319 -0.6636  2.1034
   25TYR    CD2  354  10.651  12.304   8.097 -0.0025 -0.0304 -0.1609
   25TYR    HD2  355  10.554  12.350   8.110  1.2644  2.4478  1.4332
   25TYR      C  356  10.334  12.060   7.854  0.0201  0.7646 -0.6105
   25TYR      O  357  10.220  12.089   7.890  0.1011  0.0496  0.2380
   26SER      N  358  10.348  11.948   7.782  0.2365  0.4827 -0.1288
   26SER      H  359  10.443  11.928   7.753  0.6986 -1.3558  2.2888
   26SER     CA  360  10.243  11.858   7.740  0.5023 -0.0363  0.3019
   26SER     HA  361  10.170  11.910   7.677 -1.3210 -0.6059  1.8445
   26SER     CB  362  10.300  11.747   7.653  0.0398  0.1066 -0.1882
   26SER    HB1  363  10.219  11.690   7.608  2.6872 -1.7184 -3.1018
   26SER    HB2  364  10.363  11.679   7.711 -0.4372 -1.0180 -0.9494
   26SER     OG  365  10.382  11.796   7.549 -0.0626  0.2150 -0.2172
   26SER     HG  366  10.465  11.839   7.572 -1.0818  3.1423 -1.5341
   26SER      C  367  10.174  11.790   7.858 -0.3711  0.2376 -0.0444
   26SER      O  368  10.243  11.750   7.951 -0.5850  0.3539  0.1650
   27GLN      N  369  10.041  11.776   7.852 -0.3572 -0.0961  0.3967
   27GLN      H  370   9.999  11.813   7.768 -1.6061 -3.1323 -0.4442
   27GLN     CA  371   9.956  11.720   7.955 -0.3878 -0.1532  0.3420
   27GLN     HA  372   9.855  11.743   7.922 -0.3690  0.6810  0.8336
   27GLN     CB  373   9.963  11.568   7.942 -0.1388 -0.0780 -0.4552
   27GLN    HB1  374   9.890  11.526   8.010  1.1712 -1.5720  0.0944
   27GLN    HB2  375  10.066  11.535   7.959 -0.8281 -2.3506 -0.3692
   27GLN     CG  376   9.934  11.513   7.803 -0.2247  0.1472 -0.5269
   27GLN    HG1  377   9.858  11.580   7.760 -0.9327 -0.2612  0.0650
   27GLN    HG2  378  10.028  11.513   7.749  2.6991 -2.2129  3.9789
   27GLN     CD  379   9.874  11.374   7.818  0.0941  0.0659  0.0017
   27GLN    OE1  380   9.752  11.358   7.817  0.1249 -0.1480 -0.7882
   27GLN    NE2  381   9.962  11.274   7.819 -0.4508 -0.4202  0.4638
   27GLN   HE21  382  10.058  11.305   7.814 -0.4319 -0.6228 -0.7128
   27GLN   HE22  383   9.927  11.180   7.829  0.0425 -0.5952  0.5981
   27GLN      C  384   9.970  11.773   8.097  0.2312  0.2525  0.1333
   27GLN      O  385   9.967  11.699   8.195  0.7302  0.2253  0.1298
   28GLN      N  386  10.006  11.900   8.118 -0.0426  0.3144  0.2371
   28GLN      H  387  10.005  11.965   8.040 -4.0932  0.5552  0.2583
   28GLN     CA  388  10.041  11.958   8.246  0.2129 -0.1049  0.3570
   28GLN     HA  389  10.086  11.877   8.305  0.6030 -0.5158 -0.4760
   28GLN     CB  390  10.143  12.071   8.233 -0.0550  0.1223  0.2458
   28GLN    HB1  391  10.240  12.031   8.206 -1.1728 -1.5293 -1.6088
   28GLN    HB2  392  10.103  12.121   8.144 -1.7017  2.0881  1.9731
   28GLN     CG  393  10.164  12.171   8.346  0.4007  0.1085  0.1730
   28GLN    HG1  394  10.200  12.120   8.436  0.1692 -0.0488  0.1749
   28GLN    HG2  395  10.071  12.224   8.362  0.7799  0.5122  1.1152
   28GLN     CD  396  10.269  12.279   8.322  0.3767 -0.0306 -0.5686
   28GLN    OE1  397  10.389  12.258   8.338  0.1279 -0.4302  0.8553
   28GLN    NE2  398  10.240  12.398   8.269  0.0201  0.0715 -0.1486
   28GLN   HE21  399  10.142  12.422   8.263 -0.4296 -1.8104 -1.4719
   28GLN   HE22  400  10.306  12.472   8.285 -0.0419  0.4881 -1.6559
   28GLN      C  401   9.922  12.016   8.321 -0.0489 -0.0034 -0.1372
   28GLN      O  402   9.834  12.077   8.261 -0.3848 -0.2675  0.0884
   29SER      N  403   9.908  12.003   8.453 -0.6334 -0.4114 -0.2336
   29SER      H  404   9.965  11.947   8.515 -2.0412  0.1075  1.6211
   29SER     CA  405   9.791  12.034   8.531 -0.1202 -0.1046  0.4296
   29SER     HA  406   9.699  12.010   8.477 -0.4188  1.0862  0.3896
   29SER     CB  407   9.797  11.944   8.654 -0.2312 -0.1949  0.3696
   29SER    HB1  408   9.709  11.959   8.715 -0.1683  1.5081  0.0735
   29SER    HB2  409   9.885  11.965   8.715 -0.6634  2.1250  0.2670
   29SER     OG  410   9.806  11.805   8.627  0.3201 -0.1474  0.2963
   29SER     HG  411   9.833  11.749   8.701 -1.9245 -2.2062 -0.3359
   29SER      C  412   9.779  12.183   8.562  0.4641 -0.0629  0.4552
   29SER      O  413   9.877  12.251   8.591  0.3953 -0.0363  0.6298
   30SER      N  414   9.655  12.231   8.570  0.6759  0.6097 -0.2651
   30SER      H  415   9.570  12.176   8.572 -1.3863  3.5557 -0.6852
   30SER     CA  416   9.622  12.372   8.568  0.3174  0.5268 -0.2729
   30SER     HA  417   9.692  12.425   8.503 -1.3377  0.8724 -1.8782
   30SER     CB  418   9.482  12.395   8.511  0.2414  0.3875 -0.1452
   30SER    HB1  419   9.480  12.480   8.443 -0.7892  1.2148  0.8913
   30SER    HB2  420   9.412  12.398   8.594  1.5739 -2.1900  1.2169
   30SER     OG  421   9.449  12.297   8.415  0.3368 -0.1359  0.3527
   30SER     HG  422   9.379  12.241   8.449 -0.8646  1.2343  0.2344
   30SER      C  423   9.619  12.439   8.705 -0.0349 -0.2001  0.0816
   30SER      O  424   9.614  12.381   8.813 -0.0863 -0.1807  0.0902
   31GLN      N  425   9.613  12.572   8.700  0.0464 -0.1979  0.0367
   31GLN      H  426   9.612  12.621   8.611  1.8889  4.3761  2.2231
   31GLN     CA  427   9.608  12.649   8.823  0.5872  0.1559 -0.1597
   31GLN     HA  428   9.685  12.609   8.889 -0.0408 -1.1842 -0.2038
   31GLN     CB  429   9.638  12.797   8.800  0.5058  0.1104 -0.5648
   31GLN    HB1  430   9.555  12.839   8.743 -0.7375  1.4121  2.0420
   31GLN    HB2  431   9.721  12.795   8.729 -1.2226  2.7387 -2.9142
   31GLN     CG  432   9.674  12.879   8.923  0.0312 -0.0380 -0.3200
   31GLN    HG1  433   9.760  12.831   8.970 -2.5027 -3.0747  1.6144
   31GLN    HG2  434   9.589  12.881   8.991 -1.8911  0.0226 -2.6216
   31GLN     CD  435   9.703  13.022   8.879 -0.4679  0.1720  0.0340
   31GLN    OE1  436   9.668  13.076   8.775  0.0590  0.5996  0.0742
   31GLN    NE2  437   9.796  13.091   8.947 -0.4444 -0.0716  0.2528
   31GLN   HE21  438   9.828  13.057   9.036  1.0483 -0.7516 -0.5052
   31GLN   HE22  439   9.845  13.168   8.904  0.6885 -0.6232  0.5155
   31GLN      C  440   9.484  12.635   8.910  0.3648  0.0931 -0.4821
   31GLN      O  441   9.499  12.624   9.032  0.1128 -0.1870 -0.4760
   32PRO      N  442   9.360  12.634   8.861  0.2386 -0.0859 -0.1684
   32PRO     CD  443   9.318  12.668   8.726  0.0531  0.2128 -0.0347
   32PRO    HD1  444   9.309  12.582   8.659 -0.1951  0.4199 -0.2704
   32PRO    HD2  445   9.388  12.742   8.686 -0.1982 -0.0885 -1.0600
   32PRO     CG  446   9.182  12.735   8.737 -0.0234  0.0839 -0.1998
   32PRO    HG1  447   9.203  12.841   8.750  0.1029 -0.0426  0.7348
   32PRO    HG2  448   9.119  12.720   8.649 -0.5742 -0.4706  0.2706
   32PRO     CB  449   9.125  12.665   8.861  0.5337  0.2476  0.1532
   32PRO    HB1  450   9.068  12.741   8.914 -0.8895  0.3652 -1.4355
   32PRO    HB2  451   9.060  12.585   8.825 -2.1931  1.9791  0.9796
   32PRO     CA  452   9.243  12.617   8.944  0.4662  0.1853  0.2117
   32PRO     HA  453   9.236  12.676   9.035 -1.4721 -0.6317  0.6482
   32PRO      C  454   9.237  12.470   8.984  0.8196  0.1414  0.1083
   32PRO      O  455   9.253  12.384   8.898 -0.5802  0.2124 -0.2480
   33TYR      N  456   9.226  12.440   9.114  0.2848  0.0886  0.0519
   33TYR      H  457   9.211  12.519   9.175 -0.4962 -0.8129  1.0818
   33TYR     CA  458   9.265  12.313   9.172  0.0381 -0.1848 -0.3720
   33TYR     HA  459   9.351  12.279   9.114  1.8745  0.7500  1.6659
   33TYR     CB  460   9.311  12.342   9.315 -0.3027 -0.1243 -0.2740
   33TYR    HB1  461   9.382  12.423   9.302 -2.0147  1.3394 -1.0004
   33TYR    HB2  462   9.232  12.380   9.379  0.5096  1.6997 -0.3175
   33TYR     CG  463   9.372  12.222   9.383 -0.0578  0.1975  0.0787
   33TYR    CD1  464   9.306  12.144   9.479  0.1118 -0.3337 -0.2287
   33TYR    HD1  465   9.210  12.179   9.514  1.5560  1.2971  2.4975
   33TYR    CE1  466   9.363  12.030   9.536  0.0794  0.2317  0.9706
   33TYR    HE1  467   9.305  11.974   9.608 -0.4274 -1.8923 -0.9535
   33TYR     CZ  468   9.486  11.984   9.486 -0.3851  0.4389 -0.3981
   33TYR     OH  469   9.535  11.860   9.517 -0.1468  0.6324  0.0062
   33TYR     HH  470   9.473  11.810   9.570  0.0246 -1.9073 -2.0050
   33TYR    CE2  471   9.559  12.062   9.393  0.4903 -0.1029 -0.1839
   33TYR    HE2  472   9.653  12.022   9.358  0.0232 -1.4764  0.0426
   33TYR    CD2  473   9.496  12.174   9.338  0.1495  0.1482  0.6911
   33TYR    HD2  474   9.538  12.240   9.264 -2.7905  1.4326  0.0307
   33TYR      C  475   9.157  12.206   9.166 -0.1765 -0.0122  0.2902
   33TYR      O  476   9.039  12.233   9.187 -0.4232 -0.4810 -0.4702
   34GLY      N  477   9.201  12.080   9.164  0.5253  0.2333 -0.1634
   34GLY      H  478   9.301  12.068   9.157  0.8144  1.2196  1.5835
   34GLY     CA  479   9.113  11.966   9.153  0.4550  0.2646  0.0502
   34GLY    HA1  480   9.015  11.995   9.190  1.0519  0.7914  1.2516
   34GLY    HA2  481   9.104  11.941   9.047 -2.9068 -1.1349  0.5197
   34GLY      C  482   9.168  11.845   9.227 -0.1810 -0.2412 -0.2846
   34GLY      O  483   9.280  11.847   9.279 -0.0630 -0.2619 -0.5375
   35GLN      N  484   9.081  11.746   9.245 -0.6215  0.2677  0.4801
   35GLN      H  485   8.999  11.739   9.186  0.0553  0.0676 -0.4649
   35GLN     CA  486   9.125  11.620   9.303  0.3453  0.5027  0.2696
   35GLN     HA  487   9.163  11.650   9.401 -3.8634  0.6289  2.0562
   35GLN     CB  488   9.011  11.524   9.334  0.5854  0.2042  0.2366
   35GLN    HB1  489   8.971  11.475   9.245  1.0153  0.9367 -0.3635
   35GLN    HB2  490   8.938  11.593   9.376  1.9059  0.0029  3.1579
   35GLN     CG  491   9.056  11.421   9.437  0.0575 -0.1482  0.1195
   35GLN    HG1  492   9.111  11.473   9.516  0.2226  0.6476 -0.5031
   35GLN    HG2  493   9.137  11.361   9.396  0.4492  0.5815 -0.1962
   35GLN     CD  494   8.951  11.337   9.508  0.3480 -1.0083 -0.4526
   35GLN    OE1  495   8.833  11.361   9.487  0.4496 -0.2520 -0.1791
   35GLN    NE2  496   8.990  11.243   9.595  0.4242 -0.5721 -0.0084
   35GLN   HE21  497   9.084  11.245   9.630  0.6119  1.0105 -0.5303
   35GLN   HE22  498   8.907  11.199   9.633 -0.2378  0.3124 -0.4063
   35GLN      C  499   9.229  11.553   9.216 -0.3952  0.1843 -0.3776
   35GLN      O  500   9.197  11.506   9.106 -0.2107 -0.2333 -0.2582
   36GLN      N  501   9.356  11.540   9.257 -0.5137 -0.2755 -0.1474
   36GLN      H  502   9.385  11.589   9.340  1.7721  1.0251 -1.6036
   36GLN     CA  503   9.460  11.469   9.185  0.1900 -0.2529  0.8367
   36GLN     HA  504   9.480  11.526   9.095  0.3350  0.5677  1.3775
   36GLN     CB  505   9.593  11.477   9.260  0.6354  0.3464  0.0043
   36GLN    HB1  506   9.582  11.414   9.348 -2.2282  0.4351 -0.2017
   36GLN    HB2  507   9.670  11.447   9.189 -0.6041 -2.9398 -0.1286
   36GLN     CG  508   9.620  11.618   9.311  0.2943  0.0035  1.1600
   36GLN    HG1  509   9.563  11.627   9.404 -1.0666  0.7025  0.2793
   36GLN    HG2  510   9.578  11.691   9.242  1.5520 -1.1234 -0.8888
   36GLN     CD  511   9.765  11.648   9.344  0.6052  0.1420 -0.2753
   36GLN    OE1  512   9.863  11.588   9.301  0.0189 -0.5797 -0.6220
   36GLN    NE2  513   9.785  11.733   9.445  0.1776  0.1195 -0.1717
   36GLN   HE21  514   9.701  11.782   9.475 -0.6925 -1.0114 -0.6728
   36GLN   HE22  515   9.873  11.731   9.495  1.6739 -0.2297 -2.6666
   36GLN      C  516   9.419  11.328   9.143 -0.4981  0.2490 -0.2233
   36GLN      O  517   9.336  11.266   9.209 -0.3099  0.6232  0.3830
   37SER      N  518   9.494  11.275   9.046  0.1247 -0.1876  0.4812
   37SER      H  519   9.568  11.331   9.005  0.4714  0.8021  2.3655
   37SER     CA  520   9.473  11.138   9.005  0.0780 -0.1159  0.2657
   37SER     HA  521   9.371  11.100   9.016 -0.4442  1.0086 -0.5211
   37SER     CB  522   9.495  11.127   8.854 -0.0843  0.3082  0.2129
   37SER    HB1  523   9.599  11.153   8.834  0.5430 -0.4384  2.3107
   37SER    HB2  524   9.479  11.025   8.820 -0.0098 -0.3226  1.9520
   37SER     OG  525   9.405  11.202   8.774 -0.2861 -0.1941 -0.0333
   37SER     HG  526   9.422  11.191   8.681  0.2650 -1.2920  0.1766
   37SER      C  527   9.580  11.050   9.068  0.1589 -0.1630  0.0641
   37SER      O  528   9.695  11.045   9.024  0.4193  0.3478  0.6682
   38TYR      N  529   9.544  10.963   9.162 -0.1215  0.2601  0.3504
   38TYR      H  530   9.450  10.979   9.195 -0.6722  2.2040 -1.9411
   38TYR     CA  531   9.630  10.855   9.207 -0.2186  0.0471  0.0258
   38TYR     HA  532   9.705  10.845   9.128  1.8446  3.0106  1.4349
   38TYR     CB  533   9.701  10.894   9.336 -0.3376  0.2789  0.0211
   38TYR    HB1  534   9.750  10.806   9.376  0.9692  1.8791  2.1944
   38TYR    HB2  535   9.630  10.911   9.417  1.9904 -2.3558  2.8638
   38TYR     CG  536   9.798  11.010   9.334  0.0602 -0.0565 -0.7922
   38TYR    CD1  537   9.745  11.136   9.365  0.4937 -0.0838  0.0951
   38TYR    HD1  538   9.638  11.148   9.368  0.6004  1.0006 -0.0334
   38TYR    CE1  539   9.836  11.243   9.363 -0.1811  0.5171  0.8124
   38TYR    HE1  540   9.797  11.342   9.384 -0.5310  0.2961  1.2130
   38TYR     CZ  541   9.973  11.231   9.334 -0.3799  0.1059 -0.0050
   38TYR     OH  542  10.050  11.343   9.316 -0.6230  0.3418  0.4092
   38TYR     HH  543  10.012  11.421   9.356 -0.3599  1.5526 -1.6141
   38TYR    CE2  544  10.023  11.102   9.309 -0.4858  0.1372 -0.3897
   38TYR    HE2  545  10.128  11.089   9.287 -0.0868  0.1376  1.3109
   38TYR    CD2  546   9.934  10.994   9.306 -0.0127 -0.2434 -1.0437
   38TYR    HD2  547   9.976  10.896   9.291  2.3128  0.8408 -2.1534
   38TYR      C  548   9.543  10.732   9.228 -0.5143  0.3752  0.7464
   38TYR      O  549   9.427  10.745   9.267 -0.7848  0.0410  0.0753
   39SER      N  550   9.611  10.617   9.228 -0.5218  0.3681 -0.0796
   39SER      H  551   9.712  10.620   9.218 -0.6289 -0.8387 -2.0250
   39SER     CA  552   9.563  10.491   9.280  0.0289  0.1521 -0.0811
   39SER     HA  553   9.455  10.488   9.260 -0.4053 -2.0408  2.1199
   39SER     CB  554   9.648  10.379   9.221 -0.1455  0.0231 -0.0861
   39SER    HB1  555   9.601  10.286   9.251 -0.8658  0.2329 -0.5238
   39SER    HB2  556   9.742  10.389   9.274 -0.9308  0.3881  1.2967
   39SER     OG  557   9.673  10.378   9.082 -0.1524 -0.1500 -0.0858
   39SER     HG  558   9.659  10.291   9.045  0.6119 -0.2555 -0.1464
   39SER      C  559   9.576  10.501   9.431 -0.4151 -0.3964 -0.0000
   39SER      O  560   9.685  10.535   9.479 -0.6436  0.2458  0.0834
   40GLY      N  561   9.476  10.466   9.512  0.2444 -0.5636  0.7581
   40GLY      H  562   9.389  10.438   9.469  1.0746 -0.4837 -1.0576
   40GLY     CA  563   9.478  10.490   9.655 -0.1162 -0.1331  0.6943
   40GLY    HA1  564   9.390  10.445   9.702  0.1877 -0.1164  1.2827
   40GLY    HA2  565   9.569  10.441   9.688 -0.0637 -1.6804 -1.5161
   40GLY      C  566   9.472  10.636   9.698  0.5463  0.1082 -0.0141
   40GLY      O  567   9.420  10.726   9.632  0.3270  0.2520  0.3528
   41TYR      N  568   9.537  10.658   9.813  0.0668 -0.2342  0.3274
   41TYR      H  569   9.565  10.575   9.863 -1.4506 -1.2486 -0.4336
   41TYR     CA  570   9.557  10.783   9.883  0.1253 -0.0246 -0.0629
   41TYR     HA  571   9.460  10.832   9.892  0.9820  1.6011  0.6314
   41TYR     CB  572   9.615  10.740  10.017  0.3555  0.0242 -0.1436
   41TYR    HB1  573   9.706  10.682  10.001 -0.4007 -1.1897 -0.1775
   41TYR    HB2  574   9.543  10.675  10.068 -1.1362 -0.4100 -2.6197
   41TYR     CG  575   9.637  10.855  10.113 -0.0857  0.0489 -0.0706
   41TYR    CD1  576   9.763  10.913  10.128 -0.2298  0.3536 -0.0275
   41TYR    HD1  577   9.843  10.892  10.058 -3.2856  0.6448 -3.9562
   41TYR    CE1  578   9.778  11.009  10.228 -0.1854 -0.1456  0.4496
   41TYR    HE1  579   9.870  11.065  10.237  0.0787 -0.5265  0.1191
   41TYR     CZ  580   9.678  11.035  10.324 -0.4596  0.5276 -0.0111
   41TYR     OH  581   9.695  11.125  10.425  0.1976  0.1504  0.2192
   41TYR     HH  582   9.786  11.155  10.416  0.7544 -1.6025 -0.5375
   41TYR    CE2  583   9.553  10.970  10.309 -0.2520 -0.0760  0.8086
   41TYR    HE2  584   9.476  10.987  10.383 -1.1102  0.6328 -0.2221
   41TYR    CD2  585   9.533  10.882  10.202  0.5100 -0.1005  0.6757
   41TYR    HD2  586   9.436  10.835  10.198  0.1288  0.7456 -0.7519
   41TYR      C  587   9.646  10.875   9.801  0.2758 -0.0629  0.0546
   41TYR      O  588   9.751  10.837   9.748  0.1722 -0.0299 -0.1763
   42SER      N  589   9.619  11.006   9.795  0.3008 -0.0693 -0.2356
   42SER      H  590   9.545  11.037   9.856 -1.5917 -2.5399 -1.1232
   42SER     CA  591   9.686  11.102   9.710  0.2259  0.1727 -0.0258
   42SER     HA  592   9.700  11.050   9.615 -3.8459 -1.9748  0.3035
   42SER     CB  593   9.601  11.227   9.695  0.0326  0.0144 -0.2706
   42SER    HB1  594   9.662  11.305   9.648 -1.2162  1.0595 -0.2231
   42SER    HB2  595   9.579  11.259   9.797  2.0060 -0.9556  0.5174
   42SER     OG  596   9.491  11.193   9.613 -0.0607  0.2739 -0.2572
   42SER     HG  597   9.415  11.229   9.659 -0.9779  1.0049 -2.2452
   42SER      C  598   9.826  11.138   9.757  0.0342  0.3660  0.3951
   42SER      O  599   9.843  11.178   9.872  0.3851  0.1207  0.4293
   43GLN      N  600   9.929  11.143   9.672 -0.1618 -0.6665  0.0843
   43GLN      H  601   9.909  11.106   9.580 -1.7159 -0.6238  0.3687
   43GLN     CA  602  10.070  11.164   9.698 -0.1987 -0.0037 -0.2204
   43GLN     HA  603  10.089  11.142   9.803  3.8157  5.7644  0.6901
   43GLN     CB  604  10.158  11.062   9.627  0.5738 -0.0075  0.7222
   43GLN    HB1  605  10.250  11.051   9.685  1.2216 -4.9341 -0.7433
   43GLN    HB2  606  10.174  11.099   9.526 -0.3895  0.4014  0.7189
   43GLN     CG  607  10.103  10.922   9.601  0.4492  0.0261  0.8050
   43GLN    HG1  608  10.066  10.868   9.688 -2.7886 -0.4714 -0.7444
   43GLN    HG2  609  10.008  10.926   9.547  1.7342  0.7427 -1.5543
   43GLN     CD  610  10.189  10.838   9.507 -0.0681  0.3937 -0.0106
   43GLN    OE1  611  10.299  10.878   9.468  0.0928 -0.4289 -0.4251
   43GLN    NE2  612  10.140  10.725   9.457 -0.0093  0.4398 -0.1700
   43GLN   HE21  613  10.189  10.677   9.383 -0.4578 -0.0129 -0.1790
   43GLN   HE22  614  10.054  10.691   9.498  1.2888  0.3258  2.7219
   43GLN      C  615  10.115  11.306   9.668  0.4132 -0.1677 -0.0872
   43GLN      O  616  10.042  11.393   9.621  0.5788 -0.4173 -0.8245
   44SER      N  617  10.239  11.337   9.707  0.2324 -0.1438  0.4780
   44SER      H  618  10.294  11.269   9.757 -0.3421 -1.8128 -1.0589
   44SER     CA  619  10.304  11.464   9.682 -0.4134 -0.0450 -0.7925
   44SER     HA  620  10.267  11.500   9.586  1.9140 -0.1317 -1.8034
   44SER     CB  621  10.276  11.551   9.804  0.2511 -0.4969 -0.3091
   44SER    HB1  622  10.304  11.501   9.897  2.5382 -1.2953 -1.3470
   44SER    HB2  623  10.173  11.587   9.800  0.2239 -0.5432 -0.0851
   44SER     OG  624  10.339  11.676   9.786 -0.0415 -0.2927  0.0560
   44SER     HG  625  10.292  11.733   9.847  0.3887 -1.2938  1.3743
   44SER      C  626  10.455  11.454   9.668 -0.3336  0.0874 -0.0763
   44SER      O  627  10.521  11.368   9.726 -0.2073  0.3248  0.1380
   45THR      N  628  10.512  11.546   9.589 -0.2068  0.2707  0.2249
   45THR      H  629  10.451  11.623   9.566  0.4949  0.7232 -0.1691
   45THR     CA  630  10.652  11.556   9.554 -0.3448 -0.0234 -0.4273
   45THR     HA  631  10.716  11.501   9.622  0.1760 -0.3806 -1.1914
   45THR     CB  632  10.692  11.509   9.414  0.2432 -0.0603 -0.2479
   45THR     HB  633  10.798  11.531   9.397  0.3827 -0.3042  0.2874
   45THR    CG2  634  10.663  11.360   9.397 -0.1401 -0.0575  0.3564
   45THR   HG21  635  10.568  11.329   9.440 -0.8092  0.5649 -0.6195
   45THR   HG22  636  10.655  11.332   9.292  0.9434 -0.5637  0.3897
   45THR   HG23  637  10.746  11.300   9.435  0.3444 -0.6537 -1.5589
   45THR    OG1  638  10.607  11.568   9.318 -0.5977 -0.4416  0.2576
   45THR    HG1  639  10.666  11.565   9.243 -0.2540  0.9348  0.4503
   45THR      C  640  10.707  11.698   9.571  0.0228 -0.2490  0.3065
   45THR      O  641  10.631  11.794   9.577 -0.0849 -0.2818 -0.4395
   46ASP      N  642  10.838  11.718   9.577  0.0025  0.0979 -0.3177
   46ASP      H  643  10.908  11.645   9.571  2.9250  2.7320 -0.8650
   46ASP     CA  644  10.907  11.843   9.601  0.0406 -0.0390  0.3147
   46ASP     HA  645  10.833  11.910   9.647 -1.1501 -0.1487 -1.3306
   46ASP     CB  646  11.018  11.816   9.702 -0.3772 -0.1539  0.7492
   46ASP    HB1  647  10.980  11.761   9.788 -0.5455 -0.4335  0.4974
   46ASP    HB2  648  11.088  11.747   9.656 -0.9842 -1.0439  1.1387
   46ASP     CG  649  11.107  11.936   9.731  0.3573 -0.3996 -0.3956
   46ASP    OD1  650  11.228  11.933   9.701  0.4917  0.1236  0.0706
   46ASP    OD2  651  11.044  12.035   9.776 -0.0739 -0.6283 -0.4940
   46ASP      C  652  10.955  11.909   9.472  0.2232 -0.3067  0.2454
   46ASP      O  653  10.957  11.851   9.364 -0.2750  0.0759  0.0238
   47THR      N  654  10.987  12.039   9.481  0.1081 -0.2454 -0.1962
   47THR      H  655  10.977  12.077   9.574 -2.7772 -2.7624  0.6947
   47THR     CA  656  11.012  12.130   9.371 -0.5463  0.1319 -0.0360
   47THR     HA  657  10.979  12.082   9.278  1.7345  1.1080 -1.4257
   47THR     CB  658  10.943  12.263   9.398 -0.1913  0.3401 -0.1569
   47THR     HB  659  10.973  12.340   9.327 -1.2858  0.4353 -0.5359
   47THR    CG2  660  10.790  12.261   9.405 -0.1728 -0.1349  0.1684
   47THR   HG21  661  10.734  12.219   9.322 -3.0522  1.8390  0.9775
   47THR   HG22  662  10.754  12.363   9.415 -1.3491 -0.5237 -0.0278
   47THR   HG23  663  10.765  12.203   9.493 -2.5210 -0.6927 -0.7908
   47THR    OG1  664  10.978  12.318   9.523  0.0293  0.3593 -0.2260
   47THR    HG1  665  11.053  12.373   9.501 -0.9073  0.9851 -2.0379
   47THR      C  666  11.160  12.141   9.341 -0.5260 -0.4985 -0.1981
   47THR      O  667  11.244  12.114   9.427 -0.3051  0.6864 -0.0278
   48SER      N  668  11.195  12.186   9.220  0.2015 -0.2045  0.1144
   48SER      H  669  11.119  12.207   9.158  0.0629  0.3121  0.4488
   48SER     CA  670  11.329  12.193   9.164  0.1368 -0.3337 -0.0579
   48SER     HA  671  11.398  12.173   9.247 -0.9130  0.8608  1.1511
   48SER     CB  672  11.360  12.086   9.060 -0.0033 -0.6011  0.1722
   48SER    HB1  673  11.459  12.104   9.018 -0.5741 -2.4805 -2.1635
   48SER    HB2  674  11.355  11.986   9.102  1.8121  0.3903  3.0486
   48SER     OG  675  11.279  12.078   8.945  0.5785  0.9557 -0.3731
   48SER     HG  676  11.219  12.004   8.954  0.0976  0.8145 -3.5005
   48SER      C  677  11.348  12.331   9.104 -0.2345 -0.0715  0.4211
   48SER      O  678  11.251  12.396   9.064 -0.3259 -0.2286  0.3899
   49GLY      N  679  11.472  12.371   9.078 -0.2547  0.0471  0.4976
   49GLY      H  680  11.546  12.309   9.108  0.3887 -0.0839 -1.2000
   49GLY     CA  681  11.503  12.503   9.025  0.0561 -0.2796 -0.1539
   49GLY    HA1  682  11.503  12.497   8.916  0.2300 -0.1003 -0.1635
   49GLY    HA2  683  11.429  12.574   9.061  1.3933  1.3078 -0.4498
   49GLY      C  684  11.641  12.553   9.064  0.1720 -0.5308 -0.2426
   49GLY      O  685  11.697  12.510   9.165  0.7302  0.9224  0.0843
   50TYR      N  686  11.693  12.661   9.005  0.2551 -0.4167  0.0394
   50TYR      H  687  11.646  12.689   8.920 -2.0547 -0.8586  1.0928
   50TYR     CA  688  11.808  12.740   9.044  0.0839 -0.0735 -0.1427
   50TYR     HA  689  11.831  12.688   9.138 -1.7485 -0.0009  0.3908
   50TYR     CB  690  11.925  12.743   8.947  0.2596  0.0734  0.0709
   50TYR    HB1  691  11.966  12.642   8.938  0.5558 -0.1213  2.8785
   50TYR    HB2  692  12.010  12.806   8.974  1.3593 -1.3103 -0.0063
   50TYR     CG  693  11.884  12.776   8.805  0.1601 -0.3284  0.0048
   50TYR    CD1  694  11.895  12.907   8.757 -0.3546 -0.2210  0.1774
   50TYR    HD1  695  11.937  12.987   8.817 -1.9621  1.1137 -0.4016
   50TYR    CE1  696  11.862  12.935   8.624  0.2065 -0.1766  0.0480
   50TYR    HE1  697  11.873  13.036   8.587  1.1960 -0.5893 -0.8617
   50TYR     CZ  698  11.832  12.829   8.536 -0.0377  0.0385 -0.1266
   50TYR     OH  699  11.804  12.859   8.406 -0.4243  0.0894 -0.0350
   50TYR     HH  700  11.790  12.778   8.356  0.2597  0.7099 -1.3028
   50TYR    CE2  701  11.809  12.699   8.586 -0.6096  0.1591 -0.0563
   50TYR    HE2  702  11.770  12.622   8.522 -2.2252  1.0411 -0.1707
   50TYR    CD2  703  11.847  12.673   8.718 -0.4298  0.0016 -0.1393
   50TYR    HD2  704  11.858  12.571   8.753  2.0264  0.3956  0.3954
   50TYR      C  705  11.769  12.882   9.083 -0.1800 -0.1682 -0.0578
   50TYR      O  706  11.847  12.977   9.081 -0.2992 -0.0743 -0.2960
   51GLY      N  707  11.643  12.910   9.116 -0.2667 -0.6647  0.0369
   51GLY      H  708  11.575  12.836   9.108  1.0943 -1.9085 -0.6011
   51GLY     CA  709  11.584  13.035   9.158  0.0826 -0.2893 -0.5753
   51GLY    HA1  710  11.611  13.116   9.090  0.1050 -0.3815 -0.6750
   51GLY    HA2  711  11.613  13.074   9.256 -0.5875 -0.4611 -0.3047
   51GLY      C  712  11.433  13.018   9.154  0.0955 -0.4844 -0.2262
   51GLY      O  713  11.381  12.906   9.151 -0.3109 -0.2995 -0.1600
   52GLN      N  714  11.362  13.130   9.170  0.1246 -0.6130  0.9331
   52GLN      H  715  11.406  13.214   9.205  1.5692  0.2392 -2.5164
   52GLN     CA  716  11.217  13.137   9.169  0.1468 -0.1367  0.0992
   52GLN     HA  717  11.178  13.050   9.223 -1.0070 -0.2282 -0.8446
   52GLN     CB  718  11.167  13.266   9.234  0.4371 -0.0084  0.0713
   52GLN    HB1  719  11.227  13.283   9.323 -2.8026  0.5257  2.3131
   52GLN    HB2  720  11.168  13.350   9.165  0.1248  0.3868  0.5472
   52GLN     CG  721  11.023  13.253   9.284  0.3211  0.0216 -0.2517
   52GLN    HG1  722  10.960  13.224   9.200  1.5853 -1.1318 -0.8368
   52GLN    HG2  723  11.025  13.172   9.357  1.8605 -0.9752 -1.3358
   52GLN     CD  724  10.967  13.380   9.345  0.6586  0.1576 -0.2197
   52GLN    OE1  725  10.852  13.416   9.323  0.4733 -0.1500  0.2336
   52GLN    NE2  726  11.044  13.457   9.423 -0.7899  0.4959  0.9343
   52GLN   HE21  727  11.132  13.414   9.447 -1.0872 -0.9127 -0.3662
   52GLN   HE22  728  11.019  13.552   9.446 -1.7586  0.5962 -0.4333
   52GLN      C  729  11.164  13.130   9.027  0.0144 -0.1556  0.1504
   52GLN      O  730  11.238  13.173   8.938  0.0444  0.1137  0.3048
   53SER      N  731  11.037  13.093   9.014  0.0227 -0.0736 -0.1686
   53SER      H  732  10.977  13.079   9.094  0.2752 -0.5195 -0.0512
   53SER     CA  733  10.971  13.069   8.887 -0.0235 -0.1181 -0.1373
   53SER     HA  734  10.877  13.018   8.905 -1.1773  1.8530 -0.2571
   53SER     CB  735  10.931  13.194   8.809  0.2172 -0.0149 -0.0951
   53SER    HB1  736  10.876  13.157   8.723 -0.2733 -2.5146  1.1888
   53SER    HB2  737  11.022  13.243   8.776  0.0683  0.0859 -0.3580
   53SER     OG  738  10.856  13.279   8.894 -0.0042 -0.3820  0.0783
   53SER     HG  739  10.768  13.243   8.906 -0.3220 -0.5314 -2.2334
   53SER      C  740  11.057  12.974   8.805  0.4919 -0.2059  0.4987
   53SER      O  741  11.124  13.017   8.711 -0.1827 -0.0760  0.0732
   54SER      N  742  11.068  12.850   8.851  0.5286 -0.0860  0.8160
   54SER      H  743  10.992  12.814   8.906  0.0342  0.6735  0.6381
   54SER     CA  744  11.153  12.750   8.788 -0.3451 -0.1678 -0.2560
   54SER     HA  745  11.245  12.798   8.756 -0.0942 -0.3546  0.1684
   54SER     CB  746  11.200  12.644   8.888  0.1736  0.2528 -0.0490
   54SER    HB1  747  11.290  12.590   8.859  0.0285 -1.3507  2.2250
   54SER    HB2  748  11.123  12.569   8.905  0.9322 -1.0752 -2.1182
   54SER     OG  749  11.231  12.703   9.012 -0.1075  0.3374 -0.0168
   54SER     HG  750  11.305  12.764   9.005  1.1123 -0.9827  0.7366
   54SER      C  751  11.091  12.679   8.668 -0.5973 -0.1843 -0.1181
   54SER      O  752  10.970  12.665   8.679 -0.6221 -0.2316 -0.4417
   55TYR      N  753  11.170  12.626   8.575 -0.0664 -0.0592  0.2546
   55TYR      H  754  11.270  12.641   8.571  0.1961 -1.1986  1.6956
   55TYR     CA  755  11.129  12.564   8.450 -0.3369  0.0641  0.2825
   55TYR     HA  756  11.032  12.518   8.471  1.4085 -3.4196  1.3573
   55TYR     CB  757  11.117  12.666   8.337  0.4730  0.0727  0.2036
   55TYR    HB1  758  11.210  12.723   8.329  0.7409 -0.6385 -2.9010
   55TYR    HB2  759  11.113  12.620   8.238  0.9989  0.3393  0.0525
   55TYR     CG  760  11.006  12.766   8.357  0.3922  0.2033 -0.8357
   55TYR    CD1  761  11.037  12.895   8.399  0.7159 -0.2106  0.2426
   55TYR    HD1  762  11.138  12.925   8.421  0.5242  0.4315  0.2661
   55TYR    CE1  763  10.930  12.981   8.426  0.5831 -0.0944 -0.6180
   55TYR    HE1  764  10.960  13.079   8.458 -1.7489  0.6035 -0.3517
   55TYR     CZ  765  10.796  12.946   8.395  0.4029 -0.0538  0.0944
   55TYR     OH  766  10.702  13.044   8.408  0.1420 -0.1892 -0.7211
   55TYR     HH  767  10.615  13.004   8.402  0.8607 -1.6216 -2.7272
   55TYR    CE2  768  10.771  12.817   8.344 -0.4147  0.3878 -0.6398
   55TYR    HE2  769  10.670  12.783   8.326  0.0389 -2.1043  1.0203
   55TYR    CD2  770  10.874  12.722   8.339 -0.0226  0.7096  0.8240
   55TYR    HD2  771  10.858  12.620   8.308  1.5177  1.4497 -2.8461
   55TYR      C  772  11.213  12.444   8.412  0.1322  0.5456 -0.2140
   55TYR      O  773  11.325  12.470   8.368  0.0351  1.3844  0.0147
   56SER      N  774  11.153  12.326   8.392  0.5439  0.2460  0.2664
   56SER      H  775  11.053  12.319   8.408  0.7135 -1.5766  0.7336
   56SER     CA  776  11.232  12.207   8.373 -0.0019 -0.0562 -0.1377
   56SER     HA  777  11.329  12.220   8.421  0.3410  0.5276 -0.9787
   56SER     CB  778  11.152  12.086   8.421  0.4053 -0.2426  0.0773
   56SER    HB1  779  11.191  11.996   8.375 -0.6255 -0.7923  0.2591
   56SER    HB2  780  11.052  12.096   8.378 -0.1334 -0.7694  1.1627
   56SER     OG  781  11.156  12.098   8.562  0.0612  0.0419  0.0638
   56SER     HG  782  11.114  12.182   8.584 -1.9366 -1.2196  1.5079
   56SER      C  783  11.273  12.197   8.227  0.3007  0.1295 -0.0667
   56SER      O  784  11.228  12.268   8.137 -0.0995 -0.2865 -0.2022
   57SER      N  785  11.365  12.103   8.202  0.1231 -0.1120  0.1749
   57SER      H  786  11.423  12.078   8.280 -0.2745  0.9731  0.8358
   57SER     CA  787  11.414  12.076   8.068  0.0254 -0.8796  0.2903
   57SER     HA  788  11.438  12.172   8.022  1.4206 -1.7207 -0.8317
   57SER     CB  789  11.550  12.007   8.081  0.8301  0.5653 -0.1943
   57SER    HB1  790  11.606  12.070   8.150  2.1682  1.0434 -1.6580
   57SER    HB2  791  11.600  11.990   7.986  0.4577 -0.7426 -0.1835
   57SER     OG  792  11.537  11.883   8.148 -0.4960  0.9001  0.2038
   57SER     HG  793  11.622  11.839   8.151 -0.9117 -0.1495 -1.6937
   57SER      C  794  11.308  12.006   7.985 -0.3174 -0.5140  0.4179
   57SER      O  795  11.245  11.907   8.025 -0.3454 -0.4572  0.5163
   58TYR      N  796  11.281  12.056   7.864 -0.0737 -0.2859  0.4565
   58TYR      H  797  11.330  12.132   7.821 -2.2004 -0.9187 -3.6014
   58TYR     CA  798  11.197  11.983   7.771  0.3572 -0.0270 -0.1390
   58TYR     HA  799  11.104  11.969   7.826  0.5010  2.4567  0.8632
   58TYR     CB  800  11.155  12.063   7.648 -0.9247 -0.7647 -0.1974
   58TYR    HB1  801  11.242  12.100   7.595 -1.1223  0.9929  0.6376
   58TYR    HB2  802  11.096  12.003   7.579 -0.1933  0.0599 -1.5667
   58TYR     CG  803  11.061  12.174   7.690 -0.0842 -0.1912  0.2133
   58TYR    CD1  804  11.106  12.297   7.737  0.1856 -0.1443 -0.1721
   58TYR    HD1  805  11.211  12.309   7.762 -0.1475 -0.3620  1.4431
   58TYR    CE1  806  11.016  12.402   7.756 -0.1399 -0.4899  0.2126
   58TYR    HE1  807  11.050  12.498   7.792 -1.9089  0.4256 -0.4084
   58TYR     CZ  808  10.879  12.384   7.727 -0.2549 -0.1403  0.5253
   58TYR     OH  809  10.793  12.486   7.752 -0.0054  0.1851  0.0700
   58TYR     HH  810  10.707  12.444   7.764 -0.3152 -0.1432 -2.5968
   58TYR    CE2  811  10.836  12.256   7.687 -0.1930  0.0002 -0.0025
   58TYR    HE2  812  10.734  12.230   7.663 -0.4356  2.0426 -1.4235
   58TYR    CD2  813  10.925  12.150   7.663 -0.0883  0.0914 -0.0105
   58TYR    HD2  814  10.900  12.050   7.632  1.6977 -0.2173 -0.6092
   58TYR      C  815  11.258  11.849   7.730 -0.3975 -0.1795 -0.7897
   58TYR      O  816  11.363  11.838   7.667  0.2222 -0.2930  0.2412
   59GLY      N  817  11.186  11.741   7.762  0.1828 -0.3869 -0.1654
   59GLY      H  818  11.107  11.755   7.823  0.5166 -0.5134  0.3011
   59GLY     CA  819  11.211  11.605   7.720 -0.7063 -0.5966 -0.0336
   59GLY    HA1  820  11.141  11.545   7.778 -1.7269  1.7491  1.3067
   59GLY    HA2  821  11.318  11.592   7.737 -0.1587  0.0634 -2.5711
   59GLY      C  822  11.193  11.566   7.574  0.2435  0.0289 -0.3271
   59GLY      O  823  11.121  11.631   7.499 -0.1961  0.0521  0.1117
   60GLN      N  824  11.247  11.449   7.539 -0.3795 -0.3966  0.1156
   60GLN      H  825  11.307  11.400   7.603  0.0211 -0.0184  0.0346
   60GLN     CA  826  11.236  11.390   7.407  0.4620  0.7350 -0.4770
   60GLN     HA  827  11.268  11.462   7.331  2.0971  0.6374  0.0956
   60GLN     CB  828  11.339  11.278   7.403 -0.1526  0.1551 -0.2532
   60GLN    HB1  829  11.328  11.212   7.489  1.8358  2.5182  1.9602
   60GLN    HB2  830  11.321  11.226   7.309 -0.9854  0.2493 -0.1568
   60GLN     CG  831  11.487  11.315   7.403 -0.1038 -0.0368  0.1781
   60GLN    HG1  832  11.504  11.363   7.500 -1.9193 -0.7418  0.9037
   60GLN    HG2  833  11.502  11.389   7.325 -1.0175 -0.3727 -0.3228
   60GLN     CD  834  11.580  11.196   7.383  0.2368  0.2687 -0.0702
   60GLN    OE1  835  11.569  11.081   7.426  0.4021  0.3816  0.2749
   60GLN    NE2  836  11.696  11.229   7.326  0.3592  0.0124  0.0312
   60GLN   HE21  837  11.712  11.321   7.289  0.1307  0.0320 -0.0165
   60GLN   HE22  838  11.767  11.159   7.307  0.0087 -0.4934  0.5170
   60GLN      C  839  11.094  11.345   7.375  0.4226 -0.0911  0.8027
   60GLN      O  840  10.998  11.345   7.452  0.1783 -0.3303  0.5001
   61SER      N  841  11.072  11.320   7.246  0.1341  0.6105  0.7117
   61SER      H  842  11.146  11.345   7.181 -0.1527 -0.2793  0.0205
   61SER     CA  843  10.937  11.307   7.196  0.4134 -0.5956  0.2478
   61SER     HA  844  10.876  11.387   7.236 -0.0846 -1.4673  1.2880
   61SER     CB  845  10.940  11.318   7.044  0.3185  0.0731  0.2937
   61SER    HB1  846  10.838  11.315   7.007  0.8014  1.9394 -1.3771
   61SER    HB2  847  10.997  11.238   6.996 -0.3668 -1.4511  1.9195
   61SER     OG  848  10.996  11.443   7.011  0.3748  0.0461  0.2892
   61SER     HG  849  11.020  11.441   6.918 -1.4678  0.9349 -0.2422
   61SER      C  850  10.861  11.183   7.241 -0.3309 -0.2239  0.0291
   61SER      O  851  10.873  11.077   7.180 -0.0028  0.0305 -0.3471
   62GLN      N  852  10.789  11.184   7.353 -0.2139  0.1546  0.1013
   62GLN      H  853  10.793  11.273   7.401  1.5768 -0.0513  0.3925
   62GLN     CA  854  10.706  11.079   7.409 -0.2442  0.1803  0.1036
   62GLN     HA  855  10.770  10.992   7.404  1.0788  1.1074  0.5077
   62GLN     CB  856  10.663  11.109   7.552  0.0946 -0.3435  0.3188
   62GLN    HB1  857  10.630  11.013   7.593  1.1558 -1.4952 -1.3840
   62GLN    HB2  858  10.570  11.165   7.544 -0.0487 -0.7135 -0.9059
   62GLN     CG  859  10.754  11.178   7.653 -0.2695  0.4676  0.0977
   62GLN    HG1  860  10.762  11.283   7.622  0.0542  0.2181 -0.6992
   62GLN    HG2  861  10.843  11.115   7.652 -1.8301 -1.8472  0.5821
   62GLN     CD  862  10.694  11.166   7.792 -0.0632 -0.1918  0.1321
   62GLN    OE1  863  10.645  11.266   7.844 -0.4073 -0.3172  0.0477
   62GLN    NE2  864  10.700  11.055   7.865 -0.5865 -0.2104  0.1517
   62GLN   HE21  865  10.663  11.056   7.959 -1.2908 -1.4448 -0.0968
   62GLN   HE22  866  10.757  10.980   7.828 -0.2087  0.8265 -1.4631
   62GLN      C  867  10.583  11.050   7.324  0.2679 -0.8769 -0.2965
   62GLN      O  868  10.539  11.145   7.259 -0.0212 -0.9487 -0.2084
   63ASN      N  869  10.526  10.929   7.322 -0.0529 -0.7367  0.1026
   63ASN      H  870  10.563  10.863   7.388 -1.6254 -1.7623  0.0003
   63ASN     CA  871  10.400  10.901   7.256 -0.0876  0.0087 -0.1610
   63ASN     HA  872  10.392  10.793   7.265 -0.1500  0.1524  2.5414
   63ASN     CB  873  10.285  10.957   7.340  0.1037 -0.1087  0.1870
   63ASN    HB1  874  10.298  10.920   7.442  0.7590  0.5290  0.3354
   63ASN    HB2  875  10.280  11.065   7.346  0.7953 -0.0912  0.4797
   63ASN     CG  876  10.145  10.913   7.298  0.1285  0.2793 -0.3099
   63ASN    OD1  877  10.136  10.812   7.228 -0.0877  0.0720  0.0180
   63ASN    ND2  878  10.042  10.977   7.351 -0.2864 -0.5019 -0.1581
   63ASN   HD21  879   9.948  10.940   7.342 -0.5148 -0.3898  1.3443
   63ASN   HD22  880  10.065  11.047   7.420  1.1699 -1.2722  0.1775
   63ASN      C  881  10.392  10.934   7.108 -0.2062  0.1751 -0.1170
   63ASN      O  882  10.297  10.997   7.062 -0.1500 -0.4166 -1.0721
   64THR      N  883  10.497  10.893   7.037 -0.1037  0.5540 -0.1893
   64THR      H  884  10.572  10.840   7.080  0.3604 -0.7281 -2.4364
   64THR     CA  885  10.504  10.897   6.893 -0.1585  0.5079 -0.1933
   64THR     HA  886  10.453  10.991   6.872 -1.9545 -0.4495 -0.3362
   64THR     CB  887  10.652  10.908   6.856 -0.0221 -0.0041  0.1844
   64THR     HB  888  10.708  10.827   6.902  0.7681 -0.1684 -1.0242
   64THR    CG2  889  10.662  10.899   6.704 -0.3921  0.6136  0.1217
   64THR   HG21  890  10.597  10.969   6.651 -0.1008  0.0725 -0.9774
   64THR   HG22  891  10.647  10.795   6.676  0.7361  0.0058  1.7152
   64THR   HG23  892  10.764  10.926   6.680 -0.9932  2.9323 -0.0892
   64THR    OG1  893  10.706  11.034   6.888  0.0450 -0.1203  0.5308
   64THR    HG1  894  10.796  11.028   6.853 -0.6800  2.0993 -2.0728
   64THR      C  895  10.439  10.772   6.836  0.1153  0.0757  0.4350
   64THR      O  896  10.471  10.661   6.878  0.3485  0.1099  0.3527
   65GLY      N  897  10.337  10.792   6.752  0.1929 -0.5191  0.1887
   65GLY      H  898  10.308  10.886   6.731  0.8220 -0.6896 -1.5805
   65GLY     CA  899  10.266  10.691   6.676  0.1859 -0.7658  0.5169
   65GLY    HA1  900  10.230  10.607   6.735  0.8545  0.4609  2.8142
   65GLY    HA2  901  10.181  10.742   6.632  0.9904  0.1475 -0.0170
   65GLY      C  902  10.358  10.640   6.566  0.2692  0.0363  0.2043
   65GLY      O  903  10.435  10.716   6.508  0.2765  0.3534  0.6265
   66TYR      N  904  10.329  10.517   6.522  0.5309  0.1015 -0.1503
   66TYR      H  905  10.256  10.464   6.567  0.7498 -0.9904 -1.0504
   66TYR     CA  906  10.396  10.455   6.409 -0.2146 -0.1168 -0.4816
   66TYR     HA  907  10.434  10.534   6.344 -0.2583  1.0348  0.8460
   66TYR     CB  908  10.511  10.368   6.460 -0.0110  0.0974 -0.5759
   66TYR    HB1  909  10.472  10.297   6.532 -0.9453  0.0874 -1.0781
   66TYR    HB2  910  10.549  10.300   6.384 -3.0651 -1.5897 -0.7083
   66TYR     CG  911  10.633  10.447   6.503 -0.2922  0.3181 -0.1782
   66TYR    CD1  912  10.645  10.481   6.638 -0.0688 -0.2436 -0.0515
   66TYR    HD1  913  10.568  10.461   6.711  0.3959  0.9861  0.8227
   66TYR    CE1  914  10.759  10.551   6.681  0.0002 -0.4829  0.1537
   66TYR    HE1  915  10.771  10.585   6.783 -0.9604 -0.6158  0.3205
   66TYR     CZ  916  10.862  10.589   6.593  0.4791 -0.9758  0.4952
   66TYR     OH  917  10.969  10.667   6.622 -0.2403  0.1647  0.1314
   66TYR     HH  918  10.964  10.689   6.715 -0.3141  2.0915 -0.2847
   66TYR    CE2  919  10.849  10.552   6.457  0.1777 -0.2867  0.3312
   66TYR    HE2  920  10.919  10.587   6.384 -2.2369  0.2936 -1.8418
   66TYR    CD2  921  10.732  10.487   6.413  0.2950 -0.3753  0.1476
   66TYR    HD2  922  10.714  10.476   6.307  1.6829  1.6450 -0.3611
   66TYR      C  923  10.294  10.371   6.334 -0.0568 -0.4877 -0.2862
   66TYR      O  924  10.188  10.332   6.384 -0.4682  0.1407 -0.6565
   67GLY      N  925  10.332  10.345   6.209 -0.1367  0.4401 -0.5078
   67GLY      H  926  10.408  10.399   6.171  1.8998 -0.6850  1.7433
   67GLY     CA  927  10.245  10.286   6.109 -0.2527 -0.3241  0.0317
   67GLY    HA1  928  10.159  10.234   6.150 -1.0895  1.3204  0.4852
   67GLY    HA2  929  10.303  10.213   6.053 -0.2263 -0.2309 -0.0627
   67GLY      C  930  10.181  10.393   6.020 -0.1021  0.2353  0.5870
   67GLY      O  931  10.228  10.506   6.012  0.0901  0.1065 -0.2114
   68THR      N  932  10.075  10.361   5.945  0.3619  0.5373 -0.2110
   68THR      H  933  10.055  10.262   5.957  1.4715  0.1880 -0.9959
   68THR     CA  934  10.000  10.440   5.851 -0.3928  0.0572 -0.0218
   68THR     HA  935  10.027  10.546   5.861 -1.8428  0.3514  1.0946
   68THR     CB  936  10.038  10.392   5.711  0.4988 -0.2292  0.3129
   68THR     HB  937   9.967  10.432   5.639  0.4096 -1.7075 -0.4646
   68THR    CG2  938  10.180  10.428   5.669  0.5420  0.2045  0.8197
   68THR   HG21  939  10.247  10.413   5.754  1.6415  0.1301 -0.0385
   68THR   HG22  940  10.207  10.361   5.588 -1.0558 -1.0320  1.2550
   68THR   HG23  941  10.179  10.533   5.640 -3.1388  0.1953  0.4631
   68THR    OG1  942  10.017  10.253   5.708  0.0506 -0.1482 -0.4664
   68THR    HG1  943  10.076  10.202   5.651  1.2463  1.3588 -0.6288
   68THR      C  944   9.849  10.451   5.869 -0.5037 -0.1491 -0.7995
   68THR      O  945   9.786  10.374   5.941 -0.4939  0.2768 -0.3350
   69GLN      N  946   9.795  10.555   5.804 -0.3978  0.1421 -0.4226
   69GLN      H  947   9.858  10.616   5.755  1.1447  0.8058  2.1612
   69GLN     CA  948   9.652  10.572   5.792 -0.6104 -0.8933  0.3949
   69GLN     HA  949   9.602  10.577   5.888 -1.8606  2.0911 -0.2978
   69GLN     CB  950   9.621  10.704   5.722 -0.5887 -0.7695  0.6196
   69GLN    HB1  951   9.677  10.700   5.629  0.8972 -0.4002  1.4735
   69GLN    HB2  952   9.513  10.708   5.707 -0.3917 -1.3768 -1.2338
   69GLN     CG  953   9.654  10.821   5.814 -0.1633 -0.0225 -0.4595
   69GLN    HG1  954   9.754  10.808   5.855 -1.3886 -3.4347  1.8721
   69GLN    HG2  955   9.591  10.826   5.903  1.1270 -0.4590  0.5198
   69GLN     CD  956   9.643  10.958   5.747  0.1751  0.4723  0.4774
   69GLN    OE1  957   9.736  11.027   5.709  0.1618 -0.1458 -0.7019
   69GLN    NE2  958   9.516  10.991   5.719  0.0906 -0.2167  0.0348
   69GLN   HE21  959   9.434  10.937   5.742 -0.7558  0.4894 -1.1956
   69GLN   HE22  960   9.502  11.080   5.675 -1.2682  0.1147  1.0851
   69GLN      C  961   9.603  10.454   5.709 -0.4990 -0.3343 -0.4911
   69GLN      O  962   9.682  10.393   5.637  0.1670 -0.1166  0.0387
   70SER      N  963   9.487  10.401   5.750 -0.3714  0.0822  0.4401
   70SER      H  964   9.441  10.451   5.825  0.5227 -1.8101  2.3749
   70SER     CA  965   9.428  10.282   5.692  0.2036  0.1466 -0.2990
   70SER     HA  966   9.503  10.204   5.685  0.0911 -0.3319  2.5833
   70SER     CB  967   9.323  10.230   5.790  0.4125  0.6539  0.2024
   70SER    HB1  968   9.270  10.152   5.735  3.4170  0.8661 -3.3520
   70SER    HB2  969   9.253  10.312   5.803  1.5068  1.6679 -0.1617
   70SER     OG  970   9.368  10.169   5.909 -0.2423 -0.3368 -0.0389
   70SER     HG  971   9.355  10.074   5.906  0.5131 -0.4302 -0.6582
   70SER      C  972   9.374  10.318   5.554 -1.4596 -0.5667  0.1373
   70SER      O  973   9.319  10.426   5.534  0.2372  0.2651 -0.2530
   71THR      N  974   9.390  10.229   5.456 -0.0796 -0.1820 -0.0102
   71THR      H  975   9.447  10.148   5.474 -0.0562 -0.3516 -0.8086
   71THR     CA  976   9.338  10.249   5.322  0.0083 -0.1165 -0.0345
   71THR     HA  977   9.262  10.326   5.334 -1.6417 -1.9492  2.0795
   71THR     CB  978   9.454  10.292   5.232  0.3209 -0.2003  0.3237
   71THR     HB  979   9.421  10.308   5.129 -1.7311 -2.4636  0.5397
   71THR    CG2  980   9.515  10.423   5.281  0.0217 -0.1353  0.5234
   71THR   HG21  981   9.594  10.444   5.209  0.2600  0.5437  0.9736
   71THR   HG22  982   9.447  10.508   5.285  1.2397  0.9775 -1.2570
   71THR   HG23  983   9.561  10.408   5.379 -0.4437 -0.0552  0.7600
   71THR    OG1  984   9.553  10.192   5.231  0.1225 -0.3946 -0.2410
   71THR    HG1  985   9.607  10.196   5.152 -0.9165  0.5103 -0.9257
   71THR      C  986   9.271  10.123   5.268  0.5371 -0.2602 -0.3667
   71THR      O  987   9.288  10.015   5.325 -0.0937 -0.1723  0.0015
   72PRO      N  988   9.189  10.129   5.163  0.0922  0.0744 -0.0039
   72PRO     CD  989   9.164  10.244   5.079 -0.1499 -0.0900 -0.1574
   72PRO    HD1  990   9.251  10.243   5.014  1.3928  0.8755  1.7822
   72PRO    HD2  991   9.145  10.336   5.136 -2.5212 -1.4385  1.4411
   72PRO     CG  992   9.045  10.212   4.988 -0.1270  0.2991 -0.3259
   72PRO    HG1  993   8.953  10.244   5.037 -0.4330 -0.5482 -0.3431
   72PRO    HG2  994   9.044  10.271   4.896  1.2890  2.0251  0.6777
   72PRO     CB  995   9.059  10.061   4.974  0.5306  0.3127  0.1107
   72PRO    HB1  996   8.964  10.009   4.963 -0.5635  1.8552  1.8072
   72PRO    HB2  997   9.132  10.047   4.894  0.5627 -0.5382  0.2823
   72PRO     CA  998   9.121  10.015   5.105 -0.0646  0.0180  0.2911
   72PRO     HA  999   9.044   9.994   5.180  0.1363  0.2773  0.5734
   72PRO      C 1000   9.204   9.893   5.068 -0.3584 -0.0440 -0.1681
   72PRO      O 1001   9.306   9.902   4.999 -0.0916 -0.4861  0.1605
   73GLN      N 1002   9.175   9.769   5.109  0.3222 -0.2855 -0.3834
   73GLN      H 1003   9.105   9.770   5.183  0.0826  0.8536 -0.6005
   73GLN     CA 1004   9.247   9.646   5.084  0.1440 -0.3922 -0.3743
   73GLN     HA 1005   9.350   9.657   5.118 -1.0433  1.7983  3.0885
   73GLN     CB 1006   9.195   9.526   5.163 -0.3445  0.2727  0.3245
   73GLN    HB1 1007   9.092   9.509   5.134 -0.3181 -1.0545  0.9270
   73GLN    HB2 1008   9.255   9.442   5.128 -1.0505  0.0776 -0.4386
   73GLN     CG 1009   9.196   9.539   5.315  0.1865 -0.0589  0.3527
   73GLN    HG1 1010   9.107   9.594   5.347  0.9251  1.1681  0.3960
   73GLN    HG2 1011   9.279   9.591   5.363  0.0205 -1.0919  1.8249
   73GLN     CD 1012   9.203   9.402   5.380  0.1412 -0.4018 -0.3707
   73GLN    OE1 1013   9.101   9.349   5.424 -0.1373 -0.2336 -0.8093
   73GLN    NE2 1014   9.315   9.329   5.386 -0.1011 -0.7009  0.5583
   73GLN   HE21 1015   9.397   9.388   5.379 -2.0992  2.2885  0.6697
   73GLN   HE22 1016   9.310   9.248   5.446 -0.3963 -2.5699 -1.8762
   73GLN      C 1017   9.255   9.615   4.935  0.0443  0.7962 -0.6411
   73GLN      O 1018   9.154   9.616   4.866 -0.4873  0.1694  0.1141
   74GLY      N 1019   9.369   9.564   4.887  0.3390  0.5029  0.3438
   74GLY      H 1020   9.441   9.535   4.952 -0.9042 -1.1305  1.0642
   74GLY     CA 1021   9.391   9.518   4.752 -0.1825 -0.3052  0.5270
   74GLY    HA1 1022   9.310   9.453   4.718 -0.9654  1.0471 -0.3153
   74GLY    HA2 1023   9.385   9.603   4.684  3.4914 -0.4854 -0.2536
   74GLY      C 1024   9.529   9.456   4.732 -0.1161 -0.0218  0.0896
   74GLY      O 1025   9.611   9.444   4.822 -0.2753 -0.1594  0.2164
   75TYR      N 1026   9.553   9.418   4.607 -0.0758 -0.3425  0.1951
   75TYR      H 1027   9.479   9.441   4.542  0.8029  1.0067 -0.3641
   75TYR     CA 1028   9.684   9.385   4.554  0.0091  0.1720  0.0770
   75TYR     HA 1029   9.732   9.303   4.608  1.7989 -1.1379 -3.2352
   75TYR     CB 1030   9.670   9.355   4.405  0.3559 -0.2736  0.1294
   75TYR    HB1 1031   9.623   9.440   4.357  2.5214 -0.0011 -1.6398
   75TYR    HB2 1032   9.766   9.339   4.358 -0.9354 -2.3308 -2.0211
   75TYR     CG 1033   9.581   9.240   4.365 -0.3264  0.3572 -0.2000
   75TYR    CD1 1034   9.640   9.114   4.381  0.0044  0.5862  0.4006
   75TYR    HD1 1035   9.741   9.096   4.416 -0.2963 -0.3676  0.8296
   75TYR    CE1 1036   9.565   8.999   4.352 -0.0977  0.5259  0.8812
   75TYR    HE1 1037   9.607   8.900   4.365  2.2682  1.1211 -1.2560
   75TYR     CZ 1038   9.434   9.013   4.304  0.2729 -0.5467 -0.5297
   75TYR     OH 1039   9.366   8.895   4.288  0.1019 -0.4073 -0.8524
   75TYR     HH 1040   9.274   8.902   4.263 -0.8268 -3.2093  1.3222
   75TYR    CE2 1041   9.372   9.138   4.281  0.0590 -0.6192 -0.3592
   75TYR    HE2 1042   9.269   9.144   4.249  0.0725  0.7078 -0.1959
   75TYR    CD2 1043   9.449   9.249   4.318 -0.4216 -0.3745 -0.0820
   75TYR    HD2 1044   9.406   9.347   4.317 -0.7419 -0.5181 -0.9360
   75TYR      C 1045   9.781   9.501   4.573 -0.1737  0.2319  0.6971
   75TYR      O 1046   9.740   9.616   4.580 -0.1911  0.2254  0.7030
   76GLY      N 1047   9.909   9.463   4.583 -0.1240 -0.1205 -0.9121
   76GLY      H 1048   9.925   9.364   4.592  1.4750  0.1296 -0.6768
   76GLY     CA 1049  10.019   9.545   4.629 -0.7016  0.1584 -0.0016
   76GLY    HA1 1050  10.107   9.489   4.599 -1.8641 -1.9177  0.2710
   76GLY    HA2 1051  10.028   9.643   4.581  2.3293  0.0269  0.0867
   76GLY      C 1052  10.017   9.572   4.779 -0.5078  0.7211 -0.0989
   76GLY      O 1053   9.940   9.508   4.851  0.6026 -0.8106 -0.2343
   77SER      N 1054  10.103   9.667   4.818  0.2883 -0.1110  0.2126
   77SER      H 1055  10.160   9.712   4.747 -0.3366 -0.2789 -0.4126
   77SER     CA 1056  10.124   9.700   4.957  0.1643  0.3640  0.1225
   77SER     HA 1057  10.121   9.605   5.010  0.0961 -0.2567 -0.9565
   77SER     CB 1058  10.266   9.756   4.967  0.3624 -0.1407  0.1810
   77SER    HB1 1059  10.284   9.818   4.879 -0.3672  2.4038  1.7427
   77SER    HB2 1060  10.267   9.807   5.063  1.1131 -0.3487  0.2862
   77SER     OG 1061  10.346   9.640   4.970  0.5172 -0.0366  0.0696
   77SER     HG 1062  10.429   9.666   4.929  1.5765 -0.3929  1.8817
   77SER      C 1063  10.023   9.800   5.010 -0.2817  0.0229 -0.0727
   77SER      O 1064  10.020   9.919   4.980 -0.4287  0.1463  0.4169
   78THR      N 1065   9.934   9.751   5.097 -0.0574 -0.0169  0.1371
   78THR      H 1066   9.928   9.652   5.116 -2.2767  0.2577  1.0966
   78THR     CA 1067   9.825   9.836   5.141  0.0230  0.0585  0.1919
   78THR     HA 1068   9.794   9.897   5.056 -0.2022 -1.2999 -0.7332
   78THR     CB 1069   9.701   9.755   5.176  0.2871 -0.2384  0.4495
   78THR     HB 1070   9.724   9.693   5.263 -0.5844  0.6908  1.3678
   78THR    CG2 1071   9.582   9.846   5.206  0.2353 -0.1920  0.1090
   78THR   HG21 1072   9.494   9.783   5.218  0.0701  0.3801  2.3694
   78THR   HG22 1073   9.597   9.890   5.304  1.8196  0.1618 -0.2541
   78THR   HG23 1074   9.571   9.925   5.131 -0.1222  0.7142  1.0993
   78THR    OG1 1075   9.666   9.677   5.064  0.3885  0.4350 -0.0544
   78THR    HG1 1076   9.614   9.598   5.080 -0.1768  0.8291  0.1178
   78THR      C 1077   9.863   9.926   5.258  0.1916  0.0641  0.1341
   78THR      O 1078   9.902   9.878   5.364 -0.0830 -0.3117  0.0703
   79GLY      N 1079   9.841  10.057   5.243  0.7377  0.1802  0.3315
   79GLY      H 1080   9.818  10.090   5.151 -0.9048  1.5355  1.1581
   79GLY     CA 1081   9.836  10.157   5.348 -0.1175  0.0527  0.4200
   79GLY    HA1 1082   9.904  10.132   5.429 -0.6619  3.3952  2.1038
   79GLY    HA2 1083   9.734  10.150   5.387 -2.6650  1.4464 -4.9237
   79GLY      C 1084   9.856  10.299   5.296 -0.2740 -0.0224  0.1515
   79GLY      O 1085   9.881  10.324   5.178 -0.0710 -0.2160  0.1523
   80GLY      N 1086   9.845  10.397   5.386  0.0402  0.5690 -0.4489
   80GLY      H 1087   9.805  10.365   5.473 -0.3096  0.7220 -0.5542
   80GLY     CA 1088   9.863  10.539   5.362 -0.2437  0.7040  0.1300
   80GLY    HA1 1089   9.784  10.590   5.417 -0.3815  0.3410  0.2740
   80GLY    HA2 1090   9.851  10.568   5.257 -1.3582  1.9168  0.5569
   80GLY      C 1091   9.998  10.604   5.388  0.2081 -0.1905  0.0667
   80GLY      O 1092  10.101  10.538   5.378  0.1166 -0.3283  0.0247
   81TYR      N 1093   9.998  10.732   5.426  0.2637 -0.1630 -0.0284
   81TYR      H 1094   9.909  10.769   5.455 -0.3879 -0.9768 -0.9248
   81TYR     CA 1095  10.112  10.805   5.480  0.0041  0.3605 -0.1821
   81TYR     HA 1096  10.187  10.765   5.412 -1.8658 -0.3700 -1.9459
   81TYR     CB 1097  10.095  10.956   5.473  0.1377  0.3940  0.2543
   81TYR    HB1 1098  10.066  10.986   5.373  1.5515  1.5960  0.1576
   81TYR    HB2 1099  10.026  10.992   5.549  2.0023  1.1297  1.7080
   81TYR     CG 1100  10.228  11.025   5.494  0.2267  0.3807 -0.2593
   81TYR    CD1 1101  10.255  11.104   5.607  0.1668 -0.8587  0.6463
   81TYR    HD1 1102  10.177  11.120   5.680  0.4868  0.4611  0.7276
   81TYR    CE1 1103  10.380  11.165   5.626 -0.2812  0.5484 -0.7127
   81TYR    HE1 1104  10.393  11.230   5.711 -3.4984  1.8717 -1.0912
   81TYR     CZ 1105  10.476  11.161   5.523  0.1747 -0.0062 -0.2697
   81TYR     OH 1106  10.599  11.216   5.544  0.1955 -0.1361 -0.0417
   81TYR     HH 1107  10.647  11.229   5.462 -1.6147 -0.1559 -1.1419
   81TYR    CE2 1108  10.453  11.083   5.408 -0.4991  0.6169 -0.5577
   81TYR    HE2 1109  10.527  11.066   5.331 -1.6365 -0.1147 -1.5340
   81TYR    CD2 1110  10.334  11.010   5.403  0.1941 -0.5727 -0.1552
   81TYR    HD2 1111  10.323  10.946   5.317  0.4971  0.1280 -0.7209
   81TYR      C 1112  10.132  10.768   5.626 -0.1077 -0.6494 -0.4128
   81TYR      O 1113  10.044  10.720   5.697  0.4032  0.2343  0.8443
   82GLY      N 1114  10.255  10.788   5.674 -0.1461 -0.0534 -0.5496
   82GLY      H 1115  10.321  10.843   5.622  1.2794 -0.7284  0.4528
   82GLY     CA 1116  10.288  10.760   5.813 -0.5799 -0.2376 -0.4810
   82GLY    HA1 1117  10.274  10.655   5.838  0.9693 -0.4678 -0.5037
   82GLY    HA2 1118  10.391  10.779   5.843 -1.2658  2.1683  0.5688
   82GLY      C 1119  10.210  10.843   5.914  0.3246  0.3634 -0.2705
   82GLY      O 1120  10.159  10.951   5.886 -0.0646  0.2414 -0.0293
   83SER      N 1121  10.203  10.795   6.038  0.5073 -0.1179 -0.4437
   83SER      H 1122  10.252  10.710   6.061 -0.4992 -0.5874  0.0459
   83SER     CA 1123  10.150  10.870   6.150  0.5069 -0.6268 -0.0983
   83SER     HA 1124  10.043  10.888   6.140  0.6950 -0.1054 -1.4692
   83SER     CB 1125  10.169  10.782   6.273  0.1754 -0.0737  0.3547
   83SER    HB1 1126  10.138  10.680   6.252 -1.9861  0.7151 -0.5039
   83SER    HB2 1127  10.273  10.782   6.307  0.1615 -0.3172  0.3975
   83SER     OG 1128  10.093  10.832   6.380 -0.0252  0.1606  0.1034
   83SER     HG 1129  10.054  10.757   6.426  3.0507 -2.3108 -0.9972
   83SER      C 1130  10.214  11.006   6.174 -0.2166 -0.2397 -0.3210
   83SER      O 1131  10.319  11.035   6.117 -0.3794  0.2313 -0.3864
   84SER      N 1132  10.144  11.087   6.255  0.2693 -0.6473  0.5238
   84SER      H 1133  10.062  11.045   6.296  0.9701 -2.3359  0.2827
   84SER     CA 1134  10.173  11.228   6.272 -0.1208 -0.4800 -0.1276
   84SER     HA 1135  10.282  11.235   6.270  0.0597 -0.9798  2.8839
   84SER     CB 1136  10.111  11.302   6.155  0.2255 -0.4958 -0.3235
   84SER    HB1 1137  10.141  11.244   6.067  0.5444  0.4540 -0.8517
   84SER    HB2 1138  10.139  11.407   6.145 -2.3069  0.2736 -0.2740
   84SER     OG 1139   9.970  11.306   6.166  0.2544 -0.1688 -0.0913
   84SER     HG 1140   9.940  11.375   6.107  0.4202  1.2451  1.4078
   84SER      C 1141  10.122  11.283   6.404  0.2259  0.2914 -0.3122
   84SER      O 1142  10.054  11.216   6.482  0.1058  0.5380 -0.2029
   85GLN      N 1143  10.154  11.408   6.441 -0.1092  0.2612  0.0842
   85GLN      H 1144  10.212  11.465   6.381  1.0319 -1.2647 -0.3048
   85GLN     CA 1145  10.123  11.445   6.577  0.1547  0.1714  0.1680
   85GLN     HA 1146  10.156  11.368   6.647 -1.2230 -2.4916 -1.9307
   85GLN     CB 1147  10.168  11.587   6.613  0.1074  0.2094  0.0767
   85GLN    HB1 1148  10.164  11.601   6.721 -0.9766 -2.3511  0.4497
   85GLN    HB2 1149  10.272  11.580   6.581 -0.7403 -0.2424 -2.8646
   85GLN     CG 1150  10.099  11.710   6.555 -0.0646  0.0506 -0.0581
   85GLN    HG1 1151  10.063  11.703   6.452 -2.8185 -1.4648  0.9034
   85GLN    HG2 1152  10.008  11.724   6.612  0.0406 -1.1948  0.4357
   85GLN     CD 1153  10.183  11.837   6.568 -0.1993  0.1619 -0.2630
   85GLN    OE1 1154  10.145  11.931   6.638 -0.1789 -0.0825  0.0806
   85GLN    NE2 1155  10.302  11.838   6.509  0.1995 -0.3016  0.5114
   85GLN   HE21 1156  10.326  11.758   6.452 -1.4820 -0.2811 -0.2777
   85GLN   HE22 1157  10.349  11.927   6.503 -1.4586  0.5218 -2.0640
   85GLN      C 1158   9.976  11.434   6.616  0.0450  0.0662 -0.2766
   85GLN      O 1159   9.886  11.432   6.533 -0.4681  0.0108  0.2800
   86SER      N 1160   9.958  11.421   6.747 -0.0808 -0.4281 -0.3405
   86SER      H 1161  10.044  11.417   6.799  2.0837 -1.9568 -3.7327
   86SER     CA 1162   9.834  11.429   6.822  0.3847 -0.1275  0.4071
   86SER     HA 1163   9.754  11.389   6.760 -0.3013  0.2597  1.0253
   86SER     CB 1164   9.848  11.346   6.950 -0.8494 -0.1511  0.5415
   86SER    HB1 1165   9.751  11.305   6.978 -0.3734  0.0801  2.7197
   86SER    HB2 1166   9.879  11.415   7.029  0.0026 -1.1272  1.0737
   86SER     OG 1167   9.946  11.246   6.939 -0.6524  0.0450  0.4938
   86SER     HG 1168   9.907  11.174   6.889 -2.8208  0.7345  1.1060
   86SER      C 1169   9.790  11.575   6.835  0.2053 -0.1726  0.3295
   86SER      O 1170   9.869  11.665   6.809  0.2159 -0.3359 -0.2082
   87SER      N 1171   9.668  11.595   6.884  0.0376  0.2005 -0.2331
   87SER      H 1172   9.604  11.516   6.886 -0.7959  0.8217 -1.5424
   87SER     CA 1173   9.615  11.726   6.915 -0.1274  0.1115 -0.1380
   87SER     HA 1174   9.612  11.782   6.822 -0.8115  0.6254  0.1856
   87SER     CB 1175   9.471  11.719   6.966 -0.2123  0.2218 -0.3632
   87SER    HB1 1176   9.445  11.818   7.003 -1.0018 -0.6214  1.5079
   87SER    HB2 1177   9.460  11.657   7.055  0.9625  1.3973  0.6212
   87SER     OG 1178   9.384  11.673   6.865 -0.6492  0.4838 -0.1062
   87SER     HG 1179   9.293  11.667   6.896 -0.7654  1.5009 -0.1919
   87SER      C 1180   9.701  11.797   7.019  0.4057 -0.3918 -0.2281
   87SER      O 1181   9.753  11.731   7.108 -0.3416 -0.8954 -0.1573
   88GLN      N 1182   9.696  11.930   7.010 -0.3310 -0.3503  0.6424
   88GLN      H 1183   9.655  11.973   6.927 -0.4739 -1.4336  0.1384
   88GLN     CA 1184   9.775  12.019   7.093 -0.3876  0.1434  0.1807
   88GLN     HA 1185   9.854  11.950   7.121 -0.4291  0.5337  1.3359
   88GLN     CB 1186   9.833  12.139   7.020 -0.1304  0.1660  0.4208
   88GLN    HB1 1187   9.881  12.199   7.097 -2.3103  0.2787  1.7557
   88GLN    HB2 1188   9.749  12.196   6.981 -0.2286 -1.8232 -2.6573
   88GLN     CG 1189   9.940  12.096   6.920 -0.6833  0.1710 -0.1763
   88GLN    HG1 1190  10.035  12.074   6.969  0.1627 -0.3189 -1.9323
   88GLN    HG2 1191   9.899  12.010   6.866  0.6998  0.5223 -1.8973
   88GLN     CD 1192   9.965  12.209   6.821  0.0238  0.0983 -0.0868
   88GLN    OE1 1193   9.923  12.323   6.841  0.1334  0.2207 -0.5574
   88GLN    NE2 1194  10.023  12.181   6.705  0.7746  0.4298  0.2013
   88GLN   HE21 1195  10.047  12.260   6.647  1.3477  2.4428  3.0075
   88GLN   HE22 1196  10.074  12.093   6.698 -0.3534 -0.2418  0.1787
   88GLN      C 1197   9.703  12.059   7.222 -0.2667 -0.0327  0.3031
   88GLN      O 1198   9.585  12.038   7.248 -0.1848 -0.4402  0.3518
   89SER      N 1199   9.778  12.115   7.317  0.2700  0.2168 -0.2582
   89SER      H 1200   9.877  12.122   7.299  0.0419  1.2811 -1.2112
   89SER     CA 1201   9.741  12.179   7.441 -0.7004 -0.1642 -0.3434
   89SER     HA 1202   9.661  12.116   7.481 -0.7921 -1.6248 -2.6745
   89SER     CB 1203   9.865  12.176   7.531 -0.7528  0.2231 -0.2546
   89SER    HB1 1204   9.844  12.219   7.628  0.2511 -1.7058  0.8748
   89SER    HB2 1205   9.911  12.077   7.538  0.6913  0.9532  0.9797
   89SER     OG 1206   9.969  12.258   7.484 -0.3375 -0.0660  0.1512
   89SER     HG 1207  10.049  12.216   7.517 -0.2955 -1.4461 -1.5624
   89SER      C 1208   9.697  12.324   7.424 -0.2419 -0.0220 -0.3251
   89SER      O 1209   9.711  12.382   7.316  0.6823  0.0302 -0.1886
   90SER      N 1210   9.652  12.388   7.532  0.0398  0.1676 -0.3175
   90SER      H 1211   9.653  12.340   7.621 -1.8609  3.5494  1.7189
   90SER     CA 1212   9.621  12.529   7.536  0.0974  0.1819 -0.3782
   90SER     HA 1213   9.668  12.578   7.450  0.4531 -1.1672 -0.9835
   90SER     CB 1214   9.470  12.547   7.526 -0.0050 -0.3146  0.2526
   90SER    HB1 1215   9.436  12.649   7.545  0.4665 -0.4592  2.1139
   90SER    HB2 1216   9.437  12.508   7.430  1.1435 -0.0823 -0.2403
   90SER     OG 1217   9.404  12.481   7.633 -0.5229 -0.0396  0.1057
   90SER     HG 1218   9.312  12.506   7.626  0.1719  3.8369  1.9347
   90SER      C 1219   9.671  12.585   7.668  0.1660  0.0097 -0.3312
   90SER      O 1220   9.743  12.515   7.738  0.0892  0.1535 -0.1056
   91TYR      N 1221   9.639  12.706   7.714  0.5353  0.1733 -0.4983
   91TYR      H 1222   9.579  12.764   7.656 -0.9304  0.0356  0.7998
   91TYR     CA 1223   9.680  12.760   7.843  0.2366 -0.3127 -0.1980
   91TYR     HA 1224   9.673  12.674   7.910  0.1182 -2.2427 -2.5235
   91TYR     CB 1225   9.821  12.815   7.827  0.1958 -0.0597  0.2983
   91TYR    HB1 1226   9.877  12.765   7.748 -1.5445 -0.0039 -1.0269
   91TYR    HB2 1227   9.816  12.919   7.796 -0.1549  0.0734  0.7894
   91TYR     CG 1228   9.912  12.821   7.947 -0.1180  0.0927  0.5295
   91TYR    CD1 1229   9.960  12.700   8.000 -0.4482 -0.0662  0.4622
   91TYR    HD1 1230   9.921  12.608   7.959 -1.9273  0.3638  0.8196
   91TYR    CE1 1231  10.060  12.701   8.098  0.0913 -0.0893 -0.0843
   91TYR    HE1 1232  10.109  12.617   8.145  1.0339  1.4761  1.8700
   91TYR     CZ 1233  10.098  12.824   8.154 -0.3396 -0.0053  0.0271
   91TYR     OH 1234  10.189  12.818   8.255 -0.7173  0.0223  0.3734
   91TYR     HH 1235  10.189  12.904   8.297  0.7262 -0.2243  0.9460
   91TYR    CE2 1236  10.042  12.945   8.107 -0.0234  0.3521  0.5549
   91TYR    HE2 1237  10.080  13.039   8.144 -0.7269  0.7911  0.1647
   91TYR    CD2 1238   9.949  12.944   8.002  0.0663  0.0630  0.4751
   91TYR    HD2 1239   9.897  13.031   7.964 -2.9217 -2.2608 -1.1604
   91TYR      C 1240   9.580  12.864   7.892  0.5943 -0.1293  0.1431
   91TYR      O 1241   9.470  12.887   7.843  0.7210  0.5237  0.1644
   92GLY      N 1242   9.627  12.944   7.988  0.3718  0.2988 -0.1063
   92GLY      H 1243   9.723  12.940   8.018 -0.1013 -1.0302  1.3641
   92GLY     CA 1244   9.544  13.046   8.049 -0.1595 -0.0580 -0.2271
   92GLY    HA1 1245   9.598  13.121   8.107 -0.3537 -0.0494 -0.0524
   92GLY    HA2 1246   9.491  13.084   7.962 -1.6051  0.1960  0.7350
   92GLY      C 1247   9.441  12.984   8.142 -0.0304  0.0067 -0.0386
   92GLY      O 1248   9.470  12.884   8.208 -0.1397 -0.1011 -0.1537
   93GLN      N 1249   9.325  13.050   8.147  0.0502  0.1912 -0.5083
   93GLN      H 1250   9.319  13.130   8.086  0.6351  0.5589 -0.0947
   93GLN     CA 1251   9.202  12.999   8.206  0.2787  0.0319 -0.1637
   93GLN     HA 1252   9.204  13.001   8.315  0.4739 -0.1753 -0.1634
   93GLN     CB 1253   9.083  13.081   8.157  0.2251 -0.1745 -0.3809
   93GLN    HB1 1254   8.995  13.017   8.160  0.9790 -1.2435 -0.2266
   93GLN    HB2 1255   9.094  13.110   8.052 -0.2871  2.3336  0.1969
   93GLN     CG 1256   9.079  13.205   8.246 -0.0346 -0.2606 -0.2736
   93GLN    HG1 1257   9.047  13.168   8.344 -1.1281 -0.1992 -0.5945
   93GLN    HG2 1258   9.179  13.247   8.248 -0.1599  0.0438  1.4245
   93GLN     CD 1259   8.982  13.310   8.195  0.3292  0.2446  0.0677
   93GLN    OE1 1260   8.927  13.310   8.085  0.2596  0.2811  0.1021
   93GLN    NE2 1261   8.952  13.409   8.280  0.0309  0.0412  0.2016
   93GLN   HE21 1262   8.982  13.390   8.374  0.2151 -3.0223 -0.3946
   93GLN   HE22 1263   8.905  13.490   8.241 -0.2555 -0.8041 -1.2893
   93GLN      C 1264   9.184  12.855   8.159  0.6183 -0.0616 -0.0110
   93GLN      O 1265   9.195  12.830   8.040 -0.1731 -0.1022 -0.0824
   94GLN      N 1266   9.157  12.766   8.255  0.0154  0.2113  0.0775
   94GLN      H 1267   9.136  12.801   8.347  0.0911 -0.6380  0.4286
   94GLN     CA 1268   9.126  12.628   8.221  0.1826  0.0994  0.3741
   94GLN     HA 1269   9.093  12.636   8.118  2.6585  1.1771 -0.4079
   94GLN     CB 1270   9.238  12.529   8.248  0.1136 -0.0967 -0.0437
   94GLN    HB1 1271   9.262  12.542   8.354 -1.7964  0.3168  0.3801
   94GLN    HB2 1272   9.206  12.428   8.225  1.7492 -0.1628 -2.3815
   94GLN     CG 1273   9.365  12.555   8.167 -0.2824  0.8088 -0.3878
   94GLN    HG1 1274   9.390  12.659   8.185 -1.4600  0.7762  1.8311
   94GLN    HG2 1275   9.442  12.491   8.211 -0.2020  1.5242  0.5598
   94GLN     CD 1276   9.353  12.531   8.018  0.1327  0.1696 -0.3242
   94GLN    OE1 1277   9.245  12.522   7.960 -0.0514  0.1102  0.0274
   94GLN    NE2 1278   9.465  12.528   7.944  0.1721 -0.0484 -0.2530
   94GLN   HE21 1279   9.547  12.528   8.004  0.2629 -1.9898 -0.2991
   94GLN   HE22 1280   9.471  12.493   7.850  3.3482  0.8560 -0.4960
   94GLN      C 1281   9.012  12.580   8.309  0.0159  0.5992  0.4342
   94GLN      O 1282   9.003  12.620   8.426 -0.1383 -0.3333  0.7472
   95SER      N 1283   8.930  12.493   8.251 -0.1120  1.0762 -0.1106
   95SER      H 1284   8.937  12.493   8.150  1.8255  0.7796 -0.0170
   95SER     CA 1285   8.806  12.444   8.309  0.0874 -0.0377 -0.5826
   95SER     HA 1286   8.767  12.517   8.381  1.1603  0.2760 -0.3053
   95SER     CB 1287   8.707  12.429   8.194 -0.2607  0.2995 -0.3303
   95SER    HB1 1288   8.621  12.367   8.220  0.1125 -0.0111  0.1987
   95SER    HB2 1289   8.763  12.378   8.116 -0.0457 -0.3217  0.2092
   95SER     OG 1290   8.669  12.551   8.135  0.1145  0.2735 -0.6300
   95SER     HG 1291   8.595  12.586   8.185  0.2573  0.0421 -0.2453
   95SER      C 1292   8.814  12.308   8.376  0.4694  0.1502 -0.2390
   95SER      O 1293   8.722  12.269   8.447  0.6213  0.1077 -0.0632
   96SER      N 1294   8.930  12.242   8.381  0.3796  0.0167  0.1065
   96SER      H 1295   9.014  12.282   8.341  1.2807 -2.4922 -0.7231
   96SER     CA 1296   8.960  12.125   8.461 -0.0067 -0.1625 -0.0110
   96SER     HA 1297   8.897  12.127   8.550 -0.1108  0.6600 -0.1031
   96SER     CB 1298   8.922  11.998   8.385 -0.6051 -0.1334  0.2351
   96SER    HB1 1299   8.936  11.913   8.452  0.8719 -0.4249 -0.3989
   96SER    HB2 1300   8.989  11.981   8.301 -1.3204  2.5180 -0.9611
   96SER     OG 1301   8.792  11.996   8.330 -0.2298  0.0353 -0.6640
   96SER     HG 1302   8.810  11.986   8.236 -0.2903 -1.5059 -0.5316
   96SER      C 1303   9.108  12.120   8.496 -0.0505 -0.2740  0.1651
   96SER      O 1304   9.198  12.185   8.443 -0.4528  0.0735 -0.1060
   97TYR      N 1305   9.134  12.041   8.601  0.1498  0.5268  0.7248
   97TYR      H 1306   9.059  11.986   8.640 -2.4196  3.4183  0.2812
   97TYR     CA 1307   9.264  12.030   8.663  0.3493 -0.3842  0.1691
   97TYR     HA 1308   9.307  12.130   8.673  0.3045 -0.1880 -1.3415
   97TYR     CB 1309   9.245  11.978   8.805  0.0131 -0.2202  0.1869
   97TYR    HB1 1310   9.187  12.049   8.864  0.7818 -1.1167  2.1134
   97TYR    HB2 1311   9.197  11.880   8.802 -0.0113 -0.1895 -0.7337
   97TYR     CG 1312   9.374  11.965   8.883  0.2311 -0.3459 -0.1923
   97TYR    CD1 1313   9.425  11.837   8.905  0.0445 -0.4198 -0.1838
   97TYR    HD1 1314   9.377  11.745   8.875  0.4529 -0.0909 -1.9536
   97TYR    CE1 1315   9.552  11.825   8.963  0.3230  0.2433 -0.6459
   97TYR    HE1 1316   9.591  11.725   8.973  1.5389  0.7029 -0.6345
   97TYR     CZ 1317   9.625  11.939   9.004 -0.4056  0.4364  0.1749
   97TYR     OH 1318   9.752  11.925   9.051 -0.2762 -0.1464 -0.3357
   97TYR     HH 1319   9.810  12.001   9.038  0.6764 -0.7533  0.2121
   97TYR    CE2 1320   9.570  12.068   8.987 -0.3055  0.4687  0.0992
   97TYR    HE2 1321   9.627  12.156   9.011  0.8507 -0.0715 -0.5864
   97TYR    CD2 1322   9.448  12.079   8.920 -0.3722 -0.0563  0.1299
   97TYR    HD2 1323   9.410  12.177   8.897  2.5513  1.3218  0.8086
   97TYR      C 1324   9.368  11.951   8.585 -0.0222 -0.0596 -0.6672
   97TYR      O 1325   9.476  12.007   8.570 -0.0753  0.0375 -0.6834
   98PRO      N 1326   9.337  11.832   8.531 -0.2950 -0.2260 -0.1549
   98PRO     CD 1327   9.227  11.743   8.561 -0.3181 -0.2456 -0.2994
   98PRO    HD1 1328   9.129  11.791   8.566 -1.2850 -2.2117  4.0482
   98PRO    HD2 1329   9.250  11.698   8.657 -1.1265 -0.4323 -0.1822
   98PRO     CG 1330   9.224  11.648   8.441  0.0679 -0.6527  0.0118
   98PRO    HG1 1331   9.178  11.700   8.357 -1.1976 -1.4103  0.2166
   98PRO    HG2 1332   9.164  11.560   8.462 -1.2626  0.2099 -0.1155
   98PRO     CB 1333   9.373  11.627   8.415  0.1897 -0.0838  0.2281
   98PRO    HB1 1334   9.411  11.558   8.490 -1.2571 -1.8053 -0.5335
   98PRO    HB2 1335   9.390  11.595   8.312  0.0241 -0.7687  0.4046
   98PRO     CA 1336   9.428  11.767   8.440  0.0105  0.0368 -0.0404
   98PRO     HA 1337   9.528  11.755   8.482  0.9090  1.0318 -1.7779
   98PRO      C 1338   9.443  11.838   8.306 -0.1233  0.1245 -0.0072
   98PRO      O 1339   9.349  11.902   8.259 -0.3973 -0.1516  0.1600
   99GLY      N 1340   9.559  11.826   8.241 -0.1659 -0.3813  0.0055
   99GLY      H 1341   9.625  11.771   8.294 -0.8088 -2.1883 -0.9957
   99GLY     CA 1342   9.589  11.880   8.110 -0.0802  0.3403  0.3154
   99GLY    HA1 1343   9.524  11.967   8.098 -1.2061 -0.2474  1.7480
   99GLY    HA2 1344   9.694  11.907   8.113  0.8657 -3.0109  1.4577
   99GLY      C 1345   9.581  11.789   7.988  0.8803  0.2662  0.3007
   99GLY      O 1346   9.613  11.670   7.986  0.5768  0.1703  0.8220
  100TYR      N 1347   9.554  11.850   7.872  0.3471 -0.0565  0.2502
  100TYR      H 1348   9.530  11.948   7.877 -2.7388 -0.6346 -1.0205
  100TYR     CA 1349   9.524  11.784   7.747  0.1928  0.2143  0.1465
  100TYR     HA 1350   9.550  11.679   7.752 -0.6120 -0.1681 -2.2975
  100TYR     CB 1351   9.374  11.793   7.718  0.1484 -0.1610  0.2616
  100TYR    HB1 1352   9.356  11.897   7.694 -1.0729 -0.0659  1.4556
  100TYR    HB2 1353   9.343  11.738   7.629  0.4569 -0.5033  0.3610
  100TYR     CG 1354   9.287  11.749   7.833  0.4288 -0.3641  0.3967
  100TYR    CD1 1355   9.250  11.615   7.850  0.0256 -0.2769  0.2436
  100TYR    HD1 1356   9.298  11.530   7.803 -2.4463 -2.5853  1.6071
  100TYR    CE1 1357   9.147  11.585   7.940 -0.1606  0.0299  0.1340
  100TYR    HE1 1358   9.117  11.481   7.944  3.1761 -1.0307  1.6455
  100TYR     CZ 1359   9.091  11.685   8.021 -0.1104  0.2298 -0.0801
  100TYR     OH 1360   8.987  11.646   8.099 -0.2602  0.2602 -0.2599
  100TYR     HH 1361   8.989  11.550   8.101  1.0210  0.2560  1.8215
  100TYR    CE2 1362   9.124  11.821   8.000  0.2919  0.1053 -0.2585
  100TYR    HE2 1363   9.065  11.902   8.041  0.0535  0.2605 -0.8972
  100TYR    CD2 1364   9.222  11.850   7.905  0.1742  0.0461 -0.3995
  100TYR    HD2 1365   9.252  11.953   7.886  2.0230 -0.3632  0.0552
  100TYR      C 1366   9.616  11.832   7.636 -0.1568 -0.5501 -0.4838
  100TYR      O 1367   9.650  11.950   7.633 -0.2614 -0.5305 -0.9593
  101GLY      N 1368   9.644  11.743   7.540  0.0982 -0.3120 -0.6346
  101GLY      H 1369   9.603  11.650   7.543  0.0838 -0.3505 -1.7007
  101GLY     CA 1370   9.724  11.773   7.423  0.2109  0.0433 -0.4687
  101GLY    HA1 1371   9.682  11.866   7.385  0.9071  0.7858  0.5360
  101GLY    HA2 1372   9.708  11.690   7.354 -0.5636  1.1383 -1.6596
  101GLY      C 1373   9.875  11.784   7.441  0.1971 -0.1961 -0.2029
  101GLY      O 1374   9.934  11.774   7.548 -0.0835 -0.1928 -0.0476
  102GLN      N 1375   9.944  11.805   7.329 -0.2112 -0.3357 -0.4826
  102GLN      H 1376   9.895  11.810   7.240 -0.0650  1.8875 -0.5043
  102GLN     CA 1377  10.087  11.819   7.319 -0.1825 -0.1605  0.1362
  102GLN     HA 1378  10.138  11.798   7.412 -1.7003 -0.6515  0.8781
  102GLN     CB 1379  10.151  11.715   7.228  0.1146  0.3430 -0.2377
  102GLN    HB1 1380  10.109  11.620   7.260  0.3470  0.5397  0.6757
  102GLN    HB2 1381  10.259  11.721   7.242  0.1988  0.3075 -0.8263
  102GLN     CG 1382  10.116  11.742   7.082  0.0893  0.7550 -0.1550
  102GLN    HG1 1383  10.009  11.718   7.076  0.2322 -0.0851  0.5421
  102GLN    HG2 1384  10.120  11.847   7.052  0.5948  0.7056 -0.2639
  102GLN     CD 1385  10.195  11.660   6.982 -0.4269  0.3489 -0.2328
  102GLN    OE1 1386  10.290  11.703   6.916  0.0154  0.2612  0.3416
  102GLN    NE2 1387  10.170  11.529   6.980 -0.2429  0.3046  0.2409
  102GLN   HE21 1388  10.108  11.501   7.054  0.5162  0.0357  0.7845
  102GLN   HE22 1389  10.234  11.465   6.936  1.5541  2.4355 -0.4164
  102GLN      C 1390  10.122  11.962   7.278  0.0525 -0.3247 -0.2477
  102GLN      O 1391  10.036  12.029   7.222  0.2948  0.0895 -0.1278
  103GLN      N 1392  10.241  12.010   7.315 -0.2543  0.2269  0.0391
  103GLN      H 1393  10.290  11.968   7.392 -1.0283 -1.4864 -0.3518
  103GLN     CA 1394  10.283  12.144   7.277  0.3765  0.0333  0.0407
  103GLN     HA 1395  10.201  12.209   7.310  0.0487 -0.4141  0.1289
  103GLN     CB 1396  10.410  12.184   7.352  0.1206  0.7054  0.1281
  103GLN    HB1 1397  10.484  12.111   7.319 -1.1840 -0.1779 -0.9863
  103GLN    HB2 1398  10.429  12.284   7.315 -1.5226  1.1598  0.4223
  103GLN     CG 1399  10.402  12.188   7.504  0.0625  0.2121  0.1398
  103GLN    HG1 1400  10.495  12.237   7.534  1.0674 -1.5833  0.1186
  103GLN    HG2 1401  10.402  12.087   7.545 -0.7463  0.7861  1.6506
  103GLN     CD 1402  10.283  12.270   7.552  0.3423  0.5279  0.3008
  103GLN    OE1 1403  10.191  12.210   7.608 -0.0791  0.2535 -0.6494
  103GLN    NE2 1404  10.284  12.403   7.540 -0.1096  0.5716  0.7352
  103GLN   HE21 1405  10.359  12.459   7.502  0.3303 -1.0126 -0.8465
  103GLN   HE22 1406  10.198  12.447   7.568 -0.1828 -0.3400  2.0769
  103GLN      C 1407  10.298  12.165   7.127 -0.3708 -0.0798 -0.0541
  103GLN      O 1408  10.317  12.065   7.059 -0.4383 -0.1770  0.0679
  104PRO      N 1409  10.288  12.287   7.075  0.6097 -0.0347 -0.1487
  104PRO     CD 1410  10.265  12.411   7.147 -0.4705 -0.0035 -0.5314
  104PRO    HD1 1411  10.205  12.396   7.237  0.8691 -0.7490  0.2732
  104PRO    HD2 1412  10.364  12.449   7.171 -0.3390 -0.7363  0.1285
  104PRO     CG 1413  10.197  12.502   7.045 -0.1815  0.5642 -0.2189
  104PRO    HG1 1414  10.206  12.602   7.087  1.2435  0.1730  0.4966
  104PRO    HG2 1415  10.096  12.464   7.031 -0.3479 -0.3095  2.6324
  104PRO     CB 1416  10.267  12.467   6.914 -0.1172  0.0049 -0.0378
  104PRO    HB1 1417  10.364  12.515   6.911  0.9976 -2.1822 -1.4217
  104PRO    HB2 1418  10.204  12.492   6.829 -0.3083 -1.9910 -0.5325
  104PRO     CA 1419  10.280  12.316   6.933  0.1099  0.0161 -0.1092
  104PRO     HA 1420  10.184  12.273   6.903  0.0342 -1.0180  1.5137
  104PRO      C 1421  10.397  12.265   6.851 -0.1438 -0.6866 -0.0455
  104PRO      O 1422  10.375  12.255   6.730 -1.1888 -0.1159  0.0799
  105ALA      N 1423  10.513  12.245   6.913 -0.0319  0.1218  0.0252
  105ALA      H 1424  10.518  12.279   7.008  0.1401  1.8828 -0.5737
  105ALA     CA 1425  10.631  12.211   6.835 -0.2929 -0.0963 -0.2776
  105ALA     HA 1426  10.602  12.143   6.755 -0.3315  0.3271 -0.6272
  105ALA     CB 1427  10.697  12.337   6.779 -0.3039  0.1750  0.3150
  105ALA    HB1 1428  10.764  12.322   6.695  1.3349  2.3665  1.1287
  105ALA    HB2 1429  10.756  12.373   6.863 -0.3803  0.8981  0.0659
  105ALA    HB3 1430  10.619  12.406   6.745 -0.9778 -0.7886 -0.1348
  105ALA      C 1431  10.728  12.124   6.914 -0.0530  0.1397 -0.3094
  105ALA      O 1432  10.723  12.132   7.037  0.0192 -0.0558 -0.2940
  106PRO      N 1433  10.815  12.050   6.846 -0.0912 -0.2100  0.0206
  106PRO     CD 1434  10.825  12.021   6.704  0.2392 -0.0857  0.0181
  106PRO    HD1 1435  10.730  12.037   6.654 -0.8507 -0.8883  1.7154
  106PRO    HD2 1436  10.900  12.085   6.658  2.2173 -1.4725  1.1500
  106PRO     CG 1437  10.860  11.872   6.699 -0.0829 -0.1697  0.2304
  106PRO    HG1 1438  10.770  11.816   6.726 -1.4827  2.4292  1.3700
  106PRO    HG2 1439  10.902  11.854   6.600  0.1110  1.2147  0.0320
  106PRO     CB 1440  10.971  11.875   6.804  0.2409 -0.2615 -0.1084
  106PRO    HB1 1441  11.059  11.927   6.766  0.5643  0.1657  1.1833
  106PRO    HB2 1442  10.995  11.772   6.832  1.2442  0.0113  0.0440
  106PRO     CA 1443  10.906  11.959   6.913 -0.0391 -0.3342 -0.2159
  106PRO     HA 1444  10.849  11.895   6.979 -0.1090 -0.3846 -0.3262
  106PRO      C 1445  11.008  12.022   7.007 -0.9102 -0.1741  0.6342
  106PRO      O 1446  11.040  12.141   7.008 -0.5736 -0.2636  0.6755
  107SER      N 1447  11.064  11.947   7.103  0.4089  0.2798  0.2334
  107SER      H 1448  11.029  11.853   7.114  1.3719  0.1266  2.5877
  107SER     CA 1449  11.175  11.982   7.190  0.2255  0.3703  0.4306
  107SER     HA 1450  11.141  12.080   7.224  0.0003 -0.4398  2.6846
  107SER     CB 1451  11.175  11.891   7.312 -0.1880  0.0358  0.1855
  107SER    HB1 1452  11.264  11.915   7.370  0.2997 -1.7867  0.2709
  107SER    HB2 1453  11.084  11.900   7.371  0.5288 -1.0564  1.5057
  107SER     OG 1454  11.201  11.759   7.267 -0.3694  0.2166 -0.4649
  107SER     HG 1455  11.172  11.710   7.344 -0.7248 -0.8403 -1.2541
  107SER      C 1456  11.307  11.988   7.115  0.0563 -0.4252  0.0636
  107SER      O 1457  11.337  11.902   7.032  0.5897 -0.2046  0.0203
  108SER      N 1458  11.385  12.089   7.153 -0.1610 -0.1351 -0.2639
  108SER      H 1459  11.353  12.153   7.224  0.2615 -0.7494  0.4962
  108SER     CA 1460  11.504  12.126   7.078 -0.1573  0.0561 -0.1633
  108SER     HA 1461  11.509  12.075   6.982  2.2331 -1.2789  0.5861
  108SER     CB 1462  11.498  12.276   7.051  0.6247  0.1114 -0.0636
  108SER    HB1 1463  11.561  12.293   6.964 -0.0573 -0.2731 -0.6451
  108SER    HB2 1464  11.394  12.296   7.024  0.2023 -1.9556 -0.1403
  108SER     OG 1465  11.530  12.350   7.167  0.2455  0.3949 -0.1395
  108SER     HG 1466  11.515  12.442   7.141  1.5264  0.4688 -0.6561
  108SER      C 1467  11.632  12.088   7.151 -0.2624 -0.0701 -0.0409
  108SER      O 1468  11.624  12.012   7.247  0.1321 -0.1039 -0.0324
  109THR      N 1469  11.742  12.143   7.097 -0.1004 -0.1933  0.1658
  109THR      H 1470  11.724  12.215   7.029 -0.0916 -0.8180 -0.5153
  109THR     CA 1471  11.873  12.122   7.154 -0.0546  0.0294  0.1428
  109THR     HA 1472  11.875  12.025   7.204 -0.2076 -0.3056 -0.4924
  109THR     CB 1473  11.987  12.132   7.053  0.0190  0.5576  0.2768
  109THR     HB 1474  12.082  12.116   7.104  0.5463 -2.0407 -1.3358
  109THR    CG2 1475  11.967  12.015   6.958 -0.1766  0.4313  0.4711
  109THR   HG21 1476  11.862  12.012   6.928 -0.0628  1.4968 -0.1037
  109THR   HG22 1477  11.993  11.927   7.017  0.9851 -0.5777 -1.4398
  109THR   HG23 1478  12.037  12.013   6.874 -0.0183  2.5874  0.4987
  109THR    OG1 1479  11.987  12.249   6.974 -0.2111  0.3860  0.0230
  109THR    HG1 1480  12.058  12.245   6.910 -0.4049  0.3080 -0.1904
  109THR      C 1481  11.909  12.234   7.251  0.5247  0.2545 -0.3263
  109THR      O 1482  12.001  12.227   7.331 -0.0091 -0.5005  0.2296
  110SER      N 1483  11.830  12.343   7.249 -0.2727 -0.3094 -0.0225
  110SER      H 1484  11.743  12.347   7.199  0.3969  0.6481 -1.1616
  110SER     CA 1485  11.851  12.448   7.347 -0.0334 -0.1139 -0.2823
  110SER     HA 1486  11.937  12.511   7.324  0.7265 -0.3396  1.7291
  110SER     CB 1487  11.746  12.557   7.328  0.1905  0.1218 -0.1648
  110SER    HB1 1488  11.646  12.524   7.357  0.7798 -0.6188  1.1270
  110SER    HB2 1489  11.757  12.642   7.395  0.0903  1.5649 -1.9164
  110SER     OG 1490  11.749  12.600   7.194  1.1428  0.4779 -0.0348
  110SER     HG 1491  11.692  12.677   7.185  0.2818 -0.0785  0.4810
  110SER      C 1492  11.837  12.398   7.490 -0.7066  0.8057 -0.0242
  110SER      O 1493  11.781  12.293   7.520 -0.5032  0.6229 -0.2824
  111GLY      N 1494  11.912  12.464   7.579  0.4138 -0.2490 -0.1746
  111GLY      H 1495  11.963  12.542   7.541 -0.9151  0.0250 -1.5219
  111GLY     CA 1496  11.929  12.432   7.719  0.3431 -0.5993 -0.2450
  111GLY    HA1 1497  11.836  12.444   7.773  1.0337 -2.1800  1.3934
  111GLY    HA2 1498  11.952  12.325   7.727  0.7849 -0.6157 -1.5284
  111GLY      C 1499  12.038  12.511   7.790  0.0137 -0.4091  0.0520
  111GLY      O 1500  12.093  12.606   7.735 -0.1387 -0.3232  0.0466
  112SER      N 1501  12.094  12.466   7.903  0.0398 -0.0468  0.1850
  112SER      H 1502  12.065  12.375   7.937  1.3153 -0.8022 -0.6504
  112SER     CA 1503  12.217  12.513   7.963  0.1243  0.2087 -0.1860
  112SER     HA 1504  12.271  12.573   7.890 -0.4776  0.6077 -0.3037
  112SER     CB 1505  12.200  12.594   8.091  0.0028 -0.5493  0.2821
  112SER    HB1 1506  12.149  12.527   8.160  0.6288 -1.4987 -0.1456
  112SER    HB2 1507  12.124  12.671   8.076 -2.5294 -2.0871  3.7567
  112SER     OG 1508  12.320  12.654   8.133 -0.1998  0.0840 -0.0284
  112SER     HG 1509  12.307  12.687   8.222 -0.2719  0.0887 -0.0410
  112SER      C 1510  12.308  12.394   7.992 -0.2244 -0.0107  0.0127
  112SER      O 1511  12.256  12.299   8.050 -0.2419 -0.1590 -0.2452
  113TYR      N 1512  12.437  12.396   7.960 -0.2693  0.2989 -0.1523
  113TYR      H 1513  12.471  12.477   7.910  0.8860 -0.5045 -0.7203
  113TYR     CA 1514  12.520  12.277   7.973  0.1669  0.6396  0.2334
  113TYR     HA 1515  12.480  12.217   8.055  0.9858  2.6308  2.1886
  113TYR     CB 1516  12.531  12.196   7.844  0.0986  0.5743  0.2693
  113TYR    HB1 1517  12.600  12.112   7.844 -0.3640  0.1872  0.3050
  113TYR    HB2 1518  12.565  12.252   7.758 -1.8689 -0.1999 -1.0861
  113TYR     CG 1519  12.402  12.135   7.796  0.4906 -0.1282  0.0922
  113TYR    CD1 1520  12.354  12.017   7.855  0.0725  0.0743  0.1687
  113TYR    HD1 1521  12.423  11.969   7.923  1.0909  0.0746 -0.8188
  113TYR    CE1 1522  12.224  11.968   7.837  0.2052 -0.1764 -0.1179
  113TYR    HE1 1523  12.195  11.880   7.891 -0.1689  0.2635  0.3997
  113TYR     CZ 1524  12.140  12.034   7.745  0.5715  0.0045 -0.3285
  113TYR     OH 1525  12.014  11.987   7.719  0.5515  0.1624 -0.5242
  113TYR     HH 1526  11.970  12.042   7.654  0.0780  0.8414  0.3544
  113TYR    CE2 1527  12.188  12.144   7.672  0.0208  0.4540 -0.0220
  113TYR    HE2 1528  12.116  12.179   7.600 -1.5002 -1.8054  0.2892
  113TYR    CD2 1529  12.314  12.196   7.706  0.3026 -0.3192  0.1448
  113TYR    HD2 1530  12.344  12.285   7.653 -0.2653 -0.1887  0.0294
  113TYR      C 1531  12.659  12.323   8.014  0.1781  0.0607  0.8597
  113TYR      O 1532  12.691  12.441   8.003  0.6162 -0.1312 -0.0243
  114GLY      N 1533  12.744  12.231   8.061  0.5442 -0.2181 -0.3099
  114GLY      H 1534  12.707  12.139   8.078 -0.1944  0.2016  0.4323
  114GLY     CA 1535  12.879  12.257   8.106  0.4055 -0.0510  0.0126
  114GLY    HA1 1536  12.890  12.364   8.122 -0.9119  0.6844 -3.2017
  114GLY    HA2 1537  12.894  12.211   8.204  0.9179 -1.9456 -0.8993
  114GLY      C 1538  12.986  12.211   8.009 -0.4330 -1.2344 -0.3767
  114GLY      O 1539  12.968  12.219   7.887 -0.2632 -1.0398 -0.3894
  115SER      N 1540  13.101  12.166   8.060 -0.0918 -0.0215 -0.0429
  115SER      H 1541  13.101  12.154   8.160  1.1547 -0.8743 -0.1287
  115SER     CA 1542  13.224  12.140   7.988 -0.1397 -0.1298 -0.0866
  115SER     HA 1543  13.213  12.171   7.884 -0.7814  2.0008  0.5709
  115SER     CB 1544  13.334  12.222   8.054 -0.1721 -0.2499  0.1120
  115SER    HB1 1545  13.423  12.234   7.993  0.0339  0.6579  0.5796
  115SER    HB2 1546  13.370  12.186   8.151 -0.3244 -0.1132  0.2190
  115SER     OG 1547  13.287  12.353   8.078 -0.1591 -0.1636 -0.3224
  115SER     HG 1548  13.344  12.390   8.147 -1.2144  0.7657  0.0735
  115SER      C 1549  13.268  11.995   8.004  0.1698 -0.0408 -0.1315
  115SER      O 1550  13.362  11.962   7.933  0.5255 -0.2871  0.4479
  116SER      N 1551  13.205  11.916   8.091  0.0260  0.1020 -0.1030
  116SER      H 1552  13.122  11.955   8.134  1.2308  1.1192  1.4393
  116SER     CA 1553  13.222  11.775   8.122  0.1498  0.1230 -0.0759
  116SER     HA 1554  13.315  11.740   8.076 -1.0791  0.2654 -2.8394
  116SER     CB 1555  13.225  11.757   8.273  0.4315  0.0788 -0.0851
  116SER    HB1 1556  13.251  11.655   8.303 -1.6491 -0.2051  0.9567
  116SER    HB2 1557  13.293  11.833   8.311 -0.5490  2.1519 -2.2385
  116SER     OG 1558  13.103  11.778   8.341  0.2462 -0.4508 -0.2501
  116SER     HG 1559  13.136  11.769   8.430  2.6334  1.1976 -0.8585
  116SER      C 1560  13.119  11.681   8.061 -0.0939 -0.0324  0.5659
  116SER      O 1561  13.001  11.714   8.058 -0.0912 -0.0556  0.1208
  117SER      N 1562  13.167  11.567   8.012 -0.2375  0.0912  0.1365
  117SER      H 1563  13.266  11.550   8.025  0.0936  1.8124  0.0108
  117SER     CA 1564  13.089  11.451   7.973 -0.0749  0.1479 -0.3695
  117SER     HA 1565  12.991  11.480   7.936 -0.3396  1.7381  1.4404
  117SER     CB 1566  13.161  11.369   7.866 -0.2127 -0.4789  0.0196
  117SER    HB1 1567  13.261  11.337   7.896  1.5245  1.5668 -3.0513
  117SER    HB2 1568  13.103  11.279   7.845 -1.2019  0.1794 -0.1641
  117SER     OG 1569  13.186  11.456   7.759  0.1324 -0.9876 -0.3169
  117SER     HG 1570  13.119  11.438   7.693  0.3542 -1.1248 -0.5077
  117SER      C 1571  13.051  11.384   8.104  0.1527 -0.3197 -0.5436
  117SER      O 1572  13.082  11.267   8.127  0.1323 -0.2102  0.0575
  118GLN      N 1573  12.963  11.445   8.183  0.8752 -0.3431  0.2941
  118GLN      H 1574  12.945  11.543   8.166 -0.0013 -0.6748 -0.8302
  118GLN     CA 1575  12.896  11.387   8.297  0.1302 -0.0892 -0.0044
  118GLN     HA 1576  12.899  11.278   8.303 -1.8298 -0.1080  2.0178
  118GLN     CB 1577  12.957  11.432   8.430 -0.4004  0.3678  0.0851
  118GLN    HB1 1578  12.957  11.541   8.444  0.9417  0.2817  0.8744
  118GLN    HB2 1579  12.895  11.387   8.507 -1.4365  1.2713 -0.1830
  118GLN     CG 1580  13.102  11.393   8.455 -0.5101  0.0220  0.1872
  118GLN    HG1 1581  13.126  11.426   8.556 -0.6483 -0.0839  0.2551
  118GLN    HG2 1582  13.170  11.432   8.379  0.5231  0.7049  1.4388
  118GLN     CD 1583  13.121  11.242   8.461 -0.5120  0.0273  0.3176
  118GLN    OE1 1584  13.024  11.168   8.471 -0.5304 -0.0598 -0.4413
  118GLN    NE2 1585  13.246  11.195   8.466 -0.3911  0.2345 -0.5697
  118GLN   HE21 1586  13.318  11.263   8.484 -0.1295 -0.5175  1.5199
  118GLN   HE22 1587  13.267  11.097   8.459 -0.4255  0.2867 -1.5245
  118GLN      C 1588  12.749  11.427   8.295  0.1065 -0.1422  0.5102
  118GLN      O 1589  12.723  11.545   8.271  0.3281 -0.1796  0.0865
  119SER      N 1590  12.654  11.336   8.317  0.0121 -0.3051 -0.5560
  119SER      H 1591  12.682  11.242   8.340 -0.1454 -0.6491 -1.7094
  119SER     CA 1592  12.512  11.363   8.327  0.0632 -0.4075  0.4639
  119SER     HA 1593  12.468  11.400   8.235  2.1495 -0.2045 -0.4905
  119SER     CB 1594  12.445  11.230   8.359 -0.2830 -0.4001 -0.2259
  119SER    HB1 1595  12.341  11.246   8.385 -0.1958  0.4198 -0.3662
  119SER    HB2 1596  12.482  11.192   8.454 -2.7850  0.7225  1.2917
  119SER     OG 1597  12.464  11.130   8.261 -0.3597 -0.4956 -0.1440
  119SER     HG 1598  12.521  11.062   8.298  1.4483  0.6538 -0.6983
  119SER      C 1599  12.484  11.465   8.437  0.3922 -0.1209  0.2837
  119SER      O 1600  12.499  11.432   8.555  0.2403 -0.5827  0.1782
  120SER      N 1601  12.442  11.588   8.409 -0.3261 -0.5607 -0.6220
  120SER      H 1602  12.437  11.618   8.313  1.8994 -0.5448 -0.7719
  120SER     CA 1603  12.428  11.700   8.501  0.1125 -0.3475 -0.8119
  120SER     HA 1604  12.375  11.666   8.590  0.6291 -0.7874 -0.6703
  120SER     CB 1605  12.564  11.754   8.544 -0.1629 -0.1502 -0.1759
  120SER    HB1 1606  12.609  11.792   8.452  0.0510 -3.4178 -1.5497
  120SER    HB2 1607  12.548  11.832   8.619 -1.2543 -0.7214  0.2106
  120SER     OG 1608  12.650  11.658   8.600  0.1906 -0.0252 -0.5012
  120SER     HG 1609  12.593  11.581   8.602 -1.8892  1.4559 -0.0848
  120SER      C 1610  12.347  11.818   8.450  0.4880  0.4800  0.4567
  120SER      O 1611  12.352  11.850   8.331 -0.4009  0.1641  0.3205
  121SER      N 1612  12.269  11.880   8.539 -0.5571 -0.1540  0.0155
  121SER      H 1613  12.268  11.844   8.633 -1.1622 -0.1010  0.0320
  121SER     CA 1614  12.183  11.996   8.524 -0.7838 -0.2846  0.2808
  121SER     HA 1615  12.151  12.011   8.421  2.2536  0.1365 -0.7054
  121SER     CB 1616  12.053  11.979   8.601 -0.5476 -0.6426  0.5987
  121SER    HB1 1617  12.004  12.076   8.592  1.6285  0.4693  0.0535
  121SER    HB2 1618  12.086  11.960   8.704  1.2449 -0.0311  0.1646
  121SER     OG 1619  11.982  11.874   8.540 -0.4022 -0.5937  0.3456
  121SER     HG 1620  11.951  11.820   8.613  0.6792 -0.4522  0.9153
  121SER      C 1621  12.262  12.125   8.543 -0.6698 -0.3502  0.2574
  121SER      O 1622  12.358  12.123   8.619 -0.6091 -0.3345  0.1810
  122TYR      N 1623  12.235  12.232   8.468  0.2124 -0.2097  0.1387
  122TYR      H 1624  12.149  12.235   8.416  0.7346 -1.6500 -0.8578
  122TYR     CA 1625  12.304  12.359   8.485  0.3321 -0.2830  0.2085
  122TYR     HA 1626  12.367  12.357   8.574 -1.2811  0.1040  1.4112
  122TYR     CB 1627  12.397  12.390   8.369 -0.0264  0.5035  0.1239
  122TYR    HB1 1628  12.442  12.489   8.375  0.1927  0.4447 -0.4233
  122TYR    HB2 1629  12.344  12.372   8.275  0.2186  1.7350 -0.2625
  122TYR     CG 1630  12.515  12.295   8.375 -0.1259  0.3777  0.0878
  122TYR    CD1 1631  12.626  12.326   8.453 -0.1155 -0.1634  0.2920
  122TYR    HD1 1632  12.626  12.418   8.510  1.0128 -0.8814  1.5388
  122TYR    CE1 1633  12.736  12.239   8.465  0.4932  0.4406 -0.7743
  122TYR    HE1 1634  12.820  12.278   8.520 -0.4029  2.7104 -0.8954
  122TYR     CZ 1635  12.729  12.118   8.394  0.0919  0.0470 -0.0745
  122TYR     OH 1636  12.828  12.025   8.409  0.0247 -0.0714 -0.3591
  122TYR     HH 1637  12.809  11.936   8.378 -0.4314  0.2920 -1.1321
  122TYR    CE2 1638  12.611  12.081   8.327 -0.1022 -0.3725  0.4875
  122TYR    HE2 1639  12.603  11.981   8.288 -0.4740 -0.2265  0.1656
  122TYR    CD2 1640  12.506  12.173   8.308  0.3166  0.1157  0.5020
  122TYR    HD2 1641  12.412  12.146   8.262  0.6425  1.7587 -1.2878
  122TYR      C 1642  12.205  12.474   8.501  0.2722 -0.3321  0.1888
  122TYR      O 1643  12.092  12.480   8.453  0.3503 -0.4099 -0.0023
  123GLY      N 1644  12.258  12.575   8.570 -0.1899 -0.0592  0.1498
  123GLY      H 1645  12.357  12.574   8.591  0.1059  1.0927 -1.0695
  123GLY     CA 1646  12.198  12.705   8.590 -0.4178 -0.1761  0.2260
  123GLY    HA1 1647  12.089  12.709   8.591 -0.4134  1.4174  2.5974
  123GLY    HA2 1648  12.227  12.744   8.688 -1.8586 -0.6119  0.8565
  123GLY      C 1649  12.234  12.803   8.479  0.2754 -0.1572  0.4639
  123GLY      O 1650  12.309  12.775   8.387 -0.4761 -0.1918 -0.1492
  124GLN      N 1651  12.163  12.916   8.474 -0.1815 -0.4610 -0.0402
  124GLN      H 1652  12.103  12.938   8.552  0.7596  0.1033  0.5408
  124GLN     CA 1653  12.188  13.024   8.380 -0.3496  0.2188  0.6867
  124GLN     HA 1654  12.277  13.006   8.321 -0.9380 -1.6881  0.3179
  124GLN     CB 1655  12.070  13.020   8.284 -0.0321  0.1147  0.3025
  124GLN    HB1 1656  11.975  13.037   8.334  0.7628 -0.8203  2.2205
  124GLN    HB2 1657  12.087  13.101   8.213  0.9347 -0.3210  0.0083
  124GLN     CG 1658  12.062  12.897   8.194 -0.0063  0.5098 -0.2456
  124GLN    HG1 1659  12.160  12.866   8.159  0.7397  0.7789  1.5516
  124GLN    HG2 1660  12.026  12.820   8.262 -2.5293  1.9480  0.1749
  124GLN     CD 1661  11.966  12.893   8.075 -0.5669  0.2962  0.2109
  124GLN    OE1 1662  11.965  12.988   7.997  0.6127  0.3521  0.2490
  124GLN    NE2 1663  11.905  12.782   8.034 -0.3713  0.2133  0.1425
  124GLN   HE21 1664  11.904  12.708   8.102 -2.0352  0.8894  0.9209
  124GLN   HE22 1665  11.863  12.777   7.942  0.6023 -1.9069 -0.2542
  124GLN      C 1666  12.191  13.158   8.453  0.2642  0.3939  0.3413
  124GLN      O 1667  12.102  13.174   8.536 -0.0716  0.4388 -0.0285
  125PRO      N 1668  12.279  13.253   8.420  0.4265  0.3056  0.5187
  125PRO     CD 1669  12.277  13.386   8.476  0.1021  0.6611 -0.3274
  125PRO    HD1 1670  12.186  13.436   8.441 -0.5340  0.5468  1.0588
  125PRO    HD2 1671  12.272  13.398   8.584 -2.1646  1.1986 -0.4333
  125PRO     CG 1672  12.403  13.453   8.423  0.3208  0.1780 -0.4135
  125PRO    HG1 1673  12.378  13.538   8.359 -1.4869 -0.3825 -0.5160
  125PRO    HG2 1674  12.464  13.486   8.506  0.5030 -0.2709 -0.3655
  125PRO     CB 1675  12.483  13.344   8.351 -0.4610 -0.4649 -0.3215
  125PRO    HB1 1676  12.555  13.307   8.424 -1.3447 -0.4907  0.5573
  125PRO    HB2 1677  12.544  13.388   8.272  1.0306  3.1720  2.5582
  125PRO     CA 1678  12.381  13.235   8.319 -0.3328 -0.6514 -0.0960
  125PRO     HA 1679  12.444  13.147   8.336  0.8253  0.2163  0.2189
  125PRO      C 1680  12.326  13.251   8.178 -0.3487 -0.1948 -0.0366
  125PRO      O 1681  12.213  13.297   8.159 -0.4354 -0.6564 -0.6601
  126GLN      N 1682  12.411  13.222   8.080 -0.1647 -0.3249  0.1587
  126GLN      H 1683  12.508  13.205   8.102  0.6518  1.8897 -1.3672
  126GLN     CA 1684  12.375  13.212   7.940 -0.5670 -0.1727  0.2485
  126GLN     HA 1685  12.299  13.283   7.907  0.2846 -0.3618 -2.4140
  126GLN     CB 1686  12.503  13.228   7.857 -0.3746 -0.3796  0.5040
  126GLN    HB1 1687  12.477  13.202   7.755 -2.1301  1.4243  0.4286
  126GLN    HB2 1688  12.579  13.156   7.887 -2.9188 -2.8889  1.4383
  126GLN     CG 1689  12.555  13.371   7.864  0.0344 -0.5192  0.3046
  126GLN    HG1 1690  12.483  13.426   7.804 -0.5178 -1.7600 -0.1986
  126GLN    HG2 1691  12.558  13.411   7.966  2.8028 -0.1659  0.1791
  126GLN     CD 1692  12.696  13.399   7.815 -0.4113  0.6040 -0.3775
  126GLN    OE1 1693  12.793  13.444   7.877 -0.6179  0.1962  0.2487
  126GLN    NE2 1694  12.706  13.375   7.684  0.1306  0.5676 -0.3342
  126GLN   HE21 1695  12.794  13.364   7.635 -0.1205 -0.5628 -0.5679
  126GLN   HE22 1696  12.618  13.348   7.641 -1.3453  1.7014  1.7948
  126GLN      C 1697  12.308  13.078   7.917 -0.2949 -0.2474 -0.1283
  126GLN      O 1698  12.334  12.987   7.995  0.5446 -0.1672 -0.3056
  127SER      N 1699  12.244  13.054   7.802  0.2332  0.1199 -0.5030
  127SER      H 1700  12.238  13.129   7.734  1.5012 -0.9579 -1.8650
  127SER     CA 1701  12.203  12.926   7.749 -0.5861  0.1735 -0.0272
  127SER     HA 1702  12.204  12.855   7.832 -0.0659  1.2841  0.9392
  127SER     CB 1703  12.063  12.932   7.688 -0.7867 -0.0253  0.4131
  127SER    HB1 1704  12.035  12.848   7.625  1.2403  1.0176 -2.0448
  127SER    HB2 1705  12.000  12.937   7.777  1.8801  0.2737  2.4119
  127SER     OG 1706  12.046  13.044   7.604  0.2157  0.1071  0.3802
  127SER     HG 1707  11.958  13.038   7.566 -0.0912 -0.2277  1.1378
  127SER      C 1708  12.302  12.874   7.645 -0.5196  0.4668 -0.1108
  127SER      O 1709  12.408  12.932   7.624 -0.3298  0.2419  0.2187
  128GLY      N 1710  12.265  12.765   7.578  0.1986  0.0211  0.2164
  128GLY      H 1711  12.178  12.720   7.603 -0.9782  2.0051 -0.1357
  128GLY     CA 1712  12.340  12.715   7.464 -0.4301  0.5236 -0.4202
  128GLY    HA1 1713  12.365  12.796   7.396 -0.6041  1.6932  0.8565
  128GLY    HA2 1714  12.430  12.665   7.497 -0.6710 -0.5021 -1.2685
  128GLY      C 1715  12.254  12.611   7.393 -0.2386 -0.0830  0.2357
  128GLY      O 1716  12.134  12.602   7.416 -0.2495  0.2742  0.3192
  129SER      N 1717  12.320  12.544   7.298  0.1821  0.5746  0.0549
  129SER      H 1718  12.414  12.576   7.279 -0.0034  2.1057  1.5027
  129SER     CA 1719  12.260  12.443   7.212  0.3897  0.4594  0.0458
  129SER     HA 1720  12.172  12.402   7.261  1.1029 -1.2106 -0.0248
  129SER     CB 1721  12.217  12.498   7.077  0.3317  0.4329  0.0538
  129SER    HB1 1722  12.302  12.512   7.010  0.1848 -0.3050 -0.3026
  129SER    HB2 1723  12.150  12.419   7.041 -1.5532  1.8055  0.4054
  129SER     OG 1724  12.136  12.613   7.083  0.0864  0.2782 -0.1837
  129SER     HG 1725  12.118  12.633   6.991  1.0169  0.7689 -0.2769
  129SER      C 1726  12.349  12.320   7.195 -0.0720  0.1659 -0.2391
  129SER      O 1727  12.306  12.221   7.137 -0.2325  0.1666 -0.1240
  130TYR      N 1728  12.463  12.311   7.262 -0.3551  0.2060  0.2535
  130TYR      H 1729  12.492  12.399   7.302 -2.0200  2.0401 -2.2759
  130TYR     CA 1730  12.552  12.196   7.266  0.0311  0.5109  0.4159
  130TYR     HA 1731  12.521  12.124   7.191  1.2886  0.5674 -0.2006
  130TYR     CB 1732  12.697  12.234   7.233 -0.0131  0.1323 -0.2351
  130TYR    HB1 1733  12.721  12.306   7.312 -0.3133 -1.2138  1.1379
  130TYR    HB2 1734  12.695  12.278   7.133  0.8483  2.1091  0.5676
  130TYR     CG 1735  12.796  12.121   7.231 -0.1446  0.0100  0.1327
  130TYR    CD1 1736  12.887  12.108   7.337 -0.5475 -0.9762  0.3641
  130TYR    HD1 1737  12.896  12.180   7.417 -0.5552  0.0025 -0.4975
  130TYR    CE1 1738  12.978  12.001   7.334  0.4214 -0.1636  0.3116
  130TYR    HE1 1739  13.047  11.989   7.416 -0.0296 -0.8725  0.5951
  130TYR     CZ 1740  12.974  11.915   7.223 -0.1433 -0.1059  0.2820
  130TYR     OH 1741  13.069  11.817   7.223 -0.2088 -0.1722  0.0240
  130TYR     HH 1742  13.065  11.774   7.137 -1.5821  1.0391 -0.5585
  130TYR    CE2 1743  12.882  11.931   7.118  0.6730  0.3440 -0.3729
  130TYR    HE2 1744  12.884  11.866   7.032 -1.4533  1.3405 -1.2470
  130TYR    CD2 1745  12.784  12.031   7.125  0.2346 -0.1211  0.1973
  130TYR    HD2 1746  12.711  12.042   7.046 -2.2960  0.4733  2.4711
  130TYR      C 1747  12.557  12.122   7.399 -0.1915  0.2236  0.2649
  130TYR      O 1748  12.549  12.189   7.501 -0.0632  0.1019  0.3544
  131SER      N 1749  12.574  11.990   7.391 -0.2314  0.2252  0.1469
  131SER      H 1750  12.579  11.940   7.304  0.5704 -0.0109  0.3155
  131SER     CA 1751  12.594  11.910   7.510 -0.1319  0.2041  0.1163
  131SER     HA 1752  12.642  11.968   7.589 -0.8579  0.7342  0.1745
  131SER     CB 1753  12.466  11.857   7.573 -0.1963  0.4278  0.1771
  131SER    HB1 1754  12.434  11.788   7.495  1.8157 -1.4049  0.8817
  131SER    HB2 1755  12.390  11.931   7.598 -2.2284 -1.3840 -0.2703
  131SER     OG 1756  12.493  11.766   7.677 -0.2913  0.3254  0.1127
  131SER     HG 1757  12.414  11.716   7.697 -0.7369  1.2570  0.7884
  131SER      C 1758  12.681  11.789   7.476 -0.1788  0.1465  0.2025
  131SER      O 1759  12.684  11.739   7.364 -0.3652 -0.0321  0.2764
  132GLN      N 1760  12.770  11.752   7.567 -0.2904  0.1695  0.3213
  132GLN      H 1761  12.773  11.803   7.654  0.6439 -0.8020  0.8919
  132GLN     CA 1762  12.865  11.643   7.556  0.0396  0.4918 -0.0749
  132GLN     HA 1763  12.851  11.593   7.460 -0.6002  2.3044 -0.9566
  132GLN     CB 1764  13.006  11.700   7.545  0.2626  0.0570  0.4230
  132GLN    HB1 1765  13.068  11.622   7.500 -1.0653 -0.2359 -1.0094
  132GLN    HB2 1766  13.006  11.779   7.469 -1.4833  0.9765  1.3012
  132GLN     CG 1767  13.067  11.751   7.675  1.1520  0.0629  0.0110
  132GLN    HG1 1768  13.173  11.766   7.655  1.1427  0.8194  0.4755
  132GLN    HG2 1769  13.060  11.671   7.748  1.1378  1.9034  2.1232
  132GLN     CD 1770  13.003  11.877   7.731 -0.1132 -0.1922 -0.8180
  132GLN    OE1 1771  12.891  11.877   7.783  0.2887 -0.7541  0.0721
  132GLN    NE2 1772  13.079  11.987   7.743  0.0592 -0.3673 -0.2635
  132GLN   HE21 1773  13.174  11.994   7.712  0.9046 -1.9067  1.7535
  132GLN   HE22 1774  13.038  12.069   7.785 -2.6563 -0.9774 -1.4542
  132GLN      C 1775  12.835  11.538   7.662  0.0437  0.0305 -0.5282
  132GLN      O 1776  12.916  11.448   7.687 -0.1193  0.1354  0.4172
  133GLN      N 1777  12.718  11.533   7.725  0.4124  0.0643  0.1794
  133GLN      H 1778  12.638  11.593   7.711 -0.0489 -0.0711  1.9930
  133GLN     CA 1779  12.683  11.441   7.832 -0.3083 -0.0794 -0.1684
  133GLN     HA 1780  12.772  11.428   7.894 -1.4466 -1.8013  1.2012
  133GLN     CB 1781  12.584  11.508   7.926  0.3670 -0.1929  0.6433
  133GLN    HB1 1782  12.576  11.435   8.006  1.5593 -2.9096 -1.5591
  133GLN    HB2 1783  12.487  11.517   7.875  0.9502 -2.5611 -1.0404
  133GLN     CG 1784  12.631  11.641   7.984  0.3859  0.1416 -0.1197
  133GLN    HG1 1785  12.639  11.724   7.913 -0.7476  1.8036  1.5971
  133GLN    HG2 1786  12.726  11.632   8.035 -0.5036  1.0260  1.7784
  133GLN     CD 1787  12.526  11.702   8.076  0.1692 -0.1472 -0.1718
  133GLN    OE1 1788  12.440  11.632   8.128 -0.1228  0.4678  0.1964
  133GLN    NE2 1789  12.528  11.831   8.113  0.9319 -0.4143  0.7278
  133GLN   HE21 1790  12.598  11.886   8.065  0.1477  1.1868  1.3508
  133GLN   HE22 1791  12.467  11.863   8.186  0.6196  0.8253 -0.0483
  133GLN      C 1792  12.649  11.301   7.782 -0.0712 -0.0890 -0.3064
  133GLN      O 1793  12.585  11.303   7.677 -0.2983 -0.0108 -0.1682
  134PRO      N 1794  12.684  11.188   7.844  0.2224  0.1454 -0.0444
  134PRO     CD 1795  12.756  11.179   7.970  0.0529  0.4167  0.0755
  134PRO    HD1 1796  12.720  11.258   8.035  0.2059  3.4884 -3.2783
  134PRO    HD2 1797  12.858  11.197   7.936  0.1209 -0.9072 -0.5158
  134PRO     CG 1798  12.738  11.037   8.023  0.7983  0.1077 -0.4652
  134PRO    HG1 1799  12.644  11.031   8.078 -0.4027 -0.4799 -2.5111
  134PRO    HG2 1800  12.823  11.002   8.082  1.3738  0.2221 -1.2201
  134PRO     CB 1801  12.726  10.956   7.894 -0.2053 -0.2274 -0.1745
  134PRO    HB1 1802  12.829  10.951   7.858  0.0283  0.9710  0.2720
  134PRO    HB2 1803  12.685  10.857   7.910 -0.1860 -0.3597 -0.9239
  134PRO     CA 1804  12.657  11.054   7.799  0.4308  0.1679 -0.2404
  134PRO     HA 1805  12.689  11.030   7.698 -0.3442 -1.7702 -0.0796
  134PRO      C 1806  12.509  11.019   7.791  0.3938  0.1025  0.5753
  134PRO      O 1807  12.432  11.091   7.853 -0.2505 -0.4530  0.4361
  135SER      N 1808  12.460  10.923   7.711  0.5536  0.2715  0.2736
  135SER      H 1809  12.530  10.860   7.673  0.0575 -0.2183  0.1689
  135SER     CA 1810  12.325  10.873   7.725  0.6297  0.0291  0.1462
  135SER     HA 1811  12.270  10.929   7.800  2.2375 -0.0383  1.4545
  135SER     CB 1812  12.246  10.906   7.599 -0.5121 -0.0692  0.8292
  135SER    HB1 1813  12.304  10.891   7.508  0.1718 -0.8730  1.3839
  135SER    HB2 1814  12.152  10.850   7.592  0.3299 -1.3809 -0.7742
  135SER     OG 1815  12.219  11.044   7.598  0.0224  0.0398  1.0330
  135SER     HG 1816  12.307  11.081   7.591 -0.4332  1.6241  2.8766
  135SER      C 1817  12.320  10.724   7.757  0.3935  0.0631  0.2690
  135SER      O 1818  12.422  10.656   7.762  0.2835 -0.0644  0.8297
  136TYR      N 1819  12.205  10.669   7.795  0.2997  0.2116  0.2015
  136TYR      H 1820  12.121  10.726   7.797 -0.6430 -1.1448  0.4996
  136TYR     CA 1821  12.182  10.537   7.851  0.0815  0.1067 -0.1356
  136TYR     HA 1822  12.262  10.472   7.816  1.0763  0.4099  1.4989
  136TYR     CB 1823  12.181  10.533   8.003  0.0121 -0.7088 -0.1543
  136TYR    HB1 1824  12.182  10.429   8.038 -0.7252 -0.7506 -0.2457
  136TYR    HB2 1825  12.097  10.582   8.053  2.0636  1.2061  1.6410
  136TYR     CG 1826  12.303  10.601   8.061 -0.6702 -0.2038  0.7083
  136TYR    CD1 1827  12.291  10.736   8.098  0.1009  0.2245 -0.5439
  136TYR    HD1 1828  12.203  10.796   8.079  1.2232  1.3997 -2.2533
  136TYR    CE1 1829  12.402  10.798   8.155 -0.1967  0.0650  0.2219
  136TYR    HE1 1830  12.395  10.903   8.179 -0.7230  0.2912 -0.8896
  136TYR     CZ 1831  12.519  10.722   8.176 -0.3087 -0.1438  0.1008
  136TYR     OH 1832  12.613  10.786   8.252 -0.1003 -0.1455 -0.1542
  136TYR     HH 1833  12.694  10.734   8.258  1.5840  2.1876 -1.0875
  136TYR    CE2 1834  12.527  10.585   8.147 -0.0734 -0.1337  0.1198
  136TYR    HE2 1835  12.622  10.537   8.167 -0.1233 -0.2818  0.0098
  136TYR    CD2 1836  12.415  10.523   8.090  0.1493  0.3462 -0.8717
  136TYR    HD2 1837  12.416  10.416   8.075  3.3949  0.4265 -2.0544
  136TYR      C 1838  12.049  10.484   7.798 -0.0478  0.4689 -0.1795
  136TYR      O 1839  11.943  10.541   7.822 -0.4298 -0.2086 -0.2210
  137GLY      N 1840  12.061  10.378   7.718  0.4619 -0.0710  0.6023
  137GLY      H 1841  12.151  10.333   7.708 -0.7865 -2.7587  0.4993
  137GLY     CA 1842  11.955  10.313   7.644  0.0707  0.6653  0.5039
  137GLY    HA1 1843  11.869  10.295   7.708 -0.0603 -3.0490 -0.4457
  137GLY    HA2 1844  11.993  10.216   7.609 -1.6116 -0.1195  0.7622
  137GLY      C 1845  11.911  10.397   7.525  0.1441  0.1487  0.1056
  137GLY      O 1846  11.930  10.518   7.515  0.0376  0.1595  0.0208
  138GLY      N 1847  11.852  10.326   7.429 -0.0857  0.6681 -0.1415
  138GLY      H 1848  11.838  10.227   7.443  1.5454  0.4121 -0.1653
  138GLY     CA 1849  11.799  10.395   7.313 -0.0781 -0.1654 -0.6519
  138GLY    HA1 1850  11.880  10.444   7.259  0.3008  1.1879  1.0480
  138GLY    HA2 1851  11.769  10.315   7.245 -2.1672 -0.1061  0.1388
  138GLY      C 1852  11.693  10.501   7.337  0.6939  0.4424  0.1371
  138GLY      O 1853  11.616  10.499   7.433 -0.1582 -0.0995 -0.5421
  139GLN      N 1854  11.686  10.599   7.246  0.2734  0.0473 -0.2609
  139GLN      H 1855  11.754  10.590   7.172  1.8576 -1.8107  1.3053
  139GLN     CA 1856  11.597  10.713   7.257  0.0290 -0.2067  0.5135
  139GLN     HA 1857  11.544  10.718   7.352  0.8288  0.2091  0.9518
  139GLN     CB 1858  11.690  10.835   7.249 -0.2248 -0.0573 -0.2193
  139GLN    HB1 1859  11.636  10.929   7.257  1.7328  0.9144  2.8595
  139GLN    HB2 1860  11.746  10.828   7.155  0.6568 -3.3275  0.4015
  139GLN     CG 1861  11.786  10.842   7.367 -0.1761 -0.1669 -0.2517
  139GLN    HG1 1862  11.735  10.850   7.463 -0.3152  1.5433 -0.4494
  139GLN    HG2 1863  11.849  10.753   7.362  0.1940  0.1598 -1.6552
  139GLN     CD 1864  11.875  10.965   7.360  0.0995 -0.3560 -0.0584
  139GLN    OE1 1865  11.891  11.032   7.259  0.0930 -0.2563  0.0073
  139GLN    NE2 1866  11.936  11.007   7.472  0.0662  0.3789 -0.3134
  139GLN   HE21 1867  11.986  11.095   7.470 -1.0926  1.1065  1.2493
  139GLN   HE22 1868  11.912  10.958   7.557 -0.5629 -0.9880 -1.2291
  139GLN      C 1869  11.491  10.722   7.148  0.5278  0.1029  0.0467
  139GLN      O 1870  11.501  10.673   7.036 -0.2115  0.2423 -0.0868
  140GLN      N 1871  11.386  10.797   7.184 -0.2651 -1.1301  0.3558
  140GLN      H 1872  11.403  10.862   7.259 -0.3705  0.4923 -0.9750
  140GLN     CA 1873  11.271  10.811   7.097 -0.2109 -0.3587  0.3995
  140GLN     HA 1874  11.243  10.718   7.047 -0.8790 -0.4318  0.8950
  140GLN     CB 1875  11.147  10.845   7.179 -0.4279 -0.1484 -0.0136
  140GLN    HB1 1876  11.052  10.875   7.135  0.2215  0.7387 -0.8388
  140GLN    HB2 1877  11.175  10.932   7.238  0.5796 -0.8843  0.6326
  140GLN     CG 1878  11.116  10.739   7.284 -0.1805  0.0479  0.2564
  140GLN    HG1 1879  11.209  10.701   7.328 -1.4978 -0.8056  2.4686
  140GLN    HG2 1880  11.059  10.665   7.228 -0.9470  1.2586 -0.5778
  140GLN     CD 1881  11.028  10.796   7.394  0.2169 -0.0583  0.6376
  140GLN    OE1 1882  10.910  10.765   7.413  0.1793 -0.1931  0.1895
  140GLN    NE2 1883  11.079  10.881   7.483 -0.1251  0.5833  0.2319
  140GLN   HE21 1884  11.026  10.893   7.569 -0.1698 -0.2756  0.3292
  140GLN   HE22 1885  11.179  10.897   7.483 -0.0656  0.2200 -0.1528
  140GLN      C 1886  11.290  10.908   6.982  0.0037 -0.9094 -0.0344
  140GLN      O 1887  11.393  10.974   6.970 -0.1917 -0.4395  0.7513
  141GLN      N 1888  11.196  10.913   6.887  0.0170 -0.0026 -0.0073
  141GLN      H 1889  11.123  10.843   6.887  0.2500 -0.2720  1.4161
  141GLN     CA 1890  11.201  11.000   6.771  0.1600 -0.1171 -0.0882
  141GLN     HA 1891  11.274  11.081   6.783  1.2048 -1.0547  0.0596
  141GLN     CB 1892  11.235  10.925   6.643 -0.0050 -0.8783  0.3085
  141GLN    HB1 1893  11.226  10.993   6.558  0.7637 -1.3783 -0.1801
  141GLN    HB2 1894  11.159  10.850   6.620 -0.6620  0.1213 -0.9259
  141GLN     CG 1895  11.373  10.861   6.652  0.5925  0.3970  0.4573
  141GLN    HG1 1896  11.364  10.777   6.721  1.7348  1.0035  1.3773
  141GLN    HG2 1897  11.444  10.928   6.701  1.2525 -2.9300  4.6702
  141GLN     CD 1898  11.426  10.809   6.519 -0.1623  0.6713  0.0451
  141GLN    OE1 1899  11.347  10.774   6.431  0.8290 -0.4503 -0.4223
  141GLN    NE2 1900  11.557  10.788   6.508 -0.3451 -0.2743 -0.4687
  141GLN   HE21 1901  11.610  10.831   6.583 -1.2870 -0.3131  0.2389
  141GLN   HE22 1902  11.607  10.742   6.434  1.7575  0.0366  0.6801
  141GLN      C 1903  11.073  11.083   6.764  0.1212 -0.1428  0.2882
  141GLN      O 1904  10.968  11.036   6.806  0.1050  0.0619  0.4768
  142SER      N 1905  11.075  11.195   6.693 -0.1630 -0.2316  0.1388
  142SER      H 1906  11.165  11.236   6.669 -0.2956  0.0856  0.1774
  142SER     CA 1907  10.963  11.264   6.632 -0.0059 -0.2171 -0.1376
  142SER     HA 1908  10.875  11.249   6.695  1.8632 -2.5084  2.1500
  142SER     CB 1909  10.985  11.415   6.622  0.3152 -0.2525  0.0211
  142SER    HB1 1910  10.898  11.467   6.583  1.0213  1.8899  1.1593
  142SER    HB2 1911  11.068  11.431   6.554 -0.6756  1.0987 -0.9042
  142SER     OG 1912  11.010  11.471   6.749  0.1102  0.5516 -0.2887
  142SER     HG 1913  11.055  11.555   6.735  3.5660 -0.6577  2.0905
  142SER      C 1914  10.937  11.216   6.490  0.1976  0.6277 -0.4640
  142SER      O 1915  11.015  11.145   6.428  0.2357  0.2721 -0.0154
  143TYR      N 1916  10.819  11.256   6.440 -0.4820 -0.7116  0.0212
  143TYR      H 1917  10.764  11.323   6.491 -2.3237  0.0715 -2.7891
  143TYR     CA 1918  10.763  11.216   6.312 -0.1476 -0.1289 -0.3130
  143TYR     HA 1919  10.777  11.108   6.304  0.6191 -0.0438 -0.1926
  143TYR     CB 1920  10.618  11.261   6.298 -0.0041  0.4878  0.1192
  143TYR    HB1 1921  10.619  11.368   6.318 -0.0510  0.3262  1.0818
  143TYR    HB2 1922  10.574  11.239   6.201  0.7606 -1.4313  0.1584
  143TYR     CG 1923  10.526  11.216   6.409  0.3076  0.2653  0.2895
  143TYR    CD1 1924  10.506  11.296   6.523  0.5407  0.1494  0.4117
  143TYR    HD1 1925  10.547  11.395   6.535 -4.0965  2.0613  2.8841
  143TYR    CE1 1926  10.430  11.247   6.630 -0.2409  0.7529  0.1409
  143TYR    HE1 1927  10.421  11.296   6.726  3.2884 -1.6913  1.9853
  143TYR     CZ 1928  10.360  11.125   6.620  0.2557  0.5230 -0.6235
  143TYR     OH 1929  10.284  11.083   6.725  0.3082  0.3768 -0.6450
  143TYR     HH 1930  10.267  11.149   6.792  1.7408  0.8494 -0.7137
  143TYR    CE2 1931  10.370  11.047   6.503 -0.5469 -0.0224 -0.3349
  143TYR    HE2 1932  10.322  10.951   6.497  2.5018 -1.6060 -1.4637
  143TYR    CD2 1933  10.464  11.091   6.408 -0.8408  0.8223 -0.2480
  143TYR    HD2 1934  10.483  11.033   6.319  4.6196  1.6824  0.0086
  143TYR      C 1935  10.838  11.275   6.194 -0.2428  0.0012 -0.3098
  143TYR      O 1936  10.873  11.393   6.200  0.1427 -0.1286  0.0015
  144GLY      N 1937  10.840  11.205   6.081 -0.2949  0.1664 -0.4146
  144GLY      H 1938  10.816  11.108   6.096  0.1611  0.2659  1.2035
  144GLY     CA 1939  10.881  11.246   5.948 -0.3869 -0.4719 -0.6441
  144GLY    HA1 1940  10.978  11.297   5.951 -1.2627  1.2302 -0.1647
  144GLY    HA2 1941  10.891  11.152   5.893  0.7216 -1.9169  1.8238
  144GLY      C 1942  10.789  11.351   5.888 -0.3273  0.2198  0.4449
  144GLY      O 1943  10.669  11.350   5.913 -0.3918  0.6713  0.1430
  145GLN      N 1944  10.841  11.446   5.811 -0.6047  0.2020  0.2337
  145GLN      H 1945  10.940  11.444   5.790 -0.6383 -1.1504  0.1233
  145GLN     CA 1946  10.771  11.567   5.773 -0.3220  0.4066  0.3603
  145GLN     HA 1947  10.686  11.575   5.841  0.9202 -0.4227  2.1013
  145GLN     CB 1948  10.869  11.681   5.800 -0.0372  0.1409  0.4537
  145GLN    HB1 1949  10.963  11.666   5.747 -1.2089 -3.4855 -0.8643
  145GLN    HB2 1950  10.838  11.776   5.755  1.0374  0.3817  0.1883
  145GLN     CG 1951  10.891  11.700   5.949 -0.2671  0.0674  0.4978
  145GLN    HG1 1952  10.796  11.700   6.003 -0.4926 -1.3908  0.1214
  145GLN    HG2 1953  10.959  11.623   5.985  0.1130  0.4549  0.6171
  145GLN     CD 1954  10.956  11.834   5.981  0.2446 -0.0104 -0.2021
  145GLN    OE1 1955  10.994  11.915   5.896  0.0670 -0.0670 -0.3346
  145GLN    NE2 1956  10.992  11.853   6.108  0.4509  0.1378 -0.2809
  145GLN   HE21 1957  11.072  11.913   6.119 -0.3705  1.3918 -0.9015
  145GLN   HE22 1958  10.960  11.793   6.182 -0.7811  0.5783 -0.4242
  145GLN      C 1959  10.719  11.570   5.630 -0.3945 -0.0908  0.3761
  145GLN      O 1960  10.781  11.518   5.538 -0.0209 -0.1976  0.6828
  146GLN      N 1961  10.599  11.618   5.600 -0.3501 -0.3625 -0.2474
  146GLN      H 1962  10.556  11.668   5.676 -1.0016  0.6573 -1.2521
  146GLN     CA 1963  10.517  11.608   5.480 -0.3875  0.1240 -0.2632
  146GLN     HA 1964  10.570  11.554   5.402  0.0659 -0.1890  0.2537
  146GLN     CB 1965  10.404  11.512   5.517 -0.2654  0.0027 -0.1975
  146GLN    HB1 1966  10.330  11.571   5.571  0.1749  0.1498  0.2554
  146GLN    HB2 1967  10.423  11.430   5.587 -2.4295 -1.0074 -0.7195
  146GLN     CG 1968  10.350  11.450   5.388 -0.0117  0.3436 -0.4694
  146GLN    HG1 1969  10.346  11.513   5.299 -5.7055 -0.6090 -1.2066
  146GLN    HG2 1970  10.418  11.370   5.358 -0.2148 -0.7647  1.8289
  146GLN     CD 1971  10.212  11.388   5.399  0.3794 -0.4067  0.3751
  146GLN    OE1 1972  10.143  11.389   5.500  0.5434 -0.1815  0.4864
  146GLN    NE2 1973  10.161  11.333   5.288  0.4290 -0.4249  0.3617
  146GLN   HE21 1974  10.061  11.323   5.299  0.5924 -0.6889  1.7867
  146GLN   HE22 1975  10.195  11.351   5.194 -2.3975 -0.0523 -0.6898
  146GLN      C 1976  10.460  11.742   5.435  0.3950  0.5121 -0.1164
  146GLN      O 1977  10.437  11.830   5.517 -0.1923 -0.0481  0.3331
  147GLN      N 1978  10.443  11.759   5.303 -0.1198  0.4156 -0.0642
  147GLN      H 1979  10.470  11.685   5.240  0.4134  1.5180 -1.1517
  147GLN     CA 1980  10.382  11.868   5.231 -0.3588  0.0886 -0.3613
  147GLN     HA 1981  10.393  11.961   5.287  1.3957 -1.6283  2.3913
  147GLN     CB 1982  10.434  11.875   5.088  0.2447  0.5350 -0.1249
  147GLN    HB1 1983  10.387  11.957   5.033 -1.3011 -0.3008 -0.0908
  147GLN    HB2 1984  10.418  11.785   5.028 -0.6873  1.4756 -1.3524
  147GLN     CG 1985  10.584  11.902   5.080  0.3268  0.0519 -0.1980
  147GLN    HG1 1986  10.637  11.818   5.125  1.3474  0.7875  0.0065
  147GLN    HG2 1987  10.622  11.984   5.140  1.2408 -1.2920  1.1610
  147GLN     CD 1988  10.630  11.911   4.935 -0.6422 -0.2038 -0.5234
  147GLN    OE1 1989  10.549  11.912   4.842 -0.4273 -0.3317 -0.7120
  147GLN    NE2 1990  10.759  11.913   4.901 -0.6381 -0.2228 -0.5105
  147GLN   HE21 1991  10.827  11.900   4.975  0.6224 -1.2629 -1.7971
  147GLN   HE22 1992  10.784  11.942   4.808 -0.0442  1.2452  0.0858
  147GLN      C 1993  10.232  11.854   5.208 -0.2635 -0.1751 -0.8295
  147GLN      O 1994  10.170  11.749   5.224 -0.0430 -0.1210  0.5173
  148SER      N 1995  10.172  11.967   5.170  0.3035  0.1956 -0.6436
  148SER      H 1996  10.229  12.050   5.165  0.6948 -0.0678 -0.6310
  148SER     CA 1997  10.032  11.982   5.138  0.0707  0.2685  0.3793
  148SER     HA 1998   9.995  11.880   5.124  2.6722 -0.8475  1.0907
  148SER     CB 1999   9.944  12.055   5.240 -0.2046  0.1668  0.2171
  148SER    HB1 2000  10.008  12.131   5.286  0.8601  0.9102 -2.3206
  148SER    HB2 2001   9.861  12.102   5.189  0.5437  0.9862 -0.2767
  148SER     OG 2002   9.903  11.966   5.342 -0.4680 -0.0834 -0.1061
  148SER     HG 2003   9.838  12.007   5.401 -1.7648  1.0013 -2.1529
  148SER      C 2004  10.018  12.061   5.009 -0.0548  0.0360  0.2493
  148SER      O 2005  10.107  12.132   4.961 -0.0855 -0.2397 -0.2235
  149TYR      N 2006   9.900  12.039   4.950  0.2840 -0.0653 -0.3978
  149TYR      H 2007   9.840  11.975   5.001 -0.2039  1.4420  0.9917
  149TYR     CA 2008   9.876  12.066   4.810 -0.0635  0.3692 -0.2539
  149TYR     HA 2009   9.950  12.139   4.778 -1.6359  0.7745 -3.3791
  149TYR     CB 2010   9.893  11.929   4.745  0.4517  0.1926  0.2522
  149TYR    HB1 2011   9.807  11.869   4.775  0.1803  0.3190 -0.2731
  149TYR    HB2 2012   9.883  11.927   4.637 -1.5890 -1.7965  0.4135
  149TYR     CG 2013  10.005  11.835   4.783  0.5473  0.1860 -0.0477
  149TYR    CD1 2014  10.127  11.862   4.719  0.2876  0.2315 -0.5268
  149TYR    HD1 2015  10.127  11.949   4.654 -2.8196  0.7095 -0.0630
  149TYR    CE1 2016  10.232  11.773   4.744  0.0789  0.3719  0.9028
  149TYR    HE1 2017  10.333  11.786   4.707  0.5895 -2.1726  1.2584
  149TYR     CZ 2018  10.216  11.668   4.836 -0.2285 -0.0207  0.3998
  149TYR     OH 2019  10.319  11.583   4.863  0.1832  0.3224 -0.0749
  149TYR     HH 2020  10.300  11.525   4.937 -1.2086 -1.7826 -1.9456
  149TYR    CE2 2021  10.096  11.650   4.908 -0.2643 -0.2918  0.2763
  149TYR    HE2 2022  10.087  11.570   4.981  1.1725 -0.5222  0.2357
  149TYR    CD2 2023   9.988  11.734   4.878  0.2422  0.2645 -0.0190
  149TYR    HD2 2024   9.895  11.718   4.931  0.2416  0.1355 -0.0571
  149TYR      C 2025   9.739  12.128   4.785 -0.2176  0.3509  0.5139
  149TYR      O 2026   9.649  12.118   4.868  0.0542  0.0452  0.7735
  150ASN      N 2027   9.717  12.195   4.672 -0.3429 -0.4999  0.0244
  150ASN      H 2028   9.790  12.210   4.604 -1.8111  1.6445 -1.2082
  150ASN     CA 2029   9.583  12.221   4.624 -0.1509  0.3241 -0.0808
  150ASN     HA 2030   9.508  12.181   4.692  0.4422 -0.5413  0.0739
  150ASN     CB 2031   9.564  12.372   4.629  0.0856  0.3370  0.4559
  150ASN    HB1 2032   9.575  12.407   4.732  0.5178  0.9268  0.2137
  150ASN    HB2 2033   9.465  12.401   4.593  0.2909 -1.0363 -1.3557
  150ASN     CG 2034   9.666  12.454   4.550 -0.4327  0.0207 -0.5636
  150ASN    OD1 2035   9.756  12.407   4.481 -0.3690 -0.2228 -0.3174
  150ASN    ND2 2036   9.659  12.586   4.567  0.1153  0.0094 -0.2109
  150ASN   HD21 2037   9.584  12.619   4.626  0.2471 -0.8256  0.4354
  150ASN   HD22 2038   9.734  12.640   4.525 -0.7838 -0.5498 -2.7412
  150ASN      C 2039   9.559  12.157   4.487 -0.0162 -0.5385  0.2937
  150ASN      O 2040   9.651  12.128   4.411 -0.1620 -0.1447 -0.0327
  151PRO      N 2041   9.436  12.133   4.442 -0.1108  0.7478 -0.1645
  151PRO     CD 2042   9.316  12.171   4.514 -0.3169  0.3431 -0.2928
  151PRO    HD1 2043   9.325  12.139   4.618  0.5193  1.2683 -0.0682
  151PRO    HD2 2044   9.292  12.277   4.514 -1.7059  0.0502 -0.2560
  151PRO     CG 2045   9.204  12.083   4.460  0.2962 -0.4673 -0.2604
  151PRO    HG1 2046   9.197  11.984   4.506 -0.0409 -0.8530 -1.1071
  151PRO    HG2 2047   9.105  12.128   4.452  0.5441 -0.1595 -1.8904
  151PRO     CB 2048   9.242  12.050   4.316  0.4005 -0.5719 -0.2082
  151PRO    HB1 2049   9.198  12.130   4.256 -1.8353  1.5691  3.8722
  151PRO    HB2 2050   9.208  11.950   4.291  1.4655 -1.3060  1.1468
  151PRO     CA 2051   9.394  12.060   4.324  0.3521 -0.1897  0.2414
  151PRO     HA 2052   9.433  11.961   4.346  1.3302  0.2715  0.6741
  151PRO      C 2053   9.438  12.115   4.189  0.0451 -0.1849  0.1429
  151PRO      O 2054   9.466  12.038   4.097  0.2160  0.4728 -0.3619
  152PRO      N 2055   9.470  12.243   4.171 -0.0771 -0.1304  0.3167
  152PRO     CD 2056   9.417  12.360   4.237  0.2174  0.2188 -0.0568
  152PRO    HD1 2057   9.308  12.352   4.242  0.1633 -3.6889 -3.0636
  152PRO    HD2 2058   9.459  12.363   4.337 -0.5251 -2.8261  0.4539
  152PRO     CG 2059   9.454  12.485   4.157 -0.2161  0.3983  0.0165
  152PRO    HG1 2060   9.477  12.573   4.216 -1.6214  1.4604 -0.9554
  152PRO    HG2 2061   9.381  12.493   4.076  0.8145 -1.1058 -1.1331
  152PRO     CB 2062   9.583  12.437   4.089 -0.4740  0.3048 -0.4112
  152PRO    HB1 2063   9.671  12.453   4.151  1.0373 -1.5263 -1.9667
  152PRO    HB2 2064   9.604  12.481   3.991  3.9632  1.8835  1.0325
  152PRO     CA 2065   9.549  12.292   4.059  0.1640 -0.0402  0.5249
  152PRO     HA 2066   9.490  12.279   3.968  1.4335  0.7899 -0.4460
  152PRO      C 2067   9.680  12.218   4.036  0.3325  0.3103  0.3458
  152PRO      O 2068   9.709  12.202   3.918 -0.1196 -0.0377  0.2764
  153GLN      N 2069   9.753  12.170   4.137  0.2363 -0.0136  0.2644
  153GLN      H 2070   9.716  12.186   4.230 -0.4654  0.5817 -0.1100
  153GLN     CA 2071   9.868  12.083   4.130  0.1291 -0.1175 -0.2110
  153GLN     HA 2072   9.932  12.119   4.049 -2.3249  2.6722 -1.1004
  153GLN     CB 2073   9.945  12.079   4.261  0.0541 -0.9691 -0.1869
  153GLN    HB1 2074   9.883  12.038   4.341 -0.8115  1.1874  0.3049
  153GLN    HB2 2075  10.028  12.009   4.255  0.8561 -0.0587  0.0825
  153GLN     CG 2076  10.006  12.210   4.309 -0.8733 -0.6930  0.2507
  153GLN    HG1 2077  10.080  12.239   4.235 -0.0711 -1.9224  0.5416
  153GLN    HG2 2078   9.930  12.289   4.309 -0.5189 -0.1758 -3.7890
  153GLN     CD 2079  10.072  12.204   4.446 -0.0001 -0.3494 -0.1505
  153GLN    OE1 2080  10.003  12.221   4.546 -0.1782 -0.6609 -0.2217
  153GLN    NE2 2081  10.205  12.194   4.456 -0.0614 -0.4134  0.6754
  153GLN   HE21 2082  10.252  12.179   4.544  0.8357 -1.0274  0.1032
  153GLN   HE22 2083  10.261  12.181   4.373  1.1343  0.8041  1.2584
  153GLN      C 2084   9.823  11.941   4.097 -0.4601  0.1934 -0.7668
  153GLN      O 2085   9.908  11.872   4.041  0.4458  0.4600  0.2564
  154GLY      N 2086   9.709  11.899   4.152 -0.1374 -0.2246 -0.4141
  154GLY      H 2087   9.654  11.962   4.208 -0.6211 -0.5190 -0.5526
  154GLY     CA 2088   9.654  11.765   4.142  0.5996 -0.6121  0.5322
  154GLY    HA1 2089   9.546  11.768   4.161  0.5643  1.1172  0.2037
  154GLY    HA2 2090   9.702  11.695   4.210 -0.3053  0.3179  2.2113
  154GLY      C 2091   9.664  11.708   4.001  0.1944  0.3954  0.0835
  154GLY      O 2092   9.639  11.773   3.900 -0.1008  0.1915  0.0204
  155TYR      N 2093   9.716  11.586   3.987 -0.2737  0.2605 -0.5296
  155TYR      H 2094   9.758  11.544   4.069 -2.2610 -1.4801 -0.3066
  155TYR     CA 2095   9.742  11.515   3.863  0.2288 -0.3614 -0.0746
  155TYR     HA 2096   9.763  11.583   3.781 -1.0163 -0.5333 -0.5575
  155TYR     CB 2097   9.867  11.429   3.879  0.4905  0.0713  0.2632
  155TYR    HB1 2098   9.842  11.338   3.933 -2.0875 -0.3683 -1.4709
  155TYR    HB2 2099   9.952  11.478   3.926  0.8259  0.4559 -0.7172
  155TYR     CG 2100   9.915  11.384   3.743  0.4201 -0.1995  0.3258
  155TYR    CD1 2101   9.886  11.255   3.697  0.6142 -0.2244  0.2750
  155TYR    HD1 2102   9.827  11.186   3.756 -1.2549 -1.5534 -2.8786
  155TYR    CE1 2103   9.927  11.215   3.570 -0.1880 -0.0504 -0.0439
  155TYR    HE1 2104   9.899  11.117   3.533 -3.4057  0.9336 -0.5254
  155TYR     CZ 2105  10.005  11.301   3.489  0.4877 -0.1847  0.4570
  155TYR     OH 2106  10.034  11.258   3.362 -0.3219 -0.6981  0.4391
  155TYR     HH 2107   9.978  11.181   3.350 -1.2142 -0.2396  1.4510
  155TYR    CE2 2108  10.026  11.433   3.532 -0.4010  0.0819  0.0869
  155TYR    HE2 2109  10.076  11.498   3.462 -0.8731 -0.4059 -0.7081
  155TYR    CD2 2110   9.983  11.474   3.659  0.0480  0.0237  0.2586
  155TYR    HD2 2111  10.008  11.574   3.691  0.9693 -0.2062  0.2942
  155TYR      C 2112   9.621  11.442   3.808  0.1999 -0.2734 -0.1273
  155TYR      O 2113   9.530  11.404   3.882  0.3963  0.1957  0.3549
  156GLY      N 2114   9.616  11.427   3.675 -0.3691  0.7450 -0.2280
  156GLY      H 2115   9.701  11.441   3.623  1.9454 -4.0784  1.6902
  156GLY     CA 2116   9.500  11.379   3.604 -0.2258 -0.1010  0.1018
  156GLY    HA1 2117   9.532  11.364   3.501 -0.2801  1.4711 -0.1605
  156GLY    HA2 2118   9.465  11.282   3.640  1.9010 -1.1238 -0.4274
  156GLY      C 2119   9.388  11.482   3.601 -0.0727  0.0568 -0.3492
  156GLY      O 2120   9.417  11.602   3.600 -0.6450  0.1980 -0.1774
  157GLN      N 2121   9.262  11.441   3.596  0.0290 -0.2610 -0.3190
  157GLN      H 2122   9.240  11.345   3.573 -0.8273  0.5403 -3.2260
  157GLN     CA 2123   9.150  11.532   3.612  0.1541 -0.1201 -0.2465
  157GLN     HA 2124   9.161  11.624   3.555  0.6943 -0.0549 -0.0407
  157GLN     CB 2125   9.015  11.473   3.571 -0.0489 -0.1414  0.4323
  157GLN    HB1 2126   8.935  11.536   3.609 -0.4811 -0.1517 -0.4443
  157GLN    HB2 2127   8.998  11.384   3.631  1.5074 -0.7940 -0.0394
  157GLN     CG 2128   9.006  11.466   3.419  0.1559 -0.0232  0.4131
  157GLN    HG1 2129   8.984  11.561   3.372 -3.6040 -1.2324 -0.6508
  157GLN    HG2 2130   9.090  11.419   3.368 -1.6116 -0.7162 -2.0954
  157GLN     CD 2131   8.883  11.385   3.379  0.2518 -0.0001  0.0661
  157GLN    OE1 2132   8.796  11.351   3.459  0.0985 -0.3217 -0.2339
  157GLN    NE2 2133   8.855  11.353   3.252  0.7900 -0.2691  0.0115
  157GLN   HE21 2134   8.765  11.310   3.233 -0.4918  1.7666  1.1456
  157GLN   HE22 2135   8.913  11.379   3.175  1.3655  0.6428  0.7351
  157GLN      C 2136   9.148  11.576   3.758  0.5834 -0.4692 -0.1341
  157GLN      O 2137   9.105  11.503   3.847  0.0977 -0.0337 -0.0061
  158GLN      N 2138   9.203  11.697   3.774  0.1481 -0.3168  0.2247
  158GLN      H 2139   9.248  11.737   3.693  1.7651 -0.1034  1.1965
  158GLN     CA 2140   9.212  11.769   3.899  0.1608 -0.5759  0.3740
  158GLN     HA 2141   9.275  11.704   3.960  0.0076 -0.5231  0.5894
  158GLN     CB 2142   9.274  11.907   3.879 -0.5220 -0.3173  0.0146
  158GLN    HB1 2143   9.266  11.959   3.975 -1.4234  1.8348 -1.1513
  158GLN    HB2 2144   9.381  11.899   3.862 -0.2358  1.3119  0.8180
  158GLN     CG 2145   9.210  12.000   3.776 -0.2639  0.5810  0.6459
  158GLN    HG1 2146   9.220  11.952   3.678  0.5047  2.5242 -0.2801
  158GLN    HG2 2147   9.102  12.009   3.791 -1.2314 -3.4469 -2.1703
  158GLN     CD 2148   9.270  12.139   3.789  0.3448  0.3688  0.1212
  158GLN    OE1 2149   9.223  12.223   3.864  0.3506  0.3731  0.1213
  158GLN    NE2 2150   9.368  12.172   3.704  0.3608  0.1393  0.0479
  158GLN   HE21 2151   9.391  12.114   3.625  0.5456  1.9372 -1.2684
  158GLN   HE22 2152   9.388  12.271   3.707 -1.1025  0.4452  0.2898
  158GLN      C 2153   9.074  11.773   3.963  0.0299 -0.1954  0.0706
  158GLN      O 2154   8.972  11.780   3.895 -0.2107 -0.2219  0.4275
  159ASN      N 2155   9.072  11.771   4.096 -0.1479  0.1038  0.0724
  159ASN      H 2156   9.157  11.753   4.147 -0.7975  0.4997  1.3586
  159ASN     CA 2157   8.947  11.794   4.165  0.0870  0.4180  0.3976
  159ASN     HA 2158   8.870  11.731   4.120  0.3520  0.4503 -0.1026
  159ASN     CB 2159   8.969  11.734   4.304 -0.1725 -0.5127  0.0433
  159ASN    HB1 2160   9.020  11.638   4.302  1.8678  0.5131  0.3689
  159ASN    HB2 2161   9.036  11.788   4.372 -0.6170 -1.2546  1.0885
  159ASN     CG 2162   8.839  11.704   4.377 -0.2169  0.3189  0.3174
  159ASN    OD1 2163   8.731  11.691   4.321  0.0669  0.3517 -0.2497
  159ASN    ND2 2164   8.850  11.658   4.502  0.3617 -0.0009  0.1519
  159ASN   HD21 2165   8.938  11.658   4.553 -0.4874  0.5668  1.6710
  159ASN   HD22 2166   8.761  11.625   4.534  0.8514 -0.1273  1.4481
  159ASN      C 2167   8.889  11.935   4.159 -0.2788  0.2567  0.0822
  159ASN      O 2168   8.963  12.029   4.129 -0.6342  0.6892  0.5437
  160GLN      N 2169   8.758  11.945   4.177 -0.2533  0.2069  0.2877
  160GLN      H 2170   8.705  11.867   4.213  0.9481  0.0666  1.8472
  160GLN     CA 2171   8.693  12.073   4.157  0.0318  0.2967 -0.0656
  160GLN     HA 2172   8.765  12.153   4.177  1.2777 -0.2858 -1.9217
  160GLN     CB 2173   8.653  12.091   4.011 -0.5024  0.2530  0.0736
  160GLN    HB1 2174   8.738  12.082   3.943 -0.5191  3.1522 -0.4830
  160GLN    HB2 2175   8.583  12.010   3.991 -1.1101  0.4070  1.4582
  160GLN     CG 2176   8.581  12.222   3.977 -0.1686  0.5088  0.3468
  160GLN    HG1 2177   8.487  12.246   4.026 -1.4690  0.6952 -2.0497
  160GLN    HG2 2178   8.652  12.299   4.005  1.2427 -0.1990 -1.0929
  160GLN     CD 2179   8.564  12.237   3.826 -0.5044 -0.1642  0.3117
  160GLN    OE1 2180   8.514  12.147   3.760  0.8736 -0.2853 -0.6249
  160GLN    NE2 2181   8.591  12.354   3.767  0.3082 -0.1607  0.6819
  160GLN   HE21 2182   8.562  12.358   3.671 -1.2359 -1.3490  1.0505
  160GLN   HE22 2183   8.640  12.431   3.810  0.7980 -0.7740  1.2662
  160GLN      C 2184   8.576  12.084   4.254 -0.0962  0.3192 -0.2216
  160GLN      O 2185   8.540  11.987   4.320 -0.1366  0.0820 -0.5915
  161TYR      N 2186   8.526  12.203   4.287  0.2728  0.3260  0.3476
  161TYR      H 2187   8.557  12.280   4.228  0.3178 -1.2015 -1.7598
  161TYR     CA 2188   8.410  12.238   4.366  0.1393 -0.3122  0.4357
  161TYR     HA 2189   8.336  12.157   4.368  1.2009 -1.3551 -0.7170
  161TYR     CB 2190   8.457  12.266   4.509 -0.2233  0.9646  0.3177
  161TYR    HB1 2191   8.493  12.171   4.548 -1.4680 -0.1120 -1.0260
  161TYR    HB2 2192   8.537  12.339   4.514  2.2592 -1.1368 -3.3780
  161TYR     CG 2193   8.346  12.306   4.603  0.1299  0.2649  1.0393
  161TYR    CD1 2194   8.277  12.208   4.675 -0.0990 -0.6638 -0.3995
  161TYR    HD1 2195   8.291  12.103   4.655  1.4675 -0.7950  1.1446
  161TYR    CE1 2196   8.171  12.247   4.757  0.5440  0.1162  0.0722
  161TYR    HE1 2197   8.112  12.171   4.807  1.0312  1.9090  3.7759
  161TYR     CZ 2198   8.148  12.383   4.790 -0.2856 -0.1086  0.4555
  161TYR     OH 2199   8.048  12.422   4.874 -0.1433 -0.5321  0.8295
  161TYR     HH 2200   7.992  12.349   4.901 -0.7365  0.1692  1.5554
  161TYR    CE2 2201   8.234  12.476   4.729 -0.2160 -0.3509  0.1765
  161TYR    HE2 2202   8.225  12.583   4.740 -2.1855 -0.2008 -2.1358
  161TYR    CD2 2203   8.336  12.441   4.639  0.2221  0.4659  0.3370
  161TYR    HD2 2204   8.398  12.516   4.594  3.4308 -1.5842  1.0277
  161TYR      C 2205   8.353  12.367   4.309  0.1776 -0.4656  0.0466
  161TYR      O 2206   8.410  12.437   4.226 -0.0854  0.2389  0.4473
  162ASN      N 2207   8.232  12.403   4.351  0.2353 -0.0932 -0.1042
  162ASN      H 2208   8.202  12.347   4.430  0.9104 -2.0225 -1.1436
  162ASN     CA 2209   8.152  12.516   4.309  0.2969  0.0460  0.1532
  162ASN     HA 2210   8.216  12.597   4.274  0.2229 -0.1410 -0.4268
  162ASN     CB 2211   8.073  12.486   4.182  0.2220  0.3375  0.1306
  162ASN    HB1 2212   8.138  12.430   4.115  0.6671  1.6696 -0.5991
  162ASN    HB2 2213   7.991  12.421   4.212 -0.3887  0.9554 -0.1645
  162ASN     CG 2214   8.017  12.604   4.103  0.2141  0.0887 -0.2404
  162ASN    OD1 2215   8.072  12.714   4.108  0.1162  0.1133  0.3263
  162ASN    ND2 2216   7.918  12.590   4.014 -0.0167  0.5008 -0.0524
  162ASN   HD21 2217   7.873  12.502   3.994  2.3418 -0.6077 -0.8562
  162ASN   HD22 2218   7.909  12.667   3.950  0.6548  0.2650 -0.4481
  162ASN      C 2219   8.056  12.574   4.412  0.2323 -0.1562  0.2048
  162ASN      O 2220   7.975  12.502   4.470 -0.3386  0.3173  0.0056
  163SER      N 2221   8.064  12.703   4.443 -0.3207 -0.1584  0.3665
  163SER      H 2222   8.131  12.756   4.388  0.3266 -0.7202  0.6067
  163SER     CA 2223   7.979  12.781   4.531 -0.5933  0.2468 -0.2477
  163SER     HA 2224   7.881  12.734   4.533  0.7649 -2.7790  0.7246
  163SER     CB 2225   8.036  12.774   4.672  0.2713  0.0158 -0.5990
  163SER    HB1 2226   8.144  12.774   4.679  0.1918 -0.2837  1.2811
  163SER    HB2 2227   8.009  12.863   4.729 -0.1607 -0.5916  0.1748
  163SER     OG 2228   7.980  12.657   4.727 -0.4237  0.7667  0.3318
  163SER     HG 2229   7.991  12.580   4.671  0.9193  1.7286 -0.7955
  163SER      C 2230   7.959  12.924   4.480 -0.4222  0.3501 -0.0242
  163SER    OC1 2231   7.850  12.969   4.520 -0.4867 -0.0993  0.3213
  163SER    OC2 2232   8.040  12.981   4.404 -0.1573 -0.6889 -0.5501
    1MET      N 2233  15.778   2.464   3.497  0.0456  0.2384  0.4657
    1MET     H1 2234  15.693   2.463   3.442 -1.1318 -1.7266  2.1738
    1MET     H2 2235  15.762   2.450   3.596 -0.4876  1.3983  0.5678
    1MET     H3 2236  15.831   2.382   3.471 -2.0728 -0.8025 -0.8332
    1MET     CA 2237  15.857   2.587   3.477  0.0044  0.2438  0.3426
    1MET     HA 2238  15.855   2.600   3.369  0.2971  1.3271  0.4586
    1MET     CB 2239  15.780   2.708   3.530  0.0406  0.1878  0.5208
    1MET    HB1 2240  15.680   2.705   3.487 -0.1454 -2.4151  0.9427
    1MET    HB2 2241  15.770   2.712   3.639  0.1765  1.5487  0.5021
    1MET     CG 2242  15.840   2.839   3.480  0.3036 -0.1223  0.0091
    1MET    HG1 2243  15.885   2.823   3.382  1.7628  1.5609  0.3495
    1MET    HG2 2244  15.750   2.901   3.469 -0.9712 -1.6737  1.1904
    1MET     SD 2245  15.947   2.922   3.600 -0.1071  0.5472 -0.0828
    1MET     CE 2246  15.823   2.970   3.723 -0.1340 -0.1225  0.1562
    1MET    HE1 2247  15.787   2.889   3.786  0.0477  0.0898  0.5339
    1MET    HE2 2248  15.740   3.018   3.670  1.9949  0.4146 -3.0013
    1MET    HE3 2249  15.871   3.037   3.795 -0.4873 -0.3734  0.6309
    1MET      C 2250  15.995   2.587   3.540  0.2838 -0.1650 -0.2551
    1MET      O 2251  16.000   2.593   3.663 -0.3740 -0.1221 -0.2247
    2ALA      N 2252  16.103   2.572   3.463  0.4211 -0.0165 -0.0865
    2ALA      H 2253  16.091   2.549   3.366  0.9468 -0.8856  0.0467
    2ALA     CA 2254  16.237   2.547   3.513  0.5406 -0.0601 -0.4241
    2ALA     HA 2255  16.242   2.449   3.561  1.8771  0.3754  0.3722
    2ALA     CB 2256  16.336   2.539   3.397  1.0695  1.0430 -0.0664
    2ALA    HB1 2257  16.325   2.621   3.327 -0.3438  1.4280  0.5784
    2ALA    HB2 2258  16.318   2.450   3.337  2.1894  1.5331 -1.1833
    2ALA    HB3 2259  16.433   2.525   3.445 -0.5366 -2.9985  2.5541
    2ALA      C 2260  16.290   2.646   3.616  0.6615 -0.4214 -0.1339
    2ALA      O 2261  16.269   2.767   3.609  0.0126 -0.5149  0.0842
    3SER      N 2262  16.366   2.601   3.716 -0.4824 -0.8630  0.5602
    3SER      H 2263  16.383   2.502   3.725  0.8589 -0.4968  2.4341
    3SER     CA 2264  16.421   2.680   3.824 -0.1974 -0.0336 -0.1773
    3SER     HA 2265  16.338   2.751   3.832 -0.1301  0.1111 -0.7013
    3SER     CB 2266  16.445   2.600   3.951 -0.1219 -0.2245 -0.3115
    3SER    HB1 2267  16.458   2.659   4.042 -0.0163 -1.0824  0.2495
    3SER    HB2 2268  16.357   2.537   3.962 -0.2512 -0.2163 -1.2832
    3SER     OG 2269  16.558   2.517   3.934  0.0166 -0.1352  0.1523
    3SER     HG 2270  16.572   2.485   4.023 -3.5910 -0.5747  0.7231
    3SER      C 2271  16.541   2.767   3.789 -0.4814  0.2733 -0.4026
    3SER      O 2272  16.572   2.864   3.857 -0.2987  0.3559 -0.6043
    4ASN      N 2273  16.602   2.737   3.674  0.0943  0.3652 -0.1211
    4ASN      H 2274  16.561   2.666   3.616  0.6582 -0.2426  0.2052
    4ASN     CA 2275  16.710   2.806   3.606  0.3057 -0.1965 -0.3624
    4ASN     HA 2276  16.771   2.850   3.685  0.9933 -0.4291 -0.7558
    4ASN     CB 2277  16.797   2.712   3.523  0.2329 -0.0153 -0.6443
    4ASN    HB1 2278  16.852   2.652   3.595 -0.6089  0.6628  0.6074
    4ASN    HB2 2279  16.858   2.770   3.454  0.2211  0.7761 -0.0095
    4ASN     CG 2280  16.729   2.618   3.425 -0.2274 -0.1816 -0.1672
    4ASN    OD1 2281  16.763   2.500   3.418  0.8190  0.1032 -0.0124
    4ASN    ND2 2282  16.627   2.665   3.354 -0.3573 -0.2217 -0.0103
    4ASN   HD21 2283  16.582   2.607   3.284  2.3785 -1.5479 -0.8124
    4ASN   HD22 2284  16.588   2.757   3.375 -0.9394 -0.2213 -1.0123
    4ASN      C 2285  16.670   2.928   3.525  0.0223 -0.3058 -0.3875
    4ASN      O 2286  16.575   2.923   3.447  0.0943  1.1738 -0.6158
    5ASP      N 2287  16.742   3.041   3.525  0.7654 -0.7745 -0.0995
    5ASP      H 2288  16.825   3.053   3.582 -0.0265 -0.5524  1.0399
    5ASP     CA 2289  16.721   3.149   3.431  0.9818  0.0593  0.7964
    5ASP     HA 2290  16.656   3.125   3.347 -2.2934  2.4077  2.4224
    5ASP     CB 2291  16.643   3.259   3.502  0.6119  0.1319  0.2824
    5ASP    HB1 2292  16.557   3.206   3.544  1.5130 -1.2743  0.3989
    5ASP    HB2 2293  16.706   3.307   3.577  1.2961 -0.1217 -0.1189
    5ASP     CG 2294  16.593   3.362   3.402 -0.5816 -0.4248  0.2867
    5ASP    OD1 2295  16.629   3.480   3.424 -0.5163 -0.3008 -0.4645
    5ASP    OD2 2296  16.523   3.322   3.307 -0.1377  0.1642 -0.2917
    5ASP      C 2297  16.858   3.200   3.387  0.3764  0.7318 -0.3437
    5ASP      O 2298  16.947   3.216   3.470  0.7949  0.0607 -0.6582
    6TYR      N 2299  16.860   3.244   3.261  0.0706 -0.7267 -0.8758
    6TYR      H 2300  16.775   3.235   3.207 -1.0949  0.5945  0.6387
    6TYR     CA 2301  16.979   3.301   3.202  0.2317  0.0241  0.1375
    6TYR     HA 2302  17.058   3.311   3.276  0.6939  0.5092 -0.4067
    6TYR     CB 2303  17.044   3.203   3.104  0.0691  0.0370  0.0178
    6TYR    HB1 2304  16.983   3.174   3.018  0.4414 -1.7826  0.3265
    6TYR    HB2 2305  17.122   3.259   3.052 -1.5183  3.2072  0.7395
    6TYR     CG 2306  17.095   3.075   3.164  0.1167 -0.1846 -0.4918
    6TYR    CD1 2307  17.225   3.049   3.210 -0.0521 -0.5194 -0.2002
    6TYR    HD1 2308  17.293   3.132   3.214 -1.5415  0.7592 -0.2275
    6TYR    CE1 2309  17.271   2.928   3.263  0.3567 -0.2248  0.1143
    6TYR    HE1 2310  17.365   2.902   3.310 -1.6980 -2.3809  3.4385
    6TYR     CZ 2311  17.179   2.822   3.273 -0.2312  0.3021  0.3691
    6TYR     OH 2312  17.223   2.697   3.307  0.0198  0.2982  0.0321
    6TYR     HH 2313  17.163   2.622   3.308  2.6354 -2.0414  2.9076
    6TYR    CE2 2314  17.048   2.845   3.228 -0.1511  0.3249  0.1500
    6TYR    HE2 2315  16.978   2.762   3.229  1.6109 -1.3495 -2.1827
    6TYR    CD2 2316  17.004   2.970   3.184 -0.3356  0.3940  0.5321
    6TYR    HD2 2317  16.900   2.975   3.156 -0.1244 -0.1350 -0.3877
    6TYR      C 2318  16.949   3.437   3.142 -0.2589 -0.1711 -0.0623
    6TYR      O 2319  16.849   3.451   3.071  0.0035 -0.8336 -0.5644
    7THR      N 2320  17.036   3.537   3.155 -0.6359  0.0985  0.4318
    7THR      H 2321  17.122   3.527   3.208  0.3700  1.6288 -0.7884
    7THR     CA 2322  17.029   3.668   3.094 -0.5020 -0.1475 -0.1208
    7THR     HA 2323  16.932   3.706   3.126 -2.0343 -2.3027 -1.9496
    7THR     CB 2324  17.125   3.773   3.151 -0.7589  0.1170 -0.1708
    7THR     HB 2325  17.229   3.749   3.133 -0.5463 -0.0971  1.2421
    7THR    CG2 2326  17.098   3.916   3.104  0.0936  0.1506 -0.5665
    7THR   HG21 2327  17.140   3.932   3.004 -0.3238  1.3033 -0.5708
    7THR   HG22 2328  16.991   3.935   3.095  0.2412  0.2303 -2.5614
    7THR   HG23 2329  17.147   3.986   3.171 -1.2484  0.4535  0.1375
    7THR    OG1 2330  17.108   3.771   3.291  0.1557 -0.2522 -0.0602
    7THR    HG1 2331  17.188   3.812   3.324  0.6181 -0.4378 -0.9042
    7THR      C 2332  17.028   3.672   2.942  0.2594 -0.4386 -0.1361
    7THR      O 2333  17.119   3.628   2.871  0.0550 -0.2661 -0.5070
    8GLN      N 2334  16.922   3.734   2.891  0.4658  0.2559  0.2723
    8GLN      H 2335  16.849   3.765   2.954 -1.3363 -0.2463 -1.4512
    8GLN     CA 2336  16.903   3.759   2.750  0.2076  0.3424  0.3222
    8GLN     HA 2337  17.005   3.775   2.717  0.5740 -2.0567  0.1769
    8GLN     CB 2338  16.840   3.642   2.675  0.1103  0.2554  0.5417
    8GLN    HB1 2339  16.822   3.674   2.573 -0.1197 -1.0366  0.1510
    8GLN    HB2 2340  16.899   3.550   2.676  0.9465  0.7857  0.5886
    8GLN     CG 2341  16.703   3.613   2.736 -0.0512 -0.1471 -0.0025
    8GLN    HG1 2342  16.722   3.587   2.840  0.5354  0.5011  0.0616
    8GLN    HG2 2343  16.638   3.700   2.724  0.1267  0.0872  0.6962
    8GLN     CD 2344  16.644   3.489   2.671  0.1627 -0.2015 -0.0898
    8GLN    OE1 2345  16.677   3.454   2.558  0.4709 -0.7322  0.1618
    8GLN    NE2 2346  16.549   3.423   2.737 -0.0040 -0.3428 -0.4665
    8GLN   HE21 2347  16.536   3.323   2.723  1.0276 -0.7457  1.2480
    8GLN   HE22 2348  16.514   3.453   2.827  1.2888  1.5767 -0.5426
    8GLN      C 2349  16.840   3.894   2.715  0.0476  0.2412  0.2207
    8GLN      O 2350  16.735   3.942   2.759 -0.0644  0.3786 -0.1942
    9GLN      N 2351  16.904   3.964   2.622 -0.3298 -0.1538 -0.3465
    9GLN      H 2352  16.987   3.920   2.583  0.8089  0.8019  0.8964
    9GLN     CA 2353  16.870   4.094   2.567  0.3300  0.1997  0.0647
    9GLN     HA 2354  16.771   4.119   2.604 -0.6216  0.2580 -2.3698
    9GLN     CB 2355  16.973   4.196   2.615  0.3079  0.2179  0.0728
    9GLN    HB1 2356  16.985   4.188   2.723  1.3567 -0.5596 -0.0862
    9GLN    HB2 2357  17.069   4.165   2.573  0.2586 -0.4510  0.4427
    9GLN     CG 2358  16.948   4.341   2.575 -0.7384  0.0290 -0.0028
    9GLN    HG1 2359  16.852   4.378   2.612 -1.4291 -0.1009 -1.6003
    9GLN    HG2 2360  16.960   4.360   2.469  2.0677  0.6518  0.3226
    9GLN     CD 2361  17.051   4.442   2.625 -0.3311 -0.3561 -0.0667
    9GLN    OE1 2362  17.154   4.403   2.681  0.2476  0.0679 -0.8200
    9GLN    NE2 2363  17.040   4.568   2.584  0.2841 -0.4099 -0.4185
    9GLN   HE21 2364  17.108   4.638   2.612  0.7631 -1.1063  0.1939
    9GLN   HE22 2365  16.972   4.594   2.514  1.2953  3.1073 -0.3076
    9GLN      C 2366  16.879   4.093   2.415  0.0992 -0.1156  0.0509
    9GLN      O 2367  16.953   4.019   2.351 -0.1838 -0.3501 -0.0051
   10ALA      N 2368  16.805   4.184   2.352  0.6250  0.1912 -0.1271
   10ALA      H 2369  16.734   4.228   2.408  1.1402 -0.5455  1.1248
   10ALA     CA 2370  16.809   4.209   2.209 -0.2821  0.4125 -0.1202
   10ALA     HA 2371  16.817   4.109   2.166  0.8696 -0.7448  2.5506
   10ALA     CB 2372  16.685   4.283   2.161 -0.2645  0.0445 -0.7502
   10ALA    HB1 2373  16.599   4.222   2.190  0.9013 -0.1620  2.6303
   10ALA    HB2 2374  16.669   4.375   2.216  3.5220  0.6187 -0.3907
   10ALA    HB3 2375  16.685   4.303   2.053  1.4856  0.2980 -0.7259
   10ALA      C 2376  16.941   4.274   2.171  0.1359 -0.4236 -0.1209
   10ALA      O 2377  16.998   4.366   2.230  0.3363  0.1767 -1.1995
   11THR      N 2378  17.001   4.227   2.061  1.0093  0.6609 -0.1310
   11THR      H 2379  16.940   4.162   2.013 -0.0639  0.5908  1.2667
   11THR     CA 2380  17.127   4.281   2.012  0.9638  0.9646  0.0834
   11THR     HA 2381  17.196   4.276   2.096  0.4941 -1.0900  0.4128
   11THR     CB 2382  17.185   4.195   1.900 -0.0904  0.3029  0.0287
   11THR     HB 2383  17.267   4.253   1.858 -0.2751  2.1322  2.0042
   11THR    CG2 2384  17.228   4.058   1.952 -0.3247  0.0066 -0.5481
   11THR   HG21 2385  17.296   4.021   1.876  3.5581  0.8111  2.2425
   11THR   HG22 2386  17.144   3.992   1.971  0.8664 -1.0274  1.4319
   11THR   HG23 2387  17.288   4.076   2.041 -0.5074  0.6099 -0.5347
   11THR    OG1 2388  17.095   4.171   1.794 -0.2646  0.1704  0.2043
   11THR    HG1 2389  17.025   4.121   1.834 -1.7944  2.2979  0.3689
   11THR      C 2390  17.115   4.420   1.951  0.1262  0.5239 -0.7838
   11THR      O 2391  17.007   4.453   1.903 -0.2356  0.3731 -0.0957
   12GLN      N 2392  17.219   4.503   1.965 -0.0364  0.6205 -0.1073
   12GLN      H 2393  17.303   4.465   2.006  0.4663 -0.6135 -2.1157
   12GLN     CA 2394  17.228   4.634   1.905  0.3455  0.5252 -0.2578
   12GLN     HA 2395  17.141   4.690   1.937 -0.1707 -1.0831  1.2686
   12GLN     CB 2396  17.356   4.703   1.953  0.4607 -0.0592  0.2852
   12GLN    HB1 2397  17.438   4.632   1.951  0.5879  0.0853  0.3685
   12GLN    HB2 2398  17.335   4.731   2.057 -0.2871  0.8596 -0.0974
   12GLN     CG 2399  17.393   4.827   1.872  0.1153 -0.1837 -0.0643
   12GLN    HG1 2400  17.437   4.801   1.775  0.0423  0.5492 -0.3002
   12GLN    HG2 2401  17.311   4.899   1.860  2.3471  2.2886 -1.4927
   12GLN     CD 2402  17.505   4.909   1.933 -0.3016  0.2654  0.1066
   12GLN    OE1 2403  17.550   4.871   2.042 -0.3215 -0.0986 -0.0105
   12GLN    NE2 2404  17.544   5.021   1.873 -0.1470 -0.1212 -0.5253
   12GLN   HE21 2405  17.518   5.041   1.778  0.3651 -1.1375 -0.8881
   12GLN   HE22 2406  17.618   5.079   1.911  0.3558 -0.6772 -0.6446
   12GLN      C 2407  17.221   4.619   1.753 -0.3393 -0.2015 -0.1572
   12GLN      O 2408  17.292   4.531   1.705  0.2400  0.3569 -0.3436
   13SER      N 2409  17.144   4.705   1.686 -0.3369 -0.1310 -0.0676
   13SER      H 2410  17.087   4.771   1.736  0.9116  0.7202  0.2864
   13SER     CA 2411  17.134   4.707   1.541  0.4462  0.3598 -0.1215
   13SER     HA 2412  17.148   4.605   1.506  1.3786  1.2657 -2.5838
   13SER     CB 2413  16.992   4.754   1.510  0.0262 -0.5629  0.3631
   13SER    HB1 2414  16.923   4.734   1.591 -0.6019  0.4683  0.1003
   13SER    HB2 2415  16.996   4.862   1.499 -3.2255 -0.5473 -1.9929
   13SER     OG 2416  16.936   4.716   1.387  0.3400 -0.1692  0.0946
   13SER     HG 2417  16.848   4.753   1.377  1.0271  1.6344  0.4956
   13SER      C 2418  17.245   4.793   1.482  1.0895 -0.1435  0.3374
   13SER      O 2419  17.271   4.904   1.527  0.2770  0.3245 -0.3143
   14TYR      N 2420  17.299   4.749   1.368 -0.5414 -0.1384 -0.4641
   14TYR      H 2421  17.281   4.653   1.341 -0.3791 -0.4170  0.3850
   14TYR     CA 2422  17.403   4.818   1.294 -0.0828  0.0658  0.3572
   14TYR     HA 2423  17.431   4.916   1.333 -0.5136  0.2786  0.1484
   14TYR     CB 2424  17.530   4.735   1.301  0.2700  0.5368 -0.3402
   14TYR    HB1 2425  17.605   4.784   1.238 -0.4622  0.4525 -1.3014
   14TYR    HB2 2426  17.507   4.630   1.281 -0.8224  0.1182  2.6330
   14TYR     CG 2427  17.586   4.737   1.441 -0.3159 -0.1025 -0.0893
   14TYR    CD1 2428  17.664   4.845   1.485  0.0601 -0.3488 -0.1405
   14TYR    HD1 2429  17.680   4.933   1.425  2.0556  0.9388  2.1029
   14TYR    CE1 2430  17.736   4.838   1.605 -0.1422 -0.1757 -0.0099
   14TYR    HE1 2431  17.800   4.921   1.631 -1.6438  1.4881 -1.3926
   14TYR     CZ 2432  17.725   4.722   1.684 -0.2149 -0.0132  0.2181
   14TYR     OH 2433  17.792   4.712   1.802  0.4144 -0.3895 -0.1692
   14TYR     HH 2434  17.758   4.641   1.858 -1.9198  1.1726  0.5216
   14TYR    CE2 2435  17.636   4.621   1.643 -0.0085 -0.3106  0.4989
   14TYR    HE2 2436  17.622   4.534   1.706  0.5335  0.2134  1.3616
   14TYR    CD2 2437  17.565   4.625   1.522  0.5988 -0.1101  0.1471
   14TYR    HD2 2438  17.512   4.539   1.485  0.3780 -0.4792  1.2899
   14TYR      C 2439  17.369   4.836   1.147  0.5699 -0.2486  0.1688
   14TYR      O 2440  17.302   4.749   1.091  0.0014  0.1227  0.2669
   15GLY      N 2441  17.400   4.949   1.083 -0.2481 -0.1322 -0.0276
   15GLY      H 2442  17.443   5.022   1.138 -0.9881 -1.0075  1.7974
   15GLY     CA 2443  17.382   4.981   0.943  0.5388  0.1433 -0.0704
   15GLY    HA1 2444  17.275   4.983   0.921  0.5453  2.1645 -0.1153
   15GLY    HA2 2445  17.434   4.911   0.877 -0.9348  0.1543 -1.3247
   15GLY      C 2446  17.437   5.117   0.902  0.6208  0.1279 -0.0109
   15GLY      O 2447  17.519   5.171   0.976  0.3634 -0.3654  0.6475
   16ALA      N 2448  17.399   5.174   0.787  0.5955 -0.3625 -0.2497
   16ALA      H 2449  17.342   5.118   0.726 -1.0538  1.8832 -0.8979
   16ALA     CA 2450  17.456   5.297   0.736  0.0702  0.0324  0.1030
   16ALA     HA 2451  17.562   5.274   0.726 -0.1240 -0.4302 -1.1642
   16ALA     CB 2452  17.400   5.321   0.596  0.6560 -0.4916 -0.2255
   16ALA    HB1 2453  17.394   5.224   0.548 -0.4924 -0.5385 -0.0121
   16ALA    HB2 2454  17.454   5.395   0.536 -1.7249  2.0011  0.4994
   16ALA    HB3 2455  17.295   5.347   0.599  0.4375 -0.8338 -2.5792
   16ALA      C 2456  17.421   5.412   0.829 -0.2038  0.4742 -0.5414
   16ALA      O 2457  17.309   5.426   0.877  0.1057 -0.0016  0.3419
   17TYR      N 2458  17.521   5.494   0.863  0.1887 -0.2960  0.1708
   17TYR      H 2459  17.607   5.484   0.811 -0.1624  0.0394 -0.4774
   17TYR     CA 2460  17.496   5.619   0.933  0.1987 -0.0910 -0.1926
   17TYR     HA 2461  17.442   5.587   1.022 -2.3812  0.7404 -1.3467
   17TYR     CB 2462  17.637   5.660   0.975  0.1016  0.2258 -0.1731
   17TYR    HB1 2463  17.702   5.670   0.888 -2.5350 -0.9741 -2.4499
   17TYR    HB2 2464  17.633   5.760   1.016  1.5391  0.6943 -1.0986
   17TYR     CG 2465  17.712   5.564   1.064  0.8612  0.6423 -0.3574
   17TYR    CD1 2466  17.789   5.454   1.022 -0.1042 -0.2644  0.1985
   17TYR    HD1 2467  17.802   5.432   0.918 -0.9617  1.0669 -0.2173
   17TYR    CE1 2468  17.827   5.359   1.117  0.2793 -0.0631  0.2469
   17TYR    HE1 2469  17.875   5.269   1.081  0.2041 -0.4502  1.0926
   17TYR     CZ 2470  17.822   5.385   1.255  0.0075 -0.1335  0.2503
   17TYR     OH 2471  17.857   5.291   1.348 -0.5729 -0.2680  0.3378
   17TYR     HH 2472  17.889   5.208   1.311  0.4104 -0.2851  1.2066
   17TYR    CE2 2473  17.762   5.505   1.298 -0.5834 -0.2723 -0.1816
   17TYR    HE2 2474  17.750   5.533   1.402  0.5901 -0.4598  0.0166
   17TYR    CD2 2475  17.694   5.581   1.202 -0.1030 -0.0937 -0.3802
   17TYR    HD2 2476  17.629   5.661   1.233  0.2104 -0.4331  1.2233
   17TYR      C 2477  17.421   5.727   0.857 -0.0696 -0.2843 -0.2080
   17TYR      O 2478  17.428   5.716   0.734 -0.1552 -0.3798 -0.2043
   18PRO      N 2479  17.344   5.816   0.920  0.3335 -0.0630 -0.0237
   18PRO     CD 2480  17.346   5.842   1.062  0.1341 -0.1787  0.0012
   18PRO    HD1 2481  17.283   5.770   1.114  1.0103 -0.9087  0.0714
   18PRO    HD2 2482  17.450   5.851   1.095 -0.1798  0.1914  0.9468
   18PRO     CG 2483  17.291   5.984   1.072 -0.2053 -0.3282  0.2805
   18PRO    HG1 2484  17.370   6.055   1.045 -1.9346  1.2201 -0.9288
   18PRO    HG2 2485  17.239   6.008   1.164 -1.3955  3.8669 -1.2341
   18PRO     CB 2486  17.197   5.993   0.952  0.2811  0.6962 -0.0398
   18PRO    HB1 2487  17.096   5.956   0.973 -0.4058  2.9380  0.9772
   18PRO    HB2 2488  17.190   6.097   0.921  0.4101  0.5815 -0.4532
   18PRO     CA 2489  17.269   5.913   0.844  0.1177  0.0438  0.3268
   18PRO     HA 2490  17.198   5.853   0.787 -0.8249  0.1192  1.3865
   18PRO      C 2491  17.348   6.005   0.752 -0.1227 -0.3409 -0.2653
   18PRO      O 2492  17.439   6.074   0.797 -0.1904 -0.1348 -0.4413
   19THR      N 2493  17.318   5.999   0.622 -0.2683  0.0299 -0.2487
   19THR      H 2494  17.259   5.920   0.599 -0.0818 -0.4362  0.8417
   19THR     CA 2495  17.403   6.042   0.512  0.0544  0.1090  0.0304
   19THR     HA 2496  17.458   6.131   0.544 -1.8124  2.0352 -1.7785
   19THR     CB 2497  17.495   5.929   0.467 -0.1818  0.1023 -0.4376
   19THR     HB 2498  17.426   5.851   0.436 -0.4851 -0.7761  2.2153
   19THR    CG2 2499  17.593   5.977   0.360  0.5360  0.7109  0.4705
   19THR   HG21 2500  17.544   5.991   0.263  0.5305 -0.3693  0.2958
   19THR   HG22 2501  17.629   6.073   0.396 -0.9835  0.6683  2.2694
   19THR   HG23 2502  17.681   5.914   0.348 -0.1881 -0.2987  0.2513
   19THR    OG1 2503  17.576   5.883   0.572  0.0198 -0.0512 -0.6622
   19THR    HG1 2504  17.514   5.833   0.624 -0.0564 -0.3770 -1.0574
   19THR      C 2505  17.315   6.088   0.397  0.3267 -0.4233 -0.3887
   19THR      O 2506  17.263   6.004   0.323  0.2675  0.0053 -0.8392
   20GLN      N 2507  17.308   6.219   0.371 -0.7979 -0.5555 -0.8401
   20GLN      H 2508  17.361   6.267   0.442  1.0577 -3.3819 -0.1012
   20GLN     CA 2509  17.237   6.284   0.262 -0.5864  0.4689 -0.3752
   20GLN     HA 2510  17.135   6.248   0.273  0.6713 -3.2329  1.1575
   20GLN     CB 2511  17.241   6.433   0.292  0.5157  0.3161  0.3162
   20GLN    HB1 2512  17.345   6.461   0.310  1.0963 -1.8895  0.5927
   20GLN    HB2 2513  17.186   6.449   0.385  1.6548 -1.4490  1.3479
   20GLN     CG 2514  17.175   6.501   0.172 -0.0128 -0.3861  0.2025
   20GLN    HG1 2515  17.244   6.501   0.087 -1.0565  1.6813 -0.7082
   20GLN    HG2 2516  17.082   6.448   0.151  0.9513 -1.9618 -0.2380
   20GLN     CD 2517  17.152   6.649   0.201 -0.6280 -0.4501  0.0404
   20GLN    OE1 2518  17.111   6.684   0.311 -0.0209  0.6012 -0.0603
   20GLN    NE2 2519  17.174   6.745   0.112 -0.0010 -0.6269  0.0036
   20GLN   HE21 2520  17.150   6.837   0.146  1.3109 -0.0611 -0.5376
   20GLN   HE22 2521  17.233   6.730   0.031 -1.0359  2.7209 -1.5493
   20GLN      C 2522  17.281   6.234   0.125  0.1940  0.0480  0.0163
   20GLN      O 2523  17.197   6.194   0.044  0.0655  0.0798  0.1311
   21PRO      N 2524  17.406   6.254   0.084  0.2944 -0.1725  0.2139
   21PRO     CD 2525  17.518   6.314   0.154  0.2322  0.1467  0.0445
   21PRO    HD1 2526  17.533   6.256   0.245  1.1291 -0.9598 -0.7853
   21PRO    HD2 2527  17.505   6.420   0.174  3.6849  0.8190 -0.6121
   21PRO     CG 2528  17.643   6.297   0.069 -0.1051 -0.2746 -0.3735
   21PRO    HG1 2529  17.714   6.379   0.065  0.6064 -0.9125 -1.3688
   21PRO    HG2 2530  17.689   6.199   0.087 -1.2029 -0.9844 -1.3443
   21PRO     CB 2531  17.577   6.290  21.001  0.2101  0.2354 -0.5522
   21PRO    HB1 2532  17.642   6.230  20.937 -0.3692 -2.9396  1.6036
   21PRO    HB2 2533  17.552   6.389  20.963 -1.6025 -0.1557 -0.4321
   21PRO     CA 2534  17.444   6.217  21.017  0.5564 -0.2211  0.2995
   21PRO     HA 2535  17.371   6.258  20.947  1.6043 -0.3297 -0.8778
   21PRO      C 2536  17.440   6.068  20.991 -0.1894 -0.1082 -0.2454
   21PRO      O 2537  17.449   5.994   0.020  0.0272 -0.1091 -0.2671
   22GLY      N 2538  17.445   6.019  20.866  0.2039  0.0273 -0.2842
   22GLY      H 2539  17.440   6.086  20.791 -1.5988 -1.5114 -1.6443
   22GLY     CA 2540  17.461   5.881  20.827  0.5699 -0.0888  0.2641
   22GLY    HA1 2541  17.565   5.850  20.839  0.2447 -2.2032 -1.5578
   22GLY    HA2 2542  17.431   5.868  20.723 -1.4881  1.8145  0.5611
   22GLY      C 2543  17.370   5.781  20.896  0.0004  0.0066 -0.3513
   22GLY      O 2544  17.262   5.814  20.944  0.2722  0.5420 -0.1002
   23GLN      N 2545  17.422   5.658  20.896  0.1411  0.0623  0.5436
   23GLN      H 2546  17.517   5.646  20.864 -0.1135 -1.8638  0.3919
   23GLN     CA 2547  17.362   5.543  20.961 -0.0422  0.2263  0.6670
   23GLN     HA 2548  17.278   5.563  21.028 -0.3848 -1.5698  0.8319
   23GLN     CB 2549  17.319   5.438  20.860  0.1629  0.8339 -0.0547
   23GLN    HB1 2550  17.291   5.348  20.915 -1.9356  0.8426 -0.9839
   23GLN    HB2 2551  17.396   5.398  20.794 -0.3587 -1.5069  0.6610
   23GLN     CG 2552  17.181   5.477  20.806  0.2075  1.0511 -0.0195
   23GLN    HG1 2553  17.124   5.534  20.880 -0.0857  0.4057  0.2544
   23GLN    HG2 2554  17.129   5.385  20.780  1.2330  0.7780 -1.2148
   23GLN     CD 2555  17.200   5.565  20.684  0.2355  0.6800 -0.2835
   23GLN    OE1 2556  17.288   5.552  20.599  0.6713  0.3805  0.2078
   23GLN    NE2 2557  17.119   5.668  20.658  0.0037  0.4056 -0.6543
   23GLN   HE21 2558  17.058   5.702  20.731  0.4171 -0.3864  0.0801
   23GLN   HE22 2559  17.160   5.726  20.586  1.5595 -1.5974 -1.4581
   23GLN      C 2560  17.465   5.484  21.057  0.2265 -0.0820  0.1983
   23GLN      O 2561  17.581   5.523  21.051  0.1207  0.2376  0.2486
   24GLY      N 2562  17.432   5.375   0.058 -0.1255  0.0468  0.2368
   24GLY      H 2563  17.334   5.350   0.052 -0.8687  2.7787 -0.1109
   24GLY     CA 2564  17.526   5.295   0.133  0.1024  0.2002  0.1156
   24GLY    HA1 2565  17.455   5.253   0.204 -0.5955  0.3986 -0.4538
   24GLY    HA2 2566  17.606   5.354   0.178  1.0352 -1.0329  0.1555
   24GLY      C 2567  17.580   5.177   0.054 -0.0587  0.3471 -0.2121
   24GLY      O 2568  17.540   5.143  21.011  0.3966  0.1571 -0.3225
   25TYR      N 2569  17.684   5.115   0.110 -0.5797 -0.2117  0.1495
   25TYR      H 2570  17.719   5.158   0.195  0.6675 -0.8780 -0.0014
   25TYR     CA 2571  17.750   4.996   0.062 -0.5434 -0.1729  0.1007
   25TYR     HA 2572  17.735   4.977  21.024  0.7425 -3.2736  0.3456
   25TYR     CB 2573  17.901   5.012   0.079 -0.5256 -0.0076 -0.2197
   25TYR    HB1 2574  17.937   4.919   0.035 -2.8897 -1.7017  1.1984
   25TYR    HB2 2575  17.932   5.002   0.183 -0.7210 -1.1693 -0.2626
   25TYR     CG 2576  17.961   5.131   0.007 -0.7876  0.2056 -0.0847
   25TYR    CD1 2577  17.980   5.118  20.937 -0.2971  0.5292 -0.0510
   25TYR    HD1 2578  17.943   5.037  20.877 -0.4009 -0.0396  0.7637
   25TYR    CE1 2579  18.067   5.208  20.874 -0.1123  0.3184 -0.0936
   25TYR    HE1 2580  18.100   5.198  20.772  0.5987 -3.3067  0.3360
   25TYR     CZ 2581  18.132   5.307  20.951  0.5370 -0.1283 -0.0612
   25TYR     OH 2582  18.217   5.391  20.885  0.2426  0.0808 -0.1715
   25TYR     HH 2583  18.256   5.445  20.954  2.0388  1.4123 -2.1032
   25TYR    CE2 2584  18.105   5.324   0.019 -0.2590 -0.2175 -0.2025
   25TYR    HE2 2585  18.155   5.401   0.076  1.9504 -0.8280 -1.2234
   25TYR    CD2 2586  18.014   5.237   0.081 -0.1821 -0.1546  0.0007
   25TYR    HD2 2587  17.990   5.234   0.186 -0.3240  0.8817  0.0122
   25TYR      C 2588  17.695   4.870   0.126  0.2018 -0.1528  0.7995
   25TYR      O 2589  17.636   4.878   0.234  0.1356 -0.1288  0.7611
   26SER      N 2590  17.711   4.753   0.064  0.5650  0.4386 -0.2359
   26SER      H 2591  17.760   4.763  21.044 -1.3170  1.6623 -1.2081
   26SER     CA 2592  17.679   4.622   0.117 -0.0175  0.4831 -0.4745
   26SER     HA 2593  17.628   4.625   0.213 -0.4686 -1.5041 -0.5981
   26SER     CB 2594  17.594   4.552   0.011 -0.2359  0.4120 -0.2530
   26SER    HB1 2595  17.632   4.569  20.979  0.9817  0.2843  0.1670
   26SER    HB2 2596  17.596   4.444   0.027 -0.1500  0.2890 -1.0750
   26SER     OG 2597  17.461   4.599   0.022 -0.3639 -0.0016  0.0089
   26SER     HG 2598  17.414   4.567  21.013  0.2744 -0.4229 -0.2187
   26SER      C 2599  17.811   4.549   0.133 -0.3783  0.0220  0.4957
   26SER      O 2600  17.916   4.612   0.119 -0.5916  0.1868 -0.4680
   27GLN      N 2601  17.813   4.418   0.158  0.2938 -0.0315  0.1851
   27GLN      H 2602  17.724   4.372   0.170 -0.3626  0.9313 -0.8432
   27GLN     CA 2603  17.932   4.338   0.183  0.2282 -0.1516  0.1166
   27GLN     HA 2604  17.886   4.251   0.231 -1.2270 -0.5628 -1.8934
   27GLN     CB 2605  17.996   4.301   0.050  0.3198 -0.4909  0.2553
   27GLN    HB1 2606  18.017   4.386  21.053 -4.4187  1.9071  1.4169
   27GLN    HB2 2607  18.090   4.250   0.071  0.5930 -0.0746  0.0448
   27GLN     CG 2608  17.926   4.193  21.036  0.4022 -0.7134  0.4747
   27GLN    HG1 2609  17.828   4.227  21.003  1.9655  0.7976 -3.1685
   27GLN    HG2 2610  17.914   4.105   0.030  0.4846 -1.9454 -1.1577
   27GLN     CD 2611  18.009   4.153  20.914  0.1166  0.3466 -0.0781
   27GLN    OE1 2612  18.013   4.229  20.817  0.6614 -0.4785 -0.7145
   27GLN    NE2 2613  18.078   4.040  20.927  0.2803  0.4449 -0.0934
   27GLN   HE21 2614  18.134   4.020  20.845 -0.1869  0.4778 -0.4203
   27GLN   HE22 2615  18.080   3.976  21.005  3.9661  0.6887  0.1998
   27GLN      C 2616  18.033   4.389   0.285  0.4156 -0.4368  0.0745
   27GLN      O 2617  18.154   4.387   0.261  0.3876  0.1076 -0.1174
   28GLN      N 2618  17.984   4.440   0.398  0.1359  0.0376 -0.2586
   28GLN      H 2619  17.888   4.471   0.396  0.5683  1.4591 -0.7224
   28GLN     CA 2620  18.062   4.470   0.517 -0.1495 -0.4164  0.0418
   28GLN     HA 2621  18.136   4.543   0.487 -1.4336 -0.1056 -2.7202
   28GLN     CB 2622  17.964   4.520   0.623 -0.0862 -0.4638  0.1234
   28GLN    HB1 2623  18.017   4.530   0.717 -0.5771  1.8734  0.1968
   28GLN    HB2 2624  17.884   4.448   0.641  0.2232 -0.5679  1.1032
   28GLN     CG 2625  17.913   4.661   0.594  0.0133 -0.3002  0.7368
   28GLN    HG1 2626  18.001   4.724   0.587 -0.9807  0.9261 -2.0265
   28GLN    HG2 2627  17.862   4.691   0.685  0.2046  0.4520  0.6012
   28GLN     CD 2628  17.822   4.679   0.473 -0.3361  0.3860  1.1003
   28GLN    OE1 2629  17.747   4.588   0.441  0.1513  0.3899 -0.0713
   28GLN    NE2 2630  17.821   4.795   0.407  0.3101 -0.0602  0.2891
   28GLN   HE21 2631  17.752   4.807   0.334 -0.5761 -1.1722  0.9145
   28GLN   HE22 2632  17.886   4.869   0.429  1.3067 -0.1380 -2.0987
   28GLN      C 2633  18.142   4.349   0.564  0.1796 -0.4877 -0.6902
   28GLN      O 2634  18.089   4.240   0.548 -0.1113 -0.3854 -0.4490
   29SER      N 2635  18.257   4.368   0.629  0.2428  0.0870 -0.9614
   29SER      H 2636  18.281   4.463   0.652  1.3571 -0.3794 -0.0794
   29SER     CA 2637  18.342   4.269   0.693 -0.0166  0.0975 -0.5920
   29SER     HA 2638  18.337   4.175   0.638  4.4082 -0.8813  0.2461
   29SER     CB 2639  18.491   4.301   0.686  0.1188 -0.2612  0.4944
   29SER    HB1 2640  18.521   4.319   0.582  1.4160 -0.9340  0.7313
   29SER    HB2 2641  18.552   4.216   0.716  0.3180 -1.0380 -1.8778
   29SER     OG 2642  18.516   4.410   0.771 -0.1668 -0.3409  0.6808
   29SER     HG 2643  18.611   4.424   0.782 -0.4497  1.8182  0.9167
   29SER      C 2644  18.305   4.241   0.837  0.1049 -0.1361 -0.6065
   29SER      O 2645  18.369   4.165   0.910  0.3609  0.3002 -0.3711
   30SER      N 2646  18.198   4.302   0.888  0.3157 -0.1847 -0.0967
   30SER      H 2647  18.156   4.374   0.831  0.4372 -1.8239 -2.3867
   30SER     CA 2648  18.140   4.268   1.017 -0.0445  0.3635 -0.1099
   30SER     HA 2649  18.154   4.160   1.018 -1.2575  0.1248 -2.4238
   30SER     CB 2650  18.223   4.326   1.132  0.3499  0.0652 -0.2422
   30SER    HB1 2651  18.330   4.313   1.116  0.6451  0.6520  1.1366
   30SER    HB2 2652  18.206   4.260   1.217 -0.8551 -2.0402 -1.9936
   30SER     OG 2653  18.197   4.463   1.150  0.1765 -0.0126  0.1093
   30SER     HG 2654  18.266   4.506   1.200  1.6790 -0.5517 -1.3955
   30SER      C 2655  17.994   4.295   1.048 -0.0826  0.0366  0.0048
   30SER      O 2656  17.925   4.371   0.980 -0.2031 -0.0993 -0.0227
   31GLN      N 2657  17.945   4.226   1.151 -0.2084  0.4418  0.2193
   31GLN      H 2658  18.001   4.154   1.194 -0.9613  0.3878  1.1617
   31GLN     CA 2659  17.815   4.248   1.211 -0.1978 -0.0452  0.4306
   31GLN     HA 2660  17.744   4.256   1.128  0.7865  0.5325 -0.3849
   31GLN     CB 2661  17.779   4.133   1.304  0.0178 -0.4286  0.0455
   31GLN    HB1 2662  17.848   4.120   1.388  0.8875  0.0630 -0.5753
   31GLN    HB2 2663  17.791   4.041   1.247  3.6711 -0.7012  0.9526
   31GLN     CG 2664  17.637   4.140   1.360  0.2787 -0.0202  0.6839
   31GLN    HG1 2665  17.624   4.229   1.421  1.3090  1.5435 -1.2489
   31GLN    HG2 2666  17.566   4.172   1.284  2.0078  1.7935 -0.2621
   31GLN     CD 2667  17.587   4.014   1.430 -0.1718 -0.4393 -0.3651
   31GLN    OE1 2668  17.667   3.931   1.472 -0.0250 -0.0902  0.0603
   31GLN    NE2 2669  17.455   4.007   1.446 -0.2271  0.5452 -0.3283
   31GLN   HE21 2670  17.401   4.080   1.403 -0.9503  0.6624  0.7293
   31GLN   HE22 2671  17.404   3.922   1.466  1.4304 -0.8659 -1.7399
   31GLN      C 2672  17.795   4.389   1.264 -0.0444  0.1687 -0.0668
   31GLN      O 2673  17.688   4.446   1.243 -0.0793  0.1666  0.0999
   32PRO      N 2674  17.886   4.452   1.338  0.1936  0.0302 -0.2412
   32PRO     CD 2675  17.968   4.384   1.437 -0.1268  0.5434  0.3856
   32PRO    HD1 2676  18.053   4.332   1.392 -1.2884 -0.2381 -0.9812
   32PRO    HD2 2677  17.908   4.308   1.486  0.0980  0.2915  0.2765
   32PRO     CG 2678  18.008   4.494   1.535 -0.3240  0.4048  0.6236
   32PRO    HG1 2679  17.937   4.502   1.617  0.0351  1.6169  0.8324
   32PRO    HG2 2680  18.110   4.473   1.569 -0.3892  0.3084  0.7548
   32PRO     CB 2681  18.015   4.621   1.451  0.4948 -0.0623 -0.0366
   32PRO    HB1 2682  17.995   4.711   1.509  2.4537  0.6241 -0.3416
   32PRO    HB2 2683  18.110   4.623   1.397 -0.2926  1.1780 -1.4368
   32PRO     CA 2684  17.899   4.595   1.356  0.1509 -0.0376  0.3725
   32PRO     HA 2685  17.810   4.632   1.407  0.8154  1.4629  0.5005
   32PRO      C 2686  17.915   4.676   1.228 -0.9100  0.3153  0.4538
   32PRO      O 2687  17.974   4.783   1.231 -0.6274  0.1764 -0.0101
   33TYR      N 2688  17.879   4.623   1.111  0.8001  0.1257 -0.0198
   33TYR      H 2689  17.850   4.526   1.114  3.6130 -0.7892  1.8866
   33TYR     CA 2690  17.870   4.688   0.982 -0.3025 -0.2849 -0.1689
   33TYR     HA 2691  17.853   4.612   0.905 -0.5781  1.3566 -1.8138
   33TYR     CB 2692  17.748   4.780   0.983 -0.0828  0.0111 -0.3060
   33TYR    HB1 2693  17.755   4.856   1.060 -0.3750 -0.4061  0.1328
   33TYR    HB2 2694  17.660   4.723   1.012 -1.5311  0.9936 -2.5183
   33TYR     CG 2695  17.711   4.847   0.852  0.0899 -0.0257 -0.3748
   33TYR    CD1 2696  17.750   4.978   0.825  0.8371 -0.1744 -0.0470
   33TYR    HD1 2697  17.810   5.022   0.904 -0.1179 -2.3943  2.0731
   33TYR    CE1 2698  17.714   5.041   0.706 -0.1647 -0.3444  0.1594
   33TYR    HE1 2699  17.737   5.145   0.690 -0.7108 -0.4391 -1.3948
   33TYR     CZ 2700  17.635   4.973   0.611  0.6169 -0.2761 -0.5586
   33TYR     OH 2701  17.601   5.038   0.496  0.5977  0.1145 -0.3355
   33TYR     HH 2702  17.534   4.992   0.445  1.8010 -2.4770  0.2236
   33TYR    CE2 2703  17.595   4.840   0.632 -0.6325  0.0779 -0.5928
   33TYR    HE2 2704  17.522   4.784   0.575 -1.9074  0.7037  0.3747
   33TYR    CD2 2705  17.638   4.782   0.752  0.1502  0.4151 -0.7045
   33TYR    HD2 2706  17.613   4.680   0.779 -0.2697  1.0020  1.2949
   33TYR      C 2707  18.001   4.759   0.950 -0.1114 -0.0148  1.1508
   33TYR      O 2708  18.013   4.868   0.895  0.0291 -0.5340  0.1230
   34GLY      N 2709  18.115   4.697   0.982  0.2667 -0.1248 -0.3313
   34GLY      H 2710  18.112   4.607   1.027 -0.0971  0.2788  0.4689
   34GLY     CA 2711  18.245   4.754   0.952  0.1690  0.3064  0.0432
   34GLY    HA1 2712  18.323   4.705   1.012  3.3346  2.3517 -2.1123
   34GLY    HA2 2713  18.243   4.859   0.980 -2.0146  0.4569 -0.5413
   34GLY      C 2714  18.285   4.724   0.808  0.0186 -0.0482  0.0737
   34GLY      O 2715  18.255   4.621   0.749 -0.2256  0.0134  0.0863
   35GLN      N 2716  18.362   4.815   0.749 -0.6700  0.5321  0.0433
   35GLN      H 2717  18.387   4.900   0.797  1.3493  0.1155 -0.1467
   35GLN     CA 2718  18.415   4.797   0.615 -0.1667  0.3643  0.2587
   35GLN     HA 2719  18.432   4.691   0.595 -0.6355  0.1776  0.8318
   35GLN     CB 2720  18.300   4.839   0.524  0.1236  0.1983 -0.1902
   35GLN    HB1 2721  18.288   4.947   0.522  3.4513  0.6454 -0.2568
   35GLN    HB2 2722  18.201   4.804   0.553  0.6191 -1.8587 -0.8355
   35GLN     CG 2723  18.320   4.794   0.379  0.7555  0.5465 -0.2114
   35GLN    HG1 2724  18.407   4.847   0.338  0.6160  0.8486 -0.1210
   35GLN    HG2 2725  18.334   4.686   0.381  2.2299  0.7194  0.9183
   35GLN     CD 2726  18.193   4.811   0.298  0.5952  0.5961  0.0452
   35GLN    OE1 2727  18.156   4.925   0.270 -0.6219  0.0234 -0.7566
   35GLN    NE2 2728  18.135   4.699   0.253  0.5354  0.5401  0.2645
   35GLN   HE21 2729  18.176   4.608   0.267  0.3716  0.4741  0.3099
   35GLN   HE22 2730  18.051   4.701   0.198 -1.0341 -0.2384  2.4786
   35GLN      C 2731  18.539   4.876   0.577 -0.0459  0.0133 -0.0846
   35GLN      O 2732  18.565   4.978   0.640 -0.2051 -0.2058  0.3454
   36GLN      N 2733  18.625   4.831   0.486  0.1650  0.0281  0.1043
   36GLN      H 2734  18.606   4.738   0.449 -0.5848  0.4601 -0.6392
   36GLN     CA 2735  18.747   4.885   0.429  0.4344 -0.6942 -0.0233
   36GLN     HA 2736  18.743   4.991   0.455 -1.4602 -0.4837 -0.9928
   36GLN     CB 2737  18.875   4.818   0.478  0.4088 -0.4121  0.4403
   36GLN    HB1 2738  18.860   4.711   0.467 -1.8389 -0.1495  0.4080
   36GLN    HB2 2739  18.962   4.853   0.422 -0.8326  0.6503 -0.9172
   36GLN     CG 2740  18.900   4.833   0.627  1.0403 -0.2350  0.3185
   36GLN    HG1 2741  18.973   4.758   0.658  1.2366 -0.3282 -0.3696
   36GLN    HG2 2742  18.811   4.813   0.687  0.3506  0.3155 -0.5094
   36GLN     CD 2743  18.962   4.967   0.663  0.1370  0.1654  0.4158
   36GLN    OE1 2744  18.898   5.065   0.702 -0.2201  0.2556 -0.3811
   36GLN    NE2 2745  19.095   4.981   0.655  0.1119  0.1970  0.0523
   36GLN   HE21 2746  19.128   5.076   0.670  0.7059  0.0947 -0.5508
   36GLN   HE22 2747  19.163   4.907   0.649 -1.7853 -1.5165 -1.5044
   36GLN      C 2748  18.737   4.884   0.277 -0.2310 -0.0646  0.0084
   36GLN      O 2749  18.788   4.975   0.213 -0.2581 -0.0355  0.0272
   37SER      N 2750  18.678   4.780   0.217  0.1896 -0.3788  0.1366
   37SER      H 2751  18.651   4.698   0.270 -0.0922  0.2226  0.9290
   37SER     CA 2752  18.664   4.773   0.073  0.1088  0.2644  0.1120
   37SER     HA 2753  18.711   4.861   0.028 -0.8802  1.7751  1.8994
   37SER     CB 2754  18.722   4.648   0.008  0.2446  0.2078  0.3382
   37SER    HB1 2755  18.657   4.564   0.035 -1.7245  1.0465 -1.5012
   37SER    HB2 2756  18.711   4.647  20.968  1.9239  1.5253  0.1182
   37SER     OG 2757  18.856   4.628   0.044  0.3624 -0.2482 -0.3251
   37SER     HG 2758  18.917   4.672  21.052  0.8691  2.9182  2.2228
   37SER      C 2759  18.516   4.775   0.039  0.2038 -0.5492 -0.3696
   37SER      O 2760  18.433   4.708   0.101 -0.2319  0.2531 -0.0689
   38TYR      N 2761  18.471   4.851  21.008  0.3139  0.4111  0.3023
   38TYR      H 2762  18.534   4.911  20.955 -1.2101 -0.0189 -2.1617
   38TYR     CA 2763  18.331   4.887  20.998  0.2314 -0.1163 -0.5635
   38TYR     HA 2764  18.276   4.856   0.019 -0.8245 -0.4562 -1.3068
   38TYR     CB 2765  18.318   5.039  20.997  0.6102 -0.0802 -0.4134
   38TYR    HB1 2766  18.319   5.084  20.898 -0.6090  0.9085 -0.0024
   38TYR    HB2 2767  18.214   5.060  21.021  0.1721 -1.0398 -1.3736
   38TYR     CG 2768  18.407   5.116   0.022 -0.3914  0.7651 -0.1441
   38TYR    CD1 2769  18.538   5.150  21.053 -0.2513  0.1945 -0.1689
   38TYR    HD1 2770  18.572   5.147  20.951 -0.7258 -0.3605 -0.3185
   38TYR    CE1 2771  18.629   5.208   0.073  0.1217 -0.3346 -0.2010
   38TYR    HE1 2772  18.726   5.244   0.042 -0.8657  1.8527 -0.9614
   38TYR     CZ 2773  18.596   5.216   0.210 -0.0859 -0.4383 -0.2449
   38TYR     OH 2774  18.692   5.258   0.297 -0.0272 -0.2906 -0.3803
   38TYR     HH 2775  18.664   5.252   0.389  1.6608 -0.2818  0.1781
   38TYR    CE2 2776  18.465   5.183   0.250 -0.1960  0.4955  0.1773
   38TYR    HE2 2777  18.440   5.201   0.353 -2.3048  0.6015 -0.3011
   38TYR    CD2 2778  18.371   5.141   0.155  0.0781 -0.0170  0.1314
   38TYR    HD2 2779  18.266   5.125   0.178 -0.2679 -0.6166 -1.7415
   38TYR      C 2780  18.261   4.826  20.878 -0.1180  0.3421 -0.5936
   38TYR      O 2781  18.332   4.814  20.778  0.2643  0.4136 -0.3346
   39SER      N 2782  18.132   4.793  20.875  0.0352 -0.3201 -0.1576
   39SER      H 2783  18.080   4.795  20.962 -1.3961 -0.2558 -0.9687
   39SER     CA 2784  18.057   4.721  20.774 -0.2475 -0.5095  0.1846
   39SER     HA 2785  18.096   4.733  20.672 -0.2619 -0.6429  0.1629
   39SER     CB 2786  18.058   4.573  20.809  0.4350 -0.4887  0.2668
   39SER    HB1 2787  18.159   4.531  20.818 -0.6192 -2.9172  2.2413
   39SER    HB2 2788  18.017   4.562  20.910  1.7226 -1.7345  0.6989
   39SER     OG 2789  17.988   4.490  20.720 -0.0191  0.7724 -0.5779
   39SER     HG 2790  18.022   4.400  20.727 -0.7954  0.4661 -0.6680
   39SER      C 2791  17.915   4.774  20.762 -0.5997 -1.4721  0.0374
   39SER      O 2792  17.846   4.778  20.863 -0.0050 -0.2744  0.4165
   40GLY      N 2793  17.861   4.786  20.641 -0.3827  0.2036  0.0816
   40GLY      H 2794  17.920   4.769  20.560 -0.9182  1.3678 -0.5857
   40GLY     CA 2795  17.719   4.794  20.609 -0.4094 -0.2573  0.0780
   40GLY    HA1 2796  17.700   4.782  20.502 -1.0835  0.0206  0.1667
   40GLY    HA2 2797  17.663   4.712  20.653 -2.0410  0.8232  0.0658
   40GLY      C 2798  17.654   4.925  20.650 -0.3987 -0.1157 -0.3491
   40GLY      O 2799  17.724   5.024  20.670 -0.0359 -0.5785  0.6974
   41TYR      N 2800  17.520   4.919  20.653 -0.4064  0.2994  0.1234
   41TYR      H 2801  17.480   4.830  20.628 -0.8179  0.7847 -0.9974
   41TYR     CA 2802  17.434   5.030  20.688 -0.0359  0.7057 -0.2308
   41TYR     HA 2803  17.487   5.104  20.748 -2.5175  2.6025 -0.2204
   41TYR     CB 2804  17.366   5.093  20.567 -0.2095  0.0159 -0.4938
   41TYR    HB1 2805  17.305   5.178  20.596 -0.7979  0.1914 -2.1045
   41TYR    HB2 2806  17.295   5.024  20.520  0.6520  0.1689 -2.0651
   41TYR     CG 2807  17.464   5.127  20.457  0.6087 -0.1587  0.1777
   41TYR    CD1 2808  17.529   5.251  20.458 -0.0957  0.2193 -0.1179
   41TYR    HD1 2809  17.514   5.319  20.539  2.9463  0.4808  0.3363
   41TYR    CE1 2810  17.629   5.278  20.363 -0.0691  0.0813 -0.1327
   41TYR    HE1 2811  17.682   5.372  20.370  0.3230 -0.1115 -0.4757
   41TYR     CZ 2812  17.651   5.185  20.259  0.2310 -0.2957  0.2664
   41TYR     OH 2813  17.738   5.216  20.159 -0.5659  0.7868 -0.1046
   41TYR     HH 2814  17.740   5.141  20.098  1.6718  0.2050  0.5879
   41TYR    CE2 2815  17.585   5.060  20.257  0.5430 -0.4574  0.0355
   41TYR    HE2 2816  17.608   4.991  20.177 -1.2370  0.7351 -1.5860
   41TYR    CD2 2817  17.493   5.032  20.359  0.6513 -0.1826  0.2114
   41TYR    HD2 2818  17.451   4.932  20.366 -0.6701  0.3823  0.5507
   41TYR      C 2819  17.322   4.980  20.778  0.4746 -0.3625 -0.1721
   41TYR      O 2820  17.262   4.874  20.760 -0.5666  0.2616 -0.4954
   42SER      N 2821  17.281   5.060  20.877  0.1851 -0.5515 -0.1384
   42SER      H 2822  17.340   5.137  20.907 -0.9206 -0.8169  3.1444
   42SER     CA 2823  17.171   5.028  20.966  0.2216  0.1130  0.1485
   42SER     HA 2824  17.093   4.980  20.908 -1.3904 -1.5554  3.3974
   42SER     CB 2825  17.219   4.926   0.001  0.0820  0.1045  0.2060
   42SER    HB1 2826  17.288   4.853  21.029  0.9463  0.5510  0.8498
   42SER    HB2 2827  17.277   4.981   0.075  0.8068  1.5516 -1.3603
   42SER     OG 2828  17.110   4.865   0.066 -0.1585  0.0372 -0.2505
   42SER     HG 2829  17.137   4.797   0.128 -0.3968  0.4065  0.2666
   42SER      C 2830  17.107   5.156  21.020 -0.3334 -0.2271  0.2974
   42SER      O 2831  17.177   5.225   0.025 -0.3346  0.4409 -0.3221
   43GLN      N 2832  16.987   5.195  20.975  0.0590  0.1593 -0.4358
   43GLN      H 2833  16.945   5.142  20.901 -0.8329  0.2060  0.0187
   43GLN     CA 2834  16.901   5.294  21.037  0.0530 -0.2244  0.1841
   43GLN     HA 2835  16.949   5.392  21.042  0.2612 -0.3700  1.4844
   43GLN     CB 2836  16.781   5.307  20.944 -0.1533 -0.0130  0.4718
   43GLN    HB1 2837  16.698   5.352  20.998 -1.0519 -3.1672  1.9147
   43GLN    HB2 2838  16.735   5.209  20.933  1.1780 -0.4612 -2.0318
   43GLN     CG 2839  16.803   5.376  20.809 -0.5686  0.1620  0.4926
   43GLN    HG1 2840  16.823   5.483  20.817 -1.0304  0.5555 -2.5287
   43GLN    HG2 2841  16.891   5.335  20.760  0.8311  1.3359  1.9179
   43GLN     CD 2842  16.679   5.369  20.721 -0.4990 -0.0290  0.4087
   43GLN    OE1 2843  16.584   5.447  20.726 -0.2629  0.3133 -0.3048
   43GLN    NE2 2844  16.678   5.266  20.636  0.0697 -0.0795  0.4604
   43GLN   HE21 2845  16.750   5.194  20.637 -0.3546 -0.5088  1.1049
   43GLN   HE22 2846  16.596   5.244  20.582  0.1035 -3.4564  1.5460
   43GLN      C 2847  16.853   5.260   0.109 -0.0783 -0.0986  0.1713
   43GLN      O 2848  16.858   5.142   0.145 -0.8635 -0.2769 -0.2812
   44SER      N 2849  16.810   5.359   0.186 -0.3178 -0.0222 -0.0582
   44SER      H 2850  16.824   5.454   0.153  0.9213 -1.1145 -2.9249
   44SER     CA 2851  16.764   5.340   0.322 -0.0835 -0.6299 -0.0595
   44SER     HA 2852  16.830   5.268   0.371  0.1358  0.2308  0.9682
   44SER     CB 2853  16.770   5.468   0.405 -0.6886 -0.7453  0.1698
   44SER    HB1 2854  16.871   5.511   0.407 -0.3186 -1.4481  3.4873
   44SER    HB2 2855  16.756   5.437   0.509  0.4897  0.1029  0.6102
   44SER     OG 2856  16.682   5.573   0.370  0.1160 -0.0251  0.2609
   44SER     HG 2857  16.654   5.623   0.446 -1.3369 -0.3317 -0.0547
   44SER      C 2858  16.623   5.284   0.328 -0.3596  0.0407 -0.1805
   44SER      O 2859  16.556   5.274   0.225 -1.0282  0.0901  0.2417
   45THR      N 2860  16.577   5.235   0.443  0.2167 -0.1402 -0.0248
   45THR      H 2861  16.625   5.247   0.532  0.9228 -0.3629 -0.3694
   45THR     CA 2862  16.443   5.184   0.462  0.1915  0.0627  0.3508
   45THR     HA 2863  16.388   5.182   0.368 -0.3981 -0.0744  0.6944
   45THR     CB 2864  16.434   5.041   0.515 -0.2462 -0.0911 -0.1396
   45THR     HB 2865  16.334   5.024   0.555  0.1677  0.2040  1.0456
   45THR    CG2 2866  16.478   4.933   0.415 -0.2898 -0.6119  0.3986
   45THR   HG21 2867  16.586   4.927   0.408 -0.1789 -0.6557  1.8673
   45THR   HG22 2868  16.439   4.834   0.439 -3.1339  0.3235  0.0052
   45THR   HG23 2869  16.434   4.958   0.318  1.0143 -1.3124 -0.3929
   45THR    OG1 2870  16.524   5.033   0.623  0.0286 -0.3067 -0.3822
   45THR    HG1 2871  16.507   4.946   0.660  0.2695  0.1454  0.8257
   45THR      C 2872  16.364   5.274   0.556 -0.3550  0.2597 -0.2895
   45THR      O 2873  16.417   5.322   0.656 -0.1524 -0.4020 -0.0711
   46ASP      N 2874  16.231   5.279   0.548 -0.3806  0.0583  0.0104
   46ASP      H 2875  16.188   5.218   0.479  0.2642  0.0321 -0.3752
   46ASP     CA 2876  16.144   5.355   0.636 -0.0923  0.3024  0.0890
   46ASP     HA 2877  16.190   5.453   0.648  0.9074 -0.3432  1.9732
   46ASP     CB 2878  16.007   5.354   0.569 -0.0655  0.1158  0.0415
   46ASP    HB1 2879  16.008   5.399   0.470 -0.5309  1.1906  0.5129
   46ASP    HB2 2880  15.990   5.246   0.562  3.0305 -0.3538 -1.9214
   46ASP     CG 2881  15.901   5.428   0.650 -0.1912  0.0019 -0.0176
   46ASP    OD1 2882  15.918   5.548   0.680  0.2171 -0.0357 -0.1006
   46ASP    OD2 2883  15.787   5.380   0.667 -0.2565 -0.0458 -0.5534
   46ASP      C 2884  16.131   5.288   0.772 -0.2889 -0.0500 -0.1025
   46ASP      O 2885  16.095   5.360   0.865  0.4480 -0.1895  0.3004
   47THR      N 2886  16.149   5.156   0.785 -0.8346 -0.0846  0.3444
   47THR      H 2887  16.166   5.111   0.696  0.0487  0.6593  0.1218
   47THR     CA 2888  16.119   5.084   0.907 -0.2148 -0.0060  0.5488
   47THR     HA 2889  16.108   5.155   0.989 -0.6321  1.3030 -0.6198
   47THR     CB 2890  15.998   4.991   0.890 -0.1207 -0.0445  0.0711
   47THR     HB 2891  15.981   4.936   0.983  0.3356 -0.9722 -0.3898
   47THR    CG2 2892  15.863   5.058   0.866 -0.0840 -0.0684 -0.2044
   47THR   HG21 2893  15.843   5.102   0.964 -1.0354 -0.9578  0.0238
   47THR   HG22 2894  15.785   4.984   0.849 -0.0095 -0.4556  0.9865
   47THR   HG23 2895  15.866   5.127   0.783  2.2236  1.1160  0.7850
   47THR    OG1 2896  16.013   4.889   0.795  0.4010  0.0360  0.0629
   47THR    HG1 2897  15.924   4.853   0.787  0.6648 -0.5977 -0.0775
   47THR      C 2898  16.232   4.991   0.949 -0.1630 -0.2233 -0.0545
   47THR      O 2899  16.324   4.959   0.875  0.2870 -0.4405  0.5852
   48SER      N 2900  16.229   4.957   1.078  0.8100  0.4724  0.1707
   48SER      H 2901  16.147   4.979   1.133 -2.0287 -1.0105 -3.0911
   48SER     CA 2902  16.324   4.865   1.139  0.1543 -0.1899  0.2077
   48SER     HA 2903  16.415   4.925   1.136  0.2898 -0.4112 -1.5571
   48SER     CB 2904  16.295   4.833   1.285 -0.0027  0.0586  0.2319
   48SER    HB1 2905  16.188   4.840   1.304 -0.2441 -0.3462 -0.9138
   48SER    HB2 2906  16.325   4.732   1.311 -2.1572 -0.3252  1.4613
   48SER     OG 2907  16.378   4.914   1.366  0.0517  0.1546  0.0805
   48SER     HG 2908  16.330   4.920   1.449 -0.2841  0.1146 -0.1070
   48SER      C 2909  16.338   4.731   1.068  0.1494  0.0729 -0.2987
   48SER      O 2910  16.246   4.675   1.010  0.1891 -0.5403  0.2152
   49GLY      N 2911  16.462   4.681   1.076  0.0463 -0.1600 -0.1298
   49GLY      H 2912  16.541   4.739   1.102  0.9323 -1.3313 -0.1437
   49GLY     CA 2913  16.496   4.549   1.028 -0.7799 -0.3004 -0.3437
   49GLY    HA1 2914  16.436   4.524   0.940  0.2747 -0.6265 -0.9885
   49GLY    HA2 2915  16.602   4.544   1.002 -0.8398 -3.7614 -0.4563
   49GLY      C 2916  16.480   4.437   1.129 -0.1071 -0.0989 -0.0066
   49GLY      O 2917  16.458   4.460   1.248  0.2080  0.1204  0.0088
   50TYR      N 2918  16.492   4.310   1.089  0.7053 -0.0330  0.0172
   50TYR      H 2919  16.518   4.289   0.993 -2.2853 -1.3494 -0.6432
   50TYR     CA 2920  16.461   4.191   1.165 -0.4535  0.1586 -0.1429
   50TYR     HA 2921  16.353   4.191   1.180 -0.5794 -0.6917 -0.9677
   50TYR     CB 2922  16.482   4.067   1.079 -0.1790 -0.1797  0.4002
   50TYR    HB1 2923  16.588   4.071   1.056  0.0496 -0.0194  1.4340
   50TYR    HB2 2924  16.470   3.971   1.128 -0.2853  0.3598  1.4649
   50TYR     CG 2925  16.399   4.060   0.953  0.3763 -0.2714  0.0367
   50TYR    CD1 2926  16.466   4.097   0.835  0.1985  0.0403  0.0306
   50TYR    HD1 2927  16.571   4.120   0.840  0.4784 -1.4340  2.5221
   50TYR    CE1 2928  16.397   4.096   0.713  0.1297  0.1035  0.0693
   50TYR    HE1 2929  16.455   4.130   0.628  2.6323 -2.8582  0.4397
   50TYR     CZ 2930  16.267   4.044   0.708  0.1217  0.1024  0.2262
   50TYR     OH 2931  16.196   4.027   0.593  0.2638 -0.0481  0.1625
   50TYR     HH 2932  16.236   4.062   0.513 -1.9710  1.0406 -0.5643
   50TYR    CE2 2933  16.206   4.005   0.829  0.0751  0.4206  0.3050
   50TYR    HE2 2934  16.115   3.946   0.828  0.5209 -0.2974  0.9193
   50TYR    CD2 2935  16.265   4.019   0.955  0.2590  0.1184  0.2524
   50TYR    HD2 2936  16.212   3.990   1.044 -0.9340  0.6456 -0.2699
   50TYR      C 2937  16.537   4.172   1.295 -0.2222  0.0159 -0.2998
   50TYR      O 2938  16.653   4.211   1.310 -0.3161  0.2163 -0.0706
   51GLY      N 2939  16.461   4.124   1.394 -0.1966  1.0701  0.2502
   51GLY      H 2940  16.364   4.097   1.383 -0.3327  1.0419  1.4201
   51GLY     CA 2941  16.498   4.107   1.532  0.5353  0.7154  0.0123
   51GLY    HA1 2942  16.408   4.074   1.583  0.2027  1.3865 -0.1324
   51GLY    HA2 2943  16.534   4.202   1.573  1.3605 -0.7746  3.0179
   51GLY      C 2944  16.605   4.000   1.553 -0.0040  0.1800  0.0233
   51GLY      O 2945  16.601   3.894   1.492 -0.4351  0.5203 -0.5526
   52GLN      N 2946  16.697   4.023   1.647 -0.1690 -0.3719  0.3269
   52GLN      H 2947  16.706   4.120   1.675 -3.2286  1.1700 -3.1027
   52GLN     CA 2948  16.783   3.921   1.704  0.4267 -0.0394  0.0395
   52GLN     HA 2949  16.724   3.830   1.703 -0.9676  0.7499  2.3801
   52GLN     CB 2950  16.899   3.904   1.606  0.2606 -0.0490 -0.1594
   52GLN    HB1 2951  16.949   4.000   1.590 -0.9298  0.8155  1.0507
   52GLN    HB2 2952  16.863   3.870   1.509  1.7229 -2.1015 -0.0502
   52GLN     CG 2953  17.000   3.806   1.665  0.1359  0.3149  0.6692
   52GLN    HG1 2954  17.039   3.845   1.759  1.1569  1.0216 -0.0229
   52GLN    HG2 2955  16.948   3.712   1.678 -0.9025  0.8292  0.3346
   52GLN     CD 2956  17.124   3.785   1.579 -0.4283  0.3906 -0.1672
   52GLN    OE1 2957  17.230   3.846   1.587 -0.3314  0.1052  0.8881
   52GLN    NE2 2958  17.120   3.691   1.483  0.2178 -0.0783  0.2571
   52GLN   HE21 2959  17.039   3.634   1.462  0.8619 -0.2942 -1.8164
   52GLN   HE22 2960  17.207   3.674   1.435  0.5447  1.3114  0.3110
   52GLN      C 2961  16.820   3.943   1.850  0.7507 -0.4545  0.0219
   52GLN      O 2962  16.854   4.053   1.893  0.0029 -0.1988 -0.0217
   53SER      N 2963  16.818   3.836   1.929  0.5922 -0.1156  0.4784
   53SER      H 2964  16.789   3.746   1.894  0.4119  0.1178  0.0328
   53SER     CA 2965  16.863   3.833   2.067  0.3100  0.9282  0.6002
   53SER     HA 2966  16.898   3.932   2.099 -0.6030  1.2677  0.5870
   53SER     CB 2967  16.744   3.792   2.154  0.1358  0.5712  0.1902
   53SER    HB1 2968  16.774   3.775   2.258  0.9210 -1.2477 -0.2883
   53SER    HB2 2969  16.707   3.700   2.109 -0.3627  0.1421  1.4370
   53SER     OG 2970  16.647   3.894   2.163 -0.2254  0.2509 -0.0460
   53SER     HG 2971  16.603   3.895   2.078  0.5605 -0.8999 -0.5027
   53SER      C 2972  16.987   3.745   2.077  0.0797  0.4423 -0.6317
   53SER      O 2973  17.024   3.674   1.984  0.4049  0.0501 -0.2086
   54SER      N 2974  17.049   3.758   2.195 -0.5783 -0.0078 -0.2279
   54SER      H 2975  17.027   3.829   2.264 -1.1026 -1.0295  0.6761
   54SER     CA 2976  17.141   3.659   2.246 -0.3281  0.3921  0.0960
   54SER     HA 2977  17.113   3.558   2.219  3.0319 -0.6563  0.0743
   54SER     CB 2978  17.278   3.680   2.181  0.0119 -0.6234  0.4652
   54SER    HB1 2979  17.352   3.615   2.227 -0.3829  0.4366  2.7191
   54SER    HB2 2980  17.272   3.657   2.074 -2.0611  1.6678 -0.0139
   54SER     OG 2981  17.315   3.813   2.208  0.0836 -0.6075  0.2893
   54SER     HG 2982  17.407   3.816   2.181  0.8600  4.4832  2.3449
   54SER      C 2983  17.143   3.650   2.398 -0.6306 -0.5885  0.0450
   54SER      O 2984  17.091   3.735   2.469  0.2725  0.0730 -0.0667
   55TYR      N 2985  17.201   3.539   2.445 -0.0760 -0.4346 -0.2696
   55TYR      H 2986  17.237   3.476   2.374 -1.6347  1.4050 -2.8856
   55TYR     CA 2987  17.249   3.531   2.581  0.1636 -0.2470 -0.3408
   55TYR     HA 2988  17.168   3.567   2.646  1.2609 -0.0926  0.9907
   55TYR     CB 2989  17.277   3.389   2.629  0.0904 -0.0728  0.2328
   55TYR    HB1 2990  17.323   3.406   2.726  1.0318 -1.6117  0.0872
   55TYR    HB2 2991  17.344   3.347   2.554 -2.5397 -2.7085 -0.8190
   55TYR     CG 2992  17.148   3.310   2.633 -0.2578  0.4652 -0.1395
   55TYR    CD1 2993  17.055   3.327   2.736 -0.2471 -0.1533 -0.0238
   55TYR    HD1 2994  17.086   3.384   2.822 -0.5909 -0.9600  0.6594
   55TYR    CE1 2995  16.934   3.257   2.739 -0.4797  0.2456 -0.0064
   55TYR    HE1 2996  16.885   3.259   2.835  0.8345  1.0655  0.6744
   55TYR     CZ 2997  16.898   3.172   2.632 -0.2045  0.0518  0.0539
   55TYR     OH 2998  16.787   3.092   2.629 -0.2700  0.1509 -0.1824
   55TYR     HH 2999  16.787   3.050   2.543  1.6962  1.1933 -0.7452
   55TYR    CE2 3000  16.987   3.162   2.523 -0.1697  0.0211  0.0866
   55TYR    HE2 3001  16.963   3.103   2.435  0.6308  0.4695 -0.4455
   55TYR    CD2 3002  17.109   3.230   2.525 -0.7317  1.0716 -0.4149
   55TYR    HD2 3003  17.178   3.209   2.445  0.0650  0.0927  0.5063
   55TYR      C 3004  17.366   3.624   2.611  0.0808 -0.1104 -0.4414
   55TYR      O 3005  17.443   3.656   2.521  0.6945 -0.1307  0.0744
   56SER      N 3006  17.382   3.657   2.739  0.0754 -0.1792 -0.4228
   56SER      H 3007  17.308   3.629   2.802 -0.3635 -0.0074 -0.8648
   56SER     CA 3008  17.511   3.687   2.799  0.0432  0.2000 -0.5517
   56SER     HA 3009  17.544   3.782   2.755 -2.2741  1.9379  1.2236
   56SER     CB 3010  17.487   3.694   2.949 -0.5059  0.2435 -0.6393
   56SER    HB1 3011  17.579   3.675   3.005 -0.2182  0.1897 -1.1232
   56SER    HB2 3012  17.413   3.623   2.986 -1.9042  0.4280 -2.9000
   56SER     OG 3013  17.445   3.825   2.982  0.5519  0.3182  0.4948
   56SER     HG 3014  17.439   3.820   3.077 -2.7041  0.2391  0.4038
   56SER      C 3015  17.615   3.579   2.777 -0.1511 -0.0687 -0.1670
   56SER      O 3016  17.590   3.470   2.726  0.3224 -0.1668 -0.2018
   57SER      N 3017  17.739   3.609   2.818 -0.2164  0.0309 -0.0435
   57SER      H 3018  17.761   3.702   2.852  0.1456  0.5090 -1.4727
   57SER     CA 3019  17.851   3.517   2.820  0.0136  0.3109  0.0497
   57SER     HA 3020  17.849   3.457   2.728  2.0261  0.4632 -0.1424
   57SER     CB 3021  17.985   3.585   2.792  0.3875 -0.4395 -0.0099
   57SER    HB1 3022  18.001   3.658   2.871  0.1700  0.1204 -0.4792
   57SER    HB2 3023  18.064   3.510   2.792  0.0596 -0.8107  1.1086
   57SER     OG 3024  17.984   3.663   2.675 -0.5313 -1.1616 -0.4992
   57SER     HG 3025  18.059   3.723   2.681 -2.7180  1.7695 -0.3359
   57SER      C 3026  17.857   3.438   2.950  0.7482 -0.1346 -0.2508
   57SER      O 3027  17.877   3.496   3.056 -0.2606 -0.0813 -0.0834
   58TYR      N 3028  17.843   3.306   2.938 -0.7378 -0.0034 -0.1663
   58TYR      H 3029  17.822   3.274   2.845 -3.3236 -0.5113  0.5109
   58TYR     CA 3030  17.850   3.210   3.046 -0.2929 -0.4115 -0.5513
   58TYR     HA 3031  17.877   3.255   3.142 -2.2997 -1.2838  0.4747
   58TYR     CB 3032  17.711   3.150   3.066 -0.1895 -0.3424  0.4462
   58TYR    HB1 3033  17.673   3.115   2.970 -0.0801  2.5742 -0.7593
   58TYR    HB2 3034  17.713   3.075   3.144  0.0675  0.6699  1.4394
   58TYR     CG 3035  17.605   3.246   3.115 -0.1278 -0.0564  0.0261
   58TYR    CD1 3036  17.605   3.286   3.249  0.3957  0.5129 -0.1368
   58TYR    HD1 3037  17.669   3.242   3.323 -1.0092 -1.1065  0.1803
   58TYR    CE1 3038  17.504   3.368   3.301  0.3442  0.5670 -0.3254
   58TYR    HE1 3039  17.508   3.387   3.407 -0.2355  0.4525 -0.2758
   58TYR     CZ 3040  17.413   3.425   3.210 -0.3800 -0.3874 -0.2161
   58TYR     OH 3041  17.311   3.504   3.256 -0.0132  0.1174 -0.2657
   58TYR     HH 3042  17.307   3.508   3.352 -0.2441 -0.7650 -0.2283
   58TYR    CE2 3043  17.414   3.391   3.073  0.1919  0.3766 -0.4079
   58TYR    HE2 3044  17.329   3.421   3.014  0.7287 -0.4802 -1.6671
   58TYR    CD2 3045  17.514   3.305   3.026 -0.2588 -0.3508 -0.0362
   58TYR    HD2 3046  17.515   3.279   2.921 -0.3671 -1.3265  0.1869
   58TYR      C 3047  17.952   3.101   3.018 -0.0855 -0.4372  0.2743
   58TYR      O 3048  17.971   3.058   2.905  0.2730  0.2302  0.0731
   59GLY      N 3049  18.006   3.049   3.129  0.3347  0.1961  0.3730
   59GLY      H 3050  17.981   3.103   3.210 -0.3095  2.2295 -1.1176
   59GLY     CA 3051  18.093   2.933   3.122 -0.0531 -0.0709 -0.1271
   59GLY    HA1 3052  18.084   2.888   3.023  0.1645  1.5159 -0.8982
   59GLY    HA2 3053  18.060   2.854   3.189  0.6972  0.0753  0.4249
   59GLY      C 3054  18.236   2.976   3.155 -0.1368 -0.2707  0.5109
   59GLY      O 3055  18.331   2.934   3.090 -0.4011 -0.0668 -0.0140
   60GLN      N 3056  18.248   3.057   3.261 -0.3873  0.5524 -0.0797
   60GLN      H 3057  18.157   3.091   3.289 -0.3775  0.6738 -0.1969
   60GLN     CA 3058  18.371   3.087   3.331 -0.3352 -0.1662  0.1475
   60GLN     HA 3059  18.451   3.099   3.258  0.1254  0.1331  0.6927
   60GLN     CB 3060  18.349   3.217   3.409 -0.2096 -0.3132  0.4280
   60GLN    HB1 3061  18.269   3.211   3.482  1.4123  1.8966  2.5378
   60GLN    HB2 3062  18.436   3.256   3.461  0.1478  3.5091 -2.6240
   60GLN     CG 3063  18.316   3.335   3.318 -0.2883 -0.2886  0.4883
   60GLN    HG1 3064  18.396   3.352   3.247 -0.8487 -2.3175 -0.7180
   60GLN    HG2 3065  18.227   3.331   3.256 -1.2749  2.1502  1.6214
   60GLN     CD 3066  18.304   3.464   3.398  0.3553  0.2491 -0.2738
   60GLN    OE1 3067  18.338   3.477   3.515 -0.4210 -0.5558  0.0553
   60GLN    NE2 3068  18.253   3.573   3.340 -0.2187  0.1192 -0.0224
   60GLN   HE21 3069  18.281   3.667   3.368  1.3798 -0.0924 -0.7854
   60GLN   HE22 3070  18.220   3.569   3.245  2.1967 -0.6249 -0.9125
   60GLN      C 3071  18.419   2.978   3.425  0.3744 -0.3330 -0.3971
   60GLN      O 3072  18.335   2.897   3.463 -0.1528  0.5745  0.4332
   61SER      N 3073  18.541   2.983   3.479  0.3086 -0.6440 -0.2183
   61SER      H 3074  18.596   3.057   3.438 -1.8647  0.9229 -0.4587
   61SER     CA 3075  18.586   2.881   3.572  0.0402 -0.6486 -0.0908
   61SER     HA 3076  18.594   2.784   3.522  3.0933  0.1175 -1.3577
   61SER     CB 3077  18.724   2.917   3.627 -0.1809 -0.2608  0.2127
   61SER    HB1 3078  18.745   2.862   3.719  0.6778  1.4228  1.0799
   61SER    HB2 3079  18.727   3.024   3.649 -0.1614 -0.4897  1.4196
   61SER     OG 3080  18.824   2.881   3.534 -0.7894  0.2985 -0.6758
   61SER     HG 3081  18.826   2.785   3.534  0.7832  0.3033 -1.7387
   61SER      C 3082  18.497   2.876   3.694 -0.3781 -0.2138 -0.3772
   61SER      O 3083  18.439   2.978   3.734 -0.3412 -0.4431  0.2699
   62GLN      N 3084  18.476   2.757   3.750  0.0739 -0.1396 -0.0397
   62GLN      H 3085  18.536   2.682   3.720  1.2619  0.3600  1.0204
   62GLN     CA 3086  18.393   2.739   3.868  0.0314 -0.2530 -0.0862
   62GLN     HA 3087  18.299   2.794   3.858 -0.2172 -0.6123  0.2800
   62GLN     CB 3088  18.349   2.593   3.870 -0.4294 -0.1072  0.6532
   62GLN    HB1 3089  18.441   2.543   3.901 -0.8215 -1.8460 -0.8336
   62GLN    HB2 3090  18.333   2.559   3.768  3.1902 -0.9221  0.1970
   62GLN     CG 3091  18.242   2.544   3.967 -0.5496 -0.4379  0.3557
   62GLN    HG1 3092  18.252   2.592   4.065 -1.1168  0.0496  0.1825
   62GLN    HG2 3093  18.251   2.436   3.978 -2.8863 -0.7174 -0.0260
   62GLN     CD 3094  18.101   2.583   3.926 -0.5084 -0.1580  0.4738
   62GLN    OE1 3095  18.065   2.700   3.919  0.1946  0.0601  0.4582
   62GLN    NE2 3096  18.012   2.488   3.896 -0.5025  0.1419 -0.5099
   62GLN   HE21 3097  17.915   2.512   3.878 -0.4682  0.2047 -0.6102
   62GLN   HE22 3098  18.050   2.394   3.892  0.4485  0.4541  0.7227
   62GLN      C 3099  18.464   2.780   3.996 -0.0396 -0.0111 -0.1229
   62GLN      O 3100  18.584   2.760   4.013  0.1129  0.4573 -0.6210
   63ASN      N 3101  18.400   2.844   4.094 -0.1566  0.3685 -0.4465
   63ASN      H 3102  18.299   2.842   4.086 -0.1841 -1.7859 -0.2231
   63ASN     CA 3103  18.472   2.902   4.205  0.5252 -0.3404 -0.5032
   63ASN     HA 3104  18.560   2.947   4.159  1.5281 -0.9072  0.8087
   63ASN     CB 3105  18.387   3.015   4.263  0.5013 -0.2768 -0.6610
   63ASN    HB1 3106  18.300   2.968   4.310  0.7313 -1.9273 -1.8143
   63ASN    HB2 3107  18.355   3.075   4.178  2.5284 -0.0724 -1.3267
   63ASN     CG 3108  18.458   3.107   4.362 -0.5055  0.0533 -0.2269
   63ASN    OD1 3109  18.420   3.134   4.476  0.2090  0.0097  0.0294
   63ASN    ND2 3110  18.575   3.157   4.322 -0.5326  0.0611 -0.3001
   63ASN   HD21 3111  18.608   3.147   4.227 -0.8837 -2.7249 -0.1990
   63ASN   HD22 3112  18.631   3.204   4.392  0.3213 -1.1810 -0.1207
   63ASN      C 3113  18.517   2.808   4.316 -0.4473 -0.2133  0.0182
   63ASN      O 3114  18.598   2.848   4.400  0.2962 -0.1052 -0.7283
   64THR      N 3115  18.496   2.678   4.297  0.5409 -0.3474 -0.2283
   64THR      H 3116  18.429   2.656   4.224 -1.6296  2.8658  0.5880
   64THR     CA 3117  18.532   2.569   4.386  0.2186 -0.1953  0.0888
   64THR     HA 3118  18.633   2.584   4.425  0.2510  1.9074 -0.6534
   64THR     CB 3119  18.436   2.549   4.504  0.1532  0.6242  0.1794
   64THR     HB 3120  18.444   2.449   4.547 -1.2897 -0.0619 -1.0571
   64THR    CG2 3121  18.457   2.652   4.615 -0.1346  0.3635  0.4770
   64THR   HG21 3122  18.562   2.656   4.644  0.7450 -1.3617 -2.0541
   64THR   HG22 3123  18.398   2.614   4.698 -0.2140 -2.3088 -0.6712
   64THR   HG23 3124  18.420   2.751   4.590  1.6295  1.3844  1.6932
   64THR    OG1 3125  18.297   2.561   4.486  0.1622  0.2622 -0.1586
   64THR    HG1 3126  18.267   2.650   4.466  0.0473  1.3717  4.0275
   64THR      C 3127  18.538   2.443   4.302  0.4009  0.1838 -0.4734
   64THR      O 3128  18.464   2.429   4.205  0.1246 -0.0879 -0.2279
   65GLY      N 3129  18.614   2.340   4.340 -0.3342  0.0517  0.6892
   65GLY      H 3130  18.670   2.341   4.424  0.9503  0.1501 -0.1385
   65GLY     CA 3131  18.635   2.222   4.259 -0.0525  0.5400  0.0461
   65GLY    HA1 3132  18.538   2.180   4.235  0.0135  0.6050 -0.3431
   65GLY    HA2 3133  18.679   2.142   4.319 -1.7976 -0.5784 -0.1048
   65GLY      C 3134  18.711   2.239   4.128  0.8863 -0.8981  0.3752
   65GLY      O 3135  18.804   2.319   4.122  0.0924 -0.0137 -0.4339
   66TYR      N 3136  18.675   2.165   4.022 -0.3443  0.3679 -0.1221
   66TYR      H 3137  18.603   2.095   4.038  1.6772 -2.3272 -1.9932
   66TYR     CA 3138  18.732   2.176   3.889 -0.1562 -0.0215 -0.0742
   66TYR     HA 3139  18.811   2.250   3.894 -0.9740  0.8185  1.1848
   66TYR     CB 3140  18.804   2.047   3.850  0.3211  0.1885  0.1114
   66TYR    HB1 3141  18.723   1.982   3.819  0.1292  0.6895 -0.4467
   66TYR    HB2 3142  18.865   2.062   3.761  0.0407 -0.4904 -0.1968
   66TYR     CG 3143  18.890   1.981   3.955  0.0286  0.0661  0.2722
   66TYR    CD1 3144  19.024   2.020   3.972  0.0883  0.0970 -0.2227
   66TYR    HD1 3145  19.061   2.103   3.914  0.8621 -0.0272  0.0808
   66TYR    CE1 3146  19.107   1.950   4.061  0.3038 -0.0751 -0.5549
   66TYR    HE1 3147  19.212   1.976   4.067  0.2465  0.1079 -0.3090
   66TYR     CZ 3148  19.052   1.848   4.141  0.3389  0.4435  0.1434
   66TYR     OH 3149  19.126   1.770   4.225  0.2153 -0.1896 -0.3317
   66TYR     HH 3150  19.221   1.785   4.224  0.1744  0.0534 -0.8301
   66TYR    CE2 3151  18.914   1.821   4.136  0.5268 -0.4520 -0.5040
   66TYR    HE2 3152  18.871   1.739   4.192  1.0834 -1.1514 -1.0811
   66TYR    CD2 3153  18.836   1.881   4.037  0.3141 -0.7482 -0.5195
   66TYR    HD2 3154  18.729   1.865   4.027  0.0577 -0.2639  1.1506
   66TYR      C 3155  18.623   2.222   3.793 -0.6425  0.2067  0.5756
   66TYR      O 3156  18.507   2.237   3.828 -0.7868  0.0472  0.1780
   67GLY      N 3157  18.662   2.249   3.668 -0.0697  0.4361  0.8018
   67GLY      H 3158  18.761   2.242   3.649 -0.2134  0.1044  0.1663
   67GLY     CA 3159  18.565   2.266   3.562  0.3010  0.1632  0.4127
   67GLY    HA1 3160  18.476   2.208   3.588 -1.7620  3.4775  1.3747
   67GLY    HA2 3161  18.614   2.224   3.474  2.4564  1.4061  0.9384
   67GLY      C 3162  18.509   2.407   3.548 -0.0576 -0.0120  0.0860
   67GLY      O 3163  18.574   2.497   3.599 -0.0982 -0.1701  0.4237
   68THR      N 3164  18.396   2.433   3.482  0.1291  0.1355 -0.1744
   68THR      H 3165  18.329   2.360   3.461 -0.9080  0.8759  0.4561
   68THR     CA 3166  18.346   2.566   3.453  0.0384  0.0429 -0.4471
   68THR     HA 3167  18.408   2.638   3.507 -0.4312 -0.5026  0.8711
   68THR     CB 3168  18.357   2.600   3.305  0.1415  0.5471 -0.3242
   68THR     HB 3169  18.290   2.681   3.277 -3.2885 -0.9303  2.8333
   68THR    CG2 3170  18.499   2.646   3.274  0.4752  0.1628  0.6001
   68THR   HG21 3171  18.510   2.747   3.314 -2.3830  0.7392  0.0926
   68THR   HG22 3172  18.576   2.588   3.324  0.0662 -0.2823  0.7110
   68THR   HG23 3173  18.524   2.650   3.168  0.5512  0.6031  0.6313
   68THR    OG1 3174  18.322   2.488   3.228 -0.0010 -0.0003  0.5275
   68THR    HG1 3175  18.395   2.426   3.231  0.5780  0.4463 -1.8823
   68THR      C 3176  18.207   2.582   3.514  0.1771  0.1640 -0.1648
   68THR      O 3177  18.150   2.480   3.550  0.1927  0.3964  0.5470
   69GLN      N 3178  18.150   2.702   3.528 -0.2337 -0.0152 -0.2951
   69GLN      H 3179  18.200   2.787   3.508 -0.5013  0.1300 -0.3555
   69GLN     CA 3180  18.009   2.726   3.553 -0.2091  0.1756 -0.3421
   69GLN     HA 3181  17.972   2.671   3.639 -0.2368 -0.7674 -0.9449
   69GLN     CB 3182  17.995   2.874   3.589 -0.1326  0.1291 -0.1191
   69GLN    HB1 3183  18.008   2.936   3.500  0.5780 -1.4105 -1.1206
   69GLN    HB2 3184  17.894   2.872   3.631  0.3869  0.3693  1.1764
   69GLN     CG 3185  18.092   2.939   3.687 -0.1394  0.4728 -0.3391
   69GLN    HG1 3186  18.062   2.911   3.787 -2.1928  0.9430 -0.7843
   69GLN    HG2 3187  18.196   2.930   3.654 -0.3056  3.3212 -1.9982
   69GLN     CD 3188  18.074   3.090   3.684  0.1937  0.5107 -0.5481
   69GLN    OE1 3189  17.966   3.143   3.657 -0.1724  0.0720  0.0318
   69GLN    NE2 3190  18.175   3.167   3.724  0.2350  0.2978 -0.2376
   69GLN   HE21 3191  18.161   3.265   3.701  2.7626  0.3381 -2.0602
   69GLN   HE22 3192  18.263   3.133   3.760 -0.6023 -0.0678  1.5661
   69GLN      C 3193  17.914   2.687   3.441  0.0137  0.5618 -0.6694
   69GLN      O 3194  17.955   2.671   3.326  0.7451 -0.2268 -0.3057
   70SER      N 3195  17.786   2.665   3.472 -0.0770  0.6412 -0.9840
   70SER      H 3196  17.761   2.672   3.569  2.2196  0.5076 -0.3220
   70SER     CA 3197  17.678   2.616   3.388 -0.2724  0.4138 -0.5990
   70SER     HA 3198  17.717   2.536   3.325 -0.6155 -1.7543  1.7736
   70SER     CB 3199  17.561   2.554   3.464  0.2141 -0.5337 -0.6132
   70SER    HB1 3200  17.494   2.496   3.401 -2.0162 -0.4718  1.5555
   70SER    HB2 3201  17.505   2.636   3.508 -1.0580 -2.0703  0.7642
   70SER     OG 3202  17.606   2.468   3.567  0.1037  0.1985  0.0562
   70SER     HG 3203  17.546   2.476   3.641  1.6413 -0.9128  1.5216
   70SER      C 3204  17.619   2.717   3.290  0.1925  0.6965 -0.5930
   70SER      O 3205  17.639   2.834   3.319 -0.4513  0.7288 -0.2622
   71THR      N 3206  17.561   2.675   3.178  0.0658  0.1183 -0.3162
   71THR      H 3207  17.562   2.576   3.158  0.8630  0.2527 -0.9863
   71THR     CA 3208  17.546   2.754   3.057  0.2125  0.0225 -0.3972
   71THR     HA 3209  17.563   2.861   3.074 -2.7267  0.7664 -1.6373
   71THR     CB 3210  17.647   2.697   2.958  0.1581 -0.3551 -0.2398
   71THR     HB 3211  17.623   2.735   2.859 -0.3608 -1.0792 -0.3948
   71THR    CG2 3212  17.787   2.746   2.996 -0.0859  0.1644 -0.0065
   71THR   HG21 3213  17.791   2.855   2.985  0.8234  0.0942 -0.4881
   71THR   HG22 3214  17.809   2.705   3.094 -1.9751 -0.2985  0.2729
   71THR   HG23 3215  17.851   2.712   2.914 -1.2687  1.1381 -1.4070
   71THR    OG1 3216  17.648   2.556   2.962  0.0175 -0.3403  0.3601
   71THR    HG1 3217  17.567   2.535   2.915  0.8117 -1.6343 -0.4824
   71THR      C 3218  17.402   2.744   3.011  0.2243  0.0190 -0.4317
   71THR      O 3219  17.339   2.639   3.027 -0.0031  0.1680 -0.3397
   72PRO      N 3220  17.347   2.844   2.941  0.1967  0.2863 -0.0333
   72PRO     CD 3221  17.407   2.974   2.920  0.1789  0.2914 -0.0523
   72PRO    HD1 3222  17.398   3.032   3.012  0.2252 -1.4313  1.0710
   72PRO    HD2 3223  17.509   2.957   2.888  0.8453  0.2722  1.9336
   72PRO     CG 3224  17.333   3.035   2.801 -0.2152 -0.2924 -0.1109
   72PRO    HG1 3225  17.331   3.142   2.825 -0.3990  0.5304 -3.3371
   72PRO    HG2 3226  17.377   3.014   2.704 -1.8043 -0.4435 -0.8396
   72PRO     CB 3227  17.196   2.970   2.816 -0.4745  0.3327  0.3094
   72PRO    HB1 3228  17.134   3.031   2.882 -1.1071  1.4861 -1.2952
   72PRO    HB2 3229  17.151   2.960   2.717  1.2080  1.1008 -0.5652
   72PRO     CA 3230  17.221   2.830   2.871  0.3129  0.2550 -0.2342
   72PRO     HA 3231  17.150   2.804   2.949 -1.9722  1.3915 -1.8285
   72PRO      C 3232  17.229   2.727   2.759 -0.0563  0.4744 -0.4659
   72PRO      O 3233  17.333   2.710   2.695 -0.0960  0.2594 -0.4753
   73GLN      N 3234  17.125   2.646   2.738  0.1328 -0.0086  0.4211
   73GLN      H 3235  17.048   2.649   2.803 -0.2344 -0.0783 -0.0131
   73GLN     CA 3236  17.110   2.565   2.619  0.4578  0.4898  0.0408
   73GLN     HA 3237  17.154   2.467   2.631 -0.9370 -0.3322 -1.2158
   73GLN     CB 3238  16.961   2.535   2.599  0.5940 -0.0624 -0.1619
   73GLN    HB1 3239  16.911   2.632   2.591 -1.0489 -0.8283  0.4568
   73GLN    HB2 3240  16.921   2.483   2.686 -0.5075 -0.9607 -1.1861
   73GLN     CG 3241  16.921   2.458   2.474 -0.3706  0.7445 -0.3579
   73GLN    HG1 3242  16.932   2.523   2.387 -0.6469 -0.5148 -1.3630
   73GLN    HG2 3243  16.994   2.380   2.454 -0.4829 -0.2213  2.5257
   73GLN     CD 3244  16.780   2.401   2.485  0.0667 -0.2377  0.3092
   73GLN    OE1 3245  16.722   2.401   2.594  0.0996 -0.4858  0.3263
   73GLN    NE2 3246  16.744   2.326   2.381  0.2492 -0.0469  0.1069
   73GLN   HE21 3247  16.663   2.267   2.394  0.1369  0.3503  1.3537
   73GLN   HE22 3248  16.797   2.334   2.295  0.5938 -2.6801 -0.0073
   73GLN      C 3249  17.170   2.623   2.491  0.5068  0.4597  0.0504
   73GLN      O 3250  17.132   2.727   2.438 -0.2447  0.3049  0.2644
   74GLY      N 3251  17.273   2.561   2.434  0.0616  0.3565 -0.6552
   74GLY      H 3252  17.316   2.478   2.473  1.0773  1.0950 -0.1548
   74GLY     CA 3253  17.328   2.601   2.306  0.7217 -0.2733 -0.5702
   74GLY    HA1 3254  17.359   2.705   2.315  2.6657 -0.8060 -0.5432
   74GLY    HA2 3255  17.420   2.542   2.306  0.4657 -0.6823  0.6263
   74GLY      C 3256  17.246   2.578   2.179 -0.3877  0.0943  0.0716
   74GLY      O 3257  17.165   2.485   2.179 -0.1850 -0.0860  0.2781
   75TYR      N 3258  17.266   2.662   2.078 -0.0662 -0.1641 -0.0840
   75TYR      H 3259  17.343   2.726   2.085  1.5141 -1.9870 -0.1957
   75TYR     CA 3260  17.196   2.664   1.951 -0.3257  0.0678  0.0619
   75TYR     HA 3261  17.173   2.560   1.927  0.5794 -0.3213  0.8089
   75TYR     CB 3262  17.066   2.742   1.966 -0.3819 -0.1384  0.6781
   75TYR    HB1 3263  17.009   2.709   1.879 -1.8891  1.7952  0.8645
   75TYR    HB2 3264  17.009   2.721   2.057 -2.4503 -0.0290 -0.5315
   75TYR     CG 3265  17.077   2.893   1.972 -0.9691 -0.0592 -0.0203
   75TYR    CD1 3266  17.075   2.979   1.862  1.0648  0.1002  0.0204
   75TYR    HD1 3267  17.061   2.942   1.761 -0.3480  1.7340 -0.4329
   75TYR    CE1 3268  17.095   3.116   1.875  0.3934  0.2411 -0.3596
   75TYR    HE1 3269  17.072   3.183   1.793  0.6322 -0.7825 -1.2720
   75TYR     CZ 3270  17.118   3.175   2.001 -0.0402  0.1884 -0.2551
   75TYR     OH 3271  17.126   3.311   2.010 -0.7979  0.1705  0.9349
   75TYR     HH 3272  17.120   3.360   1.928  0.3451 -1.3840 -0.1348
   75TYR    CE2 3273  17.130   3.087   2.110  0.0208  0.0817 -0.3483
   75TYR    HE2 3274  17.158   3.127   2.206 -3.9867 -0.0766  1.0823
   75TYR    CD2 3275  17.112   2.949   2.096 -0.0067  0.0851 -0.3500
   75TYR    HD2 3276  17.125   2.886   2.183 -0.3521  1.6952  0.8996
   75TYR      C 3277  17.279   2.721   1.837 -0.1680  0.1587  0.2237
   75TYR      O 3278  17.379   2.788   1.860  0.2016 -0.2760 -0.0903
   76GLY      N 3279  17.236   2.695   1.714  0.0932 -0.4027  0.2468
   76GLY      H 3280  17.148   2.645   1.703  0.5517 -0.7875 -2.3849
   76GLY     CA 3281  17.303   2.716   1.588 -1.1825 -0.3013 -0.4352
   76GLY    HA1 3282  17.408   2.736   1.611 -1.5036  0.4122  0.4523
   76GLY    HA2 3283  17.297   2.631   1.519  0.2020  0.7889 -1.9863
   76GLY      C 3284  17.247   2.837   1.515 -0.1466 -0.0517 -0.8402
   76GLY      O 3285  17.127   2.864   1.520 -0.0336  0.3403 -0.1464
   77SER      N 3286  17.333   2.923   1.460  0.1135  0.0528 -0.2791
   77SER      H 3287  17.432   2.904   1.461  0.4870  1.8601 -0.0670
   77SER     CA 3288  17.291   3.036   1.380 -0.2680  0.1387  0.0368
   77SER     HA 3289  17.185   3.023   1.356 -0.0933  0.3376 -0.8784
   77SER     CB 3290  17.302   3.160   1.467  0.9012 -0.0919  0.2327
   77SER    HB1 3291  17.284   3.253   1.412  0.0264 -1.5665 -2.1197
   77SER    HB2 3292  17.402   3.164   1.510  0.3114 -0.9214  1.7507
   77SER     OG 3293  17.218   3.160   1.580  0.5567  0.6115 -0.0159
   77SER     HG 3294  17.252   3.094   1.641  3.6583  1.0555 -1.1086
   77SER      C 3295  17.368   3.062   1.251 -0.6998  0.2521 -0.1990
   77SER      O 3296  17.484   3.025   1.242 -0.7018  0.1265  0.2681
   78THR      N 3297  17.320   3.140   1.154  0.1636  0.6505 -0.3122
   78THR      H 3298  17.225   3.169   1.172 -0.3580 -0.4789 -1.1108
   78THR     CA 3299  17.392   3.179   1.034  0.3226 -0.6815 -0.6682
   78THR     HA 3300  17.438   3.085   1.003  1.1964  0.0541 -1.6750
   78THR     CB 3301  17.300   3.243   0.931  0.1747  0.3936  0.1143
   78THR     HB 3302  17.366   3.316   0.883 -0.4721 -0.1328 -1.6788
   78THR    CG2 3303  17.261   3.143   0.822 -0.0556  0.3146  0.2687
   78THR   HG21 3304  17.221   3.048   0.857  0.7146 -0.1235 -0.0171
   78THR   HG22 3305  17.341   3.120   0.752 -1.5190 -3.6656 -0.3191
   78THR   HG23 3306  17.177   3.180   0.764 -0.7408 -0.1711  0.9253
   78THR    OG1 3307  17.186   3.303   0.989  0.0445  0.1774  0.0850
   78THR    HG1 3308  17.123   3.317   0.918  0.3430  0.1605 -0.1875
   78THR      C 3309  17.507   3.272   1.070 -0.0598 -0.4943  0.0858
   78THR      O 3310  17.506   3.328   1.180  0.0883 -0.0866 -0.1172
   79GLY      N 3311  17.604   3.289   0.981  0.1529 -0.4905  0.3182
   79GLY      H 3312  17.585   3.251   0.889 -3.4742 -1.4455  1.3268
   79GLY     CA 3313  17.726   3.366   0.998  0.0681 -0.3076  0.0950
   79GLY    HA1 3314  17.801   3.300   1.041  2.1937 -0.1423 -3.0084
   79GLY    HA2 3315  17.695   3.455   1.053 -1.6611 -0.8417  0.0346
   79GLY      C 3316  17.791   3.419   0.870 -0.1894  0.4666  0.2765
   79GLY      O 3317  17.744   3.388   0.761  0.2284  0.0059  0.2233
   80GLY      N 3318  17.892   3.504   0.894 -0.3423  0.7676 -0.1412
   80GLY      H 3319  17.929   3.510   0.988 -0.0544 -1.4908 -0.0374
   80GLY     CA 3320  17.954   3.592   0.798  0.3305  0.1119 -0.3182
   80GLY    HA1 3321  18.020   3.659   0.853 -1.8837  0.5554  1.9783
   80GLY    HA2 3322  18.005   3.545   0.714  3.0625  0.3085  1.1201
   80GLY      C 3323  17.852   3.678   0.725  0.1585  0.2377  0.0678
   80GLY      O 3324  17.733   3.672   0.756  0.0047 -0.5667 -0.6387
   81TYR      N 3325  17.886   3.768   0.633  0.2667  0.0314 -0.0944
   81TYR      H 3326  17.984   3.765   0.607  0.2224 -2.1721 -0.1457
   81TYR     CA 3327  17.793   3.850   0.558  0.1323  0.0824  0.1273
   81TYR     HA 3328  17.757   3.924   0.630  0.8699  0.5485  0.0314
   81TYR     CB 3329  17.868   3.939   0.458 -0.3670  0.3256 -0.0350
   81TYR    HB1 3330  17.917   3.880   0.381 -0.2775 -0.6771  0.7605
   81TYR    HB2 3331  17.943   3.993   0.516 -0.9115 -1.4946  2.5900
   81TYR     CG 3332  17.777   4.046   0.402 -0.4946  0.3395  0.1976
   81TYR    CD1 3333  17.741   4.042   0.267  0.5686  0.2395 -0.0975
   81TYR    HD1 3334  17.789   3.972   0.201  1.3990  1.9099 -1.3253
   81TYR    CE1 3335  17.656   4.143   0.219 -0.8398 -0.5030  0.7496
   81TYR    HE1 3336  17.623   4.141   0.116 -0.2467  0.9464  0.5053
   81TYR     CZ 3337  17.598   4.243   0.299 -0.1702  0.3272  0.2162
   81TYR     OH 3338  17.517   4.336   0.238  0.5798  0.5660 -0.4307
   81TYR     HH 3339  17.490   4.401   0.303 -2.1699  1.2757 -2.1254
   81TYR    CE2 3340  17.644   4.247   0.432 -0.7675 -0.3206  0.4458
   81TYR    HE2 3341  17.615   4.326   0.500  0.3382  0.2203  0.3074
   81TYR    CD2 3342  17.726   4.147   0.484 -0.2096  0.1926  0.5584
   81TYR    HD2 3343  17.759   4.158   0.587  0.1759 -0.5626  0.5233
   81TYR      C 3344  17.678   3.778   0.490  0.1947 -0.5509  0.6839
   81TYR      O 3345  17.708   3.684   0.416  0.6993 -0.2707  0.5291
   82GLY      N 3346  17.557   3.830   0.513  0.1225 -0.7285  0.7063
   82GLY      H 3347  17.538   3.894   0.588 -1.8824  0.9997 -1.1446
   82GLY     CA 3348  17.437   3.770   0.461 -0.0619  0.0367  0.2273
   82GLY    HA1 3349  17.366   3.783   0.543  0.7519 -0.8123  1.0890
   82GLY    HA2 3350  17.461   3.664   0.451  0.8027 -0.1323  3.2734
   82GLY      C 3351  17.390   3.816   0.324 -0.0696 -0.4580  0.0604
   82GLY      O 3352  17.461   3.880   0.247 -0.4431 -0.5442 -0.3682
   83SER      N 3353  17.266   3.777   0.291 -0.1493 -0.0613 -0.1142
   83SER      H 3354  17.217   3.725   0.362  0.6309  0.7915  1.0893
   83SER     CA 3355  17.205   3.806   0.163  0.2705  0.2116 -0.2565
   83SER     HA 3356  17.286   3.804   0.090  0.7482  0.5446  0.2526
   83SER     CB 3357  17.101   3.711   0.104 -0.2518  0.4736  0.2347
   83SER    HB1 3358  17.159   3.631   0.058 -0.6443  0.3849 -0.1111
   83SER    HB2 3359  17.044   3.747   0.019  1.0805 -2.3929 -2.0463
   83SER     OG 3360  17.016   3.657   0.203 -0.3362  0.0175 -0.0842
   83SER     HG 3361  16.925   3.669   0.174 -0.4140  3.3359  1.0542
   83SER      C 3362  17.158   3.950   0.153 -0.5622 -0.0475 -0.1837
   83SER      O 3363  17.096   4.005   0.244  0.4929  0.2355  0.3927
   84SER      N 3364  17.181   4.003   0.032  0.2030 -0.5037 -0.2433
   84SER      H 3365  17.225   3.951  21.026 -1.1290  0.2704 -1.6331
   84SER     CA 3366  17.137   4.135  21.061 -0.2644 -0.3603  0.7105
   84SER     HA 3367  17.092   4.190   0.075  1.4822  1.5113  0.4819
   84SER     CB 3368  17.260   4.216  21.021 -0.6074 -0.1788  0.0018
   84SER    HB1 3369  17.338   4.208   0.028 -0.2370 -0.8701 -0.4457
   84SER    HB2 3370  17.228   4.320  21.015  0.8855  0.3835  1.0518
   84SER     OG 3371  17.312   4.187  20.893 -0.1945  0.0679  0.1111
   84SER     HG 3372  17.378   4.252  20.869 -0.4200 -0.3152 -1.6674
   84SER      C 3373  17.040   4.143  20.944  0.0941  0.1544  0.4448
   84SER      O 3374  17.026   4.044  20.872 -0.0172  0.5374 -0.0701
   85GLN      N 3375  16.994   4.262  20.905  0.0739  0.0240  0.0562
   85GLN      H 3376  17.001   4.345  20.961  0.7830 -0.1850  0.2855
   85GLN     CA 3377  16.914   4.292  20.788  0.2699  0.1155 -0.0518
   85GLN     HA 3378  16.923   4.204  20.724  0.7669 -0.1145  0.3230
   85GLN     CB 3379  16.767   4.318  20.822  0.1333  0.0125 -0.5426
   85GLN    HB1 3380  16.724   4.402  20.767  0.4663  1.8339  1.8027
   85GLN    HB2 3381  16.766   4.352  20.926  1.1158 -1.5721  0.0213
   85GLN     CG 3382  16.675   4.197  20.811  0.3387 -0.2505  0.5064
   85GLN    HG1 3383  16.712   4.107  20.859  0.0556  0.1647  1.5192
   85GLN    HG2 3384  16.656   4.169  20.707 -1.5646 -1.1033  1.0358
   85GLN     CD 3385  16.537   4.217  20.873  0.1772 -0.0072  0.0746
   85GLN    OE1 3386  16.520   4.197  20.993  0.4933 -0.5313  0.0338
   85GLN    NE2 3387  16.435   4.257  20.797 -0.0282  0.0962  0.4051
   85GLN   HE21 3388  16.341   4.252  20.833  0.7555 -2.2082  2.4145
   85GLN   HE22 3389  16.451   4.269  20.698 -0.3356  2.6662  0.5984
   85GLN      C 3390  16.973   4.414  20.718  0.0687 -0.0631 -0.5326
   85GLN      O 3391  17.043   4.491  20.782 -0.3702  0.2250 -0.3957
   86SER      N 3392  16.948   4.437  20.589 -0.2654  0.0879 -0.4390
   86SER      H 3393  16.893   4.369  20.538  1.1785 -1.2377 -0.2877
   86SER     CA 3394  16.998   4.543  20.504  0.1467  0.3569  0.1350
   86SER     HA 3395  17.026   4.633  20.559 -1.2128  1.9742 -1.6658
   86SER     CB 3396  17.108   4.483  20.417 -0.1467  0.3846 -0.2554
   86SER    HB1 3397  17.127   4.547  20.330  2.6946 -2.3758 -1.8715
   86SER    HB2 3398  17.082   4.383  20.383 -0.9385  0.7142 -0.6286
   86SER     OG 3399  17.219   4.477  20.505  0.2233  0.1508 -0.7329
   86SER     HG 3400  17.194   4.400  20.558 -0.1329  0.8025  0.0633
   86SER      C 3401  16.888   4.584  20.407 -0.1006 -0.1547  0.1907
   86SER      O 3402  16.836   4.501  20.333 -0.3831  0.2654 -0.0847
   87SER      N 3403  16.830   4.704  20.418  0.8532  0.3291  0.0417
   87SER      H 3404  16.875   4.767  20.484  0.7718 -1.3007  1.7317
   87SER     CA 3405  16.713   4.754  20.349  0.5653 -0.2380  0.1263
   87SER     HA 3406  16.630   4.684  20.359  0.6231 -0.2379  0.6474
   87SER     CB 3407  16.690   4.892  20.410 -0.0065 -0.2244 -0.1107
   87SER    HB1 3408  16.779   4.950  20.387 -1.4494  1.9493 -0.5233
   87SER    HB2 3409  16.602   4.939  20.367 -0.1066  2.3494  2.5724
   87SER     OG 3410  16.671   4.880  20.549 -0.0312  0.7266 -0.0241
   87SER     HG 3411  16.597   4.935  20.574  1.9137  2.8435  1.4822
   87SER      C 3412  16.743   4.773  20.201 -0.1878 -0.1857 -0.0275
   87SER      O 3413  16.834   4.845  20.161 -0.5347 -0.0422 -0.5591
   88GLN      N 3414  16.650   4.739  20.112 -0.1759 -0.4131  0.0446
   88GLN      H 3415  16.566   4.697  20.150 -0.2017  0.1427  0.6215
   88GLN     CA 3416  16.662   4.763  19.970  0.0372  0.2908  0.1753
   88GLN     HA 3417  16.763   4.743  19.934 -0.6640 -0.1758 -1.6554
   88GLN     CB 3418  16.576   4.666  19.889  0.6129  0.0296 -0.1254
   88GLN    HB1 3419  16.473   4.702  19.887  0.2995 -0.3244 -5.3050
   88GLN    HB2 3420  16.579   4.571  19.943 -1.7375  1.9094  3.6750
   88GLN     CG 3421  16.600   4.639  19.740 -0.2507 -0.2014 -0.2282
   88GLN    HG1 3422  16.694   4.587  19.720 -1.4667 -3.3124  1.4516
   88GLN    HG2 3423  16.616   4.733  19.687  0.0765 -0.0145  0.1937
   88GLN     CD 3424  16.481   4.567  19.678 -0.1154 -0.1080 -0.6012
   88GLN    OE1 3425  16.474   4.446  19.659  0.2945 -0.2107 -0.1385
   88GLN    NE2 3426  16.375   4.641  19.647  0.0825  0.4307 -0.0281
   88GLN   HE21 3427  16.362   4.738  19.673 -3.7109  0.2761 -0.7154
   88GLN   HE22 3428  16.299   4.596  19.597  0.6818  1.4444 -1.9495
   88GLN      C 3429  16.636   4.909  19.937 -0.2112  0.2926  0.3788
   88GLN      O 3430  16.549   4.974  19.996  0.0287  1.0931 -0.1326
   89SER      N 3431  16.694   4.956  19.827  0.3551 -0.4738  0.3469
   89SER      H 3432  16.746   4.896  19.765 -2.0184 -0.0317 -2.2903
   89SER     CA 3433  16.648   5.080  19.767  0.0099 -0.3732  0.8206
   89SER     HA 3434  16.716   5.106  19.687 -0.3886  0.3134  0.7007
   89SER     CB 3435  16.511   5.073  19.700  0.4778 -0.5195 -0.1309
   89SER    HB1 3436  16.430   5.038  19.765 -0.6207  1.9408 -0.0474
   89SER    HB2 3437  16.477   5.170  19.663  0.6531 -0.2340  0.4496
   89SER     OG 3438  16.519   4.984  19.591  0.0545  0.0702 -0.6525
   89SER     HG 3439  16.430   4.951  19.581 -0.3479  1.2162 -0.9825
   89SER      C 3440  16.661   5.194  19.867  0.3196  0.3117  0.0111
   89SER      O 3441  16.570   5.275  19.885  0.4050  0.3547  0.2572
   90SER      N 3442  16.776   5.199  19.934  0.2527 -0.0342  0.1520
   90SER      H 3443  16.831   5.114  19.940  1.3527  0.7334  1.4962
   90SER     CA 3444  16.815   5.305  20.024  0.1825  0.2397 -0.1410
   90SER     HA 3445  16.757   5.393  19.995  1.4014  1.0680 -0.1377
   90SER     CB 3446  16.782   5.264  20.167  0.4840  0.3101 -0.0541
   90SER    HB1 3447  16.811   5.346  20.233  1.6877  1.4346 -1.8992
   90SER    HB2 3448  16.838   5.174  20.194 -1.5379 -0.9992 -0.0495
   90SER     OG 3449  16.644   5.237  20.171  0.6769 -0.6950 -0.0120
   90SER     HG 3450  16.602   5.305  20.118  0.6910 -0.9619 -0.3666
   90SER      C 3451  16.961   5.349  20.021  0.3665 -0.3265  0.3167
   90SER      O 3452  16.986   5.469  20.009  0.4386 -0.3557  0.1731
   91TYR      N 3453  17.055   5.254  20.020  0.1545 -0.5348  0.0375
   91TYR      H 3454  17.029   5.157  20.027 -1.5307  0.0139  2.8866
   91TYR     CA 3455  17.196   5.284  20.038  0.0026  0.3605 -0.1656
   91TYR     HA 3456  17.215   5.390  20.022  2.9836 -0.0949 -0.1311
   91TYR     CB 3457  17.233   5.253  20.183  0.0980 -0.1447 -0.2920
   91TYR    HB1 3458  17.335   5.288  20.202  0.1831 -1.2562  1.4950
   91TYR    HB2 3459  17.229   5.146  20.197 -0.4825  0.1483  2.0955
   91TYR     CG 3460  17.148   5.326  20.284 -0.2438  0.0823 -0.7447
   91TYR    CD1 3461  17.153   5.466  20.289  0.5416  0.0278  0.2064
   91TYR    HD1 3462  17.224   5.525  20.232  0.4102  0.9562  0.9719
   91TYR    CE1 3463  17.057   5.533  20.367  0.2701 -0.0042 -0.0993
   91TYR    HE1 3464  17.063   5.641  20.367  2.3223 -0.0782  0.1772
   91TYR     CZ 3465  16.963   5.461  20.443  0.4759 -0.2339 -0.0576
   91TYR     OH 3466  16.862   5.524  20.508  0.1474 -0.4458 -0.3607
   91TYR     HH 3467  16.882   5.618  20.507  2.4780 -0.8928 -1.5049
   91TYR    CE2 3468  16.967   5.320  20.450 -0.0254 -0.2850 -0.7076
   91TYR    HE2 3469  16.894   5.268  20.509 -0.3165  1.7714  0.8428
   91TYR    CD2 3470  17.060   5.256  20.366  0.1085 -0.2158 -0.6158
   91TYR    HD2 3471  17.063   5.148  20.373  1.9128 -0.1142  1.1895
   91TYR      C 3472  17.284   5.207  19.940 -0.0877  0.4188 -0.2901
   91TYR      O 3473  17.244   5.105  19.884  0.2833 -0.2322  0.5968
   92GLY      N 3474  17.404   5.256  19.910 -0.3748  0.9906 -0.5035
   92GLY      H 3475  17.437   5.338  19.959  0.0382  1.2384 -1.1692
   92GLY     CA 3476  17.507   5.185  19.837 -0.3752  0.2301  0.2225
   92GLY    HA1 3477  17.471   5.157  19.738  0.5742  0.8916 -0.3255
   92GLY    HA2 3478  17.512   5.094  19.896 -0.6286  1.0486  1.5382
   92GLY      C 3479  17.643   5.252  19.828 -0.1264 -0.3308 -0.2901
   92GLY      O 3480  17.667   5.359  19.885  0.4125 -0.5778 -0.0503
   93GLN      N 3481  17.735   5.197  19.748  0.2961 -0.5658  0.3529
   93GLN      H 3482  17.704   5.116  19.695  3.7013 -1.9270  0.1968
   93GLN     CA 3483  17.865   5.240  19.703 -0.0421 -0.1704 -0.2710
   93GLN     HA 3484  17.889   5.332  19.756 -0.4985  0.0027 -0.3674
   93GLN     CB 3485  17.972   5.134  19.727  0.0871  0.0752  0.2395
   93GLN    HB1 3486  17.940   5.038  19.685  2.4948  0.2687 -2.2694
   93GLN    HB2 3487  18.066   5.153  19.676 -0.0863 -0.2685 -0.2221
   93GLN     CG 3488  18.005   5.107  19.874  0.8646  0.1307  0.0809
   93GLN    HG1 3489  18.004   5.190  19.944  4.6435 -0.7959  1.4739
   93GLN    HG2 3490  18.103   5.059  19.882  2.2559  1.9476 -3.7175
   93GLN     CD 3491  17.912   5.000  19.931  0.1792  0.4098 -0.5117
   93GLN    OE1 3492  17.809   5.027  19.994  0.2062 -0.1351 -0.2328
   93GLN    NE2 3493  17.937   4.872  19.905  0.3596  0.4241 -0.4040
   93GLN   HE21 3494  17.867   4.805  19.932 -0.4232  1.7952  1.1636
   93GLN   HE22 3495  18.004   4.854  19.831  0.4867  0.2965 -0.2563
   93GLN      C 3496  17.860   5.279  19.556 -0.3927  0.4128 -0.1066
   93GLN      O 3497  17.780   5.220  19.484 -0.2095  0.4356 -0.3291
   94GLN      N 3498  17.939   5.379  19.517  0.0901 -0.1554 -0.6042
   94GLN      H 3499  18.006   5.415  19.583  1.1109 -4.1916  0.8497
   94GLN     CA 3500  17.944   5.438  19.384 -0.2336  0.1361 -0.4882
   94GLN     HA 3501  17.843   5.471  19.361 -0.6066  0.0845  0.9765
   94GLN     CB 3502  18.027   5.566  19.381 -0.2301  0.1362 -0.4062
   94GLN    HB1 3503  18.120   5.545  19.433 -1.6092  0.1944  2.2606
   94GLN    HB2 3504  18.051   5.590  19.277  0.4645  1.1961 -0.0229
   94GLN     CG 3505  17.945   5.677  19.446 -0.0378  0.1540 -0.1967
   94GLN    HG1 3506  17.857   5.682  19.381  1.1725  0.5103 -1.8840
   94GLN    HG2 3507  17.930   5.653  19.551 -0.6771 -0.0130 -0.3250
   94GLN     CD 3508  18.015   5.813  19.440  0.7285 -0.2073  0.4835
   94GLN    OE1 3509  18.083   5.854  19.347  0.2947  0.1646  0.3325
   94GLN    NE2 3510  17.989   5.898  19.540  0.4977  0.7077 -0.3493
   94GLN   HE21 3511  17.920   5.877  19.610  1.5892  0.6398  0.7323
   94GLN   HE22 3512  18.037   5.987  19.535 -0.5618  1.2231 -2.4801
   94GLN      C 3513  17.987   5.332  19.284  0.3040  0.0401 -0.1578
   94GLN      O 3514  18.089   5.268  19.312 -0.0520 -0.5198 -0.1356
   95SER      N 3515  17.908   5.311  19.179 -0.1149  0.2733  0.1112
   95SER      H 3516  17.834   5.379  19.165  0.4395  1.1366  1.2382
   95SER     CA 3517  17.910   5.198  19.089  0.0570  0.3883 -0.0294
   95SER     HA 3518  18.007   5.150  19.106  0.3231  0.6618 -0.7269
   95SER     CB 3519  17.787   5.111  19.114  0.3668 -0.0518 -0.0198
   95SER    HB1 3520  17.786   5.071  19.215 -1.9502  1.8504  0.8122
   95SER    HB2 3521  17.696   5.172  19.111  1.3241  1.3975 -1.1350
   95SER     OG 3522  17.764   5.007  19.023 -0.8889  0.2001 -0.0060
   95SER     HG 3523  17.830   4.938  19.037 -0.6296  0.4115 -0.1864
   95SER      C 3524  17.913   5.244  18.944  0.6479  0.1843 -0.0879
   95SER      O 3525  17.895   5.358  18.901  0.3507  0.1942  0.0569
   96SER      N 3526  17.950   5.148  18.859 -0.5103 -0.0221 -0.3694
   96SER      H 3527  17.980   5.062  18.904  0.3924  0.7633  0.5792
   96SER     CA 3528  17.958   5.157  18.715  0.2425 -0.2394 -0.3441
   96SER     HA 3529  17.992   5.258  18.692 -2.4547  0.6359 -0.7715
   96SER     CB 3530  18.065   5.059  18.667  0.1985 -0.2592 -0.3999
   96SER    HB1 3531  18.084   5.071  18.560  0.5829  4.8152  0.0178
   96SER    HB2 3532  18.160   5.076  18.717 -0.3059 -0.3580  0.6258
   96SER     OG 3533  18.038   4.924  18.698 -0.3265  0.0069  0.3427
   96SER     HG 3534  18.120   4.875  18.695 -0.3861 -0.1173  0.7590
   96SER      C 3535  17.827   5.149  18.639 -0.0287  0.1347  0.0812
   96SER      O 3536  17.725   5.093  18.679  0.1439 -0.1060  0.1894
   97TYR      N 3537  17.830   5.217  18.524  0.0660  0.1225  0.0759
   97TYR      H 3538  17.920   5.254  18.496 -0.8626  1.0443 -1.9337
   97TYR     CA 3539  17.726   5.251  18.429 -0.1123 -0.4131  0.0752
   97TYR     HA 3540  17.654   5.169  18.434  0.1523 -0.8053 -1.7655
   97TYR     CB 3541  17.660   5.385  18.457  0.7130  0.0532 -0.1493
   97TYR    HB1 3542  17.586   5.415  18.383  0.3112 -0.1909  0.1494
   97TYR    HB2 3543  17.726   5.470  18.441 -1.1670  1.4585 -0.7954
   97TYR     CG 3544  17.591   5.399  18.591  0.6152 -0.6902 -0.1192
   97TYR    CD1 3545  17.459   5.355  18.602  0.2302  0.3968 -0.2610
   97TYR    HD1 3546  17.408   5.323  18.512 -0.9013  0.5884  0.2898
   97TYR    CE1 3547  17.401   5.360  18.730 -0.0480 -0.1979 -0.3599
   97TYR    HE1 3548  17.299   5.329  18.746  0.1110 -1.8412 -2.1660
   97TYR     CZ 3549  17.472   5.404  18.843 -0.2447  0.8556 -0.6318
   97TYR     OH 3550  17.402   5.414  18.959  0.8327  0.3337  0.0803
   97TYR     HH 3551  17.310   5.402  18.936  1.5089 -2.8152 -1.4942
   97TYR    CE2 3552  17.606   5.446  18.829 -0.0388  0.3971 -0.0905
   97TYR    HE2 3553  17.660   5.475  18.918  3.1963 -0.7464 -1.5369
   97TYR    CD2 3554  17.662   5.450  18.701 -0.1133  0.3789 -0.1224
   97TYR    HD2 3555  17.765   5.476  18.684  0.2445 -0.1837  1.0458
   97TYR      C 3556  17.780   5.244  18.287 -0.0787  0.0978  0.0606
   97TYR      O 3557  17.900   5.256  18.263 -0.0806  0.3145  0.1531
   98PRO      N 3558  17.695   5.239  18.184  0.0203 -0.6497  0.0078
   98PRO     CD 3559  17.553   5.214  18.188 -0.0448 -0.2289  0.3764
   98PRO    HD1 3560  17.547   5.122  18.246 -1.9249  0.1023  0.7864
   98PRO    HD2 3561  17.491   5.285  18.244 -0.0051  0.0083  0.1257
   98PRO     CG 3562  17.496   5.195  18.048 -0.0248  0.4147  0.2725
   98PRO    HG1 3563  17.398   5.240  18.030  0.7363  2.6913  1.5316
   98PRO    HG2 3564  17.480   5.088  18.031  2.0535 -0.3286  2.4512
   98PRO     CB 3565  17.604   5.258  17.961 -0.2560 -0.4308 -0.6498
   98PRO    HB1 3566  17.562   5.355  17.931 -0.5110  0.0951  1.3104
   98PRO    HB2 3567  17.619   5.204  17.867 -1.6503 -0.1390 -1.0777
   98PRO     CA 3568  17.730   5.268  18.046 -0.8078  0.6756  0.0616
   98PRO     HA 3569  17.811   5.204  18.012 -0.5215  1.3816 -0.6182
   98PRO      C 3570  17.801   5.399  18.014 -0.7323  0.4718 -0.6247
   98PRO      O 3571  17.812   5.483  18.103  0.2308 -0.3818  0.0813
   99GLY      N 3572  17.870   5.400  17.900  0.5461  0.0910  0.1236
   99GLY      H 3573  17.861   5.324  17.834 -0.1420 -0.3012  0.6517
   99GLY     CA 3574  17.958   5.501  17.845  0.1983  0.6394  0.5638
   99GLY    HA1 3575  18.019   5.449  17.772 -1.3405 -1.0447  0.3991
   99GLY    HA2 3576  18.026   5.541  17.920  0.2439 -0.4718  1.1356
   99GLY      C 3577  17.881   5.617  17.783 -0.4079 -0.3108 -0.4927
   99GLY      O 3578  17.761   5.637  17.802 -0.2237  0.8083 -0.4393
  100TYR      N 3579  17.957   5.694  17.705  0.1295 -0.0129  0.3152
  100TYR      H 3580  18.058   5.687  17.697  0.0009  0.1322 -2.1626
  100TYR     CA 3581  17.911   5.824  17.661  0.2627 -0.1662 -0.2840
  100TYR     HA 3582  17.804   5.817  17.642 -0.6780  0.3093  3.8818
  100TYR     CB 3583  17.934   5.921  17.776  0.1103  0.0136 -0.4045
  100TYR    HB1 3584  17.859   5.894  17.850  0.2828 -1.1717 -0.6464
  100TYR    HB2 3585  18.032   5.915  17.825 -1.0884  1.8826  2.5550
  100TYR     CG 3586  17.909   6.068  17.749  0.1193  0.1530  0.3173
  100TYR    CD1 3587  17.776   6.108  17.733 -0.0117 -0.1909  0.5092
  100TYR    HD1 3588  17.695   6.037  17.740  1.4812 -2.1523 -0.9108
  100TYR    CE1 3589  17.737   6.239  17.703  0.2614 -0.3848 -0.7458
  100TYR    HE1 3590  17.635   6.272  17.688 -0.3293 -1.2071  1.2043
  100TYR     CZ 3591  17.845   6.328  17.680  0.1529 -0.1667 -0.4205
  100TYR     OH 3592  17.806   6.450  17.633  0.2840  0.2994  0.6706
  100TYR     HH 3593  17.713   6.471  17.647 -0.6510 -3.0022  0.3889
  100TYR    CE2 3594  17.981   6.292  17.683  0.3049  0.4440  0.0343
  100TYR    HE2 3595  18.064   6.351  17.648  0.0836  0.4045 -0.5601
  100TYR    CD2 3596  18.010   6.160  17.719 -0.1107  0.5063  0.6206
  100TYR    HD2 3597  18.116   6.137  17.721  0.5652  2.9898 -1.2176
  100TYR      C 3598  17.989   5.879  17.542  0.3401 -0.1383 -0.2220
  100TYR      O 3599  18.105   5.842  17.524  0.5139 -0.0128  0.5970
  101GLY      N 3600  17.930   5.973  17.468  0.2998  0.0221  0.0117
  101GLY      H 3601  17.841   6.002  17.506  0.1916 -0.9976  0.5476
  101GLY     CA 3602  17.982   6.030  17.345 -0.4153  0.2837 -0.1757
  101GLY    HA1 3603  18.083   6.064  17.368 -0.4739 -0.3187  1.0851
  101GLY    HA2 3604  17.926   6.112  17.302  0.1741 -0.2745 -2.1161
  101GLY      C 3605  17.996   5.929  17.232 -0.2251  0.0350  0.0669
  101GLY      O 3606  17.976   5.809  17.252  0.4403 -0.0560  0.2029
  102GLN      N 3607  18.031   5.979  17.113 -0.2920  0.0551  0.0564
  102GLN      H 3608  18.038   6.079  17.103 -1.6801  0.3851  1.9212
  102GLN     CA 3609  18.044   5.901  16.992 -0.1178  0.1407  0.0183
  102GLN     HA 3610  17.961   5.831  16.983 -1.0581  1.4740 -3.4089
  102GLN     CB 3611  18.025   5.994  16.873 -0.2779 -0.2595 -0.2715
  102GLN    HB1 3612  18.098   6.075  16.873  1.1865 -1.5343 -0.4102
  102GLN    HB2 3613  18.051   5.943  16.780 -2.0328 -1.0143 -0.3814
  102GLN     CG 3614  17.881   6.043  16.860 -0.3273 -0.3882 -0.2124
  102GLN    HG1 3615  17.854   6.100  16.949  0.3877 -0.8904  0.3383
  102GLN    HG2 3616  17.815   5.957  16.852  0.9798 -1.2627 -2.8001
  102GLN     CD 3617  17.843   6.128  16.739 -0.6697 -0.1526  0.0571
  102GLN    OE1 3618  17.797   6.241  16.750  0.1904  0.2182 -0.0354
  102GLN    NE2 3619  17.854   6.073  16.617  0.0367  0.1509 -0.0212
  102GLN   HE21 3620  17.812   6.109  16.533  1.3667  0.5329 -0.5493
  102GLN   HE22 3621  17.888   5.979  16.605 -3.8743 -1.2260 -2.0847
  102GLN      C 3622  18.175   5.826  16.971 -0.3190 -0.1736 -0.1277
  102GLN      O 3623  18.186   5.740  16.883  0.2311 -0.3597  0.1204
  103GLN      N 3624  18.277   5.852  17.052  0.0005  0.2397 -0.6519
  103GLN      H 3625  18.263   5.934  17.109 -0.5453  0.9355 -1.7591
  103GLN     CA 3626  18.411   5.807  17.022  0.2162  0.1526  0.3884
  103GLN     HA 3627  18.422   5.824  16.915  0.1744 -2.7813 -0.1750
  103GLN     CB 3628  18.521   5.885  17.094  0.0951  0.5083  0.1909
  103GLN    HB1 3629  18.506   5.991  17.072  0.2260  0.6056  0.5771
  103GLN    HB2 3630  18.615   5.846  17.053 -1.2873 -3.2926  0.2100
  103GLN     CG 3631  18.520   5.875  17.246  0.0336 -0.9422  0.1110
  103GLN    HG1 3632  18.519   5.769  17.271  0.8609 -0.8641  0.5065
  103GLN    HG2 3633  18.611   5.925  17.280  0.6885  1.2379 -4.1779
  103GLN     CD 3634  18.407   5.944  17.321 -0.1068 -0.3705 -0.6098
  103GLN    OE1 3635  18.347   6.041  17.276  0.1219  0.0703  0.0135
  103GLN    NE2 3636  18.367   5.887  17.435 -0.1298  0.3262 -0.2633
  103GLN   HE21 3637  18.421   5.810  17.471  0.0986  0.9631  0.7848
  103GLN   HE22 3638  18.278   5.910  17.477 -0.3734  0.2729 -0.7415
  103GLN      C 3639  18.424   5.656  17.035  0.3962  0.1670  0.3784
  103GLN      O 3640  18.361   5.597  17.123 -0.0156  0.4007  0.2429
  104PRO      N 3641  18.507   5.591  16.953 -0.1156  0.3861 -0.3260
  104PRO     CD 3642  18.580   5.651  16.844  0.2421  0.0104 -0.2979
  104PRO    HD1 3643  18.519   5.655  16.754  2.4075  2.2340 -1.8161
  104PRO    HD2 3644  18.620   5.750  16.868  0.5802 -0.1880 -0.0337
  104PRO     CG 3645  18.700   5.563  16.810 -0.1513 -0.3064 -0.8988
  104PRO    HG1 3646  18.792   5.593  16.860 -0.4375 -0.0066 -0.5497
  104PRO    HG2 3647  18.710   5.546  16.703 -1.1930  4.4458 -2.0112
  104PRO     CB 3648  18.665   5.433  16.880  0.0446  0.1326  0.0342
  104PRO    HB1 3649  18.612   5.361  16.817 -0.8937  1.8200 -1.1723
  104PRO    HB2 3650  18.750   5.380  16.922 -1.1006 -0.5768  1.6031
  104PRO     CA 3651  18.561   5.461  16.989 -0.1630  0.3921 -0.2267
  104PRO     HA 3652  18.474   5.397  16.976 -0.3687  0.8608 -1.2105
  104PRO      C 3653  18.623   5.452  17.128  0.2123 -0.1094 -0.4253
  104PRO      O 3654  18.695   5.548  17.158  0.2803 -0.1201 -0.5509
  105ALA      N 3655  18.593   5.351  17.210  0.1903  0.2093 -0.0368
  105ALA      H 3656  18.530   5.281  17.175 -1.9463  2.1538 -0.3109
  105ALA     CA 3657  18.635   5.335  17.348 -0.1905 -0.2020  0.0328
  105ALA     HA 3658  18.606   5.422  17.407 -1.0840 -0.8273  0.5383
  105ALA     CB 3659  18.560   5.219  17.414 -0.6559  0.3310  0.4525
  105ALA    HB1 3660  18.603   5.127  17.375  1.2062  2.1990 -2.3839
  105ALA    HB2 3661  18.453   5.218  17.397 -0.4689 -0.2236 -0.7797
  105ALA    HB3 3662  18.590   5.218  17.519  0.8790 -2.9000  0.1137
  105ALA      C 3663  18.785   5.332  17.369 -0.2010 -0.3550  0.0776
  105ALA      O 3664  18.845   5.258  17.291 -0.0719  0.3320 -0.4895
  106PRO      N 3665  18.845   5.405  17.464 -0.1912 -1.1417  0.6833
  106PRO     CD 3666  18.786   5.457  17.586  0.0784 -0.1950  0.4221
  106PRO    HD1 3667  18.694   5.503  17.551 -0.1115 -1.3226 -0.6332
  106PRO    HD2 3668  18.770   5.369  17.649  1.7970  0.3125  1.6526
  106PRO     CG 3669  18.892   5.547  17.650 -0.0644  0.1015  0.2407
  106PRO    HG1 3670  18.937   5.495  17.734  2.8192  1.1533 -0.5406
  106PRO    HG2 3671  18.851   5.642  17.680 -0.3255 -0.0761  0.4458
  106PRO     CB 3672  18.997   5.566  17.540 -0.2847 -0.2038 -0.0277
  106PRO    HB1 3673  18.975   5.656  17.483 -0.6203 -0.1153  0.2377
  106PRO    HB2 3674  19.093   5.578  17.590  0.4232  1.0883 -1.6024
  106PRO     CA 3675  18.986   5.439  17.456 -0.4767 -0.0876 -0.1774
  106PRO     HA 3676  19.011   5.466  17.354  0.0117  0.5056  0.0919
  106PRO      C 3677  19.087   5.335  17.502 -0.6043 -0.1637 -0.0669
  106PRO      O 3678  19.084   5.289  17.616 -0.0338  0.4427  0.2006
  107SER      N 3679  19.190   5.303  17.422 -0.3801 -0.2823  0.2683
  107SER      H 3680  19.210   5.362  17.343 -0.3784  2.9688  2.4921
  107SER     CA 3681  19.301   5.214  17.450  0.1249  0.2233 -0.1409
  107SER     HA 3682  19.274   5.137  17.521  1.3506 -0.4840 -0.4152
  107SER     CB 3683  19.357   5.148  17.324 -0.1737  0.2388 -0.2837
  107SER    HB1 3684  19.445   5.088  17.346 -0.9481 -0.4697  1.0354
  107SER    HB2 3685  19.400   5.226  17.261  1.0303 -0.5801 -0.4938
  107SER     OG 3686  19.261   5.066  17.261  0.0573 -0.0971 -0.1992
  107SER     HG 3687  19.202   5.132  17.224  0.1351 -0.5022 -1.0729
  107SER      C 3688  19.408   5.300  17.516  0.2317  0.0331 -0.0644
  107SER      O 3689  19.422   5.418  17.483  0.1735 -0.0846 -0.5158
  108SER      N 3690  19.492   5.237  17.599  0.4641 -0.4014 -0.6293
  108SER      H 3691  19.476   5.139  17.617 -3.2715  0.4003  1.6674
  108SER     CA 3692  19.595   5.304  17.675 -0.0679  0.2844 -0.4952
  108SER     HA 3693  19.596   5.405  17.633  0.3038 -0.2650 -1.8479
  108SER     CB 3694  19.562   5.324  17.823 -0.2689 -0.3029 -0.4578
  108SER    HB1 3695  19.632   5.380  17.885 -1.7382 -0.1603  1.1589
  108SER    HB2 3696  19.556   5.223  17.864 -0.8256 -0.0708  0.0498
  108SER     OG 3697  19.440   5.392  17.843 -0.2052 -0.1121 -0.7207
  108SER     HG 3698  19.362   5.338  17.828 -2.1431  2.0271  0.9439
  108SER      C 3699  19.735   5.247  17.656 -0.1699 -0.2151  0.2160
  108SER      O 3700  19.747   5.130  17.622  0.4203  0.0203 -0.3978
  109THR      N 3701  19.837   5.333  17.668  0.0600 -0.3875 -0.4632
  109THR      H 3702  19.803   5.426  17.690 -1.0347 -0.9840  0.5210
  109THR     CA 3703  19.978   5.302  17.674  0.1095 -0.1328 -0.3563
  109THR     HA 3704  20.002   5.252  17.580  1.3802 -0.7410  0.2665
  109THR     CB 3705  20.070   5.424  17.670  0.1474 -0.1603 -0.2883
  109THR     HB 3706  20.173   5.394  17.687 -0.5269 -2.2816  0.3339
  109THR    CG2 3707  20.052   5.505  17.542  0.4122 -0.1298 -0.3056
  109THR   HG21 3708  20.128   5.583  17.540  0.9275 -0.6462 -1.3123
  109THR   HG22 3709  19.951   5.546  17.532  0.0375 -0.8182  0.5529
  109THR   HG23 3710  20.069   5.437  17.459  0.0230 -2.8989  1.7426
  109THR    OG1 3711  20.045   5.516  17.775 -0.1480  0.0607 -0.5503
  109THR    HG1 3712  20.097   5.592  17.748 -0.1548  0.2538 -0.0265
  109THR      C 3713  20.015   5.211  17.790 -0.1847  0.4511  0.2010
  109THR      O 3714  19.939   5.208  17.887 -0.1146  0.0983  0.2456
  110SER      N 3715  20.127   5.140  17.789 -0.0173  0.7155  0.1342
  110SER      H 3716  20.183   5.152  17.706  0.3366 -2.8982 -0.3121
  110SER     CA 3717  20.204   5.091  17.902 -0.0495  0.1203 -0.0996
  110SER     HA 3718  20.158   5.128  17.994  1.0686  1.5829 -0.0796
  110SER     CB 3719  20.190   4.939  17.899  0.3971  0.0756 -0.0387
  110SER    HB1 3720  20.223   4.907  17.800 -0.4540  0.2051 -0.3795
  110SER    HB2 3721  20.251   4.907  17.982 -0.2749  2.6743  1.5750
  110SER     OG 3722  20.061   4.895  17.935  0.3048  0.1730 -0.2416
  110SER     HG 3723  19.996   4.911  17.866  0.6447  0.2883 -0.5358
  110SER      C 3724  20.350   5.132  17.890  0.0352 -0.0378  0.3461
  110SER      O 3725  20.403   5.154  17.781 -0.0961 -0.1378  0.2613
  111GLY      N 3726  20.420   5.162  18.000 -0.1804  0.2058  0.4146
  111GLY      H 3727  20.371   5.159  18.089 -4.0416  4.0880 -1.2143
  111GLY     CA 3728  20.556   5.209  18.007 -0.2548  0.4838 -0.0039
  111GLY    HA1 3729  20.562   5.310  17.965 -0.7760  0.8422  0.7643
  111GLY    HA2 3730  20.622   5.141  17.952  0.8391 -0.6101  2.5085
  111GLY      C 3731  20.603   5.210  18.151 -0.1711  0.3265 -0.0281
  111GLY      O 3732  20.646   5.104  18.196  0.4076  0.5778  0.0153
  112SER      N 3733  20.606   5.321  18.226  0.0321  0.3375 -0.0526
  112SER      H 3734  20.582   5.408  18.182  1.0796 -0.7121 -2.8839
  112SER     CA 3735  20.664   5.334  18.358 -0.2548 -0.7438  0.1941
  112SER     HA 3736  20.692   5.239  18.404  1.8451 -1.2485 -1.9283
  112SER     CB 3737  20.800   5.404  18.353 -0.2882 -0.7107 -0.3245
  112SER    HB1 3738  20.840   5.414  18.454 -1.6848 -0.5250  0.2455
  112SER    HB2 3739  20.874   5.351  18.293  1.5609  2.7339 -1.3304
  112SER     OG 3740  20.799   5.530  18.289 -0.0862 -0.4062  0.2628
  112SER     HG 3741  20.873   5.578  18.327 -1.0039  1.4881 -0.2308
  112SER      C 3742  20.577   5.421  18.449  0.0968 -0.3489  0.1560
  112SER      O 3743  20.517   5.521  18.410  0.4344  0.1277  0.8427
  113TYR      N 3744  20.579   5.389  18.578  0.1747 -0.3773  0.1483
  113TYR      H 3745  20.610   5.296  18.602 -1.6907 -1.4223 -1.2404
  113TYR     CA 3746  20.530   5.477  18.682  0.1337  0.0674 -0.2474
  113TYR     HA 3747  20.518   5.581  18.651  1.0669  0.7139  1.4226
  113TYR     CB 3748  20.390   5.426  18.715  0.2004  0.0046 -0.0696
  113TYR    HB1 3749  20.326   5.456  18.632 -0.3557  3.0928  1.3322
  113TYR    HB2 3750  20.391   5.319  18.737  0.0025  0.1047  0.4488
  113TYR     CG 3751  20.326   5.501  18.830 -0.1250 -0.1809 -0.1241
  113TYR    CD1 3752  20.289   5.635  18.818  0.1170 -0.0286  0.7552
  113TYR    HD1 3753  20.332   5.685  18.732  0.5366 -2.4985 -0.5729
  113TYR    CE1 3754  20.221   5.708  18.916  0.0749  0.5860  0.2781
  113TYR    HE1 3755  20.191   5.810  18.899  0.0540  0.9401  2.1547
  113TYR     CZ 3756  20.194   5.638  19.036 -0.6829 -0.2387 -0.3610
  113TYR     OH 3757  20.140   5.704  19.142  0.1558  0.4504 -0.3542
  113TYR     HH 3758  20.163   5.797  19.130 -0.3810  0.4430 -1.5866
  113TYR    CE2 3759  20.234   5.504  19.057 -0.8092 -0.2168  0.0238
  113TYR    HE2 3760  20.222   5.457  19.153 -2.7848  0.4319  0.1443
  113TYR    CD2 3761  20.303   5.440  18.954 -0.5457  0.1564 -0.0373
  113TYR    HD2 3762  20.341   5.340  18.973  0.4182 -0.0835 -2.7544
  113TYR      C 3763  20.616   5.480  18.807 -0.1941  0.1402 -0.0224
  113TYR      O 3764  20.683   5.384  18.845  0.2075  0.2613 -0.4023
  114GLY      N 3765  20.608   5.590  18.883  0.1742  0.2392 -0.1241
  114GLY      H 3766  20.538   5.655  18.850 -0.3793 -0.4889 -0.4400
  114GLY     CA 3767  20.661   5.610  19.016  0.3958  0.0089 -0.1783
  114GLY    HA1 3768  20.631   5.709  19.051 -0.8917 -0.0267 -1.1329
  114GLY    HA2 3769  20.610   5.534  19.074 -0.4054 -0.5955 -1.6410
  114GLY      C 3770  20.813   5.605  19.030  0.4105 -0.4921 -0.5290
  114GLY      O 3771  20.873   5.525  19.101  0.3361 -0.1651 -0.0953
  115SER      N 3772  20.881   5.692  18.955  0.2147 -0.1903 -0.3546
  115SER      H 3773  20.839   5.735  18.874 -0.7363  0.9686  0.7016
  115SER     CA 3774  21.022   5.716  18.979  0.1528  0.0553 -0.2175
  115SER     HA 3775  21.068   5.621  19.006 -2.3159 -0.5674  2.2889
  115SER     CB 3776   0.023   5.748  18.847  0.2299  0.3011 -0.1172
  115SER    HB1 3777   0.128   5.726  18.863  0.4684  1.5690  0.1887
  115SER    HB2 3778   0.016   5.856  18.834  0.4084  0.1813 -1.3148
  115SER     OG 3779  21.041   5.681  18.733  0.0407 -0.0637  0.1808
  115SER     HG 3780  20.957   5.723  18.710  0.0274  0.0012  0.3462
  115SER      C 3781  21.054   5.818  19.087 -0.1618 -0.3313  0.2486
  115SER      O 3782  20.985   5.920  19.094 -0.0661 -0.2796  0.4408
  116SER      N 3783   0.094   5.791  19.161  0.3209  0.1662 -0.2652
  116SER      H 3784   0.129   5.697  19.158  1.1401  0.4758 -0.7774
  116SER     CA 3785   0.114   5.860  19.286 -0.1572 -0.1875  0.0098
  116SER     HA 3786   0.018   5.899  19.321 -0.4917  1.5085 -2.5083
  116SER     CB 3787   0.190   5.775  19.388  0.2950 -0.4766 -0.5680
  116SER    HB1 3788   0.279   5.732  19.342 -0.3225 -0.0622 -2.2325
  116SER    HB2 3789   0.210   5.839  19.474 -2.9718  0.3110 -0.2457
  116SER     OG 3790   0.109   5.669  19.431  0.0329 -0.1388 -0.2215
  116SER     HG 3791   0.158   5.628  19.502  1.3921  2.1774  0.2812
  116SER      C 3792   0.182   5.992  19.252  0.8275 -0.4333  0.9665
  116SER      O 3793   0.254   5.999  19.153  0.0231 -0.3243  0.3788
  117SER      N 3794   0.163   6.097  19.332  0.0889  0.5782 -0.5020
  117SER      H 3795   0.101   6.073  19.408  2.8692 -0.7326  1.4871
  117SER     CA 3796   0.219   6.230  19.330  0.2294  0.5205 -0.3673
  117SER     HA 3797   0.315   6.233  19.279 -0.2551  3.0398 -1.2618
  117SER     CB 3798   0.125   6.322  19.253 -0.2055  0.1271 -0.3077
  117SER    HB1 3799   0.160   6.426  19.259 -0.2190  0.0574  2.4524
  117SER    HB2 3800   0.028   6.329  19.302  0.5077 -1.2361  1.4289
  117SER     OG 3801   0.110   6.286  19.118 -0.1590 -0.5663 -0.1315
  117SER     HG 3802   0.198   6.271  19.082 -0.5301 -1.5821 -0.6505
  117SER      C 3803   0.236   6.288  19.470  0.0624 -0.0987 -0.0880
  117SER      O 3804   0.178   6.233  19.563  0.4251 -0.2301  0.0624
  118GLN      N 3805   0.325   6.385  19.491 -0.2414  0.2391 -0.3437
  118GLN      H 3806   0.359   6.430  19.407  3.4549 -4.1255 -1.5929
  118GLN     CA 3807   0.367   6.438  19.619 -0.1454  0.0445 -0.2932
  118GLN     HA 3808   0.318   6.380  19.697  1.9425  0.2473  1.2546
  118GLN     CB 3809   0.518   6.420  19.638 -0.1500  0.1861 -0.1164
  118GLN    HB1 3810   0.545   6.489  19.718  2.6343  1.0140 -1.6446
  118GLN    HB2 3811   0.545   6.455  19.539 -2.4098  0.8810 -0.5467
  118GLN     CG 3812   0.574   6.280  19.658 -0.3724  0.1110 -0.0141
  118GLN    HG1 3813   0.515   6.242  19.741  0.6023  1.7834  1.5118
  118GLN    HG2 3814   0.678   6.286  19.689 -0.1702  0.9334 -0.7987
  118GLN     CD 3815   0.555   6.191  19.535 -0.8821  0.5747 -0.2730
  118GLN    OE1 3816   0.488   6.087  19.536  0.1492 -0.0959  0.0434
  118GLN    NE2 3817   0.619   6.220  19.422 -0.7217  0.0253 -0.3282
  118GLN   HE21 3818   0.601   6.159  19.344  2.4128 -0.8256 -0.5113
  118GLN   HE22 3819   0.701   6.278  19.423 -0.7753  0.3394  3.6183
  118GLN      C 3820   0.323   6.584  19.625  0.0962  0.0950  0.3863
  118GLN      O 3821   0.324   6.654  19.524  0.3219 -0.0519  0.2861
  119SER      N 3822   0.295   6.627  19.748  0.5530  0.4130  0.3820
  119SER      H 3823   0.301   6.565  19.827 -1.3880 -1.9808 -1.1945
  119SER     CA 3824   0.235   6.756  19.780 -0.2274  0.2389 -0.3265
  119SER     HA 3825   0.272   6.827  19.706 -1.4906  2.7806  1.3549
  119SER     CB 3826   0.083   6.750  19.787 -0.1823  0.1152  0.7149
  119SER    HB1 3827   0.034   6.713  19.697  0.5822 -2.0199  1.1020
  119SER    HB2 3828   0.066   6.684  19.872  3.5314 -0.5567  1.0961
  119SER     OG 3829   0.017   6.870  19.820  0.2481  0.5290  0.0873
  119SER     HG 3830  21.015   6.850  19.882  1.0726 -1.2491  0.5181
  119SER      C 3831   0.284   6.807  19.915 -0.2630  0.0772 -0.2520
  119SER      O 3832   0.342   6.730  19.992 -0.1486  0.3399 -0.0721
  120SER      N 3833   0.263   6.937  19.937 -0.3438  0.0533 -0.1894
  120SER      H 3834   0.208   6.982  19.866 -0.4909 -1.4146 -1.0409
  120SER     CA 3835   0.293   7.008  20.060 -0.3482  0.3669 -0.3693
  120SER     HA 3836   0.299   6.939  20.144 -0.3307  0.1499 -0.5465
  120SER     CB 3837   0.432   7.070  20.055 -0.0229 -0.3335 -0.0999
  120SER    HB1 3838   0.438   7.132  20.144 -1.3553  0.5588 -0.6098
  120SER    HB2 3839   0.443   7.133  19.967  0.3882  1.0538  0.8993
  120SER     OG 3840   0.535   6.973  20.061 -0.0787 -0.4649 -1.0605
  120SER     HG 3841   0.540   6.941  19.971 -1.3849 -1.2044 -0.8801
  120SER      C 3842   0.184   7.110  20.089 -0.0965  0.5677 -0.1202
  120SER      O 3843   0.141   7.180  19.998 -0.7194  0.6024  0.1969
  121SER      N 3844   0.146   7.122  20.217 -0.3055  0.2047 -0.1479
  121SER      H 3845   0.176   7.054  20.285  0.6075 -0.2688 -0.9978
  121SER     CA 3846   0.044   7.219  20.251 -0.4506  0.0323 -0.0881
  121SER     HA 3847  21.046   7.239  20.167 -0.9885  2.6447  0.8772
  121SER     CB 3848  21.029   7.154  20.361 -0.4586  0.1769 -0.0062
  121SER    HB1 3849  20.946   7.214  20.399  1.2126  2.4347  0.2857
  121SER    HB2 3850  20.977   7.070  20.314 -1.1169  0.2199  0.6309
  121SER     OG 3851   0.030   7.094  20.468 -0.1725 -0.1331 -0.3618
  121SER     HG 3852  21.037   7.073  20.539  1.6207 -1.2584  0.9421
  121SER      C 3853   0.098   7.355  20.293  0.0323 -0.1350 -0.1628
  121SER      O 3854   0.204   7.363  20.355 -0.0305  0.5705 -0.1495
  122TYR      N 3855   0.029   7.462  20.254  0.0538  0.0853  0.3907
  122TYR      H 3856  21.023   7.445  20.187 -2.3909  2.4298  2.2858
  122TYR     CA 3857   0.090   7.593  20.249  0.1060  0.0456 -0.0466
  122TYR     HA 3858   0.180   7.592  20.310  0.4336  1.8460 -0.4317
  122TYR     CB 3859   0.126   7.626  20.104  0.4893  0.0192  0.0452
  122TYR    HB1 3860   0.044   7.610  20.035  0.8425 -0.5551 -0.2464
  122TYR    HB2 3861   0.140   7.734  20.110 -0.7619  0.1472  1.2949
  122TYR     CG 3862   0.250   7.559  20.051  0.1100 -0.0714 -0.7347
  122TYR    CD1 3863   0.375   7.584  20.109 -0.1682 -0.7775  0.1877
  122TYR    HD1 3864   0.392   7.661  20.183  2.4022 -2.0557  1.0531
  122TYR    CE1 3865   0.488   7.511  20.068  0.2476 -0.6599  1.1008
  122TYR    HE1 3866   0.581   7.530  20.120  1.6088 -1.6484 -0.8844
  122TYR     CZ 3867   0.482   7.421  19.960  0.6617  0.5276  0.0602
  122TYR     OH 3868   0.591   7.354  19.915 -0.2477 -0.9883  0.0419
  122TYR     HH 3869   0.668   7.375  19.969 -1.6596  1.3252  1.2797
  122TYR    CE2 3870   0.356   7.402  19.901  0.7550 -0.8449  0.2748
  122TYR    HE2 3871   0.340   7.330  19.821 -2.2657 -0.1059  0.0700
  122TYR    CD2 3872   0.241   7.470  19.943  0.7798 -0.1776 -0.7091
  122TYR    HD2 3873   0.145   7.435  19.909  0.6036 -0.9789  0.5403
  122TYR      C 3874  21.066   7.695  20.314  0.0270 -0.0467 -0.0137
  122TYR      O 3875  20.965   7.730  20.253 -0.0947  0.2661  0.3645
  123GLY      N 3876   0.025   7.738  20.437  0.1912 -0.3948  0.0736
  123GLY      H 3877   0.103   7.696  20.485 -1.5593 -2.2589  1.4931
  123GLY     CA 3878  21.011   7.836  20.507 -0.0930 -0.8965  0.4542
  123GLY    HA1 3879  20.968   7.896  20.427  1.1645 -3.0256 -2.0026
  123GLY    HA2 3880  20.928   7.776  20.545 -1.7412  0.4345 -0.8996
  123GLY      C 3881   0.021   7.921  20.606 -0.1715 -0.2031 -0.0720
  123GLY      O 3882   0.134   7.964  20.584 -0.5840  0.6771 -0.5118
  124GLN      N 3883  21.031   7.954  20.722 -0.1425  0.0487 -0.1259
  124GLN      H 3884  20.932   7.932  20.720  0.2603 -1.9578 -0.5867
  124GLN     CA 3885   0.016   8.006  20.845 -0.6700 -0.4732  0.3290
  124GLN     HA 3886   0.121   7.977  20.837 -0.7973 -0.4758 -1.5557
  124GLN     CB 3887   0.003   8.157  20.854  0.0631 -0.4083  0.3776
  124GLN    HB1 3888  20.997   8.190  20.781  1.0700  0.3765 -0.3367
  124GLN    HB2 3889  21.041   8.196  20.951 -1.3383  2.0627 -0.9657
  124GLN     CG 3890   0.135   8.224  20.814 -0.6579  0.5867 -0.3997
  124GLN    HG1 3891   0.213   8.201  20.886  0.5491 -0.7938 -2.0633
  124GLN    HG2 3892   0.171   8.178  20.722 -2.3805 -1.0367 -0.3390
  124GLN     CD 3893   0.134   8.376  20.806 -0.2686  0.6097 -0.0738
  124GLN    OE1 3894   0.034   8.435  20.845 -0.6198  0.1474 -0.2695
  124GLN    NE2 3895   0.240   8.435  20.751 -0.2637  0.4233 -0.2695
  124GLN   HE21 3896   0.237   8.535  20.736  1.4544  0.3786 -1.1834
  124GLN   HE22 3897   0.322   8.380  20.729 -0.2392  1.3696 -3.0196
  124GLN      C 3898  21.027   7.934  20.967 -0.0364 -0.5172  0.6085
  124GLN      O 3899  20.933   7.858  20.950 -0.3904 -0.0060  0.2280
  125PRO      N 3900   0.010   7.948   0.021  0.0907  0.5143  0.4472
  125PRO     CD 3901   0.122   8.032   0.060  0.3018  0.4353  0.0197
  125PRO    HD1 3902   0.090   8.135   0.077  0.8673  0.4675  0.9666
  125PRO    HD2 3903   0.205   8.030  21.059  0.0631  1.7974 -0.3227
  125PRO     CG 3904   0.175   7.986   0.196 -0.3074  0.4228  0.2565
  125PRO    HG1 3905   0.247   7.905   0.192 -1.6366 -0.8553  1.2417
  125PRO    HG2 3906   0.213   8.065   0.260  0.1290  0.7798 -0.4367
  125PRO     CB 3907   0.051   7.916   0.251  0.0720 -0.6175 -0.1909
  125PRO    HB1 3908  21.053   7.989   0.298  1.2745 -0.2260  0.9597
  125PRO    HB2 3909   0.070   7.827   0.311 -1.8528 -0.0502  1.3808
  125PRO     CA 3910  21.039   7.863   0.132 -0.3165 -0.1056 -0.1618
  125PRO     HA 3911  21.062   7.760   0.105  0.9441  0.2844 -0.6885
  125PRO      C 3912  20.891   7.867   0.164 -0.2213  0.2674  0.2355
  125PRO      O 3913  20.830   7.974   0.167 -0.7141 -0.0146  0.4756
  126GLN      N 3914  20.835   7.754   0.207 -0.0418  0.2718  0.4805
  126GLN      H 3915  20.892   7.672   0.190  1.0378  0.8110  1.3283
  126GLN     CA 3916  20.695   7.730   0.233 -0.1094  0.1618  0.0132
  126GLN     HA 3917  20.644   7.811   0.286 -1.9448 -0.5127 -0.6320
  126GLN     CB 3918  20.634   7.709   0.095  0.0765 -0.0175 -0.0432
  126GLN    HB1 3919  20.618   7.804   0.042 -1.6176  0.0357  0.5049
  126GLN    HB2 3920  20.529   7.684   0.109  0.0402 -0.3628 -0.8788
  126GLN     CG 3921  20.695   7.613  21.061  0.2286  0.2435 -0.2006
  126GLN    HG1 3922  20.672   7.508   0.008  1.1408 -0.1876 -1.6755
  126GLN    HG2 3923  20.803   7.622  21.063  0.2836  0.1243 -1.6920
  126GLN     CD 3924  20.645   7.646  20.921 -0.3127 -0.3877 -0.1577
  126GLN    OE1 3925  20.531   7.625  20.881 -0.3002 -0.2341 -0.2664
  126GLN    NE2 3926  20.735   7.701  20.839 -0.2820 -0.5633 -0.2411
  126GLN   HE21 3927  20.824   7.730  20.877 -1.0792  2.7744 -0.6150
  126GLN   HE22 3928  20.706   7.739  20.751 -1.4462  1.2788  0.8686
  126GLN      C 3929  20.673   7.604   0.316 -0.3105  0.2263  0.0598
  126GLN      O 3930  20.769   7.529   0.330 -0.7437 -0.4269 -0.3925
  127SER      N 3931  20.555   7.573   0.371 -0.4863  0.0038 -0.4447
  127SER      H 3932  20.482   7.641   0.385 -0.6677  0.1825 -1.9806
  127SER     CA 3933  20.533   7.447   0.439 -0.3418  0.2791  0.1178
  127SER     HA 3934  20.617   7.420   0.503 -1.4528 -0.9154  1.1282
  127SER     CB 3935  20.414   7.455   0.533 -0.3726 -0.3025  0.1372
  127SER    HB1 3936  20.331   7.486   0.470 -0.6174 -1.5634 -0.1755
  127SER    HB2 3937  20.381   7.363   0.581  0.4935  0.0272  1.4398
  127SER     OG 3938  20.431   7.559   0.628  0.1034 -0.3491  0.1078
  127SER     HG 3939  20.455   7.520   0.712 -1.4755  0.8898  1.1903
  127SER      C 3940  20.514   7.329   0.344  0.3121  0.1132  0.1843
  127SER      O 3941  20.438   7.331   0.247  0.4409 -0.6528  0.0594
  128GLY      N 3942  20.570   7.214   0.381  0.2315 -0.0890 -0.3171
  128GLY      H 3943  20.625   7.214   0.466 -2.4034  1.5276  1.5423
  128GLY     CA 3944  20.566   7.094   0.300 -0.3791 -0.3451  0.0828
  128GLY    HA1 3945  20.461   7.088   0.272 -0.2989 -0.8458 -0.1356
  128GLY    HA2 3946  20.589   7.003   0.355  0.1897  0.5091  1.2834
  128GLY      C 3947  20.658   7.096   0.179 -0.9157  0.7993 -0.3153
  128GLY      O 3948  20.629   7.031   0.078  0.3461 -0.0458 -0.1560
  129SER      N 3949  20.766   7.173   0.186 -0.4196  0.1160 -0.3041
  129SER      H 3950  20.782   7.230   0.268  1.2514 -0.1241 -0.4174
  129SER     CA 3951  20.859   7.194   0.077  0.2431  0.2627  0.2749
  129SER     HA 3952  20.799   7.214  21.056 -0.5489 -2.9276 -0.0437
  129SER     CB 3953  20.952   7.308   0.117  0.1148  0.3677  0.2715
  129SER    HB1 3954  20.894   7.400   0.125  1.6107  1.3424  0.2740
  129SER    HB2 3955  21.036   7.310   0.047  1.5152 -1.6279  1.7920
  129SER     OG 3956  21.006   7.286   0.245  0.9142 -0.1452 -0.1488
  129SER     HG 3957  21.054   7.367   0.264 -0.0655  0.6639 -1.0160
  129SER      C 3958  20.944   7.074   0.037  0.2572  0.2290  0.4098
  129SER      O 3959  20.944   7.037  20.988  0.5272  0.1918  0.4216
  130TYR      N 3960  21.016   7.019   0.134  0.1442 -0.4614  0.1103
  130TYR      H 3961  21.034   7.080   0.213 -1.6543 -0.5987  0.6667
  130TYR     CA 3962   0.030   6.899   0.129  0.4382 -0.2367 -0.4692
  130TYR     HA 3963  21.047   6.829   0.064 -2.6644  1.2540  0.1816
  130TYR     CB 3964   0.167   6.935   0.072  0.4817  0.2011 -0.0915
  130TYR    HB1 3965   0.222   6.842   0.055  0.3036  0.1091 -0.1600
  130TYR    HB2 3966   0.231   6.996   0.137  1.5098 -0.0746 -0.8270
  130TYR     CG 3967   0.174   7.008  21.009 -0.3943  0.0702 -0.2130
  130TYR    CD1 3968   0.196   7.146  21.007 -0.5179  0.0980  0.2513
  130TYR    HD1 3969   0.200   7.196   0.034 -1.6376 -0.3523  0.5576
  130TYR    CE1 3970   0.195   7.226  20.892 -0.2987 -0.6631 -0.2835
  130TYR    HE1 3971   0.207   7.334  20.891  2.0454 -0.8448  0.8985
  130TYR     CZ 3972   0.187   7.159  20.768 -0.3161 -0.1577 -0.5624
  130TYR     OH 3973   0.186   7.229  20.652  0.1420  0.7084 -0.0544
  130TYR     HH 3974   0.166   7.154  20.596 -1.1039 -0.7867  2.2455
  130TYR    CE2 3975   0.165   7.020  20.765 -0.0879 -0.2156  0.1761
  130TYR    HE2 3976   0.156   6.958  20.677  0.2048 -2.0755  1.3807
  130TYR    CD2 3977   0.159   6.946  20.884 -0.6074 -0.3937  0.0416
  130TYR    HD2 3978   0.137   6.840  20.882 -2.0165 -0.1364  0.7378
  130TYR      C 3979   0.053   6.839   0.267 -0.1039 -0.0280 -0.2872
  130TYR      O 3980   0.064   6.910   0.367  0.4527  0.0229 -0.3831
  131SER      N 3981   0.068   6.707   0.273  0.1145  0.0169  0.2489
  131SER      H 3982   0.060   6.657   0.185 -1.5243  1.5003 -0.5183
  131SER     CA 3983   0.074   6.630   0.395 -0.0548  0.3960  0.4968
  131SER     HA 3984  21.067   6.659   0.469  0.1723 -1.7473  1.6522
  131SER     CB 3985   0.031   6.487   0.362 -0.1074  0.4096  0.5034
  131SER    HB1 3986   0.064   6.425   0.446 -2.3830  1.0028  1.9057
  131SER    HB2 3987   0.080   6.452   0.271  0.4610 -0.6106  1.1809
  131SER     OG 3988  20.960   6.468   0.354 -0.0264 -0.0155  0.0354
  131SER     HG 3989  20.925   6.502   0.272 -0.1415 -0.6513 -0.1877
  131SER      C 3990   0.212   6.616   0.457 -0.0162 -0.5435  0.2180
  131SER      O 3991   0.226   6.566   0.569  0.3230 -0.6338  0.1369
  132GLN      N 3992   0.317   6.663   0.390 -0.1635 -0.4362  0.0627
  132GLN      H 3993   0.291   6.723   0.313  1.0358  1.4031  1.0339
  132GLN     CA 3994   0.459   6.655   0.418 -0.1956 -0.1400  0.3153
  132GLN     HA 3995   0.476   6.647   0.525  0.2872  1.5855  0.3984
  132GLN     CB 3996   0.514   6.526   0.356 -0.4024  0.0131 -0.1924
  132GLN    HB1 3997   0.447   6.444   0.383  1.5983 -2.3882 -2.0767
  132GLN    HB2 3998   0.603   6.506   0.415 -0.4153 -0.7668 -0.4345
  132GLN     CG 3999   0.557   6.532   0.210  0.4334 -0.3300  0.0342
  132GLN    HG1 4000   0.615   6.624   0.197 -3.3249  2.1603 -0.9290
  132GLN    HG2 4001   0.613   6.445   0.177 -1.9877 -2.4666  1.2237
  132GLN     CD 4002   0.435   6.533   0.118 -0.1307  0.2286  0.7754
  132GLN    OE1 4003   0.366   6.434   0.096  0.3233 -0.0281  0.5026
  132GLN    NE2 4004   0.394   6.648   0.063 -0.2570 -0.0333  0.3175
  132GLN   HE21 4005   0.326   6.649  21.057  0.3217  0.4995 -0.2119
  132GLN   HE22 4006   0.457   6.727   0.070  0.8210 -0.8810  0.4626
  132GLN      C 4007   0.523   6.786   0.376  0.0899 -0.2931  0.2704
  132GLN      O 4008   0.460   6.864   0.305  0.5476  0.1714  0.3601
  133GLN      N 4009   0.647   6.813   0.418 -0.2528  0.2038  0.9816
  133GLN      H 4010   0.695   6.745   0.475  1.0376  0.0588 -0.2226
  133GLN     CA 4011   0.726   6.932   0.392  0.2241 -0.3700 -0.2524
  133GLN     HA 4012   0.687   6.974   0.299  1.9176  2.0727  0.0267
  133GLN     CB 4013   0.714   7.034   0.505 -0.3065 -0.5277 -0.1647
  133GLN    HB1 4014   0.783   7.117   0.496 -0.2081 -0.5478  0.3786
  133GLN    HB2 4015   0.750   6.991   0.598  4.2574  2.8492 -0.0103
  133GLN     CG 4016   0.572   7.084   0.530 -0.1324  0.2202 -0.6479
  133GLN    HG1 4017   0.563   7.139   0.623 -0.9891  1.1328 -1.2437
  133GLN    HG2 4018   0.495   7.007   0.531 -3.0286  2.7619 -3.5530
  133GLN     CD 4019   0.539   7.179   0.415 -0.1069  0.1823 -0.6872
  133GLN    OE1 4020   0.568   7.298   0.423  0.7285 -0.0236 -0.5071
  133GLN    NE2 4021   0.493   7.131   0.300 -0.0075 -0.3242 -0.5195
  133GLN   HE21 4022   0.478   7.191   0.220 -1.1994  0.2149  0.0760
  133GLN   HE22 4023   0.460   7.036   0.296  0.7272 -0.7778  2.1185
  133GLN      C 4024   0.870   6.918   0.344  0.3424 -0.0679  0.0110
  133GLN      O 4025   0.928   6.812   0.367 -0.0293 -0.3078 -0.1350
  134PRO      N 4026   0.929   7.018   0.277 -0.0115 -0.0252 -0.2425
  134PRO     CD 4027   1.070   7.010   0.243 -0.2229 -0.2661 -1.0696
  134PRO    HD1 4028   1.128   7.013   0.334  1.2960  0.3323 -2.0173
  134PRO    HD2 4029   1.074   6.910   0.200  0.3651 -1.1880  1.0214
  134PRO     CG 4030   1.096   7.123   0.143  0.0650  0.5212 -0.1130
  134PRO    HG1 4031   1.070   7.100   0.040  0.6796  0.5125 -0.2724
  134PRO    HG2 4032   1.197   7.165   0.146  0.0855  1.0357 -3.9355
  134PRO     CB 4033   0.997   7.224   0.199  0.0659  0.1784  0.5190
  134PRO    HB1 4034   0.981   7.312   0.137  0.4869  0.1869  0.4193
  134PRO    HB2 4035   1.035   7.268   0.292 -1.1460  0.5364  0.8616
  134PRO     CA 4036   0.872   7.143   0.232  0.0014  0.0699  0.0011
  134PRO     HA 4037   0.807   7.190   0.305 -1.1976 -0.3447 -0.7688
  134PRO      C 4038   0.783   7.119   0.110 -0.0945 -0.1941  0.1223
  134PRO      O 4039   0.784   7.011   0.051 -0.5573  0.1628 -0.5434
  135SER      N 4040   0.713   7.222   0.062 -0.3176 -0.5613 -0.3419
  135SER      H 4041   0.721   7.313   0.105 -0.5074  0.0124 -1.4683
  135SER     CA 4042   0.613   7.204  21.027 -0.4702 -0.3803 -0.2235
  135SER     HA 4043   0.563   7.111  21.052  1.2259 -1.5051 -0.8487
  135SER     CB 4044   0.512   7.318  21.042  0.6049  0.4715  0.6949
  135SER    HB1 4045   0.567   7.405  21.005  0.6144  0.0855 -0.2187
  135SER    HB2 4046   0.432   7.309  20.969  0.5091  0.2355  0.8312
  135SER     OG 4047   0.457   7.352   0.099 -0.5428  0.2264  0.2691
  135SER     HG 4048   0.407   7.434   0.105  0.4440  0.8051  0.9062
  135SER      C 4049   0.666   7.200  20.884  0.4463 -0.2539  0.1062
  135SER      O 4050   0.748   7.283  20.847 -0.5172  0.5696 -0.2163
  136TYR      N 4051   0.615   7.099  20.814 -0.2564 -0.0415  0.3053
  136TYR      H 4052   0.541   7.047  20.860 -0.0108  1.8035  3.0328
  136TYR     CA 4053   0.660   7.048  20.686 -0.0617 -0.2705  0.4620
  136TYR     HA 4054   0.686   7.129  20.617  3.1123 -1.9154 -0.4591
  136TYR     CB 4055   0.783   6.967  20.724  0.2660  0.0928  0.1973
  136TYR    HB1 4056   0.857   7.027  20.776  2.5070 -0.3554 -2.2623
  136TYR    HB2 4057   0.757   6.887  20.793  0.3453  0.1783  0.3261
  136TYR     CG 4058   0.872   6.918  20.612  0.4544  0.0276  0.3720
  136TYR    CD1 4059   0.934   7.018  20.536  0.4666 -0.0500  0.2792
  136TYR    HD1 4060   0.926   7.119  20.572 -1.8410 -0.3629  0.8075
  136TYR    CE1 4061   1.012   6.996  20.422 -0.0887  0.1639 -0.1421
  136TYR    HE1 4062   1.064   7.068  20.362  2.0354 -2.3167 -1.4990
  136TYR     CZ 4063   1.017   6.863  20.374 -0.3763  0.2662 -0.4574
  136TYR     OH 4064   1.103   6.841  20.270  0.2179 -0.0821  0.0976
  136TYR     HH 4065   1.119   6.747  20.267  0.3987 -0.0458 -0.0892
  136TYR    CE2 4066   0.969   6.761  20.458 -0.6843  1.0503  0.3358
  136TYR    HE2 4067   0.981   6.658  20.426 -0.4812  1.1185  0.1926
  136TYR    CD2 4068   0.891   6.785  20.572 -0.6432 -0.2261  0.6542
  136TYR    HD2 4069   0.825   6.711  20.613 -1.6808 -0.7809 -1.8243
  136TYR      C 4070   0.555   6.957  20.625  0.4562 -0.7224  0.2345
  136TYR      O 4071   0.462   6.915  20.694  0.1200 -0.6805 -0.1915
  137GLY      N 4072   0.566   6.932  20.495 -0.1926  0.2447 -0.0173
  137GLY      H 4073   0.640   6.983  20.449 -0.9901  3.1444  1.6734
  137GLY     CA 4074   0.488   6.827  20.432 -0.2777  0.1857  0.1841
  137GLY    HA1 4075   0.525   6.800  20.333  0.6512  3.5769 -0.5301
  137GLY    HA2 4076   0.495   6.735  20.490  2.9808  0.1809 -0.0498
  137GLY      C 4077   0.340   6.856  20.409 -0.2056  0.1706 -0.3130
  137GLY      O 4078   0.294   6.970  20.411  0.0874  0.2841  0.9745
  138GLY      N 4079   0.256   6.754  20.390  0.1348 -0.0269 -0.7691
  138GLY      H 4080   0.288   6.659  20.397  2.4811  0.8207  1.2266
  138GLY     CA 4081   0.116   6.763  20.351 -0.0492 -0.1170 -0.1374
  138GLY    HA1 4082   0.084   6.850  20.295 -1.7161 -0.6867 -0.1214
  138GLY    HA2 4083   0.101   6.690  20.271  0.8998  1.0280 -1.4037
  138GLY      C 4084   0.011   6.743  20.459  0.0117  0.1091 -0.0353
  138GLY      O 4085   0.042   6.689  20.565 -0.4627  0.0867  0.0925
  139GLN      N 4086  20.954   6.763  20.419  0.0799  0.5701 -0.0224
  139GLN      H 4087  20.939   6.785  20.322  0.2927  1.6613  0.1803
  139GLN     CA 4088  20.839   6.750  20.507  0.0336  0.2028 -0.1361
  139GLN     HA 4089  20.864   6.801  20.600  0.6249  2.2934 -1.3813
  139GLN     CB 4090  20.716   6.805  20.436 -0.3171 -0.0010  0.3103
  139GLN    HB1 4091  20.637   6.795  20.511  1.1462 -2.9697  1.6118
  139GLN    HB2 4092  20.695   6.753  20.343 -2.4495 -0.0239  0.7570
  139GLN     CG 4093  20.733   6.950  20.394  0.0258 -0.0327  0.3355
  139GLN    HG1 4094  20.782   7.018  20.464  0.1607  0.1141  0.1011
  139GLN    HG2 4095  20.799   6.959  20.307 -1.0204 -0.4067 -0.5169
  139GLN     CD 4096  20.600   7.019  20.367 -0.2949 -0.5790  0.5006
  139GLN    OE1 4097  20.559   7.041  20.254  0.0611  0.3541  0.5469
  139GLN    NE2 4098  20.528   7.068  20.468  0.3600  0.0497  0.6736
  139GLN   HE21 4099  20.434   7.098  20.443  0.6949 -0.5177 -1.4056
  139GLN   HE22 4100  20.547   7.058  20.567  0.6617 -0.7983  0.5285
  139GLN      C 4101  20.823   6.606  20.553  0.7989  0.2159  0.1952
  139GLN      O 4102  20.820   6.512  20.474 -0.3302  0.2192  0.2191
  140GLN      N 4103  20.804   6.591  20.685  0.1141 -0.3054  0.0434
  140GLN      H 4104  20.820   6.672  20.742 -0.6800  0.0159 -0.1862
  140GLN     CA 4105  20.766   6.466  20.747  0.1920 -0.2458  0.2108
  140GLN     HA 4106  20.848   6.395  20.735  0.9849  0.6554  0.1870
  140GLN     CB 4107  20.737   6.488  20.895 -0.2197 -0.1516  0.1193
  140GLN    HB1 4108  20.670   6.574  20.894  0.4675  0.4540 -3.3248
  140GLN    HB2 4109  20.685   6.401  20.935 -2.7520  1.0275 -0.3953
  140GLN     CG 4110  20.870   6.509  20.967 -0.2176 -0.1175  0.1097
  140GLN    HG1 4111  20.923   6.587  20.912 -0.2918  0.2661  0.5767
  140GLN    HG2 4112  20.935   6.421  20.971 -2.0969 -1.5560  0.5790
  140GLN     CD 4113  20.846   6.555   0.042 -0.3594  0.3753 -0.0726
  140GLN    OE1 4114  20.826   6.473   0.131  0.2147 -0.0199 -0.2955
  140GLN    NE2 4115  20.824   6.685   0.058 -0.9297  0.1557  1.0343
  140GLN   HE21 4116  20.828   6.746  21.045 -2.2051 -1.0851 -0.0006
  140GLN   HE22 4117  20.787   6.713   0.147 -2.8877  0.6397  0.1296
  140GLN      C 4118  20.641   6.405  20.684  0.9079 -0.3869 -1.0951
  140GLN      O 4119  20.554   6.485  20.648  0.0288 -0.6472  0.4061
  141GLN      N 4120  20.628   6.273  20.699  0.3327 -0.2305 -0.2084
  141GLN      H 4121  20.707   6.240  20.752  1.7108  4.6627  1.3246
  141GLN     CA 4122  20.508   6.197  20.669  0.3882 -0.2785 -0.3140
  141GLN     HA 4123  20.456   6.247  20.587  1.7394 -0.4858 -1.3217
  141GLN     CB 4124  20.552   6.058  20.625 -0.0530 -0.3488 -0.5322
  141GLN    HB1 4125  20.467   5.990  20.616 -0.3860  0.1149 -0.9434
  141GLN    HB2 4126  20.629   6.021  20.692 -1.3631 -0.1273  1.1525
  141GLN     CG 4127  20.612   6.062  20.484  0.2294 -0.1577 -0.4073
  141GLN    HG1 4128  20.673   5.971  20.478  1.4255  0.6781 -1.4461
  141GLN    HG2 4129  20.682   6.146  20.485  0.0636 -0.0204 -0.3009
  141GLN     CD 4130  20.519   6.067  20.364 -0.1334  0.4017 -0.1072
  141GLN    OE1 4131  20.452   6.164  20.330 -0.3129  0.4769  0.4568
  141GLN    NE2 4132  20.488   5.949  20.310  0.0266  0.2607  0.1044
  141GLN   HE21 4133  20.528   5.861  20.338  0.8162  0.0226 -1.6389
  141GLN   HE22 4134  20.422   5.959  20.234 -1.1982 -2.5910  0.6791
  141GLN      C 4135  20.408   6.184  20.783  0.0815 -0.6709 -0.6226
  141GLN      O 4136  20.436   6.218  20.898 -0.5572  0.0492 -0.6743
  142SER      N 4137  20.283   6.144  20.761 -0.0542 -0.3915 -0.3755
  142SER      H 4138  20.252   6.131  20.666 -3.8519  1.5394  0.3856
  142SER     CA 4139  20.182   6.127  20.863  0.1167  0.3335 -0.0752
  142SER     HA 4140  20.227   6.141  20.962 -2.5570 -0.7590  1.4140
  142SER     CB 4141  20.074   6.234  20.851 -0.1482  0.1014  0.2054
  142SER    HB1 4142  19.998   6.218  20.927  0.4876  1.5155  1.1702
  142SER    HB2 4143  20.016   6.208  20.763 -0.9700  0.0435  0.7607
  142SER     OG 4144  20.120   6.367  20.862  0.3174  0.0158 -0.5967
  142SER     HG 4145  20.051   6.409  20.812 -1.9814 -1.4433  1.1249
  142SER      C 4146  20.135   5.982  20.861  0.3872  0.2450 -0.1810
  142SER      O 4147  20.107   5.928  20.754 -0.0615 -0.1621  0.1361
  143TYR      N 4148  20.101   5.934  20.981  0.5918 -0.2317 -0.3104
  143TYR      H 4149  20.111   6.000  21.057 -2.6069  0.2744 -0.1649
  143TYR     CA 4150  20.058   5.797  21.005 -0.2330  0.0409 -0.1834
  143TYR     HA 4151  20.003   5.761  20.918 -1.4964  2.2376 -0.3628
  143TYR     CB 4152  20.171   5.698  21.031 -0.2782 -0.0075 -0.1632
  143TYR    HB1 4153  20.135   5.595  21.037  0.2168 -0.1077  1.4162
  143TYR    HB2 4154  20.217   5.718   0.059  0.8955 -1.1350 -0.4669
  143TYR     CG 4155  20.272   5.700  20.919  0.5247 -0.7993  0.5274
  143TYR    CD1 4156  20.241   5.651  20.791 -0.3861  0.8221  0.0912
  143TYR    HD1 4157  20.142   5.612  20.771 -0.4894 -0.2694  2.3634
  143TYR    CE1 4158  20.338   5.657  20.690 -0.2209  0.1171  0.2015
  143TYR    HE1 4159  20.316   5.640  20.586 -0.0552 -0.8724  0.3151
  143TYR     CZ 4160  20.458   5.725  20.718 -0.1031 -0.0726  0.1575
  143TYR     OH 4161  20.549   5.739  20.617  0.1837  0.3076  0.4689
  143TYR     HH 4162  20.520   5.714  20.529  3.9900  0.1337 -0.9087
  143TYR    CE2 4163  20.486   5.782  20.844  0.3158 -0.2795  0.1590
  143TYR    HE2 4164  20.571   5.845  20.864  0.6531 -1.5701  3.3748
  143TYR    CD2 4165  20.392   5.768  20.946  0.5199 -0.6889  0.2898
  143TYR    HD2 4166  20.407   5.812  21.044  0.8876  0.7730 -0.4011
  143TYR      C 4167  19.962   5.793   0.054  0.2133 -0.2174  0.1776
  143TYR      O 4168  19.953   5.893   0.126  0.2487  0.0573 -0.1965
  144GLY      N 4169  19.900   5.679   0.083 -0.2491 -0.1114 -0.3780
  144GLY      H 4170  19.917   5.597   0.026  1.6142  0.5036 -0.7920
  144GLY     CA 4171  19.831   5.647   0.207  0.5106  0.2108  0.1351
  144GLY    HA1 4172  19.771   5.560   0.180 -0.6623  0.4379  1.8735
  144GLY    HA2 4173  19.768   5.730   0.238 -1.4449 -1.8706  2.1157
  144GLY      C 4174  19.913   5.607   0.328  0.2846 -0.8278 -0.0468
  144GLY      O 4175  20.026   5.558   0.316  0.6750  0.0755 -0.1112
  145GLN      N 4176  19.853   5.620   0.446  0.0869 -0.0942 -0.2248
  145GLN      H 4177  19.756   5.649   0.450  0.8420  2.5161  1.1371
  145GLN     CA 4178  19.917   5.598   0.574  0.3072  0.1280 -0.2978
  145GLN     HA 4179  20.019   5.637   0.573  0.0884  0.9718  2.2856
  145GLN     CB 4180  19.848   5.677   0.685  0.4033 -0.1132 -0.0643
  145GLN    HB1 4181  19.893   5.652   0.781 -0.2872  0.6926  0.4830
  145GLN    HB2 4182  19.877   5.781   0.668  0.9222 -0.6011 -2.5535
  145GLN     CG 4183  19.700   5.641   0.702  0.3903  0.0551  0.1763
  145GLN    HG1 4184  19.650   5.656   0.607 -0.7643  0.9731  0.8971
  145GLN    HG2 4185  19.680   5.538   0.729 -2.6424  0.6827  0.7018
  145GLN     CD 4186  19.622   5.727   0.801  0.3879  0.5063 -0.2135
  145GLN    OE1 4187  19.675   5.815   0.868  0.2459 -0.0401  0.6299
  145GLN    NE2 4188  19.489   5.708   0.798  0.5235 -0.5769  0.1471
  145GLN   HE21 4189  19.450   5.639   0.735  2.8111 -0.6168 -1.3467
  145GLN   HE22 4190  19.441   5.788   0.836  2.5410  1.3271 -1.0447
  145GLN      C 4191  19.927   5.449   0.604 -0.0900  0.1770  0.0873
  145GLN      O 4192  19.833   5.373   0.581  0.0578 -0.1373  0.4942
  146GLN      N 4193  20.040   5.407   0.662  0.1559  0.0725 -0.4682
  146GLN      H 4194  20.109   5.475   0.688  0.6863 -1.0607  1.2583
  146GLN     CA 4195  20.065   5.273   0.711 -0.0609  0.2186  0.0453
  146GLN     HA 4196  20.016   5.202   0.643 -1.6016  2.3278 -1.1895
  146GLN     CB 4197  20.213   5.242   0.693 -0.0436  0.2305  0.1555
  146GLN    HB1 4198  20.223   5.140   0.732  0.7569 -0.3949 -1.5563
  146GLN    HB2 4199  20.285   5.305   0.745  0.9538 -1.4205  0.8656
  146GLN     CG 4200  20.251   5.224   0.546 -0.3882 -0.5242  0.1543
  146GLN    HG1 4201  20.254   5.327   0.511 -1.9705  0.3317  2.3205
  146GLN    HG2 4202  20.179   5.164   0.490 -2.4902  3.2757 -1.5692
  146GLN     CD 4203  20.390   5.163   0.532  0.0679  0.3015  1.0160
  146GLN    OE1 4204  20.493   5.229   0.537  0.2478  0.1125  0.0201
  146GLN    NE2 4205  20.397   5.030   0.517 -0.2502  0.3826  0.1325
  146GLN   HE21 4206  20.487   4.988   0.528  0.4426  1.4881 -0.9764
  146GLN   HE22 4207  20.310   4.979   0.517 -1.9595  2.7709  4.1964
  146GLN      C 4208  20.015   5.252   0.854  0.6422 -0.2245  0.2282
  146GLN      O 4209  20.004   5.340   0.939  0.6909 -0.1009  0.1063
  147GLN      N 4210  20.002   5.122   0.881  0.3779 -0.2769 -0.1424
  147GLN      H 4211  20.011   5.050   0.810 -1.1606 -0.1898 -0.4774
  147GLN     CA 4212  19.970   5.067   1.011 -0.1317  0.1762 -0.0703
  147GLN     HA 4213  20.012   5.132   1.088 -0.3305 -2.2060  2.2218
  147GLN     CB 4214  19.821   5.044   1.032 -0.0476 -0.4243 -0.1286
  147GLN    HB1 4215  19.775   4.998   0.944 -3.7363  2.4759  0.0275
  147GLN    HB2 4216  19.809   4.986   1.124 -1.2591 -0.0566 -0.0333
  147GLN     CG 4217  19.751   5.177   1.059  0.4014 -0.1946 -0.1011
  147GLN    HG1 4218  19.735   5.231   0.966  1.9397  1.1062  0.3406
  147GLN    HG2 4219  19.807   5.238   1.131 -2.7623  0.9309  1.5849
  147GLN     CD 4220  19.610   5.152   1.111  0.3904 -0.0350 -0.0517
  147GLN    OE1 4221  19.560   5.040   1.113  0.1964  0.0577  0.2258
  147GLN    NE2 4222  19.546   5.253   1.171 -0.5310 -0.1797 -0.7681
  147GLN   HE21 4223  19.451   5.231   1.196 -0.7163 -1.0221 -2.1234
  147GLN   HE22 4224  19.592   5.341   1.192  0.4464 -0.6546 -0.8304
  147GLN      C 4225  20.039   4.932   1.029 -0.8155 -0.1434  0.2091
  147GLN      O 4226  20.077   4.862   0.935 -0.3068  0.3083  0.0737
  148SER      N 4227  20.056   4.886   1.153 -0.8851 -0.2620  0.1743
  148SER      H 4228  20.040   4.947   1.232  1.7632 -0.7141  1.1617
  148SER     CA 4229  20.096   4.754   1.197  0.1038  0.1209  0.4406
  148SER     HA 4230  20.182   4.718   1.140 -1.9352 -1.7751 -1.6492
  148SER     CB 4231  20.118   4.757   1.348 -0.3628  0.1944  0.5097
  148SER    HB1 4232  20.151   4.656   1.375 -1.5846 -0.0877  0.9852
  148SER    HB2 4233  20.023   4.774   1.398 -0.3925 -3.2711  1.9243
  148SER     OG 4234  20.210   4.858   1.383  0.1193 -0.0097 -0.1469
  148SER     HG 4235  20.293   4.824   1.347 -1.8718 -2.3640 -2.9650
  148SER      C 4236  19.984   4.653   1.174  0.3394  0.1100 -0.6899
  148SER      O 4237  19.869   4.687   1.198  0.4931  0.4484 -0.4198
  149TYR      N 4238  20.016   4.530   1.133  0.5688 -0.1277  0.1797
  149TYR      H 4239  20.111   4.514   1.103  1.8308 -0.5227  3.9311
  149TYR     CA 4240  19.919   4.423   1.135  0.7058 -0.2586 -0.1831
  149TYR     HA 4241  19.857   4.418   1.045 -0.4914 -3.3331  0.6640
  149TYR     CB 4242  19.987   4.286   1.126  0.3066 -0.4270 -0.7342
  149TYR    HB1 4243  20.064   4.285   1.203 -1.2450  0.4502  0.9219
  149TYR    HB2 4244  20.044   4.290   1.033  0.4119 -0.6123 -0.6775
  149TYR     CG 4245  19.909   4.157   1.136  0.5940 -0.5708 -0.3080
  149TYR    CD1 4246  19.808   4.129   1.043 -0.3318  0.1009  0.4805
  149TYR    HD1 4247  19.799   4.182   0.950  0.5414 -3.8614 -2.1257
  149TYR    CE1 4248  19.731   4.013   1.062  0.1470 -0.2307  0.4352
  149TYR    HE1 4249  19.656   3.980   0.992  0.7853 -1.7714  0.4468
  149TYR     CZ 4250  19.759   3.922   1.166  0.0732 -0.0508  0.6130
  149TYR     OH 4251  19.694   3.802   1.172  0.5913 -0.3910 -0.4918
  149TYR     HH 4252  19.754   3.744   1.220  1.8863  0.6395 -0.7806
  149TYR    CE2 4253  19.861   3.955   1.258  0.0400  0.4922  0.4591
  149TYR    HE2 4254  19.884   3.885   1.337 -0.8236  1.4442  1.5799
  149TYR    CD2 4255  19.940   4.070   1.241  0.1314  0.4677  0.7117
  149TYR    HD2 4256  20.011   4.098   1.317 -1.1479  2.6953  1.1626
  149TYR      C 4257  19.833   4.410   1.260  0.3753 -0.3911 -0.4223
  149TYR      O 4258  19.878   4.456   1.364  0.5806 -0.0515 -0.6575
  150ASN      N 4259  19.711   4.357   1.247  0.0691  0.2452 -0.2481
  150ASN      H 4260  19.680   4.328   1.155 -1.5851 -1.0048  0.6496
  150ASN     CA 4261  19.601   4.377   1.338 -0.0492 -0.0638 -0.3217
  150ASN     HA 4262  19.645   4.397   1.435 -0.2824  2.8147 -0.7185
  150ASN     CB 4263  19.509   4.491   1.294 -0.4583 -0.1767  0.2309
  150ASN    HB1 4264  19.463   4.473   1.197  1.2947 -1.8466 -0.3599
  150ASN    HB2 4265  19.572   4.578   1.273 -0.7386 -0.4073 -1.8094
  150ASN     CG 4266  19.403   4.542   1.391 -0.5102 -0.1394  0.1559
  150ASN    OD1 4267  19.364   4.476   1.488 -0.2687  0.0967  0.4136
  150ASN    ND2 4268  19.342   4.655   1.357  0.3486  0.3225  0.1452
  150ASN   HD21 4269  19.369   4.708   1.275  0.6634  3.0218  1.8522
  150ASN   HD22 4270  19.263   4.685   1.412  0.7319 -0.4945  1.1643
  150ASN      C 4271  19.521   4.247   1.346 -0.0120 -0.0568  0.1830
  150ASN      O 4272  19.435   4.230   1.260  0.1738  0.4746 -0.1166
  151PRO      N 4273  19.547   4.151   1.435  0.3403  0.0276  0.1751
  151PRO     CD 4274  19.622   4.170   1.557 -0.2406 -0.1298  0.5630
  151PRO    HD1 4275  19.707   4.238   1.548 -1.1007  1.0402  1.0323
  151PRO    HD2 4276  19.557   4.197   1.640 -2.9031 -1.5119 -0.9676
  151PRO     CG 4277  19.676   4.030   1.582 -0.4200 -0.1444  0.8770
  151PRO    HG1 4278  19.706   4.011   1.685  0.5253 -0.8180  0.4908
  151PRO    HG2 4279  19.764   4.006   1.523 -0.6625 -1.7847  1.1129
  151PRO     CB 4280  19.567   3.940   1.523  0.1498 -0.2211 -0.0880
  151PRO    HB1 4281  19.498   3.919   1.605  0.9251  1.4779  1.0445
  151PRO    HB2 4282  19.595   3.842   1.484 -0.9718  0.3632 -2.5091
  151PRO     CA 4283  19.482   4.022   1.427 -0.1182  0.2328  0.5290
  151PRO     HA 4284  19.512   3.982   1.330 -2.1659 -0.0570 -0.0417
  151PRO      C 4285  19.331   4.002   1.433 -0.0537 -0.5247 -0.1285
  151PRO      O 4286  19.283   3.925   1.350  0.1927 -0.6357 -0.1693
  152PRO      N 4287  19.254   4.054   1.529 -0.0423 -0.4689 -0.1493
  152PRO     CD 4288  19.298   4.145   1.633  0.3249 -0.6981 -0.1000
  152PRO    HD1 4289  19.353   4.086   1.706 -2.0765 -2.5931  0.2987
  152PRO    HD2 4290  19.354   4.228   1.590 -0.5544 -0.2179 -0.3574
  152PRO     CG 4291  19.169   4.192   1.702  0.1932 -0.2069 -0.6715
  152PRO    HG1 4292  19.130   4.281   1.653  0.7252  1.1111  1.1777
  152PRO    HG2 4293  19.186   4.210   1.808 -1.3869 -1.7262 -0.1188
  152PRO     CB 4294  19.073   4.074   1.686  0.2013 -0.3425  0.2058
  152PRO    HB1 4295  18.968   4.103   1.683 -0.3570 -2.1412  1.1746
  152PRO    HB2 4296  19.098   3.986   1.744 -1.4258 -0.7087  0.3862
  152PRO     CA 4297  19.114   4.023   1.548 -0.0299 -0.3570  0.1420
  152PRO     HA 4298  19.107   3.914   1.545  1.5554 -0.4694 -1.0494
  152PRO      C 4299  19.021   4.062   1.434  0.6781  0.0952 -0.2877
  152PRO      O 4300  19.024   4.177   1.390  0.0988  0.3351  0.2876
  153GLN      N 4301  18.944   3.967   1.380  0.3009  0.5200 -0.5049
  153GLN      H 4302  18.959   3.871   1.407 -3.6894 -0.4280 -1.0863
  153GLN     CA 4303  18.853   3.989   1.270 -0.4215  0.4011  0.0605
  153GLN     HA 4304  18.852   4.096   1.248 -0.0682  0.6012  0.9693
  153GLN     CB 4305  18.894   3.909   1.147  0.3792  0.4977  0.2577
  153GLN    HB1 4306  18.899   3.806   1.182 -4.2602  0.0886  0.2875
  153GLN    HB2 4307  18.816   3.918   1.071  0.9573  2.1197 -0.1794
  153GLN     CG 4308  19.026   3.950   1.084  0.8216 -0.1917  0.7160
  153GLN    HG1 4309  19.022   4.056   1.056  0.3457 -0.4004 -0.0318
  153GLN    HG2 4310  19.105   3.956   1.159  0.1075  0.6108  1.4246
  153GLN     CD 4311  19.058   3.865   0.962  0.5523  0.1811  0.3831
  153GLN    OE1 4312  18.987   3.862   0.862  0.0734 -0.0106  0.7285
  153GLN    NE2 4313  19.158   3.777   0.974 -0.0071 -0.4740  0.2986
  153GLN   HE21 4314  19.207   3.762   1.060 -0.1484  0.7404  0.6105
  153GLN   HE22 4315  19.187   3.713   0.901  1.3690 -0.8468  1.1303
  153GLN      C 4316  18.708   3.960   1.308 -0.3788  0.0962 -0.0060
  153GLN      O 4317  18.674   3.864   1.376  0.0335 -0.0622 -0.0196
  154GLY      N 4318  18.616   4.042   1.257 -0.0982  0.1939 -0.3557
  154GLY      H 4319  18.640   4.125   1.204 -1.9528  1.2708  0.4088
  154GLY     CA 4320  18.474   4.034   1.280 -0.0139 -0.0356  0.0992
  154GLY    HA1 4321  18.463   4.028   1.388  2.2201  0.1283  0.3678
  154GLY    HA2 4322  18.428   4.127   1.244  0.6273  1.0602  1.9907
  154GLY      C 4323  18.413   3.912   1.212  0.6122 -0.1025 -0.3496
  154GLY      O 4324  18.332   3.845   1.276  0.3780  0.2612 -0.2583
  155TYR      N 4325  18.465   3.878   1.094  0.4447  0.3953 -0.5688
  155TYR      H 4326  18.534   3.935   1.047  1.5814 -2.6751 -2.9774
  155TYR     CA 4327  18.439   3.749   1.034  0.2904  0.2123 -0.1102
  155TYR     HA 4328  18.382   3.694   1.108 -0.9434  0.4750 -0.8331
  155TYR     CB 4329  18.364   3.764   0.902  0.5468  0.1531 -0.2628
  155TYR    HB1 4330  18.430   3.814   0.831  0.4834 -0.1878 -0.5678
  155TYR    HB2 4331  18.347   3.662   0.868  1.6214 -0.5367  1.1788
  155TYR     CG 4332  18.231   3.836   0.908  0.6089  0.2353  0.1080
  155TYR    CD1 4333  18.143   3.813   1.015 -0.2375 -0.2151 -0.6743
  155TYR    HD1 4334  18.177   3.747   1.093  0.6609  1.0570  0.0418
  155TYR    CE1 4335  18.013   3.863   1.005 -0.2309 -0.1338 -0.3344
  155TYR    HE1 4336  17.943   3.839   1.084 -0.5357  1.2539 -0.1523
  155TYR     CZ 4337  17.969   3.943   0.897  0.2743  0.8054  0.1366
  155TYR     OH 4338  17.841   3.986   0.881 -0.0169 -0.1422 -0.1830
  155TYR     HH 4339  17.774   3.933   0.926 -1.7385  2.3194  0.4038
  155TYR    CE2 4340  18.064   3.967   0.796 -0.3181  0.0670 -0.6083
  155TYR    HE2 4341  18.030   4.013   0.705 -1.2441  1.2451  0.3001
  155TYR    CD2 4342  18.193   3.914   0.799 -0.3300  0.0744  0.3095
  155TYR    HD2 4343  18.264   3.936   0.720 -0.6973  2.4210  0.5605
  155TYR      C 4344  18.561   3.662   1.010  0.2149  0.0665  0.0298
  155TYR      O 4345  18.664   3.706   0.959  0.0290 -0.2267 -0.6113
  156GLY      N 4346  18.549   3.533   1.043 -0.2941  0.0748 -0.1182
  156GLY      H 4347  18.471   3.503   1.100  0.3483 -0.5844  0.4270
  156GLY     CA 4348  18.640   3.426   1.007  0.2972  0.4014  0.3905
  156GLY    HA1 4349  18.660   3.444   0.901 -0.1798 -4.1129 -0.6740
  156GLY    HA2 4350  18.583   3.334   1.016 -0.2541  0.6302 -0.6560
  156GLY      C 4351  18.758   3.398   1.099  0.5123  0.1194  0.0280
  156GLY      O 4352  18.770   3.466   1.200 -0.1771  0.0466  0.1601
  157GLN      N 4353  18.849   3.308   1.061  0.3544  0.0636 -0.2284
  157GLN      H 4354  18.838   3.268   0.969 -0.5510 -0.1723 -0.0260
  157GLN     CA 4355  18.969   3.276   1.136  0.1813 -0.0625 -0.0035
  157GLN     HA 4356  18.938   3.237   1.233  0.9123  0.3725  0.4181
  157GLN     CB 4357  19.044   3.164   1.064  0.2901  0.1611 -0.2396
  157GLN    HB1 4358  19.145   3.147   1.102  1.4036 -1.5639 -3.6039
  157GLN    HB2 4359  19.061   3.194   0.961  1.1243  1.4069  0.2329
  157GLN     CG 4360  18.961   3.036   1.065  0.5590 -0.0157 -0.0795
  157GLN    HG1 4361  18.918   3.009   1.162  1.3850  0.0825  0.3183
  157GLN    HG2 4362  18.865   3.040   1.013  0.0429 -0.3847  0.8297
  157GLN     CD 4363  19.048   2.926   1.005  0.1776 -0.1587 -0.3784
  157GLN    OE1 4364  19.024   2.890   0.890 -0.2755 -0.0566 -0.3188
  157GLN    NE2 4365  19.138   2.858   1.077 -0.3330 -0.3894  0.0515
  157GLN   HE21 4366  19.156   2.892   1.171  0.0220 -0.7805  0.1241
  157GLN   HE22 4367  19.192   2.780   1.045 -1.5782 -2.6401  2.9932
  157GLN      C 4368  19.064   3.394   1.143 -0.2391  0.2646  0.2055
  157GLN      O 4369  19.077   3.462   1.041  0.3579 -0.2872 -0.0969
  158GLN      N 4370  19.150   3.405   1.244  0.2340 -0.8629 -0.0630
  158GLN      H 4371  19.128   3.358   1.331  1.0413  0.4652  0.8885
  158GLN     CA 4372  19.274   3.480   1.241  0.0362 -0.5003  0.5025
  158GLN     HA 4373  19.251   3.580   1.205 -4.1672 -1.5020 -0.1303
  158GLN     CB 4374  19.337   3.481   1.380 -0.0374 -0.5051  0.5354
  158GLN    HB1 4375  19.365   3.378   1.402 -0.5039 -1.4223 -2.6293
  158GLN    HB2 4376  19.429   3.539   1.371 -1.4844  1.7667 -0.2714
  158GLN     CG 4377  19.246   3.550   1.480 -0.4225 -0.2067 -0.0152
  158GLN    HG1 4378  19.153   3.497   1.498  0.0707 -0.1877  3.2916
  158GLN    HG2 4379  19.226   3.654   1.452  2.6178  0.9638  1.6099
  158GLN     CD 4380  19.298   3.559   1.623  0.4986  0.1749 -0.3625
  158GLN    OE1 4381  19.412   3.526   1.653  0.5801  0.7192 -0.0616
  158GLN    NE2 4382  19.219   3.606   1.720  1.0274  0.2282  0.0478
  158GLN   HE21 4383  19.257   3.607   1.813  0.5223  0.6055  0.2524
  158GLN   HE22 4384  19.121   3.623   1.703  1.0097  0.0853  0.0023
  158GLN      C 4385  19.370   3.428   1.134 -0.3665 -0.1450 -0.0323
  158GLN      O 4386  19.411   3.313   1.125 -0.0105  0.0126 -0.4603
  159ASN      N 4387  19.432   3.524   1.065 -0.6608 -0.0093 -0.1093
  159ASN      H 4388  19.415   3.618   1.097 -1.7299 -0.3675  0.4469
  159ASN     CA 4389  19.537   3.509   0.966 -0.3559  0.2350  0.1768
  159ASN     HA 4390  19.501   3.422   0.911  0.0075 -0.6161  1.2440
  159ASN     CB 4391  19.527   3.635   0.881 -0.8149 -0.2683 -0.5312
  159ASN    HB1 4392  19.420   3.652   0.875 -1.2863 -2.8552 -0.4381
  159ASN    HB2 4393  19.564   3.719   0.941 -0.6250 -0.0585 -0.9397
  159ASN     CG 4394  19.598   3.640   0.746  0.8126  0.5009  0.3105
  159ASN    OD1 4395  19.675   3.553   0.706 -0.0458 -0.1499  0.0216
  159ASN    ND2 4396  19.561   3.746   0.675 -0.3348 -0.3202 -0.3605
  159ASN   HD21 4397  19.494   3.815   0.706 -0.1931 -0.0091 -0.7377
  159ASN   HD22 4398  19.595   3.768   0.583  1.5280 -0.3139  0.2949
  159ASN      C 4399  19.675   3.482   1.024 -0.3401 -1.0171 -0.3944
  159ASN      O 4400  19.687   3.495   1.146  0.3271  0.2854 -0.5808
  160GLN      N 4401  19.778   3.456   0.942  0.3072 -0.5729  0.2616
  160GLN      H 4402  19.767   3.460   0.842  1.3629  0.1076  0.1601
  160GLN     CA 4403  19.915   3.438   0.983  0.4091 -0.6293 -0.1026
  160GLN     HA 4404  19.934   3.393   1.081  1.5794 -1.8624 -0.8689
  160GLN     CB 4405  19.978   3.337   0.888  0.3322 -0.0979 -0.7300
  160GLN    HB1 4406  19.976   3.375   0.786 -1.8126 -0.9291 -1.0513
  160GLN    HB2 4407  20.082   3.326   0.920 -0.3011 -0.4189  1.4077
  160GLN     CG 4408  19.921   3.196   0.904 -0.3793  0.2131 -0.4760
  160GLN    HG1 4409  19.981   3.128   0.844  0.7161  0.2939  0.4882
  160GLN    HG2 4410  19.933   3.171   1.009  2.4799 -0.5576 -0.8967
  160GLN     CD 4411  19.775   3.186   0.861 -0.5842  0.6533  0.1139
  160GLN    OE1 4412  19.729   3.247   0.766  0.1104  0.4276 -0.3762
  160GLN    NE2 4413  19.696   3.113   0.940 -0.1365 -0.4414 -0.4239
  160GLN   HE21 4414  19.597   3.131   0.929 -0.1015  0.7539  0.8945
  160GLN   HE22 4415  19.734   3.085   1.029 -2.6998 -0.3448  0.7965
  160GLN      C 4416  19.987   3.572   0.971 -0.2014 -0.2960 -0.0550
  160GLN      O 4417  19.963   3.646   0.875  0.0549  0.0302  0.1294
  161TYR      N 4418  20.086   3.594   1.057  0.3129  0.0859 -0.7372
  161TYR      H 4419  20.100   3.531   1.134 -0.5101  0.6279 -0.1320
  161TYR     CA 4420  20.184   3.701   1.052  0.0940  0.3245 -0.0535
  161TYR     HA 4421  20.188   3.726   0.946  3.0606 -0.4981 -0.2181
  161TYR     CB 4422  20.126   3.823   1.124 -0.1327  0.3620 -0.2969
  161TYR    HB1 4423  20.089   3.799   1.223 -0.6516 -1.5009 -0.8856
  161TYR    HB2 4424  20.041   3.863   1.069  0.8725  0.9493 -1.4633
  161TYR     CG 4425  20.219   3.942   1.118 -0.0634  0.3246 -0.0041
  161TYR    CD1 4426  20.237   4.010   0.997  0.1536  0.2971  0.0134
  161TYR    HD1 4427  20.187   3.972   0.910 -0.8736  0.9286  0.3107
  161TYR    CE1 4428  20.331   4.114   0.990 -0.2506  0.6978  0.4669
  161TYR    HE1 4429  20.340   4.171   0.898  0.6953 -0.4635 -0.1773
  161TYR     CZ 4430  20.406   4.141   1.105  0.1198  0.4066  0.2952
  161TYR     OH 4431  20.489   4.249   1.098 -0.0464  0.5084 -0.0949
  161TYR     HH 4432  20.531   4.266   1.183 -1.5004 -0.9386  0.9627
  161TYR    CE2 4433  20.386   4.078   1.230  0.1919 -0.1541  0.0249
  161TYR    HE2 4434  20.427   4.127   1.317  1.3887  1.8385 -1.5634
  161TYR    CD2 4435  20.290   3.976   1.233  0.4409 -0.3934 -0.0936
  161TYR    HD2 4436  20.259   3.929   1.326 -2.4667  1.2235 -0.1149
  161TYR      C 4437  20.324   3.660   1.094 -0.0131  0.2486  0.2326
  161TYR      O 4438  20.339   3.593   1.196  0.5073 -0.0831 -0.0582
  162ASN      N 4439  20.431   3.689   1.020 -0.1771  0.2349 -0.0083
  162ASN      H 4440  20.414   3.721   0.925  0.5451 -1.5544 -0.7957
  162ASN     CA 4441  20.567   3.650   1.051 -0.2552 -0.1764 -0.1784
  162ASN     HA 4442  20.561   3.541   1.050 -1.1530 -0.1979 -3.3154
  162ASN     CB 4443  20.654   3.701   0.936  0.0825 -0.2733  0.0328
  162ASN    HB1 4444  20.658   3.809   0.924 -0.9520 -0.4017 -1.8232
  162ASN    HB2 4445  20.616   3.657   0.844 -0.0893  0.7451 -0.3853
  162ASN     CG 4446  20.797   3.651   0.955  0.0981 -0.4485 -0.5175
  162ASN    OD1 4447  20.831   3.566   1.037 -0.4336  0.1747  0.3828
  162ASN    ND2 4448  20.893   3.702   0.878  0.0152  0.3835 -0.0897
  162ASN   HD21 4449  20.986   3.705   0.916  1.0779  0.8652 -2.5564
  162ASN   HD22 4450  20.861   3.771   0.812 -1.0854  2.0077  2.0287
  162ASN      C 4451  20.610   3.709   1.185  0.1047 -0.0106 -0.3666
  162ASN      O 4452  20.597   3.828   1.211  0.1510  0.0175 -0.4689
  163SER      N 4453  20.664   3.624   1.273  0.1778  0.1975 -0.2116
  163SER      H 4454  20.679   3.526   1.255 -0.3499  0.1547 -0.4199
  163SER     CA 4455  20.707   3.662   1.406 -0.1717 -0.2046  0.0179
  163SER     HA 4456  20.753   3.761   1.398 -2.9554  1.0605 -1.8394
  163SER     CB 4457  20.586   3.673   1.498  0.0350  0.3830  0.2284
  163SER    HB1 4458  20.534   3.577   1.492 -0.1170  0.1635  3.5555
  163SER    HB2 4459  20.623   3.692   1.598 -0.5560 -1.3618  0.8163
  163SER     OG 4460  20.499   3.775   1.456 -0.0065  0.3259  0.1721
  163SER     HG 4461  20.509   3.791   1.361  0.7036  1.0568  0.3499
  163SER      C 4462  20.815   3.565   1.452  0.0443  0.0767  0.1040
  163SER    OC1 4463  20.927   3.611   1.484  0.4349 -0.5410 -0.3559
  163SER    OC2 4464  20.793   3.444   1.472  0.4732 -0.1147 -0.5501
    1MET      N 4465   2.496  16.340  12.819  0.1081 -0.3037  0.9336
    1MET     H1 4466   2.516  16.317  12.915  0.3963  1.5390  1.3467
    1MET     H2 4467   2.438  16.266  12.783  0.4613  0.3879 -1.2157
    1MET     H3 4468   2.440  16.424  12.808  1.1307  0.2078 -0.6557
    1MET     CA 4469   2.621  16.355  12.744 -0.0079  0.2770  0.8512
    1MET     HA 4470   2.601  16.361  12.637  1.5676  0.5212  0.5411
    1MET     CB 4471   2.687  16.491  12.765 -0.1750  0.5652 -0.3921
    1MET    HB1 4472   2.784  16.497  12.716 -0.0520  1.6734 -0.0453
    1MET    HB2 4473   2.618  16.562  12.720 -0.9579 -0.8723 -1.5543
    1MET     CG 4474   2.722  16.524  12.910  0.0389  0.2194 -0.3658
    1MET    HG1 4475   2.801  16.458  12.947  0.1668  0.6215  0.0799
    1MET    HG2 4476   2.640  16.496  12.975  1.1853 -0.2272  0.9571
    1MET     SD 4477   2.756  16.701  12.929  0.7685  0.0364  0.0805
    1MET     CE 4478   2.802  16.701  13.104 -0.4324  0.0195  0.4089
    1MET    HE1 4479   2.821  16.800  13.146  1.6020  0.2447 -0.9066
    1MET    HE2 4480   2.719  16.647  13.149  0.2259 -2.0682 -0.6946
    1MET    HE3 4481   2.888  16.635  13.119  0.1690  0.8177  0.5457
    1MET      C 4482   2.718  16.239  12.758 -0.1989  0.0602  0.3890
    1MET      O 4483   2.689  16.151  12.838  0.1591 -0.3113  0.1142
    2ALA      N 4484   2.835  16.241  12.693 -0.3276  0.0672  0.1576
    2ALA      H 4485   2.855  16.324  12.639  1.6136  0.2407  1.0506
    2ALA     CA 4486   2.943  16.147  12.714  0.1834  0.6462  0.1559
    2ALA     HA 4487   2.907  16.046  12.695  2.0880 -0.0276 -0.0427
    2ALA     CB 4488   3.050  16.178  12.611  0.3404 -0.0805  0.0962
    2ALA    HB1 4489   3.016  16.195  12.508  0.8122 -0.3157 -0.1007
    2ALA    HB2 4490   3.125  16.099  12.608 -0.5622 -1.0022  1.0250
    2ALA    HB3 4491   3.109  16.261  12.649 -0.2324  0.6564 -0.5750
    2ALA      C 4492   2.999  16.154  12.856  0.1505  0.6012  0.1713
    2ALA      O 4493   2.978  16.248  12.932 -0.0878  0.5302  0.1970
    3SER      N 4494   3.080  16.056  12.895  0.0977  0.4972  0.0210
    3SER      H 4495   3.072  15.972  12.838  0.9104  0.7113 -0.4328
    3SER     CA 4496   3.177  16.049  13.003 -0.0238  0.0778  0.1064
    3SER     HA 4497   3.149  16.130  13.070  3.3929  0.0598  1.7474
    3SER     CB 4498   3.156  15.912  13.067  0.9370 -0.0336  0.2064
    3SER    HB1 4499   3.047  15.902  13.071  1.0153 -1.2861 -0.3680
    3SER    HB2 4500   3.192  15.827  13.010 -2.7705 -2.5909  1.2872
    3SER     OG 4501   3.216  15.901  13.194  0.2895  0.0115  0.5251
    3SER     HG 4502   3.162  15.847  13.252  0.0459 -2.1342 -1.5574
    3SER      C 4503   3.321  16.078  12.964 -0.1543  0.3922 -0.1471
    3SER      O 4504   3.359  16.068  12.848  0.0380  0.3405 -0.0800
    4ASN      N 4505   3.404  16.114  13.062  0.4650 -0.0757 -0.4891
    4ASN      H 4506   3.365  16.108  13.155  1.7901 -3.9778 -0.0087
    4ASN     CA 4507   3.543  16.153  13.048  0.3891  0.3167 -0.1914
    4ASN     HA 4508   3.551  16.223  12.965  2.4631  1.7228  1.1096
    4ASN     CB 4509   3.584  16.226  13.175 -0.2163  0.1708  0.0880
    4ASN    HB1 4510   3.548  16.175  13.265 -0.8469  0.3850 -0.0315
    4ASN    HB2 4511   3.525  16.318  13.185 -0.6476 -0.2885  2.4202
    4ASN     CG 4512   3.731  16.262  13.182 -0.3522  0.6919  0.3168
    4ASN    OD1 4513   3.808  16.204  13.259 -0.4029  0.5751  0.2782
    4ASN    ND2 4514   3.786  16.354  13.102  0.0759  0.0058 -0.1935
    4ASN   HD21 4515   3.886  16.363  13.089  0.1133  2.4655  1.1085
    4ASN   HD22 4516   3.732  16.398  13.029  0.1847 -0.1774 -0.3832
    4ASN      C 4517   3.629  16.031  13.017  0.5324  0.3516  0.0608
    4ASN      O 4518   3.698  16.033  12.916 -0.3523 -0.1542 -0.5702
    5ASP      N 4519   3.619  15.917  13.086 -0.4032  0.0983 -0.4710
    5ASP      H 4520   3.561  15.918  13.168  1.3568  0.2723  0.8331
    5ASP     CA 4521   3.691  15.795  13.053 -0.1053  0.0838  0.2021
    5ASP     HA 4522   3.725  15.807  12.950 -1.6010  0.4934 -0.2717
    5ASP     CB 4523   3.800  15.775  13.157  0.1386  0.5792  0.0450
    5ASP    HB1 4524   3.763  15.756  13.258  0.6864 -2.3422 -0.2166
    5ASP    HB2 4525   3.870  15.858  13.154  1.2878 -0.3261  0.7697
    5ASP     CG 4526   3.895  15.665  13.113 -0.4538  0.1002 -0.0479
    5ASP    OD1 4527   3.958  15.671  13.005 -0.5798 -0.0862 -0.1306
    5ASP    OD2 4528   3.911  15.567  13.189 -0.0271  0.1850 -0.0214
    5ASP      C 4529   3.608  15.667  13.048 -0.1288  0.1135 -0.2413
    5ASP      O 4530   3.503  15.659  13.111 -0.0509  0.9774  0.0128
    6TYR      N 4531   3.655  15.560  12.984  0.0902  0.3618 -0.4960
    6TYR      H 4532   3.739  15.562  12.927  1.2522  0.1177  1.1654
    6TYR     CA 4533   3.589  15.431  12.982 -0.0290  0.4128  0.0891
    6TYR     HA 4534   3.489  15.448  12.942 -0.0566 -1.5161 -0.7995
    6TYR     CB 4535   3.669  15.337  12.892 -0.4157  0.3196 -0.1622
    6TYR    HB1 4536   3.766  15.315  12.937 -1.3315 -3.1003  0.4474
    6TYR    HB2 4537   3.682  15.391  12.799  0.3606  1.2063  0.4393
    6TYR     CG 4538   3.599  15.207  12.860 -0.5140  0.0803  0.9682
    6TYR    CD1 4539   3.486  15.210  12.778  0.0694 -0.1866  0.1422
    6TYR    HD1 4540   3.443  15.299  12.734  0.1959  0.5869  1.5297
    6TYR    CE1 4541   3.417  15.091  12.752 -0.0202 -0.0380 -0.3189
    6TYR    HE1 4542   3.328  15.104  12.692 -0.8947  1.1141  1.1547
    6TYR     CZ 4543   3.471  14.965  12.784  0.1669  0.1841  0.2528
    6TYR     OH 4544   3.406  14.849  12.752  0.0819  0.1892  0.4010
    6TYR     HH 4545   3.315  14.864  12.725  0.0766 -2.2081 -1.1744
    6TYR    CE2 4546   3.584  14.963  12.868 -0.1302 -0.0096  0.6541
    6TYR    HE2 4547   3.628  14.874  12.910 -0.1176  1.1828  3.3444
    6TYR    CD2 4548   3.647  15.083  12.904  0.4952 -0.0222 -0.3436
    6TYR    HD2 4549   3.729  15.081  12.974  0.4471  0.2436 -0.2785
    6TYR      C 4550   3.566  15.361  13.115 -0.2870  0.6857  0.1900
    6TYR      O 4551   3.651  15.372  13.204 -0.1359 -0.3953  0.1878
    7THR      N 4552   3.461  15.280  13.123  0.0817  0.1751 -0.1287
    7THR      H 4553   3.409  15.259  13.039  2.2882 -0.6023 -1.3944
    7THR     CA 4554   3.421  15.198  13.236  0.0869  0.0810 -0.1943
    7THR     HA 4555   3.507  15.186  13.302  1.2912  2.7019 -1.1685
    7THR     CB 4556   3.321  15.269  13.327 -0.2513 -0.1605 -0.3727
    7THR     HB 4557   3.224  15.272  13.278  0.9330 -2.2165 -3.1470
    7THR    CG2 4558   3.300  15.208  13.465 -0.5922  0.4470 -0.1512
    7THR   HG21 4559   3.291  15.285  13.541  0.7574 -0.2652  0.7845
    7THR   HG22 4560   3.210  15.147  13.474 -1.6573  2.0876  0.7225
    7THR   HG23 4561   3.387  15.142  13.478  0.0870  0.8369 -2.2594
    7THR    OG1 4562   3.359  15.404  13.346 -0.5700 -0.0958 -0.2082
    7THR    HG1 4563   3.328  15.442  13.263 -2.8275 -0.1028  0.5525
    7THR      C 4564   3.373  15.064  13.182  0.0605  0.0155 -0.0102
    7THR      O 4565   3.260  15.064  13.133  0.1093 -0.1293 -0.1231
    8GLN      N 4566   3.437  14.948  13.197 -0.5658 -0.2759  0.4390
    8GLN      H 4567   3.516  14.964  13.259 -0.7728  2.7253  0.0642
    8GLN     CA 4568   3.395  14.821  13.143 -0.2952 -0.1418 -0.1006
    8GLN     HA 4569   3.376  14.833  13.037 -0.6937 -1.3799 -0.1954
    8GLN     CB 4570   3.504  14.715  13.146 -0.0026  0.1622  0.0139
    8GLN    HB1 4571   3.590  14.762  13.099  0.4188 -1.0139 -0.4504
    8GLN    HB2 4572   3.475  14.637  13.075  0.8438 -0.5396  0.4110
    8GLN     CG 4573   3.545  14.651  13.279  0.1181  0.2059 -0.0016
    8GLN    HG1 4574   3.467  14.582  13.312  2.3629 -1.5821  1.9642
    8GLN    HG2 4575   3.580  14.723  13.353  0.7833 -0.1394  0.0210
    8GLN     CD 4576   3.671  14.569  13.256  0.0825  0.2232 -0.2628
    8GLN    OE1 4577   3.674  14.449  13.230 -0.4221  0.2692 -0.5481
    8GLN    NE2 4578   3.787  14.634  13.251 -0.0305  0.5162  0.7655
    8GLN   HE21 4579   3.862  14.566  13.249 -1.4282 -1.0716 -0.0728
    8GLN   HE22 4580   3.794  14.733  13.267 -2.8197  0.8361  0.4485
    8GLN      C 4581   3.268  14.765  13.207 -0.3882 -0.1157 -0.2619
    8GLN      O 4582   3.240  14.798  13.322  0.0539 -0.0509 -0.1707
    9GLN      N 4583   3.205  14.668  13.141 -0.6120  0.2015 -0.5190
    9GLN      H 4584   3.230  14.648  13.046 -0.0147 -0.7767 -0.1722
    9GLN     CA 4585   3.082  14.611  13.193 -0.3072  0.0553  0.0515
    9GLN     HA 4586   3.064  14.637  13.298  1.3820 -2.0634  0.9409
    9GLN     CB 4587   2.970  14.679  13.115 -0.3769 -0.1482 -0.0252
    9GLN    HB1 4588   2.878  14.625  13.140 -0.3386  0.6142  1.9144
    9GLN    HB2 4589   2.957  14.779  13.157  2.2127  0.9834 -1.6919
    9GLN     CG 4590   2.959  14.689  12.963 -0.2561  0.1710 -0.0135
    9GLN    HG1 4591   2.966  14.593  12.912  0.6072 -0.2546  0.8757
    9GLN    HG2 4592   3.042  14.752  12.928 -1.2073  1.6767  0.3224
    9GLN     CD 4593   2.832  14.755  12.912 -0.3764 -0.2091 -0.2068
    9GLN    OE1 4594   2.729  14.779  12.976 -0.3052  0.0398 -0.1851
    9GLN    NE2 4595   2.821  14.797  12.786  0.1080 -0.0301 -0.1910
    9GLN   HE21 4596   2.727  14.810  12.753 -0.8012 -1.6846  1.5343
    9GLN   HE22 4597   2.903  14.793  12.726 -0.7880 -0.5502 -1.4137
    9GLN      C 4598   3.079  14.460  13.179  0.3835 -0.0254  0.7205
    9GLN      O 4599   3.170  14.400  13.122 -0.1503  0.2055 -0.4131
   10ALA      N 4600   2.973  14.404  13.237 -0.4338  0.2931 -0.4201
   10ALA      H 4601   2.907  14.454  13.295  2.2129  1.2760  1.9776
   10ALA     CA 4602   2.941  14.264  13.217  0.3891  0.0759 -0.2503
   10ALA     HA 4603   3.039  14.215  13.216  1.6889  2.4846 -0.5793
   10ALA     CB 4604   2.852  14.221  13.333  0.1025 -0.5759 -0.7019
   10ALA    HB1 4605   2.761  14.281  13.329  1.9722  2.7417  1.1546
   10ALA    HB2 4606   2.888  14.245  13.433  0.1779  0.8922 -1.0555
   10ALA    HB3 4607   2.841  14.113  13.335 -1.4368 -0.4516 -1.3803
   10ALA      C 4608   2.882  14.234  13.080  0.2117 -0.4157 -0.0682
   10ALA      O 4609   2.853  14.328  13.005  0.1584  0.0849  0.5713
   11THR      N 4610   2.855  14.107  13.052 -0.0516 -0.4974  0.5349
   11THR      H 4611   2.884  14.032  13.113  3.1096 -1.2763 -1.6634
   11THR     CA 4612   2.808  14.054  12.925  0.0097 -0.0094  0.3058
   11THR     HA 4613   2.794  14.130  12.848 -1.1033 -0.5764 -0.0814
   11THR     CB 4614   2.889  13.938  12.866 -0.3174 -0.1356  0.1053
   11THR     HB 4615   2.836  13.904  12.777  0.3419 -3.7691  0.9587
   11THR    CG2 4616   3.029  13.992  12.838 -0.5339  0.7291  0.6503
   11THR   HG21 4617   3.014  14.092  12.797 -3.2509 -0.1710 -0.8524
   11THR   HG22 4618   3.098  13.987  12.922  1.1583  2.1609 -0.5884
   11THR   HG23 4619   3.072  13.939  12.753 -0.5352 -0.7523  1.5484
   11THR    OG1 4620   2.903  13.834  12.960 -0.0473 -0.2265 -0.0325
   11THR    HG1 4621   2.971  13.777  12.924  0.1322 -0.8109  1.1667
   11THR      C 4622   2.663  14.007  12.925 -0.1253  0.3935 -0.4629
   11THR      O 4623   2.610  13.999  13.035 -0.2024  0.1652 -0.5167
   12GLN      N 4624   2.605  13.968  12.811 -0.2571  0.3390 -0.3773
   12GLN      H 4625   2.664  13.971  12.730 -0.2462 -0.4985 -0.4083
   12GLN     CA 4626   2.472  13.911  12.802  0.0019 -0.3730  0.1748
   12GLN     HA 4627   2.454  13.850  12.890  0.2767 -0.5270  0.1264
   12GLN     CB 4628   2.373  14.027  12.811  0.0939 -0.2826  0.0145
   12GLN    HB1 4629   2.381  14.080  12.906  2.8340 -0.1075 -0.2208
   12GLN    HB2 4630   2.274  13.986  12.796 -0.1197  0.8301 -1.9514
   12GLN     CG 4631   2.381  14.129  12.698 -0.7344 -0.4453 -0.1987
   12GLN    HG1 4632   2.486  14.158  12.690 -0.3510 -1.4143  0.9596
   12GLN    HG2 4633   2.348  14.083  12.605 -4.1832  0.0883  0.6198
   12GLN     CD 4634   2.291  14.250  12.723 -0.0614  0.0356 -0.0729
   12GLN    OE1 4635   2.216  14.255  12.820 -0.3377 -0.1229 -0.2757
   12GLN    NE2 4636   2.296  14.343  12.628  0.6471  0.2826  0.2001
   12GLN   HE21 4637   2.371  14.331  12.560  2.9652  1.6488  2.3427
   12GLN   HE22 4638   2.255  14.432  12.650  1.1063  0.3584  0.7848
   12GLN      C 4639   2.457  13.827  12.676  0.2869  0.2933 -0.3114
   12GLN      O 4640   2.531  13.847  12.580  0.3812  0.0183 -0.2979
   13SER      N 4641   2.369  13.726  12.680  0.3858  0.2088 -0.2652
   13SER      H 4642   2.324  13.703  12.768  0.1256 -1.3949 -0.7853
   13SER     CA 4643   2.352  13.626  12.577  0.0528  0.0930 -0.0970
   13SER     HA 4644   2.353  13.677  12.481 -1.3632  1.0053  0.3339
   13SER     CB 4645   2.462  13.523  12.596 -0.1132 -0.0398  0.1487
   13SER    HB1 4646   2.559  13.564  12.570 -0.1655  0.7434  1.1357
   13SER    HB2 4647   2.441  13.444  12.524  1.5447 -1.2736  0.9266
   13SER     OG 4648   2.474  13.458  12.721  0.5461  0.5969  0.4258
   13SER     HG 4649   2.431  13.372  12.716 -2.3773  1.9795 -1.0703
   13SER      C 4650   2.218  13.556  12.595 -0.2177  0.5210 -0.4358
   13SER      O 4651   2.150  13.577  12.695  0.4112 -0.6120  0.2509
   14TYR      N 4652   2.175  13.473  12.499  0.1152  0.0648 -0.1906
   14TYR      H 4653   2.240  13.469  12.421  2.6176  0.6980  1.7182
   14TYR     CA 4654   2.051  13.399  12.505  0.2289 -0.0845  0.4470
   14TYR     HA 4655   2.038  13.368  12.609  3.0622  0.4576  1.0446
   14TYR     CB 4656   1.940  13.491  12.454 -0.0289 -0.4853  0.2845
   14TYR    HB1 4657   1.936  13.575  12.523 -0.8135  0.3078 -0.7005
   14TYR    HB2 4658   1.966  13.532  12.356 -1.7586  0.9322  0.3597
   14TYR     CG 4659   1.802  13.430  12.451 -0.0667 -0.3783 -0.3597
   14TYR    CD1 4660   1.736  13.428  12.327  0.2967 -0.1729 -0.5551
   14TYR    HD1 4661   1.791  13.453  12.237 -0.5962  0.7836 -0.8564
   14TYR    CE1 4662   1.602  13.388  12.318  0.4525 -0.8247 -0.0448
   14TYR    HE1 4663   1.560  13.366  12.221  2.3626 -2.0381 -0.6594
   14TYR     CZ 4664   1.528  13.370  12.436  0.4248  0.1461  0.0950
   14TYR     OH 4665   1.395  13.341  12.432  0.3505  0.4950  0.0165
   14TYR     HH 4666   1.349  13.354  12.348 -0.3258  0.0282  0.3028
   14TYR    CE2 4667   1.590  13.384  12.561  0.3089 -0.5917  0.2395
   14TYR    HE2 4668   1.527  13.374  12.648 -1.2367  2.0166 -0.4636
   14TYR    CD2 4669   1.725  13.422  12.568  0.0804  0.3245 -0.2105
   14TYR    HD2 4670   1.768  13.447  12.663 -1.0795  2.5866 -0.2157
   14TYR      C 4671   2.066  13.272  12.423  0.2807  0.0997  0.1649
   14TYR      O 4672   2.163  13.250  12.351 -0.2422 -0.2461 -0.4392
   15GLY      N 4673   1.965  13.184  12.425  0.0003  0.4149 -0.0152
   15GLY      H 4674   1.885  13.208  12.482  0.5602  1.8427  0.2147
   15GLY     CA 4675   1.952  13.057  12.356 -0.5082  0.3771  0.1450
   15GLY    HA1 4676   2.006  12.974  12.402  0.4063  0.3786 -0.9006
   15GLY    HA2 4677   1.993  13.075  12.256 -0.2281 -1.7718 -0.1622
   15GLY      C 4678   1.806  13.021  12.335 -0.2570 -0.4258 -0.2468
   15GLY      O 4679   1.720  13.041  12.421  0.3156  0.3572  0.1640
   16ALA      N 4680   1.782  12.977  12.212 -0.0041 -0.1403 -0.3986
   16ALA      H 4681   1.862  12.958  12.152 -0.1084  0.6924 -0.8032
   16ALA     CA 4682   1.647  12.939  12.178 -0.0946 -0.0459 -0.1423
   16ALA     HA 4683   1.601  12.883  12.260  2.3708 -2.1656 -0.0649
   16ALA     CB 4684   1.558  13.059  12.149 -0.1763 -0.1038 -0.1348
   16ALA    HB1 4685   1.596  13.131  12.076 -0.5672  2.3990  1.9741
   16ALA    HB2 4686   1.452  13.042  12.133 -0.8911  2.6680  0.9836
   16ALA    HB3 4687   1.561  13.114  12.244 -0.8320 -0.9646  0.4004
   16ALA      C 4688   1.652  12.849  12.055 -0.4670 -0.5010  0.1724
   16ALA      O 4689   1.759  12.795  12.028 -0.3403 -0.1870  0.0477
   17TYR      N 4690   1.536  12.839  11.991 -0.2812 -0.0494 -0.2366
   17TYR      H 4691   1.455  12.880  12.035  0.1177  0.4118  0.0693
   17TYR     CA 4692   1.516  12.752  11.876  0.5260 -0.5225 -0.0282
   17TYR     HA 4693   1.515  12.652  11.920  1.7778 -0.9312 -0.8863
   17TYR     CB 4694   1.377  12.782  11.820  0.5195  0.5312  0.5341
   17TYR    HB1 4695   1.367  12.733  11.724 -0.3767 -3.0709  2.3079
   17TYR    HB2 4696   1.312  12.722  11.883 -0.2986 -0.4198 -1.1526
   17TYR     CG 4697   1.333  12.924  11.791  0.2390  0.2395 -0.5184
   17TYR    CD1 4698   1.380  12.985  11.675  0.4437 -0.3082 -0.7265
   17TYR    HD1 4699   1.442  12.932  11.604  1.1677 -0.1468 -0.2274
   17TYR    CE1 4700   1.339  13.117  11.649 -0.2669 -0.3963 -0.0550
   17TYR    HE1 4701   1.363  13.173  11.561 -0.6772  0.5643  0.4313
   17TYR     CZ 4702   1.283  13.198  11.750 -0.4124  0.0203 -0.4732
   17TYR     OH 4703   1.280  13.334  11.741  0.6175  0.0883  0.1467
   17TYR     HH 4704   1.316  13.364  11.657  1.7605 -1.4741  0.0274
   17TYR    CE2 4705   1.235  13.135  11.866  0.1944 -0.0917 -0.2797
   17TYR    HE2 4706   1.175  13.201  11.927 -1.4140  0.0799 -1.9488
   17TYR    CD2 4707   1.259  12.999  11.884  0.2411 -0.0818 -0.2556
   17TYR    HD2 4708   1.218  12.954  11.973  0.3121  0.1076 -0.1280
   17TYR      C 4709   1.623  12.784  11.773 -0.4702  0.1338 -0.8814
   17TYR      O 4710   1.665  12.900  11.768  0.0105  0.0445  0.4583
   18PRO      N 4711   1.666  12.690  11.689 -0.3197  0.1049 -0.7716
   18PRO     CD 4712   1.623  12.552  11.694 -0.6270  0.2209 -0.0062
   18PRO    HD1 4713   1.675  12.507  11.779  0.0290 -1.0267 -1.0250
   18PRO    HD2 4714   1.516  12.542  11.711 -0.1813 -1.0724  2.5262
   18PRO     CG 4715   1.681  12.483  11.571  0.2845  0.2343  0.4065
   18PRO    HG1 4716   1.618  12.496  11.483  0.9018  0.3230 -0.0340
   18PRO    HG2 4717   1.702  12.376  11.570 -0.4680  0.0693  1.2471
   18PRO     CB 4718   1.805  12.568  11.543 -0.1425  0.7192 -0.0250
   18PRO    HB1 4719   1.888  12.519  11.594 -0.3009 -0.7937 -1.1654
   18PRO    HB2 4720   1.823  12.563  11.436 -1.4527  1.0924 -0.2879
   18PRO     CA 4721   1.775  12.708  11.596  0.6067  0.7215  0.3992
   18PRO     HA 4722   1.860  12.748  11.651 -0.2784 -0.2490  2.5632
   18PRO      C 4723   1.735  12.800  11.481  0.0398 -0.9538 -0.7826
   18PRO      O 4724   1.619  12.833  11.458  0.1590  0.0055 -0.0709
   19THR      N 4725   1.834  12.861  11.414 -0.2040  0.7469  0.3455
   19THR      H 4726   1.929  12.840  11.441  0.3285  1.2588 -1.0671
   19THR     CA 4727   1.813  12.949  11.301 -0.1608  0.0973 -0.1762
   19THR     HA 4728   1.742  13.025  11.335 -0.2594  0.0146 -0.1998
   19THR     CB 4729   1.948  12.997  11.247  0.1130 -0.5192 -0.0467
   19THR     HB 4730   1.990  12.908  11.201 -1.7132 -2.1021  1.1712
   19THR    CG2 4731   1.947  13.116  11.152 -0.4873  0.4037  1.0826
   19THR   HG21 4732   1.887  13.089  11.065 -1.7645 -1.1186  2.3744
   19THR   HG22 4733   1.891  13.200  11.192 -2.6310 -0.0077 -0.8574
   19THR   HG23 4734   2.051  13.140  11.127 -0.2717 -1.1940  0.3340
   19THR    OG1 4735   2.027  13.038  11.356 -0.3569  0.5828 -0.0981
   19THR    HG1 4736   2.114  12.996  11.350 -0.8582 -0.8825  1.7317
   19THR      C 4737   1.750  12.880  11.181 -0.4319  0.4372 -0.2328
   19THR      O 4738   1.789  12.767  11.152 -0.4028  0.3393  0.1876
   20GLN      N 4739   1.642  12.935  11.124 -0.7729  0.1748  0.1595
   20GLN      H 4740   1.597  13.019  11.157  0.9963 -0.0601  3.6701
   20GLN     CA 4741   1.590  12.882  11.000  0.0373 -0.5013  0.0938
   20GLN     HA 4742   1.656  12.810  10.951 -1.2819 -1.4706 -0.3464
   20GLN     CB 4743   1.458  12.808  11.022 -0.3310 -0.0935 -0.6850
   20GLN    HB1 4744   1.413  12.787  10.925  1.4501  0.1001 -1.5870
   20GLN    HB2 4745   1.386  12.872  11.074  0.4735  0.9089 -0.7784
   20GLN     CG 4746   1.461  12.671  11.089 -0.2355  0.2224 -0.0274
   20GLN    HG1 4747   1.480  12.677  11.196  0.9966 -0.7833 -0.1591
   20GLN    HG2 4748   1.542  12.611  11.046 -1.2929 -2.1664  1.1075
   20GLN     CD 4749   1.327  12.600  11.079 -0.3103  0.4065 -0.3367
   20GLN    OE1 4750   1.281  12.557  10.973  0.0159  0.3028 -0.4351
   20GLN    NE2 4751   1.246  12.590  11.185 -0.2375  0.2697 -0.2945
   20GLN   HE21 4752   1.275  12.637  11.270  0.4248  0.4582 -0.6118
   20GLN   HE22 4753   1.161  12.537  11.183 -0.4668  0.6182  0.1305
   20GLN      C 4754   1.565  12.990  10.896 -0.6177 -0.4485  0.2993
   20GLN      O 4755   1.541  13.108  10.923 -0.1500 -0.3277  0.1978
   21PRO      N 4756   1.572  12.957  10.767  0.3199 -0.1583  0.2640
   21PRO     CD 4757   1.518  13.038  10.660  0.3738 -0.2316  0.1804
   21PRO    HD1 4758   1.593  13.102  10.614 -0.9256  1.1123 -0.1675
   21PRO    HD2 4759   1.440  13.106  10.696  0.5456  0.1876 -0.2343
   21PRO     CG 4760   1.467  12.942  10.553  0.1109  0.1387 -0.0297
   21PRO    HG1 4761   1.452  12.985  10.454 -1.3855 -2.1878 -0.8822
   21PRO    HG2 4762   1.381  12.885  10.587 -0.0437  1.0050  1.0895
   21PRO     CB 4763   1.587  12.847  10.556 -0.1207 -0.1504  0.0800
   21PRO    HB1 4764   1.575  12.750  10.508  0.9634 -0.9160  1.3192
   21PRO    HB2 4765   1.675  12.897  10.517 -0.0945 -0.0244  0.2975
   21PRO     CA 4766   1.609  12.830  10.706 -0.4996 -0.3320  0.1156
   21PRO     HA 4767   1.543  12.752  10.743 -0.8961 -1.0274 -1.9478
   21PRO      C 4768   1.751  12.780  10.727 -0.4192 -0.1187  0.0928
   21PRO      O 4769   1.846  12.851  10.757  0.0206 -0.4445 -0.4990
   22GLY      N 4770   1.773  12.648  10.720 -0.1020 -0.0750  0.2786
   22GLY      H 4771   1.692  12.587  10.723 -1.7111  1.8061 -1.4548
   22GLY     CA 4772   1.902  12.583  10.712 -0.1255 -0.1721  0.6388
   22GLY    HA1 4773   1.884  12.476  10.725  0.5430 -0.4061 -0.2407
   22GLY    HA2 4774   1.967  12.621  10.790  0.9083 -1.5357  0.4877
   22GLY      C 4775   1.972  12.603  10.578 -0.6342 -0.3969  0.3358
   22GLY      O 4776   1.923  12.671  10.488  0.1439  0.3266  0.4494
   23GLN      N 4777   2.084  12.532  10.561 -0.3860  0.1273 -0.2518
   23GLN      H 4778   2.109  12.474  10.640  2.2034  0.2459 -0.8942
   23GLN     CA 4779   2.166  12.538  10.442  0.0796  0.2638  0.0731
   23GLN     HA 4780   2.111  12.582  10.359 -1.9363 -2.7411 -0.3372
   23GLN     CB 4781   2.294  12.618  10.466  0.5240 -0.3800 -0.1339
   23GLN    HB1 4782   2.360  12.600  10.381 -0.8573  0.9840 -1.5751
   23GLN    HB2 4783   2.333  12.576  10.558  0.0979 -2.0462 -0.6685
   23GLN     CG 4784   2.285  12.770  10.458 -0.4354 -0.3802  0.7536
   23GLN    HG1 4785   2.230  12.802  10.369 -0.5391  0.4227  1.1021
   23GLN    HG2 4786   2.225  12.806  10.542  1.0376 -1.4001  2.3103
   23GLN     CD 4787   2.414  12.850  10.460 -0.2219 -0.6849 -0.1369
   23GLN    OE1 4788   2.518  12.792  10.489  0.2148 -0.1473 -0.6044
   23GLN    NE2 4789   2.414  12.977  10.417 -0.0960 -0.6043  0.0990
   23GLN   HE21 4790   2.505  13.021  10.414 -0.8731  1.0507 -0.5275
   23GLN   HE22 4791   2.326  13.025  10.407 -1.1894 -2.3884  0.7088
   23GLN      C 4792   2.203  12.398  10.397  0.3939  0.2444  0.3867
   23GLN      O 4793   2.247  12.308  10.469 -0.1969 -0.1367  0.2824
   24GLY      N 4794   2.198  12.376  10.265 -0.6055 -0.2201  0.4919
   24GLY      H 4795   2.192  12.454  10.201 -1.6834  0.0440  0.8949
   24GLY     CA 4796   2.211  12.246  10.202 -0.3519  0.0896 -0.1048
   24GLY    HA1 4797   2.157  12.267  10.110 -3.5032  2.0604  1.9897
   24GLY    HA2 4798   2.145  12.174  10.251 -0.9310  1.2036  0.8020
   24GLY      C 4799   2.354  12.198  10.176 -0.3318  0.1553 -0.1170
   24GLY      O 4800   2.450  12.274  10.164  0.1549 -0.4744 -0.2205
   25TYR      N 4801   2.371  12.066  10.174 -0.1382  0.1679  0.4303
   25TYR      H 4802   2.293  12.003  10.174  0.1160 -0.1532  0.2179
   25TYR     CA 4803   2.495  11.998  10.143 -0.3032 -0.0721  0.2918
   25TYR     HA 4804   2.555  12.061  10.077 -0.9898  0.4429  0.1437
   25TYR     CB 4805   2.578  11.980  10.270 -0.0513 -0.1158  0.1238
   25TYR    HB1 4806   2.605  12.080  10.304  0.9116 -0.6541  1.0114
   25TYR    HB2 4807   2.676  11.937  10.250 -0.6464 -0.4134 -2.4540
   25TYR     CG 4808   2.515  11.893  10.377 -0.1131 -0.2306 -0.0075
   25TYR    CD1 4809   2.562  11.762  10.389  0.0839 -0.1339  0.3008
   25TYR    HD1 4810   2.648  11.733  10.330  1.1459  2.2730  0.5776
   25TYR    CE1 4811   2.507  11.672  10.482  0.9938  0.0376  1.0148
   25TYR    HE1 4812   2.537  11.569  10.490 -0.3803 -0.4749 -0.2088
   25TYR     CZ 4813   2.405  11.722  10.565 -0.3097 -0.3307 -0.3331
   25TYR     OH 4814   2.331  11.642  10.646  0.0247 -0.4601 -0.1525
   25TYR     HH 4815   2.284  11.708  10.698  1.5388  0.0328  0.6498
   25TYR    CE2 4816   2.375  11.860  10.568  0.2125 -0.2166 -0.4099
   25TYR    HE2 4817   2.295  11.889  10.633  0.4651  0.4216 -0.3729
   25TYR    CD2 4818   2.427  11.947  10.471  0.4996  0.3554  0.2450
   25TYR    HD2 4819   2.395  12.050  10.467 -2.2508 -0.3499  1.2659
   25TYR      C 4820   2.470  11.872  10.062  0.2637 -0.1655  0.2545
   25TYR      O 4821   2.353  11.841  10.040 -0.0216  0.7778  0.3944
   26SER      N 4822   2.579  11.808  10.019 -0.0320 -0.3760 -0.1916
   26SER      H 4823   2.662  11.865  10.025 -0.1983 -0.2889  1.8930
   26SER     CA 4824   2.591  11.684   9.946 -0.3176 -0.4864 -0.0534
   26SER     HA 4825   2.528  11.603   9.983 -1.3726  0.0824 -0.5920
   26SER     CB 4826   2.560  11.696   9.797 -0.0491 -0.1213 -0.0807
   26SER    HB1 4827   2.573  11.601   9.745  2.1336  1.9684 -3.8232
   26SER    HB2 4828   2.463  11.738   9.772 -0.4185 -1.5753 -1.2398
   26SER     OG 4829   2.656  11.779   9.736  0.2758 -0.1862  0.3378
   26SER     HG 4830   2.641  11.785   9.641 -3.3708  2.1157  0.9052
   26SER      C 4831   2.735  11.634   9.957 -0.3035 -0.3764  0.2732
   26SER      O 4832   2.823  11.702  10.009 -0.2379 -0.0484 -0.2615
   27GLN      N 4833   2.769  11.518   9.901  0.3664  0.0457 -0.2194
   27GLN      H 4834   2.697  11.449   9.882 -0.6418  1.0277 -0.0478
   27GLN     CA 4835   2.905  11.472   9.888  0.2637 -0.2268 -0.3390
   27GLN     HA 4836   2.953  11.480   9.986  0.0821 -2.3220 -0.0252
   27GLN     CB 4837   2.915  11.323   9.856 -0.2226 -0.2859 -0.2089
   27GLN    HB1 4838   2.858  11.292   9.768  0.4805 -2.3136 -0.0173
   27GLN    HB2 4839   3.020  11.301   9.841  0.0657  0.3493  0.8059
   27GLN     CG 4840   2.863  11.226   9.963  0.4442 -0.3880  0.0266
   27GLN    HG1 4841   2.760  11.253   9.985  0.4437  1.5273 -1.9677
   27GLN    HG2 4842   2.855  11.128   9.916  0.8260  0.9076 -2.9691
   27GLN     CD 4843   2.949  11.199  10.086  0.2034  0.2409  0.3378
   27GLN    OE1 4844   3.060  11.250  10.096  0.4525 -0.2533  0.1218
   27GLN    NE2 4845   2.899  11.132  10.190 -0.0035  0.1258  0.1674
   27GLN   HE21 4846   2.812  11.082  10.195  0.1627 -0.0624  1.9059
   27GLN   HE22 4847   2.967  11.126  10.265  1.1850 -1.8429 -0.9762
   27GLN      C 4848   2.990  11.548   9.787  0.0943  0.0488 -0.2758
   27GLN      O 4849   2.943  11.614   9.695  0.0681  0.2679 -0.1054
   28GLN      N 4850   3.122  11.543   9.803  0.0513  0.1133  0.1091
   28GLN      H 4851   3.155  11.504   9.890 -0.8874 -0.6602  0.1379
   28GLN     CA 4852   3.223  11.584   9.707 -0.1330 -0.2597 -0.2468
   28GLN     HA 4853   3.207  11.686   9.671 -0.4038 -0.3142 -0.2829
   28GLN     CB 4854   3.366  11.581   9.760 -0.1797  0.5291 -0.0691
   28GLN    HB1 4855   3.377  11.484   9.808  0.4986 -0.9976 -3.0412
   28GLN    HB2 4856   3.437  11.578   9.677 -0.2640 -0.7671 -0.1119
   28GLN     CG 4857   3.415  11.686   9.861  0.7690  0.0412 -0.0100
   28GLN    HG1 4858   3.345  11.687   9.944  1.3636 -0.4159  0.5079
   28GLN    HG2 4859   3.515  11.671   9.900  0.6397 -1.1701 -0.0750
   28GLN     CD 4860   3.425  11.825   9.801  0.2560  0.1223  0.0796
   28GLN    OE1 4861   3.530  11.868   9.754  0.1382  0.3769  0.0474
   28GLN    NE2 4862   3.321  11.909   9.800  0.0773 -0.0962  0.2497
   28GLN   HE21 4863   3.332  12.007   9.779  0.6462  0.4448  2.7175
   28GLN   HE22 4864   3.230  11.876   9.828 -0.3466  1.0107  0.2087
   28GLN      C 4865   3.220  11.500   9.581  0.5399 -0.6572 -0.0016
   28GLN      O 4866   3.185  11.383   9.593  0.5541 -0.6988 -0.3367
   29SER      N 4867   3.247  11.563   9.466  0.2375  0.1027  0.3400
   29SER      H 4868   3.274  11.660   9.463 -1.1293  0.5217  0.8045
   29SER     CA 4869   3.252  11.486   9.343  0.8413  0.6024  0.0476
   29SER     HA 4870   3.168  11.417   9.347 -0.0096  1.6064  0.2239
   29SER     CB 4871   3.232  11.570   9.217 -0.3071 -0.0543 -0.2244
   29SER    HB1 4872   3.192  11.505   9.139 -2.2124 -0.6149  1.1508
   29SER    HB2 4873   3.330  11.611   9.193 -0.2438 -0.4154 -0.6036
   29SER     OG 4874   3.144  11.678   9.239 -0.1558 -0.1049  0.6828
   29SER     HG 4875   3.078  11.647   9.301 -2.0419  2.1544 -0.0250
   29SER      C 4876   3.381  11.407   9.325  0.5206  0.2033 -0.5215
   29SER      O 4877   3.485  11.441   9.381 -0.0503  0.6629  0.2992
   30SER      N 4878   3.372  11.307   9.238  0.1462 -0.1284 -0.1101
   30SER      H 4879   3.292  11.280   9.182  1.2984 -0.2379 -1.8082
   30SER     CA 4880   3.479  11.217   9.198  0.1894 -0.0579 -0.1541
   30SER     HA 4881   3.573  11.272   9.196  1.1307 -1.2547  3.3227
   30SER     CB 4882   3.494  11.105   9.300 -0.0676  0.3501  0.3396
   30SER    HB1 4883   3.570  11.040   9.257 -1.9251 -0.8089 -1.3490
   30SER    HB2 4884   3.522  11.145   9.398  1.8110 -0.0457  0.0127
   30SER     OG 4885   3.375  11.031   9.312  0.1503 -0.0856 -0.1504
   30SER     HG 4886   3.391  10.948   9.357 -3.4972 -0.9256 -0.1105
   30SER      C 4887   3.454  11.158   9.060 -0.0408  0.1008 -0.1807
   30SER      O 4888   3.341  11.165   9.014 -0.0916  0.2015 -0.0416
   31GLN      N 4889   3.551  11.083   9.008 -0.1646 -0.2321  0.0651
   31GLN      H 4890   3.636  11.064   9.059 -0.6528 -1.1484  0.5725
   31GLN     CA 4891   3.556  11.020   8.877 -0.0006  0.1149 -0.0959
   31GLN     HA 4892   3.494  11.078   8.808  0.5502  1.4344  0.4752
   31GLN     CB 4893   3.694  11.026   8.813 -0.1516 -0.5473 -0.4890
   31GLN    HB1 4894   3.768  10.974   8.873 -1.5485 -0.7850  1.1031
   31GLN    HB2 4895   3.696  10.970   8.719  1.5970 -0.0607 -0.7667
   31GLN     CG 4896   3.739  11.170   8.792 -0.2262 -0.3691  0.5521
   31GLN    HG1 4897   3.758  11.190   8.898 -0.9023 -1.2619  0.8593
   31GLN    HG2 4898   3.663  11.238   8.754 -1.6849 -1.3901  1.5698
   31GLN     CD 4899   3.874  11.183   8.723 -0.3688 -0.1629  0.3106
   31GLN    OE1 4900   3.960  11.095   8.719  0.4077  0.6038 -0.3115
   31GLN    NE2 4901   3.903  11.302   8.669  0.0046 -0.3623  0.0707
   31GLN   HE21 4902   3.989  11.305   8.615 -1.0297  0.4589 -1.5959
   31GLN   HE22 4903   3.823  11.358   8.646 -1.2316 -1.5598  1.2846
   31GLN      C 4904   3.501  10.879   8.885  0.6795 -0.1335  0.3093
   31GLN      O 4905   3.520  10.812   8.987  0.1911  0.0090  0.5011
   32PRO      N 4906   3.441  10.825   8.778  0.7930 -0.3287  0.3433
   32PRO     CD 4907   3.451  10.877   8.643 -0.0311 -0.3210  0.2827
   32PRO    HD1 4908   3.551  10.857   8.603  0.6702  0.9717  1.3201
   32PRO    HD2 4909   3.452  10.986   8.636  3.1784 -0.3461 -2.1476
   32PRO     CG 4910   3.341  10.812   8.560  0.3855 -0.0099 -0.5203
   32PRO    HG1 4911   3.252  10.874   8.554  0.0844 -0.2718  0.9741
   32PRO    HG2 4912   3.374  10.789   8.458 -0.2864  1.0458 -0.9906
   32PRO     CB 4913   3.313  10.683   8.637  0.1300  0.1915 -0.2765
   32PRO    HB1 4914   3.208  10.658   8.656  0.5835  0.0727  2.4732
   32PRO    HB2 4915   3.366  10.605   8.582 -0.7300 -1.1026  0.6693
   32PRO     CA 4916   3.371  10.698   8.777  0.2912 -0.0505 -0.3168
   32PRO     HA 4917   3.296  10.703   8.855  0.3384 -2.4119 -0.0589
   32PRO      C 4918   3.462  10.581   8.810  0.3044 -0.0358 -0.3035
   32PRO      O 4919   3.570  10.564   8.753  0.2884 -0.1316 -0.3050
   33TYR      N 4920   3.421  10.495   8.904 -0.2999 -0.0419 -0.5734
   33TYR      H 4921   3.329  10.513   8.942  0.5634  0.9168  1.2040
   33TYR     CA 4922   3.496  10.399   8.982 -0.5826  0.4035  0.2582
   33TYR     HA 4923   3.592  10.379   8.933 -1.0242 -0.5488 -0.2348
   33TYR     CB 4924   3.530  10.473   9.111  0.2181  0.4729  0.0149
   33TYR    HB1 4925   3.620  10.429   9.155 -0.2855 -0.6747 -0.0639
   33TYR    HB2 4926   3.565  10.571   9.079  1.2513 -0.0302 -0.4291
   33TYR     CG 4927   3.425  10.501   9.216  0.2357  0.3178  0.0740
   33TYR    CD1 4928   3.384  10.406   9.310 -0.1071  0.0907 -0.3003
   33TYR    HD1 4929   3.448  10.319   9.314 -0.2616 -0.1657 -2.3177
   33TYR    CE1 4930   3.277  10.424   9.399  0.0249 -0.2470 -0.0703
   33TYR    HE1 4931   3.253  10.347   9.470  1.7186 -0.1686  0.6256
   33TYR     CZ 4932   3.198  10.539   9.377 -0.2053 -0.4666 -0.4102
   33TYR     OH 4933   3.088  10.568   9.453  0.0096 -0.2175 -0.1932
   33TYR     HH 4934   3.073  10.510   9.529 -0.4642  0.1376 -0.0149
   33TYR    CE2 4935   3.230  10.633   9.278 -0.1170  0.2323  0.2695
   33TYR    HE2 4936   3.166  10.719   9.261  0.5239  0.4695 -1.1359
   33TYR    CD2 4937   3.343  10.614   9.198  0.1029  0.3002  0.5661
   33TYR    HD2 4938   3.372  10.684   9.121  2.2815 -1.2071 -0.0861
   33TYR      C 4939   3.425  10.266   8.998 -0.0421  0.0633 -0.1279
   33TYR      O 4940   3.313  10.259   8.948 -0.0346  0.1303 -0.1533
   34GLY      N 4941   3.489  10.158   9.043 -0.2989  0.0246  0.1500
   34GLY      H 4942   3.578  10.164   9.090 -0.1586 -1.1474  0.0628
   34GLY     CA 4943   3.423  10.031   9.066  0.5798 -0.5329 -0.3299
   34GLY    HA1 4944   3.363   9.995   8.983 -0.3071  0.3560 -0.0942
   34GLY    HA2 4945   3.499   9.958   9.091 -0.3310 -0.9174  1.4878
   34GLY      C 4946   3.330  10.027   9.187  0.1178  0.3331 -0.6500
   34GLY      O 4947   3.390  10.054   9.291  0.1762 -0.5952 -0.4402
   35GLN      N 4948   3.199  10.002   9.186  0.2475 -0.3984 -0.1584
   35GLN      H 4949   3.160   9.972   9.098  0.5532 -0.2545 -0.3462
   35GLN     CA 4950   3.129   9.982   9.311  0.1602 -0.4659 -0.2189
   35GLN     HA 4951   3.141  10.079   9.358 -3.5937  0.0292  0.0007
   35GLN     CB 4952   2.978   9.988   9.290  0.1576 -0.1018 -0.1073
   35GLN    HB1 4953   2.949  10.066   9.220  0.2556 -0.3712 -0.4516
   35GLN    HB2 4954   2.947   9.894   9.243  0.1493 -0.5108  0.6985
   35GLN     CG 4955   2.895   9.984   9.418  0.1025 -0.2989 -0.1469
   35GLN    HG1 4956   2.927  10.057   9.492 -2.9116 -0.7821  1.7993
   35GLN    HG2 4957   2.907   9.886   9.463 -0.8186 -0.6433 -0.6121
   35GLN     CD 4958   2.747  10.016   9.396  0.1397  0.0286  0.0790
   35GLN    OE1 4959   2.712  10.134   9.399 -0.1955 -0.0688 -0.1048
   35GLN    NE2 4960   2.663   9.916   9.371  0.5333 -0.3163  0.1328
   35GLN   HE21 4961   2.568   9.936   9.347  0.3454  2.0807  2.4593
   35GLN   HE22 4962   2.703   9.828   9.340  3.6154  0.8171  0.5655
   35GLN      C 4963   3.166   9.858   9.391 -0.1418 -0.3355  0.1243
   35GLN      O 4964   3.173   9.748   9.337 -0.4734 -0.5833  0.5717
   36GLN      N 4965   3.186   9.873   9.522 -0.1259  0.0833  0.0739
   36GLN      H 4966   3.188   9.964   9.565 -1.6664 -0.3176  1.0921
   36GLN     CA 4967   3.220   9.764   9.611  0.1300  0.0749 -0.0330
   36GLN     HA 4968   3.308   9.711   9.575  1.8919  1.7754  1.5902
   36GLN     CB 4969   3.264   9.804   9.752  0.1093  0.1607 -0.0502
   36GLN    HB1 4970   3.268   9.718   9.818  0.7618 -0.2372 -0.5932
   36GLN    HB2 4971   3.186   9.876   9.775  1.4695  1.9627 -0.7623
   36GLN     CG 4972   3.393   9.886   9.754  0.1926  0.0348 -0.1658
   36GLN    HG1 4973   3.468   9.830   9.699  1.0382 -0.4962  1.4625
   36GLN    HG2 4974   3.433   9.889   9.855  2.3038 -0.2117 -0.9407
   36GLN     CD 4975   3.390  10.030   9.705 -0.4628  0.2130  0.3854
   36GLN    OE1 4976   3.291  10.081   9.652 -0.4208  0.2395  0.3321
   36GLN    NE2 4977   3.501  10.101   9.722  0.0541 -0.5619  0.2879
   36GLN   HE21 4978   3.507  10.199   9.695  3.1552 -0.7875 -0.2724
   36GLN   HE22 4979   3.585  10.061   9.762  0.7244 -0.4806 -0.9541
   36GLN      C 4980   3.105   9.664   9.610  0.1006  0.1070  0.0507
   36GLN      O 4981   2.989   9.703   9.608  0.2137  0.4274 -0.3290
   37SER      N 4982   3.136   9.534   9.601  0.5381  0.1841  0.4075
   37SER      H 4983   3.235   9.513   9.591 -0.0199 -1.5988 -2.8276
   37SER     CA 4984   3.039   9.428   9.611  0.9467 -0.2735 -0.3255
   37SER     HA 4985   2.943   9.474   9.636 -0.5636 -2.0742 -2.4174
   37SER     CB 4986   3.004   9.368   9.475 -0.5807  0.1765 -0.1498
   37SER    HB1 4987   2.922   9.296   9.475  0.3198 -0.8753 -0.5078
   37SER    HB2 4988   2.969   9.448   9.410 -0.7422  0.2628  0.0406
   37SER     OG 4989   3.116   9.310   9.412 -0.3168 -0.2460  0.6875
   37SER     HG 4990   3.070   9.258   9.345  1.3644 -1.8591  0.7260
   37SER      C 4991   3.066   9.325   9.720 -0.3579  0.3240  0.5954
   37SER      O 4992   2.976   9.241   9.733  0.0685 -0.2744 -0.2281
   38TYR      N 4993   3.165   9.340   9.808 -0.1188 -0.3966  0.4561
   38TYR      H 4994   3.228   9.418   9.795 -2.0416  0.9622 -1.1828
   38TYR     CA 4995   3.213   9.240   9.901  0.0544 -0.0654  0.7237
   38TYR     HA 4996   3.129   9.183   9.941  0.2771 -1.2791 -0.4663
   38TYR     CB 4997   3.305   9.140   9.832  0.4198  0.8124 -0.0839
   38TYR    HB1 4998   3.249   9.081   9.759  2.4189 -0.4179 -0.7174
   38TYR    HB2 4999   3.343   9.066   9.903 -1.6472  0.6458  0.8997
   38TYR     CG 5000   3.424   9.181   9.748  0.5013  0.3774 -0.1849
   38TYR    CD1 5001   3.549   9.207   9.806  0.6670 -0.4086 -0.1878
   38TYR    HD1 5002   3.560   9.203   9.914  1.1498  0.7888 -0.1824
   38TYR    CE1 5003   3.656   9.243   9.724  0.6641 -0.1470 -0.0764
   38TYR    HE1 5004   3.754   9.256   9.768  0.9072 -1.1334 -0.3070
   38TYR     CZ 5005   3.641   9.253   9.584  0.3199 -0.2735 -0.0476
   38TYR     OH 5006   3.742   9.283   9.498  0.1026 -0.3958 -0.3477
   38TYR     HH 5007   3.824   9.308   9.540  1.0686 -1.3202 -1.6135
   38TYR    CE2 5008   3.514   9.232   9.526  0.2569 -0.5262  0.1811
   38TYR    HE2 5009   3.511   9.229   9.418  0.7400  0.4868  0.1353
   38TYR    CD2 5010   3.406   9.201   9.611 -0.0917 -0.4793 -0.2431
   38TYR    HD2 5011   3.307   9.190   9.570 -0.5839 -0.6496  0.9532
   38TYR      C 5012   3.282   9.312  10.017 -0.0376  0.4268  0.4749
   38TYR      O 5013   3.349   9.412   9.992 -0.0929  0.3964  0.1999
   39SER      N 5014   3.276   9.265  10.142 -0.1627  0.0089  0.3137
   39SER      H 5015   3.213   9.191  10.169 -1.4373  0.6654 -0.7440
   39SER     CA 5016   3.377   9.301  10.239 -0.0359  0.1029  0.1488
   39SER     HA 5017   3.391   9.409  10.243  0.9792  0.0266 -0.7859
   39SER     CB 5018   3.340   9.261  10.382  0.2189  0.3097  0.2735
   39SER    HB1 5019   3.418   9.282  10.455 -1.2809  2.0748  1.4583
   39SER    HB2 5020   3.250   9.313  10.415 -0.2745 -0.2430 -0.1708
   39SER     OG 5021   3.303   9.126  10.391 -0.2824  0.4342  0.1143
   39SER     HG 5022   3.209   9.125  10.372 -0.2843  1.7743 -0.0195
   39SER      C 5023   3.516   9.240  10.217  0.0346  0.3188 -0.0077
   39SER      O 5024   3.525   9.142  10.144 -0.3727 -0.0800  0.4638
   40GLY      N 5025   3.619   9.290  10.286  0.1913  0.2319 -0.1799
   40GLY      H 5026   3.604   9.365  10.352 -0.3183 -1.3019  1.5468
   40GLY     CA 5027   3.758   9.249  10.279  0.2887  0.5524 -0.1170
   40GLY    HA1 5028   3.819   9.303  10.351 -1.2444  1.1143  0.8047
   40GLY    HA2 5029   3.771   9.143  10.300  0.2342  0.6928  0.6326
   40GLY      C 5030   3.825   9.281  10.146  0.3579  0.3817 -0.1224
   40GLY      O 5031   3.773   9.350  10.059 -0.6012 -0.2379 -0.0542
   41TYR      N 5032   3.947   9.227  10.133  0.3626  0.3303  0.1258
   41TYR      H 5033   3.988   9.178  10.211  3.3173  0.9126 -0.9284
   41TYR     CA 5034   4.031   9.238  10.015  0.2044  0.0446 -0.0156
   41TYR     HA 5035   4.018   9.329   9.958 -0.6276 -0.4301 -0.5921
   41TYR     CB 5036   4.175   9.240  10.066  0.2711 -0.3726 -0.1827
   41TYR    HB1 5037   4.236   9.239   9.976 -0.2369 -1.9299 -0.5506
   41TYR    HB2 5038   4.198   9.146  10.116 -1.8398 -1.2852 -0.8206
   41TYR     CG 5039   4.202   9.349  10.167 -0.6974 -0.0485 -0.2616
   41TYR    CD1 5040   4.202   9.315  10.303  0.1684 -0.0204 -0.2480
   41TYR    HD1 5041   4.171   9.216  10.333 -0.0543  0.3829  0.9171
   41TYR    CE1 5042   4.238   9.409  10.401  0.4048 -0.3331 -0.0353
   41TYR    HE1 5043   4.253   9.385  10.506 -2.9743 -0.8307  0.4451
   41TYR     CZ 5044   4.264   9.541  10.361  0.1310 -0.3162 -0.1608
   41TYR     OH 5045   4.302   9.641  10.446  0.3714 -0.2231 -0.3779
   41TYR     HH 5046   4.299   9.602  10.533  2.8345 -2.3531 -1.1362
   41TYR    CE2 5047   4.261   9.576  10.225  0.0495 -0.0205 -0.0840
   41TYR    HE2 5048   4.289   9.676  10.196 -1.6465  0.4378 -0.2807
   41TYR    CD2 5049   4.229   9.480  10.128 -0.2731 -0.0420  0.0398
   41TYR    HD2 5050   4.234   9.509  10.024 -0.5072  1.3755  0.4026
   41TYR      C 5051   4.005   9.125   9.917  1.0032 -0.1769  0.0192
   41TYR      O 5052   4.034   9.136   9.798  0.1509 -0.5794 -0.2312
   42SER      N 5053   3.967   9.006   9.965 -0.2447  0.0462 -0.3784
   42SER      H 5054   3.950   8.996  10.064 -3.1335 -1.6555 -0.9323
   42SER     CA 5055   3.947   8.887   9.885  0.4535 -0.0497 -0.4130
   42SER     HA 5056   4.021   8.905   9.807  0.2585 -1.0580 -0.8510
   42SER     CB 5057   3.989   8.772   9.978 -0.1319 -0.2372 -0.3783
   42SER    HB1 5058   3.954   8.681   9.930  0.6034  0.6465 -2.7770
   42SER    HB2 5059   3.938   8.783  10.074 -0.9960  1.3791 -0.9703
   42SER     OG 5060   4.129   8.763   9.990 -0.1381 -0.3435 -0.3890
   42SER     HG 5061   4.156   8.686  10.040 -0.5545  0.4234  1.0563
   42SER      C 5062   3.817   8.865   9.811  0.2239  0.5079 -0.1813
   42SER      O 5063   3.713   8.865   9.877  0.2783 -0.0067 -0.0916
   43GLN      N 5064   3.822   8.806   9.691 -0.0554  0.8791 -0.3769
   43GLN      H 5065   3.914   8.796   9.651 -0.4409 -1.4973 -0.7913
   43GLN     CA 5066   3.706   8.757   9.619  0.2374 -0.2119 -0.1211
   43GLN     HA 5067   3.624   8.823   9.647  0.9146  0.1787  0.9693
   43GLN     CB 5068   3.737   8.774   9.470  0.2279  0.0509 -0.0936
   43GLN    HB1 5069   3.658   8.743   9.402 -0.5268  1.2974  0.1729
   43GLN    HB2 5070   3.824   8.711   9.455 -1.2605 -2.3598  0.7414
   43GLN     CG 5071   3.748   8.924   9.441  0.0175  0.1157  0.1591
   43GLN    HG1 5072   3.834   8.973   9.486  1.9301 -2.1130 -0.9034
   43GLN    HG2 5073   3.657   8.975   9.474 -0.4058 -1.2258  1.2091
   43GLN     CD 5074   3.765   8.948   9.292 -0.0562 -0.2503  0.0890
   43GLN    OE1 5075   3.759   8.856   9.211  0.1881 -0.0784 -0.1251
   43GLN    NE2 5076   3.799   9.072   9.255  0.3503 -0.4011 -0.0540
   43GLN   HE21 5077   3.800   9.141   9.328  2.0468 -0.1183 -0.3222
   43GLN   HE22 5078   3.801   9.080   9.154  1.0245 -0.5574 -0.0560
   43GLN      C 5079   3.662   8.617   9.658  0.2559 -0.1546  0.1033
   43GLN      O 5080   3.741   8.539   9.712  0.9093  0.0371 -0.5692
   44SER      N 5081   3.537   8.577   9.636  0.1331  0.3780 -0.1842
   44SER      H 5082   3.464   8.646   9.624 -0.7417 -0.0452  2.1082
   44SER     CA 5083   3.491   8.440   9.653 -0.0352  0.4860  0.2407
   44SER     HA 5084   3.572   8.372   9.627 -0.5227 -1.0246  2.4158
   44SER     CB 5085   3.469   8.407   9.800 -0.6056 -0.0599  0.0384
   44SER    HB1 5086   3.563   8.435   9.847 -1.0432  0.8181  0.4203
   44SER    HB2 5087   3.384   8.453   9.851 -1.7039 -1.0671 -0.8203
   44SER     OG 5088   3.456   8.268   9.819  0.1641 -0.1332  0.0416
   44SER     HG 5089   3.538   8.223   9.796 -0.2292 -0.4998 -0.6616
   44SER      C 5090   3.366   8.407   9.573  0.5026  0.1174 -0.4562
   44SER      O 5091   3.263   8.470   9.595  0.4644 -0.2328  0.3958
   45THR      N 5092   3.374   8.312   9.479  0.1067 -0.2094 -0.1641
   45THR      H 5093   3.465   8.269   9.468  0.3403  0.7860 -2.8303
   45THR     CA 5094   3.268   8.249   9.404 -0.3047 -0.0490  0.2701
   45THR     HA 5095   3.318   8.162   9.361  0.8985  0.0073  1.4822
   45THR     CB 5096   3.157   8.193   9.491 -0.9139  1.1022  0.2482
   45THR     HB 5097   3.106   8.278   9.536 -0.4093  1.6688 -0.2464
   45THR    CG2 5098   3.058   8.108   9.411 -0.4597  0.3670  0.4626
   45THR   HG21 5099   2.985   8.166   9.356  0.5119  1.4249  0.2492
   45THR   HG22 5100   3.000   8.035   9.469 -2.9517  0.0115 -2.2624
   45THR   HG23 5101   3.126   8.059   9.341 -0.8346 -0.4640  0.6696
   45THR    OG1 5102   3.224   8.127   9.596 -0.7304  0.3616 -0.3244
   45THR    HG1 5103   3.168   8.104   9.671 -0.4319 -0.3581 -0.3140
   45THR      C 5104   3.219   8.335   9.289  0.9146  0.1499 -0.1221
   45THR      O 5105   3.220   8.292   9.173 -0.2745 -0.1060 -0.0568
   46ASP      N 5106   3.177   8.460   9.311  0.3601 -0.0723  0.1035
   46ASP      H 5107   3.174   8.497   9.405 -0.7500  1.4035 -0.4768
   46ASP     CA 5108   3.175   8.571   9.218 -0.0626 -0.0867  0.0908
   46ASP     HA 5109   3.139   8.548   9.118  2.2466  0.5335 -0.9688
   46ASP     CB 5110   3.075   8.675   9.266  0.4584  0.0535  0.8849
   46ASP    HB1 5111   2.977   8.628   9.273 -0.0074  0.5548 -1.4816
   46ASP    HB2 5112   3.111   8.703   9.365  1.8019  0.4502  0.3059
   46ASP     CG 5113   3.072   8.800   9.178 -0.0753 -0.4975  0.1119
   46ASP    OD1 5114   3.095   8.914   9.224  0.5067 -0.6548  0.2203
   46ASP    OD2 5115   3.019   8.791   9.066 -0.6078  0.4474  0.2797
   46ASP      C 5116   3.317   8.625   9.213 -0.1541  0.1195 -0.2634
   46ASP      O 5117   3.394   8.619   9.308 -0.0048 -0.2068 -0.4029
   47THR      N 5118   3.363   8.682   9.101 -0.1110 -0.2787 -0.4490
   47THR      H 5119   3.305   8.683   9.018  0.7610 -1.5463 -1.1066
   47THR     CA 5120   3.486   8.757   9.090 -0.5918  0.5073 -0.5216
   47THR     HA 5121   3.527   8.779   9.188 -2.0467 -2.1052  0.7645
   47THR     CB 5122   3.585   8.670   9.014 -0.5388 -0.0161  0.1422
   47THR     HB 5123   3.673   8.726   8.981 -1.2044  1.5192  0.9196
   47THR    CG2 5124   3.628   8.546   9.091  0.7056 -0.1817 -0.7865
   47THR   HG21 5125   3.540   8.486   9.114  2.1422 -2.0979  0.0593
   47THR   HG22 5126   3.679   8.570   9.185  0.5058  2.3176 -1.2663
   47THR   HG23 5127   3.699   8.486   9.033  0.4347 -0.2006 -1.1008
   47THR    OG1 5128   3.529   8.618   8.895 -0.3840  0.0571  0.0360
   47THR    HG1 5129   3.469   8.545   8.913 -1.5791  0.4025 -2.1650
   47THR      C 5130   3.458   8.889   9.019 -0.1308  0.8215 -0.1240
   47THR      O 5131   3.365   8.897   8.939  0.0377 -0.2776 -0.4448
   48SER      N 5132   3.551   8.982   9.042  0.2014  0.2995  0.7097
   48SER      H 5133   3.627   8.961   9.105 -1.2702 -0.0855  2.4514
   48SER     CA 5134   3.543   9.112   8.978  0.0178 -0.0498  0.0117
   48SER     HA 5135   3.471   9.108   8.896  1.0390  3.7868 -1.3162
   48SER     CB 5136   3.503   9.226   9.072 -0.4105  0.3065 -0.5926
   48SER    HB1 5137   3.577   9.240   9.151 -0.9559  1.6024 -0.2919
   48SER    HB2 5138   3.502   9.319   9.016  1.8618  0.2234 -0.8427
   48SER     OG 5139   3.378   9.201   9.133 -0.0844  0.0868 -0.0055
   48SER     HG 5140   3.313   9.266   9.106  0.2821  0.6218  0.3871
   48SER      C 5141   3.674   9.148   8.909 -0.3358 -0.4015 -0.8512
   48SER      O 5142   3.777   9.120   8.969 -0.5756  0.3951 -0.0546
   49GLY      N 5143   3.671   9.220   8.797 -0.1041  0.4747 -0.2983
   49GLY      H 5144   3.582   9.246   8.758 -0.2455 -1.0181 -1.0192
   49GLY     CA 5145   3.787   9.246   8.713 -0.1582  0.7934 -0.2760
   49GLY    HA1 5146   3.864   9.172   8.734  2.0528  2.5200 -1.8655
   49GLY    HA2 5147   3.770   9.229   8.607 -1.3221 -1.9705  0.2797
   49GLY      C 5148   3.836   9.387   8.742  0.8303  0.4913 -0.4507
   49GLY      O 5149   3.773   9.485   8.703 -0.5500 -0.1825  0.0144
   50TYR      N 5150   3.953   9.408   8.802  0.1097  0.2793  1.0651
   50TYR      H 5151   4.001   9.325   8.834 -2.4969 -1.8372 -0.1250
   50TYR     CA 5152   4.012   9.540   8.812  0.3033  0.3160 -0.3529
   50TYR     HA 5153   3.968   9.600   8.732  0.4709 -0.2492 -0.8757
   50TYR     CB 5154   3.972   9.603   8.945  0.1049 -0.0561 -0.2343
   50TYR    HB1 5155   4.014   9.552   9.032  2.8419  1.7977 -0.3727
   50TYR    HB2 5156   4.019   9.701   8.947  1.0329 -0.4918 -0.1020
   50TYR     CG 5157   3.825   9.620   8.978 -0.0983 -0.2737 -1.0132
   50TYR    CD1 5158   3.767   9.544   9.080  0.6688  0.3574 -0.0871
   50TYR    HD1 5159   3.827   9.469   9.129  0.4548 -0.1241 -0.5528
   50TYR    CE1 5160   3.634   9.563   9.120  0.5822  0.0789 -0.2337
   50TYR    HE1 5161   3.595   9.500   9.198 -1.8814  2.0880  0.2681
   50TYR     CZ 5162   3.557   9.664   9.059  0.3146 -0.2628 -0.4628
   50TYR     OH 5163   3.431   9.694   9.101  0.3737 -0.2629 -0.2841
   50TYR     HH 5164   3.406   9.622   9.159 -1.2443  0.7644  0.3686
   50TYR    CE2 5165   3.615   9.742   8.957 -0.0898  0.8237  0.1228
   50TYR    HE2 5166   3.552   9.819   8.915  0.4620  2.1747  1.6943
   50TYR    CD2 5167   3.750   9.726   8.925 -0.2075  0.1393 -0.0526
   50TYR    HD2 5168   3.799   9.794   8.857 -0.3004 -0.9322 -1.2364
   50TYR      C 5169   4.164   9.537   8.809  0.3050 -0.1234  0.0658
   50TYR      O 5170   4.228   9.453   8.872  0.5701 -0.2251 -0.3390
   51GLY      N 5171   4.224   9.637   8.745  0.0606  0.1216  0.2190
   51GLY      H 5172   4.173   9.699   8.683 -1.2381 -0.6588  0.4801
   51GLY     CA 5173   4.363   9.670   8.769  0.1375 -0.1111  0.0997
   51GLY    HA1 5174   4.401   9.699   8.670  2.1830 -0.2458  0.8060
   51GLY    HA2 5175   4.416   9.584   8.808  1.8127  0.9687  0.3279
   51GLY      C 5176   4.389   9.786   8.864 -0.1526  0.0926 -0.0684
   51GLY      O 5177   4.290   9.838   8.915 -0.4910 -0.4154 -0.1969
   52GLN      N 5178   4.510   9.819   8.909  0.1477 -0.1541 -0.6882
   52GLN      H 5179   4.583   9.771   8.859 -1.3328 -1.3288 -1.8395
   52GLN     CA 5180   4.543   9.916   9.011  0.1107 -0.3462 -0.4936
   52GLN     HA 5181   4.486   9.893   9.101 -1.6401  1.4073 -1.0709
   52GLN     CB 5182   4.692   9.910   9.043  0.0771  0.7803 -0.0879
   52GLN    HB1 5183   4.723  10.003   9.092  0.5557  1.3690 -1.4690
   52GLN    HB2 5184   4.743   9.909   8.947  2.9176 -0.2273  1.3154
   52GLN     CG 5185   4.730   9.776   9.104  0.5020  0.5577 -0.8304
   52GLN    HG1 5186   4.675   9.767   9.198  1.5373 -0.7316 -0.3072
   52GLN    HG2 5187   4.714   9.691   9.038 -1.4682 -1.1615  1.6665
   52GLN     CD 5188   4.875   9.772   9.151  0.1247  0.1222  0.3298
   52GLN    OE1 5189   4.958   9.850   9.106  0.4274 -0.3343  0.0848
   52GLN    NE2 5190   4.919   9.664   9.216  0.2709 -0.0758 -0.0887
   52GLN   HE21 5191   5.014   9.662   9.250  1.5869  0.4322 -3.4107
   52GLN   HE22 5192   4.855   9.597   9.257 -0.4075  0.0411 -0.9332
   52GLN      C 5193   4.496  10.055   8.969 -0.3365 -0.3291  0.0365
   52GLN      O 5194   4.501  10.087   8.850  0.0125  0.0209  0.1413
   53SER      N 5195   4.444  10.133   9.063  0.7634  0.4161  0.0470
   53SER      H 5196   4.450  10.093   9.155  2.6162 -0.9689 -0.6282
   53SER     CA 5197   4.400  10.270   9.044  0.2756  0.1999 -0.4199
   53SER     HA 5198   4.423  10.295   8.941 -1.3437  0.4620 -0.7471
   53SER     CB 5199   4.250  10.300   9.054  0.1216 -0.7087  0.1209
   53SER    HB1 5200   4.198  10.252   8.971 -1.1324 -1.4292  1.2881
   53SER    HB2 5201   4.228  10.407   9.056  0.8873 -0.5524  0.6083
   53SER     OG 5202   4.200  10.232   9.166 -0.2315 -0.1622  0.2975
   53SER     HG 5203   4.162  10.301   9.220  0.9904 -0.6313  1.8356
   53SER      C 5204   4.474  10.365   9.137 -0.1585  0.0905  0.0431
   53SER      O 5205   4.468  10.484   9.107  0.1285  0.0334 -0.2396
   54SER      N 5206   4.525  10.318   9.251  0.2391 -0.3240 -0.3034
   54SER      H 5207   4.510  10.222   9.278 -0.0933 -0.1546  0.1246
   54SER     CA 5208   4.600  10.398   9.346  0.2138 -0.3027 -0.3017
   54SER     HA 5209   4.643  10.481   9.290  1.2269 -0.3009  0.4497
   54SER     CB 5210   4.510  10.469   9.447 -0.1355 -0.8046 -0.2583
   54SER    HB1 5211   4.571  10.528   9.515 -2.2978  1.1384  0.1025
   54SER    HB2 5212   4.449  10.546   9.399 -0.1647 -0.1980  0.7359
   54SER     OG 5213   4.432  10.376   9.518 -0.4764 -0.1765  0.1997
   54SER     HG 5214   4.396  10.421   9.595 -0.8773 -0.4584  0.1804
   54SER      C 5215   4.708  10.315   9.414 -0.2123 -0.1388  0.5947
   54SER      O 5216   4.702  10.193   9.410 -0.1054 -0.1292 -0.1578
   55TYR      N 5217   4.809  10.389   9.462 -0.4093  0.4477  0.1260
   55TYR      H 5218   4.807  10.490   9.463  1.4141  0.5271  1.6381
   55TYR     CA 5219   4.915  10.339   9.548 -0.4619 -0.3427 -0.2546
   55TYR     HA 5220   4.859  10.270   9.611 -2.9060  2.6561  1.1677
   55TYR     CB 5221   5.023  10.276   9.461 -0.1570 -0.4600  0.2084
   55TYR    HB1 5222   4.977  10.202   9.395 -2.0440  0.7974  0.0293
   55TYR    HB2 5223   5.065  10.357   9.402 -3.3228  1.3723  0.2589
   55TYR     CG 5224   5.128  10.213   9.549  0.2150  0.0462  0.1350
   55TYR    CD1 5225   5.080  10.109   9.630 -0.0338 -0.0076 -0.0786
   55TYR    HD1 5226   4.981  10.067   9.636  0.8461 -2.1123  0.8707
   55TYR    CE1 5227   5.168  10.040   9.715 -0.0980 -0.0070 -0.0127
   55TYR    HE1 5228   5.135   9.959   9.780  1.1202  0.0122  0.6520
   55TYR     CZ 5229   5.305  10.067   9.704 -0.0763 -0.1093  0.0094
   55TYR     OH 5230   5.394   9.989   9.773 -0.3594  0.1373  0.6524
   55TYR     HH 5231   5.358   9.924   9.834  1.2815 -0.6783  0.7983
   55TYR    CE2 5232   5.354  10.162   9.612 -0.2450 -0.1635 -0.1361
   55TYR    HE2 5233   5.460  10.177   9.603 -0.2151 -0.0829  0.3264
   55TYR    CD2 5234   5.265  10.236   9.532  0.1479  0.1268 -0.3087
   55TYR    HD2 5235   5.300  10.305   9.458  1.7286  1.7530  1.8275
   55TYR      C 5236   4.972  10.444   9.643  0.3265 -0.9004 -0.1111
   55TYR      O 5237   4.958  10.560   9.606  0.7046 -0.6401  0.5493
   56SER      N 5238   5.023  10.417   9.763 -0.1790  0.0273  0.3192
   56SER      H 5239   5.040  10.318   9.779  3.0025  0.5812  1.1206
   56SER     CA 5240   5.046  10.510   9.872  0.4018 -0.1072  0.3113
   56SER     HA 5241   4.962  10.579   9.871  0.9689  0.5911 -0.6721
   56SER     CB 5242   5.050  10.443  10.009  0.1704  0.5063  0.6210
   56SER    HB1 5243   5.079  10.520  10.080  1.2682 -0.3562  1.1426
   56SER    HB2 5244   5.118  10.358  10.015 -0.9484 -0.3580  1.2533
   56SER     OG 5245   4.922  10.399  10.048  0.1984  0.3277  0.5114
   56SER     HG 5246   4.918  10.423  10.141  2.9178 -0.8292  1.0179
   56SER      C 5247   5.166  10.603   9.858  0.0856  0.2550 -0.0113
   56SER      O 5248   5.260  10.570   9.786  0.0187 -0.2262  0.1164
   57SER      N 5249   5.162  10.720   9.921 -0.1944  0.1084  0.2468
   57SER      H 5250   5.081  10.737   9.978 -2.2699 -1.1996 -2.1638
   57SER     CA 5251   5.286  10.789   9.955 -0.1533  0.2853 -0.2508
   57SER     HA 5252   5.351  10.775   9.868  0.0437 -1.4770  0.1321
   57SER     CB 5253   5.269  10.934   9.998 -0.9011  0.0764  0.1793
   57SER    HB1 5254   5.370  10.975  10.002 -0.4968 -0.7085 -1.2527
   57SER    HB2 5255   5.220  10.939  10.095 -1.6406 -1.3477 -0.0887
   57SER     OG 5256   5.201  10.990   9.888  0.2105  0.3803 -0.3679
   57SER     HG 5257   5.200  11.086   9.888 -2.4004  0.4951 -2.4250
   57SER      C 5258   5.354  10.719  10.071 -0.3416  0.4179 -0.0611
   57SER      O 5259   5.293  10.646  10.150  0.5836  0.1387  0.4149
   58TYR      N 5260   5.478  10.754  10.108 -0.4512  0.5801  0.1575
   58TYR      H 5261   5.519  10.824  10.048 -0.7067 -0.7404 -1.6623
   58TYR     CA 5262   5.551  10.692  10.217 -0.2443  0.4956 -0.0290
   58TYR     HA 5263   5.480  10.647  10.285 -0.5950  0.4107 -0.4490
   58TYR     CB 5264   5.653  10.588  10.172 -0.3450  0.5130 -0.3023
   58TYR    HB1 5265   5.717  10.568  10.259 -3.5274 -2.4903  1.6107
   58TYR    HB2 5266   5.726  10.615  10.097  0.1966 -2.0534 -0.8111
   58TYR     CG 5267   5.586  10.459  10.130 -0.1034  0.3512 -0.2025
   58TYR    CD1 5268   5.552  10.361  10.224  0.0983  0.2674 -0.2162
   58TYR    HD1 5269   5.552  10.378  10.331 -1.6069 -1.8531  0.1824
   58TYR    CE1 5270   5.509  10.232  10.191 -0.4248  0.3417  0.1654
   58TYR    HE1 5271   5.477  10.159  10.265 -1.1271 -0.3890 -0.8435
   58TYR     CZ 5272   5.499  10.199  10.055 -0.7176  0.4209  0.1677
   58TYR     OH 5273   5.457  10.072  10.027  0.1034  0.2718 -0.4150
   58TYR     HH 5274   5.468  10.056   9.933  1.5290  0.2170 -0.2478
   58TYR    CE2 5275   5.529  10.299   9.961 -0.2259 -0.1817 -0.3253
   58TYR    HE2 5276   5.511  10.283   9.856  1.1229 -4.6776 -0.0769
   58TYR    CD2 5277   5.573  10.428   9.994 -1.1711  0.0811 -0.0524
   58TYR    HD2 5278   5.585  10.505   9.919 -0.3384 -1.8342 -1.9821
   58TYR      C 5279   5.622  10.796  10.303  0.5161  0.1729 -0.2528
   58TYR      O 5280   5.653  10.907  10.259  0.6103  0.4789  0.5739
   59GLY      N 5281   5.638  10.771  10.433 -0.0742  0.0743 -0.1953
   59GLY      H 5282   5.598  10.684  10.466 -1.6592  1.3131  1.2575
   59GLY     CA 5283   5.653  10.874  10.533 -0.1955 -0.3972  0.3118
   59GLY    HA1 5284   5.710  10.961  10.501 -2.0655  0.6196 -0.4163
   59GLY    HA2 5285   5.707  10.833  10.619 -0.3595  0.1011  0.6571
   59GLY      C 5286   5.519  10.922  10.586 -0.3114  0.1343 -0.4575
   59GLY      O 5287   5.423  10.846  10.598  0.0903 -0.2740  0.2335
   60GLN      N 5288   5.511  11.050  10.624  0.6595  0.0340  0.1232
   60GLN      H 5289   5.591  11.106  10.598  0.1256  1.1465  0.8482
   60GLN     CA 5290   5.400  11.112  10.693  0.3979 -0.0002 -0.2607
   60GLN     HA 5291   5.311  11.065  10.651  0.2862  0.0902 -0.1260
   60GLN     CB 5292   5.408  11.083  10.843  0.3111 -0.4695 -0.3430
   60GLN    HB1 5293   5.426  10.978  10.866 -0.4156 -0.1892  1.6726
   60GLN    HB2 5294   5.495  11.135  10.883 -1.2049  0.4946  1.9123
   60GLN     CG 5295   5.276  11.125  10.907  0.7744  0.1109  0.2466
   60GLN    HG1 5296   5.252  11.230  10.893 -0.1091 -0.0502  0.4973
   60GLN    HG2 5297   5.286  11.113  11.015 -0.9606  2.7369  0.7973
   60GLN     CD 5298   5.161  11.034  10.863  0.8656  0.3264 -0.4581
   60GLN    OE1 5299   5.076  11.068  10.782  0.5505  0.0215 -0.2585
   60GLN    NE2 5300   5.148  10.910  10.912 -0.6833  0.5631 -0.2158
   60GLN   HE21 5301   5.213  10.873  10.980  1.3369  0.8207 -1.8802
   60GLN   HE22 5302   5.063  10.861  10.892 -1.0691  1.8924 -2.1343
   60GLN      C 5303   5.395  11.260  10.658  0.4614  0.0435 -0.0773
   60GLN      O 5304   5.493  11.332  10.673 -0.0020  0.7428 -0.3747
   61SER      N 5305   5.280  11.295  10.601  0.4209 -0.3719 -0.2520
   61SER      H 5306   5.206  11.226  10.603 -1.0461  1.1482  1.1745
   61SER     CA 5307   5.261  11.421  10.533 -0.0921 -0.2348  0.1381
   61SER     HA 5308   5.314  11.504  10.578 -2.1810  0.5403  1.3190
   61SER     CB 5309   5.309  11.409  10.388 -0.0991  0.0928  0.1072
   61SER    HB1 5310   5.282  11.311  10.349 -0.7115  0.0077  0.7121
   61SER    HB2 5311   5.287  11.495  10.324  1.4650  0.1574 -0.3902
   61SER     OG 5312   5.450  11.416  10.392 -0.0943  0.1161 -0.0953
   61SER     HG 5313   5.475  11.506  10.413 -1.8152  0.3720  1.1532
   61SER      C 5314   5.114  11.459  10.523  0.0740  0.4441  0.2354
   61SER      O 5315   5.036  11.367  10.547  0.3955  0.1393  0.1095
   62GLN      N 5316   5.078  11.582  10.484 -0.3514  0.1457 -0.3329
   62GLN      H 5317   5.147  11.649  10.454 -3.1224  4.5363  2.0184
   62GLN     CA 5318   4.948  11.638  10.515 -0.2372  0.0563  0.3057
   62GLN     HA 5319   4.876  11.558  10.534  1.0063 -1.3643 -0.7817
   62GLN     CB 5320   4.959  11.735  10.632 -0.1698  0.2778  0.1141
   62GLN    HB1 5321   5.031  11.815  10.614 -1.7529  1.3540 -1.7917
   62GLN    HB2 5322   4.856  11.767  10.648 -0.6831 -2.1602  2.3306
   62GLN     CG 5323   5.000  11.657  10.757 -0.0563 -0.8272 -0.6000
   62GLN    HG1 5324   4.956  11.705  10.845  2.2231  0.0426  0.1361
   62GLN    HG2 5325   4.959  11.556  10.751 -0.2218 -0.6934 -4.1610
   62GLN     CD 5326   5.147  11.632  10.787 -0.1007 -0.2732  0.0978
   62GLN    OE1 5327   5.232  11.704  10.737 -0.5740  0.3731  0.2103
   62GLN    NE2 5328   5.180  11.522  10.855 -0.5094 -0.3239  0.2206
   62GLN   HE21 5329   5.280  11.508  10.859 -0.3341  0.8717  0.4999
   62GLN   HE22 5330   5.114  11.451  10.884  1.4561 -1.2394  2.9835
   62GLN      C 5331   4.897  11.720  10.398 -0.0629 -0.0013  0.1879
   62GLN      O 5332   4.974  11.777  10.322  0.1274  0.0835  0.4428
   63ASN      N 5333   4.766  11.735  10.373 -0.0619 -0.3225 -0.0066
   63ASN      H 5334   4.701  11.697  10.441  1.4062 -1.0285  1.0793
   63ASN     CA 5335   4.714  11.785  10.248 -0.5455 -0.0118  0.3137
   63ASN     HA 5336   4.786  11.763  10.169  0.0887 -0.8532  1.1036
   63ASN     CB 5337   4.585  11.710  10.219 -0.4794  0.0288 -0.0948
   63ASN    HB1 5338   4.596  11.606  10.249 -0.0288  0.5044  1.4876
   63ASN    HB2 5339   4.506  11.739  10.289 -3.1770 -2.8518 -1.6533
   63ASN     CG 5340   4.546  11.713  10.072 -0.2293  0.2714 -0.1552
   63ASN    OD1 5341   4.611  11.780   9.992 -0.0371  0.1646 -0.0890
   63ASN    ND2 5342   4.444  11.635  10.038  0.0215 -0.2578  0.3011
   63ASN   HD21 5343   4.421  11.623   9.940  1.6527 -0.1961 -0.1102
   63ASN   HD22 5344   4.401  11.569  10.102  0.0483 -1.3126 -0.7222
   63ASN      C 5345   4.699  11.936  10.253  0.5022  0.1194 -0.2350
   63ASN      O 5346   4.630  11.987  10.340  0.2198 -0.3870 -0.1636
   64THR      N 5347   4.745  12.005  10.147  0.0122  0.2829 -0.3421
   64THR      H 5348   4.801  11.952  10.082 -1.4468 -0.2740 -1.2143
   64THR     CA 5349   4.755  12.150  10.147  0.2385  0.2719  0.2368
   64THR     HA 5350   4.707  12.201  10.230 -0.1189 -2.0212  1.5308
   64THR     CB 5351   4.900  12.196  10.153  0.2499  0.2477  0.1498
   64THR     HB 5352   4.891  12.305  10.148  0.2571  0.4311  2.7247
   64THR    CG2 5353   4.949  12.159  10.293 -0.2815 -0.4281  0.1650
   64THR   HG21 5354   4.877  12.179  10.372  0.7353  0.5691  0.8671
   64THR   HG22 5355   5.044  12.208  10.315 -0.5041 -0.8937  2.3210
   64THR   HG23 5356   4.974  12.053  10.298  1.4282 -0.0173  1.6637
   64THR    OG1 5357   4.980  12.137  10.054 -0.0607  0.1707 -0.0565
   64THR    HG1 5358   5.055  12.196  10.043  0.0695  0.4280  1.8002
   64THR      C 5359   4.700  12.208  10.017 -0.0036 -0.2035  0.1235
   64THR      O 5360   4.691  12.135   9.918 -0.2384  0.2213 -0.1710
   65GLY      N 5361   4.663  12.336  10.015  0.1489 -0.1513  0.4990
   65GLY      H 5362   4.689  12.392  10.095  0.9693  0.4179 -0.1395
   65GLY     CA 5363   4.586  12.398   9.909  0.5083 -0.1518  0.2347
   65GLY    HA1 5364   4.495  12.344   9.883  0.4068  0.0740  0.1255
   65GLY    HA2 5365   4.565  12.501   9.937 -0.6781 -0.1747 -0.4902
   65GLY      C 5366   4.664  12.398   9.778 -0.1164 -0.1860 -0.1439
   65GLY      O 5367   4.783  12.429   9.781 -0.2270  0.2227  0.0557
   66TYR      N 5368   4.601  12.353   9.670  0.0713  0.2286 -0.4268
   66TYR      H 5369   4.502  12.338   9.680  0.0239 -0.3422 -1.5585
   66TYR     CA 5370   4.663  12.324   9.542  0.1039 -0.4336 -0.2646
   66TYR     HA 5371   4.740  12.250   9.562 -0.8574 -1.6223 -0.7561
   66TYR     CB 5372   4.546  12.280   9.453 -0.3702  0.5629 -0.1527
   66TYR    HB1 5373   4.480  12.215   9.510 -1.9917  0.6289 -1.8674
   66TYR    HB2 5374   4.481  12.359   9.417 -3.3528 -0.5266  2.4239
   66TYR     CG 5375   4.599  12.200   9.336 -0.5753 -0.1077  0.2090
   66TYR    CD1 5376   4.585  12.253   9.208  0.0978  0.0771  0.2109
   66TYR    HD1 5377   4.542  12.349   9.186  0.0176  0.5990  2.4805
   66TYR    CE1 5378   4.615  12.168   9.100  0.4443  0.0219  0.3493
   66TYR    HE1 5379   4.601  12.204   8.999  0.5681  0.3484  0.4484
   66TYR     CZ 5380   4.667  12.039   9.122  0.2502 -0.0187  0.5787
   66TYR     OH 5381   4.691  11.967   9.008 -0.7650  0.6774 -0.0844
   66TYR     HH 5382   4.688  12.027   8.933  1.0511  1.1014  0.1349
   66TYR    CE2 5383   4.688  11.991   9.253  0.0125 -0.1824  0.5571
   66TYR    HE2 5384   4.729  11.893   9.272  1.1225  0.2188  0.3068
   66TYR    CD2 5385   4.654  12.073   9.361 -0.0635  0.1320  0.2976
   66TYR    HD2 5386   4.673  12.034   9.460  3.0563  1.2115  0.2541
   66TYR      C 5387   4.735  12.450   9.496 -0.2667  0.0929  0.5669
   66TYR      O 5388   4.679  12.559   9.485  0.1531  0.2686  0.1379
   67GLY      N 5389   4.862  12.438   9.458 -0.3316 -0.3698  0.4928
   67GLY      H 5390   4.904  12.347   9.472 -1.0233 -0.3811  2.8638
   67GLY     CA 5391   4.940  12.546   9.402 -0.2812 -0.3904  0.5230
   67GLY    HA1 5392   5.039  12.508   9.379 -0.7840 -1.4742  0.1018
   67GLY    HA2 5393   4.900  12.577   9.306  0.7782  0.2493  0.2700
   67GLY      C 5394   4.960  12.669   9.491 -0.1847 -0.0002 -0.0343
   67GLY      O 5395   5.041  12.664   9.582  0.3234  0.2450 -0.4654
   68THR      N 5396   4.887  12.777   9.463 -0.0016  0.2055  0.2926
   68THR      H 5397   4.837  12.776   9.375  2.2246 -0.7661 -1.0460
   68THR     CA 5398   4.881  12.896   9.547 -0.2391 -0.0053  0.5755
   68THR     HA 5399   4.966  12.898   9.616  1.0090  0.9760 -0.9147
   68THR     CB 5400   4.887  13.028   9.471  0.2192  0.0110  0.6333
   68THR     HB 5401   4.904  13.111   9.539 -1.8289  0.8039  0.2374
   68THR    CG2 5402   5.002  13.031   9.371 -0.5198 -0.2056 -0.2398
   68THR   HG21 5403   5.046  13.130   9.369  0.4079 -0.6140 -0.9839
   68THR   HG22 5404   4.972  13.010   9.268  0.3824 -0.1372 -0.5294
   68THR   HG23 5405   5.083  12.964   9.401 -1.1200 -1.7254 -1.8321
   68THR    OG1 5406   4.765  13.035   9.401  0.4322  0.2490  0.2823
   68THR    HG1 5407   4.766  13.120   9.357 -0.8111  0.3695  0.4557
   68THR      C 5408   4.754  12.896   9.630 -0.3656 -0.3730  0.3885
   68THR      O 5409   4.737  12.993   9.705  0.3066 -0.2478  0.3828
   69GLN      N 5410   4.655  12.811   9.603 -0.1581 -0.5354  0.1468
   69GLN      H 5411   4.679  12.731   9.545 -1.1131 -1.2627  0.7359
   69GLN     CA 5412   4.528  12.814   9.672 -0.2999 -0.0115 -0.1282
   69GLN     HA 5413   4.490  12.913   9.650 -0.7846 -0.4837 -1.5265
   69GLN     CB 5414   4.430  12.714   9.611 -0.0029 -0.5453  0.2521
   69GLN    HB1 5415   4.477  12.616   9.608 -1.3042 -1.2041  0.6685
   69GLN    HB2 5416   4.339  12.709   9.670 -0.6869  0.6415 -0.6585
   69GLN     CG 5417   4.395  12.754   9.468  0.4550 -0.3672  0.1864
   69GLN    HG1 5418   4.326  12.838   9.478  0.1449 -0.6673  0.6273
   69GLN    HG2 5419   4.479  12.779   9.403 -0.3768 -0.5533 -1.0013
   69GLN     CD 5420   4.329  12.638   9.394  0.2818 -0.0629 -0.1413
   69GLN    OE1 5421   4.259  12.560   9.459  0.5167  0.0172  0.2118
   69GLN    NE2 5422   4.340  12.618   9.263 -0.4097  0.3064 -0.2563
   69GLN   HE21 5423   4.396  12.679   9.205  2.0526 -0.3471  1.2885
   69GLN   HE22 5424   4.285  12.545   9.221 -1.5030  1.7209 -1.4256
   69GLN      C 5425   4.545  12.787   9.821 -0.6275 -0.4191 -0.1635
   69GLN      O 5426   4.650  12.734   9.858 -0.3985 -0.2535 -0.5738
   70SER      N 5427   4.451  12.840   9.899 -0.0224  0.6713 -0.1580
   70SER      H 5428   4.376  12.890   9.853  0.2633  1.2940  0.0342
   70SER     CA 5429   4.463  12.832  10.043  0.7136  0.1142 -0.2474
   70SER     HA 5430   4.567  12.839  10.076  0.0991  2.4681  1.4734
   70SER     CB 5431   4.396  12.950  10.112  0.1625 -0.6224  0.5012
   70SER    HB1 5432   4.417  12.945  10.219  0.7586  1.6426  0.5410
   70SER    HB2 5433   4.459  13.030  10.072  1.6263 -0.8955  2.1249
   70SER     OG 5434   4.262  12.979  10.080  0.3991 -0.3618 -0.2773
   70SER     HG 5435   4.207  12.998  10.156  0.5478  0.0537 -0.2745
   70SER      C 5436   4.410  12.700  10.097  0.1270  0.6717  0.5500
   70SER      O 5437   4.467  12.633  10.183  0.0488 -0.0695  0.0351
   71THR      N 5438   4.283  12.680  10.061  0.0212  0.5313  0.9896
   71THR      H 5439   4.245  12.753  10.002 -1.5907 -1.8520 -1.1356
   71THR     CA 5440   4.201  12.571  10.109  0.0123  0.1082  0.0286
   71THR     HA 5441   4.206  12.562  10.217  2.3145 -2.5051 -0.1778
   71THR     CB 5442   4.053  12.606  10.096 -0.0643 -0.3707 -0.4308
   71THR     HB 5443   4.033  12.619   9.989  0.9100 -0.4749 -0.6385
   71THR    CG2 5444   3.957  12.505  10.158 -0.1305  0.1121  0.2571
   71THR   HG21 5445   3.978  12.474  10.261  2.1131 -0.3960 -0.2948
   71THR   HG22 5446   3.966  12.413  10.101 -0.7625  0.1757  0.0455
   71THR   HG23 5447   3.854  12.540  10.157 -0.0797  0.2646  0.3841
   71THR    OG1 5448   4.025  12.728  10.160  0.2609 -0.3554 -0.3140
   71THR    HG1 5449   3.934  12.758  10.156  0.1939 -0.2742  1.3034
   71THR      C 5450   4.241  12.435  10.051 -0.2283 -0.0966  0.3358
   71THR      O 5451   4.240  12.428   9.928 -0.2073  0.3576  0.3051
   72PRO      N 5452   4.274  12.333  10.130  0.5771  0.0543  0.2009
   72PRO     CD 5453   4.304  12.341  10.271 -0.3960  0.0453  0.4178
   72PRO    HD1 5454   4.221  12.353  10.340  0.5628 -1.6838  1.9893
   72PRO    HD2 5455   4.375  12.422  10.283 -1.4369  1.3269 -1.5103
   72PRO     CG 5456   4.363  12.203  10.302 -0.3459  0.0147  0.1840
   72PRO    HG1 5457   4.471  12.215  10.291 -0.5168  0.3292 -1.6011
   72PRO    HG2 5458   4.321  12.173  10.398  1.4028 -0.6006  0.7887
   72PRO     CB 5459   4.305  12.109  10.197 -0.3803 -0.2166  0.4112
   72PRO    HB1 5460   4.211  12.064  10.229 -1.2292  1.5259  0.4706
   72PRO    HB2 5461   4.388  12.038  10.187 -1.4321 -1.1637 -2.6285
   72PRO     CA 5462   4.290  12.200  10.075 -0.5507 -0.1922  0.4514
   72PRO     HA 5463   4.388  12.196  10.027 -1.3633  0.5228 -1.3620
   72PRO      C 5464   4.178  12.148   9.985 -0.2378 -0.0219 -0.0371
   72PRO      O 5465   4.062  12.163  10.022 -0.2750 -0.3700 -0.0046
   73GLN      N 5466   4.214  12.086   9.872  0.0408  0.1274 -0.0330
   73GLN      H 5467   4.313  12.074   9.856  0.1028 -2.0488  1.5156
   73GLN     CA 5468   4.117  12.050   9.770  0.3208 -0.2082 -0.1843
   73GLN     HA 5469   4.028  12.107   9.797  0.0413 -2.3055  4.1682
   73GLN     CB 5470   4.164  12.094   9.632  0.8358  0.2151  0.1199
   73GLN    HB1 5471   4.242  12.169   9.640  0.6654  0.5822 -1.2857
   73GLN    HB2 5472   4.186  12.002   9.577  0.8797 -0.8136  1.8062
   73GLN     CG 5473   4.047  12.161   9.560  0.3339 -0.5706  0.1936
   73GLN    HG1 5474   3.956  12.100   9.563 -1.1910  1.4643 -1.6058
   73GLN    HG2 5475   4.023  12.256   9.606 -1.6036 -0.8686 -0.1046
   73GLN     CD 5476   4.082  12.183   9.413 -0.3542 -1.0514 -0.0466
   73GLN    OE1 5477   4.195  12.187   9.366 -0.2727  0.1015  0.2380
   73GLN    NE2 5478   3.973  12.202   9.339 -0.1022 -0.6789 -0.3202
   73GLN   HE21 5479   3.879  12.211   9.376  0.3047  0.3633  0.4929
   73GLN   HE22 5480   3.986  12.208   9.239  0.7538 -0.3077 -0.1936
   73GLN      C 5481   4.076  11.904   9.773  0.5982 -0.2811  0.0988
   73GLN      O 5482   4.142  11.812   9.724  0.2097 -0.3918 -0.2256
   74GLY      N 5483   3.961  11.885   9.839  0.6112 -0.2418  0.1329
   74GLY      H 5484   3.905  11.968   9.850 -0.3736 -0.5659 -2.0140
   74GLY     CA 5485   3.887  11.762   9.857  0.1550 -0.0513 -0.3937
   74GLY    HA1 5486   3.801  11.785   9.920  0.2127 -0.6288 -0.0937
   74GLY    HA2 5487   3.959  11.697   9.908  0.8614 -0.3219 -1.7091
   74GLY      C 5488   3.852  11.682   9.733 -0.2929 -0.1738 -0.1904
   74GLY      O 5489   3.868  11.725   9.619 -0.0926  0.0605 -0.0740
   75TYR      N 5490   3.813  11.556   9.758 -0.1338 -0.2223 -0.1905
   75TYR      H 5491   3.783  11.535   9.852 -4.2953 -1.0573 -1.5078
   75TYR     CA 5492   3.770  11.459   9.660 -0.0975 -0.4435  0.0121
   75TYR     HA 5493   3.733  11.514   9.573 -1.1860 -0.9508  0.1311
   75TYR     CB 5494   3.895  11.388   9.610 -0.2093 -0.3842 -0.3573
   75TYR    HB1 5495   3.973  11.463   9.595 -0.7935  0.5126  0.9251
   75TYR    HB2 5496   3.939  11.321   9.684 -1.2091 -0.3597  0.2698
   75TYR     CG 5497   3.880  11.323   9.475 -0.7230 -0.2800 -0.3532
   75TYR    CD1 5498   3.895  11.184   9.476  0.1069 -0.1976  0.1332
   75TYR    HD1 5499   3.910  11.135   9.571 -3.2657 -0.9939  0.4010
   75TYR    CE1 5500   3.896  11.113   9.355 -0.8556 -0.2901  0.1646
   75TYR    HE1 5501   3.909  11.006   9.362 -0.6346 -0.2059  1.1350
   75TYR     CZ 5502   3.879  11.184   9.235  0.1625  0.3291  0.3750
   75TYR     OH 5503   3.879  11.123   9.113  0.1226  0.5168  0.2786
   75TYR     HH 5504   3.916  11.034   9.116 -2.0764 -0.4410  1.5270
   75TYR    CE2 5505   3.851  11.323   9.235  0.3297  0.3669 -0.0863
   75TYR    HE2 5506   3.818  11.374   9.147 -0.1112  0.6498  0.2385
   75TYR    CD2 5507   3.861  11.394   9.355  0.8863  0.4689 -0.1910
   75TYR    HD2 5508   3.855  11.502   9.348 -1.5591  0.3755 -0.1148
   75TYR      C 5509   3.665  11.364   9.717 -0.1029 -0.4806 -0.0589
   75TYR      O 5510   3.665  11.323   9.832 -0.5185 -0.3872 -0.0236
   76GLY      N 5511   3.578  11.323   9.623 -0.7190  0.2507  0.1766
   76GLY      H 5512   3.594  11.361   9.531  1.6270 -0.0217  0.3975
   76GLY     CA 5513   3.472  11.226   9.638 -0.3067 -0.1321  0.6967
   76GLY    HA1 5514   3.417  11.256   9.728 -0.9495  2.2155 -0.3932
   76GLY    HA2 5515   3.400  11.248   9.559  0.7873  1.9823  0.2247
   76GLY      C 5516   3.510  11.079   9.643 -0.1974 -0.1264  0.0634
   76GLY      O 5517   3.631  11.061   9.655 -0.1843 -0.0120  0.1059
   77SER      N 5518   3.422  10.980   9.627 -0.5161  0.2461 -0.5131
   77SER      H 5519   3.326  11.001   9.606 -0.9703 -1.1425  0.0742
   77SER     CA 5520   3.444  10.840   9.655 -0.4199  0.3155 -0.2396
   77SER     HA 5521   3.483  10.828   9.756  2.7478 -1.3905 -1.5236
   77SER     CB 5522   3.310  10.766   9.665 -0.3616  0.2661  0.1851
   77SER    HB1 5523   3.326  10.658   9.662  1.7341  0.5450 -0.7617
   77SER    HB2 5524   3.271  10.786   9.765 -0.9102  2.5268 -0.4191
   77SER     OG 5525   3.218  10.809   9.567 -0.1856  0.4596  0.1035
   77SER     HG 5526   3.152  10.740   9.554  1.6087 -1.2660 -0.3310
   77SER      C 5527   3.530  10.774   9.548 -0.7041 -0.0506 -0.2439
   77SER      O 5528   3.551  10.823   9.437  0.1651  0.2208  0.0368
   78THR      N 5529   3.572  10.653   9.587 -0.1650  0.2081 -0.0230
   78THR      H 5530   3.546  10.613   9.676 -0.4044 -3.7510 -1.6815
   78THR     CA 5531   3.663  10.568   9.514 -0.1891 -0.2315  0.4511
   78THR     HA 5532   3.652  10.598   9.409 -0.5318 -1.0302  0.2490
   78THR     CB 5533   3.805  10.602   9.558 -0.0370 -0.0368 -0.1742
   78THR     HB 5534   3.862  10.511   9.542  2.0125  1.2065 -0.2405
   78THR    CG2 5535   3.878  10.715   9.487 -0.4418  0.0997 -0.3744
   78THR   HG21 5536   3.896  10.685   9.384  0.2935  1.2936 -0.6247
   78THR   HG22 5537   3.811  10.801   9.491  0.4013  0.7482  0.1117
   78THR   HG23 5538   3.966  10.756   9.536 -1.3068  1.5022  0.0564
   78THR    OG1 5539   3.822  10.635   9.694 -0.1543  0.3781 -0.2572
   78THR    HG1 5540   3.814  10.550   9.739  2.0679 -1.2179 -2.5873
   78THR      C 5541   3.640  10.418   9.524 -0.2357 -0.2851 -0.3950
   78THR      O 5542   3.575  10.372   9.618  0.1305 -0.4167 -0.2051
   79GLY      N 5543   3.693  10.336   9.432  0.3774  0.1563 -0.4423
   79GLY      H 5544   3.735  10.371   9.348  0.2687  1.0868 -0.1161
   79GLY     CA 5545   3.697  10.191   9.440 -0.0608  0.1585 -0.1202
   79GLY    HA1 5546   3.596  10.152   9.450 -0.8933  2.6044  2.4777
   79GLY    HA2 5547   3.734  10.156   9.344 -1.5295 -0.0248 -0.6434
   79GLY      C 5548   3.785  10.145   9.556  0.6749  0.0293 -0.7260
   79GLY      O 5549   3.830  10.225   9.638 -0.8120 -0.1961  0.3545
   80GLY      N 5550   3.802  10.013   9.560 -0.0462 -0.0616 -0.4833
   80GLY      H 5551   3.751   9.950   9.500  2.2236 -1.3576 -1.1830
   80GLY     CA 5552   3.890   9.948   9.655 -0.0751  0.5211 -0.0556
   80GLY    HA1 5553   3.993   9.982   9.650 -0.5338  1.8566 -1.0370
   80GLY    HA2 5554   3.890   9.843   9.626 -2.6418 -0.1583  1.9966
   80GLY      C 5555   3.844   9.951   9.801 -0.0958 -1.2968 -0.0034
   80GLY      O 5556   3.741  10.008   9.834  0.5628  0.1730 -0.3771
   81TYR      N 5557   3.930   9.896   9.887  0.3877 -0.6045 -0.0320
   81TYR      H 5558   4.010   9.843   9.854 -0.1291  0.5814 -3.5964
   81TYR     CA 5559   3.917   9.891  10.031 -0.1266  0.0281 -0.0557
   81TYR     HA 5560   3.865   9.980  10.068  2.0419  1.8364 -1.1399
   81TYR     CB 5561   3.825   9.777  10.073  0.0531 -0.1485 -0.1416
   81TYR    HB1 5562   3.722   9.799  10.044 -0.1684 -1.1507 -0.1508
   81TYR    HB2 5563   3.872   9.694  10.020  4.0160  2.7776 -1.6754
   81TYR     CG 5564   3.831   9.753  10.222 -0.2659  0.2330 -0.0648
   81TYR    CD1 5565   3.907   9.648  10.275 -0.2355  0.3533  0.1281
   81TYR    HD1 5566   3.954   9.578  10.208 -0.3753  0.7656 -0.4034
   81TYR    CE1 5567   3.918   9.629  10.414 -0.0239  0.2671  0.0989
   81TYR    HE1 5568   3.981   9.552  10.456  2.5447  0.6737 -2.5840
   81TYR     CZ 5569   3.842   9.712  10.498 -0.2422 -0.1037  0.2713
   81TYR     OH 5570   3.846   9.690  10.632  0.3412 -0.2774  0.2232
   81TYR     HH 5571   3.795   9.754  10.681  2.3736  0.4414  1.5530
   81TYR    CE2 5572   3.758   9.813  10.446  0.2990  0.3830  0.3374
   81TYR    HE2 5573   3.705   9.880  10.512  1.5358  0.4497  1.3063
   81TYR    CD2 5574   3.749   9.827  10.307 -0.0652  0.0088  0.3247
   81TYR    HD2 5575   3.685   9.908  10.277 -2.1323 -0.5872  2.6826
   81TYR      C 5576   4.054   9.894  10.098 -0.2587 -0.1590  0.2280
   81TYR      O 5577   4.147   9.827  10.056 -0.2733 -0.2084  0.2742
   82GLY      N 5578   4.067   9.964  10.211 -0.2057  0.1031  0.0600
   82GLY      H 5579   3.987  10.022  10.234 -0.8594 -0.1758 -1.3530
   82GLY     CA 5580   4.188   9.985  10.288 -0.0524  0.2860 -0.2284
   82GLY    HA1 5581   4.260  10.039  10.227  1.1133 -0.4312  0.4884
   82GLY    HA2 5582   4.241   9.891  10.299 -0.3862  0.1199 -0.0258
   82GLY      C 5583   4.161  10.045  10.425  0.1722  0.0949 -0.1011
   82GLY      O 5584   4.064  10.007  10.490  0.2748  0.2603  0.1504
   83SER      N 5585   4.259  10.123  10.471  0.2144 -0.0441  0.0498
   83SER      H 5586   4.338  10.134  10.409 -0.6458  2.3665 -0.7566
   83SER     CA 5587   4.248  10.200  10.593 -0.2247 -0.2566  0.1467
   83SER     HA 5588   4.227  10.129  10.673 -2.4267 -2.8942 -2.5525
   83SER     CB 5589   4.380  10.269  10.627 -0.4200  0.3160 -0.2491
   83SER    HB1 5590   4.412  10.343  10.553 -1.6008 -1.1622 -2.3468
   83SER    HB2 5591   4.372  10.315  10.725  0.1938 -0.1359  0.0166
   83SER     OG 5592   4.481  10.172  10.630 -0.6042  0.1333 -0.0085
   83SER     HG 5593   4.562  10.219  10.655 -0.0874 -1.3096  1.2405
   83SER      C 5594   4.137  10.304  10.595 -0.3436 -0.3741 -0.3647
   83SER      O 5595   4.145  10.393  10.510  0.0452  0.1722  0.2322
   84SER      N 5596   4.047  10.296  10.693  0.3651  0.0034  0.3228
   84SER      H 5597   4.044  10.215  10.753 -1.3097 -0.2207 -0.0145
   84SER     CA 5598   3.959  10.403  10.738  0.0899 -0.1080  0.0561
   84SER     HA 5599   3.906  10.447  10.654 -0.7455  1.1933  1.2126
   84SER     CB 5600   3.853  10.347  10.833 -0.2032 -0.0221 -0.2205
   84SER    HB1 5601   3.795  10.431  10.870  0.5104  1.3496 -2.0671
   84SER    HB2 5602   3.897  10.292  10.916  1.7323  0.2422 -1.0186
   84SER     OG 5603   3.766  10.268  10.754 -0.6116 -0.0828  0.2916
   84SER     HG 5604   3.695  10.231  10.807 -0.6985  0.1031  0.3070
   84SER      C 5605   4.026  10.520  10.808  0.0151 -0.0887  0.0948
   84SER      O 5606   3.982  10.573  10.910  0.1227  0.0871  0.0497
   85GLN      N 5607   4.145  10.552  10.756  0.0577 -0.1954  0.1242
   85GLN      H 5608   4.177  10.492  10.681 -1.1787 -1.9687  0.9416
   85GLN     CA 5609   4.224  10.672  10.773  0.0294 -0.0975 -0.4117
   85GLN     HA 5610   4.181  10.744  10.843  1.2905  0.9904 -0.7136
   85GLN     CB 5611   4.358  10.626  10.830 -0.2277 -0.4715 -0.1001
   85GLN    HB1 5612   4.432  10.706  10.834 -0.2424 -0.5018  1.1015
   85GLN    HB2 5613   4.401  10.555  10.760  0.2324  1.1078 -1.4996
   85GLN     CG 5614   4.343  10.561  10.967 -0.1783 -0.4514 -0.0854
   85GLN    HG1 5615   4.252  10.502  10.973 -1.5310  1.3771 -1.3744
   85GLN    HG2 5616   4.332  10.644  11.038 -0.0349 -1.1745  0.7970
   85GLN     CD 5617   4.465  10.481  11.010  0.2736  0.3000  0.0602
   85GLN    OE1 5618   4.566  10.467  10.942  0.5222  0.6410  0.3558
   85GLN    NE2 5619   4.465  10.422  11.130 -0.2186  0.3069  0.0655
   85GLN   HE21 5620   4.552  10.409  11.179  0.6158  0.9754 -1.1648
   85GLN   HE22 5621   4.380  10.443  11.181  0.3071 -1.1626  1.5945
   85GLN      C 5622   4.249  10.746  10.642 -0.6502  0.2689 -0.3376
   85GLN      O 5623   4.246  10.685  10.536 -0.4973 -0.2933 -0.0251
   86SER      N 5624   4.263  10.879  10.652  0.2751  0.1210  0.5592
   86SER      H 5625   4.276  10.916  10.745  1.9404 -2.4152  1.4417
   86SER     CA 5626   4.307  10.962  10.542 -0.0374 -0.4003  0.0350
   86SER     HA 5627   4.257  10.949  10.446  2.6742  0.7002 -1.6728
   86SER     CB 5628   4.284  11.105  10.589 -0.4311 -0.2812 -0.5025
   86SER    HB1 5629   4.355  11.164  10.532  1.8204 -2.5378 -0.2106
   86SER    HB2 5630   4.308  11.120  10.695  1.2120  1.0624 -1.0310
   86SER     OG 5631   4.149  11.140  10.573 -0.3894 -0.0472 -0.3575
   86SER     HG 5632   4.142  11.206  10.504  1.7852  0.5759 -0.0239
   86SER      C 5633   4.457  10.940  10.527 -0.0054 -0.3014  0.2105
   86SER      O 5634   4.525  10.931  10.629  0.3308 -0.1229  0.0061
   87SER      N 5635   4.502  10.930  10.402 -0.0830 -0.0999  0.1644
   87SER      H 5636   4.433  10.941  10.329 -1.4308 -0.5883  1.3221
   87SER     CA 5637   4.641  10.905  10.368 -0.0275  0.1239  0.2234
   87SER     HA 5638   4.707  10.943  10.446  1.8424  0.7949 -1.5959
   87SER     CB 5639   4.675  10.758  10.346 -0.0923  0.1781 -0.2717
   87SER    HB1 5640   4.781  10.748  10.325 -0.0441 -1.8915  0.7171
   87SER    HB2 5641   4.630  10.711  10.258  0.1303  0.0329 -0.3071
   87SER     OG 5642   4.653  10.680  10.462  0.6280  0.1367 -0.1602
   87SER     HG 5643   4.693  10.728  10.536  1.1804 -1.1517  0.4007
   87SER      C 5644   4.684  10.974  10.239  0.1326  0.2710  0.3552
   87SER      O 5645   4.594  11.008  10.162 -0.1645 -0.0553  0.5529
   88GLN      N 5646   4.810  11.009  10.212  0.1002  0.3583  0.3155
   88GLN      H 5647   4.880  10.977  10.277  0.3476  2.6166  1.2472
   88GLN     CA 5648   4.852  11.057  10.082  0.5391 -0.3430  0.1920
   88GLN     HA 5649   4.775  11.120  10.038  1.3310 -0.0150 -0.7519
   88GLN     CB 5650   4.971  11.152  10.098 -0.0566  0.4931 -0.2721
   88GLN    HB1 5651   5.050  11.101  10.153 -0.5754  0.6470  0.6219
   88GLN    HB2 5652   5.007  11.193  10.003  0.0474 -2.2122 -1.4836
   88GLN     CG 5653   4.943  11.280  10.176 -0.4016 -0.0597  0.5168
   88GLN    HG1 5654   4.900  11.256  10.273 -0.0283  0.9467  0.9447
   88GLN    HG2 5655   5.040  11.326  10.196  0.4688 -2.2098  1.6192
   88GLN     CD 5656   4.851  11.373  10.098 -0.3086 -0.1607  0.2857
   88GLN    OE1 5657   4.732  11.347  10.081 -0.4248  0.7143 -0.3089
   88GLN    NE2 5658   4.899  11.492  10.061 -0.3650 -0.1661  0.1938
   88GLN   HE21 5659   4.844  11.551  10.000  2.5708  0.2693 -2.2446
   88GLN   HE22 5660   4.996  11.510  10.081 -0.8466  1.8102  0.9884
   88GLN      C 5661   4.890  10.945   9.987  0.0574 -0.1549 -0.2257
   88GLN      O 5662   4.933  10.836  10.024 -0.3701 -0.4682 -0.6420
   89SER      N 5663   4.880  10.975   9.857  0.2418  0.4452 -0.1031
   89SER      H 5664   4.854  11.071   9.838 -0.4255  0.1623 -0.6510
   89SER     CA 5665   4.891  10.880   9.749 -0.6167  0.2907 -0.0684
   89SER     HA 5666   4.934  10.789   9.790 -0.4152  0.2863 -0.2860
   89SER     CB 5667   4.754  10.849   9.690 -0.4636 -0.2117 -0.1656
   89SER    HB1 5668   4.716  10.945   9.656  0.6300  0.5194  0.6160
   89SER    HB2 5669   4.764  10.788   9.601 -1.5331  0.0295 -0.4707
   89SER     OG 5670   4.674  10.794   9.793 -0.1114  0.1399  0.2980
   89SER     HG 5671   4.613  10.857   9.832  0.3381  0.6369  0.2141
   89SER      C 5672   4.985  10.935   9.642 -0.6962 -0.3621 -0.4805
   89SER      O 5673   5.004  11.054   9.616 -0.0219 -0.3658 -0.0485
   90SER      N 5674   5.054  10.843   9.575 -0.2132 -0.1746 -0.2510
   90SER      H 5675   5.035  10.745   9.592  2.1607 -0.5362  0.7224
   90SER     CA 5676   5.148  10.873   9.470 -0.4294  0.1002 -0.3669
   90SER     HA 5677   5.199  10.778   9.454  0.2600  0.4443 -0.2901
   90SER     CB 5678   5.265  10.956   9.522 -0.5569 -0.1171  0.2646
   90SER    HB1 5679   5.232  11.060   9.533  2.0637  0.9491 -0.9757
   90SER    HB2 5680   5.340  10.951   9.443 -1.1531  1.6810 -0.4664
   90SER     OG 5681   5.314  10.906   9.645  0.3850  0.5078  0.1565
   90SER     HG 5682   5.260  10.942   9.715 -0.9557 -0.9540 -0.0640
   90SER      C 5683   5.100  10.922   9.334  0.1375 -0.2999 -0.7163
   90SER      O 5684   5.138  11.028   9.283  0.4821 -0.2329 -0.3251
   91TYR      N 5685   5.008  10.841   9.282  0.0751 -0.3856 -0.4714
   91TYR      H 5686   4.986  10.758   9.335  0.4433 -1.2235 -1.6074
   91TYR     CA 5687   4.900  10.867   9.188 -0.3087 -0.1212  0.0336
   91TYR     HA 5688   4.886  10.974   9.175  2.1922  0.2319 -0.3797
   91TYR     CB 5689   4.933  10.819   9.047 -0.0184  0.0971  0.0275
   91TYR    HB1 5690   4.873  10.873   8.973  1.0370  1.9021  0.4269
   91TYR    HB2 5691   5.037  10.840   9.023 -0.1120  0.8559  0.2390
   91TYR     CG 5692   4.907  10.672   9.025  0.3515  0.0879 -0.3610
   91TYR    CD1 5693   4.998  10.574   9.066  0.1629 -0.0889 -0.3680
   91TYR    HD1 5694   5.093  10.609   9.105 -0.7400  2.2938 -0.1575
   91TYR    CE1 5695   4.976  10.436   9.056  0.0423 -0.0484 -0.6558
   91TYR    HE1 5696   5.060  10.378   9.091  0.4704  1.2108  0.4748
   91TYR     CZ 5697   4.852  10.394   9.004 -0.2699 -0.2723  0.2520
   91TYR     OH 5698   4.832  10.259   8.995 -0.1356 -0.2910  0.2345
   91TYR     HH 5699   4.907  10.208   9.025 -0.9342 -1.4385  0.3188
   91TYR    CE2 5700   4.758  10.490   8.961  0.4744  0.3657  0.0315
   91TYR    HE2 5701   4.662  10.456   8.924 -0.2960  1.6702  0.7378
   91TYR    CD2 5702   4.784  10.627   8.976  0.1540  0.4547 -0.2069
   91TYR    HD2 5703   4.715  10.705   8.950 -1.1231 -0.8534 -0.9036
   91TYR      C 5704   4.773  10.805   9.244 -0.2036 -0.1900  0.1999
   91TYR      O 5705   4.776  10.725   9.337 -0.1332 -0.0986  0.2755
   92GLY      N 5706   4.654  10.840   9.194 -0.1103 -0.3615 -0.1470
   92GLY      H 5707   4.655  10.915   9.126  1.0682 -2.3013 -2.4460
   92GLY     CA 5708   4.529  10.791   9.247 -0.0980 -0.0553  0.1728
   92GLY    HA1 5709   4.446  10.809   9.178  1.4042  2.1108 -1.2148
   92GLY    HA2 5710   4.534  10.682   9.244  1.1550  0.0081 -1.8273
   92GLY      C 5711   4.487  10.842   9.384  0.2941  0.3271  0.1532
   92GLY      O 5712   4.544  10.928   9.450  0.2132  0.2679  0.2991
   93GLN      N 5713   4.372  10.794   9.430  0.3573  0.2197  0.1992
   93GLN      H 5714   4.321  10.728   9.373 -0.4668 -0.4622  1.6456
   93GLN     CA 5715   4.306  10.826   9.556  0.5851 -0.3009  0.4531
   93GLN     HA 5716   4.376  10.873   9.624 -0.9711  2.6285  0.1690
   93GLN     CB 5717   4.199  10.931   9.530  0.5633 -0.3597  0.2968
   93GLN    HB1 5718   4.122  10.892   9.463 -1.1154 -0.1591  2.0312
   93GLN    HB2 5719   4.143  10.945   9.622 -0.4152 -1.0018 -0.1878
   93GLN     CG 5720   4.243  11.073   9.494 -0.3811 -0.2463 -0.4664
   93GLN    HG1 5721   4.335  11.101   9.545  1.1017 -0.9543 -2.6020
   93GLN    HG2 5722   4.162  11.135   9.531 -0.6936 -0.1281 -1.3399
   93GLN     CD 5723   4.255  11.101   9.345 -0.2716  0.0660 -0.4011
   93GLN    OE1 5724   4.222  11.020   9.258 -0.3357 -0.0761 -0.2436
   93GLN    NE2 5725   4.292  11.221   9.300 -0.1776 -0.0312 -0.5843
   93GLN   HE21 5726   4.304  11.291   9.372 -0.5592 -1.8028  1.2776
   93GLN   HE22 5727   4.286  11.239   9.201  0.7649  0.1370 -0.6156
   93GLN      C 5728   4.241  10.701   9.613 -0.1620 -0.0255  0.2205
   93GLN      O 5729   4.193  10.612   9.544 -0.2289  0.1397  0.0564
   94GLN      N 5730   4.242  10.697   9.747 -0.6740  0.6053  0.2447
   94GLN      H 5731   4.282  10.770   9.805  1.7236 -0.4738  0.0291
   94GLN     CA 5732   4.200  10.581   9.823  0.8342 -0.0153  0.1490
   94GLN     HA 5733   4.095  10.564   9.802  0.9014 -1.0827  0.6024
   94GLN     CB 5734   4.205  10.615   9.972  0.7420  0.6645  0.0012
   94GLN    HB1 5735   4.171  10.526  10.026 -1.5813  1.0953 -0.6501
   94GLN    HB2 5736   4.130  10.691   9.991 -0.1639 -0.3718  0.7146
   94GLN     CG 5737   4.338  10.656  10.034  0.7107  0.2846  0.3265
   94GLN    HG1 5738   4.408  10.572  10.029 -2.5305 -2.5865 -1.5412
   94GLN    HG2 5739   4.389  10.736   9.980  1.6336 -0.9454 -0.7193
   94GLN     CD 5740   4.315  10.686  10.181  0.2327  0.1953  0.2703
   94GLN    OE1 5741   4.303  10.803  10.216  0.1950  0.3249 -0.1698
   94GLN    NE2 5742   4.293  10.587  10.268 -0.1461  0.2988  0.2930
   94GLN   HE21 5743   4.263  10.611  10.362  0.9623 -1.8066  1.2442
   94GLN   HE22 5744   4.310  10.490  10.246 -1.2138  0.2478 -0.3678
   94GLN      C 5745   4.285  10.458   9.793  0.5573 -0.1071 -0.2685
   94GLN      O 5746   4.407  10.471   9.790  0.4948  0.3571 -1.0626
   95SER      N 5747   4.214  10.349   9.761  0.0656  0.1275  0.0095
   95SER      H 5748   4.114  10.355   9.755  0.0243 -0.0677  0.4584
   95SER     CA 5749   4.279  10.222   9.737 -0.4299 -0.1628  0.2022
   95SER     HA 5750   4.386  10.239   9.727 -0.9430  1.8378 -3.1398
   95SER     CB 5751   4.251  10.127   9.854 -0.0434 -0.2653  0.2097
   95SER    HB1 5752   4.150  10.141   9.893  0.1054  0.0078  0.5046
   95SER    HB2 5753   4.264  10.025   9.818 -0.1011  0.3376 -1.6643
   95SER     OG 5754   4.350  10.147   9.952 -0.4848  0.1967  0.5690
   95SER     HG 5755   4.393  10.064   9.971  1.2450  0.5660 -1.3076
   95SER      C 5756   4.237  10.151   9.609  0.1246  0.2658 -0.2209
   95SER      O 5757   4.130  10.171   9.551 -0.2818 -0.5054  0.2437
   96SER      N 5758   4.326  10.067   9.557 -0.0241  0.0025 -0.0499
   96SER      H 5759   4.411  10.049   9.609  0.1038  0.8743  0.0587
   96SER     CA 5760   4.294   9.976   9.449  0.2994 -0.3252  0.1292
   96SER     HA 5761   4.242  10.033   9.373 -0.2482 -3.0241 -1.6495
   96SER     CB 5762   4.423   9.928   9.382  0.4781  0.2109  0.0813
   96SER    HB1 5763   4.409   9.851   9.307 -1.4773 -1.7002  2.2452
   96SER    HB2 5764   4.490   9.888   9.459 -0.1980  1.1311  1.1860
   96SER     OG 5765   4.491  10.033   9.318  0.1730  0.3282 -0.0493
   96SER     HG 5766   4.555  10.066   9.381 -2.3176 -0.6237  3.2669
   96SER      C 5767   4.211   9.858   9.500 -0.4627  0.1732  0.0500
   96SER      O 5768   4.201   9.833   9.619  0.3768  0.3105  0.1611
   97TYR      N 5769   4.146   9.786   9.409  0.3442 -0.4607 -0.0367
   97TYR      H 5770   4.137   9.830   9.319  1.8571 -1.1009 -0.5353
   97TYR     CA 5771   4.078   9.659   9.429 -0.5002 -0.0345 -0.1602
   97TYR     HA 5772   4.019   9.665   9.521 -1.2276  0.5219 -0.6525
   97TYR     CB 5773   3.980   9.640   9.314  0.0521 -0.0603 -0.6313
   97TYR    HB1 5774   4.014   9.681   9.219 -0.6682  0.8828 -0.4894
   97TYR    HB2 5775   3.963   9.533   9.298  2.2370 -0.4655 -0.6056
   97TYR     CG 5776   3.845   9.701   9.343  0.2821  0.1093  0.1113
   97TYR    CD1 5777   3.807   9.823   9.284  0.1474  0.0536  0.0794
   97TYR    HD1 5778   3.880   9.875   9.224 -0.8493  2.2926  0.7095
   97TYR    CE1 5779   3.684   9.878   9.320 -0.3101 -0.5740 -0.5045
   97TYR    HE1 5780   3.652   9.966   9.267 -0.7125 -0.3163  0.1569
   97TYR     CZ 5781   3.594   9.802   9.398 -0.2605 -0.0364  0.0865
   97TYR     OH 5782   3.476   9.862   9.432 -0.1590  0.2242 -0.0141
   97TYR     HH 5783   3.458   9.946   9.391 -3.5325 -1.1785 -1.8305
   97TYR    CE2 5784   3.640   9.691   9.471 -0.3419 -0.3534 -0.3378
   97TYR    HE2 5785   3.589   9.652   9.558  2.1659 -2.8334  0.1618
   97TYR    CD2 5786   3.764   9.635   9.436 -0.1166  0.0851 -0.2498
   97TYR    HD2 5787   3.798   9.544   9.483  1.0133  0.3471 -0.5409
   97TYR      C 5788   4.186   9.555   9.452 -0.1765  0.3047 -0.1291
   97TYR      O 5789   4.189   9.493   9.558  0.5169  0.9516  0.2369
   98PRO      N 5790   4.283   9.532   9.363  0.2129  0.7150  0.1881
   98PRO     CD 5791   4.269   9.568   9.223 -0.3781 -0.0226  0.0538
   98PRO    HD1 5792   4.301   9.671   9.210  0.3708 -0.1858  0.5036
   98PRO    HD2 5793   4.171   9.543   9.182 -0.1142 -0.4474 -0.3298
   98PRO     CG 5794   4.366   9.478   9.147  0.0471  0.6305 -0.1778
   98PRO    HG1 5795   4.404   9.510   9.050  2.1136 -3.1077 -0.7883
   98PRO    HG2 5796   4.308   9.389   9.126 -0.8141  1.3623 -1.0217
[truncated: 951,128 more chars]
