# Supplementary material for: Thermodynamic forces from protein and water govern condensate formation of an intrinsically disordered protein domain
Source: Nat Commun. 2023 Sep 21;14:5892. doi: 10.1038/s41467-023-41586-y (PMC10514047; doi:10.1038/s41467-023-41586-y)
Supplement: Supplementary file 4 — Supplementary Data 1 [file 41467_2023_41586_MOESM4_ESM.zip › final_coord_set-3_260mgmL.gro]

Protein in water
18042
    1MET      N    1   4.293   7.959   2.297 -0.5630 -0.2186  0.2198
    1MET     H1    2   4.382   8.003   2.279  0.5663 -2.0900  0.9221
    1MET     H2    3   4.261   7.962   2.392 -0.7668 -1.0573  0.1862
    1MET     H3    4   4.220   7.986   2.232  0.4234 -1.0589 -1.3144
    1MET     CA    5   4.313   7.819   2.257 -0.0535 -0.0794 -0.0342
    1MET     HA    6   4.227   7.760   2.291 -1.3635  0.8265 -1.6485
    1MET     CB    7   4.311   7.811   2.104 -0.7327  0.3927 -0.0541
    1MET    HB1    8   4.393   7.862   2.055 -2.0918  0.1672 -2.7647
    1MET    HB2    9   4.228   7.866   2.060  0.3689  0.8646 -1.5892
    1MET     CG   10   4.298   7.664   2.064 -0.1837  0.3728 -0.1615
    1MET    HG1   11   4.363   7.604   2.128 -0.4637  0.3460  0.1010
    1MET    HG2   12   4.197   7.634   2.093  0.4216 -1.0592  0.5619
    1MET     SD   13   4.331   7.631   1.890 -0.0710  0.4771 -0.1601
    1MET     CE   14   4.507   7.675   1.886  0.0656 -0.0185  0.2483
    1MET    HE1   15   4.551   7.649   1.789 -1.4608 -0.6556 -0.3039
    1MET    HE2   16   4.521   7.783   1.896  2.6597 -0.0445 -1.8393
    1MET    HE3   17   4.557   7.619   1.965  1.6245 -2.2799 -2.1731
    1MET      C   18   4.445   7.774   2.317  0.0227  0.1872 -0.0042
    1MET      O   19   4.545   7.827   2.268  0.3265 -0.6590 -0.3118
    2ALA      N   20   4.449   7.675   2.406  0.1995  0.5104  0.3523
    2ALA      H   21   4.364   7.625   2.429  1.0895 -0.7809  0.9396
    2ALA     CA   22   4.574   7.626   2.460  0.2575  0.1101 -0.1302
    2ALA     HA   23   4.643   7.707   2.484  0.6158 -0.4249  0.7181
    2ALA     CB   24   4.555   7.555   2.594  0.3171  0.6796  0.1837
    2ALA    HB1   25   4.496   7.622   2.657 -0.8508 -1.7125  1.7910
    2ALA    HB2   26   4.485   7.472   2.581 -1.2297  1.7559  1.2176
    2ALA    HB3   27   4.650   7.536   2.642  0.7509 -0.5658 -1.1194
    2ALA      C   28   4.648   7.536   2.362  0.5502  0.4886 -0.2602
    2ALA      O   29   4.590   7.479   2.270  0.2693  0.2360  0.0722
    3SER      N   30   4.779   7.517   2.378  0.4893  0.1685 -0.1352
    3SER      H   31   4.814   7.548   2.468 -1.8560  0.8417  0.6179
    3SER     CA   32   4.850   7.417   2.300  0.5752  0.2513 -0.1641
    3SER     HA   33   4.827   7.424   2.194 -0.5739 -2.6783 -0.2033
    3SER     CB   34   5.001   7.435   2.306  0.5812 -0.0093  0.5607
    3SER    HB1   35   5.038   7.460   2.406 -1.1067  2.6281  0.6131
    3SER    HB2   36   5.062   7.356   2.262  0.6903 -0.4941  1.5488
    3SER     OG   37   5.032   7.549   2.230  0.1380  0.0579  0.4746
    3SER     HG   38   5.013   7.525   2.139 -1.4661 -1.6738  1.2251
    3SER      C   39   4.816   7.281   2.360  0.1477  0.4023 -0.0567
    3SER      O   40   4.819   7.268   2.482  0.2297  0.3997 -0.0590
    4ASN      N   41   4.791   7.179   2.277 -0.6929  0.5051  0.0616
    4ASN      H   42   4.781   7.203   2.179 -1.2802  0.5491  0.1306
    4ASN     CA   43   4.775   7.040   2.313  0.3085  0.2918 -0.2864
    4ASN     HA   44   4.839   7.027   2.400 -2.8254 -0.4214  2.0848
    4ASN     CB   45   4.630   7.025   2.358  0.6366 -0.0456  0.6797
    4ASN    HB1   46   4.606   7.107   2.425 -1.1544  0.4378 -0.4734
    4ASN    HB2   47   4.566   7.036   2.270  0.5204 -0.5095  0.7023
    4ASN     CG   48   4.606   6.894   2.432 -0.4393 -0.2343  0.0127
    4ASN    OD1   49   4.560   6.792   2.380 -0.3830 -0.3718  0.2314
    4ASN    ND2   50   4.658   6.874   2.553 -0.5430  0.0065  0.0982
    4ASN   HD21   51   4.648   6.784   2.597 -0.9676 -0.6825 -1.3385
    4ASN   HD22   52   4.717   6.943   2.597  2.1789 -1.9205 -0.2744
    4ASN      C   53   4.816   6.940   2.206  0.2590  0.0069 -0.0403
    4ASN      O   54   4.809   6.819   2.227  0.0439  0.0222 -0.0255
    5ASP      N   55   4.841   6.977   2.080 -0.0699 -0.5915 -0.2887
    5ASP      H   56   4.827   7.074   2.054 -0.5825 -0.2661  1.1014
    5ASP     CA   57   4.902   6.899   1.975  0.2435 -0.1716 -0.4244
    5ASP     HA   58   4.888   6.795   2.004 -2.2808  0.5418  1.2996
    5ASP     CB   59   4.826   6.919   1.843 -0.3213  0.3179 -0.0308
    5ASP    HB1   60   4.726   6.883   1.863 -1.1389  2.1317 -0.6220
    5ASP    HB2   61   4.817   7.023   1.813 -0.5518  0.1286 -0.6259
    5ASP     CG   62   4.900   6.849   1.730 -0.0655  0.4084  0.0775
    5ASP    OD1   63   4.908   6.725   1.720  0.2717  0.3688  0.7980
    5ASP    OD2   64   4.939   6.925   1.638  0.1638 -0.0422 -0.2001
    5ASP      C   65   5.052   6.916   1.964  0.2408  0.0923 -0.0423
    5ASP      O   66   5.106   7.025   1.945 -0.0714  0.2277 -0.1458
    6TYR      N   67   5.117   6.799   1.960  0.0951 -0.0002  0.2825
    6TYR      H   68   5.074   6.709   1.979  2.5779 -1.3219  0.0495
    6TYR     CA   69   5.260   6.787   1.938  0.0647 -0.4645  0.3195
    6TYR     HA   70   5.294   6.876   1.885  0.6418  0.0546  1.5230
    6TYR     CB   71   5.328   6.780   2.074 -0.6228 -0.2874  0.6779
    6TYR    HB1   72   5.436   6.779   2.064 -0.4777 -0.8472  2.0026
    6TYR    HB2   73   5.299   6.686   2.121 -1.5634  0.3665  1.4621
    6TYR     CG   74   5.288   6.891   2.168 -0.1544  0.7541 -0.3297
    6TYR    CD1   75   5.188   6.866   2.264  0.1001 -0.2302 -0.3104
    6TYR    HD1   76   5.133   6.774   2.268 -0.8649  0.2564 -1.5535
    6TYR    CE1   77   5.149   6.972   2.346 -0.3112 -0.0926 -0.6768
    6TYR    HE1   78   5.057   6.958   2.401 -0.6071  0.6904 -0.9514
    6TYR     CZ   79   5.213   7.098   2.342 -0.1297 -0.1594 -0.0012
    6TYR     OH   80   5.176   7.203   2.421 -0.3043  0.1031 -0.4288
    6TYR     HH   81   5.229   7.282   2.409  0.1825 -0.4537 -2.3185
    6TYR    CE2   82   5.318   7.117   2.251  0.1346  0.0816  0.3501
    6TYR    HE2   83   5.362   7.215   2.237  3.1917 -0.8844  2.1658
    6TYR    CD2   84   5.360   7.011   2.170 -0.2268  0.8046 -0.8041
    6TYR    HD2   85   5.437   7.033   2.097 -0.4684  1.4938 -0.8589
    6TYR      C   86   5.308   6.673   1.850  0.4262 -0.1275  0.0767
    6TYR      O   87   5.232   6.578   1.835 -0.2893  0.4298  0.1007
    7THR      N   88   5.433   6.674   1.802  0.2670  0.2408 -0.3395
    7THR      H   89   5.486   6.756   1.828  0.2654 -0.2202  1.2552
    7THR     CA   90   5.487   6.568   1.721  0.3597  0.1451 -0.1529
    7THR     HA   91   5.414   6.559   1.641 -1.7795  0.5756  1.6682
    7THR     CB   92   5.629   6.596   1.671  0.4583 -0.0453  0.0204
    7THR     HB   93   5.673   6.512   1.617  0.3884  0.0260 -0.1475
    7THR    CG2   94   5.637   6.716   1.579 -0.6215 -0.1420 -0.2152
    7THR   HG21   95   5.737   6.717   1.536 -1.0838 -2.0765 -1.4323
    7THR   HG22   96   5.567   6.704   1.496 -0.2871 -2.1264 -0.2411
    7THR   HG23   97   5.608   6.809   1.628  2.4476  0.8453 -0.0521
    7THR    OG1   98   5.708   6.630   1.783  0.3832 -0.1584  0.1089
    7THR    HG1   99   5.791   6.646   1.737 -0.4267 -0.4864 -1.5387
    7THR      C  100   5.484   6.435   1.795  0.2678  0.1811 -0.0924
    7THR      O  101   5.513   6.437   1.915 -0.0947  0.0519 -0.0020
    8GLN      N  102   5.454   6.321   1.733 -0.3270  0.3426 -0.1038
    8GLN      H  103   5.437   6.320   1.634 -0.2477 -0.8740 -0.1208
    8GLN     CA  104   5.452   6.191   1.798  0.3910  0.2574 -0.2533
    8GLN     HA  105   5.409   6.198   1.898 -0.3416 -0.0079 -0.5406
    8GLN     CB  106   5.373   6.087   1.719 -0.1262  0.4715 -0.0184
    8GLN    HB1  107   5.438   6.062   1.635  0.5612  0.8158  0.4109
    8GLN    HB2  108   5.279   6.134   1.689  1.2269  3.9371  0.7860
    8GLN     CG  109   5.341   5.958   1.794  0.3773  0.3405 -0.0278
    8GLN    HG1  110   5.293   5.992   1.886  1.1890  1.9865 -0.1808
    8GLN    HG2  111   5.431   5.904   1.823 -1.0425 -1.5394  1.1281
    8GLN     CD  112   5.261   5.862   1.708  0.0105  0.7303 -0.1258
    8GLN    OE1  113   5.308   5.820   1.602  0.4380  1.1890 -0.1224
    8GLN    NE2  114   5.136   5.832   1.746  0.2735  0.6191  0.6735
    8GLN   HE21  115   5.093   5.770   1.680  3.0407 -0.6573 -0.1017
    8GLN   HE22  116   5.081   5.888   1.809  0.7282  1.9887 -0.1058
    8GLN      C  117   5.594   6.140   1.821  0.2335 -0.0984 -0.0622
    8GLN      O  118   5.670   6.153   1.726  0.1080 -0.0457 -0.1563
    9GLN      N  119   5.622   6.088   1.941 -0.2720 -0.1985  0.0157
    9GLN      H  120   5.542   6.081   2.002  0.6030  0.3791  1.2819
    9GLN     CA  121   5.745   6.050   2.007 -0.1523  0.1752  0.0141
    9GLN     HA  122   5.824   6.043   1.932 -0.2114  0.2979 -0.0586
    9GLN     CB  123   5.782   6.159   2.107 -0.5441  0.3569 -0.0360
    9GLN    HB1  124   5.699   6.163   2.176 -0.1639  0.1872  0.4404
    9GLN    HB2  125   5.873   6.130   2.160 -2.0509  0.4398  2.7856
    9GLN     CG  126   5.802   6.298   2.048 -0.4351  0.3234 -0.0804
    9GLN    HG1  127   5.809   6.374   2.126  0.7095  0.8314 -0.6609
    9GLN    HG2  128   5.706   6.322   2.001 -0.5615 -0.7452 -0.3813
    9GLN     CD  129   5.905   6.320   1.939 -0.0807  0.3380  0.2560
    9GLN    OE1  130   6.001   6.244   1.925 -0.1670  0.2739  0.0037
    9GLN    NE2  131   5.874   6.411   1.846 -0.3555  0.4020  0.4111
    9GLN   HE21  132   5.933   6.440   1.770  0.1175 -1.6049 -0.0543
    9GLN   HE22  133   5.787   6.461   1.860 -1.4123 -0.5567 -2.0784
    9GLN      C  134   5.736   5.909   2.065  0.2932  0.0694 -0.1644
    9GLN      O  135   5.627   5.865   2.101  0.2509  0.7746  0.6065
   10ALA      N  136   5.846   5.834   2.059  0.2502 -0.0569  0.5649
   10ALA      H  137   5.933   5.865   2.019  0.0842  0.0688  0.2963
   10ALA     CA  138   5.839   5.692   2.089  0.3834 -0.1596  0.1167
   10ALA     HA  139   5.736   5.659   2.071 -0.2635  1.9040 -0.3511
   10ALA     CB  140   5.919   5.616   1.984  0.8611 -0.2354  0.5336
   10ALA    HB1  141   5.902   5.665   1.888  0.8491 -0.6758  0.3078
   10ALA    HB2  142   6.022   5.614   2.018  1.1749  1.6161 -0.2005
   10ALA    HB3  143   5.893   5.510   1.983  0.3570 -0.2267 -3.2853
   10ALA      C  144   5.888   5.668   2.231 -0.3071 -0.0930  0.3720
   10ALA      O  145   5.970   5.747   2.276 -0.0273 -0.2537  0.1481
   11THR      N  146   5.860   5.550   2.287 -0.3742 -0.0192  0.4957
   11THR      H  147   5.787   5.498   2.241 -1.3877  1.9577 -0.2503
   11THR     CA  148   5.941   5.491   2.392 -0.0165  0.2927  0.3993
   11THR     HA  149   5.942   5.556   2.479  1.9438  1.1420 -0.2115
   11THR     CB  150   5.891   5.349   2.417  0.1622  0.2286  0.3922
   11THR     HB  151   5.970   5.291   2.465 -0.6303 -0.0727  1.3572
   11THR    CG2  152   5.772   5.337   2.511 -0.0011  0.0922  0.1682
   11THR   HG21  153   5.798   5.373   2.610  2.5475 -0.7518 -0.1281
   11THR   HG22  154   5.685   5.389   2.470  0.3717 -0.4295 -1.3381
   11THR   HG23  155   5.751   5.230   2.513  0.7196 -0.0712 -0.3529
   11THR    OG1  156   5.847   5.283   2.300 -0.2121  0.6822  0.2782
   11THR    HG1  157   5.830   5.194   2.330  1.0983  0.6646  1.0471
   11THR      C  158   6.088   5.493   2.352 -0.1855  0.4048 -0.2295
   11THR      O  159   6.129   5.437   2.251  0.1525  0.1950  0.0238
   12GLN      N  160   6.161   5.573   2.429  0.3785  0.0719 -0.4171
   12GLN      H  161   6.116   5.637   2.493 -1.2743 -1.7865  0.4096
   12GLN     CA  162   6.304   5.587   2.412  0.4376 -0.1301 -0.1028
   12GLN     HA  163   6.334   5.609   2.309  0.2473 -2.2146 -0.6524
   12GLN     CB  164   6.365   5.697   2.498  0.4513  0.1906 -0.5181
   12GLN    HB1  165   6.474   5.697   2.495  0.5508  1.1373  1.1659
   12GLN    HB2  166   6.343   5.680   2.604  1.0623 -1.6038 -0.6482
   12GLN     CG  167   6.320   5.838   2.460 -0.0698  0.0432 -0.4561
   12GLN    HG1  168   6.353   5.852   2.357 -0.2697 -1.3927 -0.7352
   12GLN    HG2  169   6.213   5.855   2.446  0.3165  2.1744 -1.2461
   12GLN     CD  170   6.386   5.948   2.542 -0.1812 -0.2282  0.0003
   12GLN    OE1  171   6.444   5.919   2.646 -0.0326 -0.5683 -0.1762
   12GLN    NE2  172   6.385   6.073   2.495  0.2313 -0.3394 -0.3103
   12GLN   HE21  173   6.353   6.093   2.401 -0.0726 -3.5331 -0.9791
   12GLN   HE22  174   6.434   6.137   2.556 -0.7264 -3.7168  4.5396
   12GLN      C  175   6.383   5.462   2.450  0.2708 -0.2032  0.0017
   12GLN      O  176   6.341   5.379   2.530 -0.0688 -0.5139 -0.4995
   13SER      N  177   6.493   5.450   2.375  0.4362  0.5976  0.1034
   13SER      H  178   6.532   5.527   2.323  1.5696 -1.1305 -1.7558
   13SER     CA  179   6.593   5.347   2.392 -0.4230 -0.1234  0.9533
   13SER     HA  180   6.543   5.252   2.408 -1.9171  0.6568  1.0374
   13SER     CB  181   6.678   5.336   2.265 -0.7234  0.5896  0.6840
   13SER    HB1  182   6.737   5.428   2.270  0.7788 -0.3278  0.6219
   13SER    HB2  183   6.746   5.250   2.265  0.8320  1.7212 -1.6776
   13SER     OG  184   6.603   5.341   2.146  0.2665  0.0092  0.0196
   13SER     HG  185   6.651   5.290   2.081  2.4145  2.4953 -0.4912
   13SER      C  186   6.680   5.371   2.515  0.7421  0.3326  0.0629
   13SER      O  187   6.700   5.487   2.550 -0.0687  0.5221 -0.0752
   14TYR      N  188   6.729   5.263   2.576  0.1644  0.0565  0.0459
   14TYR      H  189   6.713   5.175   2.529  1.3095 -0.2402  0.1753
   14TYR     CA  190   6.818   5.257   2.690  0.0577  0.7257  0.1702
   14TYR     HA  191   6.829   5.357   2.732  0.3241  1.1918 -0.9779
   14TYR     CB  192   6.765   5.164   2.799  0.7957 -0.4033 -0.4244
   14TYR    HB1  193   6.771   5.063   2.758  1.1788 -1.1413  1.3641
   14TYR    HB2  194   6.661   5.191   2.814  0.7306 -0.7008 -0.3200
   14TYR     CG  195   6.832   5.177   2.934 -0.0240  0.0243 -0.0566
   14TYR    CD1  196   6.901   5.065   2.982 -0.6169 -0.2149  0.2404
   14TYR    HD1  197   6.898   4.974   2.924  0.4180  1.1064 -2.0146
   14TYR    CE1  198   6.973   5.073   3.101 -0.3615  0.0195  0.0722
   14TYR    HE1  199   7.024   4.987   3.143 -1.8526 -0.2513  1.4331
   14TYR     CZ  200   6.972   5.196   3.169 -0.0458  0.0911 -0.0536
   14TYR     OH  201   7.045   5.212   3.283 -0.1855 -0.0764  0.0595
   14TYR     HH  202   7.086   5.130   3.311  0.1459 -0.4952 -1.5218
   14TYR    CE2  203   6.904   5.308   3.117 -0.0221  0.1983  0.1455
   14TYR    HE2  204   6.904   5.401   3.174 -0.0140  0.3672 -0.1300
   14TYR    CD2  205   6.826   5.300   3.001 -0.0288 -0.1005  0.1714
   14TYR    HD2  206   6.755   5.375   2.968 -1.3161 -2.3732 -2.6667
   14TYR      C  207   6.960   5.219   2.650 -0.0400  0.7231 -0.1751
   14TYR      O  208   6.973   5.153   2.547  0.4461  0.9075 -0.2335
   15GLY      N  209   7.064   5.253   2.726 -0.0630 -0.1059  0.2477
   15GLY      H  210   7.046   5.318   2.801  1.1759  0.3532  0.1659
   15GLY     CA  211   7.197   5.222   2.678 -0.1897 -0.3251  0.0339
   15GLY    HA1  212   7.272   5.274   2.738 -0.5614 -0.8862  1.0109
   15GLY    HA2  213   7.213   5.259   2.576  1.1161 -1.8485 -0.3623
   15GLY      C  214   7.224   5.072   2.680 -0.3316 -0.3601 -0.5437
   15GLY      O  215   7.198   5.006   2.780 -0.1202 -0.0201 -0.2620
   16ALA      N  216   7.282   5.018   2.572  0.4680 -0.2061 -0.1968
   16ALA      H  217   7.296   5.087   2.500  2.0454  0.4364  0.6694
   16ALA     CA  218   7.357   4.894   2.561  0.4259 -0.2194 -0.3330
   16ALA     HA  219   7.284   4.820   2.592  0.3081 -1.4938 -3.2939
   16ALA     CB  220   7.363   4.861   2.412 -0.0748 -0.3292 -0.3301
   16ALA    HB1  221   7.276   4.889   2.353  1.0054 -1.5972 -2.6382
   16ALA    HB2  222   7.396   4.757   2.403  0.1015 -0.3255  0.2450
   16ALA    HB3  223   7.447   4.916   2.371  1.7808 -1.0634  2.2086
   16ALA      C  224   7.483   4.891   2.645  0.2156  0.4684  0.0201
   16ALA      O  225   7.534   4.993   2.690  0.8164 -0.1016  0.6743
   17TYR      N  226   7.531   4.768   2.668 -0.1630  0.3843  0.3743
   17TYR      H  227   7.488   4.694   2.615  1.1797  0.3700 -0.7545
   17TYR     CA  228   7.641   4.738   2.757 -0.5265  0.0139  0.7027
   17TYR     HA  229   7.621   4.795   2.848  0.6869 -0.5178  1.3203
   17TYR     CB  230   7.632   4.596   2.812 -0.5911 -0.2956 -0.1004
   17TYR    HB1  231   7.537   4.572   2.858  0.7803 -1.5476  2.2925
   17TYR    HB2  232   7.632   4.520   2.734  0.6780 -0.3924 -0.0384
   17TYR     CG  233   7.749   4.568   2.904 -0.1275  0.0433 -0.5784
   17TYR    CD1  234   7.851   4.483   2.862  0.0558  0.1192 -0.2905
   17TYR    HD1  235   7.837   4.439   2.764  0.3818 -0.0926 -0.2457
   17TYR    CE1  236   7.957   4.447   2.946 -0.0975  0.3449 -0.0021
   17TYR    HE1  237   8.038   4.383   2.914  0.6787  0.0991  2.2349
   17TYR     CZ  238   7.963   4.510   3.072  0.2919  0.3515 -0.0219
   17TYR     OH  239   8.064   4.490   3.162  0.1169  0.1891  0.1409
   17TYR     HH  240   8.048   4.549   3.235 -0.2446  2.1640 -1.4509
   17TYR    CE2  241   7.863   4.601   3.113  0.1981  0.3097 -0.1585
   17TYR    HE2  242   7.870   4.647   3.211  1.1831 -1.4216  0.6314
   17TYR    CD2  243   7.751   4.624   3.033 -0.2601 -1.2632  0.0029
   17TYR    HD2  244   7.689   4.709   3.054 -0.2310 -1.8492  2.8896
   17TYR      C  245   7.778   4.768   2.698 -0.7100 -0.2593  0.1392
   17TYR      O  246   7.810   4.706   2.597 -0.6078  0.3392 -0.2021
   18PRO      N  247   7.865   4.853   2.752 -0.3839 -0.2658 -0.3675
   18PRO     CD  248   7.833   4.944   2.860 -0.2227 -0.2690 -0.3161
   18PRO    HD1  249   7.827   4.889   2.955  1.2295  0.2482  0.1002
   18PRO    HD2  250   7.740   4.996   2.838  0.6968  0.9807 -1.3829
   18PRO     CG  251   7.957   5.029   2.883 -0.6132  0.3372 -0.4431
   18PRO    HG1  252   7.939   5.134   2.906  0.9080  0.2254  1.6607
   18PRO    HG2  253   8.023   4.990   2.960 -0.1613 -0.5574 -1.2629
   18PRO     CB  254   8.036   5.015   2.753 -0.2808 -0.2133 -0.1837
   18PRO    HB1  255   8.022   5.099   2.686  0.4747  1.4834  1.6957
   18PRO    HB2  256   8.141   5.025   2.781  0.0048 -0.3092 -1.1871
   18PRO     CA  257   7.991   4.885   2.687 -0.1992 -0.3157 -0.0402
   18PRO     HA  258   7.978   4.897   2.579 -1.5024  0.9641  0.2212
   18PRO      C  259   8.084   4.768   2.712  0.7763  0.4837  0.1109
   18PRO      O  260   8.099   4.736   2.830  0.2616 -0.2052 -0.0079
   19THR      N  261   8.164   4.724   2.614  0.6688  0.5364  0.0002
   19THR      H  262   8.151   4.760   2.521  0.9737  0.8366  0.0670
   19THR     CA  263   8.268   4.627   2.639  0.4171  0.2892  0.0898
   19THR     HA  264   8.256   4.580   2.737  4.3222 -0.0673  0.5761
   19THR     CB  265   8.267   4.522   2.528  0.2151 -0.1546  0.5079
   19THR     HB  266   8.333   4.442   2.560  1.8889  1.2207  0.6000
   19THR    CG2  267   8.129   4.461   2.501 -0.0647  0.6546  0.0606
   19THR   HG21  268   8.049   4.532   2.482 -1.2666 -0.3851  1.0114
   19THR   HG22  269   8.134   4.396   2.413 -0.7552  1.3689 -0.5159
   19THR   HG23  270   8.098   4.402   2.588  0.6181 -0.2277 -0.2743
   19THR    OG1  271   8.302   4.572   2.402 -0.4044  0.1959  0.4687
   19THR    HG1  272   8.327   4.504   2.339 -1.7365  1.5686 -1.7109
   19THR      C  273   8.406   4.691   2.648  0.2745  0.5975  0.0637
   19THR      O  274   8.416   4.809   2.614 -0.4283  0.5632 -0.2831
   20GLN      N  275   8.512   4.613   2.670  0.1307  0.2722 -0.3642
   20GLN      H  276   8.496   4.518   2.700  1.0653 -0.8422 -3.1388
   20GLN     CA  277   8.650   4.650   2.646  0.3379 -0.0296  0.3279
   20GLN     HA  278   8.658   4.723   2.565  0.6511 -0.9377 -0.4843
   20GLN     CB  279   8.716   4.524   2.590  0.2372  0.0554  0.0171
   20GLN    HB1  280   8.820   4.556   2.587 -0.2978  2.2419  1.6723
   20GLN    HB2  281   8.697   4.446   2.663  0.0321  0.3547  0.2833
   20GLN     CG  282   8.675   4.485   2.448  0.0129  0.2202  0.0360
   20GLN    HG1  283   8.581   4.429   2.454 -0.1537  0.5094  0.1478
   20GLN    HG2  284   8.754   4.415   2.420 -0.9807 -0.7718 -0.3959
   20GLN     CD  285   8.673   4.599   2.348  0.3191 -0.0422 -0.2682
   20GLN    OE1  286   8.776   4.637   2.291  0.0352  1.0834 -0.0489
   20GLN    NE2  287   8.572   4.685   2.339  0.5990  0.3245  0.1212
   20GLN   HE21  288   8.580   4.763   2.275 -0.0607 -0.3911 -0.8533
   20GLN   HE22  289   8.494   4.676   2.403  0.3231  0.4160 -0.2001
   20GLN      C  290   8.716   4.710   2.769 -0.3019  0.0314  0.6457
   20GLN      O  291   8.690   4.658   2.877  0.5902 -0.2718  0.7230
   21PRO      N  292   8.798   4.815   2.764  0.3327 -0.4763  0.2217
   21PRO     CD  293   8.826   4.902   2.651  0.0951 -0.1348  0.4249
   21PRO    HD1  294   8.889   4.851   2.578 -0.6281  0.4701 -0.6474
   21PRO    HD2  295   8.734   4.924   2.596  1.2397 -0.5176 -1.7307
   21PRO     CG  296   8.889   5.030   2.704  0.4830  0.0568 -0.4851
   21PRO    HG1  297   8.974   5.065   2.645  1.5736  0.3082  1.1555
   21PRO    HG2  298   8.819   5.114   2.709 -1.0483 -1.1548 -0.8741
   21PRO     CB  299   8.933   4.996   2.846 -0.2166  0.0425 -0.2708
   21PRO    HB1  300   9.033   4.957   2.862 -1.3444 -2.7127  0.7149
   21PRO    HB2  301   8.919   5.080   2.914 -0.3034 -1.4789  1.6781
   21PRO     CA  302   8.842   4.880   2.886  0.4680 -0.3681  0.1157
   21PRO     HA  303   8.905   4.816   2.948 -0.7051  0.1722  1.9393
   21PRO      C  304   8.733   4.926   2.981  0.5346  0.6440 -0.2852
   21PRO      O  305   8.625   4.967   2.939  0.3285 -0.0207 -0.4208
   22GLY      N  306   8.774   4.926   3.108 -0.0932 -0.5915 -0.0702
   22GLY      H  307   8.870   4.910   3.134 -0.3689 -1.7475  0.2963
   22GLY     CA  308   8.697   4.977   3.219 -0.5213 -0.1758 -0.5510
   22GLY    HA1  309   8.602   4.925   3.228  0.2262 -1.6684 -1.0123
   22GLY    HA2  310   8.756   4.957   3.309  1.5891 -2.4148 -2.2738
   22GLY      C  311   8.678   5.128   3.226 -0.2811 -0.1759  0.2171
   22GLY      O  312   8.693   5.195   3.125  0.3611 -0.1385  0.3330
   23GLN      N  313   8.632   5.180   3.341  0.4908 -0.8535  0.8450
   23GLN      H  314   8.611   5.114   3.414 -2.4230 -0.2012  0.6924
   23GLN     CA  315   8.609   5.318   3.376  0.4034 -0.6793  0.1203
   23GLN     HA  316   8.597   5.377   3.285 -1.3000 -0.9825  0.1033
   23GLN     CB  317   8.473   5.322   3.445  0.0613 -0.2564 -0.5561
   23GLN    HB1  318   8.465   5.240   3.517 -0.0798 -0.5903 -0.9501
   23GLN    HB2  319   8.460   5.420   3.491  2.7755 -0.2427  0.3832
   23GLN     CG  320   8.359   5.303   3.345 -0.1748 -0.6530 -0.2174
   23GLN    HG1  321   8.355   5.194   3.331  0.6081 -0.9350  1.4784
   23GLN    HG2  322   8.381   5.356   3.252 -0.2897 -1.2235 -0.5768
   23GLN     CD  323   8.221   5.337   3.398  0.1487 -0.6609  0.6392
   23GLN    OE1  324   8.200   5.392   3.506 -0.6068 -0.2103  0.2716
   23GLN    NE2  325   8.111   5.292   3.337  0.4862 -0.4288 -0.1500
   23GLN   HE21  326   8.028   5.300   3.394  0.7520 -0.1508  0.2027
   23GLN   HE22  327   8.119   5.226   3.261 -0.6658  0.4003 -1.0314
   23GLN      C  328   8.719   5.381   3.460  0.4602 -0.3009 -0.2343
   23GLN      O  329   8.794   5.304   3.519  0.6167  0.0020 -0.0374
   24GLY      N  330   8.726   5.514   3.462  0.0531 -0.2795 -0.0882
   24GLY      H  331   8.658   5.563   3.406  1.0551  0.9796 -0.2604
   24GLY     CA  332   8.829   5.593   3.527 -0.0020  0.2009 -0.5716
   24GLY    HA1  333   8.865   5.536   3.613  0.9957  1.1700 -0.3166
   24GLY    HA2  334   8.793   5.689   3.562  0.6451  0.0935  0.4218
   24GLY      C  335   8.948   5.630   3.439  0.1394  0.2591 -0.3574
   24GLY      O  336   8.963   5.580   3.328 -0.2440 -0.0157 -0.2863
   25TYR      N  337   9.035   5.721   3.484  0.0445  0.1524  0.0457
   25TYR      H  338   9.030   5.751   3.580  0.8531 -0.3689  0.2723
   25TYR     CA  339   9.150   5.773   3.412  0.0645 -0.1666 -0.1581
   25TYR     HA  340   9.157   5.741   3.308  1.0974 -3.6963  0.8743
   25TYR     CB  341   9.143   5.926   3.412  0.1584 -0.1561  0.5497
   25TYR    HB1  342   9.068   5.949   3.335 -1.4299 -2.1901  1.3738
   25TYR    HB2  343   9.096   5.953   3.506 -0.1189  0.8830  0.1285
   25TYR     CG  344   9.264   6.011   3.383 -0.0418 -0.1101 -0.1772
   25TYR    CD1  345   9.291   6.037   3.248 -0.2423 -0.2013 -0.2354
   25TYR    HD1  346   9.237   5.994   3.165  2.0541 -1.5055 -1.1495
   25TYR    CE1  347   9.399   6.123   3.225 -0.2792 -0.2105 -0.4491
   25TYR    HE1  348   9.432   6.138   3.123 -3.6495  1.3800 -1.4429
   25TYR     CZ  349   9.466   6.190   3.330 -0.1478 -0.3109 -0.4681
   25TYR     OH  350   9.570   6.275   3.305 -0.2678 -0.0566 -0.1025
   25TYR     HH  351   0.013   6.259   3.215 -1.7203  0.0032 -0.5942
   25TYR    CE2  352   9.430   6.158   3.462  0.2620  0.1569 -0.2382
   25TYR    HE2  353   9.479   6.197   3.550  0.9385  2.3257 -1.4958
   25TYR    CD2  354   9.331   6.064   3.494  0.4986 -0.1748 -0.4718
   25TYR    HD2  355   9.298   6.039   3.593 -2.2916  0.4380 -1.1499
   25TYR      C  356   9.280   5.727   3.476  0.0663  0.0138 -0.0295
   25TYR      O  357   9.272   5.685   3.591  0.0193 -0.1764 -0.1022
   26SER      N  358   9.386   5.729   3.396 -0.1920 -0.7747 -0.3925
   26SER      H  359   9.374   5.769   3.304 -1.7779  0.0507  0.1515
   26SER     CA  360   9.522   5.697   3.437 -0.0235 -0.5002 -0.7283
   26SER     HA  361   9.521   5.717   3.545 -1.0476 -2.7729 -0.2547
   26SER     CB  362   9.556   5.551   3.414  0.4168 -0.6671  0.8735
   26SER    HB1  363   0.077   5.529   3.399 -0.2972 -4.1520 -0.1223
   26SER    HB2  364   9.536   5.482   3.496  1.6047 -0.6670  1.1852
   26SER     OG  365   9.492   5.490   3.304 -0.0213  0.3041  0.5816
   26SER     HG  366   9.397   5.503   3.304  0.1676  2.0028 -0.7822
   26SER      C  367   0.039   5.787   3.370  0.1658 -0.1507  0.0128
   26SER      O  368   0.031   5.814   3.250  0.4450  0.6392  0.1672
   27GLN      N  369   0.139   5.835   3.445 -0.0777  0.0241  0.2274
   27GLN      H  370   0.132   5.807   3.542 -2.4714 -2.0816 -0.4247
   27GLN     CA  371   0.221   5.941   3.390 -0.4527  0.0264 -0.3391
   27GLN     HA  372   0.182   5.987   3.300 -1.1090  2.6767  1.1930
   27GLN     CB  373   0.228   6.057   3.490 -0.3370 -0.2710 -0.0010
   27GLN    HB1  374   0.125   6.086   3.509 -0.1995  1.7891 -2.0631
   27GLN    HB2  375   0.264   6.026   3.588  2.7297  0.3227 -0.8402
   27GLN     CG  376   0.282   6.185   3.428 -0.2670 -0.3702 -0.1463
   27GLN    HG1  377   0.224   6.212   3.339 -2.3129 -0.4980  1.0801
   27GLN    HG2  378   0.389   6.174   3.412 -0.0714  1.0580 -0.0079
   27GLN     CD  379   0.261   6.297   3.529 -0.0442 -0.5604  0.1119
   27GLN    OE1  380   0.258   6.287   3.652 -0.3771  0.0509  0.1569
   27GLN    NE2  381   0.251   6.420   3.478 -1.2522 -0.6131  0.1903
   27GLN   HE21  382   0.253   6.493   3.548 -0.4021 -0.5590  0.1235
   27GLN   HE22  383   0.263   6.439   3.380 -0.7225  1.3276  0.5982
   27GLN      C  384   0.362   5.890   3.369 -0.3922 -0.0151  0.1462
   27GLN      O  385   0.410   5.791   3.423  0.3159  0.2303 -0.0185
   28GLN      N  386   0.435   5.957   3.279 -0.4864 -0.3641 -0.1972
   28GLN      H  387   0.403   6.048   3.249  1.2955  0.3724  0.0383
   28GLN     CA  388   0.575   5.939   3.246 -0.4538  0.2883 -0.4381
   28GLN     HA  389   0.630   5.870   3.310 -2.0329 -0.8168 -0.2121
   28GLN     CB  390   0.573   5.864   3.113  0.2698 -0.2403 -0.1541
   28GLN    HB1  391   0.520   5.770   3.128 -2.1238  0.2992 -3.9254
   28GLN    HB2  392   0.679   5.844   3.097  1.0704  2.6365  0.9300
   28GLN     CG  393   0.514   5.930   2.989  0.0753  0.0259  0.0786
   28GLN    HG1  394   0.573   6.021   2.980  1.1374 -0.5234  1.1699
   28GLN    HG2  395   0.540   5.858   2.911 -0.2114 -1.2443  1.1260
   28GLN     CD  396   0.362   5.941   2.985  0.0613 -0.1589  0.0706
   28GLN    OE1  397   0.320   6.038   3.049 -0.3601 -0.3065  0.0217
   28GLN    NE2  398   0.281   5.855   2.922  0.6344  0.0235 -0.9375
   28GLN   HE21  399   0.311   5.769   2.881  0.2479 -0.6963  0.2308
   28GLN   HE22  400   0.184   5.884   2.922  1.3241  2.5824 -1.0255
   28GLN      C  401   0.662   6.064   3.241 -0.0537  0.0673  0.7189
   28GLN      O  402   0.611   6.175   3.252  0.3380  0.3250  0.0038
   29SER      N  403   0.793   6.040   3.230 -0.1123  0.2798 -0.5673
   29SER      H  404   0.823   5.949   3.201 -2.5376 -0.6930 -0.2921
   29SER     CA  405   0.896   6.142   3.236  0.1735 -0.0225 -0.3344
   29SER     HA  406   0.989   6.088   3.248 -0.0312 -0.3857 -0.3643
   29SER     CB  407   0.899   6.206   3.098  0.1744  0.3905 -0.1453
   29SER    HB1  408   0.980   6.277   3.085 -0.6555  1.3641 -0.1381
   29SER    HB2  409   0.810   6.266   3.083  1.0399  1.8604  0.4052
   29SER     OG  410   0.897   6.108   2.996  0.1321 -0.1935  0.4077
   29SER     HG  411   0.847   6.141   2.920 -0.4822 -0.4164  0.7131
   29SER      C  412   0.882   6.246   3.346 -0.0729 -0.3870 -0.0187
   29SER      O  413   0.899   6.366   3.326  0.2327 -0.4317 -0.0180
   30SER      N  414   0.843   6.208   3.468 -0.3806  0.0478  0.0204
   30SER      H  415   0.838   6.109   3.487 -2.7130 -0.0476 -0.7612
   30SER     CA  416   0.836   6.295   3.584  0.2761 -0.1000  0.1759
   30SER     HA  417   0.897   6.383   3.565 -1.3490  1.6587  2.4234
   30SER     CB  418   0.699   6.351   3.623  0.4968  0.1583  0.5871
   30SER    HB1  419   0.655   6.383   3.528  0.8474 -1.7674 -0.2706
   30SER    HB2  420   0.642   6.280   3.682 -2.2704  2.1450  0.4938
   30SER     OG  421   0.717   6.464   3.706 -0.1469  0.6104  0.1239
   30SER     HG  422   0.633   6.502   3.732 -0.5982 -0.8165  0.8681
   30SER      C  423   0.887   6.232   3.713 -0.0014 -0.2994  0.1911
   30SER      O  424   0.877   6.111   3.732  0.1067 -0.3532 -0.0786
   31GLN      N  425   0.955   6.310   3.798 -0.3442  0.3199 -0.0908
   31GLN      H  426   0.939   6.409   3.788 -0.3400  0.0763 -4.0548
   31GLN     CA  427   1.017   6.252   3.916 -0.0211 -0.2201 -0.5170
   31GLN     HA  428   1.074   6.164   3.886 -1.2646 -1.8248  1.5660
   31GLN     CB  429   1.119   6.344   3.983  0.1606 -0.5649 -0.3224
   31GLN    HB1  430   1.142   6.301   4.081  1.1035  0.0885 -0.2436
   31GLN    HB2  431   1.068   6.439   3.995  1.4451  0.1742 -0.5899
   31GLN     CG  432   1.254   6.366   3.915  0.2611 -0.2294 -0.0184
   31GLN    HG1  433   1.310   6.448   3.959 -1.3517  0.5715  0.6294
   31GLN    HG2  434   1.249   6.399   3.810 -2.5998 -0.6415 -0.1112
   31GLN     CD  435   1.349   6.248   3.920  0.1822 -0.2706  0.5383
   31GLN    OE1  436   1.324   6.138   3.871 -0.4854 -0.1188  0.5175
   31GLN    NE2  437   1.465   6.262   3.983  0.8181  0.1295 -0.6878
   31GLN   HE21  438   1.528   6.184   3.972 -3.6737 -3.8787 -0.9947
   31GLN   HE22  439   1.491   6.358   4.002  2.0100 -0.5212  1.2666
   31GLN      C  440   0.915   6.197   4.014  0.4270 -0.0702  0.0433
   31GLN      O  441   0.932   6.084   4.057 -0.2446 -0.1484  0.1124
   32PRO      N  442   0.806   6.264   4.054  0.0371 -0.2364 -0.7029
   32PRO     CD  443   0.776   6.405   4.038 -0.4241 -0.2383  0.0950
   32PRO    HD1  444   0.775   6.446   3.938 -0.8130  0.4173  0.3624
   32PRO    HD2  445   0.851   6.451   4.103 -1.4925  3.1564 -0.8627
   32PRO     CG  446   0.651   6.431   4.121 -0.3449 -0.2816  0.2303
   32PRO    HG1  447   0.660   6.522   4.181 -1.3743 -0.0549  0.0669
   32PRO    HG2  448   0.563   6.446   4.057  1.0077  0.0322 -1.6497
   32PRO     CB  449   0.628   6.305   4.203 -0.0260 -0.2732  0.3304
   32PRO    HB1  450   0.694   6.312   4.290  0.2022  1.4442  0.0528
   32PRO    HB2  451   0.523   6.289   4.227  0.2279 -3.3106 -0.1060
   32PRO     CA  452   0.695   6.197   4.118  0.3424  0.0748  0.1723
   32PRO     HA  453   0.739   6.127   4.190  2.3576  1.3592  0.2828
   32PRO      C  454   0.616   6.112   4.020  0.1723  0.4751 -0.0384
   32PRO      O  455   0.591   6.142   3.904  0.3232  0.4130 -0.0880
   33TYR      N  456   0.560   6.002   4.071  0.1703  0.4432 -0.1104
   33TYR      H  457   0.574   5.973   4.167  0.6751 -0.9509 -0.5646
   33TYR     CA  458   0.483   5.906   3.995  0.5620 -0.0469  0.1028
   33TYR     HA  459   0.522   5.899   3.893  2.3167 -3.8082  0.8331
   33TYR     CB  460   0.502   5.761   4.039 -0.4543 -0.1812  0.1250
   33TYR    HB1  461   0.479   5.744   4.144  0.2394 -0.9482  0.1639
   33TYR    HB2  462   0.607   5.735   4.030 -0.2151  0.0420  1.8625
   33TYR     CG  463   0.417   5.666   3.957  0.0245 -0.5918  0.0999
   33TYR    CD1  464   0.295   5.609   3.995  0.0908 -0.5981  0.3084
   33TYR    HD1  465   0.238   5.640   4.081  1.2328 -1.2387  1.3166
   33TYR    CE1  466   0.229   5.522   3.908 -0.0975  0.0908 -0.2500
   33TYR    HE1  467   0.130   5.486   3.932  0.2930 -0.4423  0.5863
   33TYR     CZ  468   0.283   5.498   3.780 -0.0397 -0.1796 -0.1765
   33TYR     OH  469   0.227   5.409   3.693 -0.2510 -0.4315  0.2151
   33TYR     HH  470   0.153   5.357   3.725 -0.2815 -0.4073  0.1844
   33TYR    CE2  471   0.413   5.543   3.748 -0.1343  0.1051 -0.1599
   33TYR    HE2  472   0.461   5.521   3.654  2.6761  0.5326  1.0638
   33TYR    CD2  473   0.479   5.629   3.837 -0.1405  0.1788 -0.2270
   33TYR    HD2  474   0.575   5.674   3.817 -1.4900  2.8064 -1.4301
   33TYR      C  475   0.335   5.940   3.987  0.6932  0.4841 -0.0766
   33TYR      O  476   0.276   5.943   4.095  0.3425 -0.2268 -0.2440
   34GLY      N  477   0.276   5.961   3.869  0.1804  0.1321  0.1131
   34GLY      H  478   0.331   5.942   3.787  0.2752 -0.2760  0.2708
   34GLY     CA  479   0.136   5.994   3.855  0.1456  0.0473  0.2550
   34GLY    HA1  480   0.099   6.042   3.945 -0.4345 -0.5986  0.3719
   34GLY    HA2  481   0.128   6.067   3.774  0.5103  0.5795  0.7024
   34GLY      C  482   0.043   5.880   3.813  0.5014 -0.1883  0.1046
   34GLY      O  483   0.070   5.803   3.721  0.6379  0.2159 -0.1962
   35GLN      N  484   9.514   5.876   3.881  0.1328  0.0816 -0.4970
   35GLN      H  485   9.493   5.935   3.960 -0.2874 -1.6609  0.7495
   35GLN     CA  486   9.406   5.786   3.843  0.0901  0.0273 -0.2504
   35GLN     HA  487   9.396   5.799   3.735  0.1350 -0.2865 -0.2920
   35GLN     CB  488   9.434   5.641   3.880 -0.3530 -0.0863 -0.3562
   35GLN    HB1  489   9.512   5.603   3.815  0.0761  0.6889 -0.2995
   35GLN    HB2  490   9.342   5.587   3.855  1.2792 -2.9074 -0.6501
   35GLN     CG  491   9.459   5.610   4.027 -0.2451 -0.4169 -0.4439
   35GLN    HG1  492   9.560   5.640   4.054  0.5151 -0.4623 -2.9727
   35GLN    HG2  493   9.390   5.666   4.090 -0.1250 -0.0940 -0.6022
   35GLN     CD  494   9.450   5.463   4.066 -0.1800 -0.2654  0.1536
   35GLN    OE1  495   9.441   5.375   3.981 -0.1416 -0.3400  0.2262
   35GLN    NE2  496   9.438   5.427   4.194  0.6341  0.6084  0.4904
   35GLN   HE21  497   9.409   5.334   4.222  2.0094 -0.1240 -0.3945
   35GLN   HE22  498   9.427   5.505   4.258 -0.9767  2.2278 -1.5884
   35GLN      C  499   9.275   5.830   3.907  0.0824  0.4746 -0.5656
   35GLN      O  500   9.274   5.891   4.014  0.1295 -0.1099 -0.2281
   36GLN      N  501   9.168   5.823   3.828  0.1075 -0.5550 -0.5245
   36GLN      H  502   9.178   5.775   3.740  1.4122 -1.1471 -0.0719
   36GLN     CA  503   9.038   5.858   3.882  0.5109  0.0914  0.0503
   36GLN     HA  504   9.049   5.963   3.908 -1.3587  0.6349 -1.2108
   36GLN     CB  505   8.924   5.850   3.781 -0.2349  0.2766  0.8660
   36GLN    HB1  506   8.958   5.897   3.689  1.5378 -2.2141  0.1517
   36GLN    HB2  507   8.912   5.746   3.751 -0.0548  0.2782  0.7849
   36GLN     CG  508   8.792   5.906   3.832 -0.5186  0.0987  0.3384
   36GLN    HG1  509   8.739   5.840   3.901 -0.5058  0.3003  0.5444
   36GLN    HG2  510   8.717   5.900   3.754  0.0965  0.0829 -0.2569
   36GLN     CD  511   8.798   6.053   3.872  0.0672  0.1934 -0.0827
   36GLN    OE1  512   8.819   6.091   3.987  0.4590  0.1250 -0.1305
   36GLN    NE2  513   8.784   6.154   3.785  0.8308  0.3673 -0.0061
   36GLN   HE21  514   8.808   6.249   3.807 -0.1576  0.2805  1.6001
   36GLN   HE22  515   8.751   6.145   3.690  0.4464 -0.3078  0.1839
   36GLN      C  516   9.008   5.783   4.011 -0.4141 -0.1554 -0.2995
   36GLN      O  517   9.040   5.665   4.022 -0.2320 -0.0628  0.1919
   37SER      N  518   8.930   5.843   4.101  0.9895  0.7362  0.3654
   37SER      H  519   8.898   5.933   4.068  0.3466  0.1467 -0.7141
   37SER     CA  520   8.881   5.784   4.224  0.2296  0.3476 -0.1147
   37SER     HA  521   8.928   5.686   4.238 -0.4494 -0.0466 -0.5094
   37SER     CB  522   8.913   5.879   4.339 -0.4607  0.8954 -0.3684
   37SER    HB1  523   8.872   5.830   4.427  0.6245  0.9572  0.1866
   37SER    HB2  524   8.873   5.976   4.311 -0.5398  1.2920  1.0657
   37SER     OG  525   9.054   5.878   4.348 -0.5095 -0.2972  0.5998
   37SER     HG  526   9.079   5.933   4.273 -3.0085 -0.7400 -0.6837
   37SER      C  527   8.732   5.752   4.224  0.3156 -0.0627  0.0958
   37SER      O  528   8.650   5.812   4.154  0.0058 -0.6841 -0.0800
   38TYR      N  529   8.684   5.663   4.311  0.0892  0.1017  0.1399
   38TYR      H  530   8.745   5.612   4.374  0.5281  0.1128 -0.2626
   38TYR     CA  531   8.545   5.647   4.349  0.1648  0.0722  0.4035
   38TYR     HA  532   8.475   5.723   4.315 -1.8153 -2.5655 -1.8812
   38TYR     CB  533   8.493   5.525   4.274  0.2028  0.2472  0.0878
   38TYR    HB1  534   8.547   5.441   4.318 -1.2584  0.1080  1.7190
   38TYR    HB2  535   8.393   5.493   4.303 -0.0683  0.4124 -0.6605
   38TYR     CG  536   8.505   5.527   4.124 -0.6321 -0.4063  0.0072
   38TYR    CD1  537   8.574   5.425   4.058  0.1131 -0.1026  0.3138
   38TYR    HD1  538   8.614   5.338   4.109  1.0702 -0.3187 -0.7592
   38TYR    CE1  539   8.606   5.442   3.923 -0.3781  0.2326  0.2376
   38TYR    HE1  540   8.673   5.379   3.866 -0.1930  2.9342 -2.8282
   38TYR     CZ  541   8.549   5.547   3.849  0.0949  0.1985 -0.1797
   38TYR     OH  542   8.562   5.553   3.713  0.2972 -0.5270 -0.1991
   38TYR     HH  543   8.512   5.622   3.669 -0.1377 -1.0226 -0.4996
   38TYR    CE2  544   8.470   5.641   3.917 -0.4482 -0.4298  0.0748
   38TYR    HE2  545   8.417   5.719   3.864 -1.9769 -0.2408  1.7674
   38TYR    CD2  546   8.442   5.631   4.054  0.6584  0.6551  0.3981
   38TYR    HD2  547   8.376   5.701   4.104 -1.8921 -0.6885 -0.8999
   38TYR      C  548   8.524   5.637   4.499  0.2957  0.6639  0.4650
   38TYR      O  549   8.617   5.626   4.579  0.1110  0.1013  0.6057
   39SER      N  550   8.396   5.637   4.538  0.1577 -0.2098  0.0226
   39SER      H  551   8.325   5.650   4.468 -1.5875 -1.2838  1.5012
   39SER     CA  552   8.353   5.622   4.675  0.0892 -0.3769 -0.0162
   39SER     HA  553   8.432   5.672   4.732  0.1999  0.1174 -0.5957
   39SER     CB  554   8.227   5.705   4.698  0.5991  0.5564 -0.5251
   39SER    HB1  555   8.186   5.677   4.795  0.8402  1.3807 -0.1720
   39SER    HB2  556   8.150   5.696   4.622 -0.1356  1.3440  0.1057
   39SER     OG  557   8.250   5.844   4.692 -0.7027  0.7808 -0.6320
   39SER     HG  558   8.250   5.872   4.601 -4.7009  1.3643 -0.6046
   39SER      C  559   8.349   5.477   4.720 -0.2128 -0.3968 -0.1086
   39SER      O  560   8.310   5.391   4.642  0.0391 -0.3364 -0.3031
   40GLY      N  561   8.372   5.454   4.849  0.4229 -0.3522 -0.2080
   40GLY      H  562   8.411   5.520   4.915 -0.2188  0.2746 -0.4417
   40GLY     CA  563   8.369   5.320   4.905  0.0199 -0.3225 -0.1558
   40GLY    HA1  564   8.289   5.256   4.867 -0.2981  1.0004 -1.8454
   40GLY    HA2  565   8.363   5.327   5.014 -1.5654 -0.0359 -0.2316
   40GLY      C  566   8.503   5.252   4.881  0.2497 -0.0475  0.3260
   40GLY      O  567   8.595   5.302   4.817 -0.2548 -0.1678 -0.5116
   41TYR      N  568   8.505   5.128   4.929 -0.5248 -0.1614  0.0711
   41TYR      H  569   8.422   5.080   4.963 -0.1194 -0.0887  1.1907
   41TYR     CA  570   8.617   5.037   4.928 -0.5314 -0.1699  0.3535
   41TYR     HA  571   8.697   5.097   4.886 -2.0403  0.1151 -2.3316
   41TYR     CB  572   8.668   4.993   5.066 -0.3361 -0.0737  0.3128
   41TYR    HB1  573   8.756   4.931   5.053  0.9723  0.4221  5.1292
   41TYR    HB2  574   8.598   4.918   5.104 -1.0286  0.2114 -0.3649
   41TYR     CG  575   8.685   5.100   5.170  0.1395 -0.0562  0.2183
   41TYR    CD1  576   8.747   5.221   5.135  0.2063 -0.0098  0.5005
   41TYR    HD1  577   8.796   5.231   5.040  0.0589  0.7902  0.5002
   41TYR    CE1  578   8.766   5.318   5.235  0.3080  0.3338  0.1493
   41TYR    HE1  579   8.826   5.407   5.223  1.1567  0.2530  3.0639
   41TYR     CZ  580   8.725   5.296   5.368 -0.5033  0.3517 -0.0945
   41TYR     OH  581   8.764   5.378   5.470 -0.2252  0.2952 -0.1549
   41TYR     HH  582   8.721   5.348   5.551  1.0670 -1.6734 -0.1164
   41TYR    CE2  583   8.651   5.180   5.398 -0.1322  0.2346  0.3743
   41TYR    HE2  584   8.616   5.154   5.497  0.1865 -0.2088  0.3738
   41TYR    CD2  585   8.632   5.084   5.298  0.4400  0.1225  0.3674
   41TYR    HD2  586   8.575   4.998   5.331 -0.2817  0.4109 -0.1122
   41TYR      C  587   8.597   4.922   4.830  0.0010 -0.1322  0.1958
   41TYR      O  588   8.484   4.900   4.786 -0.0210  0.5705 -0.1033
   42SER      N  589   8.707   4.854   4.797  0.0556  0.3597 -0.6458
   42SER      H  590   8.794   4.887   4.835  0.7319 -2.3791  0.4191
   42SER     CA  591   8.705   4.736   4.713  0.0321  0.0481 -0.2052
   42SER     HA  592   8.617   4.744   4.650 -1.1738 -1.3697  1.1973
   42SER     CB  593   8.812   4.736   4.605 -0.0270 -0.3157 -0.2667
   42SER    HB1  594   8.805   4.656   4.530 -2.3714  0.3027 -0.7959
   42SER    HB2  595   8.907   4.723   4.656  0.3299 -0.5019 -0.9604
   42SER     OG  596   8.816   4.858   4.533  0.1725 -0.2883 -0.2089
   42SER     HG  597   8.909   4.870   4.514 -0.0467 -0.2761 -1.3232
   42SER      C  598   8.691   4.602   4.786  0.1329  0.4096  0.4864
   42SER      O  599   8.785   4.523   4.792 -0.1675 -0.0015 -0.1561
   43GLN      N  600   8.575   4.565   4.838 -0.2193 -0.2619 -0.7419
   43GLN      H  601   8.497   4.623   4.810 -0.1107  0.1021 -0.2933
   43GLN     CA  602   8.535   4.453   4.922  0.2813  0.0735 -0.0454
   43GLN     HA  603   8.622   4.391   4.944  1.6264  1.3948 -1.3899
   43GLN     CB  604   8.481   4.507   5.054 -0.1598 -0.0589 -0.1736
   43GLN    HB1  605   8.386   4.554   5.029 -0.6036 -0.5183  0.6169
   43GLN    HB2  606   8.459   4.422   5.118  1.8588  1.1936  2.3513
   43GLN     CG  607   8.571   4.603   5.130 -0.1305 -0.2097 -0.0167
   43GLN    HG1  608   8.575   4.696   5.072 -1.3780 -1.2891 -1.9653
   43GLN    HG2  609   8.672   4.567   5.151 -0.3620 -1.0235 -0.2942
   43GLN     CD  610   8.508   4.633   5.265  0.3554  0.3056  0.1006
   43GLN    OE1  611   8.421   4.719   5.279  0.2961  0.2248  0.2290
   43GLN    NE2  612   8.539   4.560   5.373  0.2197 -0.3243 -0.2782
   43GLN   HE21  613   8.613   4.491   5.373  0.0961 -0.4565 -0.4731
   43GLN   HE22  614   8.489   4.588   5.456  0.4758  1.1684 -0.5937
   43GLN      C  615   8.438   4.359   4.851  0.3783  0.1731 -0.3113
   43GLN      O  616   8.380   4.392   4.748  0.0383 -0.2431 -0.2552
   44SER      N  617   8.413   4.246   4.917  0.9386  0.3370  0.1961
   44SER      H  618   8.474   4.226   4.995  0.7177  1.3822  0.6610
   44SER     CA  619   8.316   4.146   4.877  0.6150  0.5933  0.3282
   44SER     HA  620   8.321   4.126   4.770  0.9721  0.6174  0.3393
   44SER     CB  621   8.342   4.015   4.952 -0.4956  0.2720  0.1631
   44SER    HB1  622   8.351   4.019   5.060 -1.8660 -2.5979  0.4882
   44SER    HB2  623   8.250   3.962   4.929 -1.3014  0.3919  2.7499
   44SER     OG  624   8.458   3.956   4.899 -0.6130 -0.0771  0.2879
   44SER     HG  625   8.484   3.892   4.966 -0.3429  0.5410  0.7916
   44SER      C  626   8.174   4.188   4.913  0.3839  0.3136 -0.2360
   44SER      O  627   8.148   4.267   5.004  0.0191  0.2260 -0.2622
   45THR      N  628   8.077   4.151   4.830  0.0264  0.2431  0.2062
   45THR      H  629   8.107   4.084   4.760  0.8251 -0.0826  0.8400
   45THR     CA  630   7.935   4.175   4.843  0.0234  0.2850  0.1044
   45THR     HA  631   7.913   4.280   4.823 -0.8749 -0.0514 -0.7652
   45THR     CB  632   7.857   4.091   4.743  0.1605 -0.3153  0.4940
   45THR     HB  633   7.761   4.083   4.795 -0.8070 -2.7342 -1.4465
   45THR    CG2  634   7.834   4.168   4.614  0.6256  0.1221  0.6713
   45THR   HG21  635   7.925   4.176   4.554 -1.7109 -0.4874 -3.3595
   45THR   HG22  636   7.758   4.120   4.552  2.6788 -0.9978 -1.1079
   45THR   HG23  637   7.799   4.269   4.637 -1.9503 -0.5474  0.0288
   45THR    OG1  638   7.904   3.960   4.722 -0.1537 -0.3088 -0.2764
   45THR    HG1  639   7.934   3.924   4.805 -1.6127  1.4408  1.0854
   45THR      C  640   7.885   4.147   4.984 -0.1520 -0.3018 -0.0728
   45THR      O  641   7.915   4.044   5.045  0.1923 -0.3771 -0.3736
   46ASP      N  642   7.788   4.229   5.026 -0.3054 -0.3796 -0.2724
   46ASP      H  643   7.774   4.316   4.977  1.2427 -0.5877 -1.1566
   46ASP     CA  644   7.727   4.207   5.156  0.4824 -0.1721  0.1372
   46ASP     HA  645   7.807   4.182   5.225  2.2777  1.5017 -1.1979
   46ASP     CB  646   7.662   4.338   5.202  0.9638  0.2904 -0.4723
   46ASP    HB1  647   7.648   4.331   5.309  0.7999  0.4931 -0.4817
   46ASP    HB2  648   7.738   4.414   5.182  0.4524  0.5470 -1.5311
   46ASP     CG  649   7.529   4.362   5.132  0.5276 -0.4980  0.0644
   46ASP    OD1  650   7.422   4.314   5.173  0.1271  0.2523 -0.0791
   46ASP    OD2  651   7.530   4.447   5.040  0.2364  0.0391  0.5504
   46ASP      C  652   7.633   4.088   5.158  0.1048  0.1308  0.5965
   46ASP      O  653   7.596   4.031   5.056 -0.0334  0.3675  0.5132
   47THR      N  654   7.572   4.055   5.272 -1.0631  0.4514  0.0694
   47THR      H  655   7.591   4.110   5.355 -2.1444  0.7413  0.1464
   47THR     CA  656   7.493   3.935   5.291 -0.1628 -0.1852 -0.1876
   47THR     HA  657   7.552   3.851   5.253  0.4394  0.4672 -0.7054
   47THR     CB  658   7.481   3.894   5.438 -0.3473 -0.3261 -0.2428
   47THR     HB  659   7.421   3.803   5.439 -0.8344 -0.0345 -1.2823
   47THR    CG2  660   7.617   3.868   5.502 -0.0697 -0.2301 -0.7821
   47THR   HG21  661   7.655   3.964   5.539  0.4758 -1.2042  1.3290
   47THR   HG22  662   7.596   3.811   5.592 -1.9872  1.5004 -0.0334
   47THR   HG23  663   7.693   3.826   5.437 -0.2653  1.7098 -2.3700
   47THR    OG1  664   7.419   3.996   5.513  0.5527 -0.1289  0.2347
   47THR    HG1  665   7.407   3.963   5.602  1.1997 -1.1409 -0.0375
   47THR      C  666   7.361   3.931   5.217 -0.2836 -0.1824  0.0254
   47THR      O  667   7.315   3.821   5.189 -0.0819 -0.1373 -0.5021
   48SER      N  668   7.301   4.043   5.175  0.0359  0.0173  0.0992
   48SER      H  669   7.359   4.124   5.189  0.8183 -0.3549 -0.8855
   48SER     CA  670   7.174   4.055   5.105  0.1620  0.2594 -0.0871
   48SER     HA  671   7.095   4.013   5.165 -1.1914 -0.4653 -2.2651
   48SER     CB  672   7.138   4.195   5.057  0.5264  0.1058 -0.8386
   48SER    HB1  673   7.030   4.205   5.044 -0.0357 -0.4933  2.3462
   48SER    HB2  674   7.195   4.224   4.969  0.5885  1.9552 -0.2458
   48SER     OG  675   7.157   4.293   5.157 -0.3785 -0.2428 -0.3162
   48SER     HG  676   7.252   4.302   5.167 -0.3198  0.1629 -1.1237
   48SER      C  677   7.176   3.974   4.976 -0.5558  0.5029 -0.2560
   48SER      O  678   7.257   3.990   4.885  0.2546  0.1756  0.3952
   49GLY      N  679   7.077   3.885   4.961  0.1076 -0.3190  0.1018
   49GLY      H  680   7.006   3.882   5.032  1.2430 -0.1708  1.2716
   49GLY     CA  681   7.059   3.796   4.848  0.4204 -0.1111 -0.1150
   49GLY    HA1  682   7.158   3.753   4.841 -0.0468 -1.4119  0.9599
   49GLY    HA2  683   6.988   3.719   4.880  1.1415 -0.1732  1.4337
   49GLY      C  684   7.012   3.866   4.721 -0.4302 -0.0997  0.1950
   49GLY      O  685   7.008   3.987   4.703 -0.4607 -0.1345 -0.0398
   50TYR      N  686   6.967   3.782   4.628  0.1273 -0.2762  0.0792
   50TYR      H  687   6.976   3.683   4.647  0.2614  0.1723  2.7374
   50TYR     CA  688   6.928   3.820   4.494  0.0711  0.1230  0.2101
   50TYR     HA  689   6.922   3.928   4.480  0.5380 -0.0145 -1.2813
   50TYR     CB  690   7.032   3.768   4.394 -0.2176 -0.5575  0.2644
   50TYR    HB1  691   6.992   3.794   4.296  0.8230 -2.1185 -0.6166
   50TYR    HB2  692   7.042   3.660   4.399  1.4941 -0.4207  0.1263
   50TYR     CG  693   7.166   3.833   4.418 -0.1064 -0.5503 -0.3692
   50TYR    CD1  694   7.173   3.973   4.420  0.0871 -0.5654  0.0824
   50TYR    HD1  695   7.090   4.042   4.419  1.4436  1.1477  1.1400
   50TYR    CE1  696   7.300   4.029   4.434 -0.0273 -0.3104  0.1067
   50TYR    HE1  697   7.309   4.136   4.424 -1.0921 -0.3675 -2.0932
   50TYR     CZ  698   7.412   3.947   4.460  0.2947 -0.1561 -0.7617
   50TYR     OH  699   7.529   4.011   4.487 -0.1669  0.1791  0.4924
   50TYR     HH  700   7.587   3.941   4.519 -0.6306 -0.1833  0.5373
   50TYR    CE2  701   7.396   3.808   4.472 -0.0135 -0.1341 -0.8947
   50TYR    HE2  702   7.484   3.754   4.503 -1.4589 -2.6908 -0.9889
   50TYR    CD2  703   7.273   3.747   4.447 -0.0387 -0.3893 -0.1452
   50TYR    HD2  704   7.249   3.642   4.447 -1.3266 -0.1198 -1.1520
   50TYR      C  705   6.794   3.763   4.453  0.2349 -0.0666 -0.0695
   50TYR      O  706   6.743   3.675   4.521 -0.2892  0.2202 -0.0816
   51GLY      N  707   6.735   3.812   4.343 -0.3195 -0.9474 -0.1728
   51GLY      H  708   6.779   3.896   4.309 -0.7921 -0.5984  0.0754
   51GLY     CA  709   6.608   3.768   4.288 -0.5250 -0.0308 -0.4456
   51GLY    HA1  710   6.600   3.660   4.295 -0.7009 -0.2118 -2.7654
   51GLY    HA2  711   6.610   3.783   4.180 -0.4843 -0.1286 -0.4583
   51GLY      C  712   6.489   3.841   4.349 -0.0163 -0.0890  0.6394
   51GLY      O  713   6.494   3.900   4.457  0.3327  0.5080  0.3057
   52GLN      N  714   6.371   3.836   4.288  0.1188  0.1216  0.3577
   52GLN      H  715   6.376   3.786   4.200  0.3650  1.2425 -0.2804
   52GLN     CA  716   6.252   3.908   4.330 -0.2354  0.0415 -0.4957
   52GLN     HA  717   6.291   3.998   4.377  0.0249 -0.1664 -0.3097
   52GLN     CB  718   6.168   3.949   4.209 -0.6502  0.4937 -0.0524
   52GLN    HB1  719   6.140   3.860   4.154  2.0435 -1.1842  1.0878
   52GLN    HB2  720   6.076   3.992   4.251 -0.8322  0.2024 -0.1571
   52GLN     CG  721   6.235   4.057   4.125 -0.4588  0.1375 -0.3594
   52GLN    HG1  722   6.315   4.009   4.068 -2.0210 -0.0118 -2.5525
   52GLN    HG2  723   6.273   4.142   4.183  0.8382 -0.8735  0.3111
   52GLN     CD  724   6.140   4.105   4.016 -0.0262 -0.2572 -0.9149
   52GLN    OE1  725   6.049   4.039   3.966 -0.2194 -0.2962 -0.5139
   52GLN    NE2  726   6.166   4.225   3.963 -0.7145  0.1092 -0.4403
   52GLN   HE21  727   6.117   4.256   3.880 -1.6336 -0.0523  0.0274
   52GLN   HE22  728   6.225   4.289   4.013 -1.2781  0.4736 -0.2315
   52GLN      C  729   6.182   3.833   4.442 -0.7898  0.4453 -0.5688
   52GLN      O  730   6.116   3.897   4.524  0.2363  0.4229  0.3119
   53SER      N  731   6.214   3.705   4.461 -1.0047  0.4144 -0.4032
   53SER      H  732   6.274   3.663   4.391 -0.1865 -0.3791  0.7361
   53SER     CA  733   6.181   3.623   4.575 -0.2332  0.2631 -0.2788
   53SER     HA  734   6.072   3.626   4.588 -0.0039  0.6433  2.1444
   53SER     CB  735   6.209   3.474   4.562  0.2207  0.3369 -0.1626
   53SER    HB1  736   6.312   3.460   4.529 -0.0086  0.7717 -1.1190
   53SER    HB2  737   6.196   3.432   4.662 -2.4057  0.9891 -0.1571
   53SER     OG  738   6.124   3.415   4.466 -0.0986 -0.2205  0.4551
   53SER     HG  739   6.121   3.323   4.493 -0.3658 -0.2057  0.4857
   53SER      C  740   6.246   3.666   4.706 -0.1948  0.3300 -0.3194
   53SER      O  741   6.363   3.701   4.706 -0.0630 -0.1010 -0.1629
   54SER      N  742   6.174   3.672   4.818  0.1043  0.4979 -0.1345
   54SER      H  743   6.079   3.637   4.807  0.6278 -0.6771 -1.1357
   54SER     CA  744   6.228   3.695   4.950 -0.2809  0.6364  0.0029
   54SER     HA  745   6.277   3.790   4.969 -1.5058  0.8786  2.2383
   54SER     CB  746   6.114   3.699   5.052 -0.1421  0.1564  0.1838
   54SER    HB1  747   6.164   3.716   5.147 -0.9568  1.6953  0.3737
   54SER    HB2  748   6.052   3.610   5.053 -1.9013  1.1870 -2.8024
   54SER     OG  749   6.032   3.811   5.028 -0.4016 -0.1477 -0.3826
   54SER     HG  750   6.004   3.844   5.114  0.0919 -1.4732  0.3209
   54SER      C  751   6.326   3.585   4.989 -0.4799  0.4443 -0.0370
   54SER      O  752   6.315   3.471   4.943  0.5663  0.4239 -0.2734
   55TYR      N  753   6.431   3.626   5.060 -0.2540  0.0712 -0.1496
   55TYR      H  754   6.426   3.715   5.108  1.6765  0.7452 -1.0817
   55TYR     CA  755   6.550   3.548   5.091  0.0032  0.5765  0.1580
   55TYR     HA  756   6.525   3.446   5.060  0.8491  0.2231  0.6298
   55TYR     CB  757   6.664   3.595   5.001  0.1453 -0.1454 -0.0437
   55TYR    HB1  758   6.758   3.542   5.012  1.0533  1.4871  0.2612
   55TYR    HB2  759   6.636   3.567   4.899  1.6363 -0.9943 -0.2499
   55TYR     CG  760   6.681   3.745   5.003  0.1315 -0.1411 -0.2129
   55TYR    CD1  761   6.743   3.805   5.112  0.1155  0.0373 -0.3021
   55TYR    HD1  762   6.782   3.752   5.198  0.1210 -0.2600 -0.4901
   55TYR    CE1  763   6.772   3.942   5.111 -0.2658  0.1223 -0.1103
   55TYR    HE1  764   6.835   3.985   5.187  0.2838 -0.2059 -0.3711
   55TYR     CZ  765   6.733   4.023   5.002  0.6107 -0.2751 -0.7326
   55TYR     OH  766   6.774   4.153   4.999 -0.5409  0.1229  0.1474
   55TYR     HH  767   6.727   4.193   4.926 -1.4466 -0.5806  0.3264
   55TYR    CE2  768   6.664   3.963   4.895 -0.5808 -0.1085 -0.0818
   55TYR    HE2  769   6.633   4.024   4.812 -2.1093  0.9987  1.2513
   55TYR    CD2  770   6.642   3.824   4.894 -0.5259 -0.1178  0.0322
   55TYR    HD2  771   6.621   3.782   4.797 -1.0264 -0.3641  0.2457
   55TYR      C  772   6.597   3.546   5.235 -0.1217  0.2927  0.1947
   55TYR      O  773   6.655   3.445   5.276  0.1237  0.3998  0.1175
   56SER      N  774   6.576   3.648   5.318 -0.6378  0.2258  0.1444
   56SER      H  775   6.554   3.741   5.287  2.1046  1.7227  2.2460
   56SER     CA  776   6.633   3.649   5.452  0.0413  0.1858 -0.1422
   56SER     HA  777   6.738   3.621   5.455  0.0682  0.4025  1.5905
   56SER     CB  778   6.612   3.784   5.519 -0.0808  0.2833 -0.3731
   56SER    HB1  779   6.506   3.800   5.537  0.1712 -0.1638  1.8252
   56SER    HB2  780   6.651   3.861   5.453 -1.7002  0.6503 -0.9457
   56SER     OG  781   6.690   3.780   5.637 -0.1256  0.1137 -0.3499
   56SER     HG  782   6.668   3.861   5.683  0.7951 -0.3842  1.0282
   56SER      C  783   6.559   3.549   5.540  0.3598  0.3564  0.3183
   56SER      O  784   6.437   3.553   5.551  0.3451  0.1196  0.2349
   57SER      N  785   6.633   3.461   5.608 -0.0109 -0.0675  0.1754
   57SER      H  786   6.734   3.463   5.603  0.0783  2.5530  1.5263
   57SER     CA  787   6.585   3.357   5.696 -0.2820 -0.2831 -0.2219
   57SER     HA  788   6.496   3.312   5.651  0.3098  0.0283 -1.7498
   57SER     CB  789   6.685   3.241   5.694 -0.2563 -0.2622 -0.1622
   57SER    HB1  790   6.788   3.274   5.707 -0.6555  0.5045  1.3569
   57SER    HB2  791   6.668   3.180   5.783  0.3188 -2.0167 -1.2151
   57SER     OG  792   6.665   3.156   5.584  0.4677 -0.4988 -0.1102
   57SER     HG  793   6.747   3.106   5.574 -0.1611 -1.2139 -2.5363
   57SER      C  794   6.560   3.408   5.838 -0.0313  0.2162 -0.3547
   57SER      O  795   6.545   3.328   5.930 -0.3128  0.3311 -0.2998
   58TYR      N  796   6.553   3.539   5.858 -0.4834  0.0816  0.4157
   58TYR      H  797   6.541   3.597   5.776 -0.7891  0.2830  0.5999
   58TYR     CA  798   6.561   3.616   5.981  0.2664  0.2580  0.2622
   58TYR     HA  799   6.539   3.557   6.070 -0.3440 -0.4319 -0.3312
   58TYR     CB  800   6.704   3.661   6.013  0.4613  0.2457 -0.5621
   58TYR    HB1  801   6.732   3.742   5.946  0.6260  0.3579 -0.3555
   58TYR    HB2  802   6.714   3.697   6.115  1.4006 -1.9925  0.2115
   58TYR     CG  803   6.806   3.553   5.988  0.5816  0.1688  0.2296
   58TYR    CD1  804   6.882   3.536   5.871 -0.0963 -0.0921 -0.1825
   58TYR    HD1  805   6.869   3.612   5.796 -0.5536 -0.1074 -0.1182
   58TYR    CE1  806   6.972   3.430   5.851  0.2569  0.1912 -0.1154
   58TYR    HE1  807   7.033   3.426   5.762  1.3102 -1.2053  0.6403
   58TYR     CZ  808   6.985   3.333   5.952  0.1905  0.2657 -0.0346
   58TYR     OH  809   7.070   3.226   5.937  0.0990  0.1501  0.2732
   58TYR     HH  810   7.072   3.167   6.013 -3.9756 -0.6917 -0.0274
   58TYR    CE2  811   6.904   3.346   6.066  0.1579  0.0337 -0.0306
   58TYR    HE2  812   6.896   3.269   6.141 -3.0014 -0.8269 -1.0642
   58TYR    CD2  813   6.818   3.455   6.087  0.0939 -0.0391  0.0864
   58TYR    HD2  814   6.746   3.451   6.167  1.7037  0.1049  1.6216
   58TYR      C  815   6.456   3.725   5.973 -0.1075 -0.1227 -0.0523
   58TYR      O  816   6.413   3.766   5.865 -0.4255 -0.5244 -0.0842
   59GLY      N  817   6.430   3.780   6.092  0.1796 -0.0840 -0.0069
   59GLY      H  818   6.472   3.734   6.171 -1.9860 -1.7572  0.2861
   59GLY     CA  819   6.315   3.867   6.109  0.2607  0.0291 -0.0385
   59GLY    HA1  820   6.226   3.820   6.068  0.8514 -0.1436 -1.1618
   59GLY    HA2  821   6.279   3.883   6.211 -1.1042  2.6790 -0.8488
   59GLY      C  822   6.330   4.009   6.057 -0.2154  0.6425  1.4366
   59GLY      O  823   6.437   4.067   6.034 -0.3062  0.1448 -0.3739
   60GLN      N  824   6.214   4.067   6.026 -0.1420  0.1127  0.0633
   60GLN      H  825   6.133   4.007   6.029 -0.1295  0.0535 -0.8347
   60GLN     CA  826   6.199   4.206   5.986 -0.0117  0.1056 -0.0124
   60GLN     HA  827   6.274   4.256   6.047  0.7800 -1.0264 -0.0121
   60GLN     CB  828   6.235   4.217   5.838 -0.3061  0.2902 -0.0701
   60GLN    HB1  829   6.154   4.194   5.768  0.5034  1.9673 -1.6326
   60GLN    HB2  830   6.313   4.141   5.827 -1.0852 -0.8790  1.9750
   60GLN     CG  831   6.288   4.356   5.806  0.2584  0.1003  0.0348
   60GLN    HG1  832   6.302   4.363   5.698  1.8940  2.9292  0.3137
   60GLN    HG2  833   6.211   4.429   5.829 -0.3050 -0.0582 -1.2681
   60GLN     CD  834   6.416   4.400   5.877  0.4372  0.1973 -0.3447
   60GLN    OE1  835   6.501   4.326   5.924 -0.1558 -0.2567  0.0310
   60GLN    NE2  836   6.424   4.531   5.900 -0.0043  0.3190 -0.8646
   60GLN   HE21  837   6.494   4.567   5.963 -0.9309  0.4647  0.1332
   60GLN   HE22  838   6.342   4.590   5.888 -2.6735 -3.0394 -0.7413
   60GLN      C  839   6.061   4.264   6.008 -0.1539 -0.2261 -0.0145
   60GLN      O  840   5.963   4.202   5.968 -0.2026 -0.0443 -0.1838
   61SER      N  841   6.049   4.386   6.062  0.1526 -0.0631 -0.3143
   61SER      H  842   6.136   4.433   6.083  0.6489 -1.2251  0.3173
   61SER     CA  843   5.920   4.453   6.071 -0.2755 -0.8543 -0.4779
   61SER     HA  844   5.845   4.374   6.071  1.6168 -2.7844  0.8564
   61SER     CB  845   5.909   4.525   6.204  0.0433 -0.3822 -0.7041
   61SER    HB1  846   5.955   4.624   6.206  2.0827 -1.2850  0.7536
   61SER    HB2  847   5.963   4.476   6.285 -0.0049 -0.5858 -0.7959
   61SER     OG  848   5.771   4.533   6.231  0.2756 -0.0245  0.4545
   61SER     HG  849   5.757   4.621   6.268 -1.0608  0.4471 -1.0226
   61SER      C  850   5.896   4.531   5.942 -0.1095  0.1634  0.0992
   61SER      O  851   5.992   4.551   5.869  0.1849 -0.1323  0.3980
   62GLN      N  852   5.778   4.586   5.913 -0.1095  0.1341  0.0474
   62GLN      H  853   5.708   4.586   5.987  0.6464 -2.0130  0.8427
   62GLN     CA  854   5.731   4.645   5.790 -0.3873 -0.1031  0.0369
   62GLN     HA  855   5.814   4.647   5.719  0.9486 -0.2819  1.5463
   62GLN     CB  856   5.625   4.551   5.733 -0.3440 -0.3172  0.3120
   62GLN    HB1  857   5.563   4.605   5.663  0.1154 -1.5569 -1.1017
   62GLN    HB2  858   5.559   4.509   5.810 -1.6706 -2.3967 -1.8376
   62GLN     CG  859   5.683   4.429   5.662 -0.1399  0.0646 -0.1765
   62GLN    HG1  860   5.758   4.377   5.720  0.3952  0.4403 -0.5172
   62GLN    HG2  861   5.721   4.473   5.570 -3.8492 -0.7529 -2.3229
   62GLN     CD  862   5.578   4.334   5.605 -0.1256 -0.2630  0.3457
   62GLN    OE1  863   5.528   4.354   5.495 -0.4367  0.4600  0.6132
   62GLN    NE2  864   5.519   4.244   5.684 -0.7245  0.2744  0.5244
   62GLN   HE21  865   5.446   4.187   5.642 -2.2631  2.1895  0.4967
   62GLN   HE22  866   5.556   4.230   5.777  1.9718 -0.6418 -0.5854
   62GLN      C  867   5.696   4.791   5.813  0.3890  0.1087 -0.0894
   62GLN      O  868   5.683   4.834   5.928  0.0066  0.4132 -0.2448
   63ASN      N  869   5.653   4.863   5.709 -0.0465  0.4682  0.3347
   63ASN      H  870   5.653   4.820   5.618  1.0835  1.8203 -0.3320
   63ASN     CA  871   5.632   5.006   5.715 -0.0219  0.4737  0.2932
   63ASN     HA  872   5.729   5.043   5.750  0.2915  0.3758 -0.4669
   63ASN     CB  873   5.599   5.047   5.572  0.0037 -0.0383  0.1395
   63ASN    HB1  874   5.677   5.015   5.503  0.5778  1.9729 -0.1956
   63ASN    HB2  875   5.506   5.004   5.534  1.2773 -1.6953 -1.3144
   63ASN     CG  876   5.578   5.197   5.560 -0.4652 -0.1390 -0.3655
   63ASN    OD1  877   5.468   5.244   5.534 -0.5929 -0.2864 -0.0941
   63ASN    ND2  878   5.678   5.280   5.592 -0.1574 -0.4290 -0.5614
   63ASN   HD21  879   5.772   5.245   5.592  0.3648  0.9129 -1.0552
   63ASN   HD22  880   5.658   5.378   5.606  0.4165 -0.4458  0.4465
   63ASN      C  881   5.527   5.049   5.816 -0.6248  0.3219 -0.2622
   63ASN      O  882   5.419   4.991   5.825 -0.6147  0.2628 -0.5350
   64THR      N  883   5.550   5.164   5.880 -0.4302 -0.2218  0.6628
   64THR      H  884   5.641   5.206   5.867 -0.1316 -1.2441 -0.7451
   64THR     CA  885   5.471   5.236   5.979 -0.1081  0.4069  0.4655
   64THR     HA  886   5.369   5.204   5.962 -0.1964 -0.1367  1.8803
   64THR     CB  887   5.511   5.201   6.122 -0.3160  0.2211  0.4782
   64THR     HB  888   5.473   5.273   6.193 -2.6030 -1.7865  1.4287
   64THR    CG2  889   5.449   5.069   6.166  0.0905  0.0650  0.5919
   64THR   HG21  890   5.344   5.053   6.141 -0.4714  0.6758  2.4069
   64THR   HG22  891   5.453   5.069   6.275 -2.3232 -0.4332  0.7376
   64THR   HG23  892   5.504   4.987   6.120 -2.7186 -0.5195 -2.0566
   64THR    OG1  893   5.651   5.189   6.138 -0.2699 -0.1609 -0.1571
   64THR    HG1  894   5.688   5.269   6.098  2.4618 -2.0240 -1.7460
   64THR      C  895   5.487   5.386   5.958  0.1550  0.3665  0.3614
   64THR      O  896   5.597   5.440   5.959  0.1346  0.4256 -0.2995
   65GLY      N  897   5.376   5.460   5.959 -0.3430 -0.3614  0.1324
   65GLY      H  898   5.287   5.414   5.972 -0.4282 -1.3571 -3.1462
   65GLY     CA  899   5.374   5.604   5.936 -0.1669 -0.3835 -0.0226
   65GLY    HA1  900   5.425   5.629   5.843  1.4080 -1.6278  0.4376
   65GLY    HA2  901   5.432   5.651   6.015 -1.1005  0.3039  0.2649
   65GLY      C  902   5.237   5.670   5.934  0.0868  0.1743  0.6585
   65GLY      O  903   5.139   5.601   5.958  0.0118 -0.1636 -0.5380
   66TYR      N  904   5.229   5.803   5.938 -0.4228  0.1544  0.2900
   66TYR      H  905   5.318   5.848   5.950  0.7872 -1.6087 -1.4790
   66TYR     CA  906   5.110   5.886   5.928 -0.5392 -0.1177 -0.6987
   66TYR     HA  907   5.039   5.829   5.867 -1.7067  0.2587  0.2652
   66TYR     CB  908   5.047   5.904   6.066  0.1935 -0.5569 -0.2975
   66TYR    HB1  909   5.023   5.801   6.090  0.5914 -1.0704 -1.9527
   66TYR    HB2  910   5.117   5.924   6.146 -0.4145 -2.7964  0.8742
   66TYR     CG  911   4.914   5.973   6.085  0.1544 -0.8316  0.4263
   66TYR    CD1  912   4.795   5.931   6.024  0.0906 -0.0552  0.0004
   66TYR    HD1  913   4.804   5.854   5.949  3.1547  0.9749 -0.8074
   66TYR    CE1  914   4.675   5.986   6.072  0.2867  0.1288  0.2859
   66TYR    HE1  915   4.578   5.955   6.036  0.1938 -0.7751  1.2496
   66TYR     CZ  916   4.676   6.099   6.155 -0.1035  0.0312  0.4262
   66TYR     OH  917   4.556   6.150   6.196 -0.0767  0.2411  0.2476
   66TYR     HH  918   4.480   6.106   6.157 -1.1330  0.2194  2.2238
   66TYR    CE2  919   4.796   6.143   6.215 -0.0320  0.2114  0.1506
   66TYR    HE2  920   4.796   6.232   6.277 -0.0730  0.8907 -0.8029
   66TYR    CD2  921   4.912   6.072   6.183 -0.5260 -0.6567  0.2459
   66TYR    HD2  922   5.005   6.088   6.237  1.6695 -4.5053 -2.0144
   66TYR      C  923   5.139   6.019   5.862 -0.1595  0.3103  0.3148
   66TYR      O  924   5.222   6.097   5.911 -0.2387  0.6571 -0.0934
   67GLY      N  925   5.074   6.044   5.748  0.2802 -0.4757 -0.1164
   67GLY      H  926   5.013   5.973   5.708 -0.8859  1.4335 -1.9499
   67GLY     CA  927   5.088   6.155   5.657  0.3437 -0.7937 -0.4975
   67GLY    HA1  928   5.086   6.248   5.715  0.4406 -1.6984  0.9980
   67GLY    HA2  929   5.187   6.151   5.611  0.7603  0.8377  0.1913
   67GLY      C  930   4.982   6.154   5.547 -0.4771 -0.0569  0.2661
   67GLY      O  931   4.938   6.047   5.506 -0.2966 -0.0359  0.0121
   68THR      N  932   4.940   6.270   5.496 -0.4615 -0.1906 -0.0523
   68THR      H  933   4.973   6.356   5.538  0.4365 -1.4621  2.0367
   68THR     CA  934   4.824   6.274   5.409 -0.0481 -0.2549 -0.6110
   68THR     HA  935   4.843   6.200   5.331 -0.3898  1.8014 -2.7365
   68THR     CB  936   4.697   6.241   5.487  0.0355 -0.0825 -0.4021
   68THR     HB  937   4.725   6.157   5.552 -1.6883  0.1060  0.6358
   68THR    CG2  938   4.617   6.346   5.563 -0.4039  0.3151 -1.4057
   68THR   HG21  939   4.594   6.426   5.492  0.9867  1.0972 -1.0211
   68THR   HG22  940   4.685   6.387   5.638 -1.8800  0.3138 -0.0279
   68THR   HG23  941   4.521   6.311   5.600 -1.1742  2.5471 -1.1124
   68THR    OG1  942   4.615   6.183   5.388 -0.5140  0.3160 -0.1854
   68THR    HG1  943   4.625   6.087   5.385  0.8015  0.4416 -0.4502
   68THR      C  944   4.814   6.408   5.338  0.1827  0.0471 -0.0758
   68THR      O  945   4.870   6.509   5.380 -0.2733  0.4605 -0.4539
   69GLN      N  946   4.733   6.419   5.233  0.5288 -0.0561 -0.3540
   69GLN      H  947   4.690   6.333   5.200  2.1954 -0.3730 -1.9105
   69GLN     CA  948   4.711   6.538   5.154 -0.1700 -0.0265 -0.1182
   69GLN     HA  949   4.808   6.574   5.121 -1.2843  2.6853 -0.6899
   69GLN     CB  950   4.627   6.504   5.031 -0.1176 -0.5422 -0.0129
   69GLN    HB1  951   4.676   6.420   4.982  0.5774  0.9457 -2.0056
   69GLN    HB2  952   4.636   6.590   4.964  0.1073  0.3113  1.0799
   69GLN     CG  953   4.480   6.478   5.060 -0.2438  0.2064  0.0527
   69GLN    HG1  954   4.449   6.567   5.115  3.4927  1.2732  0.7255
   69GLN    HG2  955   4.473   6.397   5.133  4.9718  0.4764  1.2456
   69GLN     CD  956   4.398   6.466   4.932  0.2136  0.1960 -0.2408
   69GLN    OE1  957   4.445   6.440   4.821 -0.1111  0.6469 -0.4842
   69GLN    NE2  958   4.266   6.471   4.951  0.2240  0.3966 -0.2237
   69GLN   HE21  959   4.225   6.496   5.040 -1.8539 -1.0789 -0.7153
   69GLN   HE22  960   4.205   6.470   4.871  1.2219  0.2834 -1.0068
   69GLN      C  961   4.666   6.665   5.226 -0.1650  0.0060 -0.1715
   69GLN      O  962   4.623   6.650   5.340 -0.0798 -0.6773 -0.2214
   70SER      N  963   4.655   6.786   5.171  0.0783 -0.0430 -0.3273
   70SER      H  964   4.689   6.804   5.077  0.9236  2.6740  0.4178
   70SER     CA  965   4.599   6.904   5.234  0.0212 -0.1274 -0.2202
   70SER     HA  966   4.546   6.863   5.320 -0.9513 -1.1809 -1.2750
   70SER     CB  967   4.705   6.996   5.292 -0.1932  0.0472 -0.1054
   70SER    HB1  968   4.737   6.959   5.389  0.7215 -0.4721 -0.5857
   70SER    HB2  969   4.654   7.092   5.299 -0.7672 -0.2899  0.3571
   70SER     OG  970   4.822   7.014   5.215 -0.2181  0.0158 -0.1508
   70SER     HG  971   4.881   7.069   5.267 -1.7788  2.4495 -0.7727
   70SER      C  972   4.499   6.974   5.143 -0.2099  0.2265  0.3066
   70SER      O  973   4.516   6.971   5.022 -0.4313 -0.6024  0.2914
   71THR      N  974   4.402   7.046   5.201 -0.4527  0.2992 -0.1858
   71THR      H  975   4.395   7.055   5.301  0.0319 -0.4764 -0.0732
   71THR     CA  976   4.303   7.122   5.128 -0.5550  0.1539 -0.2009
   71THR     HA  977   4.336   7.132   5.025 -2.9615 -0.1659 -1.0497
   71THR     CB  978   4.177   7.037   5.134 -0.2361 -0.3230 -0.2465
   71THR     HB  979   4.097   7.096   5.089 -1.6075 -0.4772  1.8496
   71THR    CG2  980   4.188   6.916   5.042  0.2510 -0.3777 -0.1168
   71THR   HG21  981   4.091   6.868   5.031  2.3162 -4.8306 -1.7611
   71THR   HG22  982   4.257   6.845   5.088 -0.1835  1.0498  2.9555
   71THR   HG23  983   4.237   6.949   4.950 -0.5046  2.9052  0.5670
   71THR    OG1  984   4.145   7.007   5.268  0.2457  0.1308 -0.0291
   71THR    HG1  985   4.052   6.988   5.273  0.2292  0.0614 -0.5278
   71THR      C  986   4.276   7.260   5.186 -0.0254  0.2397 -0.1494
   71THR      O  987   4.304   7.271   5.305 -0.0959  0.3216 -0.1403
   72PRO      N  988   4.216   7.353   5.111  0.0831  0.3309 -0.1232
   72PRO     CD  989   4.199   7.343   4.967 -0.0355 -0.7404 -0.0413
   72PRO    HD1  990   4.292   7.310   4.920 -0.2928 -0.3070 -0.8821
   72PRO    HD2  991   4.129   7.265   4.935  0.1614 -2.1124  2.6044
   72PRO     CG  992   4.151   7.479   4.918 -0.6649 -0.7601  0.5063
   72PRO    HG1  993   4.043   7.472   4.902 -0.6766 -0.1258  0.2640
   72PRO    HG2  994   4.195   7.510   4.823 -1.5886 -1.1415 -0.0649
   72PRO     CB  995   4.179   7.570   5.036  0.2460 -0.4187  0.0335
   72PRO    HB1  996   4.281   7.609   5.027 -0.2963  1.0076 -0.1768
   72PRO    HB2  997   4.103   7.648   5.038 -0.8976 -1.4984  2.2555
   72PRO     CA  998   4.171   7.481   5.160  0.1878  0.1523  0.4419
   72PRO     HA  999   4.243   7.525   5.229  0.8734  5.1732 -2.8664
   72PRO      C 1000   4.031   7.484   5.220  0.3583 -0.5846  0.8877
   72PRO      O 1001   3.940   7.416   5.174  0.1538  0.1388  0.2003
   73GLN      N 1002   4.005   7.583   5.307  0.2229 -0.1738  0.3845
   73GLN      H 1003   4.078   7.648   5.329  1.0460 -0.0002 -2.4620
   73GLN     CA 1004   3.882   7.590   5.383 -0.0664 -1.0427  0.0128
   73GLN     HA 1005   3.857   7.487   5.410  0.5511 -1.3434 -0.5219
   73GLN     CB 1006   3.891   7.668   5.514  0.1574  0.0114 -0.6215
   73GLN    HB1 1007   3.796   7.673   5.568  0.6356 -1.0387  0.3591
   73GLN    HB2 1008   3.920   7.768   5.483 -0.5793  0.5988  0.4845
   73GLN     CG 1009   4.005   7.626   5.606 -0.0199  0.0500 -0.3829
   73GLN    HG1 1010   4.096   7.592   5.558 -1.2723 -2.2490 -1.2894
   73GLN    HG2 1011   3.967   7.538   5.657  1.6923  1.0955  3.0216
   73GLN     CD 1012   4.031   7.734   5.710  0.1233 -0.0522 -0.3121
   73GLN    OE1 1013   3.946   7.776   5.789  0.1948 -0.6910  0.1121
   73GLN    NE2 1014   4.158   7.750   5.749 -0.1699  0.2761  0.5471
   73GLN   HE21 1015   4.177   7.797   5.836 -0.6860 -0.7624  1.2366
   73GLN   HE22 1016   4.231   7.712   5.691 -0.9931  0.3114 -0.5600
   73GLN      C 1017   3.774   7.641   5.289  0.3924 -0.2573 -0.0943
   73GLN      O 1018   3.794   7.718   5.195 -0.1510 -0.1962 -0.1627
   74GLY      N 1019   3.650   7.601   5.318  0.1719  0.3098 -0.2345
   74GLY      H 1020   3.642   7.543   5.400 -0.9451  0.6719 -0.0819
   74GLY     CA 1021   3.535   7.633   5.236 -0.1433 -0.2550 -0.0175
   74GLY    HA1 1022   3.550   7.573   5.146  0.0720  0.1966 -0.2822
   74GLY    HA2 1023   3.532   7.737   5.203 -1.8082 -0.3146 -0.1251
   74GLY      C 1024   3.410   7.588   5.310 -0.0441 -0.0670  0.2626
   74GLY      O 1025   3.416   7.526   5.416  0.3373 -0.6236 -0.0817
   75TYR      N 1026   3.295   7.608   5.246  0.1531 -0.2413 -0.1459
   75TYR      H 1027   3.301   7.629   5.147 -0.1031 -0.5289 -0.2247
   75TYR     CA 1028   3.164   7.562   5.286  0.1981 -0.0103  0.2715
   75TYR     HA 1029   3.167   7.485   5.364 -1.7663  0.4726  0.8906
   75TYR     CB 1030   3.090   7.678   5.351 -0.6443 -0.3720 -0.0289
   75TYR    HB1 1031   3.079   7.753   5.272 -1.3438  0.6739  1.0261
   75TYR    HB2 1032   2.988   7.646   5.372 -0.3913 -1.9836 -1.0929
   75TYR     CG 1033   3.143   7.757   5.468 -0.1805 -0.4091 -0.2127
   75TYR    CD1 1034   3.190   7.889   5.457 -0.1425 -0.4200 -0.1897
   75TYR    HD1 1035   3.177   7.940   5.363  0.9735 -0.2241 -0.2519
   75TYR    CE1 1036   3.234   7.960   5.570 -0.3869  0.1285 -0.4379
   75TYR    HE1 1037   3.250   8.066   5.565  0.5375  0.1316  1.5773
   75TYR     CZ 1038   3.253   7.902   5.697 -0.1596  0.3452 -0.3752
   75TYR     OH 1039   3.282   7.986   5.801  0.7644 -0.1511 -0.2208
   75TYR     HH 1040   3.306   7.938   5.881  1.6216  0.3512 -0.1671
   75TYR    CE2 1041   3.215   7.767   5.702 -0.4107  0.4243 -0.1042
   75TYR    HE2 1042   3.225   7.718   5.798 -2.3105 -0.5811 -0.3680
   75TYR    CD2 1043   3.160   7.698   5.593  0.3758 -0.1365 -0.1560
   75TYR    HD2 1044   3.119   7.600   5.613 -0.8728  0.1109 -1.3215
   75TYR      C 1045   3.091   7.524   5.158 -0.4183  0.6583  0.4167
   75TYR      O 1046   3.134   7.568   5.051  0.5301  0.6116  0.7697
   76GLY      N 1047   2.982   7.448   5.163  0.0453 -0.0614 -0.0212
   76GLY      H 1048   2.936   7.421   5.249 -0.7323 -2.7344 -1.1679
   76GLY     CA 1049   2.931   7.386   5.043 -0.1961 -0.7697  0.4400
   76GLY    HA1 1050   2.850   7.319   5.072 -0.9322  0.3810  1.1310
   76GLY    HA2 1051   2.880   7.458   4.979 -0.1004 -1.0627  0.0308
   76GLY      C 1052   3.028   7.295   4.971 -0.0333 -0.2387 -0.0180
   76GLY      O 1053   3.111   7.223   5.028  0.4505  0.3007 -0.0303
   77SER      N 1054   3.027   7.298   4.837  0.0699 -0.3382 -0.0219
   77SER      H 1055   2.981   7.377   4.794 -0.6787 -0.3196  0.7978
   77SER     CA 1056   3.090   7.201   4.750 -0.1495 -0.4467 -0.0576
   77SER     HA 1057   3.067   7.105   4.796 -0.2323 -0.5482 -0.3059
   77SER     CB 1058   3.022   7.188   4.613 -0.2657  0.2162 -0.0646
   77SER    HB1 1059   3.043   7.276   4.551  0.6327 -1.4528 -2.2628
   77SER    HB2 1060   3.069   7.107   4.557  0.0487 -0.0662  0.5889
   77SER     OG 1061   2.886   7.167   4.640 -0.2985  0.8144  0.2463
   77SER     HG 1062   2.832   7.219   4.579  1.1384  0.5934 -1.2716
   77SER      C 1063   3.239   7.224   4.736 -0.3752  0.6030 -0.9146
   77SER      O 1064   3.290   7.321   4.790 -0.2895 -0.1454  0.3923
   78THR      N 1065   3.309   7.133   4.667 -0.4196  0.0996 -0.3046
   78THR      H 1066   3.259   7.052   4.634  0.3921  0.2804 -2.1264
   78THR     CA 1067   3.452   7.137   4.644 -0.4045  0.3252 -0.1688
   78THR     HA 1068   3.491   7.229   4.688  0.2522  0.5048 -1.0956
   78THR     CB 1069   3.524   7.020   4.710 -0.3879  0.2902 -0.2481
   78THR     HB 1070   3.622   7.013   4.663  0.1416  0.1637  0.8275
   78THR    CG2 1071   3.548   7.033   4.860  0.4752  0.2269 -0.3706
   78THR   HG21 1072   3.456   7.034   4.920  1.3364  1.5601  0.9817
   78THR   HG22 1073   3.606   7.121   4.887  0.9397  0.3087 -1.5994
   78THR   HG23 1074   3.606   6.948   4.897 -1.2563 -0.0998  1.8313
   78THR    OG1 1075   3.457   6.897   4.694 -0.4117  0.2625  0.0619
   78THR    HG1 1076   3.521   6.831   4.723 -0.2737 -0.4890 -1.7941
   78THR      C 1077   3.489   7.140   4.497 -0.1017  0.4546 -0.0909
   78THR      O 1078   3.439   7.060   4.418 -0.0622 -0.2660  0.5994
   79GLY      N 1079   3.572   7.236   4.457 -0.0292  0.3870 -0.1040
   79GLY      H 1080   3.596   7.308   4.524 -0.3305  1.8970 -1.5460
   79GLY     CA 1081   3.611   7.269   4.321 -0.0847  0.6415 -0.0603
   79GLY    HA1 1082   3.684   7.349   4.333  1.8665 -0.8646 -1.1359
   79GLY    HA2 1083   3.649   7.175   4.280 -0.0221  0.4819  0.3608
   79GLY      C 1084   3.493   7.315   4.237 -0.4013  0.2527  0.1663
   79GLY      O 1085   3.377   7.283   4.260 -0.2723 -0.0145  0.4420
   80GLY      N 1086   3.518   7.385   4.125 -0.0071  0.4971  0.4058
   80GLY      H 1087   3.616   7.396   4.104  0.6712 -1.6784  1.9747
   80GLY     CA 1088   3.421   7.474   4.066 -0.2421  0.1945  0.3290
   80GLY    HA1 1089   3.328   7.422   4.045  0.1724 -0.4309 -0.0150
   80GLY    HA2 1090   3.474   7.491   3.971  0.5931  3.6876  1.2750
   80GLY      C 1091   3.402   7.610   4.131 -0.1242  0.5151 -0.2928
   80GLY      O 1092   3.478   7.641   4.223  0.3819 -0.7432 -0.2739
   81TYR      N 1093   3.309   7.696   4.090 -0.1455  0.4181 -0.4468
   81TYR      H 1094   3.241   7.672   4.019 -1.9303  0.1767  1.2463
   81TYR     CA 1095   3.303   7.831   4.143  0.4653  0.3068 -0.0907
   81TYR     HA 1096   3.391   7.892   4.122  0.8305  0.1091  0.8228
   81TYR     CB 1097   3.176   7.891   4.084 -0.0496 -0.3605  0.3287
   81TYR    HB1 1098   3.090   7.838   4.125 -0.9033 -0.7815 -1.8551
   81TYR    HB2 1099   3.167   7.996   4.109  2.5532  0.0017  0.0421
   81TYR     CG 1100   3.175   7.880   3.933 -0.4684  0.4243  0.2697
   81TYR    CD1 1101   3.061   7.826   3.873  0.1234 -0.7568  0.1857
   81TYR    HD1 1102   2.981   7.779   3.928 -1.3131  0.4318 -0.8236
   81TYR    CE1 1103   3.044   7.833   3.734  0.2053 -0.2611  0.2000
   81TYR    HE1 1104   2.954   7.798   3.686  0.9794 -0.1405 -1.3897
   81TYR     CZ 1105   3.151   7.873   3.652  0.1750 -0.2479  0.1668
   81TYR     OH 1106   3.128   7.870   3.517  0.3790 -0.3081  0.1323
   81TYR     HH 1107   3.196   7.919   3.470  0.4355 -1.5268 -1.0880
   81TYR    CE2 1108   3.259   7.937   3.716  0.0663  0.0935  0.0120
   81TYR    HE2 1109   3.338   7.979   3.657  0.8050 -2.6704 -1.1089
   81TYR    CD2 1110   3.274   7.942   3.856 -0.3492 -0.0222  0.0627
   81TYR    HD2 1111   3.354   7.998   3.902  0.4936  0.0046 -1.3505
   81TYR      C 1112   3.285   7.851   4.293  0.3283 -0.0703 -0.0559
   81TYR      O 1113   3.311   7.964   4.333  0.4956 -0.3474  0.6271
   82GLY      N 1114   3.247   7.748   4.368 -0.2315  0.2136  0.0524
   82GLY      H 1115   3.238   7.658   4.323  0.6531  0.4816 -0.6898
   82GLY     CA 1116   3.222   7.764   4.510  0.1633  0.1843  0.1275
   82GLY    HA1 1117   3.242   7.664   4.548  2.3043  0.5092 -0.0350
   82GLY    HA2 1118   3.294   7.826   4.564  0.1123  0.9404 -0.6471
   82GLY      C 1119   3.076   7.802   4.534 -0.0236 -0.3855 -0.1021
   82GLY      O 1120   3.006   7.861   4.452  0.4958  0.0115 -0.2657
   83SER      N 1121   3.029   7.780   4.657 -0.3413  0.1184 -0.1345
   83SER      H 1122   3.089   7.723   4.715 -0.1830 -0.7268 -1.1021
   83SER     CA 1123   2.890   7.794   4.695 -0.2228 -0.0259  0.3617
   83SER     HA 1124   2.830   7.772   4.607 -1.8517 -1.7769  1.8218
   83SER     CB 1125   2.850   7.695   4.804  0.1661 -0.4897  0.0823
   83SER    HB1 1126   2.901   7.707   4.900 -0.0623 -2.5878  0.5284
   83SER    HB2 1127   2.743   7.699   4.824  0.1394 -0.6876 -0.0163
   83SER     OG 1128   2.878   7.563   4.761 -0.0906 -0.5265  0.0287
   83SER     HG 1129   2.813   7.562   4.690  1.5626  1.8337 -1.7248
   83SER      C 1130   2.866   7.939   4.738  0.1848  0.2848 -0.4515
   83SER      O 1131   2.952   8.010   4.789  0.1048  0.1590 -0.1387
   84SER      N 1132   2.742   7.983   4.721  0.0570 -0.0479 -0.3893
   84SER      H 1133   2.669   7.925   4.683  1.5319 -2.6346  0.5123
   84SER     CA 1134   2.704   8.116   4.764 -0.6980 -0.4577  0.2475
   84SER     HA 1135   2.768   8.186   4.710  2.1061 -1.3306  2.2794
   84SER     CB 1136   2.558   8.132   4.721 -0.5206  0.3076 -0.1054
   84SER    HB1 1137   2.509   8.040   4.755 -1.5534  1.0238  0.4252
   84SER    HB2 1138   2.521   8.221   4.772  0.6183  2.0094 -2.1162
   84SER     OG 1139   2.534   8.136   4.583 -0.1253  0.4520 -0.1699
   84SER     HG 1140   2.575   8.215   4.548  0.4160  0.7527  1.1229
   84SER      C 1141   2.707   8.144   4.913  0.8192 -0.1018  0.1616
   84SER      O 1142   2.685   8.051   4.990 -0.0837 -0.0414 -0.0090
   85GLN      N 1143   2.730   8.270   4.953  0.7944  0.0164 -0.1989
   85GLN      H 1144   2.755   8.325   4.872  1.5870 -2.4441 -1.7340
   85GLN     CA 1145   2.765   8.303   5.089  0.1253 -0.0481 -0.0033
   85GLN     HA 1146   2.770   8.219   5.158  1.7160  0.9040  1.1219
   85GLN     CB 1147   2.909   8.352   5.100  0.1185  0.0837 -0.4935
   85GLN    HB1 1148   2.937   8.380   5.202 -0.2285  1.7882 -0.8231
   85GLN    HB2 1149   2.914   8.450   5.052  0.1761  2.0850  3.2630
   85GLN     CG 1150   3.009   8.250   5.046  0.2771 -0.2020  0.3385
   85GLN    HG1 1151   2.982   8.157   5.097  0.5467  1.0325  2.9296
   85GLN    HG2 1152   3.001   8.239   4.938 -0.6362 -2.7734  0.5979
   85GLN     CD 1153   3.156   8.272   5.077  0.3194 -0.4671  0.3333
   85GLN    OE1 1154   3.201   8.386   5.092 -0.0280 -0.2621 -0.1557
   85GLN    NE2 1155   3.231   8.166   5.109  0.6374 -0.3462 -0.0021
   85GLN   HE21 1156   3.325   8.191   5.136  1.1034 -0.9913 -0.9831
   85GLN   HE22 1157   3.193   8.074   5.094  0.7509 -0.3964  0.0242
   85GLN      C 1158   2.664   8.406   5.136 -0.4212 -0.4630 -0.2703
   85GLN      O 1159   2.592   8.464   5.055 -0.6446 -0.3636 -0.0029
   86SER      N 1160   2.656   8.420   5.269 -0.3993 -0.1124 -0.3041
   86SER      H 1161   2.705   8.349   5.322 -1.9803  0.1742  1.6430
   86SER     CA 1162   2.562   8.505   5.338  0.1877 -0.3681  0.8332
   86SER     HA 1163   2.569   8.483   5.445  0.2748  0.0642  0.9200
   86SER     CB 1164   2.590   8.655   5.342 -0.5799 -0.2219  0.8856
   86SER    HB1 1165   2.579   8.696   5.241  2.8915  0.8925  0.8226
   86SER    HB2 1166   2.527   8.702   5.417 -0.1869  0.1542  0.9807
   86SER     OG 1167   2.724   8.675   5.379 -0.3723  0.8067 -0.3277
   86SER     HG 1168   2.767   8.590   5.370  0.9038  1.4699 -0.7654
   86SER      C 1169   2.415   8.484   5.304  0.2495  0.2650  0.1566
   86SER      O 1170   2.340   8.577   5.274  0.2087 -0.0154 -0.6285
   87SER      N 1171   2.377   8.357   5.290 -0.3029  0.4318  0.1098
   87SER      H 1172   2.447   8.284   5.294 -0.0148  0.5570 -1.6235
   87SER     CA 1173   2.246   8.309   5.250 -0.0563 -0.2072  0.0504
   87SER     HA 1174   2.173   8.383   5.283  0.0111  0.1096 -0.5059
   87SER     CB 1175   2.232   8.309   5.098  0.4573 -0.4343  0.0029
   87SER    HB1 1176   2.310   8.244   5.059  0.8307  1.0799 -1.9402
   87SER    HB2 1177   2.138   8.260   5.073 -0.7743  2.0576 -0.6117
   87SER     OG 1178   2.238   8.436   5.036 -0.3244 -0.3010  0.1869
   87SER     HG 1179   2.332   8.454   5.030 -0.3680 -0.6233 -2.6205
   87SER      C 1180   2.210   8.171   5.303  0.0471 -0.3866 -0.3424
   87SER      O 1181   2.291   8.103   5.365  0.1469 -0.1093 -0.1663
   88GLN      N 1182   2.084   8.127   5.290 -0.3343  0.4522  0.3896
   88GLN      H 1183   2.014   8.177   5.238  0.0635 -0.3361 -0.9420
   88GLN     CA 1184   2.055   7.996   5.346 -0.5570  0.1236 -0.4836
   88GLN     HA 1185   2.102   7.992   5.444 -0.4017 -0.7807 -0.5902
   88GLN     CB 1186   1.906   7.982   5.376 -0.4848 -0.1610 -0.2521
   88GLN    HB1 1187   1.841   8.024   5.299  0.3297  0.9251 -0.3721
   88GLN    HB2 1188   1.882   7.876   5.381  0.3942 -0.3386  0.5371
   88GLN     CG 1189   1.863   8.035   5.512  0.1304  0.1498 -0.1739
   88GLN    HG1 1190   1.916   7.967   5.580  2.2385 -1.4745 -3.1635
   88GLN    HG2 1191   1.755   8.029   5.523  0.2385  0.7247  1.4281
   88GLN     CD 1192   1.904   8.177   5.548  0.2528  0.0647  0.0246
   88GLN    OE1 1193   2.019   8.206   5.580  0.3700  0.7074 -0.9459
   88GLN    NE2 1194   1.809   8.271   5.543 -0.3060 -0.4847  0.1546
   88GLN   HE21 1195   1.839   8.367   5.548  1.7307 -1.0924  0.4658
   88GLN   HE22 1196   1.714   8.248   5.518 -0.2651  1.5967 -2.2841
   88GLN      C 1197   2.120   7.880   5.273  0.4979  0.5119 -0.1883
   88GLN      O 1198   2.096   7.859   5.154 -0.7589  0.1879  0.1153
   89SER      N 1199   2.168   7.779   5.346 -0.2065  0.0567 -0.3513
   89SER      H 1200   2.153   7.772   5.445 -0.4702 -1.7082 -0.4684
   89SER     CA 1201   2.231   7.658   5.296  0.4652  0.0547  0.4889
   89SER     HA 1202   2.200   7.637   5.194  0.5229 -1.1591  0.7017
   89SER     CB 1203   2.383   7.659   5.303  0.4759  0.2129  0.2414
   89SER    HB1 1204   2.417   7.561   5.270  0.9431  0.5955 -0.4397
   89SER    HB2 1205   2.411   7.675   5.407 -1.4099  1.4401  0.6161
   89SER     OG 1206   2.438   7.761   5.222 -0.2978  0.4274 -0.0187
   89SER     HG 1207   2.526   7.732   5.196 -0.5026  1.0061 -1.4493
   89SER      C 1208   2.191   7.536   5.378 -0.3888 -0.0137 -0.0186
   89SER      O 1209   2.143   7.555   5.489 -0.3216 -0.1873  0.0404
   90SER      N 1210   2.206   7.417   5.319  0.2135 -0.0106  0.1231
   90SER      H 1211   2.251   7.406   5.230  0.2117 -1.5620  0.2765
   90SER     CA 1212   2.154   7.296   5.380  0.4648 -0.2450 -0.1248
   90SER     HA 1213   2.058   7.312   5.429  1.0664  2.6265  0.3016
   90SER     CB 1214   2.135   7.182   5.280 -0.3576 -0.0138 -0.2410
   90SER    HB1 1215   2.100   7.094   5.334 -2.3451  1.4554  1.0164
   90SER    HB2 1216   2.229   7.168   5.226 -0.4604 -0.6521 -0.2651
   90SER     OG 1217   2.038   7.209   5.182 -0.0882  0.5945 -0.3435
   90SER     HG 1218   2.058   7.291   5.135  0.7049  0.4130 -0.3373
   90SER      C 1219   2.241   7.247   5.494  0.2016  0.1292  0.2416
   90SER      O 1220   2.360   7.280   5.497  0.3331 -0.2140 -0.8308
   91TYR      N 1221   2.179   7.170   5.584 -0.3449  0.1261 -0.1315
   91TYR      H 1222   2.079   7.157   5.580 -0.4598  0.9892 -0.2707
   91TYR     CA 1223   2.249   7.125   5.703  0.0946  0.4355 -0.2689
   91TYR     HA 1224   2.306   7.213   5.732 -0.4993  0.9437 -0.6264
   91TYR     CB 1225   2.157   7.091   5.820  0.7321 -0.1338  0.0752
   91TYR    HB1 1226   2.099   7.182   5.838  1.0380  0.1235 -0.2257
   91TYR    HB2 1227   2.093   7.003   5.811  0.1183  0.4244 -1.4039
   91TYR     CG 1228   2.234   7.077   5.949  0.6032 -0.1986  0.1452
   91TYR    CD1 1229   2.250   7.192   6.028 -0.6796  0.3054 -0.3108
   91TYR    HD1 1230   2.198   7.285   6.012 -0.7236  0.8542  2.5069
   91TYR    CE1 1231   2.331   7.184   6.141 -0.1684  0.1484 -0.6855
   91TYR    HE1 1232   2.333   7.263   6.215 -3.9120  0.4717 -0.7551
   91TYR     CZ 1233   2.395   7.063   6.175 -0.4060  0.2353  0.1143
   91TYR     OH 1234   2.463   7.058   6.293 -0.5768  0.2741  0.2139
   91TYR     HH 1235   2.498   6.971   6.311  1.2734  1.2022  1.3775
   91TYR    CE2 1236   2.384   6.951   6.090  0.3459  0.1405  0.1342
   91TYR    HE2 1237   2.420   6.851   6.113 -2.7729 -1.0308  0.4737
   91TYR    CD2 1238   2.301   6.958   5.978 -0.0647 -0.5212  0.3877
   91TYR    HD2 1239   2.289   6.872   5.913 -0.3275  1.1344 -1.8817
   91TYR      C 1240   2.335   7.003   5.670 -0.1764 -0.1771  1.2168
   91TYR      O 1241   2.280   6.903   5.626  0.4110 -0.0801  0.2364
   92GLY      N 1242   2.467   7.008   5.689 -0.0261  0.6287  0.0751
   92GLY      H 1243   2.512   7.090   5.725  2.9716 -1.0334  0.4839
   92GLY     CA 1244   2.558   6.899   5.657  0.0911  0.7000  0.1632
   92GLY    HA1 1245   2.648   6.913   5.716  0.4796 -0.8072 -0.0400
   92GLY    HA2 1246   2.503   6.810   5.686  2.4705 -0.9885 -0.2411
   92GLY      C 1247   2.588   6.884   5.509  0.3068 -0.5531  0.3246
   92GLY      O 1248   2.564   6.973   5.427 -0.3673 -1.1421 -0.1319
   93GLN      N 1249   2.661   6.778   5.474  0.6156 -0.2506  0.0451
   93GLN      H 1250   2.671   6.694   5.530 -1.1034  0.0949  0.9167
   93GLN     CA 1251   2.704   6.750   5.338 -0.0935 -0.2297 -0.1855
   93GLN     HA 1252   2.762   6.836   5.306 -0.2428 -0.3485 -0.7915
   93GLN     CB 1253   2.801   6.633   5.332  0.6537  0.3883 -0.3437
   93GLN    HB1 1254   2.766   6.555   5.400 -1.0406  2.9297  1.9329
   93GLN    HB2 1255   2.809   6.599   5.229 -1.5475  1.0529 -0.7811
   93GLN     CG 1256   2.938   6.666   5.390  0.7936 -0.7561  0.0159
   93GLN    HG1 1257   2.930   6.708   5.490  0.4044 -2.5747  0.7836
   93GLN    HG2 1258   3.001   6.578   5.402  0.3110 -1.0768  0.2063
   93GLN     CD 1259   3.017   6.757   5.296 -0.4633  0.5779  0.2085
   93GLN    OE1 1260   2.987   6.777   5.178  0.5857 -0.0746 -0.1881
   93GLN    NE2 1261   3.121   6.826   5.342  0.1866 -0.1319 -0.1634
   93GLN   HE21 1262   3.174   6.878   5.273 -2.2949  0.0644 -2.0432
   93GLN   HE22 1263   3.146   6.818   5.439 -2.0944  0.5120  0.5284
   93GLN      C 1264   2.590   6.749   5.237 -0.2249  0.4322 -0.0540
   93GLN      O 1265   2.482   6.698   5.264 -0.2642  0.2621 -0.5101
   94GLN      N 1266   2.619   6.796   5.115  0.8012 -0.1255 -0.0446
   94GLN      H 1267   2.705   6.847   5.104  0.9078 -0.2491  0.2092
   94GLN     CA 1268   2.528   6.798   5.002  0.3738 -0.0227  0.2981
   94GLN     HA 1269   2.445   6.729   5.020  0.1580  0.5796  1.7512
   94GLN     CB 1270   2.467   6.936   4.981 -0.2062 -0.3789 -0.4077
   94GLN    HB1 1271   2.434   6.949   4.878  0.7140 -0.2178 -0.6880
   94GLN    HB2 1272   2.547   7.010   4.986  1.6213 -2.1868 -1.4501
   94GLN     CG 1273   2.354   6.976   5.077 -0.3034 -0.2272 -0.5845
   94GLN    HG1 1274   2.311   7.074   5.059  0.2324  0.1143 -0.0426
   94GLN    HG2 1275   2.389   6.963   5.179  1.6259  1.3438 -0.9685
   94GLN     CD 1276   2.236   6.881   5.060 -0.7274  0.1970 -0.0343
   94GLN    OE1 1277   2.150   6.892   4.973 -0.4092  0.2888 -0.3412
   94GLN    NE2 1278   2.230   6.780   5.148  0.1664  0.3148  0.1711
   94GLN   HE21 1279   2.295   6.778   5.226 -0.6292 -0.1333  0.8271
   94GLN   HE22 1280   2.159   6.709   5.142 -0.5724  1.0404  0.2298
   94GLN      C 1281   2.613   6.773   4.879  0.4658 -0.8033  0.5162
   94GLN      O 1282   2.726   6.817   4.863  0.1441  0.1556  0.8166
   95SER      N 1283   2.552   6.702   4.782  0.9289  0.0584 -0.4263
   95SER      H 1284   2.456   6.678   4.800  0.8586  2.0120  2.5330
   95SER     CA 1285   2.604   6.692   4.647  0.4400 -0.5747 -0.5707
   95SER     HA 1286   2.697   6.637   4.647  1.9178  1.7748 -0.3380
   95SER     CB 1287   2.502   6.615   4.563 -0.0724 -0.3027 -0.2075
   95SER    HB1 1288   2.408   6.670   4.571  0.6596  1.1124 -0.8076
   95SER    HB2 1289   2.533   6.621   4.459 -1.6551  0.7540 -0.6543
   95SER     OG 1290   2.492   6.482   4.607 -0.8437 -0.3311 -0.4704
   95SER     HG 1291   2.580   6.444   4.605 -0.3219  0.6302  1.7117
   95SER      C 1292   2.623   6.826   4.578  0.3458 -0.3282 -0.1284
   95SER      O 1293   2.550   6.924   4.590  0.3635 -0.3796  0.3827
   96SER      N 1294   2.720   6.835   4.486  0.5827 -0.0276  0.1464
   96SER      H 1295   2.777   6.753   4.468 -1.2578 -1.7137  1.5094
   96SER     CA 1296   2.743   6.950   4.402  0.2320 -0.1071 -0.0576
   96SER     HA 1297   2.735   7.038   4.465  0.3000 -0.4820  0.4778
   96SER     CB 1298   2.881   6.936   4.339 -0.1109  0.0896 -0.8727
   96SER    HB1 1299   2.947   6.888   4.411  0.4011 -0.7765 -1.8903
   96SER    HB2 1300   2.884   6.863   4.258 -0.4892 -0.1821 -0.6461
   96SER     OG 1301   2.934   7.063   4.307 -0.5533  0.5177  0.0529
   96SER     HG 1302   3.019   7.034   4.274 -0.2802  1.3662 -0.0193
   96SER      C 1303   2.632   6.976   4.300  0.3620  0.2462 -0.1112
   96SER      O 1304   2.558   6.882   4.270  0.1036  0.3795  0.1058
   97TYR      N 1305   2.608   7.098   4.253  0.2188  0.1891 -0.1868
   97TYR      H 1306   2.679   7.162   4.286  1.4685 -1.1140 -0.2478
   97TYR     CA 1307   2.512   7.123   4.147 -0.0957 -0.5722 -0.0840
   97TYR     HA 1308   2.413   7.082   4.169 -1.1260  1.8149  0.0722
   97TYR     CB 1309   2.487   7.273   4.136  0.4606 -0.4568  0.1712
   97TYR    HB1 1310   2.574   7.328   4.102 -0.1496  0.4588  0.0558
   97TYR    HB2 1311   2.419   7.289   4.052  0.5863  2.2633  0.4909
   97TYR     CG 1312   2.420   7.334   4.257  0.4528 -0.2919  0.0841
   97TYR    CD1 1313   2.287   7.302   4.284  0.2166  0.5036 -0.1206
   97TYR    HD1 1314   2.237   7.233   4.217 -0.4945  0.7951  0.1012
   97TYR    CE1 1315   2.215   7.347   4.395  0.4619  0.2527  0.1424
   97TYR    HE1 1316   2.109   7.328   4.402  0.3759  0.8599  0.6561
   97TYR     CZ 1317   2.271   7.445   4.480  0.2101  0.4950  0.0314
   97TYR     OH 1318   2.200   7.500   4.582  0.6934  0.2358  0.5106
   97TYR     HH 1319   2.117   7.454   4.598 -0.8091  2.5304 -0.1505
   97TYR    CE2 1320   2.402   7.487   4.447  0.2340  0.3351 -0.0827
   97TYR    HE2 1321   2.451   7.556   4.514 -1.7318 -0.4068  2.2550
   97TYR    CD2 1322   2.474   7.432   4.341 -0.0720  0.3166 -0.2834
   97TYR    HD2 1323   2.574   7.466   4.317 -0.0930  1.4376  1.0890
   97TYR      C 1324   2.561   7.059   4.018  0.6874 -0.5487  0.1971
   97TYR      O 1325   2.681   7.065   3.992  0.5477 -0.8217 -0.5288
   98PRO      N 1326   2.472   6.987   3.950  0.1350  0.6040 -0.3418
   98PRO     CD 1327   2.512   6.884   3.856 -0.3985  0.0573  0.0160
   98PRO    HD1 1328   2.519   6.919   3.753 -3.9990  0.5738 -0.1525
   98PRO    HD2 1329   2.605   6.832   3.882 -0.7396  0.0119  1.1698
   98PRO     CG 1330   2.394   6.788   3.849 -0.1209 -0.2595 -0.3391
   98PRO    HG1 1331   2.414   6.721   3.933 -0.4447  1.2199  0.9622
   98PRO    HG2 1332   2.400   6.736   3.753  0.0118  1.5520 -1.3430
   98PRO     CB 1333   2.274   6.880   3.863 -0.0306 -0.1280 -0.4164
   98PRO    HB1 1334   2.241   6.909   3.763 -1.3680 -1.2981 -0.3523
   98PRO    HB2 1335   2.192   6.843   3.926  0.3541 -0.1157  0.0943
   98PRO     CA 1336   2.328   6.995   3.947  0.0629 -0.4314 -0.0609
   98PRO     HA 1337   2.284   6.993   4.047 -0.5766  0.4121 -0.3116
   98PRO      C 1338   2.275   7.124   3.886  0.3734 -0.3501 -0.1594
   98PRO      O 1339   2.341   7.188   3.804 -0.1920  0.2776 -0.1319
   99GLY      N 1340   2.159   7.175   3.929  0.5611  0.0966 -0.1816
   99GLY      H 1341   2.106   7.114   3.990  0.7453 -0.8011 -0.8969
   99GLY     CA 1342   2.101   7.299   3.883 -0.3380 -0.2729 -0.0579
   99GLY    HA1 1343   2.176   7.351   3.823  1.8342 -0.8967  1.9612
   99GLY    HA2 1344   2.012   7.268   3.830  1.4959 -1.9649 -2.3032
   99GLY      C 1345   2.063   7.394   3.997 -0.2584 -0.1205 -0.1574
   99GLY      O 1346   2.014   7.349   4.100 -0.0137 -0.0353 -0.0046
  100TYR      N 1347   2.087   7.525   3.986 -0.3094 -0.1311 -0.4127
  100TYR      H 1348   2.094   7.563   3.893  0.0149  1.9868  0.4193
  100TYR     CA 1349   2.089   7.625   4.090  0.0913 -0.6596  0.0977
  100TYR     HA 1350   2.150   7.589   4.173  1.6967  0.6883 -0.4557
  100TYR     CB 1351   2.145   7.755   4.034 -0.0842 -0.2944  0.7518
  100TYR    HB1 1352   2.133   7.834   4.108 -1.5147  0.5400 -0.3186
  100TYR    HB2 1353   2.098   7.792   3.942  3.5407  1.0057 -0.7712
  100TYR     CG 1354   2.288   7.734   3.991 -0.3592 -0.6177 -0.0266
  100TYR    CD1 1355   2.387   7.698   4.082  0.6099  0.8985 -0.4375
  100TYR    HD1 1356   2.370   7.677   4.187  1.0446  0.7851 -0.3883
  100TYR    CE1 1357   2.518   7.674   4.039  0.5938 -0.4798  0.2073
  100TYR    HE1 1358   2.595   7.655   4.112  0.9367  1.0825  0.2928
  100TYR     CZ 1359   2.549   7.684   3.902 -0.5682  0.1307 -0.0300
  100TYR     OH 1360   2.678   7.672   3.858 -0.6886 -0.7227 -0.1779
  100TYR     HH 1361   2.691   7.697   3.766 -1.5643  0.8193  0.0840
  100TYR    CE2 1362   2.451   7.716   3.806 -0.2386  0.4899 -0.2514
  100TYR    HE2 1363   2.467   7.716   3.700  1.4884 -2.9099 -0.1067
  100TYR    CD2 1364   2.322   7.739   3.855 -0.3229 -0.4492 -0.0120
  100TYR    HD2 1365   2.242   7.755   3.783 -0.8652 -1.3025  0.3880
  100TYR      C 1366   1.953   7.665   4.146  0.0987 -0.5165  0.0144
  100TYR      O 1367   1.853   7.626   4.087 -0.1076 -0.1350  0.1088
  101GLY      N 1368   1.956   7.733   4.261 -0.0767  0.1052 -0.3458
  101GLY      H 1369   2.043   7.749   4.311  0.4434 -1.2183 -0.7954
  101GLY     CA 1370   1.833   7.771   4.327  0.0682 -0.1041  0.0467
  101GLY    HA1 1371   1.865   7.819   4.419  0.9472  2.3068 -1.4162
  101GLY    HA2 1372   1.773   7.686   4.360  0.8672 -0.1079  1.6038
  101GLY      C 1373   1.754   7.880   4.256 -0.5050 -0.3636  0.2860
  101GLY      O 1374   1.790   7.920   4.146  0.1633 -0.0883  0.5991
  102GLN      N 1375   1.658   7.944   4.324 -0.3564 -0.0752  0.2268
  102GLN      H 1376   1.641   7.915   4.420  2.0165 -1.0246  0.4211
  102GLN     CA 1377   1.577   8.047   4.264 -0.0525  0.1075  0.1296
  102GLN     HA 1378   1.562   8.026   4.158  0.1406  0.8433 -0.0493
  102GLN     CB 1379   1.442   8.054   4.336  0.0293 -0.5367  0.3458
  102GLN    HB1 1380   1.392   7.957   4.335  0.2401 -0.6608  1.0348
  102GLN    HB2 1381   1.370   8.110   4.276  0.1421 -1.3047 -0.5423
  102GLN     CG 1382   1.441   8.118   4.474 -0.2707  0.3553 -0.0619
  102GLN    HG1 1383   1.491   8.214   4.465  2.1642 -0.8789 -0.5389
  102GLN    HG2 1384   1.503   8.054   4.538 -3.1197 -2.9968 -0.3578
  102GLN     CD 1385   1.308   8.126   4.547 -0.3949  0.7100 -0.3244
  102GLN    OE1 1386   1.199   8.099   4.498 -0.2203  0.0495 -0.3589
  102GLN    NE2 1387   1.310   8.177   4.671 -0.0965  0.5439 -0.2589
  102GLN   HE21 1388   1.223   8.176   4.723 -0.0383 -3.5399  0.0973
  102GLN   HE22 1389   1.400   8.206   4.707 -0.1070  0.5570 -0.2435
  102GLN      C 1390   1.642   8.185   4.263  0.2378 -0.0280  0.3777
  102GLN      O 1391   1.751   8.199   4.317  0.2493  0.0123  0.3439
  103GLN      N 1392   1.574   8.287   4.210  0.1475 -0.1358  0.2845
  103GLN      H 1393   1.492   8.262   4.156 -0.7365  0.8680  1.1161
  103GLN     CA 1394   1.614   8.426   4.207 -0.3966  0.0080 -0.5143
  103GLN     HA 1395   1.722   8.441   4.214 -0.7942  3.4621  0.3941
  103GLN     CB 1396   1.568   8.486   4.074  0.0883  0.5077 -0.4602
  103GLN    HB1 1397   1.470   8.454   4.040 -0.2061  0.5010  0.3712
  103GLN    HB2 1398   1.575   8.595   4.071  0.0525  0.5563  0.7207
  103GLN     CG 1399   1.658   8.431   3.964  0.3742  0.2876 -0.1176
  103GLN    HG1 1400   1.634   8.325   3.961  2.8537 -0.3356 -0.0292
  103GLN    HG2 1401   1.767   8.443   3.969  0.6023 -0.7737 -1.9406
  103GLN     CD 1402   1.611   8.494   3.834 -0.3735  0.7884  0.3840
  103GLN    OE1 1403   1.511   8.458   3.773  0.1207 -0.1662  0.1112
  103GLN    NE2 1404   1.680   8.601   3.793  0.0601  0.3113 -0.1587
  103GLN   HE21 1405   1.774   8.609   3.828  0.6972  0.7751 -1.8967
  103GLN   HE22 1406   1.665   8.623   3.696  0.8698 -2.4034 -0.9922
  103GLN      C 1407   1.558   8.509   4.322  0.5504 -0.3146  0.1912
  103GLN      O 1408   1.638   8.586   4.374  0.0857  0.3014  0.0073
  104PRO      N 1409   1.437   8.494   4.377  0.2333  0.4548 -0.2889
  104PRO     CD 1410   1.316   8.430   4.329  0.1288  0.1131  0.4149
  104PRO    HD1 1411   1.330   8.426   4.221  0.3735  3.9284  0.1490
  104PRO    HD2 1412   1.305   8.326   4.358 -1.0071  0.2311  0.4491
  104PRO     CG 1413   1.199   8.517   4.375  0.3243  0.6436 -0.0808
  104PRO    HG1 1414   1.117   8.448   4.392  1.6130 -0.5957  1.4748
  104PRO    HG2 1415   1.168   8.600   4.311 -5.2754 -0.2198  1.0506
  104PRO     CB 1416   1.250   8.557   4.513  0.1890 -0.0803  0.1843
  104PRO    HB1 1417   1.214   8.495   4.594 -0.1055 -0.2068 -0.0434
  104PRO    HB2 1418   1.215   8.658   4.534 -0.0231 -0.3324  1.0744
  104PRO     CA 1419   1.403   8.554   4.505  0.1757  0.2235 -0.1951
  104PRO     HA 1420   1.445   8.653   4.486  0.8285  0.1049  0.6137
  104PRO      C 1421   1.467   8.504   4.633 -0.2817  0.3967  0.1053
  104PRO      O 1422   1.493   8.385   4.650  0.2497  0.4438 -0.3602
  105ALA      N 1423   1.473   8.592   4.733  0.6465  0.3573  0.0931
  105ALA      H 1424   1.425   8.680   4.717 -0.6027 -0.0240  1.5640
  105ALA     CA 1425   1.503   8.565   4.872  0.5741 -0.2364 -0.0061
  105ALA     HA 1426   1.592   8.503   4.858  2.1851  1.6158  1.5395
  105ALA     CB 1427   1.549   8.698   4.929 -0.1504 -0.1674  0.4169
  105ALA    HB1 1428   1.459   8.760   4.934 -2.5343 -3.3195 -0.4531
  105ALA    HB2 1429   1.632   8.744   4.875 -0.8022  0.1291 -0.3541
  105ALA    HB3 1430   1.578   8.677   5.032 -1.6643 -0.6162  0.7748
  105ALA      C 1431   1.394   8.491   4.947  0.3826 -0.7004 -0.7203
  105ALA      O 1432   1.277   8.521   4.922  0.3230 -0.6524 -0.3907
  106PRO      N 1433   1.422   8.396   5.036  0.3573  0.0789  0.1432
  106PRO     CD 1434   1.323   8.343   5.127  0.0910  0.0447 -0.1675
  106PRO    HD1 1435   1.240   8.293   5.077 -0.7560  1.9108 -0.7083
  106PRO    HD2 1436   1.280   8.433   5.171  1.4554  0.7875 -0.3034
  106PRO     CG 1437   1.379   8.256   5.239 -0.5192 -0.7670 -0.4844
  106PRO    HG1 1438   1.339   8.306   5.326 -0.8939 -0.9346 -0.5578
  106PRO    HG2 1439   1.355   8.151   5.219 -2.7365 -0.5215  0.5690
  106PRO     CB 1440   1.528   8.286   5.224 -0.5410 -0.2939  0.2139
  106PRO    HB1 1441   1.592   8.202   5.253  1.7264  0.6159 -1.7783
  106PRO    HB2 1442   1.551   8.368   5.292 -0.1201 -0.3853  0.1872
  106PRO     CA 1443   1.546   8.333   5.080 -0.0253 -0.6896  0.1439
  106PRO     HA 1444   1.625   8.407   5.090  0.4962 -1.4680  2.2128
  106PRO      C 1445   1.591   8.220   4.989 -0.0059 -0.4176 -0.1867
  106PRO      O 1446   1.513   8.167   4.910 -0.7865 -0.2144  0.4375
  107SER      N 1447   1.720   8.190   4.999 -0.0588 -0.4380  0.4820
  107SER      H 1448   1.774   8.267   5.037 -2.3417  1.7608 -0.4521
  107SER     CA 1449   1.778   8.071   4.940  0.1440  0.1343 -0.4984
  107SER     HA 1450   1.754   8.064   4.834 -1.2934 -0.2573 -0.1637
  107SER     CB 1451   1.930   8.081   4.947  0.0691  0.6724  0.3903
  107SER    HB1 1452   1.978   8.088   5.045  0.6289  1.1199  0.0917
  107SER    HB2 1453   1.974   7.993   4.900 -0.7530  0.7051 -0.4584
  107SER     OG 1454   1.973   8.192   4.871  0.1386  0.5347  0.2271
  107SER     HG 1455   2.068   8.177   4.864 -0.1292 -1.0319 -0.6374
  107SER      C 1456   1.737   7.937   5.000 -0.0682  0.2449 -0.3949
  107SER      O 1457   1.712   7.934   5.120  0.8926  0.2001 -0.1868
  108SER      N 1458   1.689   7.846   4.916 -0.3274  0.0195 -0.0018
  108SER      H 1459   1.691   7.869   4.817 -4.3033  0.0913 -0.2469
  108SER     CA 1460   1.617   7.726   4.956 -0.3808  0.1774  0.3750
  108SER     HA 1461   1.546   7.758   5.033 -0.5581 -0.1484  0.3491
  108SER     CB 1462   1.541   7.661   4.841  0.1609 -0.0322  0.1338
  108SER    HB1 1463   1.620   7.616   4.780  1.9595  0.2096  2.1751
  108SER    HB2 1464   1.469   7.587   4.875  0.5917 -0.4495  0.1386
  108SER     OG 1465   1.468   7.757   4.767 -0.5861 -0.7072 -0.0128
  108SER     HG 1466   1.455   7.834   4.822 -0.1867  0.8984 -2.0477
  108SER      C 1467   1.713   7.622   5.013  0.0100 -0.0370 -0.6548
  108SER      O 1468   1.831   7.627   4.981  0.2019 -0.4235 -0.0148
  109THR      N 1469   1.663   7.525   5.089  0.2904  0.2280 -0.1309
  109THR      H 1470   1.566   7.520   5.118  1.2214 -3.3027  3.2658
  109THR     CA 1471   1.742   7.417   5.146  0.0137  0.4091  0.6026
  109THR     HA 1472   1.834   7.409   5.089  0.8470  0.7445  1.8384
  109THR     CB 1473   1.783   7.457   5.288  0.5599  0.6396  0.3806
  109THR     HB 1474   1.854   7.382   5.325 -0.7754 -0.1642  1.4066
  109THR    CG2 1475   1.864   7.586   5.303  0.1048  0.9509  0.1663
  109THR   HG21 1476   1.949   7.565   5.239 -0.1273 -0.6950  0.3429
  109THR   HG22 1477   1.800   7.671   5.277 -0.1990  1.2313  1.7576
  109THR   HG23 1478   1.899   7.597   5.405 -0.4096  3.1543  0.1393
  109THR    OG1 1479   1.679   7.453   5.383  0.0802 -0.5002 -0.1686
  109THR    HG1 1480   1.620   7.525   5.362  1.0855  0.0648 -1.1710
  109THR      C 1481   1.679   7.279   5.157 -0.1520  0.4266 -0.1281
  109THR      O 1482   1.558   7.261   5.145 -0.1284  0.1636  0.0171
  110SER      N 1483   1.759   7.173   5.170 -0.3817  0.3230  0.4600
  110SER      H 1484   1.856   7.187   5.194  0.8078  0.3110 -3.6073
  110SER     CA 1485   1.724   7.032   5.170  0.1333  0.1884 -0.2175
  110SER     HA 1486   1.652   7.011   5.090 -0.0420  0.9277 -0.2675
  110SER     CB 1487   1.849   6.955   5.128 -0.2435 -0.3479 -0.3635
  110SER    HB1 1488   1.824   6.849   5.127  0.3291 -0.4932 -1.9242
  110SER    HB2 1489   1.923   6.972   5.206  0.2568 -0.4892 -0.8033
  110SER     OG 1490   1.889   6.983   4.996 -0.2860  0.4645 -0.2095
  110SER     HG 1491   1.978   6.953   4.979 -0.5828  0.2731 -1.6027
  110SER      C 1492   1.666   6.989   5.304  0.3632  0.2132 -0.1102
  110SER      O 1493   1.664   7.064   5.401 -0.1943 -0.3865  0.3532
  111GLY      N 1494   1.601   6.872   5.305  0.3977  0.1946 -0.0088
  111GLY      H 1495   1.621   6.812   5.227  0.4453  0.9917 -0.6239
  111GLY     CA 1496   1.525   6.825   5.419 -0.1030 -0.0998 -0.4596
  111GLY    HA1 1497   1.470   6.737   5.385 -0.8980 -0.6113  1.9418
  111GLY    HA2 1498   1.591   6.810   5.504 -0.0688  2.6607  0.0967
  111GLY      C 1499   1.416   6.923   5.459 -0.7029 -0.9345 -0.0213
  111GLY      O 1500   1.353   7.000   5.387 -0.5206 -0.8404 -0.0805
  112SER      N 1501   1.385   6.922   5.589  0.2077 -0.6770  0.2015
  112SER      H 1502   1.442   6.863   5.649  0.4015 -1.4420 -0.7067
  112SER     CA 1503   1.285   7.004   5.653  0.2921 -0.2226 -0.2449
  112SER     HA 1504   1.205   6.996   5.578  1.9031 -2.7568 -1.8210
  112SER     CB 1505   1.225   6.942   5.779 -0.0175 -0.2286 -0.3942
  112SER    HB1 1506   1.147   7.015   5.803 -1.6265 -1.3034 -2.1030
  112SER    HB2 1507   1.297   6.946   5.860 -0.4687  2.8743  0.0066
  112SER     OG 1508   1.177   6.812   5.753  0.1211 -0.4004  0.1972
  112SER     HG 1509   1.107   6.818   5.688  0.0273  0.1042  0.3366
  112SER      C 1510   1.331   7.149   5.666  0.2577 -0.2243 -0.1114
  112SER      O 1511   1.443   7.169   5.712  0.0879 -0.2245  0.3096
  113TYR      N 1512   1.246   7.249   5.646  0.2416 -0.2652 -0.2470
  113TYR      H 1513   1.152   7.237   5.609  0.3836  2.2091 -1.6820
  113TYR     CA 1514   1.271   7.389   5.675 -0.1483 -0.2303 -0.0682
  113TYR     HA 1515   1.333   7.383   5.765 -3.1948  0.9300  2.2750
  113TYR     CB 1516   1.344   7.452   5.557  0.3822 -0.2802  0.2287
  113TYR    HB1 1517   1.273   7.456   5.474  2.4454  1.0585 -1.5803
  113TYR    HB2 1518   1.427   7.386   5.530 -0.4091 -0.9901 -0.4977
  113TYR     CG 1519   1.393   7.588   5.600 -0.0500 -0.0947  0.1301
  113TYR    CD1 1520   1.329   7.704   5.554  0.1647 -0.2234 -0.5011
  113TYR    HD1 1521   1.237   7.704   5.496  0.5535 -1.3986 -1.1539
  113TYR    CE1 1522   1.372   7.829   5.600  0.0438 -0.3753  0.0307
  113TYR    HE1 1523   1.322   7.918   5.567 -2.1845 -1.1153  1.2108
  113TYR     CZ 1524   1.485   7.836   5.684  0.1808 -0.0809 -0.1775
  113TYR     OH 1525   1.523   7.961   5.724 -0.0521  0.0089 -0.2327
  113TYR     HH 1526   1.607   7.961   5.772 -1.1930 -0.1254  1.9108
  113TYR    CE2 1527   1.559   7.721   5.717  0.4063 -0.0353 -0.5183
  113TYR    HE2 1528   1.650   7.722   5.775  1.1604 -1.7339 -1.5785
  113TYR    CD2 1529   1.503   7.597   5.686  0.3294 -0.0428 -0.3535
  113TYR    HD2 1530   1.544   7.506   5.728 -2.4682 -0.8997  0.8074
  113TYR      C 1531   1.151   7.478   5.703  0.1695  0.1187  0.1962
  113TYR      O 1532   1.053   7.469   5.629  0.2574 -0.5266  0.1503
  114GLY      N 1533   1.156   7.559   5.809  0.7110 -0.3992  0.5775
  114GLY      H 1534   1.246   7.556   5.855  0.7993 -3.0857  0.3928
  114GLY     CA 1535   1.045   7.637   5.861  0.3730 -0.3768 -0.1732
  114GLY    HA1 1536   0.956   7.575   5.854  0.5604 -0.5512 -1.1996
  114GLY    HA2 1537   1.061   7.664   5.965 -0.3931  0.4300 -0.2475
  114GLY      C 1538   1.021   7.762   5.777  0.6473 -0.0356  0.2505
  114GLY      O 1539   1.042   7.767   5.656  0.2682 -1.0398  0.1315
  115SER      N 1540   0.979   7.871   5.840  0.5925 -0.0478  0.2352
  115SER      H 1541   0.955   7.860   5.938  0.7212 -0.1134  0.2593
  115SER     CA 1542   0.932   7.993   5.778  0.1564 -0.2085  0.2495
  115SER     HA 1543   0.872   7.970   5.689 -3.1230 -0.2660  2.2928
  115SER     CB 1544   0.853   8.072   5.882  0.2516  0.1388  0.0589
  115SER    HB1 1545   0.805   8.162   5.844  0.1068 -0.6177 -1.6241
  115SER    HB2 1546   0.921   8.114   5.957 -0.8167  0.8254  0.6708
  115SER     OG 1547   0.758   7.995   5.951  0.6969  0.0948  0.6341
  115SER     HG 1548   0.694   8.051   5.994 -0.8374 -0.1502 -1.1722
  115SER      C 1549   1.054   8.075   5.740 -0.0461 -0.3687 -0.7806
  115SER      O 1550   1.170   8.048   5.774 -0.0297  0.5255 -0.1002
  116SER      N 1551   1.027   8.179   5.660 -0.7856  0.1541  0.1346
  116SER      H 1552   0.928   8.187   5.647 -1.1705  1.3149  2.9847
  116SER     CA 1553   1.133   8.257   5.599 -0.2904 -0.4062  0.2572
  116SER     HA 1554   1.209   8.186   5.569  3.3380  2.7382  1.2224
  116SER     CB 1555   1.094   8.330   5.470  0.7401 -0.1575  0.0789
  116SER    HB1 1556   1.177   8.394   5.439 -0.2482  0.5685 -1.1507
  116SER    HB2 1557   1.012   8.395   5.501  0.9770  0.3942 -0.4518
  116SER     OG 1558   1.051   8.249   5.363  0.0082 -0.3424  0.4998
  116SER     HG 1559   0.998   8.298   5.300 -0.5657  0.0220  1.2590
  116SER      C 1560   1.192   8.355   5.700  0.2441  0.0248 -0.4611
  116SER      O 1561   1.123   8.426   5.773  0.9644  0.5113 -0.2495
  117SER      N 1562   1.325   8.348   5.710  0.2063  0.0309  0.0700
  117SER      H 1563   1.385   8.287   5.657 -1.1448 -1.3649  0.0430
  117SER     CA 1564   1.404   8.428   5.801  0.1442  0.4311 -0.2218
  117SER     HA 1565   1.363   8.406   5.900 -0.1826  2.1047  0.0418
  117SER     CB 1566   1.546   8.373   5.789 -0.2712 -0.6091 -0.5728
  117SER    HB1 1567   1.570   8.362   5.684 -0.5941  1.5171 -0.9247
  117SER    HB2 1568   1.617   8.447   5.826  0.6318 -1.0866 -1.3281
  117SER     OG 1569   1.563   8.251   5.857  0.4539  0.1770  0.7177
  117SER     HG 1570   1.656   8.228   5.847 -0.0733 -1.0829 -2.4559
  117SER      C 1571   1.402   8.575   5.764  0.1667  0.3576 -0.5098
  117SER      O 1572   1.363   8.613   5.653 -0.5681  0.7108 -0.1418
  118GLN      N 1573   1.442   8.668   5.851 -0.2026  0.1146 -0.0767
  118GLN      H 1574   1.475   8.631   5.938  2.2412 -1.3734 -1.5315
  118GLN     CA 1575   1.440   8.813   5.846  0.3426  0.1051 -0.6195
  118GLN     HA 1576   1.436   8.857   5.746  2.0131 -0.2505 -0.8797
  118GLN     CB 1577   1.323   8.856   5.932  0.3141 -0.1730 -0.5178
  118GLN    HB1 1578   1.338   8.962   5.956  1.0687 -0.2778 -0.5136
  118GLN    HB2 1579   1.336   8.816   6.032  0.4333  1.4240  0.1438
  118GLN     CG 1580   1.187   8.826   5.869 -0.0882 -0.3386  0.4101
  118GLN    HG1 1581   1.185   8.730   5.819  0.9997  0.4688 -1.2673
  118GLN    HG2 1582   1.175   8.902   5.792  3.5655  0.1146  0.1275
  118GLN     CD 1583   1.062   8.843   5.954 -0.0962  0.0787  0.3183
  118GLN    OE1 1584   1.079   8.871   6.072  0.3824  0.1809  0.2249
  118GLN    NE2 1585   0.941   8.824   5.900  0.4024 -0.7931 -0.5223
  118GLN   HE21 1586   0.921   8.782   5.810 -0.1454 -0.4854 -0.5500
  118GLN   HE22 1587   0.871   8.826   5.972  0.3046 -0.4103 -0.6236
  118GLN      C 1588   1.567   8.866   5.911  0.0772  0.0274 -0.0381
  118GLN      O 1589   1.608   8.830   6.022 -0.0186  0.1534  0.0383
  119SER      N 1590   1.617   8.974   5.852 -0.3750  0.3517  0.1732
  119SER      H 1591   1.585   9.014   5.765  0.6683  0.4716 -0.1659
  119SER     CA 1592   1.707   9.070   5.912 -0.1338  0.1675  0.1056
  119SER     HA 1593   1.787   9.020   5.966 -1.3418 -1.7882  0.1742
  119SER     CB 1594   1.771   9.156   5.803  0.2324  0.2678  0.3977
  119SER    HB1 1595   1.687   9.205   5.754  1.1499  0.6109 -0.8766
  119SER    HB2 1596   1.836   9.229   5.853  1.0493 -0.4991  0.4735
  119SER     OG 1597   1.850   9.080   5.715  0.0186  0.4135  0.0791
  119SER     HG 1598   1.942   9.081   5.743 -0.2728 -3.0834  1.6255
  119SER      C 1599   1.638   9.161   6.013 -0.4987 -0.0867  0.0871
  119SER      O 1600   1.517   9.176   6.004 -0.4962  0.1784  0.4849
  120SER      N 1601   1.711   9.218   6.109 -0.0466 -0.2460 -0.1590
  120SER      H 1602   1.811   9.203   6.106  0.0246  0.3384 -0.8859
  120SER     CA 1603   1.666   9.291   6.226  0.2388  0.1946 -0.3225
  120SER     HA 1604   1.752   9.293   6.293 -0.4739  1.3782  0.6022
  120SER     CB 1605   1.628   9.436   6.200  0.0353  0.2410  0.2235
  120SER    HB1 1606   1.601   9.486   6.293 -1.2848  0.3523 -0.2075
  120SER    HB2 1607   1.533   9.435   6.147 -0.7094 -2.3460  1.4674
  120SER     OG 1608   1.734   9.502   6.134  0.1376 -0.1077  0.0372
  120SER     HG 1609   1.697   0.005   6.125  0.8180  0.0800 -1.1265
  120SER      C 1610   1.544   9.235   6.298  0.1143  0.1519 -0.5653
  120SER      O 1611   1.469   9.312   6.357  0.4618 -0.0703  0.1859
  121SER      N 1612   1.523   9.103   6.308  0.2556  0.1814  0.2032
  121SER      H 1613   1.583   9.035   6.264 -1.0831 -0.4150 -0.7713
  121SER     CA 1614   1.409   9.052   6.381  0.1042 -0.4441 -0.4659
  121SER     HA 1615   1.381   9.120   6.460  2.4251 -0.0438  0.0726
  121SER     CB 1616   1.292   9.022   6.287 -0.0752  0.3789 -0.5136
  121SER    HB1 1617   1.216   8.961   6.337  0.8375  0.6441  1.2974
  121SER    HB2 1618   1.325   8.967   6.199 -2.1507 -1.9737  0.0518
  121SER     OG 1619   1.225   9.139   6.247 -0.5538  0.3349  0.1374
  121SER     HG 1620   1.242   9.158   6.155  0.6845  1.8630  0.6342
  121SER      C 1621   1.434   8.924   6.460 -0.2338 -0.0507  0.2854
  121SER      O 1622   1.519   8.843   6.425 -0.0669  0.3063 -0.1561
  122TYR      N 1623   1.354   8.906   6.565 -0.7558 -0.1466 -0.1228
  122TYR      H 1624   1.278   8.973   6.568  0.2874  1.0717 -0.1034
  122TYR     CA 1625   1.333   8.777   6.628  0.2540 -0.1782  0.1621
  122TYR     HA 1626   1.433   8.744   6.656  0.2071 -0.5179 -0.0578
  122TYR     CB 1627   1.268   8.801   6.763 -0.1148 -0.2370 -0.0044
  122TYR    HB1 1628   1.162   8.825   6.750 -0.2898 -0.8602  0.1942
  122TYR    HB2 1629   1.270   8.703   6.812  1.1325  0.7853  2.1206
  122TYR     CG 1630   1.330   8.895   6.863 -0.2462 -0.4387  0.2668
  122TYR    CD1 1631   1.300   9.031   6.853 -0.1499 -0.3675  0.8422
  122TYR    HD1 1632   1.220   9.067   6.789  0.9849 -0.5968 -0.7675
  122TYR    CE1 1633   1.371   9.124   6.928  0.2419  0.4655 -0.5204
  122TYR    HE1 1634   1.334   9.225   6.921  0.4417  0.5404 -0.5045
  122TYR     CZ 1635   1.459   9.079   7.029 -0.2312  0.5334 -0.0708
  122TYR     OH 1636   1.511   9.166   7.119  0.2189 -0.0843  0.2776
  122TYR     HH 1637   1.561   9.114   7.183 -2.0415  1.8597  3.9998
  122TYR    CE2 1638   1.487   8.941   7.036 -0.2415  0.5272 -0.1647
  122TYR    HE2 1639   1.553   8.902   7.113 -2.2719  0.1357  1.4714
  122TYR    CD2 1640   1.429   8.846   6.950  0.1371  0.0465  0.1029
  122TYR    HD2 1641   1.455   8.745   6.977 -0.5165  0.4085  2.2689
  122TYR      C 1642   1.277   8.663   6.543  0.3557  0.0085 -0.1582
  122TYR      O 1643   1.212   8.687   6.441  0.1859  0.7207  0.1040
  123GLY      N 1644   1.298   8.538   6.584 -0.1581 -0.0681 -0.1157
  123GLY      H 1645   1.365   8.526   6.658 -0.4148 -0.3170  0.0801
  123GLY     CA 1646   1.245   8.422   6.514 -0.0394 -0.2859  0.1566
  123GLY    HA1 1647   1.304   8.332   6.533 -1.6778 -1.7086 -1.2285
  123GLY    HA2 1648   1.262   8.428   6.407  0.2792 -1.4389  0.1315
  123GLY      C 1649   1.096   8.403   6.534 -0.0334 -0.4906  0.0058
  123GLY      O 1650   1.048   8.379   6.644 -0.1992 -0.1239  0.0151
  124GLN      N 1651   1.019   8.410   6.425  0.5155 -0.2902 -0.3728
  124GLN      H 1652   1.069   8.439   6.342 -0.5567 -0.0257 -0.9404
  124GLN     CA 1653   0.875   8.399   6.416  0.5473 -0.5146 -0.6265
  124GLN     HA 1654   0.841   8.465   6.496  2.5269 -1.2083  0.8518
  124GLN     CB 1655   0.821   8.454   6.285  0.3273  0.3459 -0.1780
  124GLN    HB1 1656   0.712   8.460   6.281  0.2384 -1.3368 -1.8506
  124GLN    HB2 1657   0.851   8.558   6.273 -0.2046  0.4952 -0.2646
  124GLN     CG 1658   0.880   8.372   6.171  0.3609 -0.1320  0.1824
  124GLN    HG1 1659   0.987   8.361   6.190  0.3813  1.9486  1.6700
  124GLN    HG2 1660   0.840   8.271   6.170 -0.4219  0.1688 -1.0600
  124GLN     CD 1661   0.846   8.443   6.040  0.0110  0.2368  0.4717
  124GLN    OE1 1662   0.736   8.442   5.985  0.2459  0.2226 -0.0051
  124GLN    NE2 1663   0.943   8.515   5.983 -0.2778  0.0781 -0.2353
  124GLN   HE21 1664   0.916   8.563   5.899 -0.5820  3.4941  1.6306
  124GLN   HE22 1665   1.039   8.519   6.014 -0.1182  1.6020 -0.8830
  124GLN      C 1666   0.823   8.259   6.445 -0.3007 -0.1342 -0.2748
  124GLN      O 1667   0.898   8.164   6.422 -0.5960 -0.5027  0.2565
  125PRO      N 1668   0.699   8.245   6.492 -0.1429 -0.4495  0.0573
  125PRO     CD 1669   0.608   8.346   6.544 -0.1808 -0.0995 -0.6761
  125PRO    HD1 1670   0.656   8.435   6.584 -0.5132  0.1482 -0.8257
  125PRO    HD2 1671   0.538   8.378   6.468 -1.3083  1.1513  0.8152
  125PRO     CG 1672   0.527   8.280   6.656  0.4936  0.3720  0.1016
  125PRO    HG1 1673   0.571   8.277   6.756 -0.5114 -2.5148  0.5401
  125PRO    HG2 1674   0.433   8.332   6.673  1.0197  1.2348  0.4809
  125PRO     CB 1675   0.518   8.133   6.618  0.4475  0.3222  0.3030
  125PRO    HB1 1676   0.434   8.119   6.549  1.3901  0.0528 -0.8309
  125PRO    HB2 1677   0.514   8.073   6.709 -0.9436 -0.5658 -0.2984
  125PRO     CA 1678   0.650   8.118   6.542  0.3240 -0.5591  0.2471
  125PRO     HA 1679   0.725   8.076   6.608 -0.3741 -2.1784  0.0738
  125PRO      C 1680   0.633   8.019   6.428 -0.2383 -0.1922  0.0024
  125PRO      O 1681   0.619   8.059   6.313 -0.5051 -0.3228 -0.0120
  126GLN      N 1682   0.640   7.890   6.463  0.7129 -0.1505 -0.0097
  126GLN      H 1683   0.643   7.865   6.561  1.7328  0.0352  0.0216
  126GLN     CA 1684   0.613   7.785   6.367 -0.2328  0.0601  0.0204
  126GLN     HA 1685   0.687   7.791   6.288  1.6467 -1.1202  1.6021
  126GLN     CB 1686   0.638   7.649   6.431  0.2186 -0.1798 -0.6555
  126GLN    HB1 1687   0.629   7.573   6.353  2.3276 -0.3821 -0.7710
  126GLN    HB2 1688   0.568   7.628   6.512  0.0188 -0.1198 -0.8128
  126GLN     CG 1689   0.777   7.635   6.494 -0.1515  0.1412  0.2519
  126GLN    HG1 1690   0.846   7.617   6.412 -0.9980 -1.3767 -0.1674
  126GLN    HG2 1691   0.804   7.720   6.556 -0.2803  0.5977 -0.3120
  126GLN     CD 1692   0.775   7.513   6.585 -0.1806  0.0899  0.1828
  126GLN    OE1 1693   0.708   7.414   6.556 -0.1878  0.1860 -0.1343
  126GLN    NE2 1694   0.840   7.519   6.701  0.4399  0.6788 -0.1862
  126GLN   HE21 1695   0.822   7.445   6.767  1.8007 -0.0889 -0.6408
  126GLN   HE22 1696   0.897   7.601   6.721 -0.5896  1.1843  0.7633
  126GLN      C 1697   0.465   7.786   6.332 -0.2080 -0.2776 -0.0974
  126GLN      O 1698   0.376   7.819   6.411  0.5448 -0.1712  0.7243
  127SER      N 1699   0.439   7.748   6.207  0.3036  0.4366 -0.4237
  127SER      H 1700   0.510   7.720   6.140 -1.3170  2.2076 -3.0872
  127SER     CA 1701   0.304   7.738   6.154  0.3878 -0.0777 -0.5480
  127SER     HA 1702   0.226   7.783   6.215  1.7555  0.0195  1.2089
  127SER     CB 1703   0.282   7.809   6.020  0.9767 -0.0566 -0.6373
  127SER    HB1 1704   0.180   7.792   5.987 -0.2332  0.7123  2.3173
  127SER    HB2 1705   0.359   7.769   5.954  1.1651 -2.7087  1.0348
  127SER     OG 1706   0.303   7.946   6.047 -0.5767  0.1243 -0.2395
  127SER     HG 1707   0.250   7.995   5.984 -0.9033 -0.6998 -0.6244
  127SER      C 1708   0.271   7.592   6.131  0.4000 -0.1769  0.0531
  127SER      O 1709   0.356   7.533   6.063 -0.0639 -0.7859 -0.0020
  128GLY      N 1710   0.160   7.546   6.189  0.2740 -0.2113 -0.2120
  128GLY      H 1711   0.100   7.607   6.242  0.8678 -0.6677  1.0200
  128GLY     CA 1712   0.133   7.404   6.180 -0.1335 -0.1641  0.2653
  128GLY    HA1 1713   0.052   7.379   6.249 -0.7744  0.5868 -0.2021
  128GLY    HA2 1714   0.219   7.351   6.221  0.9569  1.9926  0.8922
  128GLY      C 1715   0.095   7.352   6.042 -0.0232  0.0528  0.1533
  128GLY      O 1716   0.045   7.427   5.958 -0.3156  0.2225  0.4753
  129SER      N 1717   0.106   7.222   6.015 -0.5227 -0.1004  0.6604
  129SER      H 1718   0.151   7.167   6.087  0.0863 -0.5754 -0.0641
  129SER     CA 1719   0.066   7.160   5.890  0.1965 -0.2076  0.4807
  129SER     HA 1720   9.584   7.230   5.841 -0.5801  0.3965  2.3146
  129SER     CB 1721   0.192   7.145   5.805  0.0922  0.2564  0.2427
  129SER    HB1 1722   0.244   7.051   5.824  0.6225  0.2675 -1.0593
  129SER    HB2 1723   0.159   7.134   5.702 -0.3335 -0.9595  0.4931
  129SER     OG 1724   0.280   7.256   5.810  0.1184  0.2780 -0.5797
  129SER     HG 1725   0.344   7.241   5.740 -0.4861  0.1793 -1.1291
  129SER      C 1726   9.583   7.026   5.911 -0.1491 -0.1281 -0.1249
  129SER      O 1727   0.008   6.967   6.018  0.0387  0.1358  0.0036
  130TYR      N 1728   9.504   6.984   5.812 -0.8016  0.9059 -0.0603
  130TYR      H 1729   9.505   7.033   5.724  0.3806 -0.7972 -1.0577
  130TYR     CA 1730   9.415   6.870   5.825  0.3574 -0.0319 -0.1598
  130TYR     HA 1731   9.363   6.877   5.920 -2.1633 -2.9617 -1.1591
  130TYR     CB 1732   9.309   6.873   5.716  0.1768 -0.2266  0.0092
  130TYR    HB1 1733   9.361   6.872   5.620 -0.8802  2.2207 -0.6601
  130TYR    HB2 1734   9.256   6.967   5.731 -0.2168 -0.3833 -0.3516
  130TYR     CG 1735   9.209   6.761   5.738  0.2116 -0.2945 -0.1767
  130TYR    CD1 1736   9.121   6.759   5.846 -0.3404 -0.2794 -0.6216
  130TYR    HD1 1737   9.120   6.842   5.915 -0.3520  1.0218 -2.1347
  130TYR    CE1 1738   9.027   6.656   5.860 -0.1169 -0.4108 -0.0513
  130TYR    HE1 1739   8.946   6.655   5.931  0.3986 -0.4016  0.5489
  130TYR     CZ 1740   9.039   6.546   5.772  0.1631 -0.2805 -0.1787
  130TYR     OH 1741   8.934   6.459   5.768 -0.2103  0.1065  0.8011
  130TYR     HH 1742   8.856   6.485   5.817 -0.9083 -0.6437  0.1284
  130TYR    CE2 1743   9.135   6.542   5.669  0.3574  0.0413 -0.0127
  130TYR    HE2 1744   9.144   6.461   5.598  0.2539  0.5590 -0.6247
  130TYR    CD2 1745   9.221   6.651   5.653  0.3953 -0.0556 -0.4643
  130TYR    HD2 1746   9.301   6.652   5.580 -0.2116 -2.7784 -1.2977
  130TYR      C 1747   9.492   6.739   5.823 -0.0402 -0.2653 -0.2445
  130TYR      O 1748   9.574   6.727   5.732  0.2110  0.0764 -0.0650
  131SER      N 1749   9.454   6.642   5.907 -0.0085  0.2188  0.3341
  131SER      H 1750   9.384   6.662   5.977 -0.8640  0.9061 -0.6864
  131SER     CA 1751   9.522   6.519   5.942  0.2294  0.3498  0.3358
  131SER     HA 1752   9.573   6.471   5.859  0.7422 -0.2763  0.9982
  131SER     CB 1753   0.041   6.551   6.048  0.5143 -0.0151  0.1669
  131SER    HB1 1754   0.075   6.465   6.107  1.2566 -0.4003 -0.7839
  131SER    HB2 1755   0.008   6.633   6.112  0.6353 -1.4999  2.2672
  131SER     OG 1756   0.158   6.592   5.981 -0.2528  0.6212 -0.7971
  131SER     HG 1757   0.166   6.545   5.897  0.4772  1.9253 -1.4828
  131SER      C 1758   9.426   6.412   5.992  0.4197  0.1081  0.1867
  131SER      O 1759   9.316   6.442   6.037  0.1962 -0.0896 -0.2143
  132GLN      N 1760   9.469   6.286   5.990 -0.1435 -0.0886  0.2323
  132GLN      H 1761   9.552   6.270   5.934  0.4502 -0.7128  1.2484
  132GLN     CA 1762   9.393   6.174   6.042 -0.0946 -0.2452 -0.0338
  132GLN     HA 1763   9.318   6.204   6.114  0.2098  0.2100  0.1000
  132GLN     CB 1764   9.324   6.103   5.926  0.0585 -0.9174  0.2818
  132GLN    HB1 1765   9.386   6.058   5.848  0.0294 -0.2332 -0.1449
  132GLN    HB2 1766   9.257   6.025   5.964 -1.7769  0.6626  0.4480
  132GLN     CG 1767   9.223   6.192   5.855  0.0130 -0.6364  0.7001
  132GLN    HG1 1768   9.171   6.246   5.934  0.3322  2.4047 -1.0048
  132GLN    HG2 1769   9.266   6.269   5.791 -3.5794  1.6847  0.7360
  132GLN     CD 1770   9.128   6.120   5.760 -0.1767  0.7838 -0.2192
  132GLN    OE1 1771   9.010   6.101   5.790  0.1339 -0.5586  0.2029
  132GLN    NE2 1772   9.173   6.089   5.638  0.3756 -0.3482  0.2643
  132GLN   HE21 1773   9.271   6.104   5.623  0.1216  2.6127  1.0137
  132GLN   HE22 1774   9.119   6.048   5.563  2.2232  0.6184 -1.6694
  132GLN      C 1775   9.480   6.072   6.114  0.0214 -0.1120  0.0156
  132GLN      O 1776   0.002   6.038   6.066  0.2836  0.1108  0.4310
  133GLN      N 1777   9.439   6.030   6.234  0.1098 -0.1267  0.0410
  133GLN      H 1778   9.344   6.057   6.255  0.6399  0.4967  1.7965
  133GLN     CA 1779   9.506   5.929   6.315  0.3307  0.0269  0.0506
  133GLN     HA 1780   0.024   5.945   6.286  0.6799 -2.2338 -0.0898
  133GLN     CB 1781   9.487   5.952   6.464  0.4343  0.0725  0.0577
  133GLN    HB1 1782   9.385   5.925   6.490  0.9234 -1.0169  0.9518
  133GLN    HB2 1783   9.539   5.872   6.517 -0.3830 -0.9015 -0.5685
  133GLN     CG 1784   9.510   6.093   6.518  0.2478  0.2471 -0.3176
  133GLN    HG1 1785   9.460   6.167   6.456 -0.8973 -0.9725 -0.9053
  133GLN    HG2 1786   9.472   6.089   6.620  1.5355 -0.1279  0.1691
  133GLN     CD 1787   0.074   6.116   6.533  0.2309  0.1146  0.0788
  133GLN    OE1 1788   0.130   6.076   6.635 -0.2754 -0.0223  0.3018
  133GLN    NE2 1789   0.145   6.192   6.449  0.5694 -0.4526 -0.1565
  133GLN   HE21 1790   0.100   6.254   6.383  0.1715 -0.7441 -0.1588
  133GLN   HE22 1791   0.242   6.203   6.475  0.5481 -2.0884  0.7323
  133GLN      C 1792   9.489   5.783   6.273  0.4917  0.1519 -0.4605
  133GLN      O 1793   9.580   5.705   6.299 -0.0708 -0.2173  0.4616
  134PRO      N 1794   9.378   5.732   6.220  0.1412 -0.1623  0.5584
  134PRO     CD 1795   9.251   5.803   6.228 -0.0606 -0.3618 -0.7959
  134PRO    HD1 1796   9.250   5.880   6.150  0.3175  0.8307  0.3511
  134PRO    HD2 1797   9.242   5.848   6.326 -0.7189 -1.8502 -0.1288
  134PRO     CG 1798   9.137   5.702   6.212 -0.3919  0.0128 -0.8049
  134PRO    HG1 1799   9.083   5.709   6.118 -0.8478 -3.5389 -0.9428
  134PRO    HG2 1800   9.058   5.705   6.288 -2.3595 -2.5479 -2.5827
  134PRO     CB 1801   9.214   5.572   6.237 -0.3207  0.1704 -0.1678
  134PRO    HB1 1802   9.213   5.571   6.346 -0.5143 -2.1224 -0.1493
  134PRO    HB2 1803   9.164   5.483   6.200  0.1729 -0.2164  0.0918
  134PRO     CA 1804   9.357   5.593   6.188 -0.3164  0.0770 -0.1969
  134PRO     HA 1805   9.421   5.530   6.250  0.0194  0.5374 -0.0691
  134PRO      C 1806   9.379   5.568   6.039  0.7097  0.2992 -0.0891
  134PRO      O 1807   9.397   5.657   5.956 -0.0604  0.1572 -0.4193
  135SER      N 1808   9.379   5.441   5.998  0.4147  0.2327  0.1077
  135SER      H 1809   9.371   5.373   6.072 -0.7459 -0.2294 -0.4259
  135SER     CA 1810   9.395   5.397   5.861  0.0055  0.1745  0.0791
  135SER     HA 1811   9.466   5.464   5.813  1.2476 -0.4904  0.9528
  135SER     CB 1812   9.477   5.268   5.860 -0.3170 -0.0399  0.6841
  135SER    HB1 1813   9.459   5.206   5.948 -1.6224 -1.9168 -0.8382
  135SER    HB2 1814   9.464   5.213   5.767 -3.0068 -1.8865  2.0497
  135SER     OG 1815   0.025   5.314   5.856 -0.1944 -0.4498  0.0707
  135SER     HG 1816   0.031   5.393   5.910  1.2247  1.2313 -2.3325
  135SER      C 1817   9.264   5.385   5.785  0.1123 -0.4847 -0.0033
  135SER      O 1818   9.165   5.330   5.832  0.3406 -0.0058  1.0706
  136TYR      N 1819   9.258   5.423   5.657  0.1489  0.0989  0.1676
  136TYR      H 1820   9.332   5.478   5.615 -1.5595  1.9284 -0.6332
  136TYR     CA 1821   9.138   5.414   5.577  0.1886  0.0321  0.1192
  136TYR     HA 1822   9.055   5.399   5.646  0.2281 -0.3161  0.0978
  136TYR     CB 1823   9.097   5.548   5.516  0.6474  0.2290  0.2464
  136TYR    HB1 1824   9.186   5.602   5.483  0.3182 -0.4071 -1.8503
  136TYR    HB2 1825   9.031   5.542   5.430 -0.0433  2.3781  0.5658
  136TYR     CG 1826   9.040   5.640   5.621  0.0046 -0.0936  0.1849
  136TYR    CD1 1827   8.901   5.650   5.631 -0.0274 -0.2387 -0.1071
  136TYR    HD1 1828   8.833   5.591   5.571 -1.4041  0.0048  1.1477
  136TYR    CE1 1829   8.843   5.737   5.724  0.4054  0.4533 -0.4760
  136TYR    HE1 1830   8.737   5.750   5.738  0.2166 -1.3279 -0.0289
  136TYR     CZ 1831   8.924   5.807   5.816 -0.0894  0.5320 -0.0931
  136TYR     OH 1832   8.877   5.882   5.919  1.0782 -0.0513  0.8985
  136TYR     HH 1833   8.789   5.914   5.896  0.5924 -2.0053 -0.1517
  136TYR    CE2 1834   9.064   5.787   5.814 -0.2109 -0.3357 -0.5246
  136TYR    HE2 1835   9.125   5.836   5.889  1.1964 -2.0936 -0.4544
  136TYR    CD2 1836   9.120   5.702   5.718  0.5847 -0.1092 -0.2723
  136TYR    HD2 1837   9.226   5.685   5.709  0.7567  0.9893 -0.4152
  136TYR      C 1838   9.156   5.302   5.475  0.1893  0.4538 -0.3490
  136TYR      O 1839   9.267   5.275   5.429  0.2572 -0.8183  0.4971
  137GLY      N 1840   9.049   5.231   5.437  0.2706  0.1260  0.0267
  137GLY      H 1841   8.964   5.272   5.471  0.0968 -0.0389 -0.2043
  137GLY     CA 1842   9.051   5.112   5.354  0.0241 -0.2493  0.5533
  137GLY    HA1 1843   8.946   5.083   5.362 -0.1516  0.4365  0.8283
  137GLY    HA2 1844   9.126   5.042   5.390  0.3029 -0.8634 -1.1436
  137GLY      C 1845   9.079   5.148   5.209 -0.2934 -0.1702  0.5101
  137GLY      O 1846   9.075   5.264   5.168 -0.7498 -0.2058  0.4514
  138GLY      N 1847   9.114   5.047   5.129 -0.0557  0.0296  0.3588
  138GLY      H 1848   9.107   4.952   5.164 -0.1371 -0.4616 -0.9397
  138GLY     CA 1849   9.141   5.063   4.988 -0.3117  0.1987  0.3301
  138GLY    HA1 1850   9.216   5.143   4.987  2.2182 -2.0457 -0.6088
  138GLY    HA2 1851   9.187   4.973   4.948 -0.5763 -0.4541  1.4702
  138GLY      C 1852   9.020   5.106   4.906  0.0166  0.0376 -0.2456
  138GLY      O 1853   8.929   5.028   4.879  0.3102 -0.3583 -0.0976
  139GLN      N 1854   9.021   5.229   4.854  0.3743  0.0419 -0.2255
  139GLN      H 1855   9.099   5.288   4.881  2.6159 -2.5218 -0.6712
  139GLN     CA 1856   8.906   5.267   4.775  0.1656  0.0709  0.0892
  139GLN     HA 1857   8.817   5.257   4.836 -0.0667 -2.3118 -0.5314
  139GLN     CB 1858   8.915   5.418   4.756  0.3969  0.0648  0.1494
  139GLN    HB1 1859   8.932   5.457   4.857  0.6278 -1.9621  0.9504
  139GLN    HB2 1860   8.823   5.457   4.713  1.4786  1.6071 -0.8716
  139GLN     CG 1861   9.037   5.451   4.670  0.4321 -0.1860  0.1046
  139GLN    HG1 1862   9.044   5.393   4.578  0.8817 -1.6781  1.0247
  139GLN    HG2 1863   9.125   5.436   4.733  1.1458 -0.4443 -0.9366
  139GLN     CD 1864   9.047   5.599   4.638 -0.4907 -0.0453  0.4380
  139GLN    OE1 1865   9.066   5.685   4.724 -0.3791  0.4584 -0.0813
  139GLN    NE2 1866   9.033   5.635   4.510 -0.2562  0.6943  0.6176
  139GLN   HE21 1867   9.046   5.728   4.473 -1.6205  0.3171 -0.8923
  139GLN   HE22 1868   9.004   5.564   4.446 -0.6180  1.2409  0.1688
  139GLN      C 1869   8.876   5.189   4.647 -0.0378  0.4303 -0.0818
  139GLN      O 1870   8.958   5.116   4.593 -0.0099  0.3169  0.1099
  140GLN      N 1871   8.756   5.212   4.594 -0.0450  0.2459 -0.1439
  140GLN      H 1872   8.697   5.283   4.636  2.0603  1.2492  1.3255
  140GLN     CA 1873   8.744   5.195   4.450  0.2471 -0.4561 -0.0889
  140GLN     HA 1874   8.792   5.102   4.422 -0.7485 -0.6070 -1.4006
  140GLN     CB 1875   8.599   5.170   4.410  0.4671 -0.5387 -0.8466
  140GLN    HB1 1876   8.548   5.261   4.442  2.9635  0.4962  0.3916
  140GLN    HB2 1877   8.584   5.157   4.303 -2.0400 -0.3360 -0.5829
  140GLN     CG 1878   8.534   5.062   4.496 -0.0302  0.3620 -0.0749
  140GLN    HG1 1879   8.547   5.079   4.603  0.6355 -0.8161  0.0372
  140GLN    HG2 1880   8.586   4.969   4.475  2.7038  1.9751 -0.8575
  140GLN     CD 1881   8.384   5.044   4.474 -0.0467 -0.1114  0.4176
  140GLN    OE1 1882   8.332   5.079   4.369 -0.8088  0.2802  0.9207
  140GLN    NE2 1883   8.319   4.966   4.561  0.5963 -0.6199  0.4534
  140GLN   HE21 1884   8.218   4.960   4.556  0.4247 -1.2824  3.0009
  140GLN   HE22 1885   8.373   4.913   4.628  0.5481 -0.5743  0.5292
  140GLN      C 1886   8.816   5.303   4.371 -0.2754  0.0465  0.1148
  140GLN      O 1887   8.838   5.415   4.419  0.1603 -0.0230  0.0805
  141GLN      N 1888   8.858   5.262   4.252 -0.1141  0.1739  0.1271
  141GLN      H 1889   8.822   5.177   4.211 -0.6631  0.4880 -0.0406
  141GLN     CA 1890   8.953   5.334   4.169 -0.4060  0.3361 -0.0702
  141GLN     HA 1891   8.940   5.442   4.167  2.4808  0.7651 -0.3583
  141GLN     CB 1892   9.091   5.291   4.220 -0.3955  0.2971 -0.1280
  141GLN    HB1 1893   9.168   5.334   4.156 -2.1323  1.4354 -1.5447
  141GLN    HB2 1894   9.101   5.326   4.323  0.0145 -2.5439  0.8899
  141GLN     CG 1895   9.111   5.141   4.236 -0.1785  0.3714  0.3137
  141GLN    HG1 1896   9.033   5.095   4.297  0.4385 -1.6893 -0.3639
  141GLN    HG2 1897   9.105   5.102   4.134 -3.0132  0.4689  0.3792
  141GLN     CD 1898   9.257   5.128   4.277 -0.0797  0.5270  0.0046
  141GLN    OE1 1899   9.348   5.138   4.194 -0.4458  0.1626 -0.4449
  141GLN    NE2 1900   9.290   5.112   4.405 -0.4111  0.6136  0.1010
  141GLN   HE21 1901   9.226   5.128   4.481  1.5537 -2.1032  2.5254
  141GLN   HE22 1902   9.382   5.084   4.437 -1.5498 -4.5385 -0.2623
  141GLN      C 1903   8.932   5.285   4.027 -0.5149  0.3475 -0.0578
  141GLN      O 1904   8.866   5.182   4.009 -0.1873  0.1150  0.0690
  142SER      N 1905   8.980   5.363   3.929 -0.3557  0.5436  0.1768
  142SER      H 1906   9.010   5.456   3.953 -0.1055 -0.0268  2.2944
  142SER     CA 1907   8.989   5.331   3.788  0.2907 -0.1570  0.3716
  142SER     HA 1908   8.892   5.355   3.746 -0.7087 -4.2204 -0.1151
  142SER     CB 1909   9.104   5.405   3.720  0.2597  0.0339  0.5295
  142SER    HB1 1910   9.107   5.376   3.615 -1.0430 -1.5394  0.8906
  142SER    HB2 1911   9.197   5.374   3.768  0.4228 -0.6923 -0.2536
  142SER     OG 1912   9.098   5.546   3.732  0.6999  0.1223 -0.2552
  142SER     HG 1913   9.164   5.591   3.679  1.7318 -2.6532 -1.5148
  142SER      C 1914   9.004   5.181   3.765 -0.1528 -0.1866  0.2819
  142SER      O 1915   9.099   5.115   3.806  0.1558  0.2669  0.3016
  143TYR      N 1916   8.914   5.119   3.688  0.3618 -0.1586 -0.3441
  143TYR      H 1917   8.847   5.176   3.639  0.7728  0.0723 -0.6453
  143TYR     CA 1918   8.897   4.975   3.680  0.0112 -0.1248 -0.1914
  143TYR     HA 1919   8.934   4.936   3.775  0.7292 -0.6365 -0.6737
  143TYR     CB 1920   8.753   4.931   3.659 -0.0809  0.1658 -0.1828
  143TYR    HB1 1921   8.745   4.823   3.671 -0.1172 -0.4479 -4.2235
  143TYR    HB2 1922   8.718   4.959   3.559 -2.2573  1.0949  0.7742
  143TYR     CG 1923   8.653   4.988   3.757  0.0389  0.2679 -0.1212
  143TYR    CD1 1924   8.624   4.929   3.880 -0.0375  0.1555 -0.1928
  143TYR    HD1 1925   8.682   4.846   3.918  0.3820  0.6682  0.3105
  143TYR    CE1 1926   8.525   4.986   3.962  0.0819 -0.2069  0.2091
  143TYR    HE1 1927   8.500   4.944   4.058 -0.5742 -0.3090 -0.0020
  143TYR     CZ 1928   8.459   5.107   3.931 -0.0684 -0.4146 -0.2795
  143TYR     OH 1929   8.372   5.163   4.019  0.4075 -0.2232  0.0778
  143TYR     HH 1930   8.333   5.245   3.986 -1.2028 -0.3932  1.4364
  143TYR    CE2 1931   8.492   5.163   3.806  0.2145  0.3816  0.1489
  143TYR    HE2 1932   8.443   5.256   3.781 -0.8200 -0.6347 -1.8129
  143TYR    CD2 1933   8.588   5.106   3.721 -0.1574  0.1588 -0.1231
  143TYR    HD2 1934   8.632   5.165   3.641  1.1045  0.6558  0.9087
  143TYR      C 1935   8.981   4.905   3.575  0.0282  0.0974 -0.3259
  143TYR      O 1936   9.051   4.973   3.500  0.0398 -0.2276 -0.6120
  144GLY      N 1937   8.980   4.771   3.571 -1.0865  0.0767  0.4378
  144GLY      H 1938   8.934   4.726   3.649 -0.3281 -2.0672 -0.2815
  144GLY     CA 1939   9.010   4.685   3.459  0.0199  0.0384  0.7508
  144GLY    HA1 1940   9.025   4.584   3.497 -1.6626 -0.7621 -0.5655
  144GLY    HA2 1941   9.095   4.715   3.399 -1.7917 -0.1582 -2.1272
  144GLY      C 1942   8.890   4.662   3.368  0.1241 -0.0574  0.6373
  144GLY      O 1943   8.779   4.712   3.383  0.1572  0.0816  0.4256
  145GLN      N 1944   8.909   4.566   3.277  0.2477  0.0030  0.5984
  145GLN      H 1945   8.993   4.510   3.277 -0.3219 -0.8751  0.4336
  145GLN     CA 1946   8.815   4.542   3.169  0.1409 -0.1757  0.7302
  145GLN     HA 1947   8.816   4.632   3.107 -2.4982 -1.8383 -1.9685
  145GLN     CB 1948   8.877   4.432   3.084 -0.0848  0.0445  0.2737
  145GLN    HB1 1949   8.805   4.367   3.034  1.6084 -1.9180  0.2559
  145GLN    HB2 1950   8.937   4.363   3.145  1.7243  0.9121 -0.4623
  145GLN     CG 1951   8.972   4.484   2.977 -0.2691 -0.6578 -0.2373
  145GLN    HG1 1952   8.915   4.548   2.910 -0.1374 -0.3803 -0.0836
  145GLN    HG2 1953   9.055   4.527   3.033 -1.3886 -0.8346  1.6427
  145GLN     CD 1954   9.033   4.378   2.886  0.9345 -0.5012  0.3576
  145GLN    OE1 1955   9.014   4.256   2.892 -0.0641 -0.3464  0.5535
  145GLN    NE2 1956   9.096   4.425   2.779  0.0652  0.1746  0.1311
  145GLN   HE21 1957   9.150   4.353   2.733 -0.3026  1.1014 -1.9003
  145GLN   HE22 1958   9.127   4.521   2.765  2.0603 -0.7994 -3.6649
  145GLN      C 1959   8.673   4.511   3.213  0.0115  0.0101  0.4439
  145GLN      O 1960   8.636   4.467   3.322 -0.6131  0.2874  0.3501
  146GLN      N 1961   8.585   4.518   3.113 -0.2783  0.1665  0.7071
  146GLN      H 1962   8.627   4.539   3.023 -0.5440  0.8948  0.7485
  146GLN     CA 1963   8.443   4.491   3.122 -0.2358 -0.1896  0.3795
  146GLN     HA 1964   8.406   4.536   3.214  0.0071 -0.9763  0.8758
  146GLN     CB 1965   8.386   4.574   3.008  0.1981  0.1572  0.4135
  146GLN    HB1 1966   8.280   4.551   3.001  0.1910  0.2768  0.1220
  146GLN    HB2 1967   8.438   4.536   2.920  2.5169  1.3648  1.1796
  146GLN     CG 1968   8.386   4.727   3.010 -0.3659  0.1825 -0.7034
  146GLN    HG1 1969   8.484   4.773   3.019 -0.5389  1.0783 -2.8772
  146GLN    HG2 1970   8.359   4.756   2.909  0.8346  0.8733 -0.8467
  146GLN     CD 1971   8.303   4.785   3.124 -0.0132  0.3077 -0.5077
  146GLN    OE1 1972   8.345   4.848   3.220 -0.4225  0.6535 -0.5545
  146GLN    NE2 1973   8.171   4.763   3.115  0.1489 -0.8252 -0.2581
  146GLN   HE21 1974   8.115   4.786   3.196  1.7787 -0.6402  0.8697
  146GLN   HE22 1975   8.136   4.746   3.022  0.9493  1.2183 -0.9967
  146GLN      C 1976   8.405   4.344   3.106 -0.2484 -0.1355 -0.0847
  146GLN      O 1977   8.491   4.261   3.076  0.0690  0.1316  0.0717
  147GLN      N 1978   8.282   4.307   3.140  0.0425 -0.1674  0.9796
  147GLN      H 1979   8.212   4.379   3.148  0.4118  0.1838  1.0642
  147GLN     CA 1980   8.245   4.168   3.156  0.6691 -0.3817  0.6106
  147GLN     HA 1981   8.321   4.118   3.216  1.8736  2.0952  1.2668
  147GLN     CB 1982   8.114   4.158   3.234  0.3457 -0.1996  0.0991
  147GLN    HB1 1983   8.093   4.051   3.241  0.9372 -0.3304 -0.0625
  147GLN    HB2 1984   8.029   4.196   3.178 -1.1281 -0.9634  1.7152
  147GLN     CG 1985   8.118   4.224   3.371  0.1432  0.1943 -0.0852
  147GLN    HG1 1986   8.115   4.333   3.362 -0.2323  0.0393 -2.2240
  147GLN    HG2 1987   8.209   4.192   3.423  0.1015  2.8391  1.8393
  147GLN     CD 1988   8.004   4.176   3.460  0.0363  0.3606 -0.1302
  147GLN    OE1 1989   7.935   4.078   3.430  0.4211  0.1247 -0.2520
  147GLN    NE2 1990   7.971   4.239   3.572 -0.0821  0.0109  0.0335
  147GLN   HE21 1991   8.025   4.319   3.601  1.9908 -0.8293 -1.2982
  147GLN   HE22 1992   7.886   4.206   3.615 -0.0385  0.5786  0.5646
  147GLN      C 1993   8.225   4.100   3.021  0.4939  0.3290  0.2740
  147GLN      O 1994   8.166   4.150   2.926 -0.3538 -0.4192  0.3884
  148SER      N 1995   8.278   3.978   3.013 -0.0426  0.1280 -0.2626
  148SER      H 1996   8.328   3.949   3.096 -1.9336  0.1867  0.9437
  148SER     CA 1997   8.296   3.911   2.885 -0.0381 -0.3863  0.0074
  148SER     HA 1998   8.326   3.985   2.812 -1.5439 -1.5059 -1.8402
  148SER     CB 1999   8.413   3.814   2.902  0.1912 -0.1441 -0.2027
  148SER    HB1 2000   8.392   3.721   2.954  0.7380 -0.3885 -0.4131
  148SER    HB2 2001   8.443   3.792   2.799 -1.4096  0.3370 -0.8041
  148SER     OG 2002   8.524   3.882   2.955  0.0119 -0.1745  0.2140
  148SER     HG 2003   8.590   3.813   2.969 -1.5262 -1.1513  3.7072
  148SER      C 2004   8.170   3.841   2.836 -0.4007  0.0675  0.2791
  148SER      O 2005   8.069   3.830   2.905 -0.3242 -0.1057  0.3649
  149TYR      N 2006   8.175   3.773   2.721 -0.4147 -0.0069  0.3223
  149TYR      H 2007   8.264   3.778   2.674 -0.3511 -0.9639  0.3326
  149TYR     CA 2008   8.069   3.698   2.658 -0.0170 -0.3053  0.0033
  149TYR     HA 2009   7.994   3.775   2.641  1.0471  2.0578  4.4321
  149TYR     CB 2010   8.099   3.645   2.518 -0.1779  0.5143 -0.3493
  149TYR    HB1 2011   8.005   3.599   2.486  0.9259 -2.0717 -0.1293
  149TYR    HB2 2012   8.116   3.728   2.451 -1.9527  0.1240 -1.3595
  149TYR     CG 2013   8.204   3.536   2.517 -0.4583  0.2276  0.3611
  149TYR    CD1 2014   8.336   3.558   2.559  0.0138 -0.1970 -0.8280
  149TYR    HD1 2015   8.363   3.659   2.588 -1.0015 -0.7156  2.3199
  149TYR    CE1 2016   8.428   3.454   2.566  0.1542 -0.0708 -0.7986
  149TYR    HE1 2017   8.531   3.468   2.595  0.2780  1.1137 -1.7216
  149TYR     CZ 2018   8.391   3.327   2.518 -0.2630 -0.2758  0.0449
  149TYR     OH 2019   8.483   3.226   2.511  0.4276  0.3698 -0.3391
  149TYR     HH 2020   8.442   3.152   2.466 -1.6082  0.7650  0.7692
  149TYR    CE2 2021   8.261   3.308   2.468 -0.4502 -0.1543  0.4851
  149TYR    HE2 2022   8.226   3.213   2.432 -1.1700  0.3196 -0.0906
  149TYR    CD2 2023   8.163   3.407   2.481 -0.2026  0.0780  0.5988
  149TYR    HD2 2024   8.064   3.387   2.443  0.3020 -2.7478  0.6061
  149TYR      C 2025   8.015   3.589   2.749 -0.0960 -0.2053  0.0751
  149TYR      O 2026   8.082   3.514   2.820 -0.1537 -0.1689  0.1683
  150ASN      N 2027   7.884   3.570   2.732 -0.0807 -0.3413  0.1144
  150ASN      H 2028   7.833   3.634   2.673  0.6152  0.8906  0.8348
  150ASN     CA 2029   7.799   3.465   2.786  0.1209 -0.5716 -0.0159
  150ASN     HA 2030   7.818   3.461   2.893 -0.2986  0.6911  0.1142
  150ASN     CB 2031   7.658   3.519   2.766  0.2886 -0.2488 -0.3271
  150ASN    HB1 2032   7.641   3.546   2.662 -1.8725 -0.2337 -0.0072
  150ASN    HB2 2033   7.645   3.602   2.836 -0.9741 -2.1469  1.8345
  150ASN     CG 2034   7.548   3.427   2.814  0.1297 -0.1464 -0.4946
  150ASN    OD1 2035   7.478   3.373   2.728  0.0716 -0.2569 -0.3790
  150ASN    ND2 2036   7.534   3.403   2.944 -1.0490  0.1844 -0.5406
  150ASN   HD21 2037   7.469   3.332   2.975  0.6831 -1.5736 -0.7378
  150ASN   HD22 2038   7.601   3.451   3.003 -0.8536 -1.6650  0.8297
  150ASN      C 2039   7.830   3.332   2.717  0.3575 -0.3629 -0.3162
  150ASN      O 2040   7.840   3.341   2.595  0.2007 -0.0648 -0.3085
  151PRO      N 2041   7.843   3.220   2.789 -0.2944 -0.1198  0.1926
  151PRO     CD 2042   7.823   3.202   2.931 -0.5555  0.6611  0.2598
  151PRO    HD1 2043   7.911   3.252   2.972  0.2123  1.6244 -2.3838
  151PRO    HD2 2044   7.736   3.244   2.982 -0.4303  1.1439  0.0794
  151PRO     CG 2045   7.825   3.052   2.959 -0.3580  0.6594  0.2392
  151PRO    HG1 2046   7.724   3.011   2.965  0.0949 -0.7232 -0.9046
  151PRO    HG2 2047   7.880   3.033   3.050  2.2385 -1.3251 -1.5898
  151PRO     CB 2048   7.899   2.995   2.838 -0.1802 -0.0707  0.6896
  151PRO    HB1 2049   7.870   2.892   2.815 -0.1430 -0.0067  0.3540
  151PRO    HB2 2050   8.006   2.996   2.859  0.1149  0.4296 -0.7411
  151PRO     CA 2051   7.872   3.093   2.725 -0.0697 -0.2343  0.5202
  151PRO     HA 2052   7.963   3.104   2.666 -0.3443  1.4168  0.3398
  151PRO      C 2053   7.760   3.041   2.636 -0.0027 -0.3435  0.5006
  151PRO      O 2054   7.640   3.055   2.660 -0.1739 -0.1352 -0.4280
  152PRO      N 2055   7.785   2.962   2.531  0.0672  0.5492 -0.1693
  152PRO     CD 2056   7.911   2.953   2.460  0.2278  0.1861  0.1593
  152PRO    HD1 2057   7.968   3.045   2.471  1.5786 -0.7651  1.7994
  152PRO    HD2 2058   7.972   2.874   2.504  0.3296  0.0228 -0.2722
  152PRO     CG 2059   7.870   2.902   2.322 -0.1144  0.1115  0.2877
  152PRO    HG1 2060   7.952   2.847   2.275  0.0200 -0.0467  0.6987
  152PRO    HG2 2061   7.828   2.978   2.257 -0.2881  0.5864  0.9461
  152PRO     CB 2062   7.757   2.806   2.360  0.0365 -0.2060 -0.0551
  152PRO    HB1 2063   7.690   2.773   2.281  0.1435  0.5943 -0.4976
  152PRO    HB2 2064   7.796   2.723   2.419 -0.0744  0.9685  1.7533
  152PRO     CA 2065   7.681   2.886   2.465  0.4003 -0.3457  0.3163
  152PRO     HA 2066   7.611   2.949   2.411 -0.0723 -0.5321  0.7055
  152PRO      C 2067   7.596   2.793   2.550  0.1593  0.0998  0.5712
  152PRO      O 2068   7.628   2.753   2.662  0.0478 -0.1939  0.5012
  153GLN      N 2069   7.487   2.750   2.486  0.4121 -0.0386  0.2272
  153GLN      H 2070   7.473   2.795   2.397  4.3893  1.9347  0.3716
  153GLN     CA 2071   7.413   2.630   2.517 -0.2473  0.2194 -0.3164
  153GLN     HA 2072   7.389   2.637   2.623 -0.4770  0.4623 -0.3838
  153GLN     CB 2073   7.284   2.618   2.437 -0.1222  0.0548 -0.4939
  153GLN    HB1 2074   7.244   2.518   2.428 -0.5391  0.3155 -1.8883
  153GLN    HB2 2075   7.313   2.636   2.333 -1.1314 -0.5223 -0.8869
  153GLN     CG 2076   7.176   2.721   2.471 -0.3350 -0.3657  0.1026
  153GLN    HG1 2077   7.214   2.823   2.464  1.4709 -1.0677 -1.3572
  153GLN    HG2 2078   7.152   2.705   2.576 -0.5677  0.0966  0.1195
  153GLN     CD 2079   7.047   2.711   2.391 -0.2281 -0.6597 -0.0322
  153GLN    OE1 2080   7.010   2.604   2.341 -0.0362 -0.7242 -0.0383
  153GLN    NE2 2081   6.967   2.817   2.385 -0.0986 -0.5446  0.2799
  153GLN   HE21 2082   7.004   2.904   2.420 -1.8925 -0.2321  1.5623
  153GLN   HE22 2083   6.879   2.799   2.338  0.8169 -0.8213 -1.4036
  153GLN      C 2084   7.495   2.503   2.501 -0.4127  0.1621 -0.7140
  153GLN      O 2085   7.591   2.494   2.425  0.1910  0.4039  0.0077
  154GLY      N 2086   7.463   2.405   2.586  0.3014  0.5390  0.0041
  154GLY      H 2087   7.386   2.415   2.651  1.0932  3.6441  0.6210
  154GLY     CA 2088   7.517   2.271   2.579  0.1000  0.4296  0.4863
  154GLY    HA1 2089   7.623   2.271   2.604  0.3335  0.6830 -0.4631
  154GLY    HA2 2090   7.513   2.241   2.475  1.5392 -0.0793  0.5538
  154GLY      C 2091   7.446   2.166   2.663 -0.1477 -0.0721 -0.3460
  154GLY      O 2092   7.338   2.195   2.714 -0.2422  0.1932 -0.6891
  155TYR      N 2093   7.514   2.054   2.691  0.3171  0.4368  0.6131
  155TYR      H 2094   7.611   2.044   2.663 -0.1977 -0.5281 -0.9746
  155TYR     CA 2095   7.457   1.934   2.748  0.1490  0.0156 -0.4122
  155TYR     HA 2096   7.368   1.960   2.805  0.1501 -0.4965 -0.1664
  155TYR     CB 2097   7.420   1.830   2.643  0.1557 -0.0686 -0.3314
  155TYR    HB1 2098   7.510   1.786   2.601  1.2041 -0.3549  2.0372
  155TYR    HB2 2099   7.379   1.737   2.685  0.0441  0.0424 -0.1941
  155TYR     CG 2100   7.328   1.875   2.532  0.1790  0.6770 -0.0492
  155TYR    CD1 2101   7.376   1.917   2.408  0.2317  0.4580 -0.1038
  155TYR    HD1 2102   7.483   1.907   2.396  0.0098 -1.7103 -0.6078
  155TYR    CE1 2103   7.291   1.947   2.300  0.2159 -0.0869 -0.2450
  155TYR    HE1 2104   7.331   1.978   2.205  1.7886 -0.0845  0.3785
  155TYR     CZ 2105   7.151   1.948   2.317  0.1834 -0.1856 -0.5067
  155TYR     OH 2106   7.072   1.981   2.212  0.0084 -0.1171 -0.3537
  155TYR     HH 2107   7.129   1.977   2.135 -0.4100 -0.9709 -0.6353
  155TYR    CE2 2108   7.104   1.925   2.448  0.3735 -0.0084 -0.4064
  155TYR    HE2 2109   6.998   1.928   2.467  0.6620  0.2754  1.3268
  155TYR    CD2 2110   7.190   1.886   2.552  0.2067  0.8481  0.0556
  155TYR    HD2 2111   7.148   1.858   2.647  1.1938 -0.3253  0.1623
  155TYR      C 2112   7.541   1.856   2.849  0.1962  0.0865 -0.3963
  155TYR      O 2113   7.660   1.840   2.826  0.2564  0.2018 -0.1672
  156GLY      N 2114   7.475   1.803   2.953  0.0549  0.0066 -0.5261
  156GLY      H 2115   7.378   1.833   2.952 -0.1580 -0.6095 -2.7059
  156GLY     CA 2116   7.540   1.745   3.068 -0.2996  0.0351 -0.3075
  156GLY    HA1 2117   7.616   1.816   3.100 -1.5541  0.4503  1.9488
  156GLY    HA2 2118   7.462   1.743   3.143  0.9979  1.1885  1.1469
  156GLY      C 2119   7.608   1.609   3.053 -0.7882 -0.2222 -0.2226
  156GLY      O 2120   7.646   1.555   3.156  0.3783  0.4574 -0.2743
  157GLN      N 2121   7.627   1.564   2.929 -0.1335 -0.0936 -0.1739
  157GLN      H 2122   7.599   1.625   2.854 -0.9120 -1.6709 -1.2273
  157GLN     CA 2123   7.681   1.431   2.908  0.0273 -0.0680  0.0709
  157GLN     HA 2124   7.750   1.399   2.986 -0.6521  2.8371  1.9994
  157GLN     CB 2125   7.570   1.328   2.919 -0.2737  0.2409 -0.0500
  157GLN    HB1 2126   7.512   1.333   3.011  0.1259  0.8416  0.1736
  157GLN    HB2 2127   7.621   1.232   2.916  0.6961  0.6712  1.4639
  157GLN     CG 2128   7.475   1.334   2.799 -0.1662 -0.7082 -0.1975
  157GLN    HG1 2129   7.530   1.322   2.706 -1.3294 -4.1055 -0.5771
  157GLN    HG2 2130   7.437   1.436   2.798  2.2888  0.2946 -0.2704
  157GLN     CD 2131   7.360   1.236   2.809 -0.5211 -0.2805 -0.0524
  157GLN    OE1 2132   7.333   1.182   2.916  0.0363  0.0260  0.2449
  157GLN    NE2 2133   7.278   1.224   2.704  0.0597  0.2928 -0.5845
  157GLN   HE21 2134   7.214   1.145   2.708 -0.5608  0.8119  0.1266
  157GLN   HE22 2135   7.291   1.285   2.625 -0.1478  0.3329 -0.5904
  157GLN      C 2136   7.756   1.430   2.775  0.0802  0.0942  0.0998
  157GLN      O 2137   7.730   1.517   2.692 -0.4846 -0.7614 -0.6361
  158GLN      N 2138   7.854   1.341   2.759 -0.2139 -0.1828 -0.1497
  158GLN      H 2139   7.875   1.284   2.840 -1.0153 -2.5290 -1.4641
  158GLN     CA 2140   7.936   1.321   2.640  0.2284 -0.1805  0.1517
  158GLN     HA 2141   7.905   1.388   2.560 -1.4643 -0.4929  0.4993
  158GLN     CB 2142   8.073   1.379   2.673  0.1757 -0.0692  0.1746
  158GLN    HB1 2143   8.137   1.379   2.585  0.9836  0.4852  0.7480
  158GLN    HB2 2144   8.063   1.483   2.705 -0.9243 -0.1460  0.1417
  158GLN     CG 2145   8.151   1.309   2.783  0.6122  0.0381 -0.0656
  158GLN    HG1 2146   8.175   1.207   2.753  0.2937 -0.4740  1.3404
  158GLN    HG2 2147   8.092   1.296   2.873 -1.7528  0.7970 -1.4344
  158GLN     CD 2148   8.283   1.376   2.819  0.3315  0.1892  0.7124
  158GLN    OE1 2149   8.384   1.357   2.751 -0.0645  0.3332  0.0673
  158GLN    NE2 2150   8.292   1.444   2.933  0.0414  0.1435  0.7621
  158GLN   HE21 2151   8.206   1.452   2.986 -1.4406 -0.2157 -1.4566
  158GLN   HE22 2152   8.381   1.492   2.940 -0.0670  0.6966 -1.1496
  158GLN      C 2153   7.938   1.173   2.604 -0.2815 -0.1097 -0.1778
  158GLN      O 2154   7.894   1.088   2.681 -0.1129 -0.1084 -0.0818
  159ASN      N 2155   7.974   1.140   2.480 -0.5665 -0.5435 -0.1505
  159ASN      H 2156   8.010   1.219   2.427 -0.6204  2.3875  3.7110
  159ASN     CA 2157   7.980   1.007   2.425  0.2355 -0.4845 -0.2140
  159ASN     HA 2158   7.876   0.975   2.425  0.1720 -0.2829  0.4728
  159ASN     CB 2159   8.026   1.018   2.279 -0.5729  0.5502 -0.4007
  159ASN    HB1 2160   8.135   1.031   2.281 -0.4085 -0.6321  1.5607
  159ASN    HB2 2161   7.980   1.105   2.232 -3.1910 -1.8037 -2.4871
  159ASN     CG 2162   8.007   0.903   2.182  0.3473  0.0795 -0.0396
  159ASN    OD1 2163   7.943   0.804   2.213  0.7393  0.0619  0.7305
  159ASN    ND2 2164   8.069   0.913   2.064  0.2195 -0.1646 -0.1275
  159ASN   HD21 2165   8.067   0.831   2.005 -0.2750 -2.2064  2.5281
  159ASN   HD22 2166   8.108   1.001   2.033 -2.4060  0.8528 -0.8206
  159ASN      C 2167   8.061   0.900   2.497  0.4128 -0.3244 -0.1726
  159ASN      O 2168   8.171   0.931   2.541  0.3172 -0.0256 -0.1441
  160GLN      N 2169   8.011   0.776   2.504 -0.3295 -0.0200 -0.0654
  160GLN      H 2170   7.922   0.756   2.460 -0.6447 -0.5475  0.7799
  160GLN     CA 2171   8.092   0.662   2.541 -0.6533 -0.2692 -0.1172
  160GLN     HA 2172   8.184   0.696   2.589 -1.1245  1.5835 -0.4584
  160GLN     CB 2173   8.033   0.576   2.651  0.3444 -0.2614  0.4382
  160GLN    HB1 2174   7.960   0.506   2.609  0.0708  0.9801 -1.2332
  160GLN    HB2 2175   8.115   0.517   2.692 -1.3861 -3.0854  0.1733
  160GLN     CG 2176   7.960   0.645   2.766 -0.0108  0.0077  0.0525
  160GLN    HG1 2177   7.907   0.574   2.829 -0.7202 -0.3438 -0.9083
  160GLN    HG2 2178   7.878   0.698   2.717 -1.0870 -1.9935 -0.3933
  160GLN     CD 2179   8.051   0.728   2.856 -0.2055  0.1226  0.1442
  160GLN    OE1 2180   8.173   0.734   2.839 -0.2371 -0.1053 -0.1719
  160GLN    NE2 2181   7.997   0.800   2.954 -0.2643  0.2103  0.0474
  160GLN   HE21 2182   8.054   0.875   2.989  1.2708 -0.3206 -1.2105
  160GLN   HE22 2183   7.897   0.804   2.968 -0.2648  1.9424 -0.3027
  160GLN      C 2184   8.128   0.580   2.418 -0.4308  0.0625 -0.2738
  160GLN      O 2185   8.040   0.541   2.342 -0.1277  0.1638 -0.6825
  161TYR      N 2186   8.257   0.546   2.408 -0.3668 -0.0508  0.8187
  161TYR      H 2187   8.324   0.572   2.479 -1.2205 -1.8536  2.3611
  161TYR     CA 2188   8.299   0.458   2.301 -0.1126  0.1834  0.7265
  161TYR     HA 2189   8.233   0.476   2.216  0.0258 -0.1521  0.5463
  161TYR     CB 2190   8.435   0.506   2.249 -0.3197 -0.0682 -0.0676
  161TYR    HB1 2191   8.446   0.490   2.142  0.7958 -0.5618  0.1085
  161TYR    HB2 2192   8.517   0.460   2.303  0.1975  1.0459  0.1249
  161TYR     CG 2193   8.451   0.655   2.269 -0.0880 -0.1108  0.0670
  161TYR    CD1 2194   8.520   0.699   2.383 -0.0746 -0.1818  0.0863
  161TYR    HD1 2195   8.571   0.626   2.444 -0.7761 -0.6875  0.0804
  161TYR    CE1 2196   8.510   0.834   2.417 -0.5787 -0.1606 -0.1358
  161TYR    HE1 2197   8.545   0.876   2.510 -0.0357  0.7050 -0.7114
  161TYR     CZ 2198   8.447   0.925   2.330  0.3577  0.1868 -0.4696
  161TYR     OH 2199   8.432   1.057   2.362 -1.3719 -0.2335  0.5972
  161TYR     HH 2200   8.488   1.073   2.439 -0.4171 -2.5771  0.4779
  161TYR    CE2 2201   8.385   0.877   2.213 -0.3602 -0.3082  0.1004
  161TYR    HE2 2202   8.318   0.945   2.163  0.3641 -0.4707 -1.1273
  161TYR    CD2 2203   8.380   0.740   2.183 -0.0547 -0.2727 -0.1221
  161TYR    HD2 2204   8.313   0.705   2.107 -0.3748 -0.1033  0.0802
  161TYR      C 2205   8.301   0.310   2.335  0.6990  0.0719  0.2333
  161TYR      O 2206   8.309   0.276   2.453 -0.1992 -0.8840  0.0312
  162ASN      N 2207   8.292   0.228   2.230  0.2645 -0.1490  0.4391
  162ASN      H 2208   8.281   0.276   2.141  0.7611 -1.8437 -0.5816
  162ASN     CA 2209   8.269   0.085   2.233  0.7493 -0.2310  0.3569
  162ASN     HA 2210   8.241   0.057   2.132  2.7641 -0.3840 -0.2017
  162ASN     CB 2211   8.404   0.019   2.256  0.8392 -0.3354 -0.4804
  162ASN    HB1 2212   8.482   0.048   2.185  1.0092  0.2951 -0.0353
  162ASN    HB2 2213   8.436   0.036   2.358  0.9383 -0.5189 -0.4785
  162ASN     CG 2214   8.393   9.453   2.247  0.2376 -0.3129 -0.1670
  162ASN    OD1 2215   8.426   9.381   2.341  0.1651 -0.1699 -0.0336
  162ASN    ND2 2216   8.360   9.399   2.129 -0.8282  0.3428 -0.1795
  162ASN   HD21 2217   8.329   9.450   2.048 -0.9633 -1.1180 -1.0854
  162ASN   HD22 2218   8.346   9.299   2.129 -0.5115  0.2740  1.1894
  162ASN      C 2219   8.166   0.046   2.338  0.0947  0.0064 -0.1868
  162ASN      O 2220   8.182   9.536   2.415  0.4907  0.1895 -0.0387
  163SER      N 2221   8.058   0.122   2.357  0.2422  0.1364  0.1376
  163SER      H 2222   8.035   0.191   2.287  1.0741  0.5140  0.2192
  163SER     CA 2223   7.964   0.113   2.467 -0.0482 -0.3645 -0.1485
  163SER     HA 2224   7.976   0.026   2.533  0.1365 -0.4292 -0.2680
  163SER     CB 2225   7.960   0.240   2.551  0.7939  0.0021 -0.6465
  163SER    HB1 2226   7.864   0.251   2.601  1.2113 -1.4072  0.5471
  163SER    HB2 2227   7.971   0.324   2.482 -0.2082  0.6719 -0.0296
  163SER     OG 2228   8.063   0.234   2.647  0.0808 -0.2683  0.1208
  163SER     HG 2229   8.143   0.214   2.598  0.2746  0.6475  0.0402
  163SER      C 2230   7.821   0.086   2.422 -0.1967  0.5132 -0.2062
  163SER    OC1 2231   7.779   0.143   2.319 -0.1251  0.6170 -0.1785
  163SER    OC2 2232   7.749   0.012   2.492  0.0939 -0.1776 -0.6266
    1MET      N 2233   2.772   0.906   2.811 -0.2733  0.4898  0.6437
    1MET     H1 2234   2.860   0.877   2.770 -0.8052  0.1269 -0.2818
    1MET     H2 2235   2.786   0.972   2.886 -1.5115  0.8454  0.5840
    1MET     H3 2236   2.721   0.831   2.855  1.1457  0.6974  2.7995
    1MET     CA 2237   2.706   0.973   2.698 -0.2106  0.0566  0.3456
    1MET     HA 2238   2.677   0.895   2.628  2.0152  0.4802 -1.1594
    1MET     CB 2239   2.572   1.040   2.724 -0.3937 -0.2608  0.2262
    1MET    HB1 2240   2.503   0.961   2.753  0.6770 -1.0090  0.8020
    1MET    HB2 2241   2.587   1.111   2.806  0.8376 -0.0781 -0.1395
    1MET     CG 2242   2.514   1.113   2.603 -0.4146 -0.0383  0.3698
    1MET    HG1 2243   2.432   1.177   2.634  0.7385  1.0180  1.3937
    1MET    HG2 2244   2.592   1.184   2.573  1.0699 -1.7971 -0.0946
    1MET     SD 2245   2.467   0.991   2.479 -0.2629  0.2525  0.0222
    1MET     CE 2246   2.397   1.091   2.345 -0.2264  0.2486  0.0002
    1MET    HE1 2247   2.385   1.044   2.247 -1.4801  1.3241 -0.3872
    1MET    HE2 2248   2.298   1.108   2.387 -0.1359 -0.8835  0.7195
    1MET    HE3 2249   2.468   1.172   2.329  1.5966 -0.8997  1.6776
    1MET      C 2250   2.810   1.065   2.634  0.1910 -0.3317  0.4380
    1MET      O 2251   2.856   1.157   2.701 -0.1004  0.1291  0.0026
    2ALA      N 2252   2.849   1.044   2.508  0.3398 -0.3030  0.4796
    2ALA      H 2253   2.823   0.955   2.470  0.3283  1.2957 -3.8174
    2ALA     CA 2254   2.934   1.119   2.417 -0.4049  0.1196  0.1257
    2ALA     HA 2255   2.983   1.204   2.464 -1.6772  0.4029  0.9989
    2ALA     CB 2256   3.039   1.030   2.352 -0.0791  0.5951 -0.0005
    2ALA    HB1 2257   3.102   1.084   2.281 -1.0388  0.2095 -1.1852
    2ALA    HB2 2258   3.003   0.944   2.295 -0.2512  0.4337  0.3536
    2ALA    HB3 2259   3.114   1.006   2.427 -0.5639  0.7305  0.5306
    2ALA      C 2260   2.856   1.182   2.302 -0.1851 -0.0406 -0.1101
    2ALA      O 2261   2.790   1.109   2.228 -0.4944  0.0650  0.0608
    3SER      N 2262   2.846   1.315   2.296  0.5170  0.0109 -0.3359
    3SER      H 2263   2.904   1.375   2.352  1.5286 -0.0658 -1.2884
    3SER     CA 2264   2.736   1.383   2.230  0.2693 -0.1262 -0.0680
    3SER     HA 2265   2.679   1.310   2.173 -0.0830  0.4634 -0.4790
    3SER     CB 2266   2.638   1.420   2.341  0.5780  0.4075  0.0302
    3SER    HB1 2267   2.597   1.326   2.378  1.5450  0.4536  1.3051
    3SER    HB2 2268   2.559   1.481   2.296  0.2913  0.4665  0.6034
    3SER     OG 2269   2.703   1.486   2.447  0.5294 -0.0395  0.3389
    3SER     HG 2270   2.756   1.555   2.406  0.5081  0.7938  1.6673
    3SER      C 2271   2.784   1.502   2.148  0.2839 -0.0850  0.0002
    3SER      O 2272   2.898   1.544   2.166  0.2176  0.0830  0.0309
    4ASN      N 2273   2.697   1.562   2.066  0.1414  0.3249  0.4489
    4ASN      H 2274   2.601   1.532   2.072  0.7606 -1.8461  0.4365
    4ASN     CA 2275   2.746   1.657   1.969  0.0454  0.3373  0.4124
    4ASN     HA 2276   2.823   1.720   2.014  1.0017 -1.1831  0.9819
    4ASN     CB 2277   2.809   1.584   1.851 -0.0057  0.3601  0.3705
    4ASN    HB1 2278   2.882   1.509   1.884  0.0270  0.4561  0.5155
    4ASN    HB2 2279   2.732   1.531   1.796  0.2986 -1.9540  2.0104
    4ASN     CG 2280   2.888   1.668   1.751 -0.4194  0.5512  0.2046
    4ASN    OD1 2281   2.902   1.790   1.750  0.0784  0.4955 -0.3090
    4ASN    ND2 2282   2.948   1.595   1.657  0.0356  0.2991  0.6846
    4ASN   HD21 2283   2.940   1.494   1.649  0.6150  0.3607 -1.2430
    4ASN   HD22 2284   3.016   1.638   1.596 -0.9778  1.5410  0.3743
    4ASN      C 2285   2.630   1.747   1.927 -0.0765 -0.2222 -0.4806
    4ASN      O 2286   2.521   1.700   1.896 -0.4999  0.6473 -0.3287
    5ASP      N 2287   2.651   1.879   1.920 -0.3296 -0.1299  0.3344
    5ASP      H 2288   2.739   1.910   1.960 -0.5981  1.0041  0.0620
    5ASP     CA 2289   2.554   1.979   1.881 -0.0328  0.1637  0.3498
    5ASP     HA 2290   2.453   1.955   1.912  0.0755 -0.0498  0.5417
    5ASP     CB 2291   2.593   2.114   1.940  0.5181  0.1626 -0.0057
    5ASP    HB1 2292   2.693   2.143   1.907  1.1884 -2.1866 -0.2205
    5ASP    HB2 2293   2.598   2.107   2.048  0.5355  1.1354  0.0728
    5ASP     CG 2294   2.495   2.228   1.916  0.4889  0.2021  0.2964
    5ASP    OD1 2295   2.375   2.223   1.952  0.5787  0.4626  0.6249
    5ASP    OD2 2296   2.541   2.319   1.843  0.3448  0.0602  0.0232
    5ASP      C 2297   2.555   1.990   1.729  0.6854  0.2358  0.3535
    5ASP      O 2298   2.449   2.021   1.674  0.4948 -0.2270  0.4542
    6TYR      N 2299   2.666   1.970   1.658  0.3142 -0.6408  0.0060
    6TYR      H 2300   2.752   1.949   1.708  0.6110 -1.2944 -0.7621
    6TYR     CA 2301   2.676   1.972   1.514 -0.2961 -0.2284 -0.0312
    6TYR     HA 2302   2.598   2.037   1.474  0.5866  0.2045 -1.0966
    6TYR     CB 2303   2.810   2.027   1.468 -0.3788  0.2253  0.2628
    6TYR    HB1 2304   2.890   1.955   1.486 -1.7233 -1.6319 -0.8408
    6TYR    HB2 2305   2.836   2.114   1.528 -1.3589  0.4447  0.3789
    6TYR     CG 2306   2.817   2.069   1.323 -0.0115  0.0196  0.2191
    6TYR    CD1 2307   2.742   2.178   1.276  0.0188 -0.0248  0.0669
    6TYR    HD1 2308   2.688   2.240   1.346 -1.5201 -0.4993 -0.6564
    6TYR    CE1 2309   2.731   2.203   1.139 -0.4088 -0.3215  0.0486
    6TYR    HE1 2310   2.669   2.285   1.106  1.3949  1.2996  0.5371
    6TYR     CZ 2311   2.795   2.115   1.049 -0.0968 -0.1361  0.0877
    6TYR     OH 2312   2.783   2.134   0.915  0.0662  0.4617  0.1580
    6TYR     HH 2313   2.724   2.209   0.904  1.0818  1.2252 -0.3058
    6TYR    CE2 2314   2.868   2.003   1.094  0.3861  0.2683  0.3190
    6TYR    HE2 2315   2.931   1.944   1.029  0.8742  0.2870  0.7710
    6TYR    CD2 2316   2.883   1.985   1.232 -0.3645 -0.3756  0.3261
    6TYR    HD2 2317   2.942   1.900   1.262  1.0700  0.2232 -0.6496
    6TYR      C 2318   2.645   1.839   1.446 -0.4465 -0.0615 -0.2916
    6TYR      O 2319   2.646   1.735   1.510  0.4416  0.1380  0.0319
    7THR      N 2320   2.616   1.844   1.316 -0.2027  0.3193 -0.3340
    7THR      H 2321   2.609   1.931   1.265  0.9383  1.6168  1.5991
    7THR     CA 2322   2.588   1.723   1.242  0.4732 -0.0376 -0.0109
    7THR     HA 2323   2.505   1.669   1.286  0.7466 -2.2383 -1.9798
    7THR     CB 2324   2.541   1.764   1.102  0.1488  0.1654  0.1568
    7THR     HB 2325   2.616   1.819   1.046  0.6873 -1.0284 -0.3337
    7THR    CG2 2326   2.481   1.644   1.029  0.0646  0.2276  0.1243
    7THR   HG21 2327   2.403   1.588   1.080 -0.2323  0.3381 -0.2009
    7THR   HG22 2328   2.439   1.695   0.942 -1.1798 -1.0729 -0.0639
    7THR   HG23 2329   2.560   1.579   0.991 -0.2219  0.1096 -0.2695
    7THR    OG1 2330   2.426   1.844   1.115 -0.2506 -0.3275 -0.3030
    7THR    HG1 2331   2.420   1.896   1.034 -1.7919  0.8109  0.4982
    7THR      C 2332   2.711   1.634   1.234  0.5278 -0.0077  0.4895
    7THR      O 2333   2.818   1.667   1.184  0.0313 -0.0692 -0.6409
    8GLN      N 2334   2.685   1.507   1.266 -1.0030  0.3108  0.5963
    8GLN      H 2335   2.589   1.478   1.278 -1.4632  0.3750 -2.2802
    8GLN     CA 2336   2.783   1.400   1.254 -1.1643  0.2214  0.0688
    8GLN     HA 2337   2.869   1.429   1.194  0.6174 -2.3614  1.2062
    8GLN     CB 2338   2.829   1.365   1.395 -0.2272 -0.0308 -0.2946
    8GLN    HB1 2339   2.878   1.452   1.439  1.9217 -0.5428 -1.5117
    8GLN    HB2 2340   2.903   1.284   1.394 -2.0030 -1.7121 -1.1233
    8GLN     CG 2341   2.707   1.316   1.472 -0.2377  0.0836 -0.2395
    8GLN    HG1 2342   2.630   1.394   1.476 -1.4041 -0.9857 -1.1848
    8GLN    HG2 2343   2.672   1.227   1.420 -1.4197  1.6101 -2.1985
    8GLN     CD 2344   2.741   1.280   1.616  0.0119  0.2894 -0.2460
    8GLN    OE1 2345   2.848   1.303   1.672 -0.1212 -0.3337  0.2811
    8GLN    NE2 2346   2.648   1.216   1.688  0.5340 -0.2339 -0.0352
    8GLN   HE21 2347   2.673   1.194   1.783 -3.0137 -1.1623  0.8286
    8GLN   HE22 2348   2.555   1.199   1.653  0.1696  2.1204 -0.3503
    8GLN      C 2349   2.732   1.285   1.168  0.1135 -0.0070 -0.4138
    8GLN      O 2350   2.616   1.286   1.127 -0.1303 -0.0577  0.2522
    9GLN      N 2351   2.821   1.189   1.148  0.5265  0.2424  0.1705
    9GLN      H 2352   2.909   1.214   1.191  0.8129  0.6485 -0.6272
    9GLN     CA 2353   2.812   1.080   1.052  0.2204  0.1868  0.2612
    9GLN     HA 2354   2.711   1.041   1.046 -0.1658  0.9915  1.2948
    9GLN     CB 2355   2.856   1.141   0.919  0.3276 -0.1272  0.1515
    9GLN    HB1 2356   2.816   1.241   0.906 -0.6894 -0.7169 -1.6000
    9GLN    HB2 2357   2.964   1.147   0.931  0.1718  1.2331  1.1470
    9GLN     CG 2358   2.824   1.070   0.788  0.5503 -0.3444  0.2130
    9GLN    HG1 2359   2.866   0.970   0.795  2.1497  0.3010  0.3170
    9GLN    HG2 2360   2.716   1.063   0.790  0.5809 -1.8370  4.0085
    9GLN     CD 2361   2.877   1.140   0.663  0.3723 -0.1692  0.2355
    9GLN    OE1 2362   2.964   1.227   0.658  0.2298 -0.0688 -0.7066
    9GLN    NE2 2363   2.834   1.083   0.551  0.4941 -0.3405  0.2755
    9GLN   HE21 2364   2.892   1.102   0.470  1.8227  1.2872  1.5289
    9GLN   HE22 2365   2.752   1.024   0.548 -0.9018  1.5182 -0.7137
    9GLN      C 2366   2.904   0.964   1.089 -0.2331 -0.2071  0.1560
    9GLN      O 2367   3.012   0.990   1.142 -0.1643 -0.1549 -0.0091
   10ALA      N 2368   2.861   0.841   1.057 -0.4299  0.0170 -0.4585
   10ALA      H 2369   2.772   0.832   1.010 -0.4592  0.6139 -0.5291
   10ALA     CA 2370   2.945   0.724   1.072 -0.3304  0.1386 -0.0407
   10ALA     HA 2371   2.995   0.723   1.168  0.4131  0.9787 -0.4061
   10ALA     CB 2372   2.847   0.607   1.061 -0.1006 -0.0650  0.0768
   10ALA    HB1 2373   2.911   0.519   1.070  3.0540  1.8675 -1.6150
   10ALA    HB2 2374   2.792   0.604   0.967  1.7369  0.0298 -1.0643
   10ALA    HB3 2375   2.787   0.607   1.152  2.4593  1.4392  1.9302
   10ALA      C 2376   3.050   0.719   0.962 -0.2480  0.1416  0.0387
   10ALA      O 2377   3.023   0.763   0.851 -0.1796 -0.4799 -0.2310
   11THR      N 2378   3.162   0.652   0.993 -0.2291  0.2448  0.1950
   11THR      H 2379   3.173   0.621   1.088 -0.3567 -1.1885 -0.2310
   11THR     CA 2380   3.276   0.634   0.905 -0.2583  0.1209  0.1830
   11THR     HA 2381   3.275   0.713   0.830 -0.3225  0.9740  1.0601
   11THR     CB 2382   3.401   0.646   0.993  0.2507 -0.0597 -0.5098
   11THR     HB 2383   3.491   0.627   0.935  0.0170  0.9291 -1.2330
   11THR    CG2 2384   3.409   0.789   1.046  0.0755 -0.3731  0.3835
   11THR   HG21 2385   3.329   0.823   1.111  0.2002  0.0599  0.3151
   11THR   HG22 2386   3.404   0.844   0.952 -0.8946 -2.1454 -0.6761
   11THR   HG23 2387   3.513   0.807   1.069 -0.2543  0.4574  1.2719
   11THR    OG1 2388   3.390   0.556   1.101  0.1201  0.0053 -0.4690
   11THR    HG1 2389   3.442   0.478   1.081  0.3991  0.5510 -1.9682
   11THR      C 2390   3.272   0.507   0.822 -0.0266  0.2690 -0.0557
   11THR      O 2391   3.205   0.412   0.863  0.6233  0.2245  0.9263
   12GLN      N 2392   3.330   0.507   0.701 -0.2567 -0.2827 -0.1696
   12GLN      H 2393   3.378   0.592   0.675  1.1283 -0.4430  1.6589
   12GLN     CA 2394   3.335   0.390   0.616 -0.3176 -0.5151  0.1429
   12GLN     HA 2395   3.260   0.317   0.647  0.3857 -0.7544  1.3641
   12GLN     CB 2396   3.293   0.444   0.479  0.6919 -0.0524  0.0095
   12GLN    HB1 2397   3.370   0.512   0.443  0.1310  1.0400  0.8184
   12GLN    HB2 2398   3.206   0.507   0.494 -0.2782 -0.9918 -1.5262
   12GLN     CG 2399   3.255   0.336   0.379  0.2251 -0.2499  0.3962
   12GLN    HG1 2400   3.178   0.281   0.433  0.6367  0.5880  1.8936
   12GLN    HG2 2401   3.331   0.259   0.372  0.3883 -0.1721  1.2013
   12GLN     CD 2402   3.206   0.382   0.242  0.6475  0.2719  0.4172
   12GLN    OE1 2403   3.196   0.498   0.204 -0.3377  0.2921  0.7194
   12GLN    NE2 2404   3.199   0.280   0.156  0.1227  0.3832  0.3270
   12GLN   HE21 2405   3.186   0.184   0.184  0.8748 -0.5254 -2.1671
   12GLN   HE22 2406   3.171   0.300   0.061  1.1737  0.9184  0.1204
   12GLN      C 2407   3.466   0.313   0.616  0.0614  0.1206 -0.0470
   12GLN      O 2408   3.574   0.363   0.645 -0.1051  0.7506 -0.4898
   13SER      N 2409   3.456   0.182   0.592  0.0086  0.1302 -0.0781
   13SER      H 2410   3.365   0.145   0.570 -0.6918  0.8515  1.4728
   13SER     CA 2411   3.567   0.088   0.590  0.2003  0.3406  0.4118
   13SER     HA 2412   3.662   0.140   0.599  0.3652  0.1621 -0.2764
   13SER     CB 2413   3.555   9.564   0.696 -0.5069 -0.2941 -0.3016
   13SER    HB1 2414   3.645   9.502   0.694 -0.5436 -0.3480 -2.1630
   13SER    HB2 2415   3.471   9.500   0.670  0.5560 -1.7043 -0.3419
   13SER     OG 2416   3.535   0.029   0.827 -0.0602  0.3198 -0.4610
   13SER     HG 2417   3.459   0.087   0.821 -1.0847 -0.7817  1.1473
   13SER      C 2418   3.584   0.025   0.452 -0.4614  0.1753  0.3988
   13SER      O 2419   3.498   0.028   0.365 -0.3755  0.1287  0.3128
   14TYR      N 2420   3.713   9.579   0.433 -0.4129  0.4402  0.2844
   14TYR      H 2421   3.776   9.568   0.511 -0.9611  0.4058  0.7384
   14TYR     CA 2422   3.766   9.545   0.303  0.0243 -0.2595  0.6390
   14TYR     HA 2423   3.687   9.527   0.230 -1.2118  1.4806  1.4605
   14TYR     CB 2424   3.846   0.082   0.257 -0.2822 -0.3740 -0.2089
   14TYR    HB1 2425   3.889   0.067   0.158  0.4411  1.0884 -0.1364
   14TYR    HB2 2426   3.933   0.095   0.321  0.2977  1.7423 -1.3442
   14TYR     CG 2427   3.764   0.209   0.260 -0.0588 -0.2376  0.1156
   14TYR    CD1 2428   3.779   0.306   0.360 -0.6352 -0.1951  0.1624
   14TYR    HD1 2429   3.861   0.290   0.428  2.0726  2.7392 -2.0748
   14TYR    CE1 2430   3.696   0.418   0.357 -0.4294 -0.0370  0.3538
   14TYR    HE1 2431   3.711   0.492   0.435 -0.6475 -1.4726  1.8075
   14TYR     CZ 2432   3.613   0.440   0.245  0.1925 -0.3142 -0.1648
   14TYR     OH 2433   3.544   0.556   0.224  0.3870 -0.2290 -0.3454
   14TYR     HH 2434   3.505   0.539   0.138 -1.3158  1.0946  0.1197
   14TYR    CE2 2435   3.593   0.337   0.151 -0.0243 -0.1986 -0.2443
   14TYR    HE2 2436   3.522   0.354   0.071  1.2343  4.7781 -0.6698
   14TYR    CD2 2437   3.670   0.221   0.157 -0.0640 -0.2063  0.1239
   14TYR    HD2 2438   3.658   0.145   0.081 -0.4559 -0.4553  0.4243
   14TYR      C 2439   3.851   9.419   0.298 -0.2233 -0.4026 -0.1211
   14TYR      O 2440   3.908   9.374   0.397 -0.1374 -0.2485 -0.1001
   15GLY      N 2441   3.854   9.354   0.181 -0.3131 -0.2806 -0.1914
   15GLY      H 2442   3.787   9.375   0.109 -1.0176 -0.4704  0.3978
   15GLY     CA 2443   3.957   9.256   0.153 -0.0048  0.0000 -0.0521
   15GLY    HA1 2444   3.944   9.167   0.214  0.0074 -1.5170 -2.1631
   15GLY    HA2 2445   3.953   9.225   0.048  0.2113 -2.1115  0.5299
   15GLY      C 2446   4.097   9.312   0.174  0.3120 -0.6038 -0.5288
   15GLY      O 2447   4.179   9.244   0.235 -0.0556 -0.3360  0.2730
   16ALA      N 2448   4.117   9.439   0.138  0.0209 -0.6473 -0.8435
   16ALA      H 2449   4.038   9.484   0.093  0.9251  1.4955 -0.4168
   16ALA     CA 2450   4.246   9.505   0.142 -0.3419  0.0321 -0.1860
   16ALA     HA 2451   4.300   9.467   0.229  2.8756  4.0259 -0.1319
   16ALA     CB 2452   4.330   9.465   0.021  0.0343  0.5449 -0.0955
   16ALA    HB1 2453   4.419   9.527   0.011  1.8845 -1.6800  1.6206
   16ALA    HB2 2454   4.275   9.476   9.513  0.3060  5.6988  0.0734
   16ALA    HB3 2455   4.353   9.359   0.028  0.3480  0.6917  1.6081
   16ALA      C 2456   4.230   0.071   0.151 -0.5109 -0.0299  0.6562
   16ALA      O 2457   4.146   0.131   0.085 -0.2898  0.1069  0.4984
   17TYR      N 2458   4.319   0.136   0.227  0.3068 -0.1286 -0.2094
   17TYR      H 2459   4.401   0.092   0.267 -1.1048 -1.2873  1.5366
   17TYR     CA 2460   4.297   0.272   0.268  0.0694 -0.1315 -0.3245
   17TYR     HA 2461   4.205   0.269   0.326 -0.0330 -3.6254 -0.4651
   17TYR     CB 2462   4.418   0.310   0.354 -0.1206 -0.4492  0.0873
   17TYR    HB1 2463   4.517   0.294   0.312 -0.1307  0.7267 -0.4319
   17TYR    HB2 2464   4.420   0.419   0.365 -0.0506 -0.4329 -0.0888
   17TYR     CG 2465   4.401   0.271   0.499 -0.4234  0.1184  0.2097
   17TYR    CD1 2466   4.483   0.169   0.548 -0.3976 -0.0394 -0.1551
   17TYR    HD1 2467   4.540   0.110   0.478 -0.9703 -1.1380  0.2854
   17TYR    CE1 2468   4.472   0.131   0.683  0.0027  0.1313 -0.0735
   17TYR    HE1 2469   4.528   0.042   0.709  0.2106  0.2496 -0.1058
   17TYR     CZ 2470   4.378   0.199   0.762 -0.2687 -0.2607 -0.0568
   17TYR     OH 2471   4.369   0.165   0.894  0.1277 -0.4763 -0.0816
   17TYR     HH 2472   4.418   0.089   0.924  0.2266 -0.0087  1.0094
   17TYR    CE2 2473   4.298   0.303   0.713  0.1774  0.1799  0.1427
   17TYR    HE2 2474   4.221   0.346   0.776 -1.2930 -1.5398 -0.3898
   17TYR    CD2 2475   4.309   0.341   0.578 -0.6138  0.0661  0.0376
   17TYR    HD2 2476   4.254   0.418   0.527 -0.8545 -1.0280 -1.4039
   17TYR      C 2477   4.285   0.374   0.155  0.1747  0.1471 -0.0877
   17TYR      O 2478   4.382   0.380   0.080  0.2898 -0.5910 -0.0136
   18PRO      N 2479   4.179   0.451   0.132  0.1396  0.1366  0.0375
   18PRO     CD 2480   4.073   0.471   0.229 -0.3227  0.0090 -0.4427
   18PRO    HD1 2481   4.011   0.381   0.237 -0.3535  0.0510 -0.2159
   18PRO    HD2 2482   4.102   0.501   0.329  0.2163  3.0578 -1.4169
   18PRO     CG 2483   3.986   0.586   0.178 -0.1644  0.3316  0.0131
   18PRO    HG1 2484   3.883   0.567   0.210  0.5999 -3.6739  0.6722
   18PRO    HG2 2485   4.036   0.675   0.216  0.4155  0.3341 -0.7344
   18PRO     CB 2486   4.009   0.572   0.028  0.4498  0.6759  0.0705
   18PRO    HB1 2487   3.944   0.495   9.571  1.3685 -0.6018  0.9144
   18PRO    HB2 2488   3.990   0.661   9.554 -0.1306 -0.4732 -1.5464
   18PRO     CA 2489   4.152   0.524   0.010  0.1384 -0.1817 -0.1506
   18PRO     HA 2490   4.158   0.454   9.511  0.3456  0.6056 -0.7995
   18PRO      C 2491   4.257   0.633   9.577 -0.3053  0.2422 -0.1709
   18PRO      O 2492   4.298   0.707   0.081 -0.1083 -0.1778  0.0892
   19THR      N 2493   4.301   0.647   9.452 -0.0904 -0.6695 -0.2026
   19THR      H 2494   4.272   0.574   9.387 -1.3814 -0.7884  0.4707
   19THR     CA 2495   4.395   0.744   9.401 -0.7820 -0.0350 -0.2833
   19THR     HA 2496   4.474   0.768   9.472  0.3881  1.3329 -1.9562
   19THR     CB 2497   4.475   0.707   9.277 -0.0426  0.6183 -0.0061
   19THR     HB 2498   4.543   0.789   9.250  2.5481 -0.6844  2.1035
   19THR    CG2 2499   4.567   0.587   9.299 -0.2592  0.5375  0.4518
   19THR   HG21 2500   4.620   0.569   9.206  2.0083  0.6464  1.6511
   19THR   HG22 2501   4.633   0.614   9.381 -3.1531 -0.2134  3.2395
   19THR   HG23 2502   4.515   0.492   9.314 -0.1995  0.3474 -0.4872
   19THR    OG1 2503   4.392   0.681   9.166  0.2675  0.1403 -0.1298
   19THR    HG1 2504   4.400   0.765   9.120 -0.4881 -0.0714 -0.6543
   19THR      C 2505   4.327   0.878   9.375  0.2094  0.5428  0.0803
   19THR      O 2506   4.217   0.888   9.322  0.3363 -0.0554 -0.2964
   20GLN      N 2507   4.406   0.985   9.387  0.6081  0.2752 -0.1378
   20GLN      H 2508   4.504   0.968   9.406  0.3771 -0.5555  0.3553
   20GLN     CA 2509   4.381   1.125   9.356  0.7573  0.2997 -0.1509
   20GLN     HA 2510   4.275   1.134   9.331  0.4522 -3.1207 -0.7086
   20GLN     CB 2511   4.412   1.211   9.477 -0.0391  0.3613  0.0192
   20GLN    HB1 2512   4.513   1.186   9.510  0.0344 -0.5353 -0.8659
   20GLN    HB2 2513   4.415   1.315   9.445  0.6319  0.2100 -0.4340
   20GLN     CG 2514   4.316   1.179   0.006  0.1337 -0.0019  0.0622
   20GLN    HG1 2515   4.216   1.211   9.564  0.2307  1.1813  1.0253
   20GLN    HG2 2516   4.307   1.073   0.029  0.9244  0.1078  0.9259
   20GLN     CD 2517   4.352   1.258   0.131  0.2792 -0.1371  0.1070
   20GLN    OE1 2518   4.399   1.209   0.233  0.7638  0.7523  0.3250
   20GLN    NE2 2519   4.329   1.390   0.123  0.6125 -0.0668  0.2870
   20GLN   HE21 2520   4.281   1.418   0.039  0.5879  0.8799  0.6079
   20GLN   HE22 2521   4.362   1.450   0.197 -0.4406  0.1840  0.5712
   20GLN      C 2522   4.460   1.170   9.234 -0.1096 -0.3340 -0.9699
   20GLN      O 2523   4.577   1.135   9.217  0.1869  0.1531 -0.0020
   21PRO      N 2524   4.405   1.256   9.149 -0.1603  0.4398 -0.1774
   21PRO     CD 2525   4.266   1.298   9.138 -0.1153  0.6113 -0.0702
   21PRO    HD1 2526   4.231   1.324   9.238 -1.7742 -2.3395  0.2301
   21PRO    HD2 2527   4.204   1.214   9.107 -0.3817 -0.1981  2.3948
   21PRO     CG 2528   4.266   1.418   9.045 -0.2429  0.9477  0.3600
   21PRO    HG1 2529   4.173   1.429   8.988  0.2105  2.0038 -0.1991
   21PRO    HG2 2530   4.274   1.507   9.108 -3.2187  0.5073  1.5208
   21PRO     CB 2531   4.387   1.396   8.955 -0.4896  0.0397  0.2443
   21PRO    HB1 2532   4.368   1.328   8.872  1.6525 -1.2781  0.7412
   21PRO    HB2 2533   4.430   1.485   8.909  1.3601  0.1241  1.9889
   21PRO     CA 2534   4.484   1.328   9.052  0.0463  0.3853 -0.0482
   21PRO     HA 2535   4.538   1.252   8.996 -2.6162 -3.5079  2.1951
   21PRO      C 2536   4.576   1.429   9.119  0.1780 -0.0874  0.4912
   21PRO      O 2537   4.529   1.510   9.199 -0.4134  0.3762 -0.3029
   22GLY      N 2538   4.702   1.432   9.076  0.1486  0.2111  0.4242
   22GLY      H 2539   4.737   1.353   9.024 -0.4503  0.2314 -0.0161
   22GLY     CA 2540   4.794   1.536   9.119  0.2843  0.0932  0.4183
   22GLY    HA1 2541   4.800   1.541   9.228 -0.0925  0.5321  0.4174
   22GLY    HA2 2542   4.898   1.519   9.091  0.6413  2.8377 -0.1277
   22GLY      C 2543   4.763   1.670   9.055 -0.4013 -0.1036  0.3267
   22GLY      O 2544   4.678   1.684   8.967 -0.2006 -0.3177  0.0967
   23GLN      N 2545   4.828   1.775   9.107 -1.1664  0.2425  0.5904
   23GLN      H 2546   4.909   1.761   9.165 -0.2923 -2.3147 -1.0536
   23GLN     CA 2547   4.804   1.913   9.069  0.2646  0.4025  0.2105
   23GLN     HA 2548   4.703   1.933   9.033  0.2440  0.1607  0.1268
   23GLN     CB 2549   4.834   1.986   9.199  0.3448  0.0554  0.3864
   23GLN    HB1 2550   4.939   1.978   9.228  0.0698 -1.7252  1.0324
   23GLN    HB2 2551   4.808   2.091   9.189  1.1003  0.5824  3.0498
   23GLN     CG 2552   4.756   1.942   9.323 -0.3397  0.0745 -0.0342
   23GLN    HG1 2553   4.794   1.845   9.357 -0.0106 -0.4058 -1.6808
   23GLN    HG2 2554   4.654   1.933   9.285 -1.2255  0.0178  2.1876
   23GLN     CD 2555   4.766   2.046   9.434 -0.0171  0.2484 -0.2251
   23GLN    OE1 2556   4.861   2.122   9.443  0.0151  0.1809  0.0022
   23GLN    NE2 2557   4.673   2.056   9.529 -0.4357 -0.0178 -0.5984
   23GLN   HE21 2558   4.708   2.116   0.017  0.9080 -1.4376 -0.0253
   23GLN   HE22 2559   4.598   1.989   9.538  0.6228 -1.1434  0.2055
   23GLN      C 2560   4.902   1.963   8.964  0.2251 -0.1385 -0.0894
   23GLN      O 2561   5.015   1.915   8.957 -0.0857 -0.8952 -0.0574
   24GLY      N 2562   4.865   2.068   8.891 -0.0659  0.0841  0.3739
   24GLY      H 2563   4.779   2.111   8.922  0.4215  1.7605 -0.4456
   24GLY     CA 2564   4.948   2.146   8.801 -0.4482 -0.3939 -0.3950
   24GLY    HA1 2565   5.018   2.207   8.858 -1.8732  0.2456  0.7053
   24GLY    HA2 2566   5.004   2.078   8.736  0.8865  0.3232 -0.0366
   24GLY      C 2567   4.874   2.242   8.710  0.0946 -0.1300 -0.5624
   24GLY      O 2568   4.765   2.214   8.659 -0.3832 -0.0025  0.3780
   25TYR      N 2569   4.936   2.357   8.683  0.4359 -0.0822  0.4220
   25TYR      H 2570   5.030   2.359   8.720  1.8424 -3.5630 -2.4532
   25TYR     CA 2571   4.877   2.468   8.610  0.4943 -0.4087 -0.1202
   25TYR     HA 2572   4.796   2.430   8.547  0.6575  0.3245 -0.7836
   25TYR     CB 2573   4.813   2.559   8.714 -0.0610 -0.2378 -0.6132
   25TYR    HB1 2574   4.732   2.503   8.760 -0.0369 -0.0705 -0.3662
   25TYR    HB2 2575   4.887   2.594   8.786 -1.7258  0.0141  1.0521
   25TYR     CG 2576   4.741   2.678   8.654  0.2107  0.2600  0.0386
   25TYR    CD1 2577   4.806   2.801   8.675  0.2239  0.2430  0.0999
   25TYR    HD1 2578   4.905   2.792   8.715  0.5880  2.5714 -0.1641
   25TYR    CE1 2579   4.750   2.920   8.628  0.2205  0.1010 -0.2632
   25TYR    HE1 2580   4.812   3.009   8.632 -0.0676  0.2679  0.9269
   25TYR     CZ 2581   4.620   2.921   8.574  0.0049  0.1678  0.2550
   25TYR     OH 2582   4.569   3.038   8.526 -0.1323 -0.0787 -0.2058
   25TYR     HH 2583   4.602   3.118   8.568 -1.8240 -0.1838  1.4263
   25TYR    CE2 2584   4.549   2.799   8.566 -0.1775  0.2860  0.0418
   25TYR    HE2 2585   4.446   2.795   8.534  0.5565 -2.2670 -2.4157
   25TYR    CD2 2586   4.607   2.681   8.615  0.3285  0.3634 -0.3637
   25TYR    HD2 2587   4.553   2.588   8.620  0.3256  0.4069  0.5740
   25TYR      C 2588   4.984   2.547   8.536  0.0358  0.3109 -0.0203
   25TYR      O 2589   5.103   2.520   8.546 -0.1466 -0.5145 -0.0029
   26SER      N 2590   4.934   2.633   8.446 -0.1877  0.1884 -0.0148
   26SER      H 2591   4.834   2.640   8.441 -0.1570 -0.0901 -1.5142
   26SER     CA 2592   5.016   2.732   8.379 -0.1578  0.2817  0.1588
   26SER     HA 2593   5.098   2.759   8.446 -0.2611 -0.2709  0.5145
   26SER     CB 2594   5.074   2.675   8.250  0.7784 -0.1255  0.7416
   26SER    HB1 2595   4.996   2.669   8.173 -2.0215 -0.7515  3.4253
   26SER    HB2 2596   5.114   2.577   8.278 -0.1899 -0.5389  0.7448
   26SER     OG 2597   5.181   2.753   8.203  0.4627  0.1036  0.3898
   26SER     HG 2598   5.216   2.716   8.122 -2.5165 -0.1057 -0.9277
   26SER      C 2599   4.942   2.859   8.343 -0.0945  0.3809  0.3743
   26SER      O 2600   4.828   2.848   8.300 -0.0236 -0.3371  0.3647
   27GLN      N 2601   5.009   2.975   8.341  0.8268 -0.1289  0.8429
   27GLN      H 2602   5.097   2.979   8.389 -0.1320 -0.1875  2.7136
   27GLN     CA 2603   4.943   3.095   8.292  0.8169 -0.4475  0.0603
   27GLN     HA 2604   4.842   3.082   8.329  1.5322 -0.3975  2.2085
   27GLN     CB 2605   5.000   3.221   8.356  0.7924 -0.1689 -0.4651
   27GLN    HB1 2606   5.108   3.228   8.345  0.6699  1.2585 -1.0112
   27GLN    HB2 2607   4.951   3.310   8.316 -1.8987 -1.1504  0.4192
   27GLN     CG 2608   4.978   3.208   8.506 -0.0610 -0.0952 -0.5771
   27GLN    HG1 2609   4.875   3.214   8.542  0.7332  0.6984  1.7743
   27GLN    HG2 2610   5.020   3.115   8.545 -2.8481 -1.2572 -0.0835
   27GLN     CD 2611   5.047   3.322   8.579  0.3048 -0.4007 -0.4423
   27GLN    OE1 2612   5.146   3.299   8.648  0.4405  0.0029 -0.4979
   27GLN    NE2 2613   4.985   3.440   8.586  0.0874 -0.5323 -0.1157
   27GLN   HE21 2614   5.014   3.511   8.652  1.4912  0.6303 -1.8628
   27GLN   HE22 2615   4.896   3.453   8.541 -1.0277 -4.6884  0.4706
   27GLN      C 2616   4.940   3.094   8.140 -0.0128 -1.0514  0.0799
   27GLN      O 2617   5.042   3.065   8.079  0.0511  0.1720 -0.4171
   28GLN      N 2618   4.824   3.122   8.079  0.0958  0.0987  0.3789
   28GLN      H 2619   4.748   3.146   8.141 -2.8232 -1.6978 -2.2096
   28GLN     CA 2620   4.800   3.122   7.936 -0.0648 -0.3127  0.4023
   28GLN     HA 2621   4.892   3.148   7.884  1.1722 -3.1337  0.9838
   28GLN     CB 2622   4.746   2.986   7.893 -0.2279 -0.0530 -0.2182
   28GLN    HB1 2623   4.655   2.962   7.947 -0.7077 -3.3317 -2.2189
   28GLN    HB2 2624   4.710   2.998   7.791 -0.6536  0.7205  0.0162
   28GLN     CG 2625   4.834   2.863   7.907 -0.2233  0.0182  0.3861
   28GLN    HG1 2626   4.925   2.878   7.849 -0.3122 -0.1019  0.2162
   28GLN    HG2 2627   4.868   2.852   8.010  2.6240  0.3591 -0.4125
   28GLN     CD 2628   4.775   2.735   7.849 -0.2684  0.3001 -0.1888
   28GLN    OE1 2629   4.698   2.660   7.908  0.4809 -0.4779 -0.1765
   28GLN    NE2 2630   4.794   2.705   7.720  0.0995 -0.7079  0.0919
   28GLN   HE21 2631   4.739   2.633   7.675  2.1647 -1.8697 -0.6704
   28GLN   HE22 2632   4.873   2.741   7.669  0.4306 -0.2224  0.9280
   28GLN      C 2633   4.697   3.232   7.912  0.4371  0.1832  0.4878
   28GLN      O 2634   4.576   3.210   7.924  0.3372  0.0204 -0.6709
   29SER      N 2635   4.750   3.350   7.881  0.7182 -0.1104 -0.1732
   29SER      H 2636   4.850   3.353   7.888  1.0230 -2.5542 -2.1990
   29SER     CA 2637   4.668   3.470   7.878  0.3104 -0.3680  0.4152
   29SER     HA 2638   4.736   3.554   7.882 -0.0139 -0.0669 -0.1961
   29SER     CB 2639   4.591   3.482   7.746  0.4042 -0.4606  0.3515
   29SER    HB1 2640   4.513   3.407   7.732 -1.5404  1.4701  0.2694
   29SER    HB2 2641   4.529   3.572   7.751 -0.4004 -1.0579  2.9361
   29SER     OG 2642   4.678   3.490   7.636  0.0208  0.4612  0.1052
   29SER     HG 2643   4.712   3.579   7.631 -1.1749  1.0226  1.4299
   29SER      C 2644   4.575   3.485   7.997 -0.1980 -0.1293 -0.0084
   29SER      O 2645   4.455   3.507   7.978 -0.2070 -0.0782  0.1058
   30SER      N 2646   4.631   3.473   8.118 -0.1621  0.0093 -0.0107
   30SER      H 2647   4.731   3.465   8.127 -0.0923  1.7914  1.2985
   30SER     CA 2648   4.562   3.464   8.245 -0.6409  0.1588 -0.2559
   30SER     HA 2649   4.474   3.529   8.239 -1.4320 -0.3091  3.5749
   30SER     CB 2650   4.529   3.316   8.259 -0.0878 -0.0055 -0.6532
   30SER    HB1 2651   4.483   3.282   8.166  0.2950  2.2973 -1.7628
   30SER    HB2 2652   4.458   3.298   8.340  3.1293 -1.4635  2.1258
   30SER     OG 2653   4.643   3.236   8.285  0.2620  0.3594 -1.0491
   30SER     HG 2654   4.621   3.149   8.317  0.4644  0.9042  0.7023
   30SER      C 2655   4.627   3.505   8.376 -0.3559  0.0325 -0.3561
   30SER      O 2656   4.743   3.542   8.392 -0.5838  0.6345 -0.0273
   31GLN      N 2657   4.545   3.509   8.482  0.1383  0.5240  0.0168
   31GLN      H 2658   4.446   3.494   8.467  0.5023  0.3839 -2.7569
   31GLN     CA 2659   4.582   3.529   8.620 -0.2233  0.1431  0.1735
   31GLN     HA 2660   4.641   3.622   8.621 -1.2925  0.9366 -2.2467
   31GLN     CB 2661   4.455   3.545   8.703 -0.2905 -0.1328  0.1229
   31GLN    HB1 2662   4.400   3.451   8.708 -0.6800  0.1176  0.6170
   31GLN    HB2 2663   4.481   3.559   8.808  0.2696 -2.0494  0.2726
   31GLN     CG 2664   4.360   3.661   8.671 -0.1493 -0.0630 -0.0424
   31GLN    HG1 2665   4.325   3.632   8.572  1.1828 -0.2172 -0.4924
   31GLN    HG2 2666   4.407   3.759   8.663  0.0827  0.0663  2.2975
   31GLN     CD 2667   4.239   3.667   8.763 -0.2148  0.4601 -0.1630
   31GLN    OE1 2668   4.232   3.602   8.867  0.7148  0.6369  0.0271
   31GLN    NE2 2669   4.145   3.759   8.741 -1.0598 -0.3560 -0.0300
   31GLN   HE21 2670   4.085   3.790   8.816  1.0347  2.2161  0.7709
   31GLN   HE22 2671   4.142   3.792   8.645  0.5375 -0.8431 -0.2915
   31GLN      C 2672   4.652   3.411   8.685 -0.1378  0.0833 -0.0282
   31GLN      O 2673   4.641   3.301   8.631  0.2280 -0.2906  0.6443
   32PRO      N 2674   4.713   3.426   8.803  0.0822 -0.3358 -0.0866
   32PRO     CD 2675   4.760   3.545   8.870  0.1162 -0.1918 -0.3651
   32PRO    HD1 2676   4.847   3.577   8.812  0.9365 -1.9316 -0.1664
   32PRO    HD2 2677   4.695   3.632   8.864 -1.1500 -1.0328  0.6570
   32PRO     CG 2678   4.813   3.503   9.007  0.0880  0.2563 -0.2156
   32PRO    HG1 2679   4.740   3.505   9.088  0.2126  1.5691 -0.1039
   32PRO    HG2 2680   4.900   3.560   9.041  0.7578 -0.4576 -0.6937
   32PRO     CB 2681   4.860   3.360   8.984  0.5283  0.3750 -0.0624
   32PRO    HB1 2682   4.868   3.297   9.072 -0.2666  0.4590  0.0689
   32PRO    HB2 2683   4.961   3.357   8.942 -0.0323 -2.5059 -1.4236
   32PRO     CA 2684   4.759   3.312   8.880  0.1264  0.0548  0.4698
   32PRO     HA 2685   4.807   3.244   8.809  2.8036  0.7991  1.4455
   32PRO      C 2686   4.651   3.219   8.933  0.2047 -0.0589  0.4325
   32PRO      O 2687   4.532   3.249   8.930  0.0365 -0.7469 -0.1636
   33TYR      N 2688   4.694   3.102   8.981  0.5119 -0.2871 -0.3800
   33TYR      H 2689   4.790   3.083   8.954  0.0069 -1.4131 -1.5074
   33TYR     CA 2690   4.609   2.999   9.038  0.0082  0.1269 -0.3765
   33TYR     HA 2691   4.511   3.043   9.055  0.0483 -0.5884  1.9817
   33TYR     CB 2692   4.567   2.894   8.935  0.2011 -0.3744  0.0512
   33TYR    HB1 2693   4.540   2.949   8.845  1.5842  1.4053  0.6486
   33TYR    HB2 2694   4.655   2.837   8.905  2.8852  3.2162  0.3512
   33TYR     CG 2695   4.466   2.798   8.992 -0.0029  0.0366  0.3880
   33TYR    CD1 2696   4.513   2.691   9.070  0.0783 -0.1168  0.1266
   33TYR    HD1 2697   4.616   2.661   9.079 -0.5135 -2.2255  0.3520
   33TYR    CE1 2698   4.417   2.602   9.120 -0.1550 -0.1346 -0.3434
   33TYR    HE1 2699   4.449   2.509   9.164  1.9953  0.1635 -1.1943
   33TYR     CZ 2700   4.280   2.634   9.109 -0.1263  0.0021 -0.3004
   33TYR     OH 2701   4.184   2.557   9.167 -0.4144  0.5300 -0.0638
   33TYR     HH 2702   4.096   2.594   9.161 -1.4401 -1.5898  0.8149
   33TYR    CE2 2703   4.233   2.748   9.041 -0.4336 -0.3703 -0.7169
   33TYR    HE2 2704   4.129   2.778   9.037 -1.2069 -2.8728 -0.8525
   33TYR    CD2 2705   4.330   2.830   8.982 -0.0390 -0.1786  0.1865
   33TYR    HD2 2706   4.307   2.913   8.916  1.0501 -0.0457 -0.0456
   33TYR      C 2707   4.646   2.960   9.180 -0.3581 -0.6547 -0.4944
   33TYR      O 2708   4.758   2.923   9.213 -0.0795  0.2171 -0.4327
   34GLY      N 2709   4.547   2.972   9.269  0.5523  0.1080  0.4401
   34GLY      H 2710   4.466   3.017   9.230  2.7497  4.4561  0.3566
   34GLY     CA 2711   4.539   2.907   9.398  0.4667  0.6485  0.7068
   34GLY    HA1 2712   4.562   2.973   9.483 -0.8921  0.1378  1.4961
   34GLY    HA2 2713   4.605   2.821   9.400 -0.2400  0.0992  0.5067
   34GLY      C 2714   4.403   2.852   9.436  0.3170  0.6453  0.1614
   34GLY      O 2715   4.301   2.913   9.405 -0.0760 -0.0567  0.0402
   35GLN      N 2716   4.399   2.727   9.483 -0.1351  0.7503  0.4104
   35GLN      H 2717   4.488   2.692   9.517 -0.5108  1.3013  2.0139
   35GLN     CA 2718   4.279   2.660   9.529  0.1619 -0.1194 -0.0465
   35GLN     HA 2719   4.188   2.691   9.477 -0.5579 -0.1441  1.1591
   35GLN     CB 2720   4.294   2.511   9.500 -0.1571 -0.0308 -0.6848
   35GLN    HB1 2721   4.313   2.495   9.394 -0.7269  1.0322 -0.9622
   35GLN    HB2 2722   4.202   2.463   9.531  1.2304 -1.1641  2.0341
   35GLN     CG 2723   4.412   2.448   9.573 -0.5558  0.0079 -0.0047
   35GLN    HG1 2724   4.418   2.485   0.090 -1.3297 -0.6370  0.2889
   35GLN    HG2 2725   4.509   2.464   9.526  0.0049  0.6368  1.3115
   35GLN     CD 2726   4.400   2.297   0.008 -0.4113 -0.0175 -0.1112
   35GLN    OE1 2727   4.336   2.224   9.518 -0.4154 -0.2389  0.1101
   35GLN    NE2 2728   4.476   2.242   0.103 -0.0119 -0.1994 -0.5301
   35GLN   HE21 2729   4.539   2.298   0.158  0.8309 -2.0472  0.4726
   35GLN   HE22 2730   4.485   2.141   0.102  0.2854 -0.2099 -2.8068
   35GLN      C 2731   4.258   2.686   0.092  0.2011 -0.3107 -0.0068
   35GLN      O 2732   4.170   2.629   0.155  0.2463 -0.4697 -0.0863
   36GLN      N 2733   4.334   2.772   0.161 -0.1858 -0.0364  0.0823
   36GLN      H 2734   4.405   2.824   0.111  0.8162 -1.1586  0.2751
   36GLN     CA 2735   4.310   2.814   0.298 -0.0114  0.2597  0.0223
   36GLN     HA 2736   4.246   2.740   0.345 -1.7110  0.8884 -1.2337
   36GLN     CB 2737   4.444   2.813   0.372  0.0063  0.0415 -0.0111
   36GLN    HB1 2738   4.506   2.726   0.353  1.0551  0.0366  2.9207
   36GLN    HB2 2739   4.423   2.802   0.478  2.1077  0.3329  0.4687
   36GLN     CG 2740   4.527   2.940   0.352 -0.1187  0.1433  0.1090
   36GLN    HG1 2741   4.471   3.023   0.393  1.9364  0.6940  1.9681
   36GLN    HG2 2742   4.612   2.926   0.419 -0.7181  1.4535  1.1596
   36GLN     CD 2743   4.590   2.965   0.216 -0.1795  0.0210  0.0578
   36GLN    OE1 2744   4.585   2.896   0.114 -0.6476  0.2302 -0.0591
   36GLN    NE2 2745   4.662   3.077   0.203 -0.3813  0.1030 -0.3829
   36GLN   HE21 2746   4.683   3.134   0.284  2.7947 -2.2595  0.6405
   36GLN   HE22 2747   4.698   3.103   0.113  1.0319  1.0411  0.4085
   36GLN      C 2748   4.231   2.944   0.297  0.7629  0.7436  0.1680
   36GLN      O 2749   4.214   3.014   0.197  0.0771  0.2787 -0.0512
   37SER      N 2750   4.158   2.961   0.408 -0.5704  0.6011 -0.6577
   37SER      H 2751   4.165   2.892   0.481  0.7970  0.8398 -0.5239
   37SER     CA 2752   4.061   3.066   0.429 -0.4509  0.5947 -0.0782
   37SER     HA 2753   4.070   3.129   0.341  2.9052 -0.2405 -0.4970
   37SER     CB 2754   3.926   2.996   0.419 -0.1281 -0.1976  0.8779
   37SER    HB1 2755   3.881   2.952   0.507 -3.4818 -0.9561 -1.0429
   37SER    HB2 2756   3.864   3.079   0.387  1.8582  0.9939 -0.0911
   37SER     OG 2757   3.916   2.897   0.319  0.1393 -0.0500  0.7022
   37SER     HG 2758   3.920   2.932   0.230 -2.6479 -1.2976 -0.0259
   37SER      C 2759   4.091   3.134   0.562 -0.2015 -0.0796  0.2154
   37SER      O 2760   4.153   3.074   0.650 -0.1894  0.0059  0.2649
   38TYR      N 2761   4.046   3.255   0.595 -0.4257 -0.0093 -0.3419
   38TYR      H 2762   3.993   3.307   0.526 -0.2223  0.6306 -0.0281
   38TYR     CA 2763   4.083   3.339   0.707  0.2133 -0.5641 -0.1272
   38TYR     HA 2764   4.117   3.286   0.796 -1.2838  1.9125  2.1079
   38TYR     CB 2765   4.184   3.444   0.661 -0.6448  0.1689 -0.3700
   38TYR    HB1 2766   4.205   3.505   0.748 -1.2004  1.1761 -0.9201
   38TYR    HB2 2767   4.123   3.500   0.589 -0.0587  1.8373  0.3897
   38TYR     CG 2768   4.318   3.408   0.602 -0.4580  0.2992 -0.0264
   38TYR    CD1 2769   4.333   3.409   0.463  0.1272  0.1117  0.0317
   38TYR    HD1 2770   4.257   3.453   0.399  1.0464  0.9878 -0.4964
   38TYR    CE1 2771   4.448   3.359   0.401  0.3366  0.6725 -0.0451
   38TYR    HE1 2772   4.461   3.359   0.293 -5.0079  1.9763 -1.0203
   38TYR     CZ 2773   4.554   3.320   0.485 -0.2181 -0.8276 -0.0085
   38TYR     OH 2774   4.669   3.270   0.431  0.2489  0.0228  0.1875
   38TYR     HH 2775   4.737   3.247   0.494  0.3601  1.0303  0.4475
   38TYR    CE2 2776   4.537   3.316   0.625 -0.2004  0.1982  0.0321
   38TYR    HE2 2777   4.619   3.273   0.681  1.0990 -0.4643 -2.2515
   38TYR    CD2 2778   4.414   3.348   0.684 -0.2346  0.4533 -0.1753
   38TYR    HD2 2779   4.388   3.327   0.786  2.4222 -2.5142  0.0640
   38TYR      C 2780   3.957   3.409   0.757  0.5783  0.1143 -0.1323
   38TYR      O 2781   3.854   3.414   0.690  0.4910  0.2571  0.0108
   39SER      N 2782   3.960   3.469   0.876  0.0640  0.2367 -0.1750
   39SER      H 2783   4.040   3.453   0.936 -0.1910  1.0380  0.3910
   39SER     CA 2784   3.850   3.529   0.948  0.0527 -0.1885  0.1652
   39SER     HA 2785   3.768   3.459   0.934  0.3721 -0.4348 -0.5227
   39SER     CB 2786   3.875   3.538   1.099 -0.1515  0.6890  0.1535
   39SER    HB1 2787   3.899   3.438   1.135 -1.7770  0.6079  1.0846
   39SER    HB2 2788   3.954   3.611   1.112 -0.6275  1.5149 -1.2955
   39SER     OG 2789   3.757   3.576   1.165 -0.2552 -0.3650  0.5892
   39SER     HG 2790   3.777   3.641   1.232 -1.2624 -0.4120  0.9602
   39SER      C 2791   3.801   3.661   0.891  0.0482 -0.2231  0.0893
   39SER      O 2792   3.878   3.735   0.830 -0.0262 -0.2525 -0.0410
   40GLY      N 2793   3.674   3.698   0.907  0.1690  0.1882  0.1143
   40GLY      H 2794   3.609   3.644   0.963 -0.0165 -1.2806 -1.4567
   40GLY     CA 2795   3.617   3.819   0.851  0.0075  0.1349  0.1618
   40GLY    HA1 2796   3.682   3.903   0.872  0.2088  0.6233 -2.1149
   40GLY    HA2 2797   3.528   3.851   0.904  2.2696  5.0643  1.5550
   40GLY      C 2798   3.601   3.813   0.699 -0.4034 -0.2464  0.2190
   40GLY      O 2799   3.578   3.706   0.643 -0.1558  0.0368 -0.4210
   41TYR      N 2800   3.585   3.931   0.639  0.4804 -0.1131  0.2278
   41TYR      H 2801   3.601   4.020   0.683  1.2406  0.8101 -1.7976
   41TYR     CA 2802   3.569   3.938   0.495 -0.1878 -0.2564  0.2905
   41TYR     HA 2803   3.494   3.867   0.459 -2.1989  1.2920  1.1873
   41TYR     CB 2804   3.510   4.075   0.464 -0.3436 -0.1310  1.1033
   41TYR    HB1 2805   3.580   4.153   0.493  0.0891 -1.2991  3.4459
   41TYR    HB2 2806   3.501   4.085   0.355 -2.0276 -2.5333  0.9429
   41TYR     CG 2807   3.374   4.100   0.525 -0.8363  0.3300 -0.1496
   41TYR    CD1 2808   3.267   4.013   0.499 -0.4738 -0.1600 -0.0240
   41TYR    HD1 2809   3.285   3.926   0.437  0.3351  1.0433 -1.5677
   41TYR    CE1 2810   3.141   4.040   0.553 -0.6039  0.0841 -0.4383
   41TYR    HE1 2811   3.069   3.960   0.548 -0.5787  0.0857 -0.7930
   41TYR     CZ 2812   3.116   4.158   0.626  0.1620  0.2724 -0.4789
   41TYR     OH 2813   2.993   4.172   0.683  0.4689  0.5522  0.1228
   41TYR     HH 2814   2.927   4.112   0.648 -0.4276  1.1289  0.7970
   41TYR    CE2 2815   3.227   4.239   0.657  0.3350 -0.1684  0.0621
   41TYR    HE2 2816   3.217   4.326   0.720  0.0258  1.0304 -1.5868
   41TYR    CD2 2817   3.356   4.207   0.613  0.4876  0.3307  0.1349
   41TYR    HD2 2818   3.437   4.274   0.637 -0.5934  1.2498  1.3853
   41TYR      C 2819   3.704   3.922   0.427 -0.1467 -0.7150  0.4745
   41TYR      O 2820   3.810   3.926   0.489  0.0554  0.3561  0.0857
   42SER      N 2821   3.693   3.922   0.294 -0.5220 -0.1852  0.5020
   42SER      H 2822   3.607   3.962   0.261  0.2338  1.9782  0.9776
   42SER     CA 2823   3.797   3.888   0.199 -0.8660 -0.0304  0.0660
   42SER     HA 2824   3.872   3.829   0.253  0.8358 -0.3630 -2.4828
   42SER     CB 2825   3.741   3.794   0.092  0.0383 -0.1919 -0.2753
   42SER    HB1 2826   3.820   3.746   0.035  2.0416  1.7761  0.6504
   42SER    HB2 2827   3.688   3.717   0.148 -0.8648  0.8390  0.3455
   42SER     OG 2828   3.660   3.860   9.583 -0.2166  0.0387  0.1010
   42SER     HG 2829   3.577   3.886   0.039  0.9714  2.5435  1.1227
   42SER      C 2830   3.855   4.016   0.141  0.3216 -0.4623  0.2555
   42SER      O 2831   3.799   4.125   0.153  0.0799 -0.5097 -0.3844
   43GLN      N 2832   3.969   4.011   0.073  0.3813 -0.6272  0.3679
   43GLN      H 2833   4.002   3.921   0.038  2.5700 -0.2560  1.3034
   43GLN     CA 2834   4.053   4.124   0.041 -0.5894 -0.0727 -0.2669
   43GLN     HA 2835   4.057   4.187   0.130 -2.5266  0.6701 -0.6543
   43GLN     CB 2836   4.195   4.086   0.001 -0.2264  0.2897  0.6452
   43GLN    HB1 2837   4.257   4.168   9.550 -1.6188  1.4451  0.7860
   43GLN    HB2 2838   4.182   4.012   9.507  1.4513  1.1603 -0.4917
   43GLN     CG 2839   4.278   4.018   0.110  0.2409  0.5479  0.4526
   43GLN    HG1 2840   4.238   3.916   0.111 -0.0726  0.5969 -1.6617
   43GLN    HG2 2841   4.382   4.012   0.078  0.1181 -0.3808  0.2049
   43GLN     CD 2842   4.262   4.081   0.247 -0.4941  0.4851  0.4001
   43GLN    OE1 2843   4.317   4.190   0.264 -0.3565  0.4082  0.4456
   43GLN    NE2 2844   4.208   4.025   0.355 -0.0906  0.3400  0.5299
   43GLN   HE21 2845   4.174   3.931   0.340  2.5524 -0.3885 -1.4737
   43GLN   HE22 2846   4.209   4.074   0.444 -1.0347  1.5441 -0.0882
   43GLN      C 2847   3.986   4.215   9.524 -0.2939  0.2759 -0.1555
   43GLN      O 2848   3.935   4.175   9.419  0.0154  0.5406 -0.4062
   44SER      N 2849   3.997   4.345   9.551  0.1182  0.1738  0.1873
   44SER      H 2850   4.022   4.380   0.056 -0.1833  0.2028  0.2610
   44SER     CA 2851   3.935   4.449   9.471 -0.2123 -0.3061 -0.1941
   44SER     HA 2852   3.834   4.413   9.450  0.0299 -0.4510 -1.1518
   44SER     CB 2853   3.935   4.580   9.551 -0.9170 -0.1167 -0.4913
   44SER    HB1 2854   3.893   4.658   9.488 -0.4703  1.2879  0.8960
   44SER    HB2 2855   4.039   4.606   9.572 -0.2926 -2.0821 -0.9186
   44SER     OG 2856   3.849   4.562   0.075 -0.6148  0.5739 -0.1385
   44SER     HG 2857   3.858   4.643   0.127  0.8979  0.7882 -0.6782
   44SER      C 2858   3.995   4.472   9.333 -0.1394 -0.3655 -0.1717
   44SER      O 2859   4.114   4.446   9.317 -0.0780  0.2215 -0.6849
   45THR      N 2860   3.916   4.526   9.240  0.2481  0.4292 -0.0446
   45THR      H 2861   3.821   4.549   9.264  0.6681  0.7938  1.3821
   45THR     CA 2862   3.965   4.551   9.106  0.2509  0.4871 -0.0331
   45THR     HA 2863   4.071   4.573   9.117  0.1330  0.3316  1.8062
   45THR     CB 2864   3.931   4.436   9.012  0.5305  0.1362  0.2960
   45THR     HB 2865   3.927   4.482   8.913  0.3367 -0.0012  0.2391
   45THR    CG2 2866   4.039   4.328   9.007  0.2750 -0.1050 -0.0090
   45THR   HG21 2867   4.136   4.377   8.997 -0.9351  2.9490  1.8010
   45THR   HG22 2868   4.049   4.283   9.106 -1.7880 -1.6268 -0.4111
   45THR   HG23 2869   4.033   4.248   8.932  2.0704  0.1704 -0.4928
   45THR    OG1 2870   3.806   4.375   9.032  0.3235  0.5017  0.1108
   45THR    HG1 2871   3.778   4.325   8.955 -5.8435  0.5679  1.7281
   45THR      C 2872   3.893   4.676   9.057  0.1401  0.4043 -0.0787
   45THR      O 2873   3.780   4.704   9.098 -0.1318 -0.6148 -0.0924
   46ASP      N 2874   3.955   4.746   8.962  0.4073 -0.3160 -0.4476
   46ASP      H 2875   4.045   4.711   8.933  0.5787 -0.8955  0.7309
   46ASP     CA 2876   3.901   4.873   8.916  0.6160 -0.2062 -0.3863
   46ASP     HA 2877   3.853   4.921   9.001  1.6206  1.0015 -0.4630
   46ASP     CB 2878   4.009   4.961   8.853  0.4702  0.2862  0.0459
   46ASP    HB1 2879   4.064   4.918   8.770 -0.7784 -0.3372 -0.4841
   46ASP    HB2 2880   4.084   4.988   8.928  0.2709 -0.8856  0.6932
   46ASP     CG 2881   3.934   5.086   8.810  0.7635  0.3256 -0.3596
   46ASP    OD1 2882   3.938   5.112   8.688 -0.0248  0.2738 -0.4000
   46ASP    OD2 2883   3.871   5.159   8.890  0.3688  0.1442 -0.5059
   46ASP      C 2884   3.787   4.845   8.820 -0.0973  0.7659  0.1608
   46ASP      O 2885   3.808   4.815   8.703  0.4580  0.1946  0.4065
   47THR      N 2886   3.664   4.833   8.872 -0.0771  0.0633  0.0566
   47THR      H 2887   3.659   4.867   8.967 -1.2471  1.9066 -0.6096
   47THR     CA 2888   3.543   4.784   8.810 -0.1666 -0.2774  0.5021
   47THR     HA 2889   3.566   4.761   8.706  0.9142 -1.5602  0.9902
   47THR     CB 2890   3.470   4.669   8.879 -0.2134 -0.3071  0.4022
   47THR     HB 2891   3.366   4.651   8.854  0.3644 -3.8563 -0.0618
   47THR    CG2 2892   3.530   4.537   8.830 -0.2144 -0.1688  0.0245
   47THR   HG21 2893   3.481   4.505   8.738 -0.6864  1.7125 -0.4107
   47THR   HG22 2894   3.639   4.536   8.825 -0.0809  3.7232 -1.6292
   47THR   HG23 2895   3.511   4.458   8.903  0.9663  0.7722  1.4061
   47THR    OG1 2896   3.492   4.671   9.018  0.3137  0.0239  0.3199
   47THR    HG1 2897   3.585   4.656   9.035  1.4953  3.1320 -2.4746
   47THR      C 2898   3.436   4.892   8.809 -0.4389 -0.5502  0.0539
   47THR      O 2899   3.409   4.954   8.912 -0.5906 -0.7449  0.1314
   48SER      N 2900   3.380   4.915   8.690  0.4156  0.3273 -0.1858
   48SER      H 2901   3.404   4.855   8.612 -0.9633  0.0667 -0.4355
   48SER     CA 2902   3.271   5.009   8.672  0.0641 -0.1016 -0.3090
   48SER     HA 2903   3.281   5.087   8.748 -1.1450 -1.4680  1.3495
   48SER     CB 2904   3.272   5.058   8.528  0.3500 -0.5565 -0.4656
   48SER    HB1 2905   3.266   4.976   8.457  2.7378  0.4411 -1.9167
   48SER    HB2 2906   3.190   5.128   8.511 -0.7842 -1.6957  0.1671
   48SER     OG 2907   3.394   5.122   8.497  0.0101  0.3707  0.0465
   48SER     HG 2908   3.455   5.091   8.565 -3.1854 -0.0742  2.9998
   48SER      C 2909   3.134   4.951   8.706  0.0679  0.1171  0.0886
   48SER      O 2910   3.106   4.838   8.667 -0.0174 -0.0446  0.6122
   49GLY      N 2911   3.040   5.032   8.755  0.8110  0.4988  0.9001
   49GLY      H 2912   3.063   5.130   8.769 -0.7240  0.8300  1.2747
   49GLY     CA 2913   2.904   4.989   8.778  0.8342 -0.2636 -0.3153
   49GLY    HA1 2914   2.843   5.074   8.807  0.8040 -0.7278  1.0819
   49GLY    HA2 2915   2.869   4.944   8.685 -2.0669  0.4656  0.3227
   49GLY      C 2916   2.894   4.876   8.880  0.0257 -0.3461 -0.4751
   49GLY      O 2917   2.958   4.888   8.985 -0.1738  0.6648 -0.4613
   50TYR      N 2918   2.798   4.786   8.858 -0.0001 -0.4015 -0.1478
   50TYR      H 2919   2.754   4.784   8.767  0.7892 -1.2443 -0.5268
   50TYR     CA 2920   2.753   4.694   8.960 -0.0662 -0.0297  0.1633
   50TYR     HA 2921   2.773   4.745   9.054 -0.3339  0.0434  0.1800
   50TYR     CB 2922   2.605   4.661   8.940 -0.2257  0.3824  0.6408
   50TYR    HB1 2923   2.550   4.752   8.961 -1.2653  0.4411 -2.0477
   50TYR    HB2 2924   2.572   4.640   8.838 -0.0404 -4.4260  1.3195
   50TYR     CG 2925   2.548   4.551   9.027 -0.8330  0.3608  0.2200
   50TYR    CD1 2926   2.541   4.565   9.166 -1.0773  0.2775  0.2167
   50TYR    HD1 2927   2.577   4.654   9.214 -0.6303 -0.0127  0.4245
   50TYR    CE1 2928   2.481   4.465   9.243 -0.1867 -0.7807 -0.4179
   50TYR    HE1 2929   2.483   4.486   9.349 -0.3677 -2.0466 -0.1540
   50TYR     CZ 2930   2.428   4.348   9.186 -0.0594 -0.9240 -0.2425
   50TYR     OH 2931   2.382   4.241   9.258 -0.1525 -0.4528  0.4097
   50TYR     HH 2932   2.412   4.242   9.349 -0.9452  0.2143  0.6810
   50TYR    CE2 2933   2.442   4.336   9.046  0.2194 -0.4480 -0.2569
   50TYR    HE2 2934   2.400   4.247   9.001 -2.9985 -0.0787  1.6271
   50TYR    CD2 2935   2.489   4.440   8.966 -0.4072  0.1657  0.1531
   50TYR    HD2 2936   2.483   4.439   8.858 -0.6608 -1.2630  0.1645
   50TYR      C 2937   2.829   4.561   8.958  0.3534  0.2122 -0.3539
   50TYR      O 2938   2.863   4.509   8.853 -0.3171 -0.4499 -0.2543
   51GLY      N 2939   2.858   4.508   9.077 -0.3714 -0.0167 -0.2735
   51GLY      H 2940   2.829   4.562   9.157  1.6646 -3.8186  3.4465
   51GLY     CA 2941   2.935   4.390   9.111 -0.2751  0.0686 -0.1959
   51GLY    HA1 2942   3.039   4.424   9.116 -0.7030  1.5586 -0.8437
   51GLY    HA2 2943   2.913   4.311   9.039  0.2828 -0.5814  0.3300
   51GLY      C 2944   2.891   4.343   9.249  0.0260  0.0555 -0.1017
   51GLY      O 2945   2.772   4.327   9.277  0.0994 -0.0239  0.1574
   52GLN      N 2946   2.988   4.326   9.338  0.1224  0.7411 -0.0705
   52GLN      H 2947   3.083   4.354   9.315  0.2790 -0.7374 -1.3425
   52GLN     CA 2948   2.966   4.266   9.468 -0.0950 -0.2846 -0.5701
   52GLN     HA 2949   2.883   4.318   9.516  1.2082  2.4418 -1.0275
   52GLN     CB 2950   2.949   4.115   9.455 -0.5727 -0.3216  0.3986
   52GLN    HB1 2951   2.940   4.059   9.548  0.4796 -0.7738  0.2435
   52GLN    HB2 2952   2.853   4.103   9.405  0.1589 -1.1824 -0.8611
   52GLN     CG 2953   3.062   4.054   9.372 -0.4613  0.6965 -0.2123
   52GLN    HG1 2954   3.159   4.082   9.412  0.2903 -0.3250 -1.2674
   52GLN    HG2 2955   3.058   4.082   9.266  1.7122 -1.6245 -1.0151
   52GLN     CD 2956   3.057   3.902   9.378  0.4053  0.6380 -0.8074
   52GLN    OE1 2957   3.118   3.834   9.460 -0.2748  0.0554 -0.7774
   52GLN    NE2 2958   2.978   3.842   9.289  0.2164 -0.2582 -0.0554
   52GLN   HE21 2959   2.976   3.742   9.293  0.6904 -0.2563  0.3098
   52GLN   HE22 2960   2.938   3.897   9.214  1.5852  2.1744  0.8786
   52GLN      C 2961   3.081   4.299   9.564 -0.0652  0.0957 -0.7312
   52GLN      O 2962   3.190   4.332   9.519  0.2212 -0.1045 -0.1901
   53SER      N 2963   3.052   4.296   0.109 -0.0536  1.2956 -0.6891
   53SER      H 2964   2.955   4.277   0.131  0.3363  1.4133  1.3139
   53SER     CA 2965   3.137   4.345   0.215 -0.4010  0.3573  0.0336
   53SER     HA 2966   3.141   4.453   0.205 -1.6699  0.3579 -0.6967
   53SER     CB 2967   3.083   4.306   0.353 -0.1387 -0.2198 -0.0250
   53SER    HB1 2968   3.161   4.340   0.422  1.7294  0.8619 -2.5088
   53SER    HB2 2969   3.054   4.201   0.355 -1.1967  0.0735  1.1263
   53SER     OG 2970   2.967   4.379   0.383 -0.4659 -0.6816 -0.1628
   53SER     HG 2971   2.978   4.434   0.461 -0.9828  0.4818 -0.8752
   53SER      C 2972   3.279   4.290   0.213 -0.4712  0.1801 -0.0974
   53SER      O 2973   3.309   4.176   0.178 -0.7424  0.0169  0.1847
   54SER      N 2974   3.375   4.376   0.246  0.0701 -0.3344 -0.3229
   54SER      H 2975   3.347   4.472   0.256  1.6517  0.2585 -1.2201
   54SER     CA 2976   3.515   4.342   0.225  0.2693  0.1259  0.2245
   54SER     HA 2977   3.530   4.235   0.212 -0.4545 -0.1648  1.6174
   54SER     CB 2978   3.560   4.403   0.092 -0.7716  0.0294 -0.1901
   54SER    HB1 2979   3.656   4.354   0.072 -2.5657 -2.7842 -2.5899
   54SER    HB2 2980   3.571   4.509   0.115 -0.0082 -0.1606  0.3799
   54SER     OG 2981   3.489   4.379   9.559 -0.3734  0.3504 -0.4973
   54SER     HG 2982   3.398   4.408   9.561 -1.0921 -1.5434 -1.9291
   54SER      C 2983   3.603   4.380   0.343  0.1953 -0.0241  0.3279
   54SER      O 2984   3.564   4.464   0.423 -0.4178  0.0246 -0.0138
   55TYR      N 2985   3.727   4.329   0.346  0.1996 -0.0795 -0.4011
   55TYR      H 2986   3.764   4.280   0.266 -0.1380  2.3971 -2.2009
   55TYR     CA 2987   3.809   4.338   0.465 -0.1589  0.0626 -0.1635
   55TYR     HA 2988   3.755   4.298   0.551  2.3251  0.0503  1.5087
   55TYR     CB 2989   3.933   4.254   0.438  0.2952  0.6467  0.0831
   55TYR    HB1 2990   3.997   4.307   0.367 -0.5929  1.3859 -0.1802
   55TYR    HB2 2991   3.906   4.159   0.392  2.2094  0.5303 -0.9439
   55TYR     CG 2992   4.020   4.219   0.557  0.1391  0.1507  0.0528
   55TYR    CD1 2993   4.138   4.291   0.579  0.1563  0.2272 -0.2725
   55TYR    HD1 2994   4.172   4.365   0.509  0.4516  1.8384  1.4755
   55TYR    CE1 2995   4.215   4.269   0.694  0.2911 -0.0292 -0.4125
   55TYR    HE1 2996   4.301   4.330   0.717 -1.4290  1.6681  1.9890
   55TYR     CZ 2997   4.168   4.180   0.792 -0.2778  0.7182  0.0073
   55TYR     OH 2998   4.237   4.160   0.907  0.3510 -0.3293 -0.5316
   55TYR     HH 2999   4.322   4.204   0.900  0.2556 -0.3553 -2.0814
   55TYR    CE2 3000   4.042   4.117   0.779  0.0388  0.0526  0.0786
   55TYR    HE2 3001   4.001   4.070   0.867 -0.5260  2.9845  1.5054
   55TYR    CD2 3002   3.977   4.131   0.656  0.0514  0.2359  0.0913
   55TYR    HD2 3003   3.873   4.099   0.655  0.0301  0.2319 -2.1781
   55TYR      C 3004   3.854   4.478   0.507  0.2329 -0.1359  0.0901
   55TYR      O 3005   3.849   4.564   0.419  0.0023 -0.2096  0.0305
   56SER      N 3006   3.903   4.490   0.630  0.3512 -0.2368  0.0537
   56SER      H 3007   3.921   4.411   0.690 -0.4259  0.4999  1.3160
   56SER     CA 3008   3.957   4.612   0.688  0.0208  0.0831 -0.3067
   56SER     HA 3009   3.992   4.676   0.607  0.6496 -0.3320 -0.3646
   56SER     CB 3010   3.854   4.698   0.761  0.0000 -0.3172  0.1417
   56SER    HB1 3011   3.906   4.778   0.814  1.3445 -1.1882  0.1772
   56SER    HB2 3012   3.800   4.644   0.839  0.1581 -1.5539 -0.5773
   56SER     OG 3013   3.755   4.755   0.678  0.4741  0.0897 -0.1480
   56SER     HG 3014   3.787   4.825   0.620  1.1212  0.8758  1.1317
   56SER      C 3015   4.065   4.585   0.792 -0.1030 -0.0578 -0.2136
   56SER      O 3016   4.060   4.482   0.858  0.0457  0.1000  0.0463
   57SER      N 3017   4.164   4.673   0.805  0.5063 -0.6912 -0.4953
   57SER      H 3018   4.154   4.747   0.738 -1.3997 -1.3054 -0.9380
   57SER     CA 3019   4.260   4.668   0.914 -0.0600 -0.3086  0.0324
   57SER     HA 3020   4.317   4.575   0.913  1.0296  0.3010  1.6933
   57SER     CB 3021   4.362   4.782   0.916  0.2309 -0.5653 -0.1279
   57SER    HB1 3022   4.445   4.748   0.979  0.2720 -0.6936 -0.2499
   57SER    HB2 3023   4.317   4.873   0.954  2.4623  0.0689  1.1596
   57SER     OG 3024   4.419   4.805   0.789 -0.0762  0.2817 -0.1163
   57SER     HG 3025   4.504   4.847   0.805 -0.6471  1.3726  0.1421
   57SER      C 3026   4.192   4.666   1.050  0.2012  0.1105  0.1718
   57SER      O 3027   4.092   4.731   1.075  0.1561  0.3025 -0.4924
   58TYR      N 3028   4.262   4.609   1.148  0.3497 -0.1296 -0.0717
   58TYR      H 3029   4.358   4.582   1.129  0.4559  0.9414 -1.1737
   58TYR     CA 3030   4.211   4.583   1.281 -0.2537 -0.0851 -0.2943
   58TYR     HA 3031   4.134   4.657   1.304  1.9905  2.2917 -0.0077
   58TYR     CB 3032   4.141   4.447   1.279 -0.1279 -0.1550 -0.0210
   58TYR    HB1 3033   4.098   4.431   1.180  0.5787  1.5571 -0.6458
   58TYR    HB2 3034   4.209   4.362   1.294 -0.9558 -0.8927 -0.3423
   58TYR     CG 3035   4.025   4.438   1.374 -0.1019 -0.4217 -0.0131
   58TYR    CD1 3036   4.028   4.360   1.491  0.7972 -0.1780  0.1361
   58TYR    HD1 3037   4.113   4.296   1.509  0.5922  0.3234  3.5287
   58TYR    CE1 3038   3.912   4.345   1.568 -0.0803 -0.1546 -1.1474
   58TYR    HE1 3039   3.912   4.272   1.647  0.1514 -0.8993 -1.8166
   58TYR     CZ 3040   3.800   4.426   1.543 -0.3379 -0.0622  0.2254
   58TYR     OH 3041   3.685   4.410   1.615 -0.0282  0.1411  0.7715
   58TYR     HH 3042   3.621   4.480   1.601 -1.9406 -1.3812  1.3679
   58TYR    CE2 3043   3.802   4.508   1.428 -0.0939  0.0622  0.3187
   58TYR    HE2 3044   3.718   4.570   1.399  0.0287 -0.9881 -2.5546
   58TYR    CD2 3045   3.918   4.526   1.353 -0.1191 -0.3983  0.1650
   58TYR    HD2 3046   3.926   4.601   1.275 -0.7605  0.3162  0.7763
   58TYR      C 3047   4.313   4.600   1.393 -0.8822 -0.0687  0.2806
   58TYR      O 3048   4.432   4.573   1.380 -0.7816  0.3787  0.2515
   59GLY      N 3049   4.271   4.651   1.509 -0.2994 -0.1121  0.5087
   59GLY      H 3050   4.180   4.694   1.509  0.0355  0.6049  0.5077
   59GLY     CA 3051   4.358   4.680   1.622  0.2181  0.0440  0.0716
   59GLY    HA1 3052   4.453   4.627   1.619  0.5404  0.3811  2.6408
   59GLY    HA2 3053   4.308   4.665   1.717  4.0925  1.8089  2.6769
   59GLY      C 3054   4.394   4.828   1.628  0.1616  0.0565  0.1212
   59GLY      O 3055   4.349   4.917   1.558 -0.0564 -0.1913 -0.0530
   60GLN      N 3056   4.480   4.853   1.728  0.2210 -0.0324  0.0925
   60GLN      H 3057   4.509   4.777   1.788  0.4577  1.5011  1.9882
   60GLN     CA 3058   4.501   4.987   1.778  0.1181 -0.0249  0.1161
   60GLN     HA 3059   4.410   5.043   1.756 -0.8924 -1.1253  1.3556
   60GLN     CB 3060   4.510   4.986   1.930 -0.5081  0.3073  0.1555
   60GLN    HB1 3061   4.549   5.076   1.978 -0.0926  1.0545 -1.5067
   60GLN    HB2 3062   4.587   4.918   1.965  2.1529  2.7533 -0.4970
   60GLN     CG 3063   4.373   4.957   1.991 -0.3287 -0.7412  0.0766
   60GLN    HG1 3064   4.330   4.861   1.964 -0.2020 -0.2165 -2.2288
   60GLN    HG2 3065   4.302   5.028   1.948 -0.6805 -1.3315 -0.3399
   60GLN     CD 3066   4.369   4.980   2.142 -0.1446 -0.2369  0.0074
   60GLN    OE1 3067   4.448   4.922   2.217  0.1025  0.0068 -0.0647
   60GLN    NE2 3068   4.277   5.062   2.192 -0.1316 -0.0044 -0.3430
   60GLN   HE21 3069   4.264   5.047   2.291 -0.9638  1.8317 -0.1474
   60GLN   HE22 3070   4.210   5.103   2.129 -0.4321 -0.0113 -0.0317
   60GLN      C 3071   4.621   5.061   1.721 -0.0569  0.0940 -0.0988
   60GLN      O 3072   4.729   5.006   1.700 -0.0906  0.0949 -0.2828
   61SER      N 3073   4.598   5.191   1.704 -0.6079  0.0091 -0.0228
   61SER      H 3074   4.513   5.234   1.737 -0.6874 -1.3656  1.7159
   61SER     CA 3075   4.706   5.279   1.661 -0.3793 -0.2889 -0.0627
   61SER     HA 3076   4.767   5.243   1.579  0.2130 -0.0181  0.2549
   61SER     CB 3077   4.639   5.407   1.613  0.0583 -0.0241  0.0293
   61SER    HB1 3078   4.581   5.382   1.524  1.3435 -0.2183 -0.7814
   61SER    HB2 3079   4.575   5.451   1.690  0.3178  0.6151 -0.1119
   61SER     OG 3080   4.724   5.516   1.584 -0.4600  0.4014  0.0951
   61SER     HG 3081   4.681   5.590   1.629  0.2117  0.3541  0.8364
   61SER      C 3082   4.793   5.313   1.781  0.0846 -0.6888 -0.2825
   61SER      O 3083   4.757   5.287   1.896 -0.0053  0.5447 -0.0105
   62GLN      N 3084   4.904   5.382   1.753 -0.4806  0.3853  0.0349
   62GLN      H 3085   4.930   5.402   1.657 -0.9694  0.2795 -0.1218
   62GLN     CA 3086   4.982   5.434   1.863  0.4877 -0.1903 -0.3624
   62GLN     HA 3087   4.993   5.366   1.946 -0.3985 -1.8877 -1.5778
   62GLN     CB 3088   5.122   5.462   1.807  0.7936 -0.8152  0.0804
   62GLN    HB1 3089   5.166   5.371   1.767  3.3727  1.1985 -2.0884
   62GLN    HB2 3090   5.126   5.525   1.718  2.5225  1.6576  1.7733
   62GLN     CG 3091   5.208   5.535   1.909  0.0426 -0.1020  0.2216
   62GLN    HG1 3092   5.182   5.641   1.908  2.2741  0.5124  0.2532
   62GLN    HG2 3093   5.208   5.480   2.003 -0.3432  0.3391  0.4847
   62GLN     CD 3094   5.352   5.542   1.858  0.1230 -0.3477  0.4105
   62GLN    OE1 3095   5.392   5.479   1.760  0.1042 -0.1619  0.2818
   62GLN    NE2 3096   5.434   5.625   1.923  0.0788  0.4695 -0.5387
   62GLN   HE21 3097   5.401   5.685   1.997 -1.5796 -0.9783 -0.0026
   62GLN   HE22 3098   5.529   5.635   1.892 -0.1746 -1.3054 -2.0915
   62GLN      C 3099   4.927   5.567   1.912  0.1228 -0.5058  0.0894
   62GLN      O 3100   4.887   5.652   1.832 -0.1340  0.2661  1.0217
   63ASN      N 3101   4.937   5.593   2.042 -0.7678 -0.2470  0.1171
   63ASN      H 3102   4.983   5.526   2.102  0.0241  0.6083  0.5054
   63ASN     CA 3103   4.875   5.711   2.100 -0.5449  0.1031 -0.3440
   63ASN     HA 3104   4.790   5.747   2.041 -1.2603 -0.5584  0.2604
   63ASN     CB 3105   4.828   5.684   2.243 -0.6535  0.1511 -0.3695
   63ASN    HB1 3106   4.916   5.680   2.307 -1.3354 -0.9934  0.5307
   63ASN    HB2 3107   4.788   5.584   2.262  1.3746 -0.7259 -0.3856
   63ASN     CG 3108   4.746   5.793   2.308 -0.1140  0.2234  0.2015
   63ASN    OD1 3109   4.668   5.867   2.247  0.6700  0.3105 -0.7087
   63ASN    ND2 3110   4.753   5.803   2.441 -0.3243 -0.0042  0.2316
   63ASN   HD21 3111   4.691   5.867   2.488 -0.9983 -0.5647  0.1138
   63ASN   HD22 3112   4.838   5.773   2.488  1.3776  1.3573 -1.7478
   63ASN      C 3113   4.976   5.824   2.094 -0.1868 -0.2058 -0.1895
   63ASN      O 3114   5.095   5.799   2.081 -0.0334  0.6083 -0.3827
   64THR      N 3115   4.937   5.952   2.093  0.2406 -0.0591  0.7287
   64THR      H 3116   4.839   5.965   2.075  0.4588  0.4113 -0.1902
   64THR     CA 3117   5.023   6.068   2.102  0.3235 -0.0582  0.0202
   64THR     HA 3118   5.128   6.040   2.110 -0.2734 -2.8847 -1.0470
   64THR     CB 3119   5.012   6.155   1.977  0.3992 -0.3567 -0.1953
   64THR     HB 3120   4.914   6.204   1.979  1.1064  1.1076  0.4544
   64THR    CG2 3121   5.116   6.266   1.968 -0.5387  0.5666  0.0563
   64THR   HG21 3122   5.116   6.335   2.053  1.2977  1.7297 -0.8079
   64THR   HG22 3123   5.095   6.324   1.879 -1.6470 -0.4033 -0.3372
   64THR   HG23 3124   5.220   6.234   1.956  0.9543  4.8974 -0.5058
   64THR    OG1 3125   5.014   6.092   1.851  0.3926 -0.1582 -0.2953
   64THR    HG1 3126   4.989   6.153   1.781  2.3318 -1.3240 -2.1081
   64THR      C 3127   4.995   6.148   2.229  0.0219 -0.2029  0.0445
   64THR      O 3128   5.086   6.207   2.286 -0.2988  0.3000  0.0372
   65GLY      N 3129   4.872   6.141   2.281  0.1600 -0.2417  0.3718
   65GLY      H 3130   4.800   6.093   2.228  1.4034 -0.4356 -1.2192
   65GLY     CA 3131   4.826   6.197   2.406  0.1364  0.6476 -0.0282
   65GLY    HA1 3132   4.857   6.300   2.426  2.1374  0.0574  0.1415
   65GLY    HA2 3133   4.717   6.192   2.410  0.1923 -0.7781  0.2987
   65GLY      C 3134   4.885   6.129   2.529 -0.4714 -0.3365 -0.2742
   65GLY      O 3135   4.965   6.036   2.517  0.0185  0.0234  0.2227
   66TYR      N 3136   4.858   6.187   2.646 -0.0708 -0.4208 -0.1371
   66TYR      H 3137   4.775   6.245   2.649 -0.2631 -0.7336  1.4570
   66TYR     CA 3138   4.934   6.174   2.768  0.1399  0.0330 -0.2205
   66TYR     HA 3139   5.035   6.148   2.738 -0.0924 -1.0373 -0.1071
   66TYR     CB 3140   4.922   6.305   2.847  0.1828 -0.3139  0.3647
   66TYR    HB1 3141   4.820   6.326   2.879 -0.4858 -0.5740 -1.4955
   66TYR    HB2 3142   4.991   6.294   2.930 -2.2514  1.1426  2.7541
   66TYR     CG 3143   4.962   6.430   2.774  0.2189 -0.5562 -0.0363
   66TYR    CD1 3144   5.094   6.451   2.731  0.5380  0.1430  1.2344
   66TYR    HD1 3145   5.162   6.368   2.728 -0.8981 -1.0331 -0.2132
   66TYR    CE1 3146   5.132   6.577   2.682 -0.3784  0.1630  0.5543
   66TYR    HE1 3147   5.236   6.585   2.654  0.5598 -2.0021  2.9953
   66TYR     CZ 3148   5.052   6.692   2.700 -0.2835  0.2403  0.4783
   66TYR     OH 3149   5.097   6.814   2.659  0.2976 -0.1741 -0.1456
   66TYR     HH 3150   5.180   6.809   2.611  0.2762  1.4595 -0.4186
   66TYR    CE2 3151   4.919   6.673   2.744 -0.3687  0.3012  0.2463
   66TYR    HE2 3152   4.848   6.753   2.755 -0.2890  0.3497  0.3997
   66TYR    CD2 3153   4.878   6.542   2.773  0.7634 -0.1409 -0.0567
   66TYR    HD2 3154   4.774   6.537   2.802  0.3540  0.3989 -1.3790
   66TYR      C 3155   4.895   6.052   2.849 -0.0283  0.0845 -0.2227
   66TYR      O 3156   4.784   6.002   2.833 -0.1126  0.3164 -0.3576
   67GLY      N 3157   4.979   6.000   2.939 -0.3631 -0.1209 -0.0223
   67GLY      H 3158   5.078   6.022   2.947 -0.9051  2.0378  1.6632
   67GLY     CA 3159   4.942   5.885   3.019 -0.0203 -0.2094  0.0144
   67GLY    HA1 3160   4.844   5.886   3.067  0.1616 -1.7150  0.4521
   67GLY    HA2 3161   4.998   5.889   3.112  0.2415 -1.3872 -0.0795
   67GLY      C 3162   4.983   5.753   2.955  0.1701 -0.1750  0.0658
   67GLY      O 3163   4.955   5.727   2.838  0.3821  0.1294 -0.0557
   68THR      N 3164   5.052   5.666   3.028 -0.1292 -0.3414  0.1500
   68THR      H 3165   5.064   5.688   3.126 -0.5799  0.6231 -0.0020
   68THR     CA 3166   5.136   5.557   2.984  0.0002 -0.1031 -0.1936
   68THR     HA 3167   5.212   5.585   2.911  0.4459 -2.3167 -0.6460
   68THR     CB 3168   5.219   5.500   3.098 -0.3593  0.0081  0.1237
   68THR     HB 3169   5.264   5.406   3.066 -0.5680 -0.4958  1.2329
   68THR    CG2 3170   5.328   5.599   3.141 -0.4547 -0.0222  0.4380
   68THR   HG21 3171   5.373   5.641   3.051 -0.6377 -1.3662 -0.3133
   68THR   HG22 3172   5.280   5.686   3.185 -1.0263  1.5524 -2.9631
   68THR   HG23 3173   5.409   5.555   3.198 -0.0164  1.0817  0.6807
   68THR    OG1 3174   5.156   5.480   3.223 -0.1264  0.1855  0.2716
   68THR    HG1 3175   5.230   5.442   3.270 -0.1247 -0.4640 -0.2329
   68THR      C 3176   5.056   5.443   2.921  0.1454 -0.1888 -0.2242
   68THR      O 3177   5.108   5.371   2.836  0.2729 -0.3559 -0.0058
   69GLN      N 3178   4.938   5.421   2.979  0.0855  0.2506 -0.1762
   69GLN      H 3179   4.899   5.480   3.051  0.0043  0.8922 -0.7341
   69GLN     CA 3180   4.842   5.322   2.936  0.0869  0.0978  0.1734
   69GLN     HA 3181   4.889   5.250   2.868 -2.5256 -0.8017 -0.7959
   69GLN     CB 3182   4.794   5.250   3.061  0.0361  0.7723  0.5467
   69GLN    HB1 3183   4.754   5.322   3.132  1.1711  0.7084  1.2869
   69GLN    HB2 3184   4.721   5.171   3.042  0.3993  1.1229 -2.8282
   69GLN     CG 3185   4.910   5.181   3.133 -0.0128 -0.1467 -0.2343
   69GLN    HG1 3186   4.994   5.249   3.148 -0.5531  0.5584 -0.3530
   69GLN    HG2 3187   4.864   5.158   3.229 -0.2537  1.4986  0.0694
   69GLN     CD 3188   4.960   5.049   3.076  0.2619  0.0194 -0.3828
   69GLN    OE1 3189   4.963   5.019   2.957  0.2365  0.0540 -0.3922
   69GLN    NE2 3190   5.008   4.962   3.165 -0.1077  0.1148 -0.0863
   69GLN   HE21 3191   5.027   4.989   3.260  0.4919 -1.7860  0.3786
   69GLN   HE22 3192   5.045   4.875   3.127 -3.5011 -1.3104 -0.4625
   69GLN      C 3193   4.721   5.379   2.863  0.1652  0.0668  0.0173
   69GLN      O 3194   4.620   5.311   2.849  0.1739  0.0950 -0.1813
   70SER      N 3195   4.725   5.510   2.837 -0.0685  0.0360 -0.1723
   70SER      H 3196   4.807   5.562   2.863 -0.6578  0.6209  0.5743
   70SER     CA 3197   4.625   5.568   2.749 -0.8480 -0.3892  0.4138
   70SER     HA 3198   4.523   5.549   2.781 -1.0720  1.6825  1.1134
   70SER     CB 3199   4.638   5.720   2.745  1.5159 -0.5637  0.0581
   70SER    HB1 3200   4.561   5.751   2.675  1.5243 -1.2854 -0.2734
   70SER    HB2 3201   4.739   5.732   2.706  2.0533 -1.5956  1.0456
   70SER     OG 3202   4.626   5.785   2.870 -0.0465 -0.0960 -0.3187
   70SER     HG 3203   4.697   5.849   2.871  0.2284 -0.3692 -1.2718
   70SER      C 3204   4.644   5.522   2.605  0.0146 -0.1520  0.4435
   70SER      O 3205   4.752   5.519   2.546 -0.0296  0.1557  0.3432
   71THR      N 3206   4.535   5.482   2.539  0.4689 -0.2092 -0.2799
   71THR      H 3207   4.447   5.477   2.588 -1.2791 -1.1996 -3.2768
   71THR     CA 3208   4.524   5.452   2.398  0.3759  0.1535 -0.3520
   71THR     HA 3209   4.620   5.449   2.346  0.0295  0.8082 -1.0420
   71THR     CB 3210   4.470   5.309   2.396  0.1704  0.2196  0.3320
   71THR     HB 3211   4.451   5.287   2.291 -0.8013  3.4926 -0.2932
   71THR    CG2 3212   4.560   5.212   2.473  0.2094 -0.0372 -0.0354
   71THR   HG21 3213   4.536   5.109   2.449 -0.4071  0.6406 -2.6876
   71THR   HG22 3214   4.549   5.220   2.581  0.7911 -1.9757  0.1951
   71THR   HG23 3215   4.660   5.231   2.435 -0.1720 -0.4592 -1.2997
   71THR    OG1 3216   4.345   5.284   2.457  0.0449  0.2548  0.0922
   71THR    HG1 3217   4.270   5.319   2.408 -2.2856 -2.4404  1.3806
   71THR      C 3218   4.447   5.557   2.319 -0.3712 -0.4035 -0.3820
   71THR      O 3219   4.373   5.633   2.381 -0.4273  0.0059 -0.9448
   72PRO      N 3220   4.460   5.584   2.189  0.0742  0.2816 -0.1999
   72PRO     CD 3221   4.532   5.504   2.092  0.6566  1.0916 -0.4437
   72PRO    HD1 3222   4.640   5.518   2.100  0.9697 -0.6906 -1.1242
   72PRO    HD2 3223   4.513   5.399   2.112 -0.0079  0.8671 -2.0902
   72PRO     CG 3224   4.488   5.547   1.952 -0.1607 -0.3822 -0.6577
   72PRO    HG1 3225   4.396   5.496   1.923 -1.7028  0.5361  2.1959
   72PRO    HG2 3226   4.567   5.534   1.878  0.5145 -0.8359  0.1191
   72PRO     CB 3227   4.456   5.693   1.983  0.0486 -0.3903 -0.3949
   72PRO    HB1 3228   4.393   5.727   1.901  1.9670 -1.7818 -2.5321
   72PRO    HB2 3229   4.550   5.745   1.971 -0.6311  0.8528 -0.4981
   72PRO     CA 3230   4.404   5.702   2.127 -0.3423 -0.0984 -0.5517
   72PRO     HA 3231   4.439   5.795   2.173 -3.3026  2.1782 -2.5476
   72PRO      C 3232   4.252   5.713   2.125 -0.3808 -0.2470  0.7627
   72PRO      O 3233   4.185   5.611   2.113 -0.1575 -0.2654 -0.4707
   73GLN      N 3234   4.208   5.838   2.127 -0.0509 -0.0808 -0.8061
   73GLN      H 3235   4.271   5.914   2.149 -1.1271  0.9308 -1.1083
   73GLN     CA 3236   4.067   5.867   2.111 -0.3202 -0.7348  0.2633
   73GLN     HA 3237   4.011   5.777   2.137  1.8746 -2.5165 -0.8133
   73GLN     CB 3238   4.018   5.977   2.205 -0.1917 -0.1324 -0.3641
   73GLN    HB1 3239   4.053   6.076   2.176 -0.4467  0.1642  0.3307
   73GLN    HB2 3240   3.910   5.991   2.202 -0.4611 -1.7672  0.3156
   73GLN     CG 3241   4.056   5.957   2.351 -0.5615  0.0241 -0.2445
   73GLN    HG1 3242   4.162   5.936   2.365 -1.1417 -2.9090  0.5601
   73GLN    HG2 3243   4.029   6.051   2.399 -0.7323  0.0954 -0.4812
   73GLN     CD 3244   3.980   5.850   2.429  0.0779 -0.2626 -0.0086
   73GLN    OE1 3245   3.863   5.822   2.409  0.0275  0.2136 -0.3912
   73GLN    NE2 3246   4.048   5.772   2.514 -0.3677 -0.3731  0.2471
   73GLN   HE21 3247   4.146   5.785   2.530 -0.0258 -0.9197 -1.2543
   73GLN   HE22 3248   4.007   5.684   2.544 -0.6074 -0.0219  0.9852
   73GLN      C 3249   4.029   5.900   1.967 -0.1246  0.5736  0.4977
   73GLN      O 3250   4.120   5.913   1.886 -0.3177 -0.0646  0.1644
   74GLY      N 3251   3.899   5.912   1.937 -0.2566 -0.4996  0.5824
   74GLY      H 3252   3.825   5.903   2.004 -2.0735  4.4869 -0.2821
   74GLY     CA 3253   3.859   5.971   1.811  0.2356  0.0196  0.6622
   74GLY    HA1 3254   3.866   5.901   1.728 -0.7968  2.5231 -1.6994
   74GLY    HA2 3255   3.929   6.050   1.783 -0.5893  0.2156 -1.0283
   74GLY      C 3256   3.720   6.033   1.823  0.3229  0.4422 -0.3982
   74GLY      O 3257   3.676   6.077   1.929  0.1691 -0.0137 -0.2738
   75TYR      N 3258   3.647   6.047   1.712 -0.0919  0.2910 -0.1453
   75TYR      H 3259   3.690   6.021   1.624 -0.7015  0.0746 -0.3882
   75TYR     CA 3260   3.507   6.083   1.711 -0.2763 -0.4217 -0.4318
   75TYR     HA 3261   3.495   6.175   1.767  1.7169 -0.2831 -0.1890
   75TYR     CB 3262   3.459   6.111   1.569  0.0828 -0.0331 -0.4767
   75TYR    HB1 3263   3.438   6.018   1.516 -3.0994 -0.9886  2.1216
   75TYR    HB2 3264   3.361   6.159   1.573  0.3423  0.4315  2.7925
   75TYR     CG 3265   3.545   6.209   1.492  0.4166 -0.1486 -0.2506
   75TYR    CD1 3266   3.539   6.347   1.516  0.1957 -0.1805 -0.1184
   75TYR    HD1 3267   3.477   6.381   1.598  1.6560  1.6954  0.2782
   75TYR    CE1 3268   3.621   6.432   1.442 -0.0964 -0.1125 -0.3675
   75TYR    HE1 3269   3.626   6.538   1.463  2.5397 -0.4844  1.4274
   75TYR     CZ 3270   3.705   6.380   1.342  0.3059 -0.3590  0.0925
   75TYR     OH 3271   3.795   6.462   1.280  0.8536 -0.7221  0.3999
   75TYR     HH 3272   3.789   6.553   1.311  0.0880 -0.7576  0.3790
   75TYR    CE2 3273   3.698   6.243   1.310  0.0692 -0.1833 -0.6186
   75TYR    HE2 3274   3.760   6.205   1.230  0.5711  0.4513 -0.5384
   75TYR    CD2 3275   3.628   6.155   1.393  0.5124 -0.1249 -0.1833
   75TYR    HD2 3276   3.619   6.050   1.371 -0.8826 -0.3713  1.3835
   75TYR      C 3277   3.424   5.973   1.777  0.0627 -0.1299  0.4911
   75TYR      O 3278   3.467   5.858   1.777  0.1958 -0.0829  0.2482
   76GLY      N 3279   3.304   6.013   1.821 -0.2925 -0.6378 -0.0064
   76GLY      H 3280   3.268   6.102   1.790 -3.3353 -1.6996  0.1777
   76GLY     CA 3281   3.218   5.924   1.896 -0.3914 -0.3132  0.2649
   76GLY    HA1 3282   3.288   5.876   1.965 -0.3667  2.0627  2.0501
   76GLY    HA2 3283   3.180   5.846   1.831 -0.1251 -0.1066 -0.1390
   76GLY      C 3284   3.095   5.990   1.956  0.0045  0.5517  0.1397
   76GLY      O 3285   3.052   6.097   1.912 -0.1859  0.0659 -0.8842
   77SER      N 3286   3.043   5.931   2.064 -0.1128  0.4900  0.0505
   77SER      H 3287   3.071   5.835   2.077 -1.6756  0.2809  2.4309
   77SER     CA 3288   2.928   5.983   2.136 -0.2001  0.2343  0.0946
   77SER     HA 3289   2.846   6.000   2.066 -0.2280 -0.6252 -0.1064
   77SER     CB 3290   2.887   5.877   2.238 -0.4824  0.4710  0.2271
   77SER    HB1 3291   2.979   5.845   2.286 -0.4940 -1.5317 -0.9484
   77SER    HB2 3292   2.821   5.907   2.319  2.0869 -1.7544  3.3921
   77SER     OG 3293   2.842   5.756   2.181  0.0002  0.2163  0.3836
   77SER     HG 3294   2.798   5.712   2.255 -0.1455  0.7515  0.6167
   77SER      C 3295   2.954   6.112   2.210  0.1193  0.2845 -0.1014
   77SER      O 3296   3.070   6.151   2.220  0.3616 -0.5700  0.5500
   78THR      N 3297   2.858   6.167   2.285  0.1907 -0.1459  0.3077
   78THR      H 3298   2.762   6.147   2.261  0.0894  1.4617 -0.7445
   78THR     CA 3299   2.874   6.259   2.395  0.0372  0.1880  0.0519
   78THR     HA 3300   2.919   6.352   2.358 -0.7421  1.8286  2.8831
   78THR     CB 3301   2.738   6.302   2.448  0.0884  0.4838 -0.0550
   78THR     HB 3302   2.696   6.207   2.479 -0.4867  0.5867 -0.4954
   78THR    CG2 3303   2.767   6.401   2.561 -0.6851  0.3605  0.2591
   78THR   HG21 3304   2.800   6.340   2.645  1.7575  0.2019 -0.7317
   78THR   HG22 3305   2.842   6.476   2.535 -0.0161  0.3358  2.0176
   78THR   HG23 3306   2.674   6.451   2.586  0.8833  2.8970  1.3740
   78THR    OG1 3307   2.669   6.363   2.341  0.0399  0.7324  0.1152
   78THR    HG1 3308   2.578   6.334   2.356 -0.4638  2.3032  0.2194
   78THR      C 3309   2.968   6.200   2.500 -0.1984  0.0117  0.1624
   78THR      O 3310   2.938   6.103   2.570 -0.0216 -0.2412 -0.1056
   79GLY      N 3311   3.081   6.266   2.523 -0.0173 -0.3680  0.3748
   79GLY      H 3312   3.100   6.348   2.467 -0.5404 -0.3135  0.2668
   79GLY     CA 3313   3.173   6.238   2.631 -0.0512 -0.5196  0.3639
   79GLY    HA1 3314   3.222   6.141   2.618  1.6624  0.0288  2.1765
   79GLY    HA2 3315   3.260   6.304   2.636 -0.0921 -0.3382 -1.0458
   79GLY      C 3316   3.104   6.248   2.766 -0.0008 -0.1085  0.3602
   79GLY      O 3317   3.039   6.346   2.802  0.2977  0.1299  0.2513
   80GLY      N 3318   3.130   6.147   2.850  0.3178 -0.2925  0.0422
   80GLY      H 3319   3.193   6.071   2.830  1.9484  0.3766  2.2192
   80GLY     CA 3320   3.071   6.147   2.982 -0.0771  0.4328 -0.1281
   80GLY    HA1 3321   2.966   6.175   2.970 -0.3703 -0.2222  0.7677
   80GLY    HA2 3322   3.081   6.052   3.034  1.1306  1.2630  1.2144
   80GLY      C 3323   3.133   6.243   3.083 -0.4497  0.4026  0.1318
   80GLY      O 3324   3.230   6.312   3.052 -0.3592  0.1040 -0.2624
   81TYR      N 3325   3.073   6.251   3.202 -0.3381  0.0857  0.2114
   81TYR      H 3326   2.993   6.192   3.222  1.4618 -2.1291  1.3795
   81TYR     CA 3327   3.120   6.333   3.312 -0.0662 -0.3391  0.4146
   81TYR     HA 3328   3.162   6.424   3.267  1.3685 -0.5023  1.3427
   81TYR     CB 3329   3.015   6.369   3.416 -0.3612 -0.2166  0.0736
   81TYR    HB1 3330   2.987   6.278   3.469 -0.6555 -0.8122 -1.0732
   81TYR    HB2 3331   3.055   6.436   3.492 -0.9526 -0.9201  1.0208
   81TYR     CG 3332   2.891   6.431   3.355 -0.1477  0.7196  0.5786
   81TYR    CD1 3333   2.905   6.547   3.278  0.5489  0.2244 -0.0553
   81TYR    HD1 3334   2.997   6.604   3.286  0.2092  0.8949 -0.8146
   81TYR    CE1 3335   2.794   6.596   3.208  0.2421 -0.5366 -0.1111
   81TYR    HE1 3336   2.801   6.679   3.139 -0.0965 -2.2099 -2.2539
   81TYR     CZ 3337   2.670   6.531   3.218 -0.1757  0.2692  0.0894
   81TYR     OH 3338   2.565   6.581   3.147  0.0462  0.1380 -0.3333
   81TYR     HH 3339   2.590   6.660   3.098  0.9541  0.4753  0.6189
   81TYR    CE2 3340   2.658   6.416   3.300 -0.1362  0.2581  0.0805
   81TYR    HE2 3341   2.568   6.357   3.299 -2.8524  4.0129  0.5099
   81TYR    CD2 3342   2.769   6.364   3.367  0.0593  0.1627 -0.3113
   81TYR    HD2 3343   2.757   6.270   3.419 -1.8883  0.2333 -0.5349
   81TYR      C 3344   3.242   6.264   3.373  0.2135 -0.2441 -0.0310
   81TYR      O 3345   3.256   6.142   3.372 -0.3709 -0.3160 -0.1332
   82GLY      N 3346   3.331   6.352   3.420  0.1490 -0.3688  0.3264
   82GLY      H 3347   3.315   6.452   3.419  0.4761 -0.3041  1.0307
   82GLY     CA 3348   3.462   6.322   3.474  0.1255  0.3852  0.8167
   82GLY    HA1 3349   3.451   6.235   3.538 -0.9803  1.1067  1.6540
   82GLY    HA2 3350   3.489   6.408   3.536 -0.1816 -0.0665  1.5780
   82GLY      C 3351   3.573   6.287   3.376 -0.4583 -0.0205  0.2897
   82GLY      O 3352   3.593   6.356   3.276 -0.1812  1.3071  1.2222
   83SER      N 3353   3.659   6.190   3.409 -0.2605  0.1813  0.3748
   83SER      H 3354   3.655   6.155   3.503  1.4356  0.7485  0.6770
   83SER     CA 3355   3.762   6.132   3.326 -0.5278 -0.0446  0.1987
   83SER     HA 3356   3.732   6.138   3.221  0.5801  0.0623 -0.1310
   83SER     CB 3357   3.894   6.206   3.343 -0.2844 -0.3294 -0.4074
   83SER    HB1 3358   3.972   6.148   3.293 -1.3801 -1.1571 -1.1849
   83SER    HB2 3359   3.904   6.196   3.451  0.2034  1.0530 -0.3008
   83SER     OG 3360   3.887   6.338   3.294  0.0121 -0.4591 -0.8014
   83SER     HG 3361   3.814   6.389   3.330  0.0804 -1.7731  1.2945
   83SER      C 3362   3.789   5.986   3.361  0.6545  0.0681 -0.1811
   83SER      O 3363   3.759   5.945   3.473 -0.8213  0.1004 -0.5364
   84SER      N 3364   3.842   5.905   3.270 -0.2331 -0.0003 -0.6532
   84SER      H 3365   3.856   5.940   3.177 -1.0372 -0.2395 -0.8673
   84SER     CA 3366   3.853   5.761   3.283 -0.1184  0.0706  0.1002
   84SER     HA 3367   3.754   5.715   3.289 -0.2466  0.4712  1.3109
   84SER     CB 3368   3.923   5.706   3.159 -0.1008  0.4595 -0.0631
   84SER    HB1 3369   3.854   5.723   3.077 -0.2365 -1.4363 -0.3937
   84SER    HB2 3370   3.937   5.599   3.177 -0.0323  0.3797 -0.5704
   84SER     OG 3371   4.041   5.778   3.132  0.2009  0.0108  0.0529
   84SER     HG 3372   4.092   5.718   3.075  0.5366  0.0943  0.2607
   84SER      C 3373   3.933   5.707   3.401  0.0730  0.3441  0.0968
   84SER      O 3374   4.033   5.764   3.444  0.3546 -0.1247  0.0676
   85GLN      N 3375   3.887   5.591   3.448  0.0827  0.2310 -0.1717
   85GLN      H 3376   3.805   5.551   3.404  0.5502 -0.8871 -0.0765
   85GLN     CA 3377   3.937   5.518   3.563 -0.9984 -0.0934  0.1116
   85GLN     HA 3378   4.038   5.553   3.586 -0.7984 -0.7360  0.2097
   85GLN     CB 3379   3.850   5.544   3.686 -0.3781  0.3640  0.4633
   85GLN    HB1 3380   3.900   5.499   3.772  0.3385 -0.3710 -0.3191
   85GLN    HB2 3381   3.752   5.501   3.667 -0.6372  1.0154  0.3140
   85GLN     CG 3382   3.827   5.693   3.709 -0.2437  0.4902 -0.1811
   85GLN    HG1 3383   3.758   5.703   3.793 -0.4878 -0.3221 -0.2709
   85GLN    HG2 3384   3.775   5.741   3.626 -1.2524  1.2458  0.8542
   85GLN     CD 3385   3.952   5.773   3.742  0.0184  0.0924 -0.2074
   85GLN    OE1 3386   4.060   5.715   3.754  0.0002 -0.0439 -0.6616
   85GLN    NE2 3387   3.949   5.905   3.724 -0.2107  0.1991  0.5948
   85GLN   HE21 3388   3.872   5.945   3.673  0.4110  2.5847  1.3659
   85GLN   HE22 3389   4.027   5.968   3.732 -1.3151  1.6943 -0.0255
   85GLN      C 3390   3.939   5.368   3.541 -0.0494 -0.0358 -0.2579
   85GLN      O 3391   3.836   5.312   3.503  0.1067 -0.0441 -0.6825
   86SER      N 3392   4.052   5.300   3.562 -0.2316 -0.1035  0.5349
   86SER      H 3393   4.129   5.344   3.610 -1.6085  3.0858  0.0664
   86SER     CA 3394   4.063   5.156   3.556 -0.7099 -0.1099 -0.4111
   86SER     HA 3395   4.013   5.125   3.464  0.2012  1.5616 -1.5421
   86SER     CB 3396   4.209   5.112   3.539 -0.3507  0.6845  0.5098
   86SER    HB1 3397   4.211   5.004   3.528  1.1462  0.0706  5.0000
   86SER    HB2 3398   4.258   5.126   3.635 -1.3239  0.4635  1.0513
   86SER     OG 3399   4.265   5.179   3.428 -0.7489  0.0262 -0.1003
   86SER     HG 3400   4.268   5.274   3.440  0.2357  0.0027 -0.1121
   86SER      C 3401   4.001   5.093   3.680  0.6647 -0.0681  0.3213
   86SER      O 3402   3.992   5.152   3.787  0.8270  0.5150  0.0171
   87SER      N 3403   3.966   4.966   3.661  0.3213  0.1069 -0.2551
   87SER      H 3404   3.972   4.928   3.568  0.9687  0.2732 -0.2843
   87SER     CA 3405   3.911   4.876   3.761  0.2419  0.1067 -0.2990
   87SER     HA 3406   3.941   4.902   3.863 -0.4251 -2.1121  0.5113
   87SER     CB 3407   3.760   4.867   3.743  0.1745 -0.0855  0.3290
   87SER    HB1 3408   3.729   4.801   3.661  0.6805 -0.6744  0.5989
   87SER    HB2 3409   3.714   4.964   3.727  0.5994 -0.0677 -0.8714
   87SER     OG 3410   3.716   4.811   3.865 -0.9071 -0.6843 -0.3136
   87SER     HG 3411   3.636   4.760   3.849  0.0661 -1.9807 -1.2314
   87SER      C 3412   3.964   4.735   3.742 -0.7551 -0.2349 -0.6321
   87SER      O 3413   4.023   4.700   3.640  1.1376  0.1708  0.2604
   88GLN      N 3414   3.962   4.653   3.848 -0.3999 -0.0410 -0.4712
   88GLN      H 3415   3.914   4.686   3.931 -0.1035 -0.6977 -0.0368
   88GLN     CA 3416   3.996   4.514   3.832 -0.4456 -0.1476  0.3498
   88GLN     HA 3417   4.062   4.497   3.747  0.6628  0.7684  0.9877
   88GLN     CB 3418   4.077   4.465   3.952 -0.1358  0.0340  0.2177
   88GLN    HB1 3419   4.098   4.359   3.934 -2.2785 -0.7138  1.6337
   88GLN    HB2 3420   4.017   4.462   4.043 -0.2362 -2.3759  0.1350
   88GLN     CG 3421   4.211   4.530   3.983  0.0873 -0.3465  0.0602
   88GLN    HG1 3422   4.251   4.498   4.079  0.2103  1.9082  0.8278
   88GLN    HG2 3423   4.194   4.637   3.994 -0.8514 -0.4586 -0.2307
   88GLN     CD 3424   4.319   4.511   3.877  0.1415  0.4290 -0.0281
   88GLN    OE1 3425   4.299   4.538   3.758 -0.1082  0.3492 -0.0051
   88GLN    NE2 3426   4.435   4.453   3.907  0.1059  0.0228 -0.6574
   88GLN   HE21 3427   4.490   4.424   3.827  0.4730  1.1409 -0.8227
   88GLN   HE22 3428   4.460   4.430   4.002 -0.1606 -0.0803 -0.6114
   88GLN      C 3429   3.880   4.424   3.792 -0.5366  0.3062 -0.4165
   88GLN      O 3430   3.767   4.458   3.827 -0.3859  0.0951  0.2885
   89SER      N 3431   3.905   4.319   3.715  0.1007  0.2980 -0.2060
   89SER      H 3432   3.999   4.297   3.687 -0.2731 -0.6134 -0.8018
   89SER     CA 3433   3.801   4.239   3.652  0.1750  0.0303  0.0079
   89SER     HA 3434   3.705   4.261   3.698  0.0515 -0.2682 -0.1053
   89SER     CB 3435   3.791   4.280   3.505 -0.0743 -0.2194 -0.0453
   89SER    HB1 3436   3.891   4.264   3.465  1.2829 -0.2524  3.1011
   89SER    HB2 3437   3.721   4.217   3.451  0.9877 -0.1647 -1.5277
   89SER     OG 3438   3.748   4.414   3.493  0.3108 -0.1179 -0.2909
   89SER     HG 3439   3.824   4.472   3.484  0.2887  0.6772  3.2785
   89SER      C 3440   3.823   4.089   3.666 -0.5812  0.0025  1.0191
   89SER      O 3441   3.938   4.048   3.678 -0.2218  0.4180 -0.6270
   90SER      N 3442   3.717   4.010   3.648 -0.3582  0.1018 -1.0439
   90SER      H 3443   3.624   4.049   3.646  0.0176  1.3473  1.5973
   90SER     CA 3444   3.720   3.865   3.653 -0.3097  0.1261 -0.1333
   90SER     HA 3445   3.784   3.836   3.736 -0.1430 -0.6381 -0.5194
   90SER     CB 3446   3.581   3.810   3.683 -0.5286  0.7329 -0.0191
   90SER    HB1 3447   3.588   3.702   3.692  1.7501  0.8242 -0.1286
   90SER    HB2 3448   3.525   3.829   3.591  1.1540  3.6725 -0.5692
   90SER     OG 3449   3.537   3.858   3.808  0.5018  0.0322  0.6311
   90SER     HG 3450   3.449   3.826   3.830  0.2816 -1.2227 -1.6982
   90SER      C 3451   3.781   3.802   3.529 -0.0287  0.3194 -0.0946
   90SER      O 3452   3.745   3.834   3.416 -0.8587 -0.4894 -0.0714
   91TYR      N 3453   3.868   3.701   3.544  0.2333  0.4957 -0.4172
   91TYR      H 3454   3.894   3.681   3.639 -1.9649  0.4385  0.2351
   91TYR     CA 3455   3.916   3.613   3.439 -0.4488 -0.1090 -0.2315
   91TYR     HA 3456   3.865   3.628   3.344  2.5018  3.0638 -1.5583
   91TYR     CB 3457   4.066   3.640   3.427 -0.5129  0.3398 -0.0638
   91TYR    HB1 3458   4.111   3.632   3.526  0.8694 -2.2621 -0.8022
   91TYR    HB2 3459   4.122   3.563   3.374  1.9662  2.0518 -0.0737
   91TYR     CG 3460   4.096   3.772   3.361 -0.5318  0.1725 -0.4097
   91TYR    CD1 3461   4.059   3.795   3.227 -0.2224  0.4391 -0.4525
   91TYR    HD1 3462   3.996   3.726   3.173  0.4226 -0.3940 -0.1672
   91TYR    CE1 3463   4.089   3.918   3.168  0.2793  0.4716 -0.1333
   91TYR    HE1 3464   4.067   3.933   3.063 -0.8848 -3.8944 -0.7329
   91TYR     CZ 3465   4.150   4.022   3.241  0.7379  0.2111 -0.1354
   91TYR     OH 3466   4.177   4.137   3.172  0.0288  0.5433  0.1287
   91TYR     HH 3467   4.144   4.137   3.082  0.4366  0.0740 -0.0294
   91TYR    CE2 3468   4.162   4.006   3.380  0.0940 -0.0779 -0.1071
   91TYR    HE2 3469   4.196   4.086   3.444  2.1601 -1.9406  1.2793
   91TYR    CD2 3470   4.146   3.879   3.436 -0.3420 -0.0648 -0.2001
   91TYR    HD2 3471   4.164   3.871   3.543  0.6913 -2.0175 -0.4736
   91TYR      C 3472   3.899   3.468   3.479 -0.6090 -0.0347 -0.0291
   91TYR      O 3473   3.867   3.438   3.594  0.2246 -0.0825  0.1942
   92GLY      N 3474   3.901   3.374   3.384  0.0354 -0.0758  0.0249
   92GLY      H 3475   3.930   3.408   3.294  0.4426 -1.1522 -0.2594
   92GLY     CA 3476   3.867   3.234   3.398 -0.1998  0.0020  0.2444
   92GLY    HA1 3477   3.913   3.181   3.314  1.0006 -0.8272  1.3686
   92GLY    HA2 3478   3.902   3.193   3.493  0.3727  0.4243  0.2206
   92GLY      C 3479   3.718   3.204   3.402 -0.1560 -0.2955 -0.2644
   92GLY      O 3480   3.641   3.298   3.417 -0.0341 -0.1594 -0.4721
   93GLN      N 3481   3.673   3.079   3.388 -0.1458 -0.2139 -1.1021
   93GLN      H 3482   3.746   3.014   3.361  0.6984  0.6450 -0.9634
   93GLN     CA 3483   3.532   3.048   3.384 -0.2083 -0.0801 -0.2494
   93GLN     HA 3484   3.480   3.109   3.458  1.7423 -2.6415  3.4956
   93GLN     CB 3485   3.482   3.074   3.242  0.3112  0.3701 -0.3527
   93GLN    HB1 3486   3.560   3.084   3.167 -0.5383 -0.6909 -1.4296
   93GLN    HB2 3487   3.438   2.986   3.195  0.1632  0.6495 -0.7394
   93GLN     CG 3488   3.383   3.188   3.219 -0.2162  0.0321  0.2188
   93GLN    HG1 3489   3.425   3.275   3.270 -1.4805  0.5943  0.3198
   93GLN    HG2 3490   3.369   3.201   3.112 -0.4966 -0.8276  0.1425
   93GLN     CD 3491   3.249   3.157   3.284 -0.2500 -0.2857 -0.0031
   93GLN    OE1 3492   3.218   3.054   3.344 -0.3587 -0.1929  0.0995
   93GLN    NE2 3493   3.161   3.256   3.273  0.2769  0.2144  0.2652
   93GLN   HE21 3494   3.180   3.340   3.220  0.5585  0.0441  0.0988
   93GLN   HE22 3495   3.071   3.237   3.315  0.4614  1.2591  1.2205
   93GLN      C 3496   3.502   2.904   3.422  0.1393  0.0064  0.3591
   93GLN      O 3497   3.585   2.818   3.392  0.1319  0.0553  0.1991
   94GLN      N 3498   3.384   2.872   3.475  0.0240  0.0785  0.1448
   94GLN      H 3499   3.308   2.939   3.475 -0.3737 -0.3374  1.5969
   94GLN     CA 3500   3.340   2.738   3.507  0.4115 -0.1797 -0.3901
   94GLN     HA 3501   3.409   2.659   3.476 -0.6709 -0.0791 -3.3300
   94GLN     CB 3502   3.334   2.729   3.660  0.4523 -0.1586 -0.3872
   94GLN    HB1 3503   3.277   2.814   3.698  0.6964  0.5472 -1.5423
   94GLN    HB2 3504   3.280   2.638   3.684 -0.1440  0.1672 -0.4770
   94GLN     CG 3505   3.469   2.742   3.729  0.2844 -0.2717 -0.0352
   94GLN    HG1 3506   3.523   2.834   3.705 -1.9774  0.6072 -2.1921
   94GLN    HG2 3507   3.529   2.657   3.696  1.9771  0.3078  1.3831
   94GLN     CD 3508   3.472   2.735   3.881 -0.0829 -0.1684 -0.0241
   94GLN    OE1 3509   3.367   2.733   3.945 -0.1802  0.0372 -0.1782
   94GLN    NE2 3510   3.578   2.734   3.961 -0.4309 -0.0532  0.4393
   94GLN   HE21 3511   3.673   2.741   3.929 -0.7969  0.9732 -0.4901
   94GLN   HE22 3512   3.565   2.692   4.052 -2.6483 -0.1849  0.1205
   94GLN      C 3513   3.212   2.698   3.435  0.5868  0.0604 -0.8389
   94GLN      O 3514   3.123   2.780   3.415 -0.0798 -0.4723 -0.1612
   95SER      N 3515   3.196   2.568   3.409  0.1137  0.0099 -0.3099
   95SER      H 3516   3.276   2.513   3.438 -0.1526  0.1114  0.6457
   95SER     CA 3517   3.088   2.513   3.329 -0.0668 -0.1486  0.0380
   95SER     HA 3518   3.088   2.567   3.234 -0.8750  2.3743  1.3698
   95SER     CB 3519   3.118   2.364   3.315 -0.6571 -0.2454 -0.2053
   95SER    HB1 3520   3.055   2.312   3.242 -0.2581  0.2701 -0.9308
   95SER    HB2 3521   3.101   2.317   3.411 -1.6250  0.2597 -0.1149
   95SER     OG 3522   3.253   2.333   3.287 -0.4294  0.0698  0.5307
   95SER     HG 3523   3.278   2.381   3.208  1.9655  1.4693  2.0137
   95SER      C 3524   2.953   2.532   3.395 -0.1541 -0.0809 -0.1605
   95SER      O 3525   2.945   2.527   3.518 -0.0280  0.1857 -0.1411
   96SER      N 3526   2.845   2.550   3.318 -0.2606 -0.2934 -0.0599
   96SER      H 3527   2.853   2.550   3.218 -0.3623 -3.9514 -0.2283
   96SER     CA 3528   2.716   2.578   3.378  0.1527  0.5707  0.4522
   96SER     HA 3529   2.727   2.614   3.480  0.3853 -1.8169  1.3418
   96SER     CB 3530   2.642   2.683   3.296 -0.5225 -0.1767  0.0784
   96SER    HB1 3531   2.537   2.699   3.322 -0.9843  1.5481 -2.4283
   96SER    HB2 3532   2.686   2.783   3.302 -2.2500  0.6140  0.2837
   96SER     OG 3533   2.660   2.647   3.161  0.6019  0.3843  0.0646
   96SER     HG 3534   2.746   2.665   3.124  0.6393  1.6085  0.6729
   96SER      C 3535   2.624   2.456   3.389  1.2970 -0.2788  0.7741
   96SER      O 3536   2.626   2.366   3.306 -0.3986 -0.0128  0.4063
   97TYR      N 3537   2.544   2.448   3.496  0.5743  0.1636  0.2753
   97TYR      H 3538   2.540   2.520   3.567  0.9056 -1.3773  1.9419
   97TYR     CA 3539   2.466   2.332   3.533  0.2147  0.2709 -0.1405
   97TYR     HA 3540   2.502   2.243   3.481 -1.1204 -0.9767  0.9831
   97TYR     CB 3541   2.498   2.306   3.680 -0.1561  0.0741 -0.0936
   97TYR    HB1 3542   2.484   2.390   3.748 -0.8607 -1.0739  1.2177
   97TYR    HB2 3543   2.430   2.226   3.707 -2.1919  1.4302 -0.9593
   97TYR     CG 3544   2.631   2.246   3.721 -0.2845 -0.1178  0.0444
   97TYR    CD1 3545   2.748   2.320   3.700 -0.0143 -0.6063 -0.1660
   97TYR    HD1 3546   2.749   2.422   3.666  0.7306 -0.9496 -1.2557
   97TYR    CE1 3547   2.874   2.262   3.718  0.3145  0.1066 -0.1546
   97TYR    HE1 3548   2.960   2.323   3.697  0.0878  0.9589  1.2787
   97TYR     CZ 3549   2.887   2.131   3.769 -0.1060  0.0150 -0.2754
   97TYR     OH 3550   3.014   2.081   3.779 -0.3335 -0.4367  0.3628
   97TYR     HH 3551   3.005   1.985   3.782  0.8024 -0.5992 -0.6821
   97TYR    CE2 3552   2.771   2.054   3.786 -0.1899  0.2153  0.0798
   97TYR    HE2 3553   2.781   1.955   3.827  1.6414  0.6351  0.7481
   97TYR    CD2 3554   2.647   2.117   3.772 -0.3620 -0.1271  0.0461
   97TYR    HD2 3555   2.566   2.051   3.800 -0.5562 -0.1574 -0.5815
   97TYR      C 3556   2.319   2.353   3.501  0.0292 -0.1532  0.4246
   97TYR      O 3557   2.263   2.462   3.518  0.6316  0.1305  0.6132
   98PRO      N 3558   2.250   2.241   3.479  0.0711 -0.0620 -0.1873
   98PRO     CD 3559   2.298   2.111   3.437  0.0595 -0.0777 -0.1517
   98PRO    HD1 3560   2.324   2.055   3.526  1.7533 -0.8286 -1.0867
   98PRO    HD2 3561   2.375   2.124   3.361 -0.3143 -2.5146 -1.0370
   98PRO     CG 3562   2.181   2.043   3.366 -0.0719  0.3499 -0.3518
   98PRO    HG1 3563   2.185   1.937   3.393 -1.6639  0.2376 -0.4729
   98PRO    HG2 3564   2.194   2.063   3.260 -4.7708 -0.5312 -1.3409
   98PRO     CB 3565   2.060   2.106   3.434 -0.0371  0.3458 -0.2853
   98PRO    HB1 3566   2.028   2.036   3.511  1.4319 -1.6811 -1.4048
   98PRO    HB2 3567   1.980   2.122   3.361 -1.0307  0.4767  0.7990
   98PRO     CA 3568   2.105   2.241   3.488  0.0806  0.1930  0.0005
   98PRO     HA 3569   2.069   2.328   3.433 -0.1444 -0.1425 -0.3909
   98PRO      C 3570   2.055   2.261   3.630  0.3309  0.0689  0.1077
   98PRO      O 3571   2.111   2.202   3.722 -0.5099 -0.8062  0.0827
   99GLY      N 3572   1.946   2.337   3.641  0.1714 -0.1904  0.3471
   99GLY      H 3573   1.910   2.388   3.562  0.9348  1.2908  0.9102
   99GLY     CA 3574   1.885   2.358   3.770 -0.1383 -0.2037  0.2035
   99GLY    HA1 3575   1.961   2.402   3.835  0.8261  0.5957 -1.4038
   99GLY    HA2 3576   1.849   2.260   3.801 -0.3251 -0.1592  0.1299
   99GLY      C 3577   1.762   2.448   3.764 -0.0186 -0.0524  0.0488
   99GLY      O 3578   1.746   2.520   3.665 -0.4821 -0.0475  0.1250
  100TYR      N 3579   1.670   2.433   3.859  0.0296 -0.1346  0.0821
  100TYR      H 3580   1.681   2.354   3.922 -1.6186  1.0366  1.9564
  100TYR     CA 3581   1.552   2.513   3.884  0.0182 -0.2222  0.3154
  100TYR     HA 3582   1.561   2.594   3.812  0.2004 -0.1334  0.4380
  100TYR     CB 3583   1.423   2.435   3.855  0.0391 -0.1931  0.1422
  100TYR    HB1 3584   1.348   2.513   3.843  1.7381  1.4891 -0.2180
  100TYR    HB2 3585   1.404   2.380   3.947  1.1011 -1.1995 -0.2130
  100TYR     CG 3586   1.415   2.334   3.743  0.1792  0.1109 -0.1446
  100TYR    CD1 3587   1.420   2.198   3.776  0.0035  0.1890  0.2117
  100TYR    HD1 3588   1.436   2.165   3.877  2.2030 -1.7272 -0.6685
  100TYR    CE1 3589   1.416   2.102   3.674  0.4099  0.6038 -0.2050
  100TYR    HE1 3590   1.420   1.998   3.702 -2.4942  0.0159 -1.6119
  100TYR     CZ 3591   1.385   2.147   3.544  0.4987  0.3710 -0.3061
  100TYR     OH 3592   1.356   2.054   3.449 -0.0507  0.2855 -0.0593
  100TYR     HH 3593   1.363   2.095   3.362  1.5242  1.1842  0.4570
  100TYR    CE2 3594   1.361   2.281   3.511 -0.5495  0.3581  0.3624
  100TYR    HE2 3595   1.324   2.309   3.413 -0.5595  0.2692  0.3409
  100TYR    CD2 3596   1.395   2.374   3.610  0.3238  0.4957 -0.0543
  100TYR    HD2 3597   1.384   2.479   3.590  2.7038  0.7682 -0.2033
  100TYR      C 3598   1.541   2.587   4.016 -0.0255  0.3188  0.0125
  100TYR      O 3599   1.428   2.609   4.058 -0.2667 -0.6040 -0.1123
  101GLY      N 3600   1.655   2.621   4.077  0.1104  0.0836 -0.1062
  101GLY      H 3601   1.741   2.612   4.026 -1.8112  0.3704 -3.6896
  101GLY     CA 3602   1.649   2.680   4.210  0.2620 -0.2413  0.0458
  101GLY    HA1 3603   1.579   2.763   4.207  0.6695  0.1092  0.0234
  101GLY    HA2 3604   1.748   2.717   4.237  0.9284 -0.2072 -2.1844
  101GLY      C 3605   1.593   2.597   4.325 -0.4786 -0.1417 -0.2373
  101GLY      O 3606   1.602   2.475   4.315 -0.1939 -0.1263 -0.1979
  102GLN      N 3607   1.541   2.650   4.435  0.0243 -0.5197  0.1907
  102GLN      H 3608   1.531   2.751   4.441  0.4825 -0.5349  4.3067
  102GLN     CA 3609   1.475   2.567   4.534 -0.3340 -0.2208  0.2081
  102GLN     HA 3610   1.440   2.479   4.481 -3.3691  0.8192  0.2789
  102GLN     CB 3611   1.574   2.533   4.645  0.2123  0.0114 -0.2001
  102GLN    HB1 3612   1.640   2.453   4.613  1.0232  0.8235 -0.6143
  102GLN    HB2 3613   1.519   2.483   4.725 -1.2874  1.7893 -0.0439
  102GLN     CG 3614   1.648   2.646   4.716 -0.0826  0.1704 -0.1409
  102GLN    HG1 3615   1.577   2.727   4.734  0.0645  0.9845 -2.7974
  102GLN    HG2 3616   1.683   2.606   4.812 -1.9179  0.2885  0.6122
  102GLN     CD 3617   1.765   2.691   4.630  0.3410  0.3825  0.5307
  102GLN    OE1 3618   1.776   2.805   4.584 -0.3103  0.1211 -0.3086
  102GLN    NE2 3619   1.870   2.611   4.612  0.2557  0.4237 -0.1851
  102GLN   HE21 3620   1.870   2.518   4.653  0.1859  1.6052  2.7194
  102GLN   HE22 3621   1.941   2.638   4.546  0.5478  1.4600  0.5425
  102GLN      C 3622   1.351   2.635   4.591  0.0898  0.2384  0.5977
  102GLN      O 3623   1.329   2.755   4.581 -0.2348  0.2081  0.9419
  103GLN      N 3624   1.265   2.554   4.654  0.1606 -0.3650 -0.0562
  103GLN      H 3625   1.270   2.454   4.650  1.0964 -0.5700  3.1006
  103GLN     CA 3626   1.174   2.609   4.753  0.3536 -0.0579 -0.0454
  103GLN     HA 3627   1.126   2.697   4.711 -1.3237 -0.5495  0.7532
  103GLN     CB 3628   1.074   2.498   4.786  0.4085 -0.1444 -0.1692
  103GLN    HB1 3629   1.123   2.403   4.807  0.8038 -0.9751 -4.1108
  103GLN    HB2 3630   1.012   2.518   4.873 -1.0465 -3.7034 -0.2011
  103GLN     CG 3631   0.978   2.460   4.673  0.2620  0.0665 -0.1171
  103GLN    HG1 3632   1.030   2.443   4.579 -0.2984 -0.4040 -0.3459
  103GLN    HG2 3633   0.921   2.371   4.701  0.3880  0.3519  1.1248
  103GLN     CD 3634   0.876   2.571   4.659  0.0633 -0.1001 -0.0121
  103GLN    OE1 3635   0.808   2.614   4.752  0.2884  0.8786 -0.2882
  103GLN    NE2 3636   0.855   2.616   4.535  0.5135  0.7919  0.2182
  103GLN   HE21 3637   0.911   2.580   4.459 -1.0620 -1.2253 -0.0893
  103GLN   HE22 3638   0.764   2.657   4.520  0.3081  0.9601  1.8199
  103GLN      C 3639   1.254   2.653   4.875  0.2060  0.4928 -0.1490
  103GLN      O 3640   1.346   2.582   4.915 -0.0672 -0.1347 -0.6208
  104PRO      N 3641   1.214   2.760   4.944 -0.2120  0.4020 -0.2489
  104PRO     CD 3642   1.113   2.859   4.909 -0.0654  0.4092 -0.6563
  104PRO    HD1 3643   1.022   2.841   4.965  1.0612 -0.8763  0.8772
  104PRO    HD2 3644   1.095   2.862   4.802 -0.9807 -3.2637 -0.7265
  104PRO     CG 3645   1.170   2.995   4.949 -0.4612  0.4293 -0.1552
  104PRO    HG1 3646   1.089   3.060   4.983 -0.7740 -0.9800  2.0061
  104PRO    HG2 3647   1.230   3.039   4.870  0.7595  0.2055  0.6203
  104PRO     CB 3648   1.261   2.963   5.067  0.3163 -0.0657 -0.8818
  104PRO    HB1 3649   1.342   3.037   5.069 -1.2437  1.7718 -2.0212
  104PRO    HB2 3650   1.198   2.962   5.156  0.6027 -1.6294 -0.6748
  104PRO     CA 3651   1.305   2.820   5.040 -0.2130 -0.4600  0.2958
  104PRO     HA 3652   1.403   2.823   4.992 -0.4989  1.3829 -0.2287
  104PRO      C 3653   1.322   2.737   5.167 -0.1762 -0.3832  0.3408
  104PRO      O 3654   1.240   2.653   5.203 -0.3016 -0.2255  0.4230
  105ALA      N 3655   1.423   2.759   5.251  0.1029 -0.0901 -0.0638
  105ALA      H 3656   1.415   2.720   5.344 -0.5591  0.4112  0.0948
  105ALA     CA 3657   1.551   2.824   5.234  0.1174 -0.2302 -0.4921
  105ALA     HA 3658   1.530   2.911   5.171 -1.2410 -0.5438 -0.4956
  105ALA     CB 3659   1.588   2.882   5.370 -0.2205 -0.2140 -0.4050
  105ALA    HB1 3660   1.630   2.802   5.431 -1.6500 -0.7957 -0.1540
  105ALA    HB2 3661   1.498   2.905   5.427  0.3637  0.2496  0.3533
  105ALA    HB3 3662   1.653   2.970   5.370  0.2257 -0.5361  0.4463
  105ALA      C 3663   1.660   2.743   5.166 -0.1204 -0.1299 -1.0041
  105ALA      O 3664   1.640   2.625   5.140 -0.1806 -0.4000  0.2059
  106PRO      N 3665   1.776   2.799   5.129  0.1896  0.0686  0.2043
  106PRO     CD 3666   1.812   2.938   5.141  0.6892 -0.0262 -0.1563
  106PRO    HD1 3667   1.731   3.006   5.116  0.6700 -0.1845 -0.5164
  106PRO    HD2 3668   1.863   2.962   5.235  1.5962 -0.6430 -0.4788
  106PRO     CG 3669   1.920   2.952   5.034  0.4487  0.2676 -0.3639
  106PRO    HG1 3670   1.882   2.934   4.934 -0.7264 -0.2213  0.1540
  106PRO    HG2 3671   1.971   3.048   5.042 -1.6295  1.6361 -2.4752
  106PRO     CB 3672   2.004   2.831   5.076  0.0552 -0.0902 -0.6017
  106PRO    HB1 3673   2.069   2.806   4.992  1.2450  1.6523 -0.2539
  106PRO    HB2 3674   2.055   2.837   5.172 -0.5490 -1.1291 -0.1968
  106PRO     CA 3675   1.894   2.726   5.088  0.2046 -0.1200  0.5841
  106PRO     HA 3676   1.876   2.683   4.990  0.7759  0.7241  0.0991
  106PRO      C 3677   1.935   2.614   5.184  0.0307 -0.4619  0.2610
  106PRO      O 3678   1.922   2.625   5.305 -0.0775  0.0405  0.2072
  107SER      N 3679   1.996   2.509   5.129  0.2238 -0.1115 -0.2012
  107SER      H 3680   2.016   2.505   5.030 -2.3052  0.3461 -0.7957
  107SER     CA 3681   2.041   2.394   5.205 -0.2502  0.2174  0.5864
  107SER     HA 3682   1.974   2.377   5.289 -2.1390  0.1405 -0.8904
  107SER     CB 3683   2.026   2.267   5.122 -0.0937  0.4149  0.2535
  107SER    HB1 3684   2.107   2.268   5.048 -1.8656  1.9331 -1.8035
  107SER    HB2 3685   1.928   2.257   5.076  0.0712  1.1593 -0.2911
  107SER     OG 3686   2.035   2.147   5.194 -0.1262  0.2340 -0.0444
  107SER     HG 3687   2.034   2.068   5.138 -1.2118 -1.2699  1.9406
  107SER      C 3688   2.177   2.426   5.267  0.0926 -0.0498 -0.0154
  107SER      O 3689   2.241   2.526   5.236 -0.1933  0.2583  0.3612
  108SER      N 3690   2.208   2.332   5.356 -0.2380 -0.7207 -0.6008
  108SER      H 3691   2.139   2.262   5.381  0.6162 -0.5565  2.7884
  108SER     CA 3692   2.339   2.323   5.416 -0.2366  0.2029 -0.4522
  108SER     HA 3693   2.386   2.418   5.443  0.4108 -0.8777  2.7389
  108SER     CB 3694   2.333   2.246   5.548  0.7601  0.2478 -0.3732
  108SER    HB1 3695   2.425   2.253   5.607 -0.0512  0.8027  0.8732
  108SER    HB2 3696   2.268   2.294   5.621  0.8485 -0.7836  0.4199
  108SER     OG 3697   2.294   2.111   5.536 -0.3899  0.5319  0.0479
  108SER     HG 3698   2.284   2.083   5.628 -0.1554  0.6468  0.1082
  108SER      C 3699   2.439   2.263   5.318  0.0805 -0.2755  0.1519
  108SER      O 3700   2.554   2.304   5.302 -0.0381 -0.0578 -0.1459
  109THR      N 3701   2.393   2.157   5.250 -0.1755  0.1112 -0.2815
  109THR      H 3702   2.308   2.118   5.287  0.3378 -0.6925  0.0759
  109THR     CA 3703   2.467   2.084   5.149  0.1380  0.0526 -0.0126
  109THR     HA 3704   2.567   2.071   5.191  1.1059  1.2715 -1.8462
  109THR     CB 3705   2.407   1.947   5.115  0.2376  0.1136 -0.4355
  109THR     HB 3706   2.304   1.975   5.096  0.2258  0.9169  0.6762
  109THR    CG2 3707   2.445   1.860   4.996 -0.6600  0.4708 -0.9896
  109THR   HG21 3708   2.530   1.796   5.016 -1.7115  0.1824  3.6775
  109THR   HG22 3709   2.458   1.914   4.902  3.4478  1.2262 -0.1649
  109THR   HG23 3710   2.362   1.791   4.983 -0.6985  0.4069 -0.4387
  109THR    OG1 3711   2.411   1.865   5.230  0.0837  0.5247 -0.1335
  109THR    HG1 3712   2.325   1.824   5.232 -0.0844  0.8916  0.9347
  109THR      C 3713   2.493   2.164   5.023  0.3005  0.0373  0.0115
  109THR      O 3714   2.403   2.231   4.972  0.1447 -0.0188  0.2133
  110SER      N 3715   2.618   2.168   4.976  0.3197  0.1234  0.0703
  110SER      H 3716   2.687   2.109   5.021 -1.8713 -2.0064  0.8835
  110SER     CA 3717   2.657   2.265   4.875  0.2362  0.0870  0.0032
  110SER     HA 3718   2.601   2.357   4.892  2.4598  1.7457 -1.1649
  110SER     CB 3719   2.806   2.295   4.882  0.3385 -0.4057 -0.0491
  110SER    HB1 3720   2.831   2.321   4.984 -0.8486  0.2193  0.0877
  110SER    HB2 3721   2.827   2.384   4.824  0.6764 -1.0107 -0.8874
  110SER     OG 3722   2.882   2.186   4.833  0.2072 -0.4417 -0.1754
  110SER     HG 3723   2.901   2.208   4.742  2.3274  0.7742  0.4946
  110SER      C 3724   2.608   2.219   4.739  0.0856 -0.1644  0.1402
  110SER      O 3725   2.638   2.109   4.692  0.5802  0.0257 -0.0024
  111GLY      N 3726   2.522   2.300   4.677 -0.0256 -0.1037  0.3743
  111GLY      H 3727   2.503   2.387   4.724  1.0843  0.8285 -0.8304
  111GLY     CA 3728   2.444   2.262   4.561  0.8329 -0.4368 -0.1015
  111GLY    HA1 3729   2.514   2.249   4.478  3.0389  2.3314  1.1512
  111GLY    HA2 3730   2.390   2.351   4.531  0.7769 -1.2366 -2.6138
  111GLY      C 3731   2.350   2.144   4.577 -0.0467  0.2583 -0.0804
  111GLY      O 3732   2.337   2.081   4.682  0.6260  0.1799 -0.0366
  112SER      N 3733   2.291   2.107   4.463 -0.2300  0.1768  0.0395
  112SER      H 3734   2.301   2.164   4.380 -0.3174  0.1732  0.0266
  112SER     CA 3735   2.201   1.994   4.458  0.3234 -0.2709  0.1174
  112SER     HA 3736   2.204   1.934   4.549 -0.8399 -2.2947 -1.0987
  112SER     CB 3737   2.055   2.030   4.432  0.3822  0.0374  0.2035
  112SER    HB1 3738   2.045   2.073   4.332 -1.1222  1.6232  0.9815
  112SER    HB2 3739   1.999   1.936   4.433  0.0704  0.2055 -0.5481
  112SER     OG 3740   1.997   2.124   4.519 -0.0947 -0.2436  0.1937
  112SER     HG 3741   1.903   2.112   4.505  0.3439 -0.8764 -2.8390
  112SER      C 3742   2.244   1.903   4.344 -1.1584 -0.3742 -0.3856
  112SER      O 3743   2.284   1.945   4.236  0.0110 -0.1749  0.0991
  113TYR      N 3744   2.249   1.773   4.374 -0.2926 -0.2455  0.0820
  113TYR      H 3745   2.223   1.736   4.465  0.7046  0.3611  0.6219
  113TYR     CA 3746   2.305   1.678   4.281 -0.0556  0.1576 -0.1881
  113TYR     HA 3747   2.407   1.710   4.257 -0.3828  0.4752 -1.2297
  113TYR     CB 3748   2.319   1.544   4.353  0.0601  0.3196  0.0908
  113TYR    HB1 3749   2.221   1.496   4.352  0.5023 -0.5929 -0.3595
  113TYR    HB2 3750   2.337   1.553   4.460 -4.2917 -0.4656  1.0898
  113TYR     CG 3751   2.420   1.463   4.276  0.0609  0.1313  0.2883
  113TYR    CD1 3752   2.386   1.389   4.162 -0.1349 -0.1059  0.5013
  113TYR    HD1 3753   2.281   1.399   4.137 -0.4302 -1.5886  1.0542
  113TYR    CE1 3754   2.488   1.330   4.087 -0.3362  0.0935  0.0697
  113TYR    HE1 3755   2.467   1.293   3.987  1.4395  0.3255 -0.4144
  113TYR     CZ 3756   2.621   1.328   4.132 -0.3759  0.1534  0.1877
  113TYR     OH 3757   2.725   1.289   4.053 -0.7414 -0.4686  0.0107
  113TYR     HH 3758   2.805   1.330   4.085 -0.6242 -0.9711  0.3712
  113TYR    CE2 3759   2.652   1.401   4.248 -0.1374 -0.0427  0.2481
  113TYR    HE2 3760   2.752   1.423   4.283 -0.2329  0.3064  0.3113
  113TYR    CD2 3761   2.553   1.468   4.321  0.0664  0.2520  0.2615
  113TYR    HD2 3762   2.573   1.527   4.409 -1.2324  1.6462 -0.3229
  113TYR      C 3763   2.239   1.673   4.144 -0.4792  0.5120  0.0011
  113TYR      O 3764   2.299   1.693   4.038 -0.9212  0.2906 -0.2948
  114GLY      N 3765   2.106   1.657   4.143 -0.4920  0.6387 -0.4319
  114GLY      H 3766   2.060   1.622   4.225  2.6230 -3.1123  0.0286
  114GLY     CA 3767   2.017   1.686   4.032 -0.1040  0.3877 -0.8147
  114GLY    HA1 3768   2.061   1.643   3.942  1.6082  1.6797 -0.6417
  114GLY    HA2 3769   1.925   1.628   4.042 -0.8949  1.8204  0.5954
  114GLY      C 3770   1.988   1.832   4.002  0.3388  0.4571 -0.9123
  114GLY      O 3771   2.024   1.921   4.079 -0.8460 -0.1140  0.3370
  115SER      N 3772   1.894   1.858   3.911 -0.0993 -0.3453 -0.7015
  115SER      H 3773   1.856   1.780   3.859 -1.8997 -0.2313  0.3431
  115SER     CA 3774   1.832   1.987   3.883 -0.0182 -0.1728 -0.0966
  115SER     HA 3775   1.903   2.070   3.875  0.2887 -0.5011 -0.8786
  115SER     CB 3776   1.763   1.971   3.748  0.2865  0.1492 -0.2911
  115SER    HB1 3777   1.674   1.910   3.758 -1.2695  2.3330 -0.0891
  115SER    HB2 3778   1.723   2.069   3.723 -0.5625 -0.1293 -0.0492
  115SER     OG 3779   1.850   1.935   3.643 -0.3049 -0.0506 -0.7166
  115SER     HG 3780   1.808   1.970   3.564 -0.2425  1.3800 -0.1379
  115SER      C 3781   1.732   2.031   3.989 -0.6251  0.1534 -0.7971
  115SER      O 3782   1.707   2.150   4.008  0.3892  0.2308  0.2099
  116SER      N 3783   1.676   1.935   4.061 -0.6184  0.4411 -0.4065
  116SER      H 3784   1.702   1.840   4.040  0.0822  0.2586  1.1033
  116SER     CA 3785   1.593   1.950   4.180 -0.2587 -0.2164 -0.0674
  116SER     HA 3786   1.570   2.055   4.193  0.5159  0.1178 -1.2427
  116SER     CB 3787   1.460   1.879   4.155  0.4461 -1.3958 -0.6307
  116SER    HB1 3788   1.473   1.773   4.137 -0.8917 -1.2983 -2.4789
  116SER    HB2 3789   1.399   1.884   4.246 -1.1392  0.5167 -1.7184
  116SER     OG 3790   1.402   1.937   4.041 -0.2523  0.0705  0.4305
  116SER     HG 3791   1.357   2.017   4.070 -1.8721 -1.1867  1.5166
  116SER      C 3792   1.649   1.893   4.310 -0.2769 -0.4047 -0.1403
  116SER      O 3793   1.717   1.792   4.315  0.4212  0.0826  0.4373
  117SER      N 3794   1.619   1.965   4.419  0.4232  0.2182 -0.3525
  117SER      H 3795   1.576   2.055   4.404 -0.1319  0.1533  0.7751
  117SER     CA 3796   1.660   1.945   4.556 -0.2802  0.1220 -0.1538
  117SER     HA 3797   1.767   1.933   4.543 -0.5037 -0.3009 -1.7600
  117SER     CB 3798   1.636   2.070   4.641 -0.1313  0.1452 -0.1465
  117SER    HB1 3799   1.531   2.098   4.650  0.3632  1.8778  0.7113
  117SER    HB2 3800   1.667   2.045   4.743 -1.1170 -0.4840  0.0135
  117SER     OG 3801   1.718   2.174   4.593  0.1055  0.1555  0.2740
  117SER     HG 3802   1.713   2.245   4.657  0.1764  0.7784 -0.4001
  117SER      C 3803   1.607   1.818   4.621  0.0437  0.2084  0.2844
  117SER      O 3804   1.489   1.788   4.605  0.1843 -0.1281 -0.1167
  118GLN      N 3805   1.690   1.754   4.704  0.5500  0.6465  0.1224
  118GLN      H 3806   1.782   1.791   4.721 -0.1514  1.4056  2.6264
  118GLN     CA 3807   1.662   1.627   4.768  0.2897  0.5917 -0.0956
  118GLN     HA 3808   1.616   1.558   4.697  1.0009  0.8065 -0.7803
  118GLN     CB 3809   1.791   1.564   4.821  0.2071 -0.1226 -0.7354
  118GLN    HB1 3810   1.860   1.573   4.737 -1.2466  0.7700 -1.8898
  118GLN    HB2 3811   1.826   1.622   4.906  0.0937 -0.7170 -0.2807
  118GLN     CG 3812   1.788   1.420   4.872 -0.0409  0.1649  0.0809
  118GLN    HG1 3813   1.726   1.357   4.807 -1.4855  2.1145 -0.5591
  118GLN    HG2 3814   1.748   1.417   4.973  1.4532 -0.0212  0.6880
  118GLN     CD 3815   1.927   1.359   4.878  0.0583  0.3944  0.1093
  118GLN    OE1 3816   1.978   1.322   4.983 -0.0559  0.0561  0.0457
  118GLN    NE2 3817   1.997   1.339   4.766 -0.2652 -0.6503  0.0864
  118GLN   HE21 3818   2.077   1.277   4.764  1.1183  0.9036  2.2944
  118GLN   HE22 3819   1.960   1.388   4.685 -0.8240  2.4654  2.0493
  118GLN      C 3820   1.561   1.651   4.879  0.0389  0.3129 -0.2613
  118GLN      O 3821   1.572   1.745   4.958 -0.0250 -0.0626  0.2010
  119SER      N 3822   1.458   1.567   4.888  0.0961  0.2779  0.0997
  119SER      H 3823   1.442   1.506   4.809 -2.0423  0.8087  0.0533
  119SER     CA 3824   1.363   1.565   4.998  0.0222 -0.1325  0.0312
  119SER     HA 3825   1.320   1.666   5.005  0.0106 -0.1822  0.7331
  119SER     CB 3826   1.254   1.468   4.953  0.2818 -0.3763 -0.0739
  119SER    HB1 3827   1.187   1.452   5.037 -0.4674 -1.7583 -0.9039
  119SER    HB2 3828   1.299   1.372   4.930  6.4567  2.0753 -0.2108
  119SER     OG 3829   1.178   1.507   4.840  0.2586  0.4613  0.2215
  119SER     HG 3830   1.086   1.492   4.863 -0.4613  0.2066 -2.5018
  119SER      C 3831   1.409   1.506   5.130 -0.4493 -0.1638  0.1841
  119SER      O 3832   1.499   1.422   5.134 -0.4912 -0.2123  0.1238
  120SER      N 3833   1.343   1.537   5.241 -0.5440 -0.2150  0.1423
  120SER      H 3834   1.279   1.615   5.236  0.0592  0.4218  1.6238
  120SER     CA 3835   1.368   1.488   5.375  0.7489  0.1017  0.0266
  120SER     HA 3836   1.466   1.440   5.377  1.8504  2.2313  0.3093
  120SER     CB 3837   1.348   1.598   5.479 -0.1717 -0.2438  0.2200
  120SER    HB1 3838   1.247   1.638   5.469  1.0211  2.8739 -0.4348
  120SER    HB2 3839   1.349   1.557   5.580  0.1453 -0.1973  0.2336
  120SER     OG 3840   1.437   1.707   5.472 -0.1569 -0.2360  0.5335
  120SER     HG 3841   1.397   1.789   5.502  1.6511 -0.1985  3.1050
  120SER      C 3842   1.262   1.383   5.406  0.5965  0.2385 -0.0297
  120SER      O 3843   1.249   1.334   5.518 -0.5584 -0.0871 -0.3005
  121SER      N 3844   1.176   1.348   5.310  0.0188  0.3654  0.4380
  121SER      H 3845   1.195   1.381   5.217  0.6970 -3.0552 -0.8004
  121SER     CA 3846   1.059   1.266   5.336 -0.1585  0.4026 -0.2334
  121SER     HA 3847   1.087   1.183   5.401  0.2262  0.7519  0.0611
  121SER     CB 3848   0.952   1.349   5.405 -0.3929 -0.1444  0.0627
  121SER    HB1 3849   0.857   1.298   5.422  0.1602 -0.4092  2.8482
  121SER    HB2 3850   0.984   1.368   5.508  0.4125 -1.7653  0.1263
  121SER     OG 3851   0.932   1.476   5.347  0.1278 -0.2788 -0.4119
  121SER     HG 3852   0.885   1.532   5.409  0.3344  1.4170 -1.7026
  121SER      C 3853   1.002   1.201   5.211 -0.8373  0.7040 -0.0876
  121SER      O 3854   1.018   1.257   5.103 -0.1762  0.3473 -0.1829
  122TYR      N 3855   0.959   1.076   5.229 -0.3564  0.4812 -0.4737
  122TYR      H 3856   0.957   1.039   5.323  1.2288  0.4136 -0.4362
  122TYR     CA 3857   0.910   0.985   5.127 -0.0081 -0.0433 -0.1794
  122TYR     HA 3858   0.860   1.042   5.049 -0.0189  2.9279  1.8344
  122TYR     CB 3859   1.027   0.901   5.076 -0.1791 -0.3865 -0.0109
  122TYR    HB1 3860   0.988   0.821   5.014 -2.3070  0.7385 -0.2317
  122TYR    HB2 3861   1.061   0.843   5.162 -1.6892 -1.1822  0.0828
  122TYR     CG 3862   1.137   0.976   5.006 -0.1070 -0.4710  0.0124
  122TYR    CD1 3863   1.250   1.023   5.074 -0.1075  0.2532 -0.4778
  122TYR    HD1 3864   1.245   1.013   5.182 -1.8639 -1.9590 -0.6970
  122TYR    CE1 3865   1.363   1.073   5.009 -0.0815  0.6090 -0.1662
  122TYR    HE1 3866   1.448   1.113   5.062  0.5487 -1.0228  0.1158
  122TYR     CZ 3867   1.374   1.069   4.868 -0.0126  0.6791 -0.1632
  122TYR     OH 3868   1.489   1.105   4.806  0.0203  0.0402 -0.4877
  122TYR     HH 3869   1.565   1.106   4.866  0.8448  1.4961 -1.4889
  122TYR    CE2 3870   1.257   1.025   4.802  0.2238 -0.5859  0.2176
  122TYR    HE2 3871   1.260   1.023   4.694  1.5481 -0.1363  0.2276
  122TYR    CD2 3872   1.139   0.986   4.866  0.0396 -0.3558  0.0209
  122TYR    HD2 3873   1.047   0.955   4.818 -0.2761  0.8416 -0.1686
  122TYR      C 3874   0.810   0.892   5.195  0.0578 -0.0133 -0.0400
  122TYR      O 3875   0.808   0.869   5.316 -0.0220  1.0059  0.1615
  123GLY      N 3876   0.707   0.844   5.124 -0.5583  0.5399  0.4615
  123GLY      H 3877   0.701   0.865   5.025 -1.1977 -1.6289 -0.0073
  123GLY     CA 3878   0.610   0.750   5.174  0.0003 -0.5421 -0.4429
  123GLY    HA1 3879   0.657   0.658   5.208  1.1413  1.1490  2.9971
  123GLY    HA2 3880   0.559   0.807   5.252 -0.1682  2.4581 -2.6093
  123GLY      C 3881   0.507   0.712   5.068 -0.1095  0.0233 -0.5422
  123GLY      O 3882   0.525   0.758   4.956 -0.3356 -0.3579 -0.7383
  124GLN      N 3883   0.403   0.635   5.100  0.2239 -0.2089 -0.0007
  124GLN      H 3884   0.407   0.591   5.192 -0.3959 -1.2671 -0.4562
  124GLN     CA 3885   0.297   0.597   5.008  0.1056 -0.5126  0.2565
  124GLN     HA 3886   0.350   0.575   4.916  1.8317 -1.2713  1.3798
  124GLN     CB 3887   0.248   0.456   5.038 -0.5563 -0.3218  0.0788
  124GLN    HB1 3888   0.202   0.462   5.137 -0.5907  0.4942  0.0227
  124GLN    HB2 3889   0.168   0.435   4.967 -1.9213 -0.6973  1.6469
  124GLN     CG 3890   0.359   0.352   5.045  0.2644  0.5302 -0.0173
  124GLN    HG1 3891   0.436   0.370   4.970  0.3880  0.3777  0.0726
  124GLN    HG2 3892   0.403   0.362   5.144  1.0292  0.0260 -0.2935
  124GLN     CD 3893   0.307   0.209   5.033  0.8060  0.2888  0.4608
  124GLN    OE1 3894   0.329   0.136   4.936  0.0816  0.2076  0.3520
  124GLN    NE2 3895   0.248   0.152   5.138  0.1717  0.6632  0.3089
  124GLN   HE21 3896   0.205   0.061   5.127  2.9438 -0.5536 -1.4395
  124GLN   HE22 3897   0.218   0.205   5.218 -1.4737  2.0729 -1.1360
  124GLN      C 3898   0.202   0.714   4.992  0.1708 -0.5091 -0.1031
  124GLN      O 3899   0.182   0.754   4.877  0.3406  0.2922  0.1416
  125PRO      N 3900   0.152   0.786   5.092 -0.3943 -0.0586 -0.6972
  125PRO     CD 3901   0.151   0.744   5.231  0.3432  0.0837 -0.6486
  125PRO    HD1 3902   0.220   0.811   5.284  1.0357 -2.7805  2.4208
  125PRO    HD2 3903   0.177   0.640   5.248 -1.4846  0.0515  2.9899
  125PRO     CG 3904   0.014   0.782   5.286  0.7296  0.4894  0.0575
  125PRO    HG1 3905   9.529   0.700   5.273 -1.1441  2.1742 -0.9411
  125PRO    HG2 3906   0.009   0.810   5.391 -0.4361 -0.9172  0.4128
  125PRO     CB 3907   9.553   0.897   5.197 -0.2735  0.2637  0.2703
  125PRO    HB1 3908   9.574   0.989   5.251 -0.6390  0.5887 -0.1381
  125PRO    HB2 3909   9.447   0.894   5.174  0.1077 -0.8234 -1.5398
  125PRO     CA 3910   0.048   0.884   5.068 -0.2869  0.3063  0.2578
  125PRO     HA 3911   9.562   0.838   4.999  0.5493 -2.7235  1.2896
  125PRO      C 3912   0.091   1.018   5.009 -0.0546  0.3427  0.5072
  125PRO      O 3913   0.010   1.100   4.965  0.0540 -0.0694 -0.4980
  126GLN      N 3914   0.221   1.040   4.988 -0.1212  0.1126 -0.1724
  126GLN      H 3915   0.283   0.963   5.010 -0.0504  0.5433  1.2124
  126GLN     CA 3916   0.286   1.153   4.925  0.4380 -0.2016 -0.1638
  126GLN     HA 3917   0.213   1.233   4.911  0.6253 -0.0989 -0.5649
  126GLN     CB 3918   0.395   1.209   5.016  0.4697 -0.5148 -0.0067
  126GLN    HB1 3919   0.361   1.247   5.112  0.6656 -0.1136 -0.0957
  126GLN    HB2 3920   0.439   1.295   4.965  1.8898 -1.5660 -0.6298
  126GLN     CG 3921   0.506   1.108   5.044  0.8475 -0.1391 -0.1310
  126GLN    HG1 3922   0.471   1.017   5.094  1.1637  0.6539  1.5763
  126GLN    HG2 3923   0.558   1.094   4.949  0.0034  1.0120 -0.7900
  126GLN     CD 3924   0.604   1.170   5.143  0.1641  0.0252  0.4513
  126GLN    OE1 3925   0.597   1.149   5.264 -0.1072  0.0862  0.4486
  126GLN    NE2 3926   0.699   1.246   5.088 -0.2789  0.0988 -0.2372
  126GLN   HE21 3927   0.690   1.287   4.997  2.7170  2.2717  0.3158
  126GLN   HE22 3928   0.768   1.292   5.145 -0.5210 -1.5430  1.4836
  126GLN      C 3929   0.336   1.116   4.786  0.0461 -0.1650 -0.3150
  126GLN      O 3930   0.373   1.003   4.755 -0.0594 -0.2467 -0.1424
  127SER      N 3931   0.336   1.219   4.701 -0.0838 -0.1990 -0.3564
  127SER      H 3932   0.304   1.313   4.722 -0.1925 -0.1815 -0.5912
  127SER     CA 3933   0.397   1.216   4.570 -0.3989 -0.2076 -0.5039
  127SER     HA 3934   0.338   1.146   4.510  0.5377 -1.0438 -0.4746
  127SER     CB 3935   0.387   1.355   4.507  0.1223  0.0095 -0.1154
  127SER    HB1 3936   0.417   1.361   4.403  1.0908  0.3977  0.1818
  127SER    HB2 3937   0.445   1.425   4.567  2.8525 -1.4303 -0.8962
  127SER     OG 3938   0.250   1.389   4.517  0.0766 -0.2239  0.0741
  127SER     HG 3939   0.261   1.474   4.561  2.2218 -1.0511  1.2960
  127SER      C 3940   0.544   1.178   4.568 -0.3080  0.1111  0.0464
  127SER      O 3941   0.610   1.186   4.672 -0.0804  1.2628 -0.1722
  128GLY      N 3942   0.603   1.147   4.452  0.5045  0.0484  0.4650
  128GLY      H 3943   0.543   1.133   4.372  0.1706  0.6816  0.5947
  128GLY     CA 3944   0.730   1.081   4.434  0.3946 -0.0692  0.1080
  128GLY    HA1 3945   0.770   1.121   4.341  1.4418  1.0952  1.0075
  128GLY    HA2 3946   0.801   1.116   4.510  0.9979  0.4631 -0.6812
  128GLY      C 3947   0.706   0.931   4.440 -0.2742  0.0357  0.0478
  128GLY      O 3948   0.598   0.883   4.405 -0.0832 -0.1765 -0.2494
  129SER      N 3949   0.812   0.859   4.478 -0.0713  0.1399 -0.3225
  129SER      H 3950   0.891   0.910   4.514  1.5705 -1.9126 -0.8103
  129SER     CA 3951   0.814   0.714   4.484 -0.3565  0.1367 -0.2592
  129SER     HA 3952   0.712   0.676   4.489 -0.2230 -0.1194  0.8883
  129SER     CB 3953   0.880   0.675   4.352  0.2308  0.3426 -0.0301
  129SER    HB1 3954   0.883   0.566   4.348 -1.7841  0.2847 -0.9430
  129SER    HB2 3955   0.981   0.716   4.342  0.3525 -0.1374 -0.9168
  129SER     OG 3956   0.809   0.709   4.235 -0.0467 -0.0824  0.0121
  129SER     HG 3957   0.799   0.626   4.189 -0.3335  1.0283 -2.0613
  129SER      C 3958   0.891   0.661   4.605 -0.5824 -0.0160 -0.1813
  129SER      O 3959   0.991   0.720   4.645 -0.6082 -0.2869  0.2816
  130TYR      N 3960   0.855   0.543   4.656 -0.3751  0.0540  0.1269
  130TYR      H 3961   0.776   0.494   4.618  0.5487 -0.9398 -0.5769
  130TYR     CA 3962   0.893   0.489   4.785 -0.6889 -0.1237  0.1450
  130TYR     HA 3963   0.998   0.516   4.791 -0.1456 -1.0235 -3.3810
  130TYR     CB 3964   0.824   0.566   4.898 -0.7089 -0.1342  0.1406
  130TYR    HB1 3965   0.718   0.567   4.876 -0.1142 -2.2284 -3.7050
  130TYR    HB2 3966   0.863   0.668   4.892  1.8471 -1.0915 -1.1877
  130TYR     CG 3967   0.850   0.511   5.037 -0.5496  0.5397  0.3798
  130TYR    CD1 3968   0.759   0.416   5.084 -0.1807 -0.1717 -0.3143
  130TYR    HD1 3969   0.678   0.378   5.024  1.3688 -2.8077 -0.8808
  130TYR    CE1 3970   0.776   0.371   5.216  0.1973  0.1815 -0.2396
  130TYR    HE1 3971   0.708   0.297   5.253  0.5736 -0.5187 -0.9207
  130TYR     CZ 3972   0.880   0.422   5.296  0.1421 -0.0327 -0.0302
  130TYR     OH 3973   0.895   0.365   5.418  0.5776 -0.2192 -0.1675
  130TYR     HH 3974   0.840   0.287   5.429  2.2923 -1.4038  0.3901
  130TYR    CE2 3975   0.974   0.516   5.248  0.4353 -0.3708 -0.1180
  130TYR    HE2 3976   1.062   0.549   5.301 -3.1099  2.9083  4.4991
  130TYR    CD2 3977   0.961   0.550   5.113 -0.4949  0.6783  0.2295
  130TYR    HD2 3978   1.036   0.611   5.065  0.3704  0.1012  0.8143
  130TYR      C 3979   0.876   0.339   4.800 -0.2104 -0.2247 -0.3208
  130TYR      O 3980   0.763   0.294   4.788 -0.2168 -0.5752  0.8783
  131SER      N 3981   0.978   0.263   4.842 -0.5543 -0.9070 -0.7029
  131SER      H 3982   1.065   0.310   4.859 -1.1993  0.2684 -0.5190
  131SER     CA 3983   0.977   0.119   4.858  0.3559 -0.8438  0.0049
  131SER     HA 3984   0.902   0.070   4.795  2.3384 -3.5297 -0.4471
  131SER     CB 3985   1.111   0.055   4.823  0.2964 -0.6161 -0.6431
  131SER    HB1 3986   1.184   0.096   4.893  0.7108 -3.2409  0.5970
  131SER    HB2 3987   1.109   9.533   4.838 -2.2604 -0.2832  2.4307
  131SER     OG 3988   1.138   0.082   4.687  0.1031 -0.2752 -0.6153
  131SER     HG 3989   1.191   0.162   4.696 -2.6206  1.6457 -0.3751
  131SER      C 3990   0.942   0.086   5.002 -0.5105  0.3204  0.0722
  131SER      O 3991   1.020   0.096   5.097 -0.4309 -0.1341  0.0572
  132GLN      N 3992   0.821   0.034   5.025 -0.2530 -0.2604  0.1221
  132GLN      H 3993   0.769   9.584   4.946  3.5672 -2.3916 -1.7519
  132GLN     CA 3994   0.763   0.005   5.155 -0.5338 -0.3844 -0.0292
  132GLN     HA 3995   0.771   0.090   5.222  1.0544 -0.7014  0.2406
  132GLN     CB 3996   0.618   9.549   5.132 -0.5294 -0.3202 -0.1743
  132GLN    HB1 3997   0.555   0.051   5.147 -1.1037 -1.0401  2.1187
  132GLN    HB2 3998   0.609   9.526   5.026  0.9403  3.7155 -1.3617
  132GLN     CG 3999   0.551   9.434   5.207  0.2198 -0.4967  0.2375
  132GLN    HG1 4000   0.608   9.343   5.189  0.7830  0.1483 -1.4452
  132GLN    HG2 4001   0.455   9.417   5.158  0.4863  1.4809 -1.0881
  132GLN     CD 4002   0.540   9.452   5.357  0.9179 -0.3131  0.2724
  132GLN    OE1 4003   0.556   9.561   5.411  0.2134 -0.0749  0.0201
  132GLN    NE2 4004   0.501   9.347   5.430 -0.6676  0.1768  0.1822
  132GLN   HE21 4005   0.487   9.253   5.395 -0.3449 -0.2955  1.2819
  132GLN   HE22 4006   0.484   9.359   5.529  0.0561 -1.4652  0.5486
  132GLN      C 4007   0.838   9.471   5.214 -0.2304 -0.3173 -0.2713
  132GLN      O 4008   0.847   9.367   5.149 -0.9831 -0.6639  0.1687
  133GLN      N 4009   0.878   9.482   5.341 -0.6632  0.0672 -0.1619
  133GLN      H 4010   0.862   9.566   5.394 -2.1319 -0.3638  0.1148
  133GLN     CA 4011   0.928   9.369   5.418 -0.2560  0.2961 -0.0856
  133GLN     HA 4012   0.914   9.277   5.362  0.7233  0.8069 -1.2099
  133GLN     CB 4013   1.076   9.399   5.441 -0.1662 -0.0308 -0.2392
  133GLN    HB1 4014   1.088   9.490   5.499 -1.0334 -0.8324  1.2577
  133GLN    HB2 4015   1.106   9.313   5.500 -0.6454 -0.0524 -0.0167
  133GLN     CG 4016   1.155   9.397   5.311 -0.3074 -0.2638 -0.3245
  133GLN    HG1 4017   1.120   9.485   5.256 -2.3418 -1.7542 -1.5178
  133GLN    HG2 4018   1.129   9.314   5.246 -2.9240  1.0992 -1.1586
  133GLN     CD 4019   1.301   9.410   5.354 -0.4414 -0.6015  0.2392
  133GLN    OE1 4020   1.373   9.311   5.348 -0.2716 -0.4336 -0.6195
  133GLN    NE2 4021   1.348   9.533   5.378  0.0582 -0.7037 -0.1946
  133GLN   HE21 4022   1.445   9.544   5.405 -0.4394  0.2239  1.3762
  133GLN   HE22 4023   1.281   0.022   5.391 -0.5359 -0.7865 -2.3790
  133GLN      C 4024   0.855   9.334   5.547  0.7252 -0.2957  0.3136
  133GLN      O 4025   0.816   9.423   5.621  0.3591  0.1231 -0.3783
  134PRO      N 4026   0.850   9.207   5.588  0.1566 -0.3785 -0.0077
  134PRO     CD 4027   0.866   9.085   5.511 -0.1869 -0.0347 -0.6336
  134PRO    HD1 4028   0.962   9.091   5.459  0.9943  2.2313  1.5726
  134PRO    HD2 4029   0.782   9.079   5.443 -2.7200  0.8303  2.2032
  134PRO     CG 4030   0.862   8.963   5.602  0.8662  0.6923  0.4271
  134PRO    HG1 4031   0.816   8.879   5.551  1.4652 -0.2391  1.3791
  134PRO    HG2 4032   0.959   8.944   5.648  0.8879 -1.2946 -0.3420
  134PRO     CB 4033   0.759   9.023   5.698 -0.2618 -0.0685 -0.2782
  134PRO    HB1 4034   0.748   8.974   5.794  0.2578 -1.1975 -0.7799
  134PRO    HB2 4035   0.663   9.031   5.647 -0.2473  3.5502 -0.0433
  134PRO     CA 4036   0.805   9.167   5.720  0.7678 -0.4613  0.1764
  134PRO     HA 4037   0.714   9.218   5.751  1.6660 -0.6901  3.7430
  134PRO      C 4038   0.906   9.180   5.834  0.1371 -0.2563  0.7202
  134PRO      O 4039   1.026   9.162   5.812  0.1006  0.4927 -0.1402
  135SER      N 4040   0.858   9.206   5.956 -0.0638  0.1247  0.5605
  135SER      H 4041   0.759   9.220   5.965 -0.0562  2.1452 -1.3829
  135SER     CA 4042   0.932   9.206   6.080  0.2389 -0.1416  0.3828
  135SER     HA 4043   1.026   9.152   6.067 -0.1246 -0.5247 -0.6947
  135SER     CB 4044   0.953   9.347   6.136 -0.4104  0.2281 -0.2842
  135SER    HB1 4045   0.862   9.378   6.188  0.2275 -0.9187  1.6269
  135SER    HB2 4046   1.039   9.335   6.202 -0.7921 -1.1567 -0.0130
  135SER     OG 4047   0.979   9.443   6.036 -0.0817  0.3479 -0.0862
  135SER     HG 4048   0.902   9.467   5.984  1.0287  1.4321 -1.3074
  135SER      C 4049   0.863   9.139   6.198 -0.1803  0.4057  0.4506
  135SER      O 4050   0.744   9.110   6.187 -0.1308  0.1304  0.6360
  136TYR      N 4051   0.935   9.110   6.306  0.3731  0.5037  0.1125
  136TYR      H 4052   1.034   9.116   6.289 -0.1266  1.1742 -3.1895
  136TYR     CA 4053   0.891   9.036   6.423  0.3262  0.0257 -0.2052
  136TYR     HA 4054   0.788   9.067   6.439  0.3845  1.7756 -2.5882
  136TYR     CB 4055   0.881   8.888   6.386 -0.4078  0.0915 -0.2928
  136TYR    HB1 4056   0.983   8.858   6.363  0.3991  0.3669  2.5933
  136TYR    HB2 4057   0.822   8.879   6.295  1.5679  2.7884 -1.9844
  136TYR     CG 4058   0.831   8.796   6.494  0.2635 -0.2462 -0.2640
  136TYR    CD1 4059   0.921   8.744   6.588 -0.1855  0.4139  0.5523
  136TYR    HD1 4060   1.024   8.774   6.574  0.9380 -2.1158  2.6093
  136TYR    CE1 4061   0.875   8.668   6.696 -0.4853 -0.1137  0.0583
  136TYR    HE1 4062   0.939   8.615   6.765 -0.8694  0.4650  0.8670
  136TYR     CZ 4063   0.737   8.645   6.717 -0.3990 -0.5270  0.1774
  136TYR     OH 4064   0.688   8.583   6.828 -0.3318 -0.4431  0.2543
  136TYR     HH 4065   0.593   8.597   6.830 -0.2504  0.1975  0.0130
  136TYR    CE2 4066   0.649   8.694   6.618  0.0590 -0.7105 -0.3299
  136TYR    HE2 4067   0.543   8.686   6.637  0.1326  1.2495  1.1843
  136TYR    CD2 4068   0.694   8.771   6.511  0.3235 -0.4135 -0.0101
  136TYR    HD2 4069   0.625   8.806   6.435 -0.0840 -1.2009 -0.0099
  136TYR      C 4070   0.950   9.070   6.559  0.4410  0.0082 -0.2510
  136TYR      O 4071   1.070   9.098   6.570  0.4459 -0.2127  0.2777
  137GLY      N 4072   0.872   9.058   6.666  0.3953  0.2875 -0.2520
  137GLY      H 4073   0.788   9.006   6.645  0.3146  1.0865 -2.1446
  137GLY     CA 4074   0.888   9.105   6.802 -0.5159 -0.0001 -0.0386
  137GLY    HA1 4075   0.811   9.073   6.872  0.4415  1.1168  1.5901
  137GLY    HA2 4076   0.983   9.066   6.838 -1.1704 -0.8828  0.7488
  137GLY      C 4077   0.879   9.257   6.814 -0.2345 -0.0166  0.3869
  137GLY      O 4078   0.855   9.336   6.723  0.1029 -0.2844  0.0607
  138GLY      N 4079   0.915   9.302   6.935  0.3349  0.0806  0.1821
  138GLY      H 4080   0.934   9.227   6.999 -1.2402 -0.3207  0.2122
  138GLY     CA 4081   0.957   9.434   6.976 -0.3110  0.4479 -0.3179
  138GLY    HA1 4082   0.957   9.440   7.085 -1.5189 -1.2855 -0.1897
  138GLY    HA2 4083   0.892   9.505   6.925 -0.3519 -0.0816 -1.0118
  138GLY      C 4084   1.100   9.459   6.929  0.1437 -0.5688  0.4900
  138GLY      O 4085   1.154   9.394   6.839 -0.1552 -0.4518  0.2230
  139GLN      N 4086   1.163   9.549   7.005 -0.1683 -0.5864  0.7712
  139GLN      H 4087   1.111   0.006   7.080 -2.2490  0.9087 -1.3572
  139GLN     CA 4088   1.305   9.577   6.998 -0.4107  0.7045  0.8707
  139GLN     HA 4089   1.351   9.531   6.911  0.4580  2.6776  0.2164
  139GLN     CB 4090   1.334   0.142   7.000 -0.1729  0.6632  0.5105
  139GLN    HB1 4091   1.284   0.201   7.076 -0.0655 -1.1020  2.0444
  139GLN    HB2 4092   1.443   0.152   7.005 -0.1434  2.8575 -2.1581
  139GLN     CG 4093   1.289   0.208   6.870 -0.2848  0.2362  0.3307
  139GLN    HG1 4094   1.336   0.150   6.791  0.3861  0.7041  0.3793
  139GLN    HG2 4095   1.181   0.214   6.865 -0.2470  1.1260  0.4520
  139GLN     CD 4096   1.338   0.351   6.856  0.0257  0.0717 -0.2970
  139GLN    OE1 4097   1.264   0.449   6.866 -0.0986 -0.0178 -0.3431
  139GLN    NE2 4098   1.467   0.373   6.831  0.1568  0.0746  0.3787
  139GLN   HE21 4099   1.531   0.295   6.839 -2.2638 -2.0645  0.0548
  139GLN   HE22 4100   1.503   0.467   6.844  0.7968 -0.2314  0.9133
  139GLN      C 4101   1.385   9.511   7.109 -0.2040  0.2187  0.4338
  139GLN      O 4102   1.501   9.480   7.082 -0.4293 -0.0014 -0.3070
  140GLN      N 4103   1.329   9.482   7.226 -0.0064 -0.3179  0.3965
  140GLN      H 4104   1.231   9.500   7.240 -0.0173 -1.6145  2.4119
  140GLN     CA 4105   1.400   9.433   7.343 -0.4947 -0.0079  0.8272
  140GLN     HA 4106   1.507   9.451   7.327 -0.6608 -1.5669 -3.3547
  140GLN     CB 4107   1.352   9.511   7.465 -0.5598  0.3218  0.5968
  140GLN    HB1 4108   1.358   0.033   7.448  0.0172 -0.0924 -2.1504
  140GLN    HB2 4109   1.250   9.479   7.487 -0.0224 -1.2302  1.0428
  140GLN     CG 4110   1.448   9.507   7.584  0.0985  0.5728  0.0792
  140GLN    HG1 4111   1.452   9.405   7.623  0.8163  0.1466 -1.0744
  140GLN    HG2 4112   1.545   9.537   7.545  0.4458  2.0096  1.9154
  140GLN     CD 4113   1.417   0.015   7.700 -0.4040 -0.4146  0.7574
  140GLN    OE1 4114   1.342   0.112   7.694 -0.0736 -0.1838  0.2093
  140GLN    NE2 4115   1.499   0.011   7.806  0.1294  0.3511  0.3880
  140GLN   HE21 4116   1.571   9.526   7.808 -0.1272  0.0825  1.9918
  140GLN   HE22 4117   1.500   0.094   7.864 -0.1795  0.5177  0.1617
  140GLN      C 4118   1.378   9.285   7.368 -0.4793 -0.1444  0.0715
  140GLN      O 4119   1.454   9.227   7.446 -0.5300  0.1800  0.3688
  141GLN      N 4120   1.261   9.239   7.324 -0.5269  0.0559 -0.0158
  141GLN      H 4121   1.225   9.291   7.246  1.2706  0.0701 -0.8722
  141GLN     CA 4122   1.206   9.105   7.340 -0.5820  0.0948  0.1285
  141GLN     HA 4123   1.289   9.039   7.363 -0.7067 -0.1377 -0.0820
  141GLN     CB 4124   1.094   9.102   7.443 -0.3343 -0.4460  0.3851
  141GLN    HB1 4125   1.021   9.175   7.408 -0.0008  1.2230  2.9500
  141GLN    HB2 4126   1.034   9.011   7.443 -0.2280 -0.5157  0.6135
  141GLN     CG 4127   1.143   9.141   7.582  0.0035 -0.2422  0.2100
  141GLN    HG1 4128   1.075   9.189   7.653 -0.2313 -0.6352  0.2575
  141GLN    HG2 4129   1.214   9.223   7.575 -1.9099  1.3749 -1.1860
  141GLN     CD 4130   1.212   9.024   7.650  0.5443 -0.1002 -0.0857
  141GLN    OE1 4131   1.274   8.942   7.584  0.0511 -0.2412 -0.3814
  141GLN    NE2 4132   1.201   9.008   7.783 -0.5778 -0.0423 -0.1569
  141GLN   HE21 4133   1.256   8.941   7.835 -1.2892 -0.9199 -0.5221
  141GLN   HE22 4134   1.166   9.089   7.831 -0.0866  0.0723  0.0201
  141GLN      C 4135   1.143   9.068   7.206 -0.2615 -0.0286  0.0103
  141GLN      O 4136   1.107   9.160   7.133  0.0277  0.0736 -0.0076
  142SER      N 4137   1.120   8.939   7.183  0.5152 -0.1185 -0.2659
  142SER      H 4138   1.130   8.876   7.262 -2.3333  0.6130  0.7815
  142SER     CA 4139   1.035   8.891   7.076  0.1936 -0.3531  0.0950
  142SER     HA 4140   1.061   8.937   6.981  2.4928 -0.0527  0.8185
  142SER     CB 4141   1.069   8.743   7.065  0.4096 -0.2755 -0.2910
  142SER    HB1 4142   1.169   8.743   7.023  1.3709  2.8883  1.6427
  142SER    HB2 4143   1.007   8.689   6.994  2.4320 -0.1918 -2.2408
  142SER     OG 4144   1.080   8.665   7.182  0.1719 -0.0463 -0.1135
  142SER     HG 4145   1.174   8.651   7.197  0.5292  0.7673 -1.3778
  142SER      C 4146   0.885   8.897   7.102  0.2795 -0.4415  0.6188
  142SER      O 4147   0.801   8.877   7.015  0.5479  0.3921  0.1643
  143TYR      N 4148   0.855   8.945   7.223  0.4820  0.4329  0.3270
  143TYR      H 4149   0.922   8.940   7.298  0.7011 -1.8198  0.0558
  143TYR     CA 4150   0.720   8.987   7.255  0.3594  0.3197 -0.0399
  143TYR     HA 4151   0.648   8.913   7.220  3.1348 -2.5664 -0.0793
  143TYR     CB 4152   0.702   8.991   7.406 -0.4124 -0.1933 -0.1125
  143TYR    HB1 4153   0.737   9.089   7.441 -1.8235  0.3492 -0.1532
  143TYR    HB2 4154   0.597   9.007   7.431 -0.9392  1.1118 -2.8104
  143TYR     CG 4155   0.754   8.873   7.484  0.5272  0.3515  0.1016
  143TYR    CD1 4156   0.721   8.739   7.463 -0.1743  0.5355  0.0071
  143TYR    HD1 4157   0.647   8.714   7.388  0.5232 -1.4640 -0.0927
  143TYR    CE1 4158   0.756   8.634   7.549 -0.6720  0.8030  0.5444
  143TYR    HE1 4159   0.723   8.531   7.535  0.8574  0.4146 -0.4528
  143TYR     CZ 4160   0.853   8.662   7.647  0.1117  0.0628  0.0014
  143TYR     OH 4161   0.884   8.559   7.730  0.0769 -0.2587 -0.3859
  143TYR     HH 4162   0.948   8.580   7.799 -0.3110 -0.0700 -0.0790
  143TYR    CE2 4163   0.905   8.792   7.663  0.0998  0.0417  0.2222
  143TYR    HE2 4164   0.985   8.809   7.733 -1.5140 -0.4840  2.3146
  143TYR    CD2 4165   0.841   8.895   7.591  0.5541  0.2415  0.1018
  143TYR    HD2 4166   0.873   8.995   7.615  0.2610  0.3554  0.0075
  143TYR      C 4167   0.682   9.120   7.191 -0.2168  0.1209 -0.1140
  143TYR      O 4168   0.772   9.200   7.169  0.2264 -0.4300 -0.3522
  144GLY      N 4169   0.554   9.140   7.160 -0.3128  0.0256  0.2166
  144GLY      H 4170   0.495   9.062   7.186 -1.1660  0.5437 -0.1051
  144GLY     CA 4171   0.495   9.254   7.091 -0.0980  0.2374  0.3837
  144GLY    HA1 4172   0.528   9.346   7.138  1.2094  2.3755 -4.1468
  144GLY    HA2 4173   0.387   9.245   7.103 -0.2024  1.6309  0.5564
  144GLY      C 4174   0.540   9.266   6.946  0.4643  0.4963  0.5774
  144GLY      O 4175   0.603   9.175   6.892  0.1340  0.2327  0.6362
  145GLN      N 4176   0.500   9.378   6.886  0.0673  0.1063  0.1048
  145GLN      H 4177   0.444   9.442   6.940  0.8484  0.2146  0.8137
  145GLN     CA 4178   0.542   9.425   6.756 -0.0256  0.1146  0.0779
  145GLN     HA 4179   0.615   9.357   6.711 -1.7824 -1.0144 -1.2146
  145GLN     CB 4180   0.421   9.435   6.664  0.1745  0.7749 -0.1192
  145GLN    HB1 4181   0.405   9.329   6.642 -4.1693  0.8326  1.7337
  145GLN    HB2 4182   0.447   9.496   6.577  1.1774  2.1892  1.1438
  145GLN     CG 4183   0.287   9.482   6.719  0.1662  0.4374  0.1551
  145GLN    HG1 4184   0.261   9.418   6.803  0.4815 -1.5525 -1.1785
  145GLN    HG2 4185   0.297   9.585   6.753 -1.0444  0.0393  1.8036
  145GLN     CD 4186   0.180   9.468   6.611  0.1702 -0.0454  0.2121
  145GLN    OE1 4187   0.149   9.359   6.564  0.0324  0.0321  0.1237
  145GLN    NE2 4188   0.133   9.581   6.558  0.6255 -0.1488 -0.4348
  145GLN   HE21 4189   0.096   9.572   6.465  1.5023 -0.5047 -0.7608
  145GLN   HE22 4190   0.148   0.089   6.596 -3.2192  0.8626 -0.9761
  145GLN      C 4191   0.601   9.564   6.768 -0.1566  0.1994 -0.2480
  145GLN      O 4192   0.570   0.050   6.863  0.0818 -0.0557  0.0197
  146GLN      N 4193   0.688   0.021   6.675 -0.4697  0.3367 -0.4803
  146GLN      H 4194   0.719   9.542   6.603 -0.8807 -0.7388  0.2813
  146GLN     CA 4195   0.764   0.142   6.696  0.1345 -0.0172 -0.6158
  146GLN     HA 4196   0.806   0.134   6.796 -1.1005  0.2292 -0.0712
  146GLN     CB 4197   0.885   0.157   6.604  0.4340  0.0638 -0.2119
  146GLN    HB1 4198   0.950   0.072   6.623  1.0787  0.5403 -0.2148
  146GLN    HB2 4199   0.855   0.135   6.501  0.5049  0.6010 -0.3530
  146GLN     CG 4200   0.962   0.288   6.618  0.4102  0.0172  0.3792
  146GLN    HG1 4201   1.018   0.297   6.711  0.9380 -1.0889  0.1886
  146GLN    HG2 4202   0.903   0.379   6.601 -0.1882 -0.7493 -2.0624
  146GLN     CD 4203   1.075   0.295   6.516 -0.2519 -0.0081 -0.3649
  146GLN    OE1 4204   1.088   0.202   6.437  0.0679 -0.1976 -0.0882
  146GLN    NE2 4205   1.167   0.392   6.510 -0.0147 -0.2430 -0.5068
  146GLN   HE21 4206   1.246   0.384   6.448  2.2446 -0.6034  2.2046
  146GLN   HE22 4207   1.165   0.467   6.577 -3.5579 -0.6566  0.0352
  146GLN      C 4208   0.680   0.268   6.691  0.1216  0.0026  0.0402
  146GLN      O 4209   0.607   0.288   6.594  0.5630  0.2595 -0.2380
  147GLN      N 4210   0.700   0.362   6.784  0.5892  0.5495 -0.6035
  147GLN      H 4211   0.777   0.340   6.844 -0.0714  0.5088  0.2453
  147GLN     CA 4212   0.626   0.487   6.782 -0.0050  0.2245  0.3226
  147GLN     HA 4213   0.539   0.471   6.719  0.7574 -2.7590 -0.1141
  147GLN     CB 4214   0.575   0.519   6.922  0.3023 -0.4581  0.5935
  147GLN    HB1 4215   0.661   0.541   6.986 -1.9281  0.9982  3.3709
  147GLN    HB2 4216   0.521   0.613   6.915 -1.6316 -1.6280 -1.8096
  147GLN     CG 4217   0.498   0.412   6.999 -0.1159 -0.4150  0.2344
  147GLN    HG1 4218   0.476   0.442   7.101  1.4707 -1.9691  1.0919
  147GLN    HG2 4219   0.563   0.328   7.023  1.8097  1.0823  0.4999
  147GLN     CD 4220   0.371   0.366   6.929 -0.1392 -0.4974  0.3304
  147GLN    OE1 4221   0.277   0.445   6.920  0.0723 -0.3091 -0.3078
  147GLN    NE2 4222   0.368   0.249   6.865 -0.6497 -0.4861  0.3291
  147GLN   HE21 4223   0.446   0.186   6.872  0.4382  0.7766 -0.2311
  147GLN   HE22 4224   0.287   0.235   6.806 -1.4580  1.3324  0.9105
  147GLN      C 4225   0.711   0.595   6.716  0.3470 -0.3457 -0.1577
  147GLN      O 4226   0.820   0.630   6.761 -0.0647  0.6336  0.0797
  148SER      N 4227   0.661   0.656   6.608  1.0855 -0.4163 -0.5505
  148SER      H 4228   0.575   0.621   6.569 -0.7004  1.9117  1.0565
  148SER     CA 4229   0.733   0.751   6.526  0.3002  0.1711 -0.5660
  148SER     HA 4230   0.806   0.796   6.594 -1.7658 -0.1717  2.0294
  148SER     CB 4231   0.809   0.682   6.414  0.4026 -0.4866 -0.0977
  148SER    HB1 4232   0.867   0.605   6.466 -3.4467 -1.3707  3.3523
  148SER    HB2 4233   0.869   0.762   6.370  0.5881 -1.0136 -0.8303
  148SER     OG 4234   0.727   0.619   6.319 -0.2592  0.1250  0.0653
  148SER     HG 4235   0.692   0.690   6.264 -0.4563 -0.0482 -0.0362
  148SER      C 4236   0.645   0.863   6.472 -0.0822  0.4671  0.6412
  148SER      O 4237   0.531   0.845   6.429  0.0091  0.1045  0.5536
  149TYR      N 4238   0.709   0.980   6.465  0.2003  0.2847  0.1406
  149TYR      H 4239   0.800   0.971   6.508  0.3340 -0.9423 -0.3724
  149TYR     CA 4240   0.652   1.104   6.416 -0.0526  0.0980 -0.0415
  149TYR     HA 4241   0.562   1.120   6.475  0.9639  2.1029  1.1074
  149TYR     CB 4242   0.740   1.219   6.463  0.1069 -0.0080 -0.0806
  149TYR    HB1 4243   0.838   1.197   6.421  0.9620 -0.8693  2.2112
  149TYR    HB2 4244   0.756   1.213   6.571  1.9197 -1.3829 -0.3708
  149TYR     CG 4245   0.694   1.356   6.419  0.4302  0.1916  0.1868
  149TYR    CD1 4246   0.583   1.407   6.488  0.1967  0.3329 -0.2887
  149TYR    HD1 4247   0.536   1.349   6.566 -1.7116 -0.9876 -2.2847
  149TYR    CE1 4248   0.535   1.534   6.454  0.2891  0.4982  0.1841
  149TYR    HE1 4249   0.448   1.573   6.506  0.1164 -0.7755  0.8935
  149TYR     CZ 4250   0.590   1.604   6.345 -0.4973  0.1155 -0.4750
  149TYR     OH 4251   0.549   1.732   6.326 -0.0189  0.3310 -0.0877
  149TYR     HH 4252   0.600   1.792   6.271 -1.3870  2.7324  1.1090
  149TYR    CE2 4253   0.713   1.561   6.289 -0.6619 -0.3495 -0.4845
  149TYR    HE2 4254   0.764   1.612   6.209 -0.7275  0.1788 -0.1968
  149TYR    CD2 4255   0.760   1.434   6.324 -0.0099 -0.0725 -0.3412
  149TYR    HD2 4256   0.838   1.392   6.261 -0.4625 -0.9344 -0.3512
  149TYR      C 4257   0.633   1.106   6.265 -0.2899 -0.5028 -0.0230
  149TYR      O 4258   0.726   1.104   6.185 -0.2932  0.0250 -0.0454
  150ASN      N 4259   0.507   1.127   6.226 -0.2215  0.0302  0.0324
  150ASN      H 4260   0.437   1.126   6.298 -0.6538 -0.7458 -0.3878
  150ASN     CA 4261   0.459   1.179   6.099 -0.0980  0.0063 -0.0249
  150ASN     HA 4262   0.539   1.147   6.032  0.0590  0.0284  0.1499
  150ASN     CB 4263   0.337   1.094   6.064  0.2398 -0.5121  0.0513
  150ASN    HB1 4264   0.252   1.108   6.130  1.0267 -1.5316  1.3402
  150ASN    HB2 4265   0.356   0.987   6.074 -1.4804 -0.6458  2.9875
  150ASN     CG 4266   0.290   1.114   5.920  0.4633  0.0480  0.0517
  150ASN    OD1 4267   0.194   1.185   5.894  0.2357 -0.0967  0.4721
  150ASN    ND2 4268   0.349   1.061   5.813  0.1964 -0.2346  0.0433
  150ASN   HD21 4269   0.434   1.008   5.830 -1.4786 -2.5800  1.7460
  150ASN   HD22 4270   0.320   1.091   5.721 -2.9159 -4.1165 -0.5365
  150ASN      C 4271   0.443   1.331   6.097 -0.9593 -0.0843 -0.4454
  150ASN      O 4272   0.371   1.390   6.177 -0.2682  0.5011 -0.2465
  151PRO      N 4273   0.527   1.390   6.011 -0.4571 -0.1404  0.0004
  151PRO     CD 4274   0.635   1.335   5.932  0.0118  0.0159  0.5301
  151PRO    HD1 4275   0.592   1.286   5.845 -0.8973 -0.1379  1.0571
  151PRO    HD2 4276   0.688   1.267   5.999  0.0067  0.2844  0.8116
  151PRO     CG 4277   0.727   1.453   5.900 -0.0061 -0.1969 -0.3195
  151PRO    HG1 4278   0.783   1.461   5.993  0.5654  1.6774 -0.7750
  151PRO    HG2 4279   0.777   1.432   5.806  1.6945 -0.7620  0.6721
  151PRO     CB 4280   0.628   1.568   5.885 -0.4249 -0.4553  0.4216
  151PRO    HB1 4281   0.680   1.663   5.898  1.8538 -1.4240 -0.9617
  151PRO    HB2 4282   0.582   1.559   5.786  0.4251 -3.5576  0.1910
  151PRO     CA 4283   0.519   1.533   5.987 -0.0473  0.0607  1.0083
  151PRO     HA 4284   0.535   1.584   6.082  0.8332  0.2661  0.7594
  151PRO      C 4285   0.383   1.568   5.929  0.2798  0.2397  0.3418
  151PRO      O 4286   0.318   1.480   5.873  0.2536  0.7904 -0.5291
  152PRO      N 4287   0.341   1.693   5.947  0.0076  0.2317 -0.2083
  152PRO     CD 4288   0.411   1.799   6.017  0.1395 -0.0689  0.1165
  152PRO    HD1 4289   0.506   1.814   5.967  0.2529  0.9434  0.5965
  152PRO    HD2 4290   0.426   1.761   6.118 -0.0072 -1.0217 -0.2140
  152PRO     CG 4291   0.330   1.929   6.020  0.3650  0.0808 -0.2651
  152PRO    HG1 4292   0.380   2.018   5.983  1.2576 -0.4600 -0.3900
  152PRO    HG2 4293   0.292   1.938   6.122  1.1378 -1.8350  0.2471
  152PRO     CB 4294   0.216   1.895   5.924  0.3025 -0.1377 -0.1155
  152PRO    HB1 4295   0.117   1.930   5.952 -0.2303 -1.9204  0.3811
  152PRO    HB2 4296   0.233   1.961   5.839 -1.1319  1.7952  1.0115
  152PRO     CA 4297   0.213   1.744   5.900 -0.2241 -0.1491  0.0050
  152PRO     HA 4298   0.136   1.688   5.952  1.8666 -1.6857  1.6334
  152PRO      C 4299   0.201   1.712   5.752 -0.2054  0.1573 -0.0633
  152PRO      O 4300   0.276   1.763   5.669 -0.1039 -0.1686 -0.1697
  153GLN      N 4301   0.097   1.636   5.718 -0.1310 -0.0338  0.1387
  153GLN      H 4302   0.031   1.622   5.793  2.8501 -1.0673  2.8007
  153GLN     CA 4303   0.084   1.587   5.582  0.0630  0.2366  0.0238
  153GLN     HA 4304   0.188   1.565   5.559 -0.0896 -0.0293 -0.4353
  153GLN     CB 4305   0.002   1.459   5.566  0.0505  0.2399  0.0625
  153GLN    HB1 4306   9.570   1.442   5.460  3.1690  0.8817 -0.6656
  153GLN    HB2 4307   9.487   1.474   5.607 -1.3114 -2.6802 -1.9551
  153GLN     CG 4308   0.063   1.326   5.610 -0.3463  0.0810  0.1346
  153GLN    HG1 4309   0.002   1.246   5.568 -1.7728  2.1122 -1.9689
  153GLN    HG2 4310   0.071   1.316   5.718  0.5774 -0.1181  0.0537
  153GLN     CD 4311   0.199   1.315   5.543 -0.3155 -0.1675  0.2384
  153GLN    OE1 4312   0.232   1.304   5.425  0.2310  0.2425  0.3508
  153GLN    NE2 4313   0.302   1.331   5.626 -0.2409  0.1511  0.0838
  153GLN   HE21 4314   0.291   1.371   5.718  4.2009 -0.4680  1.0883
  153GLN   HE22 4315   0.392   1.345   5.582 -0.4174 -0.3136 -0.4287
  153GLN      C 4316   0.030   1.700   5.494  0.1134  0.1609 -0.1053
  153GLN      O 4317   9.517   1.761   5.535  0.3529  0.1739  0.4631
  154GLY      N 4318   0.075   1.727   5.372  1.0595  0.2810  0.2627
  154GLY      H 4319   0.158   1.678   5.340 -0.1268 -1.0728 -0.8741
  154GLY     CA 4320   0.020   1.838   5.297  0.2018 -0.1066  0.3128
  154GLY    HA1 4321   9.502   1.819   5.267 -0.5332  0.7154  2.1488
  154GLY    HA2 4322   0.015   1.925   5.363  0.9256  0.4746 -0.3775
  154GLY      C 4323   0.079   1.871   5.161 -0.1414 -0.1875  0.1423
  154GLY      O 4324   0.175   1.807   5.116  0.0751  0.5224 -0.4144
  155TYR      N 4325   0.026   1.980   5.106  0.4232  0.2323  0.4165
  155TYR      H 4326   9.528   2.018   5.147 -0.9406 -1.8217 -0.2998
  155TYR     CA 4327   0.070   2.044   4.984  0.3520 -0.0933  0.2178
  155TYR     HA 4328   0.147   1.980   4.940 -0.1661 -0.0764 -0.7569
  155TYR     CB 4329   9.549   2.057   4.875 -0.1008 -0.2735  0.6368
  155TYR    HB1 4330   9.490   2.148   4.883  0.7464  0.1489  3.0211
  155TYR    HB2 4331   0.005   2.053   4.774 -0.2692 -0.0912  0.5601
  155TYR     CG 4332   9.443   1.950   4.868 -0.0993 -0.2362  0.0144
  155TYR    CD1 4333   9.327   1.955   4.945  0.1501 -0.1787  0.3883
  155TYR    HD1 4334   9.315   2.044   5.004  2.5170  1.2091 -1.0840
  155TYR    CE1 4335   9.226   1.858   4.945  0.2402 -0.2733 -0.2755
  155TYR    HE1 4336   9.128   1.875   4.987  1.4439  2.1744  1.7977
  155TYR     CZ 4337   9.248   1.742   4.867 -0.1640 -0.4380 -0.1501
  155TYR     OH 4338   9.153   1.644   4.865 -0.5538 -0.0590 -0.3013
  155TYR     HH 4339   9.187   1.563   4.828 -0.6786  1.3660 -3.9365
  155TYR    CE2 4340   9.362   1.734   4.785  0.1618 -0.0904  0.2601
  155TYR    HE2 4341   9.371   1.643   4.727  1.8182 -1.1895  2.0575
  155TYR    CD2 4342   9.461   1.833   4.792  0.3365 -0.2548  0.1395
  155TYR    HD2 4343   9.548   1.820   4.729  0.1177 -1.6271  0.0864
  155TYR      C 4344   0.129   2.181   5.013  0.0765  0.0385  0.1603
  155TYR      O 4345   0.079   2.263   5.090 -0.1295  0.0239  0.0404
  156GLY      N 4346   0.226   2.217   4.928  0.0780 -0.1271  0.0929
  156GLY      H 4347   0.263   2.143   4.870 -1.1009  0.1743 -1.1066
  156GLY     CA 4348   0.278   2.352   4.922  0.2355 -0.1888  0.0643
  156GLY    HA1 4349   0.381   2.337   4.892 -0.1499 -3.3635 -0.0288
  156GLY    HA2 4350   0.290   2.395   5.022 -1.1686 -0.7811  0.5098
  156GLY      C 4351   0.192   2.445   4.838 -0.3843 -0.4420  0.4063
  156GLY      O 4352   0.136   2.408   4.735  0.0845  0.2314 -0.1028
  157GLN      N 4353   0.171   2.566   4.890  0.0725 -0.2013  0.0448
  157GLN      H 4354   0.235   2.592   4.963  0.8847  0.0602 -0.7463
  157GLN     CA 4355   0.083   2.672   4.844  0.0599 -0.2340 -0.0050
  157GLN     HA 4356   0.014   2.637   4.767 -1.6319  0.0680  1.3212
  157GLN     CB 4357   0.016   2.709   4.975  0.0765  0.1293 -0.0964
  157GLN    HB1 4358   9.544   2.628   5.021 -1.8972  2.1106  1.0968
  157GLN    HB2 4359   0.089   2.749   5.046  1.2482  1.1834 -1.8432
  157GLN     CG 4360   9.512   2.832   4.966 -0.2304 -0.1327 -0.6654
  157GLN    HG1 4361   9.568   2.917   4.926 -0.8100 -0.3863 -2.0484
  157GLN    HG2 4362   9.492   2.866   5.068  1.0616  0.8401 -0.7110
  157GLN     CD 4363   9.386   2.814   4.883 -0.4523 -0.0260 -0.3503
  157GLN    OE1 4364   9.348   2.704   4.845 -0.4387 -0.2005  0.1267
  157GLN    NE2 4365   9.302   2.918   4.882 -0.2995  0.1086  0.1427
  157GLN   HE21 4366   9.223   2.905   4.820 -1.1241 -2.6117  1.6197
  157GLN   HE22 4367   9.325   3.012   4.912  2.3690 -0.1812 -0.7707
  157GLN      C 4368   0.161   2.779   4.769  0.3495 -0.9617 -0.7649
  157GLN      O 4369   0.278   2.798   4.802  0.1140  0.0948 -0.5110
  158GLN      N 4370   0.099   2.837   4.666 -0.5311 -0.2344  0.1513
  158GLN      H 4371   0.008   2.806   4.636 -1.0101  1.1710  0.0926
  158GLN     CA 4372   0.147   2.950   4.589 -0.8765 -0.0642  0.1867
  158GLN     HA 4373   0.253   2.960   4.609 -0.4882 -1.3537 -1.1054
  158GLN     CB 4374   0.154   2.931   4.438 -0.2098 -0.4273  0.2599
  158GLN    HB1 4375   0.180   3.028   4.395  0.3677 -0.2372  1.0230
  158GLN    HB2 4376   0.235   2.863   4.410 -1.0357 -0.5557 -2.0650
  158GLN     CG 4377   0.029   2.883   4.365 -0.4223 -0.5372  0.6955
  158GLN    HG1 4378   9.549   2.970   4.372 -1.1253 -0.8713 -1.1336
  158GLN    HG2 4379   0.048   2.867   4.259 -1.9656  0.9662  0.1547
  158GLN     CD 4380   9.557   2.755   4.425 -0.1919 -0.7278  0.5124
  158GLN    OE1 4381   0.034   2.650   4.436 -0.5673 -0.9640  0.4166
  158GLN    NE2 4382   9.435   2.763   4.478 -0.2882  0.0274  0.1889
  158GLN   HE21 4383   9.392   2.676   4.507 -0.2698 -0.8460 -2.2333
  158GLN   HE22 4384   9.390   2.853   4.494  0.5530 -0.0517  3.9762
  158GLN      C 4385   0.079   3.081   4.627 -0.2149  0.2041  0.4465
  158GLN      O 4386   9.546   3.081   4.659 -0.3516 -1.0502  0.0038
  159ASN      N 4387   0.158   3.189   4.619 -0.1048  0.1042  0.1264
  159ASN      H 4388   0.256   3.194   4.596 -0.1458  1.2087  0.1020
  159ASN     CA 4389   0.110   3.325   4.640  0.1147  0.2174 -0.1087
  159ASN     HA 4390   0.056   3.327   4.734 -1.4879  1.9244 -1.0102
  159ASN     CB 4391   0.228   3.421   4.638  0.2712  0.0402  0.3639
  159ASN    HB1 4392   0.262   3.428   4.534 -2.3304 -0.6998 -0.6233
  159ASN    HB2 4393   0.305   3.379   4.702 -0.4677 -0.2761  1.0548
  159ASN     CG 4394   0.189   3.557   4.694  0.0066 -0.1795  0.7088
  159ASN    OD1 4395   0.072   3.591   4.714 -0.1386  0.2919 -0.8583
  159ASN    ND2 4396   0.288   3.647   4.688 -0.1468 -0.0960 -0.8556
  159ASN   HD21 4397   0.376   3.620   4.647  1.2754  1.0325  1.2477
  159ASN   HD22 4398   0.275   3.740   4.724  0.3990 -0.2639 -0.2069
  159ASN      C 4399   0.005   3.362   4.536  0.1517  0.4138 -0.0754
  159ASN      O 4400   0.017   3.347   4.415 -0.0429 -0.5049  0.0127
  160GLN      N 4401   9.478   3.411   4.588  0.0929  0.3134 -0.1094
  160GLN      H 4402   9.480   3.426   4.688  1.0666  0.9969 -0.2187
  160GLN     CA 4403   9.349   3.423   4.524 -0.0055 -0.3348 -0.0454
  160GLN     HA 4404   9.366   3.476   4.430 -1.1541 -1.6433 -1.0334
  160GLN     CB 4405   9.291   3.285   4.495  0.0109 -0.3112 -0.1937
  160GLN    HB1 4406   9.209   3.287   4.423 -1.9129 -0.8432  1.9000
  160GLN    HB2 4407   9.378   3.232   4.455  0.8097  2.0443 -1.8116
  160GLN     CG 4408   9.229   3.208   4.611 -0.4459 -0.1466 -0.3267
  160GLN    HG1 4409   9.128   3.245   4.629 -1.0589 -1.4610 -0.9228
  160GLN    HG2 4410   9.288   3.221   4.702 -0.7547  0.7217 -0.2451
  160GLN     CD 4411   9.208   3.065   4.563 -0.2397 -0.1892 -0.2918
  160GLN    OE1 4412   9.285   3.006   4.487  0.2393  0.7282 -0.5476
  160GLN    NE2 4413   9.108   2.999   4.621 -0.1591  0.0512  0.1200
  160GLN   HE21 4414   9.052   3.049   4.690 -0.7288  0.2808 -0.4989
  160GLN   HE22 4415   9.089   2.909   4.580  0.4756 -0.1962  0.3631
  160GLN      C 4416   9.252   3.513   4.599 -0.3230 -0.6082 -0.1245
  160GLN      O 4417   9.269   3.554   4.714 -0.5106  0.0228 -0.3187
  161TYR      N 4418   9.150   3.557   4.525  0.1408  0.6999 -0.0087
  161TYR      H 4419   9.136   3.525   4.430 -0.0493 -0.4151  0.3815
  161TYR     CA 4420   9.034   3.626   4.578  0.1160  0.4567  0.2542
  161TYR     HA 4421   9.080   3.710   4.630  0.6787 -1.2813  2.7857
  161TYR     CB 4422   8.946   3.674   4.463  0.0251 -0.3629 -0.0253
  161TYR    HB1 4423   8.876   3.596   4.431 -0.3810  0.4030 -1.0539
  161TYR    HB2 4424   9.005   3.713   4.381  1.2031  0.8656  1.3561
  161TYR     CG 4425   8.846   3.776   4.513  0.5497 -0.1610  0.6187
  161TYR    CD1 4426   8.877   3.911   4.492 -0.0434 -0.0747  0.2679
  161TYR    HD1 4427   8.962   3.948   4.437  0.7035 -1.7180  0.2485
  161TYR    CE1 4428   8.794   4.010   4.546  0.2579  0.4368 -0.1892
  161TYR    HE1 4429   8.820   4.114   4.534  0.8378  0.3375  0.1780
  161TYR     CZ 4430   8.675   3.975   4.614  0.0583  0.4554 -0.5247
  161TYR     OH 4431   8.603   4.076   4.671  0.3449  0.2202  0.2679
  161TYR     HH 4432   8.531   4.052   4.730  0.6703  2.4239  1.6575
  161TYR    CE2 4433   8.648   3.839   4.638 -0.7916  0.5000 -1.1759
  161TYR    HE2 4434   8.559   3.817   4.696 -1.0853  0.2930 -1.7048
  161TYR    CD2 4435   8.731   3.740   4.584 -0.0287  0.4652  0.0101
  161TYR    HD2 4436   8.705   3.638   4.609  0.0880  0.5455  0.4681
  161TYR      C 4437   8.965   3.541   4.685 -0.2748  0.2612 -0.1515
  161TYR      O 4438   8.929   3.428   4.653 -0.3279  0.1328  0.3533
  162ASN      N 4439   8.956   3.592   4.808  0.7022 -0.0956  0.0710
  162ASN      H 4440   8.981   3.689   4.824 -0.4286 -0.0041  1.4084
  162ASN     CA 4441   8.911   3.513   4.921 -0.2750  0.3891  0.0268
  162ASN     HA 4442   8.971   3.424   4.933 -0.7965 -0.0743 -0.7285
  162ASN     CB 4443   8.935   3.596   5.047 -0.2097 -0.6568  0.7069
  162ASN    HB1 4444   8.895   3.536   5.129 -3.0601 -0.0998 -0.1755
  162ASN    HB2 4445   8.879   3.688   5.054  0.6320 -0.2112  2.0094
  162ASN     CG 4446   9.081   3.636   5.067 -0.1637 -0.0010 -0.8480
  162ASN    OD1 4447   9.173   3.591   4.998  0.4121  0.3612 -0.3151
  162ASN    ND2 4448   9.113   3.724   5.161 -0.2704 -0.3616 -0.4685
  162ASN   HD21 4449   9.209   3.754   5.175 -0.4553  0.6383 -1.1763
  162ASN   HD22 4450   9.046   3.768   5.223  1.8565  0.8832  1.0835
  162ASN      C 4451   8.771   3.455   4.910 -0.3533  0.5218  0.3035
  162ASN      O 4452   8.683   3.510   4.845 -0.5791  0.4335  0.5299
  163SER      N 4453   8.756   3.349   4.991 -0.2990 -0.0559 -0.4350
  163SER      H 4454   8.838   3.316   5.039 -0.4102  1.9050  1.2654
  163SER     CA 4455   8.635   3.282   5.034 -0.3231  0.2660  0.0045
  163SER     HA 4456   8.557   3.297   4.960  1.3437  2.2070 -1.5125
  163SER     CB 4457   8.667   3.133   5.047  0.3486  0.4157  0.1255
  163SER    HB1 4458   8.746   3.121   5.121 -0.0277  0.6724  0.5767
  163SER    HB2 4459   8.593   3.072   5.099  2.2480 -3.0038 -0.9169
  163SER     OG 4460   8.691   3.084   4.917 -0.2407 -0.0235  0.1803
  163SER     HG 4461   8.784   3.074   4.899 -0.9792 -1.4388 -3.8177
  163SER      C 4462   8.589   3.345   5.165 -0.4455 -0.2587  0.2134
  163SER    OC1 4463   8.464   3.352   5.169 -0.4635 -0.2231 -0.3144
  163SER    OC2 4464   8.663   3.370   5.262 -0.5310  0.6925  0.0420
    1MET      N 4465   6.368   2.832   0.016 -0.3052  0.7652 -0.3893
    1MET     H1 4466   6.376   2.826   9.501  1.0622 -0.5677 -0.2316
    1MET     H2 4467   6.284   2.883   0.040 -0.5602 -0.2940  1.0847
    1MET     H3 4468   6.372   2.737   0.050  0.6405  0.4194 -1.4172
    1MET     CA 4469   6.493   2.898   0.056 -0.0518  0.0905 -0.0561
    1MET     HA 4470   6.489   2.895   0.165 -1.6839  0.6691 -0.0563
    1MET     CB 4471   6.613   2.828   9.580 -0.0358 -0.1648  0.2621
    1MET    HB1 4472   6.701   2.884   0.026  1.3090 -1.5783 -0.8333
    1MET    HB2 4473   6.616   2.837   9.471  1.7273 -1.4155  0.1646
    1MET     CG 4474   6.622   2.680   0.031 -0.7069 -0.2941 -0.0697
    1MET    HG1 4475   6.700   2.643   9.550  1.1871  1.5417  0.9952
    1MET    HG2 4476   6.535   2.622   0.002 -2.2650  1.2093  1.3755
    1MET     SD 4477   6.658   2.629   0.201 -0.0581 -0.3331 -0.2151
    1MET     CE 4478   6.831   2.680   0.219 -0.2185  0.1683 -0.0721
    1MET    HE1 4479   6.888   2.650   0.132 -0.7500 -0.6423 -0.1495
    1MET    HE2 4480   6.836   2.789   0.224  4.4147  0.0911  1.5932
    1MET    HE3 4481   6.869   2.642   0.314 -1.3104  1.3916  0.8994
    1MET      C 4482   6.498   3.043   0.010 -0.3487  0.2628  0.4466
    1MET      O 4483   6.433   3.073   9.495 -0.1406 -0.3015  0.1440
    2ALA      N 4484   6.568   3.139   0.072 -0.4416  0.4900  0.2016
    2ALA      H 4485   6.608   3.118   0.162 -2.1924  1.5739  1.2967
    2ALA     CA 4486   6.609   3.264   0.012 -0.1851  0.3081 -0.0024
    2ALA     HA 4487   6.541   3.305   9.523 -1.9318 -1.1132  0.7571
    2ALA     CB 4488   6.618   3.371   0.121  0.0879 -0.1469  0.4267
    2ALA    HB1 4489   6.673   3.340   0.210 -1.1248  0.6856  1.4992
    2ALA    HB2 4490   6.518   3.398   0.155 -0.0484  1.6279 -1.1761
    2ALA    HB3 4491   6.662   3.465   0.087  0.9222 -0.0133  1.8018
    2ALA      C 4492   6.749   3.247   9.539 -0.1722  0.0739  0.0957
    2ALA      O 4493   6.835   3.192   0.022 -0.6507 -0.3842  0.3412
    3SER      N 4494   6.784   3.298   9.421 -0.0032  0.3817  0.2779
    3SER      H 4495   6.718   3.364   9.382  1.0346  1.4951  0.3475
    3SER     CA 4496   6.912   3.286   9.355 -0.4156  0.1343 -0.4923
    3SER     HA 4497   6.982   3.265   9.436  0.2514  2.1588 -0.4881
    3SER     CB 4498   6.922   3.170   9.257 -0.2624 -0.1576 -0.1331
    3SER    HB1 4499   7.025   3.158   9.222 -0.5556 -0.8903 -0.7706
    3SER    HB2 4500   6.856   3.197   9.175 -1.2536 -2.0375 -0.0292
    3SER     OG 4501   6.866   3.053   9.312 -0.2743  0.0750  0.3508
    3SER     HG 4502   6.922   3.034   9.388  1.9369 -1.3048 -1.4998
    3SER      C 4503   6.971   3.411   9.292  0.3800 -0.0127 -0.0584
    3SER      O 4504   6.913   3.481   9.209  0.3387 -0.1891 -0.1785
    4ASN      N 4505   7.102   3.438   9.301  0.3513  0.1017  0.0073
    4ASN      H 4506   7.159   3.364   9.339 -0.1797  0.6390  1.9847
    4ASN     CA 4507   7.176   3.547   9.241  0.2217 -0.0631 -0.4585
    4ASN     HA 4508   7.114   3.603   9.171 -0.3311  0.1596  0.1951
    4ASN     CB 4509   7.227   3.639   9.352 -0.3355 -0.0977 -0.1701
    4ASN    HB1 4510   7.308   3.697   9.308  1.5876 -2.3804  0.1420
    4ASN    HB2 4511   7.258   3.586   9.442 -1.1191  0.5635  0.5082
    4ASN     CG 4512   7.132   3.751   9.389  0.1789  0.1895  0.2950
    4ASN    OD1 4513   7.042   3.731   9.470  0.0623  0.2749  0.1867
    4ASN    ND2 4514   7.150   3.869   9.328 -0.2798 -0.2164 -0.6401
    4ASN   HD21 4515   7.077   3.936   9.346 -0.1096  0.0619 -0.9880
    4ASN   HD22 4516   7.228   3.874   9.264  0.8191 -1.6158  0.5227
    4ASN      C 4517   7.293   3.493   9.159  0.4697 -0.4387  0.1350
    4ASN      O 4518   7.327   3.375   9.164  0.5674 -0.3800  1.0449
    5ASP      N 4519   7.355   3.574   9.073 -0.2886 -0.3817 -0.3741
    5ASP      H 4520   7.322   3.669   9.065 -1.8493 -0.6577  1.7786
    5ASP     CA 4521   7.480   3.539   9.009 -0.0643 -0.2168 -0.0302
    5ASP     HA 4522   7.482   3.431   8.997 -1.0226 -0.1180 -1.3360
    5ASP     CB 4523   7.479   3.598   8.868 -0.0210  0.4070  0.2303
    5ASP    HB1 4524   7.386   3.565   8.822  0.0585 -0.5378  0.7277
    5ASP    HB2 4525   7.486   3.707   8.869 -1.7859  0.6200 -2.2046
    5ASP     CG 4526   7.583   3.537   8.776  0.0448  0.2820  0.3880
    5ASP    OD1 4527   7.665   3.609   8.715 -0.2386 -0.2130 -0.6049
    5ASP    OD2 4528   7.566   3.415   8.754 -0.3878  0.3337  0.4213
    5ASP      C 4529   7.595   3.577   9.101  0.0505 -0.0781 -0.2299
    5ASP      O 4530   7.584   3.641   9.205 -0.3585 -0.0925 -0.2609
    6TYR      N 4531   7.717   3.539   9.062  0.2240  0.3222 -0.0817
    6TYR      H 4532   7.722   3.474   8.985 -1.8400  1.1543 -0.9803
    6TYR     CA 4533   7.838   3.576   9.134  0.1162 -0.1477  0.3539
    6TYR     HA 4534   7.819   3.669   9.188 -1.4429 -0.7309  0.8737
    6TYR     CB 4535   7.873   3.467   9.235 -0.2950 -0.0452  0.6108
    6TYR    HB1 4536   7.874   3.370   9.185 -0.3381  0.6458 -0.7920
    6TYR    HB2 4537   7.786   3.461   9.299 -1.8714  0.4480 -1.3695
    6TYR     CG 4538   7.997   3.493   9.317  0.0753 -0.3970  0.1680
    6TYR    CD1 4539   7.976   3.552   9.442 -0.2370  0.5017 -0.3053
    6TYR    HD1 4540   7.876   3.583   9.470 -0.9200 -1.3102 -0.5926
    6TYR    CE1 4541   8.079   3.568   9.535 -0.3079 -0.6662 -0.0056
    6TYR    HE1 4542   8.061   3.611   0.047  0.5840 -0.4271  0.0695
    6TYR     CZ 4543   8.208   3.530   9.493 -0.1595  0.0420 -0.2182
    6TYR     OH 4544   8.312   3.533   9.582 -0.5247 -0.4535  0.2348
    6TYR     HH 4545   8.286   3.579   0.077  1.0906  0.6711  0.1647
    6TYR    CE2 4546   8.228   3.459   9.373  0.3510  0.1939 -0.2256
    6TYR    HE2 4547   8.327   3.422   9.352  1.5794  1.4267  2.8273
    6TYR    CD2 4548   8.122   3.438   9.284  0.2245  0.0641 -0.0423
    6TYR    HD2 4549   8.150   3.381   9.197  1.7955  1.8356 -0.7707
    6TYR      C 4550   7.957   3.591   9.040 -0.1882  0.4393  0.0557
    6TYR      O 4551   7.974   3.515   8.945  1.0659  0.2903  0.3874
    7THR      N 4552   8.040   3.691   9.069  0.7187 -0.4278  0.5275
    7THR      H 4553   8.025   3.741   9.155 -0.1323 -1.0923  0.7815
    7THR     CA 4554   8.153   3.735   8.989 -0.1399  0.3250 -0.3047
    7THR     HA 4555   8.125   3.713   8.886 -1.7164 -0.5438  0.2635
    7THR     CB 4556   8.177   3.885   8.999  0.1405  0.2612  0.0065
    7THR     HB 4557   8.216   3.909   9.098  0.0518  1.4636 -0.2320
    7THR    CG2 4558   8.280   3.931   8.896 -0.2823  0.1171 -0.4910
    7THR   HG21 4559   8.380   3.914   8.935 -0.1222  0.2715 -0.8339
    7THR   HG22 4560   8.265   3.887   8.798  1.0272 -2.2099  0.2856
    7THR   HG23 4561   8.279   4.039   8.882 -1.7233 -0.1301 -2.7881
    7THR    OG1 4562   8.070   3.973   8.972  0.0300 -0.0123 -0.4579
    7THR    HG1 4563   8.039   3.956   8.882  0.1841 -0.0703 -0.5007
    7THR      C 4564   8.276   3.651   9.021  0.1661  0.8340 -0.1288
    7THR      O 4565   8.333   3.657   9.129  0.1496  0.1945 -0.0763
    8GLN      N 4566   8.341   3.598   8.917 -0.4678  0.2443 -0.2367
    8GLN      H 4567   8.302   3.604   8.824  2.8363  1.6557 -1.6831
    8GLN     CA 4568   8.471   3.533   8.919 -0.4524  0.2766 -0.1048
    8GLN     HA 4569   8.483   3.486   9.016 -0.8511 -1.2161 -0.7431
    8GLN     CB 4570   8.483   3.423   8.813 -0.1561  0.4675 -0.2722
    8GLN    HB1 4571   8.461   3.455   8.711 -0.1271 -3.5436 -1.7102
    8GLN    HB2 4572   8.585   3.385   8.818  1.4946  4.4886  0.3458
    8GLN     CG 4573   8.374   3.317   8.832  0.2687  0.0612 -0.0707
    8GLN    HG1 4574   8.397   3.272   8.928  2.5990 -0.6798 -0.9082
    8GLN    HG2 4575   8.272   3.356   8.827  0.0801 -0.3499  0.5045
    8GLN     CD 4576   8.377   3.217   8.717 -0.3403  0.2937 -0.2944
    8GLN    OE1 4577   8.408   3.241   8.601 -0.0259  0.3762 -0.1951
    8GLN    NE2 4578   8.335   3.093   8.740  0.0586  0.1447 -0.3622
    8GLN   HE21 4579   8.355   3.027   8.666 -2.4951 -0.7904 -0.3177
    8GLN   HE22 4580   8.327   3.063   8.837 -0.0337  0.5490 -0.2440
    8GLN      C 4581   8.585   3.632   8.902 -0.2367  0.1434  0.5456
    8GLN      O 4582   8.572   3.725   8.823  0.0995 -0.1474  0.1452
    9GLN      N 4583   8.694   3.603   8.972 -0.1614 -0.3113  0.2444
    9GLN      H 4584   8.688   3.517   9.026  0.0523 -1.4243 -1.4306
    9GLN     CA 4585   8.819   3.675   8.968 -0.2126 -0.2331  0.0553
    9GLN     HA 4586   8.799   3.764   8.908  0.6461 -0.8447 -1.1817
    9GLN     CB 4587   8.850   3.738   9.104 -0.1922 -0.8278  0.3253
    9GLN    HB1 4588   8.941   3.799   9.104 -1.3634  1.0999 -2.1566
    9GLN    HB2 4589   8.876   3.661   9.177  1.9873 -0.0137  0.4820
    9GLN     CG 4590   8.742   3.830   9.158 -0.5405 -1.2207  0.3057
    9GLN    HG1 4591   8.715   3.906   9.085 -1.1227 -1.2901  0.4457
    9GLN    HG2 4592   8.652   3.770   9.166 -1.3744  0.0151  0.5238
    9GLN     CD 4593   8.767   3.890   9.296  0.2532 -0.2113 -0.2610
    9GLN    OE1 4594   8.861   3.867   9.371 -0.0404  0.2167  0.2477
    9GLN    NE2 4595   8.689   3.991   9.335 -0.0493 -0.2977 -0.6310
    9GLN   HE21 4596   8.714   4.016   9.430  1.7693 -1.3457 -0.7792
    9GLN   HE22 4597   8.605   4.018   9.286 -1.8057 -0.2641  2.1640
    9GLN      C 4598   8.936   3.593   8.915 -0.2592 -0.0338 -0.3593
    9GLN      O 4599   8.937   3.471   8.931  0.4967  0.0557  0.3425
   10ALA      N 4600   9.037   3.659   8.858  0.2998  0.1138  0.7843
   10ALA      H 4601   9.042   3.760   8.862  0.9197  0.1341 -0.1933
   10ALA     CA 4602   9.154   3.594   8.802 -0.0044  0.4013 -0.2095
   10ALA     HA 4603   9.118   3.515   8.737 -1.2605  1.6814 -1.1388
   10ALA     CB 4604   9.246   3.680   8.715  0.1715 -0.2789 -0.7044
   10ALA    HB1 4605   9.196   3.689   8.619 -0.4741  2.6347 -0.1962
   10ALA    HB2 4606   9.351   3.654   8.711  1.0714  2.7422  0.3018
   10ALA    HB3 4607   9.246   3.777   8.766  1.3194 -1.1039  0.9380
   10ALA      C 4608   9.237   3.523   8.908  0.4922  0.8694 -0.2784
   10ALA      O 4609   9.239   3.566   9.023  0.3266  0.3993 -0.0953
   11THR      N 4610   9.320   3.426   8.871 -0.2715 -0.1448  0.6020
   11THR      H 4611   9.318   3.397   8.774 -1.7676  0.6533  0.3749
   11THR     CA 4612   9.402   3.343   8.958  0.4246 -0.4327 -0.3106
   11THR     HA 4613   9.348   3.336   9.052  2.3879 -0.5700  0.8471
   11THR     CB 4614   9.418   3.202   8.902 -0.2551 -0.5724 -0.1549
   11THR     HB 4615   9.453   3.132   8.979 -2.0684 -1.7067 -0.2983
   11THR    CG2 4616   9.292   3.140   8.841 -0.5187 -0.2053  0.0121
   11THR   HG21 4617   9.221   3.128   8.923  0.5618 -1.4198  0.8162
   11THR   HG22 4618   9.237   3.199   8.768 -0.3324 -0.3275 -0.2277
   11THR   HG23 4619   9.313   3.041   8.801 -2.2077  0.2765 -2.2859
   11THR    OG1 4620   9.509   3.207   8.795 -0.5449 -0.0285 -0.3760
   11THR    HG1 4621   9.584   3.154   8.821  0.0484  0.3715 -1.2310
   11THR      C 4622   9.528   3.417   9.000  0.3403 -0.3170 -0.2606
   11THR      O 4623   9.572   3.499   8.920  0.0699  0.0072 -0.0779
   12GLN      N 4624   9.563   3.397   9.127  0.3120 -0.4843 -0.2768
   12GLN      H 4625   9.517   3.325   9.181  0.8901  0.0099  0.9136
   12GLN     CA 4626   0.080   3.472   9.196 -0.4516 -0.1510  0.5198
   12GLN     HA 4627   0.145   3.515   9.120 -1.8879 -0.1855 -0.7772
   12GLN     CB 4628   0.030   3.589   9.281 -0.0427  0.2985  0.1487
   12GLN    HB1 4629   0.118   3.638   9.323  0.5292 -0.4532 -0.1424
   12GLN    HB2 4630   9.549   3.559   9.362 -0.6476 -1.1808 -0.8456
   12GLN     CG 4631   9.546   3.694   9.194  0.1243  0.1764 -0.1339
   12GLN    HG1 4632   9.475   3.652   9.123  0.1558  2.1422 -1.3965
   12GLN    HG2 4633   0.042   3.743   9.141  1.3203 -1.2840  0.2665
   12GLN     CD 4634   9.476   3.802   9.275  0.4121  0.2066  0.0812
   12GLN    OE1 4635   9.506   3.921   9.269 -0.0423  0.3127 -0.1462
   12GLN    NE2 4636   9.379   3.770   9.361  0.3272 -0.0695 -0.1175
   12GLN   HE21 4637   9.348   3.676   9.341 -1.4450  0.9149 -2.5006
   12GLN   HE22 4638   9.342   3.828   9.435 -2.0549 -1.5033 -0.0532
   12GLN      C 4639   0.166   3.380   9.282  0.2834 -0.2352 -0.2993
   12GLN      O 4640   0.115   3.283   9.336 -0.8194  0.0547 -0.7945
   13SER      N 4641   0.293   3.418   9.302  0.1983 -0.1649  0.1179
   13SER      H 4642   0.315   3.510   9.267  1.2087 -0.3235  0.3309
   13SER     CA 4643   0.389   3.350   9.385  0.2345 -0.2726 -0.0106
   13SER     HA 4644   0.366   3.243   9.389  0.5589 -0.3486  3.6321
   13SER     CB 4645   0.528   3.380   9.331  0.0569  0.0948 -0.2649
   13SER    HB1 4646   0.535   3.329   9.235  1.4953 -1.5765  0.6806
   13SER    HB2 4647   0.609   3.341   9.393  2.8614 -0.2693 -3.7884
   13SER     OG 4648   0.558   3.515   9.301 -0.1550  0.1187 -0.3676
   13SER     HG 4649   0.647   3.506   9.268 -0.4983 -0.9834 -1.0506
   13SER      C 4650   0.373   3.383   9.533  0.3879 -0.0165 -0.0529
   13SER      O 4651   0.295   3.470   9.570  0.2186 -0.2585  0.1624
   14TYR      N 4652   0.440   3.306   0.033  0.2283 -0.0681  0.0262
   14TYR      H 4653   0.511   3.240   0.002  1.7487  1.3629  0.3041
   14TYR     CA 4654   0.425   3.317   0.177  0.1788 -0.1277  0.0260
   14TYR     HA 4655   0.373   3.408   0.207  1.8096  0.3040  1.7517
   14TYR     CB 4656   0.331   3.210   0.229  0.2231 -0.4003 -0.4477
   14TYR    HB1 4657   0.260   3.175   0.153  1.2304 -2.4781 -0.4841
   14TYR    HB2 4658   0.389   3.118   0.236  2.0808  0.8072  0.7524
   14TYR     CG 4659   0.252   3.229   0.356  0.3767 -0.0986 -0.3966
   14TYR    CD1 4660   0.305   3.186   0.479 -0.2350 -0.6291 -0.3120
   14TYR    HD1 4661   0.391   3.122   0.491 -0.9538 -1.4890  0.3662
   14TYR    CE1 4662   0.241   3.215   0.600  0.4416 -0.4598  0.0085
   14TYR    HE1 4663   0.293   3.186   0.690  1.7337  0.9260 -0.2637
   14TYR     CZ 4664   0.119   3.285   0.604  0.6123 -0.1735  0.1942
   14TYR     OH 4665   0.055   3.312   0.722  0.0343  0.0171 -0.1576
   14TYR     HH 4666   0.086   3.246   0.785  1.1462  1.2125  0.6103
   14TYR    CE2 4667   0.073   3.336   0.481 -0.2884 -0.5290  0.3732
   14TYR    HE2 4668   9.570   3.397   0.490  0.6271  0.6421  2.1891
   14TYR    CD2 4669   0.136   3.308   0.360  0.1616 -0.4372  0.5825
   14TYR    HD2 4670   0.105   3.343   0.263  0.4232 -0.8015  0.3609
   14TYR      C 4671   0.558   3.305   0.250  0.0730 -0.3632  0.1798
   14TYR      O 4672   0.651   3.242   0.199  0.1603  0.1181 -0.2639
   15GLY      N 4673   0.557   3.355   0.373 -0.2967 -0.4460  0.2109
   15GLY      H 4674   0.469   3.396   0.401  1.0291  1.2915  2.1774
   15GLY     CA 4675   0.672   3.380   0.457 -0.0245 -0.1097 -0.2585
   15GLY    HA1 4676   0.760   3.350   0.399  1.0547  1.9196  0.2173
   15GLY    HA2 4677   0.684   3.487   0.476  1.9347  0.0185 -1.8765
   15GLY      C 4678   0.675   3.305   0.589  0.4980  0.2220 -0.0747
   15GLY      O 4679   0.570   3.251   0.624  0.6593 -0.2628 -0.3261
   16ALA      N 4680   0.789   3.290   0.657  0.4342  0.3322  0.0563
   16ALA      H 4681   0.872   3.332   0.617  0.6758 -1.6180 -1.6556
   16ALA     CA 4682   0.808   3.196   0.766  0.1334  0.3451  0.1212
   16ALA     HA 4683   0.715   3.150   0.798  1.1063 -1.0446  1.0692
   16ALA     CB 4684   0.889   3.079   0.713 -0.0777  0.0077  0.5364
   16ALA    HB1 4685   0.906   3.000   0.785  2.3259  0.4285  0.5229
   16ALA    HB2 4686   0.985   3.122   0.683 -1.8084  2.1313 -2.6149
   16ALA    HB3 4687   0.848   3.047   0.617  0.9598 -2.5463  0.8629
   16ALA      C 4688   0.866   3.272   0.885  0.0745  0.1767  0.2578
   16ALA      O 4689   0.908   3.387   0.884  0.0614  0.1799 -0.3117
   17TYR      N 4690   0.860   3.208   1.002  0.0122 -0.0388  0.1379
   17TYR      H 4691   0.811   3.121   1.014 -2.3053  1.2483  0.6155
   17TYR     CA 4692   0.908   3.257   1.129 -0.2613  0.0760  0.1970
   17TYR     HA 4693   0.980   3.337   1.112 -2.6004  2.4655  0.8133
   17TYR     CB 4694   0.784   3.322   1.190  0.2017  0.6486  0.5375
   17TYR    HB1 4695   0.782   3.423   1.148 -2.6524  0.1219 -0.8018
   17TYR    HB2 4696   0.693   3.274   1.155 -0.1296  1.1622  0.6840
   17TYR     CG 4697   0.775   3.319   1.341  0.3173 -0.3589  0.5277
   17TYR    CD1 4698   0.824   3.430   1.410  0.7808 -0.3866  0.2523
   17TYR    HD1 4699   0.868   3.509   1.352 -1.7304 -0.5215 -2.0410
   17TYR    CE1 4700   0.812   3.431   1.550 -0.2392  0.2211  0.1698
   17TYR    HE1 4701   0.848   3.519   1.601 -0.3694  1.3501 -1.5698
   17TYR     CZ 4702   0.765   3.320   1.622  0.6014 -0.1711  0.1255
   17TYR     OH 4703   0.746   3.329   1.757  0.4949 -0.1751  0.1108
   17TYR     HH 4704   0.703   3.250   1.792  1.6687 -0.3178  1.3012
   17TYR    CE2 4705   0.714   3.210   1.550 -0.4983  0.0495  0.5476
   17TYR    HE2 4706   0.681   3.121   1.601  0.0968 -0.8421 -0.5837
   17TYR    CD2 4707   0.717   3.212   1.410 -0.1963 -0.0637  0.5520
   17TYR    HD2 4708   0.683   3.131   1.348  0.3555 -0.6928  1.0576
   17TYR      C 4709   0.966   3.139   1.205  0.2601  0.0925 -0.1708
   17TYR      O 4710   0.906   3.032   1.207 -0.1077  0.3022  0.8048
   18PRO      N 4711   1.062   3.166   1.295  0.3333 -0.4112 -0.0911
   18PRO     CD 4712   1.127   3.294   1.310  0.4579 -0.4595 -0.2283
   18PRO    HD1 4713   1.181   3.324   1.220 -0.4648  0.9172 -0.3568
   18PRO    HD2 4714   1.048   3.367   1.325 -0.2035 -0.7632 -2.0108
   18PRO     CG 4715   1.227   3.286   1.425  0.5277  0.0832 -0.2476
   18PRO    HG1 4716   1.184   3.322   1.518  0.1343 -2.5738  0.6679
   18PRO    HG2 4717   1.321   3.335   1.397 -0.1717  1.3284 -0.4929
   18PRO     CB 4718   1.250   3.135   1.429  0.4446  0.0770 -0.0367
   18PRO    HB1 4719   1.297   3.093   1.518  1.7655  0.0973 -0.7126
   18PRO    HB2 4720   1.325   3.111   1.354  1.8111 -2.2122  1.9173
   18PRO     CA 4721   1.122   3.066   1.381  0.4645 -0.1076  0.1708
   18PRO     HA 4722   1.153   2.978   1.324  3.0092 -0.6916  2.2595
   18PRO      C 4723   1.034   3.029   1.499  0.3520 -0.1619  0.0699
   18PRO      O 4724   1.002   3.113   1.583 -0.0888  0.3168 -0.5680
   19THR      N 4725   1.009   2.898   1.508  0.4152 -0.1779  0.0194
   19THR      H 4726   1.013   2.846   1.422  1.3777 -1.3061  0.7052
   19THR     CA 4727   0.934   2.835   1.615  0.0701  0.1400 -0.0311
   19THR     HA 4728   0.839   2.887   1.626 -0.3205 -0.6346  0.3141
   19THR     CB 4729   0.905   2.690   1.579  0.1695  0.0599  0.2101
   19THR     HB 4730   0.869   2.634   1.666 -0.7432 -0.7787 -0.6736
   19THR    CG2 4731   0.796   2.685   1.472  0.2778  0.8058  0.0601
   19THR   HG21 4732   0.826   2.729   1.377  1.4264 -2.4132 -1.2473
   19THR   HG22 4733   0.781   2.581   1.440 -0.1050  1.7956 -3.4438
   19THR   HG23 4734   0.701   2.729   1.499  1.1118  1.3625  2.3273
   19THR    OG1 4735   1.020   2.625   1.531  0.0855  0.3340 -0.3725
   19THR    HG1 4736   1.011   2.530   1.543  0.5172  0.3935  0.5245
   19THR      C 4737   0.997   2.842   1.754  0.0136  0.2248 -0.0101
   19THR      O 4738   1.115   2.809   1.765 -0.1631 -0.3140  0.3280
   20GLN      N 4739   0.916   2.867   1.858 -0.2943 -0.7553 -0.0053
   20GLN      H 4740   0.817   2.871   1.839 -0.2318 -2.0671 -0.7830
   20GLN     CA 4741   0.956   2.894   1.994  0.4576 -0.2137 -0.3253
   20GLN     HA 4742   1.062   2.874   2.008  1.1553  3.9308  2.0523
   20GLN     CB 4743   0.943   3.039   2.040  0.0472 -0.1066 -0.7735
   20GLN    HB1 4744   0.997   3.041   2.135 -0.2653  1.0252 -0.6056
   20GLN    HB2 4745   0.837   3.060   2.055  0.0959  0.1815 -0.8191
   20GLN     CG 4746   1.005   3.150   1.954  0.3871  0.3625  0.0586
   20GLN    HG1 4747   0.957   3.155   1.856  0.5933  2.0846  0.0234
   20GLN    HG2 4748   0.993   3.248   2.000  1.3788  0.9081 -0.8034
   20GLN     CD 4749   1.153   3.126   1.928  0.1766 -0.7757 -0.1728
   20GLN    OE1 4750   1.240   3.106   2.012  0.3923 -0.0903 -0.2226
   20GLN    NE2 4751   1.188   3.134   1.800 -0.0505 -0.2785 -0.2063
   20GLN   HE21 4752   1.284   3.110   1.783  0.2623  0.8436 -0.1321
   20GLN   HE22 4753   1.119   3.164   1.732  1.0964 -0.3191 -1.4478
   20GLN      C 4754   0.876   2.808   2.091 -0.1415  0.7071  0.0096
   20GLN      O 4755   0.755   2.806   2.071 -0.1008  0.1429 -0.1796
   21PRO      N 4756   0.928   2.742   2.194  0.2606 -0.0523 -0.6761
   21PRO     CD 4757   0.842   2.663   2.280  0.7029  0.3000  0.0981
   21PRO    HD1 4758   0.821   2.562   2.247  0.7220  0.1267  0.6032
   21PRO    HD2 4759   0.747   2.714   2.294 -0.3704 -0.8499 -2.4745
   21PRO     CG 4760   0.918   2.645   2.411  0.4476  0.0331  0.2091
   21PRO    HG1 4761   0.887   2.560   2.473 -2.5865  0.8261 -0.0578
   21PRO    HG2 4762   0.922   2.742   2.460 -1.2548  0.6921 -0.8930
   21PRO     CB 4763   1.061   2.633   2.358  0.1622 -0.1800 -0.5271
   21PRO    HB1 4764   1.134   2.671   2.430  1.1122 -0.9630 -1.0703
   21PRO    HB2 4765   1.077   2.528   2.335 -1.3586 -0.5941  0.1494
   21PRO     CA 4766   1.066   2.729   2.239  0.1139  0.3702 -0.0947
   21PRO     HA 4767   1.106   2.825   2.272  0.4760  0.6129 -1.2190
   21PRO      C 4768   1.158   2.687   2.126  0.0100  0.2170 -0.1228
   21PRO      O 4769   1.124   2.621   2.028 -0.8125 -0.3168  0.5126
   22GLY      N 4770   1.285   2.712   2.157 -0.0760  0.6008 -0.0841
   22GLY      H 4771   1.310   2.762   2.242  0.3767  0.0186  0.1316
   22GLY     CA 4772   1.395   2.699   2.064  0.1340 -0.2835  0.2812
   22GLY    HA1 4773   1.490   2.721   2.112  0.9225 -0.3963 -1.1496
   22GLY    HA2 4774   1.378   2.776   1.988 -0.8179 -0.3052  0.4639
   22GLY      C 4775   1.408   2.564   1.993  0.0046 -0.1856  0.0696
   22GLY      O 4776   1.349   2.465   2.035 -0.2368  0.0138  0.2075
   23GLN      N 4777   1.493   2.562   1.890  0.4507 -0.0204  0.4297
   23GLN      H 4778   1.557   2.639   1.878  0.6003 -0.2918 -0.6063
   23GLN     CA 4779   1.500   2.446   1.804 -0.0902 -0.0464  0.4179
   23GLN     HA 4780   1.397   2.413   1.788 -0.5749  2.6849 -3.2500
   23GLN     CB 4781   1.534   2.488   1.662 -0.4023 -0.3066  0.2650
   23GLN    HB1 4782   1.635   2.528   1.652  1.3508 -4.5053 -0.7740
   23GLN    HB2 4783   1.456   2.559   1.633 -0.5374 -0.0155  1.3119
   23GLN     CG 4784   1.518   2.378   1.558  0.0361 -0.2608  0.1466
   23GLN    HG1 4785   1.554   2.419   1.464  1.6222  0.8173  1.1765
   23GLN    HG2 4786   1.576   2.290   1.585 -0.9378 -2.3715 -3.7981
   23GLN     CD 4787   1.376   2.324   1.542 -0.1985  0.2587  0.4593
   23GLN    OE1 4788   1.323   2.246   1.621  0.3867 -0.1650  0.4376
   23GLN    NE2 4789   1.312   2.371   1.435  0.9733  0.3821 -0.2077
   23GLN   HE21 4790   1.230   2.326   1.397  2.6359 -2.2838 -0.9030
   23GLN   HE22 4791   1.350   2.448   1.382  0.7073  1.0948  0.6086
   23GLN      C 4792   1.582   2.335   1.868 -0.1670 -0.1657  0.3097
   23GLN      O 4793   1.683   2.353   1.936  0.3471  0.0782 -0.4985
   24GLY      N 4794   1.539   2.214   1.832 -0.0121 -0.1192 -0.0368
   24GLY      H 4795   1.452   2.212   1.780  0.0822  3.2081 -0.5536
   24GLY     CA 4796   1.603   2.084   1.846  0.0679 -0.0509  0.2293
   24GLY    HA1 4797   1.712   2.088   1.842  0.0716  0.4575  0.6482
   24GLY    HA2 4798   1.576   2.031   1.755 -3.0520 -0.2444  1.1513
   24GLY      C 4799   1.557   2.009   1.970  0.4067 -0.2576  0.2296
   24GLY      O 4800   1.456   2.048   2.029  0.0033 -0.1296 -0.5429
   25TYR      N 4801   1.627   1.905   2.016  0.9918  0.0651  0.0784
   25TYR      H 4802   1.716   1.883   1.973  1.4469  1.7647  0.0437
   25TYR     CA 4803   1.587   1.832   2.134  0.1282 -0.2671 -0.4138
   25TYR     HA 4804   1.495   1.876   2.171  0.3203 -0.8579  0.8348
   25TYR     CB 4805   1.558   1.685   2.102  0.1451 -0.4727  0.4837
   25TYR    HB1 4806   1.563   1.638   2.200  0.1603  1.3386  1.4064
   25TYR    HB2 4807   1.643   1.647   2.045  1.8319  0.9471  1.9027
   25TYR     CG 4808   1.430   1.651   2.029  0.1307  0.1132  0.2301
   25TYR    CD1 4809   1.413   1.692   1.897 -0.4267 -0.5561  0.0903
   25TYR    HD1 4810   1.496   1.746   1.853  0.6106 -1.2745  1.0908
   25TYR    CE1 4811   1.291   1.670   1.832 -0.1594 -0.1853 -0.5524
   25TYR    HE1 4812   1.278   1.697   1.728 -0.9370 -0.8352 -0.6364
   25TYR     CZ 4813   1.194   1.589   1.894 -0.0846  0.2324  0.1196
   25TYR     OH 4814   1.066   1.577   1.848  0.0217 -0.5809  0.0288
   25TYR     HH 4815   1.067   1.590   1.752 -1.2058 -0.3745  0.0305
   25TYR    CE2 4816   1.215   1.536   2.023 -0.0969 -0.3362 -0.1079
   25TYR    HE2 4817   1.137   1.487   2.079 -0.9042  1.8746  0.8297
   25TYR    CD2 4818   1.330   1.576   2.092 -0.2341  0.2314 -0.2013
   25TYR    HD2 4819   1.342   1.545   2.195  1.0084  3.7176  0.8669
   25TYR      C 4820   1.688   1.853   2.246 -0.0467 -0.4932 -0.2119
   25TYR      O 4821   1.806   1.883   2.227 -0.0660 -0.2123  0.0999
   26SER      N 4822   1.635   1.844   2.369  0.1800  0.2826 -0.0500
   26SER      H 4823   1.541   1.809   2.380 -0.3905  0.6966 -2.7569
   26SER     CA 4824   1.705   1.874   2.492  0.3101 -0.1314 -0.0213
   26SER     HA 4825   1.758   1.967   2.471  0.1808 -0.4851 -2.1122
   26SER     CB 4826   1.604   1.896   2.604  0.2981  0.2651 -0.1113
   26SER    HB1 4827   1.644   1.921   2.702 -1.4986  2.4230  0.1525
   26SER    HB2 4828   1.539   1.810   2.619 -2.7566  2.5759  0.9681
   26SER     OG 4829   1.524   2.011   2.583  0.1171  0.2018  0.2330
   26SER     HG 4830   1.453   1.997   2.647 -1.1757  4.1686 -0.0814
   26SER      C 4831   1.810   1.772   2.535 -0.4553 -0.8089  0.2878
   26SER      O 4832   1.822   1.664   2.478 -0.1935 -0.2866 -0.6851
   27GLN      N 4833   1.886   1.811   2.638 -0.4114 -0.2842  0.0615
   27GLN      H 4834   1.866   1.899   2.683  0.2712 -0.1112  0.0327
   27GLN     CA 4835   2.004   1.743   2.688  0.0883  0.1495 -0.5024
   27GLN     HA 4836   2.081   1.766   2.615  1.8663 -0.2434  1.1746
   27GLN     CB 4837   2.051   1.812   2.815 -0.2409 -0.2376 -0.1676
   27GLN    HB1 4838   2.022   1.917   2.814 -0.0284 -0.1636  0.7214
   27GLN    HB2 4839   1.988   1.772   2.895 -0.6050 -0.2929 -0.4787
   27GLN     CG 4840   2.197   1.798   2.856 -0.2295  0.2329 -0.0395
   27GLN    HG1 4841   2.248   1.870   2.791  0.2577  0.5173  0.6479
   27GLN    HG2 4842   2.230   1.694   2.850 -1.0444 -0.0674  0.5538
   27GLN     CD 4843   2.228   1.849   2.996  0.0145 -0.1275  0.0409
   27GLN    OE1 4844   2.139   1.898   3.066  0.1041  0.1938 -0.0715
   27GLN    NE2 4845   2.353   1.848   3.043  0.1850 -0.6244 -0.4176
   27GLN   HE21 4846   2.432   1.818   2.988 -0.3115  1.7832 -2.6472
   27GLN   HE22 4847   2.368   1.880   3.137  1.9607 -2.5867  0.0229
   27GLN      C 4848   2.004   1.591   2.692  0.0615  0.1512 -0.4327
   27GLN      O 4849   1.904   1.538   2.741  0.5339 -0.2522  0.1106
   28GLN      N 4850   2.116   1.523   2.665  0.1366  0.0942  0.0201
   28GLN      H 4851   2.195   1.576   2.631  1.8361 -2.1466  0.2345
   28GLN     CA 4852   2.138   1.384   2.698  0.2283  0.1100  0.0247
   28GLN     HA 4853   2.050   1.360   2.758  0.1378  1.3869  0.4161
   28GLN     CB 4854   2.146   1.305   2.568  0.3105 -0.1986  0.2132
   28GLN    HB1 4855   2.244   1.322   2.524  0.3661 -0.1010  0.3749
   28GLN    HB2 4856   2.154   1.200   2.596  3.3217 -0.2755 -0.6193
   28GLN     CG 4857   2.039   1.329   2.461  0.3742  0.6518  0.3299
   28GLN    HG1 4858   1.944   1.320   2.515 -0.2260  1.1475 -0.6196
   28GLN    HG2 4859   2.048   1.430   2.424  0.0201  0.0805 -1.4018
   28GLN     CD 4860   2.030   1.225   2.350  0.3900  0.2459  0.7014
   28GLN    OE1 4861   1.962   1.124   2.362  0.1765  0.3369  0.3000
   28GLN    NE2 4862   2.105   1.240   2.241 -0.7159  0.9432  0.0131
   28GLN   HE21 4863   2.176   1.310   2.260  0.6433 -0.3494 -0.0685
   28GLN   HE22 4864   2.115   1.170   2.168  0.7816 -0.0579  1.1151
   28GLN      C 4865   2.255   1.349   2.790  0.3780 -0.2856 -0.3110
   28GLN      O 4866   2.242   1.247   2.856  1.1157 -0.1361  0.0768
   29SER      N 4867   2.364   1.426   2.788  0.1325  0.0607 -0.6762
   29SER      H 4868   2.366   1.503   2.723  0.5174 -0.0689 -0.8222
   29SER     CA 4869   2.476   1.403   2.878 -0.0311  0.1327 -0.4551
   29SER     HA 4870   2.504   1.298   2.882  2.1804  0.6937  0.0555
   29SER     CB 4871   2.600   1.471   2.822 -0.0311  0.1438 -0.4423
   29SER    HB1 4872   2.675   1.491   2.898  1.5685 -1.1626 -1.5890
   29SER    HB2 4873   2.575   1.569   2.782 -0.3044  0.7205  1.0999
   29SER     OG 4874   2.655   1.394   2.717  0.7109 -0.4242  0.3534
   29SER     HG 4875   2.655   1.445   2.636 -0.1248  1.2112  1.3280
   29SER      C 4876   2.460   1.451   3.022  0.3848  0.1427 -0.4119
   29SER      O 4877   2.385   1.544   3.051  0.0232 -0.4727  0.7058
   30SER      N 4878   2.540   1.389   3.109 -0.4610 -0.1902  0.1424
   30SER      H 4879   2.608   1.323   3.073 -1.2992 -0.8161 -0.3262
   30SER     CA 4880   2.531   1.417   3.251 -0.4862  0.2567  0.0541
   30SER     HA 4881   2.426   1.414   3.280 -0.1998 -1.2005  1.0371
   30SER     CB 4882   2.595   1.300   3.325  0.3280  0.4983 -0.2483
   30SER    HB1 4883   2.703   1.311   3.319  0.5110 -1.3511 -1.3004
   30SER    HB2 4884   2.564   1.308   3.429 -0.4099  3.1126 -0.6024
   30SER     OG 4885   2.545   1.178   3.273  0.7138  0.3394 -0.2474
   30SER     HG 4886   2.564   1.113   3.340  0.2853 -0.6663 -1.0684
   30SER      C 4887   2.600   1.548   3.288  0.2895 -0.1582  0.1015
   30SER      O 4888   2.696   1.597   3.228  0.3671 -0.0511  0.3142
   31GLN      N 4889   2.562   1.602   3.404  0.4686 -0.1252  0.1455
   31GLN      H 4890   2.479   1.566   3.448  0.2257  1.9597  1.5430
   31GLN     CA 4891   2.618   1.723   3.460  0.1008 -0.1752  0.6298
   31GLN     HA 4892   2.724   1.707   3.481  0.1078 -1.1772 -0.0758
   31GLN     CB 4893   2.560   1.746   3.599 -0.5503  0.1629  0.3082
   31GLN    HB1 4894   2.581   1.850   3.626 -0.7043 -0.6366  4.0690
   31GLN    HB2 4895   2.454   1.725   3.601 -0.5538  0.2249  1.3488
   31GLN     CG 4896   2.634   1.654   3.696 -0.5910  0.0078  0.1928
   31GLN    HG1 4897   2.742   1.655   3.684 -0.7705 -0.1182 -1.6007
   31GLN    HG2 4898   2.614   1.550   3.669 -0.4409  0.0241  0.0189
   31GLN     CD 4899   2.601   1.683   3.842  0.1542  0.0556  0.3560
   31GLN    OE1 4900   2.549   1.787   3.882 -0.1918  0.0544 -0.0816
   31GLN    NE2 4901   2.620   1.589   3.935 -0.4618 -0.3398  0.0858
   31GLN   HE21 4902   2.565   1.609   4.017 -0.9187  0.3386 -0.3721
   31GLN   HE22 4903   2.676   1.508   3.914  0.6042  0.3409  0.2188
   31GLN      C 4904   2.604   1.846   3.372 -0.1060 -0.6432  0.0034
   31GLN      O 4905   2.499   1.880   3.317  0.2599  0.7398  0.1250
   32PRO      N 4906   2.700   1.939   3.374 -0.4093 -0.3173 -0.3106
   32PRO     CD 4907   2.827   1.930   3.442 -0.3145  0.4297 -0.3826
   32PRO    HD1 4908   2.882   1.840   3.416 -0.0935  0.0709  1.1996
   32PRO    HD2 4909   2.809   1.938   3.550 -1.2320 -0.0334 -0.4933
   32PRO     CG 4910   2.908   2.054   3.404 -0.0838  0.3763 -0.0708
   32PRO    HG1 4911   2.965   2.087   3.491  1.4635 -0.0183 -0.9105
   32PRO    HG2 4912   2.970   2.035   3.317 -0.2507  1.2901 -0.4033
   32PRO     CB 4913   2.800   2.155   3.364 -0.7058 -0.2966 -0.1129
   32PRO    HB1 4914   2.845   2.233   3.302 -0.9741  0.6119  0.8241
   32PRO    HB2 4915   2.742   2.192   3.448 -2.6603 -2.1029 -0.5834
   32PRO     CA 4916   2.695   2.064   3.301 -0.4440 -0.3866 -0.4265
   32PRO     HA 4917   2.597   2.110   3.313  0.3370  1.3713 -0.4054
   32PRO      C 4918   2.715   2.052   3.150 -1.0290 -0.3821 -0.5062
   32PRO      O 4919   2.773   1.954   3.103  0.2437  0.0435  0.1415
   33TYR      N 4920   2.665   2.152   3.077  0.1774  0.7203  0.1431
   33TYR      H 4921   2.630   2.237   3.119 -2.6557  0.0930 -0.7202
   33TYR     CA 4922   2.665   2.144   2.932 -1.2100 -0.3788  0.1842
   33TYR     HA 4923   2.610   2.055   2.901 -1.4956 -0.2480  0.3069
   33TYR     CB 4924   2.602   2.266   2.866 -0.1348  0.0915  0.0027
   33TYR    HB1 4925   2.662   2.357   2.869  0.3832 -0.2631  0.6164
   33TYR    HB2 4926   2.587   2.233   2.763  0.5513 -2.3070  0.6152
   33TYR     CG 4927   2.469   2.296   2.932  0.1454  0.1344  0.5540
   33TYR    CD1 4928   2.360   2.218   2.892  0.3232 -0.0090  0.3429
   33TYR    HD1 4929   2.373   2.142   2.817 -0.0827  0.1315  0.1214
   33TYR    CE1 4930   2.229   2.242   2.937  0.1775  0.1170 -0.1351
   33TYR    HE1 4931   2.146   2.180   2.907  0.2257  0.4486 -0.9714
   33TYR     CZ 4932   2.213   2.336   3.041  0.3210  0.0963 -0.0945
   33TYR     OH 4933   2.093   2.355   3.102  0.7185  0.3093  0.6327
   33TYR     HH 4934   2.034   2.295   3.056  3.2291 -1.1747 -0.8816
   33TYR    CE2 4935   2.319   2.423   3.073  0.1745  0.2181  0.0549
   33TYR    HE2 4936   2.305   2.508   3.140  1.5505 -0.9435  1.9336
   33TYR    CD2 4937   2.447   2.402   3.020  0.4136  0.0943  0.6707
   33TYR    HD2 4938   2.523   2.472   3.050 -1.5941  2.1918  1.1654
   33TYR      C 4939   2.808   2.130   2.882 -1.1655  0.0984  0.1700
   33TYR      O 4940   2.904   2.190   2.930 -0.5736 -0.7987  0.1331
   34GLY      N 4941   2.840   2.054   2.777 -0.0674  0.1736  0.4373
   34GLY      H 4942   2.771   1.994   2.736  0.3821 -0.0393 -0.0196
   34GLY     CA 4943   2.972   2.021   2.726 -0.3393 -0.0446 -0.1378
   34GLY    HA1 4944   3.040   2.103   2.750 -0.4912 -0.5431  2.3155
   34GLY    HA2 4945   2.959   2.004   2.620  0.5002 -1.4370 -0.0363
   34GLY      C 4946   3.030   1.893   2.784 -0.2057  0.1449  0.1515
   34GLY      O 4947   3.112   1.829   2.718 -0.5307 -0.2274  0.1050
   35GLN      N 4948   2.991   1.856   2.906 -0.0878  0.5815  0.3239
   35GLN      H 4949   2.917   1.897   2.961 -0.0960 -2.6474  3.1162
   35GLN     CA 4950   3.047   1.744   2.980  0.2603  0.3004 -0.3619
   35GLN     HA 4951   3.156   1.750   2.974  0.5181 -2.1014  0.7415
   35GLN     CB 4952   3.024   1.750   3.130  0.1018  0.7907 -0.4043
   35GLN    HB1 4953   3.035   1.852   3.168 -1.3583  1.0117 -0.5247
   35GLN    HB2 4954   2.924   1.724   3.164 -0.5260  4.2925  0.8098
   35GLN     CG 4955   3.123   1.665   3.210  0.0060  0.8289 -0.2449
   35GLN    HG1 4956   3.108   1.559   3.188  1.3491 -0.3326  3.5934
   35GLN    HG2 4957   3.220   1.695   3.171  0.2934  1.8151  1.1316
   35GLN     CD 4958   3.122   1.684   3.361  0.1781 -0.3266 -0.0917
   35GLN    OE1 4959   3.052   1.621   3.441 -0.4916  0.6736  0.1371
   35GLN    NE2 4960   3.211   1.768   3.413  0.1113  0.0499 -0.5772
   35GLN   HE21 4961   3.241   1.751   3.508 -1.6420 -2.7562 -0.4013
   35GLN   HE22 4962   3.272   1.818   3.350  0.9630  0.4569  0.5293
   35GLN      C 4963   3.005   1.611   2.917  0.0631  0.3227 -0.2775
   35GLN      O 4964   2.889   1.589   2.885 -0.0323 -0.3777  0.5126
   36GLN      N 4965   3.099   1.518   2.896 -0.2817 -0.1116  0.0757
   36GLN      H 4966   3.196   1.546   2.905 -0.5715  1.5730 -1.3740
   36GLN     CA 4967   3.084   1.391   2.828  0.4224 -0.1472 -0.0155
   36GLN     HA 4968   2.980   1.371   2.806  0.7138 -0.8342 -0.8140
   36GLN     CB 4969   3.155   1.378   2.693  0.3505 -0.0156 -0.0670
   36GLN    HB1 4970   3.264   1.388   2.702  0.1009  1.2615  2.5747
   36GLN    HB2 4971   3.128   1.277   2.661  0.6291 -0.3558  0.7362
   36GLN     CG 4972   3.108   1.484   2.594  0.1620 -0.0990 -0.0662
   36GLN    HG1 4973   3.000   1.467   2.598  0.4085 -1.6399  0.6766
   36GLN    HG2 4974   3.137   1.586   2.617 -0.8675  0.0098  0.8461
   36GLN     CD 4975   3.163   1.456   2.455  0.2967 -0.0791 -0.0174
   36GLN    OE1 4976   3.081   1.439   2.365  0.4369 -0.0752 -0.1457
   36GLN    NE2 4977   3.293   1.445   2.429  0.3070 -0.3530  0.1466
   36GLN   HE21 4978   3.323   1.424   2.335  0.5550 -1.6243  0.4875
   36GLN   HE22 4979   3.361   1.468   2.500  0.0614 -0.7515  0.5107
   36GLN      C 4980   3.136   1.283   2.922  0.1871  0.0996  0.4005
   36GLN      O 4981   3.233   1.299   2.996  0.5460  0.4438 -0.1359
   37SER      N 4982   3.080   1.164   2.899 -0.2837  0.3485  0.2455
   37SER      H 4983   2.998   1.157   2.840  0.4729  1.5600 -0.9961
   37SER     CA 4984   3.127   1.056   2.983 -0.2521  0.2999  0.1652
   37SER     HA 4985   3.229   1.061   3.023 -0.9117 -2.5027  2.4760
   37SER     CB 4986   3.034   1.044   3.104  0.1015  0.0481  0.4152
   37SER    HB1 4987   3.073   0.954   3.152 -1.0218 -0.9005 -0.3954
   37SER    HB2 4988   3.049   1.127   3.173 -2.6083  0.7949  0.1986
   37SER     OG 4989   2.900   1.013   3.074  0.1236  0.4302 -0.0888
   37SER     HG 4990   2.855   1.097   3.057  1.1338  0.8789 -0.6794
   37SER      C 4991   3.121   0.925   2.906 -0.0191  0.4479 -0.1098
   37SER      O 4992   3.043   0.908   2.813  0.0158 -0.2270 -0.0223
   38TYR      N 4993   3.183   0.820   2.961 -0.5234  0.2435  0.0748
   38TYR      H 4994   3.252   0.847   3.030  1.0166  0.3854 -1.4519
   38TYR     CA 4995   3.150   0.682   2.933 -0.0837  0.1382  0.0672
   38TYR     HA 4996   3.149   0.661   2.826  1.0495 -0.5255  0.1741
   38TYR     CB 4997   3.252   0.591   3.002 -0.3530  0.0304  0.3328
   38TYR    HB1 4998   3.253   0.601   3.110 -2.0177  0.9879  0.2873
   38TYR    HB2 4999   3.350   0.626   2.969  0.5355 -2.1419  0.5589
   38TYR     CG 5000   3.224   0.446   2.971 -0.5451  0.1303  0.0342
   38TYR    CD1 5001   3.241   0.412   2.836  0.2298  0.1508  0.1237
   38TYR    HD1 5002   3.288   0.476   2.763 -2.0135  1.7101 -0.0778
   38TYR    CE1 5003   3.188   0.293   2.785 -0.1910  0.3338  0.1287
   38TYR    HE1 5004   3.203   0.256   2.685  1.3697 -2.0499  1.1611
   38TYR     CZ 5005   3.115   0.213   2.875  0.7587 -0.6327  0.0673
   38TYR     OH 5006   3.064   0.098   2.824 -0.2757 -0.1624  0.0015
   38TYR     HH 5007   3.012   0.044   2.885 -0.8521 -0.9253 -1.1182
   38TYR    CE2 5008   3.104   0.243   3.013 -0.1486  0.4956 -0.2311
   38TYR    HE2 5009   3.061   0.170   3.078  0.8720  0.9007  0.9458
   38TYR    CD2 5010   3.159   0.362   3.063 -0.2343  0.2777  0.3914
   38TYR    HD2 5011   3.145   0.398   3.164 -1.1114  0.4837  0.2046
   38TYR      C 5012   3.006   0.651   2.974  0.0745 -0.5864  0.1039
   38TYR      O 5013   2.949   0.711   3.065  0.2381 -0.0345 -0.1505
   39SER      N 5014   2.938   0.566   2.897 -0.1506 -0.1698 -0.1634
   39SER      H 5015   2.991   0.523   2.822 -0.7465 -1.1047 -0.0608
   39SER     CA 5016   2.799   0.526   2.887 -0.1975  0.0190 -0.2797
   39SER     HA 5017   2.735   0.611   2.864 -0.6089 -0.8967 -2.8372
   39SER     CB 5018   2.780   0.440   2.763 -0.1513  0.1515 -0.3789
   39SER    HB1 5019   2.826   0.341   2.772 -0.2494  0.1838  0.5410
   39SER    HB2 5020   2.675   0.416   2.745 -0.0858 -0.2673 -0.2190
   39SER     OG 5021   2.826   0.505   2.647 -0.5510 -0.1077 -0.6892
   39SER     HG 5022   2.801   0.443   2.579  2.2215 -0.7893 -1.2293
   39SER      C 5023   2.744   0.457   3.011 -0.2999 -0.3004 -0.5012
   39SER      O 5024   2.810   0.411   3.104  0.3000  0.4653 -0.5366
   40GLY      N 5025   2.610   0.460   3.018 -0.2716  0.1322 -0.0328
   40GLY      H 5026   2.567   0.515   2.945  1.5382  1.3723 -0.2367
   40GLY     CA 5027   2.534   0.425   3.136  0.5710 -0.3401  0.3781
   40GLY    HA1 5028   2.576   0.331   3.172 -1.2900 -0.7237  1.6819
   40GLY    HA2 5029   2.429   0.412   3.113  0.2776  1.2927  0.6743
   40GLY      C 5030   2.540   0.533   3.243 -0.2796  0.1498 -0.0627
   40GLY      O 5031   2.646   0.585   3.278  0.0611 -0.6766  0.1574
   41TYR      N 5032   2.423   0.567   3.299 -0.1834  0.0164  0.2209
   41TYR      H 5033   2.341   0.515   3.272 -0.4860  0.4321  0.3407
   41TYR     CA 5034   2.400   0.672   3.396 -0.1072 -0.2068  0.4809
   41TYR     HA 5035   2.448   0.764   3.364  1.8587 -1.5072 -0.5155
   41TYR     CB 5036   2.252   0.707   3.406 -0.1129 -0.0028 -0.2263
   41TYR    HB1 5037   2.227   0.758   3.313  0.5635  1.6204  0.4486
   41TYR    HB2 5038   2.204   0.609   3.412 -0.6394  0.1943 -1.0647
   41TYR     CG 5039   2.214   0.794   3.524 -0.7016  0.0530 -0.4574
   41TYR    CD1 5040   2.166   0.733   3.640 -0.0063  0.3649 -0.0046
   41TYR    HD1 5041   2.162   0.625   3.648 -0.4272  0.5097  2.5035
   41TYR    CE1 5042   2.133   0.813   3.750 -0.0145  0.1650  0.1406
   41TYR    HE1 5043   2.100   0.777   3.846  0.4512  0.2010  0.3156
   41TYR     CZ 5044   2.142   0.954   3.743 -0.4095  0.1773 -0.1741
   41TYR     OH 5045   2.108   1.031   3.851 -0.1548 -0.1506  0.1438
   41TYR     HH 5046   2.072   0.975   3.920 -0.7951 -0.2932 -0.2930
   41TYR    CE2 5047   2.209   1.011   3.634  0.0418 -0.1558 -0.0718
   41TYR    HE2 5048   2.244   1.113   3.630  0.8689 -0.2711  2.5251
   41TYR    CD2 5049   2.240   0.931   3.523 -0.9506  0.1012 -0.5436
   41TYR    HD2 5050   2.287   0.979   3.438 -1.5295  0.7642 -0.4942
   41TYR      C 5051   2.459   0.628   3.529  0.2157  0.2740  0.4988
   41TYR      O 5052   2.437   0.517   3.577  0.3232 -0.0100 -0.0925
   42SER      N 5053   2.514   0.726   3.602 -0.4835  0.7158  0.4420
   42SER      H 5054   2.516   0.814   3.553  0.7793  0.1119 -0.6847
   42SER     CA 5055   2.588   0.720   3.726 -0.2924 -0.4049  0.2878
   42SER     HA 5056   2.563   0.632   3.785 -0.4270 -0.7327 -0.2581
   42SER     CB 5057   2.736   0.709   3.690 -0.3186  0.2366 -0.0413
   42SER    HB1 5058   2.796   0.706   3.781 -1.3730 -1.9889  0.6587
   42SER    HB2 5059   2.752   0.613   3.641 -1.0368 -0.5990  1.3008
   42SER     OG 5060   2.779   0.810   3.602  0.3574  0.1095  0.1330
   42SER     HG 5061   2.821   0.772   3.525  0.3022  1.6118 -0.6903
   42SER      C 5062   2.565   0.846   3.808  0.4071 -0.0124 -0.1019
   42SER      O 5063   2.566   0.955   3.751 -0.2708 -0.1349 -0.3590
   43GLN      N 5064   2.557   0.836   3.941 -0.1084  0.0672 -0.1254
   43GLN      H 5065   2.545   0.745   3.985 -0.9739  1.4439  2.7436
   43GLN     CA 5066   2.591   0.940   4.035 -0.0580 -0.2017  0.1588
   43GLN     HA 5067   2.616   1.029   3.976  1.8194 -0.9400 -0.2314
   43GLN     CB 5068   2.478   0.966   4.134  0.1339  0.1716  0.2843
   43GLN    HB1 5069   2.469   0.873   4.191  0.5600 -0.0806 -0.0466
   43GLN    HB2 5070   2.501   1.048   4.202  0.3690  1.0229 -0.8037
   43GLN     CG 5071   2.343   0.995   4.070  0.2971  0.1800 -0.0608
   43GLN    HG1 5072   2.356   1.071   3.994  0.4074  1.0406  0.8001
   43GLN    HG2 5073   2.292   0.911   4.022 -0.6533  0.3656  0.5853
   43GLN     CD 5074   2.246   1.046   4.176  0.2819 -0.3654  0.1912
   43GLN    OE1 5075   2.241   0.991   4.286 -0.0131 -0.0805  0.3226
   43GLN    NE2 5076   2.150   1.129   4.135  0.4189 -0.2211  0.1628
   43GLN   HE21 5077   2.157   1.155   4.038  0.8395 -1.4796 -0.1608
   43GLN   HE22 5078   2.082   1.158   4.204  0.0918  0.2195 -0.3380
   43GLN      C 5079   2.721   0.913   4.110 -0.1405 -0.2934  0.2667
   43GLN      O 5080   2.751   0.795   4.130  0.5778 -0.0686  0.5254
   44SER      N 5081   2.800   1.011   4.153 -0.6919 -0.1792  1.0518
   44SER      H 5082   2.786   1.102   4.113  0.6155 -1.4901 -2.8899
   44SER     CA 5083   2.920   0.986   4.230  0.0540  0.0922  0.0038
   44SER     HA 5084   2.986   0.925   4.169 -0.5773  0.0832 -0.6799
   44SER     CB 5085   2.997   1.116   4.254  0.2507 -0.0650  0.2343
   44SER    HB1 5086   2.937   1.183   4.316  2.1033  0.6574  1.3174
   44SER    HB2 5087   3.081   1.083   4.315 -2.3182 -1.0996  3.5679
   44SER     OG 5088   3.028   1.176   4.130 -0.1718 -0.2345  0.0453
   44SER     HG 5089   3.066   1.110   4.072 -1.2866  0.9555 -2.1411
   44SER      C 5090   2.885   0.926   4.366 -0.3843  0.1158 -0.0991
   44SER      O 5091   2.796   0.979   4.433 -0.2940 -0.2742  0.3327
   45THR      N 5092   2.953   0.820   4.409 -0.4534  0.2001  0.2223
   45THR      H 5093   3.023   0.786   4.344  0.1652  0.8644  0.5297
   45THR     CA 5094   2.934   0.756   4.537  0.0195  0.0947  0.2421
   45THR     HA 5095   2.877   0.822   4.603  0.7500 -0.8353  1.8658
   45THR     CB 5096   2.863   0.621   4.523 -0.4711  0.4328 -0.6041
   45THR     HB 5097   2.935   0.559   4.469 -0.5657 -0.5408  0.3703
   45THR    CG2 5098   2.830   0.543   4.649 -0.1311 -0.1754 -0.8846
   45THR   HG21 5099   2.924   0.501   4.686 -0.9769 -0.3351  1.2596
   45THR   HG22 5100   2.758   0.462   4.633 -0.9641  0.2369  0.5293
   45THR   HG23 5101   2.785   0.597   4.733 -1.2496 -2.2392 -0.0709
   45THR    OG1 5102   2.753   0.624   4.436 -0.6643 -0.2774 -0.3829
   45THR    HG1 5103   2.698   0.693   4.473  0.4167  0.1235  0.5043
   45THR      C 5104   3.073   0.747   4.599  0.3503  0.0501 -0.4943
   45THR      O 5105   3.170   0.729   4.526  0.2067  0.1719 -0.7141
   46ASP      N 5106   3.077   0.740   4.732  0.1765 -0.3269 -0.5070
   46ASP      H 5107   2.991   0.746   4.785 -0.9743  1.7642 -2.4694
   46ASP     CA 5108   3.203   0.726   4.803 -0.2623 -0.3005  0.2934
   46ASP     HA 5109   3.283   0.778   4.750  0.2667 -1.9351 -0.5928
   46ASP     CB 5110   3.183   0.782   4.943  0.4065  0.0369  0.2560
   46ASP    HB1 5111   3.160   0.888   4.929  0.3442  0.0499  0.4562
   46ASP    HB2 5112   3.097   0.731   4.986  0.7967  0.0626  1.0841
   46ASP     CG 5113   3.304   0.776   5.036  0.2120  0.1599  0.5198
   46ASP    OD1 5114   3.314   0.695   5.130 -0.2163 -0.0100  0.4214
   46ASP    OD2 5115   3.394   0.860   5.011 -0.0035  0.3393  0.3431
   46ASP      C 5116   3.254   0.582   4.810 -0.1449 -0.3118 -0.6519
   46ASP      O 5117   3.180   0.492   4.848 -0.2471 -0.0539 -0.2274
   47THR      N 5118   3.383   0.562   4.784  0.0483  0.3914 -0.2673
   47THR      H 5119   3.436   0.645   4.764 -0.3111  0.8081  0.4820
   47THR     CA 5120   3.458   0.438   4.790 -0.2288  0.2446  0.3133
   47THR     HA 5121   3.387   0.357   4.802 -0.9627  0.8087 -0.1509
   47THR     CB 5122   3.538   0.406   4.663 -0.7420  0.5672 -0.0964
   47THR     HB 5123   3.612   0.327   4.676 -1.2068 -0.4104 -2.8251
   47THR    CG2 5124   3.451   0.369   4.544  0.7651 -0.3133 -0.9544
   47THR   HG21 5125   3.391   0.457   4.524 -1.3555 -1.3340  0.4887
   47THR   HG22 5126   3.502   0.334   4.455  1.0933 -2.4316 -0.0056
   47THR   HG23 5127   3.373   0.302   4.580 -0.7479  1.7152 -0.2654
   47THR    OG1 5128   3.606   0.527   4.636  0.3975 -0.1138 -0.3421
   47THR    HG1 5129   3.698   0.504   4.619  1.0081  2.6901 -1.3620
   47THR      C 5130   3.547   0.430   4.914  0.7583 -0.1974 -0.4029
   47THR      O 5131   3.585   0.532   4.971 -0.8132  0.3987 -0.3448
   48SER      N 5132   3.584   0.312   4.963  0.4918 -0.2259 -0.2710
   48SER      H 5133   3.551   0.226   4.921  2.1873 -1.2340  0.3720
   48SER     CA 5134   3.650   0.295   5.091 -0.0264  0.0901  0.0418
   48SER     HA 5135   3.586   0.341   5.167  1.6647  2.2194  0.2702
   48SER     CB 5136   3.644   0.149   5.133  0.1015  0.0979  0.0868
   48SER    HB1 5137   3.680   0.145   5.236  1.0144 -1.1656 -0.2567
   48SER    HB2 5138   3.699   0.091   5.059 -0.7079 -0.4000 -0.1445
   48SER     OG 5139   3.510   0.104   5.129  0.3025 -0.5043  0.0549
   48SER     HG 5140   3.486   0.092   5.037 -1.8895 -1.4545  0.6918
   48SER      C 5141   3.791   0.352   5.095  0.1315 -0.2955 -0.0080
   48SER      O 5142   3.871   0.316   5.009  0.4655 -0.0108  0.1817
   49GLY      N 5143   3.829   0.437   5.191 -0.3957 -0.0430 -0.0178
   49GLY      H 5144   3.754   0.488   5.235  0.1997  0.8419 -0.0057
   49GLY     CA 5145   3.969   0.472   5.203 -0.6152  0.6453  0.5973
   49GLY    HA1 5146   3.961   0.529   5.296 -0.2424  1.6795  0.0142
   49GLY    HA2 5147   4.033   0.386   5.225 -0.2875 -0.0173 -2.5029
   49GLY      C 5148   4.040   0.559   5.101  0.1622  0.1637  0.7153
   49GLY      O 5149   3.977   0.646   5.040 -0.0196 -0.5310 -0.1030
   50TYR      N 5150   4.169   0.535   5.076  0.0220 -0.0917  0.2365
   50TYR      H 5151   4.220   0.475   5.139 -0.5669 -0.9130 -0.0387
   50TYR     CA 5152   4.242   0.578   4.958 -0.1705  0.3445  0.2752
   50TYR     HA 5153   4.196   0.664   4.910 -0.2091 -0.0160 -0.3364
   50TYR     CB 5154   4.384   0.625   4.990 -0.0687  0.1863  0.0535
   50TYR    HB1 5155   4.433   0.549   5.051  2.0417 -0.4089 -2.2339
   50TYR    HB2 5156   4.448   0.622   4.901 -0.0254 -5.5188 -0.1177
   50TYR     CG 5157   4.402   0.750   5.072 -0.0461  0.0677  0.2289
   50TYR    CD1 5158   4.328   0.865   5.043  0.2322  0.0793 -0.4546
   50TYR    HD1 5159   4.267   0.857   4.954  0.8996 -0.3911 -0.8779
   50TYR    CE1 5160   4.344   0.979   5.122  0.1989 -0.2792  0.0747
   50TYR    HE1 5161   4.275   1.061   5.103 -0.1864 -0.5922  0.1159
   50TYR     CZ 5162   4.439   0.979   5.226 -0.3486 -0.2579  0.5808
   50TYR     OH 5163   4.440   1.086   5.312 -0.4914  0.1514  0.0777
   50TYR     HH 5164   4.373   1.151   5.290  0.6558  0.9380 -1.2679
   50TYR    CE2 5165   4.518   0.865   5.248  0.4152  0.2240  0.3490
   50TYR    HE2 5166   4.589   0.858   5.329  0.4727 -2.7512  0.1624
   50TYR    CD2 5167   4.505   0.751   5.167 -0.0646  0.3530  0.2452
   50TYR    HD2 5168   4.579   0.674   5.181 -0.3440  0.1788  0.8054
   50TYR      C 5169   4.249   0.470   4.852  0.4693  0.0519  0.6103
   50TYR      O 5170   4.216   0.354   4.879 -0.4387  0.0289 -0.5089
   51GLY      N 5171   4.282   0.509   4.728 -0.5052 -0.1508  0.2745
   51GLY      H 5172   4.323   0.601   4.718  0.4718 -0.2974  2.3291
   51GLY     CA 5173   4.297   0.419   4.616 -0.4623  0.0392  0.1270
   51GLY    HA1 5174   4.208   0.356   4.610  0.6424 -1.6114  0.4556
   51GLY    HA2 5175   4.387   0.358   4.621 -2.8682 -3.9373 -0.3162
   51GLY      C 5176   4.317   0.483   4.479 -0.0013 -0.1467  0.1072
   51GLY      O 5177   4.337   0.603   4.467  1.0159 -0.3146 -0.0093
   52GLN      N 5178   4.318   0.395   4.379 -0.7507 -0.4871  0.3952
   52GLN      H 5179   4.290   0.299   4.399 -0.7674 -0.5194  0.2158
   52GLN     CA 5180   4.349   0.416   4.239 -0.1519 -0.1240  0.5826
   52GLN     HA 5181   4.386   0.518   4.228  1.4802 -0.6563  0.7315
   52GLN     CB 5182   4.470   0.330   4.204 -0.6811 -0.6117 -0.0503
   52GLN    HB1 5183   4.560   0.354   4.260 -0.5918 -1.9759  0.4325
   52GLN    HB2 5184   4.503   0.351   4.102  1.8222 -0.7059  0.6753
   52GLN     CG 5185   4.459   0.178   4.214  0.2387 -0.6788  0.0117
   52GLN    HG1 5186   4.381   0.149   4.144 -0.0787 -0.5755  0.3229
   52GLN    HG2 5187   4.436   0.166   4.320 -1.2693  2.3436  0.1299
   52GLN     CD 5188   4.591   0.108   4.185  0.4858 -0.0269 -0.4522
   52GLN    OE1 5189   4.690   0.120   4.257  0.1573  0.4216 -0.0672
   52GLN    NE2 5190   4.597   0.025   4.081 -0.4178 -0.0605 -0.4809
   52GLN   HE21 5191   4.533   0.026   4.002 -1.1369 -0.6587  0.0812
   52GLN   HE22 5192   4.691   9.581   4.061 -0.4191 -0.4690  0.1027
   52GLN      C 5193   4.225   0.381   4.159  0.3121  0.0339 -0.2114
   52GLN      O 5194   4.147   0.298   4.205  0.3802 -0.3074 -0.6997
   53SER      N 5195   4.206   0.449   4.045 -0.2819 -0.7443 -0.5925
   53SER      H 5196   4.276   0.519   4.022 -0.6271 -0.1419  0.1276
   53SER     CA 5197   4.095   0.437   3.953 -0.8462 -0.3625  0.0258
   53SER     HA 5198   4.008   0.450   4.017 -1.0057 -0.9067 -0.0724
   53SER     CB 5199   4.104   0.545   3.846 -0.2324 -0.6080 -0.1773
   53SER    HB1 5200   4.201   0.533   3.797  0.6023 -1.3537  1.5433
   53SER    HB2 5201   4.022   0.541   3.775 -1.2506  1.2405  0.7945
   53SER     OG 5202   4.102   0.674   3.903 -0.7944 -0.3557 -0.7580
   53SER     HG 5203   4.135   0.671   3.994 -1.6182  0.7263 -0.4011
   53SER      C 5204   4.082   0.300   3.888 -0.0657 -0.4625  0.0611
   53SER      O 5205   4.176   0.243   3.834  0.2753  0.6068 -0.5060
   54SER      N 5206   3.960   0.245   3.885 -0.2207 -0.1369  0.2795
   54SER      H 5207   3.888   0.298   3.933 -0.2219  0.2346 -0.1303
   54SER     CA 5208   3.899   0.130   3.821 -0.7263 -0.4035  1.2294
   54SER     HA 5209   3.946   0.113   3.725 -1.2115  0.7727  0.7715
   54SER     CB 5210   3.941   0.005   3.897 -0.3920 -0.3927  1.0602
   54SER    HB1 5211   3.882   0.004   3.989 -0.2489  1.6726  1.2198
   54SER    HB2 5212   4.045   0.021   3.928 -0.5434  0.1491  1.3072
   54SER     OG 5213   3.937   9.474   3.818 -0.3259  0.0283  0.4303
   54SER     HG 5214   3.948   9.394   3.870  1.4569  0.2455  0.4475
   54SER      C 5215   3.751   0.158   3.799 -0.3561  0.5789 -0.1132
   54SER      O 5216   3.693   0.210   3.894 -0.2891 -0.3036  0.4183
   55TYR      N 5217   3.693   0.102   3.692  0.0723 -0.0696 -0.0112
   55TYR      H 5218   3.750   0.063   3.618 -0.6503 -1.0849 -0.0430
   55TYR     CA 5219   3.553   0.114   3.656  0.1722  0.1086 -0.3492
   55TYR     HA 5220   3.526   0.220   3.658 -0.4766 -0.0041 -1.8269
   55TYR     CB 5221   3.524   0.071   3.513  0.1680 -0.1907 -0.2595
   55TYR    HB1 5222   3.573   9.561   3.493 -2.2990 -1.7055  0.4800
   55TYR    HB2 5223   3.417   0.051   3.507  0.1776 -0.3097 -0.0401
   55TYR     CG 5224   3.562   0.177   3.412 -0.0308 -0.4084 -0.5644
   55TYR    CD1 5225   3.460   0.263   3.370  0.0400 -0.2215 -0.3595
   55TYR    HD1 5226   3.368   0.257   3.427  2.1873 -2.9607  3.2216
   55TYR    CE1 5227   3.492   0.364   3.279  0.8851  0.3298  0.5363
   55TYR    HE1 5228   3.413   0.430   3.248 -1.0944 -1.3649  1.7609
   55TYR     CZ 5229   3.618   0.371   3.215  0.7401  0.6257  0.2756
   55TYR     OH 5230   3.658   0.465   3.125  0.2911  0.9767  0.4392
   55TYR     HH 5231   3.744   0.453   3.085  0.0713  2.3192 -0.4795
   55TYR    CE2 5232   3.713   0.273   3.253  0.0722 -0.2045 -0.1535
   55TYR    HE2 5233   3.806   0.275   3.198 -1.5379 -1.8128 -3.2615
   55TYR    CD2 5234   3.691   0.183   3.357  0.0846 -0.3692 -0.2941
   55TYR    HD2 5235   3.774   0.122   3.389  2.2554  1.2222 -2.4998
   55TYR      C 5236   3.457   0.050   3.755  0.5117  0.0628 -0.0469
   55TYR      O 5237   3.494   9.543   3.827 -0.1412 -0.1570  0.0166
   56SER      N 5238   3.329   0.088   3.760  0.5058  0.0072  0.2490
   56SER      H 5239   3.304   0.153   3.687  2.4364 -0.1810 -0.6401
   56SER     CA 5240   3.225   0.037   3.847  0.3990 -0.0589  0.0822
   56SER     HA 5241   3.235   9.514   3.854 -1.5907 -0.4090 -1.6682
   56SER     CB 5242   3.237   0.100   3.986  0.2534 -0.5366  0.3148
   56SER    HB1 5243   3.159   0.068   4.055  0.0955 -0.6861  0.0665
   56SER    HB2 5244   3.338   0.079   4.023  0.2556 -1.1494 -0.0161
   56SER     OG 5245   3.223   0.240   3.981  0.0977 -0.5644 -0.1004
   56SER     HG 5246   3.296   0.270   4.036 -0.0343 -0.6485  0.1215
   56SER      C 5247   3.088   0.053   3.783  0.4852  0.2100 -0.0363
   56SER      O 5248   3.072   0.148   3.708  0.8167 -0.0906 -0.4936
   57SER      N 5249   2.990   9.553   3.813  0.4535  0.3423  0.2418
   57SER      H 5250   3.010   9.481   3.881  1.9270 -0.8383 -1.3553
   57SER     CA 5251   2.854   9.574   3.768  0.3975 -0.1443  0.1735
   57SER     HA 5252   2.854   0.052   3.680 -1.0522  3.3815  2.4727
   57SER     CB 5253   2.782   9.441   3.749 -0.2609  0.2408 -0.0827
   57SER    HB1 5254   2.681   9.458   3.714  0.2013  0.4363 -1.3615
   57SER    HB2 5255   2.776   9.394   3.847 -1.4483  1.8815  0.6762
   57SER     OG 5256   2.835   9.355   3.651 -0.2268 -0.1023  0.2332
   57SER     HG 5257   2.878   9.285   3.700  0.4355  0.8225  1.0068
   57SER      C 5258   2.783   0.082   3.866 -0.0275 -0.2755 -0.0068
   57SER      O 5259   2.833   0.121   3.971 -0.9700 -0.0654  0.3676
   58TYR      N 5260   2.660   0.125   3.836 -0.1017 -0.2905  0.2756
   58TYR      H 5261   2.625   0.089   3.749  0.2810  0.0329 -0.0182
   58TYR     CA 5262   2.568   0.199   3.919 -0.2279 -0.0344 -0.0900
   58TYR     HA 5263   2.591   0.196   4.026  0.8611 -0.4431 -0.3224
   58TYR     CB 5264   2.589   0.341   3.867  0.1667 -0.0613 -0.0103
   58TYR    HB1 5265   2.572   0.359   3.761 -1.6935  0.7894  0.3786
   58TYR    HB2 5266   2.692   0.372   3.886 -0.2490  0.5287  1.4588
   58TYR     CG 5267   2.506   0.450   3.932  0.0513 -0.0392 -0.1927
   58TYR    CD1 5268   2.379   0.483   3.884  0.0006 -0.2203 -0.1847
   58TYR    HD1 5269   2.354   0.443   3.787  3.5757 -0.9384 -0.9595
   58TYR    CE1 5270   2.299   0.556   3.973  0.0863  0.2506 -0.4938
   58TYR    HE1 5271   2.196   0.576   3.945 -0.6526 -1.2410  0.9748
   58TYR     CZ 5272   2.339   0.606   4.098 -0.3237 -0.5163 -0.0471
   58TYR     OH 5273   2.249   0.673   4.176  0.1753 -0.3181  0.3644
   58TYR     HH 5274   2.173   0.695   4.123  2.0740  3.1551 -1.2701
   58TYR    CE2 5275   2.472   0.580   4.139 -0.0869 -0.1640 -0.5813
   58TYR    HE2 5276   2.512   0.622   4.230  0.3714 -2.1337  0.1610
   58TYR    CD2 5277   2.551   0.501   4.055  0.3702  0.0223 -0.3322
   58TYR    HD2 5278   2.648   0.473   4.092  0.1657  0.7491  0.8035
   58TYR      C 5279   2.424   0.152   3.905 -0.0657 -0.5994  0.1368
   58TYR      O 5280   2.372   0.133   3.795  0.0807  0.1671 -0.0710
   59GLY      N 5281   2.352   0.158   4.017 -0.0242 -0.5247  0.1589
   59GLY      H 5282   2.404   0.190   4.098 -0.5564 -1.7108  0.9889
   59GLY     CA 5283   2.214   0.118   4.031 -0.1454 -0.3228 -0.4227
   59GLY    HA1 5284   2.204   0.036   3.959 -0.0235 -1.3807  0.7309
   59GLY    HA2 5285   2.145   0.202   4.032  0.2817  0.1377  3.0750
   59GLY      C 5286   2.197   0.042   4.162 -0.0609  0.0758 -0.1784
   59GLY      O 5287   2.296   0.008   4.226 -0.0034  0.3585 -0.1167
   60GLN      N 5288   2.071   0.010   4.195  0.0081  0.1736  0.1789
   60GLN      H 5289   1.996   0.050   4.140 -0.3397  1.0147  1.2316
   60GLN     CA 5290   2.031   9.522   4.313 -0.7639  0.1013 -0.1242
   60GLN     HA 5291   2.119   9.516   4.377 -0.8486 -3.5575 -0.1320
   60GLN     CB 5292   1.937   0.018   4.402 -0.2411  0.2274  0.3175
   60GLN    HB1 5293   1.981   0.117   4.418 -1.0198  0.7460 -0.6249
   60GLN    HB2 5294   1.857   0.044   4.333  2.4265  2.1747 -2.3371
   60GLN     CG 5295   1.894   9.547   4.537  0.0417 -0.4676  0.1212
   60GLN    HG1 5296   1.818   0.025   4.581  0.9106  1.0606 -0.4893
   60GLN    HG2 5297   1.852   9.449   4.516 -0.0353 -0.5158  0.5045
   60GLN     CD 5298   2.003   9.544   4.643  0.1605 -0.2050  0.0066
   60GLN    OE1 5299   2.049   0.064   4.688  0.4251 -0.0009 -0.7125
   60GLN    NE2 5300   2.043   9.423   4.683 -0.0028 -0.2051  0.1746
   60GLN   HE21 5301   1.998   9.340   4.649  0.7171 -0.5220 -0.0308
   60GLN   HE22 5302   2.093   9.401   4.768 -0.2973 -0.4330  0.2852
   60GLN      C 5303   1.974   9.386   4.277 -0.2268 -0.2086  0.1847
   60GLN      O 5304   1.873   9.371   4.208  0.1580 -0.4541 -0.3376
   61SER      N 5305   2.019   9.279   4.343  0.3400 -0.0973 -0.0136
   61SER      H 5306   2.102   9.292   4.399 -0.5570  0.2480  1.2601
   61SER     CA 5307   1.957   9.148   4.339 -0.1239  0.1254 -0.1279
   61SER     HA 5308   1.870   9.140   4.273 -0.0744  1.9486 -0.4471
   61SER     CB 5309   2.059   9.041   4.301 -0.1224 -0.0640  0.3966
   61SER    HB1 5310   2.034   8.948   4.351  1.4706 -0.4742  0.4687
   61SER    HB2 5311   2.157   9.073   4.338 -0.0197 -0.0910  0.1501
   61SER     OG 5312   2.057   9.023   4.161  0.5117 -0.6287  0.4548
   61SER     HG 5313   2.114   9.090   4.123  0.2421 -0.0473  1.0500
   61SER      C 5314   1.909   9.119   4.481 -0.3602  0.4970 -0.1286
   61SER      O 5315   1.956   9.176   4.579 -0.5719  0.4535 -0.0007
   62GLN      N 5316   1.808   9.031   4.486  0.1066 -0.0697 -0.4335
   62GLN      H 5317   1.770   8.988   4.403 -1.9993  1.3531 -0.2980
   62GLN     CA 5318   1.758   8.988   4.615  0.0004  0.2977 -0.3495
   62GLN     HA 5319   1.737   9.072   4.681  1.8373 -0.9040  1.9342
   62GLN     CB 5320   1.622   8.921   4.595  0.2573 -0.0795 -0.8531
   62GLN    HB1 5321   1.637   8.858   4.507 -0.8239 -0.2237 -0.9499
   62GLN    HB2 5322   1.597   8.858   4.681  3.9781 -0.7410 -0.0759
   62GLN     CG 5323   1.506   9.015   4.567  0.2499 -0.0600 -0.7600
   62GLN    HG1 5324   1.502   9.093   4.643 -1.6304  0.8877 -1.7433
   62GLN    HG2 5325   1.513   9.053   4.465 -2.3942  0.9742 -0.6419
   62GLN     CD 5326   1.374   8.941   4.582  0.1947  0.1267 -0.3112
   62GLN    OE1 5327   1.347   8.878   4.684 -0.0243  0.2075 -0.3185
   62GLN    NE2 5328   1.289   8.942   4.479  0.4359 -0.0282 -0.5116
   62GLN   HE21 5329   1.199   8.903   4.501  0.0534  1.5018  0.8319
   62GLN   HE22 5330   1.317   8.992   4.395  0.3976 -0.5365 -0.8341
   62GLN      C 5331   1.854   8.902   4.696 -0.4850 -0.1012 -0.1874
   62GLN      O 5332   1.843   8.889   4.818 -0.4991 -0.0110 -0.1787
   63ASN      N 5333   1.933   8.821   4.626  0.1552  0.6348 -0.3338
   63ASN      H 5334   1.936   8.821   4.525  2.1720  0.8654 -0.3220
   63ASN     CA 5335   2.018   8.718   4.682 -0.3900  0.2214 -0.2528
   63ASN     HA 5336   2.004   8.704   4.790 -2.7595  3.5109  0.0252
   63ASN     CB 5337   1.973   8.586   4.622 -0.2465 -0.0717  0.2741
   63ASN    HB1 5338   1.873   8.569   4.662 -0.0768  1.1531  1.2600
   63ASN    HB2 5339   2.041   8.510   4.661 -0.2207  1.1029  2.6936
   63ASN     CG 5340   1.964   8.563   4.471  0.2051 -0.0015  0.2334
   63ASN    OD1 5341   1.998   8.639   4.381  0.0641  0.4089  0.5187
   63ASN    ND2 5342   1.924   8.443   4.428  0.0037  0.0516  0.2703
   63ASN   HD21 5343   1.884   8.381   4.496 -0.4147 -2.7527 -2.3149
   63ASN   HD22 5344   1.900   8.432   4.330  1.2295 -0.5769  0.0245
   63ASN      C 5345   2.165   8.745   4.653 -0.2766  0.3044  0.3662
   63ASN      O 5346   2.194   8.831   4.570 -0.7101 -0.3453 -0.4831
   64THR      N 5347   2.260   8.672   4.711 -0.1645  0.3059  0.1873
   64THR      H 5348   2.236   8.614   4.790  0.1938 -2.0854 -1.3662
   64THR     CA 5349   2.402   8.672   4.679 -0.3317  0.6282 -0.5540
   64THR     HA 5350   2.431   8.774   4.653  0.4053  0.3940 -0.6505
   64THR     CB 5351   2.472   8.646   4.811 -0.5999  0.3496 -0.4651
   64THR     HB 5352   2.579   8.657   4.794 -0.7257  0.7254 -1.0226
   64THR    CG2 5353   2.432   8.729   4.933 -0.1384 -0.1609  0.0402
   64THR   HG21 5354   2.341   8.687   4.977 -0.7307  1.8412  0.8525
   64THR   HG22 5355   2.422   8.832   4.901 -0.0442  0.2480  1.2747
   64THR   HG23 5356   2.515   8.725   5.003  1.1464 -2.3036 -1.4777
   64THR    OG1 5357   2.454   8.510   4.843 -0.2914  0.4293  0.0789
   64THR    HG1 5358   2.520   8.491   4.909 -0.6902 -0.4963  0.2353
   64THR      C 5359   2.454   8.582   4.568 -0.0647  0.1661 -0.0528
   64THR      O 5360   2.385   8.489   4.526  0.9279 -0.2705 -0.7810
   65GLY      N 5361   2.571   8.603   4.507 -0.2344  0.0256 -0.4306
   65GLY      H 5362   2.622   8.685   4.536 -1.8931  2.2461 -3.3088
   65GLY     CA 5363   2.620   8.524   4.396 -0.0628 -0.3101 -0.1208
   65GLY    HA1 5364   2.685   8.589   4.337  0.1236 -0.7476 -0.4076
   65GLY    HA2 5365   2.544   8.490   4.326  0.2984  0.3323 -0.8409
   65GLY      C 5366   2.694   8.397   4.437  0.1382 -0.1251  0.0928
   65GLY      O 5367   2.689   8.357   4.553  0.1129  0.6194  0.3540
   66TYR      N 5368   2.764   8.351   4.333  0.3943 -0.3094  0.3456
   66TYR      H 5369   2.752   8.395   4.243 -1.7811  0.3776  0.9201
   66TYR     CA 5370   2.862   8.247   4.360  0.5240 -0.4083 -0.4842
   66TYR     HA 5371   2.801   8.161   4.389  0.7716 -0.4453 -0.0759
   66TYR     CB 5372   2.928   8.206   4.229  0.3659  0.0111 -0.6983
   66TYR    HB1 5373   2.985   8.293   4.198 -1.1136  1.2885  0.0359
   66TYR    HB2 5374   3.004   8.130   4.246 -0.1763 -0.4386 -0.2688
   66TYR     CG 5375   2.835   8.162   4.118 -0.3564  0.2936 -0.2099
   66TYR    CD1 5376   2.805   8.026   4.118  0.2404  0.1614  0.2181
   66TYR    HD1 5377   2.827   7.954   4.196 -0.4307 -0.9849 -0.6167
   66TYR    CE1 5378   2.719   7.976   4.020  0.5267  0.3477 -0.1329
   66TYR    HE1 5379   2.680   7.875   4.023  2.8549 -0.6202 -0.5688
   66TYR     CZ 5380   2.668   8.061   3.920 -0.4499  0.3877  0.3845
   66TYR     OH 5381   2.573   8.011   3.836  0.3612  0.3946 -0.5560
   66TYR     HH 5382   2.538   8.063   3.763 -0.7262 -2.1929 -2.0278
   66TYR    CE2 5383   2.698   8.198   3.917  0.2778  0.2189 -0.2346
   66TYR    HE2 5384   2.659   8.271   3.847  1.4539  1.6954  0.5885
   66TYR    CD2 5385   2.784   8.245   4.017 -0.0054  0.5748 -0.1561
   66TYR    HD2 5386   2.805   8.351   4.017 -1.0478  0.7862 -0.5245
   66TYR      C 5387   2.964   8.283   4.466  0.1021  0.1404 -0.2592
   66TYR      O 5388   2.990   8.402   4.486 -0.3231  0.1831  0.0488
   67GLY      N 5389   3.026   8.179   4.522 -0.2439  0.1124  0.0738
   67GLY      H 5390   2.993   8.085   4.505  1.8674 -0.9138  1.2961
   67GLY     CA 5391   3.144   8.192   4.604 -0.2518  0.2088  0.0706
   67GLY    HA1 5392   3.111   8.260   4.683 -0.5086 -0.3723  0.4781
   67GLY    HA2 5393   3.167   8.088   4.629 -2.3478 -0.7494 -1.6660
   67GLY      C 5394   3.270   8.252   4.545 -0.4678  0.2334 -0.3685
   67GLY      O 5395   3.337   8.333   4.610  0.4826 -0.5222 -0.3761
   68THR      N 5396   3.293   8.230   4.415  0.2275 -0.1110 -0.1935
   68THR      H 5397   3.240   8.158   4.369  0.3692 -1.0181  1.0050
   68THR     CA 5398   3.379   8.314   4.334 -0.0749  0.0286 -0.3684
   68THR     HA 5399   3.399   8.411   4.380 -0.1738  0.9833 -2.2454
   68THR     CB 5400   3.516   8.250   4.319 -0.2387 -0.3593 -0.2226
   68THR     HB 5401   3.576   8.308   4.248 -1.3038 -1.5107 -2.1218
   68THR    CG2 5402   3.599   8.243   4.447 -0.0787 -0.3305 -0.3247
   68THR   HG21 5403   3.627   8.343   4.480  0.1003 -0.4603 -0.0748
   68THR   HG22 5404   3.556   8.191   4.533 -1.9184  0.9802 -0.4074
   68THR   HG23 5405   3.695   8.193   4.432  0.2577  0.2498 -0.1679
   68THR    OG1 5406   3.508   8.119   4.268 -0.4668 -0.3038 -0.3291
   68THR    HG1 5407   3.425   8.082   4.301 -1.4117  1.7041 -0.3100
   68THR      C 5408   3.313   8.355   4.203  0.2946 -0.0099 -0.5669
   68THR      O 5409   3.256   8.274   4.130  0.3626 -0.4635 -0.1217
   69GLN      N 5410   3.333   8.481   4.163 -0.6718  0.3865  0.1596
   69GLN      H 5411   3.368   8.546   4.232  0.5310  1.6064 -1.5321
   69GLN     CA 5412   3.326   8.527   4.027  0.0019 -0.2533 -0.1004
   69GLN     HA 5413   3.329   8.438   3.964  0.3979 -1.6078  1.7519
   69GLN     CB 5414   3.182   8.571   4.001 -0.0108 -0.5121 -0.4741
   69GLN    HB1 5415   3.163   8.603   3.899 -1.1934  0.7893  0.1286
   69GLN    HB2 5416   3.117   8.485   4.019 -1.9947  0.8273 -0.9889
   69GLN     CG 5417   3.122   8.674   4.095  0.6189 -0.5300 -0.0454
   69GLN    HG1 5418   3.177   8.766   4.077  0.3983 -0.4477 -0.3023
   69GLN    HG2 5419   3.127   8.629   4.195  1.8027 -1.6335 -0.5726
   69GLN     CD 5420   2.975   8.697   4.062  0.7428  0.0701 -0.1797
   69GLN    OE1 5421   2.884   8.658   4.135  0.2400  0.4762 -0.5782
   69GLN    NE2 5422   2.942   8.773   3.957 -0.2679 -0.0317  0.0547
   69GLN   HE21 5423   2.846   8.798   3.937 -0.2120 -0.5116 -0.8562
   69GLN   HE22 5424   3.016   8.818   3.905  0.9082 -0.6912  1.1082
   69GLN      C 5425   3.431   8.630   3.984  0.2786 -0.4490  0.1053
   69GLN      O 5426   3.472   8.707   4.070 -0.6801  0.1542  0.0423
   70SER      N 5427   3.474   8.614   3.859  0.3550  0.0774  0.0617
   70SER      H 5428   3.427   8.538   3.811 -0.1139  0.2026  0.3217
   70SER     CA 5429   3.584   8.685   3.798  0.2531  0.3685  0.2160
   70SER     HA 5430   3.666   8.719   3.861  2.0729 -1.0488 -1.2618
   70SER     CB 5431   3.639   8.603   3.682 -0.1411  0.2610  0.1026
   70SER    HB1 5432   3.564   8.592   3.603  0.6376 -3.1114 -0.3588
   70SER    HB2 5433   3.723   8.661   3.643  0.3441  1.2855  2.5374
   70SER     OG 5434   3.689   8.476   3.720 -0.0290  0.3500  0.2495
   70SER     HG 5435   3.720   8.442   3.635  0.4490 -1.2812  1.0561
   70SER      C 5436   3.524   8.813   3.740  0.3282  0.2260 -0.1849
   70SER      O 5437   3.408   8.810   3.700  0.3655  0.4971 -0.3123
   71THR      N 5438   3.600   8.921   3.721  0.0702  0.4033 -0.2116
   71THR      H 5439   3.700   8.909   3.726  0.1248  0.6315 -0.6841
   71THR     CA 5440   3.538   9.049   3.693 -0.4546  0.1798 -0.0867
   71THR     HA 5441   3.465   9.071   3.771 -1.4696  2.0885 -1.5200
   71THR     CB 5442   3.634   9.164   3.718 -0.3851  0.1249 -0.1000
   71THR     HB 5443   3.602   9.260   3.678  1.0831  1.2395  1.2360
   71THR    CG2 5444   3.650   9.188   3.868 -0.5578  0.3389 -0.1160
   71THR   HG21 5445   3.664   9.094   3.922 -0.2211  0.4621  0.0182
   71THR   HG22 5446   3.567   9.249   3.904 -0.3924  1.7920 -2.0435
   71THR   HG23 5447   3.738   9.252   3.884 -1.0411  0.9298  0.2334
   71THR    OG1 5448   3.762   9.138   3.664 -0.2483 -0.1266  0.3329
   71THR    HG1 5449   3.769   9.173   3.574  0.5423 -1.6154 -0.2094
   71THR      C 5450   3.465   9.075   3.563 -0.5608 -0.9359 -0.2568
   71THR      O 5451   3.524   9.043   3.460  0.0986 -0.9197  0.1091
   72PRO      N 5452   3.363   9.160   3.553 -0.4150 -0.7180  0.1201
   72PRO     CD 5453   3.300   9.230   3.663 -0.1596  0.1380 -0.2673
   72PRO    HD1 5454   3.373   9.279   3.728 -1.3058  0.5762  0.7395
   72PRO    HD2 5455   3.246   9.161   3.728  0.4765 -0.1787 -0.0651
   72PRO     CG 5456   3.203   9.334   3.608  0.2093  0.1811 -0.8345
   72PRO    HG1 5457   3.119   9.356   3.674  1.1228  0.1385  0.3722
   72PRO    HG2 5458   3.261   9.423   3.585  0.1154  1.0884  2.1437
   72PRO     CB 5459   3.172   9.268   3.473 -0.7978 -0.2262 -0.4141
   72PRO    HB1 5460   3.126   9.342   3.407  1.1828  1.5070  0.0511
   72PRO    HB2 5461   3.103   9.185   3.487  0.5397 -1.3496 -0.3726
   72PRO     CA 5462   3.303   9.205   3.429 -0.1518  0.5052  0.4221
   72PRO     HA 5463   3.278   9.116   3.371  0.8824 -0.1045  0.8675
   72PRO      C 5464   3.398   9.289   3.344  0.2485 -0.5377 -0.1854
   72PRO      O 5465   3.481   9.365   3.394  0.2441 -0.4863 -0.2574
   73GLN      N 5466   3.388   9.287   3.211  0.4257  0.4260 -0.2185
   73GLN      H 5467   3.324   9.220   3.172  2.1187 -0.0962 -2.2592
   73GLN     CA 5468   3.467   9.363   3.117  0.3013  0.1348 -0.5595
   73GLN     HA 5469   3.566   9.378   3.160 -1.3474  1.8226  3.0908
   73GLN     CB 5470   3.498   9.281   2.993  0.2635  0.1087 -0.5517
   73GLN    HB1 5471   3.524   9.180   3.025 -1.4409 -0.1375  0.1426
   73GLN    HB2 5472   3.573   9.327   2.929  1.2665 -0.8487 -0.0919
   73GLN     CG 5473   3.386   9.250   2.893 -0.4276 -0.0200  0.2545
   73GLN    HG1 5474   3.294   9.244   2.952  0.1303  0.8528  1.2515
   73GLN    HG2 5475   3.363   9.320   2.813 -0.7231 -0.4570 -0.0462
   73GLN     CD 5476   3.398   9.112   2.830 -0.3156  0.0643  0.0904
   73GLN    OE1 5477   3.465   9.097   2.729 -0.4672  0.4684 -0.0712
   73GLN    NE2 5478   3.321   9.014   2.879  0.7808 -0.9952 -0.2746
   73GLN   HE21 5479   3.266   9.030   2.962 -0.3506  2.2932 -1.4888
   73GLN   HE22 5480   3.303   8.939   2.813  2.1285  0.3073 -2.2338
   73GLN      C 5481   3.412   9.502   3.087  0.4545  0.3138 -0.0256
   73GLN      O 5482   3.291   9.518   3.075  0.2403 -0.8153  0.4945
   74GLY      N 5483   3.503   0.012   3.067  0.5437  0.3158  0.3834
   74GLY      H 5484   3.599   9.573   3.087 -0.0171 -2.5900 -0.0530
   74GLY     CA 5485   3.478   0.137   2.997  0.3040  0.4408  0.6893
   74GLY    HA1 5486   3.375   0.165   2.976  0.1955 -0.6324 -0.2753
   74GLY    HA2 5487   3.533   0.217   3.047  2.0785 -0.4520  0.2757
   74GLY      C 5488   3.546   0.123   2.862 -0.5090 -0.0974  0.3314
   74GLY      O 5489   3.536   0.022   2.793  0.1434  0.4253 -0.5557
   75TYR      N 5490   3.615   0.225   2.809  0.1135 -0.8259 -0.2976
   75TYR      H 5491   3.608   0.309   2.865 -0.5090 -0.6515 -0.6246
   75TYR     CA 5492   3.679   0.232   2.680  0.1904 -0.1160 -0.2226
   75TYR     HA 5493   3.606   0.225   2.599 -0.4589  0.1117  0.3321
   75TYR     CB 5494   3.743   0.370   2.669 -0.2370  0.0549 -0.5898
   75TYR    HB1 5495   3.826   0.389   2.737 -1.5400  1.1462  0.7459
   75TYR    HB2 5496   3.791   0.376   2.571  1.2276 -1.4868 -0.0149
   75TYR     CG 5497   3.648   0.487   2.680  0.0187  0.1886  0.1986
   75TYR    CD1 5498   3.564   0.521   2.574  0.1504 -0.5862 -0.1593
   75TYR    HD1 5499   3.574   0.472   2.478  1.9781  0.7227 -0.6900
   75TYR    CE1 5500   3.476   0.629   2.587  0.6168 -0.2018 -0.1857
   75TYR    HE1 5501   3.399   0.649   2.514 -1.2954 -1.2621  1.4488
   75TYR     CZ 5502   3.469   0.705   2.705  0.3779  0.2140 -0.4656
   75TYR     OH 5503   3.369   0.797   2.722  0.3093  0.0707 -0.0713
   75TYR     HH 5504   3.305   0.783   2.652 -0.2758 -0.0095  0.4748
   75TYR    CE2 5505   3.555   0.673   2.811  0.1147  0.6995 -0.0985
   75TYR    HE2 5506   3.552   0.727   2.905 -1.4356  0.0639  0.2510
   75TYR    CD2 5507   3.643   0.565   2.797 -0.1244  0.4928 -0.0093
   75TYR    HD2 5508   3.714   0.549   2.877  0.4552  0.5787 -0.5047
   75TYR      C 5509   3.787   0.127   2.660  0.6118  0.2593  0.0805
   75TYR      O 5510   3.848   0.087   2.759  0.2891 -0.2711  0.0639
   76GLY      N 5511   3.811   0.092   2.534 -0.3274 -0.5412  0.1200
   76GLY      H 5512   3.751   0.128   2.461  0.4611  0.9366  0.1666
   76GLY     CA 5513   3.918   0.002   2.495 -0.1927 -0.3350  0.0121
   76GLY    HA1 5514   3.895   9.546   2.397  0.0244 -2.4615  0.7987
   76GLY    HA2 5515   3.910   9.507   2.568 -1.8044  0.5925  0.9044
   76GLY      C 5516   4.063   0.049   2.489 -0.3742  0.2105 -0.1561
   76GLY      O 5517   4.096   0.166   2.504  0.3453 -0.0635  0.4459
   77SER      N 5518   4.155   9.538   2.483 -0.2300  0.3333  0.0850
   77SER      H 5519   4.120   9.444   2.487 -0.7526  0.4038 -1.8155
   77SER     CA 5520   4.292   9.567   2.445 -0.3122  0.5025 -0.0828
   77SER     HA 5521   4.328   0.055   2.518  1.2044  0.5189 -0.8032
   77SER     CB 5522   4.369   9.436   2.458 -0.6424  0.3103 -0.0317
   77SER    HB1 5523   4.474   9.451   2.432 -0.5364  0.6342  0.5503
   77SER    HB2 5524   4.330   9.363   2.388  1.5333  0.8039 -1.8968
   77SER     OG 5525   4.360   9.385   2.589 -0.3227 -0.1886 -0.2012
   77SER     HG 5526   4.278   9.336   2.592  1.0058 -2.6481 -1.3721
   77SER      C 5527   4.308   0.024   2.300 -0.3338  0.0395 -0.2205
   77SER      O 5528   4.250   9.544   2.213  0.0288 -0.6389  0.0383
   78THR      N 5529   4.385   0.129   2.269 -0.4442  0.0789 -0.3664
   78THR      H 5530   4.427   0.181   2.345  2.1824  2.9926 -3.5164
   78THR     CA 5531   4.408   0.191   2.141 -0.1772 -0.0308 -0.3716
   78THR     HA 5532   4.372   0.127   2.061 -2.0146  2.4601 -1.7105
   78THR     CB 5533   4.313   0.311   2.129 -0.0710  0.0712 -0.1988
   78THR     HB 5534   4.340   0.374   2.044  2.8320  1.5154  1.6321
   78THR    CG2 5535   4.165   0.277   2.119 -0.2151  0.5004  0.4551
   78THR   HG21 5536   4.137   0.190   2.179  0.6928 -0.3829 -0.3699
   78THR   HG22 5537   4.103   0.361   2.149 -1.5028 -0.0738 -0.4914
   78THR   HG23 5538   4.136   0.253   2.017 -1.3686 -0.4378  0.9784
   78THR    OG1 5539   4.330   0.395   2.241  0.2472 -0.2843  0.0245
   78THR    HG1 5540   4.265   0.374   2.309  0.8180 -0.6282  0.4732
   78THR      C 5541   4.550   0.239   2.112 -0.2100  0.4524  0.2420
   78THR      O 5542   4.611   0.300   2.199  0.3670 -0.4990  0.5204
   79GLY      N 5543   4.598   0.206   1.992 -0.2607 -0.0072  0.3438
   79GLY      H 5544   4.553   0.134   1.937 -0.1239 -0.7354  1.1725
   79GLY     CA 5545   4.719   0.263   1.937 -0.4964  0.1188 -0.0484
   79GLY    HA1 5546   4.786   0.291   2.018 -1.7879  2.4580  0.3169
   79GLY    HA2 5547   4.770   0.189   1.876 -0.6122 -0.1402  0.1665
   79GLY      C 5548   4.695   0.396   1.867 -0.3310  0.5773  0.7571
   79GLY      O 5549   4.586   0.452   1.881 -0.4263  0.8032 -0.7479
   80GLY      N 5550   4.796   0.460   1.807 -0.2944  0.0271  0.2226
   80GLY      H 5551   4.885   0.415   1.795  0.6531  2.2536 -1.9335
   80GLY     CA 5552   4.785   0.590   1.744  0.2962 -0.0170  0.0266
   80GLY    HA1 5553   4.751   0.665   1.817  0.7218  1.3526 -1.1317
   80GLY    HA2 5554   4.882   0.629   1.713  0.9219 -1.2705  0.3514
   80GLY      C 5555   4.699   0.593   1.619 -0.1135 -0.1425  0.3035
   80GLY      O 5556   4.653   0.494   1.561  0.1084 -0.3120  0.4139
   81TYR      N 5557   4.665   0.717   1.586  0.0333 -0.2803 -0.3909
   81TYR      H 5558   4.700   0.799   1.635 -0.6855 -0.7622  0.9771
   81TYR     CA 5559   4.562   0.753   1.490  0.0508 -0.2599 -0.4026
   81TYR     HA 5560   4.519   0.667   1.439 -0.4616 -1.1394  1.4392
   81TYR     CB 5561   4.440   0.813   1.558  0.3901 -0.2152  0.1703
   81TYR    HB1 5562   4.371   0.854   1.485  0.9557  0.6575  0.1068
   81TYR    HB2 5563   4.469   0.904   1.612  1.1007  0.5673 -1.4640
   81TYR     CG 5564   4.350   0.714   1.629  0.2691 -0.2299 -0.0028
   81TYR    CD1 5565   4.383   0.694   1.764 -0.4828  0.3980  0.2830
   81TYR    HD1 5566   4.464   0.751   1.807 -0.9957  2.6838 -1.5962
   81TYR    CE1 5567   4.306   0.599   1.832  0.0785 -0.2802 -0.0129
   81TYR    HE1 5568   4.327   0.572   1.934  1.7592 -0.6589 -0.4163
   81TYR     CZ 5569   4.193   0.541   1.771  0.4564 -0.7298 -0.2948
   81TYR     OH 5570   4.114   0.459   1.845  0.1245  0.0784  0.2625
   81TYR     HH 5571   4.041   0.430   1.789  2.3223 -2.2817 -1.6218
   81TYR    CE2 5572   4.167   0.555   1.633 -0.3488  0.3189 -0.0510
   81TYR    HE2 5573   4.083   0.498   1.595 -0.8101  0.0810  1.2537
   81TYR    CD2 5574   4.248   0.645   1.563 -0.3810  0.5400  0.1959
   81TYR    HD2 5575   4.243   0.648   1.455  0.5681 -1.6036  0.0510
   81TYR      C 5576   4.619   0.842   1.380  0.4857 -0.4255 -0.3150
   81TYR      O 5577   4.717   0.914   1.399 -0.0547  0.1386  0.4014
   82GLY      N 5578   4.552   0.857   1.266 -0.6474  0.3566  0.4277
   82GLY      H 5579   4.471   0.796   1.259  1.3859 -3.0508  3.1797
   82GLY     CA 5580   4.582   0.931   1.145 -0.0852 -0.1881  0.2245
   82GLY    HA1 5581   4.553   1.034   1.170 -1.0223 -0.7177  1.4714
   82GLY    HA2 5582   4.513   0.892   1.071  0.2664 -1.0024  0.3159
   82GLY      C 5583   4.718   0.930   1.077 -0.1528  0.2109  0.0818
   82GLY      O 5584   4.779   0.824   1.077 -0.1637  0.2042  0.1615
   83SER      N 5585   4.769   1.046   1.036  0.3319 -0.0956 -0.1828
   83SER      H 5586   4.714   1.129   1.053  1.3667  0.3602  1.1357
   83SER     CA 5587   4.905   1.068   0.989  0.3535  0.5404  0.1512
   83SER     HA 5588   4.912   1.017   0.892  0.7480  1.3157 -0.2375
   83SER     CB 5589   4.939   1.214   0.962 -0.0805  0.6703  0.3071
   83SER    HB1 5590   5.041   1.220   0.926 -0.0576 -0.3157  0.1726
   83SER    HB2 5591   4.917   1.263   1.057  1.2740 -3.8560  3.2521
   83SER     OG 5592   4.847   1.258   0.864 -0.3211  0.6115  0.5027
   83SER     HG 5593   4.824   1.185   0.806  0.6274  0.3254  0.4687
   83SER      C 5594   5.001   1.013   1.093  0.4336  0.2280 -0.0842
   83SER      O 5595   4.989   1.027   1.215 -0.4536 -0.3155 -0.0955
   84SER      N 5596   5.101   0.944   1.039  0.0677 -0.3794  0.0086
   84SER      H 5597   5.111   0.957   0.939  1.7279  2.2822  0.4154
   84SER     CA 5598   5.206   0.872   1.109  0.0501 -0.2081  0.2115
   84SER     HA 5599   5.209   0.921   1.206  0.6362 -2.4125  1.3685
   84SER     CB 5600   5.181   0.723   1.131  0.1227 -0.1993  0.3519
   84SER    HB1 5601   5.269   0.686   1.183 -0.5286 -1.3960  0.6531
   84SER    HB2 5602   5.090   0.708   1.190  0.9617 -0.2979  1.6734
   84SER     OG 5603   5.160   0.647   1.014 -0.1855 -0.4568  0.5710
   84SER     HG 5604   5.125   0.564   1.047 -0.7234 -0.0043  1.1851
   84SER      C 5605   5.346   0.897   1.056 -0.1349 -0.4410 -0.4015
   84SER      O 5606   5.370   0.903   0.936  0.1115 -0.1869 -0.3420
   85GLN      N 5607   5.447   0.921   1.140 -0.2061  0.0220 -0.4449
   85GLN      H 5608   5.416   0.931   1.236  0.2776 -0.6204 -0.2075
   85GLN     CA 5609   5.591   0.929   1.123 -0.0788 -0.0151  0.5352
   85GLN     HA 5610   5.618   1.004   1.048 -0.2480  0.0115  0.4994
   85GLN     CB 5611   5.655   0.967   1.256 -0.0847  0.4967  0.3949
   85GLN    HB1 5612   5.763   0.957   1.250  0.0657 -0.0872  2.8546
   85GLN    HB2 5613   5.617   0.899   1.332  0.6034  0.4112  0.6724
   85GLN     CG 5614   5.632   1.113   1.296 -0.3896  0.4732  0.3103
   85GLN    HG1 5615   5.667   1.171   1.211  2.1481 -0.0795  0.8905
   85GLN    HG2 5616   5.526   1.134   1.304 -0.9525 -2.3956  1.9554
   85GLN     CD 5617   5.709   1.152   1.421  0.2283  0.4009 -0.0430
   85GLN    OE1 5618   5.763   1.069   1.494  0.2677 -0.1714 -0.7258
   85GLN    NE2 5619   5.729   1.280   1.455 -0.4882  0.5637 -0.2388
   85GLN   HE21 5620   5.759   1.312   1.545 -0.8393  0.6332 -0.1428
   85GLN   HE22 5621   5.679   1.350   1.401 -1.7921 -1.0459 -1.1927
   85GLN      C 5622   5.645   0.795   1.076 -0.5118  0.1455 -0.4437
   85GLN      O 5623   5.589   0.691   1.110 -0.3523  0.3714  0.5321
   86SER      N 5624   5.745   0.804   0.988  0.1883  0.1254  0.3377
   86SER      H 5625   5.773   0.892   0.948  1.8452  0.3046  1.7632
   86SER     CA 5626   5.833   0.692   0.961  0.3342  0.3838 -0.2823
   86SER     HA 5627   5.777   0.599   0.966  1.7445 -0.5884 -1.7445
   86SER     CB 5628   5.884   0.698   0.818 -0.4868  0.1115 -0.5898
   86SER    HB1 5629   5.808   0.694   0.740 -0.4835 -1.9235 -0.5498
   86SER    HB2 5630   5.949   0.612   0.800 -1.9977 -1.6091  1.6627
   86SER     OG 5631   5.959   0.814   0.789  0.0429 -0.2813 -0.8307
   86SER     HG 5632   5.942   0.830   0.696  0.8440  1.4481 -0.7204
   86SER      C 5633   5.946   0.669   1.060  0.1263 -0.0126 -0.1368
   86SER      O 5634   5.971   0.740   1.158  0.1171 -0.2670  0.0521
   87SER      N 5635   6.019   0.562   1.029 -0.2274 -0.3995  0.3397
   87SER      H 5636   5.986   0.498   0.958  0.0551 -0.9120  0.6614
   87SER     CA 5637   6.136   0.509   1.097  0.1663  0.2004  0.1403
   87SER     HA 5638   6.135   0.554   1.196  0.3342 -0.5216  0.4772
   87SER     CB 5639   6.121   0.360   1.128  0.0745  0.2360  0.2666
   87SER    HB1 5640   6.112   0.303   1.035 -2.0414 -2.3156  1.8937
   87SER    HB2 5641   6.204   0.334   1.193 -0.4104  0.8306  1.1319
   87SER     OG 5642   5.996   0.332   1.186  0.0640 -0.2131  0.0376
   87SER     HG 5643   5.996   0.267   1.257 -0.4327  0.6590  0.8761
   87SER      C 5644   6.268   0.534   1.025  0.2232 -0.3326  0.0558
   87SER      O 5645   6.283   0.502   0.907 -0.1013  0.0412 -0.0880
   88GLN      N 5646   6.376   0.565   1.097  0.1736  0.4371 -0.1923
   88GLN      H 5647   6.366   0.540   1.195 -1.8239 -1.1375 -0.7332
   88GLN     CA 5648   6.509   0.588   1.045  0.1914  0.2958 -0.2090
   88GLN     HA 5649   6.511   0.660   0.963  1.3239 -0.2228 -0.6669
   88GLN     CB 5650   6.608   0.649   1.144  0.3672  0.1033 -0.2654
   88GLN    HB1 5651   6.614   0.585   1.233  0.5446  0.6645  0.1353
   88GLN    HB2 5652   6.707   0.665   1.101  0.7148 -1.0582  0.0487
   88GLN     CG 5653   6.545   0.781   1.186  0.2813 -0.0938  0.2477
   88GLN    HG1 5654   6.515   0.840   1.099  0.6386 -0.6249 -0.2457
   88GLN    HG2 5655   6.451   0.764   1.237 -0.2437 -2.9238 -1.4502
   88GLN     CD 5656   6.619   0.871   1.284 -0.0436  0.4535 -0.0011
   88GLN    OE1 5657   6.612   0.850   1.405 -0.1729 -0.8586 -0.2213
   88GLN    NE2 5658   6.692   0.969   1.230 -0.5413  0.7948 -0.0613
   88GLN   HE21 5659   6.718   1.046   1.291  1.4715  1.2687 -1.3995
   88GLN   HE22 5660   6.699   0.982   1.130  3.7000  0.9350  0.0466
   88GLN      C 5661   6.562   0.454   0.996 -0.3554 -0.0000 -0.0021
   88GLN      O 5662   6.554   0.353   1.066 -0.0231  0.0323  0.0868
   89SER      N 5663   6.625   0.461   0.878  0.2445  0.1933  0.3253
   89SER      H 5664   6.606   0.545   0.825 -0.4465 -0.2926 -0.2079
   89SER     CA 5665   6.681   0.351   0.802 -0.4184  0.2805 -0.2974
   89SER     HA 5666   6.686   0.266   0.869  0.4574  0.5926  0.0485
   89SER     CB 5667   6.597   0.316   0.679 -0.0484  0.3944 -0.5861
   89SER    HB1 5668   6.634   0.228   0.627  1.0227  0.5988 -0.1932
   89SER    HB2 5669   6.590   0.394   0.604 -3.0205  0.9051  0.0882
   89SER     OG 5670   6.467   0.284   0.724  0.1902 -0.1058 -0.2332
   89SER     HG 5671   6.487   0.241   0.807  1.5221 -1.4232 -1.1928
   89SER      C 5672   6.823   0.379   0.754 -0.0142  0.0048  0.7181
   89SER      O 5673   6.866   0.491   0.731 -0.2002 -0.1450 -0.4019
   90SER      N 5674   6.895   0.268   0.737  0.1475  0.1569  0.4005
   90SER      H 5675   6.860   0.177   0.764  1.0960  0.0758  1.4523
   90SER     CA 5676   7.031   0.254   0.690  0.1221  0.2093  0.3132
   90SER     HA 5677   7.061   0.346   0.639  3.0499 -0.6440  0.2956
   90SER     CB 5678   7.130   0.236   0.804  0.5542 -0.4523 -0.1553
   90SER    HB1 5679   7.127   0.329   0.862  2.4746  0.9061 -2.1009
   90SER    HB2 5680   7.233   0.220   0.772  0.8037  0.3688  0.2092
   90SER     OG 5681   7.088   0.128   0.884  0.3024 -0.5794 -0.4626
   90SER     HG 5682   7.151   0.123   0.956 -0.9597 -1.6300  0.6321
   90SER      C 5683   7.048   0.135   0.597  0.1287  0.1738  0.3601
   90SER      O 5684   6.976   0.036   0.612  0.3269  0.0002  0.1817
   91TYR      N 5685   7.146   0.127   0.507 -0.0501 -0.3976  0.2115
   91TYR      H 5686   7.199   0.210   0.483  0.9184 -0.4876  1.8695
   91TYR     CA 5687   7.172   0.003   0.435 -0.2385 -0.2698 -0.0772
   91TYR     HA 5688   7.076   9.548   0.403 -1.3816  1.5545  0.8243
   91TYR     CB 5689   7.244   0.034   0.304 -0.4685 -0.2192 -0.1912
   91TYR    HB1 5690   7.328   0.101   0.320 -0.2313  0.2147 -2.8106
   91TYR    HB2 5691   7.279   9.527   0.258 -1.9459 -0.6796 -0.4507
   91TYR     CG 5692   7.164   0.099   0.193 -0.7475 -0.1346  0.0565
   91TYR    CD1 5693   7.118   0.022   0.086 -0.5824 -0.0380 -0.0845
   91TYR    HD1 5694   7.145   9.502   0.085  0.7550  0.1372  3.3390
   91TYR    CE1 5695   7.039   0.074   9.568  0.3783 -0.0199 -0.8198
   91TYR    HE1 5696   6.991   0.010   9.496  0.3643  0.7680 -1.5179
   91TYR     CZ 5697   7.015   0.213   9.572 -0.5322 -0.1921  0.5896
   91TYR     OH 5698   6.941   0.273   9.475 -0.0699 -0.0141  0.3420
   91TYR     HH 5699   6.958   0.368   9.482 -0.9860  0.2175 -0.3436
   91TYR    CE2 5700   7.077   0.294   0.083 -0.5297  0.3098  0.1733
   91TYR    HE2 5701   7.061   0.401   0.085  3.5966  1.1000  1.1411
   91TYR    CD2 5702   7.147   0.238   0.191  0.4053  0.0074 -0.5776
   91TYR    HD2 5703   7.186   0.300   0.270 -1.0492  1.5997 -1.0318
   91TYR      C 5704   7.250   9.489   0.520 -0.0807  0.1008  0.2124
   91TYR      O 5705   7.306   9.534   0.620 -0.3078 -0.0902  0.4272
   92GLY      N 5706   7.242   9.362   0.480  0.0580  0.2782 -0.3868
   92GLY      H 5707   7.185   9.332   0.402 -1.1609 -1.2996  1.0399
   92GLY     CA 5708   7.327   9.258   0.535 -0.1768  0.0607 -0.4325
   92GLY    HA1 5709   7.432   9.281   0.518 -0.0317 -0.5307 -0.3551
   92GLY    HA2 5710   7.317   9.250   0.643 -1.0152 -0.5897 -0.5518
   92GLY      C 5711   7.305   9.124   0.467 -0.7945 -0.1240  0.1258
   92GLY      O 5712   7.279   9.115   0.347 -0.0919 -0.2191 -0.0249
   93GLN      N 5713   7.326   9.012   0.536  0.0284 -0.2014 -0.2411
   93GLN      H 5714   7.378   9.029   0.621 -0.6621  0.3234  0.0889
   93GLN     CA 5715   7.318   8.878   0.480 -0.0347 -0.0704 -0.5505
   93GLN     HA 5716   7.379   8.866   0.391 -0.1798  0.8966 -0.7928
   93GLN     CB 5717   7.384   8.791   0.587 -0.0082  0.4683 -0.1201
   93GLN    HB1 5718   7.483   8.832   0.610 -0.0165  0.1439  0.5032
   93GLN    HB2 5719   7.341   8.801   0.686 -0.8254 -1.2002 -0.2712
   93GLN     CG 5720   7.424   8.650   0.544 -0.1688  0.2432  0.4616
   93GLN    HG1 5721   7.422   8.643   0.435  0.7583  0.2937  0.4365
   93GLN    HG2 5722   7.524   8.633   0.582  0.1347  1.3897  0.2298
   93GLN     CD 5723   7.328   8.544   0.596  0.1658 -0.1080  0.3589
   93GLN    OE1 5724   7.232   8.566   0.669 -0.4177  0.2193 -0.4966
   93GLN    NE2 5725   7.345   8.421   0.545 -0.0049  0.0729 -0.1428
   93GLN   HE21 5726   7.261   8.367   0.533  0.3172  0.2169 -4.3534
   93GLN   HE22 5727   7.428   8.401   0.492  1.3509 -1.7122  2.4612
   93GLN      C 5728   7.174   8.841   0.448 -0.1059  0.1034 -0.4319
   93GLN      O 5729   7.157   8.750   0.368  0.4549 -0.5019  0.1296
   94GLN      N 5730   7.075   8.905   0.510  0.0365 -0.1773  0.0905
   94GLN      H 5731   7.100   8.943   0.600 -1.2816  0.0530  0.3872
   94GLN     CA 5732   6.935   8.886   0.479 -0.0246 -0.2481  0.4046
   94GLN     HA 5733   6.921   8.792   0.425 -0.7336  0.5542 -0.8654
   94GLN     CB 5734   6.867   8.867   0.615 -0.3106  0.5942  0.3830
   94GLN    HB1 5735   6.914   8.779   0.658  0.3443  1.7115  2.0687
   94GLN    HB2 5736   6.881   8.955   0.678 -0.1911 -0.9774  2.6537
   94GLN     CG 5737   6.717   8.839   0.610 -0.1244 -0.4110  0.1225
   94GLN    HG1 5738   6.664   8.934   0.610 -1.2298 -0.9963 -1.3643
   94GLN    HG2 5739   6.705   8.787   0.515  1.2734  1.8931 -1.4308
   94GLN     CD 5740   6.667   8.758   0.728 -0.7157 -0.1814  0.0330
   94GLN    OE1 5741   6.637   8.639   0.718  0.2672 -0.4251 -0.1577
   94GLN    NE2 5742   6.642   8.822   0.843  0.0088  0.1832 -0.0080
   94GLN   HE21 5743   6.607   8.773   0.924 -0.2099  0.6625  0.1898
   94GLN   HE22 5744   6.684   8.913   0.851  0.1208  0.0702  0.8637
   94GLN      C 5745   6.874   8.995   0.392 -0.2814 -0.5642  0.1841
   94GLN      O 5746   6.918   9.110   0.399 -0.2277 -0.5959  0.3920
   95SER      N 5747   6.771   8.967   0.313 -0.1679 -0.3340 -0.0460
   95SER      H 5748   6.744   8.871   0.301 -0.4002 -0.3808  0.7998
   95SER     CA 5749   6.688   9.068   0.250  0.7283  0.3553 -0.1451
   95SER     HA 5750   6.742   9.154   0.211  0.3316 -0.5032 -2.7712
   95SER     CB 5751   6.622   8.998   0.132  0.1796  0.7344 -0.0700
   95SER    HB1 5752   6.540   9.051   0.084  2.2553  1.2244 -3.3614
   95SER    HB2 5753   6.589   8.899   0.164  1.1082  0.6335  0.6066
   95SER     OG 5754   6.711   8.964   0.028 -0.3064 -0.6309 -0.0560
   95SER     HG 5755   6.709   9.037   9.551  0.0167 -1.2765 -0.8418
   95SER      C 5756   6.587   9.138   0.341  0.2012 -0.1860 -0.3089
   95SER      O 5757   6.525   9.078   0.428 -0.0880  0.1459 -0.2877
   96SER      N 5758   6.560   9.267   0.321 -0.1441 -0.2281 -0.1204
   96SER      H 5759   6.621   9.322   0.263 -3.8005  2.5024 -1.7182
   96SER     CA 5760   6.454   9.332   0.395  0.0751  0.3245 -0.2894
   96SER     HA 5761   6.457   9.293   0.497 -0.1970 -0.6897 -0.6583
   96SER     CB 5762   6.475   9.483   0.408 -0.1991  0.3566 -0.1916
   96SER    HB1 5763   6.576   9.501   0.447 -1.0270  1.2648  1.6397
   96SER    HB2 5764   6.412   9.538   0.477  1.1928  0.5307  1.0046
   96SER     OG 5765   6.477   9.549   0.284  0.0974  0.1072 -0.3202
   96SER     HG 5766   6.537   0.038   0.292 -0.8241  0.7266  1.1285
   96SER      C 5767   6.317   9.304   0.336  0.0946 -0.6102  0.0830
   96SER      O 5768   6.315   9.280   0.215  0.0663  0.0876 -0.0616
   97TYR      N 5769   6.211   9.331   0.413 -0.1248 -0.3244 -0.3137
   97TYR      H 5770   6.227   9.351   0.511 -1.4033 -0.2739 -0.1066
   97TYR     CA 5771   6.076   9.314   0.365 -0.1463 -0.0995 -0.3389
   97TYR     HA 5772   6.069   9.324   0.257  1.2188  1.9869 -0.2844
   97TYR     CB 5773   6.028   9.173   0.401  0.4039 -0.0951  0.4261
   97TYR    HB1 5774   6.027   9.151   0.508 -2.6741 -1.7143  0.1701
   97TYR    HB2 5775   5.925   9.166   0.366  1.1492 -2.2577 -1.5876
   97TYR     CG 5776   6.113   9.066   0.338 -0.5035 -0.7259  0.2635
   97TYR    CD1 5777   6.181   8.979   0.424  0.3379  0.2277  0.5818
   97TYR    HD1 5778   6.176   8.990   0.531 -0.9577 -1.6715  0.7609
   97TYR    CE1 5779   6.259   8.876   0.369  0.3856  0.5436  0.0499
   97TYR    HE1 5780   6.305   8.797   0.425  0.6302 -0.3731 -1.3927
   97TYR     CZ 5781   6.256   8.854   0.230 -0.0585  0.2720  0.1019
   97TYR     OH 5782   6.328   8.753   0.173 -0.1554  0.0934  0.2952
   97TYR     HH 5783   6.389   8.714   0.236 -0.0258  2.6295  1.8534
   97TYR    CE2 5784   6.175   8.932   0.145  0.0958  0.7871  0.4256
   97TYR    HE2 5785   6.176   8.916   0.038 -0.1076 -1.6803  0.7402
   97TYR    CD2 5786   6.103   9.038   0.201 -0.4389  0.6746 -0.0413
   97TYR    HD2 5787   6.053   9.107   0.134 -2.7061 -1.8293 -1.1378
   97TYR      C 5788   5.979   9.414   0.427  0.2195  0.1001 -0.0903
   97TYR      O 5789   6.006   9.470   0.533 -0.0679 -0.0508  0.0626
   98PRO      N 5790   5.861   9.435   0.368  0.0987 -0.6853 -0.1367
   98PRO     CD 5791   5.826   9.384   0.238  0.1581 -0.1363 -0.3702
   98PRO    HD1 5792   5.840   9.276   0.225  1.4916  0.0399 -0.5438
   98PRO    HD2 5793   5.882   9.433   0.158  2.1938 -2.0288 -0.2158
   98PRO     CG 5794   5.681   9.425   0.219  0.1959 -0.0500 -0.4764
   98PRO    HG1 5795   5.619   9.339   0.246  0.1945 -0.2533 -1.0936
   98PRO    HG2 5796   5.656   9.457   0.117 -0.4231  0.9068 -0.0446
[truncated: 845,006 more chars]
